# Supplementary material for: T346Hunter: A Novel Web-Based Tool for the Prediction of Type III, Type IV and Type VI Secretion Systems in Bacterial Genomes
Source: PLoS One. 2015 Apr 13;10(4):e0119317. doi: 10.1371/journal.pone.0119317 (PMC4395097; doi:10.1371/journal.pone.0119317)
Supplement: S1 Table — (DOC) [file pone.0119317.s002.doc]

Component †
SS type
SS subtype*
SS namea
Coreb
HMM/Fastad
Reference
FlaG
T3SS
Flagellar
-
NO
HMM
This study
FlbD
T3SS
Flagellar
-
NO
HMM
This study
FleN
T3SS
Flagellar
-
NO
HMM
This study
FleS
T3SS
Flagellar
-
NO
HMM
This study
FlgA
T3SS
Flagellar
-
NO
HMM
This study
FlgB
T3SS
Flagellar
-
YES
HMM
1
FlgC
T3SS
Flagellar
-
YES
HMM
1
FlgD
T3SS
Flagellar
-
NO
HMM
1
FlgE
T3SS
Flagellar
-
NO
HMM
1
FlgF
T3SS
Flagellar
-
NO
HMM
1
FlgG
T3SS
Flagellar
-
NO
HMM
1
FlgH
T3SS
Flagellar
-
NO
HMM
1
FlgI
T3SS
Flagellar
-
NO
HMM
This study
FlgJ
T3SS
Flagellar
-
NO
HMM
This study
FlgK
T3SS
Flagellar
-
NO
HMM
1
FlgL
T3SS
Flagellar
-
NO
HMM
1
FlgM
T3SS
Flagellar
-
NO
HMM
This study
FlgN
T3SS
Flagellar
-
NO
HMM
This study
FlhA
T3SS
Flagellar
-
YES
HMM
1
FlhB
T3SS
Flagellar
-
YES
HMM
1
FlhF
T3SS
Flagellar
-
NO
HMM
This study
FliA
T3SS
Flagellar
-
NO
HMM
This study
FliC
T3SS
Flagellar
-
NO
HMM
1
FliD
T3SS
Flagellar
-
NO
HMM
This study
FliE
T3SS
Flagellar
-
YES
HMM
1
FliF
T3SS
Flagellar
-
YES
HMM
1
FliG
T3SS
Flagellar
-
NO
HMM
1
FliH
T3SS
Flagellar
-
NO
HMM
1
FliI
T3SS
Flagellar
-
NO
HMM
1
FliJ
T3SS
Flagellar
-
NO
HMM
This study
FliK
T3SS
Flagellar
-
NO
HMM
1
FliL
T3SS
Flagellar
-
YES
HMM
1
FliM
T3SS
Flagellar
-
YES
HMM
1
FliN
T3SS
Flagellar
-
YES
HMM
1
FliO
T3SS
Flagellar
-
NO
HMM
This study
FliP
T3SS
Flagellar
-
YES
HMM
1
FliQ
T3SS
Flagellar
-
YES
HMM
1
FliR
T3SS
Flagellar
-
YES
HMM
1
FliS
T3SS
Flagellar
-
NO
HMM
This study
FliT
T3SS
Flagellar
-
NO
Fasta
This study
FliW
T3SS
Flagellar
-
NO
Fasta
This study
FliY
T3SS
Flagellar
-
NO
Fasta
This study
FliZ
T3SS
Flagellar
-
NO
Fasta
This study
MotA
T3SS
Flagellar
-
NO
HMM
1
MotB
T3SS
Flagellar
-
NO
HMM
1
BsaR
T3SS
Non-Flagellar
-
NO
Fasta
This study
BsaT
T3SS
Non-Flagellar
-
NO
Fasta
This study
BsaU
T3SS
Non-Flagellar
-
NO
Fasta
This study
SctC
T3SS
Non-Flagellar
-
YES
HMM
1
SctD
T3SS
Non-Flagellar
-
NO
HMM
1
SctF
T3SS
Non-Flagellar
-
NO
HMM
1
SctI
T3SS
Non-Flagellar
-
NO
HMM
1
SctJ
T3SS
Non-Flagellar
-
YES
HMM
1
SctK
T3SS
Non-Flagellar
-
NO
HMM
1
SctL
T3SS
Non-Flagellar
-
NO
HMM
1
SctN
T3SS
Non-Flagellar
-
YES
HMM
1
SctO
T3SS
Non-Flagellar
-
NO
HMM
1
SctP
T3SS
Non-Flagellar
-
NO
HMM
1
SctQ
T3SS
Non-Flagellar
-
YES
HMM
1
SctR
T3SS
Non-Flagellar
-
YES
HMM
1
SctS
T3SS
Non-Flagellar
-
YES
HMM
1
SctT
T3SS
Non-Flagellar
-
YES
HMM
1
SctU
T3SS
Non-Flagellar
-
YES
HMM
1
SctV
T3SS
Non-Flagellar
-
YES
HMM
1
SctW
T3SS
Non-Flagellar
-
NO
HMM
1
TraA_F
T4SS
F
Tra_F
YES
HMM
2
TraB_F
T4SS
F
Tra_F
YES
HMM
2
TraC_F
T4SS
F
Tra_F
YES
HMM
2
TraD_F
T4SS
F
Tra_F
YES
HMM
2
TraE_F
T4SS
F
Tra_F
YES
HMM
2
TraF_F
T4SS
F
Tra_F
YES
HMM
2
TraG_F
T4SS
F
Tra_F
YES
HMM
2
TraH_F
T4SS
F
Tra_F
YES
HMM
2
TraI_F
T4SS
F
Tra_F
YES
HMM
2
TraJ_F
T4SS
F
Tra_F
NO
Fasta
This study
TraK_F
T4SS
F
Tra_F
YES
HMM
2
TraL_F
T4SS
F
Tra_F
YES
HMM
2
TraM_F
T4SS
F
Tra_F
YES
HMM
2
TraN_F
T4SS
F
Tra_F
YES
HMM
2
TraP_F
T4SS
F
Tra_F
NO
Fasta
This study
TraQ_F
T4SS
F
Tra_F
YES
HMM
2
TraR_F
T4SS
F
Tra_F
NO
Fasta
This study
TraS_F
T4SS
F
Tra_F
NO
Fasta
This study
TraT_F
T4SS
F
Tra_F
NO
Fasta
This study
TraU_F
T4SS
F
Tra_F
YES
HMM
2
TraV_F
T4SS
F
Tra_F
YES
HMM
2
TraW_F
T4SS
F
Tra_F
YES
HMM
2
TraX_F
T4SS
F
Tra_F
YES
HMM
2
TraY_F
T4SS
F
Tra_F
YES
HMM
2
TrbA_F
T4SS
F
Tra_F
NO
Fasta
This study
TrbB_F
T4SS
F
Tra_F
NO
HMM
This study
TrbC_F
T4SS
F
Tra_F
YES
HMM
2
TrbD_F
T4SS
F
Tra_F
NO
Fasta
This study
TrbE_F
T4SS
F
Tra_F
NO
Fasta
This study
TrbF_F
T4SS
F
Tra_F
NO
Fasta
This study
TrbI_F
T4SS
F
Tra_F
NO
Fasta
This study
TrbJ_F
T4SS
F
Tra_F
NO
Fasta
This study
Orf169_F
T4SS
F
Tra_F
YES
HMM
2
Tfc1
T4SS
G
Tfc
YES
Fasta
2
Tfc2
T4SS
G
Tfc
YES
HMM
2
Tfc3
T4SS
G
Tfc
YES
HMM
2
Tfc4
T4SS
G
Tfc
YES
HMM
2
Tfc5
T4SS
G
Tfc
YES
HMM
2
Tfc6
T4SS
G
Tfc
YES
HMM
2
Tfc7
T4SS
G
Tfc
YES
Fasta
2
Tfc8
T4SS
G
Tfc
YES
HMM
2
Tfc9
T4SS
G
Tfc
YES
HMM
2
Tfc10
T4SS
G
Tfc
YES
HMM
2
Tfc11
T4SS
G
Tfc
YES
HMM
2
Tfc12
T4SS
G
Tfc
YES
HMM
2
Tfc13
T4SS
G
Tfc
YES
HMM
2
Tfc14
T4SS
G
Tfc
YES
HMM
2
Tfc15
T4SS
G
Tfc
YES
HMM
2
Tfc16
T4SS
G
Tfc
YES
HMM
2
Tfc17
T4SS
G
Tfc
YES
Fasta
2
Tfc18
T4SS
G
Tfc
YES
Fasta
2
Tfc19
T4SS
G
Tfc
YES
HMM
2
Tfc20
T4SS
G
Tfc
YES
Fasta
2
Tfc21
T4SS
G
Tfc
YES
Fasta
2
Tfc22
T4SS
G
Tfc
YES
HMM
2
Tfc23
T4SS
G
Tfc
YES
HMM
2
Tfc24
T4SS
G
Tfc
YES
HMM
2
Orf2_p
T4SS
GP
Orf_p
YES
Fasta
2
Orf3_p
T4SS
GP
Orf_p
YES
Fasta
2
Orf5_p
T4SS
GP
Orf_p
YES
Fasta
2
Orf7_p
T4SS
GP
Orf_p
YES
Fasta
2
Orf9_p
T4SS
GP
Orf_p
YES
Fasta
2
Orf10_p
T4SS
GP
Orf_p
YES
Fasta
2
Orf11_p
T4SS
GP
Orf_p
YES
Fasta
2
Orf12_p
T4SS
GP
Orf_p
YES
Fasta
2
Orf13_p
T4SS
GP
Orf_p
YES
Fasta
2
Orf15_p
T4SS
GP
Orf_p
YES
Fasta
2
Orf13_Tn
T4SS
GP
Orf_Tn
YES
HMM
2
Orf14_Tn
T4SS
GP
Orf_Tn
YES
HMM
2
Orf15_Tn
T4SS
GP
Orf_Tn
YES
HMM
2
Orf16_Tn
T4SS
GP
Orf_Tn
YES
HMM
2
Orf17_Tn
T4SS
GP
Orf_Tn
YES
HMM
2
Orf19_Tn
T4SS
GP
Orf_Tn
YES
HMM
2
Orf21_Tn
T4SS
GP
Orf_Tn
YES
HMM
2
PcfC
T4SS
GP
Prg/pcf
YES
Fasta
2
PcfH
T4SS
GP
Prg/pcf
YES
Fasta
2
PrgA
T4SS
GP
Prg/pcf
YES
Fasta
2
PrgB
T4SS
GP
Prg/pcf
YES
Fasta
2
PrgC
T4SS
GP
Prg/pcf
YES
Fasta
2
PrgD
T4SS
GP
Prg/pcf
YES
Fasta
2
PrgF
T4SS
GP
Prg/pcf
YES
Fasta
2
PrgH
T4SS
GP
Prg/pcf
YES
Fasta
2
PrgI
T4SS
GP
Prg/pcf
YES
Fasta
2
PrgJ
T4SS
GP
Prg/pcf
YES
Fasta
2
PrgK
T4SS
GP
Prg/pcf
YES
Fasta
2
PrgL
T4SS
GP
Prg/pcf
YES
Fasta
2
TcpA
T4SS
GP
Tcp
YES
Fasta
2
TcpC
T4SS
GP
Tcp
YES
Fasta
2
TcpD
T4SS
GP
Tcp
YES
Fasta
2
TcpE
T4SS
GP
Tcp
YES
Fasta
2
TcpF
T4SS
GP
Tcp
YES
Fasta
2
TcpG
T4SS
GP
Tcp
YES
Fasta
2
TcpH
T4SS
GP
Tcp
YES
Fasta
2
YdcQ
T4SS
GP
Ydd
YES
HMM
2
YddB
T4SS
GP
Ydd
YES
HMM
2
YddC
T4SS
GP
Ydd
YES
HMM
2
YddD
T4SS
GP
Ydd
YES
HMM
2
YddE
T4SS
GP
Ydd
YES
HMM
2
YddG
T4SS
GP
Ydd
YES
HMM
2
YddH
T4SS
GP
Ydd
YES
HMM
2
DotA
T4SS
I
Dot/Icm
YES
Fasta
2
DotB
T4SS
I
Dot/Icm
YES
Fasta
2
DotC
T4SS
I
Dot/Icm
YES
Fasta
2
DotD
T4SS
I
Dot/Icm
YES
Fasta
2
IcmB
T4SS
I
Dot/Icm
YES
Fasta
2
IcmC
T4SS
I
Dot/Icm
YES
Fasta
2
IcmD
T4SS
I
Dot/Icm
YES
Fasta
2
IcmE
T4SS
I
Dot/Icm
YES
Fasta
2
IcmF
T4SS
I
Dot/Icm
YES
Fasta
2
IcmG
T4SS
I
Dot/Icm
YES
Fasta
2
IcmH
T4SS
I
Dot/Icm
YES
Fasta
2
IcmJ
T4SS
I
Dot/Icm
YES
Fasta
2
IcmK
T4SS
I
Dot/Icm
YES
Fasta
2
IcmL
T4SS
I
Dot/Icm
YES
Fasta
2
IcmM
T4SS
I
Dot/Icm
YES
Fasta
2
IcmN
T4SS
I
Dot/Icm
YES
Fasta
2
IcmO
T4SS
I
Dot/Icm
YES
Fasta
2
IcmP
T4SS
I
Dot/Icm
YES
Fasta
2
IcmQ
T4SS
I
Dot/Icm
YES
Fasta
2
IcmR
T4SS
I
Dot/Icm
YES
Fasta
2
IcmS
T4SS
I
Dot/Icm
YES
Fasta
2
IcmT
T4SS
I
Dot/Icm
YES
Fasta
2
IcmV
T4SS
I
Dot/Icm
YES
Fasta
2
IcmW
T4SS
I
Dot/Icm
YES
Fasta
2
IcmX
T4SS
I
Dot/Icm
YES
Fasta
2
LvgA
T4SS
I
Dot/Icm
YES
HMM
2
TraH_I
T4SS
I
Tra_I
YES
HMM
2
TraI_I
T4SS
I
Tra_I
YES
HMM
2
TraJ_I
T4SS
I
Tra_I
YES
HMM
2
TraK_I
T4SS
I
Tra_I
YES
HMM
2
TraL_I
T4SS
I
Tra_I
YES
HMM
2
TraM_I
T4SS
I
Tra_I
YES
HMM
2
TraN_I
T4SS
I
Tra_I
YES
HMM
2
TraO_I
T4SS
I
Tra_I
YES
HMM
2
TraP_I
T4SS
I
Tra_I
YES
HMM
2
TraQ_I
T4SS
I
Tra_I
YES
HMM
2
TraR_I
T4SS
I
Tra_I
YES
HMM
2
TraS_I
T4SS
I
Tra_I
YES
Fasta
2
TraT_I
T4SS
I
Tra_I
YES
HMM
2
TraU_I
T4SS
I
Tra_I
YES
HMM
2
TraV_I
T4SS
I
Tra_I
YES
Fasta
2
TraW_I
T4SS
I
Tra_I
YES
HMM
2
TraX_I
T4SS
I
Tra_I
YES
HMM
2
TraY_I
T4SS
I
Tra_I
YES
HMM
2
TrbA_I
T4SS
I
Tra_I
YES
HMM
2
TrbB_I
T4SS
I
Tra_I
YES
HMM
2
TrbC_I
T4SS
I
Tra_I
YES
HMM
2
Cag1
T4SS
P
Cag
NO
Fasta
This study
CagB
T4SS
P
Cag
NO
Fasta
This study
CagC
T4SS
P
Cag
YES
Fasta
2
CagD
T4SS
P
Cag
YES
Fasta
2
CagE
T4SS
P
Cag
YES
Fasta
2
CagF
T4SS
P
Cag
YES
Fasta
2
CagG
T4SS
P
Cag
YES
Fasta
2
CagH
T4SS
P
Cag
YES
Fasta
2
CagI
T4SS
P
Cag
YES
Fasta
2
CagL
T4SS
P
Cag
YES
Fasta
2
CagM
T4SS
P
Cag
YES
Fasta
2
CagN
T4SS
P
Cag
YES
Fasta
2
CagQ
T4SS
P
Cag
NO
Fasta
This study
CagS
T4SS
P
Cag
NO
Fasta
This study
CagT
T4SS
P
Cag
YES
Fasta
2
CagU
T4SS
P
Cag
YES
Fasta
2
CagV
T4SS
P
Cag
YES
Fasta
2
CagW
T4SS
P
Cag
YES
Fasta
2
CagX
T4SS
P
Cag
YES
Fasta
2
CagY
T4SS
P
Cag
YES
Fasta
2
CagZ
T4SS
P
Cag
YES
Fasta
2
Cag15
T4SS
P
Cag
NO
Fasta
This study
Cag26
T4SS
P
Cag
NO
Fasta
This study
CagBeta
T4SS
P
Cag
YES
Fasta
2
CagAlpha
T4SS
P
Cag
YES
Fasta
2
CagDelta
T4SS
P
Cag
YES
Fasta
2
CagGamma
T4SS
P
Cag
YES
Fasta
2
Cjp01
T4SS
P
Cjp
YES
Fasta
2
Cjp02
T4SS
P
Cjp
YES
Fasta
2
Cjp03
T4SS
P
Cjp
YES
Fasta
2
Cjp05
T4SS
P
Cjp
YES
Fasta
2
Cjp06
T4SS
P
Cjp
YES
Fasta
2
Cjp53
T4SS
P
Cjp
YES
Fasta
2
Cjp54
T4SS
P
Cjp
YES
Fasta
2
ComB2
T4SS
P
ComB
YES
HMM
2
ComB3
T4SS
P
ComB
YES
HMM
2
ComB4
T4SS
P
ComB
YES
HMM
2
ComB6
T4SS
P
ComB
YES
HMM
2
ComB7
T4SS
P
ComB
YES
HMM
2
ComB8
T4SS
P
ComB
YES
HMM
2
ComB9
T4SS
P
ComB
YES
HMM
2
ComB10
T4SS
P
ComB
YES
Fasta
2
LvhB2
T4SS
P
Lvh
YES
Fasta
2
LvhB3
T4SS
P
Lvh
YES
Fasta
2
LvhB4
T4SS
P
Lvh
YES
Fasta
2
LvhB5
T4SS
P
Lvh
YES
Fasta
2
LvhB6
T4SS
P
Lvh
YES
Fasta
2
LvhB7
T4SS
P
Lvh
YES
Fasta
2
LvhB8
T4SS
P
Lvh
YES
Fasta
2
LvhB9
T4SS
P
Lvh
YES
Fasta
2
LvhD4
T4SS
P
Lvh
YES
Fasta
2
LvhB10
T4SS
P
Lvh
YES
Fasta
2
LvhB11
T4SS
P
Lvh
YES
Fasta
2
MagB01
T4SS
P
MagB
YES
Fasta
2
MagB02
T4SS
P
MagB
YES
Fasta
2
MagB03
T4SS
P
MagB
YES
Fasta
2
MagB04
T4SS
P
MagB
YES
Fasta
2
MagB05
T4SS
P
MagB
YES
Fasta
2
MagB06
T4SS
P
MagB
YES
Fasta
2
MagB07
T4SS
P
MagB
YES
Fasta
2
MagB08
T4SS
P
MagB
YES
Fasta
2
MagB09
T4SS
P
MagB
YES
Fasta
2
MagB10
T4SS
P
MagB
YES
Fasta
2
MagB11
T4SS
P
MagB
YES
Fasta
2
MagB12
T4SS
P
MagB
YES
Fasta
2
MagB13
T4SS
P
MagB
YES
Fasta
2
MagB14
T4SS
P
MagB
YES
Fasta
2
PtlA
T4SS
P
Ptl
YES
Fasta
2
PtlB
T4SS
P
Ptl
YES
Fasta
2
PtlC
T4SS
P
Ptl
YES
Fasta
2
PtlD
T4SS
P
Ptl
YES
Fasta
2
PtlE
T4SS
P
Ptl
YES
Fasta
2
PtlF
T4SS
P
Ptl
YES
Fasta
2
PtlG
T4SS
P
Ptl
YES
Fasta
2
PtlH
T4SS
P
Ptl
YES
Fasta
2
PtlI
T4SS
P
Ptl
YES
Fasta
2
TraB
T4SS
P
Trb
NO
HMM
3
TraC
T4SS
P
Trb
NO
HMM
3
TraD
T4SS
P
Trb
NO
HMM
3
TraF
T4SS
P
Trb
YES
HMM
2
TraG
T4SS
P
Trb
YES
HMM
2
TraI
T4SS
P
Trb
NO
HMM
3
TraM
T4SS
P
Trb
NO
Fasta
3
TrbB
T4SS
P
Trb
YES
HMM
2
TrbC
T4SS
P
Trb
YES
HMM
2
TrbD
T4SS
P
Trb
YES
HMM
2
TrbE
T4SS
P
Trb
YES
HMM
2
TrbF
T4SS
P
Trb
YES
HMM
2
TrbG
T4SS
P
Trb
YES
HMM
2
TrbH
T4SS
P
Trb
YES
HMM
2
TrbI
T4SS
P
Trb
YES
HMM
2
TrbJ
T4SS
P
Trb
YES
HMM
2
TrbK
T4SS
P
Trb
YES
HMM
2
TrbL
T4SS
P
Trb
YES
HMM
2
TrbN
T4SS
P
Trb
YES
HMM
2
TraD_2
T4SS
P
Trb
NO
Fasta
3
TraH_2
T4SS
P
Trb
NO
HMM
3
TraH_IncP_1
T4SS
P
Trb
NO
HMM
3
TraI_IncP_1
T4SS
P
Trb
NO
HMM
3
TraJ_IncP_1
T4SS
P
Trb
NO
HMM
3
TraK_IncP_1
T4SS
P
Trb
NO
HMM
3
TraL_IncP_1
T4SS
P
Trb
NO
HMM
3
TraM_IncP_1
T4SS
P
Trb
NO
HMM
3
TraO_IncP_1
T4SS
P
Trb
NO
HMM
3
TrbH_IncP_1
T4SS
P
Trb
YES
HMM
3
TrbM_IncP_1
T4SS
P
Trb
NO
HMM
3
TrbN_IncP_1
T4SS
P
Trb
YES
HMM
3
TrbO_IncP_1
T4SS
P
Trb
NO
HMM
3
TrbP_IncP_1
T4SS
P
Trb
NO
HMM
3
TraA_AT_type
T4SS
P
Trb
NO
HMM
3
TraA_Ti_type
T4SS
P
Trb
NO
HMM
3
TrwB
T4SS
P
Trw
YES
HMM
2
TrwD
T4SS
P
Trw
YES
HMM
2
TrwE
T4SS
P
Trw
YES
HMM
2
TrwF
T4SS
P
Trw
YES
HMM
2
TrwG
T4SS
P
Trw
YES
HMM
2
TrwH
T4SS
P
Trw
YES
HMM
2
TrwI
T4SS
P
Trw
YES
HMM
2
TrwJ
T4SS
P
Trw
YES
HMM
2
TrwK
T4SS
P
Trw
YES
HMM
2
TrwL
T4SS
P
Trw
YES
HMM
2
TrwM
T4SS
P
Trw
YES
HMM
2
TrwN
T4SS
P
Trw
YES
HMM
2
VirB1
T4SS
P
VirB
YES
HMM
2
VirB2
T4SS
P
VirB
YES
HMM
2
VirB3
T4SS
P
VirB
YES
HMM
2
VirB4
T4SS
P
VirB
YES
HMM
2
VirB5
T4SS
P
VirB
YES
HMM
2
VirB6
T4SS
P
VirB
YES
HMM
2
VirB7
T4SS
P
VirB
YES
HMM
2
VirB8
T4SS
P
VirB
YES
HMM
2
VirB9
T4SS
P
VirB
YES
HMM
2
VirC1
T4SS
P
VirB
NO
HMM
3
VirC2
T4SS
P
VirB
NO
HMM
3
VirD1
T4SS
P
VirB
NO
HMM
3
VirD2
T4SS
P
VirB
NO
HMM
3
VirD4
T4SS
P
VirB
YES
HMM
2
VirB10
T4SS
P
VirB
YES
HMM
2
VirB11
T4SS
P
VirB
YES
HMM
2
ClpB
T6SS
-
-
YES
HMM
4
ClpV
T6SS
-
-
NO
HMM
4
HcP
T6SS
-
-
YES
HMM
4
ImpM
T6SS
-
-
NO
Fasta
This study
VasA
T6SS
-
-
YES
HMM
4
VasF
T6SS
-
-
YES
HMM
4
VasH
T6SS
-
-
YES
HMM
4
VasK
T6SS
-
-
YES
HMM
4
VCA0107
T6SS
-
-
YES
HMM
4
VCA0108
T6SS
-
-
YES
HMM
4
VCA0109
T6SS
-
-
NO
HMM
4
VCA0111
T6SS
-
-
YES
HMM
4
VCA0112
T6SS
-
-
YES
HMM
4
VCA0113
T6SS
-
-
YES
HMM
4
VCA0114
T6SS
-
-
YES
HMM
4
VCA0118
T6SS
-
-
NO
HMM
4
VCA0119
T6SS
-
-
NO
HMM
4
VCA0121
T6SS
-
-
NO
HMM
4
VCA0122
T6SS
-
-
NO
Fasta
4
VgrG
T6SS
-
-
YES
HMM
4
 Orthologous clusters, which correspond to table entries with Reference field value of 3, are usually composed by more than one component.
† Components of the T6SS have been named after those of Vibrio (4).
* F, P, I, G and GP subtypes correspond to T4SS types of Classification Scheme 2 used in Bi et al., 2012 (2) for T4SS.
a Nomenclature of T4SS names as used in Bi et al., 2012 (2). 
b Whether a given component belongs to the core set of components described for the type of secretion system it is part of. See main text for more details.
d Whether the sequence information of a given component is stored in the database as a HMM profile or as a multi-FASTA file.


References

1 Abby SS, Rocha EPC (2012) The Non-Flagellar Type III Secretion System Evolved from the Bacterial Flagellum and Diversified into Host-Cell Adapted Systems. PLoS Genetics 8: e1002983.

2 Bi D, Liu L, Tai C, Deng Z, Rajakumar K, et al. (2012) SecReT4: a web-based bacterial type IV secretion system resource. Nucleic Acids Res 41: D660-5.

3 Souza RC, Quispe Saji GD, Costa MO, Netto DS, Lima NC, et al. (2012) AtlasT4SS: a curated database for type IV secretion systems. BMC microbiology 12: 172.

4 Shrivastava S, Mande SS (2008) Identification and functional characterization of gene components of type VI secretion system in bacterial genomes. PLoS One 3(8): e2955.
