# Supplementary material for: T346Hunter: A Novel Web-Based Tool for the Prediction of Type III, Type IV and Type VI Secretion Systems in Bacterial Genomes
Source: PLoS One. 2015 Apr 13;10(4):e0119317. doi: 10.1371/journal.pone.0119317 (PMC4395097; doi:10.1371/journal.pone.0119317)
Supplement: S2 Table — (XLS) [file pone.0119317.s003.xls]

Sequence	Refseq	NF_T3SS	T4SS	T6SS
Acaryochloris_marina_MBIC11017_plasmid_pREB2	NC_009927	0	1	0
Acetobacter pasteurianus IFO 3283 01	NC_013209	0	1	0
Acetobacter pasteurianus IFO 3283 01 42C	NC_017150	0	1	0
Acetobacter pasteurianus IFO 3283 03	NC_017100	0	1	0
Acetobacter pasteurianus IFO 3283 07	NC_017121	0	1	0
Acetobacter pasteurianus IFO 3283 12	NC_017108	0	1	0
Acetobacter pasteurianus IFO 3283 22	NC_017125	0	1	0
Acetobacter pasteurianus IFO 3283 26	NC_017146	0	1	0
Acetobacter pasteurianus IFO 3283 32	NC_017111	0	1	0
Achromobacter xylosoxidans A8 chromosome	NC_014640	0	1	2
Achromobacter xylosoxidans A8 plasmid pA81	NC_014641	0	2	0
Achromobacter xylosoxidans A8 plasmid pA82	NC_014642	0	1	0
Achromobacter xylosoxidans NBRC 15126 = ATCC 27061	NC_023061	0	2	1
Achromobacter xylosoxidans NH44784 1996 complete genome 1 6916670	NC_021285	1	3	1
Acidiphilium cryptum JF 5 chromosome	NC_009484	0	0	2
Acidiphilium cryptum JF 5 plasmid pACRY03	NC_009469	0	1	0
Acidiphilium multivorum AIU301	NC_015186	0	2	2
Acidiphilium multivorum AIU301 plasmid pACMV1	NC_015178	0	1	0
Acidiphilium multivorum AIU301 plasmid pACMV2	NC_015187	0	1	0
Acidithiobacillus caldus SM 1 chromosome	NC_015850	0	3	0
Acidithiobacillus ferrivorans SS3 chromosome	NC_015942	0	4	0
Acidithiobacillus ferrooxidans ATCC 23270 chromosome	NC_011761	0	3	0
Acidithiobacillus ferrooxidans ATCC 53993 chromosome	NC_011206	0	3	0
Acidobacterium capsulatum ATCC 51196 chromosome	NC_012483	0	3	0
Acidovorax avenae subsp avenae ATCC 19860 chromosome	NC_015138	1	0	1
Acidovorax citrulli AAC00 1 chromosome	NC_008752	1	3	1
Acidovorax ebreus TPSY chromosome	NC_011992	0	3	0
Acidovorax sp JS42 chromosome	NC_008782	0	6	0
Acidovorax sp JS42 plasmid pAOVO01	NC_008765	0	1	0
Acidovorax sp JS42 plasmid pAOVO02	NC_008766	0	2	0
Acidovorax sp KKS102 chromosome	NC_018708	0	2	0
Acinetobacter baumannii 1656 2 chromosome	NC_017162	0	0	1
Acinetobacter baumannii 1656 2 plasmid ABKp1	NC_017163	0	1	0
Acinetobacter baumannii AB0057 chromosome	NC_011586	0	0	1
Acinetobacter baumannii AB307 0294	NC_011595	0	0	1
Acinetobacter baumannii ACICU chromosome	NC_010611	0	0	1
Acinetobacter baumannii ACICU plasmid pACICU2	NC_010606	0	1	0
Acinetobacter baumannii ATCC 17978 chromosome	NC_009085	0	1	1
Acinetobacter baumannii AYE chromosome	NC_010410	0	0	1
Acinetobacter baumannii BJAB07104	NC_021726	0	0	1
Acinetobacter baumannii BJAB07104 plasmid p1BJAB07104	NC_021727	0	1	0
Acinetobacter baumannii BJAB0715	NC_021733	0	0	1
Acinetobacter baumannii BJAB0868	NC_021729	0	0	1
Acinetobacter baumannii BJAB0868 plasmid p2BJAB0868	NC_021731	0	1	0
Acinetobacter baumannii MDR TJ chromosome	NC_017847	0	0	1
Acinetobacter baumannii MDR TJ plasmid pABTJ1	NC_017848	0	1	0
Acinetobacter baumannii MDR ZJ06 chromosome	NC_017171	0	0	1
Acinetobacter baumannii SDF chromosome	NC_010400	0	0	1
Acinetobacter baumannii TCDC AB0715 chromosome	NC_017387	0	0	1
Acinetobacter baumannii TCDC AB0715 plasmid p2ABTCDC0715	NC_017166	0	1	0
Acinetobacter baumannii TYTH 1 chromosome	NC_018706	0	0	1
Acinetobacter baumannii ZW85 1	NC_023028	0	0	1
Acinetobacter calcoaceticus PHEA 2 chromosome	NC_016603	0	0	1
Acinetobacter oleivorans DR1 chromosome	NC_014259	0	0	1
Acinetobacter sp ADP1 chromosome	NC_005966	0	0	1
Advenella kashmirensis WT001 chromosome	NC_017964	0	0	2
Advenella kashmirensis WT001 plasmid pWTk445	NC_017965	0	1	0
Aeromonas hydrophila subsp hydrophila ATCC 7966 chromosome	NC_008570	0	0	1
Aeromonas salmonicida subsp salmonicida A449	NC_009348	0	0	1
Aeromonas salmonicida subsp salmonicida A449 plasmid 4	NC_009349	0	2	0
Aeromonas salmonicida subsp salmonicida A449 plasmid 5	NC_009350	1	1	0
Aggregatibacter actinomycetemcomitans ANH9381 chromosome	NC_016513	0	3	0
Aggregatibacter actinomycetemcomitans D7S 1 chromosome	NC_017846	0	1	0
Aggregatibacter aphrophilus NJ8700 chromosome	NC_012913	0	0	1
Agrobacterium fabrum str C58 chromosome linear	NC_003063	0	0	1
Agrobacterium fabrum str C58 plasmid At	NC_003064	0	1	0
Agrobacterium fabrum str C58 plasmid Ti	NC_003065	0	2	0
Agrobacterium radiobacter K84 chromosome 1	NC_011985	0	1	0
Agrobacterium radiobacter K84 chromosome 2	NC_011983	1	0	0
Agrobacterium radiobacter K84 plasmid pAtK84b	NC_011990	0	1	0
Agrobacterium radiobacter K84 plasmid pAtK84c	NC_011987	0	1	0
Agrobacterium sp H13 3 chromosome linear	NC_015508	0	0	1
Agrobacterium sp H13 3 plasmid pAspH13 3a	NC_015184	0	1	0
Agrobacterium vitis S4 chromosome 2	NC_011988	0	0	1
Agrobacterium vitis S4 plasmid pAtS4a	NC_011986	0	1	0
Agrobacterium vitis S4 plasmid pAtS4b	NC_011991	0	2	0
Agrobacterium vitis S4 plasmid pAtS4c	NC_011984	0	1	0
Agrobacterium vitis S4 plasmid pTiS4	NC_011982	0	2	0
Agromonas oligotrophica S58 DNA	NC_020453	1	1	0
Alcanivorax dieselolei B5 chromosome	NC_018691	0	2	1
Alicycliphilus denitrificans BC chromosome	NC_014910	0	3	0
Alicycliphilus denitrificans BC plasmid pALIDE02	NC_014911	0	1	0
Alicycliphilus denitrificans K601 chromosome	NC_015422	0	7	0
Aliivibrio salmonicida LFI1238 chromosome chromosome 1	NC_011312	0	0	2
Aliivibrio salmonicida LFI1238 plasmid pVSAL840	NC_011311	0	1	0
Alistipes finegoldii DSM 17242 chromosome	NC_018011	0	1	0
Alistipes shahii WAL 8301 draft genome 1 3763317	NC_021030	0	1	0
Alkalilimnicola ehrlichii MLHE 1 chromosome	NC_008340	0	0	1
Alteromonas macleodii AltDE1 chromosome	NC_019393	0	2	0
Alteromonas macleodii AltDE1 plasmid pAMDE1 300	NC_019394	0	1	0
Alteromonas macleodii str Aegean Sea MED64	NC_023045	0	1	0
Alteromonas macleodii str English Channel 615 plasmid	NC_021709	0	1	0
Alteromonas macleodii str Ionian Sea U4	NC_021710	0	1	0
Alteromonas macleodii str Ionian Sea U4 plasmid	NC_021711	0	1	0
Alteromonas macleodii str Ionian Sea UM4b	NC_021714	0	2	0
Alteromonas macleodii str Ionian Sea UM7	NC_021713	0	2	0
Alteromonas macleodii str Ionian Sea UM7 plasmid	NC_021718	0	1	0
Alteromonas sp SN2 chromosome	NC_015554	0	2	0
Anaeromyxobacter dehalogenans 2CP 1 chromosome	NC_011891	1	1	0
Anaeromyxobacter dehalogenans 2CP C chromosome	NC_007760	1	0	0
Anaeromyxobacter sp Fw109 5 chromosome	NC_009675	1	0	0
Anaeromyxobacter sp K chromosome	NC_011145	1	0	0
Anaplasma centrale str Israel chromosome	NC_013532	0	1	0
Anaplasma marginale str Dawn genome 1 1196760	NC_022760	0	1	0
Anaplasma marginale str Florida	NC_012026	0	1	0
Anaplasma marginale str St Maries chromosome	NC_004842	0	1	0
Anaplasma phagocytophilum HZ	NC_007797	0	1	0
Anaplasma phagocytophilum str Dog2 genome 1 1473302	NC_021881	0	1	0
Anaplasma phagocytophilum str HZ2	NC_021879	0	1	0
Anaplasma phagocytophilum str JM	NC_021880	0	1	0
Arcobacter nitrofigilis DSM 7299 chromosome	NC_014166	0	0	1
Arcobacter sp L	NC_017192	0	1	1
Aromatoleum aromaticum EbN1 chromosome	NC_006513	0	3	0
Asticcacaulis excentricus CB 48 chromosome 1	NC_014816	0	2	0
Asticcacaulis excentricus CB 48 chromosome 2	NC_014817	0	2	0
Asticcacaulis excentricus CB 48 plasmid pASTEX02	NC_014819	0	1	0
Azoarcus sp BH72 chromosome	NC_008702	0	0	2
Azoarcus sp EbN1 plasmid 1	NC_006823	0	1	0
Azoarcus sp EbN1 plasmid 2	NC_006824	0	1	0
Azoarcus sp KH32C DNA	NC_020516	0	0	1
Azorhizobium caulinodans ORS 571 chromosome	NC_009937	0	1	1
Azospirillum brasilense Sp245 plasmid AZOBR p1	NC_016594	0	0	1
Azospirillum brasilense Sp245 plasmid AZOBR p5	NC_016619	0	1	0
Azospirillum lipoferum 4B	NC_016622	0	1	1
Azospirillum lipoferum 4B plasmid AZO p2	NC_016586	0	1	0
Azospirillum lipoferum 4B plasmid AZO p3	NC_016623	0	0	1
Azospirillum sp B510 chromosome	NC_013854	0	1	1
Azospirillum sp B510 plasmid pAB510a	NC_013855	0	0	2
Azotobacter vinelandii CA	NC_021149	0	2	2
Azotobacter vinelandii CA6	NC_021150	0	2	2
Azotobacter vinelandii DJ chromosome	NC_012560	0	2	2
Bacillus atrophaeus 1942 chromosome	NC_014639	0	1	0
Bacillus cereus E33L plasmid pE33L466	NC_007103	0	1	0
Bacillus pumilus SAFR 032 chromosome	NC_009848	0	1	0
Bacillus sp JS chromosome	NC_017743	0	1	0
Bacillus subtilis subsp natto BEST195	NC_017196	0	1	0
Bacillus subtilis subsp subtilis 6051 HGW	NC_020507	0	1	0
Bacillus thuringiensis BMB171 plasmid pBMB171	NC_014172	0	1	0
Bacillus thuringiensis HD 789 plasmid p03	NC_018510	0	1	0
Bacillus thuringiensis MC28 plasmid pMC429	NC_018689	0	1	0
Bacillus thuringiensis serovar finitimus YBT 020 plasmid pBMB26	NC_017201	0	1	0
Bacteroides fragilis 638R	NC_016776	0	0	1
Bacteroides fragilis NCTC 9343 chromosome	NC_003228	0	0	1
Bacteroides fragilis YCH46 DNA	NC_006347	0	0	2
Bacteroides salanitronis DSM 18170 chromosome	NC_015164	0	0	1
Bacteroides_thetaiotaomicron_VPI_5482_chromosome	NC_004663	0	1	0
Bartonella australis Aust NH1	NC_020300	0	2	0
Bartonella clarridgeiae 73	NC_014932	0	2	0
Bartonella grahamii as4aup	NC_012846	0	3	0
Bartonella grahamii as4aup plasmid pBGR3	NC_012847	0	1	0
Bartonella henselae str Houston 1 chromosome	NC_005956	0	2	0
Bartonella quintana RM 11 chromosome	NC_018533	0	2	0
Bartonella quintana str Toulouse	NC_005955	0	2	0
Bartonella tribocorum CIP 105476 chromosome	NC_010161	0	3	0
Bartonella vinsonii subsp berkhoffii str Winnie	NC_020301	0	4	0
Beijerinckia indica subsp indica ATCC 9039 plasmid pBIND01	NC_010580	0	1	0
Bordetella avium 197N chromosome	NC_010645	0	0	1
Bordetella bronchiseptica 253	NC_019382	1	1	1
Bordetella bronchiseptica MO149	NC_018829	1	0	1
Bordetella bronchiseptica RB50 chromosome	NC_002927	1	1	1
Bordetella parapertussis 12822 chromosome	NC_002928	1	1	1
Bordetella parapertussis Bpp5	NC_018828	1	3	1
Bordetella pertussis 18323	NC_018518	1	1	0
Bordetella pertussis CS chromosome	NC_017223	1	1	0
Bordetella pertussis Tohama I chromosome	NC_002929	1	1	0
Bordetella petrii DSM 12804 chromosome	NC_010170	0	7	2
Bradyrhizobium japonicum USDA 110 chromosome	NC_004463	1	2	1
Bradyrhizobium japonicum USDA 6	NC_017249	1	2	1
Bradyrhizobium sp BTAi1 chromosome	NC_009485	0	4	0
Bradyrhizobium sp BTAi1 plasmid pBBta01	NC_009475	0	1	0
Brucella abortus A13334 chromosome 2	NC_016777	0	1	0
Brucella abortus bv 1 str 9 941 chromosome II	NC_006933	0	1	0
Brucella abortus S19 chromosome 2	NC_010740	0	1	0
Brucella canis ATCC 23365 chromosome II	NC_010104	0	1	0
Brucella canis HSK A52141 chromosome 2	NC_016796	0	1	0
Brucella ceti TE10759 12 chromosome 2	NC_022906	0	1	0
Brucella ceti TE28753 12 chromosome 2	NC_022908	0	1	0
Brucella melitensis ATCC 23457 chromosome II	NC_012442	0	1	0
Brucella melitensis biovar Abortus 2308 chromosome II	NC_007624	0	1	0
Brucella melitensis bv 1 str 16M chromosome II	NC_003318	0	1	0
Brucella melitensis M28 chromosome chromosome 2	NC_017245	0	1	0
Brucella melitensis M5 90 chromosome chromosome II	NC_017247	0	1	0
Brucella melitensis NI chromosome chromosome II	NC_017283	0	1	0
Brucella microti CCM 4915 chromosome 2	NC_013118	0	1	0
Brucella ovis ATCC 25840 chromosome II	NC_009504	0	1	0
Brucella pinnipedialis B2 94 chromosome 2	NC_015858	0	1	0
Brucella suis 1330 chromosome II	NC_004311	0	1	0
Brucella suis 1330 chromosome II	NC_017250	0	1	0
Brucella suis ATCC 23445 chromosome II	NC_010167	0	1	0
Brucella suis VBI22 chromosome II	NC_016775	0	1	0
Burkholderia ambifaria AMMD chromosome 1	NC_008390	0	1	1
Burkholderia ambifaria AMMD chromosome 2	NC_008391	1	0	1
Burkholderia ambifaria AMMD chromosome 3	NC_008392	1	0	0
Burkholderia ambifaria MC40 6 chromosome 1	NC_010551	0	0	2
Burkholderia ambifaria MC40 6 chromosome 2	NC_010552	1	0	1
Burkholderia ambifaria MC40 6 chromosome 3	NC_010557	1	0	0
Burkholderia ambifaria MC40 6 plasmid pBMC401	NC_010553	0	2	1
Burkholderia cenocepacia AU 1054 chromosome 1	NC_008060	0	0	1
Burkholderia cenocepacia AU 1054 chromosome 2	NC_008061	1	1	0
Burkholderia cenocepacia HI2424 chromosome 1	NC_008542	0	0	1
Burkholderia cenocepacia HI2424 chromosome 2	NC_008543	1	1	0
Burkholderia cenocepacia HI2424 plasmid 1	NC_008545	0	1	0
Burkholderia cenocepacia J2315 chromosome 1	NC_011000	0	0	1
Burkholderia cenocepacia J2315 chromosome 2	NC_011001	1	1	0
Burkholderia cenocepacia J2315 plasmid pBCJ2315	NC_011003	0	1	0
Burkholderia cenocepacia MC0 3 chromosome 1	NC_010508	0	0	1
Burkholderia cenocepacia MC0 3 chromosome 2	NC_010515	2	1	0
Burkholderia cepacia AMMD plasmid 1	NC_008385	0	1	0
Burkholderia cepacia GG4 chromosome 1	NC_018513	0	0	1
Burkholderia cepacia GG4 chromosome 2	NC_018514	0	0	1
Burkholderia gladioli BSR3 chromosome 1	NC_015381	0	1	1
Burkholderia gladioli BSR3 chromosome 2	NC_015376	1	0	1
Burkholderia gladioli BSR3 plasmid bgla 2p	NC_015377	0	1	0
Burkholderia gladioli BSR3 plasmid bgla 3p	NC_015378	0	1	0
Burkholderia gladioli BSR3 plasmid bgla 4p	NC_015383	0	1	1
Burkholderia glumae BGR1 chromosome 1	NC_012724	0	0	1
Burkholderia glumae BGR1 chromosome 2	NC_012721	1	0	4
Burkholderia glumae BGR1 plasmid bglu 3p	NC_012720	0	1	0
Burkholderia glumae BGR1 plasmid bglu 4p	NC_012725	0	1	0
Burkholderia mallei ATCC 23344 chromosome 2	NC_006349	2	0	4
Burkholderia mallei NCTC 10229 chromosome II	NC_008835	2	0	4
Burkholderia mallei NCTC 10247 chromosome II	NC_009079	2	0	4
Burkholderia mallei SAVP1 chromosome II	NC_008784	0	0	4
Burkholderia multivorans ATCC 17616 chromosome 1	NC_010084	0	1	1
Burkholderia multivorans ATCC 17616 chromosome 1	NC_010804	0	1	1
Burkholderia multivorans ATCC 17616 chromosome 2	NC_010086	1	0	2
Burkholderia multivorans ATCC 17616 chromosome 2	NC_010805	1	0	1
Burkholderia multivorans ATCC 17616 chromosome 3	NC_010087	0	2	0
Burkholderia multivorans ATCC 17616 chromosome 3	NC_010801	0	2	0
Burkholderia multivorans ATCC 17616 plasmid pBMUL01	NC_010070	0	1	0
Burkholderia multivorans ATCC 17616 plasmid pTGL1	NC_010802	0	1	0
Burkholderia phenoliruptrix BR3459a chromosome 1	NC_018695	0	2	1
Burkholderia phenoliruptrix BR3459a chromosome 2	NC_018672	1	0	1
Burkholderia phenoliruptrix BR3459a plasmid pSYMBR3459	NC_018696	0	1	0
Burkholderia phymatum STM815 plasmid pBPHY01	NC_010625	0	0	3
Burkholderia phymatum STM815 plasmid pBPHY02	NC_010627	0	1	0
Burkholderia phytofirmans PsJN chromosome 1	NC_010681	0	1	1
Burkholderia phytofirmans PsJN chromosome 2	NC_010676	1	1	1
Burkholderia phytofirmans PsJN plasmid pBPHYT01	NC_010679	0	1	0
Burkholderia pseudomallei 1026b chromosome 1	NC_017831	0	0	1
Burkholderia pseudomallei 1026b chromosome 2	NC_017832	3	0	5
Burkholderia pseudomallei 1106a chromosome I	NC_009076	0	0	1
Burkholderia pseudomallei 1106a chromosome II	NC_009078	3	0	5
Burkholderia pseudomallei 1710b chromosome I	NC_007434	0	0	1
Burkholderia pseudomallei 1710b chromosome II	NC_007435	3	0	5
Burkholderia pseudomallei 668 chromosome chromosome II	NC_009075	3	0	5
Burkholderia pseudomallei 668 chromosome I	NC_009074	0	0	1
Burkholderia pseudomallei BPC006 chromosome I	NC_018527	0	0	1
Burkholderia pseudomallei BPC006 chromosome II	NC_018529	3	0	5
Burkholderia pseudomallei K96243 chromosome 1	NC_006350	0	0	1
Burkholderia pseudomallei K96243 chromosome 2	NC_006351	3	0	5
Burkholderia pseudomallei MSHR305 chromosome 1	NC_021877	3	0	5
Burkholderia pseudomallei MSHR305 chromosome 2	NC_021884	0	0	1
Burkholderia pseudomallei MSHR346 chromosome I	NC_012695	0	1	1
Burkholderia pseudomallei NCTC 13179 chromosome 1	NC_022659	0	0	1
Burkholderia pseudomallei NCTC 13179 chromosome 2	NC_022658	3	0	5
Burkholderia rhizoxinica HKI 454 plasmid pBRH01	NC_014718	1	0	0
Burkholderia rhizoxinica HKI 454 plasmid pBRH02	NC_014723	0	1	0
Burkholderia sp 383 chromosome 1	NC_007510	0	0	1
Burkholderia sp 383 chromosome 2	NC_007511	0	0	3
Burkholderia sp CCGE1001 chromosome 1	NC_015136	0	1	1
Burkholderia sp CCGE1001 chromosome 2	NC_015137	1	0	1
Burkholderia sp CCGE1002 chromosome 2	NC_014118	0	0	2
Burkholderia sp CCGE1002 chromosome 3	NC_014119	0	0	1
Burkholderia sp CCGE1002 plasmid pBC201	NC_014120	0	2	0
Burkholderia sp CCGE1003 chromosome 1	NC_014539	0	0	1
Burkholderia sp CCGE1003 chromosome 2	NC_014540	1	0	2
Burkholderia sp KJ006 chromosome 1	NC_017920	0	0	1
Burkholderia sp KJ006 chromosome 2	NC_017921	1	0	2
Burkholderia sp KJ006 chromosome 3	NC_017922	0	0	1
Burkholderia sp KJ006 plasmid pKJ006	NC_017923	0	1	0
Burkholderia sp RPE64 DNA	NC_021287	0	0	1
Burkholderia sp RPE64 DNA	NC_021288	0	0	1
Burkholderia sp YI23 chromosome 3	NC_016590	0	0	4
Burkholderia sp YI23 plasmid byi 1p	NC_016626	0	1	3
Burkholderia sp YI23 plasmid byi 2p	NC_016591	0	1	0
Burkholderia sp YI23 plasmid byi 3p	NC_016592	0	1	0
Burkholderia thailandensis E264 chromosome I	NC_007651	0	0	1
Burkholderia thailandensis E264 chromosome II	NC_007650	2	0	4
Burkholderia thailandensis MSMB121 chromosome 1	NC_021173	1	2	1
Burkholderia thailandensis MSMB121 chromosome 2	NC_021174	3	0	4
Burkholderia vietnamiensis G4 chromosome 1	NC_009256	0	0	1
Burkholderia vietnamiensis G4 chromosome 2	NC_009255	1	0	2
Burkholderia vietnamiensis G4 chromosome 3	NC_009254	0	1	0
Burkholderia vietnamiensis G4 plasmid pBVIE01	NC_009230	0	1	0
Burkholderia vietnamiensis G4 plasmid pBVIE02	NC_009227	0	1	0
Burkholderia vietnamiensis G4 plasmid pBVIE03	NC_009229	0	1	0
Burkholderia vietnamiensis G4 plasmid pBVIE04	NC_009228	0	1	0
Burkholderia xenovorans LB400 chromosome 1	NC_007951	1	3	1
Burkholderia xenovorans LB400 chromosome 3	NC_007953	0	1	0
Butyrate producing bacterium SS3 4	NC_021035	0	1	0
Butyrate producing bacterium SSC 2	NC_021016	0	2	0
Campylobacter coli 15 537360 plasmid pCC42yr	NC_022656	0	1	0
Campylobacter coli CVM N29710 plasmid pN29710 1	NC_022355	0	1	0
Campylobacter concisus 13826	NC_009802	0	0	1
Campylobacter hominis ATCC BAA 381	NC_009714	0	1	0
Campylobacter jejuni subsp doylei 269 97 chromosome	NC_009707	0	1	0
Campylobacter jejuni subsp jejuni 00 2544 plasmid	NC_022354	0	1	0
Campylobacter jejuni subsp jejuni 81 176 plasmid pTet	NC_008790	0	1	0
Campylobacter jejuni subsp jejuni 81 176 plasmid pVir	NC_008770	0	1	0
Campylobacter jejuni subsp jejuni IA3902 plasmid pVir	NC_017284	0	1	0
Campylobacter jejuni subsp jejuni ICDCCJ07001 plasmid pTet	NC_014801	0	1	0
Campylobacter jejuni subsp jejuni S3 plasmid pTet	NC_017282	0	1	0
Campylobacter lari RM2100 megaplasmid pCL2100	NC_012040	0	1	0
Candidatus Accumulibacter phosphatis clade IIA str UW 1 plasmid pAph01	NC_013193	0	2	0
Candidatus Hamiltonella defensa 5AT Acyrthosiphon pisum chromosome	NC_012751	3	3	0
Candidatus Hamiltonella defensa 5AT Acyrthosiphon pisum plasmid pHD5AT	NC_012752	0	1	0
Candidatus Midichloria mitochondrii IricVA chromosome	NC_015722	0	1	0
Candidatus Nitrospira defluvii	NC_014355	0	0	1
Candidatus Protochlamydia amoebophila UWE25 chromosome	NC_005861	1	1	0
Candidatus Rickettsia amblyommii str GAT 30V chromosome	NC_017028	0	4	0
Candidatus Solibacter usitatus Ellin6076 chromosome	NC_008536	0	0	1
Carnobacterium sp WN1359 plasmid pWNCR64	NC_022603	0	1	0
Caulobacter crescentus CB15 chromosome	NC_002696	0	1	0
Caulobacter crescentus NA1000	NC_011916	0	1	0
Caulobacter segnis ATCC 21756 chromosome	NC_014100	0	1	0
Caulobacter sp K31 chromosome	NC_010338	0	4	0
Caulobacter sp K31 plasmid pCAUL01	NC_010335	0	1	0
Caulobacter sp K31 plasmid pCAUL02	NC_010333	0	2	0
Chelativorans sp BNC1 chromosome	NC_008254	1	3	0
Chitinophaga pinensis DSM 2588 chromosome	NC_013132	0	0	1
Chlamydia muridarum Nigg	NC_002620	1	0	0
Chlamydia pecorum P787	NC_022441	1	0	0
Chlamydia pecorum PV3056 3	NC_022439	1	0	0
Chlamydia pecorum W73	NC_022440	1	0	0
Chlamydia psittaci 01DC12	NC_019391	1	0	0
Chlamydia psittaci 84 55 chromosome	NC_018619	1	0	0
Chlamydia psittaci CP3 chromosome	NC_018625	1	0	0
Chlamydia psittaci GR9 chromosome	NC_018620	1	0	0
Chlamydia psittaci M56 chromosome	NC_018623	1	0	0
Chlamydia psittaci MN chromosome	NC_018627	1	0	0
Chlamydia psittaci NJ1 chromosome	NC_018626	1	0	0
Chlamydia psittaci VS225 chromosome	NC_018621	1	0	0
Chlamydia psittaci WC chromosome	NC_018624	1	0	0
Chlamydia psittaci WS RT E30 chromosome	NC_018622	1	0	0
Chlamydia trachomatis 434 Bu chromosome	NC_010287	1	0	0
Chlamydia trachomatis A2497	NC_016798	1	0	0
Chlamydia trachomatis A2497 chromosome	NC_017437	1	0	0
Chlamydia trachomatis A 363 complete genome 1 1044026	NC_020966	1	0	0
Chlamydia trachomatis A 5291 complete genome 1 1044023	NC_020939	1	0	0
Chlamydia trachomatis A 7249 complete genome 1 1044377	NC_020944	1	0	0
Chlamydia trachomatis A HAR 13	NC_007429	1	0	0
Chlamydia trachomatis B Jali20 OT chromosome	NC_012686	1	0	0
Chlamydia trachomatis B TZ1A828 OT chromosome	NC_012687	1	0	0
Chlamydia trachomatis C TW 3	NC_023060	1	0	0
Chlamydia trachomatis D EC chromosome	NC_017434	1	0	0
Chlamydia trachomatis D LC chromosome	NC_017436	1	0	0
Chlamydia trachomatis D SotonD1 high quality draft genome sequence 1 1042585	NC_020967	1	0	0
Chlamydia trachomatis D SotonD5 complete genome 1 1042140	NC_020943	1	0	0
Chlamydia trachomatis D SotonD6 high quality draft genome sequence 1 1042560	NC_020968	1	0	0
Chlamydia trachomatis D UW 3 CX	NC_000117	1	0	0
Chlamydia trachomatis E 11023 chromosome	NC_017431	1	0	0
Chlamydia trachomatis E 150 chromosome	NC_017439	1	0	0
Chlamydia trachomatis E Bour complete genome 1 1042589	NC_020971	1	0	0
Chlamydia trachomatis E SotonE4 complte genome 1 1042625	NC_020969	1	0	0
Chlamydia trachomatis E SotonE8 high quality draft genome 1 1048812	NC_020942	1	0	0
Chlamydia trachomatis E SW3	NC_017952	1	0	0
Chlamydia trachomatis F 11 96	NC_022107	1	0	0
Chlamydia trachomatis F SotonF3 high quality draft genome sequence 1 1042789	NC_020964	1	0	0
Chlamydia trachomatis F SW4	NC_017951	1	0	0
Chlamydia trachomatis F SW5	NC_017953	1	0	0
Chlamydia trachomatis G 11074 chromosome	NC_017440	1	0	0
Chlamydia trachomatis G 11222 chromosome	NC_017430	1	0	0
Chlamydia trachomatis G 9301 chromosome	NC_017432	1	0	0
Chlamydia trachomatis G 9768 chromosome	NC_017429	1	0	0
Chlamydia trachomatis G SotonG1 complete genome 1 1042171	NC_020941	1	0	0
Chlamydia trachomatis Ia SotonIa1 complete genome 1 1042630	NC_020970	1	0	0
Chlamydia trachomatis Ia SotonIa3 complete genome 1 1042783	NC_020940	1	0	0
Chlamydia trachomatis IU824 complete genome 1 1043022	NC_020511	1	0	0
Chlamydia trachomatis IU888 complete genome 1 1043022	NC_020512	1	0	0
Chlamydia trachomatis J 6276tet1	NC_021892	1	0	0
Chlamydia trachomatis K SotonK1 complete genome 1 1042447	NC_020965	1	0	0
Chlamydia trachomatis L1 115 complete genome 1 1039084	NC_020929	1	0	0
Chlamydia trachomatis L1 1322 p2 high quality draft genome 1 1039428	NC_020972	1	0	0
Chlamydia trachomatis L1 224 complete genome 1 1038819	NC_020973	1	0	0
Chlamydia trachomatis L1 440 LN complete genome 1 1039261	NC_020937	1	0	0
Chlamydia trachomatis L2 25667R complete genome 1 1038839	NC_020930	1	0	0
Chlamydia trachomatis L2 434 Bu f	NC_021052	1	0	0
Chlamydia trachomatis L2 434 Bu i	NC_021050	1	0	0
Chlamydia trachomatis L2b 795 complete genome 1 1038720	NC_020938	1	0	0
Chlamydia trachomatis L2b 8200 07 complete genome 1 1038864	NC_020945	1	0	0
Chlamydia trachomatis L2b Ams1 complete genome 1 1038879	NC_020933	1	0	0
Chlamydia trachomatis L2b Ams2 high quality draft genome sequence 1 1038864	NC_020934	1	0	0
Chlamydia trachomatis L2b Ams3 high quality draft genome sequence 1 1038718	NC_020977	1	0	0
Chlamydia trachomatis L2b Ams4 high quality draft genome sequence 1 1038864	NC_020978	1	0	0
Chlamydia trachomatis L2b Ams5 high quality draft genome sequence 1 1038848	NC_020936	1	0	0
Chlamydia trachomatis L2b Canada1 high quality draft genome sequence 1 1038541	NC_020935	1	0	0
Chlamydia trachomatis L2b Canada2 high quality draft genome sequence 1 1038746	NC_020932	1	0	0
Chlamydia trachomatis L2b CV204 high quality draft genome sequence 1 1038881	NC_020976	1	0	0
Chlamydia trachomatis L2b LST high quality draft genome sequence 1 1038876	NC_020975	1	0	0
Chlamydia trachomatis L2b UCH 1 proctitis chromosome	NC_010280	1	0	0
Chlamydia trachomatis L2b UCH 2 complete genome 1 1038864	NC_020931	1	0	0
Chlamydia trachomatis L2c chromosome	NC_015744	1	0	0
Chlamydia trachomatis L3 404 LN complete genome 1 1039257	NC_020974	1	0	0
Chlamydia trachomatis RC F 69	NC_021895	1	0	0
Chlamydia trachomatis RC F s 342	NC_021890	1	0	0
Chlamydia trachomatis RC F s 852	NC_021888	1	0	0
Chlamydia trachomatis RC J 943	NC_021896	1	0	0
Chlamydia trachomatis RC J 953	NC_021889	1	0	0
Chlamydia trachomatis RC J 966	NC_021898	1	0	0
Chlamydia trachomatis RC J 971	NC_021899	1	0	0
Chlamydia trachomatis RC J s 122	NC_021891	1	0	0
Chlamydia trachomatis RC L2 55	NC_021893	1	0	0
Chlamydia trachomatis RC L2 s 3	NC_021897	1	0	0
Chlamydia trachomatis RC L2 s 46	NC_021887	1	0	0
Chlamydia trachomatis strain D 13 96	NC_022119	1	0	0
Chlamydia trachomatis strain D 14 96 genome 1 1041595	NC_022109	1	0	0
Chlamydia trachomatis strain E 12 94 genome 1 1043010	NC_022108	1	0	0
Chlamydia trachomatis strain F 1 93	NC_022117	1	0	0
Chlamydia trachomatis strain F 2 93 genome 1 1042619	NC_022106	1	0	0
Chlamydia trachomatis strain F 6 94	NC_022118	1	0	0
Chlamydia trachomatis strain Ia20 97 genome 1 1043181	NC_022120	1	0	0
Chlamydia trachomatis strain J 27 97 genome 1 1042783	NC_022110	1	0	0
Chlamydia trachomatis strain J 31 98	NC_022121	1	0	0
Chlamydia trachomatis Sweden2	NC_017441	1	0	0
Chlamydophila abortus S26 3	NC_004552	1	0	0
Chlamydophila caviae GPIC chromosome	NC_003361	1	0	0
Chlamydophila felis Fe C 56	NC_007899	1	0	0
Chlamydophila pecorum E58 chromosome	NC_015408	1	0	0
Chlamydophila pneumoniae AR39	NC_002179	1	0	0
Chlamydophila pneumoniae CWL029 chromosome	NC_000922	1	0	0
Chlamydophila pneumoniae J138 chromosome	NC_002491	1	0	0
Chlamydophila pneumoniae LPCoLN chromosome	NC_017285	1	0	0
Chlamydophila pneumoniae TW 183	NC_005043	1	0	0
Chlamydophila psittaci 01DC11 chromosome	NC_017289	1	0	0
Chlamydophila psittaci 02DC15 chromosome	NC_017292	1	0	0
Chlamydophila psittaci 08DC60 chromosome	NC_017290	1	0	0
Chlamydophila psittaci 6BC chromosome	NC_015470	1	0	0
Chlamydophila psittaci 6BC chromosome	NC_017287	1	0	0
Chlamydophila psittaci C19 98 chromosome	NC_017291	1	0	0
Chlamydophila psittaci Mat116	NC_020248	1	0	0
Chlamydophila psittaci RD1	NC_014796	1	0	0
Chromobacterium violaceum ATCC 12472 chromosome	NC_005085	2	0	1
Chromohalobacter salexigens DSM 3043 chromosome	NC_007963	0	0	1
Citrobacter koseri ATCC BAA 895 chromosome	NC_009792	0	2	0
Citrobacter rodentium ICC168 chromosome	NC_013716	1	1	2
Citrobacter rodentium ICC168 plasmid pCROD2	NC_013718	0	1	0
Clostridiales genomosp BVAB3 str UPII9 5 chromosome	NC_013895	0	1	0
Clostridium_botulinum_B_str_Eklund_17B_plasmid_pCLL	NC_010680	0	1	0
Clostridium difficile 630	NC_009089	0	4	0
Clostridium difficile BI1	NC_017179	0	1	0
Clostridium difficile CD196 chromosome	NC_013315	0	1	0
Clostridium difficile R20291 chromosome	NC_013316	0	1	0
Collimonas fungivorans Ter331 chromosome	NC_015856	1	0	1
Comamonas testosteroni CNB 1 plasmid pCNB	NC_010935	0	1	0
Corallococcus coralloides DSM 2259 chromosome	NC_017030	2	0	1
Coxiella burnetii CbuG Q212 chromosome	NC_011527	0	1	0
Coxiella burnetii CbuK Q154 chromosome	NC_011528	0	1	0
Coxiella burnetii Dugway 5J108 111 chromosome	NC_009727	0	1	0
Coxiella burnetii RSA 331 chromosome	NC_010117	0	1	0
Coxiella burnetii RSA 493 chromosome	NC_002971	0	1	0
Cronobacter sakazakii ATCC BAA 894 chromosome	NC_009778	0	0	2
Cronobacter sakazakii ATCC BAA 894 plasmid pESA2	NC_009779	0	1	0
Cronobacter sakazakii ATCC BAA 894 plasmid pESA3	NC_009780	0	0	1
Cronobacter sakazakii CMCC 45402	NC_023032	0	0	1
Cronobacter sakazakii ES15 chromosome	NC_017933	0	0	3
Cronobacter sakazakii Sp291	NC_020260	0	0	1
Cronobacter sakazakii Sp291 plasmid pSP291 1	NC_020263	0	0	1
Cronobacter turicensis z3032 chromosome	NC_013282	0	0	4
Cronobacter turicensis z3032 plasmid pCTU2	NC_013284	0	1	0
Cupriavidus metallidurans CH34 chromosome	NC_007973	0	3	1
Cupriavidus metallidurans CH34 plasmid pMOL28	NC_007972	0	1	0
Cupriavidus necator N 1 chromosome 1	NC_015726	0	1	0
Cupriavidus necator N 1 plasmid BB1p	NC_015727	0	1	0
Cupriavidus necator N 1 plasmid BB2p	NC_015724	0	1	0
Cupriavidus taiwanensis LMG 19424 chromosome 1	NC_010528	0	0	1
Cupriavidus taiwanensis LMG 19424 chromosome 2	NC_010530	1	0	1
Cycloclasticus sp P1 chromosome	NC_018697	0	1	0
Cycloclasticus zancles 7 ME plasmid p7ME01	NC_021918	0	1	0
Dechloromonas aromatica RCB	NC_007298	0	2	1
Delftia acidovorans SPH 1 chromosome	NC_010002	0	3	1
Delftia sp Cs1 4 chromosome	NC_015563	0	1	1
Denitrovibrio acetiphilus DSM 12809 chromosome	NC_013943	0	2	0
Desulfobulbus propionicus DSM 2032 chromosome	NC_014972	0	1	0
Desulfocapsa sulfexigens DSM 10523	NC_020304	0	0	1
Desulfotalea psychrophila LSv54 plasmid large	NC_006139	0	1	0
Desulfovibrio africanus str Walvis Bay chromosome	NC_016629	0	0	1
Desulfovibrio hydrothermalis AM13 = DSM 14728 chromosome	NC_020055	0	1	1
Desulfovibrio hydrothermalis str sp nov AM13 chromosome	NC_022579	0	1	1
Desulfovibrio salexigens DSM 2638 chromosome	NC_012881	0	1	1
Desulfovibrio vulgaris DP4 plasmid pDVUL01	NC_008741	1	0	0
Desulfovibrio vulgaris RCH1 plasmid pDEVAL01	NC_017311	1	0	0
Desulfovibrio vulgaris str Hildenborough plasmid pDV	NC_005863	1	0	0
Desulfovibrio vulgaris str Miyazaki F chromosome	NC_011769	1	0	0
Desulfurispirillum indicum S5 chromosome	NC_014836	0	1	0
Dickeya dadantii 3937 chromosome	NC_014500	1	2	1
Dickeya dadantii Ech586 chromosome	NC_013592	1	2	1
Dickeya zeae Ech1591 chromosome	NC_012912	1	3	1
Dinoroseobacter shibae DFL 12 plasmid pDSHI01	NC_009955	0	1	0
Dinoroseobacter shibae DFL 12 plasmid pDSHI03	NC_009957	0	1	0
Edwardsiella ictaluri 93 146 chromosome	NC_012779	1	1	1
Edwardsiella tarda C07 087	NC_020796	1	0	2
Edwardsiella tarda EIB202 chromosome	NC_013508	1	0	1
Edwardsiella tarda EIB202 plasmid pEIB202	NC_013509	0	1	0
Edwardsiella tarda FL6 60 chromosome	NC_017309	1	0	1
Ehrlichia canis str Jake chromosome	NC_007354	0	1	0
Ehrlichia chaffeensis str Arkansas	NC_007799	0	1	0
Ehrlichia muris AS145	NC_023063	0	1	0
Ehrlichia ruminantium str Gardel	NC_006831	0	1	0
Ehrlichia ruminantium str Welgevonden	NC_006832	0	1	0
Ehrlichia ruminantium str Welgevonden chromosome	NC_005295	0	1	0
Enterobacter aerogenes EA1509E	NC_020181	0	2	2
Enterobacter aerogenes EA1509E plasmid pEA1509 A	NC_020180	0	1	0
Enterobacter aerogenes KCTC 2190 chromosome	NC_015663	0	0	3
Enterobacter asburiae LF7a chromosome	NC_015968	0	0	2
Enterobacter asburiae LF7a plasmid pENTAS01	NC_015963	0	1	1
Enterobacter cloacae EcWSU1 chromosome	NC_016514	0	0	1
Enterobacter cloacae subsp cloacae ATCC 13047 chromosome	NC_014121	0	1	2
Enterobacter cloacae subsp cloacae ATCC 13047 plasmid pECL A	NC_014107	0	1	0
Enterobacter cloacae subsp cloacae ATCC 13047 plasmid pECL B	NC_014108	0	1	0
Enterobacter cloacae subsp cloacae ENHKU01 chromosome	NC_018405	0	0	2
Enterobacter cloacae subsp cloacae NCTC 9394 draft genome 1 4908759	NC_021046	0	1	2
Enterobacter cloacae subsp dissolvens SDM chromosome	NC_018079	0	0	1
Enterobacteriaceae bacterium strain FGI 57	NC_020063	0	0	1
Enterobacter sp 638	NC_009436	0	0	1
Enterobacter sp 638 plasmid pENTE01	NC_009425	0	1	0
Enterobacter sp R4 368	NC_021500	1	0	2
Enterobacter sp R4 368 plasmid pENT01	NC_021492	0	1	0
Enterococcus faecalis OG1RF chromosome	NC_017316	0	1	0
Enterococcus faecalis str Symbioflor 1	NC_019770	0	1	0
Enterococcus faecalis V583 chromosome	NC_004668	0	5	0
Enterococcus faecium Aus0004 chromosome	NC_017022	0	3	0
Enterococcus faecium Aus0085	NC_021994	0	4	0
Enterococcus faecium DO chromosome	NC_017960	0	1	0
Enterococcus faecium DO plasmid 1	NC_017961	0	1	0
Enterococcus hirae ATCC 9790 plasmid pTG9790	NC_015845	0	1	0
Enterococcus sp 7L76 draft genome 1 3096657	NC_021023	0	1	0
Erwinia amylovora ATCC 49946 chromosome	NC_013971	3	0	2
Erwinia amylovora ATCC 49946 plasmid 2	NC_013973	0	1	0
Erwinia amylovora CFBP1430 chromosome	NC_013961	3	0	2
Erwinia billingiae Eb661 chromosome	NC_014306	0	0	2
Erwinia billingiae Eb661 plasmid pEB102	NC_014304	0	1	0
Erwinia billingiae Eb661 plasmid pEB170	NC_014305	0	1	0
Erwinia pyrifoliae DSM 12163	NC_017390	2	2	1
Erwinia pyrifoliae Ep1 96 chromosome	NC_012214	2	2	1
Erwinia sp Ejp617 chromosome	NC_017445	2	1	1
Erwinia tasmaniensis Et1 99 chromosome	NC_010694	3	0	1
Erwinia tasmaniensis Et1 99 plasmid pET35	NC_010696	0	1	0
Erwinia tasmaniensis Et1 99 plasmid pET45	NC_010699	0	1	0
Erwinia tasmaniensis Et1 99 plasmid pET49	NC_010697	0	1	0
Erythrobacter litoralis HTCC2594 chromosome	NC_007722	0	4	0
Escherichia blattae DSM 4481 chromosome	NC_017910	0	0	2
Escherichia coli 042	NC_017626	1	0	2
Escherichia coli 042 plasmid pAA	NC_017627	0	1	0
Escherichia coli 536	NC_008253	0	0	2
Escherichia coli 55989 chromosome	NC_011748	0	0	2
Escherichia coli ABU 83972 chromosome	NC_017631	0	0	1
Escherichia coli APEC O1 chromosome	NC_008563	0	0	2
Escherichia coli APEC O1 plasmid pAPEC O1 ColBM	NC_009837	0	1	0
Escherichia coli APEC O1 plasmid pAPEC O1 R	NC_009838	0	3	0
Escherichia coli APEC O78	NC_020163	1	0	0
Escherichia coli ATCC 8739 chromosome	NC_010468	1	0	0
Escherichia coli CFT073 chromosome	NC_004431	0	0	1
Escherichia coli E24377A chromosome	NC_009801	1	0	2
Escherichia coli ED1a chromosome	NC_011745	0	2	1
Escherichia coli ETEC H10407	NC_017633	1	0	0
Escherichia coli ETEC H10407 plasmid p666	NC_017722	0	1	0
Escherichia coli HS	NC_009800	1	0	1
Escherichia coli IAI1 chromosome	NC_011741	0	0	1
Escherichia coli IHE3034 chromosome	NC_017628	0	0	2
Escherichia coli JJ1886	NC_022648	0	0	1
Escherichia coli JJ1886 plasmid pJJ1886 4	NC_022650	0	2	0
Escherichia coli JJ1886 plasmid pJJ1886 5	NC_022651	0	1	0
Escherichia coli KO11FL chromosome	NC_017660	1	0	2
Escherichia coli KO11FL chromosome	NC_016902	0	0	2
Escherichia coli KO11FL plasmid pEKO1101	NC_016904	0	1	0
Escherichia coli LF82	NC_011993	0	1	2
Escherichia coli LY180	NC_022364	1	0	2
Escherichia coli NA114 chromosome	NC_017644	0	0	1
Escherichia coli O103 H2 str 12009	NC_013353	1	0	2
Escherichia coli O104 H4 str 2009EL 2050 chromosome	NC_018650	1	0	2
Escherichia coli O104 H4 str 2009EL 2050 plasmid pAA 09EL50	NC_018654	0	1	0
Escherichia coli O104 H4 str 2009EL 2071 chromosome	NC_018661	1	0	2
Escherichia coli O104 H4 str 2009EL 2071 plasmid pAA 09EL71	NC_018662	0	1	0
Escherichia coli O104 H4 str 2011C 3493 chromosome	NC_018658	1	0	2
Escherichia coli O104 H4 str 2011C 3493 plasmid pAA EA11	NC_018666	0	1	0
Escherichia coli O104 H4 str 2011C 3493 plasmid pESBL EA11	NC_018659	0	1	0
Escherichia coli O111 H str 11128	NC_013364	2	0	1
Escherichia coli O111 H str 11128 plasmid pO111 1	NC_013365	0	2	0
Escherichia coli O111 H str 11128 plasmid pO111 3	NC_013366	0	1	0
Escherichia coli O127 H6 str E2348 69 chromosome	NC_011601	1	0	0
Escherichia coli O127 H6 str E2348 69 plasmid pMAR2	NC_011603	0	1	0
Escherichia coli O157 H7 str EC4115 chromosome	NC_011353	2	0	1
Escherichia coli O157 H7 str EC4115 plasmid pEC4115	NC_011351	0	1	0
Escherichia coli O157 H7 str EDL933 chromosome	NC_002655	2	0	1
Escherichia coli O157 H7 str Sakai chromosome	NC_002695	2	0	1
Escherichia coli O157 H7 str TW14359 chromosome	NC_013008	2	0	1
Escherichia coli O26 H11 str 11368 chromosome	NC_013361	2	0	1
Escherichia coli O26 H11 str 11368 plasmid pO26 2	NC_013362	0	1	0
Escherichia coli O55 H7 str CB9615 chromosome	NC_013941	1	0	1
Escherichia coli O55 H7 str CB9615 plasmid pO55	NC_013942	0	1	0
Escherichia coli O55 H7 str RM12579 chromosome	NC_017656	1	0	1
Escherichia coli O55 H7 str RM12579 plasmid p12579 2	NC_017657	0	1	0
Escherichia coli O7 K1 str CE10 chromosome	NC_017646	1	0	0
Escherichia coli O83 H1 str NRG 857C chromosome	NC_017634	0	1	2
Escherichia coli O83 H1 str NRG 857C plasmid pO83 CORR	NC_017659	0	1	0
Escherichia coli P12b chromosome	NC_017663	1	0	0
Escherichia coli PMV 1 main chromosome	NC_022370	0	0	2
Escherichia coli PMV 1 pHUSEC411like plasmid	NC_022371	0	1	0
Escherichia coli S88 chromosome	NC_011742	0	0	2
Escherichia coli S88 plasmid pECOS88	NC_011747	0	1	0
Escherichia coli SE11 chromosome	NC_011415	1	0	1
Escherichia coli SE11 plasmid pSE11 1	NC_011419	0	1	0
Escherichia coli SE11 plasmid pSE11 2	NC_011413	0	1	0
Escherichia coli SE15	NC_013654	0	0	1
Escherichia coli SE15 plasmid pECSF1	NC_013655	0	1	0
Escherichia coli SMS 3 5 plasmid pSMS35 130	NC_010488	0	1	0
Escherichia coli str clone D i14 chromosome	NC_017652	0	0	1
Escherichia coli str clone D i2 chromosome	NC_017651	0	0	1
Escherichia coli UM146 chromosome	NC_017632	0	0	2
Escherichia coli UM146 plasmid pUM146	NC_017630	0	1	0
Escherichia coli UMN026 chromosome	NC_011751	1	1	1
Escherichia coli UMN026 plasmid p1ESCUM	NC_011749	0	1	0
Escherichia coli UMN026 plasmid p2ESCUM	NC_011739	0	1	0
Escherichia coli UMNK88 chromosome	NC_017641	1	1	1
Escherichia coli UMNK88 plasmid pUMNK88	NC_017645	0	2	0
Escherichia coli UMNK88 plasmid pUMNK88 91	NC_017642	0	1	0
Escherichia coli UMNK88 plasmid pUMNK88 Ent	NC_017640	0	1	0
Escherichia coli UMNK88 plasmid pUMNK88 Hly	NC_017643	0	1	0
Escherichia coli UMNK88 plasmid pUMNK88 K88	NC_017639	0	1	0
Escherichia coli UTI89 chromosome	NC_007946	0	0	2
Escherichia coli UTI89 plasmid pUTI89	NC_007941	0	1	0
Escherichia coli W chromosome	NC_017664	1	0	2
Escherichia coli W chromosome	NC_017635	0	0	2
Escherichia coli W plasmid pRK1	NC_017637	0	1	0
Escherichia coli W plasmid pRK1	NC_017665	0	1	0
Escherichia coli Xuzhou21 chromosome	NC_017906	2	0	1
Escherichia coli Xuzhou21 plasmid pO157 Sal	NC_017903	0	1	0
Escherichia fergusonii ATCC 35469 chromosome	NC_011740	0	0	1
Filifactor alocis ATCC 35896 chromosome	NC_016630	0	1	0
Francisella noatunensis subsp orientalis LADL 07 285A	NC_023029	0	0	1
Francisella novicida U112 chromosome	NC_008601	0	0	1
Francisella sp TX077308 chromosome	NC_015696	0	0	1
Frateuria aurantia DSM 6220 chromosome	NC_017033	0	0	1
Fusobacterium nucleatum subsp vincentii 3 1 36A2	NC_022196	0	1	0
Gallibacterium anatis UMN179 chromosome	NC_015460	0	1	0
Gallionella capsiferriformans ES 2 chromosome	NC_014394	0	1	0
Gamma proteobacterium HdN1 chromosome	NC_014366	1	2	1
Gemmatimonas aurantiaca T 27	NC_012489	0	0	1
Geobacter bemidjiensis Bem chromosome	NC_011146	0	0	1
Geobacter lovleyi SZ chromosome	NC_010814	0	2	0
Geobacter metallireducens GS 15 chromosome	NC_007517	0	0	2
Geobacter sp M18 chromosome	NC_014973	0	0	1
Geobacter sp M21 chromosome	NC_012918	0	1	1
Geobacter sulfurreducens KN400 chromosome	NC_017454	0	0	1
Geobacter sulfurreducens PCA chromosome	NC_002939	0	0	1
Glaciecola sp 4H 3 7+YE 5 plasmid pGLAAG01	NC_015498	0	1	0
Gluconacetobacter diazotrophicus PAl 5 chromosome	NC_010125	0	4	0
Gluconacetobacter diazotrophicus PAl 5 chromosome	NC_011365	0	3	0
Gluconacetobacter diazotrophicus PAl 5 plasmid pGDIPal5I	NC_010124	0	1	0
Gluconacetobacter xylinus NBRC 3288	NC_016027	0	1	0
Gluconacetobacter xylinus NBRC 3288 plasmid pGXY010	NC_016037	0	1	0
Gluconacetobacter xylinus NBRC 3288 plasmid pGXY020	NC_016021	0	1	0
Gluconobacter oxydans 621H plasmid pGOX1	NC_006672	0	1	0
Gluconobacter oxydans H24 chromosome	NC_019396	0	2	0
Gluconobacter oxydans H24 plasmid unnamed	NC_019397	0	1	0
Granulicella mallensis MP5ACTX8 chromosome	NC_016631	0	0	3
Granulicella tundricola chromosome	NC_015064	0	1	0
Granulicella tundricola plasmid pACIX901	NC_015057	0	0	1
Granulicella tundricola plasmid pACIX903	NC_015058	0	1	0
Granulicella tundricola plasmid pACIX905	NC_015060	0	1	0
Haemophilus ducreyi 35000HP chromosome	NC_002940	0	1	0
Haemophilus influenzae 10810	NC_016809	0	1	0
Haemophilus influenzae 86 028NP chromosome	NC_007146	0	1	0
Haemophilus_influenzae_R2846_chromosome	NC_017452	0	1	0
Haemophilus influenzae R2866	NC_017451	0	1	0
Haemophilus parainfluenzae T3T1	NC_015964	0	1	0
Haemophilus somnus 129PT chromosome	NC_008309	0	1	0
Haemophilus somnus 2336 chromosome	NC_010519	0	1	0
Hahella chejuensis KCTC 2396 chromosome	NC_007645	2	0	2
Haliangium ochraceum DSM 14365 chromosome	NC_013440	0	0	1
Halomonas elongata DSM 2581 chromosome	NC_014532	0	1	1
Halorhodospira halophila SL1 chromosome	NC_008789	0	0	1
Halothiobacillus neapolitanus c2 chromosome	NC_013422	0	2	0
Helicobacter cetorum MIT 00 7128 chromosome	NC_017737	0	3	0
Helicobacter cetorum MIT 99 5656 chromosome	NC_017735	0	2	0
Helicobacter cinaedi ATCC BAA 847 DNA	NC_020555	0	1	2
Helicobacter cinaedi PAGU611	NC_017761	0	0	1
Helicobacter hepaticus ATCC 51449 chromosome	NC_004917	0	0	1
Helicobacter pylori 2017 chromosome	NC_017374	0	2	0
Helicobacter pylori 2018 chromosome	NC_017381	0	2	0
Helicobacter pylori 26695 chromosome	NC_018939	0	2	0
Helicobacter pylori 26695 chromosome	NC_000915	0	1	0
Helicobacter pylori 35A chromosome	NC_017360	0	2	0
Helicobacter pylori 51 chromosome	NC_017382	0	3	0
Helicobacter pylori 52 chromosome	NC_017354	0	2	0
Helicobacter pylori 83 chromosome	NC_017375	0	2	0
Helicobacter pylori 908 chromosome	NC_017357	0	2	0
Helicobacter pylori Aklavik117 chromosome	NC_019560	0	3	0
Helicobacter pylori Aklavik86 chromosome	NC_019563	0	1	0
Helicobacter pylori B8 chromosome	NC_014256	0	4	0
Helicobacter pylori BM012A	NC_022886	0	2	0
Helicobacter pylori BM012S	NC_022911	0	2	0
Helicobacter pylori Cuz20 chromosome	NC_017358	0	2	0
Helicobacter pylori ELS37 chromosome	NC_017063	0	2	0
Helicobacter pylori F16	NC_017368	0	2	0
Helicobacter pylori F30	NC_017365	0	1	0
Helicobacter pylori F32	NC_017366	0	3	0
Helicobacter pylori F57	NC_017367	0	2	0
Helicobacter pylori G27 chromosome	NC_011333	0	2	0
Helicobacter pylori Gambia94 24 chromosome	NC_017371	0	3	0
Helicobacter pylori HPAG1 chromosome	NC_008086	0	2	0
Helicobacter pylori HUP B14 chromosome	NC_017733	0	2	0
Helicobacter pylori India7 chromosome	NC_017372	0	2	0
Helicobacter pylori J99 chromosome	NC_000921	0	1	0
Helicobacter pylori Lithuania75 chromosome	NC_017362	0	1	0
Helicobacter pylori OK113 DNA	NC_020508	0	1	0
Helicobacter pylori OK310 DNA	NC_020509	0	3	0
Helicobacter pylori P12 chromosome	NC_011498	0	4	0
Helicobacter pylori PeCan18 chromosome	NC_017742	0	3	0
Helicobacter pylori PeCan4 chromosome	NC_014555	0	3	0
Helicobacter pylori Puno120 chromosome	NC_017378	0	1	0
Helicobacter pylori Rif1 chromosome	NC_018937	0	2	0
Helicobacter pylori Rif2 chromosome	NC_018938	0	2	0
Helicobacter pylori Sat464 chromosome	NC_017359	0	2	0
Helicobacter pylori Shi112 chromosome	NC_017741	0	3	0
Helicobacter pylori Shi169 chromosome	NC_017740	0	3	0
Helicobacter pylori Shi417 chromosome	NC_017739	0	3	0
Helicobacter pylori Shi470 chromosome	NC_010698	0	3	0
Helicobacter pylori SJM180 chromosome	NC_014560	0	2	0
Helicobacter pylori SNT49 chromosome	NC_017376	0	3	0
Helicobacter pylori SouthAfrica20	NC_022130	0	2	0
Helicobacter pylori SouthAfrica7 chromosome	NC_017361	0	3	0
Helicobacter pylori UM032	NC_021215	0	2	0
Helicobacter pylori UM037	NC_021217	0	3	0
Helicobacter pylori UM066	NC_021218	0	3	0
Helicobacter pylori UM298	NC_021882	0	2	0
Helicobacter pylori UM299	NC_021216	0	2	0
Helicobacter pylori v225d chromosome	NC_017355	0	2	0
Helicobacter pylori XZ274 chromosome	NC_017926	0	2	0
Helicobacter pylori XZ274 plasmid pXZ274	NC_017919	0	1	0
Herbaspirillum seropedicae SmR1 chromosome	NC_014323	1	0	2
Herminiimonas arsenicoxydans chromosome	NC_009138	0	1	0
Hippea maritima DSM 10411 chromosome	NC_015318	0	1	0
Hirschia baltica ATCC 49814 chromosome	NC_012982	0	1	0
Hyphomicrobium denitrificans 1NES1	NC_021172	0	2	0
Hyphomicrobium sp MC1	NC_015717	1	0	0
Ilyobacter polytropus DSM 2926 plasmid pILYOP02	NC_014634	0	1	0
Jannaschia sp CCS1 chromosome	NC_007802	0	0	1
Kangiella koreensis DSM 16069 chromosome	NC_013166	0	0	1
Ketogulonicigenium vulgare Y25 plasmid pYP1	NC_014621	0	1	0
Ketogulonigenium vulgarum WSH 001 plasmid 1	NC_017386	0	1	0
Klebsiella oxytoca E718 chromosome	NC_018106	0	0	3
Klebsiella oxytoca E718 plasmid pKOX NDM1	NC_021501	0	1	0
Klebsiella oxytoca KCTC 1686 chromosome	NC_016612	0	1	4
Klebsiella pneumoniae 342 chromosome	NC_011283	0	1	3
Klebsiella pneumoniae CG43	NC_022566	0	0	2
Klebsiella pneumoniae JM45	NC_022082	0	1	1
Klebsiella pneumoniae JM45 plasmid p1	NC_022078	0	2	0
Klebsiella pneumoniae KCTC 2242 chromosome	NC_017540	0	0	2
Klebsiella_pneumoniae_KCTC_2242_plasmid_pKCTC2242	NC_017541	0	1	0
Klebsiella pneumoniae NTUH K2044 chromosome	NC_012731	0	2	3
Klebsiella pneumoniae subsp pneumoniae 1084 chromosome	NC_018522	0	2	2
Klebsiella pneumoniae subsp pneumoniae HS11286 chromosome	NC_016845	0	2	2
Klebsiella pneumoniae subsp pneumoniae HS11286 plasmid pKPHS2	NC_016846	0	1	0
Klebsiella pneumoniae subsp pneumoniae HS11286 plasmid pKPHS3	NC_016839	0	2	0
Klebsiella pneumoniae subsp pneumoniae MGH 78578 chromosome	NC_009648	0	0	1
Klebsiella pneumoniae subsp pneumoniae MGH 78578 plasmid pKPN3	NC_009649	0	1	0
Klebsiella pneumoniae subsp pneumoniae MGH 78578 plasmid pKPN4	NC_009650	0	1	0
Klebsiella pneumoniae subsp rhinoscleromatis strain SB3432	NC_021232	0	0	2
Klebsiella pneumoniae subsp rhinoscleromatis strain SB3432	NC_021231	0	1	0
Klebsiella variicola At 22 chromosome	NC_013850	0	0	1
Lactobacillus rhamnosus ATCC 8530 chromosome	NC_017491	0	1	0
Lactococcus garvieae ATCC 49156	NC_015930	0	1	0
Lactococcus garvieae Lg2	NC_017490	0	1	0
Lactococcus lactis subsp cremoris MG1363 chromosome	NC_009004	0	1	0
Lactococcus lactis subsp cremoris NZ9000 chromosome	NC_017949	0	1	0
Lactococcus lactis subsp lactis CV56 chromosome	NC_017486	0	2	0
Lactococcus lactis subsp lactis IO 1 DNA	NC_020450	0	1	0
Lactococcus lactis subsp lactis KF147 chromosome	NC_013656	0	2	0
Lactococcus lactis subsp lactis KLDS 4 0325	NC_022593	0	2	0
Lawsonia intracellularis N343	NC_020127	1	0	0
Lawsonia intracellularis PHE MN1 00 chromosome	NC_008011	1	0	0
Legionella longbeachae NSW150 chromosome	NC_013861	0	4	0
Legionella longbeachae NSW150 plasmid pLLO	NC_014544	0	1	0
Legionella pneumophila 2300 99 Alcoy chromosome	NC_014125	0	4	0
Legionella pneumophila str Corby chromosome	NC_009494	0	5	0
Legionella pneumophila str Lens	NC_006369	0	3	0
Legionella pneumophila str Lens plasmid pLPL	NC_006366	0	1	0
Legionella pneumophila str Paris	NC_006368	0	4	0
Legionella pneumophila str Paris plasmid pLPP	NC_006365	0	1	0
Legionella pneumophila subsp pneumophila	NC_018140	0	4	0
Legionella pneumophila subsp pneumophila	NC_018139	0	3	0
Legionella pneumophila subsp pneumophila ATCC 43290 chromosome	NC_016811	0	4	0
Legionella pneumophila subsp pneumophila str Lorraine plasmid pLELO	NC_018141	0	1	0
Legionella pneumophila subsp pneumophila str Philadelphia 1	NC_020521	0	4	0
Legionella pneumophila subsp pneumophila str Philadelphia 1 chromosome	NC_002942	0	4	0
Legionella pneumophila subsp pneumophila str Philadelphia 1 plasmid	NC_020522	0	1	0
Legionella pneumophila subsp pneumophila str Thunder Bay	NC_021350	0	5	0
Leisingera methylohalidivorans DSM 14336 strain MB2	NC_023136	0	0	1
Leptospirillum ferrooxidans C2 3	NC_017094	0	0	1
Leptothrix cholodnii SP 6 chromosome	NC_010524	0	1	2
Leptotrichia buccalis C 1013 b chromosome	NC_013192	0	1	0
Leuconostoc carnosum JB16 chromosome	NC_018673	0	1	0
Leuconostoc carnosum JB16 plasmid pKLC3	NC_018675	0	1	0
Leuconostoc citreum KM20	NC_010471	0	2	0
Leuconostoc gasicomitatum LMG 18811	NC_014319	0	1	0
Leuconostoc mesenteroides subsp mesenteroides ATCC 8293 chromosome	NC_008531	0	1	0
Leuconostoc mesenteroides subsp mesenteroides J18 plasmid pKLE04	NC_016828	0	1	0
Listeria monocytogenes EGD e chromosome	NC_003210	0	1	0
Listeria monocytogenes SLCC2540	NC_018586	0	1	0
Listeria welshimeri serovar 6b str SLCC5334 chromosome	NC_008555	0	1	0
Listonella anguillarum M3 chromosome 1	NC_022223	0	0	1
Listonella anguillarum M3 chromosome 2	NC_022224	0	0	1
Magnetospirillum gryphiswaldense MSR 1 v2	NC_023065	0	2	0
Mannheimia haemolytica D153	NC_021743	0	1	0
Mannheimia haemolytica D174	NC_021739	0	1	0
Mannheimia haemolytica M42548	NC_021082	0	1	0
Mannheimia haemolytica USDA ARS SAM 185	NC_020834	0	1	0
Mannheimia haemolytica USDA ARS USMARC 183	NC_020833	0	1	0
Mannheimia haemolytica USMARC 2286	NC_021883	0	1	0
Marinobacter adhaerens HP15 chromosome	NC_017506	0	0	1
Marinobacter adhaerens HP15 plasmid pHP 42	NC_017508	0	1	0
Marinobacter aquaeolei VT8 chromosome	NC_008740	0	0	1
Marinobacter aquaeolei VT8 plasmid pMAQU01	NC_008738	0	1	0
Marinobacter aquaeolei VT8 plasmid pMAQU02	NC_008739	0	1	0
Marinobacter hydrocarbonoclasticus ATCC 49840	NC_017067	0	0	1
Marinomonas mediterranea MMB 1 chromosome	NC_015276	1	0	2
Marinomonas posidonica IVIA Po 181 chromosome	NC_015559	0	0	2
Marinomonas sp MWYL1 chromosome	NC_009654	0	0	1
Mesorhizobium australicum WSM2073	NC_019973	0	3	0
Mesorhizobium ciceri biovar biserrulae WSM1271 chromosome	NC_014923	0	2	0
Mesorhizobium ciceri biovar biserrulae WSM1271 plasmid pMESCI01	NC_014918	0	0	1
Mesorhizobium loti MAFF303099 chromosome	NC_002678	1	1	1
Mesorhizobium loti MAFF303099 plasmid pMLa	NC_002679	0	1	0
Mesorhizobium loti MAFF303099 plasmid pMLb	NC_002682	0	1	0
Mesorhizobium opportunistum WSM2075 chromosome	NC_015675	0	3	0
Mesorhizobium sp BNC1 plasmid 1	NC_008242	0	2	0
Methylibium petroleiphilum PM1 chromosome	NC_008825	0	2	0
Methylibium petroleiphilum PM1 plasmid RPME01	NC_008826	0	1	0
Methylobacterium extorquens AM1 megaplasmid	NC_012811	0	1	0
Methylobacterium extorquens CM4 plasmid pMCHL01	NC_011758	0	1	0
Methylobacterium nodulans ORS 2060 chromosome	NC_011894	0	0	1
Methylobacterium populi BJ001 chromosome	NC_010725	0	1	0
Methylobacterium radiotolerans JCM 2831 plasmid pMRAD02	NC_010509	0	1	0
Methylocella silvestris BL2 chromosome	NC_011666	0	0	1
Methylocystis sp SC2	NC_018485	0	2	0
Methylomicrobium alcaliphilum chromosome	NC_016112	0	1	1
Methylomonas methanica MC09 chromosome	NC_015572	0	1	2
Methylophaga sp JAM7 chromosome	NC_017856	0	4	0
Methylophaga sp JAM7 plasmid unnamed	NC_017858	0	1	0
Methylovorus glucosetrophus SIP3 4 plasmid pMsip01	NC_012970	0	1	0
Micavibrio aeruginosavorus ARL 13 chromosome	NC_016026	0	1	0
Micavibrio aeruginosavorus EPB	NC_020812	0	1	0
Morganella morganii subsp morganii KT	NC_020418	1	0	0
Myxococcus fulvus HW 1 chromosome	NC_015711	2	0	1
Myxococcus stipitatus DSM 14675	NC_020126	1	0	2
Myxococcus xanthus DK 1622 chromosome	NC_008095	2	0	1
Neisseria gonorrhoeae NCCP11945 chromosome	NC_011035	0	1	0
Neisseria gonorrhoeae TCDC NG08107 plasmid pNGTCDC08107	NC_017510	0	1	0
Neorickettsia risticii str Illinois	NC_013009	0	2	0
Neorickettsia sennetsu str Miyayama chromosome	NC_007798	0	1	0
Nitrobacter hamburgensis X14 plasmid 2	NC_007960	0	1	0
Nitrobacter hamburgensis X14 plasmid 3	NC_007961	0	1	0
Nitrobacter winogradskyi Nb 255 chromosome	NC_007406	0	2	0
Nitrosococcus oceani ATCC 19707 chromosome	NC_007484	0	1	0
Nitrosomonas eutropha C91 chromosome	NC_008344	0	1	0
Nitrosomonas eutropha C91 plasmid1	NC_008341	0	1	0
Nitrosomonas eutropha C91 plasmid2	NC_008342	0	1	0
Nitrosomonas sp AL212 plasmid pNAL21201	NC_015223	0	1	0
Nitrosomonas sp AL212 plasmid pNAL21202	NC_015221	0	1	0
Nocardia farcinica IFM 10152 chromosome	NC_006361	0	1	0
Nocardiopsis alba ATCC BAA 2165 chromosome	NC_018524	0	1	0
Nocardiopsis dassonvillei subsp dassonvillei DSM 43111 chromosome 1	NC_014210	0	1	0
Novosphingobium aromaticivorans DSM 12444 chromosome	NC_007794	0	2	0
Novosphingobium aromaticivorans DSM 12444 plasmid pNL1	NC_009426	0	1	0
Novosphingobium sp PP1Y chromosome	NC_015580	0	5	0
Novosphingobium sp PP1Y plasmid Lpl	NC_015579	0	1	0
Novosphingobium sp PP1Y plasmid Spl	NC_015582	0	1	0
Ochrobactrum anthropi ATCC 49188 chromosome 1	NC_009667	0	1	0
Ochrobactrum anthropi ATCC 49188 chromosome 2	NC_009668	0	1	0
Ochrobactrum anthropi ATCC 49188 plasmid pOANT01	NC_009669	0	1	0
Octadecabacter arcticus 238	NC_020908	0	1	0
Oligotropha carboxidovorans OM4 chromosome	NC_017538	0	3	0
Oligotropha carboxidovorans OM4 plasmid pHCG3B	NC_017536	0	1	0
Oligotropha carboxidovorans OM4 plasmid pOC167B	NC_017539	0	1	0
Oligotropha carboxidovorans OM5 chromosome	NC_011386	0	4	0
Oligotropha carboxidovorans OM5 chromosome	NC_015684	0	3	0
Oligotropha carboxidovorans OM5 plasmid pHCG3	NC_015689	0	1	0
Oligotropha carboxidovorans OM5 plasmid pOC167	NC_015685	0	1	0
Opitutus_terrae_PB90_1_chromosome	NC_010571	0	2	0
Orientia tsutsugamushi str Boryong	NC_009488	0	21	0
Orientia tsutsugamushi str Ikeda	NC_010793	0	18	0
Paenibacillus larvae subsp larvae DSM 25430	NC_023134	0	1	0
Pandoraea pnomenusa 3kgm	NC_022904	3	0	0
Pandoraea sp RB 44 genome 1 5385252	NC_023018	2	1	0
Pantoea ananatis AJ13355	NC_017531	0	1	1
Pantoea ananatis AJ13355 plasmid pEA320	NC_017533	0	0	1
Pantoea ananatis LMG 20103 chromosome	NC_013956	0	0	2
Pantoea ananatis LMG 5342	NC_016816	0	1	1
Pantoea ananatis PA13 chromosome	NC_017554	0	1	1
Pantoea sp At 9b chromosome	NC_014837	0	0	2
Pantoea sp At 9b plasmid pPAT9B02	NC_014839	0	1	0
Pantoea sp At 9b plasmid pPAT9B05	NC_014842	0	1	0
Pantoea vagans C9 1 chromosome	NC_014562	0	0	1
Parachlamydia acanthamoebae UV 7 chromosome	NC_015702	1	0	0
Paracoccus aminophilus JCM 7686	NC_022041	1	0	0
Paracoccus aminophilus JCM 7686 plasmid pAMI6	NC_022044	0	0	1
Paracoccus aminophilus JCM 7686 plasmid pAMI8	NC_022050	0	1	0
Paracoccus denitrificans PD1222 chromosome 1	NC_008686	0	2	1
Paracoccus denitrificans PD1222 chromosome 2	NC_008687	0	1	0
Parvibaculum lavamentivorans DS 1 chromosome	NC_009719	0	4	0
Parvularcula bermudensis HTCC2503 chromosome	NC_014414	0	4	0
Pasteurella multocida 36950 chromosome	NC_016808	0	1	0
Pectobacterium atrosepticum SCRI1043 chromosome	NC_004547	1	2	1
Pectobacterium carotovorum subsp carotovorum PC1	NC_012917	1	0	1
Pectobacterium carotovorum subsp carotovorum PCC21 chromosome	NC_018525	1	0	1
Pectobacterium sp SCC3193	NC_017845	0	3	2
Pectobacterium wasabiae WPP163 chromosome	NC_013421	0	2	2
Pedobacter saltans DSM 12145 chromosome	NC_015177	0	1	0
Pelagibacterium halotolerans B2 chromosome	NC_016078	0	2	0
Pelobacter carbinolicus DSM 2380 chromosome	NC_007498	0	0	1
Pelobacter propionicus DSM 2379 chromosome	NC_008609	0	2	0
Pelobacter propionicus DSM 2379 plasmid pPRO1	NC_008607	0	2	0
Persephonella marina EX H1 plasmid unnamed	NC_012439	0	1	0
Phaeobacter gallaeciensis DSM 17395 chromosome	NC_018290	0	1	0
Phaeobacter gallaeciensis DSM 26640	NC_023137	0	1	0
Phaeobacter gallaeciensis DSM 26640 plasmid pGal B134	NC_023148	0	1	0
Phaeobacter gallaeciensis DSM 26640 plasmid pGal E78	NC_023141	0	1	0
Phenylobacterium zucineum HLK1 chromosome	NC_011144	0	2	0
Phenylobacterium zucineum HLK1 plasmid unnamed	NC_011143	0	1	0
Photobacterium profundum SS9 chromosome 1	NC_006370	0	0	1
Photobacterium profundum SS9 chromosome 2	NC_006371	0	1	0
Photobacterium profundum SS9 plasmid pPBPR1	NC_005871	0	1	0
Photorhabdus asymbiotica	NC_012962	2	0	6
Photorhabdus luminescens subsp laumondii TTO1	NC_005126	1	1	4
Phycisphaera mikurensis NBRC 102666 plasmid pPSMK1	NC_017081	0	1	0
Pirellula staleyi DSM 6068 chromosome	NC_013720	0	0	1
Planctomyces brasiliensis DSM 5305 chromosome	NC_015174	0	0	1
Polaromonas naphthalenivorans CJ2 chromosome	NC_008781	0	1	0
Polaromonas naphthalenivorans CJ2 plasmid pPNAP01	NC_008757	0	2	0
Polaromonas sp JS666 plasmid 1	NC_007949	0	1	0
Polaromonas sp JS666 plasmid 2	NC_007950	0	1	0
Polymorphum gilvum SL003B 26A1 chromosome	NC_015259	0	1	0
Polymorphum gilvum SL003B 26A1 plasmid pSL003B	NC_015258	0	1	0
Porphyromonas gingivalis TDC60	NC_015571	0	1	0
Prosthecochloris aestuarii DSM 271 chromosome	NC_011059	0	1	0
Prosthecochloris aestuarii DSM 271 plasmid pPAES01	NC_011061	0	1	0
Proteus mirabilis BB2000	NC_022000	1	0	1
Proteus mirabilis HI4320 chromosome	NC_010554	1	2	1
Proteus mirabilis plasmid pHI4320	NC_010555	0	1	0
Providencia stuartii MRSN 2154 chromosome	NC_017731	1	0	1
Pseudoalteromonas sp SM9913 chromosome II	NC_014800	0	0	1
Pseudogulbenkiania sp NH8B	NC_016002	0	0	1
Pseudomonas aeruginosa B136 33	NC_020912	1	1	3
Pseudomonas aeruginosa DK2 chromosome	NC_018080	1	2	3
Pseudomonas aeruginosa LES431	NC_023066	1	1	3
Pseudomonas aeruginosa LESB58 chromosome	NC_011770	1	1	3
Pseudomonas aeruginosa M18 chromosome	NC_017548	1	0	3
Pseudomonas aeruginosa MTB 1	NC_023019	1	2	4
Pseudomonas aeruginosa NCGM2 S1 chromosome 1	NC_017549	1	3	3
Pseudomonas aeruginosa PA1	NC_022808	1	2	3
Pseudomonas aeruginosa PA1R	NC_022806	1	2	3
Pseudomonas aeruginosa PA7 chromosome	NC_009656	0	2	3
Pseudomonas aeruginosa PAO1 chromosome	NC_002516	1	0	3
Pseudomonas aeruginosa RP73	NC_021577	1	1	3
Pseudomonas aeruginosa SCV20265	NC_023149	1	4	3
Pseudomonas aeruginosa UCBPP PA14 chromosome	NC_008463	1	3	3
Pseudomonas brassicacearum subsp brassicacearum NFM421 chromosome	NC_015379	1	1	2
Pseudomonas denitrificans ATCC 13867	NC_020829	0	1	2
Pseudomonas entomophila L48 chromosome	NC_008027	0	0	1
Pseudomonas fluorescens A506 chromosome	NC_017911	1	0	2
Pseudomonas fluorescens A506 plasmid pA506	NC_021361	0	1	0
Pseudomonas fluorescens F113 chromosome	NC_016830	2	1	3
Pseudomonas fluorescens Pf0 1 chromosome	NC_007492	0	1	2
Pseudomonas fluorescens R124 plasmid pMP R124	NC_022437	0	1	0
Pseudomonas fluorescens SBW25 chromosome	NC_012660	1	1	2
Pseudomonas fulva 12 X chromosome	NC_015556	0	1	1
Pseudomonas mendocina NK 01 chromosome	NC_015410	0	1	1
Pseudomonas mendocina ymp chromosome	NC_009439	1	0	2
Pseudomonas monteilii SB3078	NC_023075	0	2	1
Pseudomonas monteilii SB3101	NC_023076	0	2	1
Pseudomonas poae RE*1 1 14	NC_020209	1	0	2
Pseudomonas protegens CHA0	NC_021237	0	0	1
Pseudomonas protegens Pf 5 chromosome	NC_004129	0	1	1
Pseudomonas putida BIRD 1 chromosome	NC_017530	0	1	0
Pseudomonas putida DOT T1E chromosome	NC_018220	0	3	3
Pseudomonas putida F1 chromosome	NC_009512	0	1	2
Pseudomonas putida GB 1 chromosome	NC_010322	0	0	2
Pseudomonas putida H8234	NC_021491	0	6	0
Pseudomonas putida HB3267	NC_019905	0	0	2
Pseudomonas putida KT2440 chromosome	NC_002947	0	0	3
Pseudomonas putida NBRC 14164 DNA	NC_021505	1	0	1
Pseudomonas putida ND6 chromosome	NC_017986	0	1	2
Pseudomonas putida ND6 plasmid pND6 2	NC_018746	0	2	0
Pseudomonas putida S16 chromosome	NC_015733	0	1	1
Pseudomonas putida W619 chromosome	NC_010501	0	2	2
Pseudomonas resinovorans NBRC 106553 DNA	NC_021499	0	0	1
Pseudomonas resinovorans NBRC 106553 plasmid pCAR1 3 DNA	NC_021506	0	2	0
Pseudomonas sp TKP	NC_023064	1	2	2
Pseudomonas sp UW4 chromosome	NC_019670	1	0	1
Pseudomonas sp VLB120	NC_022738	0	0	1
Pseudomonas sp VLB120 plasmid pSTY	NC_022739	0	1	0
Pseudomonas stutzeri ATCC 17588 = LMG 11199 chromosome	NC_015740	0	3	2
Pseudomonas stutzeri CCUG 29243 chromosome	NC_018028	0	3	2
Pseudomonas stutzeri DSM 10701 chromosome	NC_018177	0	1	2
Pseudomonas stutzeri DSM 4166 chromosome	NC_017532	0	2	1
Pseudomonas stutzeri RCH2 chromosome	NC_019936	0	0	2
Pseudomonas syringae pv phaseolicola 1448A chromosome	NC_005773	2	0	1
Pseudomonas syringae pv phaseolicola 1448A large plasmid	NC_007274	0	1	0
Pseudomonas syringae pv phaseolicola 1448A small plasmid	NC_007275	0	1	0
Pseudomonas syringae pv syringae B728a chromosome	NC_007005	1	1	1
Pseudomonas syringae pv tomato str DC3000 chromosome	NC_004578	1	1	2
Pseudomonas syringae pv tomato str DC3000 plasmid pDC3000A	NC_004633	0	1	0
Pseudomonas syringae pv tomato str DC3000 plasmid pDC3000B	NC_004632	0	1	0
Pseudovibrio sp FO BEG1 chromosome	NC_016642	1	0	2
Pseudoxanthomonas spadix BD a59 chromosome	NC_016147	0	2	0
Psychromonas ingrahamii 37 chromosome	NC_008709	0	0	1
Psychromonas sp CNPT3	NC_020802	0	0	1
Pusillimonas sp T7 7 chromosome	NC_015458	0	2	2
Rahnella aquatilis CIP 78 65 = ATCC 33071 chromosome	NC_016818	0	1	1
Rahnella aquatilis CIP 78 65 = ATCC 33071 plasmid pRahaq201	NC_016835	0	0	4
Rahnella aquatilis HX2 chromosome	NC_017047	0	1	0
Rahnella aquatilis HX2 plasmid PRA1	NC_017060	0	0	2
Rahnella aquatilis HX2 plasmid PRA2	NC_017807	0	1	0
Rahnella sp Y9602 plasmid pRAHAQ01	NC_015062	0	0	3
Ralstonia eutropha H16 chromosome 1	NC_008313	0	0	1
Ralstonia eutropha H16 chromosome 2	NC_008314	0	0	1
Ralstonia eutropha H16 megaplasmid pHG1	NC_005241	0	1	0
Ralstonia eutropha JMP134 chromosome 1	NC_007347	0	0	1
Ralstonia eutropha JMP134 chromosome 2	NC_007348	0	0	1
Ralstonia eutropha JMP134 plasmid 1	NC_007337	0	1	0
Ralstonia pickettii 12D chromosome 1	NC_012856	0	1	1
Ralstonia pickettii 12D plasmid pRp12D01	NC_012855	0	1	0
Ralstonia pickettii 12D plasmid pRp12D02	NC_012849	0	1	0
Ralstonia pickettii 12D plasmid pRp12D03	NC_012851	0	1	0
Ralstonia pickettii 12J chromosome 1	NC_010682	0	2	0
Ralstonia pickettii 12J plasmid pRPIC01	NC_010683	0	1	0
Ralstonia solanacearum CFBP2957 plasmid RCFBPv3 mp	NC_014309	1	0	1
Ralstonia solanacearum CMR15 plasmid CMR15 mp	NC_017589	1	0	1
Ralstonia solanacearum CMR15 plasmid pRSC35	NC_017558	0	1	0
Ralstonia solanacearum FQY 4	NC_020799	0	1	0
Ralstonia solanacearum FQY 4 megaplasmid	NC_021745	1	0	1
Ralstonia solanacearum GMI1000 chromosome	NC_003295	0	1	0
Ralstonia solanacearum GMI1000 plasmid pGMI1000MP	NC_003296	1	0	1
Ralstonia solanacearum Po82 megaplasmid	NC_017575	1	0	1
Ralstonia solanacearum PSI07 megaplasmid mpPSI07	NC_014310	1	0	1
Ramlibacter tataouinensis TTB310 chromosome	NC_015677	1	0	0
Rhizobium etli bv mimosae str Mim1 plasmid pRetMIM1e	NC_021909	1	1	0
Rhizobium etli bv mimosae str Mim1 plasmid pRetMIM1f	NC_021911	0	1	1
Rhizobium etli bv mimosae str Mim1 plasmid pRetNIM1c	NC_021910	0	1	0
Rhizobium etli CFN 42 plasmid p42a	NC_007762	0	2	0
Rhizobium etli CFN 42 symbiotic plasmid p42d	NC_004041	1	1	0
Rhizobium etli CIAT 652 plasmid pB	NC_010996	1	1	1
Rhizobium etli CIAT 652 plasmid pC	NC_010997	0	1	1
Rhizobium leguminosarum bv trifolii WSM1325 plasmid pR132503	NC_012853	0	1	0
Rhizobium leguminosarum bv trifolii WSM2304 plasmid pRLG203	NC_011370	0	1	0
Rhizobium leguminosarum bv viciae 3841 plasmid pRL12	NC_008378	0	0	1
Rhizobium leguminosarum bv viciae 3841 plasmid pRL7	NC_008382	0	1	0
Rhizobium leguminosarum bv viciae 3841 plasmid pRL8	NC_008383	0	1	0
Rhizobium sp IRBG74 plasmid IRBL74 p	NC_022536	0	1	0
Rhizobium tropici CIAT 899 plasmid pRtrCIAT899a	NC_020060	0	1	0
Rhizobium tropici CIAT 899 plasmid pRtrCIAT899b	NC_020061	0	1	0
Rhodanobacter sp 2APBS1	NC_020541	0	1	0
Rhodobacter sphaeroides 2 4 1 chromosome 2	NC_007494	0	0	1
Rhodobacter sphaeroides 2 4 1 plasmid D	NC_007490	0	1	0
Rhodobacter sphaeroides ATCC 17025 plasmid pRSPA04	NC_009432	0	1	0
Rhodobacter sphaeroides ATCC 17029 chromosome 2	NC_009050	0	0	1
Rhodobacter sphaeroides KD131 chromosome 2	NC_011958	0	0	1
Rhodoferax ferrireducens T118 plasmid1	NC_007901	0	1	0
Rhodomicrobium vannielii ATCC 17100 chromosome	NC_014664	0	3	0
Rhodopirellula baltica SH 1 chromosome	NC_005027	0	0	1
Rhodopseudomonas palustris BisA53 chromosome	NC_008435	0	1	0
Rhodopseudomonas palustris BisB18 chromosome	NC_007925	0	2	0
Rhodopseudomonas palustris CGA009 chromosome	NC_005296	0	2	0
Rhodopseudomonas palustris DX 1 chromosome	NC_014834	0	4	0
Rhodospirillum photometricum DSM 122	NC_017059	0	2	0
Rhodospirillum rubrum ATCC 11170 chromosome	NC_007643	0	1	0
Rhodospirillum rubrum F11 chromosome	NC_017584	0	1	0
Rickettsia africae ESF 5 chromosome	NC_012633	0	2	0
Rickettsia akari str Hartford chromosome	NC_009881	0	2	0
Rickettsia australis str Cutlack chromosome	NC_017058	0	2	0
Rickettsia bellii OSU 85 389 chromosome	NC_009883	0	2	0
Rickettsia bellii RML369 C chromosome	NC_007940	0	3	0
Rickettsia canadensis str CA410 chromosome	NC_016929	0	2	0
Rickettsia canadensis str McKiel	NC_009879	0	3	0
Rickettsia conorii str Malish 7	NC_003103	0	2	0
Rickettsia felis URRWXCal2 chromosome	NC_007109	0	2	0
Rickettsia heilongjiangensis 054 chromosome	NC_015866	0	2	0
Rickettsia japonica YH	NC_016050	0	2	0
Rickettsia massiliae MTU5 chromosome	NC_009900	0	3	0
Rickettsia massiliae str AZT80 chromosome	NC_016931	0	1	0
Rickettsia montanensis str OSU 85 930 chromosome	NC_017043	0	3	0
Rickettsia parkeri str Portsmouth chromosome	NC_017044	0	3	0
Rickettsia peacockii str Rustic	NC_012730	0	3	0
Rickettsia philipii str 364D chromosome	NC_016930	0	3	0
Rickettsia prowazekii Rp22 chromosome	NC_017560	0	1	0
Rickettsia prowazekii str Breinl	NC_020993	0	1	0
Rickettsia prowazekii str BuV67 CWPP chromosome	NC_017056	0	2	0
Rickettsia prowazekii str Chernikova chromosome	NC_017049	0	1	0
Rickettsia prowazekii str Dachau chromosome	NC_017051	0	1	0
Rickettsia prowazekii str GvV257 chromosome	NC_017048	0	1	0
Rickettsia prowazekii str Katsinyian chromosome	NC_017050	0	1	0
Rickettsia prowazekii str NMRC Madrid E	NC_020992	0	1	0
Rickettsia prowazekii str RpGvF24 chromosome	NC_017057	0	1	0
Rickettsia rhipicephali str 3 7 female6 CWPP chromosome	NC_017042	0	2	0
Rickettsia rickettsii str Arizona chromosome	NC_016909	0	2	0
Rickettsia rickettsii str Brazil chromosome	NC_016913	0	2	0
Rickettsia rickettsii str Colombia chromosome	NC_016908	0	2	0
Rickettsia rickettsii str Hauke chromosome	NC_016911	0	2	0
Rickettsia rickettsii str Hino chromosome	NC_016914	0	2	0
Rickettsia rickettsii str Hlp 22 chromosome	NC_016915	0	2	0
Rickettsia rickettsii str Iowa chromosome	NC_010263	0	2	0
Rickettsia rickettsii str Sheila Smith chromosome	NC_009882	0	2	0
Rickettsia slovaca 13 B chromosome	NC_016639	0	2	0
Rickettsia slovaca str D CWPP chromosome	NC_017065	0	2	0
Rickettsia typhi str B9991CWPP chromosome	NC_017062	0	2	0
Rickettsia typhi str TH1527 chromosome	NC_017066	0	2	0
Rickettsia typhi str Wilmington	NC_006142	0	2	0
Roseburia intestinalis M50 1 draft genome 1 4143550	NC_021040	0	1	0
Roseburia intestinalis XB6B4 draft genome 1 4286292	NC_021012	0	1	0
Roseobacter denitrificans plasmid pTB1	NC_008386	0	1	0
Roseobacter litoralis Och 149 plasmid pRLO149 83	NC_015728	0	1	0
Rubrivivax gelatinosus IL144	NC_017075	0	0	2
Ruegeria sp TM1040 plasmid unnamed	NC_008042	0	1	0
Ruminococcus obeum A2 162 draft genome 1 3757491	NC_021022	0	1	0
Saccharophagus degradans 2 40	NC_007912	0	0	1
Salmonella bongori N268 08	NC_021870	1	1	1
Salmonella bongori N268 08 plasmid RM1	NC_021871	0	1	0
Salmonella bongori NCTC 12419	NC_015761	1	0	1
Salmonella enterica subsp arizonae serovar 62 z4	NC_010067	2	1	3
Salmonella enterica subsp enterica serovar Agona str 24249	NC_022991	2	0	1
Salmonella enterica subsp enterica serovar Agona str SL483 chromosome	NC_011149	2	0	1
Salmonella enterica subsp enterica serovar Agona str SL483 plasmid unnamed	NC_011148	0	1	0
Salmonella enterica subsp enterica serovar Bareilly str CFSAN000189	NC_021844	2	0	0
Salmonella enterica subsp enterica serovar Bareilly str CFSAN000189 plasmid unnamed	NC_021817	0	1	0
Salmonella enterica subsp enterica serovar Bovismorbificans str 3114 complete genome 1 4677483	NC_022241	2	0	0
Salmonella enterica subsp enterica serovar Bovismorbificans str 3114 plasmid pVIRBov complete sequence	NC_022248	0	1	0
Salmonella enterica subsp enterica serovar Choleraesuis str SC B67 chromosome	NC_006905	2	0	1
Salmonella enterica subsp enterica serovar Choleraesuis str SC B67 plasmid pSC138	NC_006856	0	1	0
Salmonella enterica subsp enterica serovar Choleraesuis str SC B67 plasmid pSCV50	NC_006855	0	1	0
Salmonella enterica subsp enterica Serovar Cubana str CFSAN002050	NC_021818	2	1	1
Salmonella enterica subsp enterica Serovar Cubana str CFSAN002050 plasmid	NC_021845	0	4	0
Salmonella enterica subsp enterica serovar Dublin str CT 02021853 chromosome	NC_011205	2	0	2
Salmonella enterica subsp enterica serovar Dublin str CT 02021853 plasmid pCT02021853 74	NC_011204	0	1	0
Salmonella enterica subsp enterica serovar Enteritidis str P125109 chromosome	NC_011294	2	0	0
Salmonella enterica subsp enterica serovar Gallinarum pullorum str CDC1983 67	NC_022221	2	0	1
Salmonella enterica subsp enterica serovar Gallinarum pullorum str RKS5078 chromosome	NC_016831	2	0	1
Salmonella enterica subsp enterica serovar Gallinarum str 287 91 chromosome	NC_011274	2	0	1
Salmonella enterica subsp enterica serovar Heidelberg str 41578	NC_021810	2	0	1
Salmonella enterica subsp enterica serovar Heidelberg str 41578 plasmid pSEEH1578 01	NC_021811	0	1	0
Salmonella enterica subsp enterica serovar Heidelberg str 41578 plasmid pSEEH1578 02	NC_021841	0	1	0
Salmonella enterica subsp enterica serovar Heidelberg str B182 chromosome	NC_017623	2	0	1
Salmonella enterica subsp enterica serovar Heidelberg str B182 plasmid pB182 37	NC_017624	0	1	0
Salmonella enterica subsp enterica serovar Heidelberg str CFSAN002069	NC_021812	2	0	1
Salmonella enterica subsp enterica serovar Heidelberg str CFSAN002069 plasmid pCFSAN002069 01	NC_021813	0	1	0
Salmonella enterica subsp enterica serovar Heidelberg str CFSAN002069 plasmid pCFSAN002069 02	NC_021842	0	1	0
Salmonella enterica subsp enterica serovar Heidelberg str SL476 chromosome	NC_011083	2	0	1
Salmonella enterica subsp enterica serovar Heidelberg str SL476 plasmid pSL476 91	NC_011081	0	1	0
Salmonella enterica subsp enterica serovar Javiana str CFSAN001992	NC_020307	2	0	0
Salmonella enterica subsp enterica serovar Newport str SL254 chromosome	NC_011080	2	0	1
Salmonella enterica subsp enterica serovar Newport str SL254 plasmid pSN254	NC_009140	0	1	0
Salmonella enterica subsp enterica serovar Newport str USMARC S3124 1	NC_021902	2	0	1
Salmonella enterica subsp enterica serovar Paratyphi A str AKU 12601 chromosome	NC_011147	2	0	1
Salmonella enterica subsp enterica serovar Paratyphi A str ATCC 9150 chromosome	NC_006511	2	0	1
Salmonella enterica subsp enterica serovar Paratyphi B str SPB7 chromosome	NC_010102	2	1	0
Salmonella enterica subsp enterica serovar Paratyphi C strain RKS4594 chromosome	NC_012125	2	1	1
Salmonella enterica subsp enterica serovar Pullorum str S06004	NC_021984	2	0	1
Salmonella enterica subsp enterica serovar Schwarzengrund str CVM19633 chromosome	NC_011094	2	0	1
Salmonella enterica subsp enterica serovar Schwarzengrund str CVM19633 plasmid pCVM19633 110	NC_011092	0	1	0
Salmonella enterica subsp enterica serovar Thompson str RM6836	NC_022525	2	0	1
Salmonella enterica subsp enterica serovar Typhimurium DT104 main chromosome	NC_022569	2	0	1
Salmonella enterica subsp enterica serovar Typhimurium DT104 plasmid pDT104	NC_022570	0	1	0
Salmonella enterica subsp enterica serovar Typhimurium str 08 1736	NC_021820	2	0	1
Salmonella enterica subsp enterica serovar Typhimurium str 14028S chromosome	NC_016856	2	0	1
Salmonella enterica subsp enterica serovar Typhimurium str 14028S plasmid unnamed	NC_016855	0	1	0
Salmonella enterica subsp enterica serovar Typhimurium str 798 chromosome	NC_017046	2	0	1
Salmonella enterica subsp enterica serovar Typhimurium str 798 plasmid p798 93	NC_017054	0	1	0
Salmonella enterica subsp enterica serovar Typhimurium str D23580 1 4879400	NC_016854	2	0	1
Salmonella enterica subsp enterica serovar Typhimurium str DT2	NC_022544	2	0	1
Salmonella enterica subsp enterica serovar Typhimurium str LT2 chromosome	NC_003197	2	0	1
Salmonella enterica subsp enterica serovar Typhimurium str LT2 plasmid pSLT	NC_003277	0	1	0
Salmonella enterica subsp enterica serovar Typhimurium str SL1344	NC_016810	2	0	1
Salmonella enterica subsp enterica serovar Typhimurium str SL1344 plasmid pCol1B9 SL1344	NC_017718	0	1	0
Salmonella enterica subsp enterica serovar Typhimurium str SL1344 plasmid pSLT SL1344	NC_017720	0	1	0
Salmonella enterica subsp enterica serovar Typhimurium str ST4 74 chromosome	NC_016857	2	0	1
Salmonella enterica subsp enterica serovar Typhimurium str ST4 74 plasmid TY474p1	NC_016858	0	1	0
Salmonella enterica subsp enterica serovar Typhimurium str ST4 74 plasmid TY474p2	NC_017675	0	1	0
Salmonella enterica subsp enterica serovar Typhimurium str T000240	NC_016860	2	0	1
Salmonella enterica subsp enterica serovar Typhimurium str T000240 plasmid pSTMDT12 L	NC_016861	0	1	0
Salmonella enterica subsp enterica serovar Typhimurium str U288	NC_021151	2	0	1
Salmonella enterica subsp enterica serovar Typhimurium str U288 plasmid pSTU288 1	NC_021155	0	1	0
Salmonella enterica subsp enterica serovar Typhimurium str UK 1 chromosome	NC_016863	2	0	1
Salmonella enterica subsp enterica serovar Typhimurium str UK 1 plasmid pSTUK 100	NC_016864	0	1	0
Salmonella enterica subsp enterica serovar Typhimurium var 5 str CFSAN001921	NC_021814	2	0	1
Salmonella enterica subsp enterica serovar Typhimurium var 5 str CFSAN001921	NC_021815	0	1	0
Salmonella enterica subsp enterica serovar Typhi str CT18	NC_003198	2	1	1
Salmonella enterica subsp enterica serovar Typhi str CT18 plasmid pHCM1	NC_003384	0	2	0
Salmonella enterica subsp enterica serovar Typhi str P stx 12	NC_016832	2	1	1
Salmonella enterica subsp enterica serovar Typhi str P stx 12 plasmid unnamed	NC_016825	0	1	0
Salmonella enterica subsp enterica serovar Typhi str Ty21a	NC_021176	2	1	1
Salmonella enterica subsp enterica serovar Typhi str Ty2 chromosome	NC_004631	2	1	1
Salmonella enterica subsp enterica serovar Weltevreden str 2007 60 3289 1 1 298790 NT 187115	NT_187115	1	0	0
Salmonella enterica subsp enterica serovar Weltevreden str 2007 60 3289 1 1 388271 NT 187102	NT_187102	1	0	0
Salmonella enterica subsp enterica serovar Weltevreden str 2007 60 3289 1 1 78136 NT 187088	NT_187088	0	0	1
Salmonella enterica subsp enterica serovar Weltevreden str 2007 60 3289 1 1 85076 NT 187073	NT_187073	0	0	1
Selenomonas ruminantium subsp lactilytica TAM6421	NC_017068	0	2	0
Selenomonas sputigena ATCC 35185 chromosome	NC_015437	0	1	0
Serratia marcescens FGI94	NC_020064	1	0	2
Serratia marcescens WW4	NC_020211	0	0	2
Serratia plymuthica 4Rx13 plasmid p75	NC_021594	0	1	0
Serratia plymuthica AS9 chromosome	NC_015567	0	1	0
Serratia proteamaculans 568 chromosome	NC_009832	0	4	2
Serratia sp AS12 chromosome	NC_015566	0	1	0
Serratia sp AS13 chromosome	NC_017573	0	1	0
Serratia sp ATCC 39006 genome 1 4946161	NC_022268	1	1	0
Shewanella baltica BA175 chromosome	NC_017571	2	0	1
Shewanella baltica BA175 plasmid pSBAL17501	NC_017570	0	1	0
Shewanella baltica BA175 plasmid pSBAL17502	NC_017572	0	1	0
Shewanella baltica OS117 chromosome	NC_017579	2	0	0
Shewanella baltica OS117 plasmid pSBAL11701	NC_017577	0	2	0
Shewanella baltica OS117 plasmid pSBAL11702	NC_017580	0	1	0
Shewanella baltica OS155 chromosome	NC_009052	1	0	0
Shewanella baltica OS185 plasmid pS18501	NC_009661	0	1	0
Shewanella baltica OS195 chromosome	NC_009997	1	0	0
Shewanella baltica OS195 plasmid pS19501	NC_009998	0	1	0
Shewanella baltica OS195 plasmid pS19502	NC_009999	0	1	0
Shewanella baltica OS195 plasmid pS19503	NC_010000	0	1	0
Shewanella baltica OS223 plasmid pS22301	NC_011664	0	1	0
Shewanella baltica OS223 plasmid pS22302	NC_011668	0	1	0
Shewanella baltica OS223 plasmid pS22303	NC_011665	0	1	0
Shewanella baltica OS678 chromosome	NC_016901	1	0	0
Shewanella baltica OS678 plasmid pSBAL67801	NC_016905	0	1	0
Shewanella frigidimarina NCIMB 400 chromosome	NC_008345	0	0	1
Shewanella putrefaciens 200 chromosome	NC_017566	0	2	0
Shewanella sp ANA 3 chromosome 1	NC_008577	0	1	0
Shewanella sp ANA 3 plasmid 1	NC_008573	0	1	0
Shewanella sp W3 18 1 chromosome	NC_008750	0	1	0
Shewanella violacea DSS12 chromosome	NC_014012	1	0	0
Shewanella woodyi ATCC 51908 chromosome	NC_010506	0	0	1
Shigella boydii CDC 3083 94 plasmid pBS512 211	NC_010660	1	0	0
Shigella boydii CDC 3083 94 plasmid pBS512 33	NC_010657	0	1	0
Shigella dysenteriae 1617 plasmid pSLG231	NC_022899	1	0	0
Shigella dysenteriae Sd197 plasmid pSD1 197	NC_007607	1	0	0
Shigella flexneri 2002017 plasmid pSFxv 1	NC_017319	1	0	0
Shigella flexneri 2a str 301 plasmid pCP301	NC_004851	1	0	0
Shigella sonnei 53G	NC_016822	0	1	1
Shigella sonnei 53G plasmid A	NC_016833	1	0	0
Shigella sonnei Ss046 chromosome	NC_007384	0	1	1
Shigella sonnei Ss046 plasmid pSS 046	NC_007385	1	0	0
Simiduia agarivorans SA1 = DSM 21679	NC_018868	0	0	1
Simkania negevensis Z chromosome gsn 131	NC_015713	1	0	0
Simkania negevensis Z plasmid pSn	NC_015710	0	1	0
Singulisphaera acidiphila DSM 18658 chromosome	NC_019892	0	0	1
Sinorhizobium fredii HH103 plasmid pSfHH103c complete sequence 1 144082	NC_016814	0	1	0
Sinorhizobium fredii HH103 plasmid pSfHH103d	NC_018294	1	0	0
Sinorhizobium fredii HH103 plasmid pSfHH103d	NC_018299	0	1	0
Sinorhizobium fredii HH103 plasmid pSfHH103d	NC_018303	0	1	0
Sinorhizobium fredii HH103 plasmid pSfHH103d partial sequence fragment 3 NT 187148	NT_187148	0	1	0
Sinorhizobium fredii HH103 plasmid pSfHH103d partial sequence fragment 4 NT 187149	NT_187149	0	1	0
Sinorhizobium fredii HH103 plasmid pSfHH103d partial sequence NT 187147	NT_187147	1	0	0
Sinorhizobium fredii HH103 plasmid pSfHH103e complete sequence 1 2096125	NC_016815	1	1	0
Sinorhizobium fredii NGR234 plasmid pNGR234a	NC_000914	1	1	0
Sinorhizobium fredii NGR234 plasmid pNGR234b	NC_012586	1	1	0
Sinorhizobium fredii USDA 257 chromosome	NC_018000	1	1	1
Sinorhizobium fredii USDA 257 plasmid pUSDA257	NC_018179	1	0	0
Sinorhizobium fredii USDA 257 plasmid pUSDA257	NC_018191	0	1	0
Sinorhizobium fredii USDA 257 plasmid pUSDA257	NC_018192	0	1	0
Sinorhizobium medicae WSM419 plasmid pSMED02	NC_009621	0	2	0
Sinorhizobium medicae WSM419 plasmid pSMED03	NC_009622	0	1	0
Sinorhizobium meliloti 1021 plasmid pSymA	NC_003037	0	1	0
Sinorhizobium meliloti 2011 plasmid pSymA	NC_020527	0	1	0
Sinorhizobium meliloti AK83 chromosome 3	NC_015591	0	2	0
Sinorhizobium meliloti BL225C plasmid pSINMEB01	NC_017324	0	2	0
Sinorhizobium meliloti GR4 plasmid pRmeGR4a	NC_019846	0	1	0
Sinorhizobium meliloti GR4 plasmid pRmeGR4b	NC_019847	1	0	0
Sinorhizobium meliloti GR4 plasmid pRmeGR4c	NC_019848	1	1	0
Sinorhizobium meliloti Rm41 plasmid pRM41A	NC_018682	0	1	0
Sinorhizobium meliloti Rm41 plasmid pSYMA	NC_018683	0	1	0
Sinorhizobium meliloti SM11 plasmid pSmeSM11c	NC_017327	0	2	0
Sodalis glossinidius str morsitans chromosome	NC_007712	3	0	0
Sodalis glossinidius str morsitans plasmid pSG1	NC_007713	0	1	0
Sorangium cellulosum So0157 2	NC_021658	0	0	1
Sorangium cellulosum So ce 56 chromosome	NC_010162	0	0	2
Sphingobacterium sp 21 chromosome	NC_015277	0	0	1
Sphingobium chlorophenolicum L 1 chromosome 1	NC_015593	0	3	0
Sphingobium chlorophenolicum L 1 plasmid pSPHCH01	NC_015595	0	1	0
Sphingobium japonicum UT26S chromosome 1	NC_014006	0	3	0
Sphingobium japonicum UT26S plasmid pCHQ1	NC_014007	0	2	0
Sphingobium sp SYK 6 chromosome	NC_015976	0	3	0
Sphingobium sp SYK 6 plasmid pSLPG	NC_015974	0	1	0
Sphingomonas sp MM 1	NC_020561	0	3	0
Sphingomonas sp MM 1 plasmid pISP0	NC_020542	0	1	0
Sphingomonas sp MM 1 plasmid pISP1	NC_020562	0	1	0
Sphingomonas wittichii RW1 chromosome	NC_009511	0	2	0
Sphingomonas wittichii RW1 plasmid pSWIT01	NC_009507	0	1	0
Sphingomonas wittichii RW1 plasmid pSWIT02	NC_009508	0	1	0
Sphingopyxis alaskensis RB2256 chromosome	NC_008048	0	2	0
Staphylococcus aureus Bmb9393	NC_021670	0	2	0
Staphylococcus aureus M1 complete genome 1 2864125	NC_021059	0	1	0
Staphylococcus aureus subsp aureus ED98	NC_013450	0	3	0
Staphylococcus aureus subsp aureus HO 5096 0412	NC_017763	0	1	0
Staphylococcus aureus subsp aureus MRSA252 chromosome	NC_002952	0	1	0
Staphylococcus aureus subsp aureus MSHR1132	NC_016941	0	1	0
Staphylococcus aureus subsp aureus Mu3	NC_009782	0	1	0
Staphylococcus aureus subsp aureus Mu50 chromosome	NC_002758	0	1	0
Staphylococcus aureus subsp aureus ST398	NC_017333	0	2	0
Staphylococcus aureus subsp aureus str JKD6008 chromosome	NC_017341	0	2	0
Staphylococcus aureus subsp aureus T0131 chromosome	NC_017347	0	2	0
Staphylococcus aureus subsp aureus TW20	NC_017331	0	2	0
Staphylococcus aureus subsp aureus USA300 TCH1516 chromosome	NC_010079	0	1	0
Staphylococcus aureus subsp aureus Z172	NC_022604	0	2	0
Staphylococcus pseudintermedius ED99 chromosome	NC_017568	0	1	0
Staphylococcus pseudintermedius HKU10 03 chromosome	NC_014925	0	1	0
Stenotrophomonas maltophilia D457	NC_017671	0	3	0
Stenotrophomonas maltophilia JV3 chromosome	NC_015947	0	1	0
Stenotrophomonas maltophilia K279a chromosome	NC_010943	0	2	0
Stenotrophomonas maltophilia R551 3 chromosome	NC_011071	0	1	0
Stigmatella aurantiaca DW4 3 1 chromosome	NC_014623	1	0	1
Streptobacillus moniliformis DSM 12112 chromosome	NC_013515	0	2	0
Streptococcus agalactiae 09mas018883 complete genome 1 2138694	NC_021485	0	1	0
Streptococcus agalactiae 2603V R chromosome	NC_004116	0	2	0
Streptococcus agalactiae ILRI005 complete genome 1 2109759	NC_021486	0	1	0
Streptococcus agalactiae ILRI112 complete genome 1 2029198	NC_021507	0	1	0
Streptococcus agalactiae NEM316	NC_004368	0	1	0
Streptococcus anginosus C238	NC_022239	0	4	0
Streptococcus constellatus subsp pharyngis C1050	NC_022238	0	2	0
Streptococcus dysgalactiae subsp equisimilis 167 DNA	NC_022532	0	1	0
Streptococcus dysgalactiae subsp equisimilis AC 2713	NC_019042	0	1	0
Streptococcus dysgalactiae subsp equisimilis ATCC 12394 chromosome	NC_017567	0	3	0
Streptococcus dysgalactiae subsp equisimilis RE378	NC_018712	0	2	0
Streptococcus equi subsp zooepidemicus ATCC 35246 chromosome	NC_017582	0	2	0
Streptococcus gallolyticus subsp gallolyticus ATCC 43143	NC_017576	0	4	0
Streptococcus gallolyticus subsp gallolyticus ATCC BAA 2069	NC_015215	0	3	0
Streptococcus gallolyticus UCN34 chromosome	NC_013798	0	2	0
Streptococcus infantarius subsp infantarius CJ18 chromosome	NC_016826	0	1	0
Streptococcus intermedius B196	NC_022246	0	1	0
Streptococcus intermedius C270	NC_022237	0	1	0
Streptococcus lutetiensis 033	NC_021900	0	1	0
Streptococcus macedonicus ACA DC 198	NC_016749	0	2	0
Streptococcus mitis B6	NC_013853	0	1	0
Streptococcus mutans UA159 chromosome	NC_004350	0	1	0
Streptococcus oligofermentans AS 1 3089	NC_021175	0	1	0
Streptococcus oralis Uo5	NC_015291	0	1	0
Streptococcus parasanguinis ATCC 15912 chromosome	NC_015678	0	1	0
Streptococcus parasanguinis FW213 chromosome	NC_017905	0	2	0
Streptococcus pasteurianus ATCC 43144	NC_015600	0	1	0
Streptococcus pneumoniae 670 6B chromosome	NC_014498	0	1	0
Streptococcus pneumoniae A026 genome 1 2091879	NC_022655	0	1	0
Streptococcus pneumoniae ATCC 700669	NC_011900	0	1	0
Streptococcus pneumoniae CGSP14 chromosome	NC_010582	0	2	0
Streptococcus pneumoniae Hungary19A 6	NC_010380	0	1	0
Streptococcus pneumoniae P1031	NC_012467	0	1	0
Streptococcus pneumoniae TCH8431 19A chromosome	NC_014251	0	1	0
Streptococcus pseudopneumoniae IS7493 chromosome	NC_015875	0	1	0
Streptococcus pyogenes MGAS10270 chromosome	NC_008022	0	1	0
Streptococcus pyogenes MGAS6180 chromosome	NC_007296	0	1	0
Streptococcus sp I G2	NC_022584	0	2	0
Streptococcus suis 05ZYH33 chromosome	NC_009442	0	2	0
Streptococcus suis 98HAH33	NC_009443	0	2	0
Streptococcus suis BM407 chromosome	NC_012926	0	3	0
Streptococcus suis D12 chromosome	NC_017621	0	2	0
Streptococcus suis D9 chromosome	NC_017620	0	1	0
Streptococcus suis JS14 chromosome	NC_017618	0	1	0
Streptococcus suis SC070731	NC_020526	0	1	0
Streptococcus suis SC84	NC_012924	0	2	0
Streptococcus suis SS12 chromosome	NC_017619	0	1	0
Streptococcus suis T15	NC_022665	0	1	0
Streptococcus suis TL13	NC_021213	0	1	0
Streptosporangium roseum DSM 43021 chromosome	NC_013595	0	1	0
Syntrophus aciditrophicus SB chromosome	NC_007759	0	1	0
Taylorella asinigenitalis 14 45 draft genome 1 1540266	NC_021033	0	0	1
Taylorella asinigenitalis MCE3 chromosome	NC_016043	0	0	1
Taylorella equigenitalis 14 56 draft genome 1 1652885	NC_021036	0	0	1
Taylorella equigenitalis ATCC 35865 chromosome	NC_018108	0	1	1
Taylorella equigenitalis MCE9 chromosome	NC_014914	0	1	1
Teredinibacter turnerae T7901 chromosome	NC_012997	0	0	1
Terriglobus saanensis SP1PR4 chromosome	NC_014963	0	3	1
Thalassolituus oleivorans MIL 1 complete genome 1 3920328	NC_020888	0	0	1
Thauera sp MZ1T chromosome	NC_011662	0	2	0
Thermoanaerobacterium_thermosaccharolyticum_M0795_plasmid_pTHETHE01	NC_019956	0	1	0
Thermoanaerobacter_pseudethanolicus_ATCC_33223_chromosome	NC_010321	0	1	0
Thermobifida fusca YX chromosome	NC_007333	0	1	0
Thermobispora bispora DSM 43833 chromosome	NC_014165	0	1	0
Thermodesulfatator indicus DSM 15286 chromosome	NC_015681	0	1	0
Thermomonospora curvata DSM 43183 chromosome	NC_013510	0	1	0
Thioalkalivibrio sulfidophilus HL EbGr7 chromosome	NC_011901	0	2	0
Thiocystis violascens DSM 198 chromosome	NC_018012	0	1	1
Thiomonas intermedia K12 chromosome	NC_014153	0	1	0
Thiomonas sp 3As	NC_014145	0	1	0
Thiomonas sp str 3As plasmid pTHI	NC_014144	0	1	0
Tistrella mobilis KA081020 065 chromosome	NC_017956	0	1	0
Tistrella mobilis KA081020 065 plasmid pTM1	NC_017957	0	0	1
Tistrella mobilis KA081020 065 plasmid pTM3	NC_017958	0	1	0
Tolumonas auensis DSM 9187 chromosome	NC_012691	0	1	1
Treponema succinifaciens DSM 2489 chromosome	NC_015385	0	1	0
Treponema succinifaciens DSM 2489 plasmid pTRESU01	NC_015386	0	1	0
Variovorax paradoxus B4 chromosome 1	NC_022247	0	0	2
Variovorax paradoxus B4 chromosome 2	NC_022234	1	1	0
Variovorax paradoxus EPS chromosome	NC_014931	1	0	4
Variovorax paradoxus S110 chromosome 1	NC_012791	0	0	2
Variovorax paradoxus S110 chromosome 2	NC_012792	0	1	0
Verminephrobacter eiseniae EF01 2 chromosome	NC_008786	0	1	0
Verminephrobacter eiseniae EF01 2 plasmid pVEIS01	NC_008771	0	1	0
Vibrio alginolyticus NBRC 15630 = ATCC 17749 chromosome 1	NC_022349	1	0	0
Vibrio alginolyticus NBRC 15630 = ATCC 17749 chromosome 2	NC_022359	0	0	2
Vibrio anguillarum 775 chromosome I	NC_015633	0	0	1
Vibrio anguillarum 775 chromosome II	NC_015637	0	0	1
Vibrio campbellii ATCC BAA 1116 chromosome I	NC_022269	1	0	0
Vibrio campbellii ATCC BAA 1116 chromosome II	NC_022270	0	0	1
Vibrio campbellii ATCC BAA 1116 plasmid	NC_022271	0	1	0
Vibrio cholerae IEC224 chromosome II	NC_016945	0	0	1
Vibrio cholerae LMA3984 4 chromosome II	NC_017269	0	0	1
Vibrio cholerae M66 2 chromosome II	NC_012580	0	0	1
Vibrio cholerae MJ 1236 chromosome 1	NC_012668	0	2	0
Vibrio cholerae MJ 1236 chromosome 2	NC_012667	0	0	1
Vibrio cholerae O1 biovar El Tor str N16961 chromosome II	NC_002506	0	0	1
Vibrio cholerae O1 str 2010EL 1786 chromosome 1	NC_016445	0	2	0
Vibrio cholerae O1 str 2010EL 1786 chromosome 2	NC_016446	0	0	1
Vibrio cholerae O395 chromosome 1	NC_009456	0	0	1
Vibrio cholerae O395 chromosome chromosome II	NC_012583	0	0	1
Vibrio fischeri ES114 chromosome I	NC_006840	0	0	1
Vibrio fischeri ES114 plasmid pES100	NC_006842	0	1	0
Vibrio fischeri MJ11 chromosome I	NC_011184	0	0	1
Vibrio fischeri MJ11 chromosome II	NC_011186	0	0	1
Vibrio fischeri MJ11 plasmid pMJ100	NC_011185	0	1	0
Vibrio furnissii NCTC 11218 chromosome 2	NC_016628	0	0	2
Vibrio harveyi ATCC BAA 1116 chromosome I	NC_009783	1	0	0
Vibrio harveyi ATCC BAA 1116 chromosome II	NC_009784	0	0	1
Vibrio harveyi ATCC BAA 1116 plasmid pVIBHAR	NC_009777	0	1	0
Vibrio nigripulchritudo str SFn1 chromosome	NC_022528	0	0	1
Vibrio nigripulchritudo str SFn1 chromosome	NC_022543	0	0	1
Vibrio parahaemolyticus BB22OP chromosome 1	NC_019955	1	0	1
Vibrio parahaemolyticus BB22OP chromosome 2	NC_019971	1	0	1
Vibrio parahaemolyticus O1 K33 str CDC K4557 chromosome I	NC_021848	1	0	1
Vibrio parahaemolyticus O1 K33 str CDC K4557 chromosome II	NC_021822	0	0	1
Vibrio parahaemolyticus O1 Kuk str FDA R31 chromosome I	NC_021847	1	0	0
Vibrio parahaemolyticus O1 Kuk str FDA R31 chromosome II	NC_021821	1	0	1
Vibrio parahaemolyticus RIMD 2210633 chromosome 1	NC_004603	1	0	1
Vibrio parahaemolyticus RIMD 2210633 chromosome 2	NC_004605	1	0	1
Vibrio sp Ex25 chromosome 1	NC_013456	1	0	0
Vibrio sp Ex25 chromosome 2	NC_013457	0	0	2
Vibrio splendidus LGP32 chromosome 1	NC_011753	0	0	1
Vibrio splendidus LGP32 chromosome 2	NC_011744	0	0	1
Vibrio vulnificus CMCP6 chromosome II	NC_004460	0	1	1
Vibrio vulnificus MO6 24 O chromosome II	NC_014966	0	0	1
Vibrio vulnificus YJ016 chromosome II	NC_005140	0	0	1
Vibrio vulnificus YJ016 plasmid pYJ016	NC_005128	0	1	0
Waddlia chondrophila WSU 86 1044 chromosome	NC_014225	1	0	0
Wolbachia endosymbiont of Culex quinquefasciatus Pel chromosome	NC_010981	0	1	0
Wolbachia endosymbiont of Drosophila melanogaster	NC_002978	0	1	0
Wolbachia endosymbiont of Drosophila simulans wHa	NC_021089	0	1	0
Wolbachia endosymbiont of Drosophila simulans wNo	NC_021084	0	1	0
Wolbachia endosymbiont of Onchocerca ochengi	NC_018267	0	1	0
Wolbachia endosymbiont strain TRS of Brugia malayi	NC_006833	0	1	0
Wolbachia sp wRi	NC_012416	0	1	0
Wolinella succinogenes DSM 1740 chromosome	NC_005090	0	1	0
Xanthobacter autotrophicus Py2 chromosome	NC_009720	0	6	0
Xanthobacter autotrophicus Py2 plasmid pXAUT01	NC_009717	0	1	0
Xanthomonas albilineans GPE PC73 chromosome	NC_013722	1	1	0
Xanthomonas albilineans GPE PC73 plasmid plasmI	NC_017557	0	1	0
Xanthomonas albilineans GPE PC73 plasmid plasmII	NC_017556	0	1	0
Xanthomonas albilineans GPE PC73 plasmid plasmIII	NC_017555	0	1	0
Xanthomonas axonopodis pv citri str 306 chromosome	NC_003919	1	2	2
Xanthomonas axonopodis pv citri str 306 plasmid pXAC64	NC_003922	0	1	0
Xanthomonas axonopodis pv citrumelo F1 chromosome	NC_016010	1	1	3
Xanthomonas axonopodis Xac29 1	NC_020800	1	2	2
Xanthomonas axonopodis Xac29 1 plasmid pXAC47	NC_020798	0	1	0
Xanthomonas axonopodis Xac29 1 plasmid pXAC64	NC_020797	0	1	0
Xanthomonas campestris pv campestris str 8004 chromosome	NC_007086	1	2	0
Xanthomonas campestris pv campestris str ATCC 33913 chromosome	NC_003902	1	1	0
Xanthomonas campestris pv campestris str B100 chromosome	NC_010688	1	2	0
Xanthomonas campestris pv raphani 756C chromosome	NC_017271	1	1	0
Xanthomonas campestris pv vesicatoria str 85 10 chromosome	NC_007508	1	1	3
Xanthomonas campestris pv vesicatoria str 85 10 plasmid pXCV183	NC_007507	0	3	0
Xanthomonas campestris pv vesicatoria str 85 10 plasmid pXCV38	NC_007506	0	1	0
Xanthomonas citri subsp citri Aw12879	NC_020815	1	3	2
Xanthomonas oryzae pv oryzae KACC 10331 chromosome	NC_006834	1	0	2
Xanthomonas oryzae pv oryzae MAFF 311018 chromosome	NC_007705	1	0	2
Xanthomonas oryzae pv oryzae PXO99A chromosome	NC_010717	1	0	2
Xanthomonas oryzae pv oryzicola BLS256 chromosome	NC_017267	1	0	2
Xenorhabdus bovienii SS 2004 chromosome	NC_013892	0	3	2
Xenorhabdus nematophila ATCC 19061 chromosome	NC_014228	0	4	2
Xylella fastidiosa 9a5c chromosome	NC_002488	0	1	0
Xylella fastidiosa 9a5c plasmid pXF51	NC_002490	0	2	0
Xylella fastidiosa M23 plasmid pXFAS01	NC_010579	0	1	0
Xylella fastidiosa subsp fastidiosa GB514 plasmid unnamed	NC_017561	0	1	0
Yersinia enterocolitica subsp enterocolitica 8081 chromosome	NC_008800	1	1	1
Yersinia enterocolitica subsp enterocolitica 8081 plasmid pYVe8081	NC_008791	1	0	0
Yersinia enterocolitica subsp palearctica 105 5R r chromosome	NC_015224	1	0	1
Yersinia enterocolitica subsp palearctica 105 5R r plasmid 105 5R r p	NC_015475	1	0	0
Yersinia enterocolitica subsp palearctica Y11	NC_017564	1	0	1
Yersinia enterocolitica subsp palearctica Y11 plasmid pYV03	NC_017565	1	0	0
Yersinia pestis A1122 chromosome	NC_017168	1	0	5
Yersinia pestis Angola chromosome	NC_010159	1	0	4
Yersinia pestis Angola plasmid new pCD	NC_010157	1	0	0
Yersinia pestis Antiqua chromosome	NC_008150	1	0	6
Yersinia pestis Antiqua plasmid pCD	NC_008122	1	0	0
Yersinia pestis biovar Medievalis str Harbin 35 chromosome	NC_017265	1	0	6
Yersinia pestis biovar Microtus str 91001 chromosome	NC_005810	1	0	5
Yersinia pestis biovar Microtus str 91001 plasmid pCD1	NC_005813	1	0	0
Yersinia pestis biovar Microtus str 91001 plasmid pCRY	NC_005814	0	1	0
Yersinia pestis CO92 chromosome	NC_003143	1	0	5
Yersinia pestis CO92 plasmid pCD1	NC_003131	1	0	0
Yersinia pestis D106004 chromosome	NC_017154	1	0	5
Yersinia pestis D106004 plasmid pCD1	NC_017153	1	0	0
Yersinia pestis D182038 chromosome	NC_017160	1	0	5
Yersinia pestis D182038 plasmid pCD1	NC_017157	1	0	0
Yersinia pestis KIM 10 chromosome	NC_004088	1	0	6
Yersinia pestis Nepal516 chromosome	NC_008149	1	0	6
Yersinia pestis Pestoides F chromosome	NC_009381	1	0	5
Yersinia pestis Pestoides F plasmid CD	NC_009377	1	0	0
Yersinia pestis Pestoides F plasmid MT	NC_009378	0	1	0
Yersinia pestis Z176003 chromosome	NC_014029	1	1	5
Yersinia pestis Z176003 plasmid pCD1	NC_014017	1	0	0
Yersinia pseudotuberculosis IP 31758 chromosome	NC_009708	1	1	6
Yersinia pseudotuberculosis IP 31758 plasmid 153kb	NC_009705	0	1	0
Yersinia pseudotuberculosis IP 31758 plasmid 59kb	NC_009704	0	1	0
Yersinia pseudotuberculosis IP 32953 chromosome	NC_006155	1	0	5
Yersinia pseudotuberculosis IP 32953 plasmid pYptb32953	NC_006154	0	1	0
Yersinia pseudotuberculosis IP 32953 plasmid pYV	NC_006153	1	0	0
Yersinia pseudotuberculosis PB1 + chromosome	NC_010634	1	0	5
Yersinia pseudotuberculosis PB1 + plasmid pYPTS01	NC_010635	1	0	0
Yersinia pseudotuberculosis YPIII chromosome	NC_010465	1	0	5
Zymomonas mobilis subsp mobilis NCIMB 11163 chromosome	NC_013355	0	1	0
