# Supplementary material for: T346Hunter: A Novel Web-Based Tool for the Prediction of Type III, Type IV and Type VI Secretion Systems in Bacterial Genomes
Source: PLoS One. 2015 Apr 13;10(4):e0119317. doi: 10.1371/journal.pone.0119317 (PMC4395097; doi:10.1371/journal.pone.0119317)
Supplement: S3 Table — (XLS) [file pone.0119317.s004.xls]

Sequence	Refseq	Seq_type
Acaryochloris_marina_MBIC11017	NC_009925	chromosome
Acaryochloris_marina_MBIC11017	NC_009926	plasmid
Acaryochloris_marina_MBIC11017	NC_009928	plasmid
Acaryochloris_marina_MBIC11017	NC_009929	plasmid
Acaryochloris_marina_MBIC11017	NC_009930	plasmid
Acaryochloris_marina_MBIC11017	NC_009931	plasmid
Acaryochloris_marina_MBIC11017	NC_009932	plasmid
Acaryochloris_marina_MBIC11017	NC_009934	plasmid
Acetobacter_pasteurianus_386B	NC_021976	plasmid
Acetobacter_pasteurianus_386B	NC_021977	plasmid
Acetobacter_pasteurianus_386B	NC_021978	plasmid
Acetobacter_pasteurianus_386B	NC_021979	plasmid
Acetobacter_pasteurianus_386B	NC_021991	chromosome
Acetobacter_pasteurianus_386B	NC_021992	plasmid
Acetobacter_pasteurianus_386B	NC_021993	plasmid
Acetobacter_pasteurianus_IFO_3283_01_42C	NC_017104	plasmid
Acetobacter_pasteurianus_IFO_3283_01_42C	NC_017106	plasmid
Acetobacter_pasteurianus_IFO_3283_01_42C	NC_017107	plasmid
Acetobacter_pasteurianus_IFO_3283_01_42C	NC_017152	plasmid
Acetobacter_pasteurianus_IFO_3283_01	NC_013210	plasmid
Acetobacter_pasteurianus_IFO_3283_01	NC_013213	plasmid
Acetobacter_pasteurianus_IFO_3283_01	NC_013214	plasmid
Acetobacter_pasteurianus_IFO_3283_01	NC_013215	plasmid
Acetobacter_pasteurianus_IFO_3283_03	NC_017101	plasmid
Acetobacter_pasteurianus_IFO_3283_03	NC_017109	plasmid
Acetobacter_pasteurianus_IFO_3283_03	NC_017120	plasmid
Acetobacter_pasteurianus_IFO_3283_03	NC_017142	plasmid
Acetobacter_pasteurianus_IFO_3283_07	NC_017123	plasmid
Acetobacter_pasteurianus_IFO_3283_07	NC_017124	plasmid
Acetobacter_pasteurianus_IFO_3283_07	NC_017143	plasmid
Acetobacter_pasteurianus_IFO_3283_07	NC_017144	plasmid
Acetobacter_pasteurianus_IFO_3283_12	NC_017115	plasmid
Acetobacter_pasteurianus_IFO_3283_12	NC_017116	plasmid
Acetobacter_pasteurianus_IFO_3283_12	NC_017136	plasmid
Acetobacter_pasteurianus_IFO_3283_12	NC_017137	plasmid
Acetobacter_pasteurianus_IFO_3283_22	NC_017117	plasmid
Acetobacter_pasteurianus_IFO_3283_22	NC_017128	plasmid
Acetobacter_pasteurianus_IFO_3283_22	NC_017129	plasmid
Acetobacter_pasteurianus_IFO_3283_22	NC_017145	plasmid
Acetobacter_pasteurianus_IFO_3283_26	NC_017130	plasmid
Acetobacter_pasteurianus_IFO_3283_26	NC_017132	plasmid
Acetobacter_pasteurianus_IFO_3283_26	NC_017133	plasmid
Acetobacter_pasteurianus_IFO_3283_26	NC_017148	plasmid
Acetobacter_pasteurianus_IFO_3283_32	NC_017102	plasmid
Acetobacter_pasteurianus_IFO_3283_32	NC_017103	plasmid
Acetobacter_pasteurianus_IFO_3283_32	NC_017112	plasmid
Acetobacter_pasteurianus_IFO_3283_32	NC_017134	plasmid
Acetohalobium_arabaticum_DSM_5501	NC_014378	chromosome
Acholeplasma_laidlawii_PG_8A	NC_010163	chromosome
Acidaminococcus_fermentans_DSM_20731	NC_013740	chromosome
Acidaminococcus_intestini_RyC_MR95	NC_016077	chromosome
Acidianus_hospitalis_W1	NC_015518	chromosome
Acidilobus_saccharovorans_345_15	NC_014374	chromosome
Acidimicrobidae_bacterium_YM16_304	NC_020520	chromosome
Acidimicrobium_ferrooxidans_DSM_10331	NC_013124	chromosome
Acidiphilium_cryptum_JF_5	NC_009467	plasmid
Acidiphilium_cryptum_JF_5	NC_009468	plasmid
Acidiphilium_cryptum_JF_5	NC_009470	plasmid
Acidiphilium_cryptum_JF_5	NC_009471	plasmid
Acidiphilium_cryptum_JF_5	NC_009472	plasmid
Acidiphilium_cryptum_JF_5	NC_009473	plasmid
Acidiphilium_cryptum_JF_5	NC_009474	plasmid
Acidiphilium_multivorum_AIU301	NC_015179	plasmid
Acidiphilium_multivorum_AIU301	NC_015180	plasmid
Acidiphilium_multivorum_AIU301	NC_015181	plasmid
Acidiphilium_multivorum_AIU301	NC_015182	plasmid
Acidiphilium_multivorum_AIU301	NC_015188	plasmid
Acidiphilium_multivorum_AIU301	NC_015189	plasmid
Acidithiobacillus_caldus_SM_1	NC_015851	plasmid
Acidithiobacillus_caldus_SM_1	NC_015852	plasmid
Acidithiobacillus_caldus_SM_1	NC_015853	plasmid
Acidobacterium_MP5ACTX9	NC_015059	plasmid
Acidobacterium_MP5ACTX9	NC_015065	plasmid
Acidothermus_cellulolyticus_11B	NC_008578	chromosome
Aciduliprofundum_MAR08_339	NC_019942	chromosome
Aciduliprofundum_boonei_T469	NC_013926	chromosome
Acinetobacter_baumannii_1656_2	NC_017164	plasmid
Acinetobacter_baumannii_AB0057	NC_011585	plasmid
Acinetobacter_baumannii_ACICU	NC_010605	plasmid
Acinetobacter_baumannii_ATCC_17978	NC_009083	plasmid
Acinetobacter_baumannii_ATCC_17978	NC_009084	plasmid
Acinetobacter_baumannii_AYE	NC_010401	plasmid
Acinetobacter_baumannii_AYE	NC_010402	plasmid
Acinetobacter_baumannii_AYE	NC_010403	plasmid
Acinetobacter_baumannii_AYE	NC_010404	plasmid
Acinetobacter_baumannii_BJAB07104	NC_021728	plasmid
Acinetobacter_baumannii_BJAB0715	NC_021734	plasmid
Acinetobacter_baumannii_BJAB0868	NC_021730	plasmid
Acinetobacter_baumannii_BJAB0868	NC_021732	plasmid
Acinetobacter_baumannii_D1279779	NC_020525	plasmid
Acinetobacter_baumannii_D1279779	NC_020547	chromosome
Acinetobacter_baumannii_MDR_TJ	NC_020524	plasmid
Acinetobacter_baumannii_MDR_ZJ06	NC_017172	plasmid
Acinetobacter_baumannii_SDF	NC_010395	plasmid
Acinetobacter_baumannii_SDF	NC_010396	plasmid
Acinetobacter_baumannii_SDF	NC_010398	plasmid
Acinetobacter_baumannii_TCDC_AB0715	NC_017165	plasmid
Acinetobacter_baumannii_ZW85_1	NC_023031	plasmid
Actinobacillus_pleuropneumoniae_serovar_3_JL03	NC_010278	chromosome
Actinobacillus_pleuropneumoniae_serovar_5b_L20	NC_009053	chromosome
Actinobacillus_pleuropneumoniae_serovar_7_AP76	NC_010939	chromosome
Actinobacillus_pleuropneumoniae_serovar_7_AP76	NC_010940	plasmid
Actinobacillus_pleuropneumoniae_serovar_7_AP76	NC_010941	plasmid
Actinobacillus_pleuropneumoniae_serovar_7_AP76	NC_010942	plasmid
Actinobacillus_succinogenes_130Z	NC_009655	chromosome
Actinobacillus_suis_H91_0380	NC_018690	chromosome
Actinoplanes_N902_109	NC_021191	chromosome
Actinoplanes_SE50_110	NC_017803	chromosome
Actinoplanes_friuliensis_DSM_7358	NC_022657	chromosome
Actinoplanes_missouriensis_431	NC_017093	chromosome
Actinosynnema_mirum_DSM_43827	NC_013093	chromosome
Aequorivita_sublithincola_DSM_14238	NC_018013	chromosome
Aerococcus_urinae_ACS_120_V_Col10a	NC_015278	chromosome
Aeromonas_hydrophila_ML09_119	NC_021290	chromosome
Aeromonas_salmonicida_A449	NC_004923	plasmid
Aeromonas_salmonicida_A449	NC_004924	plasmid
Aeromonas_salmonicida_A449	NC_004925	plasmid
Aeromonas_veronii_B565	NC_015424	chromosome
Aeropyrum_camini_SY1___JCM_12091	NC_022521	chromosome
Aeropyrum_pernix_K1	NC_000854	chromosome
Agrobacterium_H13_3	NC_015183	chromosome
Agrobacterium_fabrum_C58	NC_003062	chromosome
Agrobacterium_radiobacter_K84	NC_011994	plasmid
Agrobacterium_vitis_S4	NC_011989	chromosome
Akkermansia_muciniphila_ATCC_BAA_835	NC_010655	chromosome
Alcanivorax_borkumensis_SK2	NC_008260	chromosome
Alicyclobacillus_acidocaldarius_DSM_446	NC_013205	chromosome
Alicyclobacillus_acidocaldarius_DSM_446	NC_013206	plasmid
Alicyclobacillus_acidocaldarius_DSM_446	NC_013207	plasmid
Alicyclobacillus_acidocaldarius_DSM_446	NC_013208	plasmid
Aliivibrio_salmonicida_LFI1238	NC_011313	chromosome
Aliivibrio_salmonicida_LFI1238	NC_011314	plasmid
Aliivibrio_salmonicida_LFI1238	NC_011315	plasmid
Aliivibrio_salmonicida_LFI1238	NC_011316	plasmid
Alkaliphilus_metalliredigens_QYMF	NC_009633	chromosome
Allochromatium_vinosum_DSM_180	NC_013851	chromosome
Allochromatium_vinosum_DSM_180	NC_013852	plasmid
Allochromatium_vinosum_DSM_180	NC_013862	plasmid
Alteromonas_macleodii_ATCC_27126	NC_018632	chromosome
Alteromonas_macleodii__Balearic_Sea_AD45_	NC_018679	chromosome
Alteromonas_macleodii__Balearic_Sea_AD45_	NC_018680	plasmid
Alteromonas_macleodii__Black_Sea_11_	NC_018692	chromosome
Alteromonas_macleodii__Deep_ecotype_	NC_011138	chromosome
Alteromonas_macleodii__English_Channel_615_	NC_021716	chromosome
Alteromonas_macleodii__English_Channel_673_	NC_018678	chromosome
Alteromonas_macleodii__Ionian_Sea_U7_	NC_021717	chromosome
Alteromonas_macleodii__Ionian_Sea_U8_	NC_021712	chromosome
Aminobacterium_colombiense_DSM_12261	NC_014011	chromosome
Ammonifex_degensii_KC4	NC_013385	chromosome
Ammonifex_degensii_KC4	NC_013386	plasmid
Amphibacillus_xylanus_NBRC_15112	NC_018704	chromosome
Amycolatopsis_mediterranei_RB	NC_022116	chromosome
Amycolatopsis_mediterranei_S699	NC_017186	chromosome
Amycolatopsis_mediterranei_S699	NC_018266	chromosome
Amycolatopsis_mediterranei_U32	NC_014318	chromosome
Amycolatopsis_orientalis_HCCB10007	NC_021252	chromosome
Amycolicicoccus_subflavus_DQS3_9A1	NC_015560	plasmid
Amycolicicoccus_subflavus_DQS3_9A1	NC_015561	plasmid
Amycolicicoccus_subflavus_DQS3_9A1	NC_015564	chromosome
Anabaena_90	NC_019427	chromosome
Anabaena_90	NC_019428	plasmid
Anabaena_90	NC_019429	plasmid
Anabaena_90	NC_019439	chromosome
Anabaena_90	NC_019440	plasmid
Anabaena_cylindrica_PCC_7122	NC_019771	chromosome
Anabaena_cylindrica_PCC_7122	NC_019772	plasmid
Anabaena_cylindrica_PCC_7122	NC_019773	plasmid
Anabaena_cylindrica_PCC_7122	NC_019774	plasmid
Anabaena_cylindrica_PCC_7122	NC_019775	plasmid
Anabaena_cylindrica_PCC_7122	NC_020056	plasmid
Anabaena_cylindrica_PCC_7122	NC_020157	plasmid
Anabaena_variabilis_ATCC_29413	NC_007411	plasmid
Anabaena_variabilis_ATCC_29413	NC_007412	plasmid
Anabaena_variabilis_ATCC_29413	NC_007413	chromosome
Anabaena_variabilis_ATCC_29413	NC_014000	chromosome
Anaerobaculum_mobile_DSM_13181	NC_018024	chromosome
Anaerococcus_prevotii_DSM_20548	NC_013164	plasmid
Anaerococcus_prevotii_DSM_20548	NC_013171	chromosome
Anaerolinea_thermophila_UNI_1	NC_014960	chromosome
Anaplasma_marginale_Gypsy_Plains	NC_022784	chromosome
Anoxybacillus_flavithermus_WK1	NC_011567	chromosome
Aquifex_aeolicus_VF5	NC_000918	chromosome
Aquifex_aeolicus_VF5	NC_001880	plasmid
Arcanobacterium_haemolyticum_DSM_20595	NC_014218	chromosome
Archaeoglobus_fulgidus_DSM_4304	NC_000917	chromosome
Archaeoglobus_profundus_DSM_5631	NC_013741	chromosome
Archaeoglobus_profundus_DSM_5631	NC_013742	plasmid
Archaeoglobus_sulfaticallidus_PM70_1	NC_021169	chromosome
Archaeoglobus_veneficus_SNP6	NC_015320	chromosome
Arcobacter_L	NC_017193	plasmid
Arcobacter_butzleri_7h1h	NC_021878	chromosome
Arcobacter_butzleri_ED_1	NC_017187	chromosome
Arcobacter_butzleri_RM4018	NC_009850	chromosome
Arthrobacter_FB24	NC_008538	plasmid
Arthrobacter_FB24	NC_008539	plasmid
Arthrobacter_FB24	NC_008541	chromosome
Arthrobacter_arilaitensis_Re117	NC_014548	plasmid
Arthrobacter_arilaitensis_Re117	NC_014549	plasmid
Arthrobacter_arilaitensis_Re117	NC_014550	chromosome
Arthrobacter_aurescens_TC1	NC_008711	chromosome
Arthrobacter_aurescens_TC1	NC_008712	plasmid
Arthrobacter_aurescens_TC1	NC_008713	plasmid
Arthrobacter_chlorophenolicus_A6	NC_011879	plasmid
Arthrobacter_chlorophenolicus_A6	NC_011886	chromosome
Arthrobacter_nitroguajacolicus_Rue61a	NC_009453	plasmid
Arthrobacter_nitroguajacolicus_Rue61a	NC_018531	chromosome
Arthrobacter_nitroguajacolicus_Rue61a	NC_018532	plasmid
Arthrobacter_phenanthrenivorans_Sphe3	NC_015145	chromosome
Arthrobacter_phenanthrenivorans_Sphe3	NC_015146	plasmid
Arthrobacter_phenanthrenivorans_Sphe3	NC_015147	plasmid
Arthrospira_platensis_NIES_39	NC_016640	chromosome
Aster_yellows_witches_broom_phytoplasma_AYWB	NC_007716	chromosome
Aster_yellows_witches_broom_phytoplasma_AYWB	NC_007717	plasmid
Aster_yellows_witches_broom_phytoplasma_AYWB	NC_007718	plasmid
Aster_yellows_witches_broom_phytoplasma_AYWB	NC_007719	plasmid
Aster_yellows_witches_broom_phytoplasma_AYWB	NC_007720	plasmid
Asticcacaulis_excentricus_CB_48	NC_014818	plasmid
Atopobium_parvulum_DSM_20469	NC_013203	chromosome
Azoarcus_KH32C	NC_020548	plasmid
Azospirillum_B510	NC_013856	plasmid
Azospirillum_B510	NC_013857	plasmid
Azospirillum_B510	NC_013858	plasmid
Azospirillum_B510	NC_013859	plasmid
Azospirillum_B510	NC_013860	plasmid
Azospirillum_brasilense_Sp245	NC_016595	plasmid
Azospirillum_brasilense_Sp245	NC_016596	plasmid
Azospirillum_brasilense_Sp245	NC_016597	plasmid
Azospirillum_brasilense_Sp245	NC_016617	chromosome
Azospirillum_brasilense_Sp245	NC_016618	plasmid
Azospirillum_lipoferum_4B	NC_016585	plasmid
Azospirillum_lipoferum_4B	NC_016587	plasmid
Azospirillum_lipoferum_4B	NC_016588	plasmid
Azospirillum_lipoferum_4B	NC_016624	plasmid
Bacillus_1NLA3E	NC_021171	chromosome
Bacillus_amyloliquefaciens_CC178	NC_022653	chromosome
Bacillus_amyloliquefaciens_DSM_7	NC_014551	chromosome
Bacillus_amyloliquefaciens_FZB42	NC_009725	chromosome
Bacillus_amyloliquefaciens_IT_45	NC_020272	chromosome
Bacillus_amyloliquefaciens_IT_45	NC_020273	plasmid
Bacillus_amyloliquefaciens_LFB112	NC_023073	chromosome
Bacillus_amyloliquefaciens_LL3	NC_017189	plasmid
Bacillus_amyloliquefaciens_LL3	NC_017190	chromosome
Bacillus_amyloliquefaciens_TA208	NC_017188	chromosome
Bacillus_amyloliquefaciens_XH7	NC_017191	chromosome
Bacillus_amyloliquefaciens_Y2	NC_017912	chromosome
Bacillus_amyloliquefaciens_plantarum_AS43_3	NC_019842	chromosome
Bacillus_amyloliquefaciens_plantarum_CAU_B946	NC_016784	chromosome
Bacillus_amyloliquefaciens_plantarum_NAU_B3	NC_022530	chromosome
Bacillus_amyloliquefaciens_plantarum_NAU_B3	NC_022531	plasmid
Bacillus_amyloliquefaciens_plantarum_UCMB5033	NC_022075	chromosome
Bacillus_amyloliquefaciens_plantarum_UCMB5036	NC_020410	chromosome
Bacillus_amyloliquefaciens_plantarum_UCMB5113	NC_022081	chromosome
Bacillus_amyloliquefaciens_plantarum_YAU_B9601_Y2	NC_017061	chromosome
Bacillus_anthracis_A0248	NC_012655	plasmid
Bacillus_anthracis_A0248	NC_012656	plasmid
Bacillus_anthracis_A0248	NC_012659	chromosome
Bacillus_anthracis_A2012	NC_003980	plasmid
Bacillus_anthracis_A2012	NC_003981	plasmid
Bacillus_anthracis_Ames	NC_003997	chromosome
Bacillus_anthracis_CDC_684	NC_012577	plasmid
Bacillus_anthracis_CDC_684	NC_012579	plasmid
Bacillus_anthracis_CDC_684	NC_012581	chromosome
Bacillus_anthracis_H9401	NC_017726	plasmid
Bacillus_anthracis_H9401	NC_017727	plasmid
Bacillus_anthracis_H9401	NC_017729	chromosome
Bacillus_anthracis_Sterne	NC_005945	chromosome
Bacillus_anthracis__Ames_Ancestor_	NC_007322	plasmid
Bacillus_anthracis__Ames_Ancestor_	NC_007323	plasmid
Bacillus_anthracis__Ames_Ancestor_	NC_007530	chromosome
Bacillus_cellulosilyticus_DSM_2522	NC_014829	chromosome
Bacillus_cereus_03BB102	NC_012472	chromosome
Bacillus_cereus_03BB102	NC_012473	plasmid
Bacillus_cereus_AH187	NC_011654	plasmid
Bacillus_cereus_AH187	NC_011655	plasmid
Bacillus_cereus_AH187	NC_011657	plasmid
Bacillus_cereus_AH187	NC_011658	chromosome
Bacillus_cereus_AH820	NC_011771	plasmid
Bacillus_cereus_AH820	NC_011773	chromosome
Bacillus_cereus_AH820	NC_011776	plasmid
Bacillus_cereus_AH820	NC_011777	plasmid
Bacillus_cereus_ATCC_10987	NC_003909	chromosome
Bacillus_cereus_ATCC_10987	NC_005707	plasmid
Bacillus_cereus_ATCC_14579	NC_004721	plasmid
Bacillus_cereus_ATCC_14579	NC_004722	chromosome
Bacillus_cereus_B4264	NC_011725	chromosome
Bacillus_cereus_E33L	NC_006274	chromosome
Bacillus_cereus_E33L	NC_007104	plasmid
Bacillus_cereus_E33L	NC_007105	plasmid
Bacillus_cereus_E33L	NC_007106	plasmid
Bacillus_cereus_E33L	NC_007107	plasmid
Bacillus_cereus_F837_76	NC_016779	chromosome
Bacillus_cereus_F837_76	NC_016780	plasmid
Bacillus_cereus_F837_76	NC_016794	plasmid
Bacillus_cereus_FRI_35	NC_018491	chromosome
Bacillus_cereus_FRI_35	NC_018492	plasmid
Bacillus_cereus_FRI_35	NC_018493	plasmid
Bacillus_cereus_FRI_35	NC_018494	plasmid
Bacillus_cereus_FRI_35	NC_018499	plasmid
Bacillus_cereus_G9842	NC_011772	chromosome
Bacillus_cereus_G9842	NC_011774	plasmid
Bacillus_cereus_G9842	NC_011775	plasmid
Bacillus_cereus_NC7401	NC_016771	chromosome
Bacillus_cereus_NC7401	NC_016772	plasmid
Bacillus_cereus_NC7401	NC_016773	plasmid
Bacillus_cereus_NC7401	NC_016774	plasmid
Bacillus_cereus_NC7401	NC_016792	plasmid
Bacillus_cereus_NC7401	NC_016793	plasmid
Bacillus_cereus_Q1	NC_011969	chromosome
Bacillus_cereus_Q1	NC_011971	plasmid
Bacillus_cereus_Q1	NC_011973	plasmid
Bacillus_cereus_biovar_anthracis_CI	NC_014331	plasmid
Bacillus_cereus_biovar_anthracis_CI	NC_014332	plasmid
Bacillus_cereus_biovar_anthracis_CI	NC_014333	plasmid
Bacillus_cereus_biovar_anthracis_CI	NC_014335	chromosome
Bacillus_clausii_KSM_K16	NC_006582	chromosome
Bacillus_coagulans_2_6	NC_015634	chromosome
Bacillus_coagulans_36D1	NC_016023	chromosome
Bacillus_cytotoxicus_NVH_391_98	NC_009673	plasmid
Bacillus_cytotoxicus_NVH_391_98	NC_009674	chromosome
Bacillus_halodurans_C_125	NC_002570	chromosome
Bacillus_infantis_NRRL_B_14911	NC_022524	chromosome
Bacillus_licheniformis_9945A	NC_021362	chromosome
Bacillus_licheniformis_ATCC_14580	NC_006270	chromosome
Bacillus_licheniformis_DSM_13___ATCC_14580	NC_006322	chromosome
Bacillus_megaterium_DSM319	NC_014103	chromosome
Bacillus_megaterium_QM_B1551	NC_004604	plasmid
Bacillus_megaterium_QM_B1551	NC_010008	plasmid
Bacillus_megaterium_QM_B1551	NC_010009	plasmid
Bacillus_megaterium_QM_B1551	NC_010010	plasmid
Bacillus_megaterium_QM_B1551	NC_014019	chromosome
Bacillus_megaterium_QM_B1551	NC_014023	plasmid
Bacillus_megaterium_QM_B1551	NC_014025	plasmid
Bacillus_megaterium_QM_B1551	NC_014031	plasmid
Bacillus_megaterium_WSH_002	NC_017138	chromosome
Bacillus_megaterium_WSH_002	NC_017139	plasmid
Bacillus_megaterium_WSH_002	NC_017140	plasmid
Bacillus_megaterium_WSH_002	NC_017141	plasmid
Bacillus_pseudofirmus_OF4	NC_013791	chromosome
Bacillus_pseudofirmus_OF4	NC_013792	plasmid
Bacillus_selenitireducens_MLS10	NC_014219	chromosome
Bacillus_subtilis_168	NC_000964	chromosome
Bacillus_subtilis_BAB_1	NC_020832	chromosome
Bacillus_subtilis_BSP1	NC_019896	chromosome
Bacillus_subtilis_BSn5	NC_014976	chromosome
Bacillus_subtilis_PY79	NC_022898	chromosome
Bacillus_subtilis_QB928	NC_018520	chromosome
Bacillus_subtilis_RO_NN_1	NC_017195	chromosome
Bacillus_subtilis_XF_1	NC_020244	chromosome
Bacillus_subtilis_natto_BEST195	NC_017194	plasmid
Bacillus_subtilis_spizizenii_TU_B_10	NC_016047	chromosome
Bacillus_subtilis_spizizenii_W23	NC_014479	chromosome
Bacillus_thuringiensis_Al_Hakam	NC_008598	plasmid
Bacillus_thuringiensis_Al_Hakam	NC_008600	chromosome
Bacillus_thuringiensis_BMB171	NC_014171	chromosome
Bacillus_thuringiensis_Bt407	NC_018877	chromosome
Bacillus_thuringiensis_Bt407	NC_018878	plasmid
Bacillus_thuringiensis_Bt407	NC_018879	plasmid
Bacillus_thuringiensis_Bt407	NC_018880	plasmid
Bacillus_thuringiensis_Bt407	NC_018881	plasmid
Bacillus_thuringiensis_Bt407	NC_018882	plasmid
Bacillus_thuringiensis_Bt407	NC_018883	plasmid
Bacillus_thuringiensis_Bt407	NC_018884	plasmid
Bacillus_thuringiensis_Bt407	NC_018885	plasmid
Bacillus_thuringiensis_Bt407	NC_018886	plasmid
Bacillus_thuringiensis_HD_771	NC_018486	plasmid
Bacillus_thuringiensis_HD_771	NC_018487	plasmid
Bacillus_thuringiensis_HD_771	NC_018488	plasmid
Bacillus_thuringiensis_HD_771	NC_018489	plasmid
Bacillus_thuringiensis_HD_771	NC_018490	plasmid
Bacillus_thuringiensis_HD_771	NC_018500	chromosome
Bacillus_thuringiensis_HD_771	NC_018501	plasmid
Bacillus_thuringiensis_HD_771	NC_018502	plasmid
Bacillus_thuringiensis_HD_771	NC_018503	plasmid
Bacillus_thuringiensis_HD_789	NC_018508	chromosome
Bacillus_thuringiensis_HD_789	NC_018509	plasmid
Bacillus_thuringiensis_HD_789	NC_018511	plasmid
Bacillus_thuringiensis_HD_789	NC_018512	plasmid
Bacillus_thuringiensis_HD_789	NC_018516	plasmid
Bacillus_thuringiensis_HD_789	NC_018517	plasmid
Bacillus_thuringiensis_MC28	NC_018684	plasmid
Bacillus_thuringiensis_MC28	NC_018686	plasmid
Bacillus_thuringiensis_MC28	NC_018687	plasmid
Bacillus_thuringiensis_MC28	NC_018688	plasmid
Bacillus_thuringiensis_MC28	NC_018693	chromosome
Bacillus_thuringiensis_MC28	NC_018694	plasmid
Bacillus_thuringiensis_YBT_1518	NC_020124	plasmid
Bacillus_thuringiensis_YBT_1518	NC_022874	plasmid
Bacillus_thuringiensis_YBT_1518	NC_022875	plasmid
Bacillus_thuringiensis_YBT_1518	NC_022876	plasmid
Bacillus_thuringiensis_serovar_IS5056	NC_020376	chromosome
Bacillus_thuringiensis_serovar_IS5056	NC_020377	plasmid
Bacillus_thuringiensis_serovar_IS5056	NC_020378	plasmid
Bacillus_thuringiensis_serovar_IS5056	NC_020379	plasmid
Bacillus_thuringiensis_serovar_IS5056	NC_020380	plasmid
Bacillus_thuringiensis_serovar_IS5056	NC_020381	plasmid
Bacillus_thuringiensis_serovar_IS5056	NC_020385	plasmid
Bacillus_thuringiensis_serovar_IS5056	NC_020390	plasmid
Bacillus_thuringiensis_serovar_IS5056	NC_020391	plasmid
Bacillus_thuringiensis_serovar_IS5056	NC_020394	plasmid
Bacillus_thuringiensis_serovar_chinensis_CT_43	NC_017203	plasmid
Bacillus_thuringiensis_serovar_chinensis_CT_43	NC_017204	plasmid
Bacillus_thuringiensis_serovar_chinensis_CT_43	NC_017207	plasmid
Bacillus_thuringiensis_serovar_chinensis_CT_43	NC_017208	chromosome
Bacillus_thuringiensis_serovar_chinensis_CT_43	NC_017209	plasmid
Bacillus_thuringiensis_serovar_chinensis_CT_43	NC_017210	plasmid
Bacillus_thuringiensis_serovar_chinensis_CT_43	NC_017211	plasmid
Bacillus_thuringiensis_serovar_chinensis_CT_43	NC_017212	plasmid
Bacillus_thuringiensis_serovar_finitimus_YBT_020	NC_017200	chromosome
Bacillus_thuringiensis_serovar_konkukian_97_27	NC_005957	chromosome
Bacillus_thuringiensis_serovar_konkukian_97_27	NC_006578	plasmid
Bacillus_thuringiensis_serovar_kurstaki_HD73	NC_020238	chromosome
Bacillus_thuringiensis_serovar_kurstaki_HD73	NC_020240	plasmid
Bacillus_thuringiensis_serovar_kurstaki_HD73	NC_020241	plasmid
Bacillus_thuringiensis_serovar_kurstaki_HD73	NC_020242	plasmid
Bacillus_thuringiensis_serovar_kurstaki_HD73	NC_020243	plasmid
Bacillus_thuringiensis_serovar_kurstaki_HD73	NC_020250	plasmid
Bacillus_toyonensis_BCT_7112	NC_022781	chromosome
Bacillus_toyonensis_BCT_7112	NC_022782	plasmid
Bacillus_toyonensis_BCT_7112	NC_022783	plasmid
Bacillus_weihenstephanensis_KBAB4	NC_010180	plasmid
Bacillus_weihenstephanensis_KBAB4	NC_010181	plasmid
Bacillus_weihenstephanensis_KBAB4	NC_010182	plasmid
Bacillus_weihenstephanensis_KBAB4	NC_010183	plasmid
Bacillus_weihenstephanensis_KBAB4	NC_010184	chromosome
Bacteriovorax_marinus_SJ	NC_016620	chromosome
Bacteriovorax_marinus_SJ	NC_019100	plasmid
Bacteroides_CF50	NC_022526	chromosome
Bacteroides_helcogenes_P_36_108	NC_014933	chromosome
Bacteroides_salanitronis_DSM_18170	NC_015165	plasmid
Bacteroides_salanitronis_DSM_18170	NC_015166	plasmid
Bacteroides_salanitronis_DSM_18170	NC_015168	plasmid
Bacteroides_thetaiotaomicron_VPI_5482	NC_004703	plasmid
Bacteroides_uniformis	NC_006373	chromosome
Bacteroides_xylanisolvens_XB1A	NC_021017	chromosome
Bartonella_bacilliformis_KC583	NC_008783	chromosome
Bartonella_tribocorum_CIP_105476	NC_010160	plasmid
Baumannia_cicadellinicola_Hc__Homalodisca_coagulata_	NC_007984	chromosome
Bdellovibrio_bacteriovorus_HD100	NC_005363	chromosome
Bdellovibrio_bacteriovorus_Tiberius	NC_019567	chromosome
Bdellovibrio_exovorus_JSS	NC_020813	chromosome
Beijerinckia_indica_ATCC_9039	NC_010578	plasmid
Beijerinckia_indica_ATCC_9039	NC_010581	chromosome
Belliella_baltica_DSM_15883	NC_018010	chromosome
Beutenbergia_cavernae_DSM_12333	NC_012669	chromosome
Bibersteinia_trehalosi_192	NC_020515	chromosome
Bifidobacterium_adolescentis_ATCC_15703	NC_008618	chromosome
Bifidobacterium_animalis_ATCC_25527	NC_017834	chromosome
Bifidobacterium_animalis_lactis_AD011	NC_011835	chromosome
Bifidobacterium_animalis_lactis_ATCC_27673	NC_022523	chromosome
Bifidobacterium_animalis_lactis_B420	NC_017866	chromosome
Bifidobacterium_animalis_lactis_BB_12	NC_017214	chromosome
Bifidobacterium_animalis_lactis_BLC1	NC_017216	chromosome
Bifidobacterium_animalis_lactis_Bi_07	NC_017867	chromosome
Bifidobacterium_animalis_lactis_Bl12	NC_021593	chromosome
Bifidobacterium_animalis_lactis_Bl_04	NC_012814	chromosome
Bifidobacterium_animalis_lactis_CNCM_I_2494	NC_017215	chromosome
Bifidobacterium_animalis_lactis_DSM_10140	NC_012815	chromosome
Bifidobacterium_animalis_lactis_V9	NC_017217	chromosome
Bifidobacterium_asteroides_PRL2011	NC_018720	chromosome
Bifidobacterium_bifidum_BGN4	NC_017999	chromosome
Bifidobacterium_bifidum_PRL2010	NC_014638	chromosome
Bifidobacterium_bifidum_S17	NC_014616	chromosome
Bifidobacterium_breve_ACS_071_V_Sch8b	NC_017218	chromosome
Bifidobacterium_breve_UCC2003	NC_020517	chromosome
Bifidobacterium_dentium_Bd1	NC_013714	chromosome
Bifidobacterium_longum_BBMN68	NC_014656	chromosome
Bifidobacterium_longum_DJO10A	NC_004252	plasmid
Bifidobacterium_longum_DJO10A	NC_004253	plasmid
Bifidobacterium_longum_F8	NC_021008	chromosome
Bifidobacterium_longum_JCM_1217	NC_015067	chromosome
Bifidobacterium_longum_KACC_91563	NC_017220	plasmid
Bifidobacterium_longum_KACC_91563	NC_017221	chromosome
Bifidobacterium_longum_KACC_91563	NC_017222	plasmid
Bifidobacterium_longum_NCC2705	NC_004307	chromosome
Bifidobacterium_longum_NCC2705	NC_004943	plasmid
Bifidobacterium_longum_infantis_157F	NC_015052	chromosome
Bifidobacterium_longum_infantis_157F	NC_015053	plasmid
Bifidobacterium_longum_infantis_157F	NC_015066	plasmid
Bifidobacterium_longum_infantis_ATCC_15697	NC_017219	chromosome
Bifidobacterium_longum_infantis_ATCC_15697	NC_011593	chromosome
Bifidobacterium_thermophilum_RBL67	NC_020546	chromosome
Blastococcus_saxobsidens_DD2	NC_016943	chromosome
Blattabacterium__Blaberus_giganteus_	NC_017924	chromosome
Blattabacterium__Blaberus_giganteus_	NC_017925	plasmid
Blattabacterium__Blatta_orientalis__Tarazona	NC_020195	chromosome
Blattabacterium__Blatta_orientalis__Tarazona	NC_020196	plasmid
Blattabacterium__Blattella_germanica__Bge	NC_013454	chromosome
Blattabacterium__Blattella_germanica__Bge	NC_015679	plasmid
Blattabacterium__Cryptocercus_punctulatus__Cpu	NC_016598	plasmid
Blattabacterium__Cryptocercus_punctulatus__Cpu	NC_016621	chromosome
Blattabacterium__Mastotermes_darwiniensis__MADAR	NC_016146	chromosome
Blattabacterium__Mastotermes_darwiniensis__MADAR	NC_016150	plasmid
Blattabacterium__Nauphoeta_cinerea_	NC_022550	chromosome
Blattabacterium__Nauphoeta_cinerea_	NC_022551	plasmid
Blattabacterium__Panesthia_angustipennis_spadica__BPAA	NC_020510	chromosome
Blattabacterium__Periplaneta_americana__BPLAN	NC_013418	chromosome
Blattabacterium__Periplaneta_americana__BPLAN	NC_013419	plasmid
Bordetella_parapertussis_Bpp5	NC_018830	plasmid
Borrelia_afzelii_HLJ01	NC_018887	chromosome
Borrelia_afzelii_PKo	NC_017224	plasmid
Borrelia_afzelii_PKo	NC_017225	plasmid
Borrelia_afzelii_PKo	NC_017226	plasmid
Borrelia_afzelii_PKo	NC_017227	plasmid
Borrelia_afzelii_PKo	NC_017228	plasmid
Borrelia_afzelii_PKo	NC_017229	plasmid
Borrelia_afzelii_PKo	NC_017230	plasmid
Borrelia_afzelii_PKo	NC_017231	plasmid
Borrelia_afzelii_PKo	NC_017232	plasmid
Borrelia_afzelii_PKo	NC_017233	plasmid
Borrelia_afzelii_PKo	NC_017234	plasmid
Borrelia_afzelii_PKo	NC_017235	plasmid
Borrelia_afzelii_PKo	NC_017236	plasmid
Borrelia_afzelii_PKo	NC_017237	plasmid
Borrelia_afzelii_PKo	NC_017238	chromosome
Borrelia_afzelii_PKo	NC_017239	plasmid
Borrelia_afzelii_PKo	NC_017240	plasmid
Borrelia_afzelii_PKo	NC_017241	plasmid
Borrelia_afzelii_PKo	NC_008273	plasmid
Borrelia_afzelii_PKo	NC_008274	plasmid
Borrelia_afzelii_PKo	NC_008277	chromosome
Borrelia_afzelii_PKo	NC_008564	plasmid
Borrelia_afzelii_PKo	NC_008565	plasmid
Borrelia_afzelii_PKo	NC_008566	plasmid
Borrelia_afzelii_PKo	NC_008567	plasmid
Borrelia_afzelii_PKo	NC_008568	plasmid
Borrelia_afzelii_PKo	NC_008569	plasmid
Borrelia_afzelii_PKo	NT_167350	chromosome
Borrelia_afzelii_PKo	NT_167351	chromosome
Borrelia_afzelii_PKo	NT_167352	chromosome
Borrelia_bissettii_DN127	NC_015903	plasmid
Borrelia_bissettii_DN127	NC_015904	plasmid
Borrelia_bissettii_DN127	NC_015905	plasmid
Borrelia_bissettii_DN127	NC_015906	plasmid
Borrelia_bissettii_DN127	NC_015907	plasmid
Borrelia_bissettii_DN127	NC_015908	plasmid
Borrelia_bissettii_DN127	NC_015909	plasmid
Borrelia_bissettii_DN127	NC_015910	plasmid
Borrelia_bissettii_DN127	NC_015911	plasmid
Borrelia_bissettii_DN127	NC_015915	plasmid
Borrelia_bissettii_DN127	NC_015916	plasmid
Borrelia_bissettii_DN127	NC_015917	plasmid
Borrelia_bissettii_DN127	NC_015918	plasmid
Borrelia_bissettii_DN127	NC_015919	plasmid
Borrelia_bissettii_DN127	NC_015920	plasmid
Borrelia_bissettii_DN127	NC_015921	chromosome
Borrelia_bissettii_DN127	NC_015922	plasmid
Borrelia_burgdorferi_B31	NC_000948	plasmid
Borrelia_burgdorferi_B31	NC_000949	plasmid
Borrelia_burgdorferi_B31	NC_000950	plasmid
Borrelia_burgdorferi_B31	NC_000951	plasmid
Borrelia_burgdorferi_B31	NC_000952	plasmid
Borrelia_burgdorferi_B31	NC_000953	plasmid
Borrelia_burgdorferi_B31	NC_000954	plasmid
Borrelia_burgdorferi_B31	NC_000955	plasmid
Borrelia_burgdorferi_B31	NC_000956	plasmid
Borrelia_burgdorferi_B31	NC_000957	plasmid
Borrelia_burgdorferi_B31	NC_001318	chromosome
Borrelia_burgdorferi_B31	NC_001849	plasmid
Borrelia_burgdorferi_B31	NC_001850	plasmid
Borrelia_burgdorferi_B31	NC_001851	plasmid
Borrelia_burgdorferi_B31	NC_001852	plasmid
Borrelia_burgdorferi_B31	NC_001853	plasmid
Borrelia_burgdorferi_B31	NC_001854	plasmid
Borrelia_burgdorferi_B31	NC_001855	plasmid
Borrelia_burgdorferi_B31	NC_001856	plasmid
Borrelia_burgdorferi_B31	NC_001857	plasmid
Borrelia_burgdorferi_B31	NC_001903	plasmid
Borrelia_burgdorferi_B31	NC_001904	plasmid
Borrelia_burgdorferi_CA382	NC_022048	chromosome
Borrelia_burgdorferi_JD1	NC_013129	plasmid
Borrelia_burgdorferi_JD1	NC_017393	plasmid
Borrelia_burgdorferi_JD1	NC_017394	plasmid
Borrelia_burgdorferi_JD1	NC_017395	plasmid
Borrelia_burgdorferi_JD1	NC_017396	plasmid
Borrelia_burgdorferi_JD1	NC_017397	plasmid
Borrelia_burgdorferi_JD1	NC_017403	chromosome
Borrelia_burgdorferi_JD1	NC_017404	plasmid
Borrelia_burgdorferi_JD1	NC_017405	plasmid
Borrelia_burgdorferi_JD1	NC_017406	plasmid
Borrelia_burgdorferi_JD1	NC_017407	plasmid
Borrelia_burgdorferi_JD1	NC_017408	plasmid
Borrelia_burgdorferi_JD1	NC_017409	plasmid
Borrelia_burgdorferi_JD1	NC_017410	plasmid
Borrelia_burgdorferi_JD1	NC_017411	plasmid
Borrelia_burgdorferi_JD1	NC_017412	plasmid
Borrelia_burgdorferi_JD1	NC_017413	plasmid
Borrelia_burgdorferi_JD1	NC_017425	plasmid
Borrelia_burgdorferi_JD1	NC_017426	plasmid
Borrelia_burgdorferi_JD1	NC_017427	plasmid
Borrelia_burgdorferi_JD1	NC_017428	plasmid
Borrelia_burgdorferi_N40	NC_013130	plasmid
Borrelia_burgdorferi_N40	NC_017398	plasmid
Borrelia_burgdorferi_N40	NC_017399	plasmid
Borrelia_burgdorferi_N40	NC_017400	plasmid
Borrelia_burgdorferi_N40	NC_017401	plasmid
Borrelia_burgdorferi_N40	NC_017402	plasmid
Borrelia_burgdorferi_N40	NC_017414	plasmid
Borrelia_burgdorferi_N40	NC_017415	plasmid
Borrelia_burgdorferi_N40	NC_017416	plasmid
Borrelia_burgdorferi_N40	NC_017417	plasmid
Borrelia_burgdorferi_N40	NC_017418	chromosome
Borrelia_burgdorferi_N40	NC_017419	plasmid
Borrelia_burgdorferi_N40	NC_017420	plasmid
Borrelia_burgdorferi_N40	NC_017421	plasmid
Borrelia_burgdorferi_N40	NC_017423	plasmid
Borrelia_burgdorferi_N40	NC_017424	plasmid
Borrelia_burgdorferi_ZS7	NC_011720	plasmid
Borrelia_burgdorferi_ZS7	NC_011722	plasmid
Borrelia_burgdorferi_ZS7	NC_011724	plasmid
Borrelia_burgdorferi_ZS7	NC_011728	chromosome
Borrelia_burgdorferi_ZS7	NC_011731	plasmid
Borrelia_burgdorferi_ZS7	NC_011735	plasmid
Borrelia_burgdorferi_ZS7	NC_011736	plasmid
Borrelia_burgdorferi_ZS7	NC_011778	plasmid
Borrelia_burgdorferi_ZS7	NC_011779	plasmid
Borrelia_burgdorferi_ZS7	NC_011780	plasmid
Borrelia_burgdorferi_ZS7	NC_011781	plasmid
Borrelia_burgdorferi_ZS7	NC_011782	plasmid
Borrelia_burgdorferi_ZS7	NC_011783	plasmid
Borrelia_burgdorferi_ZS7	NC_011784	plasmid
Borrelia_burgdorferi_ZS7	NC_011785	plasmid
Borrelia_crocidurae_Achema	NC_017774	plasmid
Borrelia_crocidurae_Achema	NC_017775	plasmid
Borrelia_crocidurae_Achema	NC_017776	plasmid
Borrelia_crocidurae_Achema	NC_017777	plasmid
Borrelia_crocidurae_Achema	NC_017778	plasmid
Borrelia_crocidurae_Achema	NC_017779	plasmid
Borrelia_crocidurae_Achema	NC_017780	plasmid
Borrelia_crocidurae_Achema	NC_017781	plasmid
Borrelia_crocidurae_Achema	NC_017782	plasmid
Borrelia_crocidurae_Achema	NC_017783	plasmid
Borrelia_crocidurae_Achema	NC_017784	plasmid
Borrelia_crocidurae_Achema	NC_017785	plasmid
Borrelia_crocidurae_Achema	NC_017786	plasmid
Borrelia_crocidurae_Achema	NC_017787	plasmid
Borrelia_crocidurae_Achema	NC_017788	plasmid
Borrelia_crocidurae_Achema	NC_017789	plasmid
Borrelia_crocidurae_Achema	NC_017794	plasmid
Borrelia_crocidurae_Achema	NC_017795	plasmid
Borrelia_crocidurae_Achema	NC_017796	plasmid
Borrelia_crocidurae_Achema	NC_017797	plasmid
Borrelia_crocidurae_Achema	NC_017798	plasmid
Borrelia_crocidurae_Achema	NC_017799	plasmid
Borrelia_crocidurae_Achema	NC_017800	plasmid
Borrelia_crocidurae_Achema	NC_017801	plasmid
Borrelia_crocidurae_Achema	NC_017802	plasmid
Borrelia_crocidurae_Achema	NC_017808	chromosome
Borrelia_crocidurae_Achema	NC_017809	plasmid
Borrelia_crocidurae_Achema	NC_017810	plasmid
Borrelia_crocidurae_Achema	NC_017811	plasmid
Borrelia_crocidurae_Achema	NC_017812	plasmid
Borrelia_crocidurae_Achema	NC_017813	plasmid
Borrelia_crocidurae_Achema	NC_017814	plasmid
Borrelia_crocidurae_Achema	NC_017815	plasmid
Borrelia_crocidurae_Achema	NC_017816	plasmid
Borrelia_crocidurae_Achema	NC_017817	plasmid
Borrelia_crocidurae_Achema	NC_017818	plasmid
Borrelia_crocidurae_Achema	NC_017819	plasmid
Borrelia_crocidurae_Achema	NC_017820	plasmid
Borrelia_crocidurae_Achema	NC_017821	plasmid
Borrelia_crocidurae_Achema	NC_017822	plasmid
Borrelia_duttonii_Ly	NC_011224	plasmid
Borrelia_duttonii_Ly	NC_011226	plasmid
Borrelia_duttonii_Ly	NC_011229	chromosome
Borrelia_duttonii_Ly	NC_011245	plasmid
Borrelia_duttonii_Ly	NC_011247	plasmid
Borrelia_duttonii_Ly	NC_011248	plasmid
Borrelia_duttonii_Ly	NC_011249	plasmid
Borrelia_duttonii_Ly	NC_011250	plasmid
Borrelia_duttonii_Ly	NC_011251	plasmid
Borrelia_duttonii_Ly	NC_011254	plasmid
Borrelia_duttonii_Ly	NC_011256	plasmid
Borrelia_duttonii_Ly	NC_011257	plasmid
Borrelia_duttonii_Ly	NC_011259	plasmid
Borrelia_duttonii_Ly	NC_011261	plasmid
Borrelia_duttonii_Ly	NC_011262	plasmid
Borrelia_duttonii_Ly	NC_011264	plasmid
Borrelia_duttonii_Ly	NC_011265	plasmid
Borrelia_garinii_BgVir	NC_017717	chromosome
Borrelia_garinii_BgVir	NC_017725	plasmid
Borrelia_garinii_BgVir	NC_017804	plasmid
Borrelia_garinii_NMJW1	NC_018747	chromosome
Borrelia_garinii_PBi	NC_006128	plasmid
Borrelia_garinii_PBi	NC_006129	plasmid
Borrelia_garinii_PBi	NC_006156	chromosome
Borrelia_hermsii_DAH	NC_010673	chromosome
Borrelia_hermsii_DAH	NT_187136	chromosome
Borrelia_hermsii_DAH	NT_187137	chromosome
Borrelia_hermsii_DAH	NT_187138	chromosome
Borrelia_hermsii_DAH	NT_187139	chromosome
Borrelia_hermsii_DAH	NT_187140	chromosome
Borrelia_hermsii_DAH	NT_187141	chromosome
Borrelia_hermsii_DAH	NT_187142	chromosome
Borrelia_hermsii_DAH	NT_187143	chromosome
Borrelia_hermsii_DAH	NT_187144	chromosome
Borrelia_hermsii_DAH	NT_187145	chromosome
Borrelia_miyamotoi_LB_2001	NC_022079	chromosome
Borrelia_recurrentis_A1	NC_011244	chromosome
Borrelia_recurrentis_A1	NC_011246	plasmid
Borrelia_recurrentis_A1	NC_011252	plasmid
Borrelia_recurrentis_A1	NC_011253	plasmid
Borrelia_recurrentis_A1	NC_011255	plasmid
Borrelia_recurrentis_A1	NC_011258	plasmid
Borrelia_recurrentis_A1	NC_011260	plasmid
Borrelia_recurrentis_A1	NC_011263	plasmid
Borrelia_turicatae_91E135	NC_008710	chromosome
Borrelia_valaisiana_VS116	NC_012128	plasmid
Borrelia_valaisiana_VS116	NC_012129	plasmid
Borrelia_valaisiana_VS116	NC_012130	plasmid
Borrelia_valaisiana_VS116	NC_012131	plasmid
Borrelia_valaisiana_VS116	NC_012133	plasmid
Borrelia_valaisiana_VS116	NC_012166	plasmid
Borrelia_valaisiana_VS116	NC_012169	plasmid
Borrelia_valaisiana_VS116	NC_012177	plasmid
Borrelia_valaisiana_VS116	NC_012180	plasmid
Borrelia_valaisiana_VS116	NC_012185	plasmid
Borrelia_valaisiana_VS116	NC_012204	plasmid
Brachybacterium_faecium_DSM_4810	NC_013172	chromosome
Brachyspira_hyodysenteriae_WA1	NC_012225	chromosome
Brachyspira_hyodysenteriae_WA1	NC_012226	plasmid
Brachyspira_intermedia_PWS_A	NC_017242	plasmid
Brachyspira_intermedia_PWS_A	NC_017243	chromosome
Brachyspira_murdochii_DSM_12563	NC_014150	chromosome
Brachyspira_pilosicoli_95_1000	NC_014330	chromosome
Brachyspira_pilosicoli_B2904	NC_018607	chromosome
Brachyspira_pilosicoli_P43_6_78	NC_019908	chromosome
Brachyspira_pilosicoli_WesB	NC_018604	chromosome
Bradyrhizobium_ORS_278	NC_009445	chromosome
Bradyrhizobium_S23321	NC_017082	chromosome
Brevibacillus_brevis_NBRC_100599	NC_012491	chromosome
Brevundimonas_subvibrioides_ATCC_15264	NC_014375	chromosome
Brucella_abortus_A13334	NC_016795	chromosome
Brucella_abortus_S19	NC_010742	chromosome
Brucella_abortus_bv__1_9_941	NC_006932	chromosome
Brucella_canis_ATCC_23365	NC_010103	chromosome
Brucella_canis_HSK_A52141	NC_016778	chromosome
Brucella_ceti_TE10759_12	NC_022905	chromosome
Brucella_ceti_TE28753_12	NC_022907	chromosome
Brucella_melitensis_ATCC_23457	NC_012441	chromosome
Brucella_melitensis_M28	NC_017244	chromosome
Brucella_melitensis_M5_90	NC_017246	chromosome
Brucella_melitensis_NI	NC_017248	chromosome
Brucella_melitensis_biovar_Abortus_2308	NC_007618	chromosome
Brucella_melitensis_bv__1_16M	NC_003317	chromosome
Brucella_microti_CCM_4915	NC_013119	chromosome
Brucella_ovis_ATCC_25840	NC_009505	chromosome
Brucella_pinnipedialis_B2_94	NC_015857	chromosome
Brucella_suis_1330	NC_017251	chromosome
Brucella_suis_1330	NC_004310	chromosome
Brucella_suis_ATCC_23445	NC_010169	chromosome
Brucella_suis_VBI22	NC_016797	chromosome
Buchnera_aphidicola_5A__Acyrthosiphon_pisum_	NC_011833	chromosome
Buchnera_aphidicola_APS__Acyrthosiphon_pisum_	NC_002252	plasmid
Buchnera_aphidicola_APS__Acyrthosiphon_pisum_	NC_002253	plasmid
Buchnera_aphidicola_APS__Acyrthosiphon_pisum_	NC_002528	chromosome
Buchnera_aphidicola_Ak__Acyrthosiphon_kondoi_	NC_017256	chromosome
Buchnera_aphidicola_Ak__Acyrthosiphon_kondoi_	NC_017257	plasmid
Buchnera_aphidicola_Ak__Acyrthosiphon_kondoi_	NC_017258	plasmid
Buchnera_aphidicola_Bp__Baizongia_pistaciae_	NC_004545	chromosome
Buchnera_aphidicola_Bp__Baizongia_pistaciae_	NC_004555	plasmid
Buchnera_aphidicola_Cc__Cinara_cedri_	NC_008513	chromosome
Buchnera_aphidicola_Cc__Cinara_cedri_	NC_011878	plasmid
Buchnera_aphidicola_JF98__Acyrthosiphon_pisum_	NC_017254	chromosome
Buchnera_aphidicola_JF99__Acyrthosiphon_pisum_	NC_017253	chromosome
Buchnera_aphidicola_LL01__Acyrthosiphon_pisum_	NC_017255	chromosome
Buchnera_aphidicola_Sg__Schizaphis_graminum_	NC_004061	chromosome
Buchnera_aphidicola_TLW03__Acyrthosiphon_pisum_	NC_017252	chromosome
Buchnera_aphidicola_Tuc7__Acyrthosiphon_pisum_	NC_011834	chromosome
Buchnera_aphidicola_Ua__Uroleucon_ambrosiae_	NC_017259	chromosome
Buchnera_aphidicola_Ua__Uroleucon_ambrosiae_	NC_017260	plasmid
Buchnera_aphidicola_Ua__Uroleucon_ambrosiae_	NC_017261	plasmid
Buchnera_aphidicola__Cinara_tujafilina_	NC_015662	chromosome
Burkholderia_383	NC_007509	chromosome
Burkholderia_CCGE1002	NC_014117	chromosome
Burkholderia_RPE64	NC_021289	plasmid
Burkholderia_RPE64	NC_021294	chromosome
Burkholderia_RPE64	NC_021295	plasmid
Burkholderia_YI23	NC_016589	chromosome
Burkholderia_YI23	NC_016625	chromosome
Burkholderia_cenocepacia_AU_1054	NC_008062	chromosome
Burkholderia_cenocepacia_HI2424	NC_008544	chromosome
Burkholderia_cenocepacia_J2315	NC_011002	chromosome
Burkholderia_cenocepacia_MC0_3	NC_010512	chromosome
Burkholderia_gladioli_BSR3	NC_015382	plasmid
Burkholderia_glumae_BGR1	NC_012718	plasmid
Burkholderia_glumae_BGR1	NC_012723	plasmid
Burkholderia_mallei_ATCC_23344	NC_006348	chromosome
Burkholderia_phymatum_STM815	NC_010622	chromosome
Burkholderia_phymatum_STM815	NC_010623	chromosome
Burkholderia_rhizoxinica_HKI_454	NC_014722	chromosome
Burkholderia_vietnamiensis_G4	NC_009226	plasmid
Burkholderia_xenovorans_LB400	NC_007952	chromosome
Butyrivibrio_fibrisolvens	NC_021031	chromosome
Butyrivibrio_proteoclasticus_B316	NC_014387	chromosome
Butyrivibrio_proteoclasticus_B316	NC_014388	chromosome
Butyrivibrio_proteoclasticus_B316	NC_014389	plasmid
Butyrivibrio_proteoclasticus_B316	NC_014390	plasmid
Caldicellulosiruptor_bescii_DSM_6725	NC_012034	chromosome
Caldicellulosiruptor_bescii_DSM_6725	NC_012036	plasmid
Caldicellulosiruptor_bescii_DSM_6725	NC_012037	plasmid
Caldicellulosiruptor_hydrothermalis_108	NC_014652	chromosome
Caldicellulosiruptor_kristjanssonii_177R1B	NC_014719	plasmid
Caldicellulosiruptor_kristjanssonii_177R1B	NC_014721	chromosome
Caldicellulosiruptor_kronotskyensis_2002	NC_014720	chromosome
Caldicellulosiruptor_lactoaceticus_6A	NC_015949	chromosome
Caldicellulosiruptor_obsidiansis_OB47	NC_014392	chromosome
Caldicellulosiruptor_owensensis_OL	NC_014657	chromosome
Caldicellulosiruptor_saccharolyticus_DSM_8903	NC_009437	chromosome
Caldilinea_aerophila_DSM_14535___NBRC_104270	NC_017079	chromosome
Caldisericum_exile_AZM16c01	NC_017096	chromosome
Caldisphaera_lagunensis_DSM_15908	NC_019791	chromosome
Calditerrivibrio_nitroreducens_DSM_19672	NC_014749	plasmid
Calditerrivibrio_nitroreducens_DSM_19672	NC_014758	chromosome
Caldivirga_maquilingensis_IC_167	NC_009954	chromosome
Calothrix_PCC_6303	NC_019727	plasmid
Calothrix_PCC_6303	NC_019728	plasmid
Calothrix_PCC_6303	NC_019751	chromosome
Calothrix_PCC_6303	NC_019752	plasmid
Calothrix_PCC_7507	NC_019682	chromosome
Campylobacter_03_427	NC_022759	chromosome
Campylobacter_coli_15_537360	NC_022660	chromosome
Campylobacter_coli_76339	NC_022132	chromosome
Campylobacter_coli_CVM_N29710	NC_022347	chromosome
Campylobacter_coli_CVM_N29710	NC_022348	plasmid
Campylobacter_concisus_13826	NC_009795	plasmid
Campylobacter_concisus_13826	NC_009796	plasmid
Campylobacter_curvus_525_92	NC_009715	chromosome
Campylobacter_fetus_82_40	NC_008599	chromosome
Campylobacter_hominis_ATCC_BAA_381	NC_009713	plasmid
Campylobacter_jejuni_00_2425	NC_022362	chromosome
Campylobacter_jejuni_00_2426	NC_022352	chromosome
Campylobacter_jejuni_00_2538	NC_022351	chromosome
Campylobacter_jejuni_00_2544	NC_022353	chromosome
Campylobacter_jejuni_4031	NC_022529	chromosome
Campylobacter_jejuni_81116	NC_009839	chromosome
Campylobacter_jejuni_81_176	NC_008787	chromosome
Campylobacter_jejuni_IA3902	NC_017279	chromosome
Campylobacter_jejuni_ICDCCJ07001	NC_014802	chromosome
Campylobacter_jejuni_M1	NC_017280	chromosome
Campylobacter_jejuni_NCTC_11168_BN148	NC_018521	chromosome
Campylobacter_jejuni_NCTC_11168___ATCC_700819	NC_002163	chromosome
Campylobacter_jejuni_PT14	NC_018709	chromosome
Campylobacter_jejuni_RM1221	NC_003912	chromosome
Campylobacter_jejuni_S3	NC_017281	chromosome
Campylobacter_lari_RM2100	NC_012039	chromosome
Candidatus_Accumulibacter_phosphatis_clade_IIA_UW_1	NC_013190	plasmid
Candidatus_Accumulibacter_phosphatis_clade_IIA_UW_1	NC_013191	plasmid
Candidatus_Accumulibacter_phosphatis_clade_IIA_UW_1	NC_013194	chromosome
Candidatus_Amoebophilus_asiaticus_5a2	NC_010830	chromosome
Candidatus_Arthromitus_SFB_mouse_Japan	NC_015913	chromosome
Candidatus_Arthromitus_SFB_mouse_Yit	NC_017294	chromosome
Candidatus_Arthromitus_SFB_rat_Yit	NC_016012	chromosome
Candidatus_Azobacteroides_pseudotrichonymphae_genomovar__CFP2	NC_011561	plasmid
Candidatus_Azobacteroides_pseudotrichonymphae_genomovar__CFP2	NC_011562	plasmid
Candidatus_Azobacteroides_pseudotrichonymphae_genomovar__CFP2	NC_011563	plasmid
Candidatus_Azobacteroides_pseudotrichonymphae_genomovar__CFP2	NC_011564	plasmid
Candidatus_Azobacteroides_pseudotrichonymphae_genomovar__CFP2	NC_011565	chromosome
Candidatus_Blochmannia_chromaiodes_640	NC_020075	chromosome
Candidatus_Blochmannia_floridanus	NC_005061	chromosome
Candidatus_Blochmannia_pennsylvanicus_BPEN	NC_007292	chromosome
Candidatus_Blochmannia_vafer_BVAF	NC_014909	chromosome
Candidatus_Caldiarchaeum_subterraneum	NC_022786	chromosome
Candidatus_Carsonella_ruddii_CE_isolate_Thao2000	NC_018414	chromosome
Candidatus_Carsonella_ruddii_CS_isolate_Thao2000	NC_018415	chromosome
Candidatus_Carsonella_ruddii_DC	NC_021894	chromosome
Candidatus_Carsonella_ruddii_HC_isolate_Thao2000	NC_018416	chromosome
Candidatus_Carsonella_ruddii_HT_isolate_Thao2000	NC_018417	chromosome
Candidatus_Carsonella_ruddii_PC_isolate_NHV	NC_018418	chromosome
Candidatus_Carsonella_ruddii	NC_008512	chromosome
Candidatus_Chloracidobacterium_thermophilum_B	NC_016024	chromosome
Candidatus_Chloracidobacterium_thermophilum_B	NC_016025	chromosome
Candidatus_Cloacamonas_acidaminovorans_Evry	NC_020449	chromosome
Candidatus_Cloacamonas_acidaminovorans_Evry	NS_000195	chromosome
Candidatus_Desulforudis_audaxviator_MP104C	NC_010424	chromosome
Candidatus_Hodgkinia_cicadicola_Dsem	NC_012960	chromosome
Candidatus_Kinetoplastibacterium_blastocrithidii_TCC012E	NC_020285	chromosome
Candidatus_Kinetoplastibacterium_blastocrithidii__ex_Strigomonas_culicis_	NC_019814	chromosome
Candidatus_Kinetoplastibacterium_crithidii_TCC036E	NC_020283	chromosome
Candidatus_Kinetoplastibacterium_crithidii__ex_Angomonas_deanei_ATCC_30255_	NC_019815	chromosome
Candidatus_Kinetoplastibacterium_desouzaii_TCC079E	NC_020294	chromosome
Candidatus_Kinetoplastibacterium_galatii_TCC219	NC_020284	chromosome
Candidatus_Kinetoplastibacterium_oncopeltii_TCC290E	NC_020299	chromosome
Candidatus_Korarchaeum_cryptofilum_OPF8	NC_010482	chromosome
Candidatus_Koribacter_versatilis_Ellin345	NC_008009	chromosome
Candidatus_Liberibacter_americanus_Sao_Paulo	NC_022793	chromosome
Candidatus_Liberibacter_asiaticus_gxpsy	NC_020549	chromosome
Candidatus_Liberibacter_asiaticus_psy62	NC_012985	chromosome
Candidatus_Liberibacter_solanacearum_CLso_ZC1	NC_014774	chromosome
Candidatus_Methylomirabilis_oxyfera	NC_013260	chromosome
Candidatus_Moranella_endobia_PCIT	NC_015735	chromosome
Candidatus_Moranella_endobia_PCVAL	NC_021057	chromosome
Candidatus_Mycoplasma_haemolamae_Purdue	NC_018219	chromosome
Candidatus_Mycoplasma_haemominutum__Birmingham_1_	NC_021007	chromosome
Candidatus_Nasuia_deltocephalinicola_NAS_ALF	NC_021919	chromosome
Candidatus_Nitrosopumilus_AR2	NC_018656	chromosome
Candidatus_Nitrosopumilus_koreensis_AR1	NC_018655	chromosome
Candidatus_Nitrososphaera_gargensis_Ga9_2	NC_018719	chromosome
Candidatus_Pelagibacter_IMCC9063	NC_015380	chromosome
Candidatus_Pelagibacter_ubique_HTCC1062	NC_007205	chromosome
Candidatus_Phytoplasma_australiense	NC_010544	chromosome
Candidatus_Phytoplasma_mali	NC_011047	chromosome
Candidatus_Phytoplasma_solani_284_09	NC_022588	chromosome
Candidatus_Portiera_aleyrodidarum_BT_B	NC_018507	chromosome
Candidatus_Portiera_aleyrodidarum_BT_B	NC_018677	chromosome
Candidatus_Portiera_aleyrodidarum_BT_QVLC	NC_018618	chromosome
Candidatus_Portiera_aleyrodidarum_BT_QVLC	NC_018676	chromosome
Candidatus_Portiera_aleyrodidarum_TV	NC_020831	chromosome
Candidatus_Puniceispirillum_marinum_IMCC1322	NC_014010	chromosome
Candidatus_Rickettsia_amblyommii_GAT_30V	NC_017020	plasmid
Candidatus_Rickettsia_amblyommii_GAT_30V	NC_017021	plasmid
Candidatus_Rickettsia_amblyommii_GAT_30V	NC_017029	plasmid
Candidatus_Riesia_pediculicola_USDA	NC_013962	plasmid
Candidatus_Riesia_pediculicola_USDA	NC_014109	chromosome
Candidatus_Ruthia_magnifica_Cm__Calyptogena_magnifica_	NC_008610	chromosome
Candidatus_Saccharobacterium_alaburgensis	NC_021219	chromosome
Candidatus_Sulcia_muelleri_CARI	NC_014499	chromosome
Candidatus_Sulcia_muelleri_DMIN	NC_014004	chromosome
Candidatus_Sulcia_muelleri_GWSS	NC_010118	chromosome
Candidatus_Sulcia_muelleri_SMDSEM	NC_013123	chromosome
Candidatus_Sulcia_muelleri_Sulcia_ALF	NC_021916	chromosome
Candidatus_Tremblaya_phenacola_PAVE	NC_021553	plasmid
Candidatus_Tremblaya_phenacola_PAVE	NC_021555	chromosome
Candidatus_Tremblaya_princeps_PCIT	NC_015736	chromosome
Candidatus_Tremblaya_princeps_PCVAL	NC_017293	chromosome
Candidatus_Uzinura_diaspidicola_ASNER	NC_020135	chromosome
Candidatus_Vesicomyosocius_okutanii_HA	NC_009465	chromosome
Candidatus_Zinderia_insecticola_CARI	NC_014497	chromosome
Capnocytophaga_canimorsus_Cc5	NC_015846	chromosome
Capnocytophaga_ochracea_DSM_7271	NC_013162	chromosome
Carboxydothermus_hydrogenoformans_Z_2901	NC_007503	chromosome
Cardinium_endosymbiont_cEper1_of_Encarsia_pergandiella	NC_018605	chromosome
Carnobacterium_17_4	NC_015390	plasmid
Carnobacterium_17_4	NC_015391	chromosome
Carnobacterium_WN1359	NC_022601	plasmid
Carnobacterium_WN1359	NC_022606	chromosome
Carnobacterium_WN1359	NC_022607	plasmid
Carnobacterium_WN1359	NC_022608	plasmid
Carnobacterium_maltaromaticum_LMA28	NC_019425	chromosome
Catenulispora_acidiphila_DSM_44928	NC_013131	chromosome
Cellulomonas_fimi_ATCC_484	NC_015514	chromosome
Cellulomonas_flavigena_DSM_20109	NC_014151	chromosome
Cellulophaga_algicola_DSM_14237	NC_014934	chromosome
Cellulophaga_lytica_DSM_7489	NC_015167	chromosome
Cellvibrio_japonicus_Ueda107	NC_010995	chromosome
Cenarchaeum_symbiosum_A	NC_014820	chromosome
Chamaesiphon_PCC_6605	NC_019697	chromosome
Chamaesiphon_PCC_6605	NC_019698	plasmid
Chelativorans_BNC1	NC_008243	plasmid
Chelativorans_BNC1	NC_008244	plasmid
Chlamydia_muridarum_Nigg	NC_002182	plasmid
Chlamydia_psittaci_01DC12	NC_019392	plasmid
Chlamydia_psittaci_84_55	NC_018633	plasmid
Chlamydia_psittaci_M56	NC_018635	plasmid
Chlamydia_psittaci_MN	NC_018636	plasmid
Chlamydia_psittaci_VS225	NC_018638	plasmid
Chlamydia_psittaci_WC	NC_018639	plasmid
Chlamydia_psittaci_WS_RT_E30	NC_018640	plasmid
Chlamydia_trachomatis_A2497	NC_017438	plasmid
Chlamydia_trachomatis_A_363	NC_019272	plasmid
Chlamydia_trachomatis_A_5291	NC_020946	plasmid
Chlamydia_trachomatis_A_HAR_13	NC_007430	plasmid
Chlamydia_trachomatis_C_TW_3	NC_023057	plasmid
Chlamydia_trachomatis_D_EC	NC_017435	plasmid
Chlamydia_trachomatis_D_LC	NC_017433	plasmid
Chlamydia_trachomatis_D_SotonD1	NC_020986	plasmid
Chlamydia_trachomatis_D_SotonD5	NC_020958	plasmid
Chlamydia_trachomatis_D_SotonD6	NC_020959	plasmid
Chlamydia_trachomatis_E_Bour	NC_020947	plasmid
Chlamydia_trachomatis_E_SW3	NC_012631	plasmid
Chlamydia_trachomatis_E_SotonE8	NC_020960	plasmid
Chlamydia_trachomatis_F_SW4	NC_012625	plasmid
Chlamydia_trachomatis_F_SW5	NC_012626	plasmid
Chlamydia_trachomatis_G_SotonG1	NC_020961	plasmid
Chlamydia_trachomatis_IU824	NC_020551	plasmid
Chlamydia_trachomatis_IU888	NC_020513	plasmid
Chlamydia_trachomatis_Ia_SotonIa1	NC_020962	plasmid
Chlamydia_trachomatis_K_SotonK1	NC_020963	plasmid
Chlamydia_trachomatis_L1_115	NC_020951	plasmid
Chlamydia_trachomatis_L1_224	NC_020952	plasmid
Chlamydia_trachomatis_L2_434_Bu_f_	NC_021049	plasmid
Chlamydia_trachomatis_L2_434_Bu_i_	NC_021051	plasmid
Chlamydia_trachomatis_L2b_795	NC_020983	plasmid
Chlamydia_trachomatis_L2b_8200_07	NC_020984	plasmid
Chlamydia_trachomatis_L2b_Ams1	NC_020980	plasmid
Chlamydia_trachomatis_L2b_Ams2	NC_020948	plasmid
Chlamydia_trachomatis_L2b_Ams3	NC_020949	plasmid
Chlamydia_trachomatis_L2b_Ams4	NC_020981	plasmid
Chlamydia_trachomatis_L2b_Ams5	NC_020950	plasmid
Chlamydia_trachomatis_L2b_CV204	NC_020955	plasmid
Chlamydia_trachomatis_L2b_Canada1	NC_020953	plasmid
Chlamydia_trachomatis_L2b_Canada2	NC_020954	plasmid
Chlamydia_trachomatis_L2b_UCH_2	NC_020956	plasmid
Chlamydia_trachomatis_L3_404_LN	NC_020957	plasmid
Chlamydia_trachomatis	NC_020979	plasmid
Chlamydia_trachomatis	NC_020987	plasmid
Chlamydia_trachomatis	NC_020988	plasmid
Chlamydia_trachomatis	NC_020989	plasmid
Chlamydia_trachomatis	NC_020985	plasmid
Chlamydia_trachomatis	NC_020982	plasmid
Chlamydophila_caviae_GPIC	NC_004720	plasmid
Chlamydophila_felis_Fe_C_56	NC_007900	plasmid
Chlamydophila_pneumoniae_AR39	NC_002180	chromosome
Chlamydophila_pneumoniae_LPCoLN	NC_017286	plasmid
Chlamydophila_psittaci_6BC	NC_017288	plasmid
Chlamydophila_psittaci_6BC	NC_015217	plasmid
Chlamydophila_psittaci_CP3	NC_018634	plasmid
Chlamydophila_psittaci_NJ1	NC_018637	plasmid
Chlamydophila_psittaci_RD1	NC_014797	plasmid
Chlorobaculum_parvum_NCIB_8327	NC_011027	chromosome
Chlorobium_chlorochromatii_CaD3	NC_007514	chromosome
Chlorobium_limicola_DSM_245	NC_010803	chromosome
Chlorobium_luteolum_DSM_273	NC_007512	chromosome
Chlorobium_phaeobacteroides_BS1	NC_010831	chromosome
Chlorobium_phaeobacteroides_DSM_266	NC_008639	chromosome
Chlorobium_phaeovibrioides_DSM_265	NC_009337	chromosome
Chlorobium_tepidum_TLS	NC_002932	chromosome
Chloroflexus_Y_400_fl	NC_012032	chromosome
Chloroflexus_aggregans_DSM_9485	NC_011831	chromosome
Chloroflexus_aurantiacus_J_10_fl	NC_010175	chromosome
Chloroherpeton_thalassium_ATCC_35110	NC_011026	chromosome
Chroococcidiopsis_thermalis_PCC_7203	NC_019695	chromosome
Chroococcidiopsis_thermalis_PCC_7203	NC_019696	plasmid
Chroococcidiopsis_thermalis_PCC_7203	NC_019699	plasmid
Chthonomonas_calidirosea_T49	NC_021487	chromosome
Citrobacter_koseri_ATCC_BAA_895	NC_009793	plasmid
Citrobacter_koseri_ATCC_BAA_895	NC_009794	plasmid
Citrobacter_rodentium_ICC168	NC_013717	plasmid
Citrobacter_rodentium_ICC168	NC_013719	plasmid
Clavibacter_michiganensis_NCPPB_382	NC_009478	plasmid
Clavibacter_michiganensis_NCPPB_382	NC_009480	chromosome
Clavibacter_michiganensis_nebraskensis_NCPPB_2581	NC_020891	chromosome
Clavibacter_michiganensis_sepedonicus	NC_010399	plasmid
Clavibacter_michiganensis_sepedonicus	NC_010407	chromosome
Clavibacter_michiganensis_sepedonicus	NC_010408	plasmid
Clostridium_BNL1100	NC_016791	chromosome
Clostridium_SY8519	NC_015737	chromosome
Clostridium_acetobutylicum_ATCC_824	NC_001988	plasmid
Clostridium_acetobutylicum_ATCC_824	NC_003030	chromosome
Clostridium_acetobutylicum_DSM_1731	NC_015686	plasmid
Clostridium_acetobutylicum_DSM_1731	NC_015687	chromosome
Clostridium_acetobutylicum_DSM_1731	NC_015688	plasmid
Clostridium_acetobutylicum_EA_2018	NC_017295	chromosome
Clostridium_acetobutylicum_EA_2018	NC_017296	plasmid
Clostridium_acidurici_9a	NC_018657	plasmid
Clostridium_acidurici_9a	NC_018664	chromosome
Clostridium_autoethanogenum_DSM_10061	NC_022592	chromosome
Clostridium_beijerinckii_NCIMB_8052	NC_009617	chromosome
Clostridium_botulinum_A2_Kyoto	NC_012563	chromosome
Clostridium_botulinum_A3_Loch_Maree	NC_010520	chromosome
Clostridium_botulinum_A_ATCC_19397	NC_009697	chromosome
Clostridium_botulinum_A_ATCC_3502	NC_009495	chromosome
Clostridium_botulinum_A_ATCC_3502	NC_009496	plasmid
Clostridium_botulinum_A_Hall	NC_009698	chromosome
Clostridium_botulinum_B1_Okra	NC_010379	plasmid
Clostridium_botulinum_B1_Okra	NC_010516	chromosome
Clostridium_botulinum_BKT015925	NC_015417	plasmid
Clostridium_botulinum_BKT015925	NC_015418	plasmid
Clostridium_botulinum_BKT015925	NC_015419	plasmid
Clostridium_botulinum_BKT015925	NC_015425	chromosome
Clostridium_botulinum_BKT015925	NC_015426	plasmid
Clostridium_botulinum_BKT015925	NC_015427	plasmid
Clostridium_botulinum_B_Eklund_17B	NC_010674	chromosome
Clostridium_botulinum_Ba4_657	NC_012657	plasmid
Clostridium_botulinum_Ba4_657	NC_012658	chromosome
Clostridium_botulinum_E3_Alaska_E43	NC_010723	chromosome
Clostridium_botulinum_F_230613	NC_017297	chromosome
Clostridium_botulinum_F_230613	NC_017298	plasmid
Clostridium_botulinum_F_Langeland	NC_009699	chromosome
Clostridium_botulinum_F_Langeland	NC_009700	plasmid
Clostridium_botulinum_H04402_065	NC_017299	chromosome
Clostridium_cellulolyticum_H10	NC_011898	chromosome
Clostridium_cellulovorans_743B	NC_014393	chromosome
Clostridium_cf__saccharolyticum_K10	NC_021047	chromosome
Clostridium_clariflavum_DSM_19732	NC_016627	chromosome
Clostridium_difficile_2007855	NC_017178	chromosome
Clostridium_difficile_630	NC_008226	plasmid
Clostridium_difficile_ATCC_43255	NC_013974	chromosome
Clostridium_difficile_BI1	NC_017176	plasmid
Clostridium_difficile_BI1	NC_017177	chromosome
Clostridium_difficile_CF5	NC_017173	chromosome
Clostridium_difficile_M120	NC_017174	chromosome
Clostridium_difficile_M68	NC_017175	chromosome
Clostridium_kluyveri_DSM_555	NC_009466	plasmid
Clostridium_kluyveri_NBRC_12016	NC_011836	plasmid
Clostridium_lentocellum_DSM_5427	NC_015275	chromosome
Clostridium_ljungdahlii_DSM_13528	NC_014328	chromosome
Clostridium_novyi_NT	NC_008593	chromosome
Clostridium_pasteurianum_BC1	NC_021182	chromosome
Clostridium_pasteurianum_BC1	NC_021183	plasmid
Clostridium_perfringens_13	NC_003042	plasmid
Clostridium_perfringens_13	NC_003366	chromosome
Clostridium_perfringens_ATCC_13124	NC_008261	chromosome
Clostridium_phytofermentans_ISDg	NC_010001	chromosome
Clostridium_saccharobutylicum_DSM_13864	NC_022571	chromosome
Clostridium_saccharoperbutylacetonicum_ATCC_27021	NC_020291	chromosome
Clostridium_saccharoperbutylacetonicum_ATCC_27021	NC_020292	plasmid
Clostridium_stercorarium_DSM_8532	NC_020134	chromosome
Clostridium_stercorarium_DSM_8532	NC_020887	chromosome
Clostridium_tetani_12124569	NC_022777	chromosome
Clostridium_tetani_12124569	NC_022778	plasmid
Clostridium_tetani_E88	NC_004557	chromosome
Clostridium_tetani_E88	NC_004565	plasmid
Clostridium_thermocellum_ATCC_27405	NC_009012	chromosome
Clostridium_thermocellum_DSM_1313	NC_017304	chromosome
Colwellia_psychrerythraea_34H	NC_003910	chromosome
Comamonadaceae_bacterium_CR	NC_022576	chromosome
Comamonas_testosteroni_CNB_2	NC_013446	chromosome
Conexibacter_woesei_DSM_14684	NC_013739	chromosome
Coprococcus_catus_GD_7	NC_021009	chromosome
Coprothermobacter_proteolyticus_DSM_5265	NC_011295	chromosome
Coraliomargarita_akajimensis_DSM_45221	NC_014008	chromosome
Coriobacterium_glomerans_PW2	NC_015389	chromosome
Corynebacterium_argentoratense_DSM_44202	NC_022198	chromosome
Corynebacterium_aurimucosum_ATCC_700975	NC_010813	plasmid
Corynebacterium_aurimucosum_ATCC_700975	NC_012590	chromosome
Corynebacterium_callunae_DSM_20147	NC_020506	chromosome
Corynebacterium_callunae_DSM_20147	NC_020523	plasmid
Corynebacterium_callunae_DSM_20147	NC_020553	plasmid
Corynebacterium_diphtheriae_241	NC_016782	chromosome
Corynebacterium_diphtheriae_31A	NC_016799	chromosome
Corynebacterium_diphtheriae_BH8	NC_016800	chromosome
Corynebacterium_diphtheriae_C7__beta_	NC_016801	chromosome
Corynebacterium_diphtheriae_CDCE_8392	NC_016785	chromosome
Corynebacterium_diphtheriae_HC01	NC_016786	chromosome
Corynebacterium_diphtheriae_HC02	NC_016802	chromosome
Corynebacterium_diphtheriae_HC03	NC_016787	chromosome
Corynebacterium_diphtheriae_HC04	NC_016788	chromosome
Corynebacterium_diphtheriae_INCA_402	NC_016783	chromosome
Corynebacterium_diphtheriae_NCTC_13129	NC_002935	chromosome
Corynebacterium_diphtheriae_PW8	NC_016789	chromosome
Corynebacterium_diphtheriae_VA01	NC_016790	chromosome
Corynebacterium_efficiens_YS_314	NC_004319	plasmid
Corynebacterium_efficiens_YS_314	NC_004320	plasmid
Corynebacterium_efficiens_YS_314	NC_004369	chromosome
Corynebacterium_glutamicum_ATCC_13032	NC_020519	chromosome
Corynebacterium_glutamicum_ATCC_13032	NC_003450	chromosome
Corynebacterium_glutamicum_ATCC_13032	NC_006958	chromosome
Corynebacterium_glutamicum_MB001	NC_022040	chromosome
Corynebacterium_glutamicum_R	NC_009342	chromosome
Corynebacterium_glutamicum_R	NC_009343	plasmid
Corynebacterium_glutamicum_SCgG1	NC_021351	chromosome
Corynebacterium_glutamicum_SCgG2	NC_021352	chromosome
Corynebacterium_halotolerans_YIM_70093___DSM_44683	NC_020302	chromosome
Corynebacterium_halotolerans_YIM_70093___DSM_44683	NC_020303	plasmid
Corynebacterium_jeikeium_K411	NC_003080	plasmid
Corynebacterium_jeikeium_K411	NC_007164	chromosome
Corynebacterium_kroppenstedtii_DSM_44385	NC_012704	chromosome
Corynebacterium_maris_DSM_45190	NC_021915	chromosome
Corynebacterium_maris_DSM_45190	NC_021920	plasmid
Corynebacterium_pseudotuberculosis_1002	NC_017300	chromosome
Corynebacterium_pseudotuberculosis_1_06_A	NC_017308	chromosome
Corynebacterium_pseudotuberculosis_258	NC_017945	chromosome
Corynebacterium_pseudotuberculosis_267	NC_017462	chromosome
Corynebacterium_pseudotuberculosis_316	NC_016932	chromosome
Corynebacterium_pseudotuberculosis_31	NC_017730	chromosome
Corynebacterium_pseudotuberculosis_3_99_5	NC_016781	chromosome
Corynebacterium_pseudotuberculosis_42_02_A	NC_017306	chromosome
Corynebacterium_pseudotuberculosis_C231	NC_017301	chromosome
Corynebacterium_pseudotuberculosis_CIP_52_97	NC_017307	chromosome
Corynebacterium_pseudotuberculosis_Cp162	NC_018019	chromosome
Corynebacterium_pseudotuberculosis_FRC41	NC_014329	chromosome
Corynebacterium_pseudotuberculosis_I19	NC_017303	chromosome
Corynebacterium_pseudotuberculosis_P54B96	NC_017031	chromosome
Corynebacterium_pseudotuberculosis_PAT10	NC_017305	chromosome
Corynebacterium_resistens_DSM_45100	NC_015673	chromosome
Corynebacterium_terpenotabidum_Y_11	NC_021663	chromosome
Corynebacterium_ulcerans_0102	NC_018101	chromosome
Corynebacterium_ulcerans_809	NC_017317	chromosome
Corynebacterium_ulcerans_BR_AD22	NC_015683	chromosome
Corynebacterium_urealyticum_DSM_7109	NC_010545	chromosome
Corynebacterium_urealyticum_DSM_7111	NC_020230	chromosome
Corynebacterium_variabile_DSM_44702	NC_015859	chromosome
Coxiella_burnetii_CbuK_Q154	NC_011526	plasmid
Coxiella_burnetii_Dugway_5J108_111	NC_009726	plasmid
Coxiella_burnetii_RSA_331	NC_010115	plasmid
Coxiella_burnetii_RSA_493	NC_004704	plasmid
Crinalium_epipsammum_PCC_9333	NC_019733	plasmid
Crinalium_epipsammum_PCC_9333	NC_019734	plasmid
Crinalium_epipsammum_PCC_9333	NC_019735	plasmid
Crinalium_epipsammum_PCC_9333	NC_019736	plasmid
Crinalium_epipsammum_PCC_9333	NC_019737	plasmid
Crinalium_epipsammum_PCC_9333	NC_019753	chromosome
Crinalium_epipsammum_PCC_9333	NC_019754	plasmid
Crinalium_epipsammum_PCC_9333	NC_019755	plasmid
Crinalium_epipsammum_PCC_9333	NC_019756	plasmid
Croceibacter_atlanticus_HTCC2559	NC_014230	chromosome
Cronobacter_sakazakii_45402	NC_023024	plasmid
Cronobacter_sakazakii_45402	NC_023025	plasmid
Cronobacter_sakazakii_Sp291	NC_020261	plasmid
Cronobacter_sakazakii_Sp291	NC_020262	plasmid
Cronobacter_turicensis_z3032	NC_013283	plasmid
Cronobacter_turicensis_z3032	NC_013285	plasmid
Cryptobacterium_curtum_DSM_15641	NC_013170	chromosome
Cupriavidus_metallidurans_CH34	NC_007971	plasmid
Cupriavidus_metallidurans_CH34	NC_007974	plasmid
Cupriavidus_necator_N_1	NC_015723	chromosome
Cyanobacterium_PCC_10605	NC_019776	chromosome
Cyanobacterium_PCC_10605	NC_019777	plasmid
Cyanobacterium_stanieri_PCC_7202	NC_019778	chromosome
Cyanobium_gracile_PCC_6307	NC_019675	chromosome
Cyanothece_ATCC_51142	NC_010539	plasmid
Cyanothece_ATCC_51142	NC_010541	plasmid
Cyanothece_ATCC_51142	NC_010542	plasmid
Cyanothece_ATCC_51142	NC_010543	plasmid
Cyanothece_ATCC_51142	NC_010546	chromosome
Cyanothece_ATCC_51142	NC_010547	chromosome
Cyanothece_PCC_7424	NC_011729	chromosome
Cyanothece_PCC_7424	NC_011730	plasmid
Cyanothece_PCC_7424	NC_011732	plasmid
Cyanothece_PCC_7424	NC_011733	plasmid
Cyanothece_PCC_7424	NC_011734	plasmid
Cyanothece_PCC_7424	NC_011737	plasmid
Cyanothece_PCC_7424	NC_011738	plasmid
Cyanothece_PCC_7425	NC_011880	plasmid
Cyanothece_PCC_7425	NC_011882	plasmid
Cyanothece_PCC_7425	NC_011884	chromosome
Cyanothece_PCC_7425	NC_011885	plasmid
Cyanothece_PCC_7822	NC_014501	chromosome
Cyanothece_PCC_7822	NC_014502	plasmid
Cyanothece_PCC_7822	NC_014503	plasmid
Cyanothece_PCC_7822	NC_014504	plasmid
Cyanothece_PCC_7822	NC_014533	plasmid
Cyanothece_PCC_7822	NC_014534	plasmid
Cyanothece_PCC_7822	NC_014535	plasmid
Cyanothece_PCC_8801	NC_011721	plasmid
Cyanothece_PCC_8801	NC_011723	plasmid
Cyanothece_PCC_8801	NC_011726	chromosome
Cyanothece_PCC_8801	NC_011727	plasmid
Cyanothece_PCC_8802	NC_013160	plasmid
Cyanothece_PCC_8802	NC_013161	chromosome
Cyanothece_PCC_8802	NC_013163	plasmid
Cyanothece_PCC_8802	NC_013167	plasmid
Cyanothece_PCC_8802	NC_013168	plasmid
Cyclobacterium_marinum_DSM_745	NC_015914	chromosome
Cycloclasticus_zancles_7_ME	NC_021917	chromosome
Cylindrospermum_stagnale_PCC_7417	NC_019744	plasmid
Cylindrospermum_stagnale_PCC_7417	NC_019757	chromosome
Cylindrospermum_stagnale_PCC_7417	NC_019758	plasmid
Cylindrospermum_stagnale_PCC_7417	NC_020050	plasmid
Cytophaga_hutchinsonii_ATCC_33406	NC_008255	chromosome
Dactylococcopsis_salina_PCC_8305	NC_019780	chromosome
Deferribacter_desulfuricans_SSM1	NC_013939	chromosome
Deferribacter_desulfuricans_SSM1	NC_013940	plasmid
Dehalobacter_11DCA	NC_018866	chromosome
Dehalobacter_CF	NC_018867	chromosome
Dehalococcoides_BAV1	NC_009455	chromosome
Dehalococcoides_CBDB1	NC_007356	chromosome
Dehalococcoides_GT	NC_013890	chromosome
Dehalococcoides_VS	NC_013552	chromosome
Dehalococcoides_ethenogenes_195	NC_002936	chromosome
Dehalococcoides_mccartyi_BTF08	NC_020387	chromosome
Dehalococcoides_mccartyi_DCMB5	NC_020386	chromosome
Dehalococcoides_mccartyi_GY50	NC_022964	chromosome
Dehalogenimonas_lykanthroporepellens_BL_DC_9	NC_014314	chromosome
Deinococcus_deserti_VCD115	NC_012526	chromosome
Deinococcus_deserti_VCD115	NC_012527	plasmid
Deinococcus_deserti_VCD115	NC_012528	plasmid
Deinococcus_deserti_VCD115	NC_012529	plasmid
Deinococcus_geothermalis_DSM_11300	NC_008010	plasmid
Deinococcus_geothermalis_DSM_11300	NC_008025	chromosome
Deinococcus_gobiensis_I_0	NC_017771	plasmid
Deinococcus_gobiensis_I_0	NC_017790	chromosome
Deinococcus_gobiensis_I_0	NC_017791	plasmid
Deinococcus_gobiensis_I_0	NC_017792	plasmid
Deinococcus_gobiensis_I_0	NC_017793	plasmid
Deinococcus_gobiensis_I_0	NC_017805	plasmid
Deinococcus_gobiensis_I_0	NC_017806	plasmid
Deinococcus_maricopensis_DSM_21211	NC_014958	chromosome
Deinococcus_peraridilitoris_DSM_19664	NC_019789	plasmid
Deinococcus_peraridilitoris_DSM_19664	NC_019790	plasmid
Deinococcus_peraridilitoris_DSM_19664	NC_019793	chromosome
Deinococcus_proteolyticus_MRP	NC_015161	chromosome
Deinococcus_proteolyticus_MRP	NC_015162	plasmid
Deinococcus_proteolyticus_MRP	NC_015163	plasmid
Deinococcus_proteolyticus_MRP	NC_015169	plasmid
Deinococcus_proteolyticus_MRP	NC_015170	plasmid
Deinococcus_radiodurans_R1	NC_000958	plasmid
Deinococcus_radiodurans_R1	NC_000959	plasmid
Deinococcus_radiodurans_R1	NC_001263	chromosome
Deinococcus_radiodurans_R1	NC_001264	chromosome
Desulfarculus_baarsii_DSM_2075	NC_014365	chromosome
Desulfatibacillum_alkenivorans_AK_01	NC_011768	chromosome
Desulfitobacterium_dehalogenans_ATCC_51507	NC_018017	chromosome
Desulfitobacterium_dichloroeliminans_LMG_P_21439	NC_019903	chromosome
Desulfitobacterium_hafniense_DCB_2	NC_011830	chromosome
Desulfitobacterium_hafniense_Y51	NC_007907	chromosome
Desulfobacca_acetoxidans_DSM_11109	NC_015388	chromosome
Desulfobacterium_autotrophicum_HRM2	NC_012108	chromosome
Desulfobacterium_autotrophicum_HRM2	NC_012109	plasmid
Desulfobacula_toluolica_Tol2	NC_018645	chromosome
Desulfocapsa_sulfexigens_DSM_10523	NC_020305	plasmid
Desulfococcus_oleovorans_Hxd3	NC_009943	chromosome
Desulfohalobium_retbaense_DSM_5692	NC_013223	chromosome
Desulfohalobium_retbaense_DSM_5692	NC_013224	plasmid
Desulfomicrobium_baculatum_DSM_4028	NC_013173	chromosome
Desulfomonile_tiedjei_DSM_6799	NC_018025	chromosome
Desulfomonile_tiedjei_DSM_6799	NC_018026	plasmid
Desulfosporosinus_acidiphilus_SJ4	NC_018066	plasmid
Desulfosporosinus_acidiphilus_SJ4	NC_018067	plasmid
Desulfosporosinus_acidiphilus_SJ4	NC_018068	chromosome
Desulfosporosinus_meridiei_DSM_13257	NC_018515	chromosome
Desulfosporosinus_orientis_DSM_765	NC_016584	chromosome
Desulfotalea_psychrophila_LSv54	NC_006138	chromosome
Desulfotalea_psychrophila_LSv54	NC_006140	plasmid
Desulfotomaculum_acetoxidans_DSM_771	NC_013216	chromosome
Desulfotomaculum_carboxydivorans_CO_1_SRB	NC_015565	chromosome
Desulfotomaculum_gibsoniae_DSM_7213	NC_021184	chromosome
Desulfotomaculum_kuznetsovii_DSM_6115	NC_015573	chromosome
Desulfotomaculum_reducens_MI_1	NC_009253	chromosome
Desulfotomaculum_ruminis_DSM_2154	NC_015589	chromosome
Desulfovibrio_aespoeensis_Aspo_2	NC_014844	chromosome
Desulfovibrio_alaskensis_G20	NC_007519	chromosome
Desulfovibrio_desulfuricans_ATCC_27774	NC_011883	chromosome
Desulfovibrio_desulfuricans_ND132	NC_016803	chromosome
Desulfovibrio_gigas_DSM_1382	NC_022436	plasmid
Desulfovibrio_gigas_DSM_1382	NC_022444	chromosome
Desulfovibrio_hydrothermalis_AM13___DSM_14728	NC_019953	plasmid
Desulfovibrio_hydrothermalis_AM13___DSM_14728	NC_022578	plasmid
Desulfovibrio_magneticus_RS_1	NC_012795	plasmid
Desulfovibrio_magneticus_RS_1	NC_012796	chromosome
Desulfovibrio_magneticus_RS_1	NC_012797	plasmid
Desulfovibrio_piezophilus_C1TLV30	NC_020409	chromosome
Desulfovibrio_vulgaris_DP4	NC_008751	chromosome
Desulfovibrio_vulgaris_Hildenborough	NC_002937	chromosome
Desulfovibrio_vulgaris_RCH1	NC_017310	chromosome
Desulfurivibrio_alkaliphilus_AHT2	NC_014216	chromosome
Desulfurobacterium_thermolithotrophum_DSM_11699	NC_015185	chromosome
Desulfurococcus_fermentans_DSM_16532	NC_018001	chromosome
Desulfurococcus_kamchatkensis_1221n	NC_011766	chromosome
Dichelobacter_nodosus_VCS1703A	NC_009446	chromosome
Dickeya_dadantii_Ech703	NC_012880	chromosome
Dictyoglomus_thermophilum_H_6_12	NC_011297	chromosome
Dictyoglomus_turgidum_DSM_6724	NC_011661	chromosome
Dinoroseobacter_shibae_DFL_12	NC_009952	chromosome
Dinoroseobacter_shibae_DFL_12	NC_009956	plasmid
Dinoroseobacter_shibae_DFL_12	NC_009958	plasmid
Dinoroseobacter_shibae_DFL_12	NC_009959	plasmid
Dyadobacter_fermentans_DSM_18053	NC_013037	chromosome
Echinicola_vietnamensis_DSM_17526	NC_019904	chromosome
Ectothiorhodospiraceae_bacterium_M19_40	NC_021291	chromosome
Edwardsiella_tarda_FL6_60	NC_017318	plasmid
Eggerthella_lenta_DSM_2243	NC_013204	chromosome
Elusimicrobium_minutum_Pei191	NC_010644	chromosome
Emticicia_oligotrophica_DSM_17448	NC_018743	plasmid
Emticicia_oligotrophica_DSM_17448	NC_018744	plasmid
Emticicia_oligotrophica_DSM_17448	NC_018745	plasmid
Emticicia_oligotrophica_DSM_17448	NC_018748	chromosome
Emticicia_oligotrophica_DSM_17448	NC_018749	plasmid
Enterobacter_aerogenes_EA1509E	NC_020182	plasmid
Enterobacter_asburiae_LF7a	NC_015969	plasmid
Enterobacter_cloacae_EcWSU1	NC_016515	plasmid
Enterobacter_cloacae_SCF1	NC_014618	chromosome
Enterococcus_casseliflavus_EC20	NC_020995	chromosome
Enterococcus_faecalis_D32	NC_018221	chromosome
Enterococcus_faecalis_D32	NC_018222	plasmid
Enterococcus_faecalis_D32	NC_018223	plasmid
Enterococcus_faecalis_V583	NC_004670	plasmid
Enterococcus_faecium_Aus0004	NC_017023	plasmid
Enterococcus_faecium_Aus0004	NC_017024	plasmid
Enterococcus_faecium_Aus0085	NC_021987	plasmid
Enterococcus_faecium_Aus0085	NC_021988	plasmid
Enterococcus_faecium_Aus0085	NC_021989	plasmid
Enterococcus_faecium_Aus0085	NC_021990	plasmid
Enterococcus_faecium_Aus0085	NC_021996	plasmid
Enterococcus_faecium_DO	NC_017962	plasmid
Enterococcus_faecium_NRRL_B_2354	NC_020207	chromosome
Enterococcus_mundtii_QU_25	NC_022879	plasmid
Enterococcus_mundtii_QU_25	NC_022881	plasmid
Enterococcus_mundtii_QU_25	NC_022883	plasmid
Enterococcus_mundtii_QU_25	NC_022884	plasmid
Erwinia_Ejp617	NC_017442	plasmid
Erwinia_Ejp617	NC_017443	plasmid
Erwinia_Ejp617	NC_017444	plasmid
Erwinia_Ejp617	NC_017446	plasmid
Erwinia_Ejp617	NC_017447	plasmid
Erwinia_amylovora_ATCC_49946	NC_013972	plasmid
Erwinia_amylovora_CFBP1430	NC_013957	plasmid
Erwinia_pyrifoliae_DSM_12163	NC_017388	plasmid
Erwinia_pyrifoliae_DSM_12163	NC_017389	plasmid
Erwinia_pyrifoliae_DSM_12163	NC_017391	plasmid
Erwinia_pyrifoliae_DSM_12163	NC_017392	plasmid
Erwinia_pyrifoliae_Ep1_96	NC_013263	plasmid
Erwinia_pyrifoliae_Ep1_96	NC_013264	plasmid
Erwinia_pyrifoliae_Ep1_96	NC_013265	plasmid
Erwinia_pyrifoliae_Ep1_96	NC_013954	plasmid
Erwinia_tasmaniensis_Et1_99	NC_010693	plasmid
Erwinia_tasmaniensis_Et1_99	NC_010695	plasmid
Escherichia_coli_ABU_83972	NC_017629	plasmid
Escherichia_coli_BL21_DE3_	NC_012971	chromosome
Escherichia_coli_BL21_DE3_	NC_012892	chromosome
Escherichia_coli_BW2952	NC_012759	chromosome
Escherichia_coli_B_REL606	NC_012967	chromosome
Escherichia_coli_DH1	NC_017625	chromosome
Escherichia_coli_DH1	NC_017638	chromosome
Escherichia_coli_E24377A	NC_009786	plasmid
Escherichia_coli_E24377A	NC_009787	plasmid
Escherichia_coli_E24377A	NC_009788	plasmid
Escherichia_coli_E24377A	NC_009789	plasmid
Escherichia_coli_E24377A	NC_009790	plasmid
Escherichia_coli_E24377A	NC_009791	plasmid
Escherichia_coli_ETEC_H10407	NC_017721	plasmid
Escherichia_coli_ETEC_H10407	NC_017723	plasmid
Escherichia_coli_ETEC_H10407	NC_017724	plasmid
Escherichia_coli_IAI39	NC_011750	chromosome
Escherichia_coli_JJ1886	NC_022649	plasmid
Escherichia_coli_JJ1886	NC_022661	plasmid
Escherichia_coli_JJ1886	NC_022662	plasmid
Escherichia_coli_KO11FL	NC_017661	plasmid
Escherichia_coli_KO11FL	NC_016903	plasmid
Escherichia_coli_K_12_substr__DH10B	NC_010473	chromosome
Escherichia_coli_K_12_substr__MDS42	NC_020518	chromosome
Escherichia_coli_K_12_substr__MG1655	NC_000913	chromosome
Escherichia_coli_K_12_substr__W3110	NC_007779	chromosome
Escherichia_coli_O103_H2_12009	NC_013354	plasmid
Escherichia_coli_O104_H4_2009EL_2050	NC_018651	plasmid
Escherichia_coli_O104_H4_2009EL_2050	NC_018652	plasmid
Escherichia_coli_O104_H4_2009EL_2071	NC_018663	plasmid
Escherichia_coli_O104_H4_2011C_3493	NC_018660	plasmid
Escherichia_coli_O111_H__11128	NC_013367	plasmid
Escherichia_coli_O111_H__11128	NC_013368	plasmid
Escherichia_coli_O111_H__11128	NC_013370	plasmid
Escherichia_coli_O127_H6_E2348_69	NC_011602	plasmid
Escherichia_coli_O157_H7_EC4115	NC_011350	plasmid
Escherichia_coli_O157_H7_EDL933	NC_007414	plasmid
Escherichia_coli_O157_H7_Sakai	NC_002127	plasmid
Escherichia_coli_O157_H7_Sakai	NC_002128	plasmid
Escherichia_coli_O157_H7_TW14359	NC_013010	plasmid
Escherichia_coli_O26_H11_11368	NC_013363	plasmid
Escherichia_coli_O26_H11_11368	NC_013369	plasmid
Escherichia_coli_O26_H11_11368	NC_014543	plasmid
Escherichia_coli_O55_H7_RM12579	NC_017653	plasmid
Escherichia_coli_O55_H7_RM12579	NC_017654	plasmid
Escherichia_coli_O55_H7_RM12579	NC_017655	plasmid
Escherichia_coli_O55_H7_RM12579	NC_017658	plasmid
Escherichia_coli_O7_K1_CE10	NC_017647	plasmid
Escherichia_coli_O7_K1_CE10	NC_017648	plasmid
Escherichia_coli_O7_K1_CE10	NC_017649	plasmid
Escherichia_coli_O7_K1_CE10	NC_017650	plasmid
Escherichia_coli_SE11	NC_011407	plasmid
Escherichia_coli_SE11	NC_011408	plasmid
Escherichia_coli_SE11	NC_011411	plasmid
Escherichia_coli_SE11	NC_011416	plasmid
Escherichia_coli_SMS_3_5	NC_010485	plasmid
Escherichia_coli_SMS_3_5	NC_010486	plasmid
Escherichia_coli_SMS_3_5	NC_010487	plasmid
Escherichia_coli_SMS_3_5	NC_010498	chromosome
Escherichia_coli_W	NC_017636	plasmid
Escherichia_coli_W	NC_017662	plasmid
Escherichia_coli_Xuzhou21	NC_017907	plasmid
Escherichia_coli__BL21_Gold_DE3_pLysS_AG_	NC_012947	chromosome
Escherichia_fergusonii_ATCC_35469	NC_011743	plasmid
Ethanoligenens_harbinense_YUAN_3	NC_014828	chromosome
Eubacterium_eligens_ATCC_27750	NC_012778	chromosome
Eubacterium_eligens_ATCC_27750	NC_012780	plasmid
Eubacterium_eligens_ATCC_27750	NC_012782	plasmid
Eubacterium_limosum_KIST612	NC_014624	chromosome
Eubacterium_rectale	NC_021010	chromosome
Eubacterium_rectale	NC_021044	chromosome
Eubacterium_siraeum_V10Sc8a	NC_021043	chromosome
Exiguobacterium_AT1b	NC_012673	chromosome
Exiguobacterium_MH3	NC_022794	chromosome
Exiguobacterium_antarcticum_B7	NC_018665	chromosome
Exiguobacterium_sibiricum_255_15	NC_010549	plasmid
Exiguobacterium_sibiricum_255_15	NC_010550	plasmid
Exiguobacterium_sibiricum_255_15	NC_010556	chromosome
Faecalibacterium_prausnitzii_L2_6	NC_021042	chromosome
Faecalibacterium_prausnitzii	NC_021020	chromosome
Ferrimonas_balearica_DSM_9799	NC_014541	chromosome
Ferroglobus_placidus_DSM_10642	NC_013849	chromosome
Ferroplasma_acidarmanus_fer1	NC_021592	chromosome
Fervidicoccus_fontis_Kam940	NC_017461	chromosome
Fervidobacterium_nodosum_Rt17_B1	NC_009718	chromosome
Fervidobacterium_pennivorans_DSM_9078	NC_017095	chromosome
Fibrella_aestuarina	NC_019012	plasmid
Fibrella_aestuarina	NC_020054	chromosome
Fibrobacter_succinogenes_S85	NC_017448	chromosome
Fibrobacter_succinogenes_S85	NC_013410	chromosome
Finegoldia_magna_ATCC_29328	NC_010371	plasmid
Finegoldia_magna_ATCC_29328	NC_010376	chromosome
Flavobacteriaceae_bacterium_3519_10	NC_013062	chromosome
Flavobacteriales_bacterium_HTCC2170	NC_014472	chromosome
Flavobacterium_branchiophilum_FL_15	NC_016001	chromosome
Flavobacterium_branchiophilum_FL_15	NC_018751	plasmid
Flavobacterium_columnare_ATCC_49512	NC_016510	chromosome
Flavobacterium_indicum_GPTSA100_9	NC_017025	chromosome
Flavobacterium_johnsoniae_UW101	NC_009441	chromosome
Flavobacterium_psychrophilum_JIP02_86	NC_009613	chromosome
Flexibacter_litoralis_DSM_6794	NC_018018	chromosome
Flexistipes_sinusarabici_DSM_4947	NC_015672	chromosome
Fluviicola_taffensis_DSM_16823	NC_015321	chromosome
Francisella_cf__novicida_3523	NC_017449	chromosome
Francisella_cf__novicida_Fx1	NC_017450	chromosome
Francisella_noatunensis_orientalis_Toba_04	NC_017909	chromosome
Francisella_philomiragia_ATCC_25017	NC_010331	plasmid
Francisella_philomiragia_ATCC_25017	NC_010336	chromosome
Francisella_tularensis_FSC198	NC_008245	chromosome
Francisella_tularensis_NE061598	NC_017453	chromosome
Francisella_tularensis_SCHU_S4	NC_006570	chromosome
Francisella_tularensis_TI0902	NC_016937	chromosome
Francisella_tularensis_TIGB03	NC_016933	chromosome
Francisella_tularensis_WY96_3418	NC_009257	chromosome
Francisella_tularensis_holarctica_F92	NC_019537	chromosome
Francisella_tularensis_holarctica_FSC200	NC_019551	chromosome
Francisella_tularensis_holarctica_FTNF002_00	NC_009749	chromosome
Francisella_tularensis_holarctica_LVS	NC_007880	chromosome
Francisella_tularensis_holarctica_OSU18	NC_008369	chromosome
Francisella_tularensis_mediasiatica_FSC147	NC_010677	chromosome
Frankia_CcI3	NC_007777	chromosome
Frankia_EAN1pec	NC_009921	chromosome
Frankia_EuI1c	NC_014666	chromosome
Frankia_alni_ACN14a	NC_008278	chromosome
Frankia_symbiont_of_Datisca_glomerata	NC_015656	chromosome
Frankia_symbiont_of_Datisca_glomerata	NC_015657	plasmid
Frankia_symbiont_of_Datisca_glomerata	NC_015664	plasmid
Fusobacterium_4_8	NC_021277	plasmid
Fusobacterium_4_8	NC_021281	chromosome
Fusobacterium_nucleatum_ATCC_25586	NC_003454	chromosome
Fusobacterium_nucleatum_polymorphum_ATCC_10953	NC_009506	plasmid
Gallibacterium_anatis_UMN179	NC_015461	plasmid
Gardnerella_vaginalis_409_05	NC_013721	chromosome
Gardnerella_vaginalis_ATCC_14019	NC_014644	chromosome
Gardnerella_vaginalis_HMP9231	NC_017456	chromosome
Geitlerinema_PCC_7407	NC_019703	chromosome
Geobacillus_C56_T3	NC_014206	chromosome
Geobacillus_HH01	NC_020210	chromosome
Geobacillus_JF8	NC_022080	chromosome
Geobacillus_JF8	NC_022092	plasmid
Geobacillus_WCH70	NC_012790	plasmid
Geobacillus_WCH70	NC_012793	chromosome
Geobacillus_WCH70	NC_012794	plasmid
Geobacillus_Y412MC52	NC_014915	chromosome
Geobacillus_Y412MC52	NC_014916	plasmid
Geobacillus_Y412MC61	NC_013411	chromosome
Geobacillus_Y412MC61	NC_013412	plasmid
Geobacillus_Y4_1MC1	NC_014650	chromosome
Geobacillus_Y4_1MC1	NC_014651	plasmid
Geobacillus_kaustophilus_HTA426	NC_006509	plasmid
Geobacillus_kaustophilus_HTA426	NC_006510	chromosome
Geobacillus_thermodenitrificans_NG80_2	NC_009328	chromosome
Geobacillus_thermodenitrificans_NG80_2	NC_009329	plasmid
Geobacillus_thermoglucosidasius_C56_YS93	NC_015660	chromosome
Geobacillus_thermoglucosidasius_C56_YS93	NC_015661	plasmid
Geobacillus_thermoglucosidasius_C56_YS93	NC_015665	plasmid
Geobacillus_thermoleovorans_CCB_US3_UF5	NC_016593	chromosome
Geobacter_FRC_32	NC_011979	chromosome
Geobacter_lovleyi_SZ	NC_010815	plasmid
Geobacter_uraniireducens_Rf4	NC_009483	chromosome
Geodermatophilus_obscurus_DSM_43160	NC_013757	chromosome
Glaciecola_4H_3_7_YE_5	NC_015497	chromosome
Glaciecola_nitratireducens_FR1064	NC_016041	chromosome
Glaciecola_psychrophila_170	NC_020514	chromosome
Gloeobacter_JS	NC_022600	chromosome
Gloeobacter_violaceus_PCC_7421	NC_005125	chromosome
Gloeocapsa_PCC_7428	NC_019745	chromosome
Gloeocapsa_PCC_7428	NC_019746	plasmid
Gloeocapsa_PCC_7428	NC_019747	plasmid
Gloeocapsa_PCC_7428	NC_019759	plasmid
Gloeocapsa_PCC_7428	NC_020051	plasmid
Gluconacetobacter_diazotrophicus_PAl_5	NC_011367	plasmid
Gluconacetobacter_diazotrophicus_PAl_5	NC_010123	plasmid
Gluconacetobacter_xylinus_NBRC_3288	NC_016022	plasmid
Gluconacetobacter_xylinus_NBRC_3288	NC_016028	plasmid
Gluconacetobacter_xylinus_NBRC_3288	NC_016029	plasmid
Gluconacetobacter_xylinus_NBRC_3288	NC_016030	plasmid
Gluconacetobacter_xylinus_NBRC_3288	NC_016900	plasmid
Gluconobacter_oxydans_621H	NC_006673	plasmid
Gluconobacter_oxydans_621H	NC_006674	plasmid
Gluconobacter_oxydans_621H	NC_006675	plasmid
Gluconobacter_oxydans_621H	NC_006676	plasmid
Gluconobacter_oxydans_621H	NC_006677	chromosome
Gordonia_KTR9	NC_018580	plasmid
Gordonia_KTR9	NC_018581	chromosome
Gordonia_KTR9	NC_018582	plasmid
Gordonia_KTR9	NC_018583	plasmid
Gordonia_bronchialis_DSM_43247	NC_013441	chromosome
Gordonia_bronchialis_DSM_43247	NC_013442	plasmid
Gordonia_polyisoprenivorans_VH2	NC_016906	chromosome
Gordonia_polyisoprenivorans_VH2	NC_016907	plasmid
Gordonibacter_pamelaeae_7_10_1_b	NC_021021	chromosome
Gramella_forsetii_KT0803	NC_008571	chromosome
Granulibacter_bethesdensis_CGDNIH1	NC_008343	chromosome
Haemophilus_influenzae_F3031	NC_014920	chromosome
Haemophilus_influenzae_F3047	NC_014922	chromosome
Haemophilus_influenzae_KR494	NC_022356	chromosome
Haemophilus_influenzae_PittEE	NC_009566	chromosome
Haemophilus_influenzae_PittGG	NC_009567	chromosome
Haemophilus_influenzae_Rd_KW20	NC_000907	chromosome
Haemophilus_parasuis_SH0165	NC_011852	chromosome
Haemophilus_parasuis_ZJ0906	NC_021521	chromosome
Haemophilus_somnus_129PT	NC_006298	plasmid
Halalkalicoccus_jeotgali_B3	NC_014297	chromosome
Halalkalicoccus_jeotgali_B3	NC_014298	plasmid
Halalkalicoccus_jeotgali_B3	NC_014299	plasmid
Halalkalicoccus_jeotgali_B3	NC_014300	plasmid
Halalkalicoccus_jeotgali_B3	NC_014301	plasmid
Halalkalicoccus_jeotgali_B3	NC_014302	plasmid
Halalkalicoccus_jeotgali_B3	NC_014303	plasmid
Halanaerobium_hydrogeniformans	NC_014654	chromosome
Halanaerobium_praevalens_DSM_2228	NC_017455	chromosome
Haliscomenobacter_hydrossis_DSM_1100	NC_015510	chromosome
Haliscomenobacter_hydrossis_DSM_1100	NC_015511	plasmid
Haliscomenobacter_hydrossis_DSM_1100	NC_015512	plasmid
Haliscomenobacter_hydrossis_DSM_1100	NC_015513	plasmid
Haloarcula_hispanica_ATCC_33960	NC_015943	chromosome
Haloarcula_hispanica_ATCC_33960	NC_015944	plasmid
Haloarcula_hispanica_ATCC_33960	NC_015948	chromosome
Haloarcula_hispanica_N601	NC_023010	chromosome
Haloarcula_hispanica_N601	NC_023011	plasmid
Haloarcula_hispanica_N601	NC_023012	plasmid
Haloarcula_hispanica_N601	NC_023013	chromosome
Haloarcula_marismortui_ATCC_43049	NC_006389	plasmid
Haloarcula_marismortui_ATCC_43049	NC_006390	plasmid
Haloarcula_marismortui_ATCC_43049	NC_006391	plasmid
Haloarcula_marismortui_ATCC_43049	NC_006392	plasmid
Haloarcula_marismortui_ATCC_43049	NC_006393	plasmid
Haloarcula_marismortui_ATCC_43049	NC_006394	plasmid
Haloarcula_marismortui_ATCC_43049	NC_006395	plasmid
Haloarcula_marismortui_ATCC_43049	NC_006396	chromosome
Haloarcula_marismortui_ATCC_43049	NC_006397	chromosome
Halobacillus_halophilus_DSM_2266	NC_017668	chromosome
Halobacillus_halophilus_DSM_2266	NC_017669	plasmid
Halobacillus_halophilus_DSM_2266	NC_017670	plasmid
Halobacterium_NRC_1	NC_001869	plasmid
Halobacterium_NRC_1	NC_002607	chromosome
Halobacterium_NRC_1	NC_002608	plasmid
Halobacterium_salinarum_R1	NC_010364	chromosome
Halobacterium_salinarum_R1	NC_010366	plasmid
Halobacterium_salinarum_R1	NC_010367	plasmid
Halobacterium_salinarum_R1	NC_010368	plasmid
Halobacterium_salinarum_R1	NC_010369	plasmid
Halobacteroides_halobius_DSM_5150	NC_019978	chromosome
Haloferax_mediterranei_ATCC_33500	NC_017941	chromosome
Haloferax_mediterranei_ATCC_33500	NC_017942	plasmid
Haloferax_mediterranei_ATCC_33500	NC_017943	plasmid
Haloferax_mediterranei_ATCC_33500	NC_017944	plasmid
Haloferax_volcanii_DS2	NC_013964	plasmid
Haloferax_volcanii_DS2	NC_013965	plasmid
Haloferax_volcanii_DS2	NC_013966	plasmid
Haloferax_volcanii_DS2	NC_013967	chromosome
Haloferax_volcanii_DS2	NC_013968	plasmid
Halogeometricum_borinquense_DSM_11551	NC_014729	chromosome
Halogeometricum_borinquense_DSM_11551	NC_014731	plasmid
Halogeometricum_borinquense_DSM_11551	NC_014732	plasmid
Halogeometricum_borinquense_DSM_11551	NC_014735	plasmid
Halogeometricum_borinquense_DSM_11551	NC_014736	plasmid
Halogeometricum_borinquense_DSM_11551	NC_014737	plasmid
Halomicrobium_mukohataei_DSM_12286	NC_013201	plasmid
Halomicrobium_mukohataei_DSM_12286	NC_013202	chromosome
Halopiger_xanaduensis_SH_6	NC_015658	plasmid
Halopiger_xanaduensis_SH_6	NC_015659	plasmid
Halopiger_xanaduensis_SH_6	NC_015666	chromosome
Halopiger_xanaduensis_SH_6	NC_015667	plasmid
Haloquadratum_walsbyi_C23	NC_017457	plasmid
Haloquadratum_walsbyi_C23	NC_017458	plasmid
Haloquadratum_walsbyi_C23	NC_017459	chromosome
Haloquadratum_walsbyi_C23	NC_017460	plasmid
Haloquadratum_walsbyi_DSM_16790	NC_008212	chromosome
Haloquadratum_walsbyi_DSM_16790	NC_008213	plasmid
Halorhabdus_tiamatea_SARL4B	NC_021913	plasmid
Halorhabdus_tiamatea_SARL4B	NC_021921	chromosome
Halorhabdus_utahensis_DSM_12940	NC_013158	chromosome
Halorubrum_lacusprofundi_ATCC_49239	NC_012028	chromosome
Halorubrum_lacusprofundi_ATCC_49239	NC_012029	chromosome
Halorubrum_lacusprofundi_ATCC_49239	NC_012030	plasmid
Haloterrigena_turkmenica_DSM_5511	NC_013743	chromosome
Haloterrigena_turkmenica_DSM_5511	NC_013744	plasmid
Haloterrigena_turkmenica_DSM_5511	NC_013745	plasmid
Haloterrigena_turkmenica_DSM_5511	NC_013746	plasmid
Haloterrigena_turkmenica_DSM_5511	NC_013747	plasmid
Haloterrigena_turkmenica_DSM_5511	NC_013748	plasmid
Haloterrigena_turkmenica_DSM_5511	NC_013749	plasmid
Halothece_PCC_7418	NC_019779	chromosome
Halothermothrix_orenii_H_168	NC_011899	chromosome
Halovivax_ruber_XH_70	NC_019964	chromosome
Halyomorpha_halys_symbiont	NC_022547	chromosome
Helicobacter_acinonychis_Sheeba	NC_008229	chromosome
Helicobacter_acinonychis_Sheeba	NC_008230	plasmid
Helicobacter_bizzozeronii_CIII_1	NC_015670	plasmid
Helicobacter_bizzozeronii_CIII_1	NC_015674	chromosome
Helicobacter_cetorum_MIT_00_7128	NC_017738	plasmid
Helicobacter_cetorum_MIT_99_5656	NC_017736	plasmid
Helicobacter_cinaedi_PAGU611	NC_017762	plasmid
Helicobacter_felis_ATCC_49179	NC_014810	chromosome
Helicobacter_heilmannii_ASB1_4	NC_019674	chromosome
Helicobacter_mustelae_12198	NC_013949	chromosome
Helicobacter_pylori_Aklavik117	NC_019561	plasmid
Helicobacter_pylori_Aklavik117	NC_019562	plasmid
Helicobacter_pylori_Aklavik86	NC_019564	plasmid
Helicobacter_pylori_Aklavik86	NC_019565	plasmid
Helicobacter_pylori_B38	NC_012973	chromosome
Helicobacter_pylori_B8	NC_014257	plasmid
Helicobacter_pylori_ELS37	NC_017064	plasmid
Helicobacter_pylori_F30	NC_017369	plasmid
Helicobacter_pylori_F32	NC_017370	plasmid
Helicobacter_pylori_G27	NC_011334	plasmid
Helicobacter_pylori_Gambia94_24	NC_017364	plasmid
Helicobacter_pylori_HPAG1	NC_008087	plasmid
Helicobacter_pylori_HUP_B14	NC_017734	plasmid
Helicobacter_pylori_Lithuania75	NC_017363	plasmid
Helicobacter_pylori_OK310	NC_020556	plasmid
Helicobacter_pylori_P12	NC_011499	plasmid
Helicobacter_pylori_PeCan4	NC_014556	plasmid
Helicobacter_pylori_Puno120	NC_017377	plasmid
Helicobacter_pylori_Puno135	NC_017379	chromosome
Helicobacter_pylori_SNT49	NC_017380	plasmid
Helicobacter_pylori_Sat464	NC_017356	plasmid
Helicobacter_pylori_SouthAfrica7	NC_017373	plasmid
Helicobacter_pylori_v225d	NC_017383	plasmid
Heliobacterium_modesticaldum_Ice1	NC_010337	chromosome
Herpetosiphon_aurantiacus_DSM_785	NC_009972	chromosome
Herpetosiphon_aurantiacus_DSM_785	NC_009973	plasmid
Herpetosiphon_aurantiacus_DSM_785	NC_009974	plasmid
Hirschia_baltica_ATCC_49814	NC_012983	plasmid
Hydrogenobacter_thermophilus_TK_6	NC_017161	chromosome
Hydrogenobacter_thermophilus_TK_6	NC_013799	chromosome
Hydrogenobaculum_HO	NC_020411	chromosome
Hydrogenobaculum_SN	NC_020814	chromosome
Hydrogenobaculum_Y04AAS1	NC_011126	chromosome
Hyperthermus_butylicus_DSM_5456	NC_008818	chromosome
Hyphomicrobium_denitrificans_ATCC_51888	NC_014313	chromosome
Hyphomicrobium_nitrativorans_NL23	NC_022997	chromosome
Hyphomonas_neptunium_ATCC_15444	NC_008358	chromosome
Idiomarina_loihiensis_GSL_199	NC_021286	chromosome
Idiomarina_loihiensis_L2TR	NC_006512	chromosome
Ignavibacterium_album_JCM_16511	NC_017464	chromosome
Ignicoccus_hospitalis_KIN4_I	NC_009776	chromosome
Ignisphaera_aggregans_DSM_17230	NC_014471	chromosome
Ilyobacter_polytropus_DSM_2926	NC_014632	chromosome
Ilyobacter_polytropus_DSM_2926	NC_014633	plasmid
Intrasporangium_calvum_DSM_43043	NC_014830	chromosome
Isoptericola_variabilis_225	NC_015588	chromosome
Isosphaera_pallida_ATCC_43644	NC_014957	plasmid
Isosphaera_pallida_ATCC_43644	NC_014962	chromosome
Jannaschia_CCS1	NC_007801	plasmid
Janthinobacterium_Marseille	NC_009659	chromosome
Jonesia_denitrificans_DSM_20603	NC_013174	chromosome
Ketogulonicigenium_vulgare_WSH_001	NC_017384	chromosome
Ketogulonicigenium_vulgare_WSH_001	NC_017385	plasmid
Ketogulonicigenium_vulgare_Y25	NC_014625	chromosome
Ketogulonicigenium_vulgare_Y25	NC_014626	plasmid
Kineococcus_radiotolerans_SRS30216	NC_009660	plasmid
Kineococcus_radiotolerans_SRS30216	NC_009664	chromosome
Kineococcus_radiotolerans_SRS30216	NC_009806	plasmid
Kitasatospora_setae_KM_6054	NC_016109	chromosome
Klebsiella_oxytoca_E718	NC_018107	plasmid
Klebsiella_pneumoniae_342	NC_011282	plasmid
Klebsiella_pneumoniae_HS11286	NC_016838	plasmid
Klebsiella_pneumoniae_HS11286	NC_016840	plasmid
Klebsiella_pneumoniae_HS11286	NC_016841	plasmid
Klebsiella_pneumoniae_HS11286	NC_016847	plasmid
Klebsiella_pneumoniae_JM45	NC_022083	plasmid
Klebsiella_pneumoniae_MGH_78578	NC_009651	plasmid
Klebsiella_pneumoniae_MGH_78578	NC_009652	plasmid
Klebsiella_pneumoniae_MGH_78578	NC_009653	plasmid
Klebsiella_pneumoniae_NTUH_K2044	NC_006625	plasmid
Kocuria_rhizophila_DC2201	NC_010617	chromosome
Kosmotoga_olearia_TBF_19_5_1	NC_012785	chromosome
Kribbella_flavida_DSM_17836	NC_013729	chromosome
Krokinobacter_4H_3_7_5	NC_015496	chromosome
Kyrpidia_tusciae_DSM_2912	NC_014098	chromosome
Kytococcus_sedentarius_DSM_20547	NC_013169	chromosome
Lacinutrix_5H_3_7_4	NC_015638	chromosome
Lactobacillus_acidophilus_30SC	NC_015213	plasmid
Lactobacillus_acidophilus_30SC	NC_015218	plasmid
Lactobacillus_acidophilus_La_14	NC_021181	chromosome
Lactobacillus_acidophilus_NCFM	NC_006814	chromosome
Lactobacillus_amylovorus_GRL1118	NC_017470	chromosome
Lactobacillus_amylovorus_GRL1118	NC_017471	plasmid
Lactobacillus_amylovorus_GRL1118	NC_017472	plasmid
Lactobacillus_amylovorus_GRL_1112	NC_015319	plasmid
Lactobacillus_amylovorus_GRL_1112	NC_015322	plasmid
Lactobacillus_brevis_ATCC_367	NC_008497	chromosome
Lactobacillus_brevis_ATCC_367	NC_008498	plasmid
Lactobacillus_brevis_ATCC_367	NC_008499	plasmid
Lactobacillus_brevis_KB290	NC_020819	chromosome
Lactobacillus_brevis_KB290	NC_020821	plasmid
Lactobacillus_brevis_KB290	NC_020822	plasmid
Lactobacillus_brevis_KB290	NC_020823	plasmid
Lactobacillus_brevis_KB290	NC_020824	plasmid
Lactobacillus_brevis_KB290	NC_020825	plasmid
Lactobacillus_brevis_KB290	NC_020826	plasmid
Lactobacillus_brevis_KB290	NC_020827	plasmid
Lactobacillus_brevis_KB290	NC_020828	plasmid
Lactobacillus_buchneri_NRRL_B_30929	NC_015420	plasmid
Lactobacillus_buchneri_NRRL_B_30929	NC_015421	plasmid
Lactobacillus_buchneri_NRRL_B_30929	NC_015428	chromosome
Lactobacillus_buchneri_NRRL_B_30929	NC_015429	plasmid
Lactobacillus_buchneri	NC_016034	plasmid
Lactobacillus_buchneri	NC_016035	plasmid
Lactobacillus_buchneri	NC_018610	chromosome
Lactobacillus_buchneri	NC_018611	plasmid
Lactobacillus_casei_ATCC_334	NC_008502	plasmid
Lactobacillus_casei_ATCC_334	NC_008526	chromosome
Lactobacillus_casei_BD_II	NC_017474	chromosome
Lactobacillus_casei_BD_II	NC_017476	plasmid
Lactobacillus_casei_BL23	NC_010999	chromosome
Lactobacillus_casei_LC2W	NC_017473	chromosome
Lactobacillus_casei_LC2W	NC_017475	plasmid
Lactobacillus_casei_LOCK919	NC_021721	chromosome
Lactobacillus_casei_LOCK919	NC_021722	plasmid
Lactobacillus_casei_W56	NC_018641	chromosome
Lactobacillus_casei_W56	NC_020057	plasmid
Lactobacillus_casei_Zhang	NC_014334	chromosome
Lactobacillus_crispatus_ST1	NC_014106	chromosome
Lactobacillus_delbrueckii_bulgaricus_ATCC_BAA_365	NC_008529	chromosome
Lactobacillus_delbrueckii_bulgaricus_ND02	NC_014728	plasmid
Lactobacillus_fermentum_CECT_5716	NC_017465	chromosome
Lactobacillus_fermentum_F6	NC_021235	chromosome
Lactobacillus_fermentum_IFO_3956	NC_010610	chromosome
Lactobacillus_helveticus_CNRZ32	NC_021744	chromosome
Lactobacillus_helveticus_DPC_4571	NC_010080	chromosome
Lactobacillus_helveticus_H10	NC_017467	chromosome
Lactobacillus_helveticus_H10	NC_017468	plasmid
Lactobacillus_johnsonii_DPC_6026	NC_017477	chromosome
Lactobacillus_johnsonii_FI9785	NC_012552	plasmid
Lactobacillus_johnsonii_FI9785	NC_013505	plasmid
Lactobacillus_johnsonii_N6_2	NC_022909	chromosome
Lactobacillus_johnsonii_NCC_533	NC_005362	chromosome
Lactobacillus_kefiranofaciens_ZW3	NC_015598	plasmid
Lactobacillus_kefiranofaciens_ZW3	NC_015602	chromosome
Lactobacillus_paracasei_8700_2	NC_022112	chromosome
Lactobacillus_paracasei_8700_2	NC_022123	plasmid
Lactobacillus_plantarum_16	NC_021514	chromosome
Lactobacillus_plantarum_16	NC_021515	plasmid
Lactobacillus_plantarum_16	NC_021517	plasmid
Lactobacillus_plantarum_16	NC_021518	plasmid
Lactobacillus_plantarum_16	NC_021519	plasmid
Lactobacillus_plantarum_16	NC_021520	plasmid
Lactobacillus_plantarum_16	NC_021525	plasmid
Lactobacillus_plantarum_16	NC_021526	plasmid
Lactobacillus_plantarum_16	NC_021527	plasmid
Lactobacillus_plantarum_16	NC_021528	plasmid
Lactobacillus_plantarum_JDM1	NC_012984	chromosome
Lactobacillus_plantarum_P8	NC_021224	chromosome
Lactobacillus_plantarum_P8	NC_021225	plasmid
Lactobacillus_plantarum_P8	NC_021226	plasmid
Lactobacillus_plantarum_P8	NC_021227	plasmid
Lactobacillus_plantarum_P8	NC_021228	plasmid
Lactobacillus_plantarum_P8	NC_021233	plasmid
Lactobacillus_plantarum_P8	NC_021234	plasmid
Lactobacillus_plantarum_ST_III	NC_014554	chromosome
Lactobacillus_plantarum_ST_III	NC_014558	plasmid
Lactobacillus_plantarum_WCFS1	NC_004567	chromosome
Lactobacillus_plantarum_WCFS1	NC_006375	plasmid
Lactobacillus_plantarum_WCFS1	NC_006376	plasmid
Lactobacillus_plantarum_ZJ316	NC_020229	chromosome
Lactobacillus_plantarum_ZJ316	NC_021903	plasmid
Lactobacillus_plantarum_ZJ316	NC_021904	plasmid
Lactobacillus_plantarum_ZJ316	NC_021912	plasmid
Lactobacillus_reuteri_DSM_20016	NC_009513	chromosome
Lactobacillus_reuteri_I5007	NC_021494	chromosome
Lactobacillus_reuteri_I5007	NC_021495	plasmid
Lactobacillus_reuteri_I5007	NC_021496	plasmid
Lactobacillus_reuteri_I5007	NC_021497	plasmid
Lactobacillus_reuteri_I5007	NC_021498	plasmid
Lactobacillus_reuteri_I5007	NC_021503	plasmid
Lactobacillus_reuteri_I5007	NC_021504	plasmid
Lactobacillus_reuteri_JCM_1112	NC_010609	chromosome
Lactobacillus_reuteri_SD2112	NC_015697	chromosome
Lactobacillus_reuteri_SD2112	NC_015698	plasmid
Lactobacillus_reuteri_SD2112	NC_015699	plasmid
Lactobacillus_reuteri_SD2112	NC_015700	plasmid
Lactobacillus_reuteri_SD2112	NC_015701	plasmid
Lactobacillus_reuteri_TD1	NC_021872	chromosome
Lactobacillus_rhamnosus_LOCK900	NC_021723	chromosome
Lactobacillus_rhamnosus_LOCK908	NC_021725	chromosome
Lactobacillus_rhamnosus_Lc_705	NC_013199	chromosome
Lactobacillus_rhamnosus_Lc_705	NC_013200	plasmid
Lactobacillus_ruminis_ATCC_27782	NC_015975	chromosome
Lactobacillus_sakei_23K	NC_007576	chromosome
Lactobacillus_salivarius_CECT_5713	NC_017479	plasmid
Lactobacillus_salivarius_CECT_5713	NC_017480	plasmid
Lactobacillus_salivarius_CECT_5713	NC_017481	chromosome
Lactobacillus_salivarius_CECT_5713	NC_017499	plasmid
Lactobacillus_salivarius_UCC118	NC_006529	plasmid
Lactobacillus_salivarius_UCC118	NC_006530	plasmid
Lactobacillus_salivarius_UCC118	NC_007929	chromosome
Lactobacillus_salivarius_UCC118	NC_007930	plasmid
Lactobacillus_sanfranciscensis_TMW_1_1304	NC_015978	chromosome
Lactobacillus_sanfranciscensis_TMW_1_1304	NC_015979	plasmid
Lactobacillus_sanfranciscensis_TMW_1_1304	NC_015980	plasmid
Lactococcus_lactis_CV56	NC_017484	plasmid
Lactococcus_lactis_CV56	NC_017485	plasmid
Lactococcus_lactis_CV56	NC_017487	plasmid
Lactococcus_lactis_CV56	NC_017488	plasmid
Lactococcus_lactis_Il1403	NC_002662	chromosome
Lactococcus_lactis_KF147	NC_013657	plasmid
Lactococcus_lactis_KLDS_4_0325	NC_022587	plasmid
Lactococcus_lactis_cremoris_A76	NC_017492	chromosome
Lactococcus_lactis_cremoris_A76	NC_017493	plasmid
Lactococcus_lactis_cremoris_A76	NC_017495	plasmid
Lactococcus_lactis_cremoris_A76	NC_017496	plasmid
Lactococcus_lactis_cremoris_A76	NC_017497	plasmid
Lactococcus_lactis_cremoris_KW2	NC_022369	chromosome
Lactococcus_lactis_cremoris_SK11	NC_008503	plasmid
Lactococcus_lactis_cremoris_SK11	NC_008504	plasmid
Lactococcus_lactis_cremoris_SK11	NC_008505	plasmid
Lactococcus_lactis_cremoris_SK11	NC_008506	plasmid
Lactococcus_lactis_cremoris_SK11	NC_008507	plasmid
Lactococcus_lactis_cremoris_SK11	NC_008527	chromosome
Lactococcus_lactis_cremoris_UC509_9	NC_019430	plasmid
Lactococcus_lactis_cremoris_UC509_9	NC_019431	plasmid
Lactococcus_lactis_cremoris_UC509_9	NC_019432	plasmid
Lactococcus_lactis_cremoris_UC509_9	NC_019433	plasmid
Lactococcus_lactis_cremoris_UC509_9	NC_019434	plasmid
Lactococcus_lactis_cremoris_UC509_9	NC_019435	chromosome
Lactococcus_lactis_cremoris_UC509_9	NC_019436	plasmid
Lactococcus_lactis_cremoris_UC509_9	NC_019437	plasmid
Lactococcus_lactis_cremoris_UC509_9	NC_019438	plasmid
Laribacter_hongkongensis_HLHK9	NC_012559	chromosome
Lawsonia_intracellularis_N343	NC_020128	plasmid
Lawsonia_intracellularis_N343	NC_020129	plasmid
Lawsonia_intracellularis_N343	NC_020130	plasmid
Lawsonia_intracellularis_PHE_MN1_00	NC_008012	plasmid
Lawsonia_intracellularis_PHE_MN1_00	NC_008013	plasmid
Lawsonia_intracellularis_PHE_MN1_00	NC_008014	plasmid
Legionella_pneumophila_Hextuple_2q	NC_017525	chromosome
Legionella_pneumophila_Hextuple_3a	NC_017526	chromosome
Leifsonia_xyli_CTCB07	NC_006087	chromosome
Leifsonia_xyli_cynodontis_DSM_46306	NC_022438	chromosome
Leisingera_methylohalidivorans_DSM_14336	NC_023135	chromosome
Leisingera_methylohalidivorans_DSM_14336	NC_023146	plasmid
Leptolyngbya_PCC_7376	NC_019683	chromosome
Leptospira_biflexa_serovar_Patoc__Patoc_1__Ames_	NC_010842	chromosome
Leptospira_biflexa_serovar_Patoc__Patoc_1__Ames_	NC_010845	chromosome
Leptospira_biflexa_serovar_Patoc__Patoc_1__Ames_	NC_010846	plasmid
Leptospira_biflexa_serovar_Patoc__Patoc_1__Paris_	NC_010602	chromosome
Leptospira_biflexa_serovar_Patoc__Patoc_1__Paris_	NC_010843	chromosome
Leptospira_biflexa_serovar_Patoc__Patoc_1__Paris_	NC_010844	plasmid
Leptospira_borgpetersenii_serovar_Hardjo_bovis_JB197	NC_008510	chromosome
Leptospira_borgpetersenii_serovar_Hardjo_bovis_JB197	NC_008511	chromosome
Leptospira_borgpetersenii_serovar_Hardjo_bovis_L550	NC_008508	chromosome
Leptospira_borgpetersenii_serovar_Hardjo_bovis_L550	NC_008509	chromosome
Leptospira_interrogans_serovar_Copenhageni_Fiocruz_L1_130	NC_005823	chromosome
Leptospira_interrogans_serovar_Copenhageni_Fiocruz_L1_130	NC_005824	chromosome
Leptospira_interrogans_serovar_Lai_56601	NC_004342	chromosome
Leptospira_interrogans_serovar_Lai_56601	NC_004343	chromosome
Leptospira_interrogans_serovar_Lai_IPAV	NC_017551	chromosome
Leptospira_interrogans_serovar_Lai_IPAV	NC_017552	chromosome
Leptospirillum_ferriphilum_ML_04	NC_018649	chromosome
Leuconostoc_C2	NC_015734	chromosome
Leuconostoc_carnosum_JB16	NC_018674	plasmid
Leuconostoc_carnosum_JB16	NC_018698	plasmid
Leuconostoc_carnosum_JB16	NC_018699	plasmid
Leuconostoc_citreum_KM20	NC_010466	plasmid
Leuconostoc_citreum_KM20	NC_010467	plasmid
Leuconostoc_citreum_KM20	NC_010469	plasmid
Leuconostoc_gelidum_JB7	NC_018631	chromosome
Leuconostoc_kimchii_IMSNU_11154	NC_014131	plasmid
Leuconostoc_kimchii_IMSNU_11154	NC_014132	plasmid
Leuconostoc_kimchii_IMSNU_11154	NC_014133	plasmid
Leuconostoc_kimchii_IMSNU_11154	NC_014134	plasmid
Leuconostoc_kimchii_IMSNU_11154	NC_014135	plasmid
Leuconostoc_kimchii_IMSNU_11154	NC_014136	chromosome
Leuconostoc_mesenteroides_ATCC_8293	NC_008496	plasmid
Leuconostoc_mesenteroides_J18	NC_016805	chromosome
Leuconostoc_mesenteroides_J18	NC_016806	plasmid
Leuconostoc_mesenteroides_J18	NC_016820	plasmid
Leuconostoc_mesenteroides_J18	NC_016821	plasmid
Listeria_innocua_Clip11262	NC_003212	chromosome
Listeria_innocua_Clip11262	NC_003383	plasmid
Listeria_ivanovii_PAM_55	NC_016011	chromosome
Listeria_monocytogenes_07PF0776	NC_017728	chromosome
Listeria_monocytogenes_08_5923	NC_013768	chromosome
Listeria_monocytogenes_10403S	NC_017544	chromosome
Listeria_monocytogenes_Clip80459	NC_012488	chromosome
Listeria_monocytogenes_EGD	NC_022568	chromosome
Listeria_monocytogenes_FSL_R2_561	NC_017546	chromosome
Listeria_monocytogenes_Finland_1998	NC_017547	chromosome
Listeria_monocytogenes_HCC23	NC_011660	chromosome
Listeria_monocytogenes_J0161	NC_017545	chromosome
Listeria_monocytogenes_J1816	NC_021829	chromosome
Listeria_monocytogenes_L312	NC_018642	chromosome
Listeria_monocytogenes_La111	NC_020557	chromosome
Listeria_monocytogenes_M7	NC_017537	chromosome
Listeria_monocytogenes_N53_1	NC_020558	chromosome
Listeria_monocytogenes_SLCC2372	NC_018588	chromosome
Listeria_monocytogenes_SLCC2372	NC_018889	plasmid
Listeria_monocytogenes_SLCC2376	NC_018590	chromosome
Listeria_monocytogenes_SLCC2479	NC_018589	chromosome
Listeria_monocytogenes_SLCC5850	NC_018592	chromosome
Listeria_monocytogenes_SLCC7179	NC_018593	chromosome
Listeria_monocytogenes_serotype_1_2b_SLCC2755	NC_014495	plasmid
Listeria_monocytogenes_serotype_1_2b_SLCC2755	NC_018587	chromosome
Listeria_monocytogenes_serotype_4a_L99	NC_017529	chromosome
Listeria_monocytogenes_serotype_4b_F2365	NC_002973	chromosome
Listeria_monocytogenes_serotype_4b_LL195	NC_019556	chromosome
Listeria_monocytogenes_serotype_7_SLCC2482	NC_018591	chromosome
Listeria_monocytogenes_serotype_7_SLCC2482	NC_018888	plasmid
Listeria_monocytogenes	NC_013766	chromosome
Listeria_monocytogenes	NC_013767	plasmid
Listeria_seeligeri_serovar_1_2b_SLCC3954	NC_013891	chromosome
Lysinibacillus_sphaericus_C3_41	NC_010381	plasmid
Lysinibacillus_sphaericus_C3_41	NC_010382	chromosome
Macrococcus_caseolyticus_JCSC5402	NC_011995	plasmid
Macrococcus_caseolyticus_JCSC5402	NC_011996	plasmid
Macrococcus_caseolyticus_JCSC5402	NC_011997	plasmid
Macrococcus_caseolyticus_JCSC5402	NC_011998	plasmid
Macrococcus_caseolyticus_JCSC5402	NC_011999	chromosome
[truncated: 1,493 more rows]
