# Supplementary material for: T346Hunter: A Novel Web-Based Tool for the Prediction of Type III, Type IV and Type VI Secretion Systems in Bacterial Genomes
Source: PLoS One. 2015 Apr 13;10(4):e0119317. doi: 10.1371/journal.pone.0119317 (PMC4395097; doi:10.1371/journal.pone.0119317)
Supplement: S4 Table — (XLS) [file pone.0119317.s005.xls]

Sequence	Refseq	T3SSscan-FLAGscan_NF-T3SS	T346Hunter_NF-T3SS	Difference
Aeromonas salmonicida subsp. salmonicida A449 plasmid pAsa5	NC_009350	1	1	0
Anaeromyxobacter dehalogenans 2CP 1 chromosome	NC_011891	1	1	0
Anaeromyxobacter dehalogenans 2CP C chromosome	NC_007760	1	1	0
Anaeromyxobacter sp. Fw109 5 chromosome	NC_009675	1	1	0
Anaeromyxobacter sp K chromosome	NC_011145	1	1	0
Bordetella bronchiseptica RB50 chromosome	NC_002927	1	1	0
Bordetella parapertussis 12822 chromosome	NC_002928	1	1	0
Bradyrhizobium japonicum USDA 110 chromosome	NC_004463	1	1	0
Burkholderia ambifaria MC40 6 chromosome 3	NC_010557	1	1	0
Burkholderia cenocepacia MC0 3 chromosome 2	NC_010515	2	2	0
Burkholderia pseudomallei 1106a chromosome II	NC_009078	3	3	0
Burkholderia pseudomallei 1710b chromosome II	NC_007435	3	3	0
Burkholderia pseudomallei K96243 chromosome 2	NC_006351	3	3	0
Burkholderia sp. CCGE1003 chromosome 2	NC_014540	1	1	0
Candidatus Protochlamydia amoebophila UWE25 chromosome	NC_005861	1	1	0
Chlamydia muridarum Nigg	NC_002620	1	1	0
Chlamydia trachomatis 434 Bu chromosome	NC_010287	1	1	0
Chlamydia trachomatis A HAR 13	NC_007429	1	1	0
Chlamydia trachomatis B TZ1A828 OT chromosome	NC_012687	1	1	0
Chlamydia trachomatis D UW 3 CX	NC_000117	1	1	0
Chlamydia trachomatis L2b UCH 1 proctitis chromosome	NC_010280	1	1	0
Chlamydophila abortus S26 3	NC_004552	1	1	0
Chlamydophila caviae GPIC chromosome	NC_003361	1	1	0
Chlamydophila felis Fe C 56	NC_007899	1	1	0
Chlamydophila pneumoniae AR39	NC_002179	1	1	0
Chlamydophila pneumoniae CWL029 chromosome	NC_000922	1	1	0
Chlamydophila pneumoniae J138 chromosome	NC_002491	1	1	0
Chlamydophila pneumoniae TW 183	NC_005043	1	1	0
Chlamydophila psittaci 6BC chromosome	NC_015470	1	1	0
Chromobacterium violaceum ATCC 12472 chromosome	NC_005085	2	2	0
Citrobacter rodentium ICC168 chromosome	NC_013716	1	1	0
Cupriavidus taiwanensis str. LMG19424 chromosome 2	NC_010530	1	1	0
Desulfovibrio vulgaris str. Hildenborough plasmid pDV	NC_005863	1	1	0
Desulfovibrio vulgaris str Miyazaki F chromosome	NC_011769	1	1	0
Desulfovibrio vulgaris subsp. vulgaris DP4 plasmid pDVUL01	NC_008741	1	1	0
Dickeya dadantii 3937 chromosome	NC_014500	1	1	0
Dickeya dadantii Ech586 chromosome	NC_013592	1	1	0
Edwardsiella ictaluri 93 146 chromosome	NC_012779	1	1	0
Erwinia amylovora ATCC 49946 chromosome	NC_013971	3	3	0
Erwinia pyrifoliae Ep1 96 chromosome	NC_012214	2	2	0
Erwinia tasmaniensis Et1 99 chromosome	NC_010694	2	3	1
Escherichia coli O103 H2 str 12009	NC_013353	1	1	0
Escherichia coli O157 H7 str EDL933 chromosome	NC_002655	2	2	0
Escherichia coli O157 H7 str Sakai chromosome	NC_002695	2	2	0
Escherichia coli O157 H7 str TW14359 chromosome	NC_013008	2	2	0
Escherichia coli UMN026 chromosome	NC_011751	1	1	0
Hahella chejuensis KCTC 2396 chromosome	NC_007645	2	2	0
Herbaspirillum seropedicae SmR1 chromosome	NC_014323	1	1	0
Marinomonas mediterranea MMB 1 chromosome	NC_015276	1	1	0
Mesorhizobium loti MAFF303099 chromosome	NC_002678	1	1	0
Myxococcus fulvus HW 1 chromosome	NC_015711	2	2	0
Myxococcus xanthus DK 1622 chromosome	NC_008095	2	2	0
Parachlamydia acanthamoebae UV 7 chromosome	NC_015702	1	1	0
Proteus mirabilis HI4320 chromosome	NC_010554	1	1	0
Pseudomonas aeruginosa PAO1 chromosome	NC_002516	1	1	0
Pseudomonas brassicacearum subsp. brassicacearum NFM421 chromosome	NC_015379	1	1	0
Pseudomonas mendocina ymp chromosome	NC_009439	1	1	0
Pseudomonas syringae pv phaseolicola 1448A chromosome	NC_005773	2	2	0
Pseudomonas syringae pv syringae B728a chromosome	NC_007005	1	1	0
Pseudomonas syringae pv. tomato str. DC3000 chromosome	NC_004578	1	1	0
Ralstonia solanacearum CFBP2957 plasmid RCFBPv3 mp	NC_014309	1	1	0
Ralstonia solanacearum GMI1000 plasmid pGMI1000MP	NC_003296	1	1	0
Salmonella enterica subsp enterica serovar Choleraesuis str SC B67 chromosome	NC_006905	2	2	0
Salmonella enterica subsp enterica serovar Typhi str Ty2 chromosome	NC_004631	2	2	0
Shewanella baltica OS155 chromosome	NC_009052	1	1	0
Shewanella violacea DSS12 chromosome	NC_014012	1	1	0
Shigella boydii CDC 3083 94 plasmid pBS512 211	NC_010660	1	1	0
Shigella dysenteriae Sd197 plasmid pSD1 197	NC_007607	1	1	0
Shigella flexneri 2a str. 301 plasmid pCP301	NC_004851	1	1	0
Shigella sonnei Ss046 plasmid pSS 046	NC_007385	1	1	0
Simkania negevensis Z chromosome gsn 131	NC_015713	1	1	0
Sodalis glossinidius str morsitans chromosome	NC_007712	2	3	1
Stigmatella aurantiaca DW4 3 1 chromosome	NC_014623	2	1	1
Variovorax paradoxus EPS chromosome	NC_014931	1	1	0
Vibrio harveyi ATCC BAA 1116 chromosome I	NC_009783	1	1	0
Vibrio parahaemolyticus RIMD 2210633 chromosome I	NC_004603	1	1	0
Vibrio sp Ex25 chromosome 1	NC_013456	1	1	0
Waddlia chondrophila WSU 86 1044 chromosome	NC_014225	1	1	0
Xanthomonas albilineans GPE PC73 chromosome	NC_013722	1	1	0
Xanthomonas axonopodis pv. citri str. 306	NC_003919	1	1	0
Xanthomonas oryzae pv oryzae KACC 10331 chromosome	NC_006834	1	1	0
Yersinia enterocolitica subsp enterocolitica 8081 chromosome	NC_008800	1	1	0
Yersinia enterocolitica subsp enterocolitica 8081 plasmid pYVe8081	NC_008791	1	1	0
Yersinia enterocolitica subsp palearctica 105 5R r chromosome	NC_015224	1	1	0
Yersinia enterocolitica subsp palearctica 105 5R r plasmid 105 5R r p	NC_015475	1	1	0
Yersinia pestis Angola plasmid new pCD	NC_010157	1	1	0
Yersinia pestis Antiqua plasmid pCD	NC_008122	1	1	0
Yersinia pestis biovar Microtus str. 91001 chromosome	NC_005810	1	1	0
Yersinia pestis biovar Microtus str. 91001 plasmid pCD1	NC_005813	1	1	0
Yersinia pestis CO92 chromosome	NC_003143	1	1	0
Yersinia pestis CO92 plasmid pCD1	NC_003131	1	1	0
Yersinia pestis KIM 10 chromosome	NC_004088	1	1	0
Yersinia pestis Pestoides F plasmid CD	NC_009377	1	1	0
Yersinia pestis Z176003 plasmid pCD1	NC_014017	1	1	0
Yersinia pseudotuberculosis IP 31758	NC_009708	1	1	0
Yersinia pseudotuberculosis IP 32953 plasmid pYV	NC_006153	1	1	0
Yersinia pseudotuberculosis PB1 plasmid pYPTS01	NC_010635	1	1	0
Photorhabdus asymbiotica subsp. asymbiotica ATCC 43949 chromosome	NC_012962	1	2	1
Candidatus Hamiltonella defensa 5AT Acyrthosiphon pisum chromosome	NC_012751	2	3	1
Burkholderia thailandensis E264 chromosome II	NC_007650	2	2	0
