# Supplementary material for: T346Hunter: A Novel Web-Based Tool for the Prediction of Type III, Type IV and Type VI Secretion Systems in Bacterial Genomes
Source: PLoS One. 2015 Apr 13;10(4):e0119317. doi: 10.1371/journal.pone.0119317 (PMC4395097; doi:10.1371/journal.pone.0119317)
Supplement: S5 Table — (XLS) [file pone.0119317.s006.xls]

Sequence	Refseq	SecReT4_T4SS	T346Hunter_T4SS	Difference
Achromobacter xylosoxidans A8 chromosome	NC_014640	1	1	0
Acidiphilium cryptum JF 5 plasmid pACRY03	NC_009469	1	1	0
Acidiphilium multivorum AIU301	NC_015186	2	2	0
Acidiphilium multivorum AIU301 plasmid pACMV1	NC_015178	1	1	0
Acidiphilium multivorum AIU301 plasmid pACMV2	NC_015187	1	1	0
Acidithiobacillus ferrivorans SS3 chromosome	NC_015942	1	4	3
Acidithiobacillus ferrooxidans ATCC 23270 chromosome	NC_011761	2	3	1
Acidithiobacillus ferrooxidans ATCC 53993 chromosome	NC_011206	2	3	1
Acidobacterium capsulatum ATCC 51196 chromosome	NC_012483	3	3	0
Acidovorax citrulli AAC00 1 chromosome	NC_008752	3	3	0
Acidovorax ebreus TPSY chromosome	NC_011992	3	3	0
Acidovorax sp JS42 chromosome	NC_008782	5	6	1
Acidovorax sp JS42 plasmid pAOVO01	NC_008765	1	1	0
Acidovorax sp JS42 plasmid pAOVO02	NC_008766	1	2	1
Acinetobacter baumannii ACICU plasmid pACICU2	NC_010606	1	1	0
Aeromonas salmonicida subsp salmonicida A449 plasmid 5	NC_009350	1	1	0
Agrobacterium radiobacter K84 chromosome 1	NC_011985	1	1	0
Agrobacterium radiobacter K84 plasmid pAtK84b	NC_011990	1	1	0
Agrobacterium radiobacter K84 plasmid pAtK84c	NC_011987	1	1	0
Agrobacterium sp H13 3 plasmid pAspH13 3a	NC_015184	1	1	0
Agrobacterium vitis S4 plasmid pAtS4a	NC_011986	1	1	0
Agrobacterium vitis S4 plasmid pAtS4b	NC_011991	1	2	1
Agrobacterium vitis S4 plasmid pAtS4c	NC_011984	1	1	0
Agrobacterium vitis S4 plasmid pTiS4	NC_011982	2	2	0
Alicycliphilus denitrificans K601 chromosome	NC_015422	3	7	4
Aliivibrio salmonicida LFI1238 plasmid pVSAL840	NC_011311	1	1	0
Alteromonas sp SN2 chromosome	NC_015554	1	2	1
Anaeromyxobacter dehalogenans 2CP 1 chromosome	NC_011891	1	1	0
Anaplasma centrale str Israel chromosome	NC_013532	1	1	0
Anaplasma marginale str Florida	NC_012026	1	1	0
Anaplasma marginale str St Maries chromosome	NC_004842	1	1	0
Anaplasma phagocytophilum HZ	NC_007797	1	1	0
Aromatoleum aromaticum EbN1 chromosome	NC_006513	3	3	0
Asticcacaulis excentricus CB 48 plasmid pASTEX02	NC_014819	1	1	0
Azorhizobium caulinodans ORS 571 chromosome	NC_009937	1	1	0
Azotobacter vinelandii DJ chromosome	NC_012560	2	2	0
Bacillus atrophaeus 1942 chromosome	NC_014639	1	1	0
Bacillus pumilus SAFR 032 chromosome	NC_009848	1	1	0
Bartonella clarridgeiae 73	NC_014932	3	2	1
Bartonella grahamii as4aup	NC_012846	3	3	0
Bartonella grahamii as4aup plasmid pBGR3	NC_012847	1	1	0
Bartonella henselae str Houston 1 chromosome	NC_005956	2	2	0
Bartonella quintana str Toulouse	NC_005955	2	2	0
Bartonella tribocorum CIP 105476 chromosome	NC_010161	3	3	0
Bordetella bronchiseptica RB50 chromosome	NC_002927	1	1	0
Bordetella parapertussis 12822 chromosome	NC_002928	1	1	0
Bordetella pertussis Tohama I chromosome	NC_002929	1	1	0
Bordetella petrii DSM 12804 chromosome	NC_010170	7	7	0
Bradyrhizobium japonicum USDA 110 chromosome	NC_004463	1	2	1
Bradyrhizobium sp BTAi1 chromosome	NC_009485	4	4	0
Bradyrhizobium sp BTAi1 plasmid pBBta01	NC_009475	1	1	0
Brucella abortus bv 1 str 9 941 chromosome II	NC_006933	1	1	0
Brucella abortus S19 chromosome 2	NC_010740	1	1	0
Brucella canis ATCC 23365 chromosome II	NC_010104	1	1	0
Brucella melitensis ATCC 23457 chromosome II	NC_012442	1	1	0
Brucella melitensis biovar Abortus 2308 chromosome II	NC_007624	1	1	0
Brucella melitensis bv 1 str 16M chromosome II	NC_003318	1	1	0
Brucella microti CCM 4915 chromosome 2	NC_013118	1	1	0
Brucella ovis ATCC 25840 chromosome II	NC_009504	1	1	0
Brucella suis ATCC 23445 chromosome II	NC_010167	1	1	0
Burkholderia ambifaria AMMD chromosome 1	NC_008390	1	1	0
Burkholderia ambifaria MC40 6 plasmid pBMC401	NC_010553	1	2	1
Burkholderia cenocepacia AU 1054 chromosome 2	NC_008061	1	1	0
Burkholderia cenocepacia HI2424 chromosome 2	NC_008543	1	1	0
Burkholderia cenocepacia HI2424 plasmid 1	NC_008545	1	1	0
Burkholderia cenocepacia J2315 chromosome 2	NC_011001	1	1	0
Burkholderia cenocepacia J2315 plasmid pBCJ2315	NC_011003	1	1	0
Burkholderia cenocepacia MC0 3 chromosome 2	NC_010515	1	1	0
Burkholderia gladioli BSR3 chromosome 1	NC_015381	1	1	0
Burkholderia multivorans ATCC 17616 plasmid pBMUL01	NC_010070	1	1	0
Burkholderia multivorans ATCC 17616 plasmid pTGL1	NC_010802	1	1	0
Burkholderia phymatum STM815 plasmid pBPHY02	NC_010627	1	1	0
Burkholderia phytofirmans PsJN chromosome 1	NC_010681	1	1	0
Burkholderia phytofirmans PsJN chromosome 2	NC_010676	1	1	0
Burkholderia phytofirmans PsJN plasmid pBPHYT01	NC_010679	1	1	0
Burkholderia pseudomallei MSHR346 chromosome I	NC_012695	1	1	0
Burkholderia rhizoxinica HKI 454 plasmid pBRH02	NC_014723	1	1	0
Burkholderia sp CCGE1002 plasmid pBC201	NC_014120	1	2	1
Burkholderia vietnamiensis G4 chromosome 3	NC_009254	1	1	0
Burkholderia vietnamiensis G4 plasmid pBVIE01	NC_009230	1	1	0
Burkholderia vietnamiensis G4 plasmid pBVIE02	NC_009227	1	1	0
Burkholderia vietnamiensis G4 plasmid pBVIE04	NC_009228	1	1	0
Burkholderia xenovorans LB400 chromosome 1	NC_007951	3	3	0
Burkholderia xenovorans LB400 chromosome 3	NC_007953	1	1	0
Campylobacter hominis ATCC BAA 381	NC_009714	1	1	0
Campylobacter jejuni subsp jejuni ICDCCJ07001 plasmid pTet	NC_014801	1	1	0
Candidatus Accumulibacter phosphatis clade IIA str UW 1 plasmid pAph01	NC_013193	1	2	1
Candidatus Midichloria mitochondrii IricVA chromosome	NC_015722	1	1	0
Candidatus Protochlamydia amoebophila UWE25 chromosome	NC_005861	1	1	0
Caulobacter crescentus CB15 chromosome	NC_002696	1	1	0
Caulobacter crescentus NA1000	NC_011916	1	1	0
Caulobacter segnis ATCC 21756 chromosome	NC_014100	1	1	0
Caulobacter sp K31 chromosome	NC_010338	3	4	1
Caulobacter sp K31 plasmid pCAUL01	NC_010335	1	1	0
Caulobacter sp K31 plasmid pCAUL02	NC_010333	1	2	1
Chelativorans sp BNC1 chromosome	NC_008254	3	3	0
Citrobacter koseri ATCC BAA 895 chromosome	NC_009792	1	2	1
Citrobacter rodentium ICC168 plasmid pCROD2	NC_013718	1	1	0
Clostridiales genomosp BVAB3 str UPII9 5 chromosome	NC_013895	1	1	0
Clostridium difficile 630	NC_009089	4	4	0
Clostridium difficile CD196 chromosome	NC_013315	1	1	0
Clostridium difficile R20291 chromosome	NC_013316	1	1	0
Comamonas testosteroni CNB 1 plasmid pCNB	NC_010935	1	1	0
Coxiella burnetii Dugway 5J108 111 chromosome	NC_009727	1	1	0
Coxiella burnetii RSA 331 chromosome	NC_010117	1	1	0
Coxiella burnetii RSA 493 chromosome	NC_002971	1	1	0
Cronobacter sakazakii ATCC BAA 894 plasmid pESA2	NC_009779	1	1	0
Cronobacter turicensis z3032 plasmid pCTU2	NC_013284	1	1	0
Cupriavidus metallidurans CH34 chromosome	NC_007973	3	3	0
Cupriavidus necator N 1 chromosome 1	NC_015726	1	1	0
Cupriavidus necator N 1 plasmid BB1p	NC_015727	1	1	0
Dechloromonas aromatica RCB	NC_007298	2	2	0
Delftia acidovorans SPH 1 chromosome	NC_010002	3	3	0
Denitrovibrio acetiphilus DSM 12809 chromosome	NC_013943	1	2	1
Desulfotalea psychrophila LSv54 plasmid large	NC_006139	1	1	0
Desulfovibrio salexigens DSM 2638 chromosome	NC_012881	1	1	0
Dickeya dadantii 3937 chromosome	NC_014500	1	2	1
Dickeya dadantii Ech586 chromosome	NC_013592	2	2	0
Dickeya zeae Ech1591 chromosome	NC_012912	2	3	1
Dinoroseobacter shibae DFL 12 plasmid pDSHI01	NC_009955	1	1	0
Dinoroseobacter shibae DFL 12 plasmid pDSHI03	NC_009957	1	1	0
Edwardsiella ictaluri 93 146 chromosome	NC_012779	1	1	0
Edwardsiella tarda EIB202 plasmid pEIB202	NC_013509	1	1	0
Ehrlichia canis str Jake chromosome	NC_007354	1	1	0
Ehrlichia chaffeensis str Arkansas	NC_007799	1	1	0
Ehrlichia ruminantium str Gardel	NC_006831	1	1	0
Enterobacter asburiae LF7a plasmid pENTAS01	NC_015963	1	1	0
Enterobacter cloacae subsp cloacae ATCC 13047 chromosome	NC_014121	1	1	0
Enterobacter sp 638 plasmid pENTE01	NC_009425	1	1	0
Enterococcus faecalis V583 chromosome	NC_004668	2	5	3
Erwinia amylovora ATCC 49946 plasmid 2	NC_013973	1	1	0
Erwinia billingiae Eb661 plasmid pEB102	NC_014304	1	1	0
Erwinia billingiae Eb661 plasmid pEB170	NC_014305	1	1	0
Erythrobacter litoralis HTCC2594 chromosome	NC_007722	4	4	0
Escherichia coli APEC O1 plasmid pAPEC O1 ColBM	NC_009837	1	1	0
Escherichia coli APEC O1 plasmid pAPEC O1 R	NC_009838	1	3	2
Escherichia coli ED1a chromosome	NC_011745	2	2	0
Escherichia coli S88 plasmid pECOS88	NC_011747	1	1	0
Escherichia coli SE11 plasmid pSE11 1	NC_011419	1	1	0
Escherichia coli SE11 plasmid pSE11 2	NC_011413	1	1	0
Escherichia coli UMN026 chromosome	NC_011751	1	1	0
Escherichia coli UMN026 plasmid p1ESCUM	NC_011749	1	1	0
Escherichia coli UMN026 plasmid p2ESCUM	NC_011739	1	1	0
Escherichia coli UTI89 plasmid pUTI89	NC_007941	1	1	0
Gallibacterium anatis UMN179 chromosome	NC_015460	1	1	0
Geobacter lovleyi SZ chromosome	NC_010814	1	2	1
Geobacter sp M21 chromosome	NC_012918	1	1	0
Gluconacetobacter xylinus NBRC 3288 plasmid pGXY020	NC_016021	1	1	0
Haemophilus ducreyi 35000HP chromosome	NC_002940	1	1	0
Haemophilus influenzae 86 028NP chromosome	NC_007146	1	1	0
Haemophilus parainfluenzae T3T1	NC_015964	1	1	0
Haemophilus somnus 129PT chromosome	NC_008309	1	1	0
Haemophilus somnus 2336 chromosome	NC_010519	1	1	0
Halomonas elongata DSM 2581 chromosome	NC_014532	1	1	0
Halothiobacillus neapolitanus c2 chromosome	NC_013422	1	2	1
Helicobacter pylori B8 chromosome	NC_014256	3	4	1
Helicobacter pylori G27 chromosome	NC_011333	3	2	1
Helicobacter pylori HPAG1 chromosome	NC_008086	2	2	0
Helicobacter pylori J99 chromosome	NC_000921	2	1	1
Helicobacter pylori P12 chromosome	NC_011498	4	4	0
Helicobacter pylori PeCan4 chromosome	NC_014555	3	3	0
Helicobacter pylori Shi470 chromosome	NC_010698	3	3	0
Helicobacter pylori SJM180 chromosome	NC_014560	2	2	0
Herminiimonas arsenicoxydans chromosome	NC_009138	1	1	0
Hirschia baltica ATCC 49814 chromosome	NC_012982	1	1	0
Ketogulonicigenium vulgare Y25 plasmid pYP1	NC_014621	1	1	0
Klebsiella pneumoniae 342 chromosome	NC_011283	1	1	0
Klebsiella pneumoniae subsp pneumoniae HS11286 chromosome	NC_016845	2	2	0
Klebsiella pneumoniae subsp pneumoniae HS11286 plasmid pKPHS2	NC_016846	1	1	0
Klebsiella pneumoniae subsp pneumoniae MGH 78578 plasmid pKPN3	NC_009649	1	1	0
Klebsiella pneumoniae subsp pneumoniae MGH 78578 plasmid pKPN4	NC_009650	1	1	0
Legionella longbeachae NSW150 chromosome	NC_013861	3	4	1
Legionella longbeachae NSW150 plasmid pLLO	NC_014544	1	1	0
Legionella pneumophila str Corby chromosome	NC_009494	5	5	0
Legionella pneumophila str Lens	NC_006369	3	3	0
Legionella pneumophila str Lens plasmid pLPL	NC_006366	1	1	0
Legionella pneumophila str Paris	NC_006368	4	4	0
Legionella pneumophila str Paris plasmid pLPP	NC_006365	1	1	0
Leptothrix cholodnii SP 6 chromosome	NC_010524	1	1	0
Leptotrichia buccalis C 1013 b chromosome	NC_013192	1	1	0
Listeria monocytogenes EGD e chromosome	NC_003210	1	1	0
Listeria welshimeri serovar 6b str SLCC5334 chromosome	NC_008555	1	1	0
Marinobacter aquaeolei VT8 plasmid pMAQU02	NC_008739	1	1	0
Mesorhizobium ciceri biovar biserrulae WSM1271 chromosome	NC_014923	2	2	0
Mesorhizobium loti MAFF303099 chromosome	NC_002678	1	1	0
Mesorhizobium loti MAFF303099 plasmid pMLa	NC_002679	1	1	0
Mesorhizobium loti MAFF303099 plasmid pMLb	NC_002682	1	1	0
Mesorhizobium opportunistum WSM2075 chromosome	NC_015675	3	3	0
Methylibium petroleiphilum PM1 chromosome	NC_008825	1	2	1
Methylibium petroleiphilum PM1 plasmid RPME01	NC_008826	1	1	0
Methylobacterium populi BJ001 chromosome	NC_010725	1	1	0
Methylobacterium radiotolerans JCM 2831 plasmid pMRAD02	NC_010509	1	1	0
Methylomonas methanica MC09 chromosome	NC_015572	1	1	0
Methylovorus glucosetrophus SIP3 4 plasmid pMsip01	NC_012970	1	1	0
Neisseria gonorrhoeae NCCP11945 chromosome	NC_011035	1	1	0
Neorickettsia risticii str Illinois	NC_013009	1	2	1
Neorickettsia sennetsu str Miyayama chromosome	NC_007798	1	1	0
Nitrobacter hamburgensis X14 plasmid 2	NC_007960	1	1	0
Nitrobacter hamburgensis X14 plasmid 3	NC_007961	1	1	0
Nitrosococcus oceani ATCC 19707 chromosome	NC_007484	1	1	0
Nitrosomonas eutropha C91 chromosome	NC_008344	1	1	0
Nitrosomonas sp AL212 plasmid pNAL21201	NC_015223	1	1	0
Nitrosomonas sp AL212 plasmid pNAL21202	NC_015221	1	1	0
Novosphingobium aromaticivorans DSM 12444 chromosome	NC_007794	2	2	0
Novosphingobium aromaticivorans DSM 12444 plasmid pNL1	NC_009426	1	1	0
Novosphingobium sp PP1Y chromosome	NC_015580	1	5	4
Novosphingobium sp PP1Y plasmid Spl	NC_015582	1	1	0
Ochrobactrum anthropi ATCC 49188 chromosome 1	NC_009667	1	1	0
Ochrobactrum anthropi ATCC 49188 chromosome 2	NC_009668	1	1	0
Ochrobactrum anthropi ATCC 49188 plasmid pOANT01	NC_009669	1	1	0
Oligotropha carboxidovorans OM5 plasmid pHCG3	NC_015689	1	1	0
Oligotropha carboxidovorans OM5 plasmid pOC167	NC_015685	1	1	0
Pantoea sp At 9b plasmid pPAT9B02	NC_014839	1	1	0
Pantoea sp At 9b plasmid pPAT9B05	NC_014842	1	1	0
Paracoccus denitrificans PD1222 chromosome 1	NC_008686	2	2	0
Paracoccus denitrificans PD1222 chromosome 2	NC_008687	1	1	0
Parvibaculum lavamentivorans DS 1 chromosome	NC_009719	4	4	0
Parvularcula bermudensis HTCC2503 chromosome	NC_014414	4	4	0
Pectobacterium atrosepticum SCRI1043 chromosome	NC_004547	2	2	0
Pectobacterium wasabiae WPP163 chromosome	NC_013421	2	2	0
Pelobacter propionicus DSM 2379 chromosome	NC_008609	1	2	1
Pelobacter propionicus DSM 2379 plasmid pPRO1	NC_008607	1	2	1
Persephonella marina EX H1 plasmid unnamed	NC_012439	1	1	0
Phenylobacterium zucineum HLK1 chromosome	NC_011144	2	2	0
Phenylobacterium zucineum HLK1 plasmid unnamed	NC_011143	1	1	0
Photobacterium profundum SS9 chromosome 2	NC_006371	1	1	0
Photobacterium profundum SS9 plasmid pPBPR1	NC_005871	1	1	0
Photorhabdus luminescens subsp laumondii TTO1	NC_005126	1	1	0
Polaromonas naphthalenivorans CJ2 chromosome	NC_008781	1	1	0
Polaromonas naphthalenivorans CJ2 plasmid pPNAP01	NC_008757	1	2	1
Polaromonas sp JS666 plasmid 1	NC_007949	1	1	0
Polaromonas sp JS666 plasmid 2	NC_007950	1	1	0
Polymorphum gilvum SL003B 26A1 plasmid pSL003B	NC_015258	1	1	0
Prosthecochloris aestuarii DSM 271 chromosome	NC_011059	1	1	0
Prosthecochloris aestuarii DSM 271 plasmid pPAES01	NC_011061	1	1	0
Proteus mirabilis HI4320 chromosome	NC_010554	2	2	0
Pseudomonas aeruginosa LESB58 chromosome	NC_011770	1	1	0
Pseudomonas aeruginosa PA7 chromosome	NC_009656	2	2	0
Pseudomonas aeruginosa UCBPP PA14 chromosome	NC_008463	2	3	1
Pseudomonas brassicacearum subsp brassicacearum NFM421 chromosome	NC_015379	1	1	0
Pseudomonas fluorescens Pf0 1 chromosome	NC_007492	1	1	0
Pseudomonas fluorescens SBW25 chromosome	NC_012660	1	1	0
Pseudomonas fulva 12 X chromosome	NC_015556	1	1	0
Pseudomonas mendocina NK 01 chromosome	NC_015410	1	1	0
Pseudomonas putida F1 chromosome	NC_009512	1	1	0
Pseudomonas putida S16 chromosome	NC_015733	1	1	0
Pseudomonas putida W619 chromosome	NC_010501	1	2	1
Pseudomonas stutzeri ATCC 17588 = LMG 11199 chromosome	NC_015740	2	3	1
Pseudomonas syringae pv syringae B728a chromosome	NC_007005	1	1	0
Pseudomonas syringae pv tomato str DC3000 chromosome	NC_004578	1	1	0
Pseudomonas syringae pv tomato str DC3000 plasmid pDC3000A	NC_004633	1	1	0
Pseudomonas syringae pv tomato str DC3000 plasmid pDC3000B	NC_004632	1	1	0
Pusillimonas sp T7 7 chromosome	NC_015458	2	2	0
Ralstonia eutropha JMP134 plasmid 1	NC_007337	1	1	0
Ralstonia pickettii 12D chromosome 1	NC_012856	1	1	0
Ralstonia pickettii 12D plasmid pRp12D01	NC_012855	1	1	0
Ralstonia pickettii 12J chromosome 1	NC_010682	2	2	0
Ralstonia pickettii 12J plasmid pRPIC01	NC_010683	1	1	0
Ralstonia solanacearum GMI1000 chromosome	NC_003295	1	1	0
Rhizobium etli CFN 42 plasmid p42a	NC_007762	2	2	0
Rhizobium etli CIAT 652 plasmid pB	NC_010996	1	1	0
Rhizobium etli CIAT 652 plasmid pC	NC_010997	1	1	0
Rhizobium leguminosarum bv trifolii WSM1325 plasmid pR132503	NC_012853	1	1	0
Rhizobium leguminosarum bv trifolii WSM2304 plasmid pRLG203	NC_011370	1	1	0
Rhizobium leguminosarum bv viciae 3841 plasmid pRL7	NC_008382	1	1	0
Rhizobium leguminosarum bv viciae 3841 plasmid pRL8	NC_008383	1	1	0
Rhodobacter sphaeroides ATCC 17025 plasmid pRSPA04	NC_009432	1	1	0
Rhodopseudomonas palustris BisA53 chromosome	NC_008435	1	1	0
Rhodopseudomonas palustris BisB18 chromosome	NC_007925	2	2	0
Rhodopseudomonas palustris CGA009 chromosome	NC_005296	2	2	0
Rickettsia africae ESF 5 chromosome	NC_012633	1	2	1
Rickettsia akari str Hartford chromosome	NC_009881	1	2	1
Rickettsia bellii OSU 85 389 chromosome	NC_009883	2	2	0
Rickettsia bellii RML369 C chromosome	NC_007940	2	3	1
Rickettsia canadensis str McKiel	NC_009879	1	3	2
Rickettsia conorii str Malish 7	NC_003103	1	2	1
Rickettsia felis URRWXCal2 chromosome	NC_007109	1	2	1
Rickettsia heilongjiangensis 054 chromosome	NC_015866	1	2	1
Rickettsia japonica YH	NC_016050	1	2	1
Rickettsia massiliae MTU5 chromosome	NC_009900	2	3	1
Rickettsia peacockii str Rustic	NC_012730	1	3	2
Rickettsia rickettsii str Iowa chromosome	NC_010263	1	2	1
Rickettsia typhi str Wilmington	NC_006142	1	2	1
Ruegeria sp TM1040 plasmid unnamed	NC_008042	1	1	0
Salmonella enterica subsp enterica serovar Agona str SL483 plasmid unnamed	NC_011148	1	1	0
Salmonella enterica subsp enterica serovar Choleraesuis str SC B67 plasmid pSC138	NC_006856	1	1	0
Salmonella enterica subsp enterica serovar Newport str SL254 plasmid pSN254	NC_009140	1	1	0
Salmonella enterica subsp enterica serovar Paratyphi B str SPB7 chromosome	NC_010102	1	1	0
Salmonella enterica subsp enterica serovar Paratyphi C strain RKS4594 chromosome	NC_012125	1	1	0
Salmonella enterica subsp enterica serovar Typhimurium str LT2 plasmid pSLT	NC_003277	1	1	0
Salmonella enterica subsp enterica serovar Typhi str CT18	NC_003198	1	1	0
Salmonella enterica subsp enterica serovar Typhi str CT18 plasmid pHCM1	NC_003384	1	2	1
Salmonella enterica subsp enterica serovar Typhi str Ty2 chromosome	NC_004631	1	1	0
Serratia plymuthica AS9 chromosome	NC_015567	1	1	0
Serratia proteamaculans 568 chromosome	NC_009832	3	4	1
Serratia sp AS12 chromosome	NC_015566	1	1	0
Shewanella baltica OS185 plasmid pS18501	NC_009661	1	1	0
Shewanella baltica OS195 plasmid pS19501	NC_009998	1	1	0
Shewanella baltica OS195 plasmid pS19502	NC_009999	1	1	0
Shewanella baltica OS195 plasmid pS19503	NC_010000	1	1	0
Shewanella baltica OS223 plasmid pS22301	NC_011664	1	1	0
Shewanella baltica OS223 plasmid pS22302	NC_011668	1	1	0
Shewanella baltica OS223 plasmid pS22303	NC_011665	1	1	0
Shewanella sp ANA 3 chromosome 1	NC_008577	1	1	0
Shewanella sp ANA 3 plasmid 1	NC_008573	1	1	0
Shewanella sp W3 18 1 chromosome	NC_008750	1	1	0
Sinorhizobium fredii NGR234 plasmid pNGR234a	NC_000914	1	1	0
Sinorhizobium fredii NGR234 plasmid pNGR234b	NC_012586	1	1	0
Sinorhizobium medicae WSM419 plasmid pSMED02	NC_009621	2	2	0
Sinorhizobium medicae WSM419 plasmid pSMED03	NC_009622	1	1	0
Sinorhizobium meliloti 1021 plasmid pSymA	NC_003037	1	1	0
Sphingobium japonicum UT26S chromosome 1	NC_014006	3	3	0
Sphingobium japonicum UT26S plasmid pCHQ1	NC_014007	2	2	0
Sphingobium sp SYK 6 chromosome	NC_015976	2	3	1
Sphingobium sp SYK 6 plasmid pSLPG	NC_015974	1	1	0
Sphingomonas wittichii RW1 chromosome	NC_009511	2	2	0
Sphingomonas wittichii RW1 plasmid pSWIT01	NC_009507	1	1	0
Sphingomonas wittichii RW1 plasmid pSWIT02	NC_009508	1	1	0
Sphingopyxis alaskensis RB2256 chromosome	NC_008048	2	2	0
Staphylococcus aureus subsp aureus ED98	NC_013450	3	3	0
Staphylococcus aureus subsp aureus MRSA252 chromosome	NC_002952	1	1	0
Staphylococcus aureus subsp aureus Mu3	NC_009782	1	1	0
Staphylococcus aureus subsp aureus Mu50 chromosome	NC_002758	1	1	0
Staphylococcus pseudintermedius HKU10 03 chromosome	NC_014925	1	1	0
Stenotrophomonas maltophilia JV3 chromosome	NC_015947	1	1	0
Stenotrophomonas maltophilia K279a chromosome	NC_010943	2	2	0
Stenotrophomonas maltophilia R551 3 chromosome	NC_011071	1	1	0
Streptobacillus moniliformis DSM 12112 chromosome	NC_013515	2	2	0
Streptococcus agalactiae NEM316	NC_004368	1	1	0
Streptococcus gallolyticus subsp gallolyticus ATCC BAA 2069	NC_015215	1	3	2
Streptococcus gallolyticus UCN34 chromosome	NC_013798	2	2	0
Streptococcus mitis B6	NC_013853	1	1	0
Streptococcus mutans UA159 chromosome	NC_004350	1	1	0
Streptococcus oralis Uo5	NC_015291	1	1	0
Streptococcus pasteurianus ATCC 43144	NC_015600	1	1	0
Streptococcus pneumoniae 670 6B chromosome	NC_014498	1	1	0
Streptococcus pneumoniae ATCC 700669	NC_011900	1	1	0
Streptococcus pneumoniae CGSP14 chromosome	NC_010582	1	2	1
Streptococcus pneumoniae Hungary19A 6	NC_010380	1	1	0
Streptococcus pneumoniae P1031	NC_012467	1	1	0
Streptococcus pseudopneumoniae IS7493 chromosome	NC_015875	1	1	0
Streptococcus suis 05ZYH33 chromosome	NC_009442	1	2	1
Streptococcus suis 98HAH33	NC_009443	1	2	1
Streptococcus suis BM407 chromosome	NC_012926	2	3	1
Streptococcus suis SC84	NC_012924	1	2	1
Syntrophus aciditrophicus SB chromosome	NC_007759	1	1	0
Taylorella equigenitalis MCE9 chromosome	NC_014914	1	1	0
Thauera sp MZ1T chromosome	NC_011662	1	2	1
Thioalkalivibrio sulfidophilus HL EbGr7 chromosome	NC_011901	2	2	0
Thiomonas intermedia K12 chromosome	NC_014153	1	1	0
Tolumonas auensis DSM 9187 chromosome	NC_012691	1	1	0
Variovorax paradoxus S110 chromosome 2	NC_012792	1	1	0
Verminephrobacter eiseniae EF01 2 chromosome	NC_008786	1	1	0
Verminephrobacter eiseniae EF01 2 plasmid pVEIS01	NC_008771	1	1	0
Vibrio cholerae MJ 1236 chromosome 1	NC_012668	1	2	1
Vibrio fischeri ES114 plasmid pES100	NC_006842	1	1	0
Vibrio harveyi ATCC BAA 1116 plasmid pVIBHAR	NC_009777	1	1	0
Vibrio vulnificus CMCP6 chromosome II	NC_004460	1	1	0
Vibrio vulnificus YJ016 plasmid pYJ016	NC_005128	1	1	0
Wolbachia endosymbiont of Culex quinquefasciatus Pel chromosome	NC_010981	1	1	0
Wolbachia endosymbiont of Drosophila melanogaster	NC_002978	1	1	0
Wolbachia endosymbiont strain TRS of Brugia malayi	NC_006833	1	1	0
Wolbachia sp wRi	NC_012416	1	1	0
Wolinella succinogenes DSM 1740 chromosome	NC_005090	1	1	0
Xanthobacter autotrophicus Py2 chromosome	NC_009720	6	6	0
Xanthobacter autotrophicus Py2 plasmid pXAUT01	NC_009717	1	1	0
Xanthomonas albilineans GPE PC73 chromosome	NC_013722	1	1	0
Xanthomonas axonopodis pv citri str 306 chromosome	NC_003919	2	2	0
Xanthomonas axonopodis pv citri str 306 plasmid pXAC64	NC_003922	1	1	0
Xanthomonas campestris pv campestris str 8004 chromosome	NC_007086	2	2	0
Xanthomonas campestris pv campestris str ATCC 33913 chromosome	NC_003902	1	1	0
Xanthomonas campestris pv campestris str B100 chromosome	NC_010688	2	2	0
Xanthomonas campestris pv vesicatoria str 85 10 chromosome	NC_007508	1	1	0
Xanthomonas campestris pv vesicatoria str 85 10 plasmid pXCV183	NC_007507	1	3	2
Xanthomonas campestris pv vesicatoria str 85 10 plasmid pXCV38	NC_007506	1	1	0
Xenorhabdus bovienii SS 2004 chromosome	NC_013892	2	3	1
Xenorhabdus nematophila ATCC 19061 chromosome	NC_014228	2	4	2
Xylella fastidiosa 9a5c chromosome	NC_002488	1	1	0
Xylella fastidiosa 9a5c plasmid pXF51	NC_002490	1	2	1
Xylella fastidiosa M23 plasmid pXFAS01	NC_010579	1	1	0
Yersinia enterocolitica subsp enterocolitica 8081 chromosome	NC_008800	1	1	0
Yersinia pestis biovar Microtus str 91001 plasmid pCRY	NC_005814	1	1	0
Yersinia pestis Pestoides F plasmid MT	NC_009378	1	1	0
Yersinia pestis Z176003 chromosome	NC_014029	1	1	0
Yersinia pseudotuberculosis IP 31758 chromosome	NC_009708	1	1	0
Yersinia pseudotuberculosis IP 32953 plasmid pYptb32953	NC_006154	1	1	0
Zymomonas mobilis subsp mobilis NCIMB 11163 chromosome	NC_013355	1	1	0
