# Supplementary material for: T346Hunter: A Novel Web-Based Tool for the Prediction of Type III, Type IV and Type VI Secretion Systems in Bacterial Genomes
Source: PLoS One. 2015 Apr 13;10(4):e0119317. doi: 10.1371/journal.pone.0119317 (PMC4395097; doi:10.1371/journal.pone.0119317)
Supplement: S6 Table — (XLS) [file pone.0119317.s007.xls]

Sequence	Refseq	Boyer_et_al_T6SS	T346Hunter_T6SS	Difference
Acidovorax avenae (subsp. citrulli, strain AAC00-1) chromosome	NC_008752	1	1	0
Acinetobacter baumannii (strain ATCC 17978 / NCDC KC 755) chromosome	NC_009085	1	1	0
Acinetobacter sp. (strain ADP1) chromosome	NC_005966	1	1	0
Aeromonas hydrophila (subsp. hydrophila, strain ATCC 7966 / NCIB 9240) chromosome	NC_008570	1	1	0
Aeromonas salmonicida (strain A449) chromosome	NC_009348	1	1	0
Agrobacterium tumefaciens (strain C58 / ATCC 33970, sub_strain Cereon) chromosome linear	NC_003063	1	1	0
Alkalilimnicola ehrlichei (strain MLHE-1) chromosome	NC_008340	1	1	0
Azoarcus sp. (strain BH72) chromosome	NC_008702	2	2	0
Bordetella avium (strain 197N) chromosome	NC_010645	1	1	0
Bordetella bronchiseptica (strain NCTC 13252 / RB50 / ATCC BAA-588) chromosome	NC_002927	1	1	0
Bordetella parapertussis (strain NCTC 13253 / ATCC BAA-587 / 12822) chromosome	NC_002928	1	1	0
Bradyrhizobium japonicum (strain USDA 110) chromosome	NC_004463	1	1	0
Burkholderia cenocepacia (strain AU 1054) chromosome 1	NC_008060	1	1	0
Burkholderia cenocepacia (strain HI2424) chromosome 1	NC_008542	1	1	0
Burkholderia cepacia (strain ATCC 53795 / AMMD) chromosome 1	NC_008390	1	1	0
Burkholderia cepacia (strain ATCC 53795 / AMMD) chromosome 2	NC_008391	1	1	0
Burkholderia mallei (strain ATCC 23344) chromosome 2	NC_006349	4	4	0
Burkholderia pseudomallei (strain 1106a) chromosome I	NC_009076	1	1	0
Burkholderia pseudomallei (strain 1106a) chromosome II	NC_009078	5	5	0
Burkholderia pseudomallei (strain 1710b) chromosome I	NC_007434	1	1	0
Burkholderia pseudomallei (strain 1710b) chromosome II	NC_007435	5	5	0
Burkholderia pseudomallei (strain K96243) chromosome 1	NC_006350	1	1	0
Burkholderia pseudomallei (strain K96243) chromosome 2	NC_006351	5	5	0
Burkholderia sp. (strain ATCC 17760 / NCIB 9086 / R18194 / 383) / 383) chromosome 1	NC_007510	1	1	0
Burkholderia sp. (strain ATCC 17760 / NCIB 9086 / R18194 / 383) / 383) chromosome 2	NC_007511	2	3	1
Burkholderia thailandensis (strain E264 / ATCC 700388 / DSM 13276 / CIP 106301) chromosome I	NC_007651	1	1	0
Burkholderia thailandensis (strain E264 / ATCC 700388 / DSM 13276 / CIP 106301) chromosome II	NC_007650	4	4	0
Burkholderia xenovorans (strain LB400) chromosome 1	NC_007951	1	1	0
Chromobacterium violaceum (strain IFO 12614 / ATCC 12472 / DSM 30191 / NCIB 9131 / JCM 1249) chromosome	NC_005085	1	1	0
Chromohalobacter salexigens (strain DSM 3043 / ATCC BAA-138 / NCIMB 13768) chromosome	NC_007963	1	1	0
Dechloromonas aromatica (strain RCB) chromosome	NC_007298	1	1	0
Erwinia carotovora (subsp. atroseptica, strain ATCC BAA-672 / SCRI 1043) chromosome	NC_004547	1	1	0
Escherichia coli O1:K1 / APEC chromosome	NC_008563	2	2	0
Escherichia coli O6:K15:H31 (strain 536 / UPEC) chromosome	NC_008253	2	2	0
Escherichia coli O6 (strain UPEC / O6:H1 / ATCC 700928 / CFT073) chromosome	NC_004431	1	1	0
Escherichia coli (strain EDL933 / ATCC 700927 / O157:H7 / EHEC) chromosome	NC_002655	1	1	0
Escherichia coli (strain Sakai / O157:H7 / RIMD 0509952 / EHEC) chromosome	NC_002695	1	1	0
Escherichia coli (strain UTI89 / UPEC) chromosome	NC_007946	2	2	0
Geobacter metallireducens (strain GS-15 / ATCC 53774 / DSM 7210) chromosome	NC_007517	2	1	1
Geobacter sulfurreducens (strain ATCC 51573 / DSM 12127 / PCA) chromosome	NC_002939	2	1	1
Hahella chejuensis (strain KCTC 2396) chromosome	NC_007645	2	2	0
Halorhodospira halophila (strain DSM 244 / SL1) chromosome	NC_008789	1	1	0
Helicobacter hepaticus (strain 3B1 / ATCC 51449) chromosome	NC_004917	1	1	0
Jannaschia sp. (strain CCS1) chromosome	NC_007802	1	1	0
Marinobacter aquaeolei (strain DSM 11845 / ATCC 700491 / / VT8) / VT8) chromosome	NC_008740	1	1	0
Myxococcus xanthus (strain DK 1622) chromosome	NC_008095	1	1	0
Paracoccus denitrificans (strain Pd 1222) chromosome 1	NC_008686	1	1	0
Pelobacter carbinolicus (strain DSM 2380 / Gra Bd 1) chromosome	NC_007498	1	1	0
Photobacterium profundum (strain SS9) chromosome 1	NC_006370	1	1	0
Photorhabdus luminescens laumondii (strain TT01) chromosome	NC_005126	4	4	0
Pseudomonas aeruginosa (strain LMG 12228 / ATCC 15692 / PRS 101 / 1C / PAO1) chromosome	NC_002516	3	3	0
Pseudomonas aeruginosa (strain UCBPP-PA14) chromosome	NC_008463	3	3	0
Pseudomonas entomophila (strain L48) chromosome	NC_008027	1	1	0
Pseudomonas fluorescens (strain Pf-5 / ATCC BAA-477) chromosome	NC_004129	1	1	0
Pseudomonas fluorescens (strain PfO-1) chromosome	NC_007492	2	2	0
Pseudomonas putida (strain KT2440) chromosome	NC_002947	3	3	0
Pseudomonas syringae (pathovar phaseolicola, strain 1448A / Race 6) chromosome	NC_005773	1	1	0
Pseudomonas syringae (pathovar syringae, strain B728a) chromosome	NC_007005	1	1	0
Pseudomonas syringae tomato (strain DC3000) chromosome	NC_004578	2	2	0
Psychromonas ingrahamii (strain 37) chromosome	NC_008709	1	1	0
Ralstonia eutropha (strain ATCC 17699 / H16 / DSM 428 / Stanier 337) chromosome 1	NC_008313	1	1	0
Ralstonia eutropha (strain ATCC 17699 / H16 / DSM 428 / Stanier 337) chromosome 2	NC_008314	1	1	0
Ralstonia eutropha (strain JMP134) chromosome 1	NC_007347	1	1	0
Ralstonia eutropha (strain JMP134) chromosome 2	NC_007348	1	1	0
Ralstonia metallidurans (strain CH34 / ATCC 43123 / DSM 2839) chromosome	NC_007973	1	1	0
Ralstonia solanacearum (strain GMI1000) plasmid megaplasmid Rsp	NC_003296	1	1	0
Rhizobium leguminosarum bv. viciae (strain 3841) plasmid pRL12	NC_008378	1	1	0
Rhizobium loti (strain MAFF303099) chromosome	NC_002678	1	1	0
Rhodobacter sphaeroides (strain ATCC 17023 / 2.4.1 / NCIB 8253 / DSM 158) chromosome 2	NC_007494	1	1	0
Rhodobacter sphaeroides (strain ATCC 17029 / ATH 2.4.9) chromosome 2	NC_009050	1	1	0
Rhodopirellula baltica (strain 1) chromosome	NC_005027	1	1	0
Saccharophagus degradans (strain 2-40 / ATCC 43961 / DSM 17024) chromosome	NC_007912	1	1	0
Salmonella choleraesuis (strain SC-B67) chromosome	NC_006905	1	1	0
Salmonella paratyphi-a (strain SARB42 / ATCC 9150) chromosome	NC_006511	1	1	0
Salmonella typhimurium (strain ATCC 700720 / SGSC1412 / LT2) chromosome	NC_003197	1	1	0
Salmonella typhi (strain ATCC 700931 / Ty2) chromosome	NC_004631	1	1	0
Salmonella typhi (strain CT18) chromosome	NC_003198	1	1	0
Shewanella frigidimarina (strain NCIMB 400) chromosome	NC_008345	1	1	0
Shigella flexneri (serovar 2a, strain 2457T / ATCC 700930) chromosome	NC_004741	1	0	1
Shigella flexneri (serovar 2a, strain 301) chromosome	NC_004337	1	0	1
Shigella sonnei (strain Ss046) chromosome	NC_007384	1	1	0
Solibacter usitatus (strain Ellin6076) chromosome	NC_008536	1	1	0
Vibrio cholerae (serovar O1, strain ATCC 39315 / El Tor Inaba N16961) chromosome 2	NC_016446	1	1	0
Vibrio fischeri (strain ATCC 700601 / ES114) chromosome I	NC_006840	1	1	0
Vibrio parahaemolyticus (serovar O3:K6, strain RIMD 2210633) chromosome 1	NC_004603	1	1	0
Vibrio parahaemolyticus (serovar O3:K6, strain RIMD 2210633) chromosome 2	NC_004605	1	1	0
Vibrio vulnificus (strain CMCP6) chromosome 2	NC_004460	1	1	0
Vibrio vulnificus (strain YJ016) chromosome II	NC_005140	1	1	0
Xanthomonas axonopodis citri (strain 306) chromosome	NC_003919	2	2	0
Xanthomonas campestris (pathovar vesicatoria, strain 85-10) chromosome	NC_007508	3	3	0
Xanthomonas oryzae oryzae (strain KXO85 / KACC10331) chromosome	NC_006834	2	2	0
Xanthomonas oryzae (pathovar oryzae, strain MAFF 311018) chromosome	NC_007705	2	2	0
Yersinia enterocolitica (serovar O:8 / biotype 1B, strain 8081) chromosome	NC_008800	1	1	0
Yersinia pestis (biovar Antiqua Antiqua, strain Antiqua) chromosome	NC_008150	6	6	0
Yersinia pestis (biovar Antiqua Nepal516, strain Nepal516) chromosome	NC_008149	7	6	1
Yersinia pestis (biovar Mediaevalis, strain 91001) chromosome	NC_005810	5	5	0
Yersinia pestis (biovar Mediaevalis, strain KIM5) chromosome	NC_017265	6	6	0
Yersinia pestis (biovar Orientalis, strain CO-92) chromosome	NC_003143	6	5	1
Yersinia pestis (strain Pestoides F) chromosome	NC_009381	5	5	0
Yersinia pseudotuberculosis (serovar I, strain IP32953) chromosome	NC_006155	5	5	0
