# Supplementary material for: T346Hunter: A Novel Web-Based Tool for the Prediction of Type III, Type IV and Type VI Secretion Systems in Bacterial Genomes
Source: PLoS One. 2015 Apr 13;10(4):e0119317. doi: 10.1371/journal.pone.0119317 (PMC4395097; doi:10.1371/journal.pone.0119317)
Supplement: S7 Table — (XLS) [file pone.0119317.s008.xls]

Sequence	Refseq	NF_T3SS	T4SS	T6SS
Acaryochloris_marina_MBIC11017_plasmid_pREB8	NC_009933	0	1	0
Acetobacterium_woodii_DSM_1030_chromosome	NC_016894	0	2	0
Acetobacter_pasteurianus_IFO_3283_01_42C_plasmid_pAPA42C_020	NC_017105	0	1	0
Acetobacter_pasteurianus_IFO_3283_01_42C_plasmid_pAPA42C_030	NC_017151	0	1	0
Acetobacter_pasteurianus_IFO_3283_01_plasmid_pAPA01_020	NC_013211	0	1	0
Acetobacter_pasteurianus_IFO_3283_01_plasmid_pAPA01_030	NC_013212	0	1	0
Acetobacter_pasteurianus_IFO_3283_03_plasmid_pAPA03_020	NC_017118	0	1	0
Acetobacter_pasteurianus_IFO_3283_03_plasmid_pAPA03_030	NC_017119	0	1	0
Acetobacter_pasteurianus_IFO_3283_07_plasmid_pAPA07_020	NC_017122	0	1	0
Acetobacter_pasteurianus_IFO_3283_07_plasmid_pAPA07_030	NC_017110	0	1	0
Acetobacter_pasteurianus_IFO_3283_12_plasmid_pAPA12_020	NC_017113	0	1	0
Acetobacter_pasteurianus_IFO_3283_12_plasmid_pAPA12_030	NC_017114	0	1	0
Acetobacter_pasteurianus_IFO_3283_22_plasmid_pAPA22_020	NC_017126	0	1	0
Acetobacter_pasteurianus_IFO_3283_22_plasmid_pAPA22_030	NC_017127	0	1	0
Acetobacter_pasteurianus_IFO_3283_26_plasmid_pAPA26_020	NC_017131	0	1	0
Acetobacter_pasteurianus_IFO_3283_26_plasmid_pAPA26_030	NC_017147	0	1	0
Acetobacter_pasteurianus_IFO_3283_32_plasmid_pAPA32_020	NC_017149	0	1	0
Acetobacter_pasteurianus_IFO_3283_32_plasmid_pAPA32_030	NC_017135	0	1	0
Achromobacter_xylosoxidans_A8_plasmid_pA82	NC_014642	0	1	0
Acidithiobacillus_caldus_SM_1_chromosome	NC_015850	0	1	0
Acidithiobacillus_caldus_SM_1_plasmid_pLAtc3	NC_015854	0	1	0
Acidovorax_sp_JS42_chromosome	NC_008782	0	1	0
Adlercreutzia_equolifaciens_DSM_19450_DNA	NC_022567	0	1	0
Agrobacterium_fabrum_str_C58_plasmid_Ti	NC_003065	0	1	0
Agrobacterium_radiobacter_K84_plasmid_pAtK84b	NC_011990	0	1	0
Agrobacterium_vitis_S4_plasmid_pAtS4c	NC_011984	0	1	0
Agrobacterium_vitis_S4_plasmid_pAtS4e	NC_011981	0	1	0
Agrobacterium_vitis_S4_plasmid_pTiS4	NC_011982	0	1	0
Alicycliphilus_denitrificans_BC_plasmid_pALIDE01	NC_014908	0	1	0
Alicycliphilus_denitrificans_BC_plasmid_pALIDE02	NC_014911	0	1	0
Alicycliphilus_denitrificans_K601_plasmid_pALIDE201	NC_015423	0	1	0
Alicyclobacillus_acidocaldarius_subsp_acidocaldarius_Tc_4_1_chromosome	NC_017167	0	1	0
Alistipes_shahii_WAL_8301_draft_genome_1_3763317	NC_021030	0	1	0
Alkaliphilus_oremlandii_OhILAs_chromosome	NC_009922	0	1	0
Alteromonas_macleodii_AltDE1_plasmid_pAMDE1_300	NC_019394	0	1	0
Alteromonas_macleodii_str_'English_Channel_615'_plasmid	NC_021709	0	2	0
Alteromonas_macleodii_str_'Ionian_Sea_U4'_plasmid	NC_021711	0	1	0
Alteromonas_macleodii_str_'Ionian_Sea_UM7'_plasmid	NC_021718	0	1	0
Anabaena_variabilis_ATCC_29413_plasmid_A	NC_007410	0	1	0
Aromatoleum_aromaticum_EbN1_chromosome	NC_006513	0	1	0
Arthrobacter_chlorophenolicus_A6_plasmid_pACHL02	NC_011881	0	1	0
Arthrobacter_sp_FB24_plasmid_1	NC_008537	0	1	0
Azoarcus_sp_EbN1_plasmid_2	NC_006824	0	1	0
Bacillus_cereus_AH187_plasmid_pAH187_45	NC_011656	0	1	0
Bacillus_pseudofirmus_OF4_plasmid_pBpOF4_02	NC_013793	0	1	0
Bacillus_thuringiensis_MC28_plasmid_pMC95	NC_018685	0	1	0
Bacillus_thuringiensis_serovar_chinensis_CT_43_plasmid_pCT72	NC_017205	0	1	0
Bacillus_thuringiensis_serovar_chinensis_CT_43_plasmid_pCT83	NC_017206	0	1	0
Bacillus_thuringiensis_serovar_finitimus_YBT_020_plasmid_pBMB28	NC_017199	0	1	0
Bacillus_thuringiensis_serovar_kurstaki_str_HD73_plasmid_pHT73	NC_020249	0	1	0
Bacillus_thuringiensis_serovar_kurstaki_str_HD73_plasmid_pHT77	NC_020239	0	1	0
Bacillus_thuringiensis_serovar_thuringiensis_str_IS5056_plasmid_pIS56_107	NC_020393	0	1	0
Bacillus_thuringiensis_serovar_thuringiensis_str_IS5056_plasmid_pIS56_285	NC_020384	0	1	0
Bacillus_thuringiensis_serovar_thuringiensis_str_IS5056_plasmid_pIS56_63	NC_020392	0	1	0
Bacillus_thuringiensis_serovar_thuringiensis_str_IS5056_plasmid_pIS56_68	NC_020382	0	1	0
Bacillus_thuringiensis_serovar_thuringiensis_str_IS5056_plasmid_pIS56_85	NC_020383	0	1	0
Bacillus_thuringiensis_YBT_1518	NC_022873	0	1	0
Bacillus_thuringiensis_YBT_1518_plasmid_pBMB0232	NC_022877	0	1	0
Bacillus_thuringiensis_YBT_1518_plasmid_pBMB0233	NC_022882	0	1	0
Bacteroides_fragilis_638R	NC_016776	0	1	0
Bacteroides_fragilis_NCTC_9343_chromosome	NC_003228	0	1	0
Bacteroides_fragilis_NCTC_9343_plasmid_pBF9343	NC_006873	0	1	0
Bacteroides_fragilis_YCH46_DNA	NC_006347	0	1	0
Bacteroides_fragilis_YCH46_plasmid_pBFY46	NC_006297	0	1	0
Bacteroides_salanitronis_DSM_18170_chromosome	NC_015164	0	2	0
Bacteroides_thetaiotaomicron_VPI_5482_chromosome	NC_004663	0	1	0
Bacteroides_vulgatus_ATCC_8482_chromosome	NC_009614	0	3	0
Bartonella_australis_Aust_NH1	NC_020300	0	1	0
Beijerinckia_indica_subsp_indica_ATCC_9039_plasmid_pBIND01	NC_010580	0	1	0
Bifidobacterium_longum_DJO10A_chromosome	NC_010816	0	1	0
Bifidobacterium_longum_subsp_longum_JDM301_chromosome	NC_014169	0	1	0
Bordetella_parapertussis_Bpp5	NC_018828	0	1	0
Borrelia_burgdorferi_N40_plasmid_N40_cp32_7	NC_017422	0	1	0
Brucella_canis_ATCC_23365_chromosome_II	NC_010104	0	1	0
Brucella_canis_HSK_A52141_chromosome_2	NC_016796	0	1	0
Brucella_microti_CCM_4915_chromosome_2	NC_013118	0	1	0
Brucella_suis_1330_chromosome_II	NC_004311	0	1	0
Brucella_suis_1330_chromosome_II	NC_017250	0	1	0
Brucella_suis_ATCC_23445_chromosome_II	NC_010167	0	1	0
Brucella_suis_VBI22_chromosome_II	NC_016775	0	1	0
Burkholderia_gladioli_BSR3_plasmid_bgla_4p	NC_015383	0	1	0
Burkholderia_mallei_NCTC_10229_chromosome_I	NC_008836	0	0	1
Burkholderia_mallei_NCTC_10247_chromosome_I	NC_009080	0	0	1
Burkholderia_mallei_SAVP1_chromosome_I	NC_008785	0	0	1
Burkholderia_sp_CCGE1003_chromosome_1	NC_014539	0	0	1
Burkholderia_vietnamiensis_G4_plasmid_pBVIE02	NC_009227	0	1	0
Burkholderia_vietnamiensis_G4_plasmid_pBVIE04	NC_009228	0	1	0
Butyrate_producing_bacterium_SS3_4	NC_021035	0	1	0
Campylobacter_hominis_ATCC_BAA_381	NC_009714	0	1	0
Candidatus_Hamiltonella_defensa_5AT_Acyrthosiphon_pisum_chromosome	NC_012751	1	1	0
Candidatus_Saccharibacteria_bacterium_RAAC3_TM7_1	NC_023004	0	1	0
Cardinium_endosymbiont_cEper1_of_Encarsia_pergandiella_plasmid_pCher	NC_018606	0	1	0
Carnobacterium_sp_WN1359_plasmid_pWNCR47	NC_022602	0	1	0
Caulobacter_sp_K31_plasmid_pCAUL01	NC_010335	0	1	0
Chamaesiphon_minutus_PCC_6605_plasmid_pCHA6605_01	NC_020053	0	1	0
Chlamydia_muridarum_Nigg	NC_002620	1	0	0
Chlamydia_pecorum_P787	NC_022441	1	0	0
Chlamydia_pecorum_PV3056_3	NC_022439	1	0	0
Chlamydia_pecorum_W73	NC_022440	1	0	0
Chlamydia_psittaci_01DC12	NC_019391	1	0	0
Chlamydia_psittaci_84_55_chromosome	NC_018619	1	0	0
Chlamydia_psittaci_CP3_chromosome	NC_018625	1	0	0
Chlamydia_psittaci_GR9_chromosome	NC_018620	1	0	0
Chlamydia_psittaci_M56_chromosome	NC_018623	1	0	0
Chlamydia_psittaci_MN_chromosome	NC_018627	1	0	0
Chlamydia_psittaci_NJ1_chromosome	NC_018626	1	0	0
Chlamydia_psittaci_VS225_chromosome	NC_018621	1	0	0
Chlamydia_psittaci_WC_chromosome	NC_018624	1	0	0
Chlamydia_psittaci_WS_RT_E30_chromosome	NC_018622	1	0	0
Chlamydia_trachomatis_434_Bu_chromosome	NC_010287	1	0	0
Chlamydia_trachomatis_A2497_chromosome	NC_017437	1	0	0
Chlamydia_trachomatis_A2497	NC_016798	1	0	0
Chlamydia_trachomatis_A_363_complete_genome_1_1044026	NC_020966	1	0	0
Chlamydia_trachomatis_A_5291_complete_genome_1_1044023	NC_020939	1	0	0
Chlamydia_trachomatis_A_7249_complete_genome_1_1044377	NC_020944	1	0	0
Chlamydia_trachomatis_A_HAR_13	NC_007429	1	0	0
Chlamydia_trachomatis_B_Jali20_OT_chromosome	NC_012686	1	0	0
Chlamydia_trachomatis_B_TZ1A828_OT_chromosome	NC_012687	1	0	0
Chlamydia_trachomatis_C_TW_3	NC_023060	1	0	0
Chlamydia_trachomatis_D_EC_chromosome	NC_017434	1	0	0
Chlamydia_trachomatis_D_LC_chromosome	NC_017436	1	0	0
Chlamydia_trachomatis_D_SotonD1_high_quality_draft_genome_sequence_1_1042585	NC_020967	1	0	0
Chlamydia_trachomatis_D_SotonD5_complete_genome_1_1042140	NC_020943	1	0	0
Chlamydia_trachomatis_D_SotonD6_high_quality_draft_genome_sequence_1_1042560	NC_020968	1	0	0
Chlamydia_trachomatis_D_UW_3_CX	NC_000117	1	0	0
Chlamydia_trachomatis_E_11023_chromosome	NC_017431	1	0	0
Chlamydia_trachomatis_E_150_chromosome	NC_017439	1	0	0
Chlamydia_trachomatis_E_Bour_complete_genome_1_1042589	NC_020971	1	0	0
Chlamydia_trachomatis_E_SotonE4_complte_genome_1_1042625	NC_020969	1	0	0
Chlamydia_trachomatis_E_SotonE8_high_quality_draft_genome_1_1048812	NC_020942	1	0	0
Chlamydia_trachomatis_E_SW3	NC_017952	1	0	0
Chlamydia_trachomatis_F_11_96	NC_022107	1	0	0
Chlamydia_trachomatis_F_SotonF3_high_quality_draft_genome_sequence_1_1042789	NC_020964	1	0	0
Chlamydia_trachomatis_F_SW4	NC_017951	1	0	0
Chlamydia_trachomatis_F_SW5	NC_017953	1	0	0
Chlamydia_trachomatis_G_11074_chromosome	NC_017440	1	0	0
Chlamydia_trachomatis_G_11222_chromosome	NC_017430	1	0	0
Chlamydia_trachomatis_G_9301_chromosome	NC_017432	1	0	0
Chlamydia_trachomatis_G_9768_chromosome	NC_017429	1	0	0
Chlamydia_trachomatis_G_SotonG1_complete_genome_1_1042171	NC_020941	1	0	0
Chlamydia_trachomatis_Ia_SotonIa1_complete_genome_1_1042630	NC_020970	1	0	0
Chlamydia_trachomatis_Ia_SotonIa3_complete_genome_1_1042783	NC_020940	1	0	0
Chlamydia_trachomatis_IU824_complete_genome_1_1043022	NC_020511	1	0	0
Chlamydia_trachomatis_IU888_complete_genome_1_1043022	NC_020512	1	0	0
Chlamydia_trachomatis_J_6276tet1	NC_021892	1	0	0
Chlamydia_trachomatis_K_SotonK1_complete_genome_1_1042447	NC_020965	1	0	0
Chlamydia_trachomatis_L1_115_complete_genome_1_1039084	NC_020929	1	0	0
Chlamydia_trachomatis_L1_1322_p2_high_quality_draft_genome_1_1039428	NC_020972	1	0	0
Chlamydia_trachomatis_L1_224_complete_genome_1_1038819	NC_020973	1	0	0
Chlamydia_trachomatis_L1_440_LN_complete_genome_1_1039261	NC_020937	1	0	0
Chlamydia_trachomatis_L2_25667R_complete_genome_1_1038839	NC_020930	1	0	0
Chlamydia_trachomatis_L2_434_Bu_f_	NC_021052	1	0	0
Chlamydia_trachomatis_L2_434_Bu_i_	NC_021050	1	0	0
Chlamydia_trachomatis_L2b_795_complete_genome_1_1038720	NC_020938	1	0	0
Chlamydia_trachomatis_L2b_8200_07_complete_genome_1_1038864	NC_020945	1	0	0
Chlamydia_trachomatis_L2b_Ams1_complete_genome_1_1038879	NC_020933	1	0	0
Chlamydia_trachomatis_L2b_Ams2_high_quality_draft_genome_sequence_1_1038864	NC_020934	1	0	0
Chlamydia_trachomatis_L2b_Ams3_high_quality_draft_genome_sequence_1_1038718	NC_020977	1	0	0
Chlamydia_trachomatis_L2b_Ams4_high_quality_draft_genome_sequence_1_1038864	NC_020978	1	0	0
Chlamydia_trachomatis_L2b_Ams5_high_quality_draft_genome_sequence_1_1038848	NC_020936	1	0	0
Chlamydia_trachomatis_L2b_Canada1_high_quality_draft_genome_sequence_1_1038541	NC_020935	1	0	0
Chlamydia_trachomatis_L2b_Canada2_high_quality_draft_genome_sequence_1_1038746	NC_020932	1	0	0
Chlamydia_trachomatis_L2b_CV204_high_quality_draft_genome_sequence_1_1038881	NC_020976	1	0	0
Chlamydia_trachomatis_L2b_LST_high_quality_draft_genome_sequence_1_1038876	NC_020975	1	0	0
Chlamydia_trachomatis_L2b_UCH_1_proctitis_chromosome	NC_010280	1	0	0
Chlamydia_trachomatis_L2b_UCH_2_complete_genome_1_1038864	NC_020931	1	0	0
Chlamydia_trachomatis_L2c_chromosome	NC_015744	1	0	0
Chlamydia_trachomatis_L3_404_LN_complete_genome_1_1039257	NC_020974	1	0	0
Chlamydia_trachomatis_RC_F_69	NC_021895	1	0	0
Chlamydia_trachomatis_RC_F_s_342	NC_021890	1	0	0
Chlamydia_trachomatis_RC_F_s_852	NC_021888	1	0	0
Chlamydia_trachomatis_RC_J_943	NC_021896	1	0	0
Chlamydia_trachomatis_RC_J_953	NC_021889	1	0	0
Chlamydia_trachomatis_RC_J_966	NC_021898	1	0	0
Chlamydia_trachomatis_RC_J_971	NC_021899	1	0	0
Chlamydia_trachomatis_RC_J_s_122	NC_021891	1	0	0
Chlamydia_trachomatis_RC_L2_55	NC_021893	1	0	0
Chlamydia_trachomatis_RC_L2_s_3	NC_021897	1	0	0
Chlamydia_trachomatis_RC_L2_s_46	NC_021887	1	0	0
Chlamydia_trachomatis_strain_D_13_96	NC_022119	1	0	0
Chlamydia_trachomatis_strain_D_14_96_genome_1_1041595	NC_022109	1	0	0
Chlamydia_trachomatis_strain_E_12_94_genome_1_1043010	NC_022108	1	0	0
Chlamydia_trachomatis_strain_F_1_93	NC_022117	1	0	0
Chlamydia_trachomatis_strain_F_2_93_genome_1_1042619	NC_022106	1	0	0
Chlamydia_trachomatis_strain_F_6_94	NC_022118	1	0	0
Chlamydia_trachomatis_strain_Ia20_97_genome_1_1043181	NC_022120	1	0	0
Chlamydia_trachomatis_strain_J_27_97_genome_1_1042783	NC_022110	1	0	0
Chlamydia_trachomatis_strain_J_31_98	NC_022121	1	0	0
Chlamydia_trachomatis_Sweden2	NC_017441	1	0	0
Chlamydophila_abortus_S26_3	NC_004552	1	0	0
Chlamydophila_caviae_GPIC_chromosome	NC_003361	1	0	0
Chlamydophila_felis_Fe_C_56	NC_007899	1	0	0
Chlamydophila_pecorum_E58_chromosome	NC_015408	1	0	0
Chlamydophila_psittaci_01DC11_chromosome	NC_017289	1	0	0
Chlamydophila_psittaci_02DC15_chromosome	NC_017292	1	0	0
Chlamydophila_psittaci_08DC60_chromosome	NC_017290	1	0	0
Chlamydophila_psittaci_6BC_chromosome	NC_015470	1	0	0
Chlamydophila_psittaci_6BC_chromosome	NC_017287	1	0	0
Chlamydophila_psittaci_C19_98_chromosome	NC_017291	1	0	0
Chlamydophila_psittaci_Mat116	NC_020248	1	0	0
Chlamydophila_psittaci_RD1	NC_014796	1	0	0
Chromobacterium_violaceum_ATCC_12472_chromosome	NC_005085	1	0	0
Clavibacter_michiganensis_subsp_michiganensis_NCPPB_382_plasmid_pCM2	NC_009479	0	1	0
Clostridium_botulinum_A3_str_Loch_Maree_plasmid_pCLK	NC_010418	0	1	0
Clostridium_botulinum_Ba4_str_657_plasmid_pCLJ	NC_012654	0	1	0
Clostridium_kluyveri_DSM_555_chromosome	NC_009706	0	1	0
Clostridium_kluyveri_NBRC_12016	NC_011837	0	1	0
Clostridium_saccharolyticum_WM1_chromosome	NC_014376	0	1	0
Comamonas_testosteroni_CNB_1_plasmid_pCNB	NC_010935	0	2	0
Coprococcus_sp_ART55_1_draft_genome_1_3123007	NC_021018	0	1	0
Cronobacter_sakazakii_Sp291	NC_020260	0	0	1
Cupriavidus_taiwanensis_LMG_19424_plasmid_pRALTA	NC_010529	0	1	0
Dechlorosoma_suillum_PS_chromosome	NC_016616	0	1	0
Deinococcus_geothermalis_DSM_11300_plasmid_pDGEO02	NC_009939	0	1	0
Desulfovibrio_hydrothermalis_AM13_=_DSM_14728_chromosome	NC_020055	0	1	0
Desulfovibrio_hydrothermalis_str_sp_nov_AM13_chromosome	NC_022579	0	1	0
Desulfurococcus_mucosus_DSM_2162_chromosome	NC_014961	0	1	0
Eggerthella_sp_YY7918	NC_015738	0	1	0
Enterobacter_aerogenes_EA1509E_plasmid_pEA1509_A	NC_020180	0	1	0
Enterobacter_asburiae_LF7a_chromosome	NC_015968	0	0	1
Enterobacter_cloacae_subsp_cloacae_ENHKU01_chromosome	NC_018405	0	0	1
Enterococcus_faecalis_V583_chromosome	NC_004668	0	1	0
Enterococcus_faecalis_V583_plasmid_pTEF1	NC_004669	0	1	0
Enterococcus_faecalis_V583_plasmid_pTEF2	NC_004671	0	1	0
Enterococcus_faecium_Aus0004_plasmid_AUS0004_p1	NC_017032	0	1	0
Enterococcus_faecium_Aus0085_plasmid_p2	NC_021995	0	1	0
Enterococcus_faecium_DO_plasmid_3	NC_017963	0	1	0
Enterococcus_faecium_NRRL_B_2354_plasmid_pNB2354_1	NC_020208	0	1	0
Enterococcus_hirae_ATCC_9790_chromosome	NC_018081	0	1	0
Enterococcus_mundtii_QU_25_DNA	NC_022878	0	1	0
Enterococcus_mundtii_QU_25_plasmid_pQY039_DNA	NC_022880	0	1	0
Erwinia_pyrifoliae_DSM_12163	NC_017390	0	0	1
Erysipelothrix_rhusiopathiae_str_Fujisawa_chromosome	NC_015601	0	1	0
Erysipelothrix_rhusiopathiae_SY1027	NC_021354	0	1	0
Escherichia_coli_55989_chromosome	NC_011748	1	0	0
Escherichia_coli_IAI1_chromosome	NC_011741	1	0	0
Escherichia_coli_KO11FL_chromosome	NC_016902	1	0	0
Escherichia_coli_O103_H2_str_12009	NC_013353	1	0	0
Escherichia_coli_O104_H4_str_2011C_3493_plasmid_pESBL_EA11	NC_018659	0	1	0
Eubacterium_cylindroides_T2_87_draft_genome_1_1966750	NC_021019	0	2	0
Eubacterium_rectale_ATCC_33656	NC_012781	0	2	0
Eubacterium_siraeum_70_3_draft_genome_1_2943413	NC_021011	0	1	0
Filifactor_alocis_ATCC_35896_chromosome	NC_016630	0	1	0
Fusobacterium_nucleatum_subsp_vincentii_3_1_36A2	NC_022196	0	1	0
Geobacter_metallireducens_GS_15_plasmid_unnamed	NC_007515	0	1	0
Geobacter_sulfurreducens_KN400_chromosome	NC_017454	0	0	1
Geobacter_sulfurreducens_PCA_chromosome	NC_002939	0	0	1
Hahella_chejuensis_KCTC_2396_chromosome	NC_007645	1	0	0
Halomonas_elongata_DSM_2581_chromosome	NC_014532	0	1	0
Helicobacter_pylori_Gambia94_24_chromosome	NC_017371	0	1	0
Hyphomicrobium_sp_MC1	NC_015717	1	0	0
Klebsiella_pneumoniae_342_plasmid_pKP91	NC_011281	0	1	0
Klebsiella_pneumoniae_JM45	NC_022082	0	0	1
Lactobacillus_acidophilus_30SC_chromosome	NC_015214	0	1	0
Lactobacillus_amylovorus_GRL_1112_chromosome	NC_014724	0	1	0
Lactobacillus_brevis_KB290_plasmid_pKB290_1_DNA	NC_020820	0	1	0
Lactobacillus_casei_str_Zhang_plasmid_plca36	NC_011352	0	1	0
Lactobacillus_delbrueckii_subsp_bulgaricus_2038_chromosome	NC_017469	0	1	0
Lactobacillus_delbrueckii_subsp_bulgaricus_ATCC_11842_chromosome	NC_008054	0	1	0
Lactobacillus_delbrueckii_subsp_bulgaricus_ND02_chromosome	NC_014727	0	1	0
Lactobacillus_gasseri_ATCC_33323_chromosome	NC_008530	0	1	0
Lactobacillus_helveticus_R0052_chromosome	NC_018528	0	1	0
Lactobacillus_johnsonii_FI9785_chromosome	NC_013504	0	1	0
Lactobacillus_kefiranofaciens_ZW3_plasmid_pWW2	NC_015603	0	1	0
Lactobacillus_paracasei_subsp_paracasei_8700_2_plasmid_1	NC_022114	0	1	0
Lactobacillus_plantarum_16_plasmid_Lp16C	NC_021516	0	1	0
Lactobacillus_plantarum_WCFS1_plasmid_pWCFS103	NC_006377	0	1	0
Lactobacillus_rhamnosus_GG_chromosome	NC_013198	0	1	0
Lactobacillus_rhamnosus_GG	NC_017482	0	1	0
Lactococcus_lactis_subsp_lactis_CV56_plasmid_pCV56A	NC_017483	0	1	0
Lactococcus_lactis_subsp_lactis_IO_1_DNA	NC_020450	0	1	0
Lawsonia_intracellularis_N343	NC_020127	1	0	0
Lawsonia_intracellularis_PHE_MN1_00_chromosome	NC_008011	1	0	0
Leadbetterella_byssophila_DSM_17132_chromosome	NC_014655	0	1	0
Leptospirillum_ferrooxidans_C2_3	NC_017094	0	1	0
Leuconostoc_citreum_KM20	NC_010471	0	1	0
Leuconostoc_citreum_KM20_plasmid_pLCK1	NC_010470	0	1	0
Leuconostoc_mesenteroides_subsp_mesenteroides_J18_plasmid_pKLE01	NC_016827	0	1	0
Listeria_monocytogenes_ATCC_19117	NC_018584	0	1	0
Listeria_monocytogenes_J1_220	NC_021830	0	1	0
Listeria_monocytogenes_SLCC2378	NC_018585	0	1	0
Listeria_monocytogenes_strain_J2_1091	NC_021825	0	1	0
Listonella_anguillarum_M3_plasmid	NC_022225	0	1	0
Mannheimia_haemolytica_M42548	NC_021082	0	1	0
Mannheimia_haemolytica_USMARC_2286	NC_021883	0	1	0
Marinobacter_aquaeolei_VT8_plasmid_pMAQU01	NC_008738	0	1	0
Meiothermus_silvanus_DSM_9946_plasmid_pMESIL02	NC_014214	0	1	0
Methylobacterium_extorquens_CM4_plasmid_pMCHL01	NC_011758	0	1	0
Methylobacterium_extorquens_DM4_plasmid_p1METDI	NC_012987	0	1	0
Mycoplasma_capricolum_subsp_capricolum_ATCC_27343_chromosome	NC_007633	0	1	0
Nitrosomonas_eutropha_C91_plasmid1	NC_008341	0	1	0
Nocardia_cyriacigeorgica_GUH_2	NC_016887	0	1	0
Nostoc_punctiforme_PCC_73102_plasmid_pNPUN02	NC_010632	0	1	0
Nostoc_sp_PCC_7120_plasmid_pCC7120alpha	NC_003276	0	1	0
Oceanimonas_sp_GK1_chromosome	NC_016745	0	1	0
Oceanithermus_profundus_DSM_14977_plasmid_pOCEPR01	NC_014753	0	1	0
Oligotropha_carboxidovorans_OM4_plasmid_pOC167B	NC_017539	0	1	0
Oligotropha_carboxidovorans_OM5_plasmid_pOC167	NC_015685	0	1	0
Orientia_tsutsugamushi_str_Boryong	NC_009488	0	1	0
Orientia_tsutsugamushi_str_Ikeda	NC_010793	0	3	0
Paenibacillus_polymyxa_SC2_plasmid_pSC2	NC_014628	0	1	0
Pandoraea_pnomenusa_3kgm	NC_022904	0	1	0
Pediococcus_claussenii_ATCC_BAA_344_plasmid_pPECL_5	NC_016608	0	1	0
Pedobacter_saltans_DSM_12145_chromosome	NC_015177	0	1	0
Porphyromonas_asaccharolytica_DSM_20707_chromosome	NC_015501	0	1	0
Porphyromonas_gingivalis_ATCC_33277	NC_010729	0	1	0
Porphyromonas_gingivalis_TDC60	NC_015571	0	1	0
Porphyromonas_gingivalis_W83_chromosome	NC_002950	0	1	0
Prevotella_dentalis_DSM_3688_chromosome_2	NC_019968	0	1	0
Prevotella_denticola_F0289_chromosome	NC_015311	0	2	0
Prevotella_intermedia_17_chromosome_chromosome_II	NC_017861	0	1	0
Prevotella_intermedia_17_chromosome_chromosome_I	NC_017860	0	0	1
Prevotella_melaninogenica_ATCC_25845_chromosome_II	NC_014371	0	1	0
Prevotella_sp_oral_taxon_299_str_F0039	NC_022124	0	1	0
Prevotella_sp_oral_taxon_299_str_F0039_plasmid	NC_022111	0	1	0
Pseudomonas_aeruginosa_B136_33	NC_020912	0	1	0
Pseudomonas_aeruginosa_UCBPP_PA14_chromosome	NC_008463	0	1	0
Pseudomonas_fluorescens_SBW25_chromosome	NC_012660	0	1	0
Pseudomonas_resinovorans_NBRC_106553_DNA	NC_021499	0	0	1
Pyrococcus_furiosus_COM1_chromosome	NC_018092	0	1	0
Pyrococcus_furiosus_DSM_3638_chromosome	NC_003413	0	1	0
Rahnella_aquatilis_HX2_plasmid_PRA1	NC_017060	0	0	1
Rhizobium_leguminosarum_bv_trifolii_WSM1325_plasmid_pR132503	NC_012853	0	1	0
Rhizobium_leguminosarum_bv_viciae_3841_plasmid_pRL7	NC_008382	0	1	0
Rickettsia_massiliae_str_AZT80_chromosome	NC_016931	0	1	0
Rickettsia_prowazekii_Rp22_chromosome	NC_017560	0	1	0
Rickettsia_prowazekii_str_Breinl	NC_020993	0	1	0
Rickettsia_prowazekii_str_Chernikova_chromosome	NC_017049	0	1	0
Rickettsia_prowazekii_str_Dachau_chromosome	NC_017051	0	1	0
Rickettsia_prowazekii_str_GvV257_chromosome	NC_017048	0	1	0
Rickettsia_prowazekii_str_Katsinyian_chromosome	NC_017050	0	1	0
Rickettsia_prowazekii_str_NMRC_Madrid_E	NC_020992	0	1	0
Rickettsia_prowazekii_str_RpGvF24_chromosome	NC_017057	0	1	0
Rickettsia_slovaca_str_D_CWPP_chromosome	NC_017065	0	1	0
Roseburia_hominis_A2_183_chromosome	NC_015977	0	1	0
Roseburia_intestinalis_M50_1_draft_genome_1_4143550	NC_021040	0	1	0
Roseiflexus_castenholzii_DSM_13941_chromosome	NC_009767	0	0	1
Roseobacter_denitrificans_plasmid_pTB1	NC_008386	0	1	0
Ruminococcus_sp_SR1_5_draft_genome_1_3545606	NC_021014	0	1	0
Runella_slithyformis_DSM_19594_plasmid_pRUNSL02	NC_015704	0	1	0
Runella_slithyformis_DSM_19594_plasmid_pRUNSL03	NC_015694	0	1	0
Saccharothrix_espanaensis_DSM_44229_complete_genome_1_9360653	NC_019673	0	1	0
Salmonella_bongori_N268_08	NC_021870	1	0	0
Salmonella_bongori_NCTC_12419	NC_015761	1	0	0
Salmonella_enterica_subsp_arizonae_serovar_62_z4	NC_010067	1	0	0
Salmonella_enterica_subsp_enterica_serovar_Agona_str_24249	NC_022991	1	0	0
Salmonella_enterica_subsp_enterica_serovar_Agona_str_SL483_chromosome	NC_011149	1	0	0
Salmonella_enterica_subsp_enterica_serovar_Bareilly_str_CFSAN000189	NC_021844	1	0	0
Salmonella_enterica_subsp_enterica_serovar_Bovismorbificans_str_3114_complete_genome_1_4677483	NC_022241	1	0	0
Salmonella_enterica_subsp_enterica_serovar_Choleraesuis_str_SC_B67_chromosome	NC_006905	1	0	0
Salmonella_enterica_subsp_enterica_Serovar_Cubana_str_CFSAN002050	NC_021818	1	0	0
Salmonella_enterica_subsp_enterica_serovar_Dublin_str_CT_02021853_chromosome	NC_011205	1	0	0
Salmonella_enterica_subsp_enterica_serovar_Enteritidis_str_P125109_chromosome	NC_011294	1	0	0
Salmonella_enterica_subsp_enterica_serovar_Gallinarum_pullorum_str_CDC1983_67	NC_022221	1	0	0
Salmonella_enterica_subsp_enterica_serovar_Gallinarum_pullorum_str_RKS5078_chromosome	NC_016831	1	0	0
Salmonella_enterica_subsp_enterica_serovar_Gallinarum_str_287_91_chromosome	NC_011274	1	0	0
Salmonella_enterica_subsp_enterica_serovar_Heidelberg_str_41578	NC_021810	1	0	0
Salmonella_enterica_subsp_enterica_serovar_Heidelberg_str_B182_chromosome	NC_017623	1	0	0
Salmonella_enterica_subsp_enterica_serovar_Heidelberg_str_CFSAN002069	NC_021812	1	0	0
Salmonella_enterica_subsp_enterica_serovar_Heidelberg_str_SL476_chromosome	NC_011083	1	0	0
Salmonella_enterica_subsp_enterica_serovar_Javiana_str_CFSAN001992	NC_020307	1	0	0
Salmonella_enterica_subsp_enterica_serovar_Newport_str_SL254_chromosome	NC_011080	1	0	0
Salmonella_enterica_subsp_enterica_serovar_Newport_str_SL254_plasmid_pSN254	NC_009140	0	1	0
Salmonella_enterica_subsp_enterica_serovar_Newport_str_USMARC_S3124_1	NC_021902	1	0	0
Salmonella_enterica_subsp_enterica_serovar_Paratyphi_A_str_AKU_12601_chromosome	NC_011147	1	0	0
Salmonella_enterica_subsp_enterica_serovar_Paratyphi_A_str_ATCC_9150_chromosome	NC_006511	1	0	0
Salmonella_enterica_subsp_enterica_serovar_Paratyphi_B_str_SPB7_chromosome	NC_010102	1	0	0
Salmonella_enterica_subsp_enterica_serovar_Paratyphi_C_strain_RKS4594_chromosome	NC_012125	1	0	0
Salmonella_enterica_subsp_enterica_serovar_Pullorum_str_S06004	NC_021984	1	0	0
Salmonella_enterica_subsp_enterica_serovar_Schwarzengrund_str_CVM19633_chromosome	NC_011094	1	0	0
Salmonella_enterica_subsp_enterica_serovar_Thompson_str_RM6836	NC_022525	1	0	0
Salmonella_enterica_subsp_enterica_serovar_Typhimurium_DT104_main_chromosome	NC_022569	1	0	0
Salmonella_enterica_subsp_enterica_serovar_Typhimurium_str_08_1736	NC_021820	1	0	0
Salmonella_enterica_subsp_enterica_serovar_Typhimurium_str_14028S_chromosome	NC_016856	1	0	0
Salmonella_enterica_subsp_enterica_serovar_Typhimurium_str_798_chromosome	NC_017046	1	0	0
Salmonella_enterica_subsp_enterica_serovar_Typhimurium_str_D23580_1_4879400	NC_016854	1	0	0
Salmonella_enterica_subsp_enterica_serovar_Typhimurium_str_DT2	NC_022544	1	0	0
Salmonella_enterica_subsp_enterica_serovar_Typhimurium_str_LT2_chromosome	NC_003197	1	0	0
Salmonella_enterica_subsp_enterica_serovar_Typhimurium_str_SL1344	NC_016810	1	0	0
Salmonella_enterica_subsp_enterica_serovar_Typhimurium_str_ST4_74_chromosome	NC_016857	1	0	0
Salmonella_enterica_subsp_enterica_serovar_Typhimurium_str_T000240	NC_016860	1	0	0
Salmonella_enterica_subsp_enterica_serovar_Typhimurium_str_U288	NC_021151	1	0	0
Salmonella_enterica_subsp_enterica_serovar_Typhimurium_str_UK_1_chromosome	NC_016863	1	0	0
Salmonella_enterica_subsp_enterica_serovar_Typhimurium_var_5_str_CFSAN001921	NC_021814	1	0	0
Salmonella_enterica_subsp_enterica_serovar_Typhimurium_var_5_str_CFSAN001921_plasmid_unnamed	NC_021815	0	1	0
Salmonella_enterica_subsp_enterica_serovar_Typhi_str_CT18	NC_003198	1	0	0
Salmonella_enterica_subsp_enterica_serovar_Typhi_str_P_stx_12	NC_016832	1	0	0
Salmonella_enterica_subsp_enterica_serovar_Typhi_str_Ty21a	NC_021176	1	0	0
Salmonella_enterica_subsp_enterica_serovar_Typhi_str_Ty2_chromosome	NC_004631	1	0	0
Salmonella_enterica_subsp_enterica_serovar_Weltevreden_str_2007_60_3289_1_1_298790	NT_187115	1	0	0
Serratia_marcescens_FGI94	NC_020064	0	0	1
Shewanella_sp_ANA_3_plasmid_1	NC_008573	0	1	0
Shigella_flexneri_2002017_chromosome	NC_017328	0	0	1
Shigella_flexneri_2a_str_2457T	NC_004741	0	0	1
Sinorhizobium_fredii_HH103_plasmid_pSfHH103d	NC_018299	0	1	0
Sinorhizobium_fredii_HH103_plasmid_pSfHH103d_partial_sequence	NT_187148	0	1	0
Sinorhizobium_meliloti_Rm41_plasmid_pSYMA	NC_018683	0	1	0
Sinorhizobium_meliloti_SM11_plasmid_pSmeSM11c	NC_017327	0	1	0
Slackia_heliotrinireducens_DSM_20476_chromosome	NC_013165	0	1	0
Sphingobacterium_sp_21_chromosome	NC_015277	0	1	0
Sphingobium_japonicum_UT26S_plasmid_pUT1	NC_014005	0	1	0
Sphingomonas_sp_MM_1_plasmid_pISP0	NC_020542	0	1	0
Sphingomonas_sp_MM_1_plasmid_pISP1	NC_020562	0	1	0
Sphingomonas_sp_MM_1_plasmid_pISP3	NC_020544	0	1	0
Spirosoma_linguale_DSM_74_chromosome	NC_013730	0	0	1
Spirosoma_linguale_DSM_74_plasmid_pSLIN01	NC_013731	0	1	0
Staphylococcus_aureus_08BA02176_chromosome	NC_018608	0	1	0
Staphylococcus_aureus_subsp_aureus_COL_chromosome	NC_002951	0	1	0
Staphylococcus_aureus_subsp_aureus_ST398	NC_017333	0	2	0
Staphylococcus_aureus_subsp_aureus_USA300_FPR3757_chromosome	NC_007793	0	1	0
Staphylococcus_aureus_subsp_aureus_USA300_FPR3757_plasmid_pUSA03	NC_007792	0	1	0
Streptococcus_agalactiae_09mas018883_complete_genome_1_2138694	NC_021485	0	1	0
Streptococcus_agalactiae_2603V_R_chromosome	NC_004116	0	1	0
Streptococcus_agalactiae_NEM316	NC_004368	0	1	0
Streptococcus_anginosus_C1051	NC_022244	0	2	0
Streptococcus_anginosus_C238	NC_022239	0	1	0
Streptococcus_constellatus_subsp_pharyngis_C1050	NC_022238	0	1	0
Streptococcus_constellatus_subsp_pharyngis_C232	NC_022236	0	1	0
Streptococcus_constellatus_subsp_pharyngis_C818	NC_022245	0	1	0
Streptococcus_infantarius_subsp_infantarius_CJ18_chromosome	NC_016826	0	1	0
Streptococcus_mutans_LJ23	NC_017768	0	1	0
Streptococcus_mutans_NN2025	NC_013928	0	1	0
Streptococcus_oligofermentans_AS_1_3089	NC_021175	0	1	0
Streptococcus_pasteurianus_ATCC_43144	NC_015600	0	1	0
Streptococcus_pneumoniae_70585	NC_012468	0	1	0
Streptococcus_pneumoniae_G54_chromosome	NC_011072	0	1	0
Streptococcus_pneumoniae_ST556_chromosome	NC_017769	0	1	0
Streptococcus_pneumoniae_Taiwan19F_14_chromosome	NC_012469	0	1	0
Streptococcus_suis_BM407_chromosome	NC_012926	0	1	0
Streptococcus_thermophilus_JIM_8232	NC_017581	0	1	0
Streptococcus_thermophilus_LMG_18311_chromosome	NC_006448	0	1	0
Streptococcus_uberis_0140J_chromosome	NC_012004	0	1	0
Streptomyces_flavogriseus_ATCC_33331_plasmid_pSFLA01	NC_016110	0	1	0
Streptomyces_sp_PAMC26508_plasmid_pSP01	NC_021056	0	1	0
Sulfurospirillum_deleyianum_DSM_6946_chromosome	NC_013512	0	1	0
Tannerella_forsythia_ATCC_43037_chromosome	NC_016610	0	1	0
Thermoanaerobacter_brockii_subsp_finnii_Ako_1_chromosome	NC_014964	0	1	0
Thermoanaerobacterium_thermosaccharolyticum_DSM_571_chromosome	NC_014410	0	1	0
Thermoanaerobacter_pseudethanolicus_ATCC_33223_chromosome	NC_010321	0	1	0
Thermobacillus_composti_KWC4_plasmid_pTHECO01	NC_019898	0	1	0
Thermovibrio_ammonificans_HB_1_plasmid_pTHEAM01	NC_014917	0	1	0
Thermus_scotoductus_SA_01_chromosome	NC_014974	0	1	0
Thermus_thermophilus_JL_18_plasmid_pTTJL1801	NC_017588	0	1	0
Thioalkalivibrio_sp_K90mix_plasmid_pTK9001	NC_013930	0	1	0
Vibrio_campbellii_ATCC_BAA_1116_chromosome_I	NC_022269	1	0	0
Vibrio_harveyi_ATCC_BAA_1116_chromosome_I	NC_009783	1	0	0
Vibrio_sp_Ex25_chromosome_1	NC_013456	1	0	0
Waddlia_chondrophila_WSU_86_1044_chromosome	NC_014225	1	0	0
Xanthobacter_autotrophicus_Py2_plasmid_pXAUT01	NC_009717	0	1	0
Xanthomonas_axonopodis_pv_citrumelo_F1_chromosome	NC_016010	0	1	0
Xenorhabdus_nematophila_ATCC_19061_plasmid_XNC1_p	NC_014170	0	1	0
Xylella_fastidiosa_M23_chromosome	NC_010577	0	1	0
Xylella_fastidiosa_subsp_fastidiosa_GB514_chromosome	NC_017562	0	1	0
Xylella_fastidiosa_Temecula1_chromosome	NC_004556	0	1	0
Yersinia_pestis_A1122_chromosome	NC_017168	0	0	1
Yersinia_pestis_Antiqua_chromosome	NC_008150	0	0	1
Yersinia_pestis_biovar_Medievalis_str_Harbin_35_chromosome	NC_017265	0	0	1
Yersinia_pestis_biovar_Microtus_str_91001_chromosome	NC_005810	0	0	1
Yersinia_pestis_CO92_chromosome	NC_003143	0	0	1
Yersinia_pestis_D106004_chromosome	NC_017154	0	0	1
Yersinia_pestis_D182038_chromosome	NC_017160	0	0	1
Yersinia_pestis_KIM_10_chromosome	NC_004088	0	0	1
Yersinia_pestis_Nepal516_chromosome	NC_008149	0	0	1
Yersinia_pestis_Pestoides_F_chromosome	NC_009381	0	0	1
Yersinia_pseudotuberculosis_PB1_+_plasmid_pYPTS01	NC_010635	1	0	0
