# Supplementary material for: T346Hunter: A Novel Web-Based Tool for the Prediction of Type III, Type IV and Type VI Secretion Systems in Bacterial Genomes
Source: PLoS One. 2015 Apr 13;10(4):e0119317. doi: 10.1371/journal.pone.0119317 (PMC4395097; doi:10.1371/journal.pone.0119317)
Supplement: S1 Data — (ZIP) [file pone.0119317.s009.zip]

Archive with 488 entries (487 files):
- T346Hunter_profiles/fles.fasta
- T346Hunter_profiles/fles.hmm
- T346Hunter_profiles/flga.hmm
- T346Hunter_profiles/flgb.hmm
- T346Hunter_profiles/flgc.hmm
- T346Hunter_profiles/flgd.hmm
- T346Hunter_profiles/flge.hmm
- T346Hunter_profiles/flgf.hmm
- T346Hunter_profiles/flgg.hmm
- T346Hunter_profiles/flgh.hmm
- T346Hunter_profiles/flgi.hmm
- T346Hunter_profiles/flgj.hmm
- T346Hunter_profiles/flgk.hmm
- T346Hunter_profiles/flgl.hmm
- T346Hunter_profiles/flgm.fasta
- T346Hunter_profiles/flgm.hmm
- T346Hunter_profiles/flgn.fasta
- T346Hunter_profiles/flgn.hmm
- T346Hunter_profiles/flha.hmm
- T346Hunter_profiles/flhb.hmm
- T346Hunter_profiles/flhf.hmm
- T346Hunter_profiles/flia.hmm
- T346Hunter_profiles/flic.hmm
- T346Hunter_profiles/flid.hmm
- T346Hunter_profiles/flie.hmm
- T346Hunter_profiles/flif.hmm
- T346Hunter_profiles/flig.hmm
- T346Hunter_profiles/flih.hmm
- T346Hunter_profiles/flii.hmm
- T346Hunter_profiles/flij.fasta
- T346Hunter_profiles/flij.hmm
- T346Hunter_profiles/flik.hmm
- T346Hunter_profiles/flil.hmm
- T346Hunter_profiles/flim.hmm
- T346Hunter_profiles/flin.hmm
- T346Hunter_profiles/flio.hmm
- T346Hunter_profiles/flip.hmm
- T346Hunter_profiles/fliq.hmm
- T346Hunter_profiles/flir.hmm
- T346Hunter_profiles/flis.hmm
- T346Hunter_profiles/flit.fasta
- T346Hunter_profiles/fliw.fasta
- T346Hunter_profiles/fliy.fasta
- T346Hunter_profiles/fliz.fasta
- T346Hunter_profiles/mota.hmm
- T346Hunter_profiles/motb.hmm
- T346Hunter_profiles/sct_bsar.fasta
- T346Hunter_profiles/sct_bsat.fasta
- T346Hunter_profiles/sct_bsau.fasta
- T346Hunter_profiles/sctc.hmm
- T346Hunter_profiles/sctd.hmm
- T346Hunter_profiles/sctf.fasta
- T346Hunter_profiles/sctf.hmm
- T346Hunter_profiles/scti.hmm
- T346Hunter_profiles/sctj.hmm
- T346Hunter_profiles/sctk.hmm
- T346Hunter_profiles/sctl.fasta
- T346Hunter_profiles/sctl.hmm
- T346Hunter_profiles/sctn.hmm
- T346Hunter_profiles/scto.hmm
- T346Hunter_profiles/sctp.hmm
- T346Hunter_profiles/sctq.fasta
- T346Hunter_profiles/sctq.hmm
- T346Hunter_profiles/sctr.hmm
- T346Hunter_profiles/scts.hmm
- T346Hunter_profiles/sctt.hmm
- T346Hunter_profiles/sctu.hmm
- T346Hunter_profiles/sctv.hmm
- T346Hunter_profiles/sctw.hmm
- T346Hunter_profiles/F.Orf169.F.fasta
- T346Hunter_profiles/F.Orf169.F.hmm
- T346Hunter_profiles/F.TraA.F.fasta
- T346Hunter_profiles/F.TraA.F.hmm
- T346Hunter_profiles/F.TraB.F.fasta
- T346Hunter_profiles/F.TraB.F.hmm
- T346Hunter_profiles/F.TraC.F.fasta
- T346Hunter_profiles/F.TraC.F.hmm
- T346Hunter_profiles/F.TraD.F.fasta
- T346Hunter_profiles/F.TraD.F.hmm
- T346Hunter_profiles/F.TraE.F.fasta
- T346Hunter_profiles/F.TraE.F.hmm
- T346Hunter_profiles/F.TraF.F.fasta
- T346Hunter_profiles/F.TraF.F.hmm
- T346Hunter_profiles/F.TraG.F.fasta
- T346Hunter_profiles/F.TraG.F.hmm
- T346Hunter_profiles/F.TraH.F.fasta
- T346Hunter_profiles/F.TraH.F.hmm
- T346Hunter_profiles/F.TraI.F.fasta
- T346Hunter_profiles/F.TraI.F.hmm
- T346Hunter_profiles/F.TraJ.F.fasta
- T346Hunter_profiles/F.TraK.F.fasta
- T346Hunter_profiles/F.TraK.F.hmm
- T346Hunter_profiles/F.TraL.F.fasta
- T346Hunter_profiles/F.TraL.F.hmm
- T346Hunter_profiles/F.TraM.F.fasta
- T346Hunter_profiles/F.TraM.F.hmm
- T346Hunter_profiles/F.TraN.F.fasta
- T346Hunter_profiles/F.TraN.F.hmm
- T346Hunter_profiles/F.TraP.F.fasta
- T346Hunter_profiles/F.TraQ.F.fasta
- T346Hunter_profiles/F.TraQ.F.hmm
- T346Hunter_profiles/F.TraR.F.fasta
- T346Hunter_profiles/F.TraS.F.fasta
- T346Hunter_profiles/GI.Tfc4.hmm
- T346Hunter_profiles/GI.Tfc5.fasta
- T346Hunter_profiles/GI.Tfc5.hmm
- T346Hunter_profiles/GI.Tfc6.fasta
- T346Hunter_profiles/GI.Tfc6.hmm
- T346Hunter_profiles/GI.Tfc7.fasta
- T346Hunter_profiles/GI.Tfc8.fasta
- T346Hunter_profiles/GI.Tfc8.hmm
- T346Hunter_profiles/GI.Tfc9.fasta
- T346Hunter_profiles/GI.Tfc9.hmm
- T346Hunter_profiles/GI.Tfc10.fasta
- T346Hunter_profiles/GI.Tfc10.hmm
- T346Hunter_profiles/GI.Tfc11.fasta
- T346Hunter_profiles/GI.Tfc11.hmm
- T346Hunter_profiles/GI.Tfc12.fasta
- T346Hunter_profiles/GI.Tfc12.hmm
- T346Hunter_profiles/GI.Tfc13.fasta
- T346Hunter_profiles/GI.Tfc13.hmm
- T346Hunter_profiles/GI.Tfc14.fasta
- T346Hunter_profiles/GI.Tfc14.hmm
- T346Hunter_profiles/GI.Tfc15.fasta
- T346Hunter_profiles/GI.Tfc15.hmm
- T346Hunter_profiles/GI.Tfc16.hmm
- T346Hunter_profiles/GI.Tfc17.fasta
- T346Hunter_profiles/GI.Tfc18.fasta
- T346Hunter_profiles/GI.Tfc19.hmm
- T346Hunter_profiles/GI.Tfc20.fasta
- T346Hunter_profiles/GI.Tfc21.fasta
- T346Hunter_profiles/GI.Tfc22.fasta
- T346Hunter_profiles/GI.Tfc22.hmm
- T346Hunter_profiles/GI.Tfc23.fasta
- T346Hunter_profiles/GI.Tfc23.hmm
- T346Hunter_profiles/GI.Tfc24.fasta
- T346Hunter_profiles/GI.Tfc24.hmm
- T346Hunter_profiles/GP.Orf2.P.fasta
- T346Hunter_profiles/GP.Orf3.P.fasta
- T346Hunter_profiles/GP.Orf5.P.fasta
- T346Hunter_profiles/GP.Orf7.P.fasta
- T346Hunter_profiles/GP.Orf9.P.fasta
- T346Hunter_profiles/GP.Orf10.P.fasta
- T346Hunter_profiles/GP.Orf11.P.fasta
- T346Hunter_profiles/GP.Orf12.P.fasta
- T346Hunter_profiles/GP.Orf13.P.fasta
- T346Hunter_profiles/GP.Orf13.Tn.fasta
- T346Hunter_profiles/GP.Orf13.Tn.hmm
- T346Hunter_profiles/GP.Orf14.Tn.fasta
- T346Hunter_profiles/GP.Orf14.Tn.hmm
- T346Hunter_profiles/GP.Orf15.P.fasta
- T346Hunter_profiles/GP.Orf15.Tn.fasta
- T346Hunter_profiles/GP.Orf15.Tn.hmm
- T346Hunter_profiles/GP.Orf16.Tn.fasta
- T346Hunter_profiles/GP.Orf16.Tn.hmm
- T346Hunter_profiles/GP.Orf17.Tn.fasta
- T346Hunter_profiles/GP.Orf17.Tn.hmm
- T346Hunter_profiles/GP.Orf19.Tn.fasta
- T346Hunter_profiles/GP.Orf19.Tn.hmm
- T346Hunter_profiles/GP.Orf21.Tn.fasta
- T346Hunter_profiles/GP.Orf21.Tn.hmm
- T346Hunter_profiles/GP.PcfC.fasta
- T346Hunter_profiles/GP.PcfH.fasta
- T346Hunter_profiles/GP.PrgA.fasta
- T346Hunter_profiles/GP.PrgB.fasta
- T346Hunter_profiles/GP.PrgC.fasta
- T346Hunter_profiles/GP.PrgD.fasta
- T346Hunter_profiles/GP.PrgF.fasta
- T346Hunter_profiles/GP.PrgH.fasta
- T346Hunter_profiles/GP.PrgI.fasta
- T346Hunter_profiles/GP.PrgJ.fasta
- T346Hunter_profiles/GP.PrgK.fasta
- T346Hunter_profiles/GP.PrgL.fasta
- T346Hunter_profiles/GP.TcpA.fasta
- T346Hunter_profiles/GP.TcpC.fasta
- T346Hunter_profiles/GP.TcpD.fasta
- T346Hunter_profiles/GP.TcpE.fasta
- T346Hunter_profiles/GP.TcpF.fasta
- T346Hunter_profiles/GP.TcpG.fasta
- T346Hunter_profiles/GP.TcpH.fasta
- T346Hunter_profiles/GP.YdcQ.fasta
- T346Hunter_profiles/GP.YdcQ.hmm
- T346Hunter_profiles/GP.YddB.fasta
- T346Hunter_profiles/GP.YddB.hmm
- T346Hunter_profiles/GP.YddC.fasta
- T346Hunter_profiles/GP.YddC.hmm
- T346Hunter_profiles/GP.YddD.fasta
- T346Hunter_profiles/GP.YddD.hmm
- T346Hunter_profiles/GP.YddE.fasta
- T346Hunter_profiles/GP.YddE.hmm
- T346Hunter_profiles/GP.YddG.fasta
- T346Hunter_profiles/GP.YddG.hmm
- T346Hunter_profiles/GP.YddH.hmm
- T346Hunter_profiles/I.DotA.fasta
- T346Hunter_profiles/I.DotB.fasta
- T346Hunter_profiles/I.DotC.fasta
- T346Hunter_profiles/I.DotD.fasta
- T346Hunter_profiles/I.IcmB.fasta
- T346Hunter_profiles/I.IcmC.fasta
- T346Hunter_profiles/I.IcmD.fasta
- T346Hunter_profiles/I.IcmE.fasta
- T346Hunter_profiles/I.IcmF.fasta
- T346Hunter_profiles/I.IcmG.fasta
- T346Hunter_profiles/I.IcmH.fasta
- T346Hunter_profiles/I.IcmJ.fasta
- T346Hunter_profiles/I.IcmK.fasta
- T346Hunter_profiles/ClpB.hmm
- T346Hunter_profiles/ClpV.hmm
- T346Hunter_profiles/HcP.hmm
- T346Hunter_profiles/ImpM.fasta
- T346Hunter_profiles/VasA.hmm
- T346Hunter_profiles/VasF.hmm
- T346Hunter_profiles/VasH.hmm
- T346Hunter_profiles/VasK.hmm
- T346Hunter_profiles/VCA0107.hmm
- T346Hunter_profiles/VCA0108.hmm
- T346Hunter_profiles/VCA0109.hmm
- T346Hunter_profiles/VCA0111.hmm
- T346Hunter_profiles/VCA0112.hmm
- T346Hunter_profiles/VCA0113.hmm
- T346Hunter_profiles/VCA0114.hmm
- T346Hunter_profiles/VCA0118.hmm
- T346Hunter_profiles/VCA0119.hmm
- T346Hunter_profiles/VCA0121.hmm
- T346Hunter_profiles/VCA0122.fasta
- T346Hunter_profiles/VgrG.hmm
- T346Hunter_profiles/flag.hmm
- T346Hunter_profiles/flbd.fasta
- T346Hunter_profiles/flbd.hmm
- T346Hunter_profiles/flen.fasta
- T346Hunter_profiles/flen.hmm
- T346Hunter_profiles/I.TraM.hmm
- T346Hunter_profiles/I.TraN.fasta
- T346Hunter_profiles/I.TraN.hmm
- T346Hunter_profiles/I.TraO.fasta
- T346Hunter_profiles/I.TraO.hmm
- T346Hunter_profiles/I.TraP.fasta
- T346Hunter_profiles/I.TraP.hmm
- T346Hunter_profiles/I.TraQ.fasta
- T346Hunter_profiles/I.TraQ.hmm
- T346Hunter_profiles/I.TraR.fasta
- T346Hunter_profiles/I.TraR.hmm
- T346Hunter_profiles/I.TraS.fasta
- T346Hunter_profiles/I.TraT.fasta
- T346Hunter_profiles/I.TraT.hmm
- T346Hunter_profiles/I.TraU.fasta
- T346Hunter_profiles/I.TraU.hmm
- T346Hunter_profiles/I.TraV.fasta
- T346Hunter_profiles/I.TraW.fasta
- T346Hunter_profiles/I.TraW.hmm
- T346Hunter_profiles/I.TraX.fasta
- T346Hunter_profiles/I.TraX.hmm
- T346Hunter_profiles/I.TraY.fasta
- T346Hunter_profiles/I.TraY.hmm
- T346Hunter_profiles/I.TrbA.fasta
- T346Hunter_profiles/I.TrbA.hmm
- T346Hunter_profiles/I.TrbB.fasta
- T346Hunter_profiles/I.TrbB.hmm
- T346Hunter_profiles/I.TrbC.fasta
- T346Hunter_profiles/I.TrbC.hmm
- T346Hunter_profiles/P.Cag1.fasta
- T346Hunter_profiles/P.Cag15.fasta
- T346Hunter_profiles/P.Cag26.fasta
- T346Hunter_profiles/P.CagAlpha.fasta
- T346Hunter_profiles/P.CagB.fasta
- T346Hunter_profiles/P.CagBeta.fasta
- T346Hunter_profiles/P.CagC.fasta
- T346Hunter_profiles/P.CagD.fasta
- T346Hunter_profiles/P.CagDelta.fasta
- T346Hunter_profiles/P.CagE.fasta
- T346Hunter_profiles/P.CagF.fasta
- T346Hunter_profiles/P.CagG.fasta
- T346Hunter_profiles/P.CagGamma.fasta
- T346Hunter_profiles/P.CagH.fasta
- T346Hunter_profiles/P.CagI.fasta
- T346Hunter_profiles/P.CagL.fasta
- T346Hunter_profiles/P.CagM.fasta
- T346Hunter_profiles/P.CagN.fasta
- T346Hunter_profiles/P.CagQ.fasta
- T346Hunter_profiles/P.CagS.fasta
- T346Hunter_profiles/P.CagT.fasta
- T346Hunter_profiles/P.CagU.fasta
- T346Hunter_profiles/P.CagV.fasta
- T346Hunter_profiles/P.CagW.fasta
- T346Hunter_profiles/P.CagX.fasta
- T346Hunter_profiles/P.CagY.fasta
- T346Hunter_profiles/P.CagZ.fasta
- T346Hunter_profiles/P.Cjp01.fasta
- T346Hunter_profiles/P.Cjp02.fasta
- T346Hunter_profiles/P.Cjp03.fasta
- T346Hunter_profiles/P.Cjp05.fasta
- T346Hunter_profiles/P.Cjp06.fasta
- T346Hunter_profiles/P.Cjp53.fasta
- T346Hunter_profiles/P.Cjp54.fasta
- T346Hunter_profiles/P.ComB2.hmm
- T346Hunter_profiles/P.ComB3.hmm
- T346Hunter_profiles/P.ComB4.hmm
- T346Hunter_profiles/P.ComB6.hmm
- T346Hunter_profiles/P.ComB7.hmm
- T346Hunter_profiles/P.ComB8.hmm
[truncated: 188 more entries]
