# Supplementary material for: T346Hunter: A Novel Web-Based Tool for the Prediction of Type III, Type IV and Type VI Secretion Systems in Bacterial Genomes
Source: PLoS One. 2015 Apr 13;10(4):e0119317. doi: 10.1371/journal.pone.0119317 (PMC4395097; doi:10.1371/journal.pone.0119317)
Supplement: S1 Data — (ZIP) [file pone.0119317.s009.zip › T346Hunter_profiles/fles.fasta]

>gi|520967832|ref|WP_020364151.1| flagellar sensor histidine kinase FleS [Pseudomonas syringae]
MSQAAQLTSAQSAQAQYSPELESRQGLEQAFSLFNQMSAQLTDSYGLLEARVTELKGELADAGAQRLQEL
AEKERLANRLQNLLDLLPGGVIVIDGMGVVREANPAAIDLLGQPLLGMLWRHVISRCFAPREDDGHEVSL
KDGRRLSIATRSLDAEPGQLVLLNDLTETRRLQEQLARHERLSSLGRMVASLAHQIRTPLSAAMIYASHL
TEQELPVETQQRFAARLKDRLHELEHQVRDMLVFARGELPLTDRLTPGALFHALQNAAVTHVQGVSVRWQ
CDSIDGELLCNRDTLVGALLNLIENAVQASAGRTLLKVHAYSRGNVLRVCFSDNGSGMDKAALARIGEPF
FTTKTTGTGLGLAVVTADG
>gi|327484665|gb|AEA79072.1| Flagellar sensor histidine kinase FleS [Vibrio cholerae LMA3984-4]
MMSSAVQEQHSHLDSLEDQVERYKQVLDVMPAGVILLDTQGIVREANPEAQRLLDVPLVGEKWYSVIQIA
FAPRDDDGHEISLRNGRKVRLAISASTTGQLILITDLTETRLLQSRISDLQRLSSLGRMVASLAHQVRTP
LSSAMLYAANLAAPNLPPATRERFQSKLVDRLHDLEKQVNDMLLFAKGGDNKVVMPFSIGDLAAEFMPMV
ETALKNNQIDYGQEVESEETMLLGNANALASALSNLVMNALQIAGKGSQIDVFFRPVNGELKISVQDNGP
GVPESLQHKIMEPFFTTRSQGTGLGLAVVQMVCRAHGGRLELISKEGEGACFTMCIPLERQADSSNSETG
E
>gi|54297676|ref|YP_124045.1| hypothetical protein lpp1727 [Legionella pneumophila str. Paris]
MNDMHYSNYQTCAVKPQIELSEWDILSSLPTALVILNAQGKVVWLNPSAEAMLGYGLIGSLWVDVIQKAF
VPRADDGHEVSLADGRRVHVAISSLESLPGILITLSDITASRDYEEAKENEKRLVSIGTMTAQLAHQIRT
PLSSAILYTEHLNNLPSLDHRIKNWIHRLQECHASIEQQIQDLLLFARGTSIEPKYIDMEFWCSQLMQRA
QPYIESYAAVLHVNNHLIARESSIHGESLIGAILNLIINALQSEATQIDLTLASMDDSGIQISVEDNGNG
MSEEVRAQAFSPFYTTKAQGTGLGLAVVFAVVKAHGGRVTLESTEGIGTQVTIYLPCLNRNVG
>gi|345125648|gb|EGW55516.1| flagellar sensor histidine kinase FleS [endosymbiont of Tevnia jerichonana (vent Tica)]
MSSQSLQPERRESLEAAFNLFNQLSEELTGSYRQLQEQVLQLNRELAATRSDRMSQLAEKERLADRLGRL
LETLPAGVVVLDGEERVVEANPAALRLIDGLTKGASWKVLELAAFEAQRLPAADWTLRDGRLLSVSSCAL
EHSPGRILVLLDVSETRRLQEHLNRQERLGAMGEMSAQLAHQLRTPLSSALLYVSQLGRDDLSSPQRERF
TGKLRSRLQHMESQIRDMLLFARGGAGAEEPLSLIELLKGFTTTLASELQQTSVSLHLDYSDAEAAQILG
RSDALLGVLGNLADNAVQHGARTICIRLSGGPLLTILFSDDGSGIAPEVRHQIFDPFFTTRPAGTGLGLA
VAQNVILAHGGEIHLLDSPAPGTRFQIELPRYQSCQREQLTERPLAADKVEPISRHRSAVL
>gi|491633723|ref|WP_005491258.1| Flagellar sensor histidine kinase FleS [Pseudoalteromonas luteoviolacea]
MALAQVMQSQLAHLANYNPCLLQEAYVGELSDLRQQASWLSHLVDTMPAGVVVLDGKGMIAKANQIAIDM
LGEPLEGERWFAVIQRSFRPQHDDGHEVSLKDGRLIKLDITALTPEPGQLILMTDLTETRRLQGRMAHMQ
RLSALGKMVASLAHQVRTPLSAAMLYAANLGSNTMAESARNRFQEKLMSRLKDLESQVNDMLLFAKSGEQ
NVVEAVSMQQLLSEVKTSADAMVSMNNSELEVELPEPDIEIMGNKTALASAITNLIHNSIQIIGRDAKVV
LKAAHDGVNPSLVRISVTDNGPGISPDIVDKIFEPFFTTKSQGTGLGLAVVNSVAHAHQGKVEVCNTTDG
GACFSLLLPILQTKSIDMLTNSQAHTLKEVV
>gi|387813721|ref|YP_005429204.1| histidine kinase FleS [Marinobacter hydrocarbonoclasticus ATCC 49840]
MSHAHVVMESRHQPDANAAADVNDKVTALFPQQDDEAVDSALELFNRMSRQITDSYRTLESRVNQLSGEL
SYESRQRQQELEQKEQLADRLSTLLNALPAGVVVLDKHGTVSQSNPAAIALLGEPLEGERWIDVIRRCFA
PRNDDGHEVSLKDGRRVSIEIRTMENQPGQLILLTDLTETRQLQSQLAHAQRLSAMGKMVASLAHQIRTP
LSAAILYGGHLSQPDLDEELRQRCASRLMSRLTHLEQQVRDMLIFARGETRLAEELDSSRLVEALESAVD
GLKLAPGVQVTLDNQVQTPCRLMCNRDALVGACTNLVNNSLEAGAADVSIVVSATSGRLEIRVSDNGPGF
EPGEAGRIMEAFYTTKSHGTGLGLAVVQAVVKAHQGEFSISSPGQQGADAIVRLPILTARF
>gi|386275276|gb|AFI85174.1| Flagellar sensor histidine kinase FleS [Methylophaga nitratireducenticrescens]
MNLKWPESSPHSESKVALKAIQPTKRNVVDIAEHQPLWTPPVTSKKTSASESRIADRLSSLLAVIPGGVV
VIDGMGVVQDCNQVAINLLGEPLTGQRWIDVIKRAFKPREDDGHDVSLADGRLVHISTSPLDKEPGQIIL
LQEVTETRQLQRKVAHLQRLSAMGEMAARLAHQIRTPLSSATLYLAPLLKPETEQTTQLKFARRLHDSLS
HMEQLVRNMLAFSRGDMNSTAPVSVNALIDELVQQFVAQPESESLNVQVINLVNDGYIYGCQPALVSALN
NLLNNARQACGQTGKITIHADYAEEGQQQFIEISIEDNGAGIAEADYDKILQPFYTTRSSGTGLGLAVVQ
SVARAHKGMLWLDSEQGVGSTFCLRLPVYRPSNTSQEQMQAGVKS
>gi|254969233|gb|EET26747.1| Flagellar sensor histidine kinase fleS [Acidithiobacillus caldus ATCC 51756]
MGKSPATQSKPDSAQLLEAFSLFNETSRELTEAYGTLQAEVARLGAELASANARLRAELRAREALNQRLS
LLLELLPGAVLVVDDAGAILQMNPEASRLLGSDKVGSVWHGLEDLRLGESGEEWLLQQPGKPIRRLAVAI
NALPDEGGQIVLLQDVTATRARQAAAQQRERLAAMGETMAGLAHQLRTPLATALLALEQMSWERGPEHIH
KQRQRALQRLRALETTIDKMLLFLRSGEVEGGRIGVADILDGLRENFAELYRQKNVDLRLPTLSADLFLT
GSREAWISILGNLLENALQFSPEGGTVRVDVAGVAGILHWTVCDEGPGVPTAERGRIFAPFYTRRRGGTG
LGLSIVRNFVESMGGSIQVMDTAQGACFRIQVPVWTQPEPILRSSTAQEPR
>gi|330721937|gb|EGG99882.1| Flagellar sensor histidine kinase FleS [gamma proteobacterium IMCC2047]
MAASAVQQLKNTSARRPNATLQAVAQFDHVAPISEQSQLQAAFDSFNLMSQQLTEAYQLLEQQVSELTAE
LAQTEARRETEVAARERVTGRLEGLLSALPVGVVVLDVSGRVQECNPAAIELLGEPLEGESWLNVIQRVF
APRLDDGHEVSLKDGRRVSIATRSLDGEPGQLIVLTDMTETRALQERLSRHQRLSALGKVAASLAHQIRT
PLSAAMLYGEHLLGGELAPEQQQRFAGKLMSRLNHLEQQVRDMLIFAKGDMPLDNRMSAEQLAAGIAAAM
EAPLATSESCCELTNNAAGCLLQCNSDALIGAVLNLVNNAIEVVGKGASITIELDKMANGYLRIRVMDQG
PGIPDGIKEQVREAFVTSKSHGTGLGLSIVESVVKAHRGEFLINSDVEKGVEITLLLPLVTQQVVEGAL
