# Supplementary material for: T346Hunter: A Novel Web-Based Tool for the Prediction of Type III, Type IV and Type VI Secretion Systems in Bacterial Genomes
Source: PLoS One. 2015 Apr 13;10(4):e0119317. doi: 10.1371/journal.pone.0119317 (PMC4395097; doi:10.1371/journal.pone.0119317)
Supplement: S1 Data — (ZIP) [file pone.0119317.s009.zip › T346Hunter_profiles/fles.hmm]

HMMER3/f [3.1b1 | May 2013]
NAME  fles
LENG  388
ALPH  amino
RF    no
MM    no
CONS  yes
CS    no
MAP   yes
DATE  Wed Feb 12 13:42:08 2014
NSEQ  9
EFFN  1.217285
CKSUM 3787127484
STATS LOCAL MSV      -11.4652  0.69945
STATS LOCAL VITERBI  -12.1700  0.69945
STATS LOCAL FORWARD   -6.0454  0.69945
HMM          A        C        D        E        F        G        H        I        K        L        M        N        P        Q        R        S        T        V        W        Y   
            m->m     m->i     m->d     i->m     i->i     d->m     d->d
  COMPO   2.45059  4.52861  3.00938  2.62734  3.56455  2.81377  3.72414  2.85681  2.74559  2.28756  3.60473  3.07957  3.44103  2.93814  2.85339  2.64278  2.82561  2.63926  4.86506  3.89266
          2.68404  4.42382  2.77528  2.73181  3.46429  2.40651  3.72441  3.29475  2.67812  2.69397  4.24277  2.90410  2.73725  3.17804  2.89809  2.37809  2.77570  2.98498  4.58633  3.61617
          0.79068  1.04866  1.62933  2.93697  0.05448  0.00000        *
      1   2.31287  4.80914  2.93940  2.02305  4.06380  3.41067  3.64032  3.47556  2.43180  3.07947  3.17717  2.94976  3.81961  2.53849  2.88303  2.39236  2.84867  3.15129  5.32273  3.98930     37 e - - -
          2.68618  4.42225  2.77519  2.73123  3.46354  2.40513  3.72494  3.29354  2.67741  2.69355  4.24690  2.90347  2.73739  3.18146  2.89801  2.37887  2.77519  2.98518  4.58477  3.61503
          0.02514  4.09169  4.81403  0.61958  0.77255  0.72146  0.66561
      2   2.32263  4.87431  2.80512  2.40222  4.29897  2.83955  3.69056  3.74157  2.48630  3.30659  4.10509  2.51357  3.80554  2.14780  2.94771  2.26983  2.88840  3.35242  5.50611  4.14846     38 q - - -
          2.68618  4.42225  2.77519  2.73123  3.46354  2.40513  3.72494  3.29354  2.67741  2.69355  4.24690  2.90347  2.73739  3.18146  2.89801  2.37887  2.77519  2.98518  4.58477  3.61503
          0.02514  4.09169  4.81403  0.61958  0.77255  0.72146  0.66561
      3   3.23688  4.62890  4.69827  4.20159  3.21145  4.39132  4.82245  2.14043  4.01422  0.90296  3.05526  4.44920  4.69328  4.24373  4.17671  3.78240  3.49846  1.88195  5.24420  4.08236     39 l - - -
          2.68618  4.42225  2.77519  2.73123  3.46354  2.40513  3.72494  3.29354  2.67741  2.69355  4.24690  2.90347  2.73739  3.18146  2.89801  2.37887  2.77519  2.98518  4.58477  3.61503
          0.02514  4.09169  4.81403  0.61958  0.77255  0.72146  0.66561
      4   2.66769  5.08270  2.45517  1.92754  4.38565  3.37367  3.61122  3.84383  2.14927  2.77646  4.14209  2.85320  3.80404  2.44028  2.84401  2.63837  2.90280  3.45164  5.53086  4.14197     40 e - - -
          2.68618  4.42225  2.77519  2.73123  3.46354  2.40513  3.72494  3.29354  2.67741  2.69355  4.24690  2.90347  2.73739  3.18146  2.89801  2.37887  2.77519  2.98518  4.58477  3.61503
          0.02514  4.09169  4.81403  0.61958  0.77255  0.72146  0.66561
      5   2.12842  4.69507  3.02655  2.23129  3.91411  3.43680  3.66579  3.31896  2.48308  2.95161  3.78914  3.00628  3.83964  2.57802  2.91613  2.42142  2.84102  3.02281  3.61795  3.91207     41 a - - -
          2.68618  4.42225  2.77519  2.73123  3.46354  2.40513  3.72494  3.29354  2.67741  2.69355  4.24690  2.90347  2.73739  3.18146  2.89801  2.37887  2.77519  2.98518  4.58477  3.61503
          0.02514  4.09169  4.81403  0.61958  0.77255  0.72146  0.66561
      6   1.03572  4.26505  3.47736  3.19200  4.26481  3.06117  4.26027  3.57702  3.22886  3.32775  4.21354  3.37803  2.60549  3.54089  3.53471  2.52484  2.81579  3.12162  5.63134  4.42017     42 a - - -
          2.68618  4.42225  2.77519  2.73123  3.46354  2.40513  3.72494  3.29354  2.67741  2.69355  4.24690  2.90347  2.73739  3.18146  2.89801  2.37887  2.77519  2.98518  4.58477  3.61503
          0.02514  4.09169  4.81403  0.61958  0.77255  0.72146  0.66561
      7   2.81882  4.43011  3.70026  2.63466  1.71821  3.78259  3.92217  2.67482  3.14151  2.00632  3.36561  3.56192  4.16103  3.44140  3.43150  3.08476  3.05577  2.55148  4.64799  3.21554     43 f - - -
          2.68618  4.42225  2.77519  2.73123  3.46354  2.40513  3.72494  3.29354  2.67741  2.69355  4.24690  2.90347  2.73739  3.18146  2.89801  2.37887  2.77519  2.98518  4.58477  3.61503
          0.02514  4.09169  4.81403  0.61958  0.77255  0.72146  0.66561
      8   2.80100  5.27440  2.11641  1.97466  4.59424  3.30318  3.71279  4.08006  2.60297  3.59285  4.39490  2.31063  3.83851  2.85460  3.13844  1.81727  3.06559  3.66681  5.76207  4.31991     44 s - - -
          2.68618  4.42225  2.77519  2.73123  3.46354  2.40513  3.72494  3.29354  2.67741  2.69355  4.24690  2.90347  2.73739  3.18146  2.89801  2.37887  2.77519  2.98518  4.58477  3.61503
          0.02514  4.09169  4.81403  0.61958  0.77255  0.72146  0.66561
      9   2.63808  4.37021  3.63739  3.21934  3.49549  3.49279  4.09326  2.78571  3.09864  1.42691  3.55586  3.51438  4.03281  3.46674  3.37645  2.04207  2.97170  2.60733  5.07246  3.77829     45 l - - -
          2.68618  4.42225  2.77519  2.73123  3.46354  2.40513  3.72494  3.29354  2.67741  2.69355  4.24690  2.90347  2.73739  3.18146  2.89801  2.37887  2.77519  2.98518  4.58477  3.61503
          0.02514  4.09169  4.81403  0.61958  0.77255  0.72146  0.66561
     10   2.90516  4.50791  3.91224  3.53053  1.19743  3.72604  3.97335  2.93755  3.47274  2.45543  3.61345  3.74223  2.76599  3.72879  3.70314  3.15316  3.21690  2.80358  4.48370  2.93161     46 f - - -
          2.68618  4.42225  2.77519  2.73123  3.46354  2.40513  3.72494  3.29354  2.67741  2.69355  4.24690  2.90347  2.73739  3.18146  2.89801  2.37887  2.77519  2.98518  4.58477  3.61503
          0.02514  4.09169  4.81403  0.61958  0.77255  0.72146  0.66561
     11   2.85959  5.06723  2.66036  2.45037  4.02022  3.38501  2.77306  3.92019  2.58202  3.45568  4.33075  1.38702  3.92910  2.98586  2.97459  2.85057  3.14126  3.56021  5.36208  3.88557     47 n - - -
          2.68618  4.42225  2.77519  2.73123  3.46354  2.40513  3.72494  3.29354  2.67741  2.69355  4.24690  2.90347  2.73739  3.18146  2.89801  2.37887  2.77519  2.98518  4.58477  3.61503
          0.02514  4.09169  4.81403  0.61958  0.77255  0.72146  0.66561
     12   2.66289  4.94795  2.94699  2.15469  4.23480  3.43208  3.61188  3.66095  2.30536  2.78794  4.01696  2.93905  3.83120  2.21658  2.44640  2.38586  2.88927  3.31017  5.40571  4.06778     48 e - - -
          2.68618  4.42225  2.77519  2.73123  3.46354  2.40513  3.72494  3.29354  2.67741  2.69355  4.24690  2.90347  2.73739  3.18146  2.89801  2.37887  2.77519  2.98518  4.58477  3.61503
          0.02514  4.09169  4.81403  0.61958  0.77255  0.72146  0.66561
     13   2.64050  4.37644  3.45885  2.54399  3.48666  3.59945  3.86278  2.73394  2.82929  2.16249  2.32400  3.32656  3.98460  3.17003  3.17539  2.85975  2.46177  2.54284  4.97215  3.73961     49 l - - -
          2.68618  4.42225  2.77519  2.73123  3.46354  2.40513  3.72494  3.29354  2.67741  2.69355  4.24690  2.90347  2.73739  3.18146  2.89801  2.37887  2.77519  2.98518  4.58477  3.61503
          0.02514  4.09169  4.81403  0.61958  0.77255  0.72146  0.66561
     14   2.43688  4.35720  3.41256  3.24437  4.30297  3.08378  4.34514  3.85821  3.33324  3.56334  4.47449  3.42950  3.84188  3.66611  3.60837  0.80267  2.93448  3.34435  5.65877  4.38934     50 s - - -
          2.68618  4.42225  2.77519  2.73123  3.46354  2.40513  3.72494  3.29354  2.67741  2.69355  4.24690  2.90347  2.73739  3.18146  2.89801  2.37887  2.77519  2.98518  4.58477  3.61503
          0.02514  4.09169  4.81403  0.61958  0.77255  0.72146  0.66561
     15   2.46486  5.09901  2.98909  2.15574  4.44838  3.47421  3.60045  3.87296  1.97323  3.36648  4.15961  2.96069  3.86807  2.40575  2.01517  2.72956  2.96532  3.49639  5.49371  4.17250     51 k - - -
          2.68618  4.42225  2.77519  2.73123  3.46354  2.40513  3.72494  3.29354  2.67741  2.69355  4.24690  2.90347  2.73739  3.18146  2.89801  2.37887  2.77519  2.98518  4.58477  3.61503
          0.02514  4.09169  4.81403  0.61958  0.77255  0.72146  0.66561
     16   2.71139  4.97851  2.79853  1.87714  4.25158  3.40882  3.66488  3.65094  2.40664  3.23403  4.06829  2.92623  3.85308  2.02912  2.83101  2.71256  2.95058  2.76927  5.46146  4.11181     52 e - - -
          2.68618  4.42225  2.77519  2.73123  3.46354  2.40513  3.72494  3.29354  2.67741  2.69355  4.24690  2.90347  2.73739  3.18146  2.89801  2.37887  2.77519  2.98518  4.58477  3.61503
          0.02514  4.09169  4.81403  0.61958  0.77255  0.72146  0.66561
     17   2.45496  4.43057  4.37808  3.84265  3.31093  4.12349  4.53325  1.89605  3.70570  1.20336  3.16465  4.11151  4.46597  3.96246  3.91818  3.45969  3.23728  2.07090  5.15942  3.99715     53 l - - -
          2.68618  4.42225  2.77519  2.73123  3.46354  2.40513  3.72494  3.29354  2.67741  2.69355  4.24690  2.90347  2.73739  3.18146  2.89801  2.37887  2.77519  2.98518  4.58477  3.61503
          0.02514  4.09169  4.81403  0.61958  0.77255  0.58957  0.80870
     18   2.76101  4.39491  3.84385  3.30008  3.44028  3.75520  4.14663  2.50169  3.17230  1.97033  2.77227  3.64139  4.16875  3.50246  3.46551  3.06182  1.61537  2.37336  5.07501  3.86410     54 t - - -
          2.68618  4.42225  2.77519  2.73123  3.46354  2.40513  3.72494  3.29354  2.67741  2.69355  4.24690  2.90347  2.73739  3.18146  2.89801  2.37887  2.77519  2.98518  4.58477  3.61503
          0.02334  4.16521  4.88755  0.61958  0.77255  0.52666  0.89299
     19   2.42373  5.07740  2.36999  1.97557  4.38427  2.88047  3.62589  3.84570  2.19534  3.36694  3.40502  2.88793  3.81848  2.74019  2.88052  2.63221  2.89079  3.44799  5.53453  4.14241     55 e - - -
          2.68618  4.42225  2.77519  2.73123  3.46354  2.40513  3.72494  3.29354  2.67741  2.69355  4.24690  2.90347  2.73739  3.18146  2.89801  2.37887  2.77519  2.98518  4.58477  3.61503
          0.02187  4.22937  4.95172  0.61958  0.77255  0.57922  0.82174
     20   1.86088  4.37013  3.50646  2.96587  3.62629  3.49731  3.92608  2.91356  2.90871  2.36862  2.99565  3.34618  3.95831  3.22957  3.26363  2.00094  2.86527  2.67335  5.07289  3.83311     56 a - - -
          2.68618  4.42225  2.77519  2.73123  3.46354  2.40513  3.72494  3.29354  2.67741  2.69355  4.24690  2.90347  2.73739  3.18146  2.89801  2.37887  2.77519  2.98518  4.58477  3.61503
          0.02187  4.22937  4.95172  0.61958  0.77255  0.57922  0.82174
     21   2.36112  4.28772  3.69993  3.16722  3.28950  3.62663  3.93454  2.41554  3.08437  2.50579  3.43815  3.49309  4.04551  3.38177  3.37701  2.57770  2.90430  2.53828  4.79964  1.83984     57 y - - -
          2.68618  4.42225  2.77519  2.73123  3.46354  2.40513  3.72494  3.29354  2.67741  2.69355  4.24690  2.90347  2.73739  3.18146  2.89801  2.37887  2.77519  2.98518  4.58477  3.61503
          0.02187  4.22937  4.95172  0.61958  0.77255  0.57922  0.82174
     22   2.72818  5.02490  2.98888  2.48698  4.40064  2.51290  3.67777  3.83377  2.32929  3.36275  4.15927  2.99734  3.88617  2.03342  2.14777  2.44677  2.96819  3.45606  5.52228  4.18930     58 q - - -
          2.68618  4.42225  2.77519  2.73123  3.46354  2.40513  3.72494  3.29354  2.67741  2.69355  4.24690  2.90347  2.73739  3.18146  2.89801  2.37887  2.77519  2.98518  4.58477  3.61503
          0.02187  4.22937  4.95172  0.61958  0.77255  0.57922  0.82174
     23   2.39078  4.47900  3.31123  2.75554  3.66587  3.52635  3.79339  3.01628  2.71538  2.26679  3.59573  3.20489  3.19994  2.63453  3.11029  2.76786  2.28257  2.49749  5.06736  3.80710     59 l - - -
          2.68618  4.42225  2.77519  2.73123  3.46354  2.40513  3.72494  3.29354  2.67741  2.69355  4.24690  2.90347  2.73739  3.18146  2.89801  2.37887  2.77519  2.98518  4.58477  3.61503
          0.02187  4.22937  4.95172  0.61958  0.77255  0.57922  0.82174
     24   3.00056  4.42683  4.47359  3.90373  3.26794  4.16106  4.50663  2.26687  3.77516  1.15413  2.61896  4.14890  4.47390  3.98303  3.95761  3.47508  2.65228  1.99988  5.08272  3.94767     60 l - - -
          2.68618  4.42225  2.77519  2.73123  3.46354  2.40513  3.72494  3.29354  2.67741  2.69355  4.24690  2.90347  2.73739  3.18146  2.89801  2.37887  2.77519  2.98518  4.58477  3.61503
          0.02187  4.22937  4.95172  0.61958  0.77255  0.57922  0.82174
     25   2.88593  5.30480  2.74142  1.78287  4.65157  3.47049  3.70598  4.09952  2.08605  3.57566  4.37848  2.94273  3.93376  1.72238  2.73474  2.83388  3.11508  3.70496  5.69412  4.33479     61 q - - -
          2.68618  4.42225  2.77519  2.73123  3.46354  2.40513  3.72494  3.29354  2.67741  2.69355  4.24690  2.90347  2.73739  3.18146  2.89801  2.37887  2.77519  2.98518  4.58477  3.61503
          0.02187  4.22937  4.95172  0.61958  0.77255  0.57922  0.82174
     26   2.19429  5.03937  2.88506  2.00905  4.35236  3.42563  3.64192  3.79968  2.38013  3.33367  4.11431  2.92390  3.83919  2.48861  2.53139  2.22127  2.90877  3.41788  5.50912  4.13892     62 e - - -
          2.68618  4.42225  2.77519  2.73123  3.46354  2.40513  3.72494  3.29354  2.67741  2.69355  4.24690  2.90347  2.73739  3.18146  2.89801  2.37887  2.77519  2.98518  4.58477  3.61503
          0.02187  4.22937  4.95172  0.61958  0.77255  0.57922  0.82174
     27   2.80855  5.20993  2.89894  2.14045  4.56338  3.48690  3.65802  4.00609  2.27100  3.48523  4.27225  2.56488  3.90586  1.82564  2.16375  2.77236  3.02991  3.61164  5.60329  4.25747     63 q - - -
          2.68618  4.42225  2.77519  2.73123  3.46354  2.40513  3.72494  3.29354  2.67741  2.69355  4.24690  2.90347  2.73739  3.18146  2.89801  2.37887  2.77519  2.98518  4.58477  3.61503
          0.02187  4.22937  4.95172  0.61958  0.77255  0.57922  0.82174
     28   2.79125  4.34829  3.93295  3.40057  3.29720  3.81756  3.18817  2.49430  3.22106  2.10613  3.40454  3.69960  4.20842  3.56682  3.46946  3.12719  3.03862  1.31363  4.88251  3.57452     64 v - - -
          2.68618  4.42225  2.77519  2.73123  3.46354  2.40513  3.72494  3.29354  2.67741  2.69355  4.24690  2.90347  2.73739  3.18146  2.89801  2.37887  2.77519  2.98518  4.58477  3.61503
          0.02187  4.22937  4.95172  0.61958  0.77255  0.57922  0.82174
     29   2.07526  4.45701  3.33427  2.79039  3.72635  3.46460  3.83299  3.07635  2.76106  2.42273  3.65504  2.79286  3.90909  3.08647  3.15638  2.23113  2.55849  2.48205  5.12171  3.86200     65 a - - -
          2.68618  4.42225  2.77519  2.73123  3.46354  2.40513  3.72494  3.29354  2.67741  2.69355  4.24690  2.90347  2.73739  3.18146  2.89801  2.37887  2.77519  2.98518  4.58477  3.61503
          0.02187  4.22937  4.95172  0.61958  0.77255  0.57922  0.82174
     30   2.69759  5.17558  2.49177  2.00015  4.50674  3.40982  2.73498  3.98188  2.36479  3.46843  4.22646  2.87938  3.83158  2.21641  2.47519  2.65713  2.93075  3.56068  5.60513  4.20385     66 e - - -
          2.68618  4.42225  2.77519  2.73123  3.46354  2.40513  3.72494  3.29354  2.67741  2.69355  4.24690  2.90347  2.73739  3.18146  2.89801  2.37887  2.77519  2.98518  4.58477  3.61503
          0.02187  4.22937  4.95172  0.61958  0.77255  0.57922  0.82174
     31   3.50881  4.80750  5.10160  4.57722  3.19812  4.77554  5.10264  1.89665  4.38696  0.73156  3.00190  4.82812  4.94626  4.51436  4.48893  4.16872  3.73966  2.29249  5.33568  4.23673     67 l - - -
          2.68618  4.42225  2.77519  2.73123  3.46354  2.40513  3.72494  3.29354  2.67741  2.69355  4.24690  2.90347  2.73739  3.18146  2.89801  2.37887  2.77519  2.98518  4.58477  3.61503
          0.02187  4.22937  4.95172  0.61958  0.77255  0.57922  0.82174
     32   2.19939  5.02968  2.57187  2.36489  4.36350  2.83928  3.64797  3.82047  2.24621  3.35389  4.12757  2.53959  3.82249  2.76807  2.91213  2.39974  2.58708  3.42565  5.53129  4.14659     68 a - - -
          2.68618  4.42225  2.77519  2.73123  3.46354  2.40513  3.72494  3.29354  2.67741  2.69355  4.24690  2.90347  2.73739  3.18146  2.89801  2.37887  2.77519  2.98518  4.58477  3.61503
          0.08750  4.22937  2.67045  0.61958  0.77255  0.57922  0.82174
     33   2.12478  4.98256  2.83793  2.16175  4.31166  2.60556  3.65516  3.75344  2.41771  3.30433  4.09592  2.58363  3.82956  2.78636  2.48895  2.65752  2.90608  3.37857  5.49471  4.13017     69 a - - -
          2.68623  4.42230  2.77525  2.73128  3.46359  2.40518  3.72443  3.29359  2.67746  2.69360  4.24695  2.90329  2.73745  3.18118  2.89806  2.37892  2.77525  2.98523  4.58482  3.61461
          0.18687  1.81456  4.88755  0.66654  0.72048  0.65048  0.73772
     34   2.89214  5.19963  2.55569  1.22628  4.59981  3.36721  3.84887  4.06308  2.70908  3.61714  4.46748  2.93093  2.33931  3.01400  3.17816  2.86041  3.18031  3.67563  5.77492  4.40026     72 e - - -
          2.68618  4.42225  2.77519  2.73123  3.46354  2.40513  3.72494  3.29354  2.67741  2.69355  4.24690  2.90347  2.73739  3.18146  2.89801  2.37887  2.77519  2.98518  4.58477  3.61503
          0.02334  4.16521  4.88755  0.61958  0.77255  0.50272  0.92858
     35   3.05668  3.17525  4.68668  4.11254  3.20019  4.22810  4.58791  2.29953  3.95088  0.99457  2.51722  4.29318  4.53311  4.11645  4.07358  3.55906  3.29593  2.29607  5.05626  3.92595     73 l - - -
          2.68618  4.42225  2.77519  2.73123  3.46354  2.40513  3.72494  3.29354  2.67741  2.69355  4.24690  2.90347  2.73739  3.18146  2.89801  2.37887  2.77519  2.98518  4.58477  3.61503
          0.02159  4.24222  4.96457  0.61958  0.77255  0.56374  0.84183
     36   1.80619  4.42293  3.38607  2.83704  3.59064  3.53363  3.82697  2.98119  2.78792  2.42010  3.56246  2.79175  3.94421  3.11609  3.16194  2.50721  2.85841  2.73602  3.55378  3.75039     74 a - - -
          2.68618  4.42225  2.77519  2.73123  3.46354  2.40513  3.72494  3.29354  2.67741  2.69355  4.24690  2.90347  2.73739  3.18146  2.89801  2.37887  2.77519  2.98518  4.58477  3.61503
          0.02159  4.24222  4.96457  0.61958  0.77255  0.56374  0.84183
     37   2.36497  4.85526  2.45649  2.44929  4.10283  3.44629  3.65724  3.52422  2.45335  2.78586  3.92818  2.97243  3.84218  2.54310  2.92002  2.37710  2.57661  3.19331  5.35572  3.34231     75 a - - -
          2.68618  4.42225  2.77519  2.73123  3.46354  2.40513  3.72494  3.29354  2.67741  2.69355  4.24690  2.90347  2.73739  3.18146  2.89801  2.37887  2.77519  2.98518  4.58477  3.61503
          0.02159  4.24222  4.96457  0.61958  0.77255  0.56374  0.84183
     38   2.19322  4.76958  3.05229  2.30986  4.00452  3.46280  3.68338  3.40977  2.49519  3.03114  3.18300  3.01720  3.20660  2.57727  2.94608  2.67936  2.32248  3.10068  5.29310  3.97235     76 a - - -
          2.68618  4.42225  2.77519  2.73123  3.46354  2.40513  3.72494  3.29354  2.67741  2.69355  4.24690  2.90347  2.73739  3.18146  2.89801  2.37887  2.77519  2.98518  4.58477  3.61503
          0.02159  4.24222  4.96457  0.61958  0.77255  0.56374  0.84183
     39   2.65685  5.10165  2.85648  2.02297  4.42284  3.01405  3.05440  3.89010  2.36362  3.39589  4.15486  2.54094  3.18494  2.72706  2.51869  2.40860  2.88965  3.48077  5.54918  4.15492     77 e - - -
          2.68618  4.42225  2.77519  2.73123  3.46354  2.40513  3.72494  3.29354  2.67741  2.69355  4.24690  2.90347  2.73739  3.18146  2.89801  2.37887  2.77519  2.98518  4.58477  3.61503
          0.02159  4.24222  4.96457  0.61958  0.77255  0.56374  0.84183
     40   1.84452  4.46770  3.33736  2.78340  3.66377  3.51948  3.80703  3.03657  2.72942  2.73072  3.60618  3.22258  3.92970  3.06913  2.74570  2.43380  2.85785  2.48303  5.06509  3.10214     78 a - - -
          2.68618  4.42225  2.77519  2.73123  3.46354  2.40513  3.72494  3.29354  2.67741  2.69355  4.24690  2.90347  2.73739  3.18146  2.89801  2.37887  2.77519  2.98518  4.58477  3.61503
          0.02159  4.24222  4.96457  0.61958  0.77255  0.56374  0.84183
     41   2.64282  5.01745  2.58020  2.38009  4.31347  3.42569  3.62268  3.76436  2.37279  3.30081  4.07525  2.91717  3.82301  2.32864  2.31694  2.38921  2.58613  3.38295  5.47958  3.38242     79 r - - -
          2.68618  4.42225  2.77519  2.73123  3.46354  2.40513  3.72494  3.29354  2.67741  2.69355  4.24690  2.90347  2.73739  3.18146  2.89801  2.37887  2.77519  2.98518  4.58477  3.61503
          0.02159  4.24222  4.96457  0.61958  0.77255  0.56374  0.84183
     42   2.66566  4.72678  3.17034  2.60864  3.96517  3.50418  3.71672  3.35322  2.47418  2.57612  3.83596  2.68880  3.90293  2.89752  1.96439  2.45109  2.90058  2.70490  5.25969  3.96568     80 r - - -
          2.68618  4.42225  2.77519  2.73123  3.46354  2.40513  3.72494  3.29354  2.67741  2.69355  4.24690  2.90347  2.73739  3.18146  2.89801  2.37887  2.77519  2.98518  4.58477  3.61503
          0.02159  4.24222  4.96457  0.61958  0.77255  0.56374  0.84183
     43   2.63665  4.84536  3.03178  2.27763  4.08996  3.01711  3.65632  3.50681  2.23632  2.80328  3.17385  2.98924  3.85046  2.55206  2.54139  2.66742  2.86631  3.18114  5.34004  3.26954     81 k - - -
          2.68618  4.42225  2.77519  2.73123  3.46354  2.40513  3.72494  3.29354  2.67741  2.69355  4.24690  2.90347  2.73739  3.18146  2.89801  2.37887  2.77519  2.98518  4.58477  3.61503
          0.02159  4.24222  4.96457  0.61958  0.77255  0.56374  0.84183
     44   2.36917  5.04776  2.88990  2.19801  4.35739  3.42734  3.63705  3.80722  2.17975  3.33806  4.11476  2.92045  3.83627  2.11877  2.84038  2.36663  2.60129  3.42240  5.51133  4.13725     82 q - - -
          2.68618  4.42225  2.77519  2.73123  3.46354  2.40513  3.72494  3.29354  2.67741  2.69355  4.24690  2.90347  2.73739  3.18146  2.89801  2.37887  2.77519  2.98518  4.58477  3.61503
          0.02159  4.24222  4.96457  0.61958  0.77255  0.56374  0.84183
     45   2.69826  4.97143  2.90446  1.75297  4.24335  3.44976  3.67897  3.65874  2.43603  2.81760  4.04934  2.96433  3.86954  2.46324  2.88065  2.70505  2.31952  3.31691  5.45708  4.10732     83 e - - -
          2.68618  4.42225  2.77519  2.73123  3.46354  2.40513  3.72494  3.29354  2.67741  2.69355  4.24690  2.90347  2.73739  3.18146  2.89801  2.37887  2.77519  2.98518  4.58477  3.61503
          0.02159  4.24222  4.96457  0.61958  0.77255  0.56374  0.84183
     46   2.62757  3.13853  4.06965  3.51212  3.34826  3.66461  4.13613  2.51540  3.39548  1.58861  3.33412  3.72010  4.10741  3.64366  3.60804  2.28354  2.90328  2.09341  4.88708  3.68845     84 l - - -
          2.68618  4.42225  2.77519  2.73123  3.46354  2.40513  3.72494  3.29354  2.67741  2.69355  4.24690  2.90347  2.73739  3.18146  2.89801  2.37887  2.77519  2.98518  4.58477  3.61503
          0.02159  4.24222  4.96457  0.61958  0.77255  0.43992  1.03307
     47   1.74892  5.06329  2.54409  2.19761  4.37745  3.42740  3.68503  3.82757  2.46553  3.37016  4.15405  2.93190  3.86107  2.81129  2.54871  2.44576  2.94266  3.44517  5.55557  4.17577     85 a - - -
          2.68618  4.42225  2.77519  2.73123  3.46354  2.40513  3.72494  3.29354  2.67741  2.69355  4.24690  2.90347  2.73739  3.18146  2.89801  2.37887  2.77519  2.98518  4.58477  3.61503
          0.02033  4.30177  5.02412  0.61958  0.77255  0.48576  0.95510
     48   2.18573  4.72358  3.11059  2.16184  3.93883  3.49677  3.72099  3.32885  2.55391  2.45563  3.81235  3.06865  3.89215  2.62308  2.99525  2.46126  2.88077  2.68571  5.25695  3.95037     86 e - - -
          2.68618  4.42225  2.77519  2.73123  3.46354  2.40513  3.72494  3.29354  2.67741  2.69355  4.24690  2.90347  2.73739  3.18146  2.89801  2.37887  2.77519  2.98518  4.58477  3.61503
          0.02033  4.30177  5.02412  0.61958  0.77255  0.48576  0.95510
     49   3.04114  5.33685  3.29880  2.10633  4.77978  3.69135  3.69899  4.15765  1.42151  3.57992  4.40077  3.17297  4.06702  2.81667  1.67690  3.00697  3.22392  3.79040  5.62855  4.39107     87 k - - -
          2.68618  4.42225  2.77519  2.73123  3.46354  2.40513  3.72494  3.29354  2.67741  2.69355  4.24690  2.90347  2.73739  3.18146  2.89801  2.37887  2.77519  2.98518  4.58477  3.61503
          0.02033  4.30177  5.02412  0.61958  0.77255  0.48576  0.95510
     50   2.81026  5.32165  2.33743  1.47491  4.63905  3.40138  3.72572  4.12812  2.55300  3.61823  4.39194  2.86623  3.05358  2.50648  3.07254  2.41447  3.05840  3.70181  5.76678  4.33160     88 e - - -
          2.68618  4.42225  2.77519  2.73123  3.46354  2.40513  3.72494  3.29354  2.67741  2.69355  4.24690  2.90347  2.73739  3.18146  2.89801  2.37887  2.77519  2.98518  4.58477  3.61503
          0.02033  4.30177  5.02412  0.61958  0.77255  0.48576  0.95510
     51   2.42909  5.12250  3.23213  2.66963  4.51728  3.60357  3.72086  3.91578  2.20822  3.42077  4.24781  3.14269  4.00770  1.82617  1.65988  2.90024  3.11461  3.56417  5.54911  4.27872     89 r - - -
          2.68618  4.42225  2.77519  2.73123  3.46354  2.40513  3.72494  3.29354  2.67741  2.69355  4.24690  2.90347  2.73739  3.18146  2.89801  2.37887  2.77519  2.98518  4.58477  3.61503
          0.02033  4.30177  5.02412  0.61958  0.77255  0.48576  0.95510
     52   2.60398  4.43732  4.83317  4.27921  3.47983  4.39753  4.82009  1.61241  4.15963  1.36834  3.32302  4.46035  4.69353  4.35084  4.30400  3.73775  3.34626  1.56565  5.31768  4.16066     90 l - - -
          2.68618  4.42225  2.77519  2.73123  3.46354  2.40513  3.72494  3.29354  2.67741  2.69355  4.24690  2.90347  2.73739  3.18146  2.89801  2.37887  2.77519  2.98518  4.58477  3.61503
          0.02033  4.30177  5.02412  0.61958  0.77255  0.48576  0.95510
     53   1.83276  4.95509  2.87524  2.03280  4.33529  3.40376  3.73703  3.77422  2.54211  3.34317  4.13926  2.53764  3.86830  2.87648  3.01770  2.41191  2.59001  3.39433  5.54858  4.18572     91 a - - -
          2.68618  4.42225  2.77519  2.73123  3.46354  2.40513  3.72494  3.29354  2.67741  2.69355  4.24690  2.90347  2.73739  3.18146  2.89801  2.37887  2.77519  2.98518  4.58477  3.61503
          0.02033  4.30177  5.02412  0.61958  0.77255  0.48576  0.95510
     54   2.65038  5.00388  2.22138  2.40206  4.28858  3.00940  3.64009  3.73576  2.40097  2.87193  4.06187  2.68681  3.83775  2.46491  2.63016  2.64462  2.88175  3.36289  3.85898  4.10017     92 d - - -
          2.68618  4.42225  2.77519  2.73123  3.46354  2.40513  3.72494  3.29354  2.67741  2.69355  4.24690  2.90347  2.73739  3.18146  2.89801  2.37887  2.77519  2.98518  4.58477  3.61503
          0.15055  4.30177  2.06972  0.61958  0.77255  0.48576  0.95510
     55   2.84985  4.88645  3.40795  2.89145  4.43159  3.51197  3.82114  3.87421  2.25086  3.41660  4.28859  3.27311  4.01510  2.99077  1.14634  2.35808  3.13799  3.51022  5.51226  4.27909     93 r - - -
          2.68618  4.42225  2.77519  2.73123  3.46354  2.40513  3.72494  3.29354  2.67741  2.69355  4.24690  2.90347  2.73739  3.18146  2.89801  2.37887  2.77519  2.98518  4.58477  3.61503
          0.02312  4.17434  4.89669  0.61958  0.77255  0.39970  1.11025
     56   2.83323  4.47388  3.66376  2.66500  3.30471  3.78894  3.99789  2.78332  3.06322  1.26789  3.43168  3.55245  4.17116  3.41424  3.35328  3.09045  3.06570  2.64383  4.88052  2.96066     94 l - - -
          2.68618  4.42225  2.77519  2.73123  3.46354  2.40513  3.72494  3.29354  2.67741  2.69355  4.24690  2.90347  2.73739  3.18146  2.89801  2.37887  2.77519  2.98518  4.58477  3.61503
          0.02033  4.30177  5.02412  0.61958  0.77255  0.48576  0.95510
     57   2.66747  4.94820  2.97831  2.25426  4.21649  2.92660  3.66450  3.64732  2.25401  3.21898  4.01661  2.97307  3.86021  2.56640  2.88397  1.92211  2.89890  3.29890  3.70953  4.07896     95 s - - -
          2.68618  4.42225  2.77519  2.73123  3.46354  2.40513  3.72494  3.29354  2.67741  2.69355  4.24690  2.90347  2.73739  3.18146  2.89801  2.37887  2.77519  2.98518  4.58477  3.61503
          0.02033  4.30177  5.02412  0.61958  0.77255  0.48576  0.95510
     58   2.64740  5.06599  2.62141  2.37204  4.37509  3.00755  3.14061  3.83590  2.37445  2.87681  4.11739  2.67157  3.82556  2.52039  2.55034  2.40613  2.62304  3.43740  5.52064  4.13311     96 e - - -
          2.68618  4.42225  2.77519  2.73123  3.46354  2.40513  3.72494  3.29354  2.67741  2.69355  4.24690  2.90347  2.73739  3.18146  2.89801  2.37887  2.77519  2.98518  4.58477  3.61503
          0.02033  4.30177  5.02412  0.61958  0.77255  0.48576  0.95510
     59   3.47390  4.75207  5.21033  4.66135  3.30386  4.81562  5.19106  1.85656  4.52474  0.80939  3.07650  4.88931  4.98063  4.60864  4.61671  4.18879  3.70321  1.92636  5.42946  4.37145     97 l - - -
          2.68618  4.42225  2.77519  2.73123  3.46354  2.40513  3.72494  3.29354  2.67741  2.69355  4.24690  2.90347  2.73739  3.18146  2.89801  2.37887  2.77519  2.98518  4.58477  3.61503
          0.02033  4.30177  5.02412  0.61958  0.77255  0.48576  0.95510
     60   3.45828  4.80539  5.02514  4.52964  3.27284  4.64994  5.08169  2.25805  4.33540  0.70365  3.08967  4.75499  4.90554  4.50111  4.45168  4.05762  3.71388  2.02373  5.37736  4.25880     98 l - - -
          2.68618  4.42225  2.77519  2.73123  3.46354  2.40513  3.72494  3.29354  2.67741  2.69355  4.24690  2.90347  2.73739  3.18146  2.89801  2.37887  2.77519  2.98518  4.58477  3.61503
          0.02033  4.30177  5.02412  0.61958  0.77255  0.48576  0.95510
     61   2.45914  5.35509  1.90622  1.80587  4.67756  3.39303  3.74926  4.17089  2.60169  3.66103  4.43979  2.50264  3.89702  2.87620  3.13362  2.15156  3.09077  3.74097  5.81164  4.36696     99 e - - -
          2.68618  4.42225  2.77519  2.73123  3.46354  2.40513  3.72494  3.29354  2.67741  2.69355  4.24690  2.90347  2.73739  3.18146  2.89801  2.37887  2.77519  2.98518  4.58477  3.61503
          0.02033  4.30177  5.02412  0.61958  0.77255  0.48576  0.95510
     62   2.12598  4.27439  3.75403  3.20318  3.50311  3.59081  4.02970  2.71783  3.13477  2.05541  3.47337  3.52049  4.03940  3.42024  3.43756  2.50888  2.23514  2.05268  4.98515  3.76958    100 v - - -
          2.68618  4.42225  2.77519  2.73123  3.46354  2.40513  3.72494  3.29354  2.67741  2.69355  4.24690  2.90347  2.73739  3.18146  2.89801  2.37887  2.77519  2.98518  4.58477  3.61503
          0.02033  4.30177  5.02412  0.61958  0.77255  0.48576  0.95510
     63   3.57091  4.84257  5.29140  4.71541  3.17323  4.88469  5.17535  1.98055  4.57172  0.79220  2.13103  4.95330  4.98988  4.57744  4.61908  4.24763  3.78143  2.45337  5.33585  4.33543    101 l - - -
          2.68618  4.42225  2.77519  2.73123  3.46354  2.40513  3.72494  3.29354  2.67741  2.69355  4.24690  2.90347  2.73739  3.18146  2.89801  2.37887  2.77519  2.98518  4.58477  3.61503
          0.02033  4.30177  5.02412  0.61958  0.77255  0.48576  0.95510
     64   3.42605  5.08746  4.08179  3.99696  4.92120  3.75191  5.01855  4.60428  4.09650  4.17167  5.25337  4.25117  0.31393  4.47022  4.27347  3.61143  3.90405  4.19508  5.96459  5.05406    102 P - - -
          2.68618  4.42225  2.77519  2.73123  3.46354  2.40513  3.72494  3.29354  2.67741  2.69355  4.24690  2.90347  2.73739  3.18146  2.89801  2.37887  2.77519  2.98518  4.58477  3.61503
          0.02033  4.30177  5.02412  0.61958  0.77255  0.48576  0.95510
     65   1.44707  4.31652  3.72424  3.28129  4.15765  1.86435  4.26227  3.46430  3.25605  3.22538  4.08293  3.47673  3.88705  3.54686  3.58573  2.61039  2.33131  2.49029  5.54864  4.33370    103 a - - -
          2.68618  4.42225  2.77519  2.73123  3.46354  2.40513  3.72494  3.29354  2.67741  2.69355  4.24690  2.90347  2.73739  3.18146  2.89801  2.37887  2.77519  2.98518  4.58477  3.61503
          0.02033  4.30177  5.02412  0.61958  0.77255  0.48576  0.95510
     66   1.59971  4.35527  3.67876  3.50775  4.68165  0.96669  4.59884  4.07937  3.65308  3.80541  4.63917  3.58267  3.90327  3.90283  3.92272  2.61058  2.94813  3.46345  6.00567  4.83955    104 g - - -
          2.68618  4.42225  2.77519  2.73123  3.46354  2.40513  3.72494  3.29354  2.67741  2.69355  4.24690  2.90347  2.73739  3.18146  2.89801  2.37887  2.77519  2.98518  4.58477  3.61503
          0.02033  4.30177  5.02412  0.61958  0.77255  0.48576  0.95510
     67   3.23810  4.57680  4.92065  4.45462  3.65674  4.51249  5.12342  1.92823  4.29759  1.89610  3.50546  4.64474  4.86675  4.58414  4.47777  3.92664  3.51907  0.80902  5.61873  4.38368    105 v - - -
          2.68618  4.42225  2.77519  2.73123  3.46354  2.40513  3.72494  3.29354  2.67741  2.69355  4.24690  2.90347  2.73739  3.18146  2.89801  2.37887  2.77519  2.98518  4.58477  3.61503
          0.02033  4.30177  5.02412  0.61958  0.77255  0.48576  0.95510
     68   3.30184  4.55560  5.18039  4.66740  3.68690  4.76369  5.30731  1.51275  4.56774  1.84839  3.46825  4.85729  5.00548  4.77937  4.72335  4.15073  3.55266  0.94305  5.70091  4.52564    106 v - - -
          2.68618  4.42225  2.77519  2.73123  3.46354  2.40513  3.72494  3.29354  2.67741  2.69355  4.24690  2.90347  2.73739  3.18146  2.89801  2.37887  2.77519  2.98518  4.58477  3.61503
          0.02033  4.30177  5.02412  0.61958  0.77255  0.48576  0.95510
     69   3.29569  4.55836  5.14059  4.63172  3.70373  4.74272  5.29585  1.61830  4.52692  1.94151  3.48997  4.83062  4.99711  4.75735  4.69606  4.13135  3.54988  0.85775  5.71410  4.52579    107 v - - -
          2.68618  4.42225  2.77519  2.73123  3.46354  2.40513  3.72494  3.29354  2.67741  2.69355  4.24690  2.90347  2.73739  3.18146  2.89801  2.37887  2.77519  2.98518  4.58477  3.61503
          0.02033  4.30177  5.02412  0.61958  0.77255  0.48576  0.95510
     70   3.42152  4.69079  5.21789  4.67102  3.36280  4.79358  5.19699  1.65045  4.54568  0.95192  3.13650  4.87895  4.97289  4.63947  4.63827  4.16586  3.65365  1.76649  5.45881  4.38655    108 l - - -
          2.68618  4.42225  2.77519  2.73123  3.46354  2.40513  3.72494  3.29354  2.67741  2.69355  4.24690  2.90347  2.73739  3.18146  2.89801  2.37887  2.77519  2.98518  4.58477  3.61503
          0.02033  4.30177  5.02412  0.61958  0.77255  0.48576  0.95510
     71   3.18161  5.72862  0.83921  2.27460  5.05081  3.36998  4.01280  4.65770  3.11855  4.15434  5.04230  2.29341  4.04036  3.19999  3.75281  3.05737  3.50448  4.20170  6.25866  4.72033    109 d - - -
          2.68618  4.42225  2.77519  2.73123  3.46354  2.40513  3.72494  3.29354  2.67741  2.69355  4.24690  2.90347  2.73739  3.18146  2.89801  2.37887  2.77519  2.98518  4.58477  3.61503
          0.02033  4.30177  5.02412  0.61958  0.77255  0.48576  0.95510
     72   2.38324  4.90115  2.57099  2.46310  4.21820  2.17889  3.70087  3.64301  2.29032  3.22950  4.03055  2.98448  3.85888  2.84185  2.96716  2.67138  2.61810  2.86536  5.45131  4.10072    110 g - - -
          2.68618  4.42225  2.77519  2.73123  3.46354  2.40513  3.72494  3.29354  2.67741  2.69355  4.24690  2.90347  2.73739  3.18146  2.89801  2.37887  2.77519  2.98518  4.58477  3.61503
          0.02033  4.30177  5.02412  0.61958  0.77255  0.48576  0.95510
     73   2.38258  4.98230  2.97086  2.20600  4.26246  3.45271  3.14705  3.70134  2.22779  3.25695  2.96934  2.95323  3.84608  2.32382  2.86630  2.43288  2.88640  3.33798  5.45352  4.09165    111 e - - -
          2.68618  4.42225  2.77519  2.73123  3.46354  2.40513  3.72494  3.29354  2.67741  2.69355  4.24690  2.90347  2.73739  3.18146  2.89801  2.37887  2.77519  2.98518  4.58477  3.61503
          0.02033  4.30177  5.02412  0.61958  0.77255  0.48576  0.95510
     74   3.00192  5.11927  2.74886  2.07837  4.79805  0.89808  4.17128  4.28740  3.11557  3.87939  4.76082  3.17863  4.08043  3.38368  3.55369  3.02762  3.37292  3.85140  5.97595  4.68273    112 g - - -
          2.68618  4.42225  2.77519  2.73123  3.46354  2.40513  3.72494  3.29354  2.67741  2.69355  4.24690  2.90347  2.73739  3.18146  2.89801  2.37887  2.77519  2.98518  4.58477  3.61503
          0.02033  4.30177  5.02412  0.61958  0.77255  0.48576  0.95510
     75   2.35215  4.44749  3.39884  2.83167  3.60264  3.58592  3.82433  2.66251  2.48423  2.66201  3.04971  3.26908  3.96777  3.10588  2.46487  2.82264  2.59280  2.27286  5.02053  3.77116    113 v - - -
          2.68618  4.42225  2.77519  2.73123  3.46354  2.40513  3.72494  3.29354  2.67741  2.69355  4.24690  2.90347  2.73739  3.18146  2.89801  2.37887  2.77519  2.98518  4.58477  3.61503
          0.02033  4.30177  5.02412  0.61958  0.77255  0.48576  0.95510
     76   3.29085  4.55421  5.16909  4.69360  3.81661  4.73981  5.40889  1.41162  4.59593  2.29065  3.59428  4.87530  5.03005  4.85845  4.77675  4.15371  3.55948  0.83823  5.84334  4.62749    114 v - - -
          2.68618  4.42225  2.77519  2.73123  3.46354  2.40513  3.72494  3.29354  2.67741  2.69355  4.24690  2.90347  2.73739  3.18146  2.89801  2.37887  2.77519  2.98518  4.58477  3.61503
          0.02033  4.30177  5.02412  0.61958  0.77255  0.48576  0.95510
     77   2.42191  4.64668  3.21239  2.64981  3.84682  3.52905  3.74733  3.22586  2.58019  2.53166  3.74128  3.13136  3.91883  2.39663  2.47681  2.50353  2.88672  2.34424  5.18973  3.90557    115 v - - -
          2.68618  4.42225  2.77519  2.73123  3.46354  2.40513  3.72494  3.29354  2.67741  2.69355  4.24690  2.90347  2.73739  3.18146  2.89801  2.37887  2.77519  2.98518  4.58477  3.61503
          0.02033  4.30177  5.02412  0.61958  0.77255  0.48576  0.95510
     78   2.68988  5.13297  2.55772  1.77566  4.44803  3.43132  3.64352  3.91592  2.20825  3.42257  4.18517  2.90787  3.84336  2.25046  2.86968  2.65989  2.92270  3.50924  3.71022  4.18161    116 e - - -
          2.68618  4.42225  2.77519  2.73123  3.46354  2.40513  3.72494  3.29354  2.67741  2.69355  4.24690  2.90347  2.73739  3.18146  2.89801  2.37887  2.77519  2.98518  4.58477  3.61503
          0.02033  4.30177  5.02412  0.61958  0.77255  0.48576  0.95510
     79   1.81196  2.78583  3.93049  3.36499  3.35530  3.63910  4.04726  2.64249  3.26870  2.17398  2.75504  3.62120  4.06502  3.52498  3.51192  2.59540  2.87409  2.43480  4.85523  3.65408    117 a - - -
          2.68618  4.42225  2.77519  2.73123  3.46354  2.40513  3.72494  3.29354  2.67741  2.69355  4.24690  2.90347  2.73739  3.18146  2.89801  2.37887  2.77519  2.98518  4.58477  3.61503
          0.02033  4.30177  5.02412  0.61958  0.77255  0.48576  0.95510
     80   3.15533  5.12711  3.05293  2.99291  4.56750  3.53546  4.36997  4.39760  3.32574  3.99813  4.96769  0.57741  4.21700  3.66209  3.67956  3.21729  3.56227  3.97313  5.82137  4.49938    118 N - - -
          2.68618  4.42225  2.77519  2.73123  3.46354  2.40513  3.72494  3.29354  2.67741  2.69355  4.24690  2.90347  2.73739  3.18146  2.89801  2.37887  2.77519  2.98518  4.58477  3.61503
          0.02033  4.30177  5.02412  0.61958  0.77255  0.48576  0.95510
     81   2.89745  4.98410  3.00635  2.75057  4.45157  3.47459  4.00353  3.96552  2.73012  3.51833  4.41483  3.21830  1.21249  2.13449  3.07334  2.94797  3.22099  3.59871  5.67600  4.37171    119 p - - -
          2.68618  4.42225  2.77519  2.73123  3.46354  2.40513  3.72494  3.29354  2.67741  2.69355  4.24690  2.90347  2.73739  3.18146  2.89801  2.37887  2.77519  2.98518  4.58477  3.61503
          0.02033  4.30177  5.02412  0.61958  0.77255  0.48576  0.95510
     82   1.88229  4.59256  3.23155  2.19978  3.82153  3.51593  3.79707  2.76470  2.68034  2.85917  3.72633  3.16564  3.92855  3.01579  3.10018  2.46180  2.88622  2.55364  5.19295  3.91219    120 a - - -
          2.68618  4.42225  2.77519  2.73123  3.46354  2.40513  3.72494  3.29354  2.67741  2.69355  4.24690  2.90347  2.73739  3.18146  2.89801  2.37887  2.77519  2.98518  4.58477  3.61503
          0.02033  4.30177  5.02412  0.61958  0.77255  0.48576  0.95510
     83   0.53824  4.46898  3.96180  3.79961  4.54273  3.27762  4.76111  3.73824  3.82895  3.59751  4.59733  3.82044  4.05908  4.13189  4.03258  2.82381  3.13212  3.31283  5.92272  4.78165    121 A - - -
          2.68618  4.42225  2.77519  2.73123  3.46354  2.40513  3.72494  3.29354  2.67741  2.69355  4.24690  2.90347  2.73739  3.18146  2.89801  2.37887  2.77519  2.98518  4.58477  3.61503
          0.02033  4.30177  5.02412  0.61958  0.77255  0.48576  0.95510
     84   2.66379  4.44877  3.40175  2.53564  3.59822  3.60085  3.84859  1.89098  2.79851  2.35317  3.54674  3.29348  3.98876  2.78810  3.16246  2.49082  2.89644  2.69673  5.02549  3.77917    122 i - - -
          2.68618  4.42225  2.77519  2.73123  3.46354  2.40513  3.72494  3.29354  2.67741  2.69355  4.24690  2.90347  2.73739  3.18146  2.89801  2.37887  2.77519  2.98518  4.58477  3.61503
          0.02033  4.30177  5.02412  0.61958  0.77255  0.48576  0.95510
     85   2.22790  5.18425  2.30506  2.15296  4.50806  3.42177  3.66519  3.98083  2.42946  3.48070  4.24419  2.56908  3.85437  2.77829  2.09670  2.68242  2.95791  3.56607  5.63065  4.22598    123 r - - -
          2.68618  4.42225  2.77519  2.73123  3.46354  2.40513  3.72494  3.29354  2.67741  2.69355  4.24690  2.90347  2.73739  3.18146  2.89801  2.37887  2.77519  2.98518  4.58477  3.61503
          0.02033  4.30177  5.02412  0.61958  0.77255  0.48576  0.95510
     86   3.61070  4.90923  5.19754  4.64411  3.15436  4.85722  5.13529  2.35753  4.44636  0.70761  2.06102  4.90512  4.98460  4.52249  4.52180  4.23712  3.82688  2.56739  5.32140  4.28539    124 l - - -
          2.68618  4.42225  2.77519  2.73123  3.46354  2.40513  3.72494  3.29354  2.67741  2.69355  4.24690  2.90347  2.73739  3.18146  2.89801  2.37887  2.77519  2.98518  4.58477  3.61503
          0.02033  4.30177  5.02412  0.61958  0.77255  0.48576  0.95510
     87   3.58498  4.86583  5.22603  4.69910  3.23000  4.87486  5.20230  1.89206  4.51249  0.68745  3.02285  4.94413  5.02251  4.60825  4.59534  4.27302  3.81283  2.33976  5.39077  4.31140    125 L - - -
          2.68618  4.42225  2.77519  2.73123  3.46354  2.40513  3.72494  3.29354  2.67741  2.69355  4.24690  2.90347  2.73739  3.18146  2.89801  2.37887  2.77519  2.98518  4.58477  3.61503
          0.02033  4.30177  5.02412  0.61958  0.77255  0.48576  0.95510
     88   3.03123  5.24840  1.75689  2.54530  4.92884  1.01211  4.15639  4.47794  3.21567  4.03298  4.90262  3.08241  4.06164  3.36034  3.75751  3.01929  3.40443  3.99803  6.10332  4.74551    126 g - - -
          2.68618  4.42225  2.77519  2.73123  3.46354  2.40513  3.72494  3.29354  2.67741  2.69355  4.24690  2.90347  2.73739  3.18146  2.89801  2.37887  2.77519  2.98518  4.58477  3.61503
          0.02033  4.30177  5.02412  0.61958  0.77255  0.48576  0.95510
     89   2.66055  4.93987  2.95526  1.83217  4.20353  2.92317  3.66797  3.63609  2.45121  3.21237  4.01056  2.96566  3.85564  2.57144  2.92160  2.38566  2.89419  2.92098  5.42841  3.29579    127 e - - -
          2.68618  4.42225  2.77519  2.73123  3.46354  2.40513  3.72494  3.29354  2.67741  2.69355  4.24690  2.90347  2.73739  3.18146  2.89801  2.37887  2.77519  2.98518  4.58477  3.61503
          0.02033  4.30177  5.02412  0.61958  0.77255  0.48576  0.95510
     90   2.70471  4.88834  2.43552  2.50380  4.23573  2.81527  3.79709  3.65714  2.64704  2.69041  4.09663  3.01849  1.82133  2.96292  3.11470  2.73935  2.97879  3.31084  5.50864  4.16308    128 p - - -
          2.68618  4.42225  2.77519  2.73123  3.46354  2.40513  3.72494  3.29354  2.67741  2.69355  4.24690  2.90347  2.73739  3.18146  2.89801  2.37887  2.77519  2.98518  4.58477  3.61503
          0.02033  4.30177  5.02412  0.61958  0.77255  0.48576  0.95510
     91   2.79718  4.51082  3.64228  3.11311  3.62367  3.71353  3.99654  2.84231  2.38674  1.35784  3.55536  3.49050  4.12392  3.30092  3.09639  3.02563  2.53865  2.66816  5.11668  3.89672    129 l - - -
          2.68618  4.42225  2.77519  2.73123  3.46354  2.40513  3.72494  3.29354  2.67741  2.69355  4.24690  2.90347  2.73739  3.18146  2.89801  2.37887  2.77519  2.98518  4.58477  3.61503
          0.02033  4.30177  5.02412  0.61958  0.77255  0.48576  0.95510
     92   2.65524  4.59702  3.24721  2.09456  3.78247  3.55217  3.77657  2.71190  2.37064  2.57282  3.68729  3.16590  3.93767  2.99655  3.06565  2.77720  2.58355  2.30545  5.15774  3.87916    130 e - - -
          2.68618  4.42225  2.77519  2.73123  3.46354  2.40513  3.72494  3.29354  2.67741  2.69355  4.24690  2.90347  2.73739  3.18146  2.89801  2.37887  2.77519  2.98518  4.58477  3.61503
          0.02033  4.30177  5.02412  0.61958  0.77255  0.48576  0.95510
     93   3.28821  4.99874  4.04750  4.01072  5.10302  0.29491  5.08196  4.82951  4.24884  4.41975  5.41421  4.21409  4.40077  4.53978  4.41671  3.47559  3.80178  4.27431  6.06248  5.22681    131 G - - -
          2.68618  4.42225  2.77519  2.73123  3.46354  2.40513  3.72494  3.29354  2.67741  2.69355  4.24690  2.90347  2.73739  3.18146  2.89801  2.37887  2.77519  2.98518  4.58477  3.61503
          0.02033  4.30177  5.02412  0.61958  0.77255  0.48576  0.95510
     94   2.38510  4.97012  2.94151  1.83458  4.25366  3.44743  3.66808  3.68764  2.44022  3.25394  3.39062  2.95949  3.85524  2.52094  2.90877  2.18034  2.90210  3.32968  5.46069  4.10082    132 e - - -
          2.68618  4.42225  2.77519  2.73123  3.46354  2.40513  3.72494  3.29354  2.67741  2.69355  4.24690  2.90347  2.73739  3.18146  2.89801  2.37887  2.77519  2.98518  4.58477  3.61503
          0.02033  4.30177  5.02412  0.61958  0.77255  0.48576  0.95510
     95   2.69166  4.69671  3.24286  2.66873  3.90895  3.55086  3.74429  3.28466  2.30607  2.38045  3.79068  3.14531  3.93788  2.93972  2.15823  2.24386  2.91999  2.59775  5.22410  3.94544    133 r - - -
          2.68618  4.42225  2.77519  2.73123  3.46354  2.40513  3.72494  3.29354  2.67741  2.69355  4.24690  2.90347  2.73739  3.18146  2.89801  2.37887  2.77519  2.98518  4.58477  3.61503
          0.02033  4.30177  5.02412  0.61958  0.77255  0.48576  0.95510
     96   4.14597  5.34768  4.80671  4.63361  3.24152  4.26449  4.53360  4.21731  4.36471  3.52772  4.82591  4.70540  4.82080  4.72760  4.40924  4.34546  4.47290  4.11747  0.33656  3.22486    134 W - - -
          2.68618  4.42225  2.77519  2.73123  3.46354  2.40513  3.72494  3.29354  2.67741  2.69355  4.24690  2.90347  2.73739  3.18146  2.89801  2.37887  2.77519  2.98518  4.58477  3.61503
          0.02033  4.30177  5.02412  0.61958  0.77255  0.48576  0.95510
     97   2.63090  4.25118  3.69342  3.12004  2.92389  3.65458  3.11109  2.25297  2.63926  2.24677  3.35847  3.46983  4.03008  3.33064  2.95048  2.91393  2.86251  2.27791  4.83915  3.10693    135 l - - -
          2.68618  4.42225  2.77519  2.73123  3.46354  2.40513  3.72494  3.29354  2.67741  2.69355  4.24690  2.90347  2.73739  3.18146  2.89801  2.37887  2.77519  2.98518  4.58477  3.61503
          0.02033  4.30177  5.02412  0.61958  0.77255  0.48576  0.95510
     98   2.43582  5.04531  2.16187  2.38445  4.35181  2.87991  3.16742  3.80508  2.43815  3.34453  4.12126  2.62460  3.84363  2.78178  2.92540  2.43912  2.90884  2.89074  5.52792  4.14590    136 d - - -
          2.68618  4.42225  2.77519  2.73123  3.46354  2.40513  3.72494  3.29354  2.67741  2.69355  4.24690  2.90347  2.73739  3.18146  2.89801  2.37887  2.77519  2.98518  4.58477  3.61503
          0.02033  4.30177  5.02412  0.61958  0.77255  0.48576  0.95510
     99   3.26413  4.58869  4.96341  4.47059  3.56220  4.55960  5.09604  1.96395  4.31961  1.55413  3.39452  4.66693  4.87160  4.56243  4.48196  3.95596  3.53014  0.95305  5.54238  4.34751    137 v - - -
          2.68618  4.42225  2.77519  2.73123  3.46354  2.40513  3.72494  3.29354  2.67741  2.69355  4.24690  2.90347  2.73739  3.18146  2.89801  2.37887  2.77519  2.98518  4.58477  3.61503
          0.02033  4.30177  5.02412  0.61958  0.77255  0.48576  0.95510
    100   2.95039  4.62461  3.49571  2.14624  3.77046  3.84264  4.22130  1.24701  3.14875  2.58094  3.68723  3.58099  4.28030  3.51841  3.48004  3.22057  3.20704  2.33681  5.35899  4.10060    138 i - - -
          2.68618  4.42225  2.77519  2.73123  3.46354  2.40513  3.72494  3.29354  2.67741  2.69355  4.24690  2.90347  2.73739  3.18146  2.89801  2.37887  2.77519  2.98518  4.58477  3.61503
          0.02033  4.30177  5.02412  0.61958  0.77255  0.48576  0.95510
    101   2.68006  5.09296  2.57109  2.39183  4.40894  3.44739  3.63503  3.86578  2.17219  2.87873  4.14604  2.92990  3.84544  1.98948  2.55930  2.45380  2.90948  3.46901  5.53700  4.15803    139 q - - -
          2.68618  4.42225  2.77519  2.73123  3.46354  2.40513  3.72494  3.29354  2.67741  2.69355  4.24690  2.90347  2.73739  3.18146  2.89801  2.37887  2.77519  2.98518  4.58477  3.61503
          0.02033  4.30177  5.02412  0.61958  0.77255  0.48576  0.95510
    102   2.40469  4.74161  3.29727  2.70585  3.95862  3.58813  3.74792  2.88566  2.20546  2.54590  3.82615  3.17449  3.96780  2.93767  1.80561  2.82882  2.96104  3.03947  5.25116  3.98341    140 r - - -
          2.68618  4.42225  2.77519  2.73123  3.46354  2.40513  3.72494  3.29354  2.67741  2.69355  4.24690  2.90347  2.73739  3.18146  2.89801  2.37887  2.77519  2.98518  4.58477  3.61503
          0.02033  4.30177  5.02412  0.61958  0.77255  0.48576  0.95510
    103   1.68964  2.83082  3.61643  3.07153  3.66068  3.45922  3.98762  3.00435  3.00052  2.73280  3.61960  3.40644  3.95863  3.31329  2.70339  2.44273  2.86100  2.41270  5.09538  3.86856    141 a - - -
          2.68618  4.42225  2.77519  2.73123  3.46354  2.40513  3.72494  3.29354  2.67741  2.69355  4.24690  2.90347  2.73739  3.18146  2.89801  2.37887  2.77519  2.98518  4.58477  3.61503
          0.02033  4.30177  5.02412  0.61958  0.77255  0.48576  0.95510
    104   3.64313  4.93404  4.96458  4.56950  0.90001  4.62023  4.18465  2.74877  4.39780  1.66124  3.39358  4.52271  4.89551  4.43045  4.44514  4.02444  3.88103  2.84292  4.34306  2.71654    142 f - - -
          2.68618  4.42225  2.77519  2.73123  3.46354  2.40513  3.72494  3.29354  2.67741  2.69355  4.24690  2.90347  2.73739  3.18146  2.89801  2.37887  2.77519  2.98518  4.58477  3.61503
          0.02033  4.30177  5.02412  0.61958  0.77255  0.48576  0.95510
    105   1.97660  4.92021  3.00444  2.23055  4.19311  2.91154  3.67058  3.61760  2.23383  3.19713  3.99863  2.98619  3.86287  2.80841  2.60710  2.67934  2.89558  2.84632  5.41479  4.07033    143 a - - -
          2.68618  4.42225  2.77519  2.73123  3.46354  2.40513  3.72494  3.29354  2.67741  2.69355  4.24690  2.90347  2.73739  3.18146  2.89801  2.37887  2.77519  2.98518  4.58477  3.61503
          0.02033  4.30177  5.02412  0.61958  0.77255  0.48576  0.95510
    106   2.28011  4.88813  2.82768  2.16243  4.42600  3.36862  3.93102  3.81995  2.78665  3.44882  4.29391  3.07337  1.45096  3.11130  3.22326  2.79243  3.07111  3.43876  5.68695  4.35301    144 p - - -
          2.68618  4.42225  2.77519  2.73123  3.46354  2.40513  3.72494  3.29354  2.67741  2.69355  4.24690  2.90347  2.73739  3.18146  2.89801  2.37887  2.77519  2.98518  4.58477  3.61503
          0.02033  4.30177  5.02412  0.61958  0.77255  0.48576  0.95510
    107   2.94913  5.16862  3.27227  2.70699  4.58231  3.63322  3.72624  3.98533  2.16951  3.47062  4.29935  3.17021  4.03616  2.14104  1.39150  2.44162  3.16051  3.63064  5.56924  4.31307    145 r - - -
          2.68618  4.42225  2.77519  2.73123  3.46354  2.40513  3.72494  3.29354  2.67741  2.69355  4.24690  2.90347  2.73739  3.18146  2.89801  2.37887  2.77519  2.98518  4.58477  3.61503
          0.02033  4.30177  5.02412  0.61958  0.77255  0.48576  0.95510
    108   2.41514  5.10063  2.64024  2.05642  4.41815  2.91226  3.13368  3.88579  2.37428  2.97705  4.15012  2.63779  3.82532  2.73221  2.54781  2.62911  2.88759  3.47670  5.54919  4.15399    146 e - - -
          2.68618  4.42225  2.77519  2.73123  3.46354  2.40513  3.72494  3.29354  2.67741  2.69355  4.24690  2.90347  2.73739  3.18146  2.89801  2.37887  2.77519  2.98518  4.58477  3.61503
          0.02033  4.30177  5.02412  0.61958  0.77255  0.48576  0.95510
    109   2.94743  5.39196  1.23721  1.98962  4.64607  3.40822  3.83646  4.09790  2.75327  2.77743  4.49586  2.88303  3.95814  2.99078  3.28961  2.88100  3.21226  3.72250  5.85646  4.41262    147 d - - -
          2.68618  4.42225  2.77519  2.73123  3.46354  2.40513  3.72494  3.29354  2.67741  2.69355  4.24690  2.90347  2.73739  3.18146  2.89801  2.37887  2.77519  2.98518  4.58477  3.61503
          0.02033  4.30177  5.02412  0.61958  0.77255  0.48576  0.95510
    110   3.07070  5.65693  1.09469  1.90545  4.96077  3.37455  3.90237  4.48368  2.90654  3.96898  4.80532  2.83506  2.80982  3.06197  3.50426  2.95670  3.35649  4.04425  6.12432  4.61606    148 d - - -
          2.68618  4.42225  2.77519  2.73123  3.46354  2.40513  3.72494  3.29354  2.67741  2.69355  4.24690  2.90347  2.73739  3.18146  2.89801  2.37887  2.77519  2.98518  4.58477  3.61503
          0.02033  4.30177  5.02412  0.61958  0.77255  0.48576  0.95510
    111   2.15844  4.42031  3.56387  3.12527  3.79314  1.35946  4.08131  3.30174  3.07002  2.99329  3.88506  3.43120  3.96925  3.40838  3.39578  2.76402  2.93762  2.98801  3.07570  3.92857    149 g - - -
          2.68618  4.42225  2.77519  2.73123  3.46354  2.40513  3.72494  3.29354  2.67741  2.69355  4.24690  2.90347  2.73739  3.18146  2.89801  2.37887  2.77519  2.98518  4.58477  3.61503
          0.02033  4.30177  5.02412  0.61958  0.77255  0.48576  0.95510
    112   2.35218  4.66011  3.34556  2.87641  3.63100  3.58476  1.58769  3.23049  2.72264  2.41016  3.82247  3.30168  4.03777  3.15974  3.05834  2.90195  3.03486  2.98731  5.08219  3.69835    150 h - - -
          2.68618  4.42225  2.77519  2.73123  3.46354  2.40513  3.72494  3.29354  2.67741  2.69355  4.24690  2.90347  2.73739  3.18146  2.89801  2.37887  2.77519  2.98518  4.58477  3.61503
          0.02033  4.30177  5.02412  0.61958  0.77255  0.48576  0.95510
    113   2.88125  5.34153  1.95934  1.35661  4.61712  3.40951  3.78530  4.07787  2.65619  2.79331  4.42769  2.88139  3.92707  2.92594  3.17998  2.82143  3.13694  3.68767  5.79742  4.36295    151 e - - -
          2.68618  4.42225  2.77519  2.73123  3.46354  2.40513  3.72494  3.29354  2.67741  2.69355  4.24690  2.90347  2.73739  3.18146  2.89801  2.37887  2.77519  2.98518  4.58477  3.61503
          0.02033  4.30177  5.02412  0.61958  0.77255  0.48576  0.95510
    114   2.70394  4.21010  4.03639  3.45733  3.24444  3.78511  4.06199  2.31202  3.31346  2.28694  3.27433  3.71211  4.15181  2.88481  3.52900  3.07097  2.93700  1.48441  3.33944  3.56130    152 v - - -
          2.68618  4.42225  2.77519  2.73123  3.46354  2.40513  3.72494  3.29354  2.67741  2.69355  4.24690  2.90347  2.73739  3.18146  2.89801  2.37887  2.77519  2.98518  4.58477  3.61503
          0.02033  4.30177  5.02412  0.61958  0.77255  0.48576  0.95510
    115   2.61475  4.69896  3.11034  2.72645  4.32755  3.33364  3.93441  3.75083  2.73480  3.36715  4.19498  3.16137  3.90377  2.50190  3.13174  1.30045  2.42942  3.34582  5.59203  4.28835    153 s - - -
          2.68618  4.42225  2.77519  2.73123  3.46354  2.40513  3.72494  3.29354  2.67741  2.69355  4.24690  2.90347  2.73739  3.18146  2.89801  2.37887  2.77519  2.98518  4.58477  3.61503
          0.02033  4.30177  5.02412  0.61958  0.77255  0.48576  0.95510
    116   3.04077  4.63641  4.10002  3.69033  3.46702  3.92084  4.46744  2.72892  3.52721  0.85034  3.42048  3.97300  2.81098  3.87646  3.75068  3.35493  3.34452  2.70367  5.22531  4.01172    154 l - - -
          2.68618  4.42225  2.77519  2.73123  3.46354  2.40513  3.72494  3.29354  2.67741  2.69355  4.24690  2.90347  2.73739  3.18146  2.89801  2.37887  2.77519  2.98518  4.58477  3.61503
          0.02033  4.30177  5.02412  0.61958  0.77255  0.48576  0.95510
    117   2.19755  5.06122  3.11457  2.55669  4.43961  2.84620  3.69093  3.85774  1.66898  3.37961  4.17932  3.05612  3.93039  2.81688  2.12377  2.77909  3.00748  3.48730  5.52919  4.21665    155 k - - -
          2.68618  4.42225  2.77519  2.73123  3.46354  2.40513  3.72494  3.29354  2.67741  2.69355  4.24690  2.90347  2.73739  3.18146  2.89801  2.37887  2.77519  2.98518  4.58477  3.61503
          0.02033  4.30177  5.02412  0.61958  0.77255  0.48576  0.95510
    118   3.04965  5.61784  1.09696  2.26356  4.92050  3.38560  3.87918  4.44226  2.29387  3.92415  4.75401  2.42657  3.98177  3.03448  3.38611  2.94271  3.32820  4.00725  6.06891  4.57780    156 d - - -
          2.68619  4.42227  2.77521  2.73125  3.46355  2.40514  3.72496  3.29355  2.67742  2.69356  4.24691  2.90348  2.73716  3.18148  2.89802  2.37888  2.77521  2.98520  4.58478  3.61505
          0.10530  2.37124  5.02412  0.34878  1.22265  0.48576  0.95510
    119   2.66935  4.49503  3.68583  3.38028  4.05849  0.98306  4.37727  2.37446  3.36662  3.08995  4.10099  3.62275  4.07463  3.71038  3.65393  2.87916  3.08856  2.93559  5.52973  4.27484    158 g - - -
          2.68618  4.42225  2.77519  2.73123  3.46354  2.40513  3.72494  3.29354  2.67741  2.69355  4.24690  2.90347  2.73739  3.18146  2.89801  2.37887  2.77519  2.98518  4.58477  3.61503
          0.02033  4.30177  5.02412  0.61958  0.77255  0.48576  0.95510
    120   3.56449  5.32889  4.10531  3.55136  4.79792  3.93982  4.23576  4.39022  2.54194  3.82753  4.83419  3.86846  4.43776  3.45051  0.48380  3.63954  3.81137  4.09951  5.71497  4.65267    159 R - - -
          2.68618  4.42225  2.77519  2.73123  3.46354  2.40513  3.72494  3.29354  2.67741  2.69355  4.24690  2.90347  2.73739  3.18146  2.89801  2.37887  2.77519  2.98518  4.58477  3.61503
          0.02033  4.30177  5.02412  0.61958  0.77255  0.48576  0.95510
    121   3.03233  5.00721  3.62879  2.94286  4.26813  3.77548  3.76977  3.61296  1.95319  2.00227  4.07672  3.34568  4.13344  2.93852  1.42241  3.09756  3.21696  3.35859  5.39174  4.18951    160 r - - -
          2.68618  4.42225  2.77519  2.73123  3.46354  2.40513  3.72494  3.29354  2.67741  2.69355  4.24690  2.90347  2.73739  3.18146  2.89801  2.37887  2.77519  2.98518  4.58477  3.61503
          0.02033  4.30177  5.02412  0.61958  0.77255  0.48576  0.95510
    122   3.31072  4.58204  5.13848  4.60706  3.53443  4.71449  5.18654  1.72461  4.49289  1.39453  3.32361  4.79986  4.94591  4.66204  4.62468  4.08815  3.55439  1.12596  5.55133  4.41416    161 v - - -
          2.68618  4.42225  2.77519  2.73123  3.46354  2.40513  3.72494  3.29354  2.67741  2.69355  4.24690  2.90347  2.73739  3.18146  2.89801  2.37887  2.77519  2.98518  4.58477  3.61503
          0.02033  4.30177  5.02412  0.61958  0.77255  0.48576  0.95510
    123   2.38695  4.98912  3.02078  2.47982  4.29317  3.48062  2.68846  3.72336  2.18621  3.27755  4.07439  2.99863  3.88217  2.80322  2.53593  1.91907  2.93390  3.36596  5.46642  4.12569    162 s - - -
          2.68618  4.42225  2.77519  2.73123  3.46354  2.40513  3.72494  3.29354  2.67741  2.69355  4.24690  2.90347  2.73739  3.18146  2.89801  2.37887  2.77519  2.98518  4.58477  3.61503
          0.02033  4.30177  5.02412  0.61958  0.77255  0.48576  0.95510
    124   3.31660  4.56439  5.22233  4.70378  3.63815  4.78132  5.30687  1.25343  4.60367  1.68183  3.41587  4.88378  5.00870  4.78719  4.73879  4.16694  3.56368  1.22027  5.66409  4.50972    163 v - - -
          2.68618  4.42225  2.77519  2.73123  3.46354  2.40513  3.72494  3.29354  2.67741  2.69355  4.24690  2.90347  2.73739  3.18146  2.89801  2.37887  2.77519  2.98518  4.58477  3.61503
          0.02033  4.30177  5.02412  0.61958  0.77255  0.48576  0.95510
    125   1.64371  5.06355  2.40083  2.16705  4.44515  3.39085  3.77871  3.89265  2.62751  3.45520  4.25740  2.94275  3.89269  2.92344  3.12566  2.10789  3.02001  3.50374  5.65664  4.27159    164 a - - -
          2.68618  4.42225  2.77519  2.73123  3.46354  2.40513  3.72494  3.29354  2.67741  2.69355  4.24690  2.90347  2.73739  3.18146  2.89801  2.37887  2.77519  2.98518  4.58477  3.61503
          0.02033  4.30177  5.02412  0.61958  0.77255  0.48576  0.95510
    126   2.65132  4.29652  3.91817  3.42303  3.61600  3.60666  4.22267  1.50486  3.33184  2.59482  3.57408  3.67436  4.11843  3.63062  3.59959  2.45187  2.01096  2.37276  5.14341  3.93007    165 i - - -
          2.68618  4.42225  2.77519  2.73123  3.46354  2.40513  3.72494  3.29354  2.67741  2.69355  4.24690  2.90347  2.73739  3.18146  2.89801  2.37887  2.77519  2.98518  4.58477  3.61503
          0.02033  4.30177  5.02412  0.61958  0.77255  0.48576  0.95510
    127   2.61434  3.35756  3.16621  2.61783  4.07159  3.43571  3.76457  3.47770  2.56083  3.10102  3.92652  2.63113  3.88138  2.93545  2.19978  2.01560  2.56840  3.14655  5.35653  4.05102    166 s - - -
          2.68618  4.42225  2.77519  2.73123  3.46354  2.40513  3.72494  3.29354  2.67741  2.69355  4.24690  2.90347  2.73739  3.18146  2.89801  2.37887  2.77519  2.98518  4.58477  3.61503
          0.02033  4.30177  5.02412  0.61958  0.77255  0.48576  0.95510
    128   1.39244  4.38046  3.57276  3.14311  4.35410  3.16728  4.21599  3.76551  3.14644  3.43036  4.24683  3.38845  2.82282  3.44910  3.51227  1.68907  2.37858  3.27283  5.68185  4.44570    167 a - - -
          2.68618  4.42225  2.77519  2.73123  3.46354  2.40513  3.72494  3.29354  2.67741  2.69355  4.24690  2.90347  2.73739  3.18146  2.89801  2.37887  2.77519  2.98518  4.58477  3.61503
          0.02033  4.30177  5.02412  0.61958  0.77255  0.48576  0.95510
    129   2.92724  4.43570  4.24689  3.70198  3.28512  3.98756  4.34772  2.49766  3.53249  1.04650  2.69221  3.96179  4.35914  3.81073  3.74013  2.77493  3.17945  2.44842  5.02186  3.83432    168 l - - -
          2.68618  4.42225  2.77519  2.73123  3.46354  2.40513  3.72494  3.29354  2.67741  2.69355  4.24690  2.90347  2.73739  3.18146  2.89801  2.37887  2.77519  2.98518  4.58477  3.61503
          0.02033  4.30177  5.02412  0.61958  0.77255  0.48576  0.95510
    130   2.81504  5.30450  1.91254  1.70984  4.62623  3.39833  3.73994  4.10898  2.58032  3.61125  4.39144  2.87116  2.96382  2.86681  3.10307  2.75851  2.37156  3.68886  5.76888  4.33612    169 e - - -
          2.68618  4.42225  2.77519  2.73123  3.46354  2.40513  3.72494  3.29354  2.67741  2.69355  4.24690  2.90347  2.73739  3.18146  2.89801  2.37887  2.77519  2.98518  4.58477  3.61503
          0.02033  4.30177  5.02412  0.61958  0.77255  0.48576  0.95510
    131   2.45945  5.10789  2.55226  2.35459  4.43057  2.99432  3.04057  3.90079  2.19646  3.40527  4.15951  2.63427  3.24908  2.73164  2.86650  2.39208  2.63751  3.48750  5.55803  4.15995    170 k - - -
          2.68618  4.42225  2.77519  2.73123  3.46354  2.40513  3.72494  3.29354  2.67741  2.69355  4.24690  2.90347  2.73739  3.18146  2.89801  2.37887  2.77519  2.98518  4.58477  3.61503
          0.08114  4.30177  2.74285  0.61958  0.77255  0.48576  0.95510
    132   2.73007  5.04596  2.81570  1.57959  4.32717  3.43546  3.69015  3.76555  2.45471  2.80148  4.12998  2.94031  3.87508  2.51657  2.90653  2.37461  2.96883  3.40763  5.52174  4.15653    171 e - - -
          2.68618  4.42225  2.77519  2.73123  3.46354  2.40513  3.72494  3.29354  2.67741  2.69355  4.24690  2.90347  2.73739  3.18146  2.89801  2.37887  2.77519  2.98518  4.58477  3.61503
          0.02159  4.24222  4.96457  0.61958  0.77255  0.56374  0.84183
    133   2.69896  4.61124  3.46678  3.31052  4.69816  2.19530  4.50353  4.21758  3.49227  3.85634  4.72760  3.57449  0.82143  3.79646  3.79685  2.85684  3.18043  3.67001  5.89605  4.77510    172 p - - -
          2.68618  4.42225  2.77519  2.73123  3.46354  2.40513  3.72494  3.29354  2.67741  2.69355  4.24690  2.90347  2.73739  3.18146  2.89801  2.37887  2.77519  2.98518  4.58477  3.61503
          0.02159  4.24222  4.96457  0.61958  0.77255  0.43992  1.03307
    134   3.28821  4.99874  4.04750  4.01072  5.10302  0.29491  5.08196  4.82951  4.24884  4.41975  5.41421  4.21409  4.40077  4.53978  4.41671  3.47559  3.80178  4.27431  6.06248  5.22681    173 G - - -
          2.68618  4.42225  2.77519  2.73123  3.46354  2.40513  3.72494  3.29354  2.67741  2.69355  4.24690  2.90347  2.73739  3.18146  2.89801  2.37887  2.77519  2.98518  4.58477  3.61503
          0.02033  4.30177  5.02412  0.61958  0.77255  0.48576  0.95510
    135   2.85532  4.96453  3.27716  2.70478  4.20064  3.62037  3.74212  2.90526  2.30412  3.15345  4.03805  3.17456  4.01064  1.47747  2.26966  2.89708  3.07158  3.30471  5.40056  4.12094    174 q - - -
          2.68618  4.42225  2.77519  2.73123  3.46354  2.40513  3.72494  3.29354  2.67741  2.69355  4.24690  2.90347  2.73739  3.18146  2.89801  2.37887  2.77519  2.98518  4.58477  3.61503
          0.02033  4.30177  5.02412  0.61958  0.77255  0.48576  0.95510
    136   3.51489  4.78043  5.25380  4.72231  3.30330  4.86171  5.23082  1.41804  4.56102  0.92414  3.08817  4.94506  5.01985  4.65649  4.64410  4.25298  3.74541  2.16303  5.44077  4.35952    175 l - - -
          2.68618  4.42225  2.77519  2.73123  3.46354  2.40513  3.72494  3.29354  2.67741  2.69355  4.24690  2.90347  2.73739  3.18146  2.89801  2.37887  2.77519  2.98518  4.58477  3.61503
          0.02033  4.30177  5.02412  0.61958  0.77255  0.48576  0.95510
    137   3.33252  4.57799  5.23055  4.71792  3.65844  4.80604  5.34719  1.02887  4.61809  1.81196  3.43198  4.90641  5.03209  4.81213  4.76221  4.19710  3.58156  1.38376  5.70283  4.54316    176 i - - -
          2.68618  4.42225  2.77519  2.73123  3.46354  2.40513  3.72494  3.29354  2.67741  2.69355  4.24690  2.90347  2.73739  3.18146  2.89801  2.37887  2.77519  2.98518  4.58477  3.61503
          0.02033  4.30177  5.02412  0.61958  0.77255  0.48576  0.95510
    138   3.02549  4.45623  4.55192  4.01536  3.43341  4.17990  4.64437  2.18582  3.87427  1.16241  3.29381  4.23386  4.54325  4.11547  4.06048  3.52491  2.65194  1.65900  5.24560  4.08508    177 l - - -
          2.68618  4.42225  2.77519  2.73123  3.46354  2.40513  3.72494  3.29354  2.67741  2.69355  4.24690  2.90347  2.73739  3.18146  2.89801  2.37887  2.77519  2.98518  4.58477  3.61503
          0.02033  4.30177  5.02412  0.61958  0.77255  0.48576  0.95510
    139   3.59874  4.86764  5.29996  4.72772  3.17878  4.91736  5.20577  2.00994  4.57958  0.70924  2.44070  4.97808  5.01387  4.59251  4.63365  4.28470  3.80947  2.44834  5.35715  4.35582    178 l - - -
          2.68618  4.42225  2.77519  2.73123  3.46354  2.40513  3.72494  3.29354  2.67741  2.69355  4.24690  2.90347  2.73739  3.18146  2.89801  2.37887  2.77519  2.98518  4.58477  3.61503
          0.02033  4.30177  5.02412  0.61958  0.77255  0.48576  0.95510
    140   2.66086  4.81086  3.05783  2.53635  4.08074  3.47093  3.71852  3.48982  2.50950  2.67586  3.92888  2.73397  3.88593  2.28570  2.94681  2.42663  2.03414  3.17075  5.35436  4.03310    179 t - - -
          2.68618  4.42225  2.77519  2.73123  3.46354  2.40513  3.72494  3.29354  2.67741  2.69355  4.24690  2.90347  2.73739  3.18146  2.89801  2.37887  2.77519  2.98518  4.58477  3.61503
          0.02033  4.30177  5.02412  0.61958  0.77255  0.48576  0.95510
    141   3.24317  5.86899  0.81778  1.91195  5.15461  3.38202  4.01249  4.71361  3.12922  4.19929  5.09660  2.84639  4.05250  3.19618  3.78171  3.09324  3.55386  4.26836  6.32968  4.78503    180 d - - -
          2.68618  4.42225  2.77519  2.73123  3.46354  2.40513  3.72494  3.29354  2.67741  2.69355  4.24690  2.90347  2.73739  3.18146  2.89801  2.37887  2.77519  2.98518  4.58477  3.61503
          0.02033  4.30177  5.02412  0.61958  0.77255  0.48576  0.95510
    142   3.28748  4.57704  5.10189  4.53965  3.35547  4.62609  5.01267  1.82347  4.41499  1.25133  2.59413  4.71364  4.84493  4.51932  4.50238  3.97770  3.51815  1.41166  5.34762  4.25656    181 l - - -
          2.68618  4.42225  2.77519  2.73123  3.46354  2.40513  3.72494  3.29354  2.67741  2.69355  4.24690  2.90347  2.73739  3.18146  2.89801  2.37887  2.77519  2.98518  4.58477  3.61503
          0.02033  4.30177  5.02412  0.61958  0.77255  0.48576  0.95510
    143   2.42379  4.34421  3.68072  3.40952  4.42090  3.14724  4.43805  3.75952  3.41118  3.52133  4.38600  3.53307  3.90007  3.73216  3.69047  2.07918  0.91584  3.26577  5.79471  4.57858    182 t - - -
          2.68618  4.42225  2.77519  2.73123  3.46354  2.40513  3.72494  3.29354  2.67741  2.69355  4.24690  2.90347  2.73739  3.18146  2.89801  2.37887  2.77519  2.98518  4.58477  3.61503
          0.02033  4.30177  5.02412  0.61958  0.77255  0.48576  0.95510
    144   2.00835  5.12783  2.65277  1.15807  4.60212  3.39639  3.92194  3.96991  2.79256  3.60275  4.46076  3.00355  3.97321  3.08908  3.26255  2.86651  3.17875  3.59111  5.82553  4.44545    183 e - - -
          2.68618  4.42225  2.77519  2.73123  3.46354  2.40513  3.72494  3.29354  2.67741  2.69355  4.24690  2.90347  2.73739  3.18146  2.89801  2.37887  2.77519  2.98518  4.58477  3.61503
          0.02033  4.30177  5.02412  0.61958  0.77255  0.48576  0.95510
    145   2.42581  4.34486  3.68250  3.41524  4.42028  3.14846  4.44256  3.75474  3.41573  3.52079  4.38799  3.53664  3.90223  3.73833  3.69266  2.11949  0.90153  3.26311  5.79584  4.57947    184 t - - -
          2.68618  4.42225  2.77519  2.73123  3.46354  2.40513  3.72494  3.29354  2.67741  2.69355  4.24690  2.90347  2.73739  3.18146  2.89801  2.37887  2.77519  2.98518  4.58477  3.61503
          0.02033  4.30177  5.02412  0.61958  0.77255  0.48576  0.95510
    146   3.56449  5.32889  4.10531  3.55136  4.79792  3.93982  4.23576  4.39022  2.54194  3.82753  4.83419  3.86846  4.43776  3.45051  0.48380  3.63954  3.81137  4.09951  5.71497  4.65267    185 R - - -
          2.68618  4.42225  2.77519  2.73123  3.46354  2.40513  3.72494  3.29354  2.67741  2.69355  4.24690  2.90347  2.73739  3.18146  2.89801  2.37887  2.77519  2.98518  4.58477  3.61503
          0.02033  4.30177  5.02412  0.61958  0.77255  0.48576  0.95510
    147   2.20422  5.02465  2.62764  2.42043  4.32072  3.45524  3.64999  3.76271  2.38498  2.92945  4.08824  2.95270  3.85407  2.30697  2.16555  2.66930  2.90699  3.39020  5.48892  4.12445    186 r - - -
          2.68618  4.42225  2.77519  2.73123  3.46354  2.40513  3.72494  3.29354  2.67741  2.69355  4.24690  2.90347  2.73739  3.18146  2.89801  2.37887  2.77519  2.98518  4.58477  3.61503
          0.02033  4.30177  5.02412  0.61958  0.77255  0.48576  0.95510
    148   2.87268  4.46385  3.92243  3.34664  3.19553  3.85695  3.98962  2.79458  3.02554  1.26324  3.41158  3.65980  4.21841  3.45993  2.63707  3.15279  3.09923  2.66668  4.78051  2.78377    187 l - - -
          2.68618  4.42225  2.77519  2.73123  3.46354  2.40513  3.72494  3.29354  2.67741  2.69355  4.24690  2.90347  2.73739  3.18146  2.89801  2.37887  2.77519  2.98518  4.58477  3.61503
          0.02033  4.30177  5.02412  0.61958  0.77255  0.48576  0.95510
    149   3.05556  5.38209  2.69712  2.12273  4.69707  3.51632  3.85678  4.17497  2.53239  3.67266  4.53909  3.02753  4.04462  1.12079  2.89605  3.00496  3.30650  3.81153  5.79733  4.44403    188 q - - -
          2.68618  4.42225  2.77519  2.73123  3.46354  2.40513  3.72494  3.29354  2.67741  2.69355  4.24690  2.90347  2.73739  3.18146  2.89801  2.37887  2.77519  2.98518  4.58477  3.61503
          0.02033  4.30177  5.02412  0.61958  0.77255  0.48576  0.95510
    150   2.36673  5.05317  2.86641  1.73635  4.40389  2.94424  3.68541  3.85744  2.45007  3.39132  4.16962  2.93999  3.85715  2.80830  2.58577  2.23320  2.93527  3.46289  5.56698  4.18866    189 e - - -
          2.68618  4.42225  2.77519  2.73123  3.46354  2.40513  3.72494  3.29354  2.67741  2.69355  4.24690  2.90347  2.73739  3.18146  2.89801  2.37887  2.77519  2.98518  4.58477  3.61503
          0.02033  4.30177  5.02412  0.61958  0.77255  0.48576  0.95510
    151   2.18843  5.13221  3.10337  2.52248  4.47532  3.54229  2.95730  3.90106  2.04458  3.40073  4.19098  3.03184  3.92518  2.28420  1.99070  2.77573  3.00557  3.52641  5.53318  4.21185    190 r - - -
          2.68618  4.42225  2.77519  2.73123  3.46354  2.40513  3.72494  3.29354  2.67741  2.69355  4.24690  2.90347  2.73739  3.18146  2.89801  2.37887  2.77519  2.98518  4.58477  3.61503
          0.02033  4.30177  5.02412  0.61958  0.77255  0.48576  0.95510
    152   2.36216  4.22293  4.02148  3.44268  3.30467  3.80334  4.10022  2.26713  2.81482  1.64341  2.82174  3.71772  4.16520  3.58981  3.56919  3.08384  2.94497  2.10452  4.85688  3.66377    191 l - - -
          2.68618  4.42225  2.77519  2.73123  3.46354  2.40513  3.72494  3.29354  2.67741  2.69355  4.24690  2.90347  2.73739  3.18146  2.89801  2.37887  2.77519  2.98518  4.58477  3.61503
          0.02033  4.30177  5.02412  0.61958  0.77255  0.48576  0.95510
    153   1.90998  5.07396  2.81347  2.16523  4.39689  3.42404  3.69759  3.84853  2.48259  3.39011  4.17601  2.53850  3.86757  2.45466  2.96262  2.22747  2.95827  3.46409  5.57489  4.19401    192 a - - -
          2.68618  4.42225  2.77519  2.73123  3.46354  2.40513  3.72494  3.29354  2.67741  2.69355  4.24690  2.90347  2.73739  3.18146  2.89801  2.37887  2.77519  2.98518  4.58477  3.61503
          0.02033  4.30177  5.02412  0.61958  0.77255  0.48576  0.95510
    154   2.72638  5.17357  2.59723  2.38671  4.50390  3.45312  2.45811  3.97090  2.35137  3.46185  4.22626  2.58387  3.86463  2.42565  2.09967  2.69212  2.95568  3.56047  5.59741  4.21293    193 r - - -
          2.68618  4.42225  2.77519  2.73123  3.46354  2.40513  3.72494  3.29354  2.67741  2.69355  4.24690  2.90347  2.73739  3.18146  2.89801  2.37887  2.77519  2.98518  4.58477  3.61503
          0.02033  4.30177  5.02412  0.61958  0.77255  0.48576  0.95510
    155   2.43670  4.84239  3.06384  2.28723  4.08120  3.48468  2.83365  3.49418  2.45592  2.52160  3.28564  3.01794  3.87323  2.51714  2.55623  2.69291  2.88553  3.17505  5.34029  4.01313    194 e - - -
          2.68618  4.42225  2.77519  2.73123  3.46354  2.40513  3.72494  3.29354  2.67741  2.69355  4.24690  2.90347  2.73739  3.18146  2.89801  2.37887  2.77519  2.98518  4.58477  3.61503
          0.02033  4.30177  5.02412  0.61958  0.77255  0.48576  0.95510
    156   2.91277  5.34339  2.76259  1.73046  4.69265  3.49613  3.73387  4.14388  2.10756  3.61581  4.41575  2.96659  3.96007  1.67361  2.77075  2.85858  3.14242  3.74473  5.73149  4.36806    195 q - - -
          2.68618  4.42225  2.77519  2.73123  3.46354  2.40513  3.72494  3.29354  2.67741  2.69355  4.24690  2.90347  2.73739  3.18146  2.89801  2.37887  2.77519  2.98518  4.58477  3.61503
          0.02033  4.30177  5.02412  0.61958  0.77255  0.48576  0.95510
    157   3.56449  5.32889  4.10531  3.55136  4.79792  3.93982  4.23576  4.39022  2.54194  3.82753  4.83419  3.86846  4.43776  3.45051  0.48380  3.63954  3.81137  4.09951  5.71497  4.65267    196 R - - -
          2.68618  4.42225  2.77519  2.73123  3.46354  2.40513  3.72494  3.29354  2.67741  2.69355  4.24690  2.90347  2.73739  3.18146  2.89801  2.37887  2.77519  2.98518  4.58477  3.61503
          0.02033  4.30177  5.02412  0.61958  0.77255  0.48576  0.95510
    158   3.67754  5.02439  4.87978  4.54232  3.36144  4.52403  5.06754  2.60682  4.30842  0.48291  3.28604  4.77842  4.89853  4.56935  4.40549  4.17953  3.95898  2.75166  5.37322  4.18900    197 L - - -
          2.68618  4.42225  2.77519  2.73123  3.46354  2.40513  3.72494  3.29354  2.67741  2.69355  4.24690  2.90347  2.73739  3.18146  2.89801  2.37887  2.77519  2.98518  4.58477  3.61503
          0.02033  4.30177  5.02412  0.61958  0.77255  0.48576  0.95510
    159   1.99017  4.34131  3.65317  3.22941  4.27573  2.44511  4.25829  3.65344  3.22517  3.35600  4.18968  3.43857  3.86624  3.51855  3.57007  1.24315  2.85223  2.50548  5.63474  4.41153    198 s - - -
          2.68618  4.42225  2.77519  2.73123  3.46354  2.40513  3.72494  3.29354  2.67741  2.69355  4.24690  2.90347  2.73739  3.18146  2.89801  2.37887  2.77519  2.98518  4.58477  3.61503
          0.02033  4.30177  5.02412  0.61958  0.77255  0.48576  0.95510
    160   0.97059  4.29555  3.77455  3.50671  4.53761  3.08815  4.52077  3.91745  3.54678  3.65049  4.48156  3.56033  3.86694  3.81721  3.82330  1.58598  2.87711  3.34255  5.89635  4.70368    199 a - - -
          2.68618  4.42225  2.77519  2.73123  3.46354  2.40513  3.72494  3.29354  2.67741  2.69355  4.24690  2.90347  2.73739  3.18146  2.89801  2.37887  2.77519  2.98518  4.58477  3.61503
          0.02033  4.30177  5.02412  0.61958  0.77255  0.48576  0.95510
    161   3.50664  4.79415  5.21094  4.63466  3.18103  4.80205  5.09840  1.97089  4.48902  1.04603  1.58156  4.86434  4.93678  4.52207  4.55008  4.15754  3.72026  2.42760  5.30672  4.28740    200 l - - -
          2.68618  4.42225  2.77519  2.73123  3.46354  2.40513  3.72494  3.29354  2.67741  2.69355  4.24690  2.90347  2.73739  3.18146  2.89801  2.37887  2.77519  2.98518  4.58477  3.61503
          0.02033  4.30177  5.02412  0.61958  0.77255  0.48576  0.95510
    162   3.28821  4.99874  4.04750  4.01072  5.10302  0.29491  5.08196  4.82951  4.24884  4.41975  5.41421  4.21409  4.40077  4.53978  4.41671  3.47559  3.80178  4.27431  6.06248  5.22681    201 G - - -
          2.68618  4.42225  2.77519  2.73123  3.46354  2.40513  3.72494  3.29354  2.67741  2.69355  4.24690  2.90347  2.73739  3.18146  2.89801  2.37887  2.77519  2.98518  4.58477  3.61503
          0.02033  4.30177  5.02412  0.61958  0.77255  0.48576  0.95510
    163   2.80834  5.19393  3.03162  1.82697  4.55587  3.52945  3.66228  3.98946  1.76598  3.46951  4.25288  3.01086  3.92513  2.77563  2.18120  2.78000  2.61698  3.59781  5.58615  4.25300    202 k - - -
          2.68618  4.42225  2.77519  2.73123  3.46354  2.40513  3.72494  3.29354  2.67741  2.69355  4.24690  2.90347  2.73739  3.18146  2.89801  2.37887  2.77519  2.98518  4.58477  3.61503
          0.02033  4.30177  5.02412  0.61958  0.77255  0.48576  0.95510
    164   2.86974  4.40203  4.25763  3.72527  3.44711  3.91832  4.42458  2.38459  3.58206  2.14196  1.41799  3.96515  4.34554  3.86181  3.80496  3.26030  2.53230  2.02400  5.16077  3.98602    203 m - - -
          2.68618  4.42225  2.77519  2.73123  3.46354  2.40513  3.72494  3.29354  2.67741  2.69355  4.24690  2.90347  2.73739  3.18146  2.89801  2.37887  2.77519  2.98518  4.58477  3.61503
          0.02033  4.30177  5.02412  0.61958  0.77255  0.48576  0.95510
    165   2.11301  4.24632  3.81637  3.26164  3.46151  3.61257  4.04560  2.67088  3.18656  2.51180  2.78911  3.56037  4.05451  3.46268  3.47189  2.49339  2.50990  1.75662  4.95167  3.74110    204 v - - -
          2.68618  4.42225  2.77519  2.73123  3.46354  2.40513  3.72494  3.29354  2.67741  2.69355  4.24690  2.90347  2.73739  3.18146  2.89801  2.37887  2.77519  2.98518  4.58477  3.61503
          0.02033  4.30177  5.02412  0.61958  0.77255  0.48576  0.95510
    166   0.53824  4.46898  3.96180  3.79961  4.54273  3.27762  4.76111  3.73824  3.82895  3.59751  4.59733  3.82044  4.05908  4.13189  4.03258  2.82381  3.13212  3.31283  5.92272  4.78165    205 A - - -
          2.68618  4.42225  2.77519  2.73123  3.46354  2.40513  3.72494  3.29354  2.67741  2.69355  4.24690  2.90347  2.73739  3.18146  2.89801  2.37887  2.77519  2.98518  4.58477  3.61503
          0.02033  4.30177  5.02412  0.61958  0.77255  0.48576  0.95510
    167   2.70552  4.98737  2.98005  2.49646  4.38016  2.81220  3.71774  3.81889  2.42783  3.36462  4.15908  3.00860  3.88820  2.21031  2.50645  1.76087  2.95993  3.43631  5.54218  4.19803    206 s - - -
          2.68618  4.42225  2.77519  2.73123  3.46354  2.40513  3.72494  3.29354  2.67741  2.69355  4.24690  2.90347  2.73739  3.18146  2.89801  2.37887  2.77519  2.98518  4.58477  3.61503
          0.02033  4.30177  5.02412  0.61958  0.77255  0.48576  0.95510
    168   3.67754  5.02439  4.87978  4.54232  3.36144  4.52403  5.06754  2.60682  4.30842  0.48291  3.28604  4.77842  4.89853  4.56935  4.40549  4.17953  3.95898  2.75166  5.37322  4.18900    207 L - - -
          2.68618  4.42225  2.77519  2.73123  3.46354  2.40513  3.72494  3.29354  2.67741  2.69355  4.24690  2.90347  2.73739  3.18146  2.89801  2.37887  2.77519  2.98518  4.58477  3.61503
          0.02033  4.30177  5.02412  0.61958  0.77255  0.48576  0.95510
    169   0.53824  4.46898  3.96180  3.79961  4.54273  3.27762  4.76111  3.73824  3.82895  3.59751  4.59733  3.82044  4.05908  4.13189  4.03258  2.82381  3.13212  3.31283  5.92272  4.78165    208 A - - -
          2.68618  4.42225  2.77519  2.73123  3.46354  2.40513  3.72494  3.29354  2.67741  2.69355  4.24690  2.90347  2.73739  3.18146  2.89801  2.37887  2.77519  2.98518  4.58477  3.61503
          0.02033  4.30177  5.02412  0.61958  0.77255  0.48576  0.95510
    170   3.59132  5.29086  3.66658  3.48971  3.68890  3.89626  0.49230  4.36551  3.32642  3.79312  4.88701  3.87302  4.48150  3.86780  3.55501  3.66486  3.91834  4.09253  5.14074  3.63199    209 H - - -
          2.68618  4.42225  2.77519  2.73123  3.46354  2.40513  3.72494  3.29354  2.67741  2.69355  4.24690  2.90347  2.73739  3.18146  2.89801  2.37887  2.77519  2.98518  4.58477  3.61503
          0.02033  4.30177  5.02412  0.61958  0.77255  0.48576  0.95510
    171   3.31688  5.26567  3.27938  3.06500  4.49148  3.71450  4.21826  4.21538  2.86006  3.67047  4.70904  3.51999  4.28838  0.62804  3.12535  3.35705  3.62434  3.92394  5.69243  4.42845    210 Q - - -
          2.68618  4.42225  2.77519  2.73123  3.46354  2.40513  3.72494  3.29354  2.67741  2.69355  4.24690  2.90347  2.73739  3.18146  2.89801  2.37887  2.77519  2.98518  4.58477  3.61503
          0.02033  4.30177  5.02412  0.61958  0.77255  0.48576  0.95510
    172   3.34162  4.59322  5.22603  4.70067  3.56457  4.78649  5.28180  1.15473  4.59386  1.51923  3.34107  4.88614  5.00152  4.75324  4.71677  4.16926  3.58528  1.47523  5.61102  4.47908    211 i - - -
          2.68618  4.42225  2.77519  2.73123  3.46354  2.40513  3.72494  3.29354  2.67741  2.69355  4.24690  2.90347  2.73739  3.18146  2.89801  2.37887  2.77519  2.98518  4.58477  3.61503
          0.02033  4.30177  5.02412  0.61958  0.77255  0.48576  0.95510
    173   3.56449  5.32889  4.10531  3.55136  4.79792  3.93982  4.23576  4.39022  2.54194  3.82753  4.83419  3.86846  4.43776  3.45051  0.48380  3.63954  3.81137  4.09951  5.71497  4.65267    212 R - - -
          2.68618  4.42225  2.77519  2.73123  3.46354  2.40513  3.72494  3.29354  2.67741  2.69355  4.24690  2.90347  2.73739  3.18146  2.89801  2.37887  2.77519  2.98518  4.58477  3.61503
          0.02033  4.30177  5.02412  0.61958  0.77255  0.48576  0.95510
    174   2.71275  4.55156  3.88725  3.68756  4.42630  3.36998  4.66192  3.61163  3.63982  3.45834  4.49663  3.80529  4.11489  4.01593  3.86135  2.92089  0.61025  3.25474  5.82085  4.64939    213 T - - -
          2.68618  4.42225  2.77519  2.73123  3.46354  2.40513  3.72494  3.29354  2.67741  2.69355  4.24690  2.90347  2.73739  3.18146  2.89801  2.37887  2.77519  2.98518  4.58477  3.61503
          0.02033  4.30177  5.02412  0.61958  0.77255  0.48576  0.95510
    175   3.42605  5.08746  4.08179  3.99696  4.92120  3.75191  5.01855  4.60428  4.09650  4.17167  5.25337  4.25117  0.31393  4.47022  4.27347  3.61143  3.90405  4.19508  5.96459  5.05406    214 P - - -
          2.68618  4.42225  2.77519  2.73123  3.46354  2.40513  3.72494  3.29354  2.67741  2.69355  4.24690  2.90347  2.73739  3.18146  2.89801  2.37887  2.77519  2.98518  4.58477  3.61503
          0.02033  4.30177  5.02412  0.61958  0.77255  0.48576  0.95510
    176   3.67754  5.02439  4.87978  4.54232  3.36144  4.52403  5.06754  2.60682  4.30842  0.48291  3.28604  4.77842  4.89853  4.56935  4.40549  4.17953  3.95898  2.75166  5.37322  4.18900    215 L - - -
          2.68618  4.42225  2.77519  2.73123  3.46354  2.40513  3.72494  3.29354  2.67741  2.69355  4.24690  2.90347  2.73739  3.18146  2.89801  2.37887  2.77519  2.98518  4.58477  3.61503
          0.02033  4.30177  5.02412  0.61958  0.77255  0.48576  0.95510
    177   1.90701  4.32536  3.68913  3.45947  4.59138  3.09165  4.52030  3.98905  3.52990  3.71587  4.54895  3.54101  3.87432  3.80913  3.81084  0.82431  2.89923  3.39473  5.94079  4.73473    216 s - - -
          2.68618  4.42225  2.77519  2.73123  3.46354  2.40513  3.72494  3.29354  2.67741  2.69355  4.24690  2.90347  2.73739  3.18146  2.89801  2.37887  2.77519  2.98518  4.58477  3.61503
          0.02033  4.30177  5.02412  0.61958  0.77255  0.48576  0.95510
    178   1.39409  4.31093  3.73854  3.36714  4.44184  3.11507  4.38597  3.82316  3.36785  3.53006  4.35137  3.49648  3.85583  3.65308  3.68612  1.38059  2.21931  3.28879  5.78822  4.58416    217 s - - -
          2.68618  4.42225  2.77519  2.73123  3.46354  2.40513  3.72494  3.29354  2.67741  2.69355  4.24690  2.90347  2.73739  3.18146  2.89801  2.37887  2.77519  2.98518  4.58477  3.61503
          0.02033  4.30177  5.02412  0.61958  0.77255  0.48576  0.95510
    179   0.53824  4.46898  3.96180  3.79961  4.54273  3.27762  4.76111  3.73824  3.82895  3.59751  4.59733  3.82044  4.05908  4.13189  4.03258  2.82381  3.13212  3.31283  5.92272  4.78165    218 A - - -
          2.68618  4.42225  2.77519  2.73123  3.46354  2.40513  3.72494  3.29354  2.67741  2.69355  4.24690  2.90347  2.73739  3.18146  2.89801  2.37887  2.77519  2.98518  4.58477  3.61503
          0.02033  4.30177  5.02412  0.61958  0.77255  0.48576  0.95510
    180   3.04847  4.42810  4.66956  4.09080  3.26314  4.25200  4.58603  1.80913  3.95288  1.47489  1.88419  4.28446  4.54406  4.11923  4.08519  3.56950  2.69020  2.21454  5.08265  3.95561    219 l - - -
          2.68618  4.42225  2.77519  2.73123  3.46354  2.40513  3.72494  3.29354  2.67741  2.69355  4.24690  2.90347  2.73739  3.18146  2.89801  2.37887  2.77519  2.98518  4.58477  3.61503
          0.02033  4.30177  5.02412  0.61958  0.77255  0.48576  0.95510
    181   3.59458  4.88329  5.20170  4.68091  3.21873  4.86266  5.18490  1.99378  4.48260  0.65566  3.01908  4.92934  5.01742  4.59120  4.56948  4.26541  3.82413  2.37699  5.37827  4.28832    220 L - - -
          2.68618  4.42225  2.77519  2.73123  3.46354  2.40513  3.72494  3.29354  2.67741  2.69355  4.24690  2.90347  2.73739  3.18146  2.89801  2.37887  2.77519  2.98518  4.58477  3.61503
          0.02033  4.30177  5.02412  0.61958  0.77255  0.48576  0.95510
    182   2.31820  4.66760  3.84373  3.50942  2.84455  3.77845  3.94770  3.24724  3.42379  2.88191  3.95325  3.72993  4.30556  3.73904  3.66667  3.19522  3.32609  3.04161  4.46629  0.99195    221 y - - -
          2.68618  4.42225  2.77519  2.73123  3.46354  2.40513  3.72494  3.29354  2.67741  2.69355  4.24690  2.90347  2.73739  3.18146  2.89801  2.37887  2.77519  2.98518  4.58477  3.61503
          0.02033  4.30177  5.02412  0.61958  0.77255  0.48576  0.95510
    183   1.95472  4.31196  3.66385  3.12272  3.58485  2.56757  4.00942  2.83834  3.06621  2.05992  3.54698  3.45703  4.00239  3.36193  3.39236  2.83460  2.49272  2.26769  5.04761  3.82488    222 a - - -
          2.68618  4.42225  2.77519  2.73123  3.46354  2.40513  3.72494  3.29354  2.67741  2.69355  4.24690  2.90347  2.73739  3.18146  2.89801  2.37887  2.77519  2.98518  4.58477  3.61503
          0.02033  4.30177  5.02412  0.61958  0.77255  0.48576  0.95510
    184   1.93735  4.93094  2.84055  1.77385  4.42652  2.82454  3.80599  3.87226  2.63650  3.44043  4.23753  2.99501  3.87798  2.95220  3.11442  2.11285  2.97340  3.46267  5.64029  4.27597    223 e - - -
          2.68618  4.42225  2.77519  2.73123  3.46354  2.40513  3.72494  3.29354  2.67741  2.69355  4.24690  2.90347  2.73739  3.18146  2.89801  2.37887  2.77519  2.98518  4.58477  3.61503
          0.02033  4.30177  5.02412  0.61958  0.77255  0.48576  0.95510
    185   2.76324  5.14405  2.83844  2.41157  4.43859  3.45820  2.19147  3.91539  2.41681  3.43472  4.22260  2.36479  3.13311  2.16902  2.85726  2.73841  2.99874  3.52962  5.58324  4.20395    224 q - - -
          2.68618  4.42225  2.77519  2.73123  3.46354  2.40513  3.72494  3.29354  2.67741  2.69355  4.24690  2.90347  2.73739  3.18146  2.89801  2.37887  2.77519  2.98518  4.58477  3.61503
          0.02033  4.30177  5.02412  0.61958  0.77255  0.48576  0.95510
    186   3.62383  4.92300  5.19575  4.64822  3.15839  4.86594  5.14560  2.35518  4.44146  0.64806  2.32242  4.91277  4.99498  4.52887  4.52064  4.25166  3.84181  2.56316  5.33040  4.28657    225 L - - -
          2.68618  4.42225  2.77519  2.73123  3.46354  2.40513  3.72494  3.29354  2.67741  2.69355  4.24690  2.90347  2.73739  3.18146  2.89801  2.37887  2.77519  2.98518  4.58477  3.61503
          0.02033  4.30177  5.02412  0.61958  0.77255  0.48576  0.95510
    187   2.34577  4.61003  3.20730  2.69011  3.98085  2.49676  3.82464  3.37617  2.68863  2.35591  3.86847  2.68985  3.88923  3.02349  3.11624  2.13733  2.57506  3.05740  5.31391  4.02400    226 s - - -
          2.68618  4.42225  2.77519  2.73123  3.46354  2.40513  3.72494  3.29354  2.67741  2.69355  4.24690  2.90347  2.73739  3.18146  2.89801  2.37887  2.77519  2.98518  4.58477  3.61503
          0.10530  4.30177  2.44879  0.61958  0.77255  0.48576  0.95510
    188   2.43838  5.09456  2.87721  2.19354  4.41887  2.96739  3.60796  3.88367  2.15300  3.38677  4.14590  2.57912  3.81509  2.47755  2.49002  2.40301  2.88380  3.47509  5.53644  4.14750    227 k - - -
          2.68618  4.42225  2.77519  2.73123  3.46354  2.40513  3.72494  3.29354  2.67741  2.69355  4.24690  2.90347  2.73739  3.18146  2.89801  2.37887  2.77519  2.98518  4.58477  3.61503
          0.02211  4.21858  4.94093  0.61958  0.77255  0.42469  1.06123
    189   2.64823  4.90487  2.63443  2.44826  4.15842  3.01345  3.66491  3.58710  2.45236  2.79166  3.97325  2.68521  2.62124  2.57814  2.92180  2.66632  2.88044  3.24710  3.62348  4.04648    228 e - - -
          2.68618  4.42225  2.77519  2.73123  3.46354  2.40513  3.72494  3.29354  2.67741  2.69355  4.24690  2.90347  2.73739  3.18146  2.89801  2.37887  2.77519  2.98518  4.58477  3.61503
          0.02033  4.30177  5.02412  0.61958  0.77255  0.48576  0.95510
    190   2.82373  5.34587  2.03487  1.58509  4.66476  3.39647  3.73586  4.15749  2.57620  3.64521  4.41998  2.52709  3.04104  2.85989  3.10370  2.75951  2.65302  3.72734  5.79305  4.35096    229 e - - -
          2.68618  4.42225  2.77519  2.73123  3.46354  2.40513  3.72494  3.29354  2.67741  2.69355  4.24690  2.90347  2.73739  3.18146  2.89801  2.37887  2.77519  2.98518  4.58477  3.61503
          0.02033  4.30177  5.02412  0.61958  0.77255  0.48576  0.95510
    191   2.65514  4.33982  3.60870  3.03672  3.47295  3.63915  3.90664  2.80981  2.91939  1.70023  2.95398  3.41595  4.02443  3.25795  2.73093  2.55553  2.56190  2.59811  4.93405  3.71057    230 l - - -
          2.68618  4.42225  2.77519  2.73123  3.46354  2.40513  3.72494  3.29354  2.67741  2.69355  4.24690  2.90347  2.73739  3.18146  2.89801  2.37887  2.77519  2.98518  4.58477  3.61503
          0.02033  4.30177  5.02412  0.61958  0.77255  0.48576  0.95510
    192   2.24185  4.99709  2.63096  2.21085  4.29219  2.89399  3.66093  3.73645  2.43999  2.85717  4.07446  2.94034  2.91625  2.78673  2.92196  2.38021  2.89648  3.36513  5.48704  4.11580    231 e - - -
          2.68618  4.42225  2.77519  2.73123  3.46354  2.40513  3.72494  3.29354  2.67741  2.69355  4.24690  2.90347  2.73739  3.18146  2.89801  2.37887  2.77519  2.98518  4.58477  3.61503
          0.02033  4.30177  5.02412  0.61958  0.77255  0.48576  0.95510
    193   2.68929  5.11682  2.51917  2.02691  4.42652  3.42260  3.65574  3.89061  2.42863  3.40955  4.17725  2.90437  2.50034  2.49234  2.92088  2.37466  2.92572  3.05353  5.57585  4.17992    232 e - - -
          2.68618  4.42225  2.77519  2.73123  3.46354  2.40513  3.72494  3.29354  2.67741  2.69355  4.24690  2.90347  2.73739  3.18146  2.89801  2.37887  2.77519  2.98518  4.58477  3.61503
          0.02033  4.30177  5.02412  0.61958  0.77255  0.48576  0.95510
    194   2.44953  5.03997  2.88321  1.77791  4.35096  3.42931  3.06767  3.80219  2.43413  3.34252  4.12078  2.93163  3.11443  2.78522  2.91492  2.42683  2.59915  3.41860  5.52589  4.14743    233 e - - -
          2.68618  4.42225  2.77519  2.73123  3.46354  2.40513  3.72494  3.29354  2.67741  2.69355  4.24690  2.90347  2.73739  3.18146  2.89801  2.37887  2.77519  2.98518  4.58477  3.61503
          0.02033  4.30177  5.02412  0.61958  0.77255  0.48576  0.95510
    195   2.44065  4.87971  3.06357  2.50322  4.13254  3.48875  3.02554  3.54834  2.42588  2.79617  3.95333  3.01772  3.87882  2.29948  2.55397  2.70164  2.23159  3.22182  5.36964  4.04137    234 t - - -
          2.68618  4.42225  2.77519  2.73123  3.46354  2.40513  3.72494  3.29354  2.67741  2.69355  4.24690  2.90347  2.73739  3.18146  2.89801  2.37887  2.77519  2.98518  4.58477  3.61503
          0.02033  4.30177  5.02412  0.61958  0.77255  0.48576  0.95510
    196   2.86098  4.91189  3.36163  2.75545  4.14778  3.64887  3.74733  2.43362  2.29530  3.09578  3.98235  3.21190  4.02614  2.07319  1.74513  2.92081  3.07095  3.23489  5.35769  4.10041    235 r - - -
          2.68618  4.42225  2.77519  2.73123  3.46354  2.40513  3.72494  3.29354  2.67741  2.69355  4.24690  2.90347  2.73739  3.18146  2.89801  2.37887  2.77519  2.98518  4.58477  3.61503
          0.02033  4.30177  5.02412  0.61958  0.77255  0.48576  0.95510
    197   2.70061  5.13161  2.91440  2.02753  4.45709  3.45256  2.99423  3.91749  2.14771  2.94423  4.18278  2.63390  3.85401  2.14008  2.79462  2.67280  2.92903  3.51339  5.56386  4.18372    236 e - - -
          2.68618  4.42225  2.77519  2.73123  3.46354  2.40513  3.72494  3.29354  2.67741  2.69355  4.24690  2.90347  2.73739  3.18146  2.89801  2.37887  2.77519  2.98518  4.58477  3.61503
          0.02033  4.30177  5.02412  0.61958  0.77255  0.48576  0.95510
    198   3.14320  5.34791  3.48953  2.84166  4.82222  3.77027  3.72069  4.17398  1.59528  3.58874  4.43321  2.63792  4.13523  2.84465  1.24980  3.11913  3.31080  3.82933  5.61817  4.42924    237 r - - -
          2.68618  4.42225  2.77519  2.73123  3.46354  2.40513  3.72494  3.29354  2.67741  2.69355  4.24690  2.90347  2.73739  3.18146  2.89801  2.37887  2.77519  2.98518  4.58477  3.61503
          0.02033  4.30177  5.02412  0.61958  0.77255  0.48576  0.95510
    199   2.80085  3.24244  4.20675  3.64675  1.54018  3.86404  3.93878  2.70608  3.50471  2.38428  3.36027  3.80577  4.22915  2.86362  3.67317  3.15985  3.03376  2.52764  3.20821  2.98449    238 f - - -
          2.68618  4.42225  2.77519  2.73123  3.46354  2.40513  3.72494  3.29354  2.67741  2.69355  4.24690  2.90347  2.73739  3.18146  2.89801  2.37887  2.77519  2.98518  4.58477  3.61503
          0.02033  4.30177  5.02412  0.61958  0.77255  0.48576  0.95510
    200   1.93193  4.71164  3.16778  2.61012  3.94164  3.50945  3.73423  2.86145  2.53682  2.97033  3.81520  3.09998  3.90717  2.40505  2.57127  2.73715  2.54174  3.03532  5.25562  3.95980    239 a - - -
          2.68618  4.42225  2.77519  2.73123  3.46354  2.40513  3.72494  3.29354  2.67741  2.69355  4.24690  2.90347  2.73739  3.18146  2.89801  2.37887  2.77519  2.98518  4.58477  3.61503
          0.02033  4.30177  5.02412  0.61958  0.77255  0.48576  0.95510
    201   2.46443  5.07819  2.91026  2.20852  4.39011  2.63244  3.07705  3.84820  2.37776  3.36788  4.13427  2.92195  3.83811  2.44674  2.56880  2.25942  2.89953  3.45232  5.53228  4.14895    240 e - - -
          2.68618  4.42225  2.77519  2.73123  3.46354  2.40513  3.72494  3.29354  2.67741  2.69355  4.24690  2.90347  2.73739  3.18146  2.89801  2.37887  2.77519  2.98518  4.58477  3.61503
          0.02033  4.30177  5.02412  0.61958  0.77255  0.48576  0.95510
    202   3.34245  5.42891  3.85407  3.06723  4.97355  3.91076  3.75173  4.27635  1.25102  3.65049  4.53116  3.42702  4.25004  2.87960  1.19820  3.32214  3.47329  3.96054  5.63176  4.52111    241 r - - -
          2.68618  4.42225  2.77519  2.73123  3.46354  2.40513  3.72494  3.29354  2.67741  2.69355  4.24690  2.90347  2.73739  3.18146  2.89801  2.37887  2.77519  2.98518  4.58477  3.61503
          0.02033  4.30177  5.02412  0.61958  0.77255  0.48576  0.95510
    203   2.38401  4.59355  4.35389  3.93342  3.44164  4.01274  4.65364  2.47180  3.76659  0.85776  3.32586  4.15186  4.48590  4.06937  3.96079  3.42925  3.36329  2.44389  5.30900  4.12944    242 l - - -
          2.68618  4.42225  2.77519  2.73123  3.46354  2.40513  3.72494  3.29354  2.67741  2.69355  4.24690  2.90347  2.73739  3.18146  2.89801  2.37887  2.77519  2.98518  4.58477  3.61503
          0.02033  4.30177  5.02412  0.61958  0.77255  0.48576  0.95510
    204   2.66461  4.62697  3.24982  2.67859  3.81294  3.54869  3.13659  3.19520  2.37998  2.50825  2.52482  3.15355  3.93131  2.62462  2.59931  2.77451  2.89255  2.64951  5.16147  3.88565    243 k - - -
          2.68618  4.42225  2.77519  2.73123  3.46354  2.40513  3.72494  3.29354  2.67741  2.69355  4.24690  2.90347  2.73739  3.18146  2.89801  2.37887  2.77519  2.98518  4.58477  3.61503
          0.02033  4.30177  5.02412  0.61958  0.77255  0.48576  0.95510
    205   2.86780  5.38760  1.85802  2.03510  4.69981  3.39525  3.76622  4.19351  2.62838  3.68525  4.47180  2.85933  3.91064  2.42295  3.16018  1.76296  3.12321  3.76772  5.83790  4.39046    244 s - - -
          2.68618  4.42225  2.77519  2.73123  3.46354  2.40513  3.72494  3.29354  2.67741  2.69355  4.24690  2.90347  2.73739  3.18146  2.89801  2.37887  2.77519  2.98518  4.58477  3.61503
          0.02033  4.30177  5.02412  0.61958  0.77255  0.48576  0.95510
    206   2.66218  3.15340  3.53919  2.97197  4.13547  3.44919  3.92975  3.51661  2.57578  3.16763  4.02943  3.33253  3.97396  3.13835  1.30360  2.37976  2.98391  3.17934  5.40865  4.16723    245 r - - -
          2.68618  4.42225  2.77519  2.73123  3.46354  2.40513  3.72494  3.29354  2.67741  2.69355  4.24690  2.90347  2.73739  3.18146  2.89801  2.37887  2.77519  2.98518  4.58477  3.61503
          0.02033  4.30177  5.02412  0.61958  0.77255  0.48576  0.95510
    207   3.09692  4.67911  3.95312  3.50841  3.11234  3.98046  2.91252  2.88785  3.21476  0.94941  3.49790  3.81258  4.37881  3.65512  3.43633  3.36090  3.34280  2.83526  4.77805  3.32560    246 l - - -
          2.68618  4.42225  2.77519  2.73123  3.46354  2.40513  3.72494  3.29354  2.67741  2.69355  4.24690  2.90347  2.73739  3.18146  2.89801  2.37887  2.77519  2.98518  4.58477  3.61503
          0.02033  4.30177  5.02412  0.61958  0.77255  0.48576  0.95510
    208   2.41993  5.08046  2.94316  2.39011  4.39711  3.44480  2.84662  3.85454  2.18463  3.36852  4.13256  2.64283  3.83806  2.45161  2.49904  2.41348  2.62774  3.45659  5.52661  4.14693    247 k - - -
          2.68618  4.42225  2.77519  2.73123  3.46354  2.40513  3.72494  3.29354  2.67741  2.69355  4.24690  2.90347  2.73739  3.18146  2.89801  2.37887  2.77519  2.98518  4.58477  3.61503
          0.02033  4.30177  5.02412  0.61958  0.77255  0.48576  0.95510
    209   2.39196  5.20253  2.19914  2.15090  4.50761  3.41299  2.11880  3.97812  2.52289  3.49768  4.27854  2.89253  3.87693  2.83561  3.02762  2.40338  3.00969  3.57746  5.66690  4.25733    248 h - - -
          2.68618  4.42225  2.77519  2.73123  3.46354  2.40513  3.72494  3.29354  2.67741  2.69355  4.24690  2.90347  2.73739  3.18146  2.89801  2.37887  2.77519  2.98518  4.58477  3.61503
          0.02033  4.30177  5.02412  0.61958  0.77255  0.48576  0.95510
    210   3.55951  4.83294  5.28335  4.70671  3.17317  4.87099  5.16290  1.96930  4.56340  0.82923  2.02739  4.94097  4.98069  4.57033  4.61049  4.23257  3.77035  2.45065  5.32933  4.32704    249 l - - -
          2.68618  4.42225  2.77519  2.73123  3.46354  2.40513  3.72494  3.29354  2.67741  2.69355  4.24690  2.90347  2.73739  3.18146  2.89801  2.37887  2.77519  2.98518  4.58477  3.61503
          0.02033  4.30177  5.02412  0.61958  0.77255  0.48576  0.95510
    211   3.40620  5.53848  2.76851  0.53997  4.95193  3.61378  4.26822  4.49939  3.21144  4.05460  5.03412  3.27770  4.24584  3.49015  3.64889  3.35708  3.72148  4.14674  6.03782  4.79263    250 E - - -
          2.68618  4.42225  2.77519  2.73123  3.46354  2.40513  3.72494  3.29354  2.67741  2.69355  4.24690  2.90347  2.73739  3.18146  2.89801  2.37887  2.77519  2.98518  4.58477  3.61503
          0.02033  4.30177  5.02412  0.61958  0.77255  0.48576  0.95510
    212   2.70978  5.05679  2.96049  2.43957  4.36742  3.46932  3.14919  3.80940  2.19072  3.34251  4.12760  2.96806  3.87364  1.94589  2.79796  2.20415  2.55551  3.43441  5.51373  4.15643    251 q - - -
          2.68618  4.42225  2.77519  2.73123  3.46354  2.40513  3.72494  3.29354  2.67741  2.69355  4.24690  2.90347  2.73739  3.18146  2.89801  2.37887  2.77519  2.98518  4.58477  3.61503
          0.02033  4.30177  5.02412  0.61958  0.77255  0.48576  0.95510
    213   2.77726  4.83216  3.19746  2.70807  4.05655  3.55210  3.81777  3.40889  2.51701  2.58179  3.94692  3.17969  3.99095  1.48473  2.86963  2.85041  2.52668  3.14717  5.37937  4.07937    252 q - - -
          2.68618  4.42225  2.77519  2.73123  3.46354  2.40513  3.72494  3.29354  2.67741  2.69355  4.24690  2.90347  2.73739  3.18146  2.89801  2.37887  2.77519  2.98518  4.58477  3.61503
          0.02033  4.30177  5.02412  0.61958  0.77255  0.48576  0.95510
    214   3.30227  4.55476  5.20796  4.73083  3.82257  4.77574  5.44282  1.23757  4.63842  2.28896  3.59386  4.91038  5.05257  4.89484  4.81504  4.18999  3.56813  0.94165  5.85911  4.64719    253 v - - -
          2.68618  4.42225  2.77519  2.73123  3.46354  2.40513  3.72494  3.29354  2.67741  2.69355  4.24690  2.90347  2.73739  3.18146  2.89801  2.37887  2.77519  2.98518  4.58477  3.61503
          0.02033  4.30177  5.02412  0.61958  0.77255  0.48576  0.95510
    215   2.78641  5.23379  2.42172  2.38870  4.57073  3.45750  3.68395  4.03635  2.38599  3.52301  4.29784  2.34704  3.89416  2.45908  1.74849  2.74468  3.01901  3.62670  5.65498  4.27066    254 r - - -
          2.68618  4.42225  2.77519  2.73123  3.46354  2.40513  3.72494  3.29354  2.67741  2.69355  4.24690  2.90347  2.73739  3.18146  2.89801  2.37887  2.77519  2.98518  4.58477  3.61503
          0.02033  4.30177  5.02412  0.61958  0.77255  0.48576  0.95510
    216   3.04418  5.61327  1.11642  2.26322  4.91606  3.38561  3.87529  4.43723  2.29258  3.91845  4.74631  2.37702  3.97936  3.02958  3.37939  2.93795  3.32179  4.00183  6.06321  4.57286    255 d - - -
          2.68618  4.42225  2.77519  2.73123  3.46354  2.40513  3.72494  3.29354  2.67741  2.69355  4.24690  2.90347  2.73739  3.18146  2.89801  2.37887  2.77519  2.98518  4.58477  3.61503
          0.02033  4.30177  5.02412  0.61958  0.77255  0.48576  0.95510
    217   3.42625  4.81204  4.84522  4.32400  3.21243  4.55787  4.88247  2.38338  4.07557  1.43969  1.08182  4.58158  4.81440  4.30849  4.21703  3.94346  3.66871  2.50422  5.26021  4.11317    256 m - - -
          2.68618  4.42225  2.77519  2.73123  3.46354  2.40513  3.72494  3.29354  2.67741  2.69355  4.24690  2.90347  2.73739  3.18146  2.89801  2.37887  2.77519  2.98518  4.58477  3.61503
          0.02033  4.30177  5.02412  0.61958  0.77255  0.48576  0.95510
    218   3.67754  5.02439  4.87978  4.54232  3.36144  4.52403  5.06754  2.60682  4.30842  0.48291  3.28604  4.77842  4.89853  4.56935  4.40549  4.17953  3.95898  2.75166  5.37322  4.18900    257 L - - -
          2.68618  4.42225  2.77519  2.73123  3.46354  2.40513  3.72494  3.29354  2.67741  2.69355  4.24690  2.90347  2.73739  3.18146  2.89801  2.37887  2.77519  2.98518  4.58477  3.61503
          0.02033  4.30177  5.02412  0.61958  0.77255  0.48576  0.95510
    219   2.57678  4.46682  4.78450  4.22761  3.41851  4.37539  4.78120  1.68958  4.10498  1.19447  3.25681  4.42562  4.67027  4.29106  4.25430  3.71220  3.35639  1.80936  5.27814  4.13608    258 l - - -
          2.68618  4.42225  2.77519  2.73123  3.46354  2.40513  3.72494  3.29354  2.67741  2.69355  4.24690  2.90347  2.73739  3.18146  2.89801  2.37887  2.77519  2.98518  4.58477  3.61503
          0.02033  4.30177  5.02412  0.61958  0.77255  0.48576  0.95510
    220   3.86330  5.14332  4.83651  4.65075  0.50639  4.41082  4.14751  3.35872  4.55359  2.63630  4.03443  4.53489  4.87324  4.60625  4.56566  4.09668  4.17144  3.37789  4.30399  2.63158    259 F - - -
          2.68618  4.42225  2.77519  2.73123  3.46354  2.40513  3.72494  3.29354  2.67741  2.69355  4.24690  2.90347  2.73739  3.18146  2.89801  2.37887  2.77519  2.98518  4.58477  3.61503
          0.02033  4.30177  5.02412  0.61958  0.77255  0.48576  0.95510
    221   1.14660  4.35731  3.67198  3.24121  3.96033  3.31943  4.20338  3.20803  3.18742  2.38802  3.92294  3.48736  3.95240  3.51142  3.50228  2.28688  2.90770  2.89242  5.40043  4.16494    260 a - - -
          2.68618  4.42225  2.77519  2.73123  3.46354  2.40513  3.72494  3.29354  2.67741  2.69355  4.24690  2.90347  2.73739  3.18146  2.89801  2.37887  2.77519  2.98518  4.58477  3.61503
          0.02033  4.30177  5.02412  0.61958  0.77255  0.48576  0.95510
    222   3.35143  5.42463  3.86595  3.08093  4.96731  3.91509  3.75750  4.27100  1.40729  3.64850  4.53271  3.43670  4.25639  2.88696  1.06168  3.33371  3.48238  3.95829  5.63053  4.52262    261 r - - -
          2.68620  4.42227  2.77522  2.73126  3.46356  2.40502  3.72497  3.29356  2.67743  2.69357  4.24692  2.90349  2.73742  3.18149  2.89803  2.37875  2.77522  2.98521  4.58479  3.61505
          0.15055  2.01599  5.02412  0.28683  1.38886  0.48576  0.95510
    223   2.45620  4.40864  3.48717  3.36668  4.72355  0.83720  4.55220  4.23425  3.59544  3.90233  4.72197  3.51462  3.90858  3.84542  3.88675  2.02097  2.97984  3.57047  6.03283  4.82684    263 g - - -
          2.68618  4.42225  2.77519  2.73123  3.46354  2.40513  3.72494  3.29354  2.67741  2.69355  4.24690  2.90347  2.73739  3.18146  2.89801  2.37887  2.77519  2.98518  4.58477  3.61503
          0.02033  4.30177  5.02412  0.61958  0.77255  0.48576  0.95510
    224   2.88735  5.40105  1.79687  1.71491  4.72791  2.27491  3.79147  4.22165  2.67989  3.71866  4.51171  2.85784  3.91981  2.92780  3.22367  2.81566  2.61030  3.79356  5.87652  4.42259    264 e - - -
          2.68618  4.42225  2.77519  2.73123  3.46354  2.40513  3.72494  3.29354  2.67741  2.69355  4.24690  2.90347  2.73739  3.18146  2.89801  2.37887  2.77519  2.98518  4.58477  3.61503
          0.02033  4.30177  5.02412  0.61958  0.77255  0.48576  0.95510
    225   2.37793  4.78741  3.06950  2.27299  4.01303  3.48178  3.69185  3.42056  2.50527  2.76085  2.86013  2.74113  3.87280  2.59306  2.95951  2.43903  2.61026  3.11224  5.30173  3.97960    265 e - - -
          2.68618  4.42225  2.77519  2.73123  3.46354  2.40513  3.72494  3.29354  2.67741  2.69355  4.24690  2.90347  2.73739  3.18146  2.89801  2.37887  2.77519  2.98518  4.58477  3.61503
          0.02033  4.30177  5.02412  0.61958  0.77255  0.48576  0.95510
    226   2.64661  4.83554  3.05057  2.49525  4.07776  2.94580  3.68064  2.99533  2.29629  3.09682  3.91209  2.46246  2.91481  2.83291  2.64860  2.68364  2.87853  2.74351  5.34173  4.01132    266 k - - -
          2.68618  4.42225  2.77519  2.73123  3.46354  2.40513  3.72494  3.29354  2.67741  2.69355  4.24690  2.90347  2.73739  3.18146  2.89801  2.37887  2.77519  2.98518  4.58477  3.61503
          0.02033  4.30177  5.02412  0.61958  0.77255  0.48576  0.95510
    227   2.35412  4.50289  3.32755  2.22027  3.68827  3.56263  3.83330  2.98793  2.76357  2.10493  3.61872  3.23995  3.96339  3.09214  3.15815  2.51098  2.89039  2.28398  5.09829  3.83794    267 l - - -
          2.68618  4.42225  2.77519  2.73123  3.46354  2.40513  3.72494  3.29354  2.67741  2.69355  4.24690  2.90347  2.73739  3.18146  2.89801  2.37887  2.77519  2.98518  4.58477  3.61503
          0.02033  4.30177  5.02412  0.61958  0.77255  0.48576  0.95510
    228   2.42740  4.92365  2.65998  2.21339  4.20429  2.90240  3.67253  3.63433  2.46185  3.21309  4.01014  2.96789  3.18622  2.80875  2.93627  2.66289  2.39865  2.63259  5.43139  4.07650    268 e - - -
          2.68618  4.42225  2.77519  2.73123  3.46354  2.40513  3.72494  3.29354  2.67741  2.69355  4.24690  2.90347  2.73739  3.18146  2.89801  2.37887  2.77519  2.98518  4.58477  3.61503
          0.02033  4.30177  5.02412  0.61958  0.77255  0.48576  0.95510
    229   2.42713  5.11471  2.61814  1.88642  4.43096  2.89644  3.63450  3.89923  2.19604  3.40785  3.44564  2.61769  3.83094  2.74370  2.88228  2.63977  2.90160  3.49037  5.56458  4.16697    269 e - - -
          2.68618  4.42225  2.77519  2.73123  3.46354  2.40513  3.72494  3.29354  2.67741  2.69355  4.24690  2.90347  2.73739  3.18146  2.89801  2.37887  2.77519  2.98518  4.58477  3.61503
          0.02033  4.30177  5.02412  0.61958  0.77255  0.48576  0.95510
    230   2.44323  4.91760  3.02774  2.28887  4.18080  3.48162  3.67840  3.60370  2.42196  3.18597  3.99455  3.00575  2.51288  2.82075  2.14545  2.70363  2.91333  3.26809  5.40368  3.26969    270 r - - -
          2.68618  4.42225  2.77519  2.73123  3.46354  2.40513  3.72494  3.29354  2.67741  2.69355  4.24690  2.90347  2.73739  3.18146  2.89801  2.37887  2.77519  2.98518  4.58477  3.61503
          0.02033  4.30177  5.02412  0.61958  0.77255  0.48576  0.95510
    231   3.21516  4.52186  5.06671  4.48456  2.69244  4.49717  4.83991  1.69148  4.33787  1.28777  2.55016  4.61064  4.73066  4.40622  4.38188  3.83653  3.44026  1.75065  5.16868  4.07912    271 l - - -
          2.68618  4.42225  2.77519  2.73123  3.46354  2.40513  3.72494  3.29354  2.67741  2.69355  4.24690  2.90347  2.73739  3.18146  2.89801  2.37887  2.77519  2.98518  4.58477  3.61503
          0.02033  4.30177  5.02412  0.61958  0.77255  0.48576  0.95510
    232   2.67656  4.92835  2.12402  2.49305  4.52943  2.63643  3.86120  3.98989  2.72254  3.54954  4.34269  3.00028  3.88136  3.01061  3.21302  1.54611  2.59656  3.54345  5.73797  4.36387    272 s - - -
          2.68618  4.42225  2.77519  2.73123  3.46354  2.40513  3.72494  3.29354  2.67741  2.69355  4.24690  2.90347  2.73739  3.18146  2.89801  2.37887  2.77519  2.98518  4.58477  3.61503
          0.02033  4.30177  5.02412  0.61958  0.77255  0.48576  0.95510
    233   2.38853  4.15667  3.99220  3.41225  3.26948  3.73131  4.03547  2.32552  3.31053  2.09907  2.50810  3.66757  3.36089  3.55186  3.53177  2.67045  2.88076  1.94056  4.78115  3.58371    273 v - - -
          2.68618  4.42225  2.77519  2.73123  3.46354  2.40513  3.72494  3.29354  2.67741  2.69355  4.24690  2.90347  2.73739  3.18146  2.89801  2.37887  2.77519  2.98518  4.58477  3.61503
          0.02033  4.30177  5.02412  0.61958  0.77255  0.48576  0.95510
    234   2.37786  4.98689  2.92835  2.05767  4.27022  2.74471  3.65744  3.06998  2.43278  3.26937  4.05591  2.63669  3.84619  2.53364  2.91038  2.43667  2.89362  3.34604  5.46952  4.10247    274 e - - -
          2.68618  4.42225  2.77519  2.73123  3.46354  2.40513  3.72494  3.29354  2.67741  2.69355  4.24690  2.90347  2.73739  3.18146  2.89801  2.37887  2.77519  2.98518  4.58477  3.61503
          0.02033  4.30177  5.02412  0.61958  0.77255  0.48576  0.95510
    235   2.26394  5.06309  2.37266  2.16800  3.43850  3.43182  3.63597  3.82249  2.39430  3.34948  4.11742  2.91704  3.83326  2.31539  2.61496  2.64068  2.89130  3.43076  5.52139  4.13597    275 e - - -
          2.68618  4.42225  2.77519  2.73123  3.46354  2.40513  3.72494  3.29354  2.67741  2.69355  4.24690  2.90347  2.73739  3.18146  2.89801  2.37887  2.77519  2.98518  4.58477  3.61503
          0.02033  4.30177  5.02412  0.61958  0.77255  0.48576  0.95510
    236   3.19184  4.55185  4.81746  4.24152  3.04468  4.36596  4.54380  2.06106  4.05663  0.91333  3.04344  4.39404  4.62456  4.18652  4.14617  3.69199  3.41387  2.49357  3.17495  3.64870    276 l - - -
          2.68618  4.42225  2.77519  2.73123  3.46354  2.40513  3.72494  3.29354  2.67741  2.69355  4.24690  2.90347  2.73739  3.18146  2.89801  2.37887  2.77519  2.98518  4.58477  3.61503
          0.02033  4.30177  5.02412  0.61958  0.77255  0.48576  0.95510
    237   2.21448  3.17463  4.47856  3.88776  2.80747  3.91860  4.25906  2.08330  3.73245  1.63359  3.20046  3.99853  4.27153  3.90798  3.83287  3.22677  2.98163  1.96982  4.81474  3.63679    277 l - - -
          2.68618  4.42225  2.77519  2.73123  3.46354  2.40513  3.72494  3.29354  2.67741  2.69355  4.24690  2.90347  2.73739  3.18146  2.89801  2.37887  2.77519  2.98518  4.58477  3.61503
          0.02033  4.30177  5.02412  0.61958  0.77255  0.48576  0.95510
    238   2.25998  5.16786  2.24099  2.16223  4.48728  3.41785  3.14943  3.96149  2.18679  3.46258  4.22243  2.89106  3.84348  2.76508  2.91911  2.20693  2.93739  3.54609  5.61433  4.20767    278 e - - -
          2.68618  4.42225  2.77519  2.73123  3.46354  2.40513  3.72494  3.29354  2.67741  2.69355  4.24690  2.90347  2.73739  3.18146  2.89801  2.37887  2.77519  2.98518  4.58477  3.61503
          0.02033  4.30177  5.02412  0.61958  0.77255  0.48576  0.95510
    239   2.23316  5.14023  2.71041  1.80888  4.48879  2.14114  3.74739  3.94441  2.55759  3.48298  4.27788  2.92719  3.89465  2.49195  3.04206  2.74829  3.02911  3.55193  5.66531  4.27448    279 e - - -
          2.68618  4.42225  2.77519  2.73123  3.46354  2.40513  3.72494  3.29354  2.67741  2.69355  4.24690  2.90347  2.73739  3.18146  2.89801  2.37887  2.77519  2.98518  4.58477  3.61503
          0.02033  4.30177  5.02412  0.61958  0.77255  0.48576  0.95510
    240   3.35503  4.65327  5.13551  4.55954  2.19108  4.63367  4.91593  1.98901  4.42220  0.98400  3.00342  4.72066  4.82501  4.45900  4.46870  3.97890  3.57473  2.05109  5.17732  4.06520    280 l - - -
          2.68618  4.42225  2.77519  2.73123  3.46354  2.40513  3.72494  3.29354  2.67741  2.69355  4.24690  2.90347  2.73739  3.18146  2.89801  2.37887  2.77519  2.98518  4.58477  3.61503
          0.02033  4.30177  5.02412  0.61958  0.77255  0.48576  0.95510
    241   2.42471  4.81874  3.06753  2.31746  4.05196  3.48314  3.68323  3.46232  2.28824  3.07286  2.88118  3.02148  3.87195  2.60465  2.57633  2.69052  2.55416  2.78705  5.32342  3.99815    281 k - - -
          2.68618  4.42225  2.77519  2.73123  3.46354  2.40513  3.72494  3.29354  2.67741  2.69355  4.24690  2.90347  2.73739  3.18146  2.89801  2.37887  2.77519  2.98518  4.58477  3.61503
          0.02033  4.30177  5.02412  0.61958  0.77255  0.48576  0.95510
    242   2.43164  5.06145  2.88902  2.15833  4.37484  3.42818  3.64734  3.83187  2.40892  3.36020  4.13009  2.66160  3.26516  2.27857  2.89205  2.42619  2.35381  3.43899  5.53314  4.14864    282 e - - -
          2.68618  4.42225  2.77519  2.73123  3.46354  2.40513  3.72494  3.29354  2.67741  2.69355  4.24690  2.90347  2.73739  3.18146  2.89801  2.37887  2.77519  2.98518  4.58477  3.61503
          0.02033  4.30177  5.02412  0.61958  0.77255  0.48576  0.95510
    243   2.10824  4.86418  3.03327  2.47888  4.12106  3.46583  3.67435  3.54075  2.45798  3.13547  3.33589  2.62756  3.86061  2.54685  2.60701  2.44975  2.55303  3.20924  5.36970  4.03213    283 a - - -
          2.68618  4.42225  2.77519  2.73123  3.46354  2.40513  3.72494  3.29354  2.67741  2.69355  4.24690  2.90347  2.73739  3.18146  2.89801  2.37887  2.77519  2.98518  4.58477  3.61503
          0.02033  4.30177  5.02412  0.61958  0.77255  0.48576  0.95510
    244   2.01766  4.22144  4.36022  3.77614  2.34467  3.93700  4.25772  2.37623  3.64653  1.87306  2.72074  3.95715  4.28353  3.84026  3.79648  3.23761  3.02527  1.89100  4.85467  3.67675    284 l - - -
          2.68618  4.42225  2.77519  2.73123  3.46354  2.40513  3.72494  3.29354  2.67741  2.69355  4.24690  2.90347  2.73739  3.18146  2.89801  2.37887  2.77519  2.98518  4.58477  3.61503
          0.02033  4.30177  5.02412  0.61958  0.77255  0.48576  0.95510
    245   2.15460  5.06359  2.33682  2.04105  4.35329  3.43130  3.67308  3.79835  2.46027  3.34728  4.13130  2.92381  3.85562  2.49584  2.94823  2.67953  2.93173  2.65532  5.53792  4.15585    285 e - - -
          2.68618  4.42225  2.77519  2.73123  3.46354  2.40513  3.72494  3.29354  2.67741  2.69355  4.24690  2.90347  2.73739  3.18146  2.89801  2.37887  2.77519  2.98518  4.58477  3.61503
          0.02033  4.30177  5.02412  0.61958  0.77255  0.48576  0.95510
    246   1.97371  4.82270  3.01699  2.22985  4.24338  2.90825  3.75051  3.67454  2.55617  3.26186  4.06174  3.02332  3.09992  2.89696  3.02068  2.33554  2.36230  3.29902  5.48281  4.14157    286 a - - -
          2.68618  4.42225  2.77519  2.73123  3.46354  2.40513  3.72494  3.29354  2.67741  2.69355  4.24690  2.90347  2.73739  3.18146  2.89801  2.37887  2.77519  2.98518  4.58477  3.61503
          0.02033  4.30177  5.02412  0.61958  0.77255  0.48576  0.95510
    247   2.43211  4.65675  3.16770  2.34890  3.84885  3.51384  3.22780  3.24028  2.58746  2.35142  3.18883  3.10032  3.26498  2.62670  3.02140  2.72986  2.86944  2.96285  5.19186  3.21753    287 e - - -
          2.68618  4.42225  2.77519  2.73123  3.46354  2.40513  3.72494  3.29354  2.67741  2.69355  4.24690  2.90347  2.73739  3.18146  2.89801  2.37887  2.77519  2.98518  4.58477  3.61503
          0.02033  4.30177  5.02412  0.61958  0.77255  0.48576  0.95510
    248   2.64369  4.19524  3.86500  3.28729  3.29895  3.70340  3.98579  2.35171  2.80106  1.84685  3.29477  3.58540  3.25883  3.45609  3.44575  2.97529  2.87564  2.06990  4.79870  2.93420    288 l - - -
          2.68618  4.42225  2.77519  2.73123  3.46354  2.40513  3.72494  3.29354  2.67741  2.69355  4.24690  2.90347  2.73739  3.18146  2.89801  2.37887  2.77519  2.98518  4.58477  3.61503
          0.02033  4.30177  5.02412  0.61958  0.77255  0.48576  0.95510
    249   2.44380  5.07784  2.95299  2.04556  4.39234  3.45269  3.63240  3.84554  2.18867  2.95726  4.13082  2.93726  3.84599  2.28408  2.48443  2.43431  2.90457  3.45279  5.52243  4.14848    289 e - - -
          2.68618  4.42225  2.77519  2.73123  3.46354  2.40513  3.72494  3.29354  2.67741  2.69355  4.24690  2.90347  2.73739  3.18146  2.89801  2.37887  2.77519  2.98518  4.58477  3.61503
          0.02033  4.30177  5.02412  0.61958  0.77255  0.48576  0.95510
    250   2.41884  4.87001  3.01749  2.47325  4.15197  3.04418  3.68053  3.57611  2.46931  3.16598  3.30753  2.70705  3.85515  2.25938  2.93363  2.21831  2.59736  3.23462  5.39496  4.05229    290 s - - -
          2.68618  4.42225  2.77519  2.73123  3.46354  2.40513  3.72494  3.29354  2.67741  2.69355  4.24690  2.90347  2.73739  3.18146  2.89801  2.37887  2.77519  2.98518  4.58477  3.61503
          0.02033  4.30177  5.02412  0.61958  0.77255  0.48576  0.95510
    251   2.64540  4.95722  2.97093  2.23537  4.23028  3.44857  3.64817  3.66727  2.20070  3.23140  4.01969  2.46828  3.26864  2.77614  2.89307  2.43121  2.56011  2.96370  5.43680  3.32448    291 k - - -
          2.68618  4.42225  2.77519  2.73123  3.46354  2.40513  3.72494  3.29354  2.67741  2.69355  4.24690  2.90347  2.73739  3.18146  2.89801  2.37887  2.77519  2.98518  4.58477  3.61503
          0.02033  4.30177  5.02412  0.61958  0.77255  0.48576  0.95510
    252   2.41382  5.11726  2.78734  2.16601  4.44901  2.93805  3.68688  3.91182  2.47231  3.43599  4.21107  2.29301  3.85861  2.53396  2.96306  2.01181  2.95591  3.51118  5.60668  4.21235    292 s - - -
          2.68618  4.42225  2.77519  2.73123  3.46354  2.40513  3.72494  3.29354  2.67741  2.69355  4.24690  2.90347  2.73739  3.18146  2.89801  2.37887  2.77519  2.98518  4.58477  3.61503
          0.02033  4.30177  5.02412  0.61958  0.77255  0.48576  0.95510
    253   2.38986  4.24678  4.06868  3.50596  3.42709  3.81631  4.19600  2.15157  3.41212  2.15534  3.38794  3.77253  4.20979  3.67179  3.65520  2.38943  2.98100  1.52747  4.97891  3.77450    293 v - - -
          2.68618  4.42225  2.77519  2.73123  3.46354  2.40513  3.72494  3.29354  2.67741  2.69355  4.24690  2.90347  2.73739  3.18146  2.89801  2.37887  2.77519  2.98518  4.58477  3.61503
          0.02033  4.30177  5.02412  0.61958  0.77255  0.48576  0.95510
    254   2.64579  3.74850  2.40338  2.21677  4.33840  3.43366  3.62998  3.79314  2.38645  3.32465  4.09310  2.63424  3.82869  2.51692  2.63648  2.37849  2.87747  2.95686  5.50037  4.11884    294 e - - -
          2.68618  4.42225  2.77519  2.73123  3.46354  2.40513  3.72494  3.29354  2.67741  2.69355  4.24690  2.90347  2.73739  3.18146  2.89801  2.37887  2.77519  2.98518  4.58477  3.61503
          0.02033  4.30177  5.02412  0.61958  0.77255  0.48576  0.95510
    255   2.67522  3.24305  4.40777  3.81115  3.09311  3.81850  4.11126  2.46744  3.64027  1.54482  3.15996  3.89834  4.17888  3.80921  3.72612  3.12182  2.90724  1.93050  3.54306  2.94355    295 l - - -
          2.68618  4.42225  2.77519  2.73123  3.46354  2.40513  3.72494  3.29354  2.67741  2.69355  4.24690  2.90347  2.73739  3.18146  2.89801  2.37887  2.77519  2.98518  4.58477  3.61503
          0.02033  4.30177  5.02412  0.61958  0.77255  0.48576  0.95510
    256   2.68993  5.11732  2.91679  2.05271  4.44095  3.02191  2.66873  3.90077  2.34968  3.40570  4.16966  2.92779  3.84861  2.30353  2.47951  2.66402  2.63343  3.49783  5.55541  4.17429    296 e - - -
          2.68618  4.42225  2.77519  2.73123  3.46354  2.40513  3.72494  3.29354  2.67741  2.69355  4.24690  2.90347  2.73739  3.18146  2.89801  2.37887  2.77519  2.98518  4.58477  3.61503
          0.02033  4.30177  5.02412  0.61958  0.77255  0.48576  0.95510
    257   2.74793  3.33978  4.19215  3.61538  3.29021  3.85414  4.19039  2.42322  3.47425  1.53478  3.25562  3.83860  4.22396  3.08055  3.66627  3.15365  2.98833  1.72688  4.87676  3.68819    297 l - - -
          2.68618  4.42225  2.77519  2.73123  3.46354  2.40513  3.72494  3.29354  2.67741  2.69355  4.24690  2.90347  2.73739  3.18146  2.89801  2.37887  2.77519  2.98518  4.58477  3.61503
          0.02033  4.30177  5.02412  0.61958  0.77255  0.48576  0.95510
    258   2.68713  5.11412  2.14277  2.03566  4.42122  3.42271  3.65424  3.20521  2.42839  3.40478  4.17258  2.58058  3.09361  2.76955  2.92184  2.66040  2.62033  3.48479  5.57227  4.17631    298 e - - -
          2.68618  4.42225  2.77519  2.73123  3.46354  2.40513  3.72494  3.29354  2.67741  2.69355  4.24690  2.90347  2.73739  3.18146  2.89801  2.37887  2.77519  2.98518  4.58477  3.61503
          0.07850  4.30177  2.78134  0.61958  0.77255  0.48576  0.95510
    259   2.63621  4.49408  3.31711  2.76795  3.62651  3.55038  3.79639  3.00570  2.72679  2.45444  3.60047  2.09592  3.94455  3.06182  3.11874  2.79228  2.50286  2.50716  5.04202  3.04091    299 n - - -
          2.68618  4.42225  2.77519  2.73123  3.46354  2.40513  3.72494  3.29354  2.67741  2.69355  4.24690  2.90347  2.73739  3.18146  2.89801  2.37887  2.77519  2.98518  4.58477  3.61503
          0.02153  4.24480  4.96715  0.61958  0.77255  0.56058  0.84602
    260   2.64715  4.95282  2.93818  2.23992  4.22387  3.43722  3.07177  3.65981  2.41068  2.50049  4.01686  2.64394  3.23387  2.52460  2.87841  2.37719  2.87891  3.30411  5.43050  4.07133    300 e - - -
          2.68621  4.42228  2.77497  2.73126  3.46357  2.40515  3.72497  3.29357  2.67743  2.69358  4.24692  2.90349  2.73742  3.18149  2.89803  2.37889  2.77522  2.98496  4.58480  3.61506
          0.18340  1.82883  4.96715  0.26499  1.45765  0.44167  1.02991
    261   2.18814  4.72185  3.11333  2.35815  3.94469  3.49255  3.72324  3.33649  2.55537  2.64210  3.81764  3.06979  3.89094  2.62263  2.99642  2.09966  2.88005  2.70067  5.26145  3.95482    302 s - - -
          2.68618  4.42225  2.77519  2.73123  3.46354  2.40513  3.72494  3.29354  2.67741  2.69355  4.24690  2.90347  2.73739  3.18146  2.89801  2.37887  2.77519  2.98518  4.58477  3.61503
          0.02033  4.30177  5.02412  0.61958  0.77255  0.48576  0.95510
    262   2.18326  4.79085  3.05071  2.12194  4.03265  3.47362  3.70648  2.67676  2.52483  3.05958  3.88504  2.69244  3.25086  2.87072  2.97975  2.69702  2.60766  3.12260  5.32201  3.99913    303 e - - -
          2.68618  4.42225  2.77519  2.73123  3.46354  2.40513  3.72494  3.29354  2.67741  2.69355  4.24690  2.90347  2.73739  3.18146  2.89801  2.37887  2.77519  2.98518  4.58477  3.61503
          0.02033  4.30177  5.02412  0.61958  0.77255  0.48576  0.95510
    263   2.13135  5.26120  1.72215  2.11163  4.60085  2.83469  3.75154  4.07976  2.59973  3.59216  4.37661  2.88164  3.11103  2.88210  3.12201  2.75708  3.06321  3.66335  5.75814  4.33223    304 d - - -
          2.68618  4.42225  2.77519  2.73123  3.46354  2.40513  3.72494  3.29354  2.67741  2.69355  4.24690  2.90347  2.73739  3.18146  2.89801  2.37887  2.77519  2.98518  4.58477  3.61503
          0.02033  4.30177  5.02412  0.61958  0.77255  0.48576  0.95510
    264   2.33142  2.92705  3.66052  3.09145  3.41615  2.72677  3.92457  2.48834  3.02340  2.22578  3.39666  3.44795  4.01800  3.31280  2.85127  2.89082  2.58369  2.54157  4.88304  3.66384    305 l - - -
          2.68618  4.42225  2.77519  2.73123  3.46354  2.40513  3.72494  3.29354  2.67741  2.69355  4.24690  2.90347  2.73739  3.18146  2.89801  2.37887  2.77519  2.98518  4.58477  3.61503
          0.02033  4.30177  5.02412  0.61958  0.77255  0.48576  0.95510
    265   2.64070  4.62988  3.19677  2.07824  3.10013  3.52452  3.74159  3.20191  2.60816  2.58379  3.19667  3.12153  3.91032  2.59871  2.72515  2.74278  2.87174  2.93186  5.16378  3.22180    306 e - - -
          2.68618  4.42225  2.77519  2.73123  3.46354  2.40513  3.72494  3.29354  2.67741  2.69355  4.24690  2.90347  2.73739  3.18146  2.89801  2.37887  2.77519  2.98518  4.58477  3.61503
          0.02033  4.30177  5.02412  0.61958  0.77255  0.48576  0.95510
    266   2.91588  4.36111  4.39189  3.84340  3.34514  4.04780  4.42576  1.65181  3.69538  1.33820  3.27192  4.06144  4.40926  3.94190  3.87816  2.73593  3.16499  2.17277  5.05321  3.86210    307 l - - -
          2.68618  4.42225  2.77519  2.73123  3.46354  2.40513  3.72494  3.29354  2.67741  2.69355  4.24690  2.90347  2.73739  3.18146  2.89801  2.37887  2.77519  2.98518  4.58477  3.61503
          0.02033  4.30177  5.02412  0.61958  0.77255  0.48576  0.95510
    267   2.63580  4.28304  3.64218  3.07188  3.40196  3.64527  3.90959  2.75822  2.99995  1.94358  2.63060  3.43845  4.02268  2.86834  3.31487  2.56927  2.50584  2.54653  4.87112  3.06293    308 l - - -
          2.68618  4.42225  2.77519  2.73123  3.46354  2.40513  3.72494  3.29354  2.67741  2.69355  4.24690  2.90347  2.73739  3.18146  2.89801  2.37887  2.77519  2.98518  4.58477  3.61503
          0.02033  4.30177  5.02412  0.61958  0.77255  0.48576  0.95510
    268   2.52117  2.21752  4.01997  3.54535  3.73810  1.54214  4.29904  2.39156  3.44298  2.78316  3.72466  3.67652  4.01455  3.72017  3.68495  2.79247  2.90774  2.63813  5.23273  4.02709    309 g - - -
          2.68618  4.42225  2.77519  2.73123  3.46354  2.40513  3.72494  3.29354  2.67741  2.69355  4.24690  2.90347  2.73739  3.18146  2.89801  2.37887  2.77519  2.98518  4.58477  3.61503
          0.02033  4.30177  5.02412  0.61958  0.77255  0.48576  0.95510
    269   2.66176  3.57944  3.05349  2.50893  4.14390  3.46922  3.07849  3.56926  2.45432  3.16128  3.97277  1.97035  3.87556  2.84117  2.54034  2.38863  2.90068  3.23467  5.38574  4.05304    310 n - - -
          2.68618  4.42225  2.77519  2.73123  3.46354  2.40513  3.72494  3.29354  2.67741  2.69355  4.24690  2.90347  2.73739  3.18146  2.89801  2.37887  2.77519  2.98518  4.58477  3.61503
          0.02033  4.30177  5.02412  0.61958  0.77255  0.48576  0.95510
    270   2.46884  5.06341  2.99114  2.44393  4.39241  2.94820  3.65205  3.83500  2.15978  3.35788  4.13694  2.97022  3.86947  2.48799  2.09623  2.20027  2.93226  3.45153  5.51955  4.16319    311 r - - -
          2.68618  4.42225  2.77519  2.73123  3.46354  2.40513  3.72494  3.29354  2.67741  2.69355  4.24690  2.90347  2.73739  3.18146  2.89801  2.37887  2.77519  2.98518  4.58477  3.61503
          0.02033  4.30177  5.02412  0.61958  0.77255  0.48576  0.95510
    271   2.84671  5.37607  1.69518  1.81741  4.69258  3.39358  3.75123  4.18793  2.60611  3.67495  4.45408  2.51358  3.04987  2.87830  3.13981  2.77780  2.65680  3.75684  5.82373  4.37555    312 d - - -
          2.68618  4.42225  2.77519  2.73123  3.46354  2.40513  3.72494  3.29354  2.67741  2.69355  4.24690  2.90347  2.73739  3.18146  2.89801  2.37887  2.77519  2.98518  4.58477  3.61503
          0.02033  4.30177  5.02412  0.61958  0.77255  0.48576  0.95510
    272   0.89527  4.27829  3.82606  3.50698  4.45918  3.09873  4.48528  3.80418  3.50854  3.55087  4.38457  3.56137  3.86413  3.78304  3.78800  2.08233  2.35972  3.26849  5.82609  4.64162    313 a - - -
          2.68618  4.42225  2.77519  2.73123  3.46354  2.40513  3.72494  3.29354  2.67741  2.69355  4.24690  2.90347  2.73739  3.18146  2.89801  2.37887  2.77519  2.98518  4.58477  3.61503
          0.02033  4.30177  5.02412  0.61958  0.77255  0.48576  0.95510
    273   3.36117  4.73033  4.76333  4.24807  2.87136  4.40107  4.36881  2.64760  3.98092  0.78155  3.20869  4.37770  4.69025  4.18901  4.08832  3.78264  3.58971  2.74022  2.88646  3.21534    314 l - - -
          2.68618  4.42225  2.77519  2.73123  3.46354  2.40513  3.72494  3.29354  2.67741  2.69355  4.24690  2.90347  2.73739  3.18146  2.89801  2.37887  2.77519  2.98518  4.58477  3.61503
          0.02033  4.30177  5.02412  0.61958  0.77255  0.48576  0.95510
    274   2.28111  4.39908  4.78373  4.23881  3.60498  4.37085  4.82895  1.40460  4.13099  1.97871  3.46042  4.42700  4.68859  4.35753  4.30236  3.71313  3.31189  1.36336  5.38882  4.19831    315 v - - -
          2.68618  4.42225  2.77519  2.73123  3.46354  2.40513  3.72494  3.29354  2.67741  2.69355  4.24690  2.90347  2.73739  3.18146  2.89801  2.37887  2.77519  2.98518  4.58477  3.61503
          0.02033  4.30177  5.02412  0.61958  0.77255  0.48576  0.95510
    275   2.42641  4.39118  3.50454  3.32236  4.69183  1.27160  4.48842  4.18480  3.50309  3.84132  4.64791  3.48254  3.88448  3.75987  3.81740  1.32283  2.93926  3.53078  5.99779  4.78502    316 g - - -
          2.68618  4.42225  2.77519  2.73123  3.46354  2.40513  3.72494  3.29354  2.67741  2.69355  4.24690  2.90347  2.73739  3.18146  2.89801  2.37887  2.77519  2.98518  4.58477  3.61503
          0.02033  4.30177  5.02412  0.61958  0.77255  0.48576  0.95510
    276   1.31344  4.37890  4.20013  3.69335  3.69760  3.82462  4.49390  1.95425  3.60649  2.48018  3.59015  3.92851  4.32020  3.89246  3.87207  3.18606  3.11920  1.82970  5.35383  4.14408    317 a - - -
          2.68618  4.42225  2.77519  2.73123  3.46354  2.40513  3.72494  3.29354  2.67741  2.69355  4.24690  2.90347  2.73739  3.18146  2.89801  2.37887  2.77519  2.98518  4.58477  3.61503
          0.02033  4.30177  5.02412  0.61958  0.77255  0.48576  0.95510
    277   3.07084  3.20493  4.88970  4.32350  3.39029  4.35128  4.75497  1.66669  4.18286  1.23591  3.25201  4.45351  4.64788  4.33943  4.28083  3.69016  3.31048  1.76404  5.20672  4.05727    318 l - - -
          2.68618  4.42225  2.77519  2.73123  3.46354  2.40513  3.72494  3.29354  2.67741  2.69355  4.24690  2.90347  2.73739  3.18146  2.89801  2.37887  2.77519  2.98518  4.58477  3.61503
          0.02033  4.30177  5.02412  0.61958  0.77255  0.48576  0.95510
    278   2.60032  4.55412  3.25252  2.75143  3.88580  2.41837  3.85376  3.26885  2.74630  2.10909  3.79851  2.72895  3.91378  3.07976  3.15439  2.44905  2.29754  2.97285  5.24970  3.97533    319 l - - -
          2.68618  4.42225  2.77519  2.73123  3.46354  2.40513  3.72494  3.29354  2.67741  2.69355  4.24690  2.90347  2.73739  3.18146  2.89801  2.37887  2.77519  2.98518  4.58477  3.61503
          0.02033  4.30177  5.02412  0.61958  0.77255  0.48576  0.95510
    279   3.15533  5.12711  3.05293  2.99291  4.56750  3.53546  4.36997  4.39760  3.32574  3.99813  4.96769  0.57741  4.21700  3.66209  3.67956  3.21729  3.56227  3.97313  5.82137  4.49938    320 N - - -
          2.68618  4.42225  2.77519  2.73123  3.46354  2.40513  3.72494  3.29354  2.67741  2.69355  4.24690  2.90347  2.73739  3.18146  2.89801  2.37887  2.77519  2.98518  4.58477  3.61503
          0.02033  4.30177  5.02412  0.61958  0.77255  0.48576  0.95510
    280   3.67754  5.02439  4.87978  4.54232  3.36144  4.52403  5.06754  2.60682  4.30842  0.48291  3.28604  4.77842  4.89853  4.56935  4.40549  4.17953  3.95898  2.75166  5.37322  4.18900    321 L - - -
          2.68618  4.42225  2.77519  2.73123  3.46354  2.40513  3.72494  3.29354  2.67741  2.69355  4.24690  2.90347  2.73739  3.18146  2.89801  2.37887  2.77519  2.98518  4.58477  3.61503
          0.02033  4.30177  5.02412  0.61958  0.77255  0.48576  0.95510
    281   2.50640  4.41404  4.85125  4.30430  3.57064  4.41273  4.86292  1.45569  4.19115  1.72238  3.41827  4.48019  4.71651  4.40142  4.34472  3.75730  3.33710  1.37314  5.38283  4.20409    322 v - - -
          2.68618  4.42225  2.77519  2.73123  3.46354  2.40513  3.72494  3.29354  2.67741  2.69355  4.24690  2.90347  2.73739  3.18146  2.89801  2.37887  2.77519  2.98518  4.58477  3.61503
          0.02033  4.30177  5.02412  0.61958  0.77255  0.48576  0.95510
    282   2.65518  5.02552  2.58651  2.04784  4.31432  3.43721  3.13922  3.15838  2.40641  3.30642  3.41581  2.24103  3.83681  2.76062  2.88832  2.64487  2.88742  3.38593  5.49140  4.11422    323 e - - -
          2.68618  4.42225  2.77519  2.73123  3.46354  2.40513  3.72494  3.29354  2.67741  2.69355  4.24690  2.90347  2.73739  3.18146  2.89801  2.37887  2.77519  2.98518  4.58477  3.61503
          0.02033  4.30177  5.02412  0.61958  0.77255  0.48576  0.95510
    283   3.15533  5.12711  3.05293  2.99291  4.56750  3.53546  4.36997  4.39760  3.32574  3.99813  4.96769  0.57741  4.21700  3.66209  3.67956  3.21729  3.56227  3.97313  5.82137  4.49938    324 N - - -
          2.68618  4.42225  2.77519  2.73123  3.46354  2.40513  3.72494  3.29354  2.67741  2.69355  4.24690  2.90347  2.73739  3.18146  2.89801  2.37887  2.77519  2.98518  4.58477  3.61503
          0.02033  4.30177  5.02412  0.61958  0.77255  0.48576  0.95510
    284   0.85828  4.29110  3.78975  3.53711  4.53710  3.08730  4.54289  3.90666  3.57856  3.65153  4.48799  3.57492  3.87076  3.84759  3.84485  1.81060  2.88114  3.33533  5.90205  4.71221    325 a - - -
          2.68618  4.42225  2.77519  2.73123  3.46354  2.40513  3.72494  3.29354  2.67741  2.69355  4.24690  2.90347  2.73739  3.18146  2.89801  2.37887  2.77519  2.98518  4.58477  3.61503
          0.02033  4.30177  5.02412  0.61958  0.77255  0.48576  0.95510
    285   2.89943  4.33091  4.38658  3.80570  3.31870  4.05660  4.37548  1.87582  3.64518  1.43743  3.22928  4.03369  4.38789  3.89134  3.00874  3.36028  3.13255  1.78324  5.00790  3.83854    326 l - - -
          2.68618  4.42225  2.77519  2.73123  3.46354  2.40513  3.72494  3.29354  2.67741  2.69355  4.24690  2.90347  2.73739  3.18146  2.89801  2.37887  2.77519  2.98518  4.58477  3.61503
          0.02033  4.30177  5.02412  0.61958  0.77255  0.48576  0.95510
    286   3.02373  5.40225  2.64664  1.89552  4.71777  3.49092  3.83634  4.19576  2.54656  3.68879  4.53770  2.98598  4.01760  1.24447  2.93832  2.96460  3.27430  3.81809  5.81715  4.44382    327 q - - -
          2.68618  4.42225  2.77519  2.73123  3.46354  2.40513  3.72494  3.29354  2.67741  2.69355  4.24690  2.90347  2.73739  3.18146  2.89801  2.37887  2.77519  2.98518  4.58477  3.61503
          0.02033  4.30177  5.02412  0.61958  0.77255  0.48576  0.95510
    287   2.03924  4.21733  3.77522  3.20274  2.79666  3.66895  3.13224  2.23669  3.12620  2.41815  3.33084  3.52526  4.04793  3.39586  3.40598  2.58797  2.86485  2.25577  4.81787  3.60310    328 a - - -
          2.68618  4.42225  2.77519  2.73123  3.46354  2.40513  3.72494  3.29354  2.67741  2.69355  4.24690  2.90347  2.73739  3.18146  2.89801  2.37887  2.77519  2.98518  4.58477  3.61503
          0.02033  4.30177  5.02412  0.61958  0.77255  0.48576  0.95510
    288   2.39571  3.42138  3.39384  2.51938  3.63065  2.63056  3.83964  2.66544  2.80249  2.69586  3.57476  3.26597  3.95225  3.11907  3.18787  2.26880  2.86375  2.47542  5.04613  3.79507    329 s - - -
          2.68618  4.42225  2.77519  2.73123  3.46354  2.40513  3.72494  3.29354  2.67741  2.69355  4.24690  2.90347  2.73739  3.18146  2.89801  2.37887  2.77519  2.98518  4.58477  3.61503
          0.02033  4.30177  5.02412  0.61958  0.77255  0.48576  0.95510
    289   1.34659  4.36904  3.55766  3.24549  4.51616  1.58519  4.35349  3.94022  3.32542  3.60801  4.42006  3.43927  2.62500  3.60354  3.66789  2.57145  2.88338  3.37904  5.83723  4.61915    330 a - - -
          2.68618  4.42225  2.77519  2.73123  3.46354  2.40513  3.72494  3.29354  2.67741  2.69355  4.24690  2.90347  2.73739  3.18146  2.89801  2.37887  2.77519  2.98518  4.58477  3.61503
          0.02033  4.30177  5.02412  0.61958  0.77255  0.48576  0.95510
    290   2.45680  5.11351  2.94678  2.17185  4.44231  3.04504  3.62989  3.90066  2.02235  3.40235  4.16489  2.93400  3.84835  2.47760  2.28045  2.66177  2.59846  3.49674  5.54823  4.17098    331 k - - -
          2.68618  4.42225  2.77519  2.73123  3.46354  2.40513  3.72494  3.29354  2.67741  2.69355  4.24690  2.90347  2.73739  3.18146  2.89801  2.37887  2.77519  2.98518  4.58477  3.61503
          0.02033  4.30177  5.02412  0.61958  0.77255  0.48576  0.95510
    291   2.69818  5.10304  2.32520  2.37393  4.42561  2.34537  3.67034  3.88576  2.43963  3.40972  4.18288  2.91750  3.85315  2.48381  2.64237  2.67544  2.32085  3.48848  5.57907  4.18961    332 t - - -
          2.68618  4.42225  2.77519  2.73123  3.46354  2.40513  3.72494  3.29354  2.67741  2.69355  4.24690  2.90347  2.73739  3.18146  2.89801  2.37887  2.77519  2.98518  4.58477  3.61503
          0.02033  4.30177  5.02412  0.61958  0.77255  0.48576  0.95510
    292   2.09634  4.30538  3.64552  3.10075  3.57794  2.46931  3.98945  2.19487  3.04894  2.64544  3.54383  3.43752  3.98661  3.34115  3.37853  2.50759  2.55587  2.35658  5.03231  3.80885    333 a - - -
          2.68618  4.42225  2.77519  2.73123  3.46354  2.40513  3.72494  3.29354  2.67741  2.69355  4.24690  2.90347  2.73739  3.18146  2.89801  2.37887  2.77519  2.98518  4.58477  3.61503
          0.02033  4.30177  5.02412  0.61958  0.77255  0.48576  0.95510
    293   2.64313  3.55417  2.67691  2.45088  4.16215  3.45785  3.66137  3.58867  2.10192  2.86251  3.97196  2.97653  3.85112  2.56743  2.91007  2.26303  2.54709  3.24695  5.39534  4.04711    334 k - - -
          2.68618  4.42225  2.77519  2.73123  3.46354  2.40513  3.72494  3.29354  2.67741  2.69355  4.24690  2.90347  2.73739  3.18146  2.89801  2.37887  2.77519  2.98518  4.58477  3.61503
          0.08114  4.30177  2.74285  0.61958  0.77255  0.48576  0.95510
    294   3.28948  4.54781  5.15122  4.62626  3.55703  4.72676  5.22424  1.20490  4.52063  1.59658  3.33828  4.81706  4.95324  4.69677  4.65624  4.10647  3.53454  1.38576  5.58410  4.44029    335 i - - -
          2.68618  4.42225  2.77519  2.73123  3.46354  2.40513  3.72494  3.29354  2.67741  2.69355  4.24690  2.90347  2.73739  3.18146  2.89801  2.37887  2.77519  2.98518  4.58477  3.61503
          0.02159  4.24222  4.96457  0.61958  0.77255  0.56374  0.84183
    295   2.70289  4.71636  3.25715  2.68165  3.96854  3.54042  3.73910  3.31803  2.24313  2.97706  3.83473  3.14863  3.93807  2.92710  2.15566  2.79106  2.09705  2.39954  5.25644  3.98505    336 t - - -
          2.68618  4.42225  2.77519  2.73123  3.46354  2.40513  3.72494  3.29354  2.67741  2.69355  4.24690  2.90347  2.73739  3.18146  2.89801  2.37887  2.77519  2.98518  4.58477  3.61503
          0.02159  4.24222  4.96457  0.61958  0.77255  0.43992  1.03307
    296   3.32669  4.58349  5.20660  4.67603  3.54184  4.75713  5.23806  1.40377  4.56711  1.39832  3.32294  4.85665  4.97569  4.71989  4.68452  4.13486  3.56895  1.32981  5.57284  4.44443    337 v - - -
          2.68618  4.42225  2.77519  2.73123  3.46354  2.40513  3.72494  3.29354  2.67741  2.69355  4.24690  2.90347  2.73739  3.18146  2.89801  2.37887  2.77519  2.98518  4.58477  3.61503
          0.02033  4.30177  5.02412  0.61958  0.77255  0.48576  0.95510
    297   2.42520  5.17622  2.25740  2.15216  4.49587  3.41727  2.75405  3.97108  2.23084  3.47079  4.23072  2.88960  3.84524  2.76774  2.92361  2.18728  2.94251  3.55460  5.62156  4.21351    338 e - - -
          2.68618  4.42225  2.77519  2.73123  3.46354  2.40513  3.72494  3.29354  2.67741  2.69355  4.24690  2.90347  2.73739  3.18146  2.89801  2.37887  2.77519  2.98518  4.58477  3.61503
          0.02033  4.30177  5.02412  0.61958  0.77255  0.48576  0.95510
    298   1.73289  4.32813  3.62001  3.09232  3.67494  2.76841  4.01518  2.97768  3.04510  2.40559  3.63333  3.42133  3.96526  3.34441  3.38284  2.40153  2.86778  2.10496  5.11705  3.88992    339 a - - -
          2.68618  4.42225  2.77519  2.73123  3.46354  2.40513  3.72494  3.29354  2.67741  2.69355  4.24690  2.90347  2.73739  3.18146  2.89801  2.37887  2.77519  2.98518  4.58477  3.61503
          0.02033  4.30177  5.02412  0.61958  0.77255  0.48576  0.95510
    299   2.18462  4.57911  2.56360  2.67246  3.21914  2.96688  3.76054  3.13903  2.65373  2.81127  3.08927  3.14918  3.91868  2.98488  3.07547  2.75431  2.59791  2.87651  5.12985  3.29131    340 a - - -
          2.68618  4.42225  2.77519  2.73123  3.46354  2.40513  3.72494  3.29354  2.67741  2.69355  4.24690  2.90347  2.73739  3.18146  2.89801  2.37887  2.77519  2.98518  4.58477  3.61503
          0.02033  4.30177  5.02412  0.61958  0.77255  0.48576  0.95510
    300   2.64286  4.94445  2.66004  2.42501  3.49040  2.93023  3.15236  3.64785  2.24816  3.21644  4.00703  2.95619  3.16224  2.77969  2.90111  2.28110  2.87445  3.29331  5.42557  3.34592    341 k - - -
          2.68618  4.42225  2.77519  2.73123  3.46354  2.40513  3.72494  3.29354  2.67741  2.69355  4.24690  2.90347  2.73739  3.18146  2.89801  2.37887  2.77519  2.98518  4.58477  3.61503
          0.02033  4.30177  5.02412  0.61958  0.77255  0.48576  0.95510
    301   2.40591  4.72573  2.50884  2.55736  3.93743  3.04769  3.71032  3.33141  2.54315  2.61923  3.21851  3.06073  3.88503  2.88838  2.50015  2.70744  2.87090  2.65486  5.25294  3.94380    342 a - - -
          2.68618  4.42225  2.77519  2.73123  3.46354  2.40513  3.72494  3.29354  2.67741  2.69355  4.24690  2.90347  2.73739  3.18146  2.89801  2.37887  2.77519  2.98518  4.58477  3.61503
          0.08464  4.30177  2.69393  0.61958  0.77255  0.48576  0.95510
    302   2.12684  4.75589  3.03247  2.28458  4.05433  2.65603  3.71531  3.46410  2.53769  2.65059  3.90635  3.02395  3.22521  2.88053  2.99110  2.38945  2.86987  3.13924  5.34018  4.01808    343 a - - -
          2.68618  4.42225  2.77519  2.73123  3.46354  2.40513  3.72494  3.29354  2.67741  2.69355  4.24690  2.90347  2.73739  3.18146  2.89801  2.37887  2.77519  2.98518  4.58477  3.61503
          0.02166  4.23879  4.96114  0.61958  0.77255  0.56791  0.83634
    303   2.64226  4.81050  2.96154  2.25344  4.11019  2.49200  3.71868  3.51635  2.53929  3.13426  3.95589  2.41447  3.86202  2.87983  2.99676  2.68515  2.51220  2.50863  5.38449  4.05357    344 e - - -
          2.68631  4.42238  2.77532  2.73136  3.46367  2.40483  3.72507  3.29367  2.67754  2.69368  4.24703  2.90315  2.73733  3.18060  2.89814  2.37886  2.77532  2.98531  4.58490  3.61516
          0.58711  1.27101  1.81080  0.86376  0.54744  0.43762  1.03725
    304   2.59174  4.18655  3.70705  2.76920  2.82319  3.62838  3.89880  2.32386  3.05498  2.16816  3.28585  3.46589  4.00198  3.33039  2.89006  2.89197  2.82342  2.24541  4.77540  3.00523    349 l - - -
          2.68618  4.42225  2.77519  2.73123  3.46354  2.40513  3.72494  3.29354  2.67741  2.69355  4.24690  2.90347  2.73739  3.18146  2.89801  2.37887  2.77519  2.98518  4.58477  3.61503
          0.02387  4.14282  4.86516  0.61958  0.77255  0.52544  0.89476
    305   3.35671  4.63616  5.11762  4.57171  3.33412  4.71656  5.11915  1.56977  4.44613  1.03338  3.11324  4.78795  4.90891  4.56119  4.55480  4.08502  3.59037  1.77340  5.41356  4.32919    350 l - - -
          2.68618  4.42225  2.77519  2.73123  3.46354  2.40513  3.72494  3.29354  2.67741  2.69355  4.24690  2.90347  2.73739  3.18146  2.89801  2.37887  2.77519  2.98518  4.58477  3.61503
          0.02204  4.22151  4.94386  0.61958  0.77255  0.58849  0.81005
    306   2.81043  5.19721  3.05493  2.04198  4.57293  3.52767  2.88264  4.00257  2.00282  3.46576  4.25020  3.00463  3.91498  2.40566  1.91636  2.77888  3.02040  3.60934  5.56519  4.24505    351 r - - -
          2.68618  4.42225  2.77519  2.73123  3.46354  2.40513  3.72494  3.29354  2.67741  2.69355  4.24690  2.90347  2.73739  3.18146  2.89801  2.37887  2.77519  2.98518  4.58477  3.61503
          0.02204  4.22151  4.94386  0.61958  0.77255  0.42650  1.05783
    307   2.97580  4.35486  4.64082  4.07407  3.21038  4.16256  4.44773  1.16661  3.89972  2.05447  3.24625  4.21264  4.49020  4.09622  4.02014  3.48799  3.21405  1.94375  3.14789  3.66310    352 i - - -
          2.68618  4.42225  2.77519  2.73123  3.46354  2.40513  3.72494  3.29354  2.67741  2.69355  4.24690  2.90347  2.73739  3.18146  2.89801  2.37887  2.77519  2.98518  4.58477  3.61503
          0.02033  4.30177  5.02412  0.61958  0.77255  0.48576  0.95510
    308   2.61631  3.52272  3.36623  2.80689  3.73864  3.51185  3.83587  3.10440  2.73600  2.44577  3.66681  3.24028  3.93944  3.08707  2.45947  1.91307  2.49068  2.84073  5.12781  3.86952    353 s - - -
          2.68618  4.42225  2.77519  2.73123  3.46354  2.40513  3.72494  3.29354  2.67741  2.69355  4.24690  2.90347  2.73739  3.18146  2.89801  2.37887  2.77519  2.98518  4.58477  3.61503
          0.02033  4.30177  5.02412  0.61958  0.77255  0.48576  0.95510
    309   3.16007  4.47194  4.94817  4.40608  2.32338  4.46912  4.83989  1.78753  4.28308  2.05223  3.32716  4.55041  4.75443  4.44731  4.40097  3.82006  3.40349  1.07182  5.25312  4.01300    354 v - - -
          2.68618  4.42225  2.77519  2.73123  3.46354  2.40513  3.72494  3.29354  2.67741  2.69355  4.24690  2.90347  2.73739  3.18146  2.89801  2.37887  2.77519  2.98518  4.58477  3.61503
          0.02033  4.30177  5.02412  0.61958  0.77255  0.48576  0.95510
    310   2.63796  3.44807  3.12409  2.15767  3.93153  3.49371  3.71833  3.32799  2.55269  2.96811  3.20860  3.06979  3.88790  2.63697  2.99501  2.10501  2.60063  3.03523  5.24987  3.94391    355 s - - -
          2.68618  4.42225  2.77519  2.73123  3.46354  2.40513  3.72494  3.29354  2.67741  2.69355  4.24690  2.90347  2.73739  3.18146  2.89801  2.37887  2.77519  2.98518  4.58477  3.61503
          0.02033  4.30177  5.02412  0.61958  0.77255  0.48576  0.95510
    311   3.51942  5.64639  0.45748  2.71321  5.09713  3.59904  4.39533  4.79807  3.57252  4.33456  5.34300  3.28392  4.28251  3.64921  4.13166  3.44693  3.87368  4.39718  6.17230  4.92581    356 D - - -
          2.68618  4.42225  2.77519  2.73123  3.46354  2.40513  3.72494  3.29354  2.67741  2.69355  4.24690  2.90347  2.73739  3.18146  2.89801  2.37887  2.77519  2.98518  4.58477  3.61503
          0.02033  4.30177  5.02412  0.61958  0.77255  0.48576  0.95510
    312   2.98096  5.56341  2.05185  1.94420  4.86055  3.38574  3.82860  4.37436  2.75000  3.84935  4.65527  1.43676  3.95019  2.50396  3.30854  2.88205  3.24728  3.93628  5.99592  4.51293    357 n - - -
          2.68618  4.42225  2.77519  2.73123  3.46354  2.40513  3.72494  3.29354  2.67741  2.69355  4.24690  2.90347  2.73739  3.18146  2.89801  2.37887  2.77519  2.98518  4.58477  3.61503
          0.02033  4.30177  5.02412  0.61958  0.77255  0.48576  0.95510
    313   3.28821  4.99874  4.04750  4.01072  5.10302  0.29491  5.08196  4.82951  4.24884  4.41975  5.41421  4.21409  4.40077  4.53978  4.41671  3.47559  3.80178  4.27431  6.06248  5.22681    358 G - - -
          2.68618  4.42225  2.77519  2.73123  3.46354  2.40513  3.72494  3.29354  2.67741  2.69355  4.24690  2.90347  2.73739  3.18146  2.89801  2.37887  2.77519  2.98518  4.58477  3.61503
          0.02033  4.30177  5.02412  0.61958  0.77255  0.48576  0.95510
    314   2.17789  4.60860  3.14620  2.78821  4.41815  3.24951  4.02146  3.85572  2.89083  3.47081  4.27874  2.56749  1.68286  3.20673  3.31398  1.97301  2.92290  3.38852  5.68922  4.38968    359 p - - -
          2.68618  4.42225  2.77519  2.73123  3.46354  2.40513  3.72494  3.29354  2.67741  2.69355  4.24690  2.90347  2.73739  3.18146  2.89801  2.37887  2.77519  2.98518  4.58477  3.61503
          0.02033  4.30177  5.02412  0.61958  0.77255  0.48576  0.95510
    315   3.28821  4.99874  4.04750  4.01072  5.10302  0.29491  5.08196  4.82951  4.24884  4.41975  5.41421  4.21409  4.40077  4.53978  4.41671  3.47559  3.80178  4.27431  6.06248  5.22681    360 G - - -
          2.68618  4.42225  2.77519  2.73123  3.46354  2.40513  3.72494  3.29354  2.67741  2.69355  4.24690  2.90347  2.73739  3.18146  2.89801  2.37887  2.77519  2.98518  4.58477  3.61503
          0.02033  4.30177  5.02412  0.61958  0.77255  0.48576  0.95510
    316   3.13846  4.45203  4.97472  4.40346  2.73432  4.43087  4.80103  1.38438  4.26405  1.87890  2.29012  4.53245  4.69642  4.38389  4.34033  3.76958  3.37092  1.62611  5.19587  4.06365    361 i - - -
          2.68618  4.42225  2.77519  2.73123  3.46354  2.40513  3.72494  3.29354  2.67741  2.69355  4.24690  2.90347  2.73739  3.18146  2.89801  2.37887  2.77519  2.98518  4.58477  3.61503
          0.02033  4.30177  5.02412  0.61958  0.77255  0.48576  0.95510
    317   2.14916  5.07038  2.50847  2.17938  4.42158  3.40478  3.71785  3.87701  2.52760  3.42009  4.20559  2.92852  2.39711  2.84815  3.02189  2.17815  2.96643  3.48370  5.60659  4.21909    362 a - - -
          2.68618  4.42225  2.77519  2.73123  3.46354  2.40513  3.72494  3.29354  2.67741  2.69355  4.24690  2.90347  2.73739  3.18146  2.89801  2.37887  2.77519  2.98518  4.58477  3.61503
          0.02033  4.30177  5.02412  0.61958  0.77255  0.48576  0.95510
    318   2.74389  5.21002  2.43663  1.81544  4.52715  3.41455  3.68548  4.00132  2.27391  3.50557  4.27451  2.88813  2.42291  2.80304  2.97467  2.70184  2.55677  3.58835  5.66131  4.24965    363 e - - -
          2.68618  4.42225  2.77519  2.73123  3.46354  2.40513  3.72494  3.29354  2.67741  2.69355  4.24690  2.90347  2.73739  3.18146  2.89801  2.37887  2.77519  2.98518  4.58477  3.61503
          0.02033  4.30177  5.02412  0.61958  0.77255  0.48576  0.95510
    319   1.97242  5.17102  2.38673  1.89414  4.52507  2.52266  3.73683  3.99419  2.56634  3.51916  4.30244  2.90228  3.87967  2.86648  3.07578  2.44071  3.01738  3.58541  5.69277  4.28427    364 e - - -
          2.68618  4.42225  2.77519  2.73123  3.46354  2.40513  3.72494  3.29354  2.67741  2.69355  4.24690  2.90347  2.73739  3.18146  2.89801  2.37887  2.77519  2.98518  4.58477  3.61503
          0.02033  4.30177  5.02412  0.61958  0.77255  0.48576  0.95510
    320   2.44636  4.55800  2.85268  2.23017  3.74060  3.57199  3.80960  2.42405  2.71609  2.52286  3.65371  3.20295  3.95854  3.04470  3.13050  2.80261  2.89352  2.21616  5.13949  3.86648    365 v - - -
          2.68618  4.42225  2.77519  2.73123  3.46354  2.40513  3.72494  3.29354  2.67741  2.69355  4.24690  2.90347  2.73739  3.18146  2.89801  2.37887  2.77519  2.98518  4.58477  3.61503
          0.02033  4.30177  5.02412  0.61958  0.77255  0.48576  0.95510
    321   2.44180  4.76910  3.14964  2.57964  3.98881  3.51949  3.70700  3.38644  2.27380  2.72455  3.84787  3.07750  3.90431  2.61369  2.09616  2.73717  2.90151  2.75287  5.27648  3.25624    366 r - - -
          2.68618  4.42225  2.77519  2.73123  3.46354  2.40513  3.72494  3.29354  2.67741  2.69355  4.24690  2.90347  2.73739  3.18146  2.89801  2.37887  2.77519  2.98518  4.58477  3.61503
          0.02033  4.30177  5.02412  0.61958  0.77255  0.48576  0.95510
    322   2.23015  5.21471  2.17136  2.12210  4.52509  2.49016  2.62628  3.99863  2.51761  3.51177  4.28832  2.88682  3.87293  2.82857  3.02581  2.71951  3.00632  3.59169  5.67648  4.26275    367 e - - -
          2.68618  4.42225  2.77519  2.73123  3.46354  2.40513  3.72494  3.29354  2.67741  2.69355  4.24690  2.90347  2.73739  3.18146  2.89801  2.37887  2.77519  2.98518  4.58477  3.61503
          0.02033  4.30177  5.02412  0.61958  0.77255  0.48576  0.95510
    323   3.15483  5.37666  3.55091  2.85268  4.86347  3.79033  3.70664  4.20575  1.49096  3.60143  4.44232  3.27668  4.13911  1.83814  1.59629  3.12483  3.31317  3.85805  5.61947  4.43783    368 k - - -
          2.68618  4.42225  2.77519  2.73123  3.46354  2.40513  3.72494  3.29354  2.67741  2.69355  4.24690  2.90347  2.73739  3.18146  2.89801  2.37887  2.77519  2.98518  4.58477  3.61503
          0.02033  4.30177  5.02412  0.61958  0.77255  0.48576  0.95510
    324   2.53329  4.46820  4.84351  4.34798  3.74903  4.39764  5.03790  0.96046  4.24261  2.33461  3.56693  4.52890  4.77005  4.50469  4.43630  3.78152  3.39405  1.56260  5.61923  4.41754    369 i - - -
          2.68618  4.42225  2.77519  2.73123  3.46354  2.40513  3.72494  3.29354  2.67741  2.69355  4.24690  2.90347  2.73739  3.18146  2.89801  2.37887  2.77519  2.98518  4.58477  3.61503
          0.02033  4.30177  5.02412  0.61958  0.77255  0.48576  0.95510
    325   2.66709  4.20384  3.92699  3.34911  1.99804  3.15635  4.00199  2.62719  3.23313  2.11422  2.55731  3.62885  4.09992  3.49906  2.94965  3.00671  2.89973  2.44425  4.77035  3.54367    370 f - - -
          2.68618  4.42225  2.77519  2.73123  3.46354  2.40513  3.72494  3.29354  2.67741  2.69355  4.24690  2.90347  2.73739  3.18146  2.89801  2.37887  2.77519  2.98518  4.58477  3.61503
          0.02033  4.30177  5.02412  0.61958  0.77255  0.48576  0.95510
    326   2.39807  5.29722  2.28113  1.55075  4.61484  3.40250  3.72114  4.10013  2.54534  3.59547  4.36938  2.87034  3.88306  2.48554  3.06289  2.40064  3.04608  3.67761  5.74755  4.31692    371 e - - -
          2.68618  4.42225  2.77519  2.73123  3.46354  2.40513  3.72494  3.29354  2.67741  2.69355  4.24690  2.90347  2.73739  3.18146  2.89801  2.37887  2.77519  2.98518  4.58477  3.61503
          0.02033  4.30177  5.02412  0.61958  0.77255  0.48576  0.95510
    327   1.76210  4.42684  3.59749  3.36971  4.51436  3.19055  4.46613  3.85466  3.43832  3.58915  4.47900  3.54107  1.03192  3.75110  3.73090  2.67912  2.98965  3.36065  5.86142  4.66111    372 p - - -
          2.68618  4.42225  2.77519  2.73123  3.46354  2.40513  3.72494  3.29354  2.67741  2.69355  4.24690  2.90347  2.73739  3.18146  2.89801  2.37887  2.77519  2.98518  4.58477  3.61503
          0.02033  4.30177  5.02412  0.61958  0.77255  0.48576  0.95510
    328   3.86330  5.14332  4.83651  4.65075  0.50639  4.41082  4.14751  3.35872  4.55359  2.63630  4.03443  4.53489  4.87324  4.60625  4.56566  4.09668  4.17144  3.37789  4.30399  2.63158    373 F - - -
          2.68618  4.42225  2.77519  2.73123  3.46354  2.40513  3.72494  3.29354  2.67741  2.69355  4.24690  2.90347  2.73739  3.18146  2.89801  2.37887  2.77519  2.98518  4.58477  3.61503
          0.02033  4.30177  5.02412  0.61958  0.77255  0.48576  0.95510
    329   3.48577  4.78840  4.76212  4.35409  1.33878  4.40449  3.75433  3.14289  4.19676  2.60932  3.80159  4.20283  4.72163  4.21410  4.24524  3.74420  3.71155  2.43740  3.93487  1.27399    374 y - - -
          2.68618  4.42225  2.77519  2.73123  3.46354  2.40513  3.72494  3.29354  2.67741  2.69355  4.24690  2.90347  2.73739  3.18146  2.89801  2.37887  2.77519  2.98518  4.58477  3.61503
          0.02033  4.30177  5.02412  0.61958  0.77255  0.48576  0.95510
    330   2.71275  4.55156  3.88725  3.68756  4.42630  3.36998  4.66192  3.61163  3.63982  3.45834  4.49663  3.80529  4.11489  4.01593  3.86135  2.92089  0.61025  3.25474  5.82085  4.64939    375 T - - -
          2.68618  4.42225  2.77519  2.73123  3.46354  2.40513  3.72494  3.29354  2.67741  2.69355  4.24690  2.90347  2.73739  3.18146  2.89801  2.37887  2.77519  2.98518  4.58477  3.61503
          0.02033  4.30177  5.02412  0.61958  0.77255  0.48576  0.95510
    331   2.60300  4.59765  3.36109  2.89006  4.20123  3.36699  3.96231  3.58780  2.70561  3.23811  4.08546  3.27122  3.92958  3.16593  2.45590  2.34591  1.32245  3.21800  5.48792  4.22765    376 t - - -
          2.68618  4.42225  2.77519  2.73123  3.46354  2.40513  3.72494  3.29354  2.67741  2.69355  4.24690  2.90347  2.73739  3.18146  2.89801  2.37887  2.77519  2.98518  4.58477  3.61503
          0.02033  4.30177  5.02412  0.61958  0.77255  0.48576  0.95510
    332   3.33578  5.42829  3.84202  3.05890  4.97180  3.90644  3.75008  4.27593  1.16081  3.65011  4.52924  3.42138  4.24607  2.87750  1.29902  3.31478  3.46768  3.95861  5.63205  4.51895    377 k - - -
          2.68618  4.42225  2.77519  2.73123  3.46354  2.40513  3.72494  3.29354  2.67741  2.69355  4.24690  2.90347  2.73739  3.18146  2.89801  2.37887  2.77519  2.98518  4.58477  3.61503
          0.02033  4.30177  5.02412  0.61958  0.77255  0.48576  0.95510
    333   2.27223  4.69605  3.17191  2.65371  4.21996  3.36116  3.82439  3.63974  2.62230  3.24724  4.05712  3.11153  2.98371  2.98696  2.55175  1.65958  2.56076  3.25615  5.47937  4.16843    378 s - - -
          2.68618  4.42225  2.77519  2.73123  3.46354  2.40513  3.72494  3.29354  2.67741  2.69355  4.24690  2.90347  2.73739  3.18146  2.89801  2.37887  2.77519  2.98518  4.58477  3.61503
          0.02033  4.30177  5.02412  0.61958  0.77255  0.48576  0.95510
    334   2.37174  4.95773  2.95624  2.43997  4.27472  2.87948  2.76905  3.71358  2.44457  3.27500  4.06471  2.96655  3.85293  2.14295  2.91042  2.41143  2.63573  3.34587  5.47553  4.11627    379 q - - -
          2.68618  4.42225  2.77519  2.73123  3.46354  2.40513  3.72494  3.29354  2.67741  2.69355  4.24690  2.90347  2.73739  3.18146  2.89801  2.37887  2.77519  2.98518  4.58477  3.61503
          0.02033  4.30177  5.02412  0.61958  0.77255  0.48576  0.95510
    335   3.28821  4.99874  4.04750  4.01072  5.10302  0.29491  5.08196  4.82951  4.24884  4.41975  5.41421  4.21409  4.40077  4.53978  4.41671  3.47559  3.80178  4.27431  6.06248  5.22681    380 G - - -
          2.68618  4.42225  2.77519  2.73123  3.46354  2.40513  3.72494  3.29354  2.67741  2.69355  4.24690  2.90347  2.73739  3.18146  2.89801  2.37887  2.77519  2.98518  4.58477  3.61503
          0.02033  4.30177  5.02412  0.61958  0.77255  0.48576  0.95510
    336   2.71275  4.55156  3.88725  3.68756  4.42630  3.36998  4.66192  3.61163  3.63982  3.45834  4.49663  3.80529  4.11489  4.01593  3.86135  2.92089  0.61025  3.25474  5.82085  4.64939    381 T - - -
          2.68618  4.42225  2.77519  2.73123  3.46354  2.40513  3.72494  3.29354  2.67741  2.69355  4.24690  2.90347  2.73739  3.18146  2.89801  2.37887  2.77519  2.98518  4.58477  3.61503
          0.02033  4.30177  5.02412  0.61958  0.77255  0.48576  0.95510
    337   3.28821  4.99874  4.04750  4.01072  5.10302  0.29491  5.08196  4.82951  4.24884  4.41975  5.41421  4.21409  4.40077  4.53978  4.41671  3.47559  3.80178  4.27431  6.06248  5.22681    382 G - - -
          2.68618  4.42225  2.77519  2.73123  3.46354  2.40513  3.72494  3.29354  2.67741  2.69355  4.24690  2.90347  2.73739  3.18146  2.89801  2.37887  2.77519  2.98518  4.58477  3.61503
          0.02033  4.30177  5.02412  0.61958  0.77255  0.48576  0.95510
    338   3.67754  5.02439  4.87978  4.54232  3.36144  4.52403  5.06754  2.60682  4.30842  0.48291  3.28604  4.77842  4.89853  4.56935  4.40549  4.17953  3.95898  2.75166  5.37322  4.18900    383 L - - -
          2.68618  4.42225  2.77519  2.73123  3.46354  2.40513  3.72494  3.29354  2.67741  2.69355  4.24690  2.90347  2.73739  3.18146  2.89801  2.37887  2.77519  2.98518  4.58477  3.61503
          0.02033  4.30177  5.02412  0.61958  0.77255  0.48576  0.95510
    339   3.28821  4.99874  4.04750  4.01072  5.10302  0.29491  5.08196  4.82951  4.24884  4.41975  5.41421  4.21409  4.40077  4.53978  4.41671  3.47559  3.80178  4.27431  6.06248  5.22681    384 G - - -
          2.68618  4.42225  2.77519  2.73123  3.46354  2.40513  3.72494  3.29354  2.67741  2.69355  4.24690  2.90347  2.73739  3.18146  2.89801  2.37887  2.77519  2.98518  4.58477  3.61503
          0.02033  4.30177  5.02412  0.61958  0.77255  0.48576  0.95510
    340   3.67754  5.02439  4.87978  4.54232  3.36144  4.52403  5.06754  2.60682  4.30842  0.48291  3.28604  4.77842  4.89853  4.56935  4.40549  4.17953  3.95898  2.75166  5.37322  4.18900    385 L - - -
          2.68618  4.42225  2.77519  2.73123  3.46354  2.40513  3.72494  3.29354  2.67741  2.69355  4.24690  2.90347  2.73739  3.18146  2.89801  2.37887  2.77519  2.98518  4.58477  3.61503
          0.02033  4.30177  5.02412  0.61958  0.77255  0.48576  0.95510
    341   0.89567  4.29249  3.78449  3.52564  4.53700  3.08748  4.53431  3.91086  3.56643  3.65085  4.48505  3.56935  3.86913  3.83584  3.83671  1.72808  2.87931  3.33804  5.89955  4.70877    386 a - - -
          2.68618  4.42225  2.77519  2.73123  3.46354  2.40513  3.72494  3.29354  2.67741  2.69355  4.24690  2.90347  2.73739  3.18146  2.89801  2.37887  2.77519  2.98518  4.58477  3.61503
          0.02033  4.30177  5.02412  0.61958  0.77255  0.48576  0.95510
    342   3.29117  4.55419  5.17025  4.69469  3.81684  4.74090  5.40989  1.40780  4.59720  2.29068  3.59431  4.87633  5.03073  4.85953  4.77790  4.15480  3.55971  0.84010  5.84383  4.62809    387 v - - -
          2.68618  4.42225  2.77519  2.73123  3.46354  2.40513  3.72494  3.29354  2.67741  2.69355  4.24690  2.90347  2.73739  3.18146  2.89801  2.37887  2.77519  2.98518  4.58477  3.61503
          0.02033  4.30177  5.02412  0.61958  0.77255  0.48576  0.95510
    343   2.28834  4.41532  4.47302  4.09956  3.91965  3.84319  4.88215  2.15443  4.00566  2.60810  3.78360  4.18776  4.44034  4.30297  4.21155  3.28647  3.23308  0.83950  5.67954  4.46155    388 v - - -
          2.68618  4.42225  2.77519  2.73123  3.46354  2.40513  3.72494  3.29354  2.67741  2.69355  4.24690  2.90347  2.73739  3.18146  2.89801  2.37887  2.77519  2.98518  4.58477  3.61503
          0.02033  4.30177  5.02412  0.61958  0.77255  0.48576  0.95510
    344   2.66821  5.00160  2.96616  2.23837  3.39389  3.45637  3.64862  3.72701  2.39205  3.27724  4.06244  2.66471  3.85185  1.98751  2.51999  2.66549  2.64738  3.36086  5.46740  4.10538    389 q - - -
          2.68618  4.42225  2.77519  2.73123  3.46354  2.40513  3.72494  3.29354  2.67741  2.69355  4.24690  2.90347  2.73739  3.18146  2.89801  2.37887  2.77519  2.98518  4.58477  3.61503
          0.02033  4.30177  5.02412  0.61958  0.77255  0.48576  0.95510
    345   1.93856  4.64069  3.18408  2.67911  4.05123  3.39979  3.83089  3.44583  2.67744  3.09449  3.19374  2.28813  3.88580  3.01970  3.10607  1.97119  2.88461  3.11218  5.36801  4.07001    390 a - - -
          2.68618  4.42225  2.77519  2.73123  3.46354  2.40513  3.72494  3.29354  2.67741  2.69355  4.24690  2.90347  2.73739  3.18146  2.89801  2.37887  2.77519  2.98518  4.58477  3.61503
          0.02033  4.30177  5.02412  0.61958  0.77255  0.48576  0.95510
    346   2.81904  4.37218  3.14691  3.41952  2.71515  3.85972  4.19658  2.40133  3.39313  2.41818  3.46668  3.74130  4.25947  3.65697  3.67697  3.17291  3.07257  1.21521  4.99901  3.70336    391 v - - -
          2.68618  4.42225  2.77519  2.73123  3.46354  2.40513  3.72494  3.29354  2.67741  2.69355  4.24690  2.90347  2.73739  3.18146  2.89801  2.37887  2.77519  2.98518  4.58477  3.61503
          0.02033  4.30177  5.02412  0.61958  0.77255  0.48576  0.95510
    347   2.12161  3.26967  4.20503  3.64470  3.38221  3.09096  4.21492  2.12020  3.53051  2.40463  3.36392  3.82047  4.17136  3.75845  3.71880  3.06059  2.93677  1.53006  4.92124  3.72758    392 v - - -
          2.68618  4.42225  2.77519  2.73123  3.46354  2.40513  3.72494  3.29354  2.67741  2.69355  4.24690  2.90347  2.73739  3.18146  2.89801  2.37887  2.77519  2.98518  4.58477  3.61503
          0.07850  4.30177  2.78134  0.61958  0.77255  0.48576  0.95510
    348   2.79608  5.11953  3.12210  2.22559  4.46351  3.54366  3.03246  3.88314  1.71252  2.78960  4.17725  3.03378  3.92253  2.76108  2.09444  2.78183  3.00611  3.51467  5.50986  4.20005    393 k - - -
          2.68618  4.42225  2.77519  2.73123  3.46354  2.40513  3.72494  3.29354  2.67741  2.69355  4.24690  2.90347  2.73739  3.18146  2.89801  2.37887  2.77519  2.98518  4.58477  3.61503
          0.02153  4.24480  4.96715  0.61958  0.77255  0.56058  0.84602
    349   0.84301  4.25938  3.73276  3.48927  4.47603  3.05833  4.49899  3.82601  3.53183  3.58747  4.43454  3.53603  3.83962  3.80691  3.79585  1.98310  2.85130  3.27463  5.84821  4.65378    394 a - - -
          2.68618  4.42225  2.77519  2.73123  3.46354  2.40513  3.72494  3.29354  2.67741  2.69355  4.24690  2.90347  2.73739  3.18146  2.89801  2.37887  2.77519  2.98518  4.58477  3.61503
          0.02153  4.24480  4.96715  0.61958  0.77255  0.56058  0.84602
    350   2.91064  4.73796  3.48395  3.01428  3.32390  3.70379  1.37730  3.23045  2.75013  2.76595  2.77344  3.41194  4.13726  3.24274  3.04350  3.04563  3.16292  3.04141  4.85625  3.37465    395 h - - -
          2.68618  4.42225  2.77519  2.73123  3.46354  2.40513  3.72494  3.29354  2.67741  2.69355  4.24690  2.90347  2.73739  3.18146  2.89801  2.37887  2.77519  2.98518  4.58477  3.61503
          0.02153  4.24480  4.96715  0.61958  0.77255  0.56058  0.84602
    351   2.83227  5.13112  3.04274  2.53626  4.49237  1.95975  3.67891  3.90944  2.02086  3.41399  4.22119  3.03917  3.94254  2.21943  2.29552  2.81910  3.05118  3.54368  5.54698  4.24044    396 g - - -
          2.68618  4.42225  2.77519  2.73123  3.46354  2.40513  3.72494  3.29354  2.67741  2.69355  4.24690  2.90347  2.73739  3.18146  2.89801  2.37887  2.77519  2.98518  4.58477  3.61503
          0.02153  4.24480  4.96715  0.61958  0.77255  0.56058  0.84602
    352   3.19609  4.91763  3.94451  3.89864  5.00203  0.33234  4.97922  4.70898  4.12952  4.30932  5.29968  4.11071  4.31881  4.42490  4.30885  3.38114  3.70571  4.16493  5.98200  5.12213    397 G - - -
          2.68618  4.42225  2.77519  2.73123  3.46354  2.40513  3.72494  3.29354  2.67741  2.69355  4.24690  2.90347  2.73739  3.18146  2.89801  2.37887  2.77519  2.98518  4.58477  3.61503
          0.02153  4.24480  4.96715  0.61958  0.77255  0.56058  0.84602
    353   2.68385  5.02357  2.98287  1.90190  4.32592  3.46141  3.63376  3.76242  2.15232  3.29868  3.29321  2.95727  3.85401  2.75521  2.27967  2.37453  2.91001  3.39246  5.47311  4.12087    398 e - - -
          2.68618  4.42225  2.77519  2.73123  3.46354  2.40513  3.72494  3.29354  2.67741  2.69355  4.24690  2.90347  2.73739  3.18146  2.89801  2.37887  2.77519  2.98518  4.58477  3.61503
          0.02153  4.24480  4.96715  0.61958  0.77255  0.56058  0.84602
    354   3.16794  4.47544  4.98996  4.42102  2.29663  4.46335  4.80919  1.60046  4.28457  1.47463  3.11889  4.55813  4.71209  4.38881  4.35788  3.80480  3.39837  1.63543  5.17003  4.02657    399 l - - -
          2.68618  4.42225  2.77519  2.73123  3.46354  2.40513  3.72494  3.29354  2.67741  2.69355  4.24690  2.90347  2.73739  3.18146  2.89801  2.37887  2.77519  2.98518  4.58477  3.61503
          0.02153  4.24480  4.96715  0.61958  0.77255  0.56058  0.84602
    355   2.63210  4.80772  3.04057  2.14384  4.03820  3.46428  3.04853  3.45329  2.46356  2.73673  3.88094  3.00114  3.85451  2.50016  2.91616  2.44891  2.56504  3.13718  3.73519  3.98189    400 e - - -
          2.68618  4.42225  2.77519  2.73123  3.46354  2.40513  3.72494  3.29354  2.67741  2.69355  4.24690  2.90347  2.73739  3.18146  2.89801  2.37887  2.77519  2.98518  4.58477  3.61503
          0.02153  4.24480  4.96715  0.61958  0.77255  0.56058  0.84602
    356   3.31418  4.58799  5.12345  4.58237  3.42173  4.69891  5.13437  1.57140  4.46515  1.18723  3.20563  4.78062  4.91118  4.60120  4.58045  4.06792  3.55210  1.48779  5.46320  4.35555    401 l - - -
          2.68618  4.42225  2.77519  2.73123  3.46354  2.40513  3.72494  3.29354  2.67741  2.69355  4.24690  2.90347  2.73739  3.18146  2.89801  2.37887  2.77519  2.98518  4.58477  3.61503
          0.02153  4.24480  4.96715  0.61958  0.77255  0.56058  0.84602
    357   2.61866  3.56025  2.82170  2.40237  3.73933  3.51717  3.74339  2.79654  2.63583  2.48031  3.01289  2.77996  3.90290  2.96770  3.05715  2.49610  2.85039  2.85711  5.11196  3.83355    402 e - - -
          2.68618  4.42225  2.77519  2.73123  3.46354  2.40513  3.72494  3.29354  2.67741  2.69355  4.24690  2.90347  2.73739  3.18146  2.89801  2.37887  2.77519  2.98518  4.58477  3.61503
          0.02153  4.24480  4.96715  0.61958  0.77255  0.56058  0.84602
    358   2.84534  5.24101  1.81642  2.32001  4.68764  3.32981  3.84231  4.18765  2.76726  3.71380  4.52503  2.43732  3.90843  2.99631  3.30463  1.51097  3.14570  3.74930  5.87916  4.43895    403 s - - -
          2.68618  4.42225  2.77519  2.73123  3.46354  2.40513  3.72494  3.29354  2.67741  2.69355  4.24690  2.90347  2.73739  3.18146  2.89801  2.37887  2.77519  2.98518  4.58477  3.61503
          0.02153  4.24480  4.96715  0.61958  0.77255  0.56058  0.84602
    359   2.67552  5.09089  2.52306  2.14989  4.40136  3.40652  3.64468  3.86281  2.23497  3.38613  4.15709  2.89230  3.20168  2.76214  2.90901  2.35810  2.11919  3.46596  5.55608  4.16319    404 t - - -
          2.68618  4.42225  2.77519  2.73123  3.46354  2.40513  3.72494  3.29354  2.67741  2.69355  4.24690  2.90347  2.73739  3.18146  2.89801  2.37887  2.77519  2.98518  4.58477  3.61503
          0.11183  4.24480  2.39182  0.61958  0.77255  0.56058  0.84602
    360   2.62335  4.90581  2.90495  2.03769  4.18927  2.95617  3.63582  3.62037  2.41705  3.19449  3.99172  2.92625  3.08376  2.48698  2.88590  2.63351  2.57334  2.85258  5.40830  4.05262    405 e - - -
          2.68618  4.42225  2.77519  2.73123  3.46354  2.40513  3.72494  3.29354  2.67741  2.69355  4.24690  2.90347  2.73739  3.18146  2.89801  2.37887  2.77519  2.98518  4.58477  3.61503
          0.02354  4.15652  4.87886  0.61958  0.77255  0.49222  0.94487
    361   2.09486  5.19030  2.34969  2.09630  4.50444  2.22599  3.70903  3.97268  2.53732  3.49646  4.28268  2.87230  3.86518  2.50390  3.04623  2.72141  3.01106  3.57267  5.67088  4.25992    406 a - - -
          2.68618  4.42225  2.77519  2.73123  3.46354  2.40513  3.72494  3.29354  2.67741  2.69355  4.24690  2.90347  2.73739  3.18146  2.89801  2.37887  2.77519  2.98518  4.58477  3.61503
          0.02153  4.24480  4.96715  0.61958  0.77255  0.56058  0.84602
    362   2.63535  4.88686  2.99119  2.26971  4.14325  3.01059  3.64882  3.03752  2.24093  3.15236  3.95494  2.96632  3.14085  2.28961  2.88714  2.65471  2.86647  2.83956  5.37717  4.03193    407 k - - -
          2.68618  4.42225  2.77519  2.73123  3.46354  2.40513  3.72494  3.29354  2.67741  2.69355  4.24690  2.90347  2.73739  3.18146  2.89801  2.37887  2.77519  2.98518  4.58477  3.61503
          0.02153  4.24480  4.96715  0.61958  0.77255  0.56058  0.84602
    363   3.19609  4.91763  3.94451  3.89864  5.00203  0.33234  4.97922  4.70898  4.12952  4.30932  5.29968  4.11071  4.31881  4.42490  4.30885  3.38114  3.70571  4.16493  5.98200  5.12213    408 G - - -
          2.68618  4.42225  2.77519  2.73123  3.46354  2.40513  3.72494  3.29354  2.67741  2.69355  4.24690  2.90347  2.73739  3.18146  2.89801  2.37887  2.77519  2.98518  4.58477  3.61503
          0.02153  4.24480  4.96715  0.61958  0.77255  0.56058  0.84602
    364   1.45750  4.28654  3.69677  3.22695  4.00784  3.22625  4.18531  3.28304  3.18574  3.06874  3.94120  3.44659  3.87718  3.48174  3.51436  2.20850  1.96600  2.42270  5.41725  4.19981    409 a - - -
          2.68618  4.42225  2.77519  2.73123  3.46354  2.40513  3.72494  3.29354  2.67741  2.69355  4.24690  2.90347  2.73739  3.18146  2.89801  2.37887  2.77519  2.98518  4.58477  3.61503
          0.02153  4.24480  4.96715  0.61958  0.77255  0.56058  0.84602
    365   2.64264  2.73514  2.67224  2.24152  4.17995  3.44293  3.64934  3.60820  2.42189  3.18548  3.98442  2.95777  3.84104  2.50293  2.54941  2.65601  2.58136  3.26258  5.40259  4.05237    410 e - - -
          2.68618  4.42225  2.77519  2.73123  3.46354  2.40513  3.72494  3.29354  2.67741  2.69355  4.24690  2.90347  2.73739  3.18146  2.89801  2.37887  2.77519  2.98518  4.58477  3.61503
          0.02153  4.24480  4.96715  0.61958  0.77255  0.56058  0.84602
    366   2.49325  4.30648  4.47356  3.91213  1.65289  4.05094  4.39289  2.00098  3.78799  2.06859  3.23587  4.08925  4.40095  3.98323  3.94384  3.37094  3.13608  1.88852  4.94566  3.71157    411 f - - -
          2.68618  4.42225  2.77519  2.73123  3.46354  2.40513  3.72494  3.29354  2.67741  2.69355  4.24690  2.90347  2.73739  3.18146  2.89801  2.37887  2.77519  2.98518  4.58477  3.61503
          0.02153  4.24480  4.96715  0.61958  0.77255  0.56058  0.84602
    367   2.61958  3.46091  3.28593  2.72292  3.70132  3.52609  3.77255  2.73450  2.66900  2.75705  3.62520  3.18108  3.91974  2.62139  2.64449  2.49835  2.15372  2.81845  5.08594  3.82041    412 t - - -
          2.68618  4.42225  2.77519  2.73123  3.46354  2.40513  3.72494  3.29354  2.67741  2.69355  4.24690  2.90347  2.73739  3.18146  2.89801  2.37887  2.77519  2.98518  4.58477  3.61503
          0.02153  4.24480  4.96715  0.61958  0.77255  0.56058  0.84602
    368   3.30844  4.59108  5.11580  4.55432  3.31299  4.65589  5.03785  1.39449  4.43180  1.26743  2.58274  4.74043  4.85608  4.52285  4.51661  4.01121  3.53726  1.81350  5.34334  4.26712    413 l - - -
          2.68618  4.42225  2.77519  2.73123  3.46354  2.40513  3.72494  3.29354  2.67741  2.69355  4.24690  2.90347  2.73739  3.18146  2.89801  2.37887  2.77519  2.98518  4.58477  3.61503
          0.02153  4.24480  4.96715  0.61958  0.77255  0.56058  0.84602
    369   2.63773  3.61190  3.19576  2.35429  3.81217  3.51711  3.72609  3.20047  2.56478  2.35708  3.71199  3.11356  3.90201  2.56393  2.41861  2.73909  2.86724  2.92973  5.15853  3.18044    414 e - - -
          2.68618  4.42225  2.77519  2.73123  3.46354  2.40513  3.72494  3.29354  2.67741  2.69355  4.24690  2.90347  2.73739  3.18146  2.89801  2.37887  2.77519  2.98518  4.58477  3.61503
          0.02153  4.24480  4.96715  0.61958  0.77255  0.56058  0.84602
    370   3.39115  4.68143  5.10588  4.55789  3.30338  4.72350  5.10795  1.85415  4.42488  0.89522  3.08362  4.78626  4.91239  4.53649  4.53509  4.09070  3.62354  1.78641  5.39596  4.31931    415 l - - -
          2.68618  4.42225  2.77519  2.73123  3.46354  2.40513  3.72494  3.29354  2.67741  2.69355  4.24690  2.90347  2.73739  3.18146  2.89801  2.37887  2.77519  2.98518  4.58477  3.61503
          0.02153  4.24480  4.96715  0.61958  0.77255  0.56058  0.84602
    371   3.32527  5.00216  3.97467  3.87860  4.81559  3.66950  4.91023  4.47682  3.97183  4.05405  5.13019  4.14054  0.35709  4.34801  4.16026  3.50785  3.79843  4.07569  5.88117  4.94623    416 P - - -
          2.68618  4.42225  2.77519  2.73123  3.46354  2.40513  3.72494  3.29354  2.67741  2.69355  4.24690  2.90347  2.73739  3.18146  2.89801  2.37887  2.77519  2.98518  4.58477  3.61503
          0.02153  4.24480  4.96715  0.61958  0.77255  0.56058  0.84602
    372   2.70889  3.17876  4.25914  3.67408  3.25468  3.85048  4.17723  1.94314  3.53357  1.88289  3.23244  3.86058  4.21012  3.75599  2.93079  3.14858  2.94399  1.77043  4.82016  3.63249    417 v - - -
          2.68618  4.42225  2.77519  2.73123  3.46354  2.40513  3.72494  3.29354  2.67741  2.69355  4.24690  2.90347  2.73739  3.18146  2.89801  2.37887  2.77519  2.98518  4.58477  3.61503
          0.02153  4.24480  4.96715  0.61958  0.77255  0.56058  0.84602
    373   2.66221  4.18555  3.93931  2.90394  3.13308  3.72607  3.95537  2.62417  3.25383  1.80607  3.27900  3.62736  4.09454  3.50596  3.48361  3.00425  2.89346  2.20857  3.28698  2.46908    418 l - - -
          2.68618  4.42225  2.77519  2.73123  3.46354  2.40513  3.72494  3.29354  2.67741  2.69355  4.24690  2.90347  2.73739  3.18146  2.89801  2.37887  2.77519  2.98518  4.58477  3.61503
          0.02153  4.24480  4.96715  0.61958  0.77255  0.56058  0.84602
    374   2.73844  5.03434  3.01965  2.49040  4.36628  3.48727  3.66441  3.79287  2.30807  3.32718  4.12628  2.60478  3.89322  2.21123  2.19856  2.73683  2.09956  3.42911  5.49289  4.16339    419 t - - -
          2.68618  4.42225  2.77519  2.73123  3.46354  2.40513  3.72494  3.29354  2.67741  2.69355  4.24690  2.90347  2.73739  3.18146  2.89801  2.37887  2.77519  2.98518  4.58477  3.61503
          0.02153  4.24480  4.96715  0.61958  0.77255  0.56058  0.84602
    375   2.40973  4.93974  2.97767  2.43769  4.26477  3.42813  3.65477  3.70103  2.40019  3.25870  4.04755  2.96030  3.17457  2.09563  2.53907  2.36292  2.59274  3.33236  5.45428  4.10053    420 q - - -
          2.68618  4.42225  2.77519  2.73123  3.46354  2.40513  3.72494  3.29354  2.67741  2.69355  4.24690  2.90347  2.73739  3.18146  2.89801  2.37887  2.77519  2.98518  4.58477  3.61503
          0.02153  4.24480  4.96715  0.61958  0.77255  0.56058  0.84602
    376   2.42935  3.54339  2.97852  2.42322  4.20386  3.43902  3.63824  3.63703  2.22565  3.20478  3.99666  2.63239  3.12194  2.51842  2.60201  2.40849  2.86526  3.28257  5.41263  4.05803    421 k - - -
          2.68618  4.42225  2.77519  2.73123  3.46354  2.40513  3.72494  3.29354  2.67741  2.69355  4.24690  2.90347  2.73739  3.18146  2.89801  2.37887  2.77519  2.98518  4.58477  3.61503
          0.02153  4.24480  4.96715  0.61958  0.77255  0.56058  0.84602
    377   2.63685  4.91686  2.67496  2.19085  3.42137  3.43662  3.64671  3.60822  2.43305  3.18568  3.98291  2.63937  3.83534  2.47946  2.90717  2.42683  2.86941  2.57466  5.40395  4.04858    422 e - - -
          2.68618  4.42225  2.77519  2.73123  3.46354  2.40513  3.72494  3.29354  2.67741  2.69355  4.24690  2.90347  2.73739  3.18146  2.89801  2.37887  2.77519  2.98518  4.58477  3.61503
          0.08983  4.24480  2.63696  0.61958  0.77255  0.56058  0.84602
    378   2.58934  4.54646  3.20554  2.64870  3.76335  2.93920  3.73845  2.77242  2.61875  2.81442  3.67161  3.11881  3.08544  2.95791  2.62852  2.46689  2.52887  2.57043  5.12794  3.84909    423 s - - -
          2.68618  4.42225  2.77519  2.73123  3.46354  2.40513  3.72494  3.29354  2.67741  2.69355  4.24690  2.90347  2.73739  3.18146  2.89801  2.37887  2.77519  2.98518  4.58477  3.61503
          0.18301  4.17800  1.88446  0.61958  0.77255  0.63703  0.75261
    379   2.64691  4.91744  2.41227  1.89578  4.18162  3.35495  3.64304  2.85162  2.47054  3.19383  4.01022  2.87058  3.80469  2.79198  2.95167  2.34547  2.89093  3.25040  5.42497  4.06090    424 e - - -
          2.68618  4.42225  2.77519  2.73123  3.46354  2.40513  3.72494  3.29354  2.67741  2.69355  4.24690  2.90347  2.73739  3.18146  2.89801  2.37887  2.77519  2.98518  4.58477  3.61503
          0.02698  4.02197  4.74432  0.61958  0.77255  0.78019  0.61308
    380   2.60692  4.52262  3.21123  2.66738  3.67822  2.93273  3.72371  3.04282  2.56730  2.33741  3.00814  3.12874  3.88465  2.26881  2.94679  2.73627  2.84337  2.80346  5.07180  3.79925    425 q - - -
          2.68618  4.42225  2.77519  2.73123  3.46354  2.40513  3.72494  3.29354  2.67741  2.69355  4.24690  2.90347  2.73739  3.18146  2.89801  2.37887  2.77519  2.98518  4.58477  3.61503
          0.02698  4.02197  4.74432  0.61958  0.77255  0.78019  0.61308
    381   2.35545  4.64939  3.11747  2.30408  3.86487  3.47088  3.68204  3.21625  2.43059  2.22370  3.74507  3.06696  3.87271  2.87667  2.40206  2.72983  2.87309  2.94701  5.18087  3.90148    426 l - - -
          2.68618  4.42225  2.77519  2.73123  3.46354  2.40513  3.72494  3.29354  2.67741  2.69355  4.24690  2.90347  2.73739  3.18146  2.89801  2.37887  2.77519  2.98518  4.58477  3.61503
          0.02698  4.02197  4.74432  0.61958  0.77255  0.65638  0.73132
    382   2.58060  4.58170  3.13510  2.62591  3.87326  3.40920  3.74189  3.25091  2.56820  2.54639  3.77180  3.08961  3.85636  2.55421  2.96755  2.11752  2.20220  2.95905  5.21136  3.92460    427 s - - -
          2.68618  4.42225  2.77519  2.73123  3.46354  2.40513  3.72494  3.29354  2.67741  2.69355  4.24690  2.90347  2.73739  3.18146  2.89801  2.37887  2.77519  2.98518  4.58477  3.61503
          0.10843  4.09566  2.45205  0.61958  0.77255  0.71788  0.66901
    383   2.61431  4.80629  2.85431  2.13554  4.07277  3.37577  3.64232  3.48667  2.44277  3.09411  3.12153  2.33232  3.80829  2.80060  2.89114  2.30286  2.85803  3.16042  5.33426  3.99768    428 e - - -
          2.68618  4.42225  2.77519  2.73123  3.46354  2.40513  3.72494  3.29354  2.67741  2.69355  4.24690  2.90347  2.73739  3.18146  2.89801  2.37887  2.77519  2.98518  4.58477  3.61503
          0.02719  4.01442  4.73676  0.61958  0.77255  0.78612  0.60809
    384   2.62404  4.79567  3.00599  2.49143  4.14636  3.39176  3.64513  3.55721  2.33430  3.14130  3.96258  2.98277  3.82497  2.43814  2.33753  2.14544  2.43064  3.21631  5.35289  4.04423    429 s - - -
          2.68618  4.42225  2.77519  2.73123  3.46354  2.40513  3.72494  3.29354  2.67741  2.69355  4.24690  2.90347  2.73739  3.18146  2.89801  2.37887  2.77519  2.98518  4.58477  3.61503
          0.02719  4.01442  4.73676  0.61958  0.77255  0.78612  0.60809
    385   2.03379  4.87894  2.75872  2.14822  4.20003  3.34500  3.65716  3.62215  2.44910  3.20724  4.02521  2.89713  2.92775  2.46066  2.89714  2.65476  2.89547  3.27300  5.42918  4.08160    430 a - - -
          2.68618  4.42225  2.77519  2.73123  3.46354  2.40513  3.72494  3.29354  2.67741  2.69355  4.24690  2.90347  2.73739  3.18146  2.89801  2.37887  2.77519  2.98518  4.58477  3.61503
          0.02719  4.01442  4.73676  0.61958  0.77255  0.78612  0.60809
    386   2.28921  4.54155  3.11038  2.60065  3.82698  2.83078  3.71797  3.19701  2.56278  2.45262  3.72372  3.06577  3.83103  2.47997  2.96896  2.65783  2.50390  2.90864  5.17148  3.88850    431 a - - -
          2.68618  4.42225  2.77519  2.73123  3.46354  2.40513  3.72494  3.29354  2.67741  2.69355  4.24690  2.90347  2.73739  3.18146  2.89801  2.37887  2.77519  2.98518  4.58477  3.61503
          0.02719  4.01442  4.73676  0.61958  0.77255  0.78612  0.60809
    387   2.28331  4.71529  2.93300  2.17267  3.96921  2.91954  3.04748  3.37277  2.47426  3.00020  3.83242  2.96097  3.81198  2.82536  2.91803  2.64331  2.83405  2.65868  5.26279  3.94325    432 e - - -
          2.68618  4.42225  2.77519  2.73123  3.46354  2.40513  3.72494  3.29354  2.67741  2.69355  4.24690  2.90347  2.73739  3.18146  2.89801  2.37887  2.77519  2.98518  4.58477  3.61503
          0.02719  4.01442  4.73676  0.61958  0.77255  0.78612  0.60809
    388   2.28941  4.85189  2.85795  2.18549  4.15879  3.36702  3.62788  3.57761  2.16205  3.16261  3.97198  2.91136  2.97167  2.77266  2.84158  2.62889  2.52780  3.23076  5.38185  4.03938    433 k - - -
          2.68626  4.42256  2.77525  2.73111  3.46385  2.40544  3.72460  3.29343  2.67731  2.69344  4.24721  2.90378  2.73746  3.18178  2.89745  2.37869  2.77551  2.98437  4.58508  3.61534
          0.51440  0.91095        *  1.53500  0.24265  0.00000        *
//
