# Supplementary material for: T346Hunter: A Novel Web-Based Tool for the Prediction of Type III, Type IV and Type VI Secretion Systems in Bacterial Genomes
Source: PLoS One. 2015 Apr 13;10(4):e0119317. doi: 10.1371/journal.pone.0119317 (PMC4395097; doi:10.1371/journal.pone.0119317)
Supplement: S1 Data — (ZIP) [file pone.0119317.s009.zip › T346Hunter_profiles/flga.hmm]

HMMER3/f [3.1b1 | May 2013]
NAME  flga
LENG  237
ALPH  amino
RF    no
MM    no
CONS  yes
CS    no
MAP   yes
DATE  Thu Nov 21 19:39:47 2013
NSEQ  6
EFFN  3.313477
CKSUM 1632352335
STATS LOCAL MSV      -10.4032  0.70345
STATS LOCAL VITERBI  -10.9127  0.70345
STATS LOCAL FORWARD   -5.4533  0.70345
HMM          A        C        D        E        F        G        H        I        K        L        M        N        P        Q        R        S        T        V        W        Y   
            m->m     m->i     m->d     i->m     i->i     d->m     d->d
  COMPO   2.40137  4.59833  2.98494  2.81817  3.49216  2.94399  4.00341  2.80490  2.74516  2.48737  3.74968  3.11186  3.29029  3.03679  2.71836  2.67653  2.70042  2.36987  4.89924  3.74327
          2.68600  4.42299  2.77594  2.73198  3.46428  2.40587  3.72569  3.29428  2.67522  2.69429  4.23623  2.90421  2.73716  3.18221  2.89646  2.37825  2.77594  2.98593  4.58551  3.61577
          1.12806  0.91043  1.29467  1.46088  0.26401  0.00000        *
      1   2.79380  4.38919  3.98256  3.41840  3.52021  3.81542  4.16626  2.82751  3.32852  1.89028  2.20850  3.72258  4.22039  3.60371  3.59968  1.98937  2.10850  2.63271  5.02672  3.82119      8 l - - -
          2.68618  4.42225  2.77519  2.73123  3.46354  2.40513  3.72494  3.29354  2.67741  2.69355  4.24690  2.90347  2.73739  3.18146  2.89801  2.37887  2.77519  2.98518  4.58477  3.61503
          0.01374  4.68979  5.41214  0.61958  0.77255  1.05540  0.42779
      2   3.08226  4.54416  4.53273  3.99924  2.05914  4.16416  4.44956  1.83201  3.87727  2.31599  3.47269  4.18215  1.50010  4.08470  4.04816  3.49065  3.33504  2.55106  4.99349  3.66464      9 p - - -
          2.68618  4.42225  2.77519  2.73123  3.46354  2.40513  3.72494  3.29354  2.67741  2.69355  4.24690  2.90347  2.73739  3.18146  2.89801  2.37887  2.77519  2.98518  4.58477  3.61503
          0.01374  4.68979  5.41214  0.61958  0.77255  0.24549  1.52474
      3   3.00359  4.72781  3.88760  3.28572  3.85450  3.95709  4.15031  3.22523  2.20360  2.10985  1.84125  3.67680  4.32783  3.46132  2.17216  3.21740  3.22650  3.00597  5.27486  2.53370     10 m - - -
          2.68618  4.42225  2.77519  2.73123  3.46354  2.40513  3.72494  3.29354  2.67741  2.69355  4.24690  2.90347  2.73739  3.18146  2.89801  2.37887  2.77519  2.98518  4.58477  3.61503
          0.01000  5.00551  5.72786  0.61958  0.77255  0.48576  0.95510
      4   2.93774  5.20649  3.30436  2.73888  4.48936  3.74037  3.92434  3.91444  2.64724  3.48156  2.60308  3.25809  4.13183  2.17954  1.75714  2.22496  2.33276  3.56664  5.68631  4.34685     11 r - - -
          2.68618  4.42225  2.77519  2.73123  3.46354  2.40513  3.72494  3.29354  2.67741  2.69355  4.24690  2.90347  2.73739  3.18146  2.89801  2.37887  2.77519  2.98518  4.58477  3.61503
          0.01000  5.00551  5.72786  0.61958  0.77255  0.48576  0.95510
      5   2.91801  4.44850  4.20523  3.62538  3.56349  3.98967  4.28318  2.15122  3.52510  2.03889  3.56221  3.90061  4.36279  3.77867  2.36238  2.18335  2.26204  2.01341  5.06233  3.86144     12 v - - -
          2.68618  4.42225  2.77519  2.73123  3.46354  2.40513  3.72494  3.29354  2.67741  2.69355  4.24690  2.90347  2.73739  3.18146  2.89801  2.37887  2.77519  2.98518  4.58477  3.61503
          0.01000  5.00551  5.72786  0.61958  0.77255  0.48576  0.95510
      6   3.15573  4.53812  2.36733  4.31463  2.32452  4.34399  4.67765  1.90986  4.16088  1.47514  3.51335  4.42542  4.68076  4.32321  4.25324  3.65514  3.38826  1.79807  5.20196  4.02991     13 l - - -
          2.68618  4.42225  2.77519  2.73123  3.46354  2.40513  3.72494  3.29354  2.67741  2.69355  4.24690  2.90347  2.73739  3.18146  2.89801  2.37887  2.77519  2.98518  4.58477  3.61503
          0.01000  5.00551  5.72786  0.61958  0.77255  0.48576  0.95510
      7   2.13064  4.47356  4.82947  4.24213  3.58010  4.25679  4.61359  1.95705  4.08550  1.47650  3.55349  4.34679  2.36673  4.26394  4.18462  3.56895  3.31726  1.85973  5.16963  3.99063     14 l - - -
          2.68618  4.42225  2.77519  2.73123  3.46354  2.40513  3.72494  3.29354  2.67741  2.69355  4.24690  2.90347  2.73739  3.18146  2.89801  2.37887  2.77519  2.98518  4.58477  3.61503
          0.01000  5.00551  5.72786  0.61958  0.77255  0.48576  0.95510
      8   3.16013  4.53966  2.49694  4.33341  2.32068  4.34964  4.68309  1.95739  4.17635  1.39219  3.50416  4.43714  4.68505  4.33388  4.26213  3.66158  3.39238  1.80190  5.19889  4.02894     15 l - - -
          2.68618  4.42225  2.77519  2.73123  3.46354  2.40513  3.72494  3.29354  2.67741  2.69355  4.24690  2.90347  2.73739  3.18146  2.89801  2.37887  2.77519  2.98518  4.58477  3.61503
          0.01000  5.00551  5.72786  0.61958  0.77255  0.48576  0.95510
      9   2.97709  4.89405  3.67003  3.10009  4.14534  3.84473  4.11945  3.51405  2.90536  1.76819  4.05236  3.53796  4.26455  3.34577  1.67831  2.11890  2.27920  3.24632  5.49520  4.23852     16 r - - -
          2.68618  4.42225  2.77519  2.73123  3.46354  2.40513  3.72494  3.29354  2.67741  2.69355  4.24690  2.90347  2.73739  3.18146  2.89801  2.37887  2.77519  2.98518  4.58477  3.61503
          0.01000  5.00551  5.72786  0.61958  0.77255  0.48576  0.95510
     10   2.03823  4.40044  4.90718  4.30447  2.29122  4.19216  4.48788  1.57204  4.10867  1.87821  3.44906  4.32290  4.54502  4.24244  4.14072  3.50381  3.25599  2.57608  4.96444  2.35882     17 i - - -
          2.68618  4.42225  2.77519  2.73123  3.46354  2.40513  3.72494  3.29354  2.67741  2.69355  4.24690  2.90347  2.73739  3.18146  2.89801  2.37887  2.77519  2.98518  4.58477  3.61503
          0.01000  5.00551  5.72786  0.61958  0.77255  0.48576  0.95510
     11   3.09982  4.82092  3.86949  3.35106  1.41569  4.03078  4.17126  3.29664  3.27674  2.09747  3.88729  2.33954  4.41600  2.19857  3.61142  3.30026  3.33260  3.09637  5.06188  3.63287     18 f - - -
          2.68618  4.42225  2.77519  2.73123  3.46354  2.40513  3.72494  3.29354  2.67741  2.69355  4.24690  2.90347  2.73739  3.18146  2.89801  2.37887  2.77519  2.98518  4.58477  3.61503
          0.01000  5.00551  5.72786  0.61958  0.77255  0.48576  0.95510
     12   2.93793  4.74341  4.20350  3.83414  4.33684  2.17053  4.72722  3.71343  3.81455  1.09128  4.33229  4.00844  4.40396  4.09941  4.08585  1.49381  3.35268  3.38874  5.79643  4.57916     19 l - - -
          2.68618  4.42225  2.77519  2.73123  3.46354  2.40513  3.72494  3.29354  2.67741  2.69355  4.24690  2.90347  2.73739  3.18146  2.89801  2.37887  2.77519  2.98518  4.58477  3.61503
          0.01000  5.00551  5.72786  0.61958  0.77255  0.48576  0.95510
     13   2.17560  5.36053  2.14632  2.65978  4.77228  1.87289  3.95209  4.24775  2.71605  3.75027  4.50514  3.19741  4.11310  3.06285  2.25990  2.17870  3.19233  3.81301  5.89866  4.50035     20 g - - -
          2.68618  4.42225  2.77519  2.73123  3.46354  2.40513  3.72494  3.29354  2.67741  2.69355  4.24690  2.90347  2.73739  3.18146  2.89801  2.37887  2.77519  2.98518  4.58477  3.61503
          0.01000  5.00551  5.72786  0.61958  0.77255  0.48576  0.95510
     14   3.58012  2.36403  5.51084  4.90720  2.19901  4.80926  5.10194  2.79058  4.72103  0.88349  2.16939  4.96438  5.04758  4.73660  4.70236  4.14406  3.79967  2.88512  5.39024  4.28825     21 l - - -
          2.68618  4.42225  2.77519  2.73123  3.46354  2.40513  3.72494  3.29354  2.67741  2.69355  4.24690  2.90347  2.73739  3.18146  2.89801  2.37887  2.77519  2.98518  4.58477  3.61503
          0.01000  5.00551  5.72786  0.61958  0.77255  0.48576  0.95510
     15   2.15768  2.61036  4.16727  3.59320  3.63732  3.94512  4.29378  2.97175  3.47843  1.59098  3.63138  3.87456  4.34971  3.75668  2.39452  3.23296  2.12205  2.76326  5.12558  3.92274     22 l - - -
          2.68618  4.42225  2.77519  2.73123  3.46354  2.40513  3.72494  3.29354  2.67741  2.69355  4.24690  2.90347  2.73739  3.18146  2.89801  2.37887  2.77519  2.98518  4.58477  3.61503
          0.01000  5.00551  5.72786  0.61958  0.77255  0.48576  0.95510
     16   1.40080  5.00748  3.66290  3.33616  5.07528  1.57655  4.58727  4.54236  3.48138  4.13540  4.91570  2.11197  2.08588  3.76951  3.90732  3.04507  3.36532  3.96600  6.31821  5.02455     23 a - - -
          2.68618  4.42225  2.77519  2.73123  3.46354  2.40513  3.72494  3.29354  2.67741  2.69355  4.24690  2.90347  2.73739  3.18146  2.89801  2.37887  2.77519  2.98518  4.58477  3.61503
          0.01000  5.00551  5.72786  0.61958  0.77255  0.48576  0.95510
     17   1.66005  4.94566  3.45738  2.92381  2.58921  2.40963  4.06857  3.66679  2.91959  3.30858  4.14497  3.39922  4.17392  2.31754  3.35719  2.06688  3.16149  3.35377  5.58598  4.28480     24 a - - -
          2.68618  4.42225  2.77519  2.73123  3.46354  2.40513  3.72494  3.29354  2.67741  2.69355  4.24690  2.90347  2.73739  3.18146  2.89801  2.37887  2.77519  2.98518  4.58477  3.61503
          0.01000  5.00551  5.72786  0.61958  0.77255  0.48576  0.95510
     18   2.03576  2.50052  4.24790  3.70923  3.87466  3.81694  4.45195  3.23283  3.62779  2.96523  3.86496  3.92818  4.34324  3.88720  3.88974  1.60328  2.03217  2.98131  2.48676  4.14640     25 s - - -
          2.68618  4.42225  2.77519  2.73123  3.46354  2.40513  3.72494  3.29354  2.67741  2.69355  4.24690  2.90347  2.73739  3.18146  2.89801  2.37887  2.77519  2.98518  4.58477  3.61503
          0.01000  5.00551  5.72786  0.61958  0.77255  0.48576  0.95510
     19   3.23417  5.30491  3.23385  1.55077  1.65339  1.59968  4.28912  4.02263  3.26393  3.64181  4.52982  3.49869  4.39751  3.53785  3.71985  3.28444  3.51865  3.71717  5.73645  4.30856     26 e - - -
          2.68618  4.42225  2.77519  2.73123  3.46354  2.40513  3.72494  3.29354  2.67741  2.69355  4.24690  2.90347  2.73739  3.18146  2.89801  2.37887  2.77519  2.98518  4.58477  3.61503
          0.01000  5.00551  5.72786  0.61958  0.77255  0.48576  0.95510
     20   1.62449  5.60894  1.92254  2.71476  5.06816  3.73161  4.18156  4.55984  3.05672  4.06573  4.85108  2.17694  1.71304  3.31782  3.58611  3.13978  3.46720  4.10890  6.22268  4.78914     27 a - - -
          2.68618  4.42225  2.77519  2.73123  3.46354  2.40513  3.72494  3.29354  2.67741  2.69355  4.24690  2.90347  2.73739  3.18146  2.89801  2.37887  2.77519  2.98518  4.58477  3.61503
          0.01000  5.00551  5.72786  0.61958  0.77255  0.48576  0.95510
     21   2.94632  5.40673  2.33200  2.64493  4.74989  3.70983  3.87887  2.66259  1.99395  3.69930  4.45287  3.18307  4.10221  1.77180  2.14132  2.91418  3.17288  3.79732  5.82928  4.44571     28 q - - -
          2.68618  4.42225  2.77519  2.73123  3.46354  2.40513  3.72494  3.29354  2.67741  2.69355  4.24690  2.90347  2.73739  3.18146  2.89801  2.37887  2.77519  2.98518  4.58477  3.61503
          0.01000  5.00551  5.72786  0.61958  0.77255  0.48576  0.95510
     22   3.25295  4.66546  5.00999  4.46522  3.82824  4.41697  4.94124  2.51538  4.31263  2.61565  1.69225  4.57416  4.81958  4.52283  4.44097  3.76815  1.71058  1.27536  5.51369  4.33617     29 v - - -
          2.68618  4.42225  2.77519  2.73123  3.46354  2.40513  3.72494  3.29354  2.67741  2.69355  4.24690  2.90347  2.73739  3.18146  2.89801  2.37887  2.77519  2.98518  4.58477  3.61503
          0.01000  5.00551  5.72786  0.61958  0.77255  0.48576  0.95510
     23   4.06029  5.28926  5.98857  5.41995  2.14994  5.40477  5.62847  2.73725  5.27314  0.64794  3.38411  5.55223  5.49044  5.16581  5.22183  4.78645  4.27047  1.80591  5.69121  4.58917     30 L - - -
          2.68618  4.42225  2.77519  2.73123  3.46354  2.40513  3.72494  3.29354  2.67741  2.69355  4.24690  2.90347  2.73739  3.18146  2.89801  2.37887  2.77519  2.98518  4.58477  3.61503
          0.01000  5.00551  5.72786  0.61958  0.77255  0.48576  0.95510
     24   2.17844  5.18139  3.24537  2.00596  4.45874  3.70490  3.91126  2.58110  2.67998  3.46189  4.25684  3.22225  4.10174  3.04412  2.23560  1.82451  3.13318  3.53578  5.67496  4.32226     31 s - - -
          2.68618  4.42225  2.77519  2.73123  3.46354  2.40513  3.72494  3.29354  2.67741  2.69355  4.24690  2.90347  2.73739  3.18146  2.89801  2.37887  2.77519  2.98518  4.58477  3.61503
          0.01000  5.00551  5.72786  0.61958  0.77255  0.48576  0.95510
     25   1.73461  4.82430  3.52743  2.21894  3.99342  3.81577  4.04680  2.34328  2.94528  2.13508  3.91047  3.44452  4.20249  2.36578  3.35540  3.04508  3.14430  3.09544  5.38165  4.11050     32 a - - -
          2.68618  4.42225  2.77519  2.73123  3.46354  2.40513  3.72494  3.29354  2.67741  2.69355  4.24690  2.90347  2.73739  3.18146  2.89801  2.37887  2.77519  2.98518  4.58477  3.61503
          0.01000  5.00551  5.72786  0.61958  0.77255  0.48576  0.95510
     26   2.94489  5.44673  2.29815  2.59762  4.78875  2.49704  3.89316  4.27210  1.67423  3.75059  4.49615  3.14778  4.09249  2.15384  3.12656  2.90391  2.19856  3.83740  5.88208  4.47123     33 k - - -
          2.68636  4.42243  2.77537  2.73049  3.46372  2.40397  3.72512  3.29372  2.67759  2.69373  4.24708  2.90365  2.73757  3.18164  2.89819  2.37905  2.77537  2.98536  4.58495  3.61521
          0.16863  1.88438  5.72786  1.01749  0.44864  0.48576  0.95510
     27   2.11717  4.98501  3.48571  2.91231  4.17632  3.81624  4.00183  3.57918  2.77596  2.31038  4.06833  3.39622  4.19967  2.32421  1.73499  3.04199  3.18425  3.30032  5.49253  2.62083     37 r - - -
          2.68618  4.42225  2.77519  2.73123  3.46354  2.40513  3.72494  3.29354  2.67741  2.69355  4.24690  2.90347  2.73739  3.18146  2.89801  2.37887  2.77519  2.98518  4.58477  3.61503
          0.01000  5.00551  5.72786  0.61958  0.77255  0.48576  0.95510
     28   2.89941  5.15950  3.26259  2.03916  2.73987  2.39940  3.90787  2.59340  2.09155  3.42483  4.22519  3.22914  4.10400  3.04489  2.29145  2.91662  3.12952  3.50301  5.64499  4.29895     38 e - - -
          2.68618  4.42225  2.77519  2.73123  3.46354  2.40513  3.72494  3.29354  2.67741  2.69355  4.24690  2.90347  2.73739  3.18146  2.89801  2.37887  2.77519  2.98518  4.58477  3.61503
          0.01000  5.00551  5.72786  0.61958  0.77255  0.48576  0.95510
     29   2.14165  5.34289  2.33390  2.06651  4.66381  3.66680  3.86404  4.13203  2.08046  3.63840  4.39243  3.14465  4.06474  2.97001  3.10163  2.86600  2.21574  2.51649  5.79201  4.39540     39 e - - -
          2.68618  4.42225  2.77519  2.73123  3.46354  2.40513  3.72494  3.29354  2.67741  2.69355  4.24690  2.90347  2.73739  3.18146  2.89801  2.37887  2.77519  2.98518  4.58477  3.61503
          0.01000  5.00551  5.72786  0.61958  0.77255  0.48576  0.95510
     30   1.39296  5.41266  3.27948  2.75370  4.78625  3.77118  3.95966  4.23325  2.60948  3.73212  4.50849  2.30862  4.18208  2.21342  2.07355  3.01438  3.26567  3.83298  5.86855  4.51551     40 a - - -
          2.68618  4.42225  2.77519  2.73123  3.46354  2.40513  3.72494  3.29354  2.67741  2.69355  4.24690  2.90347  2.73739  3.18146  2.89801  2.37887  2.77519  2.98518  4.58477  3.61503
          0.01000  5.00551  5.72786  0.61958  0.77255  0.48576  0.95510
     31   2.17960  4.57613  5.18953  4.59531  2.14305  4.47353  4.83303  1.85200  4.40958  1.44605  3.52120  4.62512  4.79588  4.53198  4.43582  3.79927  3.47154  1.74500  5.27722  4.11934     41 l - - -
          2.68618  4.42225  2.77519  2.73123  3.46354  2.40513  3.72494  3.29354  2.67741  2.69355  4.24690  2.90347  2.73739  3.18146  2.89801  2.37887  2.77519  2.98518  4.58477  3.61503
          0.01000  5.00551  5.72786  0.61958  0.77255  0.48576  0.95510
     32   3.38913  4.77920  4.96845  4.37978  3.99376  4.60442  4.97462  1.38190  4.00958  2.74652  3.87796  4.59398  4.94417  4.44003  1.60018  3.94451  3.63391  1.35623  5.68552  4.48736     42 v - - -
          2.68618  4.42225  2.77519  2.73123  3.46354  2.40513  3.72494  3.29354  2.67741  2.69355  4.24690  2.90347  2.73739  3.18146  2.89801  2.37887  2.77519  2.98518  4.58477  3.61503
          0.01000  5.00551  5.72786  0.61958  0.77255  0.48576  0.95510
     33   2.16917  5.29193  3.26337  2.70344  4.64621  3.71200  3.91719  4.09389  2.04843  3.61925  4.39225  3.22878  4.11650  3.03317  2.17632  2.21401  1.77107  3.70067  5.78355  4.42078     43 t - - -
          2.68618  4.42225  2.77519  2.73123  3.46354  2.40513  3.72494  3.29354  2.67741  2.69355  4.24690  2.90347  2.73739  3.18146  2.89801  2.37887  2.77519  2.98518  4.58477  3.61503
          0.14557  5.00551  2.04975  0.61958  0.77255  0.48576  0.95510
     34   0.95856  4.59309  4.31694  3.87382  4.20565  3.67602  4.68328  1.97980  3.80951  3.24141  4.16850  3.99423  4.32852  4.07583  4.06569  1.96019  3.23829  3.04554  5.68701  4.48899     44 a - - -
          2.68618  4.42225  2.77519  2.73123  3.46354  2.40513  3.72494  3.29354  2.67741  2.69355  4.24690  2.90347  2.73739  3.18146  2.89801  2.37887  2.77519  2.98518  4.58477  3.61503
          0.01145  4.87139  5.59374  0.61958  0.77255  0.79021  0.60468
     35   2.01177  4.82366  3.47891  2.93733  4.06224  3.73246  4.02709  3.41855  2.88555  2.15798  3.96452  3.40043  4.15403  1.78629  3.28988  2.98399  2.08067  3.15018  5.42964  4.15348     45 q - - -
          2.68618  4.42225  2.77519  2.73123  3.46354  2.40513  3.72494  3.29354  2.67741  2.69355  4.24690  2.90347  2.73739  3.18146  2.89801  2.37887  2.77519  2.98518  4.58477  3.61503
          0.01145  4.87139  5.59374  0.61958  0.77255  0.33377  1.25955
     36   2.17418  4.36915  4.48354  2.38231  2.33512  4.04043  4.34963  2.10111  3.75740  2.55543  3.48366  4.06008  4.40787  3.96094  3.90493  3.33272  3.15231  1.89677  4.98413  2.46836     46 v - - -
          2.68618  4.42225  2.77519  2.73123  3.46354  2.40513  3.72494  3.29354  2.67741  2.69355  4.24690  2.90347  2.73739  3.18146  2.89801  2.37887  2.77519  2.98518  4.58477  3.61503
          0.01000  5.00551  5.72786  0.61958  0.77255  0.48576  0.95510
     37   2.21633  5.45390  3.28873  2.71302  4.82122  3.76468  3.90420  4.27665  1.63245  3.74492  4.50480  3.24012  4.15144  2.13273  2.07335  2.17269  3.23090  3.86002  5.85678  4.49596     47 k - - -
          2.68618  4.42225  2.77519  2.73123  3.46354  2.40513  3.72494  3.29354  2.67741  2.69355  4.24690  2.90347  2.73739  3.18146  2.89801  2.37887  2.77519  2.98518  4.58477  3.61503
          0.01000  5.00551  5.72786  0.61958  0.77255  0.48576  0.95510
     38   3.45384  5.74664  3.64573  3.10210  5.22418  4.07098  4.10915  4.60867  0.84953  4.01784  4.84336  3.56673  2.34668  2.12453  2.74122  3.41730  3.64423  4.23239  6.05353  4.81850     48 k - - -
          2.68618  4.42225  2.77519  2.73123  3.46354  2.40513  3.72494  3.29354  2.67741  2.69355  4.24690  2.90347  2.73739  3.18146  2.89801  2.37887  2.77519  2.98518  4.58477  3.61503
          0.01000  5.00551  5.72786  0.61958  0.77255  0.48576  0.95510
     39   2.93019  4.87134  2.43694  2.20937  4.05290  3.81474  4.05490  1.74986  2.95097  2.23076  3.96115  3.42669  4.20850  3.27796  3.37530  3.05135  2.29432  3.10201  5.43488  4.15387     49 i - - -
          2.68618  4.42225  2.77519  2.73123  3.46354  2.40513  3.72494  3.29354  2.67741  2.69355  4.24690  2.90347  2.73739  3.18146  2.89801  2.37887  2.77519  2.98518  4.58477  3.61503
          0.01000  5.00551  5.72786  0.61958  0.77255  0.48576  0.95510
     40   1.64517  4.77954  3.57553  3.01972  3.94058  3.81769  4.06214  3.32796  2.98523  2.25188  3.88442  3.47570  4.20923  2.35868  3.38485  2.21970  3.13992  3.07717  5.33932  2.60395     50 a - - -
          2.68618  4.42225  2.77519  2.73123  3.46354  2.40513  3.72494  3.29354  2.67741  2.69355  4.24690  2.90347  2.73739  3.18146  2.89801  2.37887  2.77519  2.98518  4.58477  3.61503
          0.01000  5.00551  5.72786  0.61958  0.77255  0.48576  0.95510
     41   0.98319  5.29114  3.34339  2.94350  4.64374  3.81018  2.42575  4.14023  2.87542  3.71042  4.53984  3.43480  4.29725  2.22808  3.25972  3.14668  3.38867  3.77792  5.87104  4.52759     51 a - - -
          2.68618  4.42225  2.77519  2.73123  3.46354  2.40513  3.72494  3.29354  2.67741  2.69355  4.24690  2.90347  2.73739  3.18146  2.89801  2.37887  2.77519  2.98518  4.58477  3.61503
          0.01000  5.00551  5.72786  0.61958  0.77255  0.48576  0.95510
     42   2.18697  5.32658  1.89618  2.63034  4.64351  3.68566  3.87889  4.10062  2.07332  3.61868  4.38200  3.17011  4.08285  2.98924  2.21706  2.88883  3.14076  2.39429  5.77999  4.39571     52 d - - -
          2.68618  4.42225  2.77519  2.73123  3.46354  2.40513  3.72494  3.29354  2.67741  2.69355  4.24690  2.90347  2.73739  3.18146  2.89801  2.37887  2.77519  2.98518  4.58477  3.61503
          0.01000  5.00551  5.72786  0.61958  0.77255  0.48576  0.95510
     43   2.04377  4.94113  3.44812  2.90104  2.62169  3.72924  4.04333  3.64015  2.89169  3.28194  4.11766  2.37296  2.45661  3.22982  3.33189  2.16126  2.26662  3.33139  5.56241  4.26159     53 a - - -
          2.68618  4.42225  2.77519  2.73123  3.46354  2.40513  3.72494  3.29354  2.67741  2.69355  4.24690  2.90347  2.73739  3.18146  2.89801  2.37887  2.77519  2.98518  4.58477  3.61503
          0.01000  5.00551  5.72786  0.61958  0.77255  0.48576  0.95510
     44   2.91785  4.63498  3.80748  3.25036  3.78532  3.89092  4.17164  2.26314  3.20044  2.02618  3.74886  1.90924  2.47741  3.50647  3.54866  3.14677  2.27113  2.88354  5.23815  4.00508     54 n - - -
          2.68618  4.42225  2.77519  2.73123  3.46354  2.40513  3.72494  3.29354  2.67741  2.69355  4.24690  2.90347  2.73739  3.18146  2.89801  2.37887  2.77519  2.98518  4.58477  3.61503
          0.01000  5.00551  5.72786  0.61958  0.77255  0.48576  0.95510
     45   2.09615  5.13464  3.28409  2.04041  4.39391  2.51696  3.94006  3.81145  2.71641  1.91453  4.21633  3.26152  4.12743  3.08639  2.32819  2.94555  3.15111  3.48067  5.63926  4.30339     55 l - - -
          2.68618  4.42225  2.77519  2.73123  3.46354  2.40513  3.72494  3.29354  2.67741  2.69355  4.24690  2.90347  2.73739  3.18146  2.89801  2.37887  2.77519  2.98518  4.58477  3.61503
          0.01000  5.00551  5.72786  0.61958  0.77255  0.48576  0.95510
     46   2.90903  5.09355  2.32180  2.85152  4.52911  2.40390  4.07315  3.95272  2.88917  3.55206  4.35614  3.34508  4.16221  3.22476  3.35244  2.05923  1.66432  2.38920  5.78102  4.44546     56 t - - -
          2.68618  4.42225  2.77519  2.73123  3.46354  2.40513  3.72494  3.29354  2.67741  2.69355  4.24690  2.90347  2.73739  3.18146  2.89801  2.37887  2.77519  2.98518  4.58477  3.61503
          0.01000  5.00551  5.72786  0.61958  0.77255  0.48576  0.95510
     47   2.05487  5.14928  1.79326  2.82194  4.51712  3.71627  4.07731  3.92905  2.91081  2.21448  4.35798  3.33013  4.18602  3.23491  3.37959  1.68585  3.23462  3.57762  5.78326  4.44236     57 s - - -
          2.68618  4.42225  2.77519  2.73123  3.46354  2.40513  3.72494  3.29354  2.67741  2.69355  4.24690  2.90347  2.73739  3.18146  2.89801  2.37887  2.77519  2.98518  4.58477  3.61503
          0.01000  5.00551  5.72786  0.61958  0.77255  0.48576  0.95510
     48   2.90875  2.73882  3.33305  2.80261  4.45979  1.77689  2.53513  3.88810  2.78917  3.47990  4.28570  3.30673  4.14321  2.23389  3.24121  2.18935  3.16850  3.53426  5.70491  4.36916     58 g - - -
          2.68618  4.42225  2.77519  2.73123  3.46354  2.40513  3.72494  3.29354  2.67741  2.69355  4.24690  2.90347  2.73739  3.18146  2.89801  2.37887  2.77519  2.98518  4.58477  3.61503
          0.01000  5.00551  5.72786  0.61958  0.77255  0.48576  0.95510
     49   2.91345  4.68206  3.70254  2.30630  3.82809  3.86786  2.47141  3.17153  3.10069  2.14048  3.78307  3.57250  4.25148  3.41972  3.46897  3.11212  2.28328  1.70447  5.26054  4.01646     59 v - - -
          2.68618  4.42225  2.77519  2.73123  3.46354  2.40513  3.72494  3.29354  2.67741  2.69355  4.24690  2.90347  2.73739  3.18146  2.89801  2.37887  2.77519  2.98518  4.58477  3.61503
          0.01000  5.00551  5.72786  0.61958  0.77255  0.48576  0.95510
     50   2.95578  4.43741  4.37561  3.79715  2.34591  4.04759  2.51781  2.87054  3.67725  1.91537  3.54485  2.52091  4.41650  3.90252  3.86525  3.33429  3.18798  1.57364  4.96907  3.71342     60 v - - -
          2.68618  4.42225  2.77519  2.73123  3.46354  2.40513  3.72494  3.29354  2.67741  2.69355  4.24690  2.90347  2.73739  3.18146  2.89801  2.37887  2.77519  2.98518  4.58477  3.61503
          0.01000  5.00551  5.72786  0.61958  0.77255  0.48576  0.95510
     51   2.91248  2.74565  3.51511  2.12796  4.04389  3.80393  4.02927  3.41876  2.89281  2.15698  3.95312  3.42508  4.19250  3.25098  2.35658  3.03166  1.83556  3.15616  5.40883  4.13356     61 t - - -
          2.68618  4.42225  2.77519  2.73123  3.46354  2.40513  3.72494  3.29354  2.67741  2.69355  4.24690  2.90347  2.73739  3.18146  2.89801  2.37887  2.77519  2.98518  4.58477  3.61503
          0.01000  5.00551  5.72786  0.61958  0.77255  0.48576  0.95510
     52   3.82036  5.11219  5.62496  5.20529  1.10106  5.00601  5.06304  2.66015  5.06088  2.58796  3.92718  5.14218  5.34115  5.12277  5.09015  4.42535  4.09199  1.00658  5.26235  3.72163     62 v - - -
          2.68618  4.42225  2.77519  2.73123  3.46354  2.40513  3.72494  3.29354  2.67741  2.69355  4.24690  2.90347  2.73739  3.18146  2.89801  2.37887  2.77519  2.98518  4.58477  3.61503
          0.01000  5.00551  5.72786  0.61958  0.77255  0.48576  0.95510
     53   2.95761  4.50696  4.24707  3.67905  1.73207  2.50531  4.32031  2.95742  3.52914  2.71206  3.64231  3.93849  4.39688  3.82026  2.30753  3.29218  3.20469  1.64169  5.09825  3.86294     63 v - - -
          2.68618  4.42225  2.77519  2.73123  3.46354  2.40513  3.72494  3.29354  2.67741  2.69355  4.24690  2.90347  2.73739  3.18146  2.89801  2.37887  2.77519  2.98518  4.58477  3.61503
          0.01000  5.00551  5.72786  0.61958  0.77255  0.48576  0.95510
     54   2.90652  5.11770  3.30050  2.73951  4.35609  3.73041  2.61840  3.78128  2.69754  3.37660  4.18783  3.25755  4.11934  2.28610  2.20540  2.19507  3.13617  2.34774  5.60679  2.68861     64 s - - -
          2.68618  4.42225  2.77519  2.73123  3.46354  2.40513  3.72494  3.29354  2.67741  2.69355  4.24690  2.90347  2.73739  3.18146  2.89801  2.37887  2.77519  2.98518  4.58477  3.61503
          0.01000  5.00551  5.72786  0.61958  0.77255  0.48576  0.95510
     55   2.18249  5.23705  3.25056  2.69003  4.53004  2.38688  3.90129  3.96716  2.07251  2.48862  4.30501  3.21789  2.63038  3.02571  2.20864  2.91638  3.14581  3.60203  5.71069  4.35398     65 k - - -
          2.68618  4.42225  2.77519  2.73123  3.46354  2.40513  3.72494  3.29354  2.67741  2.69355  4.24690  2.90347  2.73739  3.18146  2.89801  2.37887  2.77519  2.98518  4.58477  3.61503
          0.01000  5.00551  5.72786  0.61958  0.77255  0.48576  0.95510
     56   3.07574  5.56241  2.07119  2.66062  4.90862  3.73992  3.98562  4.38681  2.71668  3.86297  4.62716  3.21046  1.57508  2.17210  2.14432  3.02752  3.31251  3.95995  5.99043  4.58729     66 p - - -
          2.68618  4.42225  2.77519  2.73123  3.46354  2.40513  3.72494  3.29354  2.67741  2.69355  4.24690  2.90347  2.73739  3.18146  2.89801  2.37887  2.77519  2.98518  4.58477  3.61503
          0.01000  5.00551  5.72786  0.61958  0.77255  0.48576  0.95510
     57   2.15092  4.39240  4.70578  4.11267  2.35599  4.12433  4.46465  2.71630  3.95135  1.89448  3.48415  4.21233  2.39925  4.12709  4.04740  3.43083  3.21525  1.52607  5.03102  3.84826     67 v - - -
          2.68618  4.42225  2.77519  2.73123  3.46354  2.40513  3.72494  3.29354  2.67741  2.69355  4.24690  2.90347  2.73739  3.18146  2.89801  2.37887  2.77519  2.98518  4.58477  3.61503
          0.01000  5.00551  5.72786  0.61958  0.77255  0.48576  0.95510
     58   1.71242  5.29730  3.22897  2.09055  4.60006  3.71495  3.89547  4.04462  2.61384  2.47704  4.35445  3.20693  4.10747  2.27310  2.19333  2.92090  3.15989  3.66585  5.75081  4.38587     68 a - - -
          2.68618  4.42225  2.77519  2.73123  3.46354  2.40513  3.72494  3.29354  2.67741  2.69355  4.24690  2.90347  2.73739  3.18146  2.89801  2.37887  2.77519  2.98518  4.58477  3.61503
          0.01000  5.00551  5.72786  0.61958  0.77255  0.48576  0.95510
     59   2.86030  4.79943  3.98752  3.49783  4.54398  1.54211  4.53513  3.94156  3.47855  3.61795  4.45568  3.78534  2.31478  3.78262  3.85100  2.03836  1.95462  2.18759  5.90532  4.66533     69 g - - -
          2.68618  4.42225  2.77519  2.73123  3.46354  2.40513  3.72494  3.29354  2.67741  2.69355  4.24690  2.90347  2.73739  3.18146  2.89801  2.37887  2.77519  2.98518  4.58477  3.61503
          0.01000  5.00551  5.72786  0.61958  0.77255  0.48576  0.95510
     60   2.08521  4.72472  1.84416  3.12101  2.54763  3.84425  4.13096  3.22089  3.10077  2.96268  3.85104  3.55493  4.24730  3.41330  3.48696  3.09521  2.27268  2.16762  5.32980  4.07694     70 d - - -
          2.68618  4.42225  2.77519  2.73123  3.46354  2.40513  3.72494  3.29354  2.67741  2.69355  4.24690  2.90347  2.73739  3.18146  2.89801  2.37887  2.77519  2.98518  4.58477  3.61503
          0.01000  5.00551  5.72786  0.61958  0.77255  0.48576  0.95510
     61   2.97475  4.51183  4.34041  3.77785  3.66638  4.02877  4.42692  1.99363  3.67335  1.99743  3.65001  4.01995  4.44167  3.92444  3.89928  1.75447  1.67884  2.65639  5.19359  3.99565     71 t - - -
          2.68618  4.42225  2.77519  2.73123  3.46354  2.40513  3.72494  3.29354  2.67741  2.69355  4.24690  2.90347  2.73739  3.18146  2.89801  2.37887  2.77519  2.98518  4.58477  3.61503
          0.01000  5.00551  5.72786  0.61958  0.77255  0.48576  0.95510
     62   2.99797  5.36827  1.75340  2.70625  4.68257  3.74766  3.93738  4.11572  2.03728  3.64883  4.43156  3.23792  4.15296  3.05651  2.23835  2.98160  3.22665  1.86528  5.81479  4.45240     72 d - - -
          2.68618  4.42225  2.77519  2.73123  3.46354  2.40513  3.72494  3.29354  2.67741  2.69355  4.24690  2.90347  2.73739  3.18146  2.89801  2.37887  2.77519  2.98518  4.58477  3.61503
          0.49482  5.00551  0.95810  0.61958  0.77255  0.48576  0.95510
     63   1.39244  4.49727  3.77781  3.41545  4.66829  3.25980  4.49280  4.10135  3.44852  3.76050  4.56266  3.59203  1.88613  3.73499  3.79240  1.47823  3.00632  3.52473  5.98407  4.76429     73 a - - -
          2.68618  4.42225  2.77519  2.73123  3.46354  2.40513  3.72494  3.29354  2.67741  2.69355  4.24690  2.90347  2.73739  3.18146  2.89801  2.37887  2.77519  2.98518  4.58477  3.61503
          0.01620  4.52688  5.24923  0.61958  0.77255  0.20472  1.68673
     64   2.93413  5.40034  1.86642  2.01315  4.72366  3.67821  3.89427  4.19470  2.06297  3.69630  4.45132  3.15222  4.09009  3.00164  3.14368  2.90090  2.23063  2.39130  5.84606  4.44261     74 d - - -
          2.68618  4.42225  2.77519  2.73123  3.46354  2.40513  3.72494  3.29354  2.67741  2.69355  4.24690  2.90347  2.73739  3.18146  2.89801  2.37887  2.77519  2.98518  4.58477  3.61503
          0.01000  5.00551  5.72786  0.61958  0.77255  0.48576  0.95510
     65   2.00551  4.58186  4.76224  4.23306  3.87513  1.79330  4.78161  1.91886  4.11823  2.82793  3.83000  4.34933  4.63768  4.33767  4.28380  3.52080  3.38647  1.34126  5.45766  4.26527     75 v - - -
          2.68618  4.42225  2.77519  2.73123  3.46354  2.40513  3.72494  3.29354  2.67741  2.69355  4.24690  2.90347  2.73739  3.18146  2.89801  2.37887  2.77519  2.98518  4.58477  3.61503
          0.01000  5.00551  5.72786  0.61958  0.77255  0.48576  0.95510
     66   2.19797  5.19132  3.34544  2.77736  4.48751  3.75462  3.94703  3.90430  2.06779  3.47990  4.28454  3.28907  4.15096  3.08469  1.73707  2.22046  3.18432  2.30440  5.68852  4.35878     76 r - - -
          2.68618  4.42225  2.77519  2.73123  3.46354  2.40513  3.72494  3.29354  2.67741  2.69355  4.24690  2.90347  2.73739  3.18146  2.89801  2.37887  2.77519  2.98518  4.58477  3.61503
          0.01000  5.00551  5.72786  0.61958  0.77255  0.48576  0.95510
     67   3.20759  4.66103  4.91564  4.40057  3.87240  4.31840  4.91279  2.57346  4.25524  1.84754  3.81418  4.50519  4.76741  4.48329  4.39862  2.10777  3.49860  0.89938  5.52775  4.32943     77 v - - -
          2.68618  4.42225  2.77519  2.73123  3.46354  2.40513  3.72494  3.29354  2.67741  2.69355  4.24690  2.90347  2.73739  3.18146  2.89801  2.37887  2.77519  2.98518  4.58477  3.61503
          0.01000  5.00551  5.72786  0.61958  0.77255  0.48576  0.95510
     68   2.94759  5.24686  3.31783  2.79897  4.72191  3.70447  4.02036  4.17207  2.74403  3.70612  4.48252  2.30303  4.15954  3.14444  2.15017  1.61557  1.78922  3.75602  5.87212  4.51782     78 s - - -
          2.68618  4.42225  2.77519  2.73123  3.46354  2.40513  3.72494  3.29354  2.67741  2.69355  4.24690  2.90347  2.73739  3.18146  2.89801  2.37887  2.77519  2.98518  4.58477  3.61503
          0.01000  5.00551  5.72786  0.61958  0.77255  0.48576  0.95510
     69   3.14882  4.51915  4.99868  4.39645  2.28570  4.33419  4.66076  1.94702  4.21002  1.38426  3.43435  4.45536  4.66620  4.34452  2.29895  3.64825  3.37889  1.94147  5.13763  3.97909     79 l - - -
          2.68618  4.42225  2.77519  2.73123  3.46354  2.40513  3.72494  3.29354  2.67741  2.69355  4.24690  2.90347  2.73739  3.18146  2.89801  2.37887  2.77519  2.98518  4.58477  3.61503
          0.01000  5.00551  5.72786  0.61958  0.77255  0.48576  0.95510
     70   3.08830  5.61992  2.04042  1.55224  4.96069  3.72735  3.99340  4.45135  2.75402  3.91610  4.67386  3.18739  4.18203  2.20026  1.75444  3.02945  3.32720  4.01082  6.03897  4.61554     80 e - - -
          2.68618  4.42225  2.77519  2.73123  3.46354  2.40513  3.72494  3.29354  2.67741  2.69355  4.24690  2.90347  2.73739  3.18146  2.89801  2.37887  2.77519  2.98518  4.58477  3.61503
          0.01000  5.00551  5.72786  0.61958  0.77255  0.48576  0.95510
     71   3.07812  4.46951  4.83632  4.24687  3.56673  4.25687  4.60752  1.96199  4.08690  1.41010  3.54036  4.34761  2.54096  4.26254  4.18132  3.56821  2.21705  1.86624  5.15769  3.98009     81 l - - -
          2.68618  4.42225  2.77519  2.73123  3.46354  2.40513  3.72494  3.29354  2.67741  2.69355  4.24690  2.90347  2.73739  3.18146  2.89801  2.37887  2.77519  2.98518  4.58477  3.61503
          0.01000  5.00551  5.72786  0.61958  0.77255  0.48576  0.95510
     72   1.93242  4.74542  4.05049  3.54564  4.38178  3.68575  4.52479  3.75151  3.51016  3.45781  4.31558  3.81779  1.65560  3.80728  3.86245  2.03623  1.96783  2.17618  5.77794  4.54976     82 p - - -
          2.68618  4.42225  2.77519  2.73123  3.46354  2.40513  3.72494  3.29354  2.67741  2.69355  4.24690  2.90347  2.73739  3.18146  2.89801  2.37887  2.77519  2.98518  4.58477  3.61503
          0.29844  5.00551  1.38102  0.61958  0.77255  0.48576  0.95510
     73   3.06537  5.39717  1.70329  2.64372  5.01209  3.56005  4.17011  4.51406  3.11346  4.04267  4.85099  3.18218  1.37883  3.32950  3.64876  1.91305  3.40070  4.03400  6.20447  4.77565     83 p - - -
          2.68618  4.42225  2.77519  2.73123  3.46354  2.40513  3.72494  3.29354  2.67741  2.69355  4.24690  2.90347  2.73739  3.18146  2.89801  2.37887  2.77519  2.98518  4.58477  3.61503
          0.01333  4.72040  5.44275  0.61958  0.77255  1.01836  0.44814
     74   3.01808  5.29754  3.15285  2.76783  4.82486  1.98213  4.00490  4.28243  2.64566  3.78609  4.58738  1.49582  4.15865  3.14058  1.85858  3.01876  3.29438  3.85944  5.90502  4.57471     84 n - - -
          2.68595  4.41839  2.77488  2.73109  3.46424  2.40583  3.72564  3.29254  2.67811  2.69263  4.24760  2.90417  2.73640  3.17932  2.89871  2.37957  2.77589  2.98463  4.58547  3.61573
          1.36848  0.94773  1.02754  1.69685  0.20243  0.25604  1.48770
     75   2.85680  4.98872  3.22270  2.85539  4.49192  3.55609  2.18543  4.02896  2.90378  3.61481  4.43510  3.31698  1.55684  3.27236  3.31924  1.77067  3.18721  3.61852  5.76424  4.40949     92 p - - -
          2.68618  4.42225  2.77519  2.73123  3.46354  2.40513  3.72494  3.29354  2.67741  2.69355  4.24690  2.90347  2.73739  3.18146  2.89801  2.37887  2.77519  2.98518  4.58477  3.61503
          0.01365  4.69647  5.41881  0.61958  0.77255  1.04754  0.43202
     76   3.37119  5.21994  1.70802  3.16249  4.05998  3.97880  4.47493  3.37465  3.53247  0.86616  4.06806  3.66448  4.50833  3.76296  3.94831  3.49863  3.65432  3.29138  5.70042  4.38903     93 l - - -
          2.68618  4.42225  2.77519  2.73123  3.46354  2.40513  3.72494  3.29354  2.67741  2.69355  4.24690  2.90347  2.73739  3.18146  2.89801  2.37887  2.77519  2.98518  4.58477  3.61503
          0.01365  4.69647  5.41881  0.61958  0.77255  0.24769  1.51687
     77   2.91158  4.60629  4.18876  3.67610  3.94358  1.70282  4.47594  3.22562  3.60916  2.04622  3.92444  3.92138  4.36592  3.88290  3.88834  1.65346  3.23803  1.94510  5.42110  4.21206     94 s - - -
          2.68618  4.42225  2.77519  2.73123  3.46354  2.40513  3.72494  3.29354  2.67741  2.69355  4.24690  2.90347  2.73739  3.18146  2.89801  2.37887  2.77519  2.98518  4.58477  3.61503
          0.01000  5.00551  5.72786  0.61958  0.77255  0.48576  0.95510
     78   2.14171  5.32621  3.15385  1.97550  4.64363  3.66971  3.86454  4.10906  2.06409  3.62037  4.37763  3.15056  2.66799  2.97214  3.09682  2.17805  3.12237  3.70269  5.77826  2.75091     95 e - - -
          2.68618  4.42225  2.77519  2.73123  3.46354  2.40513  3.72494  3.29354  2.67741  2.69355  4.24690  2.90347  2.73739  3.18146  2.89801  2.37887  2.77519  2.98518  4.58477  3.61503
          0.14215  5.00551  2.07300  0.61958  0.77255  0.48576  0.95510
     79   2.90235  4.60993  3.76763  3.21567  3.73151  3.87381  4.12828  1.58597  3.12211  2.75990  2.35839  2.37531  4.25616  2.35467  3.45460  3.13365  3.13494  2.82875  5.19512  3.96280     96 i - - -
          2.68618  4.42225  2.77519  2.73123  3.46354  2.40513  3.72494  3.29354  2.67741  2.69355  4.24690  2.90347  2.73739  3.18146  2.89801  2.37887  2.77519  2.98518  4.58477  3.61503
          0.01141  4.87477  5.59711  0.61958  0.77255  0.78400  0.60986
     80   2.88452  5.29639  2.21526  2.60200  4.67527  3.62536  3.88196  4.14261  2.63607  3.65338  4.41508  3.13951  4.05602  2.99487  2.10718  1.68679  2.14393  3.72372  5.80815  4.41730     97 s - - -
          2.68618  4.42225  2.77519  2.73123  3.46354  2.40513  3.72494  3.29354  2.67741  2.69355  4.24690  2.90347  2.73739  3.18146  2.89801  2.37887  2.77519  2.98518  4.58477  3.61503
          0.01141  4.87477  5.59711  0.61958  0.77255  0.78400  0.60986
     81   2.99787  5.28185  3.01892  1.85293  4.55607  2.22707  3.98566  3.99085  2.81101  1.78174  4.38361  2.15311  4.14378  3.13454  3.28954  2.99598  3.24491  3.64178  5.78925  4.42187     98 l - - -
          2.68618  4.42225  2.77519  2.73123  3.46354  2.40513  3.72494  3.29354  2.67741  2.69355  4.24690  2.90347  2.73739  3.18146  2.89801  2.37887  2.77519  2.98518  4.58477  3.61503
          0.01141  4.87477  5.59711  0.61958  0.77255  0.78400  0.60986
     82   2.84658  4.54184  3.78814  3.22973  3.69652  2.33621  4.12288  2.06457  3.17777  2.76760  2.40464  2.35150  4.22305  3.47609  3.51487  3.08819  2.22734  2.80954  5.15221  3.92420     99 i - - -
          2.68618  4.42225  2.77519  2.73123  3.46354  2.40513  3.72494  3.29354  2.67741  2.69355  4.24690  2.90347  2.73739  3.18146  2.89801  2.37887  2.77519  2.98518  4.58477  3.61503
          0.01141  4.87477  5.59711  0.61958  0.77255  0.78400  0.60986
     83   2.88760  5.18855  2.08920  2.65071  4.52531  2.39058  3.92432  3.96769  2.72355  2.25596  4.32323  3.18019  2.52987  3.05843  3.20559  2.08617  3.14008  3.59376  5.73586  4.36894    100 s - - -
          2.68618  4.42225  2.77519  2.73123  3.46354  2.40513  3.72494  3.29354  2.67741  2.69355  4.24690  2.90347  2.73739  3.18146  2.89801  2.37887  2.77519  2.98518  4.58477  3.61503
          0.01141  4.87477  5.59711  0.61958  0.77255  0.33624  1.25334
     84   2.95589  5.22297  3.33074  2.76097  4.52117  3.75370  3.93569  3.94288  2.05820  3.50700  4.30620  3.27626  4.14686  3.06806  1.78893  2.10062  2.21652  2.46965  5.70510  4.37031    101 r - - -
          2.68618  4.42225  2.77519  2.73123  3.46354  2.40513  3.72494  3.29354  2.67741  2.69355  4.24690  2.90347  2.73739  3.18146  2.89801  2.37887  2.77519  2.98518  4.58477  3.61503
          0.01000  5.00551  5.72786  0.61958  0.77255  0.48576  0.95510
     85   2.22074  5.13664  3.28346  2.13285  2.69733  3.72263  3.91613  3.80910  2.00304  2.39269  4.20422  3.24416  4.11191  3.05823  2.23557  2.92691  3.13264  3.47617  5.62632  4.28730    102 k - - -
          2.68618  4.42225  2.77519  2.73123  3.46354  2.40513  3.72494  3.29354  2.67741  2.69355  4.24690  2.90347  2.73739  3.18146  2.89801  2.37887  2.77519  2.98518  4.58477  3.61503
          0.01000  5.00551  5.72786  0.61958  0.77255  0.48576  0.95510
     86   2.05521  4.76883  4.56030  4.02190  1.59901  4.31771  4.21630  3.24841  3.90932  2.91637  3.88995  4.18291  4.67575  2.18820  4.10130  3.60815  3.52587  3.06128  2.38006  2.10146    103 f - - -
          2.68618  4.42225  2.77519  2.73123  3.46354  2.40513  3.72494  3.29354  2.67741  2.69355  4.24690  2.90347  2.73739  3.18146  2.89801  2.37887  2.77519  2.98518  4.58477  3.61503
          0.01000  5.00551  5.72786  0.61958  0.77255  0.48576  0.95510
     87   2.20655  4.92370  3.45452  2.88964  4.12377  2.49055  3.99707  3.50916  2.17167  2.19292  4.01317  3.37626  4.17207  3.19551  2.25346  3.00542  3.14310  2.33794  5.45986  4.17121    104 k - - -
          2.68618  4.42225  2.77519  2.73123  3.46354  2.40513  3.72494  3.29354  2.67741  2.69355  4.24690  2.90347  2.73739  3.18146  2.89801  2.37887  2.77519  2.98518  4.58477  3.61503
          0.01000  5.00551  5.72786  0.61958  0.77255  0.48576  0.95510
     88   2.19765  5.14530  3.26322  2.71163  4.42901  3.70086  3.92239  3.85516  2.11834  3.43858  4.23724  2.32451  2.47837  3.05984  3.17087  2.90969  2.32306  2.36331  5.66017  4.31206    105 k - - -
          2.68618  4.42225  2.77519  2.73123  3.46354  2.40513  3.72494  3.29354  2.67741  2.69355  4.24690  2.90347  2.73739  3.18146  2.89801  2.37887  2.77519  2.98518  4.58477  3.61503
          0.01000  5.00551  5.72786  0.61958  0.77255  0.48576  0.95510
     89   2.93905  4.50860  4.10661  2.26214  2.42670  3.99093  4.27018  2.15995  3.44023  2.68289  3.61235  3.84930  4.36286  3.71633  2.34591  3.25995  3.17114  1.65306  5.11999  3.90989    106 v - - -
          2.68618  4.42225  2.77519  2.73123  3.46354  2.40513  3.72494  3.29354  2.67741  2.69355  4.24690  2.90347  2.73739  3.18146  2.89801  2.37887  2.77519  2.98518  4.58477  3.61503
          0.01000  5.00551  5.72786  0.61958  0.77255  0.48576  0.95510
     90   2.02006  5.26417  3.31505  2.86230  4.83749  2.19913  4.11313  4.29413  2.85094  3.82511  4.60228  1.39677  4.20512  3.24269  2.22141  3.00815  3.28320  3.85112  5.98410  4.63042    107 n - - -
          2.68618  4.42225  2.77519  2.73123  3.46354  2.40513  3.72494  3.29354  2.67741  2.69355  4.24690  2.90347  2.73739  3.18146  2.89801  2.37887  2.77519  2.98518  4.58477  3.61503
          0.01000  5.00551  5.72786  0.61958  0.77255  0.48576  0.95510
     91   3.45320  4.79552  5.11877  4.58701  4.00605  4.74353  5.18685  1.09836  4.41971  2.69580  3.87121  4.78338  5.06763  2.28582  4.59215  4.09240  3.70226  1.21605  5.77644  4.57653    108 i - - -
          2.68618  4.42225  2.77519  2.73123  3.46354  2.40513  3.72494  3.29354  2.67741  2.69355  4.24690  2.90347  2.73739  3.18146  2.89801  2.37887  2.77519  2.98518  4.58477  3.61503
          0.01000  5.00551  5.72786  0.61958  0.77255  0.48576  0.95510
     92   2.07342  4.41933  4.32069  3.74184  3.51665  4.01298  4.31636  2.84622  3.62999  1.60080  3.53309  2.53055  4.38689  3.86293  3.83079  3.29859  3.15839  1.92318  5.02737  2.50514    109 l - - -
          2.68618  4.42225  2.77519  2.73123  3.46354  2.40513  3.72494  3.29354  2.67741  2.69355  4.24690  2.90347  2.73739  3.18146  2.89801  2.37887  2.77519  2.98518  4.58477  3.61503
          0.01000  5.00551  5.72786  0.61958  0.77255  0.48576  0.95510
     93   1.88495  4.71714  4.27959  3.82097  4.46916  3.67640  4.72538  3.79368  3.78011  3.54916  4.41711  3.97867  2.14476  4.05355  4.08330  1.41342  3.29532  1.56402  5.88856  4.68534    110 s - - -
          2.68618  4.42225  2.77519  2.73123  3.46354  2.40513  3.72494  3.29354  2.67741  2.69355  4.24690  2.90347  2.73739  3.18146  2.89801  2.37887  2.77519  2.98518  4.58477  3.61503
          0.01000  5.00551  5.72786  0.61958  0.77255  0.48576  0.95510
     94   3.05241  5.54686  1.64710  2.63194  4.89314  3.71218  3.98876  4.37811  2.76574  3.86239  4.62316  1.79074  4.16633  3.10220  2.23832  3.00452  2.18923  3.94601  6.00019  4.58158    111 d - - -
          2.68618  4.42225  2.77519  2.73123  3.46354  2.40513  3.72494  3.29354  2.67741  2.69355  4.24690  2.90347  2.73739  3.18146  2.89801  2.37887  2.77519  2.98518  4.58477  3.61503
          0.01000  5.00551  5.72786  0.61958  0.77255  0.48576  0.95510
     95   2.90565  2.62454  3.36416  2.83170  4.51810  1.82825  4.02998  3.94537  2.11345  3.53208  4.33268  2.32898  4.15009  3.17503  3.25768  2.94767  2.13506  3.57518  5.75095  4.41688    112 g - - -
          2.68618  4.42225  2.77519  2.73123  3.46354  2.40513  3.72494  3.29354  2.67741  2.69355  4.24690  2.90347  2.73739  3.18146  2.89801  2.37887  2.77519  2.98518  4.58477  3.61503
          0.01000  5.00551  5.72786  0.61958  0.77255  0.48576  0.95510
     96   2.16211  5.35991  1.60812  2.70027  4.74037  2.36810  4.02754  4.19500  2.83667  3.73825  4.52016  2.28172  4.16734  3.15624  3.33225  2.99174  3.26355  2.44876  5.92154  4.53318    113 d - - -
          2.68618  4.42225  2.77519  2.73123  3.46354  2.40513  3.72494  3.29354  2.67741  2.69355  4.24690  2.90347  2.73739  3.18146  2.89801  2.37887  2.77519  2.98518  4.58477  3.61503
          0.01000  5.00551  5.72786  0.61958  0.77255  0.48576  0.95510
     97   3.03429  4.58306  4.21301  3.65087  3.36768  4.06942  4.22766  3.05292  3.55299  1.55969  3.69474  2.40316  2.53934  3.81031  3.80374  3.34499  3.26581  2.85352  2.46460  2.36501    114 l - - -
          2.68618  4.42225  2.77519  2.73123  3.46354  2.40513  3.72494  3.29354  2.67741  2.69355  4.24690  2.90347  2.73739  3.18146  2.89801  2.37887  2.77519  2.98518  4.58477  3.61503
          0.01000  5.00551  5.72786  0.61958  0.77255  0.48576  0.95510
     98   1.81931  5.33071  2.29591  2.62030  4.64477  3.67918  3.88133  4.10469  1.99927  3.62336  4.38597  3.16258  4.08034  2.26588  3.11431  2.88623  3.14077  2.39424  5.78663  4.39760    115 a - - -
          2.68618  4.42225  2.77519  2.73123  3.46354  2.40513  3.72494  3.29354  2.67741  2.69355  4.24690  2.90347  2.73739  3.18146  2.89801  2.37887  2.77519  2.98518  4.58477  3.61503
          0.01000  5.00551  5.72786  0.61958  0.77255  0.48576  0.95510
     99   2.92799  5.36846  2.23911  2.63228  4.69739  2.51737  3.88294  4.16116  2.01946  3.66321  4.42155  3.17281  4.09207  2.99016  1.86784  2.90114  3.15845  2.39424  5.81088  4.42374    116 r - - -
          2.68618  4.42225  2.77519  2.73123  3.46354  2.40513  3.72494  3.29354  2.67741  2.69355  4.24690  2.90347  2.73739  3.18146  2.89801  2.37887  2.77519  2.98518  4.58477  3.61503
          0.01000  5.00551  5.72786  0.61958  0.77255  0.48576  0.95510
    100   2.05924  4.79655  3.62894  3.07475  4.05051  2.31559  4.12206  2.34911  3.02706  3.10690  3.97383  3.51366  4.22024  3.36645  2.31613  3.04586  1.80946  3.14772  5.43556  4.17307    117 t - - -
          2.68618  4.42225  2.77519  2.73123  3.46354  2.40513  3.72494  3.29354  2.67741  2.69355  4.24690  2.90347  2.73739  3.18146  2.89801  2.37887  2.77519  2.98518  4.58477  3.61503
          0.01000  5.00551  5.72786  0.61958  0.77255  0.48576  0.95510
    101   2.99667  2.54003  3.96322  3.40167  3.82122  2.29276  4.24012  3.32973  3.19580  3.02860  3.92754  3.75395  4.35476  3.59907  2.15846  3.21281  3.26228  3.08851  5.27540  1.47663    118 y - - -
          2.68618  4.42225  2.77519  2.73123  3.46354  2.40513  3.72494  3.29354  2.67741  2.69355  4.24690  2.90347  2.73739  3.18146  2.89801  2.37887  2.77519  2.98518  4.58477  3.61503
          0.15345  5.00551  1.99839  0.61958  0.77255  0.48576  0.95510
    102   2.88059  4.85160  3.44935  2.88527  3.93674  3.75873  3.95108  3.42828  2.80471  3.08227  3.94280  2.34109  4.14392  3.17926  2.26814  2.98492  2.11102  3.16035  2.55349  2.53679    119 t - - -
          2.68618  4.42225  2.77519  2.73123  3.46354  2.40513  3.72494  3.29354  2.67741  2.69355  4.24690  2.90347  2.73739  3.18146  2.89801  2.37887  2.77519  2.98518  4.58477  3.61503
          0.01154  4.86360  5.58595  0.61958  0.77255  0.32824  1.27364
    103   1.56550  4.76399  5.22248  4.70728  4.00079  4.59653  5.22424  2.38971  4.57552  1.87184  3.87254  4.80050  5.00339  4.78701  4.70643  3.97251  3.66609  1.00076  5.76674  4.58152    120 v - - -
          2.68618  4.42225  2.77519  2.73123  3.46354  2.40513  3.72494  3.29354  2.67741  2.69355  4.24690  2.90347  2.73739  3.18146  2.89801  2.37887  2.77519  2.98518  4.58477  3.61503
          0.01000  5.00551  5.72786  0.61958  0.77255  0.48576  0.95510
    104   2.11099  5.25078  2.35276  2.64066  4.54575  3.68029  3.88231  3.99406  2.64559  3.53788  2.71862  3.17722  2.67783  2.23977  3.12685  2.88053  2.24027  3.61567  5.72454  4.34986    121 a - - -
          2.68618  4.42225  2.77519  2.73123  3.46354  2.40513  3.72494  3.29354  2.67741  2.69355  4.24690  2.90347  2.73739  3.18146  2.89801  2.37887  2.77519  2.98518  4.58477  3.61503
          0.01000  5.00551  5.72786  0.61958  0.77255  0.48576  0.95510
    105   3.22471  4.67395  4.92877  4.41667  3.77923  2.20717  4.88868  2.66487  4.26691  1.12312  3.71038  4.51349  4.76083  4.47177  4.38829  3.68985  3.50946  1.42052  5.46311  4.28632    122 l - - -
          2.68618  4.42225  2.77519  2.73123  3.46354  2.40513  3.72494  3.29354  2.67741  2.69355  4.24690  2.90347  2.73739  3.18146  2.89801  2.37887  2.77519  2.98518  4.58477  3.61503
          0.01000  5.00551  5.72786  0.61958  0.77255  0.48576  0.95510
    106   2.93285  5.39295  3.14134  1.69937  4.71893  3.68865  3.88446  4.19271  2.61439  3.68758  4.44229  2.28888  2.46724  2.99052  2.20331  2.90126  3.16394  3.77639  5.82890  2.70878    123 e - - -
          2.68618  4.42225  2.77519  2.73123  3.46354  2.40513  3.72494  3.29354  2.67741  2.69355  4.24690  2.90347  2.73739  3.18146  2.89801  2.37887  2.77519  2.98518  4.58477  3.61503
          0.01000  5.00551  5.72786  0.61958  0.77255  0.48576  0.95510
    107   3.17640  4.58855  4.93494  4.38818  3.84205  2.42448  4.86052  1.38542  4.25516  2.75602  3.78533  4.49455  4.75484  4.46338  4.38784  3.69069  2.25838  1.31451  5.45904  4.26602    124 v - - -
          2.68618  4.42225  2.77519  2.73123  3.46354  2.40513  3.72494  3.29354  2.67741  2.69355  4.24690  2.90347  2.73739  3.18146  2.89801  2.37887  2.77519  2.98518  4.58477  3.61503
          0.01000  5.00551  5.72786  0.61958  0.77255  0.48576  0.95510
    108   3.04445  5.49868  3.31220  2.08163  4.87708  3.78879  3.91320  4.33101  1.60302  3.78417  4.54391  3.25886  4.17326  2.17514  2.04473  3.00706  2.21473  3.91005  5.88178  4.52721    125 k - - -
          2.68618  4.42225  2.77519  2.73123  3.46354  2.40513  3.72494  3.29354  2.67741  2.69355  4.24690  2.90347  2.73739  3.18146  2.89801  2.37887  2.77519  2.98518  4.58477  3.61503
          0.01000  5.00551  5.72786  0.61958  0.77255  0.48576  0.95510
    109   1.67510  4.89964  3.64882  3.09227  4.19229  3.79739  4.13955  3.60271  2.95183  3.26073  4.11846  3.52778  4.24679  3.36102  2.17596  2.05852  3.21852  3.31094  1.99412  4.26194    126 a - - -
          2.68618  4.42225  2.77519  2.73123  3.46354  2.40513  3.72494  3.29354  2.67741  2.69355  4.24690  2.90347  2.73739  3.18146  2.89801  2.37887  2.77519  2.98518  4.58477  3.61503
          0.01000  5.00551  5.72786  0.61958  0.77255  0.48576  0.95510
    110   2.97113  4.95389  3.56429  3.02244  4.17730  2.29084  4.09369  3.61839  2.89645  3.26765  4.12379  3.48014  4.24163  3.30800  2.28847  3.07657  1.75170  3.33084  5.52025  1.87983    127 t - - -
          2.68618  4.42225  2.77519  2.73123  3.46354  2.40513  3.72494  3.29354  2.67741  2.69355  4.24690  2.90347  2.73739  3.18146  2.89801  2.37887  2.77519  2.98518  4.58477  3.61503
          0.01000  5.00551  5.72786  0.61958  0.77255  0.48576  0.95510
    111   2.99587  5.49123  2.13310  1.91321  4.81857  1.89978  3.93995  4.30036  2.08295  3.78972  4.54529  3.16034  4.12633  3.04952  3.21628  2.95169  3.23389  2.52507  5.93237  4.51575    128 g - - -
          2.68618  4.42225  2.77519  2.73123  3.46354  2.40513  3.72494  3.29354  2.67741  2.69355  4.24690  2.90347  2.73739  3.18146  2.89801  2.37887  2.77519  2.98518  4.58477  3.61503
          0.01000  5.00551  5.72786  0.61958  0.77255  0.48576  0.95510
    112   2.89515  5.34179  3.16210  2.61198  4.67435  3.67170  2.62008  4.14300  2.60205  3.64527  4.39859  2.30701  2.66238  2.97127  2.30449  2.12735  2.21314  3.72857  5.79452  4.40151    129 s - - -
          2.68618  4.42225  2.77519  2.73123  3.46354  2.40513  3.72494  3.29354  2.67741  2.69355  4.24690  2.90347  2.73739  3.18146  2.89801  2.37887  2.77519  2.98518  4.58477  3.61503
          0.01000  5.00551  5.72786  0.61958  0.77255  0.48576  0.95510
    113   3.44996  4.77720  5.26537  4.71828  3.51275  4.67701  4.87823  2.57425  4.53553  1.80745  3.69041  4.76519  4.98989  4.67977  4.59745  4.01727  3.68802  0.83441  5.24587  2.24501    130 v - - -
          2.68618  4.42225  2.77519  2.73123  3.46354  2.40513  3.72494  3.29354  2.67741  2.69355  4.24690  2.90347  2.73739  3.18146  2.89801  2.37887  2.77519  2.98518  4.58477  3.61503
          0.01000  5.00551  5.72786  0.61958  0.77255  0.48576  0.95510
    114   2.19485  4.51998  5.00152  4.41810  3.66381  4.37863  4.75662  1.86995  4.25556  1.46892  3.62137  4.49487  4.72614  4.42684  4.33501  3.69993  2.11609  1.74326  5.27998  4.09878    131 l - - -
          2.68618  4.42225  2.77519  2.73123  3.46354  2.40513  3.72494  3.29354  2.67741  2.69355  4.24690  2.90347  2.73739  3.18146  2.89801  2.37887  2.77519  2.98518  4.58477  3.61503
          0.01000  5.00551  5.72786  0.61958  0.77255  0.48576  0.95510
    115   2.94598  5.03280  2.22285  2.85835  4.28951  3.76957  4.03135  3.62007  2.85258  3.31019  4.15481  3.35801  4.18656  3.20859  2.32229  3.01512  2.19404  1.52463  5.60062  4.29041    132 v - - -
          2.68618  4.42225  2.77519  2.73123  3.46354  2.40513  3.72494  3.29354  2.67741  2.69355  4.24690  2.90347  2.73739  3.18146  2.89801  2.37887  2.77519  2.98518  4.58477  3.61503
          0.01000  5.00551  5.72786  0.61958  0.77255  0.48576  0.95510
    116   1.09237  4.69504  4.71740  4.30525  4.46197  3.77748  5.02605  3.36135  4.21620  3.44661  4.40256  4.26858  4.48424  4.45232  4.41837  3.21280  1.43792  1.82591  5.97715  4.80198    133 a - - -
          2.68618  4.42225  2.77519  2.73123  3.46354  2.40513  3.72494  3.29354  2.67741  2.69355  4.24690  2.90347  2.73739  3.18146  2.89801  2.37887  2.77519  2.98518  4.58477  3.61503
          0.01000  5.00551  5.72786  0.61958  0.77255  0.48576  0.95510
    117   2.16694  5.48329  3.54891  2.93435  4.89697  3.90843  4.00278  4.30509  1.53425  3.78355  4.58132  3.42087  4.29359  3.11967  1.49908  3.16267  2.27521  3.92544  5.88864  4.59995    134 r - - -
          2.68618  4.42225  2.77519  2.73123  3.46354  2.40513  3.72494  3.29354  2.67741  2.69355  4.24690  2.90347  2.73739  3.18146  2.89801  2.37887  2.77519  2.98518  4.58477  3.61503
          0.01000  5.00551  5.72786  0.61958  0.77255  0.48576  0.95510
    118   2.88927  5.05213  3.31202  2.15245  4.28258  3.72744  3.93480  3.69060  2.13820  3.30717  2.60632  3.26944  4.11769  3.09343  3.19858  2.14997  2.31422  2.29662  5.56335  4.23745    135 k - - -
          2.68618  4.42225  2.77519  2.73123  3.46354  2.40513  3.72494  3.29354  2.67741  2.69355  4.24690  2.90347  2.73739  3.18146  2.89801  2.37887  2.77519  2.98518  4.58477  3.61503
          0.01000  5.00551  5.72786  0.61958  0.77255  0.48576  0.95510
    119   2.15878  4.56557  3.97726  3.40550  3.70323  3.93314  4.22432  3.02770  3.30587  1.61616  3.68010  3.75684  2.54480  3.61433  2.31558  3.20045  3.16504  2.12686  5.17622  3.96021    136 l - - -
          2.68618  4.42225  2.77519  2.73123  3.46354  2.40513  3.72494  3.29354  2.67741  2.69355  4.24690  2.90347  2.73739  3.18146  2.89801  2.37887  2.77519  2.98518  4.58477  3.61503
          0.01000  5.00551  5.72786  0.61958  0.77255  0.48576  0.95510
    120   3.32280  4.71751  5.03941  4.50545  3.79587  4.50329  4.97726  0.89513  4.34545  1.84703  3.71484  4.63109  4.88068  4.55979  4.47144  2.14366  3.58534  2.38447  5.52055  4.33151    137 i - - -
          2.68618  4.42225  2.77519  2.73123  3.46354  2.40513  3.72494  3.29354  2.67741  2.69355  4.24690  2.90347  2.73739  3.18146  2.89801  2.37887  2.77519  2.98518  4.58477  3.61503
          0.01000  5.00551  5.72786  0.61958  0.77255  0.48576  0.95510
    121   2.92983  5.20195  3.28270  2.72841  4.48704  3.72996  3.92642  3.91062  1.99835  3.48243  4.28081  3.24987  1.94922  2.28598  3.10653  2.94284  2.32275  2.42497  5.69038  4.34649    138 p - - -
          2.68618  4.42225  2.77519  2.73123  3.46354  2.40513  3.72494  3.29354  2.67741  2.69355  4.24690  2.90347  2.73739  3.18146  2.89801  2.37887  2.77519  2.98518  4.58477  3.61503
          0.01000  5.00551  5.72786  0.61958  0.77255  0.48576  0.95510
    122   4.01186  6.00641  4.53248  3.71849  5.60630  4.48011  4.28371  4.93148  2.39961  4.24005  5.15614  4.02642  4.82699  1.94192  0.55276  3.98666  4.11992  4.62840  6.15651  5.09238    139 R - - -
          2.68618  4.42225  2.77519  2.73123  3.46354  2.40513  3.72494  3.29354  2.67741  2.69355  4.24690  2.90347  2.73739  3.18146  2.89801  2.37887  2.77519  2.98518  4.58477  3.61503
          0.14557  5.00551  2.04975  0.61958  0.77255  0.48576  0.95510
    123   3.17009  5.30947  1.98141  2.85907  4.66629  1.13289  4.28392  4.09139  3.24465  1.98175  4.60904  3.38042  4.31260  3.48478  3.73199  3.20302  3.47979  3.75747  5.99086  4.63137    140 g - - -
          2.68618  4.42225  2.77519  2.73123  3.46354  2.40513  3.72494  3.29354  2.67741  2.69355  4.24690  2.90347  2.73739  3.18146  2.89801  2.37887  2.77519  2.98518  4.58477  3.61503
          0.01145  4.87139  5.59374  0.61958  0.77255  0.33377  1.25955
    124   1.64152  5.48577  3.16487  2.01342  4.83811  3.73903  3.92921  4.30491  1.64457  3.78012  4.53946  3.21107  4.15034  2.22881  3.05065  2.97960  3.24718  3.88336  5.90305  4.51908    141 a - - -
          2.68618  4.42225  2.77519  2.73123  3.46354  2.40513  3.72494  3.29354  2.67741  2.69355  4.24690  2.90347  2.73739  3.18146  2.89801  2.37887  2.77519  2.98518  4.58477  3.61503
          0.01000  5.00551  5.72786  0.61958  0.77255  0.48576  0.95510
    125   2.16098  4.89805  3.49395  2.95060  4.14856  2.33585  4.05874  1.91715  2.13624  3.19319  4.04572  3.42251  2.46110  3.26648  3.33371  3.01572  3.16035  3.24181  5.49695  4.21279    142 i - - -
          2.68618  4.42225  2.77519  2.73123  3.46354  2.40513  3.72494  3.29354  2.67741  2.69355  4.24690  2.90347  2.73739  3.18146  2.89801  2.37887  2.77519  2.98518  4.58477  3.61503
          0.01000  5.00551  5.72786  0.61958  0.77255  0.48576  0.95510
    126   3.88911  5.07641  5.98879  5.49840  4.10756  5.49027  6.11343  1.28104  5.42746  1.25385  3.83873  5.65670  5.64220  5.54749  5.51595  4.91896  4.13565  1.17436  6.28119  5.16814    143 v - - -
          2.68618  4.42225  2.77519  2.73123  3.46354  2.40513  3.72494  3.29354  2.67741  2.69355  4.24690  2.90347  2.73739  3.18146  2.89801  2.37887  2.77519  2.98518  4.58477  3.61503
          0.01000  5.00551  5.72786  0.61958  0.77255  0.48576  0.95510
    127   2.92543  5.38695  3.13284  2.02210  4.73074  3.67917  3.88958  4.20397  1.98574  3.69828  4.45036  3.16073  2.06247  2.99500  3.11032  2.09008  2.32945  3.78165  5.84120  4.44265    144 k - - -
          2.68618  4.42225  2.77519  2.73123  3.46354  2.40513  3.72494  3.29354  2.67741  2.69355  4.24690  2.90347  2.73739  3.18146  2.89801  2.37887  2.77519  2.98518  4.58477  3.61503
          0.01000  5.00551  5.72786  0.61958  0.77255  0.48576  0.95510
    128   2.17783  5.07897  2.38558  2.73877  4.31750  3.72095  3.93041  3.72534  2.13306  2.42850  4.15414  3.25680  2.52892  3.08336  3.19528  2.92849  3.12315  2.30531  5.58780  4.25531    145 k - - -
          2.68618  4.42225  2.77519  2.73123  3.46354  2.40513  3.72494  3.29354  2.67741  2.69355  4.24690  2.90347  2.73739  3.18146  2.89801  2.37887  2.77519  2.98518  4.58477  3.61503
          0.01000  5.00551  5.72786  0.61958  0.77255  0.48576  0.95510
    129   2.18253  5.66991  2.11019  1.87805  4.99889  1.71235  4.03980  4.49800  2.86323  3.97204  4.73546  3.18096  4.20257  2.21901  3.38843  3.06076  3.37356  4.05595  6.10813  4.66369    146 g - - -
          2.68618  4.42225  2.77519  2.73123  3.46354  2.40513  3.72494  3.29354  2.67741  2.69355  4.24690  2.90347  2.73739  3.18146  2.89801  2.37887  2.77519  2.98518  4.58477  3.61503
          0.01000  5.00551  5.72786  0.61958  0.77255  0.48576  0.95510
    130   3.13875  5.59364  1.56510  2.68625  5.02673  3.72094  4.12411  4.52024  2.97241  4.01574  4.79029  2.14743  4.23939  3.25207  3.49618  1.66201  2.10035  4.06934  6.16440  4.73150    147 d - - -
          2.68618  4.42225  2.77519  2.73123  3.46354  2.40513  3.72494  3.29354  2.67741  2.69355  4.24690  2.90347  2.73739  3.18146  2.89801  2.37887  2.77519  2.98518  4.58477  3.61503
          0.01000  5.00551  5.72786  0.61958  0.77255  0.48576  0.95510
    131   3.02675  4.80633  2.27018  3.19218  3.99083  3.96315  4.24153  2.18802  3.20105  2.97164  3.91322  3.64121  4.35851  2.36344  3.59016  3.22950  3.26447  1.32732  5.45329  4.19476    148 v - - -
          2.68618  4.42225  2.77519  2.73123  3.46354  2.40513  3.72494  3.29354  2.67741  2.69355  4.24690  2.90347  2.73739  3.18146  2.89801  2.37887  2.77519  2.98518  4.58477  3.61503
          0.01000  5.00551  5.72786  0.61958  0.77255  0.48576  0.95510
    132   3.00946  5.50153  2.10077  1.59412  4.82863  3.70194  3.94617  2.59198  1.65524  3.79599  4.55432  3.16959  4.13622  3.05629  3.20426  2.96493  3.24637  3.88044  5.93796  4.52473    149 e - - -
          2.68618  4.42225  2.77519  2.73123  3.46354  2.40513  3.72494  3.29354  2.67741  2.69355  4.24690  2.90347  2.73739  3.18146  2.89801  2.37887  2.77519  2.98518  4.58477  3.61503
          0.01000  5.00551  5.72786  0.61958  0.77255  0.48576  0.95510
    133   2.09538  4.93685  3.40002  2.17217  2.66772  3.75945  3.97600  3.53089  2.82255  2.29985  4.02111  3.33792  4.14771  3.16628  2.27625  2.25017  3.12338  3.24731  5.46897  4.16905    150 a - - -
          2.68618  4.42225  2.77519  2.73123  3.46354  2.40513  3.72494  3.29354  2.67741  2.69355  4.24690  2.90347  2.73739  3.18146  2.89801  2.37887  2.77519  2.98518  4.58477  3.61503
          0.01000  5.00551  5.72786  0.61958  0.77255  0.48576  0.95510
    134   2.22940  5.41408  3.21660  2.06294  4.76418  3.71808  3.88250  4.22905  1.65025  3.70878  4.46258  3.19244  4.10954  2.98523  2.12914  2.92317  2.23179  3.80931  5.83472  4.45476    151 k - - -
          2.68618  4.42225  2.77519  2.73123  3.46354  2.40513  3.72494  3.29354  2.67741  2.69355  4.24690  2.90347  2.73739  3.18146  2.89801  2.37887  2.77519  2.98518  4.58477  3.61503
          0.01000  5.00551  5.72786  0.61958  0.77255  0.48576  0.95510
    135   3.01592  4.45149  4.61369  4.00977  3.52217  4.14302  4.43670  1.93417  3.76191  2.56593  3.54120  4.16465  4.50389  4.03978  1.87050  3.44503  3.24775  1.57342  2.48751  3.86497    152 v - - -
          2.68618  4.42225  2.77519  2.73123  3.46354  2.40513  3.72494  3.29354  2.67741  2.69355  4.24690  2.90347  2.73739  3.18146  2.89801  2.37887  2.77519  2.98518  4.58477  3.61503
          0.01000  5.00551  5.72786  0.61958  0.77255  0.48576  0.95510
    136   2.91314  4.73104  3.66689  3.10783  3.90584  2.47070  4.10626  3.26369  2.24390  2.96618  1.90990  3.54191  2.59985  3.38367  3.41969  3.08899  3.15213  2.10854  5.31810  4.06837    153 m - - -
          2.68618  4.42225  2.77519  2.73123  3.46354  2.40513  3.72494  3.29354  2.67741  2.69355  4.24690  2.90347  2.73739  3.18146  2.89801  2.37887  2.77519  2.98518  4.58477  3.61503
          0.01000  5.00551  5.72786  0.61958  0.77255  0.48576  0.95510
    137   2.92807  5.10965  2.39513  2.76999  2.62873  3.75101  3.93946  3.76239  2.76046  3.36045  4.18471  3.28454  2.46385  3.11358  1.79489  2.96335  3.15967  3.44496  5.50997  2.63264    154 r - - -
          2.68618  4.42225  2.77519  2.73123  3.46354  2.40513  3.72494  3.29354  2.67741  2.69355  4.24690  2.90347  2.73739  3.18146  2.89801  2.37887  2.77519  2.98518  4.58477  3.61503
          0.01000  5.00551  5.72786  0.61958  0.77255  0.48576  0.95510
    138   3.41591  4.74061  5.17892  2.42815  3.94161  4.73174  5.15623  1.37932  4.51078  1.87909  3.81471  4.79357  5.04104  4.72539  4.65638  4.06919  3.65843  1.19514  5.69307  4.50380    155 v - - -
          2.68618  4.42225  2.77519  2.73123  3.46354  2.40513  3.72494  3.29354  2.67741  2.69355  4.24690  2.90347  2.73739  3.18146  2.89801  2.37887  2.77519  2.98518  4.58477  3.61503
          0.01000  5.00551  5.72786  0.61958  0.77255  0.48576  0.95510
    139   2.90560  5.30297  2.29939  2.63791  4.62376  2.51882  3.89164  4.08135  2.64377  3.60697  2.72104  3.17638  4.08512  3.00540  1.79994  2.12342  3.14120  3.68560  5.77649  4.39357    156 r - - -
          2.68618  4.42225  2.77519  2.73123  3.46354  2.40513  3.72494  3.29354  2.67741  2.69355  4.24690  2.90347  2.73739  3.18146  2.89801  2.37887  2.77519  2.98518  4.58477  3.61503
          0.01000  5.00551  5.72786  0.61958  0.77255  0.48576  0.95510
    140   2.91170  4.74582  2.34384  3.06772  2.54902  2.54158  4.09622  3.27705  3.05632  2.09277  3.85457  3.51371  4.22930  3.37057  3.44982  3.07888  1.80275  3.03466  5.31985  4.05876    157 t - - -
          2.68618  4.42225  2.77519  2.73123  3.46354  2.40513  3.72494  3.29354  2.67741  2.69355  4.24690  2.90347  2.73739  3.18146  2.89801  2.37887  2.77519  2.98518  4.58477  3.61503
          0.01000  5.00551  5.72786  0.61958  0.77255  0.48576  0.95510
    141   2.03461  4.57320  3.95077  3.39605  3.73689  3.90561  4.24025  3.05447  3.33720  1.61048  3.71428  2.47592  2.57225  3.62474  3.65150  3.18088  3.16441  2.11924  5.20718  3.98755    158 l - - -
          2.68618  4.42225  2.77519  2.73123  3.46354  2.40513  3.72494  3.29354  2.67741  2.69355  4.24690  2.90347  2.73739  3.18146  2.89801  2.37887  2.77519  2.98518  4.58477  3.61503
          0.01000  5.00551  5.72786  0.61958  0.77255  0.48576  0.95510
    142   3.06032  5.34913  2.07570  2.72663  4.55907  3.75405  2.36266  4.05394  2.86737  2.40474  4.44053  3.26591  1.53522  3.19183  3.34689  3.05707  3.30481  3.70621  5.81214  4.42546    159 p - - -
          2.68648  4.42255  2.77550  2.73061  3.46384  2.40476  3.72524  3.29384  2.67771  2.69296  4.24720  2.90377  2.73676  3.18176  2.89721  2.37917  2.77550  2.98548  4.58507  3.61533
          0.36765  1.88438  1.85970  1.47173  0.26075  0.48576  0.95510
    143   1.97626  5.25577  3.08287  2.66594  4.69044  3.62501  3.96493  4.14914  2.73976  3.68302  4.46398  2.19402  1.78972  2.14687  3.20808  2.91851  3.19043  3.73566  5.85437  4.47792    165 p - - -
          2.68618  4.42225  2.77519  2.73123  3.46354  2.40513  3.72494  3.29354  2.67741  2.69355  4.24690  2.90347  2.73739  3.18146  2.89801  2.37887  2.77519  2.98518  4.58477  3.61503
          0.01182  4.84008  5.56243  0.61958  0.77255  0.31285  1.31438
    144   2.03667  5.25558  3.25649  2.73939  4.74321  2.42986  3.99131  4.20884  2.74449  3.72858  4.48890  1.83490  4.12206  3.10726  2.24432  2.06644  3.18102  3.77128  5.88594  4.50956    166 n - - -
          2.68618  4.42225  2.77519  2.73123  3.46354  2.40513  3.72494  3.29354  2.67741  2.69355  4.24690  2.90347  2.73739  3.18146  2.89801  2.37887  2.77519  2.98518  4.58477  3.61503
          0.01000  5.00551  5.72786  0.61958  0.77255  0.48576  0.95510
    145   1.06351  4.68862  4.43090  3.96774  4.19680  3.81798  4.75059  3.34476  3.87421  2.06503  4.15084  4.10294  4.44465  4.15206  4.12211  3.21651  1.55885  3.08850  5.71082  4.51786    167 a - - -
          2.68618  4.42225  2.77519  2.73123  3.46354  2.40513  3.72494  3.29354  2.67741  2.69355  4.24690  2.90347  2.73739  3.18146  2.89801  2.37887  2.77519  2.98518  4.58477  3.61503
          0.01000  5.00551  5.72786  0.61958  0.77255  0.48576  0.95510
    146   3.75876  5.01705  5.71232  5.17156  2.08143  5.11347  5.41406  2.49155  5.02747  1.64834  3.61156  5.25004  5.32921  5.07993  5.05190  4.48461  3.99295  0.80057  5.64952  4.41321    168 v - - -
          2.68618  4.42225  2.77519  2.73123  3.46354  2.40513  3.72494  3.29354  2.67741  2.69355  4.24690  2.90347  2.73739  3.18146  2.89801  2.37887  2.77519  2.98518  4.58477  3.61503
          0.01000  5.00551  5.72786  0.61958  0.77255  0.48576  0.95510
    147   2.06061  4.65060  3.75392  3.18881  3.81018  3.85979  4.13484  3.16568  3.13937  2.12995  3.76957  3.59949  4.25217  3.45075  2.31216  2.28417  2.27416  2.19563  5.24664  4.00830    169 a - - -
          2.68618  4.42225  2.77519  2.73123  3.46354  2.40513  3.72494  3.29354  2.67741  2.69355  4.24690  2.90347  2.73739  3.18146  2.89801  2.37887  2.77519  2.98518  4.58477  3.61503
          0.01000  5.00551  5.72786  0.61958  0.77255  0.48576  0.95510
    148   2.08827  5.11963  1.75119  2.77099  4.44611  3.70415  3.99113  3.86403  2.79752  2.41995  4.27157  3.28359  4.13585  3.13910  3.26453  2.19635  2.28071  3.51656  5.69852  4.35773    170 d - - -
          2.68618  4.42225  2.77519  2.73123  3.46354  2.40513  3.72494  3.29354  2.67741  2.69355  4.24690  2.90347  2.73739  3.18146  2.89801  2.37887  2.77519  2.98518  4.58477  3.61503
          0.01000  5.00551  5.72786  0.61958  0.77255  0.48576  0.95510
    149   2.90528  4.93192  3.42954  2.19852  4.12498  3.77679  3.98765  2.41686  2.16948  2.31408  2.44737  3.35930  4.16261  2.23822  3.25265  2.99353  3.13554  3.23556  5.46314  4.16992    171 k - - -
          2.68618  4.42225  2.77519  2.73123  3.46354  2.40513  3.72494  3.29354  2.67741  2.69355  4.24690  2.90347  2.73739  3.18146  2.89801  2.37887  2.77519  2.98518  4.58477  3.61503
          0.01000  5.00551  5.72786  0.61958  0.77255  0.48576  0.95510
    150   2.92958  5.35988  2.33161  2.62742  4.67708  3.68885  3.89300  4.14106  2.63634  2.36250  4.41510  2.29038  2.61913  3.00362  1.80597  2.90446  3.16211  3.73740  5.80992  4.42009    172 r - - -
          2.68618  4.42225  2.77519  2.73123  3.46354  2.40513  3.72494  3.29354  2.67741  2.69355  4.24690  2.90347  2.73739  3.18146  2.89801  2.37887  2.77519  2.98518  4.58477  3.61503
          0.14557  5.00551  2.04975  0.61958  0.77255  0.48576  0.95510
    151   3.25029  5.50051  3.66133  2.99449  4.89821  3.96179  3.95943  2.40560  1.68046  3.73874  4.56106  3.45496  4.31926  1.57456  1.77955  3.23676  3.43539  3.92556  5.82603  4.58558    173 q - - -
          2.68618  4.42225  2.77519  2.73123  3.46354  2.40513  3.72494  3.29354  2.67741  2.69355  4.24690  2.90347  2.73739  3.18146  2.89801  2.37887  2.77519  2.98518  4.58477  3.61503
          0.01145  4.87139  5.59374  0.61958  0.77255  0.79021  0.60468
    152   2.88614  4.72680  3.61352  3.05311  3.91334  3.80097  4.06065  3.22229  2.04988  2.10484  3.84430  3.49089  4.19974  3.32122  3.31501  1.65648  3.12644  2.16212  5.31844  4.06496    174 s - - -
          2.68618  4.42225  2.77519  2.73123  3.46354  2.40513  3.72494  3.29354  2.67741  2.69355  4.24690  2.90347  2.73739  3.18146  2.89801  2.37887  2.77519  2.98518  4.58477  3.61503
          0.01145  4.87139  5.59374  0.61958  0.77255  0.33377  1.25955
    153   2.90983  4.94538  2.40159  2.86443  4.15694  1.83779  4.00375  2.45616  2.85286  3.19267  4.04169  3.35873  4.16721  3.19629  2.38109  2.99618  3.14546  2.30434  5.49402  4.19534    175 g - - -
          2.68618  4.42225  2.77519  2.73123  3.46354  2.40513  3.72494  3.29354  2.67741  2.69355  4.24690  2.90347  2.73739  3.18146  2.89801  2.37887  2.77519  2.98518  4.58477  3.61503
          0.01000  5.00551  5.72786  0.61958  0.77255  0.48576  0.95510
    154   2.03621  5.97878  1.37617  1.89531  5.32530  1.66787  4.26774  4.84826  3.22584  4.32023  5.12778  3.24643  4.36426  3.41389  3.80897  3.29864  3.67805  4.39163  6.46710  4.96927    176 d - - -
          2.68618  4.42225  2.77519  2.73123  3.46354  2.40513  3.72494  3.29354  2.67741  2.69355  4.24690  2.90347  2.73739  3.18146  2.89801  2.37887  2.77519  2.98518  4.58477  3.61503
          0.01000  5.00551  5.72786  0.61958  0.77255  0.48576  0.95510
    155   1.66353  4.57370  5.04693  4.45680  2.27966  4.39494  4.74577  2.64175  4.28406  1.38215  3.48965  4.52256  4.73161  4.41947  4.34007  3.71638  3.44007  1.78199  5.21892  4.05061    177 l - - -
          2.68618  4.42225  2.77519  2.73123  3.46354  2.40513  3.72494  3.29354  2.67741  2.69355  4.24690  2.90347  2.73739  3.18146  2.89801  2.37887  2.77519  2.98518  4.58477  3.61503
          0.01000  5.00551  5.72786  0.61958  0.77255  0.48576  0.95510
    156   3.10698  4.74459  4.37560  3.82051  4.06853  4.05704  4.56444  2.98369  3.44708  3.02823  4.00790  4.07284  4.54231  3.93167  2.26322  3.41215  2.20765  0.89797  5.56291  4.36089    178 v - - -
          2.68618  4.42225  2.77519  2.73123  3.46354  2.40513  3.72494  3.29354  2.67741  2.69355  4.24690  2.90347  2.73739  3.18146  2.89801  2.37887  2.77519  2.98518  4.58477  3.61503
          0.01000  5.00551  5.72786  0.61958  0.77255  0.48576  0.95510
    157   1.22852  5.14008  2.05097  2.97976  4.86401  3.65952  4.26350  4.31831  3.10040  3.88836  4.67023  3.44557  4.22708  3.41186  3.56902  2.02950  2.16539  3.84498  6.07624  4.72984    179 a - - -
          2.68618  4.42225  2.77519  2.73123  3.46354  2.40513  3.72494  3.29354  2.67741  2.69355  4.24690  2.90347  2.73739  3.18146  2.89801  2.37887  2.77519  2.98518  4.58477  3.61503
          0.01000  5.00551  5.72786  0.61958  0.77255  0.48576  0.95510
    158   2.91062  4.80822  2.34625  2.99208  3.98045  3.81933  4.05479  3.32445  2.95998  1.79574  3.90167  3.45755  4.20688  3.29490  2.38218  3.05002  2.31551  2.15033  5.37201  4.10337    180 l - - -
          2.68618  4.42225  2.77519  2.73123  3.46354  2.40513  3.72494  3.29354  2.67741  2.69355  4.24690  2.90347  2.73739  3.18146  2.89801  2.37887  2.77519  2.98518  4.58477  3.61503
          0.01000  5.00551  5.72786  0.61958  0.77255  0.48576  0.95510
    159   3.07988  5.19739  3.55306  2.94754  2.57648  3.88722  4.00404  3.84263  2.00524  2.20209  4.26781  3.42843  4.26129  2.25341  1.63930  3.12497  3.29338  3.54267  5.64676  4.36358    181 r - - -
          2.68618  4.42225  2.77519  2.73123  3.46354  2.40513  3.72494  3.29354  2.67741  2.69355  4.24690  2.90347  2.73739  3.18146  2.89801  2.37887  2.77519  2.98518  4.58477  3.61503
          0.01000  5.00551  5.72786  0.61958  0.77255  0.48576  0.95510
    160   2.22744  5.29009  2.29595  2.63481  4.59493  3.68042  3.89378  4.04987  2.65939  3.58448  4.35581  2.34646  2.63088  3.01067  3.14486  2.89153  2.20423  3.66219  5.76288  2.57210    182 t - - -
          2.68618  4.42225  2.77519  2.73123  3.46354  2.40513  3.72494  3.29354  2.67741  2.69355  4.24690  2.90347  2.73739  3.18146  2.89801  2.37887  2.77519  2.98518  4.58477  3.61503
          0.01000  5.00551  5.72786  0.61958  0.77255  0.48576  0.95510
    161   3.78670  5.03456  5.80162  5.23671  2.23840  5.16939  5.55421  1.37884  5.09222  1.17575  3.52254  5.33456  5.35050  5.10783  5.09023  4.53874  4.01366  1.67505  5.76445  4.68814    183 l - - -
          2.68618  4.42225  2.77519  2.73123  3.46354  2.40513  3.72494  3.29354  2.67741  2.69355  4.24690  2.90347  2.73739  3.18146  2.89801  2.37887  2.77519  2.98518  4.58477  3.61503
          0.01000  5.00551  5.72786  0.61958  0.77255  0.48576  0.95510
    162   2.94015  4.92970  3.61400  3.09526  2.50733  1.39876  4.18178  3.71860  3.02325  3.36688  4.21718  3.52944  4.24687  3.39949  2.17165  2.11176  3.23456  3.40153  5.60989  4.30487    184 g - - -
          2.68618  4.42225  2.77519  2.73123  3.46354  2.40513  3.72494  3.29354  2.67741  2.69355  4.24690  2.90347  2.73739  3.18146  2.89801  2.37887  2.77519  2.98518  4.58477  3.61503
          0.01000  5.00551  5.72786  0.61958  0.77255  0.48576  0.95510
    163   3.37810  4.81809  5.04514  4.56400  4.07791  4.51853  5.20991  1.78634  4.43891  2.76104  3.94974  4.70831  0.97816  4.69993  4.62079  3.90738  3.68188  1.69241  5.84890  4.64836    185 p - - -
          2.68618  4.42225  2.77519  2.73123  3.46354  2.40513  3.72494  3.29354  2.67741  2.69355  4.24690  2.90347  2.73739  3.18146  2.89801  2.37887  2.77519  2.98518  4.58477  3.61503
          0.01000  5.00551  5.72786  0.61958  0.77255  0.48576  0.95510
    164   3.74385  6.48662  1.24118  1.71721  5.77752  1.18861  4.49227  5.36700  3.64980  4.80198  5.69411  3.29073  4.52853  3.67236  4.35395  3.57215  4.06026  4.87868  6.94486  5.33517    186 g - - -
          2.68618  4.42225  2.77519  2.73123  3.46354  2.40513  3.72494  3.29354  2.67741  2.69355  4.24690  2.90347  2.73739  3.18146  2.89801  2.37887  2.77519  2.98518  4.58477  3.61503
          0.01000  5.00551  5.72786  0.61958  0.77255  0.48576  0.95510
    165   2.96028  5.44196  3.17011  2.05944  4.79239  3.70883  3.88785  4.26504  2.58073  3.73854  4.48822  2.33576  4.10811  2.20062  1.76130  2.92270  2.19926  3.83702  5.86131  4.47047    187 r - - -
          2.68618  4.42225  2.77519  2.73123  3.46354  2.40513  3.72494  3.29354  2.67741  2.69355  4.24690  2.90347  2.73739  3.18146  2.89801  2.37887  2.77519  2.98518  4.58477  3.61503
          0.01000  5.00551  5.72786  0.61958  0.77255  0.48576  0.95510
    166   2.90055  4.56640  4.01572  3.45873  3.77059  3.87765  4.28346  3.10093  3.39372  2.84542  2.44691  3.78436  1.92037  3.67603  3.69931  2.10567  2.22885  2.02215  5.23940  4.02365    188 p - - -
          2.68618  4.42225  2.77519  2.73123  3.46354  2.40513  3.72494  3.29354  2.67741  2.69355  4.24690  2.90347  2.73739  3.18146  2.89801  2.37887  2.77519  2.98518  4.58477  3.61503
          0.01000  5.00551  5.72786  0.61958  0.77255  0.48576  0.95510
    167   3.49843  4.87846  5.11791  4.50116  3.68362  4.67660  4.95574  1.17381  4.08130  1.27731  3.54736  4.68607  4.96381  4.44866  2.18101  4.01198  3.72427  2.65738  5.50291  4.36984    189 i - - -
          2.68618  4.42225  2.77519  2.73123  3.46354  2.40513  3.72494  3.29354  2.67741  2.69355  4.24690  2.90347  2.73739  3.18146  2.89801  2.37887  2.77519  2.98518  4.58477  3.61503
          0.01000  5.00551  5.72786  0.61958  0.77255  0.48576  0.95510
    168   3.10687  5.24130  3.56541  2.96422  4.51792  3.89819  4.01933  3.90609  2.60816  2.36069  4.32169  3.44283  4.27872  2.19315  1.63986  3.14589  1.70171  3.60010  5.69789  4.42086    190 r - - -
          2.68618  4.42225  2.77519  2.73123  3.46354  2.40513  3.72494  3.29354  2.67741  2.69355  4.24690  2.90347  2.73739  3.18146  2.89801  2.37887  2.77519  2.98518  4.58477  3.61503
          0.01000  5.00551  5.72786  0.61958  0.77255  0.48576  0.95510
    169   2.14235  5.30677  2.23699  2.61849  4.61797  3.67522  3.86557  4.07765  2.08025  2.48039  4.35862  3.15892  4.06862  2.97543  2.31330  2.87050  2.34060  3.67928  5.76068  4.37501    191 k - - -
          2.68618  4.42225  2.77519  2.73123  3.46354  2.40513  3.72494  3.29354  2.67741  2.69355  4.24690  2.90347  2.73739  3.18146  2.89801  2.37887  2.77519  2.98518  4.58477  3.61503
          0.01000  5.00551  5.72786  0.61958  0.77255  0.48576  0.95510
    170   3.00533  5.09777  3.74319  3.22311  4.84303  3.74853  4.30963  4.26373  2.96141  3.84057  4.64970  3.61938  4.30644  3.46988  1.56445  1.57971  1.51657  3.82167  6.01669  4.74543    192 t - - -
          2.68618  4.42225  2.77519  2.73123  3.46354  2.40513  3.72494  3.29354  2.67741  2.69355  4.24690  2.90347  2.73739  3.18146  2.89801  2.37887  2.77519  2.98518  4.58477  3.61503
          0.01000  5.00551  5.72786  0.61958  0.77255  0.48576  0.95510
    171   2.90730  5.23180  1.83097  2.66342  4.49623  3.69634  3.90409  3.94748  2.68082  3.50688  2.69474  3.19796  4.09656  2.24051  3.15878  2.10627  3.14008  3.58545  5.70315  2.71517    193 d - - -
          2.68618  4.42225  2.77519  2.73123  3.46354  2.40513  3.72494  3.29354  2.67741  2.69355  4.24690  2.90347  2.73739  3.18146  2.89801  2.37887  2.77519  2.98518  4.58477  3.61503
          0.01000  5.00551  5.72786  0.61958  0.77255  0.48576  0.95510
    172   2.94989  4.36266  4.66972  4.07352  1.80992  4.09413  2.40902  2.06326  3.90837  2.52422  3.47084  4.17170  4.45863  4.08534  4.00290  3.39645  2.27339  1.88720  4.97166  3.77281    194 f - - -
          2.68618  4.42225  2.77519  2.73123  3.46354  2.40513  3.72494  3.29354  2.67741  2.69355  4.24690  2.90347  2.73739  3.18146  2.89801  2.37887  2.77519  2.98518  4.58477  3.61503
          0.01000  5.00551  5.72786  0.61958  0.77255  0.48576  0.95510
    173   2.91729  5.28875  3.21326  2.07740  4.59544  3.70173  3.89168  4.04351  2.62314  3.57615  2.71501  3.19600  2.47696  3.00846  1.78114  2.21802  3.14805  3.66089  5.75062  4.38070    195 r - - -
          2.68618  4.42225  2.77519  2.73123  3.46354  2.40513  3.72494  3.29354  2.67741  2.69355  4.24690  2.90347  2.73739  3.18146  2.89801  2.37887  2.77519  2.98518  4.58477  3.61503
          0.01000  5.00551  5.72786  0.61958  0.77255  0.48576  0.95510
    174   2.92498  5.33506  2.18672  2.62926  4.64825  3.68325  3.90391  4.10892  2.66828  3.63268  2.69642  3.17208  1.97658  2.22163  3.15571  2.21576  3.16086  3.71194  5.80222  4.41302    196 p - - -
          2.68618  4.42225  2.77519  2.73123  3.46354  2.40513  3.72494  3.29354  2.67741  2.69355  4.24690  2.90347  2.73739  3.18146  2.89801  2.37887  2.77519  2.98518  4.58477  3.61503
          0.01000  5.00551  5.72786  0.61958  0.77255  0.48576  0.95510
    175   2.14447  4.65399  3.75210  3.18717  3.80894  3.87168  4.13617  2.27555  2.30079  2.87401  3.76650  3.60136  2.49278  3.45118  3.50356  3.11769  2.16151  2.18479  5.24821  4.00896    197 a - - -
          2.68618  4.42225  2.77519  2.73123  3.46354  2.40513  3.72494  3.29354  2.67741  2.69355  4.24690  2.90347  2.73739  3.18146  2.89801  2.37887  2.77519  2.98518  4.58477  3.61503
          0.01000  5.00551  5.72786  0.61958  0.77255  0.48576  0.95510
    176   4.15984  5.51409  5.10061  4.74073  2.73833  4.90576  4.20428  4.12979  4.53633  3.54043  4.70416  4.64830  0.83886  4.66792  4.64511  4.28663  4.40161  3.98251  2.11445  1.67378    198 p - - -
          2.68618  4.42225  2.77519  2.73123  3.46354  2.40513  3.72494  3.29354  2.67741  2.69355  4.24690  2.90347  2.73739  3.18146  2.89801  2.37887  2.77519  2.98518  4.58477  3.61503
          0.01000  5.00551  5.72786  0.61958  0.77255  0.48576  0.95510
    177   2.13216  5.10696  2.40534  2.71947  4.35117  3.71419  3.91891  2.57349  2.71326  2.42017  4.17747  2.25146  4.10587  3.06544  2.31200  2.91904  3.12127  3.43967  5.60712  4.26815    199 a - - -
          2.68618  4.42225  2.77519  2.73123  3.46354  2.40513  3.72494  3.29354  2.67741  2.69355  4.24690  2.90347  2.73739  3.18146  2.89801  2.37887  2.77519  2.98518  4.58477  3.61503
          0.01000  5.00551  5.72786  0.61958  0.77255  0.48576  0.95510
    178   3.52756  4.85359  5.08641  2.21659  4.19295  4.86994  5.36869  1.32465  4.54514  2.83987  4.01732  4.86373  5.18727  4.82691  4.77240  4.23144  3.78067  0.94318  6.01236  4.78877    200 v - - -
          2.68618  4.42225  2.77519  2.73123  3.46354  2.40513  3.72494  3.29354  2.67741  2.69355  4.24690  2.90347  2.73739  3.18146  2.89801  2.37887  2.77519  2.98518  4.58477  3.61503
          0.01000  5.00551  5.72786  0.61958  0.77255  0.48576  0.95510
    179   2.90751  5.35683  2.24836  2.61507  4.68547  3.67881  3.87043  4.15300  2.02831  3.65418  4.40865  3.15745  4.07614  2.97602  2.31027  1.73235  3.13879  2.57495  5.80219  4.40980    201 s - - -
          2.68618  4.42225  2.77519  2.73123  3.46354  2.40513  3.72494  3.29354  2.67741  2.69355  4.24690  2.90347  2.73739  3.18146  2.89801  2.37887  2.77519  2.98518  4.58477  3.61503
          0.01000  5.00551  5.72786  0.61958  0.77255  0.48576  0.95510
    180   1.74156  4.70070  3.68229  3.11981  3.85258  3.85400  4.10126  2.19353  2.27121  2.92080  3.80547  3.55077  2.49614  3.39231  3.43581  3.09559  3.14219  2.97970  5.27490  2.58741    202 a - - -
          2.68618  4.42225  2.77519  2.73123  3.46354  2.40513  3.72494  3.29354  2.67741  2.69355  4.24690  2.90347  2.73739  3.18146  2.89801  2.37887  2.77519  2.98518  4.58477  3.61503
          0.01000  5.00551  5.72786  0.61958  0.77255  0.48576  0.95510
    181   1.73046  4.97678  3.82158  3.69589  5.37099  0.77263  4.99194  4.85918  4.03134  4.49027  5.27810  2.12364  4.41231  4.23933  4.39325  3.13047  3.49062  4.15254  6.65484  5.42058    203 g - - -
          2.68618  4.42225  2.77519  2.73123  3.46354  2.40513  3.72494  3.29354  2.67741  2.69355  4.24690  2.90347  2.73739  3.18146  2.89801  2.37887  2.77519  2.98518  4.58477  3.61503
          0.01000  5.00551  5.72786  0.61958  0.77255  0.48576  0.95510
    182   2.19146  5.51984  1.31920  2.66405  4.89306  3.71407  4.04684  4.36956  2.86095  3.87788  4.65119  3.21643  4.19436  2.17219  3.36870  3.03731  2.16599  3.94437  6.03555  4.61949    204 d - - -
          2.68618  4.42225  2.77519  2.73123  3.46354  2.40513  3.72494  3.29354  2.67741  2.69355  4.24690  2.90347  2.73739  3.18146  2.89801  2.37887  2.77519  2.98518  4.58477  3.61503
          0.01000  5.00551  5.72786  0.61958  0.77255  0.48576  0.95510
    183   2.89794  5.26343  2.27370  2.64968  4.55718  3.69202  2.59457  2.64540  1.97916  3.54354  2.72992  3.18459  4.08322  2.99706  2.27924  2.88947  3.12780  3.62644  5.72493  4.35418    205 k - - -
          2.68618  4.42225  2.77519  2.73123  3.46354  2.40513  3.72494  3.29354  2.67741  2.69355  4.24690  2.90347  2.73739  3.18146  2.89801  2.37887  2.77519  2.98518  4.58477  3.61503
          0.01000  5.00551  5.72786  0.61958  0.77255  0.48576  0.95510
    184   1.85369  4.70979  4.96154  4.54810  4.33736  4.00824  5.17111  2.84424  4.44086  3.20811  4.24727  4.48703  4.66382  4.66373  4.59708  3.44213  1.99623  0.83003  5.95413  4.77261    206 v - - -
          2.68618  4.42225  2.77519  2.73123  3.46354  2.40513  3.72494  3.29354  2.67741  2.69355  4.24690  2.90347  2.73739  3.18146  2.89801  2.37887  2.77519  2.98518  4.58477  3.61503
          0.01000  5.00551  5.72786  0.61958  0.77255  0.48576  0.95510
    185   2.94119  5.42722  2.19485  2.60474  4.77108  3.67843  3.89753  4.25126  2.64497  3.73677  4.48530  2.27307  2.45159  3.00183  1.85425  2.90392  2.33633  3.82090  5.87366  4.46605    207 r - - -
          2.68618  4.42225  2.77519  2.73123  3.46354  2.40513  3.72494  3.29354  2.67741  2.69355  4.24690  2.90347  2.73739  3.18146  2.89801  2.37887  2.77519  2.98518  4.58477  3.61503
          0.01000  5.00551  5.72786  0.61958  0.77255  0.48576  0.95510
    186   3.22276  4.70606  4.56546  4.01246  3.74552  4.31932  4.66060  2.71016  3.80408  2.54379  2.19441  4.27056  4.68648  2.24044  4.01112  3.63540  3.46651  0.98717  5.39284  4.20412    208 v - - -
          2.68618  4.42225  2.77519  2.73123  3.46354  2.40513  3.72494  3.29354  2.67741  2.69355  4.24690  2.90347  2.73739  3.18146  2.89801  2.37887  2.77519  2.98518  4.58477  3.61503
          0.01000  5.00551  5.72786  0.61958  0.77255  0.48576  0.95510
    187   2.99133  4.80876  3.55946  2.21984  3.88548  3.88216  4.13397  1.41682  3.10901  3.01749  3.91113  2.41087  4.28744  3.42974  3.49135  3.15817  3.22620  3.06381  5.32181  2.39504    209 i - - -
          2.68618  4.42225  2.77519  2.73123  3.46354  2.40513  3.72494  3.29354  2.67741  2.69355  4.24690  2.90347  2.73739  3.18146  2.89801  2.37887  2.77519  2.98518  4.58477  3.61503
          0.01000  5.00551  5.72786  0.61958  0.77255  0.48576  0.95510
    188   2.12218  4.67647  5.00061  4.45167  2.11444  4.41322  4.39947  3.02092  4.27385  1.38836  3.67313  4.44543  4.75539  4.38044  4.32298  3.72965  3.53638  2.89670  4.74113  1.57655    210 l - - -
          2.68618  4.42225  2.77519  2.73123  3.46354  2.40513  3.72494  3.29354  2.67741  2.69355  4.24690  2.90347  2.73739  3.18146  2.89801  2.37887  2.77519  2.98518  4.58477  3.61503
          0.01000  5.00551  5.72786  0.61958  0.77255  0.48576  0.95510
    189   2.09879  5.41168  2.29644  2.60728  4.76500  3.67337  3.89830  4.24532  2.64850  3.73259  4.48050  2.30527  4.08981  3.00264  1.80677  2.16004  3.17030  3.81334  5.87069  4.46349    211 r - - -
          2.68618  4.42225  2.77519  2.73123  3.46354  2.40513  3.72494  3.29354  2.67741  2.69355  4.24690  2.90347  2.73739  3.18146  2.89801  2.37887  2.77519  2.98518  4.58477  3.61503
          0.01000  5.00551  5.72786  0.61958  0.77255  0.48576  0.95510
    190   2.09501  5.12343  3.28440  2.72954  4.39808  2.48688  3.92920  3.82171  2.71141  3.41135  4.21568  2.37305  4.10973  3.07172  2.24102  2.91949  2.33062  3.48249  2.82633  4.29890    212 a - - -
          2.68618  4.42225  2.77519  2.73123  3.46354  2.40513  3.72494  3.29354  2.67741  2.69355  4.24690  2.90347  2.73739  3.18146  2.89801  2.37887  2.77519  2.98518  4.58477  3.61503
          0.01000  5.00551  5.72786  0.61958  0.77255  0.48576  0.95510
    191   3.79341  5.53758  4.45709  4.35196  3.98067  0.42163  4.98028  4.82800  4.50182  4.33490  5.38973  4.55133  5.00493  4.77350  4.71937  3.94817  4.24185  4.45904  5.54100  1.91738    213 G - - -
          2.68536  4.42236  2.77531  2.73134  3.46365  2.40524  3.72506  3.29365  2.67752  2.69366  4.24701  2.90267  2.73751  3.18158  2.89812  2.37898  2.77531  2.98530  4.58488  3.61514
          0.33275  1.27369  5.72786  0.09833  2.36814  0.48576  0.95510
    192   2.19962  4.79947  3.54882  2.98883  3.98397  2.48545  4.04927  3.36199  2.95588  3.04190  3.90793  3.45114  2.61879  3.28924  2.28752  3.03286  3.13262  2.16207  5.36902  2.61690    215 v - - -
          2.68618  4.42225  2.77519  2.73123  3.46354  2.40513  3.72494  3.29354  2.67741  2.69355  4.24690  2.90347  2.73739  3.18146  2.89801  2.37887  2.77519  2.98518  4.58477  3.61503
          0.01000  5.00551  5.72786  0.61958  0.77255  0.48576  0.95510
    193   3.85884  5.03606  5.98951  5.52672  4.30053  5.52472  6.26689  1.23296  5.48142  1.87458  4.01763  5.68989  5.69728  5.68812  5.62331  4.97049  4.11415  0.83022  6.48242  5.30368    216 v - - -
          2.68618  4.42225  2.77519  2.73123  3.46354  2.40513  3.72494  3.29354  2.67741  2.69355  4.24690  2.90347  2.73739  3.18146  2.89801  2.37887  2.77519  2.98518  4.58477  3.61503
          0.01000  5.00551  5.72786  0.61958  0.77255  0.48576  0.95510
    194   1.99441  5.20575  3.35721  2.85719  4.76858  3.68811  4.08447  4.22258  2.82647  3.76169  4.53666  2.29329  4.17578  3.21281  2.25402  1.30411  3.23385  3.78522  5.92853  4.57771    217 s - - -
          2.68618  4.42225  2.77519  2.73123  3.46354  2.40513  3.72494  3.29354  2.67741  2.69355  4.24690  2.90347  2.73739  3.18146  2.89801  2.37887  2.77519  2.98518  4.58477  3.61503
          0.01000  5.00551  5.72786  0.61958  0.77255  0.48576  0.95510
    195   2.15292  4.69872  5.27895  4.69162  2.14483  4.60786  4.95557  1.19194  4.51697  1.62598  3.50359  4.74826  4.90834  4.62378  4.54989  3.93853  3.59897  2.49881  5.36266  4.20785    218 i - - -
          2.68618  4.42225  2.77519  2.73123  3.46354  2.40513  3.72494  3.29354  2.67741  2.69355  4.24690  2.90347  2.73739  3.18146  2.89801  2.37887  2.77519  2.98518  4.58477  3.61503
          0.01000  5.00551  5.72786  0.61958  0.77255  0.48576  0.95510
    196   2.18888  4.98188  3.42174  2.86917  4.25768  3.74395  4.01442  3.64782  2.83373  3.29034  4.12477  2.32888  4.16061  3.19253  2.23640  2.97635  1.83123  2.22999  5.56530  4.26076    219 t - - -
          2.68618  4.42225  2.77519  2.73123  3.46354  2.40513  3.72494  3.29354  2.67741  2.69355  4.24690  2.90347  2.73739  3.18146  2.89801  2.37887  2.77519  2.98518  4.58477  3.61503
          0.01000  5.00551  5.72786  0.61958  0.77255  0.48576  0.95510
    197   2.07474  4.50455  4.23348  3.67459  3.70597  3.92427  4.37386  2.98850  3.58751  1.96307  3.69723  3.92744  4.36920  3.84217  3.83699  2.23406  1.66329  2.05978  5.20019  3.99869    220 t - - -
          2.68618  4.42225  2.77519  2.73123  3.46354  2.40513  3.72494  3.29354  2.67741  2.69355  4.24690  2.90347  2.73739  3.18146  2.89801  2.37887  2.77519  2.98518  4.58477  3.61503
          0.01000  5.00551  5.72786  0.61958  0.77255  0.48576  0.95510
    198   2.96647  5.48311  2.24286  1.64439  4.82186  3.67924  3.91161  4.31037  2.06952  3.78643  4.53199  3.14481  4.10379  3.01551  3.17444  2.10596  2.19048  3.87164  5.91787  4.49808    221 e - - -
          2.68618  4.42225  2.77519  2.73123  3.46354  2.40513  3.72494  3.29354  2.67741  2.69355  4.24690  2.90347  2.73739  3.18146  2.89801  2.37887  2.77519  2.98518  4.58477  3.61503
          0.01000  5.00551  5.72786  0.61958  0.77255  0.48576  0.95510
    199   1.29909  2.01140  4.92623  4.63750  5.19979  1.40279  5.36163  4.64494  4.55607  4.34397  5.13675  4.31128  4.39660  4.73830  4.71130  1.72081  3.37825  3.95013  6.57262  5.46626    222 a - - -
          2.68618  4.42225  2.77519  2.73123  3.46354  2.40513  3.72494  3.29354  2.67741  2.69355  4.24690  2.90347  2.73739  3.18146  2.89801  2.37887  2.77519  2.98518  4.58477  3.61503
          0.01000  5.00551  5.72786  0.61958  0.77255  0.48576  0.95510
    200   2.92502  5.27095  3.22254  1.99029  4.56255  3.71184  3.89953  2.05783  2.06939  3.54713  4.32968  3.20751  4.10592  2.22964  3.09014  2.91928  2.23280  3.63037  5.73280  4.36962    223 e - - -
          2.68618  4.42225  2.77519  2.73123  3.46354  2.40513  3.72494  3.29354  2.67741  2.69355  4.24690  2.90347  2.73739  3.18146  2.89801  2.37887  2.77519  2.98518  4.58477  3.61503
          0.01000  5.00551  5.72786  0.61958  0.77255  0.48576  0.95510
    201   0.77908  4.71700  4.69035  4.33704  4.75795  3.64820  5.11039  3.94979  4.27335  3.82935  4.71031  4.22947  4.41586  4.49943  4.47793  1.78808  3.36913  1.92363  6.20084  5.03982    224 a - - -
          2.68618  4.42225  2.77519  2.73123  3.46354  2.40513  3.72494  3.29354  2.67741  2.69355  4.24690  2.90347  2.73739  3.18146  2.89801  2.37887  2.77519  2.98518  4.58477  3.61503
          0.01000  5.00551  5.72786  0.61958  0.77255  0.48576  0.95510
    202   3.05142  4.65210  4.16231  3.56615  3.70508  4.06863  4.31743  3.02318  3.31656  1.57711  2.39751  3.89666  4.43538  3.70779  1.76201  3.34659  2.13322  2.86712  5.23371  4.03917    225 l - - -
          2.68618  4.42225  2.77519  2.73123  3.46354  2.40513  3.72494  3.29354  2.67741  2.69355  4.24690  2.90347  2.73739  3.18146  2.89801  2.37887  2.77519  2.98518  4.58477  3.61503
          0.01000  5.00551  5.72786  0.61958  0.77255  0.48576  0.95510
    203   2.89602  5.37571  3.14691  1.99159  4.71172  3.66848  3.85458  4.18769  2.58365  3.67476  2.75785  2.30630  4.06282  2.26075  2.19278  2.20217  3.12646  3.76181  5.81165  4.41139    226 e - - -
          2.68618  4.42225  2.77519  2.73123  3.46354  2.40513  3.72494  3.29354  2.67741  2.69355  4.24690  2.90347  2.73739  3.18146  2.89801  2.37887  2.77519  2.98518  4.58477  3.61503
          0.01000  5.00551  5.72786  0.61958  0.77255  0.48576  0.95510
    204   2.99978  5.35813  3.16128  2.73867  4.81003  3.70255  4.04105  4.27653  2.81071  3.79751  4.57026  1.36583  4.17510  2.23954  3.28238  2.14513  2.15934  3.84938  5.95724  4.57389    227 n - - -
          2.68618  4.42225  2.77519  2.73123  3.46354  2.40513  3.72494  3.29354  2.67741  2.69355  4.24690  2.90347  2.73739  3.18146  2.89801  2.37887  2.77519  2.98518  4.58477  3.61503
          0.17724  5.00551  1.85970  0.61958  0.77255  0.48576  0.95510
    205   1.61391  4.75179  4.42526  4.35780  5.37823  0.55399  5.34280  4.84133  4.53551  4.55351  5.35141  4.19529  4.35828  4.70814  4.69921  3.03683  3.40187  4.05663  6.67924  5.60342    228 G - - -
          2.68618  4.42225  2.77519  2.73123  3.46354  2.40513  3.72494  3.29354  2.67741  2.69355  4.24690  2.90347  2.73739  3.18146  2.89801  2.37887  2.77519  2.98518  4.58477  3.61503
          0.01182  4.84008  5.56243  0.61958  0.77255  0.31285  1.31438
    206   2.17084  4.96575  3.38024  2.82726  2.51857  3.75662  3.97004  3.57016  2.81591  3.20980  4.04974  2.41220  2.63498  2.20351  3.25984  2.97158  3.12991  3.28107  5.47451  2.65560    229 a - - -
          2.68618  4.42225  2.77519  2.73123  3.46354  2.40513  3.72494  3.29354  2.67741  2.69355  4.24690  2.90347  2.73739  3.18146  2.89801  2.37887  2.77519  2.98518  4.58477  3.61503
          0.01000  5.00551  5.72786  0.61958  0.77255  0.48576  0.95510
    207   3.06089  4.98967  3.67219  3.08263  4.17767  3.92779  4.08902  3.47831  1.67195  2.24835  4.06122  3.53676  4.30446  2.15889  3.12275  3.17810  3.28131  1.70238  5.51285  4.25905    230 k - - -
          2.68618  4.42225  2.77519  2.73123  3.46354  2.40513  3.72494  3.29354  2.67741  2.69355  4.24690  2.90347  2.73739  3.18146  2.89801  2.37887  2.77519  2.98518  4.58477  3.61503
          0.01000  5.00551  5.72786  0.61958  0.77255  0.48576  0.95510
    208   2.01530  5.48958  3.06232  1.32978  5.21886  1.25830  4.41567  4.69770  3.34716  4.24454  5.05427  3.43166  4.37182  3.58048  3.85639  3.23097  3.58100  4.20124  6.41259  5.01180    231 g - - -
          2.68618  4.42225  2.77519  2.73123  3.46354  2.40513  3.72494  3.29354  2.67741  2.69355  4.24690  2.90347  2.73739  3.18146  2.89801  2.37887  2.77519  2.98518  4.58477  3.61503
          0.01000  5.00551  5.72786  0.61958  0.77255  0.48576  0.95510
    209   3.21230  5.78340  1.55659  1.93010  5.11085  3.74904  4.09275  4.61622  2.07612  4.07666  4.84815  3.20256  4.25260  1.57871  3.43866  3.13396  3.46218  4.16832  6.20347  4.75017    232 d - - -
          2.68618  4.42225  2.77519  2.73123  3.46354  2.40513  3.72494  3.29354  2.67741  2.69355  4.24690  2.90347  2.73739  3.18146  2.89801  2.37887  2.77519  2.98518  4.58477  3.61503
          0.01000  5.00551  5.72786  0.61958  0.77255  0.48576  0.95510
    210   2.90814  4.48888  4.06160  3.48604  2.45243  3.95173  4.23009  2.94927  3.40274  1.98109  3.59793  2.45611  4.32640  3.67434  2.45866  3.21820  2.29058  1.98382  5.08842  3.87829    233 l - - -
          2.68618  4.42225  2.77519  2.73123  3.46354  2.40513  3.72494  3.29354  2.67741  2.69355  4.24690  2.90347  2.73739  3.18146  2.89801  2.37887  2.77519  2.98518  4.58477  3.61503
          0.01000  5.00551  5.72786  0.61958  0.77255  0.48576  0.95510
    211   2.15885  4.91226  5.73476  5.26317  4.36393  5.18282  5.93583  1.18441  5.19055  2.89003  4.12745  5.37858  5.47957  5.44615  5.34656  4.60183  3.94350  0.89254  6.35148  5.12182    234 v - - -
          2.68618  4.42225  2.77519  2.73123  3.46354  2.40513  3.72494  3.29354  2.67741  2.69355  4.24690  2.90347  2.73739  3.18146  2.89801  2.37887  2.77519  2.98518  4.58477  3.61503
          0.01000  5.00551  5.72786  0.61958  0.77255  0.48576  0.95510
    212   3.64754  5.66437  4.24052  3.46492  4.98606  4.29869  4.17665  4.34726  2.42332  2.07123  4.70552  3.83344  4.63578  2.14167  0.84910  3.66907  3.79707  4.09298  5.92594  4.76761    235 r - - -
          2.68618  4.42225  2.77519  2.73123  3.46354  2.40513  3.72494  3.29354  2.67741  2.69355  4.24690  2.90347  2.73739  3.18146  2.89801  2.37887  2.77519  2.98518  4.58477  3.61503
          0.01000  5.00551  5.72786  0.61958  0.77255  0.48576  0.95510
    213   3.95932  5.18683  5.93503  5.44503  3.90466  5.39647  5.95261  2.42403  5.31272  0.92736  3.66594  5.59910  5.57566  5.38193  5.36239  4.83294  4.20977  0.97330  6.08492  5.00253    236 l - - -
          2.68618  4.42225  2.77519  2.73123  3.46354  2.40513  3.72494  3.29354  2.67741  2.69355  4.24690  2.90347  2.73739  3.18146  2.89801  2.37887  2.77519  2.98518  4.58477  3.61503
          0.01000  5.00551  5.72786  0.61958  0.77255  0.48576  0.95510
    214   2.11621  5.38955  3.18328  2.06065  4.73029  3.69142  3.86483  4.20069  2.04491  3.68500  4.43450  3.16417  4.08283  2.25362  2.24267  2.88878  3.14876  3.77863  5.81723  2.58514    237 k - - -
          2.68618  4.42225  2.77519  2.73123  3.46354  2.40513  3.72494  3.29354  2.67741  2.69355  4.24690  2.90347  2.73739  3.18146  2.89801  2.37887  2.77519  2.98518  4.58477  3.61503
          0.01000  5.00551  5.72786  0.61958  0.77255  0.48576  0.95510
    215   2.92206  2.46977  4.32724  3.74731  3.52969  4.00454  4.32509  2.86512  3.63001  1.54511  2.35033  2.53723  2.60724  3.86575  3.83007  3.29315  3.15986  2.67300  5.04151  3.84740    238 l - - -
          2.68618  4.42225  2.77519  2.73123  3.46354  2.40513  3.72494  3.29354  2.67741  2.69355  4.24690  2.90347  2.73739  3.18146  2.89801  2.37887  2.77519  2.98518  4.58477  3.61503
          0.01000  5.00551  5.72786  0.61958  0.77255  0.48576  0.95510
    216   3.01995  4.76866  3.85842  3.29581  3.92856  3.95914  4.22167  3.16810  2.22451  2.13557  3.86642  3.69814  1.44831  3.51792  3.42314  3.23109  3.25946  2.10882  5.37461  4.14263    239 p - - -
          2.68618  4.42225  2.77519  2.73123  3.46354  2.40513  3.72494  3.29354  2.67741  2.69355  4.24690  2.90347  2.73739  3.18146  2.89801  2.37887  2.77519  2.98518  4.58477  3.61503
          0.01000  5.00551  5.72786  0.61958  0.77255  0.48576  0.95510
    217   2.92072  5.35849  2.20336  2.63674  4.74050  2.49932  3.91795  4.21507  2.67337  3.71551  4.46825  3.17702  4.09443  3.02590  2.32177  1.74661  2.18376  3.78598  5.86290  4.46424    240 s - - -
          2.68618  4.42225  2.77519  2.73123  3.46354  2.40513  3.72494  3.29354  2.67741  2.69355  4.24690  2.90347  2.73739  3.18146  2.89801  2.37887  2.77519  2.98518  4.58477  3.61503
          0.01000  5.00551  5.72786  0.61958  0.77255  0.48576  0.95510
    218   2.88751  5.02283  3.38043  2.84229  2.64302  2.42487  4.02148  3.77111  2.84319  3.38822  4.20712  2.35563  2.41292  3.18548  3.29683  2.17935  2.18009  3.43698  5.64151  4.32101    241 s - - -
          2.68618  4.42225  2.77519  2.73123  3.46354  2.40513  3.72494  3.29354  2.67741  2.69355  4.24690  2.90347  2.73739  3.18146  2.89801  2.37887  2.77519  2.98518  4.58477  3.61503
          0.15345  5.00551  1.99839  0.61958  0.77255  0.48576  0.95510
    219   2.01632  5.38124  3.24003  2.69990  4.75500  3.72569  3.88682  4.19920  2.50468  3.68505  4.46124  2.24842  4.12790  2.15000  1.59622  2.96719  3.21667  3.79822  5.80853  4.46255    242 r - - -
          2.68618  4.42225  2.77519  2.73123  3.46354  2.40513  3.72494  3.29354  2.67741  2.69355  4.24690  2.90347  2.73739  3.18146  2.89801  2.37887  2.77519  2.98518  4.58477  3.61503
          0.16310  4.86360  1.94651  0.61958  0.77255  0.80430  0.59312
    220   1.75184  5.21425  3.54856  3.08715  4.87299  3.76172  4.12810  4.22056  0.90204  3.78685  4.64122  3.50369  4.27951  3.28065  2.87758  3.16103  3.40733  3.83154  5.91740  4.68147    243 k - - -
          2.68618  4.42225  2.77519  2.73123  3.46354  2.40513  3.72494  3.29354  2.67741  2.69355  4.24690  2.90347  2.73739  3.18146  2.89801  2.37887  2.77519  2.98518  4.58477  3.61503
          0.01341  4.71391  5.43626  0.61958  0.77255  0.25370  1.49576
    221   2.92566  5.29700  3.22181  2.66808  4.60177  3.70933  3.89226  4.04845  2.06551  3.57953  2.67993  2.22183  4.10242  2.22486  3.06842  2.91416  1.82300  3.66703  5.75200  4.38447    244 t - - -
          2.68618  4.42225  2.77519  2.73123  3.46354  2.40513  3.72494  3.29354  2.67741  2.69355  4.24690  2.90347  2.73739  3.18146  2.89801  2.37887  2.77519  2.98518  4.58477  3.61503
          0.01000  5.00551  5.72786  0.61958  0.77255  0.48576  0.95510
    222   3.25179  4.58671  5.17578  4.60018  2.24644  4.46558  4.69045  1.50323  4.41008  2.53414  3.62027  4.59061  4.79776  4.52789  4.43197  3.79186  3.48586  1.35761  5.08412  2.20237    245 v - - -
          2.68618  4.42225  2.77519  2.73123  3.46354  2.40513  3.72494  3.29354  2.67741  2.69355  4.24690  2.90347  2.73739  3.18146  2.89801  2.37887  2.77519  2.98518  4.58477  3.61503
          0.01000  5.00551  5.72786  0.61958  0.77255  0.48576  0.95510
    223   2.93351  4.47888  4.16621  3.58959  3.53925  3.99155  2.57582  2.17207  3.48205  2.66870  3.58841  3.87754  4.36356  2.35224  3.72894  3.26548  3.16505  1.58078  5.04089  2.50380    246 v - - -
          2.68618  4.42225  2.77519  2.73123  3.46354  2.40513  3.72494  3.29354  2.67741  2.69355  4.24690  2.90347  2.73739  3.18146  2.89801  2.37887  2.77519  2.98518  4.58477  3.61503
          0.01000  5.00551  5.72786  0.61958  0.77255  0.48576  0.95510
    224   0.98985  4.69812  4.44562  3.99627  4.51670  3.66698  4.83701  3.81696  3.93637  3.59862  4.46968  4.06885  4.36927  4.19342  4.20646  1.93795  2.07048  2.09277  5.94716  4.75939    247 a - - -
          2.68618  4.42225  2.77519  2.73123  3.46354  2.40513  3.72494  3.29354  2.67741  2.69355  4.24690  2.90347  2.73739  3.18146  2.89801  2.37887  2.77519  2.98518  4.58477  3.61503
          0.01000  5.00551  5.72786  0.61958  0.77255  0.48576  0.95510
    225   1.90764  4.85275  3.82747  3.31006  4.39304  1.36286  4.35191  3.75051  3.20738  3.44343  4.29803  3.67493  4.28441  3.58403  2.13812  3.06462  3.25853  2.20261  5.74407  4.49288    248 g - - -
          2.68618  4.42225  2.77519  2.73123  3.46354  2.40513  3.72494  3.29354  2.67741  2.69355  4.24690  2.90347  2.73739  3.18146  2.89801  2.37887  2.77519  2.98518  4.58477  3.61503
          0.01000  5.00551  5.72786  0.61958  0.77255  0.48576  0.95510
    226   2.07385  5.06101  3.37281  2.15477  4.30958  3.79264  4.03336  3.62212  2.12807  3.32208  4.16956  3.36730  4.20380  3.20926  3.25047  3.04127  3.21308  1.45674  5.61179  4.30514    249 v - - -
          2.68618  4.42225  2.77519  2.73123  3.46354  2.40513  3.72494  3.29354  2.67741  2.69355  4.24690  2.90347  2.73739  3.18146  2.89801  2.37887  2.77519  2.98518  4.58477  3.61503
          0.01000  5.00551  5.72786  0.61958  0.77255  0.48576  0.95510
    227   2.99948  4.54254  4.27998  3.70498  3.70418  4.05865  4.39420  2.06767  3.54683  2.73519  3.68262  3.98279  4.44968  3.85589  2.30603  2.15525  3.24460  1.30191  5.21615  4.01217    250 v - - -
          2.68618  4.42225  2.77519  2.73123  3.46354  2.40513  3.72494  3.29354  2.67741  2.69355  4.24690  2.90347  2.73739  3.18146  2.89801  2.37887  2.77519  2.98518  4.58477  3.61503
          0.01000  5.00551  5.72786  0.61958  0.77255  0.48576  0.95510
    228   2.17047  4.64616  2.45045  3.25779  3.79944  3.91146  4.18880  2.23790  3.21953  2.02385  3.75677  3.66130  4.29895  3.52033  3.57326  3.16552  1.76654  2.83518  5.25904  4.02466    251 t - - -
          2.68618  4.42225  2.77519  2.73123  3.46354  2.40513  3.72494  3.29354  2.67741  2.69355  4.24690  2.90347  2.73739  3.18146  2.89801  2.37887  2.77519  2.98518  4.58477  3.61503
          0.01000  5.00551  5.72786  0.61958  0.77255  0.48576  0.95510
    229   1.55602  5.25105  2.21562  2.83268  4.88192  2.35644  4.13894  4.35646  2.94506  3.88419  4.64823  3.33520  2.44079  3.26682  3.43032  1.97812  3.26810  3.88193  6.04440  4.66634    252 a - - -
          2.68618  4.42225  2.77519  2.73123  3.46354  2.40513  3.72494  3.29354  2.67741  2.69355  4.24690  2.90347  2.73739  3.18146  2.89801  2.37887  2.77519  2.98518  4.58477  3.61503
          0.01000  5.00551  5.72786  0.61958  0.77255  0.48576  0.95510
    230   2.94869  5.46004  2.23201  1.95462  4.79675  2.49204  3.89774  4.28340  2.06942  3.76184  4.50664  2.18071  4.09253  3.00075  3.15545  2.90524  3.18380  2.57064  5.89477  4.47766    253 e - - -
          2.68618  4.42225  2.77519  2.73123  3.46354  2.40513  3.72494  3.29354  2.67741  2.69355  4.24690  2.90347  2.73739  3.18146  2.89801  2.37887  2.77519  2.98518  4.58477  3.61503
          0.01000  5.00551  5.72786  0.61958  0.77255  0.48576  0.95510
    231   1.54255  5.74461  2.06053  1.92968  5.07549  2.29637  4.09509  4.57990  2.94848  4.05342  4.82560  2.19930  4.24264  3.21891  3.48628  3.11837  3.44578  4.13494  6.19196  4.73586    254 a - - -
          2.68618  4.42225  2.77519  2.73123  3.46354  2.40513  3.72494  3.29354  2.67741  2.69355  4.24690  2.90347  2.73739  3.18146  2.89801  2.37887  2.77519  2.98518  4.58477  3.61503
          0.01000  5.00551  5.72786  0.61958  0.77255  0.48576  0.95510
    232   2.91732  4.70141  3.69631  3.13851  3.86260  3.86669  4.12337  2.16998  3.09476  2.91832  3.81004  2.39954  4.25397  2.40900  3.46950  3.11043  1.83217  2.10607  5.29195  4.04500    255 t - - -
          2.68618  4.42225  2.77519  2.73123  3.46354  2.40513  3.72494  3.29354  2.67741  2.69355  4.24690  2.90347  2.73739  3.18146  2.89801  2.37887  2.77519  2.98518  4.58477  3.61503
          0.01000  5.00551  5.72786  0.61958  0.77255  0.48576  0.95510
    233   3.06532  4.55275  4.46112  3.88347  3.71924  4.17377  4.51482  1.95200  3.72355  2.70319  3.68493  4.13046  4.54952  4.01299  2.43052  3.47185  1.61389  1.52917  5.26722  4.06799    256 v - - -
          2.68618  4.42225  2.77519  2.73123  3.46354  2.40513  3.72494  3.29354  2.67741  2.69355  4.24690  2.90347  2.73739  3.18146  2.89801  2.37887  2.77519  2.98518  4.58477  3.61503
          0.01000  5.00551  5.72786  0.61958  0.77255  0.48576  0.95510
    234   2.15981  4.47086  4.89511  4.29899  3.47127  4.24355  4.57950  2.71597  4.11396  1.20679  3.46144  4.36238  4.59708  4.26718  4.17580  3.55810  3.31683  1.83410  2.44715  3.90395    257 l - - -
          2.68618  4.42225  2.77519  2.73123  3.46354  2.40513  3.72494  3.29354  2.67741  2.69355  4.24690  2.90347  2.73739  3.18146  2.89801  2.37887  2.77519  2.98518  4.58477  3.61503
          0.01000  5.00551  5.72786  0.61958  0.77255  0.48576  0.95510
    235   3.19658  4.65028  4.56551  2.40528  3.87437  4.35947  4.72529  1.46459  3.93711  2.76896  3.80034  4.29453  4.71939  4.20080  4.17910  3.66318  2.12131  1.36973  5.48038  4.27041    258 v - - -
          2.68618  4.42225  2.77519  2.73123  3.46354  2.40513  3.72494  3.29354  2.67741  2.69355  4.24690  2.90347  2.73739  3.18146  2.89801  2.37887  2.77519  2.98518  4.58477  3.61503
          0.01000  5.00551  5.72786  0.61958  0.77255  0.48576  0.95510
    236   2.89831  5.16471  3.25632  2.69986  2.54430  3.71141  3.90550  3.85312  2.02635  3.43097  4.23036  2.33010  4.10228  2.30112  3.14141  2.22952  3.12887  3.50983  2.84462  4.28339    259 k - - -
          2.68618  4.42225  2.77519  2.73123  3.46354  2.40513  3.72494  3.29354  2.67741  2.69355  4.24690  2.90347  2.73739  3.18146  2.89801  2.37887  2.77519  2.98518  4.58477  3.61503
          0.01000  5.00551  5.72786  0.61958  0.77255  0.48576  0.95510
    237   2.93603  4.53625  4.04947  3.47169  3.65263  3.96572  4.24104  2.20488  3.35401  1.64212  3.63380  3.80435  2.61413  3.65931  2.28933  3.23368  2.17680  2.77560  5.13832  3.92890    260 l - - -
          2.68660  4.42267  2.77561  2.73165  3.46396  2.40439  3.72536  3.29396  2.67783  2.69308  4.24732  2.90296  2.73701  3.18188  2.89748  2.37874  2.77561  2.98560  4.58519  3.61356
          0.51299  0.91306        *  0.92343  0.50609  0.00000        *
//
