# Supplementary material for: T346Hunter: A Novel Web-Based Tool for the Prediction of Type III, Type IV and Type VI Secretion Systems in Bacterial Genomes
Source: PLoS One. 2015 Apr 13;10(4):e0119317. doi: 10.1371/journal.pone.0119317 (PMC4395097; doi:10.1371/journal.pone.0119317)
Supplement: S1 Data — (ZIP) [file pone.0119317.s009.zip › T346Hunter_profiles/flgb.hmm]

HMMER3/f [3.1b1 | May 2013]
NAME  flgb
LENG  133
ALPH  amino
RF    no
MM    no
CONS  yes
CS    no
MAP   yes
DATE  Wed Sep  4 10:55:23 2013
NSEQ  7
EFFN  1.869629
CKSUM 1450758919
STATS LOCAL MSV       -9.9668  0.71151
STATS LOCAL VITERBI  -10.6967  0.71151
STATS LOCAL FORWARD   -4.3766  0.71151
HMM          A        C        D        E        F        G        H        I        K        L        M        N        P        Q        R        S        T        V        W        Y   
            m->m     m->i     m->d     i->m     i->i     d->m     d->d
  COMPO   2.47914  4.82436  2.80672  2.56608  3.43859  3.17573  3.78431  2.86294  2.63773  2.51357  3.51720  2.70091  3.59935  2.92040  2.99481  2.66636  2.73351  2.68197  5.31653  3.54901
          2.68653  4.41722  2.77502  2.73108  3.46389  2.40512  3.72529  3.29389  2.67775  2.69390  4.24327  2.90381  2.73774  3.18181  2.89659  2.37886  2.77554  2.98553  4.58512  3.61538
          0.50089  1.51123  1.75234  1.64964  0.21334  0.00000        *
      1   2.98314  4.47419  4.34163  3.78257  3.34978  4.07122  4.43545  2.47247  3.63025  1.67706  1.54049  4.04485  4.42812  3.88944  3.83851  3.38726  2.23973  2.41975  5.10260  3.94459     11 m - - -
          2.68618  4.42225  2.77519  2.73123  3.46354  2.40513  3.72494  3.29354  2.67741  2.69355  4.24690  2.90347  2.73739  3.18146  2.89801  2.37887  2.77519  2.98518  4.58477  3.61503
          0.01853  4.39338  5.11573  0.61958  0.77255  0.75675  0.63335
      2   2.71653  5.10821  2.38307  2.40303  4.41284  3.45493  3.69409  3.86880  2.47233  3.40303  4.17909  2.44059  3.87792  2.15148  2.96056  2.31913  2.95455  2.55768  5.58134  4.19415     12 q - - -
          2.68618  4.42225  2.77519  2.73123  3.46354  2.40513  3.72494  3.29354  2.67741  2.69355  4.24690  2.90347  2.73739  3.18146  2.89801  2.37887  2.77519  2.98518  4.58477  3.61503
          0.01853  4.39338  5.11573  0.61958  0.77255  0.75675  0.63335
      3   2.68486  4.41752  2.73911  2.96662  2.56664  3.65704  3.90552  2.16678  2.40842  2.23400  3.50182  3.38035  4.03612  3.22948  3.27954  2.90305  2.91671  2.64777  4.99077  3.74560     13 i - - -
          2.68618  4.42225  2.77519  2.73123  3.46354  2.40513  3.72494  3.29354  2.67741  2.69355  4.24690  2.90347  2.73739  3.18146  2.89801  2.37887  2.77519  2.98518  4.58477  3.61503
          0.01853  4.39338  5.11573  0.61958  0.77255  0.51310  0.91288
      4   2.72536  4.37294  2.64094  3.15443  2.32884  3.73571  4.00085  2.80144  3.09833  2.13630  2.68701  3.52533  4.11115  3.38358  3.41872  2.99286  2.21857  2.60551  4.95591  3.73006     14 l - - -
          2.68618  4.42225  2.77519  2.73123  3.46354  2.40513  3.72494  3.29354  2.67741  2.69355  4.24690  2.90347  2.73739  3.18146  2.89801  2.37887  2.77519  2.98518  4.58477  3.61503
          0.01667  4.49811  5.22046  0.61958  0.77255  0.41109  1.08746
      5   2.72846  4.95901  2.15477  2.22503  3.08679  3.54622  3.75468  3.62729  2.55041  3.22209  3.13688  3.07001  3.94068  2.89918  3.01865  2.40508  2.30111  3.29555  5.45726  4.11422     15 d - - -
          2.68618  4.42225  2.77519  2.73123  3.46354  2.40513  3.72494  3.29354  2.67741  2.69355  4.24690  2.90347  2.73739  3.18146  2.89801  2.37887  2.77519  2.98518  4.58477  3.61503
          0.01539  4.57776  5.30010  0.61958  0.77255  0.48576  0.95510
      6   2.35258  5.12557  2.52840  2.46438  4.43029  2.88315  3.71561  3.88609  2.47297  2.62698  4.18408  2.59241  2.69337  2.82974  2.51047  2.71579  2.96337  3.49578  5.59057  4.20794     16 a - - -
          2.68618  4.42225  2.77519  2.73123  3.46354  2.40513  3.72494  3.29354  2.67741  2.69355  4.24690  2.90347  2.73739  3.18146  2.89801  2.37887  2.77519  2.98518  4.58477  3.61503
          0.01539  4.57776  5.30010  0.61958  0.77255  0.48576  0.95510
      7   2.30966  4.73616  3.26460  2.30990  3.97772  3.58277  3.86213  3.35597  2.72525  2.27651  3.87125  3.21434  3.99949  3.06424  3.15507  2.38179  1.87191  3.07147  5.32296  4.03180     17 t - - -
          2.68618  4.42225  2.77519  2.73123  3.46354  2.40513  3.72494  3.29354  2.67741  2.69355  4.24690  2.90347  2.73739  3.18146  2.89801  2.37887  2.77519  2.98518  4.58477  3.61503
          0.01539  4.57776  5.30010  0.61958  0.77255  0.48576  0.95510
      8   2.10900  4.19963  4.34814  3.75807  3.30143  3.88990  4.20837  2.20442  3.61961  1.78326  3.30601  3.91876  4.25528  3.82117  3.76207  3.18528  2.32076  2.04162  4.83354  2.86758     18 l - - -
          2.68618  4.42225  2.77519  2.73123  3.46354  2.40513  3.72494  3.29354  2.67741  2.69355  4.24690  2.90347  2.73739  3.18146  2.89801  2.37887  2.77519  2.98518  4.58477  3.61503
          0.01539  4.57776  5.30010  0.61958  0.77255  0.48576  0.95510
      9   2.99170  5.48638  1.36095  2.46510  4.81592  3.55578  3.86573  4.30453  2.63085  3.78031  4.56597  3.02305  4.04480  1.92648  2.42200  2.92832  3.23648  3.88198  5.90733  4.49143     19 d - - -
          2.68618  4.42225  2.77519  2.73123  3.46354  2.40513  3.72494  3.29354  2.67741  2.69355  4.24690  2.90347  2.73739  3.18146  2.89801  2.37887  2.77519  2.98518  4.58477  3.61503
          0.01539  4.57776  5.30010  0.61958  0.77255  0.48576  0.95510
     10   2.24414  4.83405  3.17952  2.10903  2.54441  3.57760  3.79048  2.84955  2.26071  3.08089  3.91343  2.65202  3.96816  2.96413  3.06531  2.79076  2.96027  3.15044  5.35454  4.04097     20 e - - -
          2.68618  4.42225  2.77519  2.73123  3.46354  2.40513  3.72494  3.29354  2.67741  2.69355  4.24690  2.90347  2.73739  3.18146  2.89801  2.37887  2.77519  2.98518  4.58477  3.61503
          0.01539  4.57776  5.30010  0.61958  0.77255  0.48576  0.95510
     11   2.80400  4.36909  3.97218  3.40797  3.44116  3.84747  4.13688  2.00170  3.28378  1.46652  3.41586  3.71887  4.22247  2.72811  3.54174  2.52095  3.03909  2.55315  4.97309  3.76874     21 l - - -
          2.68618  4.42225  2.77519  2.73123  3.46354  2.40513  3.72494  3.29354  2.67741  2.69355  4.24690  2.90347  2.73739  3.18146  2.89801  2.37887  2.77519  2.98518  4.58477  3.61503
          0.01539  4.57776  5.30010  0.61958  0.77255  0.48576  0.95510
     12   2.18118  5.25479  2.94420  1.85431  4.59151  3.51262  2.89916  4.06963  2.18102  3.55300  4.30112  2.49512  3.91924  2.39480  2.93015  2.72918  2.99872  3.64169  5.68747  4.28357     22 e - - -
          2.68618  4.42225  2.77519  2.73123  3.46354  2.40513  3.72494  3.29354  2.67741  2.69355  4.24690  2.90347  2.73739  3.18146  2.89801  2.37887  2.77519  2.98518  4.58477  3.61503
          0.01539  4.57776  5.30010  0.61958  0.77255  0.48576  0.95510
     13   2.72699  4.97568  3.09729  2.21721  4.22912  3.54601  2.63828  3.65365  2.52571  3.24010  3.14872  2.61782  3.93654  2.88437  2.53046  2.74782  2.49693  2.57827  5.46680  4.12162     23 e - - -
          2.68618  4.42225  2.77519  2.73123  3.46354  2.40513  3.72494  3.29354  2.67741  2.69355  4.24690  2.90347  2.73739  3.18146  2.89801  2.37887  2.77519  2.98518  4.58477  3.61503
          0.01539  4.57776  5.30010  0.61958  0.77255  0.48576  0.95510
     14   2.02135  4.45138  3.61373  3.05972  3.62485  2.89502  3.98719  2.99453  3.01461  2.70695  2.76395  3.45212  4.07892  3.31845  3.36624  2.30462  2.96295  2.76023  5.06838  2.18716     24 a - - -
          2.68618  4.42225  2.77519  2.73123  3.46354  2.40513  3.72494  3.29354  2.67741  2.69355  4.24690  2.90347  2.73739  3.18146  2.89801  2.37887  2.77519  2.98518  4.58477  3.61503
          0.01539  4.57776  5.30010  0.61958  0.77255  0.48576  0.95510
     15   3.05645  4.49419  4.59427  4.04476  3.42187  4.18337  4.57334  1.92311  3.88884  1.00912  3.34085  4.23388  4.54496  4.11084  4.04529  2.56587  3.30716  2.38191  5.15351  3.97825     25 l - - -
          2.68618  4.42225  2.77519  2.73123  3.46354  2.40513  3.72494  3.29354  2.67741  2.69355  4.24690  2.90347  2.73739  3.18146  2.89801  2.37887  2.77519  2.98518  4.58477  3.61503
          0.01539  4.57776  5.30010  0.61958  0.77255  0.48576  0.95510
     16   2.17915  5.35050  1.51548  2.47268  4.79224  3.49295  3.92359  4.27989  2.78907  3.78924  4.57339  2.36816  4.02480  3.05824  3.31437  1.95961  3.20680  3.83620  5.94861  4.51982     26 d - - -
          2.68618  4.42225  2.77519  2.73123  3.46354  2.40513  3.72494  3.29354  2.67741  2.69355  4.24690  2.90347  2.73739  3.18146  2.89801  2.37887  2.77519  2.98518  4.58477  3.61503
          0.01539  4.57776  5.30010  0.61958  0.77255  0.48576  0.95510
     17   2.35704  4.27532  3.97179  3.39460  2.67454  2.68179  4.08000  2.72577  3.30138  1.74319  3.38582  3.68355  4.16295  3.55947  2.82888  3.06114  2.96124  2.17222  4.88269  3.67876     27 l - - -
          2.68618  4.42225  2.77519  2.73123  3.46354  2.40513  3.72494  3.29354  2.67741  2.69355  4.24690  2.90347  2.73739  3.18146  2.89801  2.37887  2.77519  2.98518  4.58477  3.61503
          0.01539  4.57776  5.30010  0.61958  0.77255  0.48576  0.95510
     18   2.36087  4.51465  3.50712  2.94258  3.66820  3.67242  3.92258  3.03524  2.89238  1.96436  3.62036  3.37253  4.05820  3.21533  2.64452  2.23803  2.53035  2.79924  5.09128  2.90629     28 l - - -
          2.68618  4.42225  2.77519  2.73123  3.46354  2.40513  3.72494  3.29354  2.67741  2.69355  4.24690  2.90347  2.73739  3.18146  2.89801  2.37887  2.77519  2.98518  4.58477  3.61503
          0.01539  4.57776  5.30010  0.61958  0.77255  0.48576  0.95510
     19   1.88932  4.95829  2.58207  2.57133  3.03420  3.53198  3.79893  3.67673  2.60888  3.27278  4.08169  2.60752  3.95650  2.94811  3.07814  1.97090  2.98874  3.33528  5.50464  4.16008     29 a - - -
          2.68618  4.42225  2.77519  2.73123  3.46354  2.40513  3.72494  3.29354  2.67741  2.69355  4.24690  2.90347  2.73739  3.18146  2.89801  2.37887  2.77519  2.98518  4.58477  3.61503
          0.01539  4.57776  5.30010  0.61958  0.77255  0.48576  0.95510
     20   2.22573  4.56880  3.46370  2.42829  3.71511  3.68249  3.92349  2.57115  2.86467  1.72581  3.65172  3.35592  4.06699  2.59978  3.24626  2.92335  2.98163  2.82347  5.13920  3.88792     30 l - - -
          2.68618  4.42225  2.77519  2.73123  3.46354  2.40513  3.72494  3.29354  2.67741  2.69355  4.24690  2.90347  2.73739  3.18146  2.89801  2.37887  2.77519  2.98518  4.58477  3.61503
          0.01539  4.57776  5.30010  0.61958  0.77255  0.48576  0.95510
     21   3.27615  5.53740  3.51363  2.02143  5.01612  3.88564  3.85648  4.37139  1.85533  3.76969  4.60595  3.36736  4.25935  2.97631  1.06824  3.23744  3.44570  4.01306  5.79300  4.58905     31 r - - -
          2.68618  4.42225  2.77519  2.73123  3.46354  2.40513  3.72494  3.29354  2.67741  2.69355  4.24690  2.90347  2.73739  3.18146  2.89801  2.37887  2.77519  2.98518  4.58477  3.61503
          0.01539  4.57776  5.30010  0.61958  0.77255  0.48576  0.95510
     22   2.76625  4.82591  3.25321  2.72686  4.08847  3.59188  3.86245  3.47543  2.65786  2.28722  3.96522  3.21092  4.01484  1.62502  3.06665  2.42601  2.46205  3.18037  5.40079  4.10197     32 q - - -
          2.68618  4.42225  2.77519  2.73123  3.46354  2.40513  3.72494  3.29354  2.67741  2.69355  4.24690  2.90347  2.73739  3.18146  2.89801  2.37887  2.77519  2.98518  4.58477  3.61503
          0.01539  4.57776  5.30010  0.61958  0.77255  0.48576  0.95510
     23   2.89931  5.32922  3.15209  2.18844  4.71025  3.62973  3.74542  4.15399  1.48825  3.60827  4.37791  3.10206  4.01605  2.42294  2.15146  2.37716  3.11331  3.74294  5.70404  4.36411     33 k - - -
          2.68618  4.42225  2.77519  2.73123  3.46354  2.40513  3.72494  3.29354  2.67741  2.69355  4.24690  2.90347  2.73739  3.18146  2.89801  2.37887  2.77519  2.98518  4.58477  3.61503
          0.01539  4.57776  5.30010  0.61958  0.77255  0.48576  0.95510
     24   2.03261  4.45397  4.53239  4.09495  4.00634  3.79522  4.80592  2.48581  4.00062  2.85234  3.90714  4.15396  4.40726  4.25728  4.20351  3.21195  2.45081  0.90924  5.63184  4.43762     34 v - - -
          2.68618  4.42225  2.77519  2.73123  3.46354  2.40513  3.72494  3.29354  2.67741  2.69355  4.24690  2.90347  2.73739  3.18146  2.89801  2.37887  2.77519  2.98518  4.58477  3.61503
          0.01539  4.57776  5.30010  0.61958  0.77255  0.48576  0.95510
     25   3.22564  4.57402  4.94488  4.39299  3.57134  4.48484  4.90771  1.22839  4.24801  1.47770  3.42492  4.56228  4.79407  4.44509  4.38177  3.82823  2.21492  2.09353  5.40250  4.24812     35 i - - -
          2.68618  4.42225  2.77519  2.73123  3.46354  2.40513  3.72494  3.29354  2.67741  2.69355  4.24690  2.90347  2.73739  3.18146  2.89801  2.37887  2.77519  2.98518  4.58477  3.61503
          0.01539  4.57776  5.30010  0.61958  0.77255  0.48576  0.95510
     26   1.24679  4.73971  3.35260  2.88476  4.36162  3.44614  4.05045  3.77401  2.88678  3.40312  4.22245  3.30595  4.00268  2.45401  3.30468  2.23350  2.41907  3.37614  5.64909  4.35551     36 a - - -
          2.68618  4.42225  2.77519  2.73123  3.46354  2.40513  3.72494  3.29354  2.67741  2.69355  4.24690  2.90347  2.73739  3.18146  2.89801  2.37887  2.77519  2.98518  4.58477  3.61503
          0.01539  4.57776  5.30010  0.61958  0.77255  0.48576  0.95510
     27   2.35598  5.40361  1.86777  2.41545  4.73875  2.66431  3.81969  4.23019  2.63472  3.71494  4.48003  2.13427  3.98317  2.15887  3.15274  2.83401  3.13819  3.79580  5.85770  4.42405     37 d - - -
          2.68618  4.42225  2.77519  2.73123  3.46354  2.40513  3.72494  3.29354  2.67741  2.69355  4.24690  2.90347  2.73739  3.18146  2.89801  2.37887  2.77519  2.98518  4.58477  3.61503
          0.01539  4.57776  5.30010  0.61958  0.77255  0.48576  0.95510
     28   3.53004  5.45056  3.39754  3.37819  4.95387  3.84727  4.77328  4.88900  3.78183  4.45407  5.44722  0.35058  4.55052  4.09484  4.12168  3.59769  3.96034  4.42805  6.16129  4.88800     38 N - - -
          2.68618  4.42225  2.77519  2.73123  3.46354  2.40513  3.72494  3.29354  2.67741  2.69355  4.24690  2.90347  2.73739  3.18146  2.89801  2.37887  2.77519  2.98518  4.58477  3.61503
          0.01539  4.57776  5.30010  0.61958  0.77255  0.48576  0.95510
     29   3.45125  4.69994  5.40643  4.87837  3.72383  4.89704  5.40279  0.96961  4.76577  2.17314  2.17562  5.02580  5.12437  4.91617  4.86521  4.27865  3.69548  1.53102  5.73214  4.59721     39 i - - -
          2.68618  4.42225  2.77519  2.73123  3.46354  2.40513  3.72494  3.29354  2.67741  2.69355  4.24690  2.90347  2.73739  3.18146  2.89801  2.37887  2.77519  2.98518  4.58477  3.61503
          0.01539  4.57776  5.30010  0.61958  0.77255  0.48576  0.95510
     30   0.34896  4.71801  4.35779  4.24705  4.93380  3.51426  5.15498  4.18741  4.28734  4.02657  5.01207  4.16247  4.32055  4.56116  4.44267  3.08064  3.40824  3.69789  6.27090  5.18458     40 A - - -
          2.68618  4.42225  2.77519  2.73123  3.46354  2.40513  3.72494  3.29354  2.67741  2.69355  4.24690  2.90347  2.73739  3.18146  2.89801  2.37887  2.77519  2.98518  4.58477  3.61503
          0.01539  4.57776  5.30010  0.61958  0.77255  0.48576  0.95510
     31   3.53004  5.45056  3.39754  3.37819  4.95387  3.84727  4.77328  4.88900  3.78183  4.45407  5.44722  0.35058  4.55052  4.09484  4.12168  3.59769  3.96034  4.42805  6.16129  4.88800     41 N - - -
          2.68618  4.42225  2.77519  2.73123  3.46354  2.40513  3.72494  3.29354  2.67741  2.69355  4.24690  2.90347  2.73739  3.18146  2.89801  2.37887  2.77519  2.98518  4.58477  3.61503
          0.01539  4.57776  5.30010  0.61958  0.77255  0.48576  0.95510
     32   1.95788  4.56525  5.06597  4.55637  3.89828  4.55672  5.17604  1.07893  4.45559  2.54232  3.72914  4.70294  4.91565  4.69654  4.62455  3.93421  3.50816  1.41912  5.72508  4.51909     42 i - - -
          2.68618  4.42225  2.77519  2.73123  3.46354  2.40513  3.72494  3.29354  2.67741  2.69355  4.24690  2.90347  2.73739  3.18146  2.89801  2.37887  2.77519  2.98518  4.58477  3.61503
          0.01539  4.57776  5.30010  0.61958  0.77255  0.48576  0.95510
     33   3.41059  6.03623  0.78748  2.42717  5.35246  3.54653  4.20427  4.97314  3.34395  4.43816  5.33357  1.79568  4.22926  3.39097  4.01296  3.26361  3.73530  4.49653  6.54434  4.97296     43 d - - -
          2.68618  4.42225  2.77519  2.73123  3.46354  2.40513  3.72494  3.29354  2.67741  2.69355  4.24690  2.90347  2.73739  3.18146  2.89801  2.37887  2.77519  2.98518  4.58477  3.61503
          0.01539  4.57776  5.30010  0.61958  0.77255  0.48576  0.95510
     34   2.99053  4.81988  4.27786  4.13237  4.81870  3.62031  5.06518  4.05748  4.09394  3.88735  4.92533  4.16723  4.39312  4.45538  4.27477  3.20375  0.38494  3.65485  6.16910  5.04925     44 T - - -
          2.68618  4.42225  2.77519  2.73123  3.46354  2.40513  3.72494  3.29354  2.67741  2.69355  4.24690  2.90347  2.73739  3.18146  2.89801  2.37887  2.77519  2.98518  4.58477  3.61503
          0.01539  4.57776  5.30010  0.61958  0.77255  0.48576  0.95510
     35   3.32485  5.42859  3.00579  2.15772  5.02870  3.70524  4.40852  4.52947  3.30856  4.10399  5.01707  3.44153  0.67049  3.62389  3.71753  3.33905  3.67927  4.12554  6.18149  4.91111     45 P - - -
          2.68618  4.42225  2.77519  2.73123  3.46354  2.40513  3.72494  3.29354  2.67741  2.69355  4.24690  2.90347  2.73739  3.18146  2.89801  2.37887  2.77519  2.98518  4.58477  3.61503
          0.01539  4.57776  5.30010  0.61958  0.77255  0.48576  0.95510
     36   2.82061  4.83266  3.22719  2.88411  2.69109  1.62540  4.05715  3.69864  3.01202  3.33619  4.20640  1.65637  4.09404  3.31808  3.43305  2.91792  3.14420  3.36210  5.41632  4.00271     46 g - - -
          2.68618  4.42225  2.77519  2.73123  3.46354  2.40513  3.72494  3.29354  2.67741  2.69355  4.24690  2.90347  2.73739  3.18146  2.89801  2.37887  2.77519  2.98518  4.58477  3.61503
          0.01539  4.57776  5.30010  0.61958  0.77255  0.48576  0.95510
     37   4.57611  5.55237  5.41829  5.31907  1.26883  5.09069  3.79343  4.14923  5.11011  3.31987  4.68544  4.65336  5.35606  4.81249  4.94667  4.50235  4.77722  4.10788  3.87330  0.66700     47 Y - - -
          2.68618  4.42225  2.77519  2.73123  3.46354  2.40513  3.72494  3.29354  2.67741  2.69355  4.24690  2.90347  2.73739  3.18146  2.89801  2.37887  2.77519  2.98518  4.58477  3.61503
          0.01539  4.57776  5.30010  0.61958  0.77255  0.48576  0.95510
     38   3.17573  5.40309  3.60915  2.91428  4.82619  3.86509  3.82307  4.18945  1.25858  2.44304  4.46375  3.35722  4.21514  2.31798  1.81832  3.15938  3.34945  3.84604  5.69729  4.48272     48 k - - -
          2.68618  4.42225  2.77519  2.73123  3.46354  2.40513  3.72494  3.29354  2.67741  2.69355  4.24690  2.90347  2.73739  3.18146  2.89801  2.37887  2.77519  2.98518  4.58477  3.61503
          0.01539  4.57776  5.30010  0.61958  0.77255  0.48576  0.95510
     39   1.63442  4.81662  3.30892  2.77456  4.29739  3.50291  3.92376  3.70589  2.70049  3.32008  4.13754  3.23325  2.82751  3.08899  2.14070  2.78293  2.17578  3.34024  5.55851  4.25480     49 a - - -
          2.68618  4.42225  2.77519  2.73123  3.46354  2.40513  3.72494  3.29354  2.67741  2.69355  4.24690  2.90347  2.73739  3.18146  2.89801  2.37887  2.77519  2.98518  4.58477  3.61503
          0.01539  4.57776  5.30010  0.61958  0.77255  0.48576  0.95510
     40   2.81386  5.02873  3.20784  2.63220  4.30073  3.61509  2.96306  3.71242  1.82761  3.28795  4.10139  3.13863  4.00039  2.91478  2.38227  2.38811  3.03671  2.09986  5.49543  4.17955     50 k - - -
          2.68618  4.42225  2.77519  2.73123  3.46354  2.40513  3.72494  3.29354  2.67741  2.69355  4.24690  2.90347  2.73739  3.18146  2.89801  2.37887  2.77519  2.98518  4.58477  3.61503
          0.01539  4.57776  5.30010  0.61958  0.77255  0.48576  0.95510
     41   2.76066  5.21544  2.17558  2.45184  4.54163  2.53628  3.71462  4.01172  1.93553  3.50947  4.26509  2.99534  3.92128  2.82100  2.35380  2.73048  2.99165  3.59767  5.65422  3.20958     51 k - - -
          2.68618  4.42225  2.77519  2.73123  3.46354  2.40513  3.72494  3.29354  2.67741  2.69355  4.24690  2.90347  2.73739  3.18146  2.89801  2.37887  2.77519  2.98518  4.58477  3.61503
          0.01539  4.57776  5.30010  0.61958  0.77255  0.48576  0.95510
     42   3.34894  4.62584  5.30645  4.74643  2.20528  4.70230  5.09837  1.35186  4.60401  1.71907  3.36641  4.84054  4.94880  4.70437  4.65137  4.05774  3.58374  1.44073  5.43256  4.28753     52 i - - -
          2.68618  4.42225  2.77519  2.73123  3.46354  2.40513  3.72494  3.29354  2.67741  2.69355  4.24690  2.90347  2.73739  3.18146  2.89801  2.37887  2.77519  2.98518  4.58477  3.61503
          0.01539  4.57776  5.30010  0.61958  0.77255  0.48576  0.95510
     43   2.74172  5.02861  2.50687  2.53418  4.35559  3.51671  3.78299  3.78948  2.57375  3.36205  4.15435  2.30271  3.94387  2.91689  3.05073  2.07575  2.18789  2.56921  5.57116  4.21067     53 s - - -
          2.68618  4.42225  2.77519  2.73123  3.46354  2.40513  3.72494  3.29354  2.67741  2.69355  4.24690  2.90347  2.73739  3.18146  2.89801  2.37887  2.77519  2.98518  4.58477  3.61503
          0.01539  4.57776  5.30010  0.61958  0.77255  0.48576  0.95510
     44   4.31001  5.51104  5.23288  5.12021  0.32242  4.72922  4.40163  3.81814  5.02951  3.03917  4.46110  4.90036  5.20310  5.01219  4.97303  4.50684  4.62667  3.85184  4.52624  2.84063     54 F - - -
          2.68618  4.42225  2.77519  2.73123  3.46354  2.40513  3.72494  3.29354  2.67741  2.69355  4.24690  2.90347  2.73739  3.18146  2.89801  2.37887  2.77519  2.98518  4.58477  3.61503
          0.01539  4.57776  5.30010  0.61958  0.77255  0.48576  0.95510
     45   1.80935  5.34408  2.78550  1.34558  4.69064  3.53846  3.87782  4.14931  2.67715  3.67369  4.47115  3.03922  4.03128  2.44653  3.15493  2.90008  3.19366  3.74960  5.84318  4.44262     55 e - - -
          2.68618  4.42225  2.77519  2.73123  3.46354  2.40513  3.72494  3.29354  2.67741  2.69355  4.24690  2.90347  2.73739  3.18146  2.89801  2.37887  2.77519  2.98518  4.58477  3.61503
          0.01539  4.57776  5.30010  0.61958  0.77255  0.48576  0.95510
     46   2.14044  5.39386  2.16432  1.82537  4.72590  3.50746  3.81165  4.21647  2.62392  3.70188  4.46557  2.46740  3.97768  2.92846  3.14181  1.99768  3.12728  3.78306  5.84505  4.41253     56 e - - -
          2.68618  4.42225  2.77519  2.73123  3.46354  2.40513  3.72494  3.29354  2.67741  2.69355  4.24690  2.90347  2.73739  3.18146  2.89801  2.37887  2.77519  2.98518  4.58477  3.61503
          0.09944  4.57776  2.47241  0.61958  0.77255  0.48576  0.95510
     47   2.08454  4.83251  3.13919  1.94318  4.15338  3.50293  3.80309  3.54802  2.62144  3.17878  4.00000  3.11324  3.93628  2.96526  3.07581  2.19862  2.49652  2.57933  5.43579  4.11270     57 e - - -
          2.68618  4.42225  2.77519  2.73123  3.46354  2.40513  3.72494  3.29354  2.67741  2.69355  4.24690  2.90347  2.73739  3.18146  2.89801  2.37887  2.77519  2.98518  4.58477  3.61503
          0.26094  4.49504  1.52094  0.61958  0.77255  0.62270  0.76893
     48   3.53431  4.84899  5.09518  4.54071  3.13589  4.76570  5.04689  2.33375  4.34580  0.82730  1.81759  4.80151  4.91563  4.44468  4.43610  4.13745  3.75271  2.52587  5.27608  4.22687     58 l - - -
          2.68618  4.42225  2.77519  2.73123  3.46354  2.40513  3.72494  3.29354  2.67741  2.69355  4.24690  2.90347  2.73739  3.18146  2.89801  2.37887  2.77519  2.98518  4.58477  3.61503
          0.02130  4.25540  4.97775  0.61958  0.77255  0.89747  0.52357
     49   2.80999  5.27312  2.75710  1.98250  4.61753  3.44870  3.67981  4.08144  1.97202  3.55559  4.33359  2.30093  3.89491  2.01414  2.79318  2.75992  3.04136  3.66796  5.67792  4.29451     59 k - - -
          2.68618  4.42225  2.77519  2.73123  3.46354  2.40513  3.72494  3.29354  2.67741  2.69355  4.24690  2.90347  2.73739  3.18146  2.89801  2.37887  2.77519  2.98518  4.58477  3.61503
          0.02130  4.25540  4.97775  0.61958  0.77255  0.89747  0.52357
     50   2.84392  5.06911  3.14461  2.59643  4.26019  3.57681  3.68012  3.78439  1.62436  3.31170  4.14168  3.08695  3.96705  2.01953  2.57326  2.84779  3.05505  3.45135  5.41340  2.75434     60 k - - -
          2.68618  4.42225  2.77519  2.73123  3.46354  2.40513  3.72494  3.29354  2.67741  2.69355  4.24690  2.90347  2.73739  3.18146  2.89801  2.37887  2.77519  2.98518  4.58477  3.61503
          0.02130  4.25540  4.97775  0.61958  0.77255  0.89747  0.52357
     51   2.12931  4.58654  3.21499  2.70486  3.95347  3.41331  3.82611  3.31920  2.68140  2.99505  3.84674  3.15428  3.88938  2.37050  3.09369  1.97702  2.87420  2.36531  5.29438  4.01009     61 s - - -
          2.68618  4.42225  2.77519  2.73123  3.46354  2.40513  3.72494  3.29354  2.67741  2.69355  4.24690  2.90347  2.73739  3.18146  2.89801  2.37887  2.77519  2.98518  4.58477  3.61503
          0.02130  4.25540  4.97775  0.61958  0.77255  0.68353  0.70285
     52   2.83429  4.23641  4.50945  3.91975  2.47453  4.00066  4.32552  2.37105  3.77284  1.78756  2.43740  4.05889  4.33888  3.94375  3.88525  3.30691  2.37896  1.72994  4.87177  3.70487     62 v - - -
          2.68635  4.42243  2.77537  2.73081  3.46371  2.40530  3.72512  3.29372  2.67758  2.69336  4.24707  2.90364  2.73757  3.18105  2.89774  2.37862  2.77537  2.98487  4.58494  3.61521
          0.55484  0.86838  5.08174  0.68251  0.70390  0.33181  1.26452
     53   2.90331  4.68666  3.59197  3.11515  3.86819  2.68664  4.06088  3.20334  2.27212  1.18061  3.82027  3.51170  4.19289  3.34355  3.13333  3.08745  3.15817  2.98406  5.28359  4.04903     65 l - - -
          2.68618  4.42225  2.77519  2.73123  3.46354  2.40513  3.72494  3.29354  2.67741  2.69355  4.24690  2.90347  2.73739  3.18146  2.89801  2.37887  2.77519  2.98518  4.58477  3.61503
          0.01539  4.57776  5.30010  0.61958  0.77255  0.48576  0.95510
     54   2.75900  5.26398  2.52076  1.97991  4.60504  3.50492  3.70874  4.08874  2.06073  3.56564  4.30840  2.22871  3.91167  2.80945  2.47626  2.71871  2.50588  3.65301  5.69558  4.28529     66 e - - -
          2.68618  4.42225  2.77519  2.73123  3.46354  2.40513  3.72494  3.29354  2.67741  2.69355  4.24690  2.90347  2.73739  3.18146  2.89801  2.37887  2.77519  2.98518  4.58477  3.61503
          0.01539  4.57776  5.30010  0.61958  0.77255  0.48576  0.95510
     55   2.24514  5.33515  2.07229  1.70965  4.66214  3.50753  3.77305  4.14672  2.56014  3.63497  4.39307  2.97520  3.95322  2.44036  3.06733  2.78575  2.49617  3.71822  5.77810  4.35634     67 e - - -
          2.68618  4.42225  2.77519  2.73123  3.46354  2.40513  3.72494  3.29354  2.67741  2.69355  4.24690  2.90347  2.73739  3.18146  2.89801  2.37887  2.77519  2.98518  4.58477  3.61503
          0.01539  4.57776  5.30010  0.61958  0.77255  0.48576  0.95510
     56   1.75859  5.29848  2.04573  2.13346  4.62574  3.51758  3.77755  4.09940  2.55218  3.60019  4.36596  2.99384  3.96013  2.89265  2.25608  2.79326  3.07351  3.68336  5.75120  4.34302     68 a - - -
          2.68618  4.42225  2.77519  2.73123  3.46354  2.40513  3.72494  3.29354  2.67741  2.69355  4.24690  2.90347  2.73739  3.18146  2.89801  2.37887  2.77519  2.98518  4.58477  3.61503
          0.01539  4.57776  5.30010  0.61958  0.77255  0.48576  0.95510
     57   2.73076  4.93940  3.12667  2.23019  4.18257  3.55782  3.75632  2.69727  2.22143  3.19834  3.12876  3.08613  3.94716  2.90406  2.31957  2.41090  2.49933  3.27375  5.43717  4.10252     69 k - - -
          2.68618  4.42225  2.77519  2.73123  3.46354  2.40513  3.72494  3.29354  2.67741  2.69355  4.24690  2.90347  2.73739  3.18146  2.89801  2.37887  2.77519  2.98518  4.58477  3.61503
          0.01539  4.57776  5.30010  0.61958  0.77255  0.48576  0.95510
     58   2.23217  4.86236  3.17180  2.61905  4.11270  3.55943  3.79130  2.52782  2.60293  3.14052  3.96420  2.59412  3.08622  2.95509  2.53686  2.10830  2.96147  3.20705  5.40038  4.08023     70 s - - -
          2.68618  4.42225  2.77519  2.73123  3.46354  2.40513  3.72494  3.29354  2.67741  2.69355  4.24690  2.90347  2.73739  3.18146  2.89801  2.37887  2.77519  2.98518  4.58477  3.61503
          0.01539  4.57776  5.30010  0.61958  0.77255  0.48576  0.95510
     59   2.73801  5.18198  2.06162  2.44729  4.50228  3.51210  2.90221  3.96925  2.19004  3.47545  4.23143  2.99044  3.90894  2.81188  2.52928  2.24549  2.96926  2.84050  5.62861  4.23579     71 d - - -
          2.68618  4.42225  2.77519  2.73123  3.46354  2.40513  3.72494  3.29354  2.67741  2.69355  4.24690  2.90347  2.73739  3.18146  2.89801  2.37887  2.77519  2.98518  4.58477  3.61503
          0.01539  4.57776  5.30010  0.61958  0.77255  0.48576  0.95510
     60   2.76305  4.31208  3.99205  3.41339  3.42646  2.67228  4.11384  2.00313  3.29731  1.89032  3.41198  3.71013  4.19725  3.57756  2.45547  3.09997  2.99671  2.13054  4.93264  3.72932     72 l - - -
          2.68618  4.42225  2.77519  2.73123  3.46354  2.40513  3.72494  3.29354  2.67741  2.69355  4.24690  2.90347  2.73739  3.18146  2.89801  2.37887  2.77519  2.98518  4.58477  3.61503
          0.01539  4.57776  5.30010  0.61958  0.77255  0.48576  0.95510
     61   2.36240  5.48762  2.10061  1.48382  4.81041  3.51104  3.84060  4.31133  2.67245  3.78414  4.55069  2.39131  4.00078  2.37094  3.20087  2.86632  3.18407  3.86937  5.92038  4.47166     73 e - - -
          2.68618  4.42225  2.77519  2.73123  3.46354  2.40513  3.72494  3.29354  2.67741  2.69355  4.24690  2.90347  2.73739  3.18146  2.89801  2.37887  2.77519  2.98518  4.58477  3.61503
          0.01539  4.57776  5.30010  0.61958  0.77255  0.48576  0.95510
     62   2.39013  4.92649  3.16325  2.29761  4.17209  3.58110  3.78492  3.57781  2.55306  2.25001  4.00898  3.12507  2.36184  2.94146  2.28103  2.80184  2.99189  3.26287  5.43376  4.11328     74 l - - -
          2.68618  4.42225  2.77519  2.73123  3.46354  2.40513  3.72494  3.29354  2.67741  2.69355  4.24690  2.90347  2.73739  3.18146  2.89801  2.37887  2.77519  2.98518  4.58477  3.61503
          0.01539  4.57776  5.30010  0.61958  0.77255  0.48576  0.95510
     63   2.74691  4.87046  3.15875  2.25481  4.10084  2.65436  3.79977  2.40937  2.29634  3.12762  3.95828  3.13440  3.97658  2.96869  3.05366  2.80229  2.00910  3.19283  5.39474  4.07867     75 t - - -
          2.68618  4.42225  2.77519  2.73123  3.46354  2.40513  3.72494  3.29354  2.67741  2.69355  4.24690  2.90347  2.73739  3.18146  2.89801  2.37887  2.77519  2.98518  4.58477  3.61503
          0.01539  4.57776  5.30010  0.61958  0.77255  0.48576  0.95510
     64   2.22331  4.56473  3.44473  2.88116  3.72738  3.65856  3.90031  2.32745  2.13234  2.78624  2.84591  3.32861  2.98782  3.16758  3.23094  2.89246  2.53543  2.84055  5.13626  3.88008     76 k - - -
          2.68618  4.42225  2.77519  2.73123  3.46354  2.40513  3.72494  3.29354  2.67741  2.69355  4.24690  2.90347  2.73739  3.18146  2.89801  2.37887  2.77519  2.98518  4.58477  3.61503
          0.01539  4.57776  5.30010  0.61958  0.77255  0.48576  0.95510
     65   1.76161  5.05962  2.51363  2.54807  4.49316  3.48639  3.83059  3.94600  2.62633  3.49527  4.27526  2.47787  3.95269  2.95998  3.10946  2.30664  2.13541  3.53875  5.68189  4.30940     77 a - - -
          2.68618  4.42225  2.77519  2.73123  3.46354  2.40513  3.72494  3.29354  2.67741  2.69355  4.24690  2.90347  2.73739  3.18146  2.89801  2.37887  2.77519  2.98518  4.58477  3.61503
          0.01539  4.57776  5.30010  0.61958  0.77255  0.48576  0.95510
     66   2.15475  5.27528  2.43359  2.43505  4.61675  3.50482  3.76625  4.09547  2.54553  3.59299  4.35222  2.16187  3.94429  2.28131  3.04610  2.02748  3.04829  3.67154  5.74182  4.33024     78 s - - -
          2.68618  4.42225  2.77519  2.73123  3.46354  2.40513  3.72494  3.29354  2.67741  2.69355  4.24690  2.90347  2.73739  3.18146  2.89801  2.37887  2.77519  2.98518  4.58477  3.61503
          0.01539  4.57776  5.30010  0.61958  0.77255  0.48576  0.95510
     67   2.72420  4.42582  2.83120  3.06440  2.77630  3.70996  3.96667  2.32427  3.01765  2.63513  3.53104  3.46089  4.09009  3.31513  3.36317  2.52717  1.98051  2.69481  5.00447  2.95394     79 t - - -
          2.68618  4.42225  2.77519  2.73123  3.46354  2.40513  3.72494  3.29354  2.67741  2.69355  4.24690  2.90347  2.73739  3.18146  2.89801  2.37887  2.77519  2.98518  4.58477  3.61503
          0.01539  4.57776  5.30010  0.61958  0.77255  0.48576  0.95510
     68   2.79052  5.12671  3.12052  2.54808  4.43005  3.57620  2.58484  2.92395  1.90936  3.39932  4.18453  3.07161  3.96238  2.40922  2.44234  2.78458  2.38870  3.49610  5.57099  4.22323     80 k - - -
          2.68618  4.42225  2.77519  2.73123  3.46354  2.40513  3.72494  3.29354  2.67741  2.69355  4.24690  2.90347  2.73739  3.18146  2.89801  2.37887  2.77519  2.98518  4.58477  3.61503
          0.01539  4.57776  5.30010  0.61958  0.77255  0.48576  0.95510
     69   2.82251  5.09645  3.08021  2.59325  4.43315  2.13640  2.06046  3.86871  2.13941  3.42369  4.22466  3.10946  3.99737  2.94482  2.93865  2.83059  2.35120  3.50440  5.60953  4.26742     81 h - - -
          2.68618  4.42225  2.77519  2.73123  3.46354  2.40513  3.72494  3.29354  2.67741  2.69355  4.24690  2.90347  2.73739  3.18146  2.89801  2.37887  2.77519  2.98518  4.58477  3.61503
          0.01539  4.57776  5.30010  0.61958  0.77255  0.48576  0.95510
     70   3.64735  4.87620  5.58367  5.04329  3.53889  5.09072  5.52550  1.49487  4.92567  0.87800  3.29394  5.22391  5.22891  4.96336  4.97296  4.48263  3.87801  1.81412  5.68849  4.64157     82 l - - -
          2.68618  4.42225  2.77519  2.73123  3.46354  2.40513  3.72494  3.29354  2.67741  2.69355  4.24690  2.90347  2.73739  3.18146  2.89801  2.37887  2.77519  2.98518  4.58477  3.61503
          0.01539  4.57776  5.30010  0.61958  0.77255  0.48576  0.95510
     71   2.73344  5.21923  2.55934  2.42663  4.55544  3.50167  3.69581  4.03419  2.14076  3.52097  4.26505  2.31976  2.99806  2.79660  2.54236  2.34151  2.40128  3.60570  5.65854  4.25370     83 k - - -
          2.68324  4.42311  2.77480  2.73149  3.46239  2.40442  3.72581  3.29440  2.67792  2.69441  4.24503  2.90389  2.73765  3.18138  2.89887  2.37889  2.77606  2.98604  4.58563  3.61444
          0.76631  1.09626  1.60366  2.15738  0.12288  0.48576  0.95510
     72   2.73755  4.41215  3.65905  3.10555  2.67375  3.72165  3.96446  2.81686  3.02586  1.63805  3.41822  3.48832  2.85338  2.57566  3.34852  2.98469  2.97098  2.64860  4.92502  3.66053    103 l - - -
          2.68618  4.42225  2.77519  2.73123  3.46354  2.40513  3.72494  3.29354  2.67741  2.69355  4.24690  2.90347  2.73739  3.18146  2.89801  2.37887  2.77519  2.98518  4.58477  3.61503
          0.14297  4.35939  2.11662  0.61958  0.77255  0.79518  0.60057
     73   2.18090  4.58896  3.24352  2.71104  3.83762  3.49690  3.78689  3.19254  2.17317  2.09835  3.74325  3.16831  3.92181  3.00610  2.99694  2.30598  2.89263  2.92081  5.19213  3.92024    104 l - - -
          2.68618  4.42225  2.77519  2.73123  3.46354  2.40513  3.72494  3.29354  2.67741  2.69355  4.24690  2.90347  2.73739  3.18146  2.89801  2.37887  2.77519  2.98518  4.58477  3.61503
          0.02168  4.23810  4.96044  0.61958  0.77255  0.91258  0.51331
     74   2.66125  4.68142  2.53624  2.59518  3.77522  3.50104  3.73270  3.25937  2.61543  2.37219  3.77167  3.08854  2.50673  2.94910  3.05004  2.74710  2.89776  2.98596  5.15262  2.81626    105 l - - -
          2.68618  4.42225  2.77519  2.73123  3.46354  2.40513  3.72494  3.29354  2.67741  2.69355  4.24690  2.90347  2.73739  3.18146  2.89801  2.37887  2.77519  2.98518  4.58477  3.61503
          0.02168  4.23810  4.96044  0.61958  0.77255  0.91258  0.51331
     75   1.52553  4.28118  3.67372  3.28539  4.31508  3.10441  4.30033  3.67868  3.27846  3.39695  4.23005  3.44356  3.82677  3.57033  3.60155  1.86870  1.59236  3.18866  5.67360  4.46369    106 a - - -
          2.68618  4.42225  2.77519  2.73123  3.46354  2.40513  3.72494  3.29354  2.67741  2.69355  4.24690  2.90347  2.73739  3.18146  2.89801  2.37887  2.77519  2.98518  4.58477  3.61503
          0.02168  4.23810  4.96044  0.61958  0.77255  0.91258  0.51331
     76   2.75963  5.09711  1.71436  2.37020  4.59323  3.32314  3.82256  4.07224  2.71113  3.61291  4.41459  2.90973  2.55790  2.97186  3.22669  1.86528  3.06310  3.63601  5.78802  4.37773    107 d - - -
          2.68618  4.42225  2.77519  2.73123  3.46354  2.40513  3.72494  3.29354  2.67741  2.69355  4.24690  2.90347  2.73739  3.18146  2.89801  2.37887  2.77519  2.98518  4.58477  3.61503
          0.02168  4.23810  4.96044  0.61958  0.77255  0.91258  0.51331
     77   2.64358  4.85660  2.07939  2.46948  4.22654  3.38419  3.74112  3.63878  2.57007  3.24715  4.05984  2.98361  2.73601  2.89408  3.04258  2.23396  2.91451  2.52292  5.47984  4.13101    108 d - - -
          2.68618  4.42225  2.77519  2.73123  3.46354  2.40513  3.72494  3.29354  2.67741  2.69355  4.24690  2.90347  2.73739  3.18146  2.89801  2.37887  2.77519  2.98518  4.58477  3.61503
          0.02168  4.23810  4.96044  0.61958  0.77255  0.91258  0.51331
     78   1.97303  4.86112  2.98590  2.50519  4.24487  3.40933  3.72149  3.66124  2.07391  3.24961  4.05789  2.44310  3.86223  2.86814  2.91138  2.68126  2.33064  3.30010  5.46486  4.13137    109 a - - -
          2.68618  4.42225  2.77519  2.73123  3.46354  2.40513  3.72494  3.29354  2.67741  2.69355  4.24690  2.90347  2.73739  3.18146  2.89801  2.37887  2.77519  2.98518  4.58477  3.61503
          0.02168  4.23810  4.96044  0.61958  0.77255  0.91258  0.51331
     79   2.15233  4.29155  3.61605  3.07150  3.45400  3.58042  3.93582  2.76587  3.01072  2.53179  3.44818  3.42775  2.81541  3.30880  3.33166  2.86351  2.86742  1.92216  4.92709  2.77634    110 v - - -
          2.68618  4.42225  2.77519  2.73123  3.46354  2.40513  3.72494  3.29354  2.67741  2.69355  4.24690  2.90347  2.73739  3.18146  2.89801  2.37887  2.77519  2.98518  4.58477  3.61503
          0.02168  4.23810  4.96044  0.61958  0.77255  0.91258  0.51331
     80   2.00851  4.96968  2.84260  2.03478  4.27875  3.41351  2.72827  3.71863  2.48847  3.28859  4.09120  2.94688  3.85879  2.83771  2.95429  2.26258  2.93484  3.35783  5.49495  4.13358    111 a - - -
          2.68618  4.42225  2.77519  2.73123  3.46354  2.40513  3.72494  3.29354  2.67741  2.69355  4.24690  2.90347  2.73739  3.18146  2.89801  2.37887  2.77519  2.98518  4.58477  3.61503
          0.02168  4.23810  4.96044  0.61958  0.77255  0.91258  0.51331
     81   2.91086  4.45338  4.07906  3.48809  3.33975  3.96118  4.20386  2.05894  3.18897  1.33019  3.24827  3.80762  4.30000  3.59359  2.48173  3.25876  3.13927  2.42836  5.02359  3.83633    112 l - - -
          2.68618  4.42225  2.77519  2.73123  3.46354  2.40513  3.72494  3.29354  2.67741  2.69355  4.24690  2.90347  2.73739  3.18146  2.89801  2.37887  2.77519  2.98518  4.58477  3.61503
          0.02168  4.23810  4.96044  0.61958  0.77255  0.91258  0.51331
     82   2.72516  4.68977  3.20543  2.70046  3.79146  3.55158  2.37380  3.25732  2.54953  2.90891  3.79554  3.16709  3.96132  2.36268  2.90873  2.82614  2.96042  2.03005  5.15782  3.83607    113 v - - -
          2.68618  4.42225  2.77519  2.73123  3.46354  2.40513  3.72494  3.29354  2.67741  2.69355  4.24690  2.90347  2.73739  3.18146  2.89801  2.37887  2.77519  2.98518  4.58477  3.61503
          0.02168  4.23810  4.96044  0.61958  0.77255  0.66893  0.71796
     83   2.29859  4.49341  3.51578  2.94355  3.54184  3.65361  3.85948  2.99594  2.77200  2.23421  3.59013  3.35598  4.03717  3.17182  2.22764  2.90921  2.95107  2.77026  4.98401  2.25997    114 r - - -
          2.68618  4.42225  2.77519  2.73123  3.46354  2.40513  3.72494  3.29354  2.67741  2.69355  4.24690  2.90347  2.73739  3.18146  2.89801  2.37887  2.77519  2.98518  4.58477  3.61503
          0.01918  4.35939  5.08174  0.61958  0.77255  0.79518  0.60057
     84   2.68016  5.01210  2.46988  2.43291  4.29922  3.46365  3.67123  3.73933  2.43181  3.29409  4.07971  2.96625  3.86551  2.35404  2.42411  2.32215  2.91329  2.43326  5.48920  4.12383    115 s - - -
          2.68618  4.42225  2.77519  2.73123  3.46354  2.40513  3.72494  3.29354  2.67741  2.69355  4.24690  2.90347  2.73739  3.18146  2.89801  2.37887  2.77519  2.98518  4.58477  3.61503
          0.01918  4.35939  5.08174  0.61958  0.77255  0.48814  0.95131
     85   2.71340  4.86690  3.10112  2.58728  4.13125  2.16937  2.87643  2.76267  2.59675  3.16385  3.98635  2.52577  3.94204  2.94545  3.04940  2.22099  2.95831  3.22831  5.41395  4.08671    116 g - - -
          2.68618  4.42225  2.77519  2.73123  3.46354  2.40513  3.72494  3.29354  2.67741  2.69355  4.24690  2.90347  2.73739  3.18146  2.89801  2.37887  2.77519  2.98518  4.58477  3.61503
          0.01667  4.49811  5.22046  0.61958  0.77255  0.61813  0.77426
     86   2.70955  4.68089  2.67413  2.71598  2.91311  2.14912  3.83137  3.25898  2.72209  2.31654  3.78517  3.19762  2.94313  3.05031  3.14993  2.81833  2.94834  2.99017  5.23109  3.93832    117 g - - -
          2.68618  4.42225  2.77519  2.73123  3.46354  2.40513  3.72494  3.29354  2.67741  2.69355  4.24690  2.90347  2.73739  3.18146  2.89801  2.37887  2.77519  2.98518  4.58477  3.61503
          0.01667  4.49811  5.22046  0.61958  0.77255  0.61813  0.77426
     87   2.70470  4.85770  2.57279  2.13299  4.08460  3.53855  3.75346  2.76878  2.57046  2.35318  3.93471  3.08255  3.93262  2.91539  3.02874  2.35641  2.51634  3.17618  5.37274  4.04766    118 e - - -
          2.68618  4.42225  2.77519  2.73123  3.46354  2.40513  3.72494  3.29354  2.67741  2.69355  4.24690  2.90347  2.73739  3.18146  2.89801  2.37887  2.77519  2.98518  4.58477  3.61503
          0.01667  4.49811  5.22046  0.61958  0.77255  0.61813  0.77426
     88   2.69726  4.52919  3.42212  2.86120  3.69118  3.62945  3.87635  2.51249  2.82245  2.14350  3.63171  3.30597  2.77661  2.57016  3.21148  2.44989  2.45232  2.81351  5.10239  3.84758    119 l - - -
          2.68618  4.42225  2.77519  2.73123  3.46354  2.40513  3.72494  3.29354  2.67741  2.69355  4.24690  2.90347  2.73739  3.18146  2.89801  2.37887  2.77519  2.98518  4.58477  3.61503
          0.01667  4.49811  5.22046  0.61958  0.77255  0.61813  0.77426
     89   2.70270  4.73627  3.20867  2.10784  3.93307  3.56918  3.79090  3.32530  2.64225  2.97583  2.92964  3.15266  2.96875  2.98523  3.07831  2.78887  2.05275  3.04473  5.27109  3.05586    120 t - - -
          2.68618  4.42225  2.77519  2.73123  3.46354  2.40513  3.72494  3.29354  2.67741  2.69355  4.24690  2.90347  2.73739  3.18146  2.89801  2.37887  2.77519  2.98518  4.58477  3.61503
          0.01667  4.49811  5.22046  0.61958  0.77255  0.61813  0.77426
     90   2.76502  5.18770  2.96705  2.46142  4.53737  2.73297  3.71681  3.99912  2.42934  3.50048  4.26517  2.04532  3.92058  2.41433  2.19681  2.31025  3.00003  3.58941  5.64598  4.26503    121 n - - -
          2.68618  4.42225  2.77519  2.73123  3.46354  2.40513  3.72494  3.29354  2.67741  2.69355  4.24690  2.90347  2.73739  3.18146  2.89801  2.37887  2.77519  2.98518  4.58477  3.61503
          0.01667  4.49811  5.22046  0.61958  0.77255  0.41109  1.08746
     91   2.72321  4.68708  3.30180  2.74223  3.86802  3.61468  3.83868  3.25275  2.71974  2.46130  3.77664  2.65258  2.68479  2.59647  3.14391  2.83530  2.37056  2.56492  5.23267  2.97591    122 t - - -
          2.68618  4.42225  2.77519  2.73123  3.46354  2.40513  3.72494  3.29354  2.67741  2.69355  4.24690  2.90347  2.73739  3.18146  2.89801  2.37887  2.77519  2.98518  4.58477  3.61503
          0.01539  4.57776  5.30010  0.61958  0.77255  0.48576  0.95510
     92   3.38730  6.00744  1.00172  2.42583  5.32492  3.54465  4.18769  4.93685  3.30826  4.40278  5.28872  1.40049  4.21933  3.37080  3.96615  3.24499  3.70753  4.46289  6.51211  4.94855    123 d - - -
          2.68618  4.42225  2.77519  2.73123  3.46354  2.40513  3.72494  3.29354  2.67741  2.69355  4.24690  2.90347  2.73739  3.18146  2.89801  2.37887  2.77519  2.98518  4.58477  3.61503
          0.01539  4.57776  5.30010  0.61958  0.77255  0.48576  0.95510
     93   3.09715  5.13939  3.19094  3.07005  4.93085  0.69495  4.42767  4.50271  3.25811  4.06347  4.94363  3.50674  4.27657  2.32054  3.60508  3.17169  3.50414  4.01988  6.11876  4.84857    124 g - - -
          2.68618  4.42225  2.77519  2.73123  3.46354  2.40513  3.72494  3.29354  2.67741  2.69355  4.24690  2.90347  2.73739  3.18146  2.89801  2.37887  2.77519  2.98518  4.58477  3.61503
          0.01539  4.57776  5.30010  0.61958  0.77255  0.48576  0.95510
     94   3.53004  5.45056  3.39754  3.37819  4.95387  3.84727  4.77328  4.88900  3.78183  4.45407  5.44722  0.35058  4.55052  4.09484  4.12168  3.59769  3.96034  4.42805  6.16129  4.88800    125 N - - -
          2.68618  4.42225  2.77519  2.73123  3.46354  2.40513  3.72494  3.29354  2.67741  2.69355  4.24690  2.90347  2.73739  3.18146  2.89801  2.37887  2.77519  2.98518  4.58477  3.61503
          0.01539  4.57776  5.30010  0.61958  0.77255  0.48576  0.95510
     95   2.91683  5.41630  2.04572  2.42814  4.74768  3.51874  3.83707  4.23370  2.19137  3.72393  4.49701  1.54649  4.00038  2.95886  3.15678  2.86046  2.49207  3.80670  5.86960  4.44089    126 n - - -
          2.68618  4.42225  2.77519  2.73123  3.46354  2.40513  3.72494  3.29354  2.67741  2.69355  4.24690  2.90347  2.73739  3.18146  2.89801  2.37887  2.77519  2.98518  4.58477  3.61503
          0.01539  4.57776  5.30010  0.61958  0.77255  0.48576  0.95510
     96   3.43204  4.84229  5.07549  4.80802  4.19362  4.43326  5.53245  2.28820  4.69747  2.78418  4.09158  4.87971  4.99055  5.02790  4.84030  4.02271  3.79747  0.43698  6.07558  4.83800    127 V - - -
          2.68618  4.42225  2.77519  2.73123  3.46354  2.40513  3.72494  3.29354  2.67741  2.69355  4.24690  2.90347  2.73739  3.18146  2.89801  2.37887  2.77519  2.98518  4.58477  3.61503
          0.01539  4.57776  5.30010  0.61958  0.77255  0.48576  0.95510
     97   3.14900  5.68524  1.27563  2.42359  5.07625  3.51165  4.04502  4.60758  3.02572  4.09017  4.90937  1.74473  4.11730  3.19966  3.61038  2.02182  3.44496  4.14621  6.23746  4.73973    128 d - - -
          2.68618  4.42225  2.77519  2.73123  3.46354  2.40513  3.72494  3.29354  2.67741  2.69355  4.24690  2.90347  2.73739  3.18146  2.89801  2.37887  2.77519  2.98518  4.58477  3.61503
          0.01539  4.57776  5.30010  0.61958  0.77255  0.48576  0.95510
     98   3.42450  4.68005  5.39381  4.84826  3.62821  4.83785  5.29247  1.51828  4.72518  1.64985  2.47150  4.97321  5.06216  4.83871  4.79296  4.20721  3.66226  1.14930  5.60849  4.49091    129 v - - -
          2.68618  4.42225  2.77519  2.73123  3.46354  2.40513  3.72494  3.29354  2.67741  2.69355  4.24690  2.90347  2.73739  3.18146  2.89801  2.37887  2.77519  2.98518  4.58477  3.61503
          0.01539  4.57776  5.30010  0.61958  0.77255  0.48576  0.95510
     99   3.46361  6.18433  0.77816  1.56819  5.45316  3.55240  4.20036  5.04113  3.35522  4.48943  5.39281  3.00141  4.23671  3.38399  4.04802  3.29092  3.77818  4.56910  6.61890  5.02837    130 d - - -
          2.68618  4.42225  2.77519  2.73123  3.46354  2.40513  3.72494  3.29354  2.67741  2.69355  4.24690  2.90347  2.73739  3.18146  2.89801  2.37887  2.77519  2.98518  4.58477  3.61503
          0.01539  4.57776  5.30010  0.61958  0.77255  0.48576  0.95510
    100   2.90545  5.32815  3.08892  1.63301  4.69825  3.61713  3.76342  4.14386  2.06487  3.61049  4.38497  3.09286  4.01871  2.87316  1.82434  2.37232  3.12451  3.73726  5.71821  4.37107    131 e - - -
          2.68618  4.42225  2.77519  2.73123  3.46354  2.40513  3.72494  3.29354  2.67741  2.69355  4.24690  2.90347  2.73739  3.18146  2.89801  2.37887  2.77519  2.98518  4.58477  3.61503
          0.01539  4.57776  5.30010  0.61958  0.77255  0.48576  0.95510
    101   3.80807  5.88945  3.06516  0.33560  5.36623  3.91801  4.64300  4.99313  3.64126  4.50716  5.51314  3.61670  4.57179  3.88307  4.08508  3.74726  4.13705  4.62126  6.38143  5.19678    132 E - - -
          2.68618  4.42225  2.77519  2.73123  3.46354  2.40513  3.72494  3.29354  2.67741  2.69355  4.24690  2.90347  2.73739  3.18146  2.89801  2.37887  2.77519  2.98518  4.58477  3.61503
          0.01539  4.57776  5.30010  0.61958  0.77255  0.48576  0.95510
    102   2.73432  4.69885  3.31859  2.75483  3.88802  2.55432  3.84278  3.26898  2.36284  2.93501  2.48899  3.23263  4.00910  3.05761  2.57036  2.84561  2.36736  2.51353  5.24552  3.96573    133 k - - -
          2.68618  4.42225  2.77519  2.73123  3.46354  2.40513  3.72494  3.29354  2.67741  2.69355  4.24690  2.90347  2.73739  3.18146  2.89801  2.37887  2.77519  2.98518  4.58477  3.61503
          0.01539  4.57776  5.30010  0.61958  0.77255  0.48576  0.95510
    103   2.30427  4.40142  3.73684  3.16929  3.54925  3.74127  4.02791  2.83039  2.53489  2.60828  2.46413  3.53949  4.12844  3.39826  3.41724  3.00272  2.15221  1.90784  5.01743  3.79476    134 v - - -
          2.68618  4.42225  2.77519  2.73123  3.46354  2.40513  3.72494  3.29354  2.67741  2.69355  4.24690  2.90347  2.73739  3.18146  2.89801  2.37887  2.77519  2.98518  4.58477  3.61503
          0.01539  4.57776  5.30010  0.61958  0.77255  0.48576  0.95510
    104   2.36765  5.25267  2.93216  2.15867  4.58689  3.51100  3.72085  4.06421  2.14290  3.55183  4.30218  2.05510  3.92162  2.39621  2.94843  2.23576  3.00322  3.63871  5.69036  4.28578    135 n - - -
          2.68618  4.42225  2.77519  2.73123  3.46354  2.40513  3.72494  3.29354  2.67741  2.69355  4.24690  2.90347  2.73739  3.18146  2.89801  2.37887  2.77519  2.98518  4.58477  3.61503
          0.01539  4.57776  5.30010  0.61958  0.77255  0.48576  0.95510
    105   2.21237  4.30458  4.24719  3.66334  2.59593  3.92779  4.22314  2.64489  3.54486  1.53073  2.32131  3.89227  4.28335  2.89510  3.73428  3.21487  3.05675  2.51017  4.89394  3.71114    136 l - - -
          2.68618  4.42225  2.77519  2.73123  3.46354  2.40513  3.72494  3.29354  2.67741  2.69355  4.24690  2.90347  2.73739  3.18146  2.89801  2.37887  2.77519  2.98518  4.58477  3.61503
          0.01539  4.57776  5.30010  0.61958  0.77255  0.48576  0.95510
    106   1.15937  4.50733  4.60779  4.09755  3.82051  4.13149  4.79804  1.76021  4.00046  2.57111  3.70107  4.27947  4.59452  4.25961  4.21984  3.49948  3.32749  1.74364  5.52433  4.32280    137 a - - -
          2.68618  4.42225  2.77519  2.73123  3.46354  2.40513  3.72494  3.29354  2.67741  2.69355  4.24690  2.90347  2.73739  3.18146  2.89801  2.37887  2.77519  2.98518  4.58477  3.61503
          0.01539  4.57776  5.30010  0.61958  0.77255  0.48576  0.95510
    107   2.76668  5.25581  2.06827  2.12078  4.58983  3.50923  3.71693  4.06876  1.99761  3.55397  3.21577  2.97872  3.91847  2.13768  2.94629  2.72870  2.99947  3.64108  5.69073  4.28433    138 k - - -
          2.68618  4.42225  2.77519  2.73123  3.46354  2.40513  3.72494  3.29354  2.67741  2.69355  4.24690  2.90347  2.73739  3.18146  2.89801  2.37887  2.77519  2.98518  4.58477  3.61503
          0.01539  4.57776  5.30010  0.61958  0.77255  0.48576  0.95510
    108   1.90524  4.74211  3.35007  2.91049  4.51550  3.39909  4.10871  3.94758  2.95650  3.55899  4.35856  1.73495  3.99405  3.28174  3.38819  2.17471  1.86555  3.48929  5.77776  4.47513    139 n - - -
          2.68618  4.42225  2.77519  2.73123  3.46354  2.40513  3.72494  3.29354  2.67741  2.69355  4.24690  2.90347  2.73739  3.18146  2.89801  2.37887  2.77519  2.98518  4.58477  3.61503
          0.01539  4.57776  5.30010  0.61958  0.77255  0.48576  0.95510
    109   2.73609  4.96970  3.11042  2.65894  4.52573  2.45703  3.91035  3.97406  2.69235  3.53399  4.32044  3.14995  3.97648  1.66068  3.14469  1.92489  2.49092  3.54864  5.72124  4.37273    140 q - - -
          2.68618  4.42225  2.77519  2.73123  3.46354  2.40513  3.72494  3.29354  2.67741  2.69355  4.24690  2.90347  2.73739  3.18146  2.89801  2.37887  2.77519  2.98518  4.58477  3.61503
          0.01539  4.57776  5.30010  0.61958  0.77255  0.48576  0.95510
    110   3.82041  5.04469  5.70089  5.12400  3.33886  5.20163  5.50753  1.62714  4.98599  0.75343  2.29034  5.33251  5.25181  4.89980  4.96533  4.58610  4.02726  2.58456  5.55231  4.58730    141 l - - -
          2.68618  4.42225  2.77519  2.73123  3.46354  2.40513  3.72494  3.29354  2.67741  2.69355  4.24690  2.90347  2.73739  3.18146  2.89801  2.37887  2.77519  2.98518  4.58477  3.61503
          0.01539  4.57776  5.30010  0.61958  0.77255  0.48576  0.95510
    111   2.84963  5.14944  3.14669  2.59901  4.45209  3.61264  3.76792  3.87820  1.99567  3.41494  2.46403  2.58571  4.00571  1.73288  2.80503  2.84718  3.07149  3.52158  5.58690  4.25575    142 q - - -
          2.68618  4.42225  2.77519  2.73123  3.46354  2.40513  3.72494  3.29354  2.67741  2.69355  4.24690  2.90347  2.73739  3.18146  2.89801  2.37887  2.77519  2.98518  4.58477  3.61503
          0.01539  4.57776  5.30010  0.61958  0.77255  0.48576  0.95510
    112   4.56436  5.54968  5.40238  5.29678  1.47513  5.08175  3.79630  4.14178  5.09026  3.31560  4.68064  4.64887  5.35020  4.80531  4.93597  4.49457  4.76730  4.10018  3.87753  0.57182    143 Y - - -
          2.68618  4.42225  2.77519  2.73123  3.46354  2.40513  3.72494  3.29354  2.67741  2.69355  4.24690  2.90347  2.73739  3.18146  2.89801  2.37887  2.77519  2.98518  4.58477  3.61503
          0.01539  4.57776  5.30010  0.61958  0.77255  0.48576  0.95510
    113   2.91807  5.35057  3.02773  2.55106  4.70320  3.60808  2.80952  4.16183  2.04474  3.63041  4.40685  1.97303  4.02224  1.72778  2.79053  2.87810  3.14003  3.75457  5.73838  4.37975    144 q - - -
          2.68618  4.42225  2.77519  2.73123  3.46354  2.40513  3.72494  3.29354  2.67741  2.69355  4.24690  2.90347  2.73739  3.18146  2.89801  2.37887  2.77519  2.98518  4.58477  3.61503
          0.01539  4.57776  5.30010  0.61958  0.77255  0.48576  0.95510
    114   2.04998  4.34440  3.85347  3.28978  3.50609  3.72467  4.07847  2.82685  3.21524  2.18891  2.07788  3.61211  4.13623  3.49376  3.50644  2.44856  2.30896  2.61365  4.98731  3.77544    145 a - - -
          2.68618  4.42225  2.77519  2.73123  3.46354  2.40513  3.72494  3.29354  2.67741  2.69355  4.24690  2.90347  2.73739  3.18146  2.89801  2.37887  2.77519  2.98518  4.58477  3.61503
          0.01539  4.57776  5.30010  0.61958  0.77255  0.48576  0.95510
    115   2.73194  4.69813  2.51546  2.74801  3.89325  2.53458  3.85898  3.27367  2.74649  1.95024  2.91274  3.22817  4.00860  3.07675  3.17236  2.39689  2.97024  3.00561  5.25969  3.97578    146 l - - -
          2.68618  4.42225  2.77519  2.73123  3.46354  2.40513  3.72494  3.29354  2.67741  2.69355  4.24690  2.90347  2.73739  3.18146  2.89801  2.37887  2.77519  2.98518  4.58477  3.61503
          0.01539  4.57776  5.30010  0.61958  0.77255  0.48576  0.95510
    116   3.08777  4.42254  4.94415  4.36759  3.49558  4.35375  4.73677  1.56303  4.21524  1.88349  2.24528  4.46377  4.66832  4.37452  4.29610  3.68274  2.52032  1.54709  5.21587  4.05147    147 v - - -
          2.68618  4.42225  2.77519  2.73123  3.46354  2.40513  3.72494  3.29354  2.67741  2.69355  4.24690  2.90347  2.73739  3.18146  2.89801  2.37887  2.77519  2.98518  4.58477  3.61503
          0.01539  4.57776  5.30010  0.61958  0.77255  0.48576  0.95510
    117   3.04391  5.52365  2.62736  1.14059  4.90268  3.52042  3.96287  4.40267  2.84589  3.89929  4.70078  2.33813  4.07422  3.10514  3.37176  1.96183  3.32026  3.96592  6.04928  4.60019    148 e - - -
          2.68618  4.42225  2.77519  2.73123  3.46354  2.40513  3.72494  3.29354  2.67741  2.69355  4.24690  2.90347  2.73739  3.18146  2.89801  2.37887  2.77519  2.98518  4.58477  3.61503
          0.01539  4.57776  5.30010  0.61958  0.77255  0.48576  0.95510
    118   1.91586  4.25795  4.15263  3.57055  2.72266  3.85515  4.15943  2.62992  3.45435  1.90049  3.34687  3.80897  4.22496  3.69280  2.85639  3.14019  2.99665  1.84105  4.87613  3.68005    149 v - - -
          2.68618  4.42225  2.77519  2.73123  3.46354  2.40513  3.72494  3.29354  2.67741  2.69355  4.24690  2.90347  2.73739  3.18146  2.89801  2.37887  2.77519  2.98518  4.58477  3.61503
          0.01539  4.57776  5.30010  0.61958  0.77255  0.48576  0.95510
    119   2.41953  4.45103  4.07863  3.50866  3.41705  3.94916  4.23356  2.72068  3.37675  1.33051  2.19945  3.82219  4.30726  2.73728  3.62821  3.23139  3.13016  2.61600  5.03241  3.85203    150 l - - -
          2.68618  4.42225  2.77519  2.73123  3.46354  2.40513  3.72494  3.29354  2.67741  2.69355  4.24690  2.90347  2.73739  3.18146  2.89801  2.37887  2.77519  2.98518  4.58477  3.61503
          0.01539  4.57776  5.30010  0.61958  0.77255  0.48576  0.95510
    120   2.36175  5.15700  3.03074  2.47917  4.48731  3.52453  3.71774  3.94560  2.13604  3.45963  4.22290  2.28244  3.92232  2.82799  2.26601  2.34144  2.39160  3.54422  5.61735  4.23745    151 k - - -
          2.68618  4.42225  2.77519  2.73123  3.46354  2.40513  3.72494  3.29354  2.67741  2.69355  4.24690  2.90347  2.73739  3.18146  2.89801  2.37887  2.77519  2.98518  4.58477  3.61503
          0.01539  4.57776  5.30010  0.61958  0.77255  0.48576  0.95510
    121   2.25424  5.18452  3.01534  2.49776  4.50785  2.13285  2.88395  3.96147  2.12789  3.47803  4.25018  3.03313  3.94929  2.20765  2.90649  2.76870  3.01990  3.56806  5.63678  4.26342    152 k - - -
          2.68618  4.42225  2.77519  2.73123  3.46354  2.40513  3.72494  3.29354  2.67741  2.69355  4.24690  2.90347  2.73739  3.18146  2.89801  2.37887  2.77519  2.98518  4.58477  3.61503
          0.01539  4.57776  5.30010  0.61958  0.77255  0.48576  0.95510
    122   2.84788  5.27660  3.02852  1.76073  4.61051  3.57628  3.74842  4.07215  1.62804  3.55880  4.32898  3.05183  3.98065  2.38183  2.82874  2.81551  3.07255  3.66785  5.68564  3.04470    153 k - - -
          2.68618  4.42225  2.77519  2.73123  3.46354  2.40513  3.72494  3.29354  2.67741  2.69355  4.24690  2.90347  2.73739  3.18146  2.89801  2.37887  2.77519  2.98518  4.58477  3.61503
          0.01539  4.57776  5.30010  0.61958  0.77255  0.48576  0.95510
    123   3.26101  4.59222  4.96071  4.43439  1.84867  4.37352  4.22246  1.84250  4.25313  1.84773  3.44959  4.38124  4.68339  4.31022  4.27356  3.69914  3.48644  2.71127  4.48793  1.59077    154 y - - -
          2.68618  4.42225  2.77519  2.73123  3.46354  2.40513  3.72494  3.29354  2.67741  2.69355  4.24690  2.90347  2.73739  3.18146  2.89801  2.37887  2.77519  2.98518  4.58477  3.61503
          0.01539  4.57776  5.30010  0.61958  0.77255  0.48576  0.95510
    124   2.40646  5.17592  3.00213  2.46169  4.50628  3.51646  3.71447  3.97036  1.91714  3.47836  4.23701  2.57012  3.91663  2.30375  2.92333  2.33499  2.30524  3.56214  5.63208  4.24401    155 k - - -
          2.68618  4.42225  2.77519  2.73123  3.46354  2.40513  3.72494  3.29354  2.67741  2.69355  4.24690  2.90347  2.73739  3.18146  2.89801  2.37887  2.77519  2.98518  4.58477  3.61503
          0.01539  4.57776  5.30010  0.61958  0.77255  0.48576  0.95510
    125   2.74473  4.88625  3.18594  2.62241  4.11726  2.82668  3.78025  3.52263  2.21752  2.46823  3.09050  3.13006  3.97107  2.94243  2.30280  2.12619  2.97449  3.21485  5.39439  4.07841    156 s - - -
          2.68618  4.42225  2.77519  2.73123  3.46354  2.40513  3.72494  3.29354  2.67741  2.69355  4.24690  2.90347  2.73739  3.18146  2.89801  2.37887  2.77519  2.98518  4.58477  3.61503
          0.01539  4.57776  5.30010  0.61958  0.77255  0.48576  0.95510
    126   3.08982  4.43566  4.91922  4.33462  3.40913  4.32844  4.68728  1.93114  4.17755  1.50915  2.05434  4.43464  4.63693  4.31839  4.25010  3.65275  2.59810  1.69472  5.15058  4.00327    157 l - - -
          2.68618  4.42225  2.77519  2.73123  3.46354  2.40513  3.72494  3.29354  2.67741  2.69355  4.24690  2.90347  2.73739  3.18146  2.89801  2.37887  2.77519  2.98518  4.58477  3.61503
          0.01539  4.57776  5.30010  0.61958  0.77255  0.48576  0.95510
    127   2.93892  5.09136  3.30337  2.75735  4.37394  3.69469  3.83963  3.76772  1.38120  3.34146  2.12432  2.54499  4.09366  2.99178  2.75348  2.96941  3.15944  3.45575  5.54452  4.25741    158 k - - -
          2.68618  4.42225  2.77519  2.73123  3.46354  2.40513  3.72494  3.29354  2.67741  2.69355  4.24690  2.90347  2.73739  3.18146  2.89801  2.37887  2.77519  2.98518  4.58477  3.61503
          0.01539  4.57776  5.30010  0.61958  0.77255  0.48576  0.95510
    128   2.72869  4.88232  2.37911  2.59617  4.11432  3.56227  3.78102  2.81469  2.59762  2.59575  3.96424  2.58250  3.95804  2.94269  3.05583  2.42590  2.12346  3.20701  5.40144  4.07623    159 t - - -
          2.68618  4.42225  2.77519  2.73123  3.46354  2.40513  3.72494  3.29354  2.67741  2.69355  4.24690  2.90347  2.73739  3.18146  2.89801  2.37887  2.77519  2.98518  4.58477  3.61503
          0.01539  4.57776  5.30010  0.61958  0.77255  0.48576  0.95510
    129   1.42627  4.51629  4.76281  4.24885  3.84124  4.27555  4.91195  1.82698  4.14955  2.57062  3.70912  4.41814  4.70156  4.40133  4.35035  3.64321  3.38296  1.26294  5.57600  4.37148    160 v - - -
          2.68618  4.42225  2.77519  2.73123  3.46354  2.40513  3.72494  3.29354  2.67741  2.69355  4.24690  2.90347  2.73739  3.18146  2.89801  2.37887  2.77519  2.98518  4.58477  3.61503
          0.01539  4.57776  5.30010  0.61958  0.77255  0.48576  0.95510
    130   3.71258  4.93640  5.59986  5.08295  3.53855  5.14973  5.58178  0.96589  4.93744  1.14868  3.30542  5.28072  5.28118  5.00184  4.99419  4.56477  3.94663  2.18915  5.71765  4.64423    161 i - - -
          2.68618  4.42225  2.77519  2.73123  3.46354  2.40513  3.72494  3.29354  2.67741  2.69355  4.24690  2.90347  2.73739  3.18146  2.89801  2.37887  2.77519  2.98518  4.58477  3.61503
          0.01539  4.57776  5.30010  0.61958  0.77255  0.48576  0.95510
    131   2.74872  5.16988  3.00494  2.46595  4.49120  2.65791  2.61365  3.95219  2.15221  3.46523  4.22744  3.00576  3.92006  2.40821  2.92325  2.09993  2.55540  3.55006  5.62329  4.23829    162 s - - -
          2.68618  4.42225  2.77519  2.73123  3.46354  2.40513  3.72494  3.29354  2.67741  2.69355  4.24690  2.90347  2.73739  3.18146  2.89801  2.37887  2.77519  2.98518  4.58477  3.61503
          0.10970  4.57776  2.36854  0.61958  0.77255  0.48576  0.95510
    132   2.52660  4.43059  3.81193  3.42739  4.33177  1.55533  4.42498  3.67309  3.43230  3.41818  4.27187  3.60206  3.99918  3.71671  3.75119  1.54299  2.97981  1.96170  5.72017  4.50409    163 s - - -
          2.68618  4.42225  2.77519  2.73123  3.46354  2.40513  3.72494  3.29354  2.67741  2.69355  4.24690  2.90347  2.73739  3.18146  2.89801  2.37887  2.77519  2.98518  4.58477  3.61503
          0.01690  4.48496  5.20730  0.61958  0.77255  0.63748  0.75209
    133   2.75496  5.22647  2.20600  2.40978  4.56208  2.35692  3.70476  4.03704  2.11414  3.52895  4.28442  2.95765  2.73038  2.81254  2.50122  2.71862  2.99019  3.61520  5.67091  4.26827    164 k - - -
          2.68626  4.42233  2.77528  2.73132  3.46362  2.40521  3.72503  3.29362  2.67661  2.69363  4.24698  2.90310  2.73748  3.18155  2.89809  2.37895  2.77528  2.98527  4.58485  3.61511
          0.44385  1.02600        *  0.12425  2.14693  0.00000        *
//
