# Supplementary material for: T346Hunter: A Novel Web-Based Tool for the Prediction of Type III, Type IV and Type VI Secretion Systems in Bacterial Genomes
Source: PLoS One. 2015 Apr 13;10(4):e0119317. doi: 10.1371/journal.pone.0119317 (PMC4395097; doi:10.1371/journal.pone.0119317)
Supplement: S1 Data — (ZIP) [file pone.0119317.s009.zip › T346Hunter_profiles/flgc.hmm]

HMMER3/f [3.1b1 | May 2013]
NAME  flgc
LENG  147
ALPH  amino
RF    no
MM    no
CONS  yes
CS    no
MAP   yes
DATE  Wed Sep  4 10:55:24 2013
NSEQ  8
EFFN  1.214844
CKSUM 3465610218
STATS LOCAL MSV      -10.0355  0.70977
STATS LOCAL VITERBI  -10.8233  0.70977
STATS LOCAL FORWARD   -4.0403  0.70977
HMM          A        C        D        E        F        G        H        I        K        L        M        N        P        Q        R        S        T        V        W        Y   
            m->m     m->i     m->d     i->m     i->i     d->m     d->d
  COMPO   2.38841  4.70899  2.88648  2.64387  3.57645  2.99281  3.86722  2.93262  2.69344  2.58859  3.46937  2.83200  3.25854  3.04059  2.92459  2.58338  2.83838  2.59106  5.18174  3.41985
          2.68628  4.42235  2.77529  2.73133  3.46364  2.40500  3.72504  3.29309  2.67751  2.69365  4.24435  2.90356  2.73718  3.18156  2.89810  2.37897  2.77529  2.98528  4.58487  3.61513
          0.31146  1.61919  2.66552  0.87420  0.53990  0.00000        *
      1   2.63485  4.44091  3.41773  2.93795  3.68238  3.50940  3.93191  2.97887  2.86025  2.70759  1.79164  2.57391  3.98073  3.22376  3.20133  2.82570  2.42299  2.74151  5.12454  3.87354      5 m - - -
          2.68618  4.42225  2.77519  2.73123  3.46354  2.40513  3.72494  3.29354  2.67741  2.69355  4.24690  2.90347  2.73739  3.18146  2.89801  2.37887  2.77519  2.98518  4.58477  3.61503
          0.02173  4.23553  4.95788  0.61958  0.77255  0.43630  1.03966
      2   2.41280  4.88543  3.00726  2.46414  4.16714  2.94067  3.67562  3.59332  2.46087  3.17887  3.30644  2.60623  3.85326  2.18488  2.92645  2.45880  2.57280  3.24885  5.40370  4.05795      6 q - - -
          2.68618  4.42225  2.77519  2.73123  3.46354  2.40513  3.72494  3.29354  2.67741  2.69355  4.24690  2.90347  2.73739  3.18146  2.89801  2.37887  2.77519  2.98518  4.58477  3.61503
          0.02035  4.30058  5.02293  0.61958  0.77255  0.48576  0.95510
      3   2.51271  4.41642  4.59046  4.02074  2.46227  4.17591  4.50054  2.33390  3.89234  1.13488  3.12601  4.21023  4.49093  4.05763  4.03192  3.49471  3.24816  2.07428  5.00313  3.82754      7 l - - -
          2.68618  4.42225  2.77519  2.73123  3.46354  2.40513  3.72494  3.29354  2.67741  2.69355  4.24690  2.90347  2.73739  3.18146  2.89801  2.37887  2.77519  2.98518  4.58477  3.61503
          0.02035  4.30058  5.02293  0.61958  0.77255  0.48576  0.95510
      4   3.59235  4.87952  5.08075  4.61165  1.30695  4.69930  4.47512  2.55975  4.45132  1.11720  3.14966  4.66266  4.91019  4.46562  4.49247  4.08168  3.81567  2.71166  4.63707  3.12323      8 l - - -
          2.68618  4.42225  2.77519  2.73123  3.46354  2.40513  3.72494  3.29354  2.67741  2.69355  4.24690  2.90347  2.73739  3.18146  2.89801  2.37887  2.77519  2.98518  4.58477  3.61503
          0.02035  4.30058  5.02293  0.61958  0.77255  0.48576  0.95510
      5   2.68217  5.15040  2.47096  2.34241  4.47532  2.86782  3.05867  3.95016  2.21680  3.44900  4.20450  2.60060  2.97839  2.74969  2.89754  2.21840  2.91760  3.53189  5.59814  4.19283      9 k - - -
          2.68618  4.42225  2.77519  2.73123  3.46354  2.40513  3.72494  3.29354  2.67741  2.69355  4.24690  2.90347  2.73739  3.18146  2.89801  2.37887  2.77519  2.98518  4.58477  3.61503
          0.02035  4.30058  5.02293  0.61958  0.77255  0.48576  0.95510
      6   2.22080  4.40826  3.45066  2.90054  3.65246  2.65687  3.88754  2.63681  2.86325  2.36549  3.59928  3.30547  3.95317  3.17700  3.23752  2.19814  2.45341  2.74558  5.07335  3.82841     10 s - - -
          2.68618  4.42225  2.77519  2.73123  3.46354  2.40513  3.72494  3.29354  2.67741  2.69355  4.24690  2.90347  2.73739  3.18146  2.89801  2.37887  2.77519  2.98518  4.58477  3.61503
          0.02035  4.30058  5.02293  0.61958  0.77255  0.48576  0.95510
      7   3.39578  4.68715  5.20518  4.61760  2.57213  4.67479  4.96582  1.70544  4.47430  1.10707  2.01453  4.77895  4.84260  4.47657  4.49572  4.02052  3.60987  2.44196  5.19211  4.14354     11 l - - -
          2.68618  4.42225  2.77519  2.73123  3.46354  2.40513  3.72494  3.29354  2.67741  2.69355  4.24690  2.90347  2.73739  3.18146  2.89801  2.37887  2.77519  2.98518  4.58477  3.61503
          0.02035  4.30058  5.02293  0.61958  0.77255  0.48576  0.95510
      8   2.73237  5.24177  2.18479  2.13163  4.57288  2.80270  3.66494  4.05859  2.12043  3.53922  4.29415  2.27026  3.85242  2.77431  2.64174  2.68342  2.97039  3.62647  5.67515  4.25557     12 k - - -
          2.68618  4.42225  2.77519  2.73123  3.46354  2.40513  3.72494  3.29354  2.67741  2.69355  4.24690  2.90347  2.73739  3.18146  2.89801  2.37887  2.77519  2.98518  4.58477  3.61503
          0.02035  4.30058  5.02293  0.61958  0.77255  0.48576  0.95510
      9   3.08874  4.42816  4.82165  4.30086  3.72025  4.39948  4.95282  1.26334  4.19564  2.36597  3.55570  4.48844  4.74380  4.44996  4.38473  3.76292  2.49079  1.23824  5.53633  4.33161     13 v - - -
          2.68618  4.42225  2.77519  2.73123  3.46354  2.40513  3.72494  3.29354  2.67741  2.69355  4.24690  2.90347  2.73739  3.18146  2.89801  2.37887  2.77519  2.98518  4.58477  3.61503
          0.02035  4.30058  5.02293  0.61958  0.77255  0.48576  0.95510
     10   1.35803  4.30702  3.73779  3.46305  4.55263  3.08908  4.49689  3.94375  3.50802  3.66514  4.49110  3.53953  3.86381  3.78238  3.79631  1.13067  2.87722  3.36082  5.90215  4.70340     14 s - - -
          2.68618  4.42225  2.77519  2.73123  3.46354  2.40513  3.72494  3.29354  2.67741  2.69355  4.24690  2.90347  2.73739  3.18146  2.89801  2.37887  2.77519  2.98518  4.58477  3.61503
          0.02035  4.30058  5.02293  0.61958  0.77255  0.48576  0.95510
     11   1.49476  4.31951  3.69925  3.28125  4.26541  1.72370  4.28894  3.64102  3.27517  3.34905  4.18529  3.46427  3.86640  3.56137  3.60890  2.12479  2.84850  2.54101  5.63311  4.41782     15 a - - -
          2.68618  4.42225  2.77519  2.73123  3.46354  2.40513  3.72494  3.29354  2.67741  2.69355  4.24690  2.90347  2.73739  3.18146  2.89801  2.37887  2.77519  2.98518  4.58477  3.61503
          0.02035  4.30058  5.02293  0.61958  0.77255  0.48576  0.95510
     12   2.59514  4.65744  3.26964  2.77778  4.25487  3.36070  3.89946  3.66171  2.64830  3.28295  4.10945  3.19564  3.90105  3.07806  2.37680  1.53345  2.08887  3.27431  5.51240  4.22867     16 s - - -
          2.68618  4.42225  2.77519  2.73123  3.46354  2.40513  3.72494  3.29354  2.67741  2.69355  4.24690  2.90347  2.73739  3.18146  2.89801  2.37887  2.77519  2.98518  4.58477  3.61503
          0.02035  4.30058  5.02293  0.61958  0.77255  0.48576  0.95510
     13   1.16298  4.33487  3.71484  3.50711  4.63618  1.34668  4.57154  4.02987  3.61910  3.75335  4.58268  3.57580  3.89020  3.87165  3.89405  2.59172  2.92305  3.42590  5.96780  4.79757     17 a - - -
          2.68618  4.42225  2.77519  2.73123  3.46354  2.40513  3.72494  3.29354  2.67741  2.69355  4.24690  2.90347  2.73739  3.18146  2.89801  2.37887  2.77519  2.98518  4.58477  3.61503
          0.02035  4.30058  5.02293  0.61958  0.77255  0.48576  0.95510
     14   3.62509  4.92649  5.18619  4.64267  3.16070  4.86196  5.14354  2.35370  4.42971  0.63107  2.42722  4.90814  4.99548  4.52688  4.51216  4.25090  3.84468  2.55851  5.33215  4.28106     18 L - - -
          2.68618  4.42225  2.77519  2.73123  3.46354  2.40513  3.72494  3.29354  2.67741  2.69355  4.24690  2.90347  2.73739  3.18146  2.89801  2.37887  2.77519  2.98518  4.58477  3.61503
          0.02035  4.30058  5.02293  0.61958  0.77255  0.48576  0.95510
     15   2.80139  5.09861  2.77003  1.83819  4.41934  3.44717  3.76246  3.84568  2.53608  3.41099  4.22996  2.97167  3.92431  2.53252  2.97830  2.79171  1.68727  3.48573  5.61317  4.25054     19 t - - -
          2.68618  4.42225  2.77519  2.73123  3.46354  2.40513  3.72494  3.29354  2.67741  2.69355  4.24690  2.90347  2.73739  3.18146  2.89801  2.37887  2.77519  2.98518  4.58477  3.61503
          0.02035  4.30058  5.02293  0.61958  0.77255  0.48576  0.95510
     16   0.92338  4.32878  4.04866  3.69138  4.09400  3.33722  4.56538  2.90096  3.62315  2.97913  4.02450  3.75672  4.04749  3.91857  3.86967  2.78498  2.98703  2.07756  5.64825  4.44153     20 a - - -
          2.68618  4.42225  2.77519  2.73123  3.46354  2.40513  3.72494  3.29354  2.67741  2.69355  4.24690  2.90347  2.73739  3.18146  2.89801  2.37887  2.77519  2.98518  4.58477  3.61503
          0.02035  4.30058  5.02293  0.61958  0.77255  0.48576  0.95510
     17   2.91804  5.40461  2.56744  1.68860  4.72454  3.43037  3.77571  4.20944  2.56300  3.69394  4.49431  2.37953  3.94344  1.66121  3.02977  2.84865  3.16784  3.79510  5.82947  4.40946     21 q - - -
          2.68618  4.42225  2.77519  2.73123  3.46354  2.40513  3.72494  3.29354  2.67741  2.69355  4.24690  2.90347  2.73739  3.18146  2.89801  2.37887  2.77519  2.98518  4.58477  3.61503
          0.02035  4.30058  5.02293  0.61958  0.77255  0.48576  0.95510
     18   2.88559  4.93586  3.46059  2.94279  4.52279  3.55364  3.88821  3.96403  2.32937  3.50073  4.36237  3.32597  4.06376  3.05417  1.10454  2.15198  3.18125  3.58474  5.59601  4.36271     22 r - - -
          2.68618  4.42225  2.77519  2.73123  3.46354  2.40513  3.72494  3.29354  2.67741  2.69355  4.24690  2.90347  2.73739  3.18146  2.89801  2.37887  2.77519  2.98518  4.58477  3.61503
          0.02035  4.30058  5.02293  0.61958  0.77255  0.48576  0.95510
     19   2.66899  4.49825  3.39702  2.82071  3.65657  3.59606  3.81097  2.59532  2.36236  2.23443  3.58931  3.26093  3.97496  2.71912  2.54813  2.83535  2.89691  2.26448  5.05620  3.80747     23 l - - -
          2.68618  4.42225  2.77519  2.73123  3.46354  2.40513  3.72494  3.29354  2.67741  2.69355  4.24690  2.90347  2.73739  3.18146  2.89801  2.37887  2.77519  2.98518  4.58477  3.61503
          0.02035  4.30058  5.02293  0.61958  0.77255  0.48576  0.95510
     20   3.08328  5.15935  3.62569  2.90476  4.44794  3.78609  3.72688  3.87756  1.62017  3.37479  4.23949  3.31458  4.13297  2.87611  1.33389  3.10454  3.25385  3.57925  3.13905  4.23271     24 r - - -
          2.68618  4.42225  2.77519  2.73123  3.46354  2.40513  3.72494  3.29354  2.67741  2.69355  4.24690  2.90347  2.73739  3.18146  2.89801  2.37887  2.77519  2.98518  4.58477  3.61503
          0.02035  4.30058  5.02293  0.61958  0.77255  0.48576  0.95510
     21   2.46665  4.41426  4.65517  4.07787  3.27299  4.23619  4.57560  1.78854  3.94373  1.48168  1.97965  4.27000  4.53353  4.11217  4.07835  3.55366  3.26464  2.19277  5.08051  3.94879     25 l - - -
          2.68618  4.42225  2.77519  2.73123  3.46354  2.40513  3.72494  3.29354  2.67741  2.69355  4.24690  2.90347  2.73739  3.18146  2.89801  2.37887  2.77519  2.98518  4.58477  3.61503
          0.02035  4.30058  5.02293  0.61958  0.77255  0.48576  0.95510
     22   3.06824  5.69469  1.25348  1.89059  4.99029  2.43818  3.89007  4.52322  2.89572  3.99204  4.82106  2.36948  3.97865  3.04596  3.50287  2.94718  3.35153  4.07256  6.14348  4.62122     26 d - - -
          2.68618  4.42225  2.77519  2.73123  3.46354  2.40513  3.72494  3.29354  2.67741  2.69355  4.24690  2.90347  2.73739  3.18146  2.89801  2.37887  2.77519  2.98518  4.58477  3.61503
          0.02035  4.30058  5.02293  0.61958  0.77255  0.48576  0.95510
     23   2.01304  4.38080  4.55838  4.01206  3.59052  4.21638  4.66919  1.83017  3.91077  2.06293  3.46526  4.23828  4.56781  4.15956  4.11987  3.54821  3.24103  1.24065  5.32085  4.12291     27 v - - -
          2.68618  4.42225  2.77519  2.73123  3.46354  2.40513  3.72494  3.29354  2.67741  2.69355  4.24690  2.90347  2.73739  3.18146  2.89801  2.37887  2.77519  2.98518  4.58477  3.61503
          0.02035  4.30058  5.02293  0.61958  0.77255  0.48576  0.95510
     24   1.85065  4.39061  4.59536  4.07219  3.67437  4.18764  4.75261  1.43108  3.97501  2.38705  3.53824  4.27441  4.58201  4.23143  4.18601  3.54283  3.25692  1.44890  5.41875  4.21504     28 i - - -
          2.68618  4.42225  2.77519  2.73123  3.46354  2.40513  3.72494  3.29354  2.67741  2.69355  4.24690  2.90347  2.73739  3.18146  2.89801  2.37887  2.77519  2.98518  4.58477  3.61503
          0.02035  4.30058  5.02293  0.61958  0.77255  0.48576  0.95510
     25   1.27368  4.30759  3.74473  3.36756  4.41743  3.11884  4.37962  3.79553  3.36440  3.50506  4.32916  3.49751  3.85666  3.64952  3.68188  1.58713  2.11244  3.27139  5.76827  4.56448     29 a - - -
          2.68618  4.42225  2.77519  2.73123  3.46354  2.40513  3.72494  3.29354  2.67741  2.69355  4.24690  2.90347  2.73739  3.18146  2.89801  2.37887  2.77519  2.98518  4.58477  3.61503
          0.02035  4.30058  5.02293  0.61958  0.77255  0.48576  0.95510
     26   2.38197  5.25860  2.25961  1.99515  4.58773  3.39866  3.72813  4.06823  2.55824  3.57393  4.35151  2.47618  3.88238  2.85348  3.07570  1.83290  3.03966  3.65029  5.73382  4.30906     30 s - - -
          2.68618  4.42225  2.77519  2.73123  3.46354  2.40513  3.72494  3.29354  2.67741  2.69355  4.24690  2.90347  2.73739  3.18146  2.89801  2.37887  2.77519  2.98518  4.58477  3.61503
          0.02035  4.30058  5.02293  0.61958  0.77255  0.48576  0.95510
     27   3.15388  5.12583  3.05164  2.99145  4.56597  3.53426  4.36841  4.39566  3.32399  3.99633  4.96580  0.57861  4.21571  3.66042  3.67785  3.21583  3.56072  3.97133  5.82000  4.49786     31 N - - -
          2.68618  4.42225  2.77519  2.73123  3.46354  2.40513  3.72494  3.29354  2.67741  2.69355  4.24690  2.90347  2.73739  3.18146  2.89801  2.37887  2.77519  2.98518  4.58477  3.61503
          0.02035  4.30058  5.02293  0.61958  0.77255  0.48576  0.95510
     28   3.33373  4.62376  5.13293  4.56382  3.28922  4.65701  5.01785  1.86049  4.43580  1.08890  2.43307  4.74439  4.85553  4.51008  4.50819  4.00749  3.55936  1.66772  5.31511  4.24902     32 l - - -
          2.68618  4.42225  2.77519  2.73123  3.46354  2.40513  3.72494  3.29354  2.67741  2.69355  4.24690  2.90347  2.73739  3.18146  2.89801  2.37887  2.77519  2.98518  4.58477  3.61503
          0.02035  4.30058  5.02293  0.61958  0.77255  0.48576  0.95510
     29   0.79168  4.28902  3.79768  3.56026  4.53633  3.08739  4.56090  3.89353  3.60327  3.65174  4.49463  3.58633  3.87467  3.87261  3.86060  1.98646  2.88602  3.32731  5.90707  4.71833     33 a - - -
          2.68618  4.42225  2.77519  2.73123  3.46354  2.40513  3.72494  3.29354  2.67741  2.69355  4.24690  2.90347  2.73739  3.18146  2.89801  2.37887  2.77519  2.98518  4.58477  3.61503
          0.02035  4.30058  5.02293  0.61958  0.77255  0.48576  0.95510
     30   3.15388  5.12583  3.05164  2.99145  4.56597  3.53426  4.36841  4.39566  3.32399  3.99633  4.96580  0.57861  4.21571  3.66042  3.67785  3.21583  3.56072  3.97133  5.82000  4.49786     34 N - - -
          2.68618  4.42225  2.77519  2.73123  3.46354  2.40513  3.72494  3.29354  2.67741  2.69355  4.24690  2.90347  2.73739  3.18146  2.89801  2.37887  2.77519  2.98518  4.58477  3.61503
          0.02035  4.30058  5.02293  0.61958  0.77255  0.48576  0.95510
     31   1.63913  4.32313  4.25279  3.69302  3.46869  3.98061  4.37791  2.02633  3.59704  2.28815  2.76388  3.95287  4.35492  3.84955  3.83050  3.28925  3.10007  1.69241  5.11077  3.91710     35 a - - -
          2.68618  4.42225  2.77519  2.73123  3.46354  2.40513  3.72494  3.29354  2.67741  2.69355  4.24690  2.90347  2.73739  3.18146  2.89801  2.37887  2.77519  2.98518  4.58477  3.61503
          0.02035  4.30058  5.02293  0.61958  0.77255  0.48576  0.95510
     32   2.89932  5.35131  1.90241  2.31515  4.75683  3.36479  3.85112  4.26322  2.77345  3.77237  4.57935  1.64260  3.93643  2.99998  3.31949  1.95229  3.18870  3.82279  5.92999  4.47548     36 n - - -
          2.68618  4.42225  2.77519  2.73123  3.46354  2.40513  3.72494  3.29354  2.67741  2.69355  4.24690  2.90347  2.73739  3.18146  2.89801  2.37887  2.77519  2.98518  4.58477  3.61503
          0.02035  4.30058  5.02293  0.61958  0.77255  0.48576  0.95510
     33   2.32631  4.75045  2.44568  2.60840  4.33362  3.32700  3.87736  3.75255  2.73174  3.36595  4.17629  3.08021  3.87415  3.04305  3.19113  2.08981  1.64515  3.34681  5.59507  4.26447     37 t - - -
          2.68618  4.42225  2.77519  2.73123  3.46354  2.40513  3.72494  3.29354  2.67741  2.69355  4.24690  2.90347  2.73739  3.18146  2.89801  2.37887  2.77519  2.98518  4.58477  3.61503
          0.02035  4.30058  5.02293  0.61958  0.77255  0.48576  0.95510
     34   2.49097  4.32527  3.72717  3.26207  3.94334  3.32021  4.20368  3.13494  3.21154  2.98513  3.88660  3.49892  3.94640  3.51640  3.53070  1.85678  1.63369  1.99438  5.38014  4.15895     38 t - - -
          2.68618  4.42225  2.77519  2.73123  3.46354  2.40513  3.72494  3.29354  2.67741  2.69355  4.24690  2.90347  2.73739  3.18146  2.89801  2.37887  2.77519  2.98518  4.58477  3.61503
          0.02035  4.30058  5.02293  0.61958  0.77255  0.48576  0.95510
     35   2.76640  4.82873  3.27756  2.69280  4.08414  3.57563  3.07401  3.47667  2.37690  3.09086  3.94155  3.16087  3.96967  2.91284  1.59703  2.83223  2.61881  2.63400  5.32479  4.04641     39 r - - -
          2.68618  4.42225  2.77519  2.73123  3.46354  2.40513  3.72494  3.29354  2.67741  2.69355  4.24690  2.90347  2.73739  3.18146  2.89801  2.37887  2.77519  2.98518  4.58477  3.61503
          0.02035  4.30058  5.02293  0.61958  0.77255  0.48576  0.95510
     36   2.05520  4.40111  3.51097  3.09783  4.33473  2.21962  4.19067  3.74247  3.11860  3.40796  4.22856  3.36664  2.67380  3.42217  3.48973  2.58448  1.44222  3.26488  5.66336  4.42196     40 t - - -
          2.68618  4.42225  2.77519  2.73123  3.46354  2.40513  3.72494  3.29354  2.67741  2.69355  4.24690  2.90347  2.73739  3.18146  2.89801  2.37887  2.77519  2.98518  4.58477  3.61503
          0.02035  4.30058  5.02293  0.61958  0.77255  0.48576  0.95510
     37   2.37127  5.09580  2.81500  1.92597  4.42630  2.80232  3.68891  3.88172  2.22079  3.41284  4.19296  2.92689  2.46848  2.81269  2.94051  2.69298  2.95651  3.48901  5.58783  4.20309     41 e - - -
          2.68621  4.42228  2.77522  2.73126  3.46357  2.40515  3.72497  3.29357  2.67743  2.69358  4.24692  2.90349  2.73742  3.18114  2.89803  2.37889  2.77522  2.98492  4.58480  3.61506
          0.09504  2.47600  5.02293  0.65575  0.73200  0.48576  0.95510
     38   2.99158  5.50574  1.34124  2.27698  4.88235  3.36121  3.89078  4.40799  2.86882  3.90312  4.72643  1.85744  3.96464  3.04777  3.44694  2.32930  3.28643  3.95895  6.05576  4.56622     44 d - - -
          2.68618  4.42225  2.77519  2.73123  3.46354  2.40513  3.72494  3.29354  2.67741  2.69355  4.24690  2.90347  2.73739  3.18146  2.89801  2.37887  2.77519  2.98518  4.58477  3.61503
          0.02035  4.30058  5.02293  0.61958  0.77255  0.48576  0.95510
     39   2.85204  4.90541  2.97088  2.80992  4.59854  0.97057  4.14223  4.13322  2.96527  3.71324  4.58962  3.25513  4.04061  2.37957  3.32330  2.92445  3.23692  3.69174  5.81969  4.52990     45 g - - -
          2.68618  4.42225  2.77519  2.73123  3.46354  2.40513  3.72494  3.29354  2.67741  2.69355  4.24690  2.90347  2.73739  3.18146  2.89801  2.37887  2.77519  2.98518  4.58477  3.61503
          0.02035  4.30058  5.02293  0.61958  0.77255  0.48576  0.95510
     40   2.79520  5.31071  2.20508  1.91771  4.63064  2.39535  3.71437  4.12059  2.53455  3.60783  4.37705  2.86519  2.95134  2.24540  3.05335  2.73623  3.04176  3.69155  5.75362  4.31913     46 e - - -
          2.68621  4.42228  2.77522  2.73126  3.46357  2.40515  3.72497  3.29357  2.67743  2.69358  4.24692  2.90349  2.73742  3.18149  2.89803  2.37889  2.77522  2.98492  4.58338  3.61506
          0.09504  2.47600  5.02293  0.65575  0.73200  0.48576  0.95510
     41   2.17559  4.37033  3.70319  3.31760  4.10474  3.29092  4.30921  3.21353  3.28205  3.08732  4.03788  3.53078  1.27463  3.60432  3.59099  2.71079  2.93306  2.25934  5.55576  4.33148     49 p - - -
          2.68618  4.42225  2.77519  2.73123  3.46354  2.40513  3.72494  3.29354  2.67741  2.69355  4.24690  2.90347  2.73739  3.18146  2.89801  2.37887  2.77519  2.98518  4.58477  3.61503
          0.02035  4.30058  5.02293  0.61958  0.77255  0.48576  0.95510
     42   4.11322  5.21492  5.03644  4.83089  1.31556  4.74520  3.60735  3.74310  4.64867  2.99190  4.30954  4.36395  5.03085  4.47870  4.57938  4.13782  4.32542  3.68416  3.70851  0.81415     50 y - - -
          2.68618  4.42225  2.77519  2.73123  3.46354  2.40513  3.72494  3.29354  2.67741  2.69355  4.24690  2.90347  2.73739  3.18146  2.89801  2.37887  2.77519  2.98518  4.58477  3.61503
          0.02035  4.30058  5.02293  0.61958  0.77255  0.48576  0.95510
     43   2.35487  4.80405  3.48574  2.89109  4.08631  3.63138  3.83619  3.39184  2.39236  2.48194  3.95787  3.30748  4.05469  3.02624  1.37558  2.94259  3.08570  3.13531  5.35701  4.11169     51 r - - -
          2.68618  4.42225  2.77519  2.73123  3.46354  2.40513  3.72494  3.29354  2.67741  2.69355  4.24690  2.90347  2.73739  3.18146  2.89801  2.37887  2.77519  2.98518  4.58477  3.61503
          0.02035  4.30058  5.02293  0.61958  0.77255  0.48576  0.95510
     44   2.40893  4.67775  3.28923  2.72628  3.94122  3.53647  3.78927  2.62962  2.54069  2.95298  3.82300  3.18557  3.02278  2.98841  1.74793  2.79452  2.93773  3.00394  5.26202  3.99003     52 r - - -
          2.68618  4.42225  2.77519  2.73123  3.46354  2.40513  3.72494  3.29354  2.67741  2.69355  4.24690  2.90347  2.73739  3.18146  2.89801  2.37887  2.77519  2.98518  4.58477  3.61503
          0.02035  4.30058  5.02293  0.61958  0.77255  0.48576  0.95510
     45   3.20966  5.39500  3.60829  2.90427  4.89433  3.82250  3.71847  4.22399  1.04092  3.61411  4.46689  3.31325  4.17034  2.35603  1.86565  3.18106  3.36001  3.88662  5.62389  4.46194     53 k - - -
          2.68618  4.42225  2.77519  2.73123  3.46354  2.40513  3.72494  3.29354  2.67741  2.69355  4.24690  2.90347  2.73739  3.18146  2.89801  2.37887  2.77519  2.98518  4.58477  3.61503
          0.02035  4.30058  5.02293  0.61958  0.77255  0.48576  0.95510
     46   2.65288  4.68874  3.16939  2.32861  3.88679  3.51937  3.72540  3.27899  2.54931  2.92474  3.13730  3.09831  3.90526  2.62369  2.28935  2.73715  2.88249  2.47620  5.21481  3.11440     54 r - - -
          2.68618  4.42225  2.77519  2.73123  3.46354  2.40513  3.72494  3.29354  2.67741  2.69355  4.24690  2.90347  2.73739  3.18146  2.89801  2.37887  2.77519  2.98518  4.58477  3.61503
          0.02035  4.30058  5.02293  0.61958  0.77255  0.48576  0.95510
     47   2.25672  4.29036  4.13414  3.59396  3.53525  3.83106  4.31590  2.02746  3.50374  2.44953  3.47179  3.84557  3.21117  3.77142  3.75130  3.15520  3.03529  1.30976  5.11751  3.91190     55 v - - -
          2.68618  4.42225  2.77519  2.73123  3.46354  2.40513  3.72494  3.29354  2.67741  2.69355  4.24690  2.90347  2.73739  3.18146  2.89801  2.37887  2.77519  2.98518  4.58477  3.61503
          0.08678  4.30058  2.66552  0.61958  0.77255  0.48576  0.95510
     48   2.64216  4.35238  3.55151  3.00421  3.52281  3.60870  3.92084  2.40800  2.92828  2.55498  3.48204  3.39294  4.01400  2.68387  3.26464  2.30170  2.88984  1.80049  4.98835  3.75422     56 v - - -
          2.68618  4.42225  2.77519  2.73123  3.46354  2.40513  3.72494  3.29354  2.67741  2.69355  4.24690  2.90347  2.73739  3.18146  2.89801  2.37887  2.77519  2.98518  4.58477  3.61503
          0.02173  4.23553  4.95788  0.61958  0.77255  0.57032  0.83320
     49   2.81795  4.34835  4.01612  3.45420  1.85667  3.87417  4.08357  2.57387  3.34126  1.89610  3.24048  3.74603  4.22582  2.68734  3.58546  3.15870  3.04977  2.12614  4.76981  3.46331     57 f - - -
          2.68618  4.42225  2.77519  2.73123  3.46354  2.40513  3.72494  3.29354  2.67741  2.69355  4.24690  2.90347  2.73739  3.18146  2.89801  2.37887  2.77519  2.98518  4.58477  3.61503
          0.02173  4.23553  4.95788  0.61958  0.77255  0.57032  0.83320
     50   2.38429  5.11473  2.74291  1.89093  4.44792  3.40445  3.69178  3.90220  2.46622  3.43267  4.22091  2.90707  3.86269  1.96511  2.93623  2.33644  2.97952  3.51085  5.60603  4.22055     58 e - - -
          2.68618  4.42225  2.77519  2.73123  3.46354  2.40513  3.72494  3.29354  2.67741  2.69355  4.24690  2.90347  2.73739  3.18146  2.89801  2.37887  2.77519  2.98518  4.58477  3.61503
          0.02173  4.23553  4.95788  0.61958  0.77255  0.57032  0.83320
     51   2.25765  4.59252  3.16707  2.41427  3.90176  3.43019  3.79002  3.27397  2.66237  2.94709  3.79731  3.12341  3.07024  2.99646  3.08771  2.11582  2.86331  2.22491  5.24855  3.96123     59 s - - -
          2.68618  4.42225  2.77519  2.73123  3.46354  2.40513  3.72494  3.29354  2.67741  2.69355  4.24690  2.90347  2.73739  3.18146  2.89801  2.37887  2.77519  2.98518  4.58477  3.61503
          0.02173  4.23553  4.95788  0.61958  0.77255  0.57032  0.83320
     52   2.35700  5.14177  2.41798  2.33604  4.47184  3.41006  3.61922  3.94452  2.15410  3.43687  4.19227  2.38693  3.82181  2.40672  2.51317  2.63737  2.90529  3.52556  5.57869  4.17951     60 k - - -
          2.68618  4.42225  2.77519  2.73123  3.46354  2.40513  3.72494  3.29354  2.67741  2.69355  4.24690  2.90347  2.73739  3.18146  2.89801  2.37887  2.77519  2.98518  4.58477  3.61503
          0.09384  4.23553  2.58891  0.61958  0.77255  0.57032  0.83320
     53   2.28853  4.60289  3.12873  2.59298  3.84319  2.90865  3.72250  3.23540  2.58601  2.89127  3.73855  2.54961  3.02980  2.92346  3.01813  2.68371  2.83604  2.57549  5.18656  3.26666     61 a - - -
          2.68618  4.42225  2.77519  2.73123  3.46354  2.40513  3.72494  3.29354  2.67741  2.69355  4.24690  2.90347  2.73739  3.18146  2.89801  2.37887  2.77519  2.98518  4.58477  3.61503
          0.02334  4.16503  4.88738  0.61958  0.77255  0.64925  0.73906
     54   2.26686  5.14841  2.39143  2.06065  4.47204  2.71479  3.66175  3.94399  2.47506  3.45969  4.23617  2.45964  2.95487  2.78538  2.98313  2.66801  2.95391  3.53592  5.62636  4.21497     62 e - - -
          2.68618  4.42225  2.77519  2.73123  3.46354  2.40513  3.72494  3.29354  2.67741  2.69355  4.24690  2.90347  2.73739  3.18146  2.89801  2.37887  2.77519  2.98518  4.58477  3.61503
          0.02334  4.16503  4.88738  0.61958  0.77255  0.51522  0.90973
     55   2.70511  5.14529  2.30522  2.07205  4.46041  2.77324  3.66324  3.92966  2.46011  3.44586  4.21792  2.29982  3.83738  2.78297  2.96270  2.37410  2.94741  2.97992  5.61170  4.20567     63 e - - -
          2.68618  4.42225  2.77519  2.73123  3.46354  2.40513  3.72494  3.29354  2.67741  2.69355  4.24690  2.90347  2.73739  3.18146  2.89801  2.37887  2.77519  2.98518  4.58477  3.61503
          0.18803  4.23467  1.85200  0.61958  0.77255  0.57136  0.83185
     56   2.87214  4.45627  3.82529  3.32427  1.92444  3.80489  3.71155  2.92950  3.24976  2.52323  3.54994  3.58497  2.31688  3.49605  3.52097  3.10027  3.11278  2.75180  4.21493  2.07221     64 f - - -
          2.68618  4.42225  2.77519  2.73123  3.46354  2.40513  3.72494  3.29354  2.67741  2.69355  4.24690  2.90347  2.73739  3.18146  2.89801  2.37887  2.77519  2.98518  4.58477  3.61503
          0.02564  4.07228  4.79463  0.61958  0.77255  0.73728  0.65088
     57   2.64838  4.86277  2.78695  1.87787  4.11665  2.73169  3.66840  3.56231  2.49383  3.15978  3.98194  2.91714  3.82483  2.82895  2.95690  2.34392  2.89691  3.22823  5.38247  3.08627     65 e - - -
          2.68618  4.42225  2.77519  2.73123  3.46354  2.40513  3.72494  3.29354  2.67741  2.69355  4.24690  2.90347  2.73739  3.18146  2.89801  2.37887  2.77519  2.98518  4.58477  3.61503
          0.02564  4.07228  4.79463  0.61958  0.77255  0.73728  0.65088
     58   2.05486  4.48635  3.26992  2.71358  3.69569  3.46146  3.74119  3.09858  2.58462  2.77104  3.64098  3.15478  3.88011  2.98240  2.42544  2.39230  2.83413  2.83281  3.40785  3.79589     66 a - - -
          2.68618  4.42225  2.77519  2.73123  3.46354  2.40513  3.72494  3.29354  2.67741  2.69355  4.24690  2.90347  2.73739  3.18146  2.89801  2.37887  2.77519  2.98518  4.58477  3.61503
          0.02564  4.07228  4.79463  0.61958  0.77255  0.73728  0.65088
     59   2.69753  4.20409  3.99003  3.41384  2.62134  3.79242  4.07856  2.11279  2.71489  1.82591  3.18273  3.69712  4.14514  3.56039  3.54168  3.07470  2.92941  2.02631  4.81866  3.61611     67 l - - -
          2.68618  4.42225  2.77519  2.73123  3.46354  2.40513  3.72494  3.29354  2.67741  2.69355  4.24690  2.90347  2.73739  3.18146  2.89801  2.37887  2.77519  2.98518  4.58477  3.61503
          0.02564  4.07228  4.79463  0.61958  0.77255  0.73728  0.65088
     60   2.17120  4.49446  3.12958  2.68041  3.85089  2.70629  3.80463  3.21486  2.69153  2.18979  3.77225  2.44315  3.84555  3.03254  3.09103  2.66477  2.83476  2.91629  5.21623  3.93696     68 a - - -
          2.68618  4.42225  2.77519  2.73123  3.46354  2.40513  3.72494  3.29354  2.67741  2.69355  4.24690  2.90347  2.73739  3.18146  2.89801  2.37887  2.77519  2.98518  4.58477  3.61503
          0.02564  4.07228  4.79463  0.61958  0.77255  0.73728  0.65088
     61   2.67611  5.08294  2.38943  2.30020  4.41029  3.35229  3.62773  3.87434  2.39891  3.39439  4.17590  2.15750  2.99247  2.75224  2.36318  2.64657  2.92013  3.47599  5.55794  4.16592     69 n - - -
          2.68618  4.42225  2.77519  2.73123  3.46354  2.40513  3.72494  3.29354  2.67741  2.69355  4.24690  2.90347  2.73739  3.18146  2.89801  2.37887  2.77519  2.98518  4.58477  3.61503
          0.02564  4.07228  4.79463  0.61958  0.77255  0.73728  0.65088
     62   2.29668  4.54060  3.11809  2.60929  3.01982  2.66728  3.73182  3.20828  2.60822  2.86928  3.72250  3.07607  3.83934  2.49960  3.02907  2.35072  2.81716  2.91804  5.16486  3.87517     70 a - - -
          2.68618  4.42225  2.77519  2.73123  3.46354  2.40513  3.72494  3.29354  2.67741  2.69355  4.24690  2.90347  2.73739  3.18146  2.89801  2.37887  2.77519  2.98518  4.58477  3.61503
          0.02564  4.07228  4.79463  0.61958  0.77255  0.73728  0.65088
     63   2.59866  4.40545  3.33012  2.78934  2.83585  2.74610  3.77809  2.51625  2.73922  2.58735  3.50129  3.22196  3.92041  2.37646  3.11231  2.77740  2.83756  2.67246  4.94510  3.66372     71 q - - -
          2.68618  4.42225  2.77519  2.73123  3.46354  2.40513  3.72494  3.29354  2.67741  2.69355  4.24690  2.90347  2.73739  3.18146  2.89801  2.37887  2.77519  2.98518  4.58477  3.61503
          0.02564  4.07228  4.79463  0.61958  0.77255  0.73728  0.65088
     64   2.23364  4.31283  3.43594  2.88371  3.50244  3.49742  3.83073  2.82901  2.82805  2.17336  2.86720  3.28128  3.06934  3.14505  3.18280  2.45805  2.80930  2.59817  4.94721  3.71019     72 l - - -
          2.68618  4.42225  2.77519  2.73123  3.46354  2.40513  3.72494  3.29354  2.67741  2.69355  4.24690  2.90347  2.73739  3.18146  2.89801  2.37887  2.77519  2.98518  4.58477  3.61503
          0.11031  4.07228  2.43722  0.61958  0.77255  0.73728  0.65088
     65   2.78284  5.10657  1.30133  2.22675  4.57773  3.18700  3.81582  4.08987  2.81907  3.66757  4.52445  2.77836  3.82141  2.99860  3.36560  2.19239  3.11708  3.65976  5.82353  4.37479     73 d - - -
          2.68618  4.42225  2.77519  2.73123  3.46354  2.40513  3.72494  3.29354  2.67741  2.69355  4.24690  2.90347  2.73739  3.18146  2.89801  2.37887  2.77519  2.98518  4.58477  3.61503
          0.02787  3.98984  4.71219  0.61958  0.77255  0.80365  0.59365
     66   2.59998  4.70025  2.94349  2.47496  3.91121  2.81248  3.65642  3.36471  2.47081  2.98773  3.82861  2.97511  2.82879  2.42033  2.89592  2.65882  2.84617  3.05916  5.22200  3.03717     74 q - - -
          2.68618  4.42225  2.77519  2.73123  3.46354  2.40513  3.72494  3.29354  2.67741  2.69355  4.24690  2.90347  2.73739  3.18146  2.89801  2.37887  2.77519  2.98518  4.58477  3.61503
          0.02787  3.98984  4.71219  0.61958  0.77255  0.80365  0.59365
     67   2.60231  4.40042  3.33364  2.79611  2.74569  3.52249  3.75358  2.88955  2.72575  2.24328  3.48247  3.22175  3.91836  2.47885  3.08819  2.42488  2.84096  2.67123  4.86695  3.54364     75 l - - -
          2.68618  4.42225  2.77519  2.73123  3.46354  2.40513  3.72494  3.29354  2.67741  2.69355  4.24690  2.90347  2.73739  3.18146  2.89801  2.37887  2.77519  2.98518  4.58477  3.61503
          0.02787  3.98984  4.71219  0.61958  0.77255  0.56508  0.84005
     68   2.32878  4.92665  2.53699  2.38056  4.19907  2.89905  3.62740  3.63248  2.23318  2.63826  3.99865  2.91310  3.81421  2.49256  2.87769  2.63432  2.86422  3.27911  5.41301  4.05371     76 k - - -
          2.68618  4.42225  2.77519  2.73123  3.46354  2.40513  3.72494  3.29354  2.67741  2.69355  4.24690  2.90347  2.73739  3.18146  2.89801  2.37887  2.77519  2.98518  4.58477  3.61503
          0.02395  4.13949  4.86184  0.61958  0.77255  0.67511  0.71152
     69   2.62648  4.77872  2.96508  2.14831  4.01374  2.84053  3.66771  2.93503  2.47968  2.72492  3.86794  2.33476  3.84198  2.83206  2.92956  2.67133  2.86274  3.10132  5.29896  3.97284     77 e - - -
          2.68618  4.42225  2.77519  2.73123  3.46354  2.40513  3.72494  3.29354  2.67741  2.69355  4.24690  2.90347  2.73739  3.18146  2.89801  2.37887  2.77519  2.98518  4.58477  3.61503
          0.02395  4.13949  4.86184  0.61958  0.77255  0.67511  0.71152
     70   2.14392  4.40073  3.31743  2.85604  3.89252  1.98263  3.92692  3.24466  2.84638  2.30225  3.81799  3.23013  2.96966  3.17591  3.22426  2.63932  2.82506  2.92410  5.27459  4.01814     78 g - - -
          2.68618  4.42225  2.77519  2.73123  3.46354  2.40513  3.72494  3.29354  2.67741  2.69355  4.24690  2.90347  2.73739  3.18146  2.89801  2.37887  2.77519  2.98518  4.58477  3.61503
          0.02395  4.13949  4.86184  0.61958  0.77255  0.67511  0.71152
     71   2.28712  4.32367  3.46462  2.89800  3.47512  2.96816  3.82910  2.46256  2.83571  2.53372  2.98936  3.30406  3.94913  3.15241  2.60707  2.81215  2.82810  2.33282  4.92055  3.68530     79 a - - -
          2.68618  4.42225  2.77519  2.73123  3.46354  2.40513  3.72494  3.29354  2.67741  2.69355  4.24690  2.90347  2.73739  3.18146  2.89801  2.37887  2.77519  2.98518  4.58477  3.61503
          0.09285  4.13949  2.62090  0.61958  0.77255  0.53947  0.87480
     72   2.37952  4.89129  2.87141  2.14324  4.16776  2.86127  3.65048  3.59864  2.45196  3.18125  3.98549  2.57280  3.82194  2.79323  2.92468  2.27204  2.87174  3.25230  5.40385  3.27712     80 e - - -
          2.68443  4.42296  2.77590  2.73106  3.46425  2.40532  3.72481  3.29425  2.67812  2.69341  4.24527  2.90380  2.73675  3.18087  2.89798  2.37917  2.77504  2.98523  4.58548  3.61574
          0.62305  1.20150  1.81433  2.41938  0.09319  0.54658  0.86495
     73   2.64153  4.66922  3.00242  2.61102  3.97023  1.87720  3.77285  3.39988  2.55421  2.58799  3.91723  3.07396  3.87316  2.44585  2.92320  2.72655  2.92700  3.09780  5.29752  3.98610     98 g - - -
          2.68618  4.42225  2.77519  2.73123  3.46354  2.40513  3.72494  3.29354  2.67741  2.69355  4.24690  2.90347  2.73739  3.18146  2.89801  2.37887  2.77519  2.98518  4.58477  3.61503
          0.02612  4.05405  4.77639  0.61958  0.77255  0.34898  1.22217
     74   2.83411  5.06101  2.74299  2.52280  4.59605  1.38151  3.89823  4.05552  2.29887  3.61052  4.43953  2.31766  3.96346  3.06346  3.09189  2.84378  3.14558  3.64238  5.77587  4.42364     99 g - - -
          2.68618  4.42225  2.77519  2.73123  3.46354  2.40513  3.72494  3.29354  2.67741  2.69355  4.24690  2.90347  2.73739  3.18146  2.89801  2.37887  2.77519  2.98518  4.58477  3.61503
          0.02035  4.30058  5.02293  0.61958  0.77255  0.48576  0.95510
     75   3.24812  4.57910  4.93932  4.46067  3.62008  4.53611  5.11303  1.93675  4.30713  1.76317  3.46117  4.65474  4.87074  4.57618  4.48117  3.94174  3.52207  0.85806  5.58889  4.37002    100 v - - -
          2.68618  4.42225  2.77519  2.73123  3.46354  2.40513  3.72494  3.29354  2.67741  2.69355  4.24690  2.90347  2.73739  3.18146  2.89801  2.37887  2.77519  2.98518  4.58477  3.61503
          0.02035  4.30058  5.02293  0.61958  0.77255  0.48576  0.95510
     76   2.86374  5.22829  3.08135  2.20137  4.60917  2.72338  3.67428  4.03163  1.70804  3.49890  4.29140  3.04783  3.95948  2.78943  1.82858  2.83414  3.07405  3.64515  5.59999  4.28891    101 k - - -
          2.68618  4.42225  2.77519  2.73123  3.46354  2.40513  3.72494  3.29354  2.67741  2.69355  4.24690  2.90347  2.73739  3.18146  2.89801  2.37887  2.77519  2.98518  4.58477  3.61503
          0.02035  4.30058  5.02293  0.61958  0.77255  0.48576  0.95510
     77   2.75532  4.41138  4.06510  3.68276  3.82887  3.64479  4.51896  2.52530  3.59637  2.68256  3.77774  3.87090  2.63526  3.91895  3.83831  3.07800  3.12786  0.96353  5.43729  4.21388    102 v - - -
          2.68618  4.42225  2.77519  2.73123  3.46354  2.40513  3.72494  3.29354  2.67741  2.69355  4.24690  2.90347  2.73739  3.18146  2.89801  2.37887  2.77519  2.98518  4.58477  3.61503
          0.02035  4.30058  5.02293  0.61958  0.77255  0.48576  0.95510
     78   2.19648  4.84521  3.02670  2.19063  4.11580  3.45831  3.69221  3.52869  2.28786  3.13341  3.94585  3.00751  3.86503  2.84237  2.94617  2.17999  2.63050  2.72359  5.37416  4.03924    103 s - - -
          2.68618  4.42225  2.77519  2.73123  3.46354  2.40513  3.72494  3.29354  2.67741  2.69355  4.24690  2.90347  2.73739  3.18146  2.89801  2.37887  2.77519  2.98518  4.58477  3.61503
          0.02035  4.30058  5.02293  0.61958  0.77255  0.48576  0.95510
     79   2.10178  5.00909  2.34054  2.41066  4.35852  3.41360  3.68825  3.80722  2.23665  3.35484  4.13611  2.94378  3.85009  2.81424  2.95343  2.20188  2.45833  3.41891  5.54264  4.16688    104 a - - -
          2.68618  4.42225  2.77519  2.73123  3.46354  2.40513  3.72494  3.29354  2.67741  2.69355  4.24690  2.90347  2.73739  3.18146  2.89801  2.37887  2.77519  2.98518  4.58477  3.61503
          0.02035  4.30058  5.02293  0.61958  0.77255  0.48576  0.95510
     80   2.93991  4.40813  4.17743  2.68332  3.61801  4.09357  4.46720  1.39478  3.57941  2.40087  3.50715  3.98157  4.45135  3.87949  3.85098  3.40711  3.18592  1.46548  5.28400  4.06712    105 i - - -
          2.68618  4.42225  2.77519  2.73123  3.46354  2.40513  3.72494  3.29354  2.67741  2.69355  4.24690  2.90347  2.73739  3.18146  2.89801  2.37887  2.77519  2.98518  4.58477  3.61503
          0.02035  4.30058  5.02293  0.61958  0.77255  0.48576  0.95510
     81   2.65884  4.70410  3.16212  2.19086  3.90727  3.52000  3.72502  2.46720  2.53951  2.56687  3.78563  3.09532  3.90681  2.62156  2.56846  2.73954  2.57381  3.01021  5.22968  3.93414    106 e - - -
          2.68618  4.42225  2.77519  2.73123  3.46354  2.40513  3.72494  3.29354  2.67741  2.69355  4.24690  2.90347  2.73739  3.18146  2.89801  2.37887  2.77519  2.98518  4.58477  3.61503
          0.02035  4.30058  5.02293  0.61958  0.77255  0.48576  0.95510
     82   2.69889  5.11409  2.57190  1.68796  4.41425  3.42869  3.66032  3.87540  2.20241  3.39949  4.17218  2.91011  3.85054  2.77834  2.91737  2.67324  2.54883  3.48188  5.56906  3.18558    107 e - - -
          2.68618  4.42225  2.77519  2.73123  3.46354  2.40513  3.72494  3.29354  2.67741  2.69355  4.24690  2.90347  2.73739  3.18146  2.89801  2.37887  2.77519  2.98518  4.58477  3.61503
          0.02035  4.30058  5.02293  0.61958  0.77255  0.48576  0.95510
     83   2.99848  5.56489  1.31808  1.86401  4.88775  2.56293  3.86106  4.40348  2.82595  3.88753  4.70330  2.83620  3.95848  3.01122  3.40768  2.44043  3.27751  3.96164  6.04387  4.55098    108 d - - -
          2.68618  4.42225  2.77519  2.73123  3.46354  2.40513  3.72494  3.29354  2.67741  2.69355  4.24690  2.90347  2.73739  3.18146  2.89801  2.37887  2.77519  2.98518  4.58477  3.61503
          0.02035  4.30058  5.02293  0.61958  0.77255  0.48576  0.95510
     84   2.65917  5.03505  2.61390  2.39295  4.33162  3.43946  3.64012  2.98555  1.89724  3.31882  4.09332  2.93082  3.24233  2.51091  2.86987  2.35892  2.89108  3.40002  5.49893  4.12274    109 k - - -
          2.68618  4.42225  2.77519  2.73123  3.46354  2.40513  3.72494  3.29354  2.67741  2.69355  4.24690  2.90347  2.73739  3.18146  2.89801  2.37887  2.77519  2.98518  4.58477  3.61503
          0.02035  4.30058  5.02293  0.61958  0.77255  0.48576  0.95510
     85   2.40190  5.04467  2.74329  2.04996  4.47411  3.38340  3.79017  3.92623  2.62073  3.48164  4.28131  2.46380  3.89362  2.93410  3.10425  1.57961  3.02005  3.52452  5.67335  4.29306    110 s - - -
          2.68618  4.42225  2.77519  2.73123  3.46354  2.40513  3.72494  3.29354  2.67741  2.69355  4.24690  2.90347  2.73739  3.18146  2.89801  2.37887  2.77519  2.98518  4.58477  3.61503
          0.02035  4.30058  5.02293  0.61958  0.77255  0.48576  0.95510
     86   2.08266  5.05427  2.46628  2.40794  4.40478  3.41549  3.71961  3.85127  2.15414  3.40107  4.19154  2.94430  2.20339  2.85182  2.98921  2.70616  2.96927  3.46532  5.58979  4.21209    111 a - - -
          2.68618  4.42225  2.77519  2.73123  3.46354  2.40513  3.72494  3.29354  2.67741  2.69355  4.24690  2.90347  2.73739  3.18146  2.89801  2.37887  2.77519  2.98518  4.58477  3.61503
          0.02035  4.30058  5.02293  0.61958  0.77255  0.48576  0.95510
     87   2.63914  4.48972  2.89962  2.38337  2.72361  2.92860  3.80306  2.61093  2.74584  2.25345  3.58430  3.22197  3.94962  3.06639  3.14461  2.79818  2.87133  2.76671  5.05227  3.79034    112 l - - -
          2.68618  4.42225  2.77519  2.73123  3.46354  2.40513  3.72494  3.29354  2.67741  2.69355  4.24690  2.90347  2.73739  3.18146  2.89801  2.37887  2.77519  2.98518  4.58477  3.61503
          0.02035  4.30058  5.02293  0.61958  0.77255  0.48576  0.95510
     88   2.74564  4.89958  3.18198  2.59510  4.15740  3.55331  3.69535  2.87500  1.72096  2.66287  3.97342  2.68031  3.93375  2.84785  2.31466  2.78348  2.96452  3.23967  5.36613  4.06984    113 k - - -
          2.68618  4.42225  2.77519  2.73123  3.46354  2.40513  3.72494  3.29354  2.67741  2.69355  4.24690  2.90347  2.73739  3.18146  2.89801  2.37887  2.77519  2.98518  4.58477  3.61503
          0.02035  4.30058  5.02293  0.61958  0.77255  0.48576  0.95510
     89   2.81995  4.83704  3.12319  2.09856  4.02152  3.58822  3.79842  3.36243  2.18330  1.64817  3.90072  3.16088  4.00516  2.99161  2.85599  2.89460  3.04728  3.10976  5.33496  4.05542    114 l - - -
          2.68618  4.42225  2.77519  2.73123  3.46354  2.40513  3.72494  3.29354  2.67741  2.69355  4.24690  2.90347  2.73739  3.18146  2.89801  2.37887  2.77519  2.98518  4.58477  3.61503
          0.02035  4.30058  5.02293  0.61958  0.77255  0.48576  0.95510
     90   2.69901  4.96019  3.03706  2.17730  4.23876  3.49048  3.67004  3.65809  2.01004  3.22749  4.03092  3.00489  3.88370  2.80544  2.45849  2.38366  2.92612  2.36616  5.43134  4.09664    115 k - - -
          2.68618  4.42225  2.77519  2.73123  3.46354  2.40513  3.72494  3.29354  2.67741  2.69355  4.24690  2.90347  2.73739  3.18146  2.89801  2.37887  2.77519  2.98518  4.58477  3.61503
          0.02035  4.30058  5.02293  0.61958  0.77255  0.48576  0.95510
     91   4.05313  5.20303  4.93501  4.70471  1.74720  4.69151  3.62445  3.71123  4.53251  2.97747  4.29215  4.32922  4.99444  4.42808  4.50982  4.08942  4.27387  3.64915  3.73727  0.63943    116 Y - - -
          2.68618  4.42225  2.77519  2.73123  3.46354  2.40513  3.72494  3.29354  2.67741  2.69355  4.24690  2.90347  2.73739  3.18146  2.89801  2.37887  2.77519  2.98518  4.58477  3.61503
          0.02035  4.30058  5.02293  0.61958  0.77255  0.48576  0.95510
     92   3.24355  5.86647  0.81307  1.92481  5.15292  3.38191  4.01338  4.71183  3.13062  4.19860  5.09673  2.84709  4.05271  3.19744  3.78276  3.09396  3.55459  4.26717  6.32835  4.78481    117 d - - -
          2.68618  4.42225  2.77519  2.73123  3.46354  2.40513  3.72494  3.29354  2.67741  2.69355  4.24690  2.90347  2.73739  3.18146  2.89801  2.37887  2.77519  2.98518  4.58477  3.61503
          0.02035  4.30058  5.02293  0.61958  0.77255  0.48576  0.95510
     93   3.42392  5.08566  4.07953  3.99446  4.91897  3.75017  5.01627  4.60159  4.09387  4.16919  5.25077  4.24883  0.31478  4.46764  4.27109  3.60924  3.90182  4.19256  5.96284  5.05179    118 P - - -
          2.68618  4.42225  2.77519  2.73123  3.46354  2.40513  3.72494  3.29354  2.67741  2.69355  4.24690  2.90347  2.73739  3.18146  2.89801  2.37887  2.77519  2.98518  4.58477  3.61503
          0.02035  4.30058  5.02293  0.61958  0.77255  0.48576  0.95510
     94   2.13055  4.55190  3.27152  2.82832  4.34883  2.65869  4.00455  3.78042  2.86847  3.39986  4.20382  2.64674  3.85314  3.18822  3.29153  1.66517  2.02449  3.32149  5.62797  4.33831    119 s - - -
          2.68618  4.42225  2.77519  2.73123  3.46354  2.40513  3.72494  3.29354  2.67741  2.69355  4.24690  2.90347  2.73739  3.18146  2.89801  2.37887  2.77519  2.98518  4.58477  3.61503
          0.02035  4.30058  5.02293  0.61958  0.77255  0.48576  0.95510
     95   2.91939  5.37971  2.17690  2.31969  4.58952  3.40879  1.80947  4.17514  2.68490  3.68298  4.49629  1.88164  3.94472  2.95673  3.19999  2.85331  3.18144  3.77015  5.79246  4.33336    120 h - - -
          2.68618  4.42225  2.77519  2.73123  3.46354  2.40513  3.72494  3.29354  2.67741  2.69355  4.24690  2.90347  2.73739  3.18146  2.89801  2.37887  2.77519  2.98518  4.58477  3.61503
          0.02035  4.30058  5.02293  0.61958  0.77255  0.48576  0.95510
     96   3.42392  5.08566  4.07953  3.99446  4.91897  3.75017  5.01627  4.60159  4.09387  4.16919  5.25077  4.24883  0.31478  4.46764  4.27109  3.60924  3.90182  4.19256  5.96284  5.05179    121 P - - -
          2.68618  4.42225  2.77519  2.73123  3.46354  2.40513  3.72494  3.29354  2.67741  2.69355  4.24690  2.90347  2.73739  3.18146  2.89801  2.37887  2.77519  2.98518  4.58477  3.61503
          0.02035  4.30058  5.02293  0.61958  0.77255  0.48576  0.95510
     97   2.76278  5.16538  1.68816  2.36591  4.41082  3.43376  2.82179  3.91578  2.49389  2.91309  4.23294  2.91537  3.88397  2.42372  2.97725  2.73142  3.00256  3.53127  5.59537  4.18886    122 d - - -
          2.68618  4.42225  2.77519  2.73123  3.46354  2.40513  3.72494  3.29354  2.67741  2.69355  4.24690  2.90347  2.73739  3.18146  2.89801  2.37887  2.77519  2.98518  4.58477  3.61503
          0.02035  4.30058  5.02293  0.61958  0.77255  0.48576  0.95510
     98   0.77194  4.28921  3.80015  3.56849  4.53632  3.08818  4.56764  3.88809  3.61196  3.65196  4.49769  3.59076  3.87678  3.88183  3.86607  2.04608  2.88863  3.32431  5.90931  4.72061    123 a - - -
          2.68618  4.42225  2.77519  2.73123  3.46354  2.40513  3.72494  3.29354  2.67741  2.69355  4.24690  2.90347  2.73739  3.18146  2.89801  2.37887  2.77519  2.98518  4.58477  3.61503
          0.02035  4.30058  5.02293  0.61958  0.77255  0.48576  0.95510
     99   2.73847  5.13749  1.73458  2.35882  4.43541  2.91759  3.69863  3.09057  2.29468  3.42848  4.21327  2.54454  3.87104  2.82590  2.99624  2.71109  2.98070  3.50542  5.60952  4.21434    124 d - - -
          2.68618  4.42225  2.77519  2.73123  3.46354  2.40513  3.72494  3.29354  2.67741  2.69355  4.24690  2.90347  2.73739  3.18146  2.89801  2.37887  2.77519  2.98518  4.58477  3.61503
          0.02035  4.30058  5.02293  0.61958  0.77255  0.48576  0.95510
    100   1.98498  5.01840  2.89204  2.11574  4.34280  3.43140  3.68241  3.78723  2.18942  3.33617  4.12205  2.94965  2.84166  2.80979  2.91964  2.38714  2.92624  3.40916  5.52562  4.15625    125 a - - -
          2.68618  4.42225  2.77519  2.73123  3.46354  2.40513  3.72494  3.29354  2.67741  2.69355  4.24690  2.90347  2.73739  3.18146  2.89801  2.37887  2.77519  2.98518  4.58477  3.61503
          0.02035  4.30058  5.02293  0.61958  0.77255  0.48576  0.95510
    101   2.68829  5.18798  2.55379  1.92093  4.52561  3.42028  3.63298  4.00751  2.19212  3.48723  4.23449  2.63188  3.83381  2.42146  2.50028  2.38037  2.92158  3.57540  5.61972  4.21021    126 e - - -
          2.68618  4.42225  2.77519  2.73123  3.46354  2.40513  3.72494  3.29354  2.67741  2.69355  4.24690  2.90347  2.73739  3.18146  2.89801  2.37887  2.77519  2.98518  4.58477  3.61503
          0.02035  4.30058  5.02293  0.61958  0.77255  0.48576  0.95510
    102   3.28626  4.99703  4.04533  4.00836  5.10090  0.29564  5.07981  4.82698  4.24633  4.41743  5.41181  4.21192  4.39905  4.53736  4.41445  3.47360  3.79975  4.27201  6.06080  5.22461    127 G - - -
          2.68624  4.42231  2.77501  2.73129  3.46360  2.40502  3.72500  3.29360  2.67703  2.69361  4.24696  2.90353  2.73745  3.18152  2.89807  2.37893  2.77525  2.98524  4.58483  3.61509
          0.09864  2.43783  5.02293  1.07011  0.42003  0.48576  0.95510
    103   3.92410  5.23653  4.50088  4.32845  2.44700  4.35282  3.90720  3.88295  4.17674  3.22068  4.51461  4.29177  4.82459  4.37305  4.26323  4.00919  4.21728  3.77574  4.10057  0.47236    132 Y - - -
          2.68618  4.42225  2.77519  2.73123  3.46354  2.40513  3.72494  3.29354  2.67741  2.69355  4.24690  2.90347  2.73739  3.18146  2.89801  2.37887  2.77519  2.98518  4.58477  3.61503
          0.02035  4.30058  5.02293  0.61958  0.77255  0.48576  0.95510
    104   3.16618  4.61519  4.70531  4.40178  3.90737  4.15370  5.14449  2.13322  4.27839  2.53107  3.82485  4.51880  4.70525  4.61639  4.44785  3.70071  3.52635  0.61351  5.75713  4.50813    133 V - - -
          2.68618  4.42225  2.77519  2.73123  3.46354  2.40513  3.72494  3.29354  2.67741  2.69355  4.24690  2.90347  2.73739  3.18146  2.89801  2.37887  2.77519  2.98518  4.58477  3.61503
          0.02035  4.30058  5.02293  0.61958  0.77255  0.48576  0.95510
    105   2.72959  5.16604  2.97047  2.05102  4.51399  3.47865  2.86267  3.96976  2.10966  3.45145  4.21507  2.95371  3.87202  2.45056  2.18395  2.38000  2.95259  3.56036  5.57667  4.21008    134 e - - -
          2.68618  4.42225  2.77519  2.73123  3.46354  2.40513  3.72494  3.29354  2.67741  2.69355  4.24690  2.90347  2.73739  3.18146  2.89801  2.37887  2.77519  2.98518  4.58477  3.61503
          0.02035  4.30058  5.02293  0.61958  0.77255  0.48576  0.95510
    106   2.68050  4.38646  3.56818  2.99712  3.38328  3.65204  3.01750  2.87968  2.53797  2.11344  2.96567  3.38778  4.02812  3.22509  3.21012  2.90448  2.90987  2.66122  4.85594  2.24465    135 l - - -
          2.68618  4.42225  2.77519  2.73123  3.46354  2.40513  3.72494  3.29354  2.67741  2.69355  4.24690  2.90347  2.73739  3.18146  2.89801  2.37887  2.77519  2.98518  4.58477  3.61503
          0.02035  4.30058  5.02293  0.61958  0.77255  0.48576  0.95510
    107   1.94693  4.44881  3.58186  3.37638  4.53107  3.20386  4.48405  3.87234  3.45382  3.60682  4.50955  3.55265  0.93402  3.77306  3.74040  2.70346  3.01674  3.38213  5.87604  4.67737    136 p - - -
          2.68618  4.42225  2.77519  2.73123  3.46354  2.40513  3.72494  3.29354  2.67741  2.69355  4.24690  2.90347  2.73739  3.18146  2.89801  2.37887  2.77519  2.98518  4.58477  3.61503
          0.02035  4.30058  5.02293  0.61958  0.77255  0.48576  0.95510
    108   3.09709  5.73640  1.59473  1.88163  5.02085  3.36954  3.90385  4.56018  2.92123  4.02723  4.86459  1.43829  3.98896  3.06315  3.53195  2.96907  3.38273  4.10927  6.17540  4.64516    137 n - - -
          2.68618  4.42225  2.77519  2.73123  3.46354  2.40513  3.72494  3.29354  2.67741  2.69355  4.24690  2.90347  2.73739  3.18146  2.89801  2.37887  2.77519  2.98518  4.58477  3.61503
          0.02035  4.30058  5.02293  0.61958  0.77255  0.48576  0.95510
    109   3.27224  4.55516  5.10629  4.63598  3.80373  4.67757  5.35570  1.56632  4.52821  2.28881  3.59293  4.81904  4.99191  4.80088  4.71432  4.09298  3.54663  0.77581  5.81694  4.59438    138 v - - -
          2.68618  4.42225  2.77519  2.73123  3.46354  2.40513  3.72494  3.29354  2.67741  2.69355  4.24690  2.90347  2.73739  3.18146  2.89801  2.37887  2.77519  2.98518  4.58477  3.61503
          0.02035  4.30058  5.02293  0.61958  0.77255  0.48576  0.95510
    110   3.12248  5.67541  1.31914  2.26868  4.99630  3.37010  3.96369  4.57625  3.01680  4.06714  4.92871  1.42500  4.01478  3.13852  3.62793  3.00694  3.43041  4.12449  6.18660  4.66328    139 d - - -
          2.68618  4.42225  2.77519  2.73123  3.46354  2.40513  3.72494  3.29354  2.67741  2.69355  4.24690  2.90347  2.73739  3.18146  2.89801  2.37887  2.77519  2.98518  4.58477  3.61503
          0.02035  4.30058  5.02293  0.61958  0.77255  0.48576  0.95510
    111   2.81438  4.28833  4.19549  3.62022  3.32164  3.93819  4.25487  2.15597  3.51604  1.93063  2.63854  3.88043  2.33591  3.75110  3.73259  3.22913  3.04889  1.76699  4.95329  3.77263    140 v - - -
          2.68618  4.42225  2.77519  2.73123  3.46354  2.40513  3.72494  3.29354  2.67741  2.69355  4.24690  2.90347  2.73739  3.18146  2.89801  2.37887  2.77519  2.98518  4.58477  3.61503
          0.02035  4.30058  5.02293  0.61958  0.77255  0.48576  0.95510
    112   2.32013  4.28143  4.36572  3.80118  3.46128  4.02773  4.41224  1.94214  3.69504  1.90486  3.38842  4.02519  4.38743  3.93362  3.89703  3.33778  2.52845  1.47541  5.08939  3.89358    141 v - - -
          2.68618  4.42225  2.77519  2.73123  3.46354  2.40513  3.72494  3.29354  2.67741  2.69355  4.24690  2.90347  2.73739  3.18146  2.89801  2.37887  2.77519  2.98518  4.58477  3.61503
          0.02035  4.30058  5.02293  0.61958  0.77255  0.48576  0.95510
    113   2.65448  5.05158  2.93984  2.19017  4.35758  3.00617  3.62941  3.81218  2.18310  3.33803  4.10576  2.92662  3.83345  2.39080  2.58460  2.35765  2.54923  3.04171  5.50763  4.12848    142 k - - -
          2.68618  4.42225  2.77519  2.73123  3.46354  2.40513  3.72494  3.29354  2.67741  2.69355  4.24690  2.90347  2.73739  3.18146  2.89801  2.37887  2.77519  2.98518  4.58477  3.61503
          0.02035  4.30058  5.02293  0.61958  0.77255  0.48576  0.95510
    114   3.05402  5.49883  2.50348  1.01557  4.79999  3.44783  3.87058  4.29861  2.68267  3.79015  4.64293  2.93092  4.01240  2.37056  3.13129  2.97357  3.31891  3.90503  5.92661  4.50860    143 e - - -
          2.68618  4.42225  2.77519  2.73123  3.46354  2.40513  3.72494  3.29354  2.67741  2.69355  4.24690  2.90347  2.73739  3.18146  2.89801  2.37887  2.77519  2.98518  4.58477  3.61503
          0.02035  4.30058  5.02293  0.61958  0.77255  0.48576  0.95510
    115   3.37141  4.86223  4.54879  4.19696  3.48072  4.17918  4.83313  2.70393  3.93737  2.02740  0.74209  4.41492  4.66000  4.29972  4.08762  3.75506  3.69477  2.75653  5.36488  4.15709    144 m - - -
          2.68618  4.42225  2.77519  2.73123  3.46354  2.40513  3.72494  3.29354  2.67741  2.69355  4.24690  2.90347  2.73739  3.18146  2.89801  2.37887  2.77519  2.98518  4.58477  3.61503
          0.02035  4.30058  5.02293  0.61958  0.77255  0.48576  0.95510
    116   2.10373  4.30686  4.13788  3.67448  3.81483  3.58053  4.46945  2.46357  3.59275  2.70551  3.72933  3.83013  4.17215  3.87271  3.84376  2.97573  2.11154  1.24747  5.39159  4.18884    145 v - - -
          2.68618  4.42225  2.77519  2.73123  3.46354  2.40513  3.72494  3.29354  2.67741  2.69355  4.24690  2.90347  2.73739  3.18146  2.89801  2.37887  2.77519  2.98518  4.58477  3.61503
          0.02035  4.30058  5.02293  0.61958  0.77255  0.48576  0.95510
    117   2.82574  5.32226  1.58447  2.32556  4.64458  3.41929  3.72420  4.12965  2.51158  3.61517  4.39290  2.51941  3.89880  2.39805  2.42671  2.76707  3.07018  3.70772  5.75450  4.33325    146 d - - -
          2.68618  4.42225  2.77519  2.73123  3.46354  2.40513  3.72494  3.29354  2.67741  2.69355  4.24690  2.90347  2.73739  3.18146  2.89801  2.37887  2.77519  2.98518  4.58477  3.61503
          0.02035  4.30058  5.02293  0.61958  0.77255  0.48576  0.95510
    118   3.07494  4.51818  4.50272  3.94045  3.26124  4.20222  4.54770  2.38687  3.77753  1.33472  1.63301  4.19185  4.51758  4.00463  3.95657  3.52500  2.71343  2.39273  5.11388  3.98623    147 l - - -
          2.68618  4.42225  2.77519  2.73123  3.46354  2.40513  3.72494  3.29354  2.67741  2.69355  4.24690  2.90347  2.73739  3.18146  2.89801  2.37887  2.77519  2.98518  4.58477  3.61503
          0.02035  4.30058  5.02293  0.61958  0.77255  0.48576  0.95510
    119   2.94441  4.33215  4.57061  4.00264  3.40219  4.15782  4.53787  1.55157  3.87725  2.13424  2.06521  4.19220  4.48929  4.08555  4.03690  3.47704  2.47413  1.78997  5.11746  3.94643    148 i - - -
          2.68618  4.42225  2.77519  2.73123  3.46354  2.40513  3.72494  3.29354  2.67741  2.69355  4.24690  2.90347  2.73739  3.18146  2.89801  2.37887  2.77519  2.98518  4.58477  3.61503
          0.02035  4.30058  5.02293  0.61958  0.77255  0.48576  0.95510
    120   2.54361  4.42311  3.51261  3.01679  3.89698  3.37843  4.02989  3.21217  2.96128  2.93783  2.81594  3.36067  3.93578  3.29787  3.31907  1.42387  2.21858  2.91066  5.30544  4.05851    149 s - - -
          2.68618  4.42225  2.77519  2.73123  3.46354  2.40513  3.72494  3.29354  2.67741  2.69355  4.24690  2.90347  2.73739  3.18146  2.89801  2.37887  2.77519  2.98518  4.58477  3.61503
          0.02035  4.30058  5.02293  0.61958  0.77255  0.48576  0.95510
    121   0.76619  4.28935  3.80083  3.57098  4.53627  3.08850  4.56970  3.88621  3.61457  3.65196  4.49865  3.59214  3.87749  3.88466  3.86768  2.06430  2.88951  3.32329  5.90998  4.72124    150 a - - -
          2.68618  4.42225  2.77519  2.73123  3.46354  2.40513  3.72494  3.29354  2.67741  2.69355  4.24690  2.90347  2.73739  3.18146  2.89801  2.37887  2.77519  2.98518  4.58477  3.61503
          0.02035  4.30058  5.02293  0.61958  0.77255  0.48576  0.95510
    122   2.64603  4.82962  3.04271  2.50714  4.10219  3.46072  3.69968  3.51717  2.49358  3.12242  3.26524  2.54607  3.86988  2.49026  2.94531  2.07571  2.29333  3.18967  5.36549  4.03530    151 s - - -
          2.68618  4.42225  2.77519  2.73123  3.46354  2.40513  3.72494  3.29354  2.67741  2.69355  4.24690  2.90347  2.73739  3.18146  2.89801  2.37887  2.77519  2.98518  4.58477  3.61503
          0.02035  4.30058  5.02293  0.61958  0.77255  0.48576  0.95510
    123   3.56270  5.32743  4.10336  3.54954  4.79612  3.93843  4.23433  4.38822  2.54072  3.82575  4.83235  3.86678  4.43634  3.44905  0.48480  3.63774  3.80960  4.09754  5.71361  4.65101    152 R - - -
          2.68618  4.42225  2.77519  2.73123  3.46354  2.40513  3.72494  3.29354  2.67741  2.69355  4.24690  2.90347  2.73739  3.18146  2.89801  2.37887  2.77519  2.98518  4.58477  3.61503
          0.02035  4.30058  5.02293  0.61958  0.77255  0.48576  0.95510
    124   1.86164  4.32979  3.69449  3.22316  4.06270  3.25178  4.20081  3.34415  3.18747  3.12281  3.99080  3.45633  3.90107  3.48577  3.52534  1.46276  2.39815  2.26518  5.46389  4.24198    153 s - - -
          2.68618  4.42225  2.77519  2.73123  3.46354  2.40513  3.72494  3.29354  2.67741  2.69355  4.24690  2.90347  2.73739  3.18146  2.89801  2.37887  2.77519  2.98518  4.58477  3.61503
          0.02035  4.30058  5.02293  0.61958  0.77255  0.48576  0.95510
    125   3.92410  5.23653  4.50088  4.32845  2.44700  4.35282  3.90720  3.88295  4.17674  3.22068  4.51461  4.29177  4.82459  4.37305  4.26323  4.00919  4.21728  3.77574  4.10057  0.47236    154 Y - - -
          2.68618  4.42225  2.77519  2.73123  3.46354  2.40513  3.72494  3.29354  2.67741  2.69355  4.24690  2.90347  2.73739  3.18146  2.89801  2.37887  2.77519  2.98518  4.58477  3.61503
          0.02035  4.30058  5.02293  0.61958  0.77255  0.48576  0.95510
    126   2.94757  5.50759  2.16978  1.25219  4.81222  2.63414  3.81248  4.31874  2.71887  3.80040  4.60084  2.84387  3.93885  2.50270  3.27051  2.85785  3.21145  3.88476  5.95016  4.47838    155 e - - -
          2.68618  4.42225  2.77519  2.73123  3.46354  2.40513  3.72494  3.29354  2.67741  2.69355  4.24690  2.90347  2.73739  3.18146  2.89801  2.37887  2.77519  2.98518  4.58477  3.61503
          0.02035  4.30058  5.02293  0.61958  0.77255  0.48576  0.95510
    127   1.13030  4.35562  3.68339  3.25576  3.95090  3.32491  4.21160  3.18572  3.19842  2.36842  3.91612  3.49769  3.95838  3.52383  3.50915  2.35222  2.91219  2.87552  5.39711  4.16156    156 a - - -
          2.68618  4.42225  2.77519  2.73123  3.46354  2.40513  3.72494  3.29354  2.67741  2.69355  4.24690  2.90347  2.73739  3.18146  2.89801  2.37887  2.77519  2.98518  4.58477  3.61503
          0.02035  4.30058  5.02293  0.61958  0.77255  0.48576  0.95510
    128   3.15388  5.12583  3.05164  2.99145  4.56597  3.53426  4.36841  4.39566  3.32399  3.99633  4.96580  0.57861  4.21571  3.66042  3.67785  3.21583  3.56072  3.97133  5.82000  4.49786    157 N - - -
          2.68618  4.42225  2.77519  2.73123  3.46354  2.40513  3.72494  3.29354  2.67741  2.69355  4.24690  2.90347  2.73739  3.18146  2.89801  2.37887  2.77519  2.98518  4.58477  3.61503
          0.02035  4.30058  5.02293  0.61958  0.77255  0.48576  0.95510
    129   2.74364  4.30823  4.05131  3.52025  3.45405  3.77056  4.24011  2.46249  3.40932  1.61624  3.41567  3.77785  4.21034  3.69090  3.65447  2.20306  3.02165  1.71190  5.04458  3.83142    158 l - - -
          2.68618  4.42225  2.77519  2.73123  3.46354  2.40513  3.72494  3.29354  2.67741  2.69355  4.24690  2.90347  2.73739  3.18146  2.89801  2.37887  2.77519  2.98518  4.58477  3.61503
          0.02035  4.30058  5.02293  0.61958  0.77255  0.48576  0.95510
    130   2.33347  4.99314  2.56994  2.20426  4.34177  3.41009  3.71591  3.78420  2.52163  3.34649  4.13842  2.95260  3.86294  2.85076  3.00633  2.04644  2.09830  3.40531  5.54786  4.17638    159 s - - -
          2.68618  4.42225  2.77519  2.73123  3.46354  2.40513  3.72494  3.29354  2.67741  2.69355  4.24690  2.90347  2.73739  3.18146  2.89801  2.37887  2.77519  2.98518  4.58477  3.61503
          0.02035  4.30058  5.02293  0.61958  0.77255  0.48576  0.95510
    131   1.61472  4.31688  4.13571  3.59917  3.60700  3.82052  4.36117  1.97148  3.51678  2.49319  3.52761  3.85419  4.27206  3.79016  3.77975  3.15265  2.64360  1.69717  5.19995  3.99160    160 a - - -
          2.68618  4.42225  2.77519  2.73123  3.46354  2.40513  3.72494  3.29354  2.67741  2.69355  4.24690  2.90347  2.73739  3.18146  2.89801  2.37887  2.77519  2.98518  4.58477  3.61503
          0.02035  4.30058  5.02293  0.61958  0.77255  0.48576  0.95510
    132   3.15675  4.47867  4.98250  4.39740  2.65847  4.41601  4.75197  1.94314  4.24826  1.45279  2.11113  4.52188  4.66727  4.33169  4.30069  3.74893  3.38242  1.63476  5.11362  4.01215    161 l - - -
          2.68618  4.42225  2.77519  2.73123  3.46354  2.40513  3.72494  3.29354  2.67741  2.69355  4.24690  2.90347  2.73739  3.18146  2.89801  2.37887  2.77519  2.98518  4.58477  3.61503
          0.02035  4.30058  5.02293  0.61958  0.77255  0.48576  0.95510
    133   2.80991  5.23820  2.67764  2.01803  4.55754  3.42682  3.73067  4.02222  2.51600  3.53686  4.32646  1.71633  3.90224  2.42355  2.99203  2.76749  2.52957  3.62320  5.69882  4.29793    162 n - - -
          2.68618  4.42225  2.77519  2.73123  3.46354  2.40513  3.72494  3.29354  2.67741  2.69355  4.24690  2.90347  2.73739  3.18146  2.89801  2.37887  2.77519  2.98518  4.58477  3.61503
          0.02035  4.30058  5.02293  0.61958  0.77255  0.48576  0.95510
    134   1.55458  4.56196  3.32490  2.81764  4.13881  3.33924  3.92583  3.53356  2.75117  3.18232  4.01482  3.22008  3.88580  3.12341  2.52676  2.28599  2.20083  3.16279  5.44668  4.17162    163 a - - -
          2.68618  4.42225  2.77519  2.73123  3.46354  2.40513  3.72494  3.29354  2.67741  2.69355  4.24690  2.90347  2.73739  3.18146  2.89801  2.37887  2.77519  2.98518  4.58477  3.61503
          0.02035  4.30058  5.02293  0.61958  0.77255  0.48576  0.95510
    135   2.32774  4.68771  3.14494  2.60090  3.93132  3.48360  3.15222  3.32699  2.57946  2.97100  3.81132  3.09101  3.89337  2.65685  3.01358  2.42485  2.02225  2.69577  5.25501  3.95473    164 t - - -
          2.68618  4.42225  2.77519  2.73123  3.46354  2.40513  3.72494  3.29354  2.67741  2.69355  4.24690  2.90347  2.73739  3.18146  2.89801  2.37887  2.77519  2.98518  4.58477  3.61503
          0.02035  4.30058  5.02293  0.61958  0.77255  0.48576  0.95510
    136   2.95914  5.07178  3.30978  2.82363  4.58385  3.60687  3.83496  3.90694  1.02173  3.47711  4.35001  3.25592  4.07507  2.98510  2.53470  2.99374  2.48504  3.56608  5.62057  4.38592    165 k - - -
          2.68618  4.42225  2.77519  2.73123  3.46354  2.40513  3.72494  3.29354  2.67741  2.69355  4.24690  2.90347  2.73739  3.18146  2.89801  2.37887  2.77519  2.98518  4.58477  3.61503
          0.02035  4.30058  5.02293  0.61958  0.77255  0.48576  0.95510
    137   2.82180  5.23283  1.93944  2.34617  4.67995  2.71160  3.82258  4.16877  2.70994  3.68440  4.47815  2.38828  3.91006  2.96425  3.23975  1.64284  3.11040  3.72790  5.84967  4.41909    166 s - - -
          2.68618  4.42225  2.77519  2.73123  3.46354  2.40513  3.72494  3.29354  2.67741  2.69355  4.24690  2.90347  2.73739  3.18146  2.89801  2.37887  2.77519  2.98518  4.58477  3.61503
          0.02035  4.30058  5.02293  0.61958  0.77255  0.48576  0.95510
    138   2.25416  4.46925  4.12314  3.69021  3.56574  3.74087  4.46487  2.62215  3.52747  2.24376  1.18749  3.90085  4.27936  3.86124  3.75159  3.14635  3.17343  2.51739  5.28866  4.09530    167 m - - -
          2.68618  4.42225  2.77519  2.73123  3.46354  2.40513  3.72494  3.29354  2.67741  2.69355  4.24690  2.90347  2.73739  3.18146  2.89801  2.37887  2.77519  2.98518  4.58477  3.61503
          0.02035  4.30058  5.02293  0.61958  0.77255  0.48576  0.95510
    139   2.28390  4.12758  4.40353  3.80813  2.66367  3.86234  4.17224  1.99381  3.65211  1.77230  2.71471  3.92700  4.21419  3.82335  3.75463  3.16402  2.94631  2.29898  4.72755  2.82321    168 l - - -
          2.68618  4.42225  2.77519  2.73123  3.46354  2.40513  3.72494  3.29354  2.67741  2.69355  4.24690  2.90347  2.73739  3.18146  2.89801  2.37887  2.77519  2.98518  4.58477  3.61503
          0.02035  4.30058  5.02293  0.61958  0.77255  0.48576  0.95510
    140   2.65156  4.83313  3.06502  2.50322  4.07022  3.48308  3.67952  3.02888  2.21586  2.75754  3.22182  2.63417  3.87138  2.44523  2.58707  2.48446  2.88127  3.16447  5.33364  4.00682    169 k - - -
          2.68618  4.42225  2.77519  2.73123  3.46354  2.40513  3.72494  3.29354  2.67741  2.69355  4.24690  2.90347  2.73739  3.18146  2.89801  2.37887  2.77519  2.98518  4.58477  3.61503
          0.02035  4.30058  5.02293  0.61958  0.77255  0.48576  0.95510
    141   2.88008  5.20920  3.18094  2.59250  4.59697  3.59579  3.67303  4.00817  1.55875  3.47679  4.27588  3.08535  3.97724  2.36716  2.10967  2.15017  3.08483  3.63169  5.57486  4.28389    170 k - - -
          2.68618  4.42225  2.77519  2.73123  3.46354  2.40513  3.72494  3.29354  2.67741  2.69355  4.24690  2.90347  2.73739  3.18146  2.89801  2.37887  2.77519  2.98518  4.58477  3.61503
          0.02035  4.30058  5.02293  0.61958  0.77255  0.48576  0.95510
    142   1.11340  4.29177  3.78709  3.42385  4.38430  3.12202  4.40990  3.73503  3.41426  3.47050  4.30601  3.52730  3.86497  3.69694  3.71455  2.14122  1.81821  3.23043  5.75138  4.55526    171 a - - -
          2.68618  4.42225  2.77519  2.73123  3.46354  2.40513  3.72494  3.29354  2.67741  2.69355  4.24690  2.90347  2.73739  3.18146  2.89801  2.37887  2.77519  2.98518  4.58477  3.61503
          0.02035  4.30058  5.02293  0.61958  0.77255  0.48576  0.95510
    143   3.63072  4.91411  5.17812  4.67593  2.20230  4.81033  4.80420  2.45154  4.52315  0.69112  3.01862  4.82803  4.97062  4.53269  4.56882  4.20054  3.84969  2.65160  4.95334  3.59432    172 L - - -
          2.68618  4.42225  2.77519  2.73123  3.46354  2.40513  3.72494  3.29354  2.67741  2.69355  4.24690  2.90347  2.73739  3.18146  2.89801  2.37887  2.77519  2.98518  4.58477  3.61503
          0.02035  4.30058  5.02293  0.61958  0.77255  0.48576  0.95510
    144   2.40779  5.13612  2.75612  1.48415  4.46591  3.42822  3.72290  3.91081  2.50333  3.45064  4.24426  2.93235  3.89069  2.42343  2.97379  2.73967  2.62402  3.52518  5.63166  4.24733    173 e - - -
          2.68618  4.42225  2.77519  2.73123  3.46354  2.40513  3.72494  3.29354  2.67741  2.69355  4.24690  2.90347  2.73739  3.18146  2.89801  2.37887  2.77519  2.98518  4.58477  3.61503
          0.02035  4.30058  5.02293  0.61958  0.77255  0.48576  0.95510
    145   3.43112  4.69667  5.19327  4.68279  3.44020  4.80934  5.24626  0.97903  4.52436  1.42304  3.24063  4.89455  5.01441  4.69373  4.64307  4.20858  3.67428  1.95112  5.53257  4.39120    174 i - - -
          2.68618  4.42225  2.77519  2.73123  3.46354  2.40513  3.72494  3.29354  2.67741  2.69355  4.24690  2.90347  2.73739  3.18146  2.89801  2.37887  2.77519  2.98518  4.58477  3.61503
          0.12743  4.30058  2.24350  0.61958  0.77255  0.48576  0.95510
    146   2.71151  4.36671  3.76402  3.25494  3.47537  1.91371  4.10734  2.27048  3.15658  1.81726  3.44474  3.58659  4.12005  3.48038  3.45216  2.99609  2.98999  2.42163  5.05230  3.81238    175 l - - -
          2.68618  4.42225  2.77519  2.73123  3.46354  2.40513  3.72494  3.29354  2.67741  2.69355  4.24690  2.90347  2.73739  3.18146  2.89801  2.37887  2.77519  2.98518  4.58477  3.61503
          0.02263  4.19577  4.91812  0.61958  0.77255  0.61627  0.77643
    147   3.07693  5.29912  3.42467  2.77123  4.75979  3.71480  3.66328  4.11429  1.26333  3.52921  4.36988  3.20558  4.07500  2.04533  1.95653  3.05057  3.24390  3.76842  5.56444  4.36814    176 k - - -
          2.68598  4.42229  2.77524  2.73128  3.46358  2.40500  3.72499  3.29358  2.67745  2.69359  4.24694  2.90351  2.73744  3.18151  2.89805  2.37891  2.77524  2.98497  4.58481  3.61507
          0.30051  1.34878        *  0.19946  1.71020  0.00000        *
//
