# Supplementary material for: T346Hunter: A Novel Web-Based Tool for the Prediction of Type III, Type IV and Type VI Secretion Systems in Bacterial Genomes
Source: PLoS One. 2015 Apr 13;10(4):e0119317. doi: 10.1371/journal.pone.0119317 (PMC4395097; doi:10.1371/journal.pone.0119317)
Supplement: S1 Data — (ZIP) [file pone.0119317.s009.zip › T346Hunter_profiles/flgd.hmm]

HMMER3/f [3.1b1 | May 2013]
NAME  flgd
LENG  199
ALPH  amino
RF    no
MM    no
CONS  yes
CS    no
MAP   yes
DATE  Wed Sep  4 10:55:24 2013
NSEQ  8
EFFN  2.652344
CKSUM 1772320312
STATS LOCAL MSV      -10.5722  0.70542
STATS LOCAL VITERBI  -11.1618  0.70542
STATS LOCAL FORWARD   -4.4770  0.70542
HMM          A        C        D        E        F        G        H        I        K        L        M        N        P        Q        R        S        T        V        W        Y   
            m->m     m->i     m->d     i->m     i->i     d->m     d->d
  COMPO   2.49631  4.86068  2.81056  2.65600  3.60910  2.79892  3.97409  2.98057  2.66789  2.54328  3.65065  2.82981  3.36208  2.84602  3.16077  2.41138  2.65499  2.70778  5.14844  3.84744
          2.68430  4.42148  2.77708  2.73257  3.46228  2.40522  3.72428  3.29197  2.67884  2.69164  4.23368  2.90404  2.73693  3.18132  2.89916  2.37932  2.77594  2.98770  4.58729  3.61345
          1.20066  1.10731  0.99815  2.99220  0.05148  0.00000        *
      1   1.80497  4.41503  3.61567  3.12561  3.92709  3.38932  4.11296  3.24605  3.08015  2.97546  2.56322  3.43682  3.96850  3.39869  3.42845  1.49369  2.91523  2.93749  5.34483  4.10812     26 s - - -
          2.68618  4.42225  2.77519  2.73123  3.46354  2.40513  3.72494  3.29354  2.67741  2.69355  4.24690  2.90347  2.73739  3.18146  2.89801  2.37887  2.77519  2.98518  4.58477  3.61503
          0.01882  4.37828  5.10062  0.61958  0.77255  1.11129  0.39918
      2   2.03419  4.98679  2.93165  2.49254  4.41278  3.42437  3.76764  3.86102  2.54841  3.41495  4.20370  2.37951  3.89416  2.16207  3.01233  2.01367  2.96883  3.46310  5.60321  4.23988     27 s - - -
          2.68618  4.42225  2.77519  2.73123  3.46354  2.40513  3.72494  3.29354  2.67741  2.69355  4.24690  2.90347  2.73739  3.18146  2.89801  2.37887  2.77519  2.98518  4.58477  3.61503
          0.01882  4.37828  5.10062  0.61958  0.77255  0.57898  0.82205
      3   2.75322  4.52015  3.56782  3.00216  3.67135  3.70748  3.96046  3.02612  2.43628  2.18360  2.19500  3.42235  4.09324  3.26366  3.29348  2.25332  2.29715  2.79593  5.10195  3.86119     28 l - - -
          2.68618  4.42225  2.77519  2.73123  3.46354  2.40513  3.72494  3.29354  2.67741  2.69355  4.24690  2.90347  2.73739  3.18146  2.89801  2.37887  2.77519  2.98518  4.58477  3.61503
          0.01461  4.62948  5.35182  0.61958  0.77255  0.84819  0.55894
      4   2.14427  4.44109  3.75241  2.39873  3.58479  3.79025  4.06755  1.90814  3.13583  2.07845  3.54821  3.57164  4.17065  3.43205  3.46488  3.04922  2.45293  2.58817  5.06335  3.83840     29 i - - -
          2.68618  4.42225  2.77519  2.73123  3.46354  2.40513  3.72494  3.29354  2.67741  2.69355  4.24690  2.90347  2.73739  3.18146  2.89801  2.37887  2.77519  2.98518  4.58477  3.61503
          0.01461  4.62948  5.35182  0.61958  0.77255  0.84819  0.55894
      5   2.18733  5.23985  2.32181  2.45351  4.58144  2.76576  3.73957  4.05802  2.49298  3.55265  4.30326  2.50219  2.70852  2.84502  2.35230  2.73867  3.00755  3.63331  5.69718  4.29280     30 a - - -
          2.68618  4.42225  2.77519  2.73123  3.46354  2.40513  3.72494  3.29354  2.67741  2.69355  4.24690  2.90347  2.73739  3.18146  2.89801  2.37887  2.77519  2.98518  4.58477  3.61503
          0.01461  4.62948  5.35182  0.61958  0.77255  0.48725  0.95273
      6   2.78572  4.85486  3.32188  2.80018  4.18950  2.78017  3.95738  3.59110  2.79908  3.22901  2.64917  2.45019  1.84066  3.14068  3.23707  2.86851  2.33006  3.27174  5.50304  4.19996     31 p - - -
          2.68618  4.42225  2.77519  2.73123  3.46354  2.40513  3.72494  3.29354  2.67741  2.69355  4.24690  2.90347  2.73739  3.18146  2.89801  2.37887  2.77519  2.98518  4.58477  3.61503
          0.01283  4.75820  5.48055  0.61958  0.77255  0.64224  0.74678
      7   2.97330  4.54639  4.42112  3.91516  3.85801  3.98737  4.64418  1.67952  3.82014  2.74804  3.79622  4.11731  4.48913  4.09189  4.05970  1.17940  3.28956  1.98518  5.45975  4.24717     32 s - - -
          2.68618  4.42225  2.77519  2.73123  3.46354  2.40513  3.72494  3.29354  2.67741  2.69355  4.24690  2.90347  2.73739  3.18146  2.89801  2.37887  2.77519  2.98518  4.58477  3.61503
          0.01283  4.75820  5.48055  0.61958  0.77255  0.64224  0.74678
      8   2.79011  4.81978  2.68701  2.36214  4.01626  3.66244  3.88135  2.52738  2.73768  2.40229  3.90440  2.51277  4.05040  3.07615  3.17662  2.87824  2.34893  2.42307  5.35669  4.05947     33 t - - -
          2.68618  4.42225  2.77519  2.73123  3.46354  2.40513  3.72494  3.29354  2.67741  2.69355  4.24690  2.90347  2.73739  3.18146  2.89801  2.37887  2.77519  2.98518  4.58477  3.61503
          0.01283  4.75820  5.48055  0.61958  0.77255  0.64224  0.74678
      9   1.55827  5.20817  2.29418  2.60762  4.66564  2.48951  3.92837  4.13075  2.73243  3.66260  4.43645  2.51671  4.04408  3.05480  3.22519  2.85722  2.33317  3.70431  5.83479  4.44715     34 a - - -
          2.68618  4.42225  2.77519  2.73123  3.46354  2.40513  3.72494  3.29354  2.67741  2.69355  4.24690  2.90347  2.73739  3.18146  2.89801  2.37887  2.77519  2.98518  4.58477  3.61503
          0.01283  4.75820  5.48055  0.61958  0.77255  0.39904  1.11158
     10   2.95174  4.39321  4.47852  3.89581  3.53080  4.09663  4.42257  1.79556  2.58077  2.53440  2.73933  4.09388  4.45659  3.99195  3.93559  3.39293  2.37728  1.42365  5.08404  3.89163     35 v - - -
          2.68618  4.42225  2.77519  2.73123  3.46354  2.40513  3.72494  3.29354  2.67741  2.69355  4.24690  2.90347  2.73739  3.18146  2.89801  2.37887  2.77519  2.98518  4.58477  3.61503
          0.01191  4.83192  5.55426  0.61958  0.77255  0.48576  0.95510
     11   2.23505  4.37255  4.16753  3.59851  2.17369  3.87465  4.24160  2.84689  3.50163  2.05665  3.51634  3.84682  4.28191  3.74619  3.73023  2.55449  1.70151  2.64300  5.01160  3.80916     36 t - - -
          2.68618  4.42225  2.77519  2.73123  3.46354  2.40513  3.72494  3.29354  2.67741  2.69355  4.24690  2.90347  2.73739  3.18146  2.89801  2.37887  2.77519  2.98518  4.58477  3.61503
          0.01191  4.83192  5.55426  0.61958  0.77255  0.48576  0.95510
     12   2.82147  4.98497  3.36303  2.93816  4.74964  3.54877  4.18479  4.20553  3.00728  3.77803  4.55981  1.99163  1.93744  3.33627  3.45820  1.58753  2.23221  3.72460  5.96491  4.63291     37 s - - -
          2.68618  4.42225  2.77519  2.73123  3.46354  2.40513  3.72494  3.29354  2.67741  2.69355  4.24690  2.90347  2.73739  3.18146  2.89801  2.37887  2.77519  2.98518  4.58477  3.61503
          0.01191  4.83192  5.55426  0.61958  0.77255  0.48576  0.95510
     13   2.28535  5.03039  2.50602  2.64544  4.27371  3.64045  3.84371  2.94562  2.19843  2.72235  4.10008  2.45203  4.03076  2.99009  3.10531  2.84275  2.39453  2.74591  5.53038  4.19125     38 k - - -
          2.68618  4.42225  2.77519  2.73123  3.46354  2.40513  3.72494  3.29354  2.67741  2.69355  4.24690  2.90347  2.73739  3.18146  2.89801  2.37887  2.77519  2.98518  4.58477  3.61503
          0.01191  4.83192  5.55426  0.61958  0.77255  0.48576  0.95510
     14   2.87160  5.38800  2.33269  2.07329  4.72720  2.60023  3.82059  4.21558  2.57859  3.69139  4.43454  2.56241  4.01525  2.34417  3.07924  2.02375  2.57422  3.77634  5.82229  4.40363     39 s - - -
          2.68618  4.42225  2.77519  2.73123  3.46354  2.40513  3.72494  3.29354  2.67741  2.69355  4.24690  2.90347  2.73739  3.18146  2.89801  2.37887  2.77519  2.98518  4.58477  3.61503
          0.01191  4.83192  5.55426  0.61958  0.77255  0.48576  0.95510
     15   1.71165  4.83029  2.50234  2.81668  4.05571  3.68526  3.94219  2.76380  2.80685  3.09909  3.94802  3.30182  2.75402  3.14239  3.24186  2.47704  3.05965  2.45912  5.40163  4.10874     40 a - - -
          2.68618  4.42225  2.77519  2.73123  3.46354  2.40513  3.72494  3.29354  2.67741  2.69355  4.24690  2.90347  2.73739  3.18146  2.89801  2.37887  2.77519  2.98518  4.58477  3.61503
          0.01191  4.83192  5.55426  0.61958  0.77255  0.48576  0.95510
     16   2.85540  5.20806  3.12862  2.26739  4.57011  2.22274  3.86720  4.02161  2.61711  3.55640  4.33149  3.14649  4.04201  2.98757  2.41180  2.41485  1.68860  3.62638  5.73145  4.35985     41 t - - -
          2.68618  4.42225  2.77519  2.73123  3.46354  2.40513  3.72494  3.29354  2.67741  2.69355  4.24690  2.90347  2.73739  3.18146  2.89801  2.37887  2.77519  2.98518  4.58477  3.61503
          0.01191  4.83192  5.55426  0.61958  0.77255  0.48576  0.95510
     17   2.34314  4.98800  3.28515  2.82417  4.37537  3.62259  4.03368  3.84335  2.86821  3.45322  4.27250  2.03901  4.11125  3.20554  3.31685  1.30991  3.14422  3.48249  5.66578  3.01478     42 s - - -
          2.68618  4.42225  2.77519  2.73123  3.46354  2.40513  3.72494  3.29354  2.67741  2.69355  4.24690  2.90347  2.73739  3.18146  2.89801  2.37887  2.77519  2.98518  4.58477  3.61503
          0.01191  4.83192  5.55426  0.61958  0.77255  0.48576  0.95510
     18   2.42353  5.30225  3.07724  2.53773  4.64275  2.66546  3.79883  4.11589  1.73291  3.60789  4.35743  2.43686  4.00300  2.30715  3.00872  2.80617  2.40035  3.69330  5.74851  4.35132     43 k - - -
          2.68625  4.42232  2.77527  2.73130  3.46361  2.40480  3.72502  3.29361  2.67748  2.69362  4.24697  2.90354  2.73747  3.18153  2.89808  2.37853  2.77527  2.98525  4.58484  3.61510
          0.24985  1.52690  5.55426  0.14013  2.03442  0.48576  0.95510
     19   2.41918  5.21951  2.41991  2.55151  4.52345  2.19000  3.80279  3.97980  2.13705  2.85840  4.27507  2.46839  4.00070  2.91601  3.04381  2.80353  3.05156  2.88338  5.68143  4.29761     45 k - - -
          2.68618  4.42225  2.77519  2.73123  3.46354  2.40513  3.72494  3.29354  2.67741  2.69355  4.24690  2.90347  2.73739  3.18146  2.89801  2.37887  2.77519  2.98518  4.58477  3.61503
          0.01191  4.83192  5.55426  0.61958  0.77255  0.48576  0.95510
     20   2.86343  5.13484  3.18511  2.65775  4.43600  2.12206  3.87166  3.86432  2.26480  3.43454  4.23277  3.17939  2.08268  2.37777  3.06858  2.87658  3.10155  2.55634  5.64185  4.29517     46 p - - -
          2.68618  4.42225  2.77519  2.73123  3.46354  2.40513  3.72494  3.29354  2.67741  2.69355  4.24690  2.90347  2.73739  3.18146  2.89801  2.37887  2.77519  2.98518  4.58477  3.61503
          0.01191  4.83192  5.55426  0.61958  0.77255  0.48576  0.95510
     21   2.42013  5.29034  3.07080  1.88054  4.63271  3.60298  3.81339  4.10276  1.90004  3.60354  4.35764  3.08874  4.00991  2.91988  3.03682  1.90906  2.44140  3.68481  5.75157  4.35604     47 e - - -
          2.68618  4.42225  2.77519  2.73123  3.46354  2.40513  3.72494  3.29354  2.67741  2.69355  4.24690  2.90347  2.73739  3.18146  2.89801  2.37887  2.77519  2.98518  4.58477  3.61503
          0.01191  4.83192  5.55426  0.61958  0.77255  0.48576  0.95510
     22   2.83510  4.83673  3.45313  2.91048  4.14812  3.68192  4.01703  3.50302  2.07780  3.18518  4.03616  3.37151  4.12457  3.21845  3.25922  1.85922  2.01848  1.98630  5.48424  4.20057     48 s - - -
          2.68618  4.42225  2.77519  2.73123  3.46354  2.40513  3.72494  3.29354  2.67741  2.69355  4.24690  2.90347  2.73739  3.18146  2.89801  2.37887  2.77519  2.98518  4.58477  3.61503
          0.01191  4.83192  5.55426  0.61958  0.77255  0.48576  0.95510
     23   2.75656  4.64451  3.99279  3.53547  4.38418  1.74406  4.51685  3.73350  3.51128  3.45912  4.31761  3.76653  2.72914  3.80495  3.84799  2.94799  1.27428  2.25488  5.77920  4.55882     49 t - - -
          2.68618  4.42225  2.77519  2.73123  3.46354  2.40513  3.72494  3.29354  2.67741  2.69355  4.24690  2.90347  2.73739  3.18146  2.89801  2.37887  2.77519  2.98518  4.58477  3.61503
          0.01191  4.83192  5.55426  0.61958  0.77255  0.48576  0.95510
     24   2.40627  5.44899  1.57845  2.59877  4.90871  2.43247  4.01863  4.40077  2.85843  3.89726  4.66779  2.51182  4.12909  3.14482  3.37790  1.77724  3.28902  3.94497  6.04547  4.61868     50 d - - -
          2.68618  4.42225  2.77519  2.73123  3.46354  2.40513  3.72494  3.29354  2.67741  2.69355  4.24690  2.90347  2.73739  3.18146  2.89801  2.37887  2.77519  2.98518  4.58477  3.61503
          0.01191  4.83192  5.55426  0.61958  0.77255  0.48576  0.95510
     25   2.28970  5.12767  3.15149  2.59927  3.20054  2.67445  3.82686  3.86033  2.13091  3.42137  4.20655  2.48150  4.01385  2.95331  3.07421  2.01413  2.58691  3.49507  5.62330  4.26035     51 s - - -
          2.68618  4.42225  2.77519  2.73123  3.46354  2.40513  3.72494  3.29354  2.67741  2.69355  4.24690  2.90347  2.73739  3.18146  2.89801  2.37887  2.77519  2.98518  4.58477  3.61503
          0.01191  4.83192  5.55426  0.61958  0.77255  0.48576  0.95510
     26   2.80463  4.88871  3.48950  3.07257  4.67668  1.82501  4.27990  4.11332  3.13930  3.72668  4.52799  1.96000  4.14898  3.45714  3.57088  1.44157  3.18434  2.66360  5.94439  4.64176     52 s - - -
          2.68618  4.42225  2.77519  2.73123  3.46354  2.40513  3.72494  3.29354  2.67741  2.69355  4.24690  2.90347  2.73739  3.18146  2.89801  2.37887  2.77519  2.98518  4.58477  3.61503
          0.01191  4.83192  5.55426  0.61958  0.77255  0.48576  0.95510
     27   2.17061  4.56846  3.75099  3.19920  3.80018  3.74076  4.13469  3.15712  3.15508  2.87562  3.76357  3.57775  4.18492  3.45776  3.50841  1.67885  2.03682  2.41697  5.23840  2.68509     53 s - - -
          2.68618  4.42225  2.77519  2.73123  3.46354  2.40513  3.72494  3.29354  2.67741  2.69355  4.24690  2.90347  2.73739  3.18146  2.89801  2.37887  2.77519  2.98518  4.58477  3.61503
          0.01191  4.83192  5.55426  0.61958  0.77255  0.48576  0.95510
     28   2.39694  5.02567  2.15715  2.68180  4.30899  2.63937  3.89231  3.72636  2.70171  2.03718  4.14259  3.19706  2.81133  3.04423  3.16684  2.86568  2.57636  3.39295  5.57257  4.23624     54 l - - -
          2.68618  4.42225  2.77519  2.73123  3.46354  2.40513  3.72494  3.29354  2.67741  2.69355  4.24690  2.90347  2.73739  3.18146  2.89801  2.37887  2.77519  2.98518  4.58477  3.61503
          0.01191  4.83192  5.55426  0.61958  0.77255  0.48576  0.95510
     29   2.82643  4.83101  3.44524  2.94461  4.20656  3.65008  4.07695  2.53923  2.94538  3.25255  4.10144  1.55333  4.13149  3.28206  3.36610  2.21205  1.97979  3.25826  5.54912  4.26146     55 n - - -
          2.68618  4.42225  2.77519  2.73123  3.46354  2.40513  3.72494  3.29354  2.67741  2.69355  4.24690  2.90347  2.73739  3.18146  2.89801  2.37887  2.77519  2.98518  4.58477  3.61503
          0.01191  4.83192  5.55426  0.61958  0.77255  0.48576  0.95510
     30   2.82072  5.01408  3.21985  2.67704  4.27968  2.63319  3.87373  2.34263  2.67544  3.30050  4.11337  2.65960  4.04560  2.35820  3.13643  1.93873  2.55337  3.36812  5.54379  4.21005     56 s - - -
          2.68618  4.42225  2.77519  2.73123  3.46354  2.40513  3.72494  3.29354  2.67741  2.69355  4.24690  2.90347  2.73739  3.18146  2.89801  2.37887  2.77519  2.98518  4.58477  3.61503
          0.01191  4.83192  5.55426  0.61958  0.77255  0.48576  0.95510
     31   2.14522  5.02263  3.31179  2.79229  4.58873  2.54185  4.00883  4.03478  2.17408  3.59986  4.38077  3.27401  4.06822  3.14525  3.24869  1.49844  2.32087  3.60832  5.79217  4.44865     57 s - - -
          2.68618  4.42225  2.77519  2.73123  3.46354  2.40513  3.72494  3.29354  2.67741  2.69355  4.24690  2.90347  2.73739  3.18146  2.89801  2.37887  2.77519  2.98518  4.58477  3.61503
          0.30697  4.83192  1.36117  0.61958  0.77255  0.48576  0.95510
     32   2.11515  5.04369  3.01527  2.54965  4.43848  3.49774  3.80894  3.87922  2.58182  3.43810  4.22799  1.93201  3.95127  2.23702  3.04351  2.76484  2.21621  3.49196  5.63134  4.27097     58 n - - -
          2.68618  4.42225  2.77519  2.73123  3.46354  2.40513  3.72494  3.29354  2.67741  2.69355  4.24690  2.90347  2.73739  3.18146  2.89801  2.37887  2.77519  2.98518  4.58477  3.61503
          0.01597  4.54091  5.26326  0.61958  0.77255  0.95690  0.48464
     33   2.02491  4.86278  3.18766  2.67040  4.37537  2.42096  3.87573  3.80927  2.20275  3.39379  4.18825  3.15093  3.94267  3.02177  3.12217  2.04741  2.19369  3.41047  5.60643  4.27307     59 a - - -
          2.68618  4.42225  2.77519  2.73123  3.46354  2.40513  3.72494  3.29354  2.67741  2.69355  4.24690  2.90347  2.73739  3.18146  2.89801  2.37887  2.77519  2.98518  4.58477  3.61503
          0.01597  4.54091  5.26326  0.61958  0.77255  0.95690  0.48464
     34   1.61458  4.81988  2.28543  2.70671  4.27822  3.47414  3.92206  3.66214  2.76614  3.30851  4.13078  3.18355  3.97300  3.09153  3.21974  2.07650  2.99979  2.53074  5.56467  4.24446     60 a - - -
          2.68618  4.42225  2.77519  2.73123  3.46354  2.40513  3.72494  3.29354  2.67741  2.69355  4.24690  2.90347  2.73739  3.18146  2.89801  2.37887  2.77519  2.98518  4.58477  3.61503
          0.01597  4.54091  5.26326  0.61958  0.77255  0.50580  0.92388
     35   2.88901  5.30607  1.81494  2.52698  4.67548  2.49400  3.87929  4.14662  2.68574  3.66479  4.43761  1.96264  4.03001  3.00184  3.18928  2.37409  3.14485  2.77381  5.82996  4.42464     61 d - - -
          2.68618  4.42225  2.77519  2.73123  3.46354  2.40513  3.72494  3.29354  2.67741  2.69355  4.24690  2.90347  2.73739  3.18146  2.89801  2.37887  2.77519  2.98518  4.58477  3.61503
          0.01333  4.72059  5.44294  0.61958  0.77255  0.36751  1.17913
     36   2.34468  4.64395  5.19666  4.59395  2.55607  4.52095  4.84188  2.00496  4.41372  1.04521  2.31143  4.65930  4.79971  4.48450  4.42885  3.84594  3.52973  2.63787  5.21685  4.10867     62 l - - -
          2.68618  4.42225  2.77519  2.73123  3.46354  2.40513  3.72494  3.29354  2.67741  2.69355  4.24690  2.90347  2.73739  3.18146  2.89801  2.37887  2.77519  2.98518  4.58477  3.61503
          0.01191  4.83192  5.55426  0.61958  0.77255  0.48576  0.95510
     37   2.92383  5.38299  2.00887  2.55472  4.75178  1.92258  3.89802  4.23228  2.68616  3.73026  4.49086  3.10472  4.06254  2.29208  3.18895  2.25953  2.39147  3.80210  5.87913  4.46633     63 g - - -
          2.68618  4.42225  2.77519  2.73123  3.46354  2.40513  3.72494  3.29354  2.67741  2.69355  4.24690  2.90347  2.73739  3.18146  2.89801  2.37887  2.77519  2.98518  4.58477  3.61503
          0.01191  4.83192  5.55426  0.61958  0.77255  0.48576  0.95510
     38   2.95387  5.37104  3.17282  2.64925  4.74760  3.68492  3.86452  4.20177  1.40546  3.68340  4.45177  3.17627  2.96849  2.31131  2.91812  1.87229  3.18319  3.78964  5.80636  4.44521     64 k - - -
          2.68618  4.42225  2.77519  2.73123  3.46354  2.40513  3.72494  3.29354  2.67741  2.69355  4.24690  2.90347  2.73739  3.18146  2.89801  2.37887  2.77519  2.98518  4.58477  3.61503
          0.13244  4.83192  2.15356  0.61958  0.77255  0.48576  0.95510
     39   3.33698  5.98198  1.35588  2.47353  5.27234  3.61471  4.14346  4.82301  3.14716  4.27993  5.11371  1.26508  4.23174  2.38794  3.74872  3.20908  3.62215  4.36482  6.41719  4.88657     65 n - - -
          2.68618  4.42225  2.77519  2.73123  3.46354  2.40513  3.72494  3.29354  2.67741  2.69355  4.24690  2.90347  2.73739  3.18146  2.89801  2.37887  2.77519  2.98518  4.58477  3.61503
          0.01343  4.71291  5.43525  0.61958  0.77255  0.36181  1.19209
     40   2.92108  5.33596  1.46684  2.21343  4.64161  3.62320  3.88646  4.10154  2.68117  2.62700  4.40732  3.10862  4.06287  3.00833  3.17926  2.24588  2.56994  3.70728  5.80578  4.40796     66 d - - -
          2.68618  4.42225  2.77519  2.73123  3.46354  2.40513  3.72494  3.29354  2.67741  2.69355  4.24690  2.90347  2.73739  3.18146  2.89801  2.37887  2.77519  2.98518  4.58477  3.61503
          0.01191  4.83192  5.55426  0.61958  0.77255  0.48576  0.95510
     41   4.73881  5.86651  5.59461  5.54241  0.21248  5.02762  4.67817  4.28335  5.46430  3.45532  4.89527  5.24925  5.51431  5.39291  5.35122  4.89921  5.06323  4.32566  4.78527  3.09364     67 F - - -
          2.68618  4.42225  2.77519  2.73123  3.46354  2.40513  3.72494  3.29354  2.67741  2.69355  4.24690  2.90347  2.73739  3.18146  2.89801  2.37887  2.77519  2.98518  4.58477  3.61503
          0.01191  4.83192  5.55426  0.61958  0.77255  0.48576  0.95510
     42   4.28939  5.47129  6.10538  5.54599  3.45490  5.66412  5.90673  2.71858  5.35742  0.41434  2.17038  5.82042  5.59527  5.19444  5.28964  5.10697  4.48281  3.05711  5.77544  4.85124     68 L - - -
          2.68618  4.42225  2.77519  2.73123  3.46354  2.40513  3.72494  3.29354  2.67741  2.69355  4.24690  2.90347  2.73739  3.18146  2.89801  2.37887  2.77519  2.98518  4.58477  3.61503
          0.01191  4.83192  5.55426  0.61958  0.77255  0.48576  0.95510
     43   3.28322  5.38718  3.71499  3.20405  5.00763  3.92071  4.17173  4.34543  0.83545  3.87859  4.74199  3.61326  4.40369  3.31847  2.81401  3.32224  1.75013  3.97514  5.98040  4.76979     69 k - - -
          2.68618  4.42225  2.77519  2.73123  3.46354  2.40513  3.72494  3.29354  2.67741  2.69355  4.24690  2.90347  2.73739  3.18146  2.89801  2.37887  2.77519  2.98518  4.58477  3.61503
          0.01191  4.83192  5.55426  0.61958  0.77255  0.48576  0.95510
     44   3.86490  5.06870  5.87679  5.34499  3.72514  5.36178  5.82491  1.53558  5.23841  0.78467  3.46609  5.52003  5.46788  5.24157  5.26297  4.77004  4.09527  1.76477  5.91953  4.89006     70 l - - -
          2.68618  4.42225  2.77519  2.73123  3.46354  2.40513  3.72494  3.29354  2.67741  2.69355  4.24690  2.90347  2.73739  3.18146  2.89801  2.37887  2.77519  2.98518  4.58477  3.61503
          0.01191  4.83192  5.55426  0.61958  0.77255  0.48576  0.95510
     45   4.43100  5.65653  5.72472  5.44832  3.81659  5.19928  5.85041  3.12466  5.24401  0.22964  3.67716  5.66428  5.52822  5.35097  5.23115  5.04275  4.70413  3.38816  5.93010  4.85197     71 L - - -
          2.68618  4.42225  2.77519  2.73123  3.46354  2.40513  3.72494  3.29354  2.67741  2.69355  4.24690  2.90347  2.73739  3.18146  2.89801  2.37887  2.77519  2.98518  4.58477  3.61503
          0.01191  4.83192  5.55426  0.61958  0.77255  0.48576  0.95510
     46   3.24855  4.56758  5.15856  4.58744  3.68694  4.54225  4.94584  1.93185  4.43385  1.91107  2.68335  4.66800  4.85459  4.59482  4.50702  3.87790  2.35123  1.06148  5.41295  4.24232     72 v - - -
          2.68618  4.42225  2.77519  2.73123  3.46354  2.40513  3.72494  3.29354  2.67741  2.69355  4.24690  2.90347  2.73739  3.18146  2.89801  2.37887  2.77519  2.98518  4.58477  3.61503
          0.01191  4.83192  5.55426  0.61958  0.77255  0.48576  0.95510
     47   0.72804  4.64042  4.54141  4.30523  5.01006  3.47269  5.15357  4.26459  4.27164  4.09282  4.94873  4.12998  4.28859  4.50848  4.45865  2.95548  1.37878  3.69244  6.40289  5.26998     73 a - - -
          2.68618  4.42225  2.77519  2.73123  3.46354  2.40513  3.72494  3.29354  2.67741  2.69355  4.24690  2.90347  2.73739  3.18146  2.89801  2.37887  2.77519  2.98518  4.58477  3.61503
          0.01191  4.83192  5.55426  0.61958  0.77255  0.48576  0.95510
     48   3.37939  6.01737  1.96075  1.91015  5.31162  3.69257  4.18773  4.84689  3.15081  4.30181  5.12523  3.13916  4.29181  0.93419  3.72805  3.25736  3.65590  4.39285  6.43768  4.92428     74 q - - -
          2.68618  4.42225  2.77519  2.73123  3.46354  2.40513  3.72494  3.29354  2.67741  2.69355  4.24690  2.90347  2.73739  3.18146  2.89801  2.37887  2.77519  2.98518  4.58477  3.61503
          0.01191  4.83192  5.55426  0.61958  0.77255  0.48576  0.95510
     49   4.03575  5.25719  5.92166  5.34134  3.47813  5.40368  5.70060  2.63191  5.19554  0.67758  1.69214  5.55037  5.43710  5.07896  5.15476  4.79354  4.23996  2.23773  5.71032  4.76227     75 L - - -
          2.68618  4.42225  2.77519  2.73123  3.46354  2.40513  3.72494  3.29354  2.67741  2.69355  4.24690  2.90347  2.73739  3.18146  2.89801  2.37887  2.77519  2.98518  4.58477  3.61503
          0.01191  4.83192  5.55426  0.61958  0.77255  0.48576  0.95510
     50   2.97737  5.40968  3.24366  2.67224  4.78743  2.65246  3.84548  4.23571  1.44985  3.69679  4.46286  3.19372  4.10539  1.99587  2.37737  2.43989  3.19496  3.82251  5.79979  4.45193     76 k - - -
          2.68618  4.42225  2.77519  2.73123  3.46354  2.40513  3.72494  3.29354  2.67741  2.69355  4.24690  2.90347  2.73739  3.18146  2.89801  2.37887  2.77519  2.98518  4.58477  3.61503
          0.01191  4.83192  5.55426  0.61958  0.77255  0.48576  0.95510
     51   3.55631  5.32003  4.05447  3.57255  2.81461  4.33033  2.65633  3.95222  3.49094  3.40931  4.45229  1.02113  4.69658  3.79251  3.82810  3.60368  3.78066  3.73681  2.49423  2.17673     77 n - - -
          2.68618  4.42225  2.77519  2.73123  3.46354  2.40513  3.72494  3.29354  2.67741  2.69355  4.24690  2.90347  2.73739  3.18146  2.89801  2.37887  2.77519  2.98518  4.58477  3.61503
          0.01191  4.83192  5.55426  0.61958  0.77255  0.48576  0.95510
     52   4.17739  5.95060  4.07066  3.93821  5.28768  4.38533  5.05915  5.20942  3.71760  4.58386  5.67999  4.37047  5.00488  0.22383  3.93761  4.23317  4.52090  4.89183  6.37429  5.22820     78 Q - - -
          2.68618  4.42225  2.77519  2.73123  3.46354  2.40513  3.72494  3.29354  2.67741  2.69355  4.24690  2.90347  2.73739  3.18146  2.89801  2.37887  2.77519  2.98518  4.58477  3.61503
          0.01191  4.83192  5.55426  0.61958  0.77255  0.48576  0.95510
     53   4.35181  6.33254  0.18111  3.44116  5.91952  4.25853  5.16949  5.79908  4.46930  5.23382  6.31381  4.01771  4.96568  4.46512  5.03877  4.26432  4.72937  5.35669  6.83498  5.74917     79 D - - -
          2.68618  4.42225  2.77519  2.73123  3.46354  2.40513  3.72494  3.29354  2.67741  2.69355  4.24690  2.90347  2.73739  3.18146  2.89801  2.37887  2.77519  2.98518  4.58477  3.61503
          0.01191  4.83192  5.55426  0.61958  0.77255  0.48576  0.95510
     54   4.43143  5.92222  5.12406  5.13382  5.92533  4.56338  6.03161  5.84556  5.29333  5.29179  6.43232  5.32514  0.09940  5.63539  5.34403  4.64498  4.94295  5.35764  6.74030  6.08212     80 P - - -
          2.68618  4.42225  2.77519  2.73123  3.46354  2.40513  3.72494  3.29354  2.67741  2.69355  4.24690  2.90347  2.73739  3.18146  2.89801  2.37887  2.77519  2.98518  4.58477  3.61503
          0.01191  4.83192  5.55426  0.61958  0.77255  0.48576  0.95510
     55   2.86379  4.42572  4.14785  3.58222  3.55098  3.90137  4.26755  2.85435  3.47877  1.91661  2.04903  3.85206  4.30769  3.74149  3.72185  2.34947  1.68589  2.66516  5.06900  3.87015     81 t - - -
          2.68618  4.42225  2.77519  2.73123  3.46354  2.40513  3.72494  3.29354  2.67741  2.69355  4.24690  2.90347  2.73739  3.18146  2.89801  2.37887  2.77519  2.98518  4.58477  3.61503
          0.01191  4.83192  5.55426  0.61958  0.77255  0.48576  0.95510
     56   3.06919  5.15012  3.23474  3.17306  5.15261  3.60493  4.63485  4.79002  3.61808  4.37411  5.21033  0.61688  4.34269  3.86380  4.03155  2.06605  3.53173  4.17621  6.43040  5.06052     82 N - - -
          2.68618  4.42225  2.77519  2.73123  3.46354  2.40513  3.72494  3.29354  2.67741  2.69355  4.24690  2.90347  2.73739  3.18146  2.89801  2.37887  2.77519  2.98518  4.58477  3.61503
          0.01191  4.83192  5.55426  0.61958  0.77255  0.48576  0.95510
     57   2.00749  4.91425  3.51409  3.31931  5.00840  3.53969  4.61359  4.46593  3.55312  4.09821  4.91224  2.24473  0.86146  3.83327  3.94019  3.01449  3.34624  3.89811  6.28823  5.01110     83 p - - -
          2.68618  4.42225  2.77519  2.73123  3.46354  2.40513  3.72494  3.29354  2.67741  2.69355  4.24690  2.90347  2.73739  3.18146  2.89801  2.37887  2.77519  2.98518  4.58477  3.61503
          0.01191  4.83192  5.55426  0.61958  0.77255  0.48576  0.95510
     58   2.85205  4.72219  3.52859  2.96006  3.88694  3.76676  3.98710  2.67227  2.28604  2.93055  1.90193  3.41415  4.14917  2.49266  3.24742  3.00095  2.08785  3.00348  5.27797  4.01956     84 m - - -
          2.68618  4.42225  2.77519  2.73123  3.46354  2.40513  3.72494  3.29354  2.67741  2.69355  4.24690  2.90347  2.73739  3.18146  2.89801  2.37887  2.77519  2.98518  4.58477  3.61503
          0.01191  4.83192  5.55426  0.61958  0.77255  0.48576  0.95510
     59   3.38196  6.02695  0.98646  1.88977  5.32627  3.69461  4.18482  4.85960  1.80136  4.30927  5.13113  3.13965  4.29240  3.33447  3.70689  3.25850  3.65715  4.40270  6.44132  4.92917     85 d - - -
          2.68618  4.42225  2.77519  2.73123  3.46354  2.40513  3.72494  3.29354  2.67741  2.69355  4.24690  2.90347  2.73739  3.18146  2.89801  2.37887  2.77519  2.98518  4.58477  3.61503
          0.01191  4.83192  5.55426  0.61958  0.77255  0.48576  0.95510
     60   2.85807  5.25179  2.22874  2.56597  4.57255  2.59795  3.84752  2.78362  2.62208  3.56132  4.33254  2.39000  2.25105  2.96544  3.11167  2.40612  3.09801  3.63621  5.73653  4.34916     86 d - - -
          2.68618  4.42225  2.77519  2.73123  3.46354  2.40513  3.72494  3.29354  2.67741  2.69355  4.24690  2.90347  2.73739  3.18146  2.89801  2.37887  2.77519  2.98518  4.58477  3.61503
          0.01191  4.83192  5.55426  0.61958  0.77255  0.48576  0.95510
     61   2.89378  5.28989  3.12026  2.62313  4.69019  3.63085  3.87853  4.15182  1.65778  3.65666  4.42207  1.95562  4.06150  2.99204  3.04505  1.98100  2.41847  3.73291  5.80249  4.42511     87 k - - -
          2.68618  4.42225  2.77519  2.73123  3.46354  2.40513  3.72494  3.29354  2.67741  2.69355  4.24690  2.90347  2.73739  3.18146  2.89801  2.37887  2.77519  2.98518  4.58477  3.61503
          0.01191  4.83192  5.55426  0.61958  0.77255  0.48576  0.95510
     62   3.14348  5.71888  1.68306  1.27513  5.03619  3.64915  4.02570  4.54524  2.89294  4.01353  4.79178  3.10312  4.17005  2.27787  3.43574  3.06090  2.58022  4.09911  6.15010  4.68440     88 e - - -
          2.68618  4.42225  2.77519  2.73123  3.46354  2.40513  3.72494  3.29354  2.67741  2.69355  4.24690  2.90347  2.73739  3.18146  2.89801  2.37887  2.77519  2.98518  4.58477  3.61503
          0.01191  4.83192  5.55426  0.61958  0.77255  0.48576  0.95510
     63   4.51162  5.57660  5.62720  5.43863  0.95884  5.21547  4.05759  3.97999  5.22377  2.01360  4.52523  4.85567  5.46969  4.96713  5.07563  4.60090  4.71421  3.97441  4.14517  1.12711     89 f - - -
          2.68618  4.42225  2.77519  2.73123  3.46354  2.40513  3.72494  3.29354  2.67741  2.69355  4.24690  2.90347  2.73739  3.18146  2.89801  2.37887  2.77519  2.98518  4.58477  3.61503
          0.01191  4.83192  5.55426  0.61958  0.77255  0.48576  0.95510
     64   2.24183  4.59769  5.03419  4.49864  3.90353  4.47906  5.02927  1.01106  4.38050  2.69382  3.79340  4.62211  4.86084  4.60230  4.52852  3.83498  2.33983  1.66463  5.60703  4.40675     90 i - - -
          2.68618  4.42225  2.77519  2.73123  3.46354  2.40513  3.72494  3.29354  2.67741  2.69355  4.24690  2.90347  2.73739  3.18146  2.89801  2.37887  2.77519  2.98518  4.58477  3.61503
          0.01191  4.83192  5.55426  0.61958  0.77255  0.48576  0.95510
     65   1.51952  5.19209  1.70503  2.84477  4.96793  3.57846  4.26024  4.44062  3.16263  4.00013  4.79195  3.33479  4.19336  3.41876  3.65903  1.46402  3.33428  3.93737  6.17542  4.79780     91 s - - -
          2.68618  4.42225  2.77519  2.73123  3.46354  2.40513  3.72494  3.29354  2.67741  2.69355  4.24690  2.90347  2.73739  3.18146  2.89801  2.37887  2.77519  2.98518  4.58477  3.61503
          0.01191  4.83192  5.55426  0.61958  0.77255  0.48576  0.95510
     66   3.31364  5.83684  2.77994  2.12007  5.16841  3.72711  4.12247  4.66875  2.92067  4.13033  4.94781  2.23643  4.27859  0.91867  3.37982  3.22247  3.57176  4.24210  6.24719  4.81195     92 q - - -
          2.68618  4.42225  2.77519  2.73123  3.46354  2.40513  3.72494  3.29354  2.67741  2.69355  4.24690  2.90347  2.73739  3.18146  2.89801  2.37887  2.77519  2.98518  4.58477  3.61503
          0.01191  4.83192  5.55426  0.61958  0.77255  0.48576  0.95510
     67   2.89296  4.51107  3.92024  2.66602  3.59605  3.90404  4.18926  2.92374  3.29341  1.28385  2.35003  3.72599  4.28575  3.59033  3.58684  2.40196  3.12832  2.74202  5.10607  3.89551     93 l - - -
          2.68618  4.42225  2.77519  2.73123  3.46354  2.40513  3.72494  3.29354  2.67741  2.69355  4.24690  2.90347  2.73739  3.18146  2.89801  2.37887  2.77519  2.98518  4.58477  3.61503
          0.01191  4.83192  5.55426  0.61958  0.77255  0.48576  0.95510
     68   0.76501  4.66372  4.79226  4.47325  4.46049  3.78877  5.19225  2.96336  4.38398  3.27997  4.36455  4.35908  4.51685  4.62653  4.54826  3.25486  3.40842  1.48746  6.09396  4.91230     94 a - - -
          2.68618  4.42225  2.77519  2.73123  3.46354  2.40513  3.72494  3.29354  2.67741  2.69355  4.24690  2.90347  2.73739  3.18146  2.89801  2.37887  2.77519  2.98518  4.58477  3.61503
          0.01191  4.83192  5.55426  0.61958  0.77255  0.48576  0.95510
     69   3.22964  5.50861  3.40722  2.91310  4.94270  3.87569  3.99867  4.34173  1.92945  3.81018  4.63345  3.39468  4.29570  0.97404  2.75420  3.20992  2.62394  3.97079  5.90212  4.63046     95 q - - -
          2.68618  4.42225  2.77519  2.73123  3.46354  2.40513  3.72494  3.29354  2.67741  2.69355  4.24690  2.90347  2.73739  3.18146  2.89801  2.37887  2.77519  2.98518  4.58477  3.61503
          0.01191  4.83192  5.55426  0.61958  0.77255  0.48576  0.95510
     70   3.60158  4.87486  5.54943  4.97885  1.18128  4.92476  5.24165  1.84876  4.82472  1.60701  3.38533  5.06618  5.13461  4.85664  4.83296  4.28008  3.82755  1.86763  5.49354  4.34959     96 f - - -
          2.68618  4.42225  2.77519  2.73123  3.46354  2.40513  3.72494  3.29354  2.67741  2.69355  4.24690  2.90347  2.73739  3.18146  2.89801  2.37887  2.77519  2.98518  4.58477  3.61503
          0.01191  4.83192  5.55426  0.61958  0.77255  0.48576  0.95510
     71   1.92022  5.09931  3.26561  2.76477  4.63442  3.59987  3.98940  4.08316  2.74013  3.63280  4.41336  2.38738  4.08345  3.12124  2.36614  1.42592  3.13719  3.65923  5.81035  4.46250     97 s - - -
          2.68618  4.42225  2.77519  2.73123  3.46354  2.40513  3.72494  3.29354  2.67741  2.69355  4.24690  2.90347  2.73739  3.18146  2.89801  2.37887  2.77519  2.98518  4.58477  3.61503
          0.01191  4.83192  5.55426  0.61958  0.77255  0.48576  0.95510
     72   2.38996  4.89676  3.33640  2.78782  4.18114  3.65434  3.93947  3.58079  2.77015  3.21644  2.99099  3.27703  4.07655  2.41137  3.21121  1.70687  1.97425  3.27118  5.49114  4.18462     98 s - - -
          2.68618  4.42225  2.77519  2.73123  3.46354  2.40513  3.72494  3.29354  2.67741  2.69355  4.24690  2.90347  2.73739  3.18146  2.89801  2.37887  2.77519  2.98518  4.58477  3.61503
          0.01191  4.83192  5.55426  0.61958  0.77255  0.48576  0.95510
     73   3.78287  5.03224  5.71036  5.14400  3.57733  5.15238  5.52333  2.46337  5.00021  0.96406  2.25466  5.29683  5.29743  4.99913  5.01008  4.52665  4.00554  1.27148  5.69003  4.66101     99 l - - -
          2.68618  4.42225  2.77519  2.73123  3.46354  2.40513  3.72494  3.29354  2.67741  2.69355  4.24690  2.90347  2.73739  3.18146  2.89801  2.37887  2.77519  2.98518  4.58477  3.61503
          0.01191  4.83192  5.55426  0.61958  0.77255  0.48576  0.95510
     74   3.13846  5.64016  2.82806  1.09192  4.98808  3.67125  4.02932  4.48074  2.83961  3.96090  4.74862  3.14598  4.18361  1.93049  3.33097  2.21560  3.39417  4.04949  6.09645  4.66463    100 e - - -
          2.68618  4.42225  2.77519  2.73123  3.46354  2.40513  3.72494  3.29354  2.67741  2.69355  4.24690  2.90347  2.73739  3.18146  2.89801  2.37887  2.77519  2.98518  4.58477  3.61503
          0.01191  4.83192  5.55426  0.61958  0.77255  0.48576  0.95510
     75   2.86849  5.28684  3.10891  2.58730  4.64834  2.60231  3.83940  4.11133  2.11758  3.61527  4.37666  3.12295  4.03596  1.57705  3.02055  2.27747  2.56548  3.69789  5.76326  4.38063    101 q - - -
          2.68618  4.42225  2.77519  2.73123  3.46354  2.40513  3.72494  3.29354  2.67741  2.69355  4.24690  2.90347  2.73739  3.18146  2.89801  2.37887  2.77519  2.98518  4.58477  3.61503
          0.01191  4.83192  5.55426  0.61958  0.77255  0.48576  0.95510
     76   4.09997  5.29871  6.02317  5.43993  3.47637  5.50275  5.78373  1.89738  5.30195  0.90044  1.33161  5.65804  5.49231  5.13950  5.23533  4.90112  4.29828  2.86455  5.73774  4.80937    102 l - - -
          2.68618  4.42225  2.77519  2.73123  3.46354  2.40513  3.72494  3.29354  2.67741  2.69355  4.24690  2.90347  2.73739  3.18146  2.89801  2.37887  2.77519  2.98518  4.58477  3.61503
          0.01191  4.83192  5.55426  0.61958  0.77255  0.48576  0.95510
     77   2.42926  5.17212  2.47284  2.12392  4.45973  3.61015  3.80594  2.79438  2.56912  3.45277  3.17640  2.60483  4.00295  2.92524  3.05006  2.30885  2.39756  3.53145  5.64148  4.26815    103 e - - -
          2.68618  4.42225  2.77519  2.73123  3.46354  2.40513  3.72494  3.29354  2.67741  2.69355  4.24690  2.90347  2.73739  3.18146  2.89801  2.37887  2.77519  2.98518  4.58477  3.61503
          0.01191  4.83192  5.55426  0.61958  0.77255  0.48576  0.95510
     78   2.27872  5.20772  3.13035  2.61123  4.60841  3.59955  3.86620  4.06865  2.11079  3.59212  4.35711  1.87064  4.03004  2.98161  3.09257  1.89431  2.54849  3.65433  5.75627  4.37686    104 n - - -
          2.68618  4.42225  2.77519  2.73123  3.46354  2.40513  3.72494  3.29354  2.67741  2.69355  4.24690  2.90347  2.73739  3.18146  2.89801  2.37887  2.77519  2.98518  4.58477  3.61503
          0.01191  4.83192  5.55426  0.61958  0.77255  0.48576  0.95510
     79   3.95711  5.17228  5.90732  5.33631  3.53820  5.36591  5.70155  1.19753  5.19933  1.24505  1.56797  5.51958  5.42581  5.11206  5.16789  4.75623  4.16847  2.64726  5.74368  4.76861    105 i - - -
          2.68618  4.42225  2.77519  2.73123  3.46354  2.40513  3.72494  3.29354  2.67741  2.69355  4.24690  2.90347  2.73739  3.18146  2.89801  2.37887  2.77519  2.98518  4.58477  3.61503
          0.01191  4.83192  5.55426  0.61958  0.77255  0.48576  0.95510
     80   3.09457  5.44824  2.95064  2.70068  4.93630  3.66081  4.10630  4.43527  2.90743  3.94565  4.74436  1.15126  4.20430  2.29212  3.36734  1.85421  3.38704  3.99300  6.08321  4.68259    106 n - - -
          2.68618  4.42225  2.77519  2.73123  3.46354  2.40513  3.72494  3.29354  2.67741  2.69355  4.24690  2.90347  2.73739  3.18146  2.89801  2.37887  2.77519  2.98518  4.58477  3.61503
          0.01191  4.83192  5.55426  0.61958  0.77255  0.48576  0.95510
     81   2.85325  5.33524  3.09596  2.12926  4.68080  2.63294  3.79463  4.15502  2.08744  3.63317  4.37974  3.08779  4.01143  2.05415  2.51548  2.81806  2.13098  3.72701  5.76077  4.36642    107 q - - -
          2.68618  4.42225  2.77519  2.73123  3.46354  2.40513  3.72494  3.29354  2.67741  2.69355  4.24690  2.90347  2.73739  3.18146  2.89801  2.37887  2.77519  2.98518  4.58477  3.61503
          0.01191  4.83192  5.55426  0.61958  0.77255  0.48576  0.95510
     82   2.83057  5.21462  3.11930  2.13270  4.51495  3.61733  3.80807  3.96634  2.13952  2.29163  4.26956  3.10651  4.01127  2.32304  3.02386  2.42590  2.13360  3.58135  5.67329  4.29722    108 e - - -
          2.68618  4.42225  2.77519  2.73123  3.46354  2.40513  3.72494  3.29354  2.67741  2.69355  4.24690  2.90347  2.73739  3.18146  2.89801  2.37887  2.77519  2.98518  4.58477  3.61503
          0.01191  4.83192  5.55426  0.61958  0.77255  0.48576  0.95510
     83   3.67212  4.94596  5.63551  5.03927  2.53961  4.97003  5.28807  1.91397  4.87203  1.00504  2.01253  5.13366  5.14315  4.84002  4.83913  4.32195  3.88753  2.00552  5.48707  4.45322    109 l - - -
          2.68618  4.42225  2.77519  2.73123  3.46354  2.40513  3.72494  3.29354  2.67741  2.69355  4.24690  2.90347  2.73739  3.18146  2.89801  2.37887  2.77519  2.98518  4.58477  3.61503
          0.01191  4.83192  5.55426  0.61958  0.77255  0.48576  0.95510
     84   2.27646  5.45826  1.87420  1.78445  4.80236  2.52293  3.91161  4.28854  2.71348  3.77890  4.54059  3.09421  4.07869  3.02690  3.22578  2.91686  2.20479  3.85671  5.92419  4.49934    110 e - - -
          2.68618  4.42225  2.77519  2.73123  3.46354  2.40513  3.72494  3.29354  2.67741  2.69355  4.24690  2.90347  2.73739  3.18146  2.89801  2.37887  2.77519  2.98518  4.58477  3.61503
          0.01191  4.83192  5.55426  0.61958  0.77255  0.48576  0.95510
     85   2.81358  5.28423  3.07180  2.09267  4.61325  3.59113  3.78133  4.08771  2.22527  3.58259  4.32981  2.58430  2.82616  2.49072  3.01167  2.26035  2.43619  2.74663  5.72680  4.32606    111 e - - -
          2.68618  4.42225  2.77519  2.73123  3.46354  2.40513  3.72494  3.29354  2.67741  2.69355  4.24690  2.90347  2.73739  3.18146  2.89801  2.37887  2.77519  2.98518  4.58477  3.61503
          0.01191  4.83192  5.55426  0.61958  0.77255  0.48576  0.95510
     86   2.88614  4.36548  4.31987  3.73627  2.71865  3.98615  4.28217  2.15474  3.61469  1.36988  3.41814  3.95609  4.35001  2.59966  3.80159  2.43111  3.11797  2.58762  4.96071  3.76502    112 l - - -
          2.68618  4.42225  2.77519  2.73123  3.46354  2.40513  3.72494  3.29354  2.67741  2.69355  4.24690  2.90347  2.73739  3.18146  2.89801  2.37887  2.77519  2.98518  4.58477  3.61503
          0.01191  4.83192  5.55426  0.61958  0.77255  0.48576  0.95510
     87   2.82729  4.50869  3.81536  3.25695  3.64977  2.61322  4.12116  3.01850  3.20003  2.20416  3.64515  3.62414  4.21308  3.49349  3.52660  1.48752  3.07409  2.37348  5.11356  2.89942    113 s - - -
          2.68588  4.42247  2.77542  2.73145  3.46376  2.40492  3.72517  3.29271  2.67763  2.69325  4.24712  2.90369  2.73762  3.18074  2.89823  2.37871  2.77542  2.98541  4.58499  3.61525
          0.40538  1.50488  2.19609  1.03090  0.44112  0.48576  0.95510
     88   2.79731  5.30645  2.33304  2.16893  4.64696  3.54812  2.90427  4.13264  2.04862  3.60960  4.35001  2.39700  3.95346  2.85211  2.99285  2.36787  2.38935  3.69497  5.74016  4.32699    117 k - - -
          2.68618  4.42225  2.77519  2.73123  3.46354  2.40513  3.72494  3.29354  2.67741  2.69355  4.24690  2.90347  2.73739  3.18146  2.89801  2.37887  2.77519  2.98518  4.58477  3.61503
          0.01336  4.71834  5.44068  0.61958  0.77255  0.36582  1.18296
     89   2.93243  5.23638  2.46739  2.63515  2.78930  3.63822  3.94529  4.00315  2.77437  3.56727  4.36907  2.04364  4.09764  3.09135  3.26355  1.41671  3.18686  3.63363  5.74023  4.34754    118 s - - -
          2.68618  4.42225  2.77519  2.73123  3.46354  2.40513  3.72494  3.29354  2.67741  2.69355  4.24690  2.90347  2.73739  3.18146  2.89801  2.37887  2.77519  2.98518  4.58477  3.61503
          0.01191  4.83192  5.55426  0.61958  0.77255  0.48576  0.95510
     90   2.81757  5.02970  2.46326  2.65094  4.27376  3.64232  3.85016  3.69161  2.64770  2.71802  3.07026  3.17193  4.03521  2.55364  3.11242  2.28280  1.76657  3.36487  5.53276  4.19475    119 t - - -
          2.68618  4.42225  2.77519  2.73123  3.46354  2.40513  3.72494  3.29354  2.67741  2.69355  4.24690  2.90347  2.73739  3.18146  2.89801  2.37887  2.77519  2.98518  4.58477  3.61503
          0.01191  4.83192  5.55426  0.61958  0.77255  0.48576  0.95510
     91   2.89113  5.39029  2.50811  2.19150  4.71980  2.58535  3.83880  4.20302  2.60481  2.68309  4.43981  2.39551  4.03003  1.72378  3.10484  2.84839  3.12728  3.77349  5.82831  4.41289    120 q - - -
          2.68618  4.42225  2.77519  2.73123  3.46354  2.40513  3.72494  3.29354  2.67741  2.69355  4.24690  2.90347  2.73739  3.18146  2.89801  2.37887  2.77519  2.98518  4.58477  3.61503
          0.08905  4.83192  2.56100  0.61958  0.77255  0.48576  0.95510
     92   2.06427  4.62032  3.67964  3.14759  4.02785  3.60831  4.16304  2.40535  3.11712  3.09272  3.96052  3.52023  2.89176  3.43044  3.49654  1.45311  2.42173  3.08836  5.42690  4.17975    121 s - - -
          2.68618  4.42225  2.77519  2.73123  3.46354  2.40513  3.72494  3.29354  2.67741  2.69355  4.24690  2.90347  2.73739  3.18146  2.89801  2.37887  2.77519  2.98518  4.58477  3.61503
          0.01286  4.75573  5.47808  0.61958  0.77255  0.39677  1.11624
     93   2.85020  4.33849  4.26567  3.68501  2.73453  3.94411  4.24472  1.93129  3.57152  1.69099  3.44247  2.71154  4.31539  3.79959  3.76640  2.09496  3.08379  2.56588  4.94225  3.73890    122 l - - -
          2.68618  4.42225  2.77519  2.73123  3.46354  2.40513  3.72494  3.29354  2.67741  2.69355  4.24690  2.90347  2.73739  3.18146  2.89801  2.37887  2.77519  2.98518  4.58477  3.61503
          0.01191  4.83192  5.55426  0.61958  0.77255  0.48576  0.95510
     94   2.25501  5.08590  3.18112  2.62606  4.37302  2.67105  3.84066  3.80456  2.61881  3.38023  4.17443  3.15072  4.02271  2.34912  2.59602  2.04403  2.58375  2.61227  5.59565  4.24319    123 s - - -
          2.68618  4.42225  2.77519  2.73123  3.46354  2.40513  3.72494  3.29354  2.67741  2.69355  4.24690  2.90347  2.73739  3.18146  2.89801  2.37887  2.77519  2.98518  4.58477  3.61503
          0.01191  4.83192  5.55426  0.61958  0.77255  0.48576  0.95510
     95   1.75139  5.25921  3.08973  2.55003  4.59265  3.60216  3.80695  4.05811  2.23482  3.56784  4.32544  2.44158  4.00418  2.31398  3.03115  2.27529  2.59364  3.64840  5.72355  4.33315    124 a - - -
          2.68618  4.42225  2.77519  2.73123  3.46354  2.40513  3.72494  3.29354  2.67741  2.69355  4.24690  2.90347  2.73739  3.18146  2.89801  2.37887  2.77519  2.98518  4.58477  3.61503
          0.01191  4.83192  5.55426  0.61958  0.77255  0.48576  0.95510
     96   2.27714  4.79788  2.75189  2.82306  3.98778  2.68449  3.93038  3.37384  2.80710  2.41585  3.89104  3.30702  4.09094  3.14140  3.23652  1.92903  3.04979  2.57997  5.34622  3.07723    125 s - - -
          2.68618  4.42225  2.77519  2.73123  3.46354  2.40513  3.72494  3.29354  2.67741  2.69355  4.24690  2.90347  2.73739  3.18146  2.89801  2.37887  2.77519  2.98518  4.58477  3.61503
          0.01191  4.83192  5.55426  0.61958  0.77255  0.48576  0.95510
     97   2.38178  4.51375  3.79323  3.22838  3.66423  3.82308  4.11094  2.29265  3.17534  2.32925  3.63513  2.57150  4.21284  3.47005  3.51009  1.69139  3.07057  2.35399  5.12514  3.89817    126 s - - -
          2.68566  4.42283  2.77514  2.73181  3.46412  2.40484  3.72390  3.29306  2.67798  2.69355  4.24224  2.90332  2.73797  3.18204  2.89858  2.37902  2.77457  2.98499  4.58535  3.61561
          0.73937  1.09279  1.67501  1.54384  0.24024  0.48576  0.95510
     98   2.84486  5.07240  1.63680  2.60589  4.40574  3.54931  3.91303  3.83014  2.75617  3.43080  2.56803  3.12897  4.03057  3.06965  3.23404  1.75809  3.11403  3.47901  5.66760  4.30666    133 d - - -
          2.68618  4.42225  2.77519  2.73123  3.46354  2.40513  3.72494  3.29354  2.67741  2.69355  4.24690  2.90347  2.73739  3.18146  2.89801  2.37887  2.77519  2.98518  4.58477  3.61503
          0.01461  4.62927  5.35161  0.61958  0.77255  0.59019  0.80794
     99   3.45382  4.76761  5.33686  4.73445  3.31654  4.68788  4.97488  1.91123  4.55530  0.89152  2.18341  4.82384  4.90985  4.57453  4.55125  4.02235  3.67067  2.73055  2.94619  4.17226    134 l - - -
          2.68618  4.42225  2.77519  2.73123  3.46354  2.40513  3.72494  3.29354  2.67741  2.69355  4.24690  2.90347  2.73739  3.18146  2.89801  2.37887  2.77519  2.98518  4.58477  3.61503
          0.01336  4.71834  5.44068  0.61958  0.77255  0.71362  0.67308
    100   3.18197  4.55705  4.87025  4.29012  3.46886  4.38627  4.73015  1.11726  4.13911  1.81246  2.55195  4.44673  2.56214  4.30714  4.25258  3.70536  3.41483  2.36725  5.23100  4.08671    135 i - - -
          2.68618  4.42225  2.77519  2.73123  3.46354  2.40513  3.72494  3.29354  2.67741  2.69355  4.24690  2.90347  2.73739  3.18146  2.89801  2.37887  2.77519  2.98518  4.58477  3.61503
          0.01336  4.71834  5.44068  0.61958  0.77255  0.71362  0.67308
    101   4.00727  5.62262  4.83310  4.85647  5.84427  0.12605  5.83748  5.72646  5.13702  5.22723  6.26124  5.00115  5.02243  5.39682  5.20856  4.21245  4.54280  5.09728  6.64523  5.99800    136 G - - -
          2.68618  4.42225  2.77519  2.73123  3.46354  2.40513  3.72494  3.29354  2.67741  2.69355  4.24690  2.90347  2.73739  3.18146  2.89801  2.37887  2.77519  2.98518  4.58477  3.61503
          0.01336  4.71834  5.44068  0.61958  0.77255  0.71362  0.67308
    102   3.33182  5.53158  3.77997  3.07557  5.02688  3.98563  3.93217  4.36846  0.95988  3.78811  4.62881  3.49640  4.34390  3.05385  1.83968  3.31482  2.27968  4.02049  5.82358  4.63819    137 k - - -
          2.68618  4.42225  2.77519  2.73123  3.46354  2.40513  3.72494  3.29354  2.67741  2.69355  4.24690  2.90347  2.73739  3.18146  2.89801  2.37887  2.77519  2.98518  4.58477  3.61503
          0.01336  4.71834  5.44068  0.61958  0.77255  0.71362  0.67308
    103   2.83137  5.12327  3.11459  1.88666  4.41527  3.60893  3.82117  3.82488  2.08941  3.40553  4.20433  3.12369  4.01588  2.95311  3.01461  2.83763  1.70905  2.75296  5.61281  4.26100    138 t - - -
          2.68618  4.42225  2.77519  2.73123  3.46354  2.40513  3.72494  3.29354  2.67741  2.69355  4.24690  2.90347  2.73739  3.18146  2.89801  2.37887  2.77519  2.98518  4.58477  3.61503
          0.01336  4.71834  5.44068  0.61958  0.77255  0.71362  0.67308
    104   3.60558  4.82428  5.64143  5.20246  4.18533  5.16223  5.98256  1.63312  5.13064  2.60479  3.92551  5.35701  5.42868  5.40715  5.30785  4.61519  3.87963  0.54424  6.31777  5.08177    139 V - - -
          2.68618  4.42225  2.77519  2.73123  3.46354  2.40513  3.72494  3.29354  2.67741  2.69355  4.24690  2.90347  2.73739  3.18146  2.89801  2.37887  2.77519  2.98518  4.58477  3.61503
          0.01336  4.71834  5.44068  0.61958  0.77255  0.71362  0.67308
    105   2.81384  5.16550  3.10398  2.11486  4.46500  3.59556  3.78554  3.90590  1.58369  2.53052  4.22817  3.09219  3.99204  2.90605  2.96766  2.40038  2.52521  3.53188  5.62796  4.26423    140 k - - -
          2.68618  4.42225  2.77519  2.73123  3.46354  2.40513  3.72494  3.29354  2.67741  2.69355  4.24690  2.90347  2.73739  3.18146  2.89801  2.37887  2.77519  2.98518  4.58477  3.61503
          0.30148  4.71834  1.38091  0.61958  0.77255  0.71362  0.67308
    106   2.01779  4.29198  3.84711  3.29197  3.45775  3.68451  4.06292  2.72579  3.21448  2.52884  3.45335  3.59937  4.10589  3.49144  3.49657  2.97646  2.13847  1.97167  4.94940  2.47353    141 v - - -
          2.68618  4.42225  2.77519  2.73123  3.46354  2.40513  3.72494  3.29354  2.67741  2.69355  4.24690  2.90347  2.73739  3.18146  2.89801  2.37887  2.77519  2.98518  4.58477  3.61503
          0.01778  4.43463  5.15698  0.61958  0.77255  1.06319  0.42366
    107   2.81872  5.10273  2.75793  1.83604  4.66465  2.14505  3.93633  4.13269  2.80395  3.68190  4.48461  3.04102  3.97418  3.08904  3.29422  1.51240  3.13491  3.69124  5.86162  4.47413    142 s - - -
          2.68426  4.42544  2.77712  2.72964  3.46305  2.40446  3.72813  3.29475  2.67896  2.69445  4.25009  2.90326  2.73880  3.17829  2.90048  2.38002  2.77026  2.98304  4.58409  3.61685
          1.08271  0.68518  1.84946  3.20361  0.04146  0.61882  0.77345
    108   3.11449  4.45782  4.93964  4.35862  2.31061  4.29360  4.45495  1.43047  4.17526  1.51861  3.17929  4.38893  4.58963  4.25332  4.19768  3.61646  3.33968  2.51292  2.83711  3.48638    171 i - - -
          2.68618  4.42225  2.77519  2.73123  3.46354  2.40513  3.72494  3.29354  2.67741  2.69355  4.24690  2.90347  2.73739  3.18146  2.89801  2.37887  2.77519  2.98518  4.58477  3.61503
          0.01671  4.49601  5.21836  0.61958  0.77255  0.48021  0.96404
    109   2.78131  4.84629  3.27596  2.71613  4.05432  2.67081  3.85428  3.45087  2.68257  3.09165  3.93106  3.21432  4.03052  2.53982  2.38550  2.85667  2.06767  2.44425  5.37423  3.01287    172 t - - -
          2.68618  4.42225  2.77519  2.73123  3.46354  2.40513  3.72494  3.29354  2.67741  2.69355  4.24690  2.90347  2.73739  3.18146  2.89801  2.37887  2.77519  2.98518  4.58477  3.61503
          0.01336  4.71834  5.44068  0.61958  0.77255  0.36582  1.18296
    110   3.08489  5.63022  1.29251  2.01138  4.94903  2.48632  2.85669  4.44914  2.83461  3.92760  4.70083  3.09879  4.14038  3.11113  3.36800  3.01419  2.57814  4.01133  6.06940  4.61848    173 d - - -
          2.68618  4.42225  2.77519  2.73123  3.46354  2.40513  3.72494  3.29354  2.67741  2.69355  4.24690  2.90347  2.73739  3.18146  2.89801  2.37887  2.77519  2.98518  4.58477  3.61503
          0.01191  4.83192  5.55426  0.61958  0.77255  0.48576  0.95510
    111   1.98689  5.28933  3.05608  2.11943  4.64766  2.42963  3.84327  4.11708  2.10640  3.62386  4.38251  3.10310  4.02591  2.95379  3.08326  1.90799  3.10078  3.69907  5.77715  4.38204    174 s - - -
          2.68618  4.42225  2.77519  2.73123  3.46354  2.40513  3.72494  3.29354  2.67741  2.69355  4.24690  2.90347  2.73739  3.18146  2.89801  2.37887  2.77519  2.98518  4.58477  3.61503
          0.08905  4.83192  2.56100  0.61958  0.77255  0.48576  0.95510
    112   2.92820  5.32211  3.00274  2.60597  4.76396  1.94801  3.92005  4.23361  1.83262  3.73466  4.50702  1.85163  4.07343  3.04105  3.12112  2.36001  3.19053  3.80159  5.87779  4.49116    175 k - - -
          2.68618  4.42225  2.77519  2.73123  3.46354  2.40513  3.72494  3.29354  2.67741  2.69355  4.24690  2.90347  2.73739  3.18146  2.89801  2.37887  2.77519  2.98518  4.58477  3.61503
          0.01286  4.75573  5.47808  0.61958  0.77255  0.39677  1.11624
    113   3.25209  5.81895  1.83078  1.96142  5.16873  1.47184  4.13294  4.68748  3.07247  4.16190  4.96375  3.13191  4.23591  3.27598  3.64542  1.88136  3.52933  4.23373  6.30856  4.82063    176 g - - -
          2.68618  4.42225  2.77519  2.73123  3.46354  2.40513  3.72494  3.29354  2.67741  2.69355  4.24690  2.90347  2.73739  3.18146  2.89801  2.37887  2.77519  2.98518  4.58477  3.61503
          0.01191  4.83192  5.55426  0.61958  0.77255  0.48576  0.95510
    114   1.87149  5.50207  2.13139  2.63203  5.00509  1.72263  4.11631  4.49954  3.00821  4.00723  4.79600  1.76701  4.18696  3.25689  3.54161  3.05514  3.39038  4.03824  6.16509  4.73018    177 g - - -
          2.68618  4.42225  2.77519  2.73123  3.46354  2.40513  3.72494  3.29354  2.67741  2.69355  4.24690  2.90347  2.73739  3.18146  2.89801  2.37887  2.77519  2.98518  4.58477  3.61503
          0.01191  4.83192  5.55426  0.61958  0.77255  0.48576  0.95510
    115   1.86689  4.63594  3.64806  2.09859  3.81633  3.81263  4.08451  2.34752  3.05842  2.85109  3.75529  3.52199  4.20319  3.37361  3.43806  3.05878  2.20694  2.19729  5.25645  4.00772    178 a - - -
          2.68618  4.42225  2.77519  2.73123  3.46354  2.40513  3.72494  3.29354  2.67741  2.69355  4.24690  2.90347  2.73739  3.18146  2.89801  2.37887  2.77519  2.98518  4.58477  3.61503
          0.01191  4.83192  5.55426  0.61958  0.77255  0.48576  0.95510
    116   2.82554  4.84582  2.73437  2.79446  4.05161  3.69082  3.92882  2.77141  2.79268  3.09511  3.94364  2.53329  3.03380  3.12757  3.23021  2.31920  3.06177  1.71966  5.39583  4.10043    179 v - - -
          2.68618  4.42225  2.77519  2.73123  3.46354  2.40513  3.72494  3.29354  2.67741  2.69355  4.24690  2.90347  2.73739  3.18146  2.89801  2.37887  2.77519  2.98518  4.58477  3.61503
          0.01191  4.83192  5.55426  0.61958  0.77255  0.48576  0.95510
    117   2.83851  4.98160  3.27665  2.21811  4.21093  3.67744  3.87428  2.68488  2.31623  3.23140  4.05737  3.22255  4.06497  3.03604  1.99351  2.88807  2.40953  2.33150  5.48953  4.17235    180 r - - -
          2.68618  4.42225  2.77519  2.73123  3.46354  2.40513  3.72494  3.29354  2.67741  2.69355  4.24690  2.90347  2.73739  3.18146  2.89801  2.37887  2.77519  2.98518  4.58477  3.61503
          0.01191  4.83192  5.55426  0.61958  0.77255  0.48576  0.95510
    118   2.84022  5.07649  3.17967  2.29632  4.34404  3.64320  3.86603  3.76276  2.65194  3.35534  4.16218  3.17419  2.78849  2.38005  3.11352  2.86355  1.61458  2.59933  5.58571  4.24244    181 t - - -
          2.68618  4.42225  2.77519  2.73123  3.46354  2.40513  3.72494  3.29354  2.67741  2.69355  4.24690  2.90347  2.73739  3.18146  2.89801  2.37887  2.77519  2.98518  4.58477  3.61503
          0.01191  4.83192  5.55426  0.61958  0.77255  0.48576  0.95510
    119   2.88988  5.02271  3.31903  2.79472  4.33438  1.74663  3.95304  2.57602  1.78250  3.34641  4.17572  3.28779  2.71723  3.11579  3.11187  2.94349  3.13992  3.40413  5.59294  4.28353    182 g - - -
          2.68618  4.42225  2.77519  2.73123  3.46354  2.40513  3.72494  3.29354  2.67741  2.69355  4.24690  2.90347  2.73739  3.18146  2.89801  2.37887  2.77519  2.98518  4.58477  3.61503
          0.01191  4.83192  5.55426  0.61958  0.77255  0.48576  0.95510
    120   2.84296  5.16677  2.41077  2.14386  4.44556  3.62636  3.83945  3.87801  2.61424  3.44394  4.23257  3.12885  4.02978  2.96724  2.58946  2.84293  2.11647  1.93264  5.64728  4.28136    183 v - - -
          2.68618  4.42225  2.77519  2.73123  3.46354  2.40513  3.72494  3.29354  2.67741  2.69355  4.24690  2.90347  2.73739  3.18146  2.89801  2.37887  2.77519  2.98518  4.58477  3.61503
          0.01191  4.83192  5.55426  0.61958  0.77255  0.48576  0.95510
    121   2.28791  4.49746  5.10257  4.52024  2.45672  4.42913  4.81130  1.84028  4.34940  1.87886  3.52242  4.56966  4.75330  4.49626  4.39915  3.75893  3.40402  1.23762  5.27622  4.10422    184 v - - -
          2.68618  4.42225  2.77519  2.73123  3.46354  2.40513  3.72494  3.29354  2.67741  2.69355  4.24690  2.90347  2.73739  3.18146  2.89801  2.37887  2.77519  2.98518  4.58477  3.61503
          0.01191  4.83192  5.55426  0.61958  0.77255  0.48576  0.95510
    122   2.02391  5.25004  3.08506  2.09624  4.58830  2.63123  3.81419  4.05347  2.14231  3.56699  4.32580  3.09297  4.00517  2.92368  3.05089  2.42297  2.13923  3.64411  5.72619  4.33544    185 a - - -
          2.68618  4.42225  2.77519  2.73123  3.46354  2.40513  3.72494  3.29354  2.67741  2.69355  4.24690  2.90347  2.73739  3.18146  2.89801  2.37887  2.77519  2.98518  4.58477  3.61503
          0.01191  4.83192  5.55426  0.61958  0.77255  0.48576  0.95510
    123   2.40970  5.40606  2.92855  2.02249  4.83108  3.62120  3.99378  4.30970  2.81392  3.82033  4.59616  1.63525  4.11962  3.12074  3.31787  1.62053  3.26207  3.87528  5.97804  4.56622    186 s - - -
          2.68618  4.42225  2.77519  2.73123  3.46354  2.40513  3.72494  3.29354  2.67741  2.69355  4.24690  2.90347  2.73739  3.18146  2.89801  2.37887  2.77519  2.98518  4.58477  3.61503
          0.01191  4.83192  5.55426  0.61958  0.77255  0.48576  0.95510
    124   2.38900  4.35091  4.30138  3.71839  3.46069  3.97597  4.28427  2.28809  3.60342  1.70672  3.45700  3.94328  4.34385  2.64347  3.79819  3.26246  2.38803  1.79266  4.98423  3.79110    187 l - - -
          2.68618  4.42225  2.77519  2.73123  3.46354  2.40513  3.72494  3.29354  2.67741  2.69355  4.24690  2.90347  2.73739  3.18146  2.89801  2.37887  2.77519  2.98518  4.58477  3.61503
          0.01191  4.83192  5.55426  0.61958  0.77255  0.48576  0.95510
    125   2.81404  5.10022  3.16438  2.60797  4.36510  3.62621  3.82502  3.79720  2.04058  3.37096  3.10289  2.47562  2.82236  2.95736  3.07324  2.27287  2.39785  3.44740  5.58552  2.92073    188 k - - -
          2.68618  4.42225  2.77519  2.73123  3.46354  2.40513  3.72494  3.29354  2.67741  2.69355  4.24690  2.90347  2.73739  3.18146  2.89801  2.37887  2.77519  2.98518  4.58477  3.61503
          0.08905  4.83192  2.56100  0.61958  0.77255  0.48576  0.95510
    126   1.88542  4.95863  3.20544  2.65515  4.19863  2.65818  2.98056  2.67407  2.64573  3.22320  4.04237  3.16915  3.00984  2.33765  3.10234  2.83442  3.02492  3.29417  5.47611  4.14883    189 a - - -
          2.68629  4.42236  2.77531  2.73134  3.46365  2.40480  3.72506  3.29365  2.67700  2.69366  4.24701  2.90358  2.73751  3.18157  2.89744  2.37898  2.77531  2.98529  4.58488  3.61514
          0.81069  1.03427  1.60963  0.09921  2.35970  0.64690  0.74164
    127   2.70975  4.61774  2.47758  2.80119  2.88000  3.60790  3.87348  3.17098  2.78794  2.86675  3.73559  3.26426  4.00995  3.11294  3.20062  2.18752  2.26702  2.22589  5.19837  3.92579    191 s - - -
          2.68618  4.42225  2.77519  2.73123  3.46354  2.40513  3.72494  3.29354  2.67741  2.69355  4.24690  2.90347  2.73739  3.18146  2.89801  2.37887  2.77519  2.98518  4.58477  3.61503
          0.01602  4.53784  5.26019  0.61958  0.77255  0.71017  0.67641
    128   2.77578  5.10665  3.06595  2.53952  4.42458  2.59389  2.60750  3.86773  2.18439  3.41529  4.19877  3.06860  2.69448  2.89782  2.98039  2.77468  2.01378  3.49237  5.60235  4.23913    192 t - - -
          2.68618  4.42225  2.77519  2.73123  3.46354  2.40513  3.72494  3.29354  2.67741  2.69355  4.24690  2.90347  2.73739  3.18146  2.89801  2.37887  2.77519  2.98518  4.58477  3.61503
          0.01457  4.63173  5.35408  0.61958  0.77255  0.58684  0.81211
    129   2.12861  5.16723  3.00280  1.63551  4.73196  1.85159  4.00566  4.19845  2.83404  3.73804  4.51885  3.17299  4.06457  3.14249  3.32303  2.11030  3.17443  3.75003  5.91198  4.53006    193 e - - -
          2.68618  4.42225  2.77519  2.73123  3.46354  2.40513  3.72494  3.29354  2.67741  2.69355  4.24690  2.90347  2.73739  3.18146  2.89801  2.37887  2.77519  2.98518  4.58477  3.61503
          0.01333  4.72059  5.44294  0.61958  0.77255  0.36751  1.17913
    130   2.36903  4.45967  3.93916  3.38785  2.53603  3.82418  4.18743  2.95386  3.32699  2.70930  3.61760  2.23480  4.24240  3.60185  3.62236  2.52294  3.08239  1.53321  5.10263  3.88397    194 v - - -
          2.68618  4.42225  2.77519  2.73123  3.46354  2.40513  3.72494  3.29354  2.67741  2.69355  4.24690  2.90347  2.73739  3.18146  2.89801  2.37887  2.77519  2.98518  4.58477  3.61503
          0.01191  4.83192  5.55426  0.61958  0.77255  0.48576  0.95510
    131   2.82120  4.79418  3.38874  2.83225  3.97236  3.70779  2.79536  2.74235  2.81150  3.03025  3.88580  2.69786  4.09635  3.14825  3.23712  2.33134  1.70393  3.09742  5.33529  3.06978    195 t - - -
          2.68618  4.42225  2.77519  2.73123  3.46354  2.40513  3.72494  3.29354  2.67741  2.69355  4.24690  2.90347  2.73739  3.18146  2.89801  2.37887  2.77519  2.98518  4.58477  3.61503
          0.01191  4.83192  5.55426  0.61958  0.77255  0.48576  0.95510
    132   2.24183  4.41100  3.96390  3.39000  3.52879  2.91496  4.14382  2.88289  3.31438  2.14084  3.52373  3.71433  3.07015  3.58362  3.59508  3.12795  2.37500  2.67522  2.25389  2.93012    196 l - - -
          2.68618  4.42225  2.77519  2.73123  3.46354  2.40513  3.72494  3.29354  2.67741  2.69355  4.24690  2.90347  2.73739  3.18146  2.89801  2.37887  2.77519  2.98518  4.58477  3.61503
          0.01191  4.83192  5.55426  0.61958  0.77255  0.48576  0.95510
    133   2.83142  5.29220  2.00038  2.12194  4.61396  2.66887  3.79838  4.08618  2.54936  2.89300  4.34017  3.07181  3.03558  2.48357  3.04066  2.80164  3.06390  3.67060  5.73784  2.91512    197 d - - -
          2.68618  4.42225  2.77519  2.73123  3.46354  2.40513  3.72494  3.29354  2.67741  2.69355  4.24690  2.90347  2.73739  3.18146  2.89801  2.37887  2.77519  2.98518  4.58477  3.61503
          0.01191  4.83192  5.55426  0.61958  0.77255  0.48576  0.95510
    134   2.23059  4.39378  4.05947  3.48643  3.52363  2.10065  4.19351  2.84763  3.40178  2.11873  2.74953  3.77963  2.78766  3.66053  3.66015  3.15457  3.06978  1.99335  5.01610  3.81158    198 v - - -
          2.68618  4.42225  2.77519  2.73123  3.46354  2.40513  3.72494  3.29354  2.67741  2.69355  4.24690  2.90347  2.73739  3.18146  2.89801  2.37887  2.77519  2.98518  4.58477  3.61503
          0.01191  4.83192  5.55426  0.61958  0.77255  0.48576  0.95510
    135   2.83153  4.62813  3.58892  2.39140  3.78181  2.67714  4.02847  3.13806  2.99838  1.79485  2.89516  3.46938  4.16180  3.31731  3.37677  3.01674  1.94680  2.90419  5.20735  3.95961    199 l - - -
          2.68618  4.42225  2.77519  2.73123  3.46354  2.40513  3.72494  3.29354  2.67741  2.69355  4.24690  2.90347  2.73739  3.18146  2.89801  2.37887  2.77519  2.98518  4.58477  3.61503
          0.01191  4.83192  5.55426  0.61958  0.77255  0.48576  0.95510
    136   2.24063  4.71813  2.80345  2.90859  3.89254  3.73060  3.96960  3.26276  2.88333  1.94390  3.81737  3.37297  4.11924  3.21179  2.67952  2.34988  3.05436  2.10551  5.28149  4.01285    200 l - - -
          2.68618  4.42225  2.77519  2.73123  3.46354  2.40513  3.72494  3.29354  2.67741  2.69355  4.24690  2.90347  2.73739  3.18146  2.89801  2.37887  2.77519  2.98518  4.58477  3.61503
          0.01191  4.83192  5.55426  0.61958  0.77255  0.48576  0.95510
    137   2.26679  5.05208  1.80009  2.67906  4.32261  3.64866  3.90819  2.27821  2.72661  3.34088  4.15965  2.62600  4.06968  3.06258  3.19455  2.89131  2.37179  3.38759  5.59207  4.25341    201 d - - -
          2.68618  4.42225  2.77519  2.73123  3.46354  2.40513  3.72494  3.29354  2.67741  2.69355  4.24690  2.90347  2.73739  3.18146  2.89801  2.37887  2.77519  2.98518  4.58477  3.61503
          0.01191  4.83192  5.55426  0.61958  0.77255  0.48576  0.95510
    138   2.24814  5.77457  1.98746  1.95171  5.14400  1.21608  4.14843  4.65312  3.09441  4.14292  4.95062  3.14584  4.24140  3.29555  3.66450  3.16407  3.53052  4.20632  6.29946  4.82089    202 g - - -
          2.68618  4.42225  2.77519  2.73123  3.46354  2.40513  3.72494  3.29354  2.67741  2.69355  4.24690  2.90347  2.73739  3.18146  2.89801  2.37887  2.77519  2.98518  4.58477  3.61503
          0.01191  4.83192  5.55426  0.61958  0.77255  0.48576  0.95510
    139   2.83695  5.17923  3.16692  2.65335  4.63609  2.04566  3.90314  4.09661  2.65428  3.62217  4.38810  2.09844  4.04406  3.02129  2.37960  1.97470  2.56409  3.67188  5.78543  4.41235    203 s - - -
          2.68618  4.42225  2.77519  2.73123  3.46354  2.40513  3.72494  3.29354  2.67741  2.69355  4.24690  2.90347  2.73739  3.18146  2.89801  2.37887  2.77519  2.98518  4.58477  3.61503
          0.01191  4.83192  5.55426  0.61958  0.77255  0.48576  0.95510
    140   2.27503  5.29784  2.46435  2.22698  4.63245  3.58788  3.77725  4.11116  2.51647  3.59861  4.34150  3.05936  3.98204  2.34308  2.40881  2.25929  2.57218  3.68290  5.73674  3.19876    204 e - - -
          2.68618  4.42225  2.77519  2.73123  3.46354  2.40513  3.72494  3.29354  2.67741  2.69355  4.24690  2.90347  2.73739  3.18146  2.89801  2.37887  2.77519  2.98518  4.58477  3.61503
          0.01191  4.83192  5.55426  0.61958  0.77255  0.48576  0.95510
    141   2.81649  5.14352  3.14333  2.58798  4.42120  2.68566  3.81510  3.02751  2.16263  3.41911  4.20344  2.46832  4.01166  2.33802  3.05457  2.81772  2.11988  3.49763  5.61850  3.15869    205 t - - -
          2.68618  4.42225  2.77519  2.73123  3.46354  2.40513  3.72494  3.29354  2.67741  2.69355  4.24690  2.90347  2.73739  3.18146  2.89801  2.37887  2.77519  2.98518  4.58477  3.61503
          0.01191  4.83192  5.55426  0.61958  0.77255  0.48576  0.95510
    142   2.17365  4.39056  4.33504  3.77398  3.58386  3.91645  4.37044  2.74735  3.66522  2.08008  3.57528  3.97194  4.35042  3.89939  3.86719  2.58596  2.35316  1.32652  5.10354  3.90923    206 v - - -
          2.68618  4.42225  2.77519  2.73123  3.46354  2.40513  3.72494  3.29354  2.67741  2.69355  4.24690  2.90347  2.73739  3.18146  2.89801  2.37887  2.77519  2.98518  4.58477  3.61503
          0.01191  4.83192  5.55426  0.61958  0.77255  0.48576  0.95510
    143   2.85024  4.54036  3.90746  3.37611  3.72543  3.80091  4.22415  3.06016  3.30579  2.82029  3.73903  3.70768  1.35976  3.60712  3.61551  3.10451  2.33240  2.20425  5.20246  2.87909    207 p - - -
          2.68618  4.42225  2.77519  2.73123  3.46354  2.40513  3.72494  3.29354  2.67741  2.69355  4.24690  2.90347  2.73739  3.18146  2.89801  2.37887  2.77519  2.98518  4.58477  3.61503
          0.01191  4.83192  5.55426  0.61958  0.77255  0.48576  0.95510
    144   2.44514  5.30435  2.01554  2.52256  4.63457  2.69675  3.79898  4.11001  2.23517  2.86454  4.35481  2.40304  3.99793  2.90303  3.04061  2.27441  3.06622  3.68822  5.75068  4.34741    208 d - - -
          2.68618  4.42225  2.77519  2.73123  3.46354  2.40513  3.72494  3.29354  2.67741  2.69355  4.24690  2.90347  2.73739  3.18146  2.89801  2.37887  2.77519  2.98518  4.58477  3.61503
          0.01191  4.83192  5.55426  0.61958  0.77255  0.48576  0.95510
    145   2.81146  4.82930  3.57911  3.21237  4.64659  1.15396  4.39734  4.06516  3.30502  3.71412  4.53506  2.09928  4.18685  3.60702  3.71133  2.27690  3.21527  2.36907  5.95819  4.68175    209 g - - -
          2.68618  4.42225  2.77519  2.73123  3.46354  2.40513  3.72494  3.29354  2.67741  2.69355  4.24690  2.90347  2.73739  3.18146  2.89801  2.37887  2.77519  2.98518  4.58477  3.61503
          0.01191  4.83192  5.55426  0.61958  0.77255  0.48576  0.95510
    146   1.99001  4.57692  3.64404  3.07820  3.72175  3.78360  4.03450  2.56871  2.39901  2.79273  3.68025  3.49851  4.16548  3.34565  3.40394  2.34634  2.35570  2.43571  5.15622  2.74572    210 a - - -
          2.68618  4.42225  2.77519  2.73123  3.46354  2.40513  3.72494  3.29354  2.67741  2.69355  4.24690  2.90347  2.73739  3.18146  2.89801  2.37887  2.77519  2.98518  4.58477  3.61503
          0.01191  4.83192  5.55426  0.61958  0.77255  0.48576  0.95510
    147   3.12030  4.48157  4.96701  4.37140  3.39827  4.31667  4.62842  2.13773  4.19284  1.90494  2.61896  4.43306  4.64021  4.32019  4.24061  3.63391  3.35053  1.94818  5.08259  1.36957    211 y - - -
          2.68618  4.42225  2.77519  2.73123  3.46354  2.40513  3.72494  3.29354  2.67741  2.69355  4.24690  2.90347  2.73739  3.18146  2.89801  2.37887  2.77519  2.98518  4.58477  3.61503
          0.01191  4.83192  5.55426  0.61958  0.77255  0.48576  0.95510
    148   2.88102  5.35395  3.02142  2.10556  4.69367  3.61172  3.83440  4.16956  2.11922  3.66054  4.41441  2.37624  4.02996  2.94142  3.06538  1.55078  2.57203  3.74558  5.80170  4.39825    212 s - - -
          2.68618  4.42225  2.77519  2.73123  3.46354  2.40513  3.72494  3.29354  2.67741  2.69355  4.24690  2.90347  2.73739  3.18146  2.89801  2.37887  2.77519  2.98518  4.58477  3.61503
          0.01191  4.83192  5.55426  0.61958  0.77255  0.48576  0.95510
    149   2.26118  4.86340  3.41302  2.41332  4.08998  3.76369  4.02503  3.34521  2.25492  3.11037  3.98714  3.39091  4.17762  3.24074  3.24718  3.03069  3.15505  1.32105  5.44928  4.17249    213 v - - -
          2.68618  4.42225  2.77519  2.73123  3.46354  2.40513  3.72494  3.29354  2.67741  2.69355  4.24690  2.90347  2.73739  3.18146  2.89801  2.37887  2.77519  2.98518  4.58477  3.61503
          0.01191  4.83192  5.55426  0.61958  0.77255  0.48576  0.95510
    150   2.25832  4.92203  3.27741  2.19996  4.13802  2.48324  3.89005  3.53594  2.71973  2.07750  4.00520  3.23429  4.06459  2.41028  3.16771  2.88735  3.05583  2.66278  5.44810  4.13622    214 l - - -
          2.68618  4.42225  2.77519  2.73123  3.46354  2.40513  3.72494  3.29354  2.67741  2.69355  4.24690  2.90347  2.73739  3.18146  2.89801  2.37887  2.77519  2.98518  4.58477  3.61503
          0.01191  4.83192  5.55426  0.61958  0.77255  0.48576  0.95510
    151   2.24238  4.32946  4.43020  3.84311  3.44094  4.01004  4.32876  2.08863  3.71134  1.80254  3.44011  4.02254  4.37543  2.93744  3.86925  3.30396  2.52696  1.67102  4.97375  3.78495    215 v - - -
          2.68618  4.42225  2.77519  2.73123  3.46354  2.40513  3.72494  3.29354  2.67741  2.69355  4.24690  2.90347  2.73739  3.18146  2.89801  2.37887  2.77519  2.98518  4.58477  3.61503
          0.01191  4.83192  5.55426  0.61958  0.77255  0.48576  0.95510
    152   2.96519  5.44291  3.01841  1.93266  4.78938  3.65430  3.87587  4.26174  2.10239  3.73880  4.50098  3.12474  4.08363  2.30261  3.04039  1.43064  3.19813  3.83825  5.86583  4.47094    216 s - - -
          2.68618  4.42225  2.77519  2.73123  3.46354  2.40513  3.72494  3.29354  2.67741  2.69355  4.24690  2.90347  2.73739  3.18146  2.89801  2.37887  2.77519  2.98518  4.58477  3.61503
          0.01191  4.83192  5.55426  0.61958  0.77255  0.48576  0.95510
    153   1.58066  4.75892  3.44392  2.44598  3.98881  3.70516  4.00717  2.05762  2.91101  3.04181  3.90555  3.37876  2.99811  3.23867  3.32540  2.48336  3.08028  3.08513  5.36628  4.09241    217 a - - -
          2.68618  4.42225  2.77519  2.73123  3.46354  2.40513  3.72494  3.29354  2.67741  2.69355  4.24690  2.90347  2.73739  3.18146  2.89801  2.37887  2.77519  2.98518  4.58477  3.61503
          0.08905  4.83192  2.56100  0.61958  0.77255  0.48576  0.95510
    154   1.88772  5.03081  3.22454  2.69525  4.52479  2.54940  3.91701  3.97081  1.87363  3.52900  4.30866  3.19346  4.01854  3.04791  3.14991  2.16299  2.28358  3.55860  5.71866  4.36695    218 k - - -
          2.68618  4.42225  2.77519  2.73123  3.46354  2.40513  3.72494  3.29354  2.67741  2.69355  4.24690  2.90347  2.73739  3.18146  2.89801  2.37887  2.77519  2.98518  4.58477  3.61503
          0.09373  4.75573  2.51492  0.61958  0.77255  0.64690  0.74164
    155   2.21560  5.42382  2.18683  1.98406  4.75495  2.45979  3.82219  4.24860  2.61581  3.72421  4.47851  2.24916  3.99978  2.39389  3.12953  2.83742  3.13454  3.80896  5.85857  4.42637    219 e - - -
          2.68618  4.42225  2.77519  2.73123  3.46354  2.40513  3.72494  3.29354  2.67741  2.69355  4.24690  2.90347  2.73739  3.18146  2.89801  2.37887  2.77519  2.98518  4.58477  3.61503
          0.10842  4.67594  2.37048  0.61958  0.77255  0.78159  0.61190
    156   2.57637  4.49049  3.91246  3.54281  4.47890  1.45551  4.54090  3.83660  3.55197  3.57145  4.41578  3.68736  4.05865  3.83082  3.86485  1.38899  3.04524  2.08937  5.85808  4.64758    220 s - - -
          2.68618  4.42225  2.77519  2.73123  3.46354  2.40513  3.72494  3.29354  2.67741  2.69355  4.24690  2.90347  2.73739  3.18146  2.89801  2.37887  2.77519  2.98518  4.58477  3.61503
          0.01531  4.58282  5.30517  0.61958  0.77255  0.90812  0.51631
    157   1.58072  4.99261  2.13899  2.67825  4.68218  2.22966  4.01941  4.14720  2.87333  3.70376  4.48768  3.16706  4.00387  3.16710  3.35722  1.99004  3.10352  3.67424  5.88540  4.52032    221 a - - -
          2.68618  4.42225  2.77519  2.73123  3.46354  2.40513  3.72494  3.29354  2.67741  2.69355  4.24690  2.90347  2.73739  3.18146  2.89801  2.37887  2.77519  2.98518  4.58477  3.61503
          0.01531  4.58282  5.30517  0.61958  0.77255  0.90812  0.51631
    158   2.05038  4.95565  3.06579  2.03095  4.48601  1.81138  3.94615  3.91816  2.77409  3.50609  4.30703  3.15951  3.99359  3.09813  3.23966  2.79725  2.16474  3.51279  5.71912  4.37365    222 g - - -
          2.68618  4.42225  2.77519  2.73123  3.46354  2.40513  3.72494  3.29354  2.67741  2.69355  4.24690  2.90347  2.73739  3.18146  2.89801  2.37887  2.77519  2.98518  4.58477  3.61503
          0.01531  4.58282  5.30517  0.61958  0.77255  0.90812  0.51631
    159   2.86710  5.37243  2.13675  2.44060  4.70937  3.52964  3.78236  4.19354  2.53438  3.66900  4.42895  1.84097  3.97471  2.16993  2.25041  2.81579  3.10458  3.76242  5.79835  4.38447    223 n - - -
          2.68618  4.42225  2.77519  2.73123  3.46354  2.40513  3.72494  3.29354  2.67741  2.69355  4.24690  2.90347  2.73739  3.18146  2.89801  2.37887  2.77519  2.98518  4.58477  3.61503
          0.01531  4.58282  5.30517  0.61958  0.77255  0.90812  0.51631
    160   2.12622  4.66200  2.45657  2.80154  3.87383  3.61655  3.89224  3.20995  2.79344  2.23013  3.78774  3.26939  4.02474  3.12073  3.21189  2.24420  2.97470  2.26621  5.25411  3.97773    224 a - - -
          2.68618  4.42225  2.77519  2.73123  3.46354  2.40513  3.72494  3.29354  2.67741  2.69355  4.24690  2.90347  2.73739  3.18146  2.89801  2.37887  2.77519  2.98518  4.58477  3.61503
          0.01531  4.58282  5.30517  0.61958  0.77255  0.90812  0.51631
    161   1.83434  4.41279  4.22664  3.83651  4.11812  2.16140  4.63027  3.09471  3.78939  3.12820  4.06979  3.89152  4.17450  4.03899  4.01986  2.91826  3.08551  1.09256  5.61648  4.42880    225 v - - -
          2.68618  4.42225  2.77519  2.73123  3.46354  2.40513  3.72494  3.29354  2.67741  2.69355  4.24690  2.90347  2.73739  3.18146  2.89801  2.37887  2.77519  2.98518  4.58477  3.61503
          0.01531  4.58282  5.30517  0.61958  0.77255  0.90812  0.51631
    162   2.12733  5.35408  2.81213  1.56638  4.69671  3.54299  3.84931  4.16061  2.62379  3.67019  4.45774  3.03260  4.01904  1.74384  3.09508  2.88042  3.17060  3.75395  5.82676  4.42583    226 e - - -
          2.68618  4.42225  2.77519  2.73123  3.46354  2.40513  3.72494  3.29354  2.67741  2.69355  4.24690  2.90347  2.73739  3.18146  2.89801  2.37887  2.77519  2.98518  4.58477  3.61503
          0.01531  4.58282  5.30517  0.61958  0.77255  0.90812  0.51631
    163   1.75818  5.23012  2.87673  1.98243  4.58147  2.40613  3.81722  4.04230  2.60442  3.56874  4.34925  3.02973  3.97910  2.18257  3.08890  2.81431  3.08866  3.64045  5.73992  4.34786    227 a - - -
          2.68618  4.42225  2.77519  2.73123  3.46354  2.40513  3.72494  3.29354  2.67741  2.69355  4.24690  2.90347  2.73739  3.18146  2.89801  2.37887  2.77519  2.98518  4.58477  3.61503
          0.01531  4.58282  5.30517  0.61958  0.77255  0.90812  0.51631
    164   2.73428  4.72677  3.30442  2.79563  4.01669  3.57245  3.91837  3.39341  2.78032  2.26929  3.91905  2.38524  2.56315  3.12751  3.19587  2.84218  1.80261  3.10234  5.36682  4.07983    228 t - - -
          2.68618  4.42225  2.77519  2.73123  3.46354  2.40513  3.72494  3.29354  2.67741  2.69355  4.24690  2.90347  2.73739  3.18146  2.89801  2.37887  2.77519  2.98518  4.58477  3.61503
          0.01531  4.58282  5.30517  0.61958  0.77255  0.90812  0.51631
    165   2.13200  4.52802  2.54513  2.98138  3.69291  3.70473  3.97111  2.26421  2.95166  2.12433  3.63559  3.41154  4.09361  3.26404  3.32999  2.95088  2.27995  2.71314  5.13402  3.88697    229 l - - -
          2.68618  4.42225  2.77519  2.73123  3.46354  2.40513  3.72494  3.29354  2.67741  2.69355  4.24690  2.90347  2.73739  3.18146  2.89801  2.37887  2.77519  2.98518  4.58477  3.61503
          0.01531  4.58282  5.30517  0.61958  0.77255  0.90812  0.51631
    166   2.76251  5.07257  3.09009  2.53568  4.35236  3.55616  3.74241  3.79456  2.47366  3.34918  4.13937  3.06201  2.69845  2.23582  2.25706  2.22056  2.99204  3.43449  5.53869  2.77442    230 s - - -
          2.68618  4.42225  2.77519  2.73123  3.46354  2.40513  3.72494  3.29354  2.67741  2.69355  4.24690  2.90347  2.73739  3.18146  2.89801  2.37887  2.77519  2.98518  4.58477  3.61503
          0.01531  4.58282  5.30517  0.61958  0.77255  0.90812  0.51631
    167   2.75237  4.40421  3.80541  3.25555  2.39748  3.73769  4.06148  2.89648  3.19150  2.00112  3.53103  3.59486  2.61527  3.47579  3.49734  1.83512  3.00559  2.68805  4.97253  3.70698    231 s - - -
          2.68618  4.42225  2.77519  2.73123  3.46354  2.40513  3.72494  3.29354  2.67741  2.69355  4.24690  2.90347  2.73739  3.18146  2.89801  2.37887  2.77519  2.98518  4.58477  3.61503
          0.01531  4.58282  5.30517  0.61958  0.77255  0.90812  0.51631
    168   1.63568  5.00590  3.02140  1.60011  4.49137  3.49878  3.94394  3.88395  2.76743  3.50086  4.31420  3.15101  4.01240  3.09689  3.22969  2.83142  2.21159  3.49995  5.72688  4.37787    232 e - - -
          2.68618  4.42225  2.77519  2.73123  3.46354  2.40513  3.72494  3.29354  2.67741  2.69355  4.24690  2.90347  2.73739  3.18146  2.89801  2.37887  2.77519  2.98518  4.58477  3.61503
          0.01531  4.58282  5.30517  0.61958  0.77255  0.90812  0.51631
    169   2.84181  5.18443  2.18433  2.49492  4.46962  1.93658  3.81877  3.91914  2.62702  2.40740  4.27327  3.03864  3.98625  2.24704  3.11309  2.82787  3.08600  3.55091  5.67337  4.29184    233 g - - -
          2.68618  4.42225  2.77519  2.73123  3.46354  2.40513  3.72494  3.29354  2.67741  2.69355  4.24690  2.90347  2.73739  3.18146  2.89801  2.37887  2.77519  2.98518  4.58477  3.61503
          0.01531  4.58282  5.30517  0.61958  0.77255  0.90812  0.51631
    170   2.15053  4.47513  3.66501  2.34621  3.64735  3.75735  4.04033  2.17146  3.06360  2.67748  3.59750  3.51018  4.14427  3.36865  3.41736  3.01245  2.24380  2.02432  5.11382  3.87790    234 v - - -
          2.68618  4.42225  2.77519  2.73123  3.46354  2.40513  3.72494  3.29354  2.67741  2.69355  4.24690  2.90347  2.73739  3.18146  2.89801  2.37887  2.77519  2.98518  4.58477  3.61503
          0.01531  4.58282  5.30517  0.61958  0.77255  0.90812  0.51631
    171   2.07235  4.62162  3.44362  2.92436  3.94169  3.57377  3.98914  3.27975  2.89346  2.99241  3.86208  3.35095  4.04287  2.28578  3.28671  2.17368  2.99659  1.76636  5.32488  4.06143    235 v - - -
          2.68618  4.42225  2.77519  2.73123  3.46354  2.40513  3.72494  3.29354  2.67741  2.69355  4.24690  2.90347  2.73739  3.18146  2.89801  2.37887  2.77519  2.98518  4.58477  3.61503
          0.01531  4.58282  5.30517  0.61958  0.77255  0.90812  0.51631
    172   3.02477  5.51125  1.89442  2.44234  4.91488  1.71207  3.96609  4.41854  2.87250  3.91216  4.70675  2.10746  2.44181  3.10657  3.42106  2.96008  3.30630  3.96995  6.06547  4.60838    236 g - - -
          2.68618  4.42225  2.77519  2.73123  3.46354  2.40513  3.72494  3.29354  2.67741  2.69355  4.24690  2.90347  2.73739  3.18146  2.89801  2.37887  2.77519  2.98518  4.58477  3.61503
          0.01531  4.58282  5.30517  0.61958  0.77255  0.90812  0.51631
    173   2.18033  4.97805  3.10382  2.09556  4.25763  2.57164  3.77095  3.67674  2.54786  3.26722  4.07215  3.08434  3.95186  2.91287  2.29533  2.76554  2.97916  2.45020  5.49374  4.15191    237 e - - -
          2.68618  4.42225  2.77519  2.73123  3.46354  2.40513  3.72494  3.29354  2.67741  2.69355  4.24690  2.90347  2.73739  3.18146  2.89801  2.37887  2.77519  2.98518  4.58477  3.61503
          0.01531  4.58282  5.30517  0.61958  0.77255  0.90812  0.51631
    174   2.79383  4.46732  3.71094  2.35454  3.64100  3.78695  4.08818  1.72583  3.13054  2.65925  3.59399  3.56391  4.17932  3.43449  3.46906  2.27268  3.03531  1.97633  5.12289  3.89132    238 i - - -
          2.68618  4.42225  2.77519  2.73123  3.46354  2.40513  3.72494  3.29354  2.67741  2.69355  4.24690  2.90347  2.73739  3.18146  2.89801  2.37887  2.77519  2.98518  4.58477  3.61503
          0.01531  4.58282  5.30517  0.61958  0.77255  0.90812  0.51631
    175   2.20960  4.97173  2.38186  2.55453  4.23546  3.54742  3.76221  3.65282  2.54733  2.46177  4.05273  3.07681  3.94617  2.90448  2.31606  2.75899  2.29105  3.31662  5.47814  4.13490    239 a - - -
          2.68618  4.42225  2.77519  2.73123  3.46354  2.40513  3.72494  3.29354  2.67741  2.69355  4.24690  2.90347  2.73739  3.18146  2.89801  2.37887  2.77519  2.98518  4.58477  3.61503
          0.15768  4.58282  1.99765  0.61958  0.77255  0.90812  0.51631
    176   2.71665  4.82369  3.16203  2.64145  4.11946  2.40872  3.79678  3.52082  2.01603  2.26191  3.97657  3.13209  3.95231  2.96782  2.98433  2.12054  2.96778  3.20536  5.39876  4.09192    240 k - - -
          2.68618  4.42225  2.77519  2.73123  3.46354  2.40513  3.72494  3.29354  2.67741  2.69355  4.24690  2.90347  2.73739  3.18146  2.89801  2.37887  2.77519  2.98518  4.58477  3.61503
          0.01763  4.44277  5.16512  0.61958  0.77255  1.05582  0.42757
    177   3.07677  5.69367  1.76478  1.67183  4.99677  2.15399  3.91882  4.52350  2.87439  3.98826  4.79581  1.94391  4.02719  3.06355  3.45915  2.96808  3.34943  4.07128  6.13191  4.62784    241 e - - -
          2.68618  4.42225  2.77519  2.73123  3.46354  2.40513  3.72494  3.29354  2.67741  2.69355  4.24690  2.90347  2.73739  3.18146  2.89801  2.37887  2.77519  2.98518  4.58477  3.61503
          0.01763  4.44277  5.16512  0.61958  0.77255  1.05582  0.42757
    178   3.00210  5.48851  1.77076  2.36919  4.89033  3.43482  3.93334  4.40598  2.87183  3.90298  4.71129  1.51843  4.01630  3.08258  3.43053  1.95904  3.29257  3.95621  6.05485  4.58509    242 n - - -
          2.68618  4.42225  2.77519  2.73123  3.46354  2.40513  3.72494  3.29354  2.67741  2.69355  4.24690  2.90347  2.73739  3.18146  2.89801  2.37887  2.77519  2.98518  4.58477  3.61503
          0.01763  4.44277  5.16512  0.61958  0.77255  1.05582  0.42757
    179   2.46551  4.43091  3.72838  3.41909  4.67372  1.30415  4.50394  4.11432  3.48442  3.77563  4.57489  3.56452  3.94428  3.75816  3.81257  1.72042  1.82418  3.50652  5.99086  4.78245    243 g - - -
          2.68618  4.42225  2.77519  2.73123  3.46354  2.40513  3.72494  3.29354  2.67741  2.69355  4.24690  2.90347  2.73739  3.18146  2.89801  2.37887  2.77519  2.98518  4.58477  3.61503
          0.01763  4.44277  5.16512  0.61958  0.77255  1.05582  0.42757
    180   2.81376  5.09025  3.04066  2.59721  4.54740  3.50900  3.81337  4.00087  2.47647  3.52629  4.32435  1.68238  3.97890  2.94750  2.04174  2.06240  3.07945  3.59873  5.66997  4.33215    244 n - - -
          2.68618  4.42225  2.77519  2.73123  3.46354  2.40513  3.72494  3.29354  2.67741  2.69355  4.24690  2.90347  2.73739  3.18146  2.89801  2.37887  2.77519  2.98518  4.58477  3.61503
          0.01763  4.44277  5.16512  0.61958  0.77255  1.05582  0.42757
    181   1.91595  4.40373  3.86495  3.36673  3.76177  3.57462  4.24163  2.87182  3.28459  1.94630  3.70476  3.64107  4.11613  3.59509  3.58379  2.92872  1.54439  2.64663  5.27178  4.05735    245 t - - -
          2.68618  4.42225  2.77519  2.73123  3.46354  2.40513  3.72494  3.29354  2.67741  2.69355  4.24690  2.90347  2.73739  3.18146  2.89801  2.37887  2.77519  2.98518  4.58477  3.61503
          0.01763  4.44277  5.16512  0.61958  0.77255  1.05582  0.42757
    182   2.71438  4.54309  3.73480  3.34354  3.87953  3.50783  4.28683  3.24619  3.26085  1.89157  3.96429  3.61687  4.12027  3.62277  3.55938  1.08585  3.09820  2.99344  5.39504  4.08707    246 s - - -
          2.68618  4.42225  2.77519  2.73123  3.46354  2.40513  3.72494  3.29354  2.67741  2.69355  4.24690  2.90347  2.73739  3.18146  2.89801  2.37887  2.77519  2.98518  4.58477  3.61503
          0.01763  4.44277  5.16512  0.61958  0.77255  1.05582  0.42757
    183   2.13451  5.00411  2.21298  2.48496  4.26777  3.49699  3.74400  3.68783  2.54260  2.34968  4.08525  3.01631  3.91957  2.20455  3.01417  2.74693  2.97508  3.34721  5.50530  4.14878    247 a - - -
          2.68618  4.42225  2.77519  2.73123  3.46354  2.40513  3.72494  3.29354  2.67741  2.69355  4.24690  2.90347  2.73739  3.18146  2.89801  2.37887  2.77519  2.98518  4.58477  3.61503
          0.01763  4.44277  5.16512  0.61958  0.77255  1.05582  0.42757
    184   2.83807  4.68400  3.55801  2.94152  3.85245  3.72551  3.86749  2.26106  1.97501  2.09119  3.75245  3.36624  4.09366  3.10154  2.09060  2.98710  3.05370  2.93709  5.20610  3.97450    248 k - - -
          2.68618  4.42225  2.77519  2.73123  3.46354  2.40513  3.72494  3.29354  2.67741  2.69355  4.24690  2.90347  2.73739  3.18146  2.89801  2.37887  2.77519  2.98518  4.58477  3.61503
          0.01763  4.44277  5.16512  0.61958  0.77255  1.05582  0.42757
    185   2.76785  4.55480  3.59131  3.04894  3.78533  2.33849  3.97993  1.68802  2.80126  2.81379  3.73052  3.43837  4.09247  3.26161  2.18465  2.96051  3.02761  2.81801  5.19344  3.95717    249 i - - -
          2.68618  4.42225  2.77519  2.73123  3.46354  2.40513  3.72494  3.29354  2.67741  2.69355  4.24690  2.90347  2.73739  3.18146  2.89801  2.37887  2.77519  2.98518  4.58477  3.61503
          0.01763  4.44277  5.16512  0.61958  0.77255  1.05582  0.42757
    186   2.75195  5.08333  2.95210  2.49715  4.47783  2.35965  3.76176  3.92586  1.95120  3.46118  4.24527  2.22756  3.92471  2.88851  2.95009  2.74837  2.18621  3.52850  5.63305  4.26811    250 k - - -
          2.68618  4.42225  2.77519  2.73123  3.46354  2.40513  3.72494  3.29354  2.67741  2.69355  4.24690  2.90347  2.73739  3.18146  2.89801  2.37887  2.77519  2.98518  4.58477  3.61503
          0.01763  4.44277  5.16512  0.61958  0.77255  1.05582  0.42757
    187   2.84971  4.60840  3.56063  3.05593  2.19126  2.35207  3.84760  3.15558  3.03942  2.81107  3.73580  2.31785  4.14948  3.33281  3.40032  3.01999  3.08974  2.92603  4.67425  2.17727    251 y - - -
          2.68618  4.42225  2.77519  2.73123  3.46354  2.40513  3.72494  3.29354  2.67741  2.69355  4.24690  2.90347  2.73739  3.18146  2.89801  2.37887  2.77519  2.98518  4.58477  3.61503
          0.01763  4.44277  5.16512  0.61958  0.77255  1.05582  0.42757
    188   1.71594  4.39558  3.78137  3.32653  4.18571  2.01049  4.30542  3.54332  3.30566  3.26512  4.11743  3.53852  3.96371  3.59278  3.64087  1.82982  2.92748  2.00908  5.57663  4.35882    252 a - - -
          2.68618  4.42225  2.77519  2.73123  3.46354  2.40513  3.72494  3.29354  2.67741  2.69355  4.24690  2.90347  2.73739  3.18146  2.89801  2.37887  2.77519  2.98518  4.58477  3.61503
          0.01763  4.44277  5.16512  0.61958  0.77255  1.05582  0.42757
    189   2.72804  4.87106  3.10456  2.58825  4.11574  3.53549  3.76531  3.51960  2.54613  2.32132  3.96944  2.31343  3.94472  2.19749  2.97421  2.77568  2.21938  3.21012  5.39312  4.07341    253 q - - -
          2.68618  4.42225  2.77519  2.73123  3.46354  2.40513  3.72494  3.29354  2.67741  2.69355  4.24690  2.90347  2.73739  3.18146  2.89801  2.37887  2.77519  2.98518  4.58477  3.61503
          0.01763  4.44277  5.16512  0.61958  0.77255  1.05582  0.42757
    190   1.86035  4.35782  4.20166  3.73291  3.87905  3.60333  4.51246  2.61536  3.65262  2.80523  3.80533  3.87322  4.20557  3.92290  3.90028  2.99869  1.97994  1.31120  5.43425  4.23477    254 v - - -
          2.68618  4.42225  2.77519  2.73123  3.46354  2.40513  3.72494  3.29354  2.67741  2.69355  4.24690  2.90347  2.73739  3.18146  2.89801  2.37887  2.77519  2.98518  4.58477  3.61503
          0.01763  4.44277  5.16512  0.61958  0.77255  1.05582  0.42757
    191   1.64911  4.40012  3.84597  3.46247  4.54651  3.20173  4.47791  3.94011  3.45774  3.63671  4.45245  3.58815  3.94312  3.74169  3.77866  1.24466  1.80799  3.39445  5.88804  4.68442    255 s - - -
          2.68618  4.42225  2.77519  2.73123  3.46354  2.40513  3.72494  3.29354  2.67741  2.69355  4.24690  2.90347  2.73739  3.18146  2.89801  2.37887  2.77519  2.98518  4.58477  3.61503
          0.01763  4.44277  5.16512  0.61958  0.77255  1.05582  0.42757
    192   3.01551  4.56996  4.16841  3.56310  3.39469  4.04953  4.26990  2.69312  3.22212  1.28780  2.16760  3.88519  4.37973  3.64688  2.25522  3.34478  3.23860  2.66409  5.09400  3.92814    256 l - - -
          2.68618  4.42225  2.77519  2.73123  3.46354  2.40513  3.72494  3.29354  2.67741  2.69355  4.24690  2.90347  2.73739  3.18146  2.89801  2.37887  2.77519  2.98518  4.58477  3.61503
          0.01763  4.44277  5.16512  0.61958  0.77255  1.05582  0.42757
    193   3.20890  5.53608  1.16031  2.54034  5.15366  1.31203  4.22160  4.72573  3.31487  4.24272  5.11769  3.10211  4.16398  3.41763  3.90639  3.15204  3.56838  4.23500  6.31031  4.89602    257 d - - -
          2.68618  4.42225  2.77519  2.73123  3.46354  2.40513  3.72494  3.29354  2.67741  2.69355  4.24690  2.90347  2.73739  3.18146  2.89801  2.37887  2.77519  2.98518  4.58477  3.61503
          0.01763  4.44277  5.16512  0.61958  0.77255  1.05582  0.42757
    194   2.85491  5.27108  3.03297  1.93857  4.63847  2.42045  3.71339  4.08251  1.84382  3.55264  4.32923  3.04157  3.96770  2.82436  2.02905  2.82009  3.07425  3.67885  5.66325  4.31739    258 k - - -
          2.68618  4.42225  2.77519  2.73123  3.46354  2.40513  3.72494  3.29354  2.67741  2.69355  4.24690  2.90347  2.73739  3.18146  2.89801  2.37887  2.77519  2.98518  4.58477  3.61503
          0.01763  4.44277  5.16512  0.61958  0.77255  1.05582  0.42757
    195   3.40757  4.64350  5.36465  4.84944  3.71850  4.89466  5.43468  1.44925  4.75126  1.59184  3.49041  5.01502  5.11242  4.92189  4.87182  4.28646  3.65445  1.04734  5.76005  4.61104    259 v - - -
          2.68618  4.42225  2.77519  2.73123  3.46354  2.40513  3.72494  3.29354  2.67741  2.69355  4.24690  2.90347  2.73739  3.18146  2.89801  2.37887  2.77519  2.98518  4.58477  3.61503
          0.01763  4.44277  5.16512  0.61958  0.77255  1.05582  0.42757
    196   2.12625  4.88331  3.24065  2.66804  4.12776  3.59565  3.76734  3.51746  2.45599  2.30105  3.96811  3.15623  3.98501  2.17600  2.12875  2.83281  3.00358  3.22084  5.37930  4.08766    260 a - - -
          2.68618  4.42225  2.77519  2.73123  3.46354  2.40513  3.72494  3.29354  2.67741  2.69355  4.24690  2.90347  2.73739  3.18146  2.89801  2.37887  2.77519  2.98518  4.58477  3.61503
          0.01763  4.44277  5.16512  0.61958  0.77255  1.05582  0.42757
    197   2.72392  5.01095  2.99421  2.00671  4.28405  3.50259  3.71805  3.71493  2.48294  3.28411  2.67404  3.01459  3.90965  2.18786  2.94117  2.11916  2.95759  3.36469  5.49565  4.14174    261 e - - -
          2.68618  4.42225  2.77519  2.73123  3.46354  2.40513  3.72494  3.29354  2.67741  2.69355  4.24690  2.90347  2.73739  3.18146  2.89801  2.37887  2.77519  2.98518  4.58477  3.61503
          0.01763  4.44277  5.16512  0.61958  0.77255  1.05582  0.42757
    198   3.04979  4.65864  3.90797  3.45830  3.64775  3.99352  4.32030  1.12065  3.19935  2.42696  3.60368  3.81814  4.40453  2.23091  3.45369  3.35761  3.30418  2.47729  5.29008  4.03920    262 i - - -
          2.68618  4.42225  2.77519  2.73123  3.46354  2.40513  3.72494  3.29354  2.67741  2.69355  4.24690  2.90347  2.73739  3.18146  2.89801  2.37887  2.77519  2.98518  4.58477  3.61503
          0.01763  4.44277  5.16512  0.61958  0.77255  1.05582  0.42757
    199   1.91116  4.43597  3.59583  3.07969  3.82151  3.48507  4.05751  2.14446  3.04509  2.88244  3.76739  3.43022  2.42197  3.35384  3.40296  2.04308  2.93081  2.85807  5.24460  4.00762    263 a - - -
          2.68571  4.42236  2.77531  2.73135  3.46365  2.40524  3.72506  3.29365  2.67752  2.69366  4.24445  2.90358  2.73751  3.18063  2.89812  2.37898  2.77531  2.98530  4.58488  3.61514
          0.40986  1.08987        *  0.45460  1.00705  0.00000        *
//
