# Supplementary material for: T346Hunter: A Novel Web-Based Tool for the Prediction of Type III, Type IV and Type VI Secretion Systems in Bacterial Genomes
Source: PLoS One. 2015 Apr 13;10(4):e0119317. doi: 10.1371/journal.pone.0119317 (PMC4395097; doi:10.1371/journal.pone.0119317)
Supplement: S1 Data — (ZIP) [file pone.0119317.s009.zip › T346Hunter_profiles/flge.hmm]

HMMER3/f [3.1b1 | May 2013]
NAME  flge
LENG  433
ALPH  amino
RF    no
MM    no
CONS  yes
CS    no
MAP   yes
DATE  Wed Sep  4 10:55:24 2013
NSEQ  7
EFFN  1.486816
CKSUM 3267523881
STATS LOCAL MSV      -11.5822  0.69878
STATS LOCAL VITERBI  -12.5031  0.69878
STATS LOCAL FORWARD   -5.5192  0.69878
HMM          A        C        D        E        F        G        H        I        K        L        M        N        P        Q        R        S        T        V        W        Y   
            m->m     m->i     m->d     i->m     i->i     d->m     d->d
  COMPO   2.45886  4.71634  2.86429  2.73911  3.36321  2.58579  3.96300  2.88989  2.75502  2.57276  3.72979  2.77875  3.68227  2.94317  3.14303  2.53844  2.63214  2.66317  5.06785  3.67611
          2.68620  4.42227  2.77522  2.73125  3.46356  2.40515  3.72497  3.29356  2.67743  2.69357  4.24536  2.90349  2.73742  3.18148  2.89803  2.37889  2.77522  2.98520  4.58479  3.61505
          0.34597  2.22607  1.69005  0.30169  1.34540  0.00000        *
      1   2.63874  4.37292  3.74510  3.31453  3.60412  3.49622  4.16806  2.89192  3.17934  2.55780  1.40659  3.57713  4.05590  3.54193  3.44633  2.17906  2.98528  2.69359  5.15620  3.90014      2 m - - -
          2.68618  4.42225  2.77519  2.73123  3.46354  2.40513  3.72494  3.29354  2.67741  2.69355  4.24690  2.90347  2.73739  3.18146  2.89801  2.37887  2.77519  2.98518  4.58477  3.61503
          0.02189  4.22829  4.95064  0.61958  0.77255  0.52843  0.89046
      2   3.54017  4.81282  5.29992  4.72259  3.19889  4.85603  5.15921  1.82441  4.58049  0.96154  1.82007  4.93880  4.97821  4.58677  4.62106  4.21633  3.75290  2.42509  5.33612  4.32725      3 l - - -
          2.68618  4.42225  2.77519  2.73123  3.46354  2.40513  3.72494  3.29354  2.67741  2.69355  4.24690  2.90347  2.73739  3.18146  2.89801  2.37887  2.77519  2.98518  4.58477  3.61503
          0.01973  4.33135  5.05370  0.61958  0.77255  0.41083  1.08797
      3   2.79010  5.11493  3.12696  2.54346  4.43574  3.56186  3.69472  3.86251  2.01806  3.38376  3.06908  3.05719  3.94458  2.07961  2.05537  2.37685  3.00844  3.49536  5.53925  4.20959      4 k - - -
          2.68618  4.42225  2.77519  2.73123  3.46354  2.40513  3.72494  3.29354  2.67741  2.69355  4.24690  2.90347  2.73739  3.18146  2.89801  2.37887  2.77519  2.98518  4.58477  3.61503
          0.01795  4.42516  5.14750  0.61958  0.77255  0.48576  0.95510
      4   1.48979  4.38042  3.87529  3.62143  4.70200  3.15857  4.64257  4.10750  3.67172  3.82453  4.64230  3.65525  3.94811  3.93545  3.94521  0.90729  2.96298  3.48662  6.04763  4.86029      5 s - - -
          2.68618  4.42225  2.77519  2.73123  3.46354  2.40513  3.72494  3.29354  2.67741  2.69355  4.24690  2.90347  2.73739  3.18146  2.89801  2.37887  2.77519  2.98518  4.58477  3.61503
          0.01795  4.42516  5.14750  0.61958  0.77255  0.48576  0.95510
      5   3.59578  4.87449  5.33978  4.76675  1.60346  4.84876  4.98927  2.48044  4.61754  0.99130  2.23088  4.92122  4.98222  4.58217  4.62498  4.20218  3.80351  2.69617  5.14714  3.96660      6 l - - -
          2.68618  4.42225  2.77519  2.73123  3.46354  2.40513  3.72494  3.29354  2.67741  2.69355  4.24690  2.90347  2.73739  3.18146  2.89801  2.37887  2.77519  2.98518  4.58477  3.61503
          0.01795  4.42516  5.14750  0.61958  0.77255  0.48576  0.95510
      6   3.16423  4.71646  4.13257  3.65709  2.10570  4.06008  3.82173  3.26028  3.58308  2.84246  3.87242  3.84521  4.45143  3.79083  3.82845  1.65799  3.41323  3.07099  4.21194  1.43217      7 y - - -
          2.68618  4.42225  2.77519  2.73123  3.46354  2.40513  3.72494  3.29354  2.67741  2.69355  4.24690  2.90347  2.73739  3.18146  2.89801  2.37887  2.77519  2.98518  4.58477  3.61503
          0.01795  4.42516  5.14750  0.61958  0.77255  0.48576  0.95510
      7   2.67787  4.56997  3.35671  2.82480  3.80546  3.56128  3.88032  2.20457  2.77833  2.85287  3.73042  3.26907  3.98928  2.57115  3.16867  1.83925  2.44891  2.88566  5.19532  3.93132      8 s - - -
          2.68618  4.42225  2.77519  2.73123  3.46354  2.40513  3.72494  3.29354  2.67741  2.69355  4.24690  2.90347  2.73739  3.18146  2.89801  2.37887  2.77519  2.98518  4.58477  3.61503
          0.01795  4.42516  5.14750  0.61958  0.77255  0.48576  0.95510
      8   1.55876  4.43661  3.67449  3.39163  4.66944  1.20744  4.49863  4.10353  3.48879  3.76938  4.57487  3.55099  2.50779  3.75562  3.81896  2.64520  2.96837  3.50360  5.98634  4.77949      9 g - - -
          2.68618  4.42225  2.77519  2.73123  3.46354  2.40513  3.72494  3.29354  2.67741  2.69355  4.24690  2.90347  2.73739  3.18146  2.89801  2.37887  2.77519  2.98518  4.58477  3.61503
          0.01795  4.42516  5.14750  0.61958  0.77255  0.48576  0.95510
      9   3.38845  4.62798  5.31890  4.81200  3.77198  4.88018  5.44743  1.58474  4.71617  1.84901  3.54490  4.99071  5.11159  4.92129  4.86239  4.27572  3.63976  0.84957  5.80885  4.63528     10 v - - -
          2.68618  4.42225  2.77519  2.73123  3.46354  2.40513  3.72494  3.29354  2.67741  2.69355  4.24690  2.90347  2.73739  3.18146  2.89801  2.37887  2.77519  2.98518  4.58477  3.61503
          0.01795  4.42516  5.14750  0.61958  0.77255  0.48576  0.95510
     10   2.47369  4.41832  3.77424  3.48401  4.60983  3.19515  4.53057  4.00540  3.50505  3.71874  4.54948  3.59950  3.95665  3.80537  3.80189  0.93414  1.72616  3.44199  5.95372  4.74290     11 s - - -
          2.68618  4.42225  2.77519  2.73123  3.46354  2.40513  3.72494  3.29354  2.67741  2.69355  4.24690  2.90347  2.73739  3.18146  2.89801  2.37887  2.77519  2.98518  4.58477  3.61503
          0.01795  4.42516  5.14750  0.61958  0.77255  0.48576  0.95510
     11   3.49429  5.17917  4.27608  4.25868  5.32373  0.22810  5.30697  5.09459  4.51164  4.66106  5.66564  4.44335  4.58215  4.79294  4.65285  3.68686  4.01574  4.51565  6.23721  5.45599     12 G - - -
          2.68618  4.42225  2.77519  2.73123  3.46354  2.40513  3.72494  3.29354  2.67741  2.69355  4.24690  2.90347  2.73739  3.18146  2.89801  2.37887  2.77519  2.98518  4.58477  3.61503
          0.01795  4.42516  5.14750  0.61958  0.77255  0.48576  0.95510
     12   3.76998  5.03835  5.41582  4.86288  3.21298  5.04562  5.31806  2.43059  4.66128  0.59311  2.20276  5.12129  5.12992  4.68736  4.70397  4.44092  3.98163  2.67305  5.42332  4.41296     13 L - - -
          2.68618  4.42225  2.77519  2.73123  3.46354  2.40513  3.72494  3.29354  2.67741  2.69355  4.24690  2.90347  2.73739  3.18146  2.89801  2.37887  2.77519  2.98518  4.58477  3.61503
          0.01795  4.42516  5.14750  0.61958  0.77255  0.48576  0.95510
     13   2.83784  5.27811  3.03883  2.16528  4.65219  3.55638  3.69251  4.10119  1.98050  3.55854  4.32738  2.16114  3.95212  2.34762  2.00563  2.79922  3.05511  3.68788  5.65901  4.30927     14 k - - -
          2.68618  4.42225  2.77519  2.73123  3.46354  2.40513  3.72494  3.29354  2.67741  2.69355  4.24690  2.90347  2.73739  3.18146  2.89801  2.37887  2.77519  2.98518  4.58477  3.61503
          0.01795  4.42516  5.14750  0.61958  0.77255  0.48576  0.95510
     14   1.24907  4.58825  3.33565  2.97820  4.54618  2.39280  4.18518  3.99046  3.08334  3.60989  4.40929  2.40154  3.92686  3.38072  3.49635  2.07795  2.96608  3.47442  5.82443  4.54434     15 a - - -
          2.68618  4.42225  2.77519  2.73123  3.46354  2.40513  3.72494  3.29354  2.67741  2.69355  4.24690  2.90347  2.73739  3.18146  2.89801  2.37887  2.77519  2.98518  4.58477  3.61503
          0.01795  4.42516  5.14750  0.61958  0.77255  0.48576  0.95510
     15   2.29852  4.99597  2.93762  2.52586  4.37750  3.45439  2.03627  3.83962  2.59679  3.40662  4.20824  2.08966  3.92986  2.94897  3.05462  2.31059  3.00938  3.45831  5.59623  4.23365     16 h - - -
          2.68618  4.42225  2.77519  2.73123  3.46354  2.40513  3.72494  3.29354  2.67741  2.69355  4.24690  2.90347  2.73739  3.18146  2.89801  2.37887  2.77519  2.98518  4.58477  3.61503
          0.01795  4.42516  5.14750  0.61958  0.77255  0.48576  0.95510
     16   2.21562  4.87995  3.06986  2.69497  4.47675  3.41898  3.93751  3.91059  2.69982  3.49663  4.31433  3.16138  3.96675  1.31084  3.10281  2.25054  3.05015  3.49757  5.69357  4.36927     17 q - - -
          2.68618  4.42225  2.77519  2.73123  3.46354  2.40513  3.72494  3.29354  2.67741  2.69355  4.24690  2.90347  2.73739  3.18146  2.89801  2.37887  2.77519  2.98518  4.58477  3.61503
          0.01795  4.42516  5.14750  0.61958  0.77255  0.48576  0.95510
     17   2.78975  4.78841  3.26195  2.93383  4.32865  3.47703  4.08662  3.70954  2.83177  3.35544  4.26240  3.34155  4.06173  2.41974  3.15845  2.89834  1.03454  3.36650  5.63607  4.35419     18 t - - -
          2.68618  4.42225  2.77519  2.73123  3.46354  2.40513  3.72494  3.29354  2.67741  2.69355  4.24690  2.90347  2.73739  3.18146  2.89801  2.37887  2.77519  2.98518  4.58477  3.61503
          0.01795  4.42516  5.14750  0.61958  0.77255  0.48576  0.95510
     18   2.71045  4.89516  3.12395  2.55636  4.13893  3.53470  3.71803  3.55139  2.15242  3.15008  3.11071  2.59171  3.92138  2.86927  2.15696  2.38156  2.93781  3.23194  3.39445  4.06311     19 k - - -
          2.68618  4.42225  2.77519  2.73123  3.46354  2.40513  3.72494  3.29354  2.67741  2.69355  4.24690  2.90347  2.73739  3.18146  2.89801  2.37887  2.77519  2.98518  4.58477  3.61503
          0.01795  4.42516  5.14750  0.61958  0.77255  0.48576  0.95510
     19   3.77112  5.03957  5.41541  4.86308  3.21342  5.04628  5.31891  2.43041  4.66057  0.58778  2.22927  5.12184  5.13081  4.68788  4.70372  4.44217  3.98295  2.67260  5.42413  4.41297     20 L - - -
          2.68618  4.42225  2.77519  2.73123  3.46354  2.40513  3.72494  3.29354  2.67741  2.69355  4.24690  2.90347  2.73739  3.18146  2.89801  2.37887  2.77519  2.98518  4.58477  3.61503
          0.01795  4.42516  5.14750  0.61958  0.77255  0.48576  0.95510
     20   3.28608  5.87023  0.77387  2.33901  5.19045  3.44600  4.09858  4.80573  3.22342  4.28722  5.17990  2.17272  4.12371  3.28608  3.87555  3.15034  3.61064  4.33944  6.39140  4.83658     21 d - - -
          2.68618  4.42225  2.77519  2.73123  3.46354  2.40513  3.72494  3.29354  2.67741  2.69355  4.24690  2.90347  2.73739  3.18146  2.89801  2.37887  2.77519  2.98518  4.58477  3.61503
          0.01795  4.42516  5.14750  0.61958  0.77255  0.48576  0.95510
     21   2.87500  4.45116  4.46363  4.04611  3.92716  3.86142  4.80789  2.28369  3.93208  2.67705  3.81008  4.15994  4.44257  4.23285  4.14619  3.28455  1.92671  0.95426  5.62718  4.41522     22 v - - -
          2.68618  4.42225  2.77519  2.73123  3.46354  2.40513  3.72494  3.29354  2.67741  2.69355  4.24690  2.90347  2.73739  3.18146  2.89801  2.37887  2.77519  2.98518  4.58477  3.61503
          0.01795  4.42516  5.14750  0.61958  0.77255  0.48576  0.95510
     22   3.40250  4.63245  5.37857  4.91108  3.92805  4.92925  5.63723  0.99125  4.82968  2.36926  3.68288  5.08104  5.18643  5.08361  5.00032  4.35598  3.66784  1.07039  6.00627  4.79340     23 i - - -
          2.68618  4.42225  2.77519  2.73123  3.46354  2.40513  3.72494  3.29354  2.67741  2.69355  4.24690  2.90347  2.73739  3.18146  2.89801  2.37887  2.77519  2.98518  4.58477  3.61503
          0.01795  4.42516  5.14750  0.61958  0.77255  0.48576  0.95510
     23   1.88073  4.39080  3.78520  3.53104  4.76707  1.18152  4.60680  4.22037  3.63383  3.88517  4.67445  3.60684  3.93151  3.87862  3.93668  1.56434  2.95225  3.54948  6.08511  4.89830     24 g - - -
          2.68618  4.42225  2.77519  2.73123  3.46354  2.40513  3.72494  3.29354  2.67741  2.69355  4.24690  2.90347  2.73739  3.18146  2.89801  2.37887  2.77519  2.98518  4.58477  3.61503
          0.01795  4.42516  5.14750  0.61958  0.77255  0.48576  0.95510
     24   3.20086  5.68475  1.90327  2.38695  5.03811  3.45328  4.07459  4.64080  3.12985  4.14591  5.01778  0.90536  4.10693  3.25801  3.72410  3.10006  3.52122  4.18912  6.24243  4.73652     25 n - - -
          2.68618  4.42225  2.77519  2.73123  3.46354  2.40513  3.72494  3.29354  2.67741  2.69355  4.24690  2.90347  2.73739  3.18146  2.89801  2.37887  2.77519  2.98518  4.58477  3.61503
          0.01795  4.42516  5.14750  0.61958  0.77255  0.48576  0.95510
     25   3.31394  5.26555  3.19568  3.15394  4.73280  3.66670  4.54051  4.60772  3.51808  4.19345  5.17252  0.46406  4.35827  3.84444  3.86674  3.37778  3.73106  4.16760  5.96777  4.66467     26 N - - -
          2.68618  4.42225  2.77519  2.73123  3.46354  2.40513  3.72494  3.29354  2.67741  2.69355  4.24690  2.90347  2.73739  3.18146  2.89801  2.37887  2.77519  2.98518  4.58477  3.61503
          0.01795  4.42516  5.14750  0.61958  0.77255  0.48576  0.95510
     26   3.43241  4.66373  5.37643  4.86842  3.71999  4.93267  5.48889  0.91325  4.77112  1.78126  3.48391  5.04918  5.14167  4.94851  4.90145  4.33253  3.68089  1.49679  5.79828  4.64957     27 i - - -
          2.68618  4.42225  2.77519  2.73123  3.46354  2.40513  3.72494  3.29354  2.67741  2.69355  4.24690  2.90347  2.73739  3.18146  2.89801  2.37887  2.77519  2.98518  4.58477  3.61503
          0.01795  4.42516  5.14750  0.61958  0.77255  0.48576  0.95510
     27   0.69339  4.36087  3.95049  3.72817  4.67923  3.15773  4.70679  4.05353  3.77204  3.80405  4.63694  3.70439  3.95823  4.02750  4.01289  1.97908  2.96892  3.45140  6.04641  4.87137     28 a - - -
          2.68618  4.42225  2.77519  2.73123  3.46354  2.40513  3.72494  3.29354  2.67741  2.69355  4.24690  2.90347  2.73739  3.18146  2.89801  2.37887  2.77519  2.98518  4.58477  3.61503
          0.01795  4.42516  5.14750  0.61958  0.77255  0.48576  0.95510
     28   3.31394  5.26555  3.19568  3.15394  4.73280  3.66670  4.54051  4.60772  3.51808  4.19345  5.17252  0.46406  4.35827  3.84444  3.86674  3.37778  3.73106  4.16760  5.96777  4.66467     29 N - - -
          2.68618  4.42225  2.77519  2.73123  3.46354  2.40513  3.72494  3.29354  2.67741  2.69355  4.24690  2.90347  2.73739  3.18146  2.89801  2.37887  2.77519  2.98518  4.58477  3.61503
          0.01795  4.42516  5.14750  0.61958  0.77255  0.48576  0.95510
     29   2.20572  4.29522  3.91952  3.37231  3.52788  3.66375  4.14071  2.69067  3.29233  2.56003  2.70096  3.65114  4.12116  3.56632  3.56743  2.05656  2.95388  1.63712  5.02995  3.82175     30 v - - -
          2.68618  4.42225  2.77519  2.73123  3.46354  2.40513  3.72494  3.29354  2.67741  2.69355  4.24690  2.90347  2.73739  3.18146  2.89801  2.37887  2.77519  2.98518  4.58477  3.61503
          0.01795  4.42516  5.14750  0.61958  0.77255  0.48576  0.95510
     30   2.09869  4.73006  3.11683  2.79713  4.61078  2.39258  4.08707  4.06856  2.96229  3.65722  4.44942  1.44358  3.93254  3.25929  3.40718  2.11983  3.00708  3.55834  5.85028  4.53020     31 n - - -
          2.68618  4.42225  2.77519  2.73123  3.46354  2.40513  3.72494  3.29354  2.67741  2.69355  4.24690  2.90347  2.73739  3.18146  2.89801  2.37887  2.77519  2.98518  4.58477  3.61503
          0.01795  4.42516  5.14750  0.61958  0.77255  0.48576  0.95510
     31   2.82890  4.66389  4.05347  3.87659  4.59292  3.47447  4.83378  3.79988  3.83250  3.64006  4.67810  3.95905  4.23228  4.20269  4.03723  3.03938  0.49840  3.42402  5.96997  4.81935     32 T - - -
          2.68618  4.42225  2.77519  2.73123  3.46354  2.40513  3.72494  3.29354  2.67741  2.69355  4.24690  2.90347  2.73739  3.18146  2.89801  2.37887  2.77519  2.98518  4.58477  3.61503
          0.01795  4.42516  5.14750  0.61958  0.77255  0.48576  0.95510
     32   2.77417  4.24544  4.21403  3.63999  3.34890  3.89063  4.21691  1.82189  3.52269  2.34949  3.34272  3.86562  4.25995  3.75976  3.72107  3.18600  1.82581  1.98375  4.90800  2.81345     33 i - - -
          2.68618  4.42225  2.77519  2.73123  3.46354  2.40513  3.72494  3.29354  2.67741  2.69355  4.24690  2.90347  2.73739  3.18146  2.89801  2.37887  2.77519  2.98518  4.58477  3.61503
          0.01795  4.42516  5.14750  0.61958  0.77255  0.48576  0.95510
     33   1.50137  4.37858  3.82632  3.56598  4.74638  1.19759  4.61971  4.19381  3.65560  3.86484  4.65712  3.62255  3.93129  3.89849  3.95046  1.92891  2.94749  3.53136  6.07176  4.89030     34 g - - -
          2.68618  4.42225  2.77519  2.73123  3.46354  2.40513  3.72494  3.29354  2.67741  2.69355  4.24690  2.90347  2.73739  3.18146  2.89801  2.37887  2.77519  2.98518  4.58477  3.61503
          0.01795  4.42516  5.14750  0.61958  0.77255  0.48576  0.95510
     34   4.05908  5.30399  5.01336  4.86049  0.41406  4.55176  4.25441  3.55687  4.76526  2.80893  4.21806  4.69585  5.01882  4.78576  4.74620  4.27695  4.37089  3.58304  4.39468  2.71544     35 F - - -
          2.68618  4.42225  2.77519  2.73123  3.46354  2.40513  3.72494  3.29354  2.67741  2.69355  4.24690  2.90347  2.73739  3.18146  2.89801  2.37887  2.77519  2.98518  4.58477  3.61503
          0.01795  4.42516  5.14750  0.61958  0.77255  0.48576  0.95510
     35   3.59694  5.49856  3.80566  3.36366  5.01964  3.98050  4.21310  4.49775  0.47110  3.95466  4.91815  3.74958  4.46755  3.39575  2.71677  3.62192  3.82310  4.18620  5.86447  4.77968     36 K - - -
          2.68618  4.42225  2.77519  2.73123  3.46354  2.40513  3.72494  3.29354  2.67741  2.69355  4.24690  2.90347  2.73739  3.18146  2.89801  2.37887  2.77519  2.98518  4.58477  3.61503
          0.01795  4.42516  5.14750  0.61958  0.77255  0.48576  0.95510
     36   2.38622  5.08019  3.12506  2.57084  4.46041  3.53954  3.73044  3.88726  1.79454  3.41378  4.20670  3.07640  3.95050  2.85496  2.30081  1.81832  3.01924  3.50950  5.57048  4.24381     37 k - - -
          2.68618  4.42225  2.77519  2.73123  3.46354  2.40513  3.72494  3.29354  2.67741  2.69355  4.24690  2.90347  2.73739  3.18146  2.89801  2.37887  2.77519  2.98518  4.58477  3.61503
          0.01795  4.42516  5.14750  0.61958  0.77255  0.48576  0.95510
     37   2.80469  5.21833  2.77284  2.07426  4.57145  2.26314  3.76676  4.03879  2.55592  3.55528  4.33592  2.96094  3.92791  2.05132  3.04069  2.01326  3.05637  3.63051  5.71852  4.31937     38 s - - -
          2.68618  4.42225  2.77519  2.73123  3.46354  2.40513  3.72494  3.29354  2.67741  2.69355  4.24690  2.90347  2.73739  3.18146  2.89801  2.37887  2.77519  2.98518  4.58477  3.61503
          0.01795  4.42516  5.14750  0.61958  0.77255  0.48576  0.95510
     38   2.80370  5.09977  3.13594  2.57839  4.46558  3.55677  3.72747  3.89043  2.34167  3.41370  4.20974  3.08328  3.96121  2.10787  1.76064  2.32574  2.50460  3.51819  5.56715  4.24519     39 r - - -
          2.68618  4.42225  2.77519  2.73123  3.46354  2.40513  3.72494  3.29354  2.67741  2.69355  4.24690  2.90347  2.73739  3.18146  2.89801  2.37887  2.77519  2.98518  4.58477  3.61503
          0.01795  4.42516  5.14750  0.61958  0.77255  0.48576  0.95510
     39   1.22324  4.40583  4.32765  3.93725  4.02161  3.60894  4.72967  2.56092  3.85687  2.84226  3.92636  3.99989  4.26694  4.13357  4.07956  3.04499  3.13660  1.35064  5.65010  4.44767     40 a - - -
          2.68618  4.42225  2.77519  2.73123  3.46354  2.40513  3.72494  3.29354  2.67741  2.69355  4.24690  2.90347  2.73739  3.18146  2.89801  2.37887  2.77519  2.98518  4.58477  3.61503
          0.01795  4.42516  5.14750  0.61958  0.77255  0.48576  0.95510
     40   2.32865  5.08219  2.95748  2.17739  4.40438  3.46676  3.68015  3.85996  2.43172  3.38806  4.15702  2.51659  3.87253  2.79522  2.46277  2.08745  2.50350  3.46632  5.55958  4.17905     41 s - - -
          2.68618  4.42225  2.77519  2.73123  3.46354  2.40513  3.72494  3.29354  2.67741  2.69355  4.24690  2.90347  2.73739  3.18146  2.89801  2.37887  2.77519  2.98518  4.58477  3.61503
          0.01795  4.42516  5.14750  0.61958  0.77255  0.48576  0.95510
     41   3.55616  4.85696  5.08637  4.64057  0.92610  4.65835  4.45621  1.97390  4.48419  1.98355  3.37656  4.64398  4.93074  4.53037  4.53493  4.04431  3.79744  2.58923  4.64387  3.08515     42 f - - -
          2.68618  4.42225  2.77519  2.73123  3.46354  2.40513  3.72494  3.29354  2.67741  2.69355  4.24690  2.90347  2.73739  3.18146  2.89801  2.37887  2.77519  2.98518  4.58477  3.61503
          0.01795  4.42516  5.14750  0.61958  0.77255  0.48576  0.95510
     42   2.34461  5.09759  2.91786  1.93451  4.42914  2.80958  3.69465  3.88809  2.46063  3.41513  4.18425  2.96040  3.87698  2.40225  2.94572  2.31209  2.46994  3.48981  5.58655  4.20051     43 e - - -
          2.68618  4.42225  2.77519  2.73123  3.46354  2.40513  3.72494  3.29354  2.67741  2.69355  4.24690  2.90347  2.73739  3.18146  2.89801  2.37887  2.77519  2.98518  4.58477  3.61503
          0.01795  4.42516  5.14750  0.61958  0.77255  0.48576  0.95510
     43   3.34308  6.01707  0.76871  1.81453  5.29453  3.45493  4.09494  4.86833  3.23172  4.33497  5.23550  2.91112  4.13293  3.27870  3.90474  3.18111  3.65584  4.40967  6.46464  4.89677     44 d - - -
          2.68618  4.42225  2.77519  2.73123  3.46354  2.40513  3.72494  3.29354  2.67741  2.69355  4.24690  2.90347  2.73739  3.18146  2.89801  2.37887  2.77519  2.98518  4.58477  3.61503
          0.01795  4.42516  5.14750  0.61958  0.77255  0.48576  0.95510
     44   2.68160  4.45519  3.47152  2.45062  3.60369  3.63265  3.88858  2.95059  2.86892  2.03718  2.40859  3.34113  4.01943  3.18871  3.23781  2.41597  2.51081  2.72180  5.03736  3.79416     45 l - - -
          2.68618  4.42225  2.77519  2.73123  3.46354  2.40513  3.72494  3.29354  2.67741  2.69355  4.24690  2.90347  2.73739  3.18146  2.89801  2.37887  2.77519  2.98518  4.58477  3.61503
          0.01795  4.42516  5.14750  0.61958  0.77255  0.48576  0.95510
     45   3.32047  4.62098  5.16784  4.59116  1.68257  4.60034  4.90039  1.88329  4.44237  1.32020  3.11681  4.70977  4.82472  4.49722  4.47923  3.94336  3.54483  1.90424  5.19665  4.05619     46 l - - -
          2.68618  4.42225  2.77519  2.73123  3.46354  2.40513  3.72494  3.29354  2.67741  2.69355  4.24690  2.90347  2.73739  3.18146  2.89801  2.37887  2.77519  2.98518  4.58477  3.61503
          0.01795  4.42516  5.14750  0.61958  0.77255  0.48576  0.95510
     46   1.87985  4.53612  3.39812  2.91049  3.93170  2.60413  3.98162  3.34778  2.91179  3.02457  3.88361  3.31003  3.96458  3.23073  3.30628  1.96659  2.93126  3.03478  5.31580  2.30334     47 a - - -
          2.68618  4.42225  2.77519  2.73123  3.46354  2.40513  3.72494  3.29354  2.67741  2.69355  4.24690  2.90347  2.73739  3.18146  2.89801  2.37887  2.77519  2.98518  4.58477  3.61503
          0.01795  4.42516  5.14750  0.61958  0.77255  0.48576  0.95510
     47   2.90127  5.20475  2.90943  2.54524  4.48526  2.67125  2.76175  4.01243  2.49961  3.53444  4.35036  3.06727  4.00752  1.35512  2.89060  2.88551  3.14760  3.63768  5.64660  4.27715     48 q - - -
          2.68618  4.42225  2.77519  2.73123  3.46354  2.40513  3.72494  3.29354  2.67741  2.69355  4.24690  2.90347  2.73739  3.18146  2.89801  2.37887  2.77519  2.98518  4.58477  3.61503
          0.11354  4.42516  2.35015  0.61958  0.77255  0.48576  0.95510
     48   2.24838  4.65651  3.19473  2.64864  3.91827  3.48686  3.77439  3.30610  2.62386  2.95971  2.98319  3.12748  3.90747  2.49478  3.05210  2.03627  2.40181  3.01367  5.25405  3.96139     49 s - - -
          2.68618  4.42225  2.77519  2.73123  3.46354  2.40513  3.72494  3.29354  2.67741  2.69355  4.24690  2.90347  2.73739  3.18146  2.89801  2.37887  2.77519  2.98518  4.58477  3.61503
          0.01973  4.33135  5.05370  0.61958  0.77255  0.61863  0.77367
     49   3.37093  4.62074  5.26212  4.73413  3.55079  4.81312  5.29863  1.17759  4.62525  1.42269  3.32539  4.91707  5.02021  4.76949  4.73798  4.19595  3.61286  1.52768  5.60789  4.48713     50 i - - -
          2.68618  4.42225  2.77519  2.73123  3.46354  2.40513  3.72494  3.29354  2.67741  2.69355  4.24690  2.90347  2.73739  3.18146  2.89801  2.37887  2.77519  2.98518  4.58477  3.61503
          0.01973  4.33135  5.05370  0.61958  0.77255  0.61863  0.77367
     50   2.63891  4.58158  3.28597  2.73813  3.83102  2.77235  3.81190  3.21034  2.67467  2.06004  3.74146  3.19371  3.93490  3.03619  2.57725  2.32765  2.42051  2.93471  5.19330  3.92156     51 l - - -
          2.68618  4.42225  2.77519  2.73123  3.46354  2.40513  3.72494  3.29354  2.67741  2.69355  4.24690  2.90347  2.73739  3.18146  2.89801  2.37887  2.77519  2.98518  4.58477  3.61503
          0.01973  4.33135  5.05370  0.61958  0.77255  0.61863  0.77367
     51   2.27752  4.68039  3.14238  2.63864  3.98568  2.26974  3.79594  3.38989  2.65114  3.03466  3.87433  2.55214  3.90351  2.98794  3.08696  2.71879  2.41218  3.08034  5.31263  2.89208     52 g - - -
          2.68618  4.42225  2.77519  2.73123  3.46354  2.40513  3.72494  3.29354  2.67741  2.69355  4.24690  2.90347  2.73739  3.18146  2.89801  2.37887  2.77519  2.98518  4.58477  3.61503
          0.01973  4.33135  5.05370  0.61958  0.77255  0.61863  0.77367
     52   1.63511  4.26066  3.83182  3.29391  2.65040  3.56534  4.07842  2.77041  3.22552  2.56762  3.49519  3.57093  4.04554  3.49721  3.50931  2.35237  2.89779  2.11339  4.98888  3.76605     53 a - - -
          2.68618  4.42225  2.77519  2.73123  3.46354  2.40513  3.72494  3.29354  2.67741  2.69355  4.24690  2.90347  2.73739  3.18146  2.89801  2.37887  2.77519  2.98518  4.58477  3.61503
          0.01973  4.33135  5.05370  0.61958  0.77255  0.61863  0.77367
     53   1.82154  4.34137  3.67343  3.39542  4.65247  1.40157  4.48275  4.09905  3.48818  3.76238  4.55662  3.51089  3.86652  3.74479  3.80677  1.49849  2.88671  3.45943  5.96988  4.77052     54 g - - -
          2.68618  4.42225  2.77519  2.73123  3.46354  2.40513  3.72494  3.29354  2.67741  2.69355  4.24690  2.90347  2.73739  3.18146  2.89801  2.37887  2.77519  2.98518  4.58477  3.61503
          0.24586  4.33135  1.58564  0.61958  0.77255  0.61863  0.77367
     54   1.68529  4.65321  3.33378  2.83989  4.21099  3.38174  3.85145  3.55880  2.44725  3.20015  4.08222  3.22492  3.91542  3.04020  1.67850  2.75837  2.97437  3.21561  5.43468  4.18986     55 r - - -
          2.68624  4.42231  2.77526  2.73129  3.46360  2.40519  3.72501  3.29360  2.67747  2.69361  4.24696  2.90353  2.73647  3.18153  2.89807  2.37893  2.77526  2.98525  4.58483  3.61509
          0.51082  0.93642  4.83251  0.15541  1.93840  0.84260  0.56316
     55   2.64267  4.65375  3.07324  2.71661  4.11198  3.34710  3.87138  3.47927  2.61771  3.12889  4.03488  3.14646  3.89849  2.34088  2.95756  2.74219  1.46769  3.15760  5.42417  4.13506     57 t - - -
          2.68618  4.42225  2.77519  2.73123  3.46354  2.40513  3.72494  3.29354  2.67741  2.69355  4.24690  2.90347  2.73739  3.18146  2.89801  2.37887  2.77519  2.98518  4.58477  3.61503
          0.02467  4.11017  4.83251  0.61958  0.77255  0.84260  0.56316
     56   1.63563  4.78975  2.06361  2.45637  4.42782  2.40481  3.85867  3.86001  2.77432  3.46672  4.28657  2.95143  3.82061  3.03223  3.26065  2.65214  2.95692  3.42791  5.68066  4.32227     58 a - - -
          2.68618  4.42225  2.77519  2.73123  3.46354  2.40513  3.72494  3.29354  2.67741  2.69355  4.24690  2.90347  2.73739  3.18146  2.89801  2.37887  2.77519  2.98518  4.58477  3.61503
          0.02467  4.11017  4.83251  0.61958  0.77255  0.84260  0.56316
     57   1.44862  4.21437  3.63485  3.22757  4.00390  2.18436  4.19541  3.20228  3.20804  3.04865  3.94075  3.41433  3.81796  3.50063  3.51985  2.55198  2.78032  2.14858  5.42634  4.21223     59 a - - -
          2.68618  4.42225  2.77519  2.73123  3.46354  2.40513  3.72494  3.29354  2.67741  2.69355  4.24690  2.90347  2.73739  3.18146  2.89801  2.37887  2.77519  2.98518  4.58477  3.61503
          0.02467  4.11017  4.83251  0.61958  0.77255  0.63069  0.75977
     58   2.68399  4.94337  3.00566  2.46740  4.22387  2.72331  3.65424  3.64865  2.36410  2.58125  4.01983  2.48413  3.86585  2.40290  2.34608  2.69614  2.91266  3.30430  5.41643  4.08121     60 r - - -
          2.68618  4.42225  2.77519  2.73123  3.46354  2.40513  3.72494  3.29354  2.67741  2.69355  4.24690  2.90347  2.73739  3.18146  2.89801  2.37887  2.77519  2.98518  4.58477  3.61503
          0.02189  4.22829  4.95064  0.61958  0.77255  0.73542  0.65259
     59   2.53702  4.61740  2.94916  2.73619  4.55551  1.47223  4.07603  4.03091  2.99600  3.63355  4.44373  2.24571  3.85406  3.27342  3.42348  1.98434  2.95821  3.50420  5.81965  4.50443     61 g - - -
          2.68618  4.42225  2.77519  2.73123  3.46354  2.40513  3.72494  3.29354  2.67741  2.69355  4.24690  2.90347  2.73739  3.18146  2.89801  2.37887  2.77519  2.98518  4.58477  3.61503
          0.02189  4.22829  4.95064  0.61958  0.77255  0.52843  0.89046
     60   2.54164  4.62350  3.15241  2.80520  4.48257  1.62290  4.05167  3.92761  2.92683  3.53453  4.33564  2.34249  3.88219  3.23397  3.35541  2.09812  2.24523  3.43857  5.74472  4.44276     62 g - - -
          2.68618  4.42225  2.77519  2.73123  3.46354  2.40513  3.72494  3.29354  2.67741  2.69355  4.24690  2.90347  2.73739  3.18146  2.89801  2.37887  2.77519  2.98518  4.58477  3.61503
          0.01973  4.33135  5.05370  0.61958  0.77255  0.61863  0.77367
     61   2.57659  4.43265  3.47191  2.96079  3.80976  2.63038  3.97455  2.44622  2.92955  2.86662  3.74687  3.33734  2.80820  3.24971  3.30021  2.75561  1.72204  2.85208  5.21872  3.97296     63 t - - -
          2.68618  4.42225  2.77519  2.73123  3.46354  2.40513  3.72494  3.29354  2.67741  2.69355  4.24690  2.90347  2.73739  3.18146  2.89801  2.37887  2.77519  2.98518  4.58477  3.61503
          0.01973  4.33135  5.05370  0.61958  0.77255  0.61863  0.77367
     62   2.96389  5.48296  2.03836  2.31125  4.80016  3.41576  3.82875  4.30147  2.16019  3.78920  4.59524  1.38831  3.96294  2.97033  3.21188  2.88249  3.22712  3.87582  5.93209  4.47989     64 n - - -
          2.68618  4.42225  2.77519  2.73123  3.46354  2.40513  3.72494  3.29354  2.67741  2.69355  4.24690  2.90347  2.73739  3.18146  2.89801  2.37887  2.77519  2.98518  4.58477  3.61503
          0.01973  4.33135  5.05370  0.61958  0.77255  0.61863  0.77367
     63   2.71563  4.70727  3.15697  2.76261  3.99703  3.47210  3.91370  3.42485  2.75579  2.36530  3.98126  2.46612  1.63658  3.13770  3.13855  2.81998  3.01273  3.12836  5.36395  4.04447     65 p - - -
          2.68618  4.42225  2.77519  2.73123  3.46354  2.40513  3.72494  3.29354  2.67741  2.69355  4.24690  2.90347  2.73739  3.18146  2.89801  2.37887  2.77519  2.98518  4.58477  3.61503
          0.01973  4.33135  5.05370  0.61958  0.77255  0.41083  1.08797
     64   2.33648  4.78685  3.14525  2.60012  4.07884  2.75907  3.76840  3.48498  2.23584  2.59885  3.93313  3.09721  3.91400  2.93564  3.02889  2.06103  2.46914  3.16525  5.36905  4.05334     66 s - - -
          2.68618  4.42225  2.77519  2.73123  3.46354  2.40513  3.72494  3.29354  2.67741  2.69355  4.24690  2.90347  2.73739  3.18146  2.89801  2.37887  2.77519  2.98518  4.58477  3.61503
          0.01795  4.42516  5.14750  0.61958  0.77255  0.48576  0.95510
     65   2.94799  5.37738  2.92117  1.83979  4.74962  3.57316  3.75617  4.19395  1.74121  3.64916  4.44033  3.04266  4.00931  1.74471  2.71644  2.89782  3.16867  3.78982  5.74691  4.40108     67 k - - -
          2.68618  4.42225  2.77519  2.73123  3.46354  2.40513  3.72494  3.29354  2.67741  2.69355  4.24690  2.90347  2.73739  3.18146  2.89801  2.37887  2.77519  2.98518  4.58477  3.61503
          0.01795  4.42516  5.14750  0.61958  0.77255  0.48576  0.95510
     66   3.37232  4.62858  5.28602  4.82304  3.91569  4.83548  5.55032  1.54948  4.72667  2.37886  3.68742  4.99394  5.12937  4.99566  4.90573  4.26140  3.64502  0.70568  5.96579  4.74193     68 v - - -
          2.68618  4.42225  2.77519  2.73123  3.46354  2.40513  3.72494  3.29354  2.67741  2.69355  4.24690  2.90347  2.73739  3.18146  2.89801  2.37887  2.77519  2.98518  4.58477  3.61503
          0.01795  4.42516  5.14750  0.61958  0.77255  0.48576  0.95510
     67   3.49429  5.17917  4.27608  4.25868  5.32373  0.22810  5.30697  5.09459  4.51164  4.66106  5.66564  4.44335  4.58215  4.79294  4.65285  3.68686  4.01574  4.51565  6.23721  5.45599     69 G - - -
          2.68618  4.42225  2.77519  2.73123  3.46354  2.40513  3.72494  3.29354  2.67741  2.69355  4.24690  2.90347  2.73739  3.18146  2.89801  2.37887  2.77519  2.98518  4.58477  3.61503
          0.01795  4.42516  5.14750  0.61958  0.77255  0.48576  0.95510
     68   2.29856  4.38508  3.61836  3.05513  3.54962  2.83761  3.95010  2.87397  2.96813  1.78528  3.51469  3.43746  4.04985  3.29237  2.64442  2.91375  2.92285  2.24672  5.00203  3.77432     70 l - - -
          2.68618  4.42225  2.77519  2.73123  3.46354  2.40513  3.72494  3.29354  2.67741  2.69355  4.24690  2.90347  2.73739  3.18146  2.89801  2.37887  2.77519  2.98518  4.58477  3.61503
          0.01795  4.42516  5.14750  0.61958  0.77255  0.48576  0.95510
     69   3.49429  5.17917  4.27608  4.25868  5.32373  0.22810  5.30697  5.09459  4.51164  4.66106  5.66564  4.44335  4.58215  4.79294  4.65285  3.68686  4.01574  4.51565  6.23721  5.45599     71 G - - -
          2.68618  4.42225  2.77519  2.73123  3.46354  2.40513  3.72494  3.29354  2.67741  2.69355  4.24690  2.90347  2.73739  3.18146  2.89801  2.37887  2.77519  2.98518  4.58477  3.61503
          0.01795  4.42516  5.14750  0.61958  0.77255  0.48576  0.95510
     70   2.74910  4.32186  4.09053  3.55420  3.53054  3.77036  4.26910  2.53074  3.44872  2.48632  2.62950  3.79979  4.22395  3.72424  3.69347  2.04372  3.03295  1.37132  5.08700  3.87957     72 v - - -
          2.68618  4.42225  2.77519  2.73123  3.46354  2.40513  3.72494  3.29354  2.67741  2.69355  4.24690  2.90347  2.73739  3.18146  2.89801  2.37887  2.77519  2.98518  4.58477  3.61503
          0.01795  4.42516  5.14750  0.61958  0.77255  0.48576  0.95510
     71   2.71084  5.05849  2.99462  2.45663  3.17870  3.49210  3.68528  3.79588  1.91218  3.33864  4.12091  2.52742  3.88982  2.17421  2.88003  2.33290  2.94134  3.42363  5.51898  4.15255     73 k - - -
          2.68618  4.42225  2.77519  2.73123  3.46354  2.40513  3.72494  3.29354  2.67741  2.69355  4.24690  2.90347  2.73739  3.18146  2.89801  2.37887  2.77519  2.98518  4.58477  3.61503
          0.01795  4.42516  5.14750  0.61958  0.77255  0.48576  0.95510
     72   3.39014  4.62713  5.34954  4.88257  3.93307  4.90097  5.61095  1.32736  4.79818  2.38507  3.69259  5.05292  5.16927  5.05876  4.97305  4.32649  3.65737  0.80330  5.99882  4.78020     74 v - - -
          2.68618  4.42225  2.77519  2.73123  3.46354  2.40513  3.72494  3.29354  2.67741  2.69355  4.24690  2.90347  2.73739  3.18146  2.89801  2.37887  2.77519  2.98518  4.58477  3.61503
          0.01795  4.42516  5.14750  0.61958  0.77255  0.48576  0.95510
     73   0.70988  4.36090  3.94800  3.72107  4.67856  3.15732  4.70113  4.05603  3.76430  3.80296  4.63414  3.70084  3.95676  4.01981  4.00782  1.92778  2.96714  3.45268  6.04424  4.86885     75 a - - -
          2.68618  4.42225  2.77519  2.73123  3.46354  2.40513  3.72494  3.29354  2.67741  2.69355  4.24690  2.90347  2.73739  3.18146  2.89801  2.37887  2.77519  2.98518  4.58477  3.61503
          0.01795  4.42516  5.14750  0.61958  0.77255  0.48576  0.95510
     74   1.80059  4.48288  3.53529  3.05991  4.11668  2.51528  4.11771  3.49716  3.04852  2.42855  4.03473  3.39073  3.95076  3.36386  3.42601  1.53985  2.92546  3.12949  5.48473  4.23490     76 s - - -
          2.68618  4.42225  2.77519  2.73123  3.46354  2.40513  3.72494  3.29354  2.67741  2.69355  4.24690  2.90347  2.73739  3.18146  2.89801  2.37887  2.77519  2.98518  4.58477  3.61503
          0.01795  4.42516  5.14750  0.61958  0.77255  0.48576  0.95510
     75   3.04288  4.50623  4.58393  4.12556  3.76808  4.15173  4.84285  1.00178  3.98667  2.43762  3.63761  4.30879  4.61455  4.29100  4.19140  3.54845  2.01647  1.98329  5.54328  4.33442     77 i - - -
          2.68618  4.42225  2.77519  2.73123  3.46354  2.40513  3.72494  3.29354  2.67741  2.69355  4.24690  2.90347  2.73739  3.18146  2.89801  2.37887  2.77519  2.98518  4.58477  3.61503
          0.01795  4.42516  5.14750  0.61958  0.77255  0.48576  0.95510
     76   2.82147  5.23790  1.90960  2.40228  4.63143  3.43360  3.81011  4.10798  2.64932  3.62648  4.40899  2.02256  3.93633  2.94103  3.16246  2.34259  2.09831  3.68420  5.79243  4.37676     78 d - - -
          2.68618  4.42225  2.77519  2.73123  3.46354  2.40513  3.72494  3.29354  2.67741  2.69355  4.24690  2.90347  2.73739  3.18146  2.89801  2.37887  2.77519  2.98518  4.58477  3.61503
          0.01795  4.42516  5.14750  0.61958  0.77255  0.48576  0.95510
     77   2.91572  5.22101  3.25160  2.64937  4.59383  3.64561  3.72125  4.00036  1.68649  3.48464  4.28768  3.13996  4.02318  2.35894  2.13972  2.90057  1.89203  3.63379  5.59677  4.30856     79 k - - -
          2.68618  4.42225  2.77519  2.73123  3.46354  2.40513  3.72494  3.29354  2.67741  2.69355  4.24690  2.90347  2.73739  3.18146  2.89801  2.37887  2.77519  2.98518  4.58477  3.61503
          0.01795  4.42516  5.14750  0.61958  0.77255  0.48576  0.95510
     78   2.76113  5.07314  1.82905  2.45002  4.36783  3.47366  3.76154  2.85702  2.57669  3.37226  4.17631  2.13466  3.92202  2.90017  3.06411  2.75772  2.53667  3.42085  5.58761  4.21265     80 d - - -
          2.68618  4.42225  2.77519  2.73123  3.46354  2.40513  3.72494  3.29354  2.67741  2.69355  4.24690  2.90347  2.73739  3.18146  2.89801  2.37887  2.77519  2.98518  4.58477  3.61503
          0.01795  4.42516  5.14750  0.61958  0.77255  0.48576  0.95510
     79   3.16015  4.60958  4.37387  3.86664  1.15728  4.15079  2.64786  2.98110  3.71571  2.47714  2.50901  3.99593  4.49768  3.91385  3.88920  3.45944  3.39009  2.86385  4.29776  2.70246     81 f - - -
          2.68618  4.42225  2.77519  2.73123  3.46354  2.40513  3.72494  3.29354  2.67741  2.69355  4.24690  2.90347  2.73739  3.18146  2.89801  2.37887  2.77519  2.98518  4.58477  3.61503
          0.01795  4.42516  5.14750  0.61958  0.77255  0.48576  0.95510
     80   2.52951  4.39097  3.80380  3.35112  4.10115  3.33857  4.30482  3.33307  3.30389  3.15244  4.04068  3.56512  3.99214  3.60742  3.62319  1.75933  1.36637  2.23501  5.52232  4.30290     82 t - - -
          2.68618  4.42225  2.77519  2.73123  3.46354  2.40513  3.72494  3.29354  2.67741  2.69355  4.24690  2.90347  2.73739  3.18146  2.89801  2.37887  2.77519  2.98518  4.58477  3.61503
          0.01795  4.42516  5.14750  0.61958  0.77255  0.48576  0.95510
     81   3.11245  5.55250  2.04175  2.43328  4.84714  3.49878  3.97071  4.40194  2.85426  3.89877  4.74868  2.99996  4.07881  1.01200  3.34685  3.03511  3.39151  3.99346  6.01081  4.57205     83 q - - -
          2.68618  4.42225  2.77519  2.73123  3.46354  2.40513  3.72494  3.29354  2.67741  2.69355  4.24690  2.90347  2.73739  3.18146  2.89801  2.37887  2.77519  2.98518  4.58477  3.61503
          0.01795  4.42516  5.14750  0.61958  0.77255  0.48576  0.95510
     82   3.49429  5.17917  4.27608  4.25868  5.32373  0.22810  5.30697  5.09459  4.51164  4.66106  5.66564  4.44335  4.58215  4.79294  4.65285  3.68686  4.01574  4.51565  6.23721  5.45599     84 G - - -
          2.68618  4.42225  2.77519  2.73123  3.46354  2.40513  3.72494  3.29354  2.67741  2.69355  4.24690  2.90347  2.73739  3.18146  2.89801  2.37887  2.77519  2.98518  4.58477  3.61503
          0.01795  4.42516  5.14750  0.61958  0.77255  0.48576  0.95510
     83   2.15344  4.72878  3.20800  2.71794  4.35318  3.36533  3.91606  3.78607  2.73935  3.38524  4.18367  2.45655  2.88489  3.07543  3.18580  1.88618  2.02363  3.36583  5.60563  4.28719     85 s - - -
          2.68618  4.42225  2.77519  2.73123  3.46354  2.40513  3.72494  3.29354  2.67741  2.69355  4.24690  2.90347  2.73739  3.18146  2.89801  2.37887  2.77519  2.98518  4.58477  3.61503
          0.01795  4.42516  5.14750  0.61958  0.77255  0.48576  0.95510
     84   2.35603  4.20543  4.35836  3.77665  2.20408  3.90596  4.24971  2.40995  3.64364  1.96258  3.28438  3.94275  4.27311  3.84739  3.79284  3.20918  2.46705  1.71134  4.87019  3.68120     86 v - - -
          2.68618  4.42225  2.77519  2.73123  3.46354  2.40513  3.72494  3.29354  2.67741  2.69355  4.24690  2.90347  2.73739  3.18146  2.89801  2.37887  2.77519  2.98518  4.58477  3.61503
          0.01795  4.42516  5.14750  0.61958  0.77255  0.48576  0.95510
     85   2.69034  5.05088  2.97237  2.18855  4.34264  3.47642  3.67793  3.78970  2.43712  3.33364  3.12245  2.52275  3.87457  2.12601  2.91331  2.35031  2.51497  3.41350  5.52011  4.14722     87 q - - -
          2.68618  4.42225  2.77519  2.73123  3.46354  2.40513  3.72494  3.29354  2.67741  2.69355  4.24690  2.90347  2.73739  3.18146  2.89801  2.37887  2.77519  2.98518  4.58477  3.61503
          0.01795  4.42516  5.14750  0.61958  0.77255  0.48576  0.95510
     86   2.76266  5.25312  2.34435  2.07810  4.58269  3.44978  3.70998  4.06509  2.49369  3.55689  4.31475  2.14196  2.89734  2.82147  2.99902  2.31240  2.55011  3.63885  5.70242  4.28457     88 e - - -
          2.68618  4.42225  2.77519  2.73123  3.46354  2.40513  3.72494  3.29354  2.67741  2.69355  4.24690  2.90347  2.73739  3.18146  2.89801  2.37887  2.77519  2.98518  4.58477  3.61503
          0.01795  4.42516  5.14750  0.61958  0.77255  0.48576  0.95510
     87   2.82890  4.66389  4.05347  3.87659  4.59292  3.47447  4.83378  3.79988  3.83250  3.64006  4.67810  3.95905  4.23228  4.20269  4.03723  3.03938  0.49840  3.42402  5.96997  4.81935     89 T - - -
          2.68618  4.42225  2.77519  2.73123  3.46354  2.40513  3.72494  3.29354  2.67741  2.69355  4.24690  2.90347  2.73739  3.18146  2.89801  2.37887  2.77519  2.98518  4.58477  3.61503
          0.01795  4.42516  5.14750  0.61958  0.77255  0.48576  0.95510
     88   2.90655  5.22167  2.70769  2.49600  4.69777  1.53834  3.92349  4.18453  2.74967  3.71631  4.53204  1.92235  4.00663  2.35953  3.20841  2.88915  3.20486  3.76068  5.87235  4.48027     90 g - - -
          2.68618  4.42225  2.77519  2.73123  3.46354  2.40513  3.72494  3.29354  2.67741  2.69355  4.24690  2.90347  2.73739  3.18146  2.89801  2.37887  2.77519  2.98518  4.58477  3.61503
          0.01795  4.42516  5.14750  0.61958  0.77255  0.48576  0.95510
     89   2.70109  4.87712  3.11772  2.55467  4.11980  3.52872  3.72142  2.82165  2.18231  3.13391  3.95283  2.59566  3.91762  2.87509  2.17905  2.37205  2.93034  2.72171  5.37674  4.05430     91 r - - -
          2.68618  4.42225  2.77519  2.73123  3.46354  2.40513  3.72494  3.29354  2.67741  2.69355  4.24690  2.90347  2.73739  3.18146  2.89801  2.37887  2.77519  2.98518  4.58477  3.61503
          0.01795  4.42516  5.14750  0.61958  0.77255  0.48576  0.95510
     90   2.04435  5.12128  2.46314  2.42232  4.47381  2.76405  3.72511  3.93533  2.16108  3.46181  4.23431  2.96316  2.44114  2.84532  2.99471  2.71064  2.97711  3.53137  5.63280  4.24252     92 a - - -
          2.68618  4.42225  2.77519  2.73123  3.46354  2.40513  3.72494  3.29354  2.67741  2.69355  4.24690  2.90347  2.73739  3.18146  2.89801  2.37887  2.77519  2.98518  4.58477  3.61503
          0.01795  4.42516  5.14750  0.61958  0.77255  0.48576  0.95510
     91   2.60076  4.46178  3.61883  3.14169  3.95306  3.43119  4.13475  3.25180  3.08270  2.35810  3.90366  3.46083  4.00667  3.41854  3.42574  1.84329  1.46467  2.95103  5.37377  4.12874     93 t - - -
          2.68618  4.42225  2.77519  2.73123  3.46354  2.40513  3.72494  3.29354  2.67741  2.69355  4.24690  2.90347  2.73739  3.18146  2.89801  2.37887  2.77519  2.98518  4.58477  3.61503
          0.01795  4.42516  5.14750  0.61958  0.77255  0.48576  0.95510
     92   3.69934  5.80418  0.37043  2.86113  5.28282  3.73731  4.56025  5.02254  3.76709  4.53743  5.56079  3.43406  4.42840  3.82228  4.33343  3.62083  4.05943  4.61127  6.32520  5.10707     94 D - - -
          2.68618  4.42225  2.77519  2.73123  3.46354  2.40513  3.72494  3.29354  2.67741  2.69355  4.24690  2.90347  2.73739  3.18146  2.89801  2.37887  2.77519  2.98518  4.58477  3.61503
          0.01795  4.42516  5.14750  0.61958  0.77255  0.48576  0.95510
     93   3.47871  4.78689  5.19410  4.68184  3.41426  4.75768  5.21159  2.19732  4.51761  0.83641  3.21516  4.87893  4.99775  4.65691  4.61991  4.15445  3.72867  1.54298  5.49986  4.39199     95 l - - -
          2.68618  4.42225  2.77519  2.73123  3.46354  2.40513  3.72494  3.29354  2.67741  2.69355  4.24690  2.90347  2.73739  3.18146  2.89801  2.37887  2.77519  2.98518  4.58477  3.61503
          0.01795  4.42516  5.14750  0.61958  0.77255  0.48576  0.95510
     94   1.33289  4.38692  3.74318  3.27205  3.87601  2.51595  4.19730  3.17619  3.22147  2.92153  2.17109  3.53906  4.01791  3.52663  3.53762  2.79849  2.94742  2.88567  5.32176  4.10188     96 a - - -
          2.68618  4.42225  2.77519  2.73123  3.46354  2.40513  3.72494  3.29354  2.67741  2.69355  4.24690  2.90347  2.73739  3.18146  2.89801  2.37887  2.77519  2.98518  4.58477  3.61503
          0.01795  4.42516  5.14750  0.61958  0.77255  0.48576  0.95510
     95   3.46435  4.70669  5.37918  4.84623  3.54049  4.90654  5.37356  1.26011  4.73352  1.20043  3.30836  5.02345  5.09090  4.83883  4.82035  4.29182  3.70224  1.63613  5.62907  4.53556     97 l - - -
          2.68618  4.42225  2.77519  2.73123  3.46354  2.40513  3.72494  3.29354  2.67741  2.69355  4.24690  2.90347  2.73739  3.18146  2.89801  2.37887  2.77519  2.98518  4.58477  3.61503
          0.01795  4.42516  5.14750  0.61958  0.77255  0.48576  0.95510
     96   2.90094  5.42320  1.83898  2.34462  4.75121  3.44491  3.80958  4.24901  2.66265  3.73521  4.51526  1.99470  3.95483  2.42181  3.19285  1.96662  3.15693  3.81550  5.88168  4.43443     98 d - - -
          2.68618  4.42225  2.77519  2.73123  3.46354  2.40513  3.72494  3.29354  2.67741  2.69355  4.24690  2.90347  2.73739  3.18146  2.89801  2.37887  2.77519  2.98518  4.58477  3.61503
          0.01795  4.42516  5.14750  0.61958  0.77255  0.48576  0.95510
     97   2.95510  5.00645  3.05985  2.91485  4.73909  0.84045  4.25840  4.28824  3.08290  3.85960  4.73665  3.35758  4.13892  2.34291  3.43707  3.02737  3.34833  3.83011  5.94574  4.66266     99 g - - -
          2.68618  4.42225  2.77519  2.73123  3.46354  2.40513  3.72494  3.29354  2.67741  2.69355  4.24690  2.90347  2.73739  3.18146  2.89801  2.37887  2.77519  2.98518  4.58477  3.61503
          0.01795  4.42516  5.14750  0.61958  0.77255  0.48576  0.95510
     98   3.05819  5.66403  1.45722  1.91369  4.96824  3.43828  3.90514  4.49170  2.85501  3.96030  4.76713  1.88644  4.01517  3.04950  3.43547  2.31459  3.33006  4.04269  6.10565  4.60653    100 d - - -
          2.68618  4.42225  2.77519  2.73123  3.46354  2.40513  3.72494  3.29354  2.67741  2.69355  4.24690  2.90347  2.73739  3.18146  2.89801  2.37887  2.77519  2.98518  4.58477  3.61503
          0.01795  4.42516  5.14750  0.61958  0.77255  0.48576  0.95510
     99   3.49429  5.17917  4.27608  4.25868  5.32373  0.22810  5.30697  5.09459  4.51164  4.66106  5.66564  4.44335  4.58215  4.79294  4.65285  3.68686  4.01574  4.51565  6.23721  5.45599    101 G - - -
          2.68618  4.42225  2.77519  2.73123  3.46354  2.40513  3.72494  3.29354  2.67741  2.69355  4.24690  2.90347  2.73739  3.18146  2.89801  2.37887  2.77519  2.98518  4.58477  3.61503
          0.01795  4.42516  5.14750  0.61958  0.77255  0.48576  0.95510
    100   4.22697  5.31385  5.17235  4.98692  0.62607  4.85689  3.71525  3.80517  4.79665  3.03383  4.36916  4.48587  5.14080  4.60528  4.70517  4.25896  4.44044  3.76533  3.81149  1.59705    102 F - - -
          2.68618  4.42225  2.77519  2.73123  3.46354  2.40513  3.72494  3.29354  2.67741  2.69355  4.24690  2.90347  2.73739  3.18146  2.89801  2.37887  2.77519  2.98518  4.58477  3.61503
          0.01795  4.42516  5.14750  0.61958  0.77255  0.48576  0.95510
    101   3.77654  5.04027  5.14826  4.75705  0.83276  4.77143  4.30278  2.81229  4.58078  1.59830  3.43063  4.67944  5.02200  4.57300  4.59922  4.17983  4.00904  2.93409  4.43905  2.81747    103 f - - -
          2.68618  4.42225  2.77519  2.73123  3.46354  2.40513  3.72494  3.29354  2.67741  2.69355  4.24690  2.90347  2.73739  3.18146  2.89801  2.37887  2.77519  2.98518  4.58477  3.61503
          0.01795  4.42516  5.14750  0.61958  0.77255  0.48576  0.95510
    102   2.70951  4.25481  3.94406  3.36602  3.36549  3.77481  4.06524  2.23173  3.25971  2.39893  2.68722  3.66216  2.96729  3.53163  2.77962  3.04992  2.94291  1.68967  4.87716  3.67476    104 v - - -
          2.68618  4.42225  2.77519  2.73123  3.46354  2.40513  3.72494  3.29354  2.67741  2.69355  4.24690  2.90347  2.73739  3.18146  2.89801  2.37887  2.77519  2.98518  4.58477  3.61503
          0.01795  4.42516  5.14750  0.61958  0.77255  0.48576  0.95510
    103   2.35186  4.46111  4.69147  4.16008  3.57081  4.24620  4.75570  2.13995  4.03374  1.42673  3.44098  4.34159  4.62108  4.26401  4.20641  3.59810  3.32332  1.29288  5.34620  4.16989    105 v - - -
          2.68618  4.42225  2.77519  2.73123  3.46354  2.40513  3.72494  3.29354  2.67741  2.69355  4.24690  2.90347  2.73739  3.18146  2.89801  2.37887  2.77519  2.98518  4.58477  3.61503
          0.01795  4.42516  5.14750  0.61958  0.77255  0.48576  0.95510
    104   2.70424  5.04707  2.58904  2.45648  4.34122  3.48934  3.68523  3.78151  1.92418  3.32903  4.11161  2.98867  3.88688  2.80761  2.48352  2.33235  2.93545  2.39029  5.51603  4.15180    106 k - - -
          2.68618  4.42225  2.77519  2.73123  3.46354  2.40513  3.72494  3.29354  2.67741  2.69355  4.24690  2.90347  2.73739  3.18146  2.89801  2.37887  2.77519  2.98518  4.58477  3.61503
          0.01795  4.42516  5.14750  0.61958  0.77255  0.48576  0.95510
    105   2.80702  5.32726  1.80384  2.03697  4.65516  3.45132  3.73167  4.14519  2.52405  3.62500  4.38446  2.43312  2.87964  2.84492  2.46023  2.75189  3.04883  3.71106  5.76235  4.33373    107 d - - -
          2.68618  4.42225  2.77519  2.73123  3.46354  2.40513  3.72494  3.29354  2.67741  2.69355  4.24690  2.90347  2.73739  3.18146  2.89801  2.37887  2.77519  2.98518  4.58477  3.61503
          0.01795  4.42516  5.14750  0.61958  0.77255  0.48576  0.95510
    106   2.75170  5.17663  2.88321  2.42130  4.52006  2.38661  3.70813  3.98425  2.12215  3.49098  4.25879  2.48335  3.89952  2.36627  2.91592  2.05784  2.99056  3.57542  5.64342  4.25470    108 s - - -
          2.68618  4.42225  2.77519  2.73123  3.46354  2.40513  3.72494  3.29354  2.67741  2.69355  4.24690  2.90347  2.73739  3.18146  2.89801  2.37887  2.77519  2.98518  4.58477  3.61503
          0.01795  4.42516  5.14750  0.61958  0.77255  0.48576  0.95510
    107   2.75727  5.25636  2.38699  2.36644  4.58794  2.36811  3.70001  4.07159  2.14621  3.55723  4.31150  2.46840  3.88709  2.38816  2.97106  2.30813  2.99536  3.64198  5.69693  4.27997    109 k - - -
          2.68618  4.42225  2.77519  2.73123  3.46354  2.40513  3.72494  3.29354  2.67741  2.69355  4.24690  2.90347  2.73739  3.18146  2.89801  2.37887  2.77519  2.98518  4.58477  3.61503
          0.01795  4.42516  5.14750  0.61958  0.77255  0.48576  0.95510
    108   2.75998  5.00726  2.89766  2.54629  4.48359  1.63927  3.85923  3.92944  2.66155  3.49394  4.29750  2.42342  3.94765  2.46262  3.11567  2.77887  2.39631  3.52843  5.68887  4.33187    110 g - - -
          2.68618  4.42225  2.77519  2.73123  3.46354  2.40513  3.72494  3.29354  2.67741  2.69355  4.24690  2.90347  2.73739  3.18146  2.89801  2.37887  2.77519  2.98518  4.58477  3.61503
          0.01795  4.42516  5.14750  0.61958  0.77255  0.48576  0.95510
    109   2.28064  4.47478  3.45149  2.88994  3.65906  3.59874  3.88279  3.01046  2.84207  2.32540  3.60433  3.31781  4.00082  3.16633  2.69610  2.42537  2.15499  2.33931  5.07723  3.82868    111 t - - -
          2.68618  4.42225  2.77519  2.73123  3.46354  2.40513  3.72494  3.29354  2.67741  2.69355  4.24690  2.90347  2.73739  3.18146  2.89801  2.37887  2.77519  2.98518  4.58477  3.61503
          0.01795  4.42516  5.14750  0.61958  0.77255  0.48576  0.95510
    110   2.28043  4.18594  4.17853  3.59721  2.62434  3.81393  4.13979  2.53016  3.47914  2.31471  2.59797  3.80563  3.02951  3.70050  3.66257  3.10648  2.94729  1.64596  4.81995  3.62836    112 v - - -
          2.68618  4.42225  2.77519  2.73123  3.46354  2.40513  3.72494  3.29354  2.67741  2.69355  4.24690  2.90347  2.73739  3.18146  2.89801  2.37887  2.77519  2.98518  4.58477  3.61503
          0.01795  4.42516  5.14750  0.61958  0.77255  0.48576  0.95510
    111   2.31016  4.39759  3.92434  3.39349  2.43761  3.79394  3.94924  2.90376  3.31958  2.60152  3.54565  3.66543  4.19900  3.57170  3.58528  2.43460  3.06043  2.69728  4.59639  1.59188    113 y - - -
          2.68627  4.42234  2.77493  2.73132  3.46363  2.40521  3.72503  3.29363  2.67750  2.69364  4.24698  2.90355  2.73748  3.18101  2.89729  2.37896  2.77528  2.98527  4.58486  3.61512
          0.49085  2.22607  1.27317  1.13818  0.38625  0.48576  0.95510
    112   3.26522  4.70572  4.25186  3.82065  2.37699  4.14473  3.75835  2.93118  3.61329  1.78499  3.61067  3.92948  4.49884  3.85880  3.78719  3.50266  3.50324  2.86222  4.05609  1.20303    118 y - - -
          2.68618  4.42225  2.77519  2.73123  3.46354  2.40513  3.72494  3.29354  2.67741  2.69355  4.24690  2.90347  2.73739  3.18146  2.89801  2.37887  2.77519  2.98518  4.58477  3.61503
          0.02481  4.10477  4.82712  0.61958  0.77255  0.31215  1.31629
    113   2.48827  4.41009  3.81305  3.55249  4.55523  3.20965  4.56852  3.91264  3.55897  3.66408  4.51843  3.63972  3.97628  3.86806  3.82890  2.02248  0.81548  3.38700  5.92430  4.71855    119 t - - -
          2.68618  4.42225  2.77519  2.73123  3.46354  2.40513  3.72494  3.29354  2.67741  2.69355  4.24690  2.90347  2.73739  3.18146  2.89801  2.37887  2.77519  2.98518  4.58477  3.61503
          0.01795  4.42516  5.14750  0.61958  0.77255  0.48576  0.95510
    114   3.75676  5.48453  4.31352  3.74800  4.98973  4.08904  4.39295  4.60480  2.67847  4.01853  5.03183  4.05026  4.59025  3.61078  0.38915  3.83288  4.00106  4.31049  5.86073  4.83078    120 R - - -
          2.68618  4.42225  2.77519  2.73123  3.46354  2.40513  3.72494  3.29354  2.67741  2.69355  4.24690  2.90347  2.73739  3.18146  2.89801  2.37887  2.77519  2.98518  4.58477  3.61503
          0.01795  4.42516  5.14750  0.61958  0.77255  0.48576  0.95510
    115   1.63463  5.31294  1.77871  2.40587  4.74745  3.42315  3.90570  4.22720  2.81325  3.75964  4.56538  1.98853  3.98532  3.05418  3.34725  2.87092  3.20411  3.79629  5.93222  4.49877    121 a - - -
          2.68618  4.42225  2.77519  2.73123  3.46354  2.40513  3.72494  3.29354  2.67741  2.69355  4.24690  2.90347  2.73739  3.18146  2.89801  2.37887  2.77519  2.98518  4.58477  3.61503
          0.01795  4.42516  5.14750  0.61958  0.77255  0.48576  0.95510
    116   3.49429  5.17917  4.27608  4.25868  5.32373  0.22810  5.30697  5.09459  4.51164  4.66106  5.66564  4.44335  4.58215  4.79294  4.65285  3.68686  4.01574  4.51565  6.23721  5.45599    122 G - - -
          2.68618  4.42225  2.77519  2.73123  3.46354  2.40513  3.72494  3.29354  2.67741  2.69355  4.24690  2.90347  2.73739  3.18146  2.89801  2.37887  2.77519  2.98518  4.58477  3.61503
          0.01795  4.42516  5.14750  0.61958  0.77255  0.48576  0.95510
    117   2.01867  5.04030  2.92314  2.49195  4.45751  3.44515  3.77754  3.90983  2.55506  3.45533  4.24084  2.11782  3.91234  2.08563  3.02166  2.27043  2.99451  3.50813  5.63671  4.26691    123 a - - -
          2.68618  4.42225  2.77519  2.73123  3.46354  2.40513  3.72494  3.29354  2.67741  2.69355  4.24690  2.90347  2.73739  3.18146  2.89801  2.37887  2.77519  2.98518  4.58477  3.61503
          0.01795  4.42516  5.14750  0.61958  0.77255  0.48576  0.95510
    118   4.05908  5.30399  5.01336  4.86049  0.41406  4.55176  4.25441  3.55687  4.76526  2.80893  4.21806  4.69585  5.01882  4.78576  4.74620  4.27695  4.37089  3.58304  4.39468  2.71544    124 F - - -
          2.68618  4.42225  2.77519  2.73123  3.46354  2.40513  3.72494  3.29354  2.67741  2.69355  4.24690  2.90347  2.73739  3.18146  2.89801  2.37887  2.77519  2.98518  4.58477  3.61503
          0.01795  4.42516  5.14750  0.61958  0.77255  0.48576  0.95510
    119   2.70167  5.16347  2.48948  2.39239  4.49305  3.46145  3.66282  3.96491  2.13916  3.46216  4.21496  2.48602  3.86471  2.76823  2.48039  2.36499  2.20940  3.54718  5.60810  4.20989    125 k - - -
          2.68618  4.42225  2.77519  2.73123  3.46354  2.40513  3.72494  3.29354  2.67741  2.69355  4.24690  2.90347  2.73739  3.18146  2.89801  2.37887  2.77519  2.98518  4.58477  3.61503
          0.01795  4.42516  5.14750  0.61958  0.77255  0.48576  0.95510
    120   3.46861  4.76619  5.22014  4.65760  1.95254  4.72120  4.92267  2.38829  4.51270  0.92022  3.06994  4.79980  4.91133  4.53557  4.55053  4.07250  3.68900  1.99769  5.14994  3.94432    126 l - - -
          2.68618  4.42225  2.77519  2.73123  3.46354  2.40513  3.72494  3.29354  2.67741  2.69355  4.24690  2.90347  2.73739  3.18146  2.89801  2.37887  2.77519  2.98518  4.58477  3.61503
          0.01795  4.42516  5.14750  0.61958  0.77255  0.48576  0.95510
    121   3.03703  5.51473  1.09426  2.36047  4.90754  3.42886  3.95739  4.40926  2.92609  3.92555  4.75071  2.24575  4.02843  3.11517  3.49392  2.96094  2.47050  3.97046  6.08937  4.61417    127 d - - -
          2.68618  4.42225  2.77519  2.73123  3.46354  2.40513  3.72494  3.29354  2.67741  2.69355  4.24690  2.90347  2.73739  3.18146  2.89801  2.37887  2.77519  2.98518  4.58477  3.61503
          0.01795  4.42516  5.14750  0.61958  0.77255  0.48576  0.95510
    122   2.08408  5.02619  2.95832  2.16251  4.35429  3.46609  3.71757  3.79777  2.49150  3.35160  4.13651  2.99234  3.88971  2.40776  2.96576  2.05596  2.46027  3.42053  5.54554  4.17771    128 s - - -
          2.68618  4.42225  2.77519  2.73123  3.46354  2.40513  3.72494  3.29354  2.67741  2.69355  4.24690  2.90347  2.73739  3.18146  2.89801  2.37887  2.77519  2.98518  4.58477  3.61503
          0.01795  4.42516  5.14750  0.61958  0.77255  0.48576  0.95510
    123   2.92656  5.37671  2.08581  2.38035  4.81018  2.50108  3.89587  4.30930  2.80295  3.81291  4.60994  1.46459  3.98277  3.03909  3.34602  2.29271  3.21518  3.86128  5.97169  4.52341    129 n - - -
          2.68618  4.42225  2.77519  2.73123  3.46354  2.40513  3.72494  3.29354  2.67741  2.69355  4.24690  2.90347  2.73739  3.18146  2.89801  2.37887  2.77519  2.98518  4.58477  3.61503
          0.01795  4.42516  5.14750  0.61958  0.77255  0.48576  0.95510
    124   2.76055  4.69908  3.39231  2.87718  2.73048  1.68579  3.90164  3.38517  2.72346  3.02862  3.91381  3.30888  4.03654  3.15220  2.06365  2.88074  3.03169  3.10439  5.22156  3.88182    130 g - - -
          2.68618  4.42225  2.77519  2.73123  3.46354  2.40513  3.72494  3.29354  2.67741  2.69355  4.24690  2.90347  2.73739  3.18146  2.89801  2.37887  2.77519  2.98518  4.58477  3.61503
          0.01795  4.42516  5.14750  0.61958  0.77255  0.48576  0.95510
    125   2.83810  5.37657  1.96354  2.01226  4.70323  3.45041  2.80215  4.19893  2.14731  3.67233  4.43414  2.10548  3.92187  2.86530  3.06766  2.77562  3.08213  3.75982  5.80607  4.36886    131 d - - -
          2.68618  4.42225  2.77519  2.73123  3.46354  2.40513  3.72494  3.29354  2.67741  2.69355  4.24690  2.90347  2.73739  3.18146  2.89801  2.37887  2.77519  2.98518  4.58477  3.61503
          0.01795  4.42516  5.14750  0.61958  0.77255  0.48576  0.95510
    126   2.26818  4.64693  4.46730  4.04710  3.50697  4.06825  4.74328  2.54927  3.88438  0.80008  3.38505  4.24222  4.55012  4.16971  4.06733  3.48719  3.42402  2.52427  5.37722  4.20932    132 l - - -
          2.68618  4.42225  2.77519  2.73123  3.46354  2.40513  3.72494  3.29354  2.67741  2.69355  4.24690  2.90347  2.73739  3.18146  2.89801  2.37887  2.77519  2.98518  4.58477  3.61503
          0.01795  4.42516  5.14750  0.61958  0.77255  0.48576  0.95510
    127   2.12715  4.37420  4.35507  3.90758  3.90095  3.70495  4.65599  2.41880  3.81779  2.75318  3.80380  4.01255  4.30366  4.08708  4.04110  3.11296  2.36787  1.01482  5.51555  4.31704    133 v - - -
          2.68618  4.42225  2.77519  2.73123  3.46354  2.40513  3.72494  3.29354  2.67741  2.69355  4.24690  2.90347  2.73739  3.18146  2.89801  2.37887  2.77519  2.98518  4.58477  3.61503
          0.01795  4.42516  5.14750  0.61958  0.77255  0.48576  0.95510
    128   2.80201  5.18724  2.23768  2.42285  4.59535  3.43164  3.81306  4.06584  2.64817  3.59417  4.37899  1.78391  3.93330  2.94591  3.15459  2.33859  2.08210  3.64643  5.76637  4.36061    134 n - - -
          2.68622  4.42229  2.77524  2.73128  3.46358  2.40492  3.72499  3.29358  2.67745  2.69359  4.24694  2.90351  2.73710  3.18151  2.89805  2.37891  2.77524  2.98523  4.58481  3.61507
          0.23688  1.58425  5.14750  0.19928  1.71101  0.48576  0.95510
    129   1.59568  4.45415  3.55992  3.00648  3.62229  3.64736  3.95865  2.89734  2.93868  2.63078  2.79632  3.41116  4.05538  2.64806  3.29208  2.91199  2.94847  2.28296  5.08134  3.84524    136 a - - -
          2.68618  4.42225  2.77519  2.73123  3.46354  2.40513  3.72494  3.29354  2.67741  2.69355  4.24690  2.90347  2.73739  3.18146  2.89801  2.37887  2.77519  2.98518  4.58477  3.61503
          0.01795  4.42516  5.14750  0.61958  0.77255  0.48576  0.95510
    130   2.76511  5.19011  2.37662  2.39417  4.49480  2.76575  3.72249  3.96070  2.51110  2.72140  4.25754  1.90596  3.90214  2.40851  3.00604  2.73421  3.00489  3.56303  5.65135  4.25170    137 n - - -
          2.68618  4.42225  2.77519  2.73123  3.46354  2.40513  3.72494  3.29354  2.67741  2.69355  4.24690  2.90347  2.73739  3.18146  2.89801  2.37887  2.77519  2.98518  4.58477  3.61503
          0.01795  4.42516  5.14750  0.61958  0.77255  0.48576  0.95510
    131   3.01089  5.05058  3.18539  2.97467  4.80386  0.85731  4.22321  4.27657  2.06807  3.85015  4.71856  3.40806  4.17146  3.42432  3.22419  3.08064  3.37849  3.83842  5.92418  4.69751    138 g - - -
          2.68618  4.42225  2.77519  2.73123  3.46354  2.40513  3.72494  3.29354  2.67741  2.69355  4.24690  2.90347  2.73739  3.18146  2.89801  2.37887  2.77519  2.98518  4.58477  3.61503
          0.01795  4.42516  5.14750  0.61958  0.77255  0.48576  0.95510
    132   2.35480  4.50377  3.42290  2.86653  3.65268  3.62378  3.86726  3.01236  2.80843  2.04671  2.41442  2.66368  4.01000  2.61993  3.18458  2.86587  2.92302  2.77937  5.07345  3.82291    139 l - - -
          2.68618  4.42225  2.77519  2.73123  3.46354  2.40513  3.72494  3.29354  2.67741  2.69355  4.24690  2.90347  2.73739  3.18146  2.89801  2.37887  2.77519  2.98518  4.58477  3.61503
          0.01795  4.42516  5.14750  0.61958  0.77255  0.48576  0.95510
    133   2.35586  4.93248  3.07864  2.51606  4.18794  3.51489  3.70311  2.85400  2.17398  2.71842  4.00030  2.55590  3.90350  2.45620  2.47819  2.72111  2.92681  3.27405  5.41848  4.08203    140 k - - -
          2.68618  4.42225  2.77519  2.73123  3.46354  2.40513  3.72494  3.29354  2.67741  2.69355  4.24690  2.90347  2.73739  3.18146  2.89801  2.37887  2.77519  2.98518  4.58477  3.61503
          0.01795  4.42516  5.14750  0.61958  0.77255  0.48576  0.95510
    134   2.91984  4.35987  4.36350  3.78865  3.46294  4.08225  4.41022  1.93203  2.67138  1.71681  3.38575  4.03583  4.42438  3.90969  3.84349  3.38342  3.15554  1.44244  5.10287  3.91388    141 v - - -
          2.68618  4.42225  2.77519  2.73123  3.46354  2.40513  3.72494  3.29354  2.67741  2.69355  4.24690  2.90347  2.73739  3.18146  2.89801  2.37887  2.77519  2.98518  4.58477  3.61503
          0.01795  4.42516  5.14750  0.61958  0.77255  0.48576  0.95510
    135   2.69849  4.80724  3.15098  2.62395  4.08982  2.74181  3.78424  3.48617  2.57554  3.11011  2.98423  3.11780  3.93834  1.71865  2.99974  2.76130  2.47874  3.17535  5.37953  4.06995    142 q - - -
          2.68618  4.42225  2.77519  2.73123  3.46354  2.40513  3.72494  3.29354  2.67741  2.69355  4.24690  2.90347  2.73739  3.18146  2.89801  2.37887  2.77519  2.98518  4.58477  3.61503
          0.01795  4.42516  5.14750  0.61958  0.77255  0.48576  0.95510
    136   3.49429  5.17917  4.27608  4.25868  5.32373  0.22810  5.30697  5.09459  4.51164  4.66106  5.66564  4.44335  4.58215  4.79294  4.65285  3.68686  4.01574  4.51565  6.23721  5.45599    143 G - - -
          2.68618  4.42225  2.77519  2.73123  3.46354  2.40513  3.72494  3.29354  2.67741  2.69355  4.24690  2.90347  2.73739  3.18146  2.89801  2.37887  2.77519  2.98518  4.58477  3.61503
          0.01795  4.42516  5.14750  0.61958  0.77255  0.48576  0.95510
    137   3.35983  4.87023  4.29122  3.76579  2.51742  4.21452  3.77693  3.41748  3.39072  2.94199  3.99958  3.91659  4.56095  3.78113  2.43473  3.53017  3.57809  3.24101  1.44556  1.64973    144 w - - -
          2.68618  4.42225  2.77519  2.73123  3.46354  2.40513  3.72494  3.29354  2.67741  2.69355  4.24690  2.90347  2.73739  3.18146  2.89801  2.37887  2.77519  2.98518  4.58477  3.61503
          0.01795  4.42516  5.14750  0.61958  0.77255  0.48576  0.95510
    138   2.68612  4.54095  3.36983  2.39202  3.69915  3.60761  3.85008  3.05148  2.77747  2.08869  2.85624  3.26850  2.56191  3.10873  3.17156  2.84393  2.47654  2.81263  5.10946  3.85085    145 l - - -
          2.68618  4.42225  2.77519  2.73123  3.46354  2.40513  3.72494  3.29354  2.67741  2.69355  4.24690  2.90347  2.73739  3.18146  2.89801  2.37887  2.77519  2.98518  4.58477  3.61503
          0.01795  4.42516  5.14750  0.61958  0.77255  0.48576  0.95510
    139   1.46823  4.41705  4.33343  3.81450  3.65491  3.94978  4.54244  2.30111  3.71212  2.02345  3.55953  4.03745  4.40927  3.98438  3.94997  3.30199  3.18542  1.53986  5.31927  4.11732    146 a - - -
          2.68618  4.42225  2.77519  2.73123  3.46354  2.40513  3.72494  3.29354  2.67741  2.69355  4.24690  2.90347  2.73739  3.18146  2.89801  2.37887  2.77519  2.98518  4.58477  3.61503
          0.01795  4.42516  5.14750  0.61958  0.77255  0.48576  0.95510
    140   2.34988  5.11966  2.50572  2.40354  4.45730  2.79561  3.67216  3.92477  2.42670  3.43546  4.19293  2.48959  3.86260  2.78110  2.48753  2.35982  2.51185  3.51287  5.59272  4.19876    147 a - - -
          2.68618  4.42225  2.77519  2.73123  3.46354  2.40513  3.72494  3.29354  2.67741  2.69355  4.24690  2.90347  2.73739  3.18146  2.89801  2.37887  2.77519  2.98518  4.58477  3.61503
          0.01795  4.42516  5.14750  0.61958  0.77255  0.48576  0.95510
    141   3.06334  5.65671  1.97707  1.89745  4.96471  1.74674  3.91323  4.48554  2.86885  3.95934  4.77005  1.89242  4.01922  3.05988  3.44970  2.95940  3.33742  4.03977  6.10867  4.61148    148 g - - -
          2.68618  4.42225  2.77519  2.73123  3.46354  2.40513  3.72494  3.29354  2.67741  2.69355  4.24690  2.90347  2.73739  3.18146  2.89801  2.37887  2.77519  2.98518  4.58477  3.61503
          0.01795  4.42516  5.14750  0.61958  0.77255  0.48576  0.95510
    142   2.73830  5.08182  2.07385  2.43658  4.39451  2.39248  3.73819  3.84122  2.53856  2.70650  4.18416  2.48545  3.90363  2.86884  3.02720  2.72958  2.49883  3.46416  5.59079  4.21164    149 d - - -
          2.68618  4.42225  2.77519  2.73123  3.46354  2.40513  3.72494  3.29354  2.67741  2.69355  4.24690  2.90347  2.73739  3.18146  2.89801  2.37887  2.77519  2.98518  4.58477  3.61503
          0.01795  4.42516  5.14750  0.61958  0.77255  0.48576  0.95510
    143   2.70401  4.78652  3.07365  2.22156  4.12459  1.93829  3.85408  3.50550  2.70715  3.15910  3.99959  3.13121  2.90780  3.03875  3.14917  2.77678  2.97809  2.22111  5.43623  4.12546    150 g - - -
          2.68631  4.42238  2.77532  2.73102  3.46367  2.40501  3.72507  3.29367  2.67722  2.69368  4.24702  2.90359  2.73720  3.18159  2.89813  2.37899  2.77499  2.98488  4.58490  3.61516
          0.49752  1.63121  1.62825  0.99845  0.45958  0.48576  0.95510
    144   3.00376  4.37627  4.64783  4.12164  3.64660  4.26541  4.79650  1.36816  4.01672  2.32014  3.49571  4.33041  4.62519  4.27760  4.22200  3.61936  2.39059  1.29623  5.42830  4.22446    155 v - - -
          2.68618  4.42225  2.77519  2.73123  3.46354  2.40513  3.72494  3.29354  2.67741  2.69355  4.24690  2.90347  2.73739  3.18146  2.89801  2.37887  2.77519  2.98518  4.58477  3.61503
          0.02222  4.21387  4.93621  0.61958  0.77255  0.53795  0.87694
    145   2.22171  5.06576  2.77796  2.48439  4.49955  3.41491  3.82899  3.95436  2.61469  3.51315  4.33026  1.49101  3.93747  2.35466  3.05218  2.79825  3.08093  3.56086  5.69242  4.32523    156 n - - -
          2.68618  4.42225  2.77519  2.73123  3.46354  2.40513  3.72494  3.29354  2.67741  2.69355  4.24690  2.90347  2.73739  3.18146  2.89801  2.37887  2.77519  2.98518  4.58477  3.61503
          0.01994  4.32096  5.04331  0.61958  0.77255  0.63162  0.75871
    146   2.67392  4.71343  3.14283  2.62513  3.94716  3.50960  3.76492  2.67192  2.58654  2.98043  3.83253  2.53890  3.92308  2.47455  3.00377  2.75752  1.90248  3.03293  5.27354  3.97605    157 t - - -
          2.68618  4.42225  2.77519  2.73123  3.46354  2.40513  3.72494  3.29354  2.67741  2.69355  4.24690  2.90347  2.73739  3.18146  2.89801  2.37887  2.77519  2.98518  4.58477  3.61503
          0.01994  4.32096  5.04331  0.61958  0.77255  0.63162  0.75871
    147   1.68862  4.54998  3.27682  2.86105  4.33224  2.42637  4.03732  3.75081  2.91560  3.38694  4.20106  2.42053  3.87445  3.23206  3.33059  2.62854  1.87217  3.30588  5.62749  4.34476    158 a - - -
          2.68618  4.42225  2.77519  2.73123  3.46354  2.40513  3.72494  3.29354  2.67741  2.69355  4.24690  2.90347  2.73739  3.18146  2.89801  2.37887  2.77519  2.98518  4.58477  3.61503
          0.01994  4.32096  5.04331  0.61958  0.77255  0.63162  0.75871
    148   1.82459  4.33538  3.66188  3.38538  4.64317  1.38785  4.47424  4.08909  3.47970  3.75295  4.54787  3.50267  3.86002  3.73647  3.79846  1.52576  2.88054  3.45130  5.96106  4.76125    159 g - - -
          2.68618  4.42225  2.77519  2.73123  3.46354  2.40513  3.72494  3.29354  2.67741  2.69355  4.24690  2.90347  2.73739  3.18146  2.89801  2.37887  2.77519  2.98518  4.58477  3.61503
          0.01994  4.32096  5.04331  0.61958  0.77255  0.63162  0.75871
    149   1.99765  5.26206  2.21965  1.98736  4.58397  3.41001  3.71824  4.06507  2.53616  3.56653  4.33894  2.38113  2.92519  2.83972  3.05101  2.73199  3.02838  3.64603  5.72251  4.29860    160 e - - -
          2.68618  4.42225  2.77519  2.73123  3.46354  2.40513  3.72494  3.29354  2.67741  2.69355  4.24690  2.90347  2.73739  3.18146  2.89801  2.37887  2.77519  2.98518  4.58477  3.61503
          0.01994  4.32096  5.04331  0.61958  0.77255  0.63162  0.75871
    150   2.93647  4.36591  4.42946  3.85982  3.33618  4.09734  4.44363  1.91236  3.73896  1.33964  3.23276  4.08884  2.90712  3.95522  3.92277  3.40613  3.17432  1.88152  5.05782  3.89374    161 l - - -
          2.68618  4.42225  2.77519  2.73123  3.46354  2.40513  3.72494  3.29354  2.67741  2.69355  4.24690  2.90347  2.73739  3.18146  2.89801  2.37887  2.77519  2.98518  4.58477  3.61503
          0.01994  4.32096  5.04331  0.61958  0.77255  0.63162  0.75871
    151   2.72153  5.18311  2.35253  2.04485  4.50363  3.42334  3.67233  3.97653  2.11295  3.48028  4.24409  2.89868  3.85745  2.78613  2.94306  2.30048  2.18115  3.56300  5.63437  4.22758    162 e - - -
          2.68618  4.42225  2.77519  2.73123  3.46354  2.40513  3.72494  3.29354  2.67741  2.69355  4.24690  2.90347  2.73739  3.18146  2.89801  2.37887  2.77519  2.98518  4.58477  3.61503
          0.01994  4.32096  5.04331  0.61958  0.77255  0.63162  0.75871
    152   2.35290  5.19696  2.31479  2.34461  4.52664  3.41872  3.68399  4.00210  2.12993  3.50392  4.26871  2.08750  2.91714  2.79915  2.96441  2.69356  2.97439  3.58476  5.65666  4.24656    163 n - - -
          2.68618  4.42225  2.77519  2.73123  3.46354  2.40513  3.72494  3.29354  2.67741  2.69355  4.24690  2.90347  2.73739  3.18146  2.89801  2.37887  2.77519  2.98518  4.58477  3.61503
          0.01994  4.32096  5.04331  0.61958  0.77255  0.63162  0.75871
    153   3.35509  4.60095  5.25116  4.73411  3.62535  4.82027  5.34337  1.02413  4.63093  1.69268  3.39847  4.92185  5.03818  4.80789  4.76454  4.20957  3.60183  1.47631  5.67904  4.53346    164 i - - -
          2.68618  4.42225  2.77519  2.73123  3.46354  2.40513  3.72494  3.29354  2.67741  2.69355  4.24690  2.90347  2.73739  3.18146  2.89801  2.37887  2.77519  2.98518  4.58477  3.61503
          0.01994  4.32096  5.04331  0.61958  0.77255  0.63162  0.75871
    154   2.69081  4.98714  2.99128  2.45734  4.26923  3.47516  3.66987  2.87921  2.14221  3.26142  4.05664  2.51095  3.87400  2.09873  2.84659  2.32872  2.92101  3.34552  5.46001  4.11020    165 q - - -
          2.68618  4.42225  2.77519  2.73123  3.46354  2.40513  3.72494  3.29354  2.67741  2.69355  4.24690  2.90347  2.73739  3.18146  2.89801  2.37887  2.77519  2.98518  4.58477  3.61503
          0.01994  4.32096  5.04331  0.61958  0.77255  0.63162  0.75871
    155   3.23304  4.52450  5.09472  4.53317  2.42887  4.56132  4.92985  1.28349  4.40025  1.61225  3.19613  4.66610  4.80319  4.50623  4.47204  3.91081  3.46579  1.68854  5.27585  4.13003    166 i - - -
          2.68618  4.42225  2.77519  2.73123  3.46354  2.40513  3.72494  3.29354  2.67741  2.69355  4.24690  2.90347  2.73739  3.18146  2.89801  2.37887  2.77519  2.98518  4.58477  3.61503
          0.01994  4.32096  5.04331  0.61958  0.77255  0.63162  0.75871
    156   3.04543  5.23183  1.93545  2.60210  4.79598  3.44413  4.14376  4.32698  3.14620  3.90219  4.78283  3.13468  0.99535  3.34708  3.65079  3.04270  3.39650  3.90020  5.98967  4.65139    167 p - - -
          2.68618  4.42225  2.77519  2.73123  3.46354  2.40513  3.72494  3.29354  2.67741  2.69355  4.24690  2.90347  2.73739  3.18146  2.89801  2.37887  2.77519  2.98518  4.58477  3.61503
          0.01994  4.32096  5.04331  0.61958  0.77255  0.63162  0.75871
    157   2.64353  4.25301  3.72611  3.15471  3.36465  3.67264  3.94444  2.29920  3.08307  2.15997  3.35922  2.78205  2.96848  3.36225  3.37945  2.93477  2.87601  2.17171  4.84619  2.83057    168 l - - -
          2.68618  4.42225  2.77519  2.73123  3.46354  2.40513  3.72494  3.29354  2.67741  2.69355  4.24690  2.90347  2.73739  3.18146  2.89801  2.37887  2.77519  2.98518  4.58477  3.61503
          0.01994  4.32096  5.04331  0.61958  0.77255  0.63162  0.75871
    158   2.00318  4.56136  3.23374  2.86735  4.42283  1.63570  4.07630  3.84977  2.96193  3.47916  4.28802  2.34759  3.87662  3.27011  3.37733  2.62949  2.23641  3.37356  5.70648  4.42105    169 g - - -
          2.68618  4.42225  2.77519  2.73123  3.46354  2.40513  3.72494  3.29354  2.67741  2.69355  4.24690  2.90347  2.73739  3.18146  2.89801  2.37887  2.77519  2.98518  4.58477  3.61503
          0.01994  4.32096  5.04331  0.61958  0.77255  0.63162  0.75871
    159   2.28603  4.69625  2.61024  2.59307  3.89973  3.51220  3.73454  2.69779  2.58237  2.50087  3.78163  3.09063  3.90349  2.49543  3.02303  2.73065  2.49930  2.99212  5.23374  3.93268    170 a - - -
          2.68618  4.42225  2.77519  2.73123  3.46354  2.40513  3.72494  3.29354  2.67741  2.69355  4.24690  2.90347  2.73739  3.18146  2.89801  2.37887  2.77519  2.98518  4.58477  3.61503
          0.01994  4.32096  5.04331  0.61958  0.77255  0.63162  0.75871
    160   2.65855  4.85559  3.05374  2.49878  4.09907  3.48331  3.68400  3.51337  2.16408  3.11511  3.03507  2.55040  3.87463  2.41666  2.91490  2.37076  2.88936  2.66732  5.35598  4.02492    171 k - - -
          2.68618  4.42225  2.77519  2.73123  3.46354  2.40513  3.72494  3.29354  2.67741  2.69355  4.24690  2.90347  2.73739  3.18146  2.89801  2.37887  2.77519  2.98518  4.58477  3.61503
          0.01994  4.32096  5.04331  0.61958  0.77255  0.63162  0.75871
    161   2.29902  4.85818  3.01724  1.93962  4.13486  3.45847  3.70153  3.55105  2.50118  3.15245  3.08016  3.00942  2.96965  2.85099  2.96319  2.30046  2.89331  3.21776  5.39197  4.05438    172 e - - -
          2.68618  4.42225  2.77519  2.73123  3.46354  2.40513  3.72494  3.29354  2.67741  2.69355  4.24690  2.90347  2.73739  3.18146  2.89801  2.37887  2.77519  2.98518  4.58477  3.61503
          0.01994  4.32096  5.04331  0.61958  0.77255  0.63162  0.75871
    162   1.90101  4.76410  3.08725  2.58925  4.22535  2.62880  3.79390  3.64939  2.60303  3.25005  4.05730  3.07153  2.92194  2.42366  3.05294  2.66219  2.38107  3.27462  5.48076  4.15465    173 a - - -
          2.68618  4.42225  2.77519  2.73123  3.46354  2.40513  3.72494  3.29354  2.67741  2.69355  4.24690  2.90347  2.73739  3.18146  2.89801  2.37887  2.77519  2.98518  4.58477  3.61503
          0.01994  4.32096  5.04331  0.61958  0.77255  0.63162  0.75871
    163   1.95963  4.62301  3.24862  2.71179  3.87526  3.51571  3.80642  2.59936  2.26365  2.90794  3.77389  3.17700  2.49265  3.01894  3.04991  2.76995  2.90772  2.93712  5.23001  3.95169    174 a - - -
          2.68618  4.42225  2.77519  2.73123  3.46354  2.40513  3.72494  3.29354  2.67741  2.69355  4.24690  2.90347  2.73739  3.18146  2.89801  2.37887  2.77519  2.98518  4.58477  3.61503
          0.01994  4.32096  5.04331  0.61958  0.77255  0.63162  0.75871
    164   2.73940  5.04531  3.01568  2.49582  4.38812  3.49007  3.69089  3.81826  1.79666  3.35532  4.14963  3.01218  3.90328  2.37182  2.76520  2.35175  2.12602  3.44749  5.52573  4.18683    175 k - - -
          2.68618  4.42225  2.77519  2.73123  3.46354  2.40513  3.72494  3.29354  2.67741  2.69355  4.24690  2.90347  2.73739  3.18146  2.89801  2.37887  2.77519  2.98518  4.58477  3.61503
          0.25516  4.32096  1.55155  0.61958  0.77255  0.63162  0.75871
    165   1.80246  4.21638  3.53740  3.16065  4.21171  3.03808  4.19260  3.55629  3.15910  3.28727  4.12809  3.34368  3.75200  3.45998  3.48514  1.84351  1.58429  3.08570  5.57235  4.35650    176 t - - -
          2.68618  4.42225  2.77519  2.73123  3.46354  2.40513  3.72494  3.29354  2.67741  2.69355  4.24690  2.90347  2.73739  3.18146  2.89801  2.37887  2.77519  2.98518  4.58477  3.61503
          0.02516  4.09096  4.81330  0.61958  0.77255  0.85790  0.55174
    166   2.68028  4.70016  3.13810  2.72162  4.17609  3.39201  3.82054  3.48158  1.96284  3.16326  4.04817  3.15071  3.91127  3.00947  2.77943  2.77093  1.55066  3.16148  5.42310  4.15811    177 t - - -
          2.68618  4.42225  2.77519  2.73123  3.46354  2.40513  3.72494  3.29354  2.67741  2.69355  4.24690  2.90347  2.73739  3.18146  2.89801  2.37887  2.77519  2.98518  4.58477  3.61503
          0.02516  4.09096  4.81330  0.61958  0.77255  0.85790  0.55174
    167   2.65174  4.50766  3.33818  2.79998  3.73502  3.53472  3.81561  2.34451  2.16517  2.71796  3.64453  3.23400  3.95163  3.05684  2.96477  2.81309  2.03069  2.66913  5.13601  3.88179    178 t - - -
          2.68618  4.42225  2.77519  2.73123  3.46354  2.40513  3.72494  3.29354  2.67741  2.69355  4.24690  2.90347  2.73739  3.18146  2.89801  2.37887  2.77519  2.98518  4.58477  3.61503
          0.02516  4.09096  4.81330  0.61958  0.77255  0.85790  0.55174
    168   1.95699  4.51569  3.04306  2.69994  4.23779  3.18681  3.92174  3.60394  2.78635  3.28357  4.11925  1.81668  3.79885  3.11917  3.19231  2.58014  2.21363  3.19147  5.53648  4.24261    179 n - - -
          2.68618  4.42225  2.77519  2.73123  3.46354  2.40513  3.72494  3.29354  2.67741  2.69355  4.24690  2.90347  2.73739  3.18146  2.89801  2.37887  2.77519  2.98518  4.58477  3.61503
          0.02516  4.09096  4.81330  0.61958  0.77255  0.85790  0.55174
    169   2.13580  4.24525  3.67506  3.14589  3.52020  3.50059  4.01301  2.62753  3.07432  2.07190  3.47620  3.46171  3.98083  3.37656  3.38480  2.26218  2.84875  1.98994  5.01739  3.79507    180 v - - -
          2.68618  4.42225  2.77519  2.73123  3.46354  2.40513  3.72494  3.29354  2.67741  2.69355  4.24690  2.90347  2.73739  3.18146  2.89801  2.37887  2.77519  2.98518  4.58477  3.61503
          0.02516  4.09096  4.81330  0.61958  0.77255  0.85790  0.55174
    170   2.70415  4.28769  3.93500  3.39184  3.43754  3.73459  4.18725  2.33521  3.28850  2.25426  2.50662  3.69133  4.16073  3.58432  3.56424  3.05104  1.95234  1.82708  5.05510  3.85310    181 v - - -
          2.68618  4.42225  2.77519  2.73123  3.46354  2.40513  3.72494  3.29354  2.67741  2.69355  4.24690  2.90347  2.73739  3.18146  2.89801  2.37887  2.77519  2.98518  4.58477  3.61503
          0.02516  4.09096  4.81330  0.61958  0.77255  0.85790  0.55174
    171   2.63594  4.57508  3.16841  2.23983  2.77335  3.50861  3.72362  3.08820  2.60094  2.32601  3.62875  3.11942  3.90070  2.44739  3.00259  2.75234  2.86732  2.84995  5.06021  3.74962    182 e - - -
          2.68618  4.42225  2.77519  2.73123  3.46354  2.40513  3.72494  3.29354  2.67741  2.69355  4.24690  2.90347  2.73739  3.18146  2.89801  2.37887  2.77519  2.98518  4.58477  3.61503
          0.02516  4.09096  4.81330  0.61958  0.77255  0.85790  0.55174
    172   1.73523  4.30682  3.54047  3.05222  3.68133  3.40229  4.01332  2.20542  3.00046  2.66222  3.61940  3.38346  2.66253  3.32220  3.33642  2.74455  2.84944  2.55438  5.15613  3.92245    183 a - - -
          2.68618  4.42225  2.77519  2.73123  3.46354  2.40513  3.72494  3.29354  2.67741  2.69355  4.24690  2.90347  2.73739  3.18146  2.89801  2.37887  2.77519  2.98518  4.58477  3.61503
          0.02516  4.09096  4.81330  0.61958  0.77255  0.85790  0.55174
    173   2.38800  2.65118  3.40795  2.93480  3.94129  2.40584  3.97518  3.32176  2.91275  3.01334  3.86489  2.37555  3.79696  3.23080  3.27976  2.55528  2.13474  2.95680  5.31477  4.07123    184 t - - -
          2.68618  4.42225  2.77519  2.73123  3.46354  2.40513  3.72494  3.29354  2.67741  2.69355  4.24690  2.90347  2.73739  3.18146  2.89801  2.37887  2.77519  2.98518  4.58477  3.61503
          0.02516  4.09096  4.81330  0.61958  0.77255  0.85790  0.55174
    174   2.74956  4.70986  3.06000  2.73265  3.74575  3.45254  3.86471  3.25182  2.71254  2.20622  3.93540  1.55027  3.97105  3.12920  3.06670  2.85227  3.04634  3.00609  5.19553  3.79500    185 n - - -
          2.68618  4.42225  2.77519  2.73123  3.46354  2.40513  3.72494  3.29354  2.67741  2.69355  4.24690  2.90347  2.73739  3.18146  2.89801  2.37887  2.77519  2.98518  4.58477  3.61503
          0.02516  4.09096  4.81330  0.61958  0.77255  0.85790  0.55174
    175   2.77432  4.53976  3.37465  3.00477  3.48000  3.58211  3.97210  2.87604  2.90319  1.39687  3.62430  2.40929  4.06750  3.31678  3.20542  2.96972  3.05973  2.70775  5.03273  3.68031    186 l - - -
          2.68618  4.42225  2.77519  2.73123  3.46354  2.40513  3.72494  3.29354  2.67741  2.69355  4.24690  2.90347  2.73739  3.18146  2.89801  2.37887  2.77519  2.98518  4.58477  3.61503
          0.14848  4.09096  2.10981  0.61958  0.77255  0.46752  0.98499
    176   1.75888  4.90822  1.76671  2.46105  4.50863  3.28741  3.86945  3.95154  2.76613  3.53876  4.34898  2.97031  3.86832  3.03100  3.26168  2.14485  3.00988  3.51627  5.74064  4.36416    187 a - - -
          2.68618  4.42225  2.77519  2.73123  3.46354  2.40513  3.72494  3.29354  2.67741  2.69355  4.24690  2.90347  2.73739  3.18146  2.89801  2.37887  2.77519  2.98518  4.58477  3.61503
          0.02193  4.22676  4.94911  0.61958  0.77255  0.73697  0.65117
    177   2.61954  4.73528  3.09254  2.64375  4.27094  3.36015  3.82076  3.67481  2.08783  3.28512  4.10823  3.10015  3.87777  2.98689  2.94912  1.59804  2.29107  3.29517  5.50474  4.20231    188 s - - -
          2.68618  4.42225  2.77519  2.73123  3.46354  2.40513  3.72494  3.29354  2.67741  2.69355  4.24690  2.90347  2.73739  3.18146  2.89801  2.37887  2.77519  2.98518  4.58477  3.61503
          0.02193  4.22676  4.94911  0.61958  0.77255  0.73697  0.65117
    178   2.69831  5.09646  2.40841  2.38203  4.42060  3.43042  3.63998  3.87369  2.35539  3.38883  4.16501  2.91882  3.84644  2.33971  2.04641  2.67512  2.42189  3.48060  5.54609  4.17189    189 r - - -
          2.68618  4.42225  2.77519  2.73123  3.46354  2.40513  3.72494  3.29354  2.67741  2.69355  4.24690  2.90347  2.73739  3.18146  2.89801  2.37887  2.77519  2.98518  4.58477  3.61503
          0.02193  4.22676  4.94911  0.61958  0.77255  0.73697  0.65117
    179   2.66004  4.94135  2.94366  2.10830  4.21705  3.44157  3.65125  3.64538  2.11254  2.62155  4.01538  2.95458  2.95020  2.78634  2.85815  2.29260  2.89270  3.29596  5.42510  4.07507    190 e - - -
          2.68618  4.42225  2.77519  2.73123  3.46354  2.40513  3.72494  3.29354  2.67741  2.69355  4.24690  2.90347  2.73739  3.18146  2.89801  2.37887  2.77519  2.98518  4.58477  3.61503
          0.02193  4.22676  4.94911  0.61958  0.77255  0.73697  0.65117
    180   2.22108  4.41302  3.38131  2.83354  2.79775  3.54550  3.82350  2.93835  2.79953  2.26361  3.53321  2.63360  2.92273  3.11673  3.17722  2.79700  2.85490  2.70101  4.99446  3.73479    191 a - - -
          2.68618  4.42225  2.77519  2.73123  3.46354  2.40513  3.72494  3.29354  2.67741  2.69355  4.24690  2.90347  2.73739  3.18146  2.89801  2.37887  2.77519  2.98518  4.58477  3.61503
          0.02193  4.22676  4.94911  0.61958  0.77255  0.73697  0.65117
    181   2.62012  4.56285  3.21939  2.67619  3.76726  2.77793  3.76206  3.13761  2.63897  2.36605  3.67998  3.14484  2.95155  2.46609  3.04773  2.74196  2.86214  2.41509  5.13851  3.86203    192 l - - -
          2.68618  4.42225  2.77519  2.73123  3.46354  2.40513  3.72494  3.29354  2.67741  2.69355  4.24690  2.90347  2.73739  3.18146  2.89801  2.37887  2.77519  2.98518  4.58477  3.61503
          0.02193  4.22676  4.94911  0.61958  0.77255  0.73697  0.65117
    182   3.00578  4.36387  4.65518  4.10223  3.50686  4.27812  4.70006  1.42252  3.98979  1.82863  3.36978  4.30872  4.59680  4.21670  4.16875  3.61019  2.44819  1.53639  5.27913  4.09687    193 i - - -
          2.68618  4.42225  2.77519  2.73123  3.46354  2.40513  3.72494  3.29354  2.67741  2.69355  4.24690  2.90347  2.73739  3.18146  2.89801  2.37887  2.77519  2.98518  4.58477  3.61503
          0.02193  4.22676  4.94911  0.61958  0.77255  0.73697  0.65117
    183   2.58082  4.63734  3.14008  2.62080  3.98991  2.63512  3.77039  3.38594  2.61027  3.02962  3.86530  3.09152  3.86232  2.41133  3.04097  2.24466  2.37380  2.49501  5.30568  4.00699    194 s - - -
          2.68618  4.42225  2.77519  2.73123  3.46354  2.40513  3.72494  3.29354  2.67741  2.69355  4.24690  2.90347  2.73739  3.18146  2.89801  2.37887  2.77519  2.98518  4.58477  3.61503
          0.02193  4.22676  4.94911  0.61958  0.77255  0.73697  0.65117
    184   1.84150  4.75455  2.95098  2.10134  4.24094  2.51976  3.80551  3.65296  2.64377  3.26826  4.08499  3.03446  3.85348  2.97084  3.09741  2.66189  2.33828  3.27672  5.50577  4.17684    195 a - - -
          2.68618  4.42225  2.77519  2.73123  3.46354  2.40513  3.72494  3.29354  2.67741  2.69355  4.24690  2.90347  2.73739  3.18146  2.89801  2.37887  2.77519  2.98518  4.58477  3.61503
          0.02193  4.22676  4.94911  0.61958  0.77255  0.73697  0.65117
    185   2.57295  4.73437  2.96182  2.57961  4.36566  2.45416  3.85056  3.80627  2.68488  3.39529  4.19683  1.94653  2.69424  3.01058  3.13677  2.63341  2.28543  3.37660  5.60412  4.27065    196 n - - -
          2.68618  4.42225  2.77519  2.73123  3.46354  2.40513  3.72494  3.29354  2.67741  2.69355  4.24690  2.90347  2.73739  3.18146  2.89801  2.37887  2.77519  2.98518  4.58477  3.61503
          0.02193  4.22676  4.94911  0.61958  0.77255  0.73697  0.65117
    186   2.26788  4.38975  4.36400  3.81980  1.95179  4.02763  4.29990  2.43237  3.69850  1.41302  3.16866  4.02574  4.38036  3.89669  3.87338  3.34851  3.17977  2.38016  4.82974  3.53295    197 l - - -
          2.68618  4.42225  2.77519  2.73123  3.46354  2.40513  3.72494  3.29354  2.67741  2.69355  4.24690  2.90347  2.73739  3.18146  2.89801  2.37887  2.77519  2.98518  4.58477  3.61503
          0.02193  4.22676  4.94911  0.61958  0.77255  0.73697  0.65117
    187   2.83477  5.25234  2.00583  2.30177  4.66950  3.33107  3.81112  4.16791  2.72008  3.68785  4.49376  1.84065  3.89528  2.96002  3.25496  1.80624  3.12507  3.73373  5.85088  4.41035    198 s - - -
          2.68618  4.42225  2.77519  2.73123  3.46354  2.40513  3.72494  3.29354  2.67741  2.69355  4.24690  2.90347  2.73739  3.18146  2.89801  2.37887  2.77519  2.98518  4.58477  3.61503
          0.02193  4.22676  4.94911  0.61958  0.77255  0.54723  0.86405
    188   1.52061  4.38029  3.57938  3.23671  4.47188  3.14807  4.32782  3.88708  3.28183  3.56013  4.37726  3.44045  1.57701  3.57509  3.62518  1.98313  2.88648  3.35112  5.79988  4.57427    199 a - - -
          2.68618  4.42225  2.77519  2.73123  3.46354  2.40513  3.72494  3.29354  2.67741  2.69355  4.24690  2.90347  2.73739  3.18146  2.89801  2.37887  2.77519  2.98518  4.58477  3.61503
          0.01994  4.32096  5.04331  0.61958  0.77255  0.63162  0.75871
    189   1.86778  4.78875  2.36339  2.58668  4.36618  3.33889  3.85242  3.79680  2.68804  3.39155  4.19091  3.06656  3.87103  3.00680  3.15325  1.88241  2.34660  3.38161  5.60662  4.26679    200 a - - -
          2.68618  4.42225  2.77519  2.73123  3.46354  2.40513  3.72494  3.29354  2.67741  2.69355  4.24690  2.90347  2.73739  3.18146  2.89801  2.37887  2.77519  2.98518  4.58477  3.61503
          0.01994  4.32096  5.04331  0.61958  0.77255  0.63162  0.75871
    190   1.87221  5.28029  1.76355  2.34868  4.69840  3.37621  3.85207  4.17802  2.76012  3.71019  4.51706  1.89955  3.93682  3.00048  3.29517  2.82599  3.15972  3.75042  5.88274  4.44704    201 d - - -
          2.68618  4.42225  2.77519  2.73123  3.46354  2.40513  3.72494  3.29354  2.67741  2.69355  4.24690  2.90347  2.73739  3.18146  2.89801  2.37887  2.77519  2.98518  4.58477  3.61503
          0.01994  4.32096  5.04331  0.61958  0.77255  0.63162  0.75871
    191   1.99497  4.70052  3.11695  2.22153  3.97903  2.80590  3.77044  2.68098  2.62012  3.01777  3.85732  3.09563  3.89927  2.95727  3.06114  2.31269  2.89437  3.06461  5.30166  3.99801    202 a - - -
          2.68618  4.42225  2.77519  2.73123  3.46354  2.40513  3.72494  3.29354  2.67741  2.69355  4.24690  2.90347  2.73739  3.18146  2.89801  2.37887  2.77519  2.98518  4.58477  3.61503
          0.01994  4.32096  5.04331  0.61958  0.77255  0.63162  0.75871
    192   1.90591  4.68573  2.54643  2.63538  4.06868  3.41749  3.80729  3.44863  2.65336  3.10380  3.93499  3.10981  3.88640  2.98658  3.09774  2.30342  2.38962  2.53462  5.37743  4.07028    203 a - - -
          2.68618  4.42225  2.77519  2.73123  3.46354  2.40513  3.72494  3.29354  2.67741  2.69355  4.24690  2.90347  2.73739  3.18146  2.89801  2.37887  2.77519  2.98518  4.58477  3.61503
          0.01994  4.32096  5.04331  0.61958  0.77255  0.63162  0.75871
    193   2.57997  4.67642  3.21612  2.73584  4.30658  1.80068  3.89893  3.72892  2.68012  3.33471  4.14600  3.16677  3.88617  3.06813  2.38865  2.17914  2.31503  3.31956  5.55620  4.25834    204 g - - -
          2.68618  4.42225  2.77519  2.73123  3.46354  2.40513  3.72494  3.29354  2.67741  2.69355  4.24690  2.90347  2.73739  3.18146  2.89801  2.37887  2.77519  2.98518  4.58477  3.61503
          0.01994  4.32096  5.04331  0.61958  0.77255  0.63162  0.75871
    194   2.64608  4.67383  2.59969  2.60720  2.97842  2.80190  3.74179  3.26957  2.60481  2.92129  3.76802  3.10035  3.90583  2.94028  3.04350  2.39229  2.46254  2.98830  5.20986  3.00847    205 s - - -
          2.68618  4.42225  2.77519  2.73123  3.46354  2.40513  3.72494  3.29354  2.67741  2.69355  4.24690  2.90347  2.73739  3.18146  2.89801  2.37887  2.77519  2.98518  4.58477  3.61503
          0.01994  4.32096  5.04331  0.61958  0.77255  0.63162  0.75871
    195   2.63154  4.75881  3.01748  2.66355  4.39200  3.33172  3.92885  3.82023  2.76224  3.43119  4.24782  1.68620  2.77243  3.10059  3.19440  2.70188  1.89447  3.40172  5.64658  4.32200    206 n - - -
          2.68618  4.42225  2.77519  2.73123  3.46354  2.40513  3.72494  3.29354  2.67741  2.69355  4.24690  2.90347  2.73739  3.18146  2.89801  2.37887  2.77519  2.98518  4.58477  3.61503
          0.01994  4.32096  5.04331  0.61958  0.77255  0.40429  1.10096
    196   2.70818  4.22626  4.00799  3.43187  2.60324  3.77592  4.00777  2.32445  2.67963  2.41665  3.33955  3.68640  4.14591  3.57062  3.55448  2.49747  2.93974  2.48712  3.13524  2.27711    207 y - - -
          2.68618  4.42225  2.77519  2.73123  3.46354  2.40513  3.72494  3.29354  2.67741  2.69355  4.24690  2.90347  2.73739  3.18146  2.89801  2.37887  2.77519  2.98518  4.58477  3.61503
          0.01795  4.42516  5.14750  0.61958  0.77255  0.48576  0.95510
    197   2.68296  4.93830  2.61945  2.18665  4.19305  3.49448  3.70007  3.61663  2.20542  3.20387  3.03514  3.01157  3.88912  2.83934  2.95577  2.36442  2.91484  2.36712  5.43040  4.08214    208 e - - -
          2.68618  4.42225  2.77519  2.73123  3.46354  2.40513  3.72494  3.29354  2.67741  2.69355  4.24690  2.90347  2.73739  3.18146  2.89801  2.37887  2.77519  2.98518  4.58477  3.61503
          0.01795  4.42516  5.14750  0.61958  0.77255  0.48576  0.95510
    198   2.30949  4.38564  3.58722  3.02550  3.54084  2.87378  3.93925  2.39260  2.97690  2.22612  3.50521  2.38837  4.04712  3.27866  3.32405  2.91171  2.91589  2.25100  4.99514  3.76286    209 l - - -
          2.68618  4.42225  2.77519  2.73123  3.46354  2.40513  3.72494  3.29354  2.67741  2.69355  4.24690  2.90347  2.73739  3.18146  2.89801  2.37887  2.77519  2.98518  4.58477  3.61503
          0.01795  4.42516  5.14750  0.61958  0.77255  0.48576  0.95510
    199   2.72707  5.03166  2.93369  2.49905  4.44673  3.44782  3.77884  3.89730  2.55358  3.44548  4.23294  2.15198  3.91421  2.38029  3.01639  1.76162  2.47195  3.49873  5.62878  4.26217    210 s - - -
          2.68618  4.42225  2.77519  2.73123  3.46354  2.40513  3.72494  3.29354  2.67741  2.69355  4.24690  2.90347  2.73739  3.18146  2.89801  2.37887  2.77519  2.98518  4.58477  3.61503
          0.01795  4.42516  5.14750  0.61958  0.77255  0.48576  0.95510
    200   2.67313  4.41099  3.52886  2.96302  3.55680  2.82985  3.89972  2.90710  2.45523  2.31004  2.81323  3.37353  4.02590  3.22135  3.26381  2.43612  2.90697  2.05699  4.99693  3.76018    211 v - - -
          2.68618  4.42225  2.77519  2.73123  3.46354  2.40513  3.72494  3.29354  2.67741  2.69355  4.24690  2.90347  2.73739  3.18146  2.89801  2.37887  2.77519  2.98518  4.58477  3.61503
          0.01795  4.42516  5.14750  0.61958  0.77255  0.48576  0.95510
    201   2.64702  4.39696  3.58213  3.02714  3.61049  3.59156  3.95822  2.94497  2.97786  2.67601  2.74029  3.41026  2.98158  3.28339  3.32900  2.39017  1.89117  2.28212  5.05328  3.81998    212 t - - -
          2.68618  4.42225  2.77519  2.73123  3.46354  2.40513  3.72494  3.29354  2.67741  2.69355  4.24690  2.90347  2.73739  3.18146  2.89801  2.37887  2.77519  2.98518  4.58477  3.61503
          0.01795  4.42516  5.14750  0.61958  0.77255  0.48576  0.95510
    202   3.15465  4.46242  4.97153  4.42813  3.67645  4.50422  4.97165  1.43253  4.31291  1.93720  3.52476  4.58696  4.80644  4.52717  4.45845  3.85398  2.55298  1.20279  5.48179  4.29349    213 v - - -
          2.68618  4.42225  2.77519  2.73123  3.46354  2.40513  3.72494  3.29354  2.67741  2.69355  4.24690  2.90347  2.73739  3.18146  2.89801  2.37887  2.77519  2.98518  4.58477  3.61503
          0.01795  4.42516  5.14750  0.61958  0.77255  0.48576  0.95510
    203   4.28860  5.35949  5.15961  4.98619  1.65698  4.87363  3.69534  3.90594  4.79797  3.12822  4.46674  4.47839  5.15915  4.60612  4.71162  4.27857  4.50105  3.85394  3.79061  0.58459    214 Y - - -
          2.68618  4.42225  2.77519  2.73123  3.46354  2.40513  3.72494  3.29354  2.67741  2.69355  4.24690  2.90347  2.73739  3.18146  2.89801  2.37887  2.77519  2.98518  4.58477  3.61503
          0.01795  4.42516  5.14750  0.61958  0.77255  0.48576  0.95510
    204   3.69934  5.80418  0.37043  2.86113  5.28282  3.73731  4.56025  5.02254  3.76709  4.53743  5.56079  3.43406  4.42840  3.82228  4.33343  3.62083  4.05943  4.61127  6.32520  5.10707    215 D - - -
          2.68618  4.42225  2.77519  2.73123  3.46354  2.40513  3.72494  3.29354  2.67741  2.69355  4.24690  2.90347  2.73739  3.18146  2.89801  2.37887  2.77519  2.98518  4.58477  3.61503
          0.01795  4.42516  5.14750  0.61958  0.77255  0.48576  0.95510
    205   2.25301  4.90478  2.94812  2.12905  4.50262  2.52515  3.91629  3.94926  2.75876  3.52506  4.32314  3.09195  3.93233  3.06993  3.22840  1.45049  3.02172  3.51837  5.72657  4.37458    216 s - - -
          2.68618  4.42225  2.77519  2.73123  3.46354  2.40513  3.72494  3.29354  2.67741  2.69355  4.24690  2.90347  2.73739  3.18146  2.89801  2.37887  2.77519  2.98518  4.58477  3.61503
          0.01795  4.42516  5.14750  0.61958  0.77255  0.48576  0.95510
    206   2.70510  4.82633  3.13594  2.23596  3.04365  3.54141  3.74136  3.44536  2.25111  2.25994  3.89921  3.09161  3.93149  2.17521  2.96292  2.75999  2.93447  3.14674  5.32998  4.01494    217 q - - -
          2.68618  4.42225  2.77519  2.73123  3.46354  2.40513  3.72494  3.29354  2.67741  2.69355  4.24690  2.90347  2.73739  3.18146  2.89801  2.37887  2.77519  2.98518  4.58477  3.61503
          0.01795  4.42516  5.14750  0.61958  0.77255  0.48576  0.95510
    207   2.99703  4.83384  3.56642  3.31871  3.62151  0.83881  4.24026  3.81138  3.39170  3.42689  4.39128  3.65284  4.25627  3.72333  3.70350  3.14200  3.37401  3.49126  5.13401  2.29308    218 g - - -
          2.68618  4.42225  2.77519  2.73123  3.46354  2.40513  3.72494  3.29354  2.67741  2.69355  4.24690  2.90347  2.73739  3.18146  2.89801  2.37887  2.77519  2.98518  4.58477  3.61503
          0.01795  4.42516  5.14750  0.61958  0.77255  0.48576  0.95510
    208   2.96038  5.35464  2.97000  2.54942  4.73079  3.59042  3.76259  4.17229  1.70114  3.63290  4.43107  1.78876  4.02370  2.03577  2.68248  2.91695  3.18009  3.77675  5.72833  4.39622    219 k - - -
          2.68618  4.42225  2.77519  2.73123  3.46354  2.40513  3.72494  3.29354  2.67741  2.69355  4.24690  2.90347  2.73739  3.18146  2.89801  2.37887  2.77519  2.98518  4.58477  3.61503
          0.01795  4.42516  5.14750  0.61958  0.77255  0.48576  0.95510
    209   1.30580  4.39725  3.74063  3.25049  4.00282  3.37611  4.21242  3.26233  3.20954  3.05431  3.93813  3.51428  2.70742  3.50963  3.54802  2.74579  2.29881  2.27790  5.42255  4.19883    220 a - - -
          2.68618  4.42225  2.77519  2.73123  3.46354  2.40513  3.72494  3.29354  2.67741  2.69355  4.24690  2.90347  2.73739  3.18146  2.89801  2.37887  2.77519  2.98518  4.58477  3.61503
          0.01795  4.42516  5.14750  0.61958  0.77255  0.48576  0.95510
    210   2.74218  5.16811  2.39272  2.40001  4.48022  3.46360  2.13338  3.94683  2.47637  3.46442  4.23426  2.94711  3.89095  2.41113  2.96494  2.32111  2.54813  3.54588  5.62824  4.23209    221 h - - -
          2.68618  4.42225  2.77519  2.73123  3.46354  2.40513  3.72494  3.29354  2.67741  2.69355  4.24690  2.90347  2.73739  3.18146  2.89801  2.37887  2.77519  2.98518  4.58477  3.61503
          0.01795  4.42516  5.14750  0.61958  0.77255  0.48576  0.95510
    211   2.71981  5.09430  2.17374  2.42199  4.39471  3.46792  3.70370  3.84440  2.48246  3.38712  4.16643  2.48789  3.88760  2.45596  2.96862  2.70557  2.16845  2.77728  5.57210  4.18994    222 t - - -
          2.68618  4.42225  2.77519  2.73123  3.46354  2.40513  3.72494  3.29354  2.67741  2.69355  4.24690  2.90347  2.73739  3.18146  2.89801  2.37887  2.77519  2.98518  4.58477  3.61503
          0.01795  4.42516  5.14750  0.61958  0.77255  0.48576  0.95510
    212   2.70439  4.16352  4.21877  3.63176  3.23791  2.84458  4.12503  2.54263  3.50012  1.77262  2.63598  3.82013  4.18423  3.71334  3.66363  3.11010  2.93719  1.82240  4.77402  2.85587    223 l - - -
          2.68618  4.42225  2.77519  2.73123  3.46354  2.40513  3.72494  3.29354  2.67741  2.69355  4.24690  2.90347  2.73739  3.18146  2.89801  2.37887  2.77519  2.98518  4.58477  3.61503
          0.01795  4.42516  5.14750  0.61958  0.77255  0.48576  0.95510
    213   2.68248  4.82998  3.08507  1.93678  4.15858  3.47958  3.79291  3.54191  2.61029  3.18058  4.00500  3.08992  3.92226  2.95549  3.06245  2.04352  2.17571  2.59600  5.43882  4.11379    224 e - - -
          2.68618  4.42225  2.77519  2.73123  3.46354  2.40513  3.72494  3.29354  2.67741  2.69355  4.24690  2.90347  2.73739  3.18146  2.89801  2.37887  2.77519  2.98518  4.58477  3.61503
          0.01795  4.42516  5.14750  0.61958  0.77255  0.48576  0.95510
    214   3.26714  4.56745  5.14324  4.56853  1.99895  4.56063  4.89737  1.83889  4.41985  1.38192  3.16775  4.67852  4.80225  4.49713  4.46347  3.90385  3.49535  1.58526  5.22572  4.09096    225 l - - -
          2.68618  4.42225  2.77519  2.73123  3.46354  2.40513  3.72494  3.29354  2.67741  2.69355  4.24690  2.90347  2.73739  3.18146  2.89801  2.37887  2.77519  2.98518  4.58477  3.61503
          0.01795  4.42516  5.14750  0.61958  0.77255  0.48576  0.95510
    215   2.70363  4.88370  3.08598  2.26112  4.10935  3.52339  3.72471  3.53318  2.50686  3.13888  3.95853  2.24833  3.91722  2.88083  2.49866  2.74086  2.93406  2.63882  5.37600  2.59252    226 n - - -
          2.68618  4.42225  2.77519  2.73123  3.46354  2.40513  3.72494  3.29354  2.67741  2.69355  4.24690  2.90347  2.73739  3.18146  2.89801  2.37887  2.77519  2.98518  4.58477  3.61503
          0.01795  4.42516  5.14750  0.61958  0.77255  0.48576  0.95510
    216   2.83012  4.35473  4.04474  3.48584  1.59628  3.86726  3.97711  2.77909  2.57237  2.47335  3.44418  3.73625  4.23397  3.61948  3.58992  3.15035  3.06145  2.16979  4.59135  2.57325    227 f - - -
          2.68618  4.42225  2.77519  2.73123  3.46354  2.40513  3.72494  3.29354  2.67741  2.69355  4.24690  2.90347  2.73739  3.18146  2.89801  2.37887  2.77519  2.98518  4.58477  3.61503
          0.01795  4.42516  5.14750  0.61958  0.77255  0.48576  0.95510
    217   2.69544  4.99609  3.01297  2.17148  4.27080  3.49266  3.69201  3.70345  2.15025  3.26965  4.06178  2.99995  3.88859  2.43527  2.91523  2.38629  2.51400  2.39096  5.47548  4.11949    228 k - - -
          2.68618  4.42225  2.77519  2.73123  3.46354  2.40513  3.72494  3.29354  2.67741  2.69355  4.24690  2.90347  2.73739  3.18146  2.89801  2.37887  2.77519  2.98518  4.58477  3.61503
          0.01795  4.42516  5.14750  0.61958  0.77255  0.48576  0.95510
    218   2.78207  5.10226  2.99991  2.50528  4.38773  2.73258  3.72302  3.85041  1.51481  3.38847  4.18393  2.49094  3.93733  2.85343  2.83840  2.77513  3.01323  3.48355  5.54868  3.11815    229 k - - -
          2.68618  4.42225  2.77519  2.73123  3.46354  2.40513  3.72494  3.29354  2.67741  2.69355  4.24690  2.90347  2.73739  3.18146  2.89801  2.37887  2.77519  2.98518  4.58477  3.61503
          0.01795  4.42516  5.14750  0.61958  0.77255  0.48576  0.95510
    219   2.92000  5.15945  1.48288  2.54747  4.70384  3.42671  4.04677  4.10535  2.99828  3.74292  4.59741  3.07632  4.03809  3.22429  3.50928  2.92517  1.38232  3.69985  5.95285  4.55935    230 t - - -
          2.68618  4.42225  2.77519  2.73123  3.46354  2.40513  3.72494  3.29354  2.67741  2.69355  4.24690  2.90347  2.73739  3.18146  2.89801  2.37887  2.77519  2.98518  4.58477  3.61503
          0.01795  4.42516  5.14750  0.61958  0.77255  0.48576  0.95510
    220   1.95070  4.68650  3.22882  2.69925  4.05570  2.73517  3.84530  3.45679  2.69535  2.52204  3.93167  2.57210  3.92405  3.03250  3.13143  2.28804  2.47109  3.13152  5.37436  4.07605    231 a - - -
          2.68618  4.42225  2.77519  2.73123  3.46354  2.40513  3.72494  3.29354  2.67741  2.69355  4.24690  2.90347  2.73739  3.18146  2.89801  2.37887  2.77519  2.98518  4.58477  3.61503
          0.10401  4.42516  2.44400  0.61958  0.77255  0.48576  0.95510
    221   2.77573  5.29056  2.27537  1.76906  4.61617  3.42126  3.70131  4.10423  2.11263  3.58702  4.34788  2.38202  3.87861  2.81521  3.00195  2.72166  2.48304  3.67282  5.72671  4.29967    232 e - - -
          2.68618  4.42225  2.77519  2.73123  3.46354  2.40513  3.72494  3.29354  2.67741  2.69355  4.24690  2.90347  2.73739  3.18146  2.89801  2.37887  2.77519  2.98518  4.58477  3.61503
          0.01954  4.34069  5.06303  0.61958  0.77255  0.41695  1.07603
    222   2.75540  5.14759  2.32149  2.42456  4.55494  2.64593  3.77308  4.02557  2.58172  3.54704  4.32080  2.11009  3.90837  2.89773  3.08224  2.29696  2.14442  3.60321  5.71387  4.31348    233 n - - -
          2.68618  4.42225  2.77519  2.73123  3.46354  2.40513  3.72494  3.29354  2.67741  2.69355  4.24690  2.90347  2.73739  3.18146  2.89801  2.37887  2.77519  2.98518  4.58477  3.61503
          0.11354  4.42516  2.35015  0.61958  0.77255  0.48576  0.95510
    223   2.64277  4.83474  3.07001  2.56860  4.27109  3.41530  3.77162  3.69532  2.13413  3.28249  4.08705  3.06014  2.84394  2.91978  2.97513  1.98794  2.05760  3.32147  5.49831  4.16873    234 s - - -
          2.68618  4.42225  2.77519  2.73123  3.46354  2.40513  3.72494  3.29354  2.67741  2.69355  4.24690  2.90347  2.73739  3.18146  2.89801  2.37887  2.77519  2.98518  4.58477  3.61503
          0.01973  4.33135  5.05370  0.61958  0.77255  0.61863  0.77367
    224   2.70131  4.84571  3.01604  2.16519  4.05968  3.49396  3.73242  3.49416  2.53843  3.11040  3.94167  2.20528  3.90990  2.90257  2.97712  2.74597  2.45716  3.18406  2.64516  4.01714    235 e - - -
          2.68618  4.42225  2.77519  2.73123  3.46354  2.40513  3.72494  3.29354  2.67741  2.69355  4.24690  2.90347  2.73739  3.18146  2.89801  2.37887  2.77519  2.98518  4.58477  3.61503
          0.01973  4.33135  5.05370  0.61958  0.77255  0.61863  0.77367
    225   2.57307  4.56482  3.29215  2.77321  3.99095  2.62536  3.88373  3.38351  2.76134  2.43183  3.88722  3.20323  2.77325  3.09411  3.17705  1.96402  2.33203  3.05714  5.33485  4.05580    236 s - - -
          2.68618  4.42225  2.77519  2.73123  3.46354  2.40513  3.72494  3.29354  2.67741  2.69355  4.24690  2.90347  2.73739  3.18146  2.89801  2.37887  2.77519  2.98518  4.58477  3.61503
          0.01973  4.33135  5.05370  0.61958  0.77255  0.61863  0.77367
    226   2.81766  4.23847  4.35686  3.79649  2.25199  3.90497  3.95051  2.17362  3.65038  2.38987  3.35208  3.88789  4.26391  3.81505  3.77064  2.49207  3.04826  2.50425  2.37274  2.35589    237 i - - -
          2.68618  4.42225  2.77519  2.73123  3.46354  2.40513  3.72494  3.29354  2.67741  2.69355  4.24690  2.90347  2.73739  3.18146  2.89801  2.37887  2.77519  2.98518  4.58477  3.61503
          0.01973  4.33135  5.05370  0.61958  0.77255  0.41083  1.08797
    227   2.68312  4.89744  3.06638  2.53630  4.20620  3.48471  3.74076  3.62415  2.23477  3.21973  4.02720  2.22225  3.90372  2.88687  2.97795  2.05864  2.48004  2.65305  5.44941  4.11204    238 s - - -
          2.68618  4.42225  2.77519  2.73123  3.46354  2.40513  3.72494  3.29354  2.67741  2.69355  4.24690  2.90347  2.73739  3.18146  2.89801  2.37887  2.77519  2.98518  4.58477  3.61503
          0.01795  4.42516  5.14750  0.61958  0.77255  0.48576  0.95510
    228   2.30983  4.18688  4.47648  3.88334  3.22812  3.93500  4.25780  2.06164  3.72480  1.71337  3.21481  4.00295  4.28754  3.90292  3.82975  3.23951  3.01193  1.96435  2.53112  3.63582    239 l - - -
          2.68618  4.42225  2.77519  2.73123  3.46354  2.40513  3.72494  3.29354  2.67741  2.69355  4.24690  2.90347  2.73739  3.18146  2.89801  2.37887  2.77519  2.98518  4.58477  3.61503
          0.01795  4.42516  5.14750  0.61958  0.77255  0.48576  0.95510
    229   2.36120  5.18206  2.52753  2.10480  4.51332  3.45449  3.65872  3.99142  2.13800  3.48130  4.22877  2.92587  2.97438  2.40442  2.89827  2.66380  2.50283  3.56573  5.62213  4.21609    240 e - - -
          2.68618  4.42225  2.77519  2.73123  3.46354  2.40513  3.72494  3.29354  2.67741  2.69355  4.24690  2.90347  2.73739  3.18146  2.89801  2.37887  2.77519  2.98518  4.58477  3.61503
          0.01795  4.42516  5.14750  0.61958  0.77255  0.48576  0.95510
    230   2.93628  4.40910  2.87592  3.67981  3.54130  4.08473  4.42182  1.95141  3.60791  1.73054  3.45123  3.98314  4.43205  3.86762  3.86719  3.37959  3.17504  1.40684  5.18864  3.98489    241 v - - -
          2.68618  4.42225  2.77519  2.73123  3.46354  2.40513  3.72494  3.29354  2.67741  2.69355  4.24690  2.90347  2.73739  3.18146  2.89801  2.37887  2.77519  2.98518  4.58477  3.61503
          0.01795  4.42516  5.14750  0.61958  0.77255  0.48576  0.95510
    231   2.73927  4.54851  3.44743  2.90283  3.54359  3.65859  3.86434  3.05959  2.81827  2.04891  3.63300  3.33515  2.47615  2.55844  3.18076  2.90975  2.97137  2.83211  4.99797  2.40238    242 l - - -
          2.68618  4.42225  2.77519  2.73123  3.46354  2.40513  3.72494  3.29354  2.67741  2.69355  4.24690  2.90347  2.73739  3.18146  2.89801  2.37887  2.77519  2.98518  4.58477  3.61503
          0.01795  4.42516  5.14750  0.61958  0.77255  0.48576  0.95510
    232   2.05352  4.80830  2.58099  2.57337  4.08690  3.49297  3.75607  2.79596  2.57623  3.11518  3.93733  3.07800  3.07040  2.91938  3.03236  2.32244  2.48402  3.17188  5.37426  4.05182    243 a - - -
          2.68618  4.42225  2.77519  2.73123  3.46354  2.40513  3.72494  3.29354  2.67741  2.69355  4.24690  2.90347  2.73739  3.18146  2.89801  2.37887  2.77519  2.98518  4.58477  3.61503
          0.01795  4.42516  5.14750  0.61958  0.77255  0.48576  0.95510
    233   2.68220  4.79630  3.11966  2.57461  4.01222  2.44286  3.74166  2.75758  2.56547  3.04788  3.87871  2.58913  3.10094  2.50024  3.01422  2.74134  2.91498  3.11878  5.31584  3.06333    244 g - - -
          2.68618  4.42225  2.77519  2.73123  3.46354  2.40513  3.72494  3.29354  2.67741  2.69355  4.24690  2.90347  2.73739  3.18146  2.89801  2.37887  2.77519  2.98518  4.58477  3.61503
          0.01795  4.42516  5.14750  0.61958  0.77255  0.48576  0.95510
    234   2.33772  5.00696  2.53173  2.45887  4.32198  2.44134  3.70577  3.76368  2.18366  3.32188  4.10662  2.98964  3.88143  2.83288  2.96149  2.30796  2.92838  2.74483  5.52021  4.15341    245 k - - -
          2.68618  4.42225  2.77519  2.73123  3.46354  2.40513  3.72494  3.29354  2.67741  2.69355  4.24690  2.90347  2.73739  3.18146  2.89801  2.37887  2.77519  2.98518  4.58477  3.61503
          0.01795  4.42516  5.14750  0.61958  0.77255  0.48576  0.95510
    235   2.71533  5.12060  2.46258  2.11633  4.42799  2.85686  3.69272  3.88724  2.46674  2.75213  4.18607  2.95076  2.94626  2.80996  2.95731  2.07834  2.95206  3.49375  5.58894  4.19916    246 s - - -
          2.68618  4.42225  2.77519  2.73123  3.46354  2.40513  3.72494  3.29354  2.67741  2.69355  4.24690  2.90347  2.73739  3.18146  2.89801  2.37887  2.77519  2.98518  4.58477  3.61503
          0.01795  4.42516  5.14750  0.61958  0.77255  0.48576  0.95510
    236   2.71119  5.14199  2.92902  2.41300  4.47449  2.86788  3.67712  3.93894  2.11464  3.44666  4.20763  2.51228  3.87597  2.10543  2.88912  2.33844  2.51598  3.53051  5.60036  4.21131    247 q - - -
          2.68618  4.42225  2.77519  2.73123  3.46354  2.40513  3.72494  3.29354  2.67741  2.69355  4.24690  2.90347  2.73739  3.18146  2.89801  2.37887  2.77519  2.98518  4.58477  3.61503
          0.01795  4.42516  5.14750  0.61958  0.77255  0.48576  0.95510
    237   3.00927  5.51188  1.25593  2.34995  4.92252  2.52407  3.93392  4.43654  2.88814  3.92775  4.73734  2.26381  4.01142  3.08391  3.45840  2.33895  3.30205  3.98094  6.08324  4.60563    248 d - - -
          2.68618  4.42225  2.77519  2.73123  3.46354  2.40513  3.72494  3.29354  2.67741  2.69355  4.24690  2.90347  2.73739  3.18146  2.89801  2.37887  2.77519  2.98518  4.58477  3.61503
          0.11874  4.42516  2.30266  0.61958  0.77255  0.48576  0.95510
    238   2.07446  4.48664  3.39051  2.91702  4.00041  2.05658  3.99637  3.36629  2.90946  2.38160  3.91806  3.29449  2.25974  3.23606  3.29596  2.70054  2.89463  3.03405  5.37166  4.11210    249 g - - -
          2.68618  4.42225  2.77519  2.73123  3.46354  2.40513  3.72494  3.29354  2.67741  2.69355  4.24690  2.90347  2.73739  3.18146  2.89801  2.37887  2.77519  2.98518  4.58477  3.61503
          0.01983  4.32624  5.04859  0.61958  0.77255  0.40758  1.09439
    239   2.61768  4.68488  3.19906  2.85555  4.46906  3.32626  4.08957  3.90062  2.95367  3.52721  4.34278  1.97048  3.94840  3.27922  3.36809  2.14481  1.40293  3.44545  5.74601  4.44536    250 t - - -
          2.68618  4.42225  2.77519  2.73123  3.46354  2.40513  3.72494  3.29354  2.67741  2.69355  4.24690  2.90347  2.73739  3.18146  2.89801  2.37887  2.77519  2.98518  4.58477  3.61503
          0.01795  4.42516  5.14750  0.61958  0.77255  0.48576  0.95510
    240   2.60865  4.68266  3.23904  2.74589  4.20220  2.18599  3.91464  3.61151  2.76200  3.24416  4.06566  2.15533  3.91968  3.09505  3.19756  2.25094  2.38020  2.50924  5.49998  4.19860    251 n - - -
          2.68618  4.42225  2.77519  2.73123  3.46354  2.40513  3.72494  3.29354  2.67741  2.69355  4.24690  2.90347  2.73739  3.18146  2.89801  2.37887  2.77519  2.98518  4.58477  3.61503
          0.33966  4.42516  1.28729  0.61958  0.77255  0.48576  0.95510
    241   2.59543  4.39192  3.35643  2.82224  2.69449  2.68747  3.80301  2.90597  2.77774  2.60450  3.51217  3.24495  3.92758  2.47160  3.14674  2.78131  2.84176  2.28871  4.95494  3.67828    252 v - - -
          2.68624  4.42231  2.77526  2.73129  3.46360  2.40494  3.72501  3.29360  2.67747  2.69361  4.24696  2.90353  2.73717  3.18152  2.89807  2.37893  2.77491  2.98524  4.58483  3.61509
          0.75824  0.94686  1.94104  0.15667  1.93091  0.45938  0.99880
    242   2.68342  4.41233  3.52223  2.96653  3.49076  3.64575  3.89917  2.33769  2.86826  1.85276  3.43229  3.37625  2.88646  2.57167  3.20743  2.90428  2.91722  2.61306  4.98698  3.75491    254 l - - -
          2.68618  4.42225  2.77519  2.73123  3.46354  2.40513  3.72494  3.29354  2.67741  2.69355  4.24690  2.90347  2.73739  3.18146  2.89801  2.37887  2.77519  2.98518  4.58477  3.61503
          0.02215  4.21677  4.93911  0.61958  0.77255  0.74699  0.64206
    243   1.88278  4.28704  3.61064  3.17806  4.11392  1.78064  4.18456  3.46637  3.16971  3.19081  4.04030  3.39851  3.83548  3.46146  3.50935  2.03402  2.80926  2.22654  5.49554  4.27385    255 g - - -
          2.68618  4.42225  2.77519  2.73123  3.46354  2.40513  3.72494  3.29354  2.67741  2.69355  4.24690  2.90347  2.73739  3.18146  2.89801  2.37887  2.77519  2.98518  4.58477  3.61503
          0.02215  4.21677  4.93911  0.61958  0.77255  0.74699  0.64206
    244   2.67256  4.85128  2.39178  2.45875  2.48060  2.70556  3.69998  3.50816  2.17595  3.11936  3.94712  2.98084  3.86791  2.86661  2.99372  2.70561  2.91331  3.19023  5.35241  4.00462    256 k - - -
          2.68618  4.42225  2.77519  2.73123  3.46354  2.40513  3.72494  3.29354  2.67741  2.69355  4.24690  2.90347  2.73739  3.18146  2.89801  2.37887  2.77519  2.98518  4.58477  3.61503
          0.14458  4.21677  2.12136  0.61958  0.77255  0.53999  0.87407
    245   2.20942  4.75581  2.11603  2.52863  4.05588  3.42539  3.74889  3.38033  2.59069  2.49993  3.91649  3.03212  3.87363  2.92124  3.04572  2.69935  2.39880  3.07466  5.36505  4.04182    257 d - - -
          2.68618  4.42225  2.77519  2.73123  3.46354  2.40513  3.72494  3.29354  2.67741  2.69355  4.24690  2.90347  2.73739  3.18146  2.89801  2.37887  2.77519  2.98518  4.58477  3.61503
          0.13014  4.21387  2.23272  0.61958  0.77255  0.53795  0.87694
    246   2.02950  4.58378  3.13423  2.72193  4.30891  3.24243  3.93054  3.73034  2.78395  3.35326  4.16305  1.90702  3.83269  3.10980  3.21212  2.08071  2.24396  3.29372  5.58257  4.28094    258 n - - -
          2.68618  4.42225  2.77519  2.73123  3.46354  2.40513  3.72494  3.29354  2.67741  2.69355  4.24690  2.90347  2.73739  3.18146  2.89801  2.37887  2.77519  2.98518  4.58477  3.61503
          0.02193  4.22676  4.94911  0.61958  0.77255  0.73697  0.65117
    247   2.63921  4.84978  2.84603  2.05292  4.35103  2.08011  3.79668  3.78751  2.63149  3.37148  4.17779  2.99159  3.85457  2.95165  3.09792  2.17967  2.34441  3.38874  5.58441  4.23417    259 e - - -
          2.68618  4.42225  2.77519  2.73123  3.46354  2.40513  3.72494  3.29354  2.67741  2.69355  4.24690  2.90347  2.73739  3.18146  2.89801  2.37887  2.77519  2.98518  4.58477  3.61503
          0.02193  4.22676  4.94911  0.61958  0.77255  0.73697  0.65117
    248   2.41799  4.34461  3.56058  3.30454  4.42855  2.10368  4.38190  3.78607  3.35843  3.52346  4.38079  3.47186  3.86916  3.66616  3.65569  2.59921  1.02667  3.28336  5.77004  4.57032    260 t - - -
          2.68618  4.42225  2.77519  2.73123  3.46354  2.40513  3.72494  3.29354  2.67741  2.69355  4.24690  2.90347  2.73739  3.18146  2.89801  2.37887  2.77519  2.98518  4.58477  3.61503
          0.02193  4.22676  4.94911  0.61958  0.77255  0.73697  0.65117
    249   2.29668  4.44113  4.51237  3.96744  3.36368  4.19310  4.60143  1.78159  3.83746  1.23197  3.22042  4.20701  4.52747  4.06824  4.02795  3.52655  3.27178  2.07799  5.19052  4.03428    261 l - - -
          2.68618  4.42225  2.77519  2.73123  3.46354  2.40513  3.72494  3.29354  2.67741  2.69355  4.24690  2.90347  2.73739  3.18146  2.89801  2.37887  2.77519  2.98518  4.58477  3.61503
          0.02193  4.22676  4.94911  0.61958  0.77255  0.73697  0.65117
    250   2.66718  4.95902  2.91089  2.11378  4.23074  3.43732  3.65404  3.66105  2.41835  2.62320  4.02961  2.46898  3.84680  2.37789  2.87583  2.67182  2.42286  3.31022  5.43900  4.08405    262 e - - -
          2.68618  4.42225  2.77519  2.73123  3.46354  2.40513  3.72494  3.29354  2.67741  2.69355  4.24690  2.90347  2.73739  3.18146  2.89801  2.37887  2.77519  2.98518  4.58477  3.61503
          0.02193  4.22676  4.94911  0.61958  0.77255  0.73697  0.65117
    251   2.10734  4.46239  4.14360  3.75171  1.20138  3.75073  4.16410  2.77682  3.67803  2.39789  3.57722  3.88527  4.28214  3.90479  3.87612  3.16001  3.20398  2.64332  4.66898  3.15583    263 f - - -
          2.68618  4.42225  2.77519  2.73123  3.46354  2.40513  3.72494  3.29354  2.67741  2.69355  4.24690  2.90347  2.73739  3.18146  2.89801  2.37887  2.77519  2.98518  4.58477  3.61503
          0.02193  4.22676  4.94911  0.61958  0.77255  0.54723  0.86405
    252   2.81765  5.31355  1.88624  2.31969  4.64470  3.40918  3.73936  4.13215  2.12947  3.62464  4.40046  2.35475  3.89734  2.86335  3.07374  1.97090  3.06843  3.70604  5.77304  4.34239    264 d - - -
          2.68618  4.42225  2.77519  2.73123  3.46354  2.40513  3.72494  3.29354  2.67741  2.69355  4.24690  2.90347  2.73739  3.18146  2.89801  2.37887  2.77519  2.98518  4.58477  3.61503
          0.01994  4.32096  5.04331  0.61958  0.77255  0.63162  0.75871
    253   2.29698  4.87744  2.47442  2.48298  4.15743  3.45363  3.71308  3.56734  2.52296  2.59917  3.98849  2.52029  3.87548  2.86348  2.99040  2.69463  2.17029  3.23323  5.41573  4.07375    265 t - - -
          2.68618  4.42225  2.77519  2.73123  3.46354  2.40513  3.72494  3.29354  2.67741  2.69355  4.24690  2.90347  2.73739  3.18146  2.89801  2.37887  2.77519  2.98518  4.58477  3.61503
          0.01994  4.32096  5.04331  0.61958  0.77255  0.63162  0.75871
    254   2.89096  5.29900  2.02689  2.34927  4.70239  3.38135  3.86043  4.18272  2.77032  3.71892  4.53208  1.38962  3.94640  3.01193  3.30141  2.84374  2.46688  3.76061  5.89064  4.45383    266 n - - -
          2.68618  4.42225  2.77519  2.73123  3.46354  2.40513  3.72494  3.29354  2.67741  2.69355  4.24690  2.90347  2.73739  3.18146  2.89801  2.37887  2.77519  2.98518  4.58477  3.61503
          0.01994  4.32096  5.04331  0.61958  0.77255  0.63162  0.75871
    255   3.31970  5.02640  4.08260  4.04888  5.13721  0.28330  5.11678  4.87043  4.28939  4.45714  5.45307  4.24931  4.42867  4.57882  4.45326  3.50789  3.83456  4.31149  6.08965  5.26227    267 G - - -
          2.68618  4.42225  2.77519  2.73123  3.46354  2.40513  3.72494  3.29354  2.67741  2.69355  4.24690  2.90347  2.73739  3.18146  2.89801  2.37887  2.77519  2.98518  4.58477  3.61503
          0.12634  4.32096  2.25000  0.61958  0.77255  0.63162  0.75871
    256   2.66795  4.95436  2.86772  2.43456  4.34127  3.38917  3.70411  3.78438  2.47014  3.34093  4.13646  2.40569  3.85008  2.02964  2.92123  2.21781  2.39993  3.40064  5.53106  4.17246    268 q - - -
          2.68618  4.42225  2.77519  2.73123  3.46354  2.40513  3.72494  3.29354  2.67741  2.69355  4.24690  2.90347  2.73739  3.18146  2.89801  2.37887  2.77519  2.98518  4.58477  3.61503
          0.02215  4.21677  4.93911  0.61958  0.77255  0.74699  0.64206
    257   2.68326  4.23664  3.88315  3.31726  3.23884  3.73369  4.00689  2.57779  3.21587  1.72749  3.28095  3.61580  2.89141  3.48581  3.47156  3.01404  2.91945  2.04313  4.78866  2.77123    269 l - - -
          2.68618  4.42225  2.77519  2.73123  3.46354  2.40513  3.72494  3.29354  2.67741  2.69355  4.24690  2.90347  2.73739  3.18146  2.89801  2.37887  2.77519  2.98518  4.58477  3.61503
          0.02215  4.21677  4.93911  0.61958  0.77255  0.53999  0.87407
    258   2.67917  4.97702  2.39584  2.43547  4.31381  2.70000  3.71498  3.75008  2.51745  3.32017  4.11386  2.17136  3.86681  2.85051  2.99947  2.68542  2.44335  2.70323  5.52664  4.15977    270 n - - -
          2.68618  4.42225  2.77519  2.73123  3.46354  2.40513  3.72494  3.29354  2.67741  2.69355  4.24690  2.90347  2.73739  3.18146  2.89801  2.37887  2.77519  2.98518  4.58477  3.61503
          0.11612  4.32096  2.33981  0.61958  0.77255  0.63162  0.75871
    259   2.67924  4.97344  2.38582  2.40050  4.24947  3.41812  3.67751  3.68961  2.47354  2.63332  4.06484  2.93477  3.85072  2.35210  2.94656  1.97399  2.92089  3.33526  5.47134  4.10560    271 s - - -
          2.68618  4.42225  2.77519  2.73123  3.46354  2.40513  3.72494  3.29354  2.67741  2.69355  4.24690  2.90347  2.73739  3.18146  2.89801  2.37887  2.77519  2.98518  4.58477  3.61503
          0.02193  4.22676  4.94911  0.61958  0.77255  0.73697  0.65117
    260   2.68278  4.55753  3.30296  2.81057  3.80312  2.21132  3.85153  2.05098  2.19970  2.82782  3.72802  3.24586  3.97292  3.09603  3.01871  2.83258  2.94078  2.81949  5.18552  3.92720    272 i - - -
          2.68618  4.42225  2.77519  2.73123  3.46354  2.40513  3.72494  3.29354  2.67741  2.69355  4.24690  2.90347  2.73739  3.18146  2.89801  2.37887  2.77519  2.98518  4.58477  3.61503
          0.02193  4.22676  4.94911  0.61958  0.77255  0.73697  0.65117
    261   1.78211  4.28990  3.56534  3.26692  4.53042  2.10614  4.36126  3.96819  3.34784  3.63329  4.43411  3.41692  3.80153  3.61651  3.67775  1.20421  2.82074  3.36241  5.84962  4.63942    273 s - - -
          2.68618  4.42225  2.77519  2.73123  3.46354  2.40513  3.72494  3.29354  2.67741  2.69355  4.24690  2.90347  2.73739  3.18146  2.89801  2.37887  2.77519  2.98518  4.58477  3.61503
          0.02193  4.22676  4.94911  0.61958  0.77255  0.73697  0.65117
    262   2.64453  4.83765  2.40415  2.46924  4.14232  2.65668  3.71488  3.55910  2.53940  3.16571  2.93255  2.98534  2.39571  2.87202  3.00541  2.67940  2.89993  3.22212  5.40943  4.06945    274 p - - -
          2.68618  4.42225  2.77519  2.73123  3.46354  2.40513  3.72494  3.29354  2.67741  2.69355  4.24690  2.90347  2.73739  3.18146  2.89801  2.37887  2.77519  2.98518  4.58477  3.61503
          0.02193  4.22676  4.94911  0.61958  0.77255  0.73697  0.65117
    263   1.94435  4.23031  4.28913  3.71059  2.50409  3.92007  4.24136  1.98090  3.59046  2.05167  2.45581  3.91824  4.26790  3.79564  3.76235  3.21989  3.02072  2.23447  4.86098  3.67820    275 a - - -
          2.68618  4.42225  2.77519  2.73123  3.46354  2.40513  3.72494  3.29354  2.67741  2.69355  4.24690  2.90347  2.73739  3.18146  2.89801  2.37887  2.77519  2.98518  4.58477  3.61503
          0.02193  4.22676  4.94911  0.61958  0.77255  0.73697  0.65117
    264   2.16981  4.50115  3.28736  2.78320  3.82714  3.43576  3.85944  3.14410  2.75546  2.32684  3.74694  2.53578  3.91053  3.09772  3.14800  2.72855  1.97963  2.86494  5.21082  3.94345    276 t - - -
          2.68618  4.42225  2.77519  2.73123  3.46354  2.40513  3.72494  3.29354  2.67741  2.69355  4.24690  2.90347  2.73739  3.18146  2.89801  2.37887  2.77519  2.98518  4.58477  3.61503
          0.02193  4.22676  4.94911  0.61958  0.77255  0.73697  0.65117
    265   2.76832  4.93996  2.93975  2.52699  4.12867  3.48337  3.73334  3.60597  2.46707  2.49820  4.05070  1.76416  3.92768  2.33213  2.85853  2.79449  3.01031  3.29498  5.39835  4.04756    277 n - - -
          2.68618  4.42225  2.77519  2.73123  3.46354  2.40513  3.72494  3.29354  2.67741  2.69355  4.24690  2.90347  2.73739  3.18146  2.89801  2.37887  2.77519  2.98518  4.58477  3.61503
          0.02193  4.22676  4.94911  0.61958  0.77255  0.73697  0.65117
    266   2.16127  4.23840  3.99340  3.45323  3.49186  3.69583  4.19500  1.72272  3.36861  2.46209  3.44574  3.71131  4.14650  3.63838  3.62747  2.38244  2.94764  1.87304  5.03660  3.82905    278 i - - -
          2.68618  4.42225  2.77519  2.73123  3.46354  2.40513  3.72494  3.29354  2.67741  2.69355  4.24690  2.90347  2.73739  3.18146  2.89801  2.37887  2.77519  2.98518  4.58477  3.61503
          0.02193  4.22676  4.94911  0.61958  0.77255  0.73697  0.65117
    267   2.23428  4.40606  3.38867  2.83972  3.57282  3.53462  3.82626  2.95188  2.79976  2.26135  3.53949  3.26324  2.91422  3.11971  3.17454  2.35996  2.85078  2.71028  4.99877  2.82670    279 a - - -
          2.68618  4.42225  2.77519  2.73123  3.46354  2.40513  3.72494  3.29354  2.67741  2.69355  4.24690  2.90347  2.73739  3.18146  2.89801  2.37887  2.77519  2.98518  4.58477  3.61503
          0.02193  4.22676  4.94911  0.61958  0.77255  0.73697  0.65117
    268   2.62618  4.68902  2.45837  2.57409  3.97942  2.69678  3.76357  2.61756  2.62386  3.01197  3.85940  3.06568  3.88040  2.95163  3.06907  2.70572  2.06282  3.02881  5.30736  3.99944    280 t - - -
          2.68618  4.42225  2.77519  2.73123  3.46354  2.40513  3.72494  3.29354  2.67741  2.69355  4.24690  2.90347  2.73739  3.18146  2.89801  2.37887  2.77519  2.98518  4.58477  3.61503
          0.02193  4.22676  4.94911  0.61958  0.77255  0.73697  0.65117
    269   2.60276  4.33499  3.51459  2.96135  3.51851  2.76577  3.88807  2.36793  2.90836  2.19346  3.47877  3.35151  2.88626  3.21745  3.25629  2.82786  2.36611  2.59736  4.96939  3.73620    281 l - - -
          2.68618  4.42225  2.77519  2.73123  3.46354  2.40513  3.72494  3.29354  2.67741  2.69355  4.24690  2.90347  2.73739  3.18146  2.89801  2.37887  2.77519  2.98518  4.58477  3.61503
          0.02193  4.22676  4.94911  0.61958  0.77255  0.73697  0.65117
    270   2.22039  4.68462  2.45531  2.57435  2.87404  3.42208  3.76034  3.37410  2.62744  3.02340  3.86646  3.06332  3.87391  2.95176  3.07417  1.97122  2.88266  3.06599  5.29274  3.97430    282 s - - -
          2.68618  4.42225  2.77519  2.73123  3.46354  2.40513  3.72494  3.29354  2.67741  2.69355  4.24690  2.90347  2.73739  3.18146  2.89801  2.37887  2.77519  2.98518  4.58477  3.61503
          0.02193  4.22676  4.94911  0.61958  0.77255  0.73697  0.65117
    271   2.62790  4.41656  3.39014  2.86370  2.74895  2.72076  3.84087  2.42786  2.83782  2.64880  3.54836  2.21269  3.96403  3.15241  3.20957  2.81755  2.87542  2.69259  4.97274  3.68641    283 n - - -
          2.68618  4.42225  2.77519  2.73123  3.46354  2.40513  3.72494  3.29354  2.67741  2.69355  4.24690  2.90347  2.73739  3.18146  2.89801  2.37887  2.77519  2.98518  4.58477  3.61503
          0.02193  4.22676  4.94911  0.61958  0.77255  0.73697  0.65117
    272   2.54664  4.56590  3.17753  2.71883  4.05772  2.52813  3.87376  3.42528  2.74199  3.10379  3.94599  2.02150  3.86520  3.07544  3.15985  2.65765  2.30420  2.39244  5.38689  4.09877    284 n - - -
          2.68618  4.42225  2.77519  2.73123  3.46354  2.40513  3.72494  3.29354  2.67741  2.69355  4.24690  2.90347  2.73739  3.18146  2.89801  2.37887  2.77519  2.98518  4.58477  3.61503
          0.02193  4.22676  4.94911  0.61958  0.77255  0.73697  0.65117
    273   1.97655  4.36921  3.51071  3.10417  3.95270  1.57810  4.12360  3.22207  3.08463  2.22237  3.90625  3.39613  3.91515  3.41152  3.41824  2.68864  2.88720  2.90567  5.37848  4.13653    285 g - - -
          2.68618  4.42225  2.77519  2.73123  3.46354  2.40513  3.72494  3.29354  2.67741  2.69355  4.24690  2.90347  2.73739  3.18146  2.89801  2.37887  2.77519  2.98518  4.58477  3.61503
          0.02193  4.22676  4.94911  0.61958  0.77255  0.54723  0.86405
    274   2.08278  4.40429  3.53188  3.04020  3.90130  2.09711  4.04922  3.21724  3.00788  2.33255  3.83509  3.37492  3.93574  3.32522  3.36818  2.71634  1.89309  2.90819  5.30698  4.06738    286 t - - -
          2.68618  4.42225  2.77519  2.73123  3.46354  2.40513  3.72494  3.29354  2.67741  2.69355  4.24690  2.90347  2.73739  3.18146  2.89801  2.37887  2.77519  2.98518  4.58477  3.61503
          0.01994  4.32096  5.04331  0.61958  0.77255  0.63162  0.75871
    275   2.25907  4.96412  2.90260  2.12067  4.33124  3.41543  3.72355  3.77216  2.51906  3.33636  4.12801  2.44064  3.86655  2.85870  2.99526  2.27502  2.14387  3.39221  5.53823  4.17398    287 e - - -
          2.68618  4.42225  2.77519  2.73123  3.46354  2.40513  3.72494  3.29354  2.67741  2.69355  4.24690  2.90347  2.73739  3.18146  2.89801  2.37887  2.77519  2.98518  4.58477  3.61503
          0.01994  4.32096  5.04331  0.61958  0.77255  0.63162  0.75871
    276   2.95057  5.44463  1.66872  2.30299  4.80618  3.38379  3.86128  4.31694  2.79343  3.81746  4.62804  1.88045  2.13319  3.01016  3.34878  2.87547  3.23271  3.88021  5.97139  4.50564    288 d - - -
          2.68618  4.42225  2.77519  2.73123  3.46354  2.40513  3.72494  3.29354  2.67741  2.69355  4.24690  2.90347  2.73739  3.18146  2.89801  2.37887  2.77519  2.98518  4.58477  3.61503
          0.01994  4.32096  5.04331  0.61958  0.77255  0.63162  0.75871
    277   2.22630  4.69017  3.14892  2.63446  4.05000  2.26201  3.79638  3.44864  2.63207  3.08671  3.91883  3.10993  2.95962  2.44877  3.06811  2.69584  2.89098  2.51891  5.35746  4.05345    289 a - - -
          2.68618  4.42225  2.77519  2.73123  3.46354  2.40513  3.72494  3.29354  2.67741  2.69355  4.24690  2.90347  2.73739  3.18146  2.89801  2.37887  2.77519  2.98518  4.58477  3.61503
          0.11612  4.32096  2.33981  0.61958  0.77255  0.63162  0.75871
    278   1.97646  4.26051  3.72687  3.25209  3.83854  2.38128  4.16312  3.03486  3.20912  2.88713  3.78572  3.48067  3.91569  3.49683  3.52145  2.67940  2.19585  1.73967  5.28398  4.07074    290 v - - -
          2.68618  4.42225  2.77519  2.73123  3.46354  2.40513  3.72494  3.29354  2.67741  2.69355  4.24690  2.90347  2.73739  3.18146  2.89801  2.37887  2.77519  2.98518  4.58477  3.61503
          0.02193  4.22676  4.94911  0.61958  0.77255  0.73697  0.65117
    279   2.63222  4.43540  3.35909  2.36441  2.79583  3.56354  3.82336  2.43557  2.79415  2.63872  3.53887  3.25806  3.95806  3.11344  3.17467  2.05732  2.86978  2.68707  5.00175  3.73569    291 s - - -
          2.68618  4.42225  2.77519  2.73123  3.46354  2.40513  3.72494  3.29354  2.67741  2.69355  4.24690  2.90347  2.73739  3.18146  2.89801  2.37887  2.77519  2.98518  4.58477  3.61503
          0.02193  4.22676  4.94911  0.61958  0.77255  0.73697  0.65117
    280   2.60345  4.46215  3.34115  2.81886  3.70194  3.49089  3.85281  3.02170  2.78143  2.27756  3.64950  2.58421  3.93499  3.11716  3.16394  1.98873  2.87143  2.28835  5.11328  3.84818    292 s - - -
          2.68618  4.42225  2.77519  2.73123  3.46354  2.40513  3.72494  3.29354  2.67741  2.69355  4.24690  2.90347  2.73739  3.18146  2.89801  2.37887  2.77519  2.98518  4.58477  3.61503
          0.02193  4.22676  4.94911  0.61958  0.77255  0.73697  0.65117
    281   2.62680  4.45485  2.66568  2.78920  3.61435  2.78151  3.81285  2.92434  2.76328  2.28003  2.80738  3.23554  3.94782  3.08316  3.15529  2.79874  2.86258  2.29957  5.03814  3.78185    293 l - - -
          2.68618  4.42225  2.77519  2.73123  3.46354  2.40513  3.72494  3.29354  2.67741  2.69355  4.24690  2.90347  2.73739  3.18146  2.89801  2.37887  2.77519  2.98518  4.58477  3.61503
          0.02193  4.22676  4.94911  0.61958  0.77255  0.73697  0.65117
    282   2.67973  5.06343  2.36017  2.04415  4.34844  3.40645  3.65074  3.80760  2.43924  3.34659  4.12822  2.43559  3.83394  2.77549  2.92927  2.27993  2.91697  3.42627  3.25290  4.14054    294 e - - -
          2.68618  4.42225  2.77519  2.73123  3.46354  2.40513  3.72494  3.29354  2.67741  2.69355  4.24690  2.90347  2.73739  3.18146  2.89801  2.37887  2.77519  2.98518  4.58477  3.61503
          0.02193  4.22676  4.94911  0.61958  0.77255  0.73697  0.65117
    283   2.65526  4.26051  3.73910  3.16940  2.65750  3.68594  3.96049  2.63856  3.09059  2.03538  3.31626  3.51353  4.05910  2.65081  3.38476  2.95163  2.37884  2.11197  4.85193  3.63325    295 l - - -
          2.68618  4.42225  2.77519  2.73123  3.46354  2.40513  3.72494  3.29354  2.67741  2.69355  4.24690  2.90347  2.73739  3.18146  2.89801  2.37887  2.77519  2.98518  4.58477  3.61503
          0.27769  4.22676  1.47900  0.61958  0.77255  0.54723  0.86405
    284   2.84458  5.13956  2.62722  2.39240  4.44347  3.37346  3.74453  3.98746  2.47114  3.51135  4.35661  1.78524  3.90267  1.81785  2.86100  2.81867  3.11353  3.60810  5.61701  4.23319    296 n - - -
          2.68618  4.42225  2.77519  2.73123  3.46354  2.40513  3.72494  3.29354  2.67741  2.69355  4.24690  2.90347  2.73739  3.18146  2.89801  2.37887  2.77519  2.98518  4.58477  3.61503
          0.02501  4.09665  4.81900  0.61958  0.77255  0.85342  0.55505
    285   2.61844  4.62232  2.43007  2.58330  3.76456  3.43652  3.72586  3.23596  2.61174  2.89386  3.76149  3.06632  3.87077  2.94802  3.03667  2.71189  2.03391  2.95669  3.13309  3.80620    297 t - - -
          2.68618  4.42225  2.77519  2.73123  3.46354  2.40513  3.72494  3.29354  2.67741  2.69355  4.24690  2.90347  2.73739  3.18146  2.89801  2.37887  2.77519  2.98518  4.58477  3.61503
          0.02501  4.09665  4.81900  0.61958  0.77255  0.85342  0.55505
    286   1.99812  4.35371  3.39498  2.96342  3.80471  3.35206  3.99979  2.90423  2.95341  2.82228  3.74414  2.43970  3.90717  3.28182  3.30618  2.71227  2.85628  1.76260  5.24439  3.99276    298 v - - -
          2.68618  4.42225  2.77519  2.73123  3.46354  2.40513  3.72494  3.29354  2.67741  2.69355  4.24690  2.90347  2.73739  3.18146  2.89801  2.37887  2.77519  2.98518  4.58477  3.61503
          0.02501  4.09665  4.81900  0.61958  0.77255  0.85342  0.55505
    287   2.60210  4.36502  3.44523  2.91286  3.57138  3.53713  3.88443  2.73461  2.85017  2.16857  3.51805  2.56059  3.96282  3.18477  3.20528  2.81635  2.38147  2.09778  5.03124  3.78433    299 v - - -
          2.68618  4.42225  2.77519  2.73123  3.46354  2.40513  3.72494  3.29354  2.67741  2.69355  4.24690  2.90347  2.73739  3.18146  2.89801  2.37887  2.77519  2.98518  4.58477  3.61503
          0.02501  4.09665  4.81900  0.61958  0.77255  0.85342  0.55505
    288   2.76618  4.48393  3.53800  3.00591  3.14885  3.68852  3.80544  2.88573  2.83229  1.75389  3.47638  3.39342  4.06525  2.44410  3.14069  2.96606  2.99509  2.72193  4.70519  2.51047    300 l - - -
          2.68618  4.42225  2.77519  2.73123  3.46354  2.40513  3.72494  3.29354  2.67741  2.69355  4.24690  2.90347  2.73739  3.18146  2.89801  2.37887  2.77519  2.98518  4.58477  3.61503
          0.02501  4.09665  4.81900  0.61958  0.77255  0.85342  0.55505
    289   2.76171  4.83745  2.93615  2.66601  4.44919  1.40765  3.89768  3.89049  1.90115  3.47860  4.33870  3.12041  3.92387  3.08513  2.91393  2.81961  3.09323  3.49509  5.60749  4.34530    301 g - - -
          2.68618  4.42225  2.77519  2.73123  3.46354  2.40513  3.72494  3.29354  2.67741  2.69355  4.24690  2.90347  2.73739  3.18146  2.89801  2.37887  2.77519  2.98518  4.58477  3.61503
          0.02501  4.09665  4.81900  0.61958  0.77255  0.85342  0.55505
    290   2.45685  4.36746  3.30961  2.90389  3.90477  1.90550  3.97105  3.28613  2.89796  2.22151  3.87363  3.24711  3.83706  3.23630  3.25392  2.05576  2.82632  2.94932  5.29748  4.02948    302 g - - -
          2.68618  4.42225  2.77519  2.73123  3.46354  2.40513  3.72494  3.29354  2.67741  2.69355  4.24690  2.90347  2.73739  3.18146  2.89801  2.37887  2.77519  2.98518  4.58477  3.61503
          0.02501  4.09665  4.81900  0.61958  0.77255  0.85342  0.55505
    291   2.74080  5.11500  2.75107  2.35945  4.45619  2.56587  3.64284  3.90385  1.95875  3.41500  4.20964  2.33832  3.84765  2.30277  2.74941  2.71195  2.97762  3.51652  5.56491  4.20240    303 k - - -
          2.68643  4.42250  2.77545  2.73148  3.46379  2.40489  3.72520  3.29268  2.67766  2.69319  4.24715  2.90337  2.73765  3.18171  2.89826  2.37844  2.77509  2.98500  4.58502  3.61528
          0.51301  0.93335  4.81900  1.27443  0.32793  0.85342  0.55505
    292   2.64100  4.84856  2.33725  2.40065  4.10725  2.61556  3.68648  3.57234  2.53545  3.17182  3.99379  2.92497  3.82653  2.85096  3.01022  2.19774  2.89785  3.23326  5.38716  2.83726    308 s - - -
          2.68618  4.42225  2.77519  2.73123  3.46354  2.40513  3.72494  3.29354  2.67741  2.69355  4.24690  2.90347  2.73739  3.18146  2.89801  2.37887  2.77519  2.98518  4.58477  3.61503
          0.02501  4.09665  4.81900  0.61958  0.77255  0.30979  1.32276
    293   2.66275  4.53623  3.38432  2.87958  3.81011  3.53266  3.92648  3.17001  2.85071  1.82734  3.74897  2.58423  3.99272  3.18679  3.23297  2.35075  2.08270  2.90206  5.20870  3.94884    309 l - - -
          2.68618  4.42225  2.77519  2.73123  3.46354  2.40513  3.72494  3.29354  2.67741  2.69355  4.24690  2.90347  2.73739  3.18146  2.89801  2.37887  2.77519  2.98518  4.58477  3.61503
          0.01795  4.42516  5.14750  0.61958  0.77255  0.48576  0.95510
    294   2.69246  5.12411  2.51280  2.40462  4.44159  3.46561  3.66254  3.90541  2.14056  3.41741  4.17694  2.53353  3.86431  2.77134  2.47088  2.11689  2.92434  2.81547  5.57557  4.18547    310 s - - -
          2.68618  4.42225  2.77519  2.73123  3.46354  2.40513  3.72494  3.29354  2.67741  2.69355  4.24690  2.90347  2.73739  3.18146  2.89801  2.37887  2.77519  2.98518  4.58477  3.61503
          0.01795  4.42516  5.14750  0.61958  0.77255  0.48576  0.95510
    295   2.67263  4.70523  2.63302  2.64130  3.92059  2.90166  3.77742  2.72055  2.63458  2.48655  3.80845  3.13320  3.93523  2.97197  3.07328  2.10573  2.49098  3.02146  5.25901  3.96146    311 s - - -
          2.68618  4.42225  2.77519  2.73123  3.46354  2.40513  3.72494  3.29354  2.67741  2.69355  4.24690  2.90347  2.73739  3.18146  2.89801  2.37887  2.77519  2.98518  4.58477  3.61503
          0.01795  4.42516  5.14750  0.61958  0.77255  0.48576  0.95510
    296   2.71538  4.40306  3.63346  2.51131  3.52582  3.70677  3.95768  1.84383  2.48815  2.23677  2.78129  3.45757  4.08141  3.29932  3.30287  2.96001  2.94608  2.59469  4.99774  3.77196    312 i - - -
          2.68618  4.42225  2.77519  2.73123  3.46354  2.40513  3.72494  3.29354  2.67741  2.69355  4.24690  2.90347  2.73739  3.18146  2.89801  2.37887  2.77519  2.98518  4.58477  3.61503
          0.01795  4.42516  5.14750  0.61958  0.77255  0.48576  0.95510
    297   2.70118  4.78825  3.14634  2.62278  4.01151  3.52742  3.77667  3.44026  2.59163  3.07086  3.90904  3.11837  3.94120  2.17329  3.01988  2.37262  1.92846  3.13845  5.32395  2.95534    313 t - - -
          2.68618  4.42225  2.77519  2.73123  3.46354  2.40513  3.72494  3.29354  2.67741  2.69355  4.24690  2.90347  2.73739  3.18146  2.89801  2.37887  2.77519  2.98518  4.58477  3.61503
          0.01795  4.42516  5.14750  0.61958  0.77255  0.48576  0.95510
    298   2.34854  4.91271  3.05232  2.56741  4.23753  3.49357  3.77925  3.63791  2.55353  3.24928  4.06915  2.49625  3.93243  1.66982  2.99021  2.75589  2.97450  2.65360  5.48393  4.15090    314 q - - -
          2.68618  4.42225  2.77519  2.73123  3.46354  2.40513  3.72494  3.29354  2.67741  2.69355  4.24690  2.90347  2.73739  3.18146  2.89801  2.37887  2.77519  2.98518  4.58477  3.61503
          0.01795  4.42516  5.14750  0.61958  0.77255  0.48576  0.95510
    299   2.29212  4.16187  4.11713  3.53352  2.23795  3.77846  4.07199  2.20420  3.41733  2.34683  3.27426  2.89424  4.14824  3.64100  3.60560  3.06412  2.91282  2.09673  4.75584  2.85360    315 v - - -
          2.68618  4.42225  2.77519  2.73123  3.46354  2.40513  3.72494  3.29354  2.67741  2.69355  4.24690  2.90347  2.73739  3.18146  2.89801  2.37887  2.77519  2.98518  4.58477  3.61503
          0.01795  4.42516  5.14750  0.61958  0.77255  0.48576  0.95510
    300   2.19447  4.86561  2.44856  2.60200  4.46132  2.67439  3.87108  3.91105  2.68983  3.47913  4.26416  3.08825  3.90206  3.01394  3.16108  1.65500  2.40583  3.47526  5.67408  4.32297    316 s - - -
          2.68618  4.42225  2.77519  2.73123  3.46354  2.40513  3.72494  3.29354  2.67741  2.69355  4.24690  2.90347  2.73739  3.18146  2.89801  2.37887  2.77519  2.98518  4.58477  3.61503
          0.11574  4.42516  2.32974  0.61958  0.77255  0.48576  0.95510
    301   2.76051  5.14378  2.26495  2.38840  4.50607  1.93900  3.74456  3.96590  2.12577  3.49777  4.28421  2.93306  3.89268  2.87499  3.03828  2.73666  2.45298  3.56384  5.67287  4.27832    317 g - - -
          2.68618  4.42225  2.77519  2.73123  3.46354  2.40513  3.72494  3.29354  2.67741  2.69355  4.24690  2.90347  2.73739  3.18146  2.89801  2.37887  2.77519  2.98518  4.58477  3.61503
          0.01977  4.32919  5.05153  0.61958  0.77255  0.62136  0.77049
    302   2.18739  4.84802  2.35745  2.54281  4.41025  2.64931  3.81740  3.85857  2.63589  3.42666  4.21342  3.03608  3.86425  2.95965  3.10947  1.87288  2.37858  3.43171  5.62344  4.26945    318 s - - -
          2.68618  4.42225  2.77519  2.73123  3.46354  2.40513  3.72494  3.29354  2.67741  2.69355  4.24690  2.90347  2.73739  3.18146  2.89801  2.37887  2.77519  2.98518  4.58477  3.61503
          0.01977  4.32919  5.05153  0.61958  0.77255  0.40945  1.09069
    303   2.75332  5.14962  2.33978  2.42408  4.56469  2.64460  3.77276  4.03726  2.57987  3.55561  4.32737  2.13602  3.90697  2.89637  3.08066  1.99066  2.44970  3.61081  5.71954  4.31781    319 s - - -
          2.68618  4.42225  2.77519  2.73123  3.46354  2.40513  3.72494  3.29354  2.67741  2.69355  4.24690  2.90347  2.73739  3.18146  2.89801  2.37887  2.77519  2.98518  4.58477  3.61503
          0.01795  4.42516  5.14750  0.61958  0.77255  0.48576  0.95510
    304   2.63941  4.62188  3.27686  2.75970  2.91864  2.74083  3.87406  3.34289  2.76052  3.00504  3.85476  2.60087  3.94618  3.08906  3.18209  2.31012  1.84208  3.04122  5.30112  4.01645    320 t - - -
          2.68618  4.42225  2.77519  2.73123  3.46354  2.40513  3.72494  3.29354  2.67741  2.69355  4.24690  2.90347  2.73739  3.18146  2.89801  2.37887  2.77519  2.98518  4.58477  3.61503
          0.01795  4.42516  5.14750  0.61958  0.77255  0.48576  0.95510
    305   2.69337  4.18093  4.11877  3.53901  3.29788  3.79064  4.10907  1.93394  3.42478  2.36726  3.30220  3.76312  4.16602  3.65676  3.62180  2.51467  2.43436  1.82692  4.81510  2.82543    321 v - - -
          2.68618  4.42225  2.77519  2.73123  3.46354  2.40513  3.72494  3.29354  2.67741  2.69355  4.24690  2.90347  2.73739  3.18146  2.89801  2.37887  2.77519  2.98518  4.58477  3.61503
          0.01795  4.42516  5.14750  0.61958  0.77255  0.48576  0.95510
    306   2.68890  4.88182  3.07359  1.99947  3.11211  3.51188  3.71929  3.53265  1.96713  3.14034  3.95684  3.04575  3.90595  2.87155  2.96647  2.37364  2.92083  2.68923  5.38469  4.05155    322 k - - -
          2.68618  4.42225  2.77519  2.73123  3.46354  2.40513  3.72494  3.29354  2.67741  2.69355  4.24690  2.90347  2.73739  3.18146  2.89801  2.37887  2.77519  2.98518  4.58477  3.61503
          0.01795  4.42516  5.14750  0.61958  0.77255  0.48576  0.95510
    307   2.00108  4.21444  3.97768  3.40666  2.22293  2.88042  4.03814  2.67155  3.31246  2.41584  3.33820  3.66867  4.12410  3.55761  3.54543  3.02240  2.91934  2.17275  4.78872  2.78290    323 a - - -
          2.68618  4.42225  2.77519  2.73123  3.46354  2.40513  3.72494  3.29354  2.67741  2.69355  4.24690  2.90347  2.73739  3.18146  2.89801  2.37887  2.77519  2.98518  4.58477  3.61503
          0.01795  4.42516  5.14750  0.61958  0.77255  0.48576  0.95510
    308   2.30881  4.32195  3.74529  3.17544  3.45239  3.72062  4.00004  2.30516  3.10700  2.14617  3.42508  3.53249  4.09821  2.70188  3.41598  2.98204  2.15652  2.20524  4.93815  3.72070    324 l - - -
          2.68618  4.42225  2.77519  2.73123  3.46354  2.40513  3.72494  3.29354  2.67741  2.69355  4.24690  2.90347  2.73739  3.18146  2.89801  2.37887  2.77519  2.98518  4.58477  3.61503
          0.01795  4.42516  5.14750  0.61958  0.77255  0.48576  0.95510
    309   2.66376  4.52847  3.36951  2.81666  3.72157  2.81137  3.85462  2.56224  2.78826  2.35364  3.65552  2.67517  3.98069  3.11277  3.18600  2.44484  2.16749  2.83553  5.12194  3.86153    325 t - - -
          2.68618  4.42225  2.77519  2.73123  3.46354  2.40513  3.72494  3.29354  2.67741  2.69355  4.24690  2.90347  2.73739  3.18146  2.89801  2.37887  2.77519  2.98518  4.58477  3.61503
          0.01795  4.42516  5.14750  0.61958  0.77255  0.48576  0.95510
    310   2.71583  4.89647  3.07606  2.65261  4.42935  3.43503  3.88028  3.86262  2.63403  3.44223  4.25289  3.13130  3.94990  1.53891  3.04685  1.93908  2.42175  3.46270  5.64012  4.31115    326 q - - -
          2.68618  4.42225  2.77519  2.73123  3.46354  2.40513  3.72494  3.29354  2.67741  2.69355  4.24690  2.90347  2.73739  3.18146  2.89801  2.37887  2.77519  2.98518  4.58477  3.61503
          0.01795  4.42516  5.14750  0.61958  0.77255  0.48576  0.95510
    311   3.25847  5.85251  0.94021  2.33077  5.16903  3.44348  4.07259  4.76951  3.17309  4.24710  5.12619  1.75298  4.10961  3.25385  3.81535  3.12526  3.57520  4.30510  6.36047  4.81058    327 d - - -
          2.68618  4.42225  2.77519  2.73123  3.46354  2.40513  3.72494  3.29354  2.67741  2.69355  4.24690  2.90347  2.73739  3.18146  2.89801  2.37887  2.77519  2.98518  4.58477  3.61503
          0.01795  4.42516  5.14750  0.61958  0.77255  0.48576  0.95510
    312   3.49429  5.17917  4.27608  4.25868  5.32373  0.22810  5.30697  5.09459  4.51164  4.66106  5.66564  4.44335  4.58215  4.79294  4.65285  3.68686  4.01574  4.51565  6.23721  5.45599    328 G - - -
          2.68618  4.42225  2.77519  2.73123  3.46354  2.40513  3.72494  3.29354  2.67741  2.69355  4.24690  2.90347  2.73739  3.18146  2.89801  2.37887  2.77519  2.98518  4.58477  3.61503
          0.01795  4.42516  5.14750  0.61958  0.77255  0.48576  0.95510
    313   2.74052  4.65801  3.31553  2.77993  2.78615  3.62286  3.79683  3.22228  2.75788  2.87768  3.75661  2.61682  4.01315  2.51901  3.16637  2.45374  2.97335  2.96569  4.98227  2.08263    329 y - - -
          2.68618  4.42225  2.77519  2.73123  3.46354  2.40513  3.72494  3.29354  2.67741  2.69355  4.24690  2.90347  2.73739  3.18146  2.89801  2.37887  2.77519  2.98518  4.58477  3.61503
          0.01795  4.42516  5.14750  0.61958  0.77255  0.48576  0.95510
    314   2.09547  5.02826  3.01082  2.46611  4.36897  2.79576  3.69596  3.81586  2.15764  3.35689  4.13372  2.99379  3.01578  2.81643  2.44998  2.31515  2.92784  3.43011  5.53777  4.17145    330 a - - -
          2.68618  4.42225  2.77519  2.73123  3.46354  2.40513  3.72494  3.29354  2.67741  2.69355  4.24690  2.90347  2.73739  3.18146  2.89801  2.37887  2.77519  2.98518  4.58477  3.61503
          0.01795  4.42516  5.14750  0.61958  0.77255  0.48576  0.95510
    315   2.67636  4.73414  3.19019  2.63920  3.97553  3.52770  3.77608  3.36936  2.26393  3.01200  2.54344  3.12977  3.01810  2.96163  3.03443  2.08631  2.44860  3.07510  5.29517  3.99539    331 s - - -
          2.68618  4.42225  2.77519  2.73123  3.46354  2.40513  3.72494  3.29354  2.67741  2.69355  4.24690  2.90347  2.73739  3.18146  2.89801  2.37887  2.77519  2.98518  4.58477  3.61503
          0.01795  4.42516  5.14750  0.61958  0.77255  0.48576  0.95510
    316   2.95504  5.01373  3.05062  2.89960  4.73491  0.86679  4.24241  4.28064  3.06092  3.85010  4.72500  3.34622  4.13518  2.27586  3.41709  3.02405  3.34350  3.82565  5.93898  4.65295    332 g - - -
          2.68618  4.42225  2.77519  2.73123  3.46354  2.40513  3.72494  3.29354  2.67741  2.69355  4.24690  2.90347  2.73739  3.18146  2.89801  2.37887  2.77519  2.98518  4.58477  3.61503
          0.01795  4.42516  5.14750  0.61958  0.77255  0.48576  0.95510
    317   2.69482  5.04364  2.23058  2.14536  3.13199  3.47624  3.68495  3.77006  2.45966  3.32089  4.10320  2.97179  3.87814  2.43603  2.94160  2.37803  2.92758  3.39995  5.50977  3.10503    333 e - - -
          2.68618  4.42225  2.77519  2.73123  3.46354  2.40513  3.72494  3.29354  2.67741  2.69355  4.24690  2.90347  2.73739  3.18146  2.89801  2.37887  2.77519  2.98518  4.58477  3.61503
          0.01795  4.42516  5.14750  0.61958  0.77255  0.48576  0.95510
    318   3.04076  4.42355  4.71197  4.12326  3.18940  4.21568  4.50053  2.45008  3.96831  1.13027  2.42536  4.27018  4.51504  4.10763  4.06467  3.52836  3.26704  2.00902  4.96159  2.74491    334 l - - -
          2.68618  4.42225  2.77519  2.73123  3.46354  2.40513  3.72494  3.29354  2.67741  2.69355  4.24690  2.90347  2.73739  3.18146  2.89801  2.37887  2.77519  2.98518  4.58477  3.61503
          0.01795  4.42516  5.14750  0.61958  0.77255  0.48576  0.95510
    319   2.35087  4.49289  3.40339  2.42317  3.64926  3.60859  3.85183  3.01456  2.80910  2.34631  3.59309  3.28537  3.99302  3.12803  3.19847  2.41763  2.48243  2.39443  5.06365  2.91871    335 l - - -
          2.68618  4.42225  2.77519  2.73123  3.46354  2.40513  3.72494  3.29354  2.67741  2.69355  4.24690  2.90347  2.73739  3.18146  2.89801  2.37887  2.77519  2.98518  4.58477  3.61503
          0.01795  4.42516  5.14750  0.61958  0.77255  0.48576  0.95510
    320   2.87548  5.27773  2.11225  2.41229  4.75440  1.78359  3.89250  4.24509  2.78408  3.75977  4.55296  2.32671  3.96890  3.03506  3.31457  1.95397  3.17049  3.79614  5.92363  4.49304    336 g - - -
          2.68618  4.42225  2.77519  2.73123  3.46354  2.40513  3.72494  3.29354  2.67741  2.69355  4.24690  2.90347  2.73739  3.18146  2.89801  2.37887  2.77519  2.98518  4.58477  3.61503
          0.01795  4.42516  5.14750  0.61958  0.77255  0.48576  0.95510
    321   2.92905  4.30667  4.63415  4.06596  2.40503  4.07965  4.22065  2.04632  3.90342  2.22978  3.31147  4.12726  4.41950  4.04590  3.98344  3.39278  3.16081  1.70497  4.63948  1.83747    337 v - - -
          2.68618  4.42225  2.77519  2.73123  3.46354  2.40513  3.72494  3.29354  2.67741  2.69355  4.24690  2.90347  2.73739  3.18146  2.89801  2.37887  2.77519  2.98518  4.58477  3.61503
          0.01795  4.42516  5.14750  0.61958  0.77255  0.48576  0.95510
    322   2.34051  5.07236  2.93889  2.13856  4.38798  3.47053  3.70054  3.83685  2.46341  3.37742  4.15588  2.97544  2.94395  2.12257  2.93871  2.69982  2.22853  3.45351  5.56009  4.18456    338 q - - -
          2.68618  4.42225  2.77519  2.73123  3.46354  2.40513  3.72494  3.29354  2.67741  2.69355  4.24690  2.90347  2.73739  3.18146  2.89801  2.37887  2.77519  2.98518  4.58477  3.61503
          0.01795  4.42516  5.14750  0.61958  0.77255  0.48576  0.95510
    323   2.86852  4.33933  2.87930  3.65984  2.62233  4.00057  4.31864  1.40264  3.57775  2.34043  3.39720  3.92917  4.35586  3.81971  3.80927  3.29507  3.10587  1.87471  5.03552  3.81568    339 i - - -
          2.68618  4.42225  2.77519  2.73123  3.46354  2.40513  3.72494  3.29354  2.67741  2.69355  4.24690  2.90347  2.73739  3.18146  2.89801  2.37887  2.77519  2.98518  4.58477  3.61503
          0.01795  4.42516  5.14750  0.61958  0.77255  0.48576  0.95510
    324   2.75032  5.11366  2.32649  2.44432  4.54349  2.22698  3.79157  4.01043  2.60723  3.54077  4.31900  2.44622  3.91258  2.92033  3.10552  2.33183  2.08933  3.58919  5.71410  4.31981    340 t - - -
          2.68618  4.42225  2.77519  2.73123  3.46354  2.40513  3.72494  3.29354  2.67741  2.69355  4.24690  2.90347  2.73739  3.18146  2.89801  2.37887  2.77519  2.98518  4.58477  3.61503
          0.01795  4.42516  5.14750  0.61958  0.77255  0.48576  0.95510
    325   2.03982  5.24896  2.35194  2.06945  4.56867  3.45419  3.72270  4.04541  2.51332  3.54722  4.31288  2.92762  2.47647  2.38091  3.01694  2.73492  3.01798  3.62907  5.70128  4.28747    341 a - - -
          2.68618  4.42225  2.77519  2.73123  3.46354  2.40513  3.72494  3.29354  2.67741  2.69355  4.24690  2.90347  2.73739  3.18146  2.89801  2.37887  2.77519  2.98518  4.58477  3.61503
          0.01795  4.42516  5.14750  0.61958  0.77255  0.48576  0.95510
    326   3.03517  5.63980  1.33223  1.91232  4.94397  3.44470  3.88094  4.46305  2.19618  3.92650  4.72551  2.27214  4.00560  3.01994  3.35519  2.93355  3.30020  4.01474  6.06494  4.57700    342 d - - -
          2.68618  4.42225  2.77519  2.73123  3.46354  2.40513  3.72494  3.29354  2.67741  2.69355  4.24690  2.90347  2.73739  3.18146  2.89801  2.37887  2.77519  2.98518  4.58477  3.61503
          0.01795  4.42516  5.14750  0.61958  0.77255  0.48576  0.95510
    327   2.61908  4.48297  3.91524  3.67720  4.41830  0.81082  4.65493  3.57871  3.70253  3.48037  4.43775  3.76925  4.08807  4.00020  3.95270  2.83060  3.10811  2.15587  5.84955  4.64120    343 g - - -
          2.68618  4.42225  2.77519  2.73123  3.46354  2.40513  3.72494  3.29354  2.67741  2.69355  4.24690  2.90347  2.73739  3.18146  2.89801  2.37887  2.77519  2.98518  4.58477  3.61503
          0.01795  4.42516  5.14750  0.61958  0.77255  0.48576  0.95510
    328   2.67944  4.49768  3.43967  2.88221  3.68482  2.79729  3.88631  2.50797  2.38634  2.73739  3.62396  3.31585  4.00967  3.16194  3.20801  2.85776  1.94604  2.34402  5.10141  3.85018    344 t - - -
          2.68618  4.42225  2.77519  2.73123  3.46354  2.40513  3.72494  3.29354  2.67741  2.69355  4.24690  2.90347  2.73739  3.18146  2.89801  2.37887  2.77519  2.98518  4.58477  3.61503
          0.01795  4.42516  5.14750  0.61958  0.77255  0.48576  0.95510
    329   2.97257  4.41870  2.85545  3.77191  3.59761  4.15351  4.50953  1.63661  3.70040  2.01101  3.49797  4.06636  4.49638  3.96121  3.95524  3.45507  3.21326  1.35557  5.26034  4.05205    345 v - - -
          2.68618  4.42225  2.77519  2.73123  3.46354  2.40513  3.72494  3.29354  2.67741  2.69355  4.24690  2.90347  2.73739  3.18146  2.89801  2.37887  2.77519  2.98518  4.58477  3.61503
          0.01795  4.42516  5.14750  0.61958  0.77255  0.48576  0.95510
    330   2.70032  4.85810  3.11798  2.56981  4.11308  3.52315  3.73912  3.51584  2.20222  3.13027  3.95304  3.07758  3.92268  2.18414  2.94801  2.37375  2.46268  2.29900  5.37951  4.05988    346 q - - -
          2.68618  4.42225  2.77519  2.73123  3.46354  2.40513  3.72494  3.29354  2.67741  2.69355  4.24690  2.90347  2.73739  3.18146  2.89801  2.37887  2.77519  2.98518  4.58477  3.61503
          0.01795  4.42516  5.14750  0.61958  0.77255  0.48576  0.95510
    331   2.11846  4.51067  3.47665  3.02024  4.08148  1.55122  4.09204  3.44705  3.01638  2.39426  4.00284  3.37352  2.68229  3.33898  3.39373  2.73922  2.94423  3.10181  5.45585  4.20238    347 g - - -
          2.68618  4.42225  2.77519  2.73123  3.46354  2.40513  3.72494  3.29354  2.67741  2.69355  4.24690  2.90347  2.73739  3.18146  2.89801  2.37887  2.77519  2.98518  4.58477  3.61503
          0.01795  4.42516  5.14750  0.61958  0.77255  0.48576  0.95510
    332   2.29343  4.49462  3.41580  2.85341  3.65079  3.61729  3.86061  2.51705  2.81539  2.70698  2.85994  2.32943  4.00116  2.62581  3.20212  2.85285  2.91002  2.41026  5.06914  3.81635    348 a - - -
          2.68618  4.42225  2.77519  2.73123  3.46354  2.40513  3.72494  3.29354  2.67741  2.69355  4.24690  2.90347  2.73739  3.18146  2.89801  2.37887  2.77519  2.98518  4.58477  3.61503
          0.01795  4.42516  5.14750  0.61958  0.77255  0.48576  0.95510
    333   3.42492  4.83833  4.48582  4.07227  1.60118  2.56255  3.78751  3.37750  3.97192  2.90124  3.99321  4.08062  4.66077  4.08212  4.11772  3.63128  3.66605  3.21435  4.03255  1.09674    349 y - - -
          2.68618  4.42225  2.77519  2.73123  3.46354  2.40513  3.72494  3.29354  2.67741  2.69355  4.24690  2.90347  2.73739  3.18146  2.89801  2.37887  2.77519  2.98518  4.58477  3.61503
          0.01795  4.42516  5.14750  0.61958  0.77255  0.48576  0.95510
    334   2.60266  4.43246  3.67622  3.18719  3.91212  3.45374  4.15735  2.37586  3.13641  2.94687  3.85621  3.49595  4.02255  3.45555  3.47660  1.42543  1.97002  2.83930  5.34937  4.11366    350 s - - -
          2.68618  4.42225  2.77519  2.73123  3.46354  2.40513  3.72494  3.29354  2.67741  2.69355  4.24690  2.90347  2.73739  3.18146  2.89801  2.37887  2.77519  2.98518  4.58477  3.61503
          0.01795  4.42516  5.14750  0.61958  0.77255  0.48576  0.95510
    335   3.20241  5.69472  1.86956  2.38181  5.04516  3.45234  4.07182  4.64630  3.12825  4.14923  5.02041  0.91906  4.10571  3.25445  3.72526  3.09946  3.52172  4.19399  6.24779  4.73930    351 n - - -
          2.68618  4.42225  2.77519  2.73123  3.46354  2.40513  3.72494  3.29354  2.67741  2.69355  4.24690  2.90347  2.73739  3.18146  2.89801  2.37887  2.77519  2.98518  4.58477  3.61503
          0.01795  4.42516  5.14750  0.61958  0.77255  0.48576  0.95510
    336   2.99250  5.35018  2.70859  2.04939  4.73560  1.35107  3.88420  4.18689  2.10516  3.70539  4.52845  3.02668  4.03671  3.03216  3.05577  2.95116  3.25536  3.79412  5.85677  4.48319    352 g - - -
          2.68618  4.42225  2.77519  2.73123  3.46354  2.40513  3.72494  3.29354  2.67741  2.69355  4.24690  2.90347  2.73739  3.18146  2.89801  2.37887  2.77519  2.98518  4.58477  3.61503
          0.01795  4.42516  5.14750  0.61958  0.77255  0.48576  0.95510
    337   2.69076  4.36934  3.63372  3.06458  3.48961  3.68881  3.94770  2.38161  3.00314  2.17836  2.82915  2.76915  4.06483  2.32920  3.33732  2.94011  2.92247  2.23536  4.96061  3.73499    353 l - - -
          2.68618  4.42225  2.77519  2.73123  3.46354  2.40513  3.72494  3.29354  2.67741  2.69355  4.24690  2.90347  2.73739  3.18146  2.89801  2.37887  2.77519  2.98518  4.58477  3.61503
          0.01795  4.42516  5.14750  0.61958  0.77255  0.48576  0.95510
    338   2.77118  5.05150  3.12977  2.55146  4.35151  3.55604  3.70371  3.77035  1.85523  3.31798  4.11810  3.06349  3.94098  2.38953  2.33890  2.77611  2.19617  2.74871  5.49851  4.17260    354 k - - -
          2.68618  4.42225  2.77519  2.73123  3.46354  2.40513  3.72494  3.29354  2.67741  2.69355  4.24690  2.90347  2.73739  3.18146  2.89801  2.37887  2.77519  2.98518  4.58477  3.61503
          0.01795  4.42516  5.14750  0.61958  0.77255  0.48576  0.95510
    339   2.80713  5.24640  3.00703  2.13679  4.60589  2.74282  3.68850  4.05918  2.03198  3.53019  4.29717  3.00779  3.93339  1.87408  2.30809  2.77153  3.02846  3.64785  5.64474  4.28440    355 q - - -
          2.68618  4.42225  2.77519  2.73123  3.46354  2.40513  3.72494  3.29354  2.67741  2.69355  4.24690  2.90347  2.73739  3.18146  2.89801  2.37887  2.77519  2.98518  4.58477  3.61503
          0.01795  4.42516  5.14750  0.61958  0.77255  0.48576  0.95510
    340   2.35695  5.10373  2.49930  2.12643  4.40928  3.46405  3.67237  3.86833  2.43398  2.80038  4.15992  2.52363  3.08971  2.78586  2.92157  2.67441  2.48161  3.47369  5.56427  4.17638    356 e - - -
          2.68618  4.42225  2.77519  2.73123  3.46354  2.40513  3.72494  3.29354  2.67741  2.69355  4.24690  2.90347  2.73739  3.18146  2.89801  2.37887  2.77519  2.98518  4.58477  3.61503
          0.01795  4.42516  5.14750  0.61958  0.77255  0.48576  0.95510
    341   2.95495  4.39731  4.36037  2.73604  3.45133  4.11740  4.44753  1.67511  3.68914  1.48655  3.35596  4.06032  4.45264  3.93373  3.90490  3.41777  3.19017  1.84987  5.13008  3.94901    357 l - - -
          2.68618  4.42225  2.77519  2.73123  3.46354  2.40513  3.72494  3.29354  2.67741  2.69355  4.24690  2.90347  2.73739  3.18146  2.89801  2.37887  2.77519  2.98518  4.58477  3.61503
          0.01795  4.42516  5.14750  0.61958  0.77255  0.48576  0.95510
    342   2.03694  4.76786  3.13349  2.64701  4.02675  2.04093  3.81401  3.45389  2.65046  3.09002  3.93144  3.13547  3.94837  2.45501  3.08009  2.77514  2.95710  3.14756  5.34849  2.93964    358 a - - -
          2.68618  4.42225  2.77519  2.73123  3.46354  2.40513  3.72494  3.29354  2.67741  2.69355  4.24690  2.90347  2.73739  3.18146  2.89801  2.37887  2.77519  2.98518  4.58477  3.61503
          0.01795  4.42516  5.14750  0.61958  0.77255  0.48576  0.95510
    343   3.21373  5.44648  3.59451  2.90409  4.93801  3.84627  3.76616  4.28220  1.32063  3.67264  4.51168  3.33079  4.19680  1.63683  1.90356  3.18107  3.37284  3.93057  5.68696  4.50291    359 k - - -
          2.68618  4.42225  2.77519  2.73123  3.46354  2.40513  3.72494  3.29354  2.67741  2.69355  4.24690  2.90347  2.73739  3.18146  2.89801  2.37887  2.77519  2.98518  4.58477  3.61503
          0.01795  4.42516  5.14750  0.61958  0.77255  0.48576  0.95510
    344   3.46147  4.70387  5.37767  4.84486  3.54346  4.90415  5.37232  1.26875  4.73244  1.20320  3.31166  5.02128  5.08965  4.83897  4.81970  4.28929  3.69952  1.61991  5.62994  4.53525    360 l - - -
          2.68618  4.42225  2.77519  2.73123  3.46354  2.40513  3.72494  3.29354  2.67741  2.69355  4.24690  2.90347  2.73739  3.18146  2.89801  2.37887  2.77519  2.98518  4.58477  3.61503
          0.01795  4.42516  5.14750  0.61958  0.77255  0.48576  0.95510
    345   1.28105  4.57117  3.44642  2.97379  3.97843  3.49489  4.03478  3.22933  2.91253  2.98702  3.89789  3.36678  4.01808  2.48536  3.27699  2.82774  2.98863  2.36831  5.37824  4.11927    361 a - - -
          2.68618  4.42225  2.77519  2.73123  3.46354  2.40513  3.72494  3.29354  2.67741  2.69355  4.24690  2.90347  2.73739  3.18146  2.89801  2.37887  2.77519  2.98518  4.58477  3.61503
          0.01795  4.42516  5.14750  0.61958  0.77255  0.48576  0.95510
    346   3.48894  4.73541  5.38148  4.84140  3.48251  4.91041  5.34954  1.44307  4.72337  1.03115  3.24953  5.02442  5.08329  4.80660  4.79945  4.29252  3.72319  1.69778  5.58452  4.50923    362 l - - -
          2.68618  4.42225  2.77519  2.73123  3.46354  2.40513  3.72494  3.29354  2.67741  2.69355  4.24690  2.90347  2.73739  3.18146  2.89801  2.37887  2.77519  2.98518  4.58477  3.61503
          0.01795  4.42516  5.14750  0.61958  0.77255  0.48576  0.95510
    347   1.21454  4.49191  3.50659  3.07735  3.88084  2.51853  4.09495  3.34645  3.08214  3.04710  3.92722  3.41997  4.00500  3.39631  3.43844  2.79756  2.97307  3.03222  5.30627  2.68946    363 a - - -
          2.68618  4.42225  2.77519  2.73123  3.46354  2.40513  3.72494  3.29354  2.67741  2.69355  4.24690  2.90347  2.73739  3.18146  2.89801  2.37887  2.77519  2.98518  4.58477  3.61503
          0.01795  4.42516  5.14750  0.61958  0.77255  0.48576  0.95510
    348   2.26663  5.03369  2.40910  2.47026  4.45196  3.43111  3.76409  3.90763  2.55956  3.45113  4.22946  2.48781  3.89464  2.89155  3.04600  2.00374  2.16117  3.49965  5.63364  4.25529    364 s - - -
          2.68618  4.42225  2.77519  2.73123  3.46354  2.40513  3.72494  3.29354  2.67741  2.69355  4.24690  2.90347  2.73739  3.18146  2.89801  2.37887  2.77519  2.98518  4.58477  3.61503
          0.01795  4.42516  5.14750  0.61958  0.77255  0.48576  0.95510
    349   3.28381  4.60262  5.03359  4.49195  1.25722  4.53012  4.74648  1.87596  4.35178  1.94542  3.27076  4.60073  4.80144  4.45934  4.43259  3.87843  3.52088  1.82007  5.06997  3.74633    365 f - - -
          2.68618  4.42225  2.77519  2.73123  3.46354  2.40513  3.72494  3.29354  2.67741  2.69355  4.24690  2.90347  2.73739  3.18146  2.89801  2.37887  2.77519  2.98518  4.58477  3.61503
          0.01795  4.42516  5.14750  0.61958  0.77255  0.48576  0.95510
    350   2.35324  4.99236  3.02225  2.47116  4.26897  3.49201  3.68870  3.70250  2.16830  3.26738  3.08122  2.26738  3.88596  2.41009  2.90935  2.69698  2.51407  3.34653  5.47224  4.11638    366 k - - -
          2.68618  4.42225  2.77519  2.73123  3.46354  2.40513  3.72494  3.29354  2.67741  2.69355  4.24690  2.90347  2.73739  3.18146  2.89801  2.37887  2.77519  2.98518  4.58477  3.61503
          0.01795  4.42516  5.14750  0.61958  0.77255  0.48576  0.95510
    351   3.20086  5.68475  1.90327  2.38695  5.03811  3.45328  4.07459  4.64080  3.12985  4.14591  5.01778  0.90536  4.10693  3.25801  3.72410  3.10006  3.52122  4.18912  6.24243  4.73652    367 n - - -
          2.68618  4.42225  2.77519  2.73123  3.46354  2.40513  3.72494  3.29354  2.67741  2.69355  4.24690  2.90347  2.73739  3.18146  2.89801  2.37887  2.77519  2.98518  4.58477  3.61503
          0.01795  4.42516  5.14750  0.61958  0.77255  0.48576  0.95510
    352   2.88426  5.31627  2.74619  2.06853  4.64685  3.49236  3.78231  4.10978  2.13623  3.61248  4.40304  2.41873  1.74059  2.91029  2.98533  2.83859  3.12697  3.70823  5.76193  4.36902    368 p - - -
          2.68618  4.42225  2.77519  2.73123  3.46354  2.40513  3.72494  3.29354  2.67741  2.69355  4.24690  2.90347  2.73739  3.18146  2.89801  2.37887  2.77519  2.98518  4.58477  3.61503
          0.01795  4.42516  5.14750  0.61958  0.77255  0.48576  0.95510
    353   2.31966  5.25700  2.75358  1.82923  4.58577  2.32899  3.73974  4.06127  2.53200  3.56470  4.33495  2.41686  3.91243  2.39852  3.03114  2.75311  3.03916  3.64567  5.71972  4.30765    369 e - - -
          2.68618  4.42225  2.77519  2.73123  3.46354  2.40513  3.72494  3.29354  2.67741  2.69355  4.24690  2.90347  2.73739  3.18146  2.89801  2.37887  2.77519  2.98518  4.58477  3.61503
          0.01795  4.42516  5.14750  0.61958  0.77255  0.48576  0.95510
    354   2.73829  4.58030  3.75960  3.43135  4.12999  0.89243  4.41591  3.46959  3.37953  3.15595  2.54221  3.67693  4.13299  3.74064  3.66454  2.93610  3.15475  3.17145  5.58407  4.34189    370 g - - -
          2.68618  4.42225  2.77519  2.73123  3.46354  2.40513  3.72494  3.29354  2.67741  2.69355  4.24690  2.90347  2.73739  3.18146  2.89801  2.37887  2.77519  2.98518  4.58477  3.61503
          0.01795  4.42516  5.14750  0.61958  0.77255  0.48576  0.95510
    355   3.84463  5.16169  5.07975  4.75474  3.45131  4.68191  5.24605  2.71164  4.52339  0.40675  3.35729  4.98236  5.04286  4.75020  4.59522  4.37408  4.12388  2.88588  5.49281  4.33359    371 L - - -
          2.68618  4.42225  2.77519  2.73123  3.46354  2.40513  3.72494  3.29354  2.67741  2.69355  4.24690  2.90347  2.73739  3.18146  2.89801  2.37887  2.77519  2.98518  4.58477  3.61503
          0.01795  4.42516  5.14750  0.61958  0.77255  0.48576  0.95510
    356   2.08768  5.07197  2.48448  2.13513  4.36735  3.46974  3.68251  3.81667  2.45097  3.35801  4.13347  2.96227  3.87458  2.42891  2.93522  2.68421  2.54714  2.80742  5.54201  4.16249    372 a - - -
          2.68618  4.42225  2.77519  2.73123  3.46354  2.40513  3.72494  3.29354  2.67741  2.69355  4.24690  2.90347  2.73739  3.18146  2.89801  2.37887  2.77519  2.98518  4.58477  3.61503
          0.01795  4.42516  5.14750  0.61958  0.77255  0.48576  0.95510
    357   2.33486  5.06367  3.06253  2.49487  4.36508  3.52034  3.68609  3.79949  1.90184  2.74572  4.12469  3.01872  3.90866  2.39446  2.40524  2.36390  2.95922  3.43235  5.51457  4.16626    373 k - - -
          2.68618  4.42225  2.77519  2.73123  3.46354  2.40513  3.72494  3.29354  2.67741  2.69355  4.24690  2.90347  2.73739  3.18146  2.89801  2.37887  2.77519  2.98518  4.58477  3.61503
          0.01795  4.42516  5.14750  0.61958  0.77255  0.48576  0.95510
    358   2.32939  5.14809  2.51760  2.13289  4.47013  3.45831  3.65853  3.94090  2.14231  3.44348  4.19683  2.93439  3.85897  2.38938  2.89666  2.32366  2.92353  2.92625  5.59454  4.19598    374 e - - -
          2.68618  4.42225  2.77519  2.73123  3.46354  2.40513  3.72494  3.29354  2.67741  2.69355  4.24690  2.90347  2.73739  3.18146  2.89801  2.37887  2.77519  2.98518  4.58477  3.61503
          0.01795  4.42516  5.14750  0.61958  0.77255  0.48576  0.95510
    359   3.49429  5.17917  4.27608  4.25868  5.32373  0.22810  5.30697  5.09459  4.51164  4.66106  5.66564  4.44335  4.58215  4.79294  4.65285  3.68686  4.01574  4.51565  6.23721  5.45599    375 G - - -
          2.68618  4.42225  2.77519  2.73123  3.46354  2.40513  3.72494  3.29354  2.67741  2.69355  4.24690  2.90347  2.73739  3.18146  2.89801  2.37887  2.77519  2.98518  4.58477  3.61503
          0.01795  4.42516  5.14750  0.61958  0.77255  0.48576  0.95510
    360   2.90260  5.43393  1.85438  1.97439  4.75552  2.16454  3.80818  4.25275  2.66749  3.73838  4.51769  2.35484  3.95352  2.93575  3.20374  2.83288  2.54849  3.81912  5.88652  4.43610    376 d - - -
          2.68618  4.42225  2.77519  2.73123  3.46354  2.40513  3.72494  3.29354  2.67741  2.69355  4.24690  2.90347  2.73739  3.18146  2.89801  2.37887  2.77519  2.98518  4.58477  3.61503
          0.01795  4.42516  5.14750  0.61958  0.77255  0.48576  0.95510
    361   2.66345  4.76260  3.07810  2.80208  4.58212  3.32768  4.10152  4.03068  2.96796  3.64239  4.45556  1.19511  3.96352  3.28595  3.39042  2.21012  2.29855  3.55092  5.83766  4.51735    377 n - - -
          2.68618  4.42225  2.77519  2.73123  3.46354  2.40513  3.72494  3.29354  2.67741  2.69355  4.24690  2.90347  2.73739  3.18146  2.89801  2.37887  2.77519  2.98518  4.58477  3.61503
          0.01795  4.42516  5.14750  0.61958  0.77255  0.48576  0.95510
    362   2.69486  4.34688  3.67024  2.62388  2.73355  3.69970  3.96336  2.78474  3.05328  1.72704  3.43769  2.76121  4.07796  3.34512  3.37403  2.95891  2.92750  2.23709  4.92833  3.69621    378 l - - -
          2.68618  4.42225  2.77519  2.73123  3.46354  2.40513  3.72494  3.29354  2.67741  2.69355  4.24690  2.90347  2.73739  3.18146  2.89801  2.37887  2.77519  2.98518  4.58477  3.61503
          0.01795  4.42516  5.14750  0.61958  0.77255  0.48576  0.95510
    363   4.39683  5.38093  5.32271  5.20697  1.04011  4.95466  3.65547  4.02245  4.98900  3.23132  4.55689  4.51812  5.21324  4.67690  4.81282  4.34796  4.59226  3.95182  2.36712  1.07334    379 f - - -
          2.68618  4.42225  2.77519  2.73123  3.46354  2.40513  3.72494  3.29354  2.67741  2.69355  4.24690  2.90347  2.73739  3.18146  2.89801  2.37887  2.77519  2.98518  4.58477  3.61503
          0.01795  4.42516  5.14750  0.61958  0.77255  0.48576  0.95510
    364   2.36585  4.74267  3.17236  2.61380  3.95315  3.53786  3.75478  3.34668  2.24582  2.54264  3.82946  3.11232  3.92806  2.51842  3.02665  2.39136  2.47403  2.57442  5.27461  3.97139    380 k - - -
          2.68618  4.42225  2.77519  2.73123  3.46354  2.40513  3.72494  3.29354  2.67741  2.69355  4.24690  2.90347  2.73739  3.18146  2.89801  2.37887  2.77519  2.98518  4.58477  3.61503
          0.01795  4.42516  5.14750  0.61958  0.77255  0.48576  0.95510
    365   2.29070  4.94914  2.97013  1.91831  4.35170  3.44589  3.79716  3.77616  2.60064  3.36152  4.16307  3.04440  2.37475  2.94085  3.06768  2.72987  2.10393  3.40063  5.57674  4.22423    381 e - - -
          2.68618  4.42225  2.77519  2.73123  3.46354  2.40513  3.72494  3.29354  2.67741  2.69355  4.24690  2.90347  2.73739  3.18146  2.89801  2.37887  2.77519  2.98518  4.58477  3.61503
          0.01795  4.42516  5.14750  0.61958  0.77255  0.48576  0.95510
    366   2.58601  4.62654  3.28771  2.93030  4.45619  3.30691  4.13260  3.88502  3.00773  3.52037  4.33676  2.43232  3.94469  3.33146  3.41085  1.78714  1.36078  3.42141  5.74558  4.45943    382 t - - -
          2.68618  4.42225  2.77519  2.73123  3.46354  2.40513  3.72494  3.29354  2.67741  2.69355  4.24690  2.90347  2.73739  3.18146  2.89801  2.37887  2.77519  2.98518  4.58477  3.61503
          0.01795  4.42516  5.14750  0.61958  0.77255  0.48576  0.95510
    367   2.28215  4.62404  3.27029  2.71486  3.83807  2.81098  3.80954  3.21996  2.69347  2.46855  3.74587  3.18737  3.95066  2.55559  3.11555  2.37670  2.47009  2.53968  5.20267  3.92216    383 a - - -
          2.68618  4.42225  2.77519  2.73123  3.46354  2.40513  3.72494  3.29354  2.67741  2.69355  4.24690  2.90347  2.73739  3.18146  2.89801  2.37887  2.77519  2.98518  4.58477  3.61503
          0.01795  4.42516  5.14750  0.61958  0.77255  0.48576  0.95510
    368   1.96650  5.01580  2.92002  2.51376  4.45741  3.43785  3.80713  3.90719  2.59748  3.46190  4.25362  1.83891  3.92205  2.41252  3.06233  2.29658  3.00835  3.50574  5.65010  4.28513    384 n - - -
          2.68618  4.42225  2.77519  2.73123  3.46354  2.40513  3.72494  3.29354  2.67741  2.69355  4.24690  2.90347  2.73739  3.18146  2.89801  2.37887  2.77519  2.98518  4.58477  3.61503
          0.01795  4.42516  5.14750  0.61958  0.77255  0.48576  0.95510
    369   2.47422  4.41764  3.78230  3.52693  4.65699  3.18695  4.57706  4.05861  3.56090  3.77630  4.60851  3.61986  3.96161  3.85926  3.84469  0.76496  2.14989  3.47377  6.00140  4.79334    385 s - - -
          2.68618  4.42225  2.77519  2.73123  3.46354  2.40513  3.72494  3.29354  2.67741  2.69355  4.24690  2.90347  2.73739  3.18146  2.89801  2.37887  2.77519  2.98518  4.58477  3.61503
          0.01795  4.42516  5.14750  0.61958  0.77255  0.48576  0.95510
    370   2.93674  4.71046  3.92374  3.65485  2.31636  0.76263  4.43387  3.65194  3.71305  3.28811  4.31825  3.86225  4.27967  3.98424  3.97717  3.13649  3.35541  3.35951  5.21005  3.74478    386 g - - -
          2.68618  4.42225  2.77519  2.73123  3.46354  2.40513  3.72494  3.29354  2.67741  2.69355  4.24690  2.90347  2.73739  3.18146  2.89801  2.37887  2.77519  2.98518  4.58477  3.61503
          0.01795  4.42516  5.14750  0.61958  0.77255  0.48576  0.95510
    371   2.36967  5.00949  2.18835  2.45438  4.31248  3.47035  3.69973  3.75199  2.47691  3.31212  4.09740  2.98652  3.88030  2.42208  2.95578  2.34417  2.49724  2.78016  5.51194  4.14497    387 d - - -
          2.68618  4.42225  2.77519  2.73123  3.46354  2.40513  3.72494  3.29354  2.67741  2.69355  4.24690  2.90347  2.73739  3.18146  2.89801  2.37887  2.77519  2.98518  4.58477  3.61503
          0.01795  4.42516  5.14750  0.61958  0.77255  0.48576  0.95510
    372   1.72254  4.39039  3.74790  3.21165  3.64936  3.62017  4.10336  2.81336  3.14923  2.19279  3.59952  3.54733  2.33020  3.45114  3.47363  2.92895  2.96756  2.16687  5.13860  3.91565    388 a - - -
          2.68618  4.42225  2.77519  2.73123  3.46354  2.40513  3.72494  3.29354  2.67741  2.69355  4.24690  2.90347  2.73739  3.18146  2.89801  2.37887  2.77519  2.98518  4.58477  3.61503
          0.01795  4.42516  5.14750  0.61958  0.77255  0.48576  0.95510
    373   2.71674  4.76506  3.22418  2.65676  3.97248  3.57091  3.76576  2.73556  2.54615  2.53333  3.84721  3.14635  3.95724  1.94444  2.48346  2.40295  2.94503  3.07732  5.28330  3.99065    389 q - - -
          2.68618  4.42225  2.77519  2.73123  3.46354  2.40513  3.72494  3.29354  2.67741  2.69355  4.24690  2.90347  2.73739  3.18146  2.89801  2.37887  2.77519  2.98518  4.58477  3.61503
          0.01795  4.42516  5.14750  0.61958  0.77255  0.48576  0.95510
    374   3.54714  4.79282  5.37339  4.86098  3.48984  4.95580  5.39621  0.94572  4.70868  1.32994  3.27477  5.06296  5.13165  4.83667  4.80181  4.36200  3.78696  2.03856  5.61886  4.50440    390 i - - -
          2.68618  4.42225  2.77519  2.73123  3.46354  2.40513  3.72494  3.29354  2.67741  2.69355  4.24690  2.90347  2.73739  3.18146  2.89801  2.37887  2.77519  2.98518  4.58477  3.61503
          0.01795  4.42516  5.14750  0.61958  0.77255  0.48576  0.95510
    375   1.83974  4.37480  3.85673  3.59032  4.68035  1.00183  4.61744  4.06788  3.65043  3.78324  4.59673  3.63978  3.94259  3.90671  3.93285  2.62708  2.13509  3.46160  6.02355  4.84572    391 g - - -
          2.68618  4.42225  2.77519  2.73123  3.46354  2.40513  3.72494  3.29354  2.67741  2.69355  4.24690  2.90347  2.73739  3.18146  2.89801  2.37887  2.77519  2.98518  4.58477  3.61503
          0.01795  4.42516  5.14750  0.61958  0.77255  0.48576  0.95510
    376   2.37512  4.95632  3.02991  2.18718  4.22687  2.80738  3.69447  3.65703  2.47008  2.71341  4.02884  3.00578  3.03349  2.82860  2.50239  2.69345  2.50947  3.30827  5.44930  4.09700    392 e - - -
          2.68618  4.42225  2.77519  2.73123  3.46354  2.40513  3.72494  3.29354  2.67741  2.69355  4.24690  2.90347  2.73739  3.18146  2.89801  2.37887  2.77519  2.98518  4.58477  3.61503
          0.01795  4.42516  5.14750  0.61958  0.77255  0.48576  0.95510
    377   1.08558  4.38340  3.83389  3.45151  4.54937  2.27501  4.47064  3.97402  3.46005  3.64611  4.45325  3.57364  3.92497  3.73382  3.78461  2.06090  2.14669  3.40891  5.88636  4.68446    393 a - - -
          2.68618  4.42225  2.77519  2.73123  3.46354  2.40513  3.72494  3.29354  2.67741  2.69355  4.24690  2.90347  2.73739  3.18146  2.89801  2.37887  2.77519  2.98518  4.58477  3.61503
          0.11574  4.42516  2.32974  0.61958  0.77255  0.48576  0.95510
    378   2.47940  4.41269  3.63882  3.45745  4.66215  0.87926  4.56425  4.05520  3.57434  3.77933  4.62570  3.57965  3.94025  3.85869  3.85240  2.66175  2.02389  3.47424  5.98260  4.80272    394 g - - -
          2.68618  4.42225  2.77519  2.73123  3.46354  2.40513  3.72494  3.29354  2.67741  2.69355  4.24690  2.90347  2.73739  3.18146  2.89801  2.37887  2.77519  2.98518  4.58477  3.61503
          0.13754  4.32919  2.16006  0.61958  0.77255  0.62136  0.77049
    379   2.62707  4.57975  3.26953  2.71667  3.84139  3.48543  3.77709  3.20822  2.58588  2.36631  3.74532  3.16786  3.91174  2.99360  2.40593  2.30478  2.08591  2.93178  5.18827  3.91791    395 t - - -
          2.68618  4.42225  2.77519  2.73123  3.46354  2.40513  3.72494  3.29354  2.67741  2.69355  4.24690  2.90347  2.73739  3.18146  2.89801  2.37887  2.77519  2.98518  4.58477  3.61503
          0.02222  4.21387  4.93621  0.61958  0.77255  0.53795  0.87694
    380   1.74409  4.87799  2.13451  2.57440  4.59822  1.65733  3.99367  4.04507  2.92145  3.64025  4.45450  3.06206  3.91975  3.16793  3.41090  2.74546  3.06390  3.58205  5.84246  4.48186    396 g - - -
          2.68618  4.42225  2.77519  2.73123  3.46354  2.40513  3.72494  3.29354  2.67741  2.69355  4.24690  2.90347  2.73739  3.18146  2.89801  2.37887  2.77519  2.98518  4.58477  3.61503
          0.01994  4.32096  5.04331  0.61958  0.77255  0.63162  0.75871
    381   2.63419  4.51076  3.31809  2.78371  3.72173  2.34542  3.83369  2.53890  2.75880  2.33639  3.65654  2.63032  3.94873  3.08808  3.15519  2.39647  2.88550  2.82718  5.11895  3.85495    397 l - - -
          2.68618  4.42225  2.77519  2.73123  3.46354  2.40513  3.72494  3.29354  2.67741  2.69355  4.24690  2.90347  2.73739  3.18146  2.89801  2.37887  2.77519  2.98518  4.58477  3.61503
          0.01994  4.32096  5.04331  0.61958  0.77255  0.63162  0.75871
    382   2.74384  4.44935  3.62355  3.04928  2.69912  3.70925  3.91417  2.87175  2.87582  1.64477  3.45922  3.44167  4.07980  2.57629  2.61720  2.96922  2.97141  2.69553  4.93989  3.66944    398 l - - -
          2.68618  4.42225  2.77519  2.73123  3.46354  2.40513  3.72494  3.29354  2.67741  2.69355  4.24690  2.90347  2.73739  3.18146  2.89801  2.37887  2.77519  2.98518  4.58477  3.61503
          0.01994  4.32096  5.04331  0.61958  0.77255  0.40429  1.10096
    383   2.45200  4.40832  3.73084  3.47881  4.71704  1.00557  4.56679  4.15900  3.57577  3.82968  4.63012  3.58704  3.93983  3.83739  3.88176  1.98507  2.11826  3.52463  6.03967  4.84412    399 g - - -
          2.68618  4.42225  2.77519  2.73123  3.46354  2.40513  3.72494  3.29354  2.67741  2.69355  4.24690  2.90347  2.73739  3.18146  2.89801  2.37887  2.77519  2.98518  4.58477  3.61503
          0.01795  4.42516  5.14750  0.61958  0.77255  0.48576  0.95510
    384   2.72932  5.15937  2.43904  2.40324  4.48015  3.46473  3.69283  3.94476  2.15175  3.45819  4.22401  2.94845  3.88423  2.44096  2.93520  2.31600  1.94536  3.54045  5.61847  4.22479    400 t - - -
          2.68618  4.42225  2.77519  2.73123  3.46354  2.40513  3.72494  3.29354  2.67741  2.69355  4.24690  2.90347  2.73739  3.18146  2.89801  2.37887  2.77519  2.98518  4.58477  3.61503
          0.01795  4.42516  5.14750  0.61958  0.77255  0.48576  0.95510
    385   3.39980  4.63696  5.35354  4.83581  3.69039  4.88112  5.41201  1.36865  4.73611  1.54549  3.46282  5.00111  5.09679  4.89991  4.85262  4.27130  3.64566  1.14600  5.73263  4.58919    401 v - - -
          2.68618  4.42225  2.77519  2.73123  3.46354  2.40513  3.72494  3.29354  2.67741  2.69355  4.24690  2.90347  2.73739  3.18146  2.89801  2.37887  2.77519  2.98518  4.58477  3.61503
          0.01795  4.42516  5.14750  0.61958  0.77255  0.48576  0.95510
    386   2.36030  4.60482  3.31279  2.74845  3.78609  3.58643  3.81358  2.58977  2.69177  2.83330  3.70102  3.21639  3.97324  2.57118  2.25111  2.81449  2.48885  2.44568  5.16225  3.89122    402 r - - -
          2.68618  4.42225  2.77519  2.73123  3.46354  2.40513  3.72494  3.29354  2.67741  2.69355  4.24690  2.90347  2.73739  3.18146  2.89801  2.37887  2.77519  2.98518  4.58477  3.61503
          0.01795  4.42516  5.14750  0.61958  0.77255  0.48576  0.95510
    387   2.38230  5.22139  2.35480  2.38593  4.56278  3.44932  3.73405  4.03797  2.52755  3.54484  4.31260  2.45495  3.90252  2.36380  3.02943  1.78183  3.01766  3.62065  5.70192  4.29198    403 s - - -
          2.68618  4.42225  2.77519  2.73123  3.46354  2.40513  3.72494  3.29354  2.67741  2.69355  4.24690  2.90347  2.73739  3.18146  2.89801  2.37887  2.77519  2.98518  4.58477  3.61503
          0.01795  4.42516  5.14750  0.61958  0.77255  0.48576  0.95510
    388   2.53282  4.48225  3.63199  3.52663  4.86836  0.73836  4.70048  4.38875  3.76749  4.05393  4.86508  3.63747  3.99842  4.00210  4.04493  1.98668  3.06691  3.68783  6.17446  4.98388    404 g - - -
          2.68618  4.42225  2.77519  2.73123  3.46354  2.40513  3.72494  3.29354  2.67741  2.69355  4.24690  2.90347  2.73739  3.18146  2.89801  2.37887  2.77519  2.98518  4.58477  3.61503
          0.01795  4.42516  5.14750  0.61958  0.77255  0.48576  0.95510
    389   1.59241  4.42744  3.56221  2.55051  2.79633  3.65587  3.96760  2.84825  2.98959  2.62982  3.55273  3.42557  4.06270  3.29522  3.34310  2.92391  2.94570  2.24069  5.05006  3.80697    405 a - - -
          2.68618  4.42225  2.77519  2.73123  3.46354  2.40513  3.72494  3.29354  2.67741  2.69355  4.24690  2.90347  2.73739  3.18146  2.89801  2.37887  2.77519  2.98518  4.58477  3.61503
          0.01795  4.42516  5.14750  0.61958  0.77255  0.48576  0.95510
    390   3.71009  4.96141  5.43838  4.90651  3.29652  5.04454  5.37602  1.82902  4.73019  0.63990  3.07174  5.14203  5.15283  4.76986  4.77997  4.45067  3.93314  2.40772  5.49296  4.44638    406 L - - -
          2.68618  4.42225  2.77519  2.73123  3.46354  2.40513  3.72494  3.29354  2.67741  2.69355  4.24690  2.90347  2.73739  3.18146  2.89801  2.37887  2.77519  2.98518  4.58477  3.61503
          0.01795  4.42516  5.14750  0.61958  0.77255  0.48576  0.95510
    391   3.57553  5.69071  2.89007  0.43917  5.13028  3.74144  4.42547  4.71082  3.39171  4.24838  5.23787  3.41836  4.38322  3.65434  3.83289  3.52055  3.89648  4.34946  6.18666  4.96451    407 E - - -
          2.68618  4.42225  2.77519  2.73123  3.46354  2.40513  3.72494  3.29354  2.67741  2.69355  4.24690  2.90347  2.73739  3.18146  2.89801  2.37887  2.77519  2.98518  4.58477  3.61503
          0.01795  4.42516  5.14750  0.61958  0.77255  0.48576  0.95510
    392   1.95578  4.41943  3.54355  2.99434  3.65007  2.39118  3.94969  3.00203  2.95025  2.30136  2.77706  3.38460  4.00980  3.25993  3.31017  2.36635  2.90949  2.75579  5.08314  3.84526    408 a - - -
          2.68618  4.42225  2.77519  2.73123  3.46354  2.40513  3.72494  3.29354  2.67741  2.69355  4.24690  2.90347  2.73739  3.18146  2.89801  2.37887  2.77519  2.98518  4.58477  3.61503
          0.01795  4.42516  5.14750  0.61958  0.77255  0.48576  0.95510
    393   1.85619  4.39102  3.84692  3.62495  4.72791  3.16044  4.66240  4.13694  3.69351  3.85875  4.68116  3.65925  3.95562  3.95907  3.96042  0.73888  2.97743  3.50795  6.07423  4.88350    409 s - - -
          2.68618  4.42225  2.77519  2.73123  3.46354  2.40513  3.72494  3.29354  2.67741  2.69355  4.24690  2.90347  2.73739  3.18146  2.89801  2.37887  2.77519  2.98518  4.58477  3.61503
          0.01795  4.42516  5.14750  0.61958  0.77255  0.48576  0.95510
    394   3.31394  5.26555  3.19568  3.15394  4.73280  3.66670  4.54051  4.60772  3.51808  4.19345  5.17252  0.46406  4.35827  3.84444  3.86674  3.37778  3.73106  4.16760  5.96777  4.66467    410 N - - -
          2.68618  4.42225  2.77519  2.73123  3.46354  2.40513  3.72494  3.29354  2.67741  2.69355  4.24690  2.90347  2.73739  3.18146  2.89801  2.37887  2.77519  2.98518  4.58477  3.61503
          0.01795  4.42516  5.14750  0.61958  0.77255  0.48576  0.95510
    395   3.28196  4.71194  4.87204  4.58394  4.03077  4.27857  5.31651  2.19407  4.46540  2.63886  3.93873  4.67992  4.83195  4.79961  4.62260  3.84356  3.64416  0.52761  5.89638  4.65210    411 V - - -
          2.68618  4.42225  2.77519  2.73123  3.46354  2.40513  3.72494  3.29354  2.67741  2.69355  4.24690  2.90347  2.73739  3.18146  2.89801  2.37887  2.77519  2.98518  4.58477  3.61503
          0.01795  4.42516  5.14750  0.61958  0.77255  0.48576  0.95510
    396   3.28697  5.87035  0.76971  2.33954  5.19083  3.44616  4.09961  4.80674  3.22524  4.28848  5.18166  2.18616  4.12426  3.28736  3.87761  3.15124  3.61185  4.34041  6.39216  4.83733    412 d - - -
          2.68618  4.42225  2.77519  2.73123  3.46354  2.40513  3.72494  3.29354  2.67741  2.69355  4.24690  2.90347  2.73739  3.18146  2.89801  2.37887  2.77519  2.98518  4.58477  3.61503
          0.01795  4.42516  5.14750  0.61958  0.77255  0.48576  0.95510
    397   3.61738  4.86163  5.42760  4.89787  3.38326  5.00125  5.38585  1.28296  4.74254  0.93508  3.15716  5.10891  5.13753  4.80692  4.80395  4.40185  3.84695  2.20580  5.54655  4.48076    413 l - - -
          2.68618  4.42225  2.77519  2.73123  3.46354  2.40513  3.72494  3.29354  2.67741  2.69355  4.24690  2.90347  2.73739  3.18146  2.89801  2.37887  2.77519  2.98518  4.58477  3.61503
          0.01795  4.42516  5.14750  0.61958  0.77255  0.48576  0.95510
    398   1.20883  4.37492  3.89156  3.62617  4.68509  3.15869  4.63737  4.08778  3.66836  3.80497  4.62272  3.65687  3.94623  3.93110  3.94229  1.11260  2.95787  3.47354  6.03283  4.84716    414 s - - -
          2.68618  4.42225  2.77519  2.73123  3.46354  2.40513  3.72494  3.29354  2.67741  2.69355  4.24690  2.90347  2.73739  3.18146  2.89801  2.37887  2.77519  2.98518  4.58477  3.61503
          0.01795  4.42516  5.14750  0.61958  0.77255  0.48576  0.95510
    399   2.79595  5.23073  3.03894  1.89342  4.59095  3.53759  3.67987  4.04252  1.80401  3.51421  4.27992  3.01168  3.92885  2.40955  2.31259  2.76277  2.52537  3.63221  5.62863  4.27147    415 k - - -
          2.68618  4.42225  2.77519  2.73123  3.46354  2.40513  3.72494  3.29354  2.67741  2.69355  4.24690  2.90347  2.73739  3.18146  2.89801  2.37887  2.77519  2.98518  4.58477  3.61503
          0.01795  4.42516  5.14750  0.61958  0.77255  0.48576  0.95510
    400   3.13514  5.60132  2.55342  0.92337  4.90792  3.51281  3.94322  4.41408  2.76141  3.89568  4.74660  2.99223  4.08262  2.31912  3.21483  3.04819  3.40120  4.01214  6.02382  4.59909    416 e - - -
          2.68618  4.42225  2.77519  2.73123  3.46354  2.40513  3.72494  3.29354  2.67741  2.69355  4.24690  2.90347  2.73739  3.18146  2.89801  2.37887  2.77519  2.98518  4.58477  3.61503
          0.01795  4.42516  5.14750  0.61958  0.77255  0.48576  0.95510
    401   3.78386  5.04735  5.13987  4.75620  0.81036  4.76582  4.28109  2.83196  4.57885  1.64571  3.45477  4.66930  5.02229  4.57207  4.59728  4.17694  4.01792  2.94899  4.41705  2.78829    417 f - - -
          2.68618  4.42225  2.77519  2.73123  3.46354  2.40513  3.72494  3.29354  2.67741  2.69355  4.24690  2.90347  2.73739  3.18146  2.89801  2.37887  2.77519  2.98518  4.58477  3.61503
          0.01795  4.42516  5.14750  0.61958  0.77255  0.48576  0.95510
    402   2.67411  4.35083  3.81593  3.27294  3.61801  3.63945  4.12354  2.26975  3.20673  2.64050  3.57727  3.58902  4.10579  3.49808  3.51640  2.04016  1.79196  2.13206  5.10737  3.88827    418 t - - -
          2.68618  4.42225  2.77519  2.73123  3.46354  2.40513  3.72494  3.29354  2.67741  2.69355  4.24690  2.90347  2.73739  3.18146  2.89801  2.37887  2.77519  2.98518  4.58477  3.61503
          0.01795  4.42516  5.14750  0.61958  0.77255  0.48576  0.95510
    403   3.18924  5.85435  1.56754  1.83789  5.13579  3.43722  3.98469  4.68356  3.01862  4.14195  4.98337  1.34306  4.06502  3.14549  3.64175  3.05334  3.47763  4.22518  6.28747  4.74404    419 n - - -
          2.68618  4.42225  2.77519  2.73123  3.46354  2.40513  3.72494  3.29354  2.67741  2.69355  4.24690  2.90347  2.73739  3.18146  2.89801  2.37887  2.77519  2.98518  4.58477  3.61503
          0.01795  4.42516  5.14750  0.61958  0.77255  0.48576  0.95510
    404   3.71317  4.99455  5.35673  4.79931  3.21356  4.97657  5.25335  2.43262  4.60229  0.83162  1.51827  5.04805  5.08381  4.64196  4.65251  4.36140  3.92636  2.66077  5.39604  4.37688    420 l - - -
          2.68618  4.42225  2.77519  2.73123  3.46354  2.40513  3.72494  3.29354  2.67741  2.69355  4.24690  2.90347  2.73739  3.18146  2.89801  2.37887  2.77519  2.98518  4.58477  3.61503
          0.01795  4.42516  5.14750  0.61958  0.77255  0.48576  0.95510
    405   3.40793  4.65798  5.32412  4.86178  3.85624  4.87458  5.57140  0.75851  4.75937  2.28538  3.62426  5.03494  5.15062  5.00837  4.92471  4.30428  3.67790  1.46781  5.93957  4.73661    421 i - - -
          2.68618  4.42225  2.77519  2.73123  3.46354  2.40513  3.72494  3.29354  2.67741  2.69355  4.24690  2.90347  2.73739  3.18146  2.89801  2.37887  2.77519  2.98518  4.58477  3.61503
          0.01795  4.42516  5.14750  0.61958  0.77255  0.48576  0.95510
    406   2.82631  4.34770  4.07282  3.50733  3.53354  3.92258  4.25059  1.78642  2.61655  2.48120  3.47805  3.81216  4.29426  3.68683  3.64292  3.21225  2.47938  1.49360  5.08824  3.87822    422 v - - -
          2.68618  4.42225  2.77519  2.73123  3.46354  2.40513  3.72494  3.29354  2.67741  2.69355  4.24690  2.90347  2.73739  3.18146  2.89801  2.37887  2.77519  2.98518  4.58477  3.61503
          0.01795  4.42516  5.14750  0.61958  0.77255  0.48576  0.95510
    407   0.72961  4.36342  4.02389  3.75136  4.55445  3.20445  4.68476  3.73374  3.73103  3.59781  4.48965  3.73458  3.98658  4.00986  3.96926  2.67642  2.12654  3.25494  5.96194  4.79171    423 a - - -
          2.68618  4.42225  2.77519  2.73123  3.46354  2.40513  3.72494  3.29354  2.67741  2.69355  4.24690  2.90347  2.73739  3.18146  2.89801  2.37887  2.77519  2.98518  4.58477  3.61503
          0.01795  4.42516  5.14750  0.61958  0.77255  0.48576  0.95510
    408   2.92054  5.31164  2.73882  2.09638  4.66213  3.49730  3.82394  4.12622  2.57393  3.63805  4.44383  2.99832  3.99360  1.34075  3.01084  2.29027  3.17318  3.72975  5.78895  4.40288    424 q - - -
          2.68618  4.42225  2.77519  2.73123  3.46354  2.40513  3.72494  3.29354  2.67741  2.69355  4.24690  2.90347  2.73739  3.18146  2.89801  2.37887  2.77519  2.98518  4.58477  3.61503
          0.01795  4.42516  5.14750  0.61958  0.77255  0.48576  0.95510
    409   3.21023  5.30853  3.49977  2.99347  4.77529  3.78426  3.90454  4.24151  2.24236  3.69788  4.57183  2.45169  4.23242  3.05623  0.88572  3.22117  3.43304  3.88996  5.70156  4.48874    425 r - - -
          2.68618  4.42225  2.77519  2.73123  3.46354  2.40513  3.72494  3.29354  2.67741  2.69355  4.24690  2.90347  2.73739  3.18146  2.89801  2.37887  2.77519  2.98518  4.58477  3.61503
          0.01795  4.42516  5.14750  0.61958  0.77255  0.48576  0.95510
    410   1.71333  4.61832  3.30038  2.92733  4.56454  1.98737  4.14568  4.01473  3.02655  3.62124  4.41342  2.43392  3.92034  3.32920  3.45032  1.71498  2.96315  3.49448  5.82568  4.53397    426 a - - -
          2.68618  4.42225  2.77519  2.73123  3.46354  2.40513  3.72494  3.29354  2.67741  2.69355  4.24690  2.90347  2.73739  3.18146  2.89801  2.37887  2.77519  2.98518  4.58477  3.61503
          0.01795  4.42516  5.14750  0.61958  0.77255  0.48576  0.95510
    411   4.32846  5.36636  5.22654  5.07422  1.08958  4.90804  3.68510  3.92664  4.87724  3.13778  4.47780  4.49957  5.18197  4.63797  4.75607  4.30934  4.53476  3.87647  3.77390  0.87529    427 y - - -
          2.68618  4.42225  2.77519  2.73123  3.46354  2.40513  3.72494  3.29354  2.67741  2.69355  4.24690  2.90347  2.73739  3.18146  2.89801  2.37887  2.77519  2.98518  4.58477  3.61503
          0.01795  4.42516  5.14750  0.61958  0.77255  0.48576  0.95510
    412   3.13158  5.49605  2.71925  2.04225  4.81878  3.57133  3.92493  4.30381  2.61778  3.78960  4.64950  3.07266  4.10714  1.03358  2.99370  3.07011  3.38395  3.92790  5.90531  4.54015    428 q - - -
          2.68618  4.42225  2.77519  2.73123  3.46354  2.40513  3.72494  3.29354  2.67741  2.69355  4.24690  2.90347  2.73739  3.18146  2.89801  2.37887  2.77519  2.98518  4.58477  3.61503
          0.01795  4.42516  5.14750  0.61958  0.77255  0.48576  0.95510
    413   0.69404  4.36087  3.95040  3.72789  4.67920  3.15771  4.70656  4.05364  3.77173  3.80401  4.63682  3.70424  3.95817  4.02719  4.01269  1.97701  2.96885  3.45145  6.04632  4.87127    429 a - - -
          2.68618  4.42225  2.77519  2.73123  3.46354  2.40513  3.72494  3.29354  2.67741  2.69355  4.24690  2.90347  2.73739  3.18146  2.89801  2.37887  2.77519  2.98518  4.58477  3.61503
          0.01795  4.42516  5.14750  0.61958  0.77255  0.48576  0.95510
    414   2.75041  4.86052  2.94933  2.78858  4.68377  3.33507  4.17760  4.24143  3.08630  3.83378  4.66162  1.12079  4.01058  3.37965  3.50953  1.73869  3.16281  3.72175  5.95116  4.58780    430 n - - -
          2.68618  4.42225  2.77519  2.73123  3.46354  2.40513  3.72494  3.29354  2.67741  2.69355  4.24690  2.90347  2.73739  3.18146  2.89801  2.37887  2.77519  2.98518  4.58477  3.61503
          0.01795  4.42516  5.14750  0.61958  0.77255  0.48576  0.95510
    415   1.05580  4.37128  3.90321  3.63805  4.67860  3.15840  4.64260  4.07848  3.67790  3.79831  4.61732  3.66219  3.94663  3.93933  3.94876  1.27343  2.95702  3.46726  6.02900  4.84513    431 a - - -
          2.68618  4.42225  2.77519  2.73123  3.46354  2.40513  3.72494  3.29354  2.67741  2.69355  4.24690  2.90347  2.73739  3.18146  2.89801  2.37887  2.77519  2.98518  4.58477  3.61503
          0.01795  4.42516  5.14750  0.61958  0.77255  0.48576  0.95510
    416   3.24400  5.46220  3.64301  2.93507  4.96602  3.86817  3.77024  4.30109  1.14879  3.68413  4.52780  3.35293  4.21448  1.89100  1.88318  3.21098  3.39739  3.95324  5.69077  4.51877    432 k - - -
          2.68618  4.42225  2.77519  2.73123  3.46354  2.40513  3.72494  3.29354  2.67741  2.69355  4.24690  2.90347  2.73739  3.18146  2.89801  2.37887  2.77519  2.98518  4.58477  3.61503
          0.01795  4.42516  5.14750  0.61958  0.77255  0.48576  0.95510
    417   2.34982  4.35344  4.47033  3.92281  3.61368  4.07712  4.55751  1.57643  3.82144  2.47154  3.52984  4.12878  4.47235  4.06745  4.02797  3.40766  2.06891  1.51794  5.25069  4.04855    433 v - - -
          2.68618  4.42225  2.77519  2.73123  3.46354  2.40513  3.72494  3.29354  2.67741  2.69355  4.24690  2.90347  2.73739  3.18146  2.89801  2.37887  2.77519  2.98518  4.58477  3.61503
          0.01795  4.42516  5.14750  0.61958  0.77255  0.48576  0.95510
    418   3.51017  4.76067  5.32043  4.82879  3.57591  4.92192  5.40762  0.79464  4.66888  1.65547  3.37657  5.02944  5.13252  4.85713  4.78976  4.33939  3.75949  1.94199  5.68114  4.51778    434 i - - -
          2.68618  4.42225  2.77519  2.73123  3.46354  2.40513  3.72494  3.29354  2.67741  2.69355  4.24690  2.90347  2.73739  3.18146  2.89801  2.37887  2.77519  2.98518  4.58477  3.61503
          0.01795  4.42516  5.14750  0.61958  0.77255  0.48576  0.95510
    419   2.69511  4.75988  3.24180  2.80301  4.32341  3.43858  3.95470  3.71626  2.20862  3.34611  4.17973  3.23623  3.97645  3.13565  3.07341  2.21502  1.32720  3.34196  5.58040  4.29468    435 t - - -
          2.68618  4.42225  2.77519  2.73123  3.46354  2.40513  3.72494  3.29354  2.67741  2.69355  4.24690  2.90347  2.73739  3.18146  2.89801  2.37887  2.77519  2.98518  4.58477  3.61503
          0.01795  4.42516  5.14750  0.61958  0.77255  0.48576  0.95510
    420   2.82890  4.66389  4.05347  3.87659  4.59292  3.47447  4.83378  3.79988  3.83250  3.64006  4.67810  3.95905  4.23228  4.20269  4.03723  3.03938  0.49840  3.42402  5.96997  4.81935    436 T - - -
          2.68618  4.42225  2.77519  2.73123  3.46354  2.40513  3.72494  3.29354  2.67741  2.69355  4.24690  2.90347  2.73739  3.18146  2.89801  2.37887  2.77519  2.98518  4.58477  3.61503
          0.01795  4.42516  5.14750  0.61958  0.77255  0.48576  0.95510
    421   2.31851  4.94156  2.53686  2.49154  3.13597  3.48612  3.72252  3.64023  2.52146  3.22762  4.03224  3.01705  3.89768  2.45722  2.99296  1.86929  2.93274  3.29804  5.45266  4.10179    437 s - - -
          2.68618  4.42225  2.77519  2.73123  3.46354  2.40513  3.72494  3.29354  2.67741  2.69355  4.24690  2.90347  2.73739  3.18146  2.89801  2.37887  2.77519  2.98518  4.58477  3.61503
          0.01795  4.42516  5.14750  0.61958  0.77255  0.48576  0.95510
    422   3.69934  5.80418  0.37043  2.86113  5.28282  3.73731  4.56025  5.02254  3.76709  4.53743  5.56079  3.43406  4.42840  3.82228  4.33343  3.62083  4.05943  4.61127  6.32520  5.10707    438 D - - -
          2.68618  4.42225  2.77519  2.73123  3.46354  2.40513  3.72494  3.29354  2.67741  2.69355  4.24690  2.90347  2.73739  3.18146  2.89801  2.37887  2.77519  2.98518  4.58477  3.61503
          0.01795  4.42516  5.14750  0.61958  0.77255  0.48576  0.95510
    423   3.08321  5.50995  2.66076  1.66638  4.83081  3.53616  3.89652  4.31835  2.63526  3.79956  4.63781  3.02060  4.06913  1.25303  3.04927  3.01343  3.33586  3.92455  5.92166  4.52978    439 q - - -
          2.68618  4.42225  2.77519  2.73123  3.46354  2.40513  3.72494  3.29354  2.67741  2.69355  4.24690  2.90347  2.73739  3.18146  2.89801  2.37887  2.77519  2.98518  4.58477  3.61503
          0.01795  4.42516  5.14750  0.61958  0.77255  0.48576  0.95510
    424   3.40225  4.63017  5.37679  4.87190  3.77885  4.91872  5.49654  1.17082  4.78220  1.82800  3.54402  5.04071  5.13817  4.97493  4.91714  4.31838  3.65232  1.12671  5.83001  4.66379    440 v - - -
          2.68618  4.42225  2.77519  2.73123  3.46354  2.40513  3.72494  3.29354  2.67741  2.69355  4.24690  2.90347  2.73739  3.18146  2.89801  2.37887  2.77519  2.98518  4.58477  3.61503
          0.01795  4.42516  5.14750  0.61958  0.77255  0.48576  0.95510
    425   2.33223  4.66153  4.48841  4.07108  3.49982  4.09139  4.76314  2.54385  3.90467  0.77794  3.37509  4.26616  4.56882  4.18931  4.08415  3.51300  3.44367  2.52629  5.38333  4.21739    441 l - - -
          2.68618  4.42225  2.77519  2.73123  3.46354  2.40513  3.72494  3.29354  2.67741  2.69355  4.24690  2.90347  2.73739  3.18146  2.89801  2.37887  2.77519  2.98518  4.58477  3.61503
          0.01795  4.42516  5.14750  0.61958  0.77255  0.48576  0.95510
    426   3.03932  5.36151  2.77191  2.55235  4.68832  3.53815  3.91505  4.25329  2.62316  3.75168  4.59512  1.91982  4.07576  1.22680  3.00479  3.00246  3.30992  3.85704  5.82856  4.44190    442 q - - -
          2.68618  4.42225  2.77519  2.73123  3.46354  2.40513  3.72494  3.29354  2.67741  2.69355  4.24690  2.90347  2.73739  3.18146  2.89801  2.37887  2.77519  2.98518  4.58477  3.61503
          0.01795  4.42516  5.14750  0.61958  0.77255  0.48576  0.95510
    427   2.89556  5.43365  1.91106  1.51679  4.74993  3.44816  3.79518  4.24629  2.63871  3.72794  4.50416  2.90773  3.94937  2.34987  3.16698  2.82550  2.50515  3.81260  5.87165  4.42401    443 e - - -
          2.68618  4.42225  2.77519  2.73123  3.46354  2.40513  3.72494  3.29354  2.67741  2.69355  4.24690  2.90347  2.73739  3.18146  2.89801  2.37887  2.77519  2.98518  4.58477  3.61503
          0.01795  4.42516  5.14750  0.61958  0.77255  0.48576  0.95510
    428   2.32583  4.32188  4.23871  3.67561  3.43420  3.93714  4.31848  2.01326  3.56575  1.55216  3.37379  3.91989  4.31915  3.81351  3.78325  3.24301  2.08399  2.23362  5.04039  3.85167    444 l - - -
          2.68618  4.42225  2.77519  2.73123  3.46354  2.40513  3.72494  3.29354  2.67741  2.69355  4.24690  2.90347  2.73739  3.18146  2.89801  2.37887  2.77519  2.98518  4.58477  3.61503
          0.01795  4.42516  5.14750  0.61958  0.77255  0.48576  0.95510
    429   3.31894  4.57797  5.23878  4.71219  3.69461  4.75642  5.26983  1.39239  4.60435  2.18953  2.53474  4.86868  5.00526  4.78844  4.72869  4.13273  3.56589  1.02047  5.65832  4.49808    445 v - - -
          2.68618  4.42225  2.77519  2.73123  3.46354  2.40513  3.72494  3.29354  2.67741  2.69355  4.24690  2.90347  2.73739  3.18146  2.89801  2.37887  2.77519  2.98518  4.58477  3.61503
          0.01795  4.42516  5.14750  0.61958  0.77255  0.48576  0.95510
    430   2.97681  5.30370  3.02304  2.60189  4.67039  3.60803  3.78505  4.11746  2.33967  3.59713  4.41083  1.38812  4.04631  2.32379  2.18844  2.94762  3.20001  3.73922  5.69707  4.37940    446 n - - -
          2.68618  4.42225  2.77519  2.73123  3.46354  2.40513  3.72494  3.29354  2.67741  2.69355  4.24690  2.90347  2.73739  3.18146  2.89801  2.37887  2.77519  2.98518  4.58477  3.61503
          0.01795  4.42516  5.14750  0.61958  0.77255  0.48576  0.95510
    431   3.66438  4.91001  5.44434  4.91036  3.33499  5.02822  5.38440  1.54138  4.74805  0.76489  3.10678  5.13240  5.14603  4.79088  4.79931  4.42973  3.88957  2.30704  5.51734  4.46799    447 l - - -
          2.68618  4.42225  2.77519  2.73123  3.46354  2.40513  3.72494  3.29354  2.67741  2.69355  4.24690  2.90347  2.73739  3.18146  2.89801  2.37887  2.77519  2.98518  4.58477  3.61503
          0.01795  4.42516  5.14750  0.61958  0.77255  0.48576  0.95510
    432   3.07818  5.19023  3.57081  2.89233  4.54019  3.79443  3.78408  2.76848  1.10223  3.40136  4.26776  3.32318  4.15309  2.92494  2.02012  3.09869  3.26150  3.57011  5.54656  4.33312    448 k - - -
          2.68618  4.42225  2.77519  2.73123  3.46354  2.40513  3.72494  3.29354  2.67741  2.69355  4.24690  2.90347  2.73739  3.18146  2.89801  2.37887  2.77519  2.98518  4.58477  3.61503
          0.11354  4.42516  2.35015  0.61958  0.77255  0.48576  0.95510
    433   2.90016  5.23406  3.15203  2.59201  4.59492  3.60367  2.75993  4.02611  2.19538  3.49550  4.29659  2.45324  3.99091  2.35271  1.58967  2.87492  3.10534  3.65087  5.58788  4.28703    449 r - - -
          2.68618  4.42225  2.77519  2.73123  3.46354  2.40513  3.72494  3.29354  2.67741  2.69355  4.24690  2.90347  2.73739  3.18146  2.89801  2.37887  2.77519  2.98518  4.58477  3.61503
          0.01332  4.32494        *  0.61958  0.77255  0.00000        *
//
