# Supplementary material for: T346Hunter: A Novel Web-Based Tool for the Prediction of Type III, Type IV and Type VI Secretion Systems in Bacterial Genomes
Source: PLoS One. 2015 Apr 13;10(4):e0119317. doi: 10.1371/journal.pone.0119317 (PMC4395097; doi:10.1371/journal.pone.0119317)
Supplement: S1 Data — (ZIP) [file pone.0119317.s009.zip › T346Hunter_profiles/flgf.hmm]

HMMER3/f [3.1b1 | May 2013]
NAME  flgf
LENG  260
ALPH  amino
RF    no
MM    no
CONS  yes
CS    no
MAP   yes
DATE  Wed Oct  2 17:13:11 2013
NSEQ  6
EFFN  1.403320
CKSUM 3684335264
STATS LOCAL MSV      -10.9687  0.70254
STATS LOCAL VITERBI  -11.5392  0.70254
STATS LOCAL FORWARD   -4.8910  0.70254
HMM          A        C        D        E        F        G        H        I        K        L        M        N        P        Q        R        S        T        V        W        Y   
            m->m     m->i     m->d     i->m     i->i     d->m     d->d
  COMPO   2.50001  4.71327  2.89462  2.66655  3.49099  2.60158  3.88210  2.81760  2.71492  2.54597  3.61683  2.84531  3.65617  3.00036  2.97009  2.62348  2.68597  2.66889  5.17511  3.61317
          2.68592  4.42231  2.77526  2.73130  3.46360  2.40519  3.72501  3.29360  2.67747  2.69361  4.24542  2.90353  2.73746  3.18153  2.89807  2.37893  2.77526  2.98481  4.58483  3.61510
          0.12468  2.19652  5.11088  0.92792  0.50315  0.00000        *
      1   2.85024  4.61384  3.55577  3.18745  3.68978  3.65841  4.14255  3.06893  3.06931  2.71418  1.19297  2.51090  4.17411  3.48509  3.35776  3.05551  3.15690  2.88064  5.21843  3.90881      4 m - - -
          2.68618  4.42225  2.77519  2.73123  3.46354  2.40513  3.72494  3.29354  2.67741  2.69355  4.24690  2.90347  2.73739  3.18146  2.89801  2.37887  2.77519  2.98518  4.58477  3.61503
          0.01862  4.38853  5.11088  0.61958  0.77255  0.48576  0.95510
      2   2.68366  4.64506  2.27221  2.31958  2.93068  3.56686  3.79779  3.15591  2.68556  2.39821  3.72477  3.17212  3.95768  3.01585  3.11279  2.79652  2.91639  2.34941  5.19015  3.90101      5 d - - -
          2.68618  4.42225  2.77519  2.73123  3.46354  2.40513  3.72494  3.29354  2.67741  2.69355  4.24690  2.90347  2.73739  3.18146  2.89801  2.37887  2.77519  2.98518  4.58477  3.61503
          0.01862  4.38853  5.11088  0.61958  0.77255  0.48576  0.95510
      3   2.88243  5.19310  3.18295  2.60864  4.54223  3.60995  2.74212  3.97035  2.24070  3.46173  4.26351  3.10592  3.99597  2.32781  1.58780  2.35319  3.09245  3.60241  5.57596  4.27194      6 r - - -
          2.68618  4.42225  2.77519  2.73123  3.46354  2.40513  3.72494  3.29354  2.67741  2.69355  4.24690  2.90347  2.73739  3.18146  2.89801  2.37887  2.77519  2.98518  4.58477  3.61503
          0.01862  4.38853  5.11088  0.61958  0.77255  0.48576  0.95510
      4   1.88447  4.43933  3.58004  3.22431  4.59460  1.39714  4.34778  4.04081  3.29107  3.68047  4.47501  3.44829  2.48496  3.57407  3.65821  1.96413  2.91856  3.46007  5.89453  4.66007      7 g - - -
          2.68618  4.42225  2.77519  2.73123  3.46354  2.40513  3.72494  3.29354  2.67741  2.69355  4.24690  2.90347  2.73739  3.18146  2.89801  2.37887  2.77519  2.98518  4.58477  3.61503
          0.01862  4.38853  5.11088  0.61958  0.77255  0.48576  0.95510
      5   3.46809  4.73906  5.29851  4.73601  2.38091  4.78621  5.05270  1.24903  4.59692  1.20374  3.08439  4.88411  4.95670  4.61781  4.62920  4.14597  3.68929  2.30418  5.26417  4.11418      8 l - - -
          2.68618  4.42225  2.77519  2.73123  3.46354  2.40513  3.72494  3.29354  2.67741  2.69355  4.24690  2.90347  2.73739  3.18146  2.89801  2.37887  2.77519  2.98518  4.58477  3.61503
          0.01862  4.38853  5.11088  0.61958  0.77255  0.48576  0.95510
      6   4.07474  5.35038  4.64328  4.49382  2.50950  4.46502  3.98661  4.02667  4.34188  3.33964  4.64877  4.41681  4.93767  4.51317  4.40642  4.14728  4.36987  3.92410  4.16370  0.40942      9 Y - - -
          2.68618  4.42225  2.77519  2.73123  3.46354  2.40513  3.72494  3.29354  2.67741  2.69355  4.24690  2.90347  2.73739  3.18146  2.89801  2.37887  2.77519  2.98518  4.58477  3.61503
          0.01862  4.38853  5.11088  0.61958  0.77255  0.48576  0.95510
      7   2.11474  4.37345  3.68737  3.17355  3.79580  3.45832  4.10738  2.37618  3.12462  2.84719  3.74529  3.48204  4.00258  3.42744  3.46042  2.22096  1.59284  2.76839  5.23723  4.01111     10 t - - -
          2.68618  4.42225  2.77519  2.73123  3.46354  2.40513  3.72494  3.29354  2.67741  2.69355  4.24690  2.90347  2.73739  3.18146  2.89801  2.37887  2.77519  2.98518  4.58477  3.61503
          0.01862  4.38853  5.11088  0.61958  0.77255  0.48576  0.95510
      8   1.41190  4.38572  3.71356  3.26402  3.85817  2.45706  4.19695  3.12390  3.22031  1.86198  3.81975  3.53467  4.01911  3.52887  3.53321  2.80575  2.95191  2.84454  5.31561  4.09122     11 a - - -
          2.68618  4.42225  2.77519  2.73123  3.46354  2.40513  3.72494  3.29354  2.67741  2.69355  4.24690  2.90347  2.73739  3.18146  2.89801  2.37887  2.77519  2.98518  4.58477  3.61503
          0.01862  4.38853  5.11088  0.61958  0.77255  0.48576  0.95510
      9   1.87391  2.96834  4.07865  3.50455  3.31805  3.72248  4.09822  2.17851  3.39524  2.38800  2.60644  3.72476  4.12646  3.62978  3.60082  2.47774  2.90630  2.38986  4.82868  3.63383     12 a - - -
          2.68618  4.42225  2.77519  2.73123  3.46354  2.40513  3.72494  3.29354  2.67741  2.69355  4.24690  2.90347  2.73739  3.18146  2.89801  2.37887  2.77519  2.98518  4.58477  3.61503
          0.01862  4.38853  5.11088  0.61958  0.77255  0.48576  0.95510
     10   2.43462  4.40473  3.66700  3.35180  4.63204  2.19339  4.44510  4.07240  3.41380  3.73172  4.53112  3.51331  3.90764  3.69381  3.74760  1.01783  2.12339  3.46993  5.94525  4.73117     13 s - - -
          2.68618  4.42225  2.77519  2.73123  3.46354  2.40513  3.72494  3.29354  2.67741  2.69355  4.24690  2.90347  2.73739  3.18146  2.89801  2.37887  2.77519  2.98518  4.58477  3.61503
          0.01862  4.38853  5.11088  0.61958  0.77255  0.48576  0.95510
     11   1.42528  4.39932  3.80223  3.62960  4.76771  0.98338  4.69645  4.17365  3.76582  3.89570  4.72137  3.66833  3.96069  4.00621  4.02495  2.65959  2.99991  3.53607  6.09202  4.93590     14 g - - -
          2.68618  4.42225  2.77519  2.73123  3.46354  2.40513  3.72494  3.29354  2.67741  2.69355  4.24690  2.90347  2.73739  3.18146  2.89801  2.37887  2.77519  2.98518  4.58477  3.61503
          0.01862  4.38853  5.11088  0.61958  0.77255  0.48576  0.95510
     12   2.22363  4.30005  3.85438  3.30639  3.45144  2.75457  4.08001  2.72063  3.21491  2.08411  1.83089  3.61013  4.10918  3.50091  3.49081  2.98208  2.94673  2.52741  4.96605  3.75904     15 m - - -
          2.68618  4.42225  2.77519  2.73123  3.46354  2.40513  3.72494  3.29354  2.67741  2.69355  4.24690  2.90347  2.73739  3.18146  2.89801  2.37887  2.77519  2.98518  4.58477  3.61503
          0.01862  4.38853  5.11088  0.61958  0.77255  0.48576  0.95510
     13   2.69900  4.51615  3.44064  2.87775  3.67170  3.62333  3.86483  3.02020  2.31691  2.30843  2.26346  3.31117  4.01310  3.13709  3.11898  2.07905  2.93360  2.78875  5.08715  3.83825     16 s - - -
          2.68618  4.42225  2.77519  2.73123  3.46354  2.40513  3.72494  3.29354  2.67741  2.69355  4.24690  2.90347  2.73739  3.18146  2.89801  2.37887  2.77519  2.98518  4.58477  3.61503
          0.01862  4.38853  5.11088  0.61958  0.77255  0.48576  0.95510
     14   1.97162  5.02156  3.00855  2.47264  4.34050  3.48044  3.69169  3.77862  2.42171  3.32693  4.11339  2.48831  3.88718  2.38096  2.42632  2.70259  2.48186  3.40706  5.51333  4.15730     17 a - - -
          2.68618  4.42225  2.77519  2.73123  3.46354  2.40513  3.72494  3.29354  2.67741  2.69355  4.24690  2.90347  2.73739  3.18146  2.89801  2.37887  2.77519  2.98518  4.58477  3.61503
          0.01862  4.38853  5.11088  0.61958  0.77255  0.48576  0.95510
     15   2.30841  4.76076  3.16074  2.60385  2.97442  3.52833  3.74427  3.37940  2.55292  3.01303  3.85196  3.10179  3.92200  2.09087  2.50993  2.74862  2.45063  3.08568  5.28884  3.98315     18 q - - -
          2.68618  4.42225  2.77519  2.73123  3.46354  2.40513  3.72494  3.29354  2.67741  2.69355  4.24690  2.90347  2.73739  3.18146  2.89801  2.37887  2.77519  2.98518  4.58477  3.61503
          0.01862  4.38853  5.11088  0.61958  0.77255  0.48576  0.95510
     16   2.67636  4.70312  3.20502  2.64242  3.90762  3.54409  3.75847  3.29473  2.58632  2.47310  3.79303  3.13186  3.93310  2.47179  2.41748  2.37779  2.46551  2.52953  5.23879  3.94648     19 s - - -
          2.68618  4.42225  2.77519  2.73123  3.46354  2.40513  3.72494  3.29354  2.67741  2.69355  4.24690  2.90347  2.73739  3.18146  2.89801  2.37887  2.77519  2.98518  4.58477  3.61503
          0.01862  4.38853  5.11088  0.61958  0.77255  0.48576  0.95510
     17   2.70414  5.18999  2.43978  2.08670  4.52092  3.44529  2.73353  3.99961  2.40656  3.48807  4.23766  2.45898  3.85633  2.76192  2.47040  2.66677  2.46733  3.57374  5.62792  4.22074     20 e - - -
          2.68618  4.42225  2.77519  2.73123  3.46354  2.40513  3.72494  3.29354  2.67741  2.69355  4.24690  2.90347  2.73739  3.18146  2.89801  2.37887  2.77519  2.98518  4.58477  3.61503
          0.01862  4.38853  5.11088  0.61958  0.77255  0.48576  0.95510
     18   2.37341  5.25243  3.24269  2.63751  4.64526  3.64026  3.70398  4.05301  1.64678  3.51618  4.31517  3.12753  4.01637  1.96318  2.01115  2.89875  3.12392  3.67623  5.60913  4.32287     21 k - - -
          2.68618  4.42225  2.77519  2.73123  3.46354  2.40513  3.72494  3.29354  2.67741  2.69355  4.24690  2.90347  2.73739  3.18146  2.89801  2.37887  2.77519  2.98518  4.58477  3.61503
          0.01862  4.38853  5.11088  0.61958  0.77255  0.48576  0.95510
     19   3.19592  4.81855  3.95435  3.51348  3.44658  4.07947  4.33642  2.82163  3.18678  0.88117  3.39989  3.88150  4.46343  2.50502  3.41958  3.46574  3.43876  2.85610  5.21478  3.97059     22 l - - -
          2.68618  4.42225  2.77519  2.73123  3.46354  2.40513  3.72494  3.29354  2.67741  2.69355  4.24690  2.90347  2.73739  3.18146  2.89801  2.37887  2.77519  2.98518  4.58477  3.61503
          0.01862  4.38853  5.11088  0.61958  0.77255  0.48576  0.95510
     20   2.18291  5.06238  1.25247  2.50629  4.63744  3.37830  3.95703  4.03324  2.86993  3.65360  4.47732  3.02880  3.96516  3.11921  3.37739  2.81882  2.38015  3.61343  5.87012  4.47960     23 d - - -
          2.68618  4.42225  2.77519  2.73123  3.46354  2.40513  3.72494  3.29354  2.67741  2.69355  4.24690  2.90347  2.73739  3.18146  2.89801  2.37887  2.77519  2.98518  4.58477  3.61503
          0.01862  4.38853  5.11088  0.61958  0.77255  0.48576  0.95510
     21   2.11819  4.34146  4.18133  3.71538  3.85379  3.60467  4.50153  2.54030  3.63360  2.76031  3.77379  3.86354  4.20054  3.90916  3.88230  2.99989  1.87789  1.28137  5.42123  4.22007     24 v - - -
          2.68618  4.42225  2.77519  2.73123  3.46354  2.40513  3.72494  3.29354  2.67741  2.69355  4.24690  2.90347  2.73739  3.18146  2.89801  2.37887  2.77519  2.98518  4.58477  3.61503
          0.01862  4.38853  5.11088  0.61958  0.77255  0.48576  0.95510
     22   3.14076  4.48289  4.88567  4.37167  3.76741  4.44394  5.02503  1.00694  4.26178  2.39301  3.59760  4.55163  4.79669  4.51742  4.44753  3.81454  2.46274  1.50964  5.60073  4.39877     25 i - - -
          2.68618  4.42225  2.77519  2.73123  3.46354  2.40513  3.72494  3.29354  2.67741  2.69355  4.24690  2.90347  2.73739  3.18146  2.89801  2.37887  2.77519  2.98518  4.58477  3.61503
          0.01862  4.38853  5.11088  0.61958  0.77255  0.48576  0.95510
     23   1.53236  4.39392  3.72117  3.31335  4.51866  2.22546  4.36872  3.94891  3.32274  3.60676  4.40920  3.49413  3.89641  3.60926  3.67301  1.52690  2.13673  3.39267  5.83943  4.61941     26 s - - -
          2.68618  4.42225  2.77519  2.73123  3.46354  2.40513  3.72494  3.29354  2.67741  2.69355  4.24690  2.90347  2.73739  3.18146  2.89801  2.37887  2.77519  2.98518  4.58477  3.61503
          0.01862  4.38853  5.11088  0.61958  0.77255  0.48576  0.95510
     24   2.76297  4.87163  2.89120  2.75818  4.66081  3.32418  4.16718  4.23924  3.08281  3.83567  4.67505  0.98584  4.00574  3.37651  3.50119  2.09023  3.17662  3.72607  5.93734  4.56351     27 n - - -
          2.68618  4.42225  2.77519  2.73123  3.46354  2.40513  3.72494  3.29354  2.67741  2.69355  4.24690  2.90347  2.73739  3.18146  2.89801  2.37887  2.77519  2.98518  4.58477  3.61503
          0.01862  4.38853  5.11088  0.61958  0.77255  0.48576  0.95510
     25   3.26528  5.22337  3.15134  3.10415  4.68242  3.62631  4.48812  4.54363  3.45891  4.13391  5.10997  0.49557  4.31493  3.78831  3.80929  3.32845  3.67931  4.10827  5.92329  4.61412     28 N - - -
          2.68618  4.42225  2.77519  2.73123  3.46354  2.40513  3.72494  3.29354  2.67741  2.69355  4.24690  2.90347  2.73739  3.18146  2.89801  2.37887  2.77519  2.98518  4.58477  3.61503
          0.01862  4.38853  5.11088  0.61958  0.77255  0.48576  0.95510
     26   3.57145  4.82138  5.36957  4.84138  3.37753  4.95083  5.34095  1.24225  4.68589  0.99783  3.15586  5.05245  5.10030  4.76843  4.75786  4.34889  3.80295  2.15783  5.52636  4.44902     29 l - - -
          2.68618  4.42225  2.77519  2.73123  3.46354  2.40513  3.72494  3.29354  2.67741  2.69355  4.24690  2.90347  2.73739  3.18146  2.89801  2.37887  2.77519  2.98518  4.58477  3.61503
          0.01862  4.38853  5.11088  0.61958  0.77255  0.48576  0.95510
     27   0.47049  4.54167  4.08073  3.93359  4.66006  3.34644  4.87956  3.87231  3.96622  3.72601  4.72133  3.92277  4.13620  4.26060  4.15597  2.89875  3.21335  3.42802  6.02800  4.90257     30 A - - -
          2.68618  4.42225  2.77519  2.73123  3.46354  2.40513  3.72494  3.29354  2.67741  2.69355  4.24690  2.90347  2.73739  3.18146  2.89801  2.37887  2.77519  2.98518  4.58477  3.61503
          0.01862  4.38853  5.11088  0.61958  0.77255  0.48576  0.95510
     28   3.26528  5.22337  3.15134  3.10415  4.68242  3.62631  4.48812  4.54363  3.45891  4.13391  5.10997  0.49557  4.31493  3.78831  3.80929  3.32845  3.67931  4.10827  5.92329  4.61412     31 N - - -
          2.68618  4.42225  2.77519  2.73123  3.46354  2.40513  3.72494  3.29354  2.67741  2.69355  4.24690  2.90347  2.73739  3.18146  2.89801  2.37887  2.77519  2.98518  4.58477  3.61503
          0.01862  4.38853  5.11088  0.61958  0.77255  0.48576  0.95510
     29   1.88859  4.28011  4.09145  3.54658  3.52888  3.75723  4.25573  1.96810  3.45883  2.51603  3.48981  3.78857  4.20644  3.71891  3.70519  2.43570  3.00059  1.66565  5.06951  3.86512     32 v - - -
          2.68618  4.42225  2.77519  2.73123  3.46354  2.40513  3.72494  3.29354  2.67741  2.69355  4.24690  2.90347  2.73739  3.18146  2.89801  2.37887  2.77519  2.98518  4.58477  3.61503
          0.01862  4.38853  5.11088  0.61958  0.77255  0.48576  0.95510
     30   2.95169  5.50964  1.94740  1.93491  4.82570  3.42430  3.83367  4.33288  2.72903  3.81258  4.60307  1.89134  3.96381  2.96854  3.28119  1.89255  3.21384  3.89377  5.95964  4.49082     33 n - - -
          2.68618  4.42225  2.77519  2.73123  3.46354  2.40513  3.72494  3.29354  2.67741  2.69355  4.24690  2.90347  2.73739  3.18146  2.89801  2.37887  2.77519  2.98518  4.58477  3.61503
          0.01862  4.38853  5.11088  0.61958  0.77255  0.48576  0.95510
     31   2.82338  4.52672  3.98249  3.54306  3.72910  3.69944  4.39941  2.75732  3.38479  1.88734  3.68918  3.80087  4.25227  3.75665  3.64770  3.09857  1.13601  2.59979  5.36426  4.12354     34 t - - -
          2.68618  4.42225  2.77519  2.73123  3.46354  2.40513  3.72494  3.29354  2.67741  2.69355  4.24690  2.90347  2.73739  3.18146  2.89801  2.37887  2.77519  2.98518  4.58477  3.61503
          0.01862  4.38853  5.11088  0.61958  0.77255  0.48576  0.95510
     32   1.64050  4.45766  3.53767  3.04334  4.12780  2.45701  4.10078  3.52015  3.02945  3.19629  4.03691  3.36893  2.63982  3.33993  3.41343  2.12824  2.89336  2.34641  5.48702  4.23754     35 a - - -
          2.68618  4.42225  2.77519  2.73123  3.46354  2.40513  3.72494  3.29354  2.67741  2.69355  4.24690  2.90347  2.73739  3.18146  2.89801  2.37887  2.77519  2.98518  4.58477  3.61503
          0.01862  4.38853  5.11088  0.61958  0.77255  0.48576  0.95510
     33   3.43229  5.12503  4.20759  4.18451  5.25807  0.24609  5.23999  5.01551  4.43322  4.58929  5.59071  4.37468  4.52787  4.71737  4.58257  3.62332  3.95151  4.44352  6.18538  5.38776     36 G - - -
          2.68618  4.42225  2.77519  2.73123  3.46354  2.40513  3.72494  3.29354  2.67741  2.69355  4.24690  2.90347  2.73739  3.18146  2.89801  2.37887  2.77519  2.98518  4.58477  3.61503
          0.01862  4.38853  5.11088  0.61958  0.77255  0.48576  0.95510
     34   4.24192  5.30634  5.16993  4.99636  0.83669  4.85173  3.66744  3.84161  4.80343  3.06823  4.39933  4.45983  5.12966  4.58839  4.69839  4.24979  4.45084  3.79122  3.76041  1.18835     37 f - - -
          2.68618  4.42225  2.77519  2.73123  3.46354  2.40513  3.72494  3.29354  2.67741  2.69355  4.24690  2.90347  2.73739  3.18146  2.89801  2.37887  2.77519  2.98518  4.58477  3.61503
          0.01862  4.38853  5.11088  0.61958  0.77255  0.48576  0.95510
     35   3.40902  5.49683  3.92543  3.12692  5.05715  3.96943  3.79972  4.35419  0.96225  3.71653  4.59781  3.48294  4.30598  2.92634  1.46847  3.38519  3.53556  4.03701  5.68815  4.58391     38 k - - -
          2.68618  4.42225  2.77519  2.73123  3.46354  2.40513  3.72494  3.29354  2.67741  2.69355  4.24690  2.90347  2.73739  3.18146  2.89801  2.37887  2.77519  2.98518  4.58477  3.61503
          0.01862  4.38853  5.11088  0.61958  0.77255  0.48576  0.95510
     36   1.96763  5.16714  3.33203  2.73329  4.58395  3.65920  3.75224  3.96710  1.37200  3.46926  4.29306  3.19837  4.05400  2.88174  2.08606  2.95036  3.15957  3.61414  5.58659  4.32932     39 k - - -
          2.68618  4.42225  2.77519  2.73123  3.46354  2.40513  3.72494  3.29354  2.67741  2.69355  4.24690  2.90347  2.73739  3.18146  2.89801  2.37887  2.77519  2.98518  4.58477  3.61503
          0.01862  4.38853  5.11088  0.61958  0.77255  0.48576  0.95510
     37   2.68185  5.10249  2.39736  2.39600  4.41292  3.45550  3.65481  3.00131  2.40476  3.39250  4.15539  2.51233  3.85493  2.37588  2.47167  2.29891  2.91383  3.47502  5.55639  4.16815     40 s - - -
          2.68618  4.42225  2.77519  2.73123  3.46354  2.40513  3.72494  3.29354  2.67741  2.69355  4.24690  2.90347  2.73739  3.18146  2.89801  2.37887  2.77519  2.98518  4.58477  3.61503
          0.01862  4.38853  5.11088  0.61958  0.77255  0.48576  0.95510
     38   2.74877  4.40939  3.72267  3.13469  3.46743  3.73363  2.90049  2.37371  2.90248  1.60198  3.46624  3.50066  4.10382  3.30953  2.53557  3.00107  2.97537  2.65250  4.94752  3.70819     41 l - - -
          2.68618  4.42225  2.77519  2.73123  3.46354  2.40513  3.72494  3.29354  2.67741  2.69355  4.24690  2.90347  2.73739  3.18146  2.89801  2.37887  2.77519  2.98518  4.58477  3.61503
          0.01862  4.38853  5.11088  0.61958  0.77255  0.48576  0.95510
     39   2.64885  4.41984  3.49982  2.94570  3.61061  3.59220  3.90794  2.94344  2.90217  2.67526  2.77729  2.65778  4.00436  3.21496  3.26689  2.28621  2.42247  1.99943  5.04436  3.80353     42 v - - -
          2.68618  4.42225  2.77519  2.73123  3.46354  2.40513  3.72494  3.29354  2.67741  2.69355  4.24690  2.90347  2.73739  3.18146  2.89801  2.37887  2.77519  2.98518  4.58477  3.61503
          0.01862  4.38853  5.11088  0.61958  0.77255  0.48576  0.95510
     40   2.19299  4.49775  3.48460  2.93881  3.81293  3.52473  3.94603  3.09565  2.84732  2.85258  3.73913  3.34024  3.99198  3.20747  2.53598  2.81348  1.76699  2.21335  5.21441  3.96593     43 t - - -
          2.68618  4.42225  2.77519  2.73123  3.46354  2.40513  3.72494  3.29354  2.67741  2.69355  4.24690  2.90347  2.73739  3.18146  2.89801  2.37887  2.77519  2.98518  4.58477  3.61503
          0.01862  4.38853  5.11088  0.61958  0.77255  0.48576  0.95510
     41   2.68553  4.55556  3.33053  2.36675  2.38657  3.59562  2.75555  3.09372  2.75552  2.34645  3.65113  3.24197  3.98325  3.08583  3.15365  2.40764  2.91769  2.84644  5.05309  3.74740     44 l - - -
          2.68618  4.42225  2.77519  2.73123  3.46354  2.40513  3.72494  3.29354  2.67741  2.69355  4.24690  2.90347  2.73739  3.18146  2.89801  2.37887  2.77519  2.98518  4.58477  3.61503
          0.01862  4.38853  5.11088  0.61958  0.77255  0.48576  0.95510
     42   2.77828  4.97060  3.18874  2.60820  4.25742  3.57101  3.72145  2.80492  1.73920  3.23440  4.05515  3.10474  3.95836  2.86558  2.28954  2.05099  3.00049  3.33102  5.43872  4.13610     45 k - - -
          2.68618  4.42225  2.77519  2.73123  3.46354  2.40513  3.72494  3.29354  2.67741  2.69355  4.24690  2.90347  2.73739  3.18146  2.89801  2.37887  2.77519  2.98518  4.58477  3.61503
          0.01862  4.38853  5.11088  0.61958  0.77255  0.48576  0.95510
     43   1.76105  4.81186  2.37449  2.62036  4.40192  3.36333  3.88386  3.83458  2.71825  3.42728  4.22492  3.09803  3.89770  3.03755  3.18309  1.87432  2.36733  3.41487  5.64026  4.30069     46 a - - -
          2.68618  4.42225  2.77519  2.73123  3.46354  2.40513  3.72494  3.29354  2.67741  2.69355  4.24690  2.90347  2.73739  3.18146  2.89801  2.37887  2.77519  2.98518  4.58477  3.61503
          0.01862  4.38853  5.11088  0.61958  0.77255  0.48576  0.95510
     44   2.79726  4.27478  4.19834  3.61965  2.06135  3.89891  4.18013  2.54468  3.49767  2.14955  2.52178  3.85419  4.25146  2.76672  3.69201  3.18856  3.02878  1.78663  4.83872  3.62823     47 v - - -
          2.68618  4.42225  2.77519  2.73123  3.46354  2.40513  3.72494  3.29354  2.67741  2.69355  4.24690  2.90347  2.73739  3.18146  2.89801  2.37887  2.77519  2.98518  4.58477  3.61503
          0.01862  4.38853  5.11088  0.61958  0.77255  0.48576  0.95510
     45   2.67409  4.63609  3.26109  2.71237  3.84968  2.80905  3.80308  3.21650  2.27857  2.43470  3.75431  3.18424  2.35508  3.01899  3.06701  2.78814  2.91516  2.44608  5.20844  3.92953     48 k - - -
          2.68618  4.42225  2.77519  2.73123  3.46354  2.40513  3.72494  3.29354  2.67741  2.69355  4.24690  2.90347  2.73739  3.18146  2.89801  2.37887  2.77519  2.98518  4.58477  3.61503
          0.01862  4.38853  5.11088  0.61958  0.77255  0.48576  0.95510
     46   2.30586  4.72385  3.15240  2.17949  3.93938  3.52325  3.75503  2.70991  2.60079  2.97691  3.81899  2.59926  3.91989  2.94174  3.04316  2.34114  2.90203  2.52978  5.26742  3.96418     49 e - - -
          2.68618  4.42225  2.77519  2.73123  3.46354  2.40513  3.72494  3.29354  2.67741  2.69355  4.24690  2.90347  2.73739  3.18146  2.89801  2.37887  2.77519  2.98518  4.58477  3.61503
          0.01862  4.38853  5.11088  0.61958  0.77255  0.48576  0.95510
     47   2.67237  4.83634  3.07988  2.20597  4.06654  2.82456  3.71371  3.47647  2.51831  2.60132  2.84300  3.04591  2.99943  2.43491  2.97220  2.71630  2.90404  3.16380  5.34579  4.02000     50 e - - -
          2.68618  4.42225  2.77519  2.73123  3.46354  2.40513  3.72494  3.29354  2.67741  2.69355  4.24690  2.90347  2.73739  3.18146  2.89801  2.37887  2.77519  2.98518  4.58477  3.61503
          0.01862  4.38853  5.11088  0.61958  0.77255  0.48576  0.95510
     48   2.65972  4.62637  3.23801  2.31123  3.83184  2.78947  3.79356  3.20765  2.67517  2.33667  3.73826  3.16804  3.94119  3.00993  3.09892  2.36895  2.43051  2.48380  5.19520  3.91269     51 e - - -
          2.68618  4.42225  2.77519  2.73123  3.46354  2.40513  3.72494  3.29354  2.67741  2.69355  4.24690  2.90347  2.73739  3.18146  2.89801  2.37887  2.77519  2.98518  4.58477  3.61503
          0.12875  4.38853  2.22207  0.61958  0.77255  0.48576  0.95510
     49   2.65438  4.44517  3.38072  2.97638  3.73112  2.57699  4.00344  1.58206  2.98557  2.79035  3.70762  2.51397  4.00893  3.31324  3.33060  2.85546  2.95289  2.71437  5.17710  3.92076     52 i - - -
          2.68618  4.42225  2.77519  2.73123  3.46354  2.40513  3.72494  3.29354  2.67741  2.69355  4.24690  2.90347  2.73739  3.18146  2.89801  2.37887  2.77519  2.98518  4.58477  3.61503
          0.02077  4.28056  5.00290  0.61958  0.77255  0.63124  0.75914
     50   2.25247  4.74321  3.21425  2.64853  3.98095  3.53015  2.83658  3.37267  2.46780  3.00838  3.85719  3.12646  3.92956  2.91940  1.96393  2.77336  2.93031  2.50554  5.27108  3.98204     53 r - - -
          2.68618  4.42225  2.77519  2.73123  3.46354  2.40513  3.72494  3.29354  2.67741  2.69355  4.24690  2.90347  2.73739  3.18146  2.89801  2.37887  2.77519  2.98518  4.58477  3.61503
          0.02077  4.28056  5.00290  0.61958  0.77255  0.63124  0.75914
     51   2.70928  4.85265  3.15756  2.68854  4.41261  2.00429  3.83635  3.84173  2.49628  3.40612  4.22339  3.14482  2.67321  2.99108  1.76759  2.76283  3.00888  3.44562  5.57497  4.28568     54 r - - -
          2.68618  4.42225  2.77519  2.73123  3.46354  2.40513  3.72494  3.29354  2.67741  2.69355  4.24690  2.90347  2.73739  3.18146  2.89801  2.37887  2.77519  2.98518  4.58477  3.61503
          0.02077  4.28056  5.00290  0.61958  0.77255  0.63124  0.75914
     52   2.73219  4.58866  3.30204  2.85030  3.74746  2.60450  3.89116  3.12814  2.74132  1.58551  3.70992  3.28404  4.01272  2.45207  3.08152  2.88461  2.99081  2.90034  5.17057  3.90199     55 l - - -
          2.68618  4.42225  2.77519  2.73123  3.46354  2.40513  3.72494  3.29354  2.67741  2.69355  4.24690  2.90347  2.73739  3.18146  2.89801  2.37887  2.77519  2.98518  4.58477  3.61503
          0.02077  4.28056  5.00290  0.61958  0.77255  0.63124  0.75914
     53   2.03399  4.61297  3.15714  2.74081  4.34407  3.26548  3.95107  3.76847  2.80180  3.38731  4.19439  1.84197  3.85480  3.12767  3.23218  2.06721  2.23821  3.32751  5.61315  4.30942     56 n - - -
          2.68618  4.42225  2.77519  2.73123  3.46354  2.40513  3.72494  3.29354  2.67741  2.69355  4.24690  2.90347  2.73739  3.18146  2.89801  2.37887  2.77519  2.98518  4.58477  3.61503
          0.02077  4.28056  5.00290  0.61958  0.77255  0.63124  0.75914
     54   2.20491  5.10362  2.10217  2.37225  4.53869  2.56425  3.75351  4.01137  2.58555  3.53613  4.31630  2.34904  3.86708  2.88440  3.09221  2.21615  2.99924  3.58365  5.70606  4.30194     57 d - - -
          2.68638  4.42245  2.77493  2.73143  3.46374  2.40501  3.72514  3.29374  2.67719  2.69290  4.24710  2.90367  2.73715  3.18166  2.89821  2.37907  2.77539  2.98538  4.58497  3.61417
          0.48176  1.85539  1.48759  1.64748  0.21386  0.63124  0.75914
     55   2.16697  4.96160  2.95269  2.48669  4.31535  3.43876  3.64146  3.71619  1.78600  3.26628  4.09419  2.98315  3.87124  2.22713  2.58447  2.74760  2.97232  3.37132  5.44055  4.13825     65 k - - -
          2.68618  4.42225  2.77519  2.73123  3.46354  2.40513  3.72494  3.29354  2.67741  2.69355  4.24690  2.90347  2.73739  3.18146  2.89801  2.37887  2.77519  2.98518  4.58477  3.61503
          0.02668  4.03312  4.75547  0.61958  0.77255  0.86256  0.54832
     56   2.87656  4.63333  3.58302  3.50420  4.63836  0.51928  4.61216  4.27949  3.70716  3.91269  4.89163  3.74770  4.02947  4.01882  3.92316  3.05351  3.37032  3.77680  5.68853  4.74658     66 G - - -
          2.68618  4.42225  2.77519  2.73123  3.46354  2.40513  3.72494  3.29354  2.67741  2.69355  4.24690  2.90347  2.73739  3.18146  2.89801  2.37887  2.77519  2.98518  4.58477  3.61503
          0.02668  4.03312  4.75547  0.61958  0.77255  0.86256  0.54832
     57   2.13378  4.72165  2.28508  2.47409  3.82650  3.38446  3.70538  3.35514  2.60819  3.00634  3.87014  2.97977  3.84894  2.91904  3.05935  2.70241  2.90046  3.05986  5.19942  2.52491     67 a - - -
          2.68618  4.42225  2.77519  2.73123  3.46354  2.40513  3.72494  3.29354  2.67741  2.69355  4.24690  2.90347  2.73739  3.18146  2.89801  2.37887  2.77519  2.98518  4.58477  3.61503
          0.02668  4.03312  4.75547  0.61958  0.77255  0.86256  0.54832
     58   2.77867  4.31508  4.06800  3.53670  3.42766  3.84516  4.31558  2.17298  3.41778  1.67601  3.32001  3.82365  4.25881  3.71752  3.67775  3.17589  2.25858  1.69467  5.12465  3.92366     68 l - - -
          2.68618  4.42225  2.77519  2.73123  3.46354  2.40513  3.72494  3.29354  2.67741  2.69355  4.24690  2.90347  2.73739  3.18146  2.89801  2.37887  2.77519  2.98518  4.58477  3.61503
          0.02668  4.03312  4.75547  0.61958  0.77255  0.86256  0.54832
     59   2.63708  4.65841  2.98504  2.01605  3.88145  3.43441  3.72824  2.44167  2.56702  2.88000  3.77376  3.04122  2.78039  2.92669  2.98388  2.72416  2.88534  2.89692  5.23622  3.93538     69 e - - -
          2.68618  4.42225  2.77519  2.73123  3.46354  2.40513  3.72494  3.29354  2.67741  2.69355  4.24690  2.90347  2.73739  3.18146  2.89801  2.37887  2.77519  2.98518  4.58477  3.61503
          0.02668  4.03312  4.75547  0.61958  0.77255  0.86256  0.54832
     60   2.48103  4.27247  3.50040  3.02639  3.67938  2.38101  3.98798  2.18493  2.97450  2.69260  3.62579  3.34940  3.89304  3.29971  3.30566  2.70035  2.03647  2.56613  5.13793  3.90378     70 t - - -
          2.68618  4.42225  2.77519  2.73123  3.46354  2.40513  3.72494  3.29354  2.67741  2.69355  4.24690  2.90347  2.73739  3.18146  2.89801  2.37887  2.77519  2.98518  4.58477  3.61503
          0.02668  4.03312  4.75547  0.61958  0.77255  0.86256  0.54832
     61   1.50138  4.20577  3.40013  3.18330  4.37772  1.43489  4.29447  3.74459  3.30229  3.48006  4.32851  3.33831  3.72708  3.57920  3.60316  2.44942  2.76854  3.20270  5.71358  4.51650     71 g - - -
          2.68618  4.42225  2.77519  2.73123  3.46354  2.40513  3.72494  3.29354  2.67741  2.69355  4.24690  2.90347  2.73739  3.18146  2.89801  2.37887  2.77519  2.98518  4.58477  3.61503
          0.17814  4.03312  1.92786  0.61958  0.77255  0.64449  0.74429
     62   2.58830  4.70490  2.94862  2.52873  4.13273  3.32284  3.73105  3.53723  2.49821  3.14846  3.98942  3.00548  2.45947  2.26762  2.89759  2.64982  2.22715  3.18928  5.39346  4.08272     72 t - - -
          2.68618  4.42225  2.77519  2.73123  3.46354  2.40513  3.72494  3.29354  2.67741  2.69355  4.24690  2.90347  2.73739  3.18146  2.89801  2.37887  2.77519  2.98518  4.58477  3.61503
          0.02660  4.03607  4.75842  0.61958  0.77255  0.63363  0.75643
     63   2.72334  4.36336  3.70831  3.19557  3.45688  3.70864  4.05939  2.52311  3.09779  1.69654  3.43724  2.57261  4.12209  3.43027  3.40054  3.01286  2.98086  1.87042  5.01678  3.76557     73 l - - -
          2.68618  4.42225  2.77519  2.73123  3.46354  2.40513  3.72494  3.29354  2.67741  2.69355  4.24690  2.90347  2.73739  3.18146  2.89801  2.37887  2.77519  2.98518  4.58477  3.61503
          0.02318  4.17201  4.89435  0.61958  0.77255  0.74647  0.64252
     64   2.51577  4.47874  3.22505  2.80491  3.99613  3.29691  3.93042  3.34375  2.82584  3.06650  3.92849  2.37934  3.86230  3.16097  3.21603  1.71683  2.86232  2.14396  5.35929  4.07740     74 s - - -
          2.68618  4.42225  2.77519  2.73123  3.46354  2.40513  3.72494  3.29354  2.67741  2.69355  4.24690  2.90347  2.73739  3.18146  2.89801  2.37887  2.77519  2.98518  4.58477  3.61503
          0.02318  4.17201  4.89435  0.61958  0.77255  0.74647  0.64252
     65   2.69572  4.93592  2.91225  2.08608  4.20889  2.51606  3.66574  3.62293  2.03727  2.52996  4.02079  2.96572  3.86397  2.81104  2.82123  2.70874  2.92876  3.28742  5.41979  4.08426     75 k - - -
          2.68618  4.42225  2.77519  2.73123  3.46354  2.40513  3.72494  3.29354  2.67741  2.69355  4.24690  2.90347  2.73739  3.18146  2.89801  2.37887  2.77519  2.98518  4.58477  3.61503
          0.02318  4.17201  4.89435  0.61958  0.77255  0.35164  1.21581
     66   2.33326  5.21182  2.40945  2.08226  4.54429  3.44276  3.66497  4.02598  2.04669  3.51088  4.26023  2.91116  2.93249  2.35009  2.91469  2.67519  2.95069  3.59653  5.64860  4.23687     76 k - - -
          2.68618  4.42225  2.77519  2.73123  3.46354  2.40513  3.72494  3.29354  2.67741  2.69355  4.24690  2.90347  2.73739  3.18146  2.89801  2.37887  2.77519  2.98518  4.58477  3.61503
          0.01862  4.38853  5.11088  0.61958  0.77255  0.48576  0.95510
     67   2.99077  4.39811  4.55627  3.97656  3.30211  4.16544  4.49467  1.94201  3.84542  1.42074  2.47323  4.17948  4.48121  4.03245  3.99737  3.47415  2.04094  2.26434  5.05049  3.90501     77 l - - -
          2.68618  4.42225  2.77519  2.73123  3.46354  2.40513  3.72494  3.29354  2.67741  2.69355  4.24690  2.90347  2.73739  3.18146  2.89801  2.37887  2.77519  2.98518  4.58477  3.61503
          0.01862  4.38853  5.11088  0.61958  0.77255  0.48576  0.95510
     68   2.68777  4.89015  3.06838  2.54128  4.19551  2.22745  3.73494  3.61666  2.50178  2.61376  4.02010  2.52666  3.90391  2.88362  2.44302  2.32599  2.93373  3.27657  5.43570  4.10407     78 g - - -
          2.68618  4.42225  2.77519  2.73123  3.46354  2.40513  3.72494  3.29354  2.67741  2.69355  4.24690  2.90347  2.73739  3.18146  2.89801  2.37887  2.77519  2.98518  4.58477  3.61503
          0.01862  4.38853  5.11088  0.61958  0.77255  0.48576  0.95510
     69   2.68498  4.25167  3.89951  3.32828  3.37974  3.73358  4.05416  2.62374  3.24118  2.06728  2.67392  3.62957  4.12026  3.50755  3.50570  2.47477  1.99565  2.09228  4.88820  3.68312     79 t - - -
          2.68618  4.42225  2.77519  2.73123  3.46354  2.40513  3.72494  3.29354  2.67741  2.69355  4.24690  2.90347  2.73739  3.18146  2.89801  2.37887  2.77519  2.98518  4.58477  3.61503
          0.01862  4.38853  5.11088  0.61958  0.77255  0.48576  0.95510
     70   2.71681  4.20581  4.10359  3.52595  2.53818  2.22884  4.04615  2.62551  3.41307  1.99484  2.62032  3.74947  4.16830  3.63758  3.61075  3.08701  2.94875  2.44709  4.69940  2.67782     80 l - - -
          2.68618  4.42225  2.77519  2.73123  3.46354  2.40513  3.72494  3.29354  2.67741  2.69355  4.24690  2.90347  2.73739  3.18146  2.89801  2.37887  2.77519  2.98518  4.58477  3.61503
          0.01862  4.38853  5.11088  0.61958  0.77255  0.48576  0.95510
     71   2.54849  4.43756  3.53719  3.02919  3.93796  2.53998  4.04914  3.30766  3.00645  3.00704  3.86874  3.37412  2.73708  3.31606  3.38000  2.17574  2.30900  1.85486  5.33040  4.08696     81 v - - -
          2.68618  4.42225  2.77519  2.73123  3.46354  2.40513  3.72494  3.29354  2.67741  2.69355  4.24690  2.90347  2.73739  3.18146  2.89801  2.37887  2.77519  2.98518  4.58477  3.61503
          0.01862  4.38853  5.11088  0.61958  0.77255  0.48576  0.95510
     72   2.32475  4.90046  3.04980  2.11609  4.16036  3.48979  3.69926  3.57981  2.48047  2.64113  3.98004  3.02013  3.88589  2.84318  2.49397  2.31876  2.46095  3.24607  5.40466  4.06516     82 e - - -
          2.68618  4.42225  2.77519  2.73123  3.46354  2.40513  3.72494  3.29354  2.67741  2.69355  4.24690  2.90347  2.73739  3.18146  2.89801  2.37887  2.77519  2.98518  4.58477  3.61503
          0.01862  4.38853  5.11088  0.61958  0.77255  0.48576  0.95510
     73   2.01580  4.53847  3.32717  2.27221  2.87769  3.57704  3.82968  3.07487  2.75881  2.36134  3.64370  3.23720  3.97139  3.08393  3.16107  2.37274  2.90231  2.82610  5.10784  3.84099     83 a - - -
          2.68618  4.42225  2.77519  2.73123  3.46354  2.40513  3.72494  3.29354  2.67741  2.69355  4.24690  2.90347  2.73739  3.18146  2.89801  2.37887  2.77519  2.98518  4.58477  3.61503
          0.01862  4.38853  5.11088  0.61958  0.77255  0.48576  0.95510
     74   2.74430  5.19631  2.35721  2.37783  4.54485  2.27622  3.70922  4.02033  2.48845  3.52299  4.28682  2.32021  3.88299  2.82425  2.46393  2.27959  2.98942  3.59989  5.67534  4.26825     84 g - - -
          2.68618  4.42225  2.77519  2.73123  3.46354  2.40513  3.72494  3.29354  2.67741  2.69355  4.24690  2.90347  2.73739  3.18146  2.89801  2.37887  2.77519  2.98518  4.58477  3.61503
          0.01862  4.38853  5.11088  0.61958  0.77255  0.48576  0.95510
     75   2.78240  5.26724  2.28512  1.95352  4.58711  2.69200  3.72045  4.06762  2.51935  3.56514  4.33153  2.90959  3.89472  2.37002  3.02732  2.73543  2.09069  3.64754  5.71667  4.29694     85 e - - -
          2.68618  4.42225  2.77519  2.73123  3.46354  2.40513  3.72494  3.29354  2.67741  2.69355  4.24690  2.90347  2.73739  3.18146  2.89801  2.37887  2.77519  2.98518  4.58477  3.61503
          0.01862  4.38853  5.11088  0.61958  0.77255  0.48576  0.95510
     76   2.61780  4.37542  3.62772  3.10150  3.67161  3.53264  4.02610  1.92143  3.05089  2.73016  3.63077  3.44904  2.81804  3.35713  3.38824  2.32037  2.01281  2.70919  5.11885  3.89007     86 i - - -
          2.68618  4.42225  2.77519  2.73123  3.46354  2.40513  3.72494  3.29354  2.67741  2.69355  4.24690  2.90347  2.73739  3.18146  2.89801  2.37887  2.77519  2.98518  4.58477  3.61503
          0.01862  4.38853  5.11088  0.61958  0.77255  0.48576  0.95510
     77   2.70236  5.10648  2.42859  2.39537  4.39914  2.75915  2.88762  3.86478  2.44836  3.39330  4.16485  2.49335  2.96535  2.79384  2.93759  2.68185  2.93708  3.47397  5.56402  2.89891     87 e - - -
          2.68618  4.42225  2.77519  2.73123  3.46354  2.40513  3.72494  3.29354  2.67741  2.69355  4.24690  2.90347  2.73739  3.18146  2.89801  2.37887  2.77519  2.98518  4.58477  3.61503
          0.01862  4.38853  5.11088  0.61958  0.77255  0.48576  0.95510
     78   2.23431  4.32285  4.08953  3.54334  3.55514  3.80848  4.28593  2.41838  3.45389  2.07749  3.49748  3.80834  4.24516  3.72602  3.71311  3.12727  1.91456  1.65500  5.11929  3.91417     88 v - - -
          2.68618  4.42225  2.77519  2.73123  3.46354  2.40513  3.72494  3.29354  2.67741  2.69355  4.24690  2.90347  2.73739  3.18146  2.89801  2.37887  2.77519  2.98518  4.58477  3.61503
          0.01862  4.38853  5.11088  0.61958  0.77255  0.48576  0.95510
     79   2.75186  4.74772  2.04632  2.67778  4.00892  3.52289  3.90503  1.83034  2.81827  3.03628  3.92568  3.16882  3.99784  3.11970  3.25949  2.20865  3.02028  2.97887  5.38769  4.07860     89 i - - -
          2.68618  4.42225  2.77519  2.73123  3.46354  2.40513  3.72494  3.29354  2.67741  2.69355  4.24690  2.90347  2.73739  3.18146  2.89801  2.37887  2.77519  2.98518  4.58477  3.61503
          0.01862  4.38853  5.11088  0.61958  0.77255  0.48576  0.95510
     80   2.74168  4.46398  3.57120  3.02263  2.48272  3.69534  2.36611  2.96412  2.95910  2.64413  2.28781  2.67567  4.07692  3.27275  3.30358  2.94989  2.97408  2.74536  4.80593  3.42100     90 m - - -
          2.68618  4.42225  2.77519  2.73123  3.46354  2.40513  3.72494  3.29354  2.67741  2.69355  4.24690  2.90347  2.73739  3.18146  2.89801  2.37887  2.77519  2.98518  4.58477  3.61503
          0.01862  4.38853  5.11088  0.61958  0.77255  0.48576  0.95510
     81   2.73450  5.17015  2.83166  2.00405  4.49493  3.44982  3.69448  3.96201  2.46181  3.47348  4.24084  2.45040  3.88010  2.37497  2.94869  2.01118  2.46045  3.55500  5.63275  4.23502     91 e - - -
          2.68618  4.42225  2.77519  2.73123  3.46354  2.40513  3.72494  3.29354  2.67741  2.69355  4.24690  2.90347  2.73739  3.18146  2.89801  2.37887  2.77519  2.98518  4.58477  3.61503
          0.01862  4.38853  5.11088  0.61958  0.77255  0.48576  0.95510
     82   2.75974  5.14399  2.86025  2.10060  4.46948  3.46826  3.71725  3.92158  2.46757  3.44852  4.23120  2.96565  2.87507  1.75213  2.92922  2.73822  2.44647  3.53179  5.61863  4.23927     92 q - - -
          2.68618  4.42225  2.77519  2.73123  3.46354  2.40513  3.72494  3.29354  2.67741  2.69355  4.24690  2.90347  2.73739  3.18146  2.89801  2.37887  2.77519  2.98518  4.58477  3.61503
          0.01862  4.38853  5.11088  0.61958  0.77255  0.48576  0.95510
     83   2.50195  4.45407  3.59147  3.47247  4.82006  0.80208  4.64642  4.33373  3.70260  3.99802  4.80912  3.59485  3.96563  3.94209  3.98781  1.90133  3.03175  3.64454  6.12736  4.93137     93 g - - -
          2.68618  4.42225  2.77519  2.73123  3.46354  2.40513  3.72494  3.29354  2.67741  2.69355  4.24690  2.90347  2.73739  3.18146  2.89801  2.37887  2.77519  2.98518  4.58477  3.61503
          0.01862  4.38853  5.11088  0.61958  0.77255  0.48576  0.95510
     84   1.88793  4.82290  3.10574  2.61579  4.32249  3.40853  3.82439  3.75070  2.16909  3.33840  4.13992  3.09713  2.64645  2.97430  3.04569  1.93554  2.93852  3.35993  5.55232  4.22348     94 a - - -
          2.68618  4.42225  2.77519  2.73123  3.46354  2.40513  3.72494  3.29354  2.67741  2.69355  4.24690  2.90347  2.73739  3.18146  2.89801  2.37887  2.77519  2.98518  4.58477  3.61503
          0.01862  4.38853  5.11088  0.61958  0.77255  0.48576  0.95510
     85   3.12312  4.55662  4.58410  4.01874  3.28876  4.25870  4.60483  2.42873  3.86186  0.99582  2.36687  4.26035  4.56851  4.07139  4.03072  3.58140  2.45582  2.44256  5.14833  4.02870     95 l - - -
          2.68618  4.42225  2.77519  2.73123  3.46354  2.40513  3.72494  3.29354  2.67741  2.69355  4.24690  2.90347  2.73739  3.18146  2.89801  2.37887  2.77519  2.98518  4.58477  3.61503
          0.01862  4.38853  5.11088  0.61958  0.77255  0.48576  0.95510
     86   2.33039  5.06659  2.48633  2.42199  4.36374  3.46824  3.66937  2.95793  1.85503  3.34895  4.12530  2.95948  3.86888  2.37647  2.89124  2.68027  2.92417  3.42967  5.52932  4.15435     96 k - - -
          2.68618  4.42225  2.77519  2.73123  3.46354  2.40513  3.72494  3.29354  2.67741  2.69355  4.24690  2.90347  2.73739  3.18146  2.89801  2.37887  2.77519  2.98518  4.58477  3.61503
          0.01862  4.38853  5.11088  0.61958  0.77255  0.48576  0.95510
     87   2.68370  4.86965  3.08900  2.21987  4.10868  3.51097  3.70550  2.68614  2.17579  3.12505  3.94174  3.04420  3.89989  2.85783  2.48438  2.33110  2.91302  3.20252  5.36691  3.02684     97 k - - -
          2.68618  4.42225  2.77519  2.73123  3.46354  2.40513  3.72494  3.29354  2.67741  2.69355  4.24690  2.90347  2.73739  3.18146  2.89801  2.37887  2.77519  2.98518  4.58477  3.61503
          0.01862  4.38853  5.11088  0.61958  0.77255  0.48576  0.95510
     88   2.79303  4.62923  4.00261  3.81868  4.54188  3.44218  4.78120  3.74208  3.77343  3.58434  4.62241  3.91195  4.19620  4.14546  3.98339  3.00282  0.52962  3.37209  5.92447  4.76730     98 T - - -
          2.68618  4.42225  2.77519  2.73123  3.46354  2.40513  3.72494  3.29354  2.67741  2.69355  4.24690  2.90347  2.73739  3.18146  2.89801  2.37887  2.77519  2.98518  4.58477  3.61503
          0.01862  4.38853  5.11088  0.61958  0.77255  0.48576  0.95510
     89   2.81968  5.05135  2.06542  2.54191  4.79584  1.26344  4.05950  4.28724  3.03338  3.84717  4.66467  3.05301  3.98180  3.23592  3.55341  2.13804  3.19150  3.79038  6.02332  4.62443     99 g - - -
          2.68618  4.42225  2.77519  2.73123  3.46354  2.40513  3.72494  3.29354  2.67741  2.69355  4.24690  2.90347  2.73739  3.18146  2.89801  2.37887  2.77519  2.98518  4.58477  3.61503
          0.01862  4.38853  5.11088  0.61958  0.77255  0.48576  0.95510
     90   2.83556  5.09705  3.08076  2.61607  4.54771  3.52653  3.78757  3.99149  2.39205  3.50835  4.31403  1.94743  3.98454  2.92183  1.63525  2.29573  3.09124  3.59935  5.63930  4.32104    100 r - - -
          2.68618  4.42225  2.77519  2.73123  3.46354  2.40513  3.72494  3.29354  2.67741  2.69355  4.24690  2.90347  2.73739  3.18146  2.89801  2.37887  2.77519  2.98518  4.58477  3.61503
          0.01862  4.38853  5.11088  0.61958  0.77255  0.48576  0.95510
     91   2.74857  4.96036  2.25193  2.55277  4.48857  3.39183  3.91575  3.91659  2.78703  3.51529  4.33252  3.06037  1.73728  3.07769  3.26668  2.77878  1.95333  3.51241  5.73018  4.36941    101 p - - -
          2.68618  4.42225  2.77519  2.73123  3.46354  2.40513  3.72494  3.29354  2.67741  2.69355  4.24690  2.90347  2.73739  3.18146  2.89801  2.37887  2.77519  2.98518  4.58477  3.61503
          0.01862  4.38853  5.11088  0.61958  0.77255  0.48576  0.95510
     92   3.79435  5.12014  5.02043  4.69155  3.42354  4.63497  5.19266  2.67941  4.45921  0.42805  3.33475  4.92148  4.99977  4.69632  4.53860  4.31575  4.07422  2.84501  5.45659  4.28997    102 L - - -
          2.68618  4.42225  2.77519  2.73123  3.46354  2.40513  3.72494  3.29354  2.67741  2.69355  4.24690  2.90347  2.73739  3.18146  2.89801  2.37887  2.77519  2.98518  4.58477  3.61503
          0.01862  4.38853  5.11088  0.61958  0.77255  0.48576  0.95510
     93   3.64482  5.75707  0.39454  2.81565  5.22714  3.69513  4.51008  4.95508  3.70810  4.47651  5.49525  3.38798  4.38406  3.76957  4.27254  3.56795  4.00318  4.54687  6.27956  5.05239    103 D - - -
          2.68618  4.42225  2.77519  2.73123  3.46354  2.40513  3.72494  3.29354  2.67741  2.69355  4.24690  2.90347  2.73739  3.18146  2.89801  2.37887  2.77519  2.98518  4.58477  3.61503
          0.01862  4.38853  5.11088  0.61958  0.77255  0.48576  0.95510
     94   3.29232  4.60437  5.06625  4.50665  2.42579  4.56473  4.86229  2.22215  4.36744  1.25735  3.16815  4.64826  4.80829  4.46278  4.44233  3.91079  3.52338  1.32103  5.19073  3.99590    104 l - - -
          2.68618  4.42225  2.77519  2.73123  3.46354  2.40513  3.72494  3.29354  2.67741  2.69355  4.24690  2.90347  2.73739  3.18146  2.89801  2.37887  2.77519  2.98518  4.58477  3.61503
          0.01862  4.38853  5.11088  0.61958  0.77255  0.48576  0.95510
     95   0.70604  4.38196  3.86880  3.67321  4.71345  2.13730  4.69717  4.09993  3.76944  3.83646  4.66873  3.68766  3.96004  4.01533  4.01911  2.65650  2.98945  3.48884  6.05092  4.89722    105 a - - -
          2.68618  4.42225  2.77519  2.73123  3.46354  2.40513  3.72494  3.29354  2.67741  2.69355  4.24690  2.90347  2.73739  3.18146  2.89801  2.37887  2.77519  2.98518  4.58477  3.61503
          0.01862  4.38853  5.11088  0.61958  0.77255  0.48576  0.95510
     96   3.53285  4.78313  5.34178  4.82247  3.43542  4.92658  5.34652  1.05003  4.66909  1.21063  3.21952  5.02825  5.09695  4.78467  4.75749  4.32737  3.76978  2.06498  5.56515  4.46226    106 i - - -
          2.68618  4.42225  2.77519  2.73123  3.46354  2.40513  3.72494  3.29354  2.67741  2.69355  4.24690  2.90347  2.73739  3.18146  2.89801  2.37887  2.77519  2.98518  4.58477  3.61503
          0.01862  4.38853  5.11088  0.61958  0.77255  0.48576  0.95510
     97   2.84548  5.34522  1.87637  1.99382  4.65859  3.43787  3.76203  4.14309  2.58935  3.63939  4.41637  2.90420  3.92299  2.33221  3.10643  2.78737  1.99752  3.72239  5.79238  4.36079    107 d - - -
          2.68618  4.42225  2.77519  2.73123  3.46354  2.40513  3.72494  3.29354  2.67741  2.69355  4.24690  2.90347  2.73739  3.18146  2.89801  2.37887  2.77519  2.98518  4.58477  3.61503
          0.01862  4.38853  5.11088  0.61958  0.77255  0.48576  0.95510
     98   2.99772  5.45767  1.89513  2.35687  4.83074  1.42400  3.91422  4.33542  2.84429  3.84435  4.66411  2.92592  4.00341  2.30041  3.38682  2.92810  3.28396  3.90654  6.00316  4.54926    108 g - - -
          2.68618  4.42225  2.77519  2.73123  3.46354  2.40513  3.72494  3.29354  2.67741  2.69355  4.24690  2.90347  2.73739  3.18146  2.89801  2.37887  2.77519  2.98518  4.58477  3.61503
          0.01862  4.38853  5.11088  0.61958  0.77255  0.48576  0.95510
     99   3.05761  5.65235  1.61287  1.30653  4.95759  3.42241  3.90215  4.47887  2.86091  3.95361  4.76784  2.87794  2.66256  3.05016  3.44177  2.95160  3.33236  4.03408  6.10075  4.60315    109 e - - -
          2.68618  4.42225  2.77519  2.73123  3.46354  2.40513  3.72494  3.29354  2.67741  2.69355  4.24690  2.90347  2.73739  3.18146  2.89801  2.37887  2.77519  2.98518  4.58477  3.61503
          0.01862  4.38853  5.11088  0.61958  0.77255  0.48576  0.95510
    100   3.43229  5.12503  4.20759  4.18451  5.25807  0.24609  5.23999  5.01551  4.43322  4.58929  5.59071  4.37468  4.52787  4.71737  4.58257  3.62332  3.95151  4.44352  6.18538  5.38776    110 G - - -
          2.68618  4.42225  2.77519  2.73123  3.46354  2.40513  3.72494  3.29354  2.67741  2.69355  4.24690  2.90347  2.73739  3.18146  2.89801  2.37887  2.77519  2.98518  4.58477  3.61503
          0.01862  4.38853  5.11088  0.61958  0.77255  0.48576  0.95510
    101   4.27038  5.29866  5.25205  5.09735  0.79744  4.87972  3.63897  3.91052  4.88447  3.15017  4.45491  4.46969  5.14481  4.61343  4.73529  4.26648  4.47006  3.83502  2.27958  1.52384    111 f - - -
          2.68618  4.42225  2.77519  2.73123  3.46354  2.40513  3.72494  3.29354  2.67741  2.69355  4.24690  2.90347  2.73739  3.18146  2.89801  2.37887  2.77519  2.98518  4.58477  3.61503
          0.01862  4.38853  5.11088  0.61958  0.77255  0.48576  0.95510
    102   3.69494  4.96584  5.17402  4.72687  1.09900  4.77956  4.46763  2.65544  4.56048  1.23071  3.24248  4.73063  4.99099  4.55197  4.58320  4.17077  3.91862  2.81002  4.61009  3.06065    112 f - - -
          2.68618  4.42225  2.77519  2.73123  3.46354  2.40513  3.72494  3.29354  2.67741  2.69355  4.24690  2.90347  2.73739  3.18146  2.89801  2.37887  2.77519  2.98518  4.58477  3.61503
          0.01862  4.38853  5.11088  0.61958  0.77255  0.48576  0.95510
    103   1.98831  4.69256  3.21380  2.66569  3.96820  3.50436  3.79270  3.34793  2.62515  3.00561  3.84892  2.57320  3.92722  2.98372  2.49689  2.74581  2.43662  2.40438  5.29391  3.99976    113 a - - -
          2.68618  4.42225  2.77519  2.73123  3.46354  2.40513  3.72494  3.29354  2.67741  2.69355  4.24690  2.90347  2.73739  3.18146  2.89801  2.37887  2.77519  2.98518  4.58477  3.61503
          0.01862  4.38853  5.11088  0.61958  0.77255  0.48576  0.95510
    104   3.34778  4.60579  5.25163  4.78472  3.88627  4.80761  5.50830  1.51037  4.68811  2.35272  3.65960  4.95890  5.09996  4.95508  4.86768  4.22984  3.61915  0.74082  5.92934  4.70792    114 v - - -
          2.68618  4.42225  2.77519  2.73123  3.46354  2.40513  3.72494  3.29354  2.67741  2.69355  4.24690  2.90347  2.73739  3.18146  2.89801  2.37887  2.77519  2.98518  4.58477  3.61503
          0.01862  4.38853  5.11088  0.61958  0.77255  0.48576  0.95510
    105   2.86209  5.38891  2.18295  1.99658  4.71680  3.44988  3.75417  4.20656  2.13327  3.67967  4.45093  2.90954  3.92965  1.66574  3.03657  2.79732  3.10587  3.77371  5.81163  4.38218    115 q - - -
          2.68618  4.42225  2.77519  2.73123  3.46354  2.40513  3.72494  3.29354  2.67741  2.69355  4.24690  2.90347  2.73739  3.18146  2.89801  2.37887  2.77519  2.98518  4.58477  3.61503
          0.01862  4.38853  5.11088  0.61958  0.77255  0.48576  0.95510
    106   2.81418  4.81383  3.32332  2.93044  4.36652  3.51110  4.01855  3.67679  2.10036  3.35931  4.24707  3.33623  4.06246  3.21475  2.95798  2.91656  1.09566  3.34076  5.60975  4.35631    116 t - - -
          2.68618  4.42225  2.77519  2.73123  3.46354  2.40513  3.72494  3.29354  2.67741  2.69355  4.24690  2.90347  2.73739  3.18146  2.89801  2.37887  2.77519  2.98518  4.58477  3.61503
          0.01862  4.38853  5.11088  0.61958  0.77255  0.48576  0.95510
    107   1.95236  5.11800  2.31815  2.41881  4.53048  2.61727  3.76795  3.99825  2.58163  3.52574  4.30290  2.40701  2.66268  2.89521  3.08150  2.72488  3.00872  3.57894  5.69745  4.30033    117 a - - -
          2.68618  4.42225  2.77519  2.73123  3.46354  2.40513  3.72494  3.29354  2.67741  2.69355  4.24690  2.90347  2.73739  3.18146  2.89801  2.37887  2.77519  2.98518  4.58477  3.61503
          0.01862  4.38853  5.11088  0.61958  0.77255  0.48576  0.95510
    108   2.77921  5.24333  1.96332  1.95813  4.55697  3.44029  3.72414  4.03130  2.52876  3.54017  4.31141  2.41814  3.89602  2.84382  3.03702  2.29849  3.02230  2.76943  5.70038  4.28538    118 e - - -
          2.68618  4.42225  2.77519  2.73123  3.46354  2.40513  3.72494  3.29354  2.67741  2.69355  4.24690  2.90347  2.73739  3.18146  2.89801  2.37887  2.77519  2.98518  4.58477  3.61503
          0.01862  4.38853  5.11088  0.61958  0.77255  0.48576  0.95510
    109   3.43229  5.12503  4.20759  4.18451  5.25807  0.24609  5.23999  5.01551  4.43322  4.58929  5.59071  4.37468  4.52787  4.71737  4.58257  3.62332  3.95151  4.44352  6.18538  5.38776    119 G - - -
          2.68618  4.42225  2.77519  2.73123  3.46354  2.40513  3.72494  3.29354  2.67741  2.69355  4.24690  2.90347  2.73739  3.18146  2.89801  2.37887  2.77519  2.98518  4.58477  3.61503
          0.01862  4.38853  5.11088  0.61958  0.77255  0.48576  0.95510
    110   2.68283  5.02385  2.98198  2.07735  4.31290  3.47286  3.67119  3.75506  2.42457  2.73016  4.08706  2.52202  3.86958  2.79404  2.46752  2.31244  2.46387  3.38531  5.49574  4.12968    120 e - - -
          2.68620  4.42227  2.77522  2.73090  3.46356  2.40515  3.72497  3.29356  2.67743  2.69357  4.24692  2.90349  2.73742  3.18148  2.89803  2.37889  2.77522  2.98520  4.58479  3.61505
          0.12875  2.16480  5.11088  0.29745  1.35756  0.48576  0.95510
    111   1.97427  4.42986  3.48571  2.92651  2.80525  2.77868  3.89177  2.96529  2.87520  2.67768  3.56578  3.33983  3.99955  3.19432  2.49628  2.84858  2.89779  2.32452  5.03849  3.79429    122 a - - -
          2.68618  4.42225  2.77519  2.73123  3.46354  2.40513  3.72494  3.29354  2.67741  2.69355  4.24690  2.90347  2.73739  3.18146  2.89801  2.37887  2.77519  2.98518  4.58477  3.61503
          0.01862  4.38853  5.11088  0.61958  0.77255  0.48576  0.95510
    112   4.07474  5.35038  4.64328  4.49382  2.50950  4.46502  3.98661  4.02667  4.34188  3.33964  4.64877  4.41681  4.93767  4.51317  4.40642  4.14728  4.36987  3.92410  4.16370  0.40942    123 Y - - -
          2.68618  4.42225  2.77519  2.73123  3.46354  2.40513  3.72494  3.29354  2.67741  2.69355  4.24690  2.90347  2.73739  3.18146  2.89801  2.37887  2.77519  2.98518  4.58477  3.61503
          0.01862  4.38853  5.11088  0.61958  0.77255  0.48576  0.95510
    113   2.79303  4.62923  4.00261  3.81868  4.54188  3.44218  4.78120  3.74208  3.77343  3.58434  4.62241  3.91195  4.19620  4.14546  3.98339  3.00282  0.52962  3.37209  5.92447  4.76730    124 T - - -
          2.68618  4.42225  2.77519  2.73123  3.46354  2.40513  3.72494  3.29354  2.67741  2.69355  4.24690  2.90347  2.73739  3.18146  2.89801  2.37887  2.77519  2.98518  4.58477  3.61503
          0.01862  4.38853  5.11088  0.61958  0.77255  0.48576  0.95510
    114   3.69837  5.43757  4.25043  3.68806  4.93188  4.04384  4.34468  4.53983  2.63589  3.96061  4.97181  3.99477  4.54394  3.56143  0.41540  3.77404  3.94334  4.24660  5.81649  4.77669    125 R - - -
          2.68618  4.42225  2.77519  2.73123  3.46354  2.40513  3.72494  3.29354  2.67741  2.69355  4.24690  2.90347  2.73739  3.18146  2.89801  2.37887  2.77519  2.98518  4.58477  3.61503
          0.01862  4.38853  5.11088  0.61958  0.77255  0.48576  0.95510
    115   2.01968  4.77990  3.01729  2.85918  4.62926  3.31979  4.21651  4.07311  3.12744  3.74649  4.60361  0.98264  4.00646  3.43242  3.52592  2.81656  3.14375  3.59442  5.92011  4.58865    126 n - - -
          2.68618  4.42225  2.77519  2.73123  3.46354  2.40513  3.72494  3.29354  2.67741  2.69355  4.24690  2.90347  2.73739  3.18146  2.89801  2.37887  2.77519  2.98518  4.58477  3.61503
          0.01862  4.38853  5.11088  0.61958  0.77255  0.48576  0.95510
    116   3.43229  5.12503  4.20759  4.18451  5.25807  0.24609  5.23999  5.01551  4.43322  4.58929  5.59071  4.37468  4.52787  4.71737  4.58257  3.62332  3.95151  4.44352  6.18538  5.38776    127 G - - -
          2.68618  4.42225  2.77519  2.73123  3.46354  2.40513  3.72494  3.29354  2.67741  2.69355  4.24690  2.90347  2.73739  3.18146  2.89801  2.37887  2.77519  2.98518  4.58477  3.61503
          0.01862  4.38853  5.11088  0.61958  0.77255  0.48576  0.95510
    117   2.77976  5.01159  2.88392  2.54832  4.35939  3.44142  2.72702  3.91247  2.65253  3.47467  4.29082  2.37140  3.95497  3.01210  3.09272  1.38495  3.06778  3.52291  5.60798  4.22061    128 s - - -
          2.68618  4.42225  2.77519  2.73123  3.46354  2.40513  3.72494  3.29354  2.67741  2.69355  4.24690  2.90347  2.73739  3.18146  2.89801  2.37887  2.77519  2.98518  4.58477  3.61503
          0.01862  4.38853  5.11088  0.61958  0.77255  0.48576  0.95510
    118   3.47323  4.76300  5.17659  4.63608  1.24280  4.70464  4.74666  1.90565  4.48675  1.44374  3.11908  4.73974  4.90219  4.51275  4.52709  4.05675  3.69347  2.47618  4.95683  3.59985    129 f - - -
          2.68618  4.42225  2.77519  2.73123  3.46354  2.40513  3.72494  3.29354  2.67741  2.69355  4.24690  2.90347  2.73739  3.18146  2.89801  2.37887  2.77519  2.98518  4.58477  3.61503
          0.01862  4.38853  5.11088  0.61958  0.77255  0.48576  0.95510
    119   2.68753  4.94038  3.00992  2.48523  4.20238  3.48400  3.70307  3.63810  2.48253  3.22025  4.02356  2.53678  3.88872  2.11675  2.94305  2.32772  2.36955  3.29540  5.43682  3.01451    130 q - - -
          2.68618  4.42225  2.77519  2.73123  3.46354  2.40513  3.72494  3.29354  2.67741  2.69355  4.24690  2.90347  2.73739  3.18146  2.89801  2.37887  2.77519  2.98518  4.58477  3.61503
          0.01862  4.38853  5.11088  0.61958  0.77255  0.48576  0.95510
    120   3.37759  4.63049  5.27559  4.74675  3.59128  4.81477  5.30239  1.62889  4.63705  1.35567  3.37125  4.92175  5.03152  4.78678  4.74966  4.19527  3.62030  1.15091  5.62718  4.49895    131 v - - -
          2.68618  4.42225  2.77519  2.73123  3.46354  2.40513  3.72494  3.29354  2.67741  2.69355  4.24690  2.90347  2.73739  3.18146  2.89801  2.37887  2.77519  2.98518  4.58477  3.61503
          0.01862  4.38853  5.11088  0.61958  0.77255  0.48576  0.95510
    121   2.94825  5.43167  1.45055  2.34192  4.84552  2.32723  3.88998  4.35192  2.81739  3.84762  4.64904  2.26221  3.97653  3.03525  3.37404  2.25060  3.23631  3.90092  6.00390  4.54046    132 d - - -
          2.68618  4.42225  2.77519  2.73123  3.46354  2.40513  3.72494  3.29354  2.67741  2.69355  4.24690  2.90347  2.73739  3.18146  2.89801  2.37887  2.77519  2.98518  4.58477  3.61503
          0.01862  4.38853  5.11088  0.61958  0.77255  0.48576  0.95510
    122   2.78238  5.15105  2.77227  2.06666  4.50630  3.44246  3.76870  3.96240  2.57302  3.50053  4.29053  2.03179  2.20644  2.90124  3.05835  2.76193  2.45052  3.56688  5.68078  4.29083    133 n - - -
          2.68618  4.42225  2.77519  2.73123  3.46354  2.40513  3.72494  3.29354  2.67741  2.69355  4.24690  2.90347  2.73739  3.18146  2.89801  2.37887  2.77519  2.98518  4.58477  3.61503
          0.01862  4.38853  5.11088  0.61958  0.77255  0.48576  0.95510
    123   2.83606  5.22009  2.76248  1.51745  4.54621  3.47131  3.77036  3.99472  2.53957  3.52552  4.32451  2.96876  3.94259  2.35870  2.99876  2.80533  2.04527  3.60847  5.69925  4.31375    134 e - - -
          2.68618  4.42225  2.77519  2.73123  3.46354  2.40513  3.72494  3.29354  2.67741  2.69355  4.24690  2.90347  2.73739  3.18146  2.89801  2.37887  2.77519  2.98518  4.58477  3.61503
          0.01862  4.38853  5.11088  0.61958  0.77255  0.48576  0.95510
    124   3.43229  5.12503  4.20759  4.18451  5.25807  0.24609  5.23999  5.01551  4.43322  4.58929  5.59071  4.37468  4.52787  4.71737  4.58257  3.62332  3.95151  4.44352  6.18538  5.38776    135 G - - -
          2.68618  4.42225  2.77519  2.73123  3.46354  2.40513  3.72494  3.29354  2.67741  2.69355  4.24690  2.90347  2.73739  3.18146  2.89801  2.37887  2.77519  2.98518  4.58477  3.61503
          0.01862  4.38853  5.11088  0.61958  0.77255  0.48576  0.95510
    125   2.68076  4.34313  3.65102  3.08295  2.71222  3.68126  3.92673  2.81448  3.01814  2.51222  2.58705  3.45763  4.05761  2.26651  3.34220  2.93562  2.41662  2.60612  4.88552  2.83470    136 q - - -
          2.68618  4.42225  2.77519  2.73123  3.46354  2.40513  3.72494  3.29354  2.67741  2.69355  4.24690  2.90347  2.73739  3.18146  2.89801  2.37887  2.77519  2.98518  4.58477  3.61503
          0.01862  4.38853  5.11088  0.61958  0.77255  0.48576  0.95510
    126   3.79435  5.12014  5.02043  4.69155  3.42354  4.63497  5.19266  2.67941  4.45921  0.42805  3.33475  4.92148  4.99977  4.69632  4.53860  4.31575  4.07422  2.84501  5.45659  4.28997    137 L - - -
          2.68618  4.42225  2.77519  2.73123  3.46354  2.40513  3.72494  3.29354  2.67741  2.69355  4.24690  2.90347  2.73739  3.18146  2.89801  2.37887  2.77519  2.98518  4.58477  3.61503
          0.01862  4.38853  5.11088  0.61958  0.77255  0.48576  0.95510
    127   3.12366  4.47168  4.85552  4.34051  3.78705  4.42110  5.00482  1.62309  4.23487  2.43630  3.62186  4.52436  4.78043  4.49559  4.42802  3.78966  2.46019  0.94167  5.60150  4.39284    138 v - - -
          2.68618  4.42225  2.77519  2.73123  3.46354  2.40513  3.72494  3.29354  2.67741  2.69355  4.24690  2.90347  2.73739  3.18146  2.89801  2.37887  2.77519  2.98518  4.58477  3.61503
          0.12875  4.38853  2.22207  0.61958  0.77255  0.48576  0.95510
    128   2.66015  4.83409  2.22278  2.54694  4.40870  3.32159  3.88934  3.83357  2.76761  3.44441  4.26149  3.03822  3.88772  3.05754  3.23968  2.16105  1.52752  3.42365  5.66547  4.31552    139 t - - -
          2.68618  4.42225  2.77519  2.73123  3.46354  2.40513  3.72494  3.29354  2.67741  2.69355  4.24690  2.90347  2.73739  3.18146  2.89801  2.37887  2.77519  2.98518  4.58477  3.61503
          0.02077  4.28056  5.00290  0.61958  0.77255  0.40448  1.10058
    129   2.32074  4.91503  3.06311  2.51830  4.18019  2.77038  3.70803  2.82120  2.07955  3.18686  3.99763  3.03517  3.90110  2.13163  2.90576  2.72208  2.92809  3.26251  5.41553  4.08219    140 k - - -
          2.68618  4.42225  2.77519  2.73123  3.46354  2.40513  3.72494  3.29354  2.67741  2.69355  4.24690  2.90347  2.73739  3.18146  2.89801  2.37887  2.77519  2.98518  4.58477  3.61503
          0.01862  4.38853  5.11088  0.61958  0.77255  0.48576  0.95510
    130   2.88452  5.38985  1.52809  2.33558  4.71139  3.43293  3.79446  4.20223  2.64511  3.69698  4.48111  2.32762  3.94107  2.32372  3.17042  2.82029  2.45791  3.77721  5.84955  4.40854    141 d - - -
          2.68618  4.42225  2.77519  2.73123  3.46354  2.40513  3.72494  3.29354  2.67741  2.69355  4.24690  2.90347  2.73739  3.18146  2.89801  2.37887  2.77519  2.98518  4.58477  3.61503
          0.01862  4.38853  5.11088  0.61958  0.77255  0.48576  0.95510
    131   2.84540  4.67462  3.74294  3.47749  4.16714  0.82014  4.48075  3.56445  3.45897  2.18712  4.30388  3.73637  4.19242  3.82883  3.73371  3.03741  3.26927  3.26901  5.60888  4.34448    142 g - - -
          2.68620  4.42227  2.77522  2.73125  3.46356  2.40491  3.72496  3.29356  2.67743  2.69357  4.24692  2.90349  2.73742  3.18148  2.89803  2.37889  2.77522  2.98520  4.58479  3.61505
          0.12145  2.22250  5.11088  0.30742  1.32932  0.48576  0.95510
    132   2.76282  4.94336  2.96534  2.16453  4.02598  2.30836  2.81029  3.60076  2.57916  3.19816  4.03109  3.04988  3.94453  2.93181  3.02717  2.79007  2.99953  3.28405  5.34536  2.28017    144 e - - -
          2.68618  4.42225  2.77519  2.73123  3.46354  2.40513  3.72494  3.29354  2.67741  2.69355  4.24690  2.90347  2.73739  3.18146  2.89801  2.37887  2.77519  2.98518  4.58477  3.61503
          0.01862  4.38853  5.11088  0.61958  0.77255  0.48576  0.95510
    133   2.76978  4.88333  3.18814  2.63886  3.93061  3.57929  2.80370  3.53053  2.48058  3.12862  3.97152  3.13060  2.00280  2.92752  2.39802  2.81785  2.99630  3.22858  5.25019  2.88777    145 p - - -
          2.68618  4.42225  2.77519  2.73123  3.46354  2.40513  3.72494  3.29354  2.67741  2.69355  4.24690  2.90347  2.73739  3.18146  2.89801  2.37887  2.77519  2.98518  4.58477  3.61503
          0.01862  4.38853  5.11088  0.61958  0.77255  0.48576  0.95510
    134   3.34623  4.60596  5.24620  4.77976  3.88496  4.80194  5.50342  1.52463  4.68213  2.35237  3.65936  4.95394  5.09656  4.94992  4.86207  4.22431  3.61812  0.73552  5.92679  4.70483    146 v - - -
          2.68618  4.42225  2.77519  2.73123  3.46354  2.40513  3.72494  3.29354  2.67741  2.69355  4.24690  2.90347  2.73739  3.18146  2.89801  2.37887  2.77519  2.98518  4.58477  3.61503
          0.01862  4.38853  5.11088  0.61958  0.77255  0.48576  0.95510
    135   3.56646  4.82372  5.39106  4.81911  3.26706  4.91590  5.24432  1.45098  4.68015  0.98164  2.28054  5.01877  5.03723  4.68046  4.71046  4.28370  3.78240  2.35356  5.40690  4.39379    147 l - - -
          2.68618  4.42225  2.77519  2.73123  3.46354  2.40513  3.72494  3.29354  2.67741  2.69355  4.24690  2.90347  2.73739  3.18146  2.89801  2.37887  2.77519  2.98518  4.58477  3.61503
          0.01862  4.38853  5.11088  0.61958  0.77255  0.48576  0.95510
    136   3.02703  5.45473  1.93795  2.37073  4.93716  1.28004  3.99545  4.45919  3.00042  3.97251  4.80675  2.18144  4.02451  3.16369  3.57547  2.96169  3.34789  3.99876  6.13053  4.65787    148 g - - -
          2.68618  4.42225  2.77519  2.73123  3.46354  2.40513  3.72494  3.29354  2.67741  2.69355  4.24690  2.90347  2.73739  3.18146  2.89801  2.37887  2.77519  2.98518  4.58477  3.61503
          0.01862  4.38853  5.11088  0.61958  0.77255  0.48576  0.95510
    137   2.30433  4.81041  3.08939  1.68942  4.07124  3.50429  3.76445  3.42845  2.58116  3.08339  2.91642  3.08290  3.92129  2.93260  3.02739  2.74488  2.45346  3.12598  5.37082  4.05267    149 e - - -
          2.68618  4.42225  2.77519  2.73123  3.46354  2.40513  3.72494  3.29354  2.67741  2.69355  4.24690  2.90347  2.73739  3.18146  2.89801  2.37887  2.77519  2.98518  4.58477  3.61503
          0.01862  4.38853  5.11088  0.61958  0.77255  0.48576  0.95510
    138   2.26263  5.11873  2.89133  2.53501  4.55316  3.47960  3.81875  3.98729  1.99121  3.53192  4.34112  1.50196  3.97078  2.95977  2.92923  2.83110  3.10111  3.59580  5.69549  4.34682    150 n - - -
          2.68618  4.42225  2.77519  2.73123  3.46354  2.40513  3.72494  3.29354  2.67741  2.69355  4.24690  2.90347  2.73739  3.18146  2.89801  2.37887  2.77519  2.98518  4.58477  3.61503
          0.01862  4.38853  5.11088  0.61958  0.77255  0.48576  0.95510
    139   2.94906  4.90866  3.50842  3.20108  4.71326  0.82277  4.29011  4.21959  2.94357  3.79569  4.66805  3.55821  4.17192  3.51008  2.14571  3.06101  3.33844  3.77273  5.84165  4.66553    151 g - - -
          2.68627  4.42234  2.77529  2.73132  3.46363  2.40496  3.72504  3.29300  2.67750  2.69364  4.24699  2.90356  2.73749  3.18102  2.89810  2.37896  2.77491  2.98527  4.58486  3.61512
          0.24989  1.53672  5.11088  0.68446  0.70191  0.48576  0.95510
    140   2.88734  5.18573  3.19393  2.61765  4.53556  3.61594  2.59572  3.95415  1.91575  3.45036  4.25515  3.11303  2.00680  2.83455  2.15781  2.87486  3.09619  3.59133  5.57106  4.27304    155 k - - -
          2.68618  4.42225  2.77519  2.73123  3.46354  2.40513  3.72494  3.29354  2.67741  2.69355  4.24690  2.90347  2.73739  3.18146  2.89801  2.37887  2.77519  2.98518  4.58477  3.61503
          0.01862  4.38853  5.11088  0.61958  0.77255  0.48576  0.95510
    141   3.46504  4.77921  5.01888  4.67831  3.78306  4.59114  5.34237  0.59921  4.52053  2.29196  3.66759  4.85890  4.99991  4.83340  4.66372  4.16487  3.76523  1.99917  5.75954  4.52620    156 I - - -
          2.68618  4.42225  2.77519  2.73123  3.46354  2.40513  3.72494  3.29354  2.67741  2.69355  4.24690  2.90347  2.73739  3.18146  2.89801  2.37887  2.77519  2.98518  4.58477  3.61503
          0.01862  4.38853  5.11088  0.61958  0.77255  0.48576  0.95510
    142   2.30861  4.87840  3.08367  2.52467  4.12604  3.50601  3.70447  3.54093  2.17255  3.14051  3.95456  3.03998  2.96173  2.85427  2.48979  2.71586  2.47722  3.21732  5.37860  2.87979    157 k - - -
          2.68618  4.42225  2.77519  2.73123  3.46354  2.40513  3.72494  3.29354  2.67741  2.69355  4.24690  2.90347  2.73739  3.18146  2.89801  2.37887  2.77519  2.98518  4.58477  3.61503
          0.01862  4.38853  5.11088  0.61958  0.77255  0.48576  0.95510
    143   3.07219  4.41727  4.79870  4.23950  3.51986  4.34900  4.76093  1.73950  4.11546  1.51809  3.38935  4.41017  4.66152  4.31612  4.25982  3.68218  2.45730  1.41928  5.29102  4.11962    158 v - - -
          2.68618  4.42225  2.77519  2.73123  3.46354  2.40513  3.72494  3.29354  2.67741  2.69355  4.24690  2.90347  2.73739  3.18146  2.89801  2.37887  2.77519  2.98518  4.58477  3.61503
          0.01862  4.38853  5.11088  0.61958  0.77255  0.48576  0.95510
    144   2.82396  5.29387  1.89700  2.36221  4.63772  2.65008  3.76243  4.11910  2.06060  3.61903  4.39512  2.92009  2.30048  2.88643  3.08248  2.77549  3.07600  3.69667  5.77165  4.35044    159 d - - -
          2.68618  4.42225  2.77519  2.73123  3.46354  2.40513  3.72494  3.29354  2.67741  2.69355  4.24690  2.90347  2.73739  3.18146  2.89801  2.37887  2.77519  2.98518  4.58477  3.61503
          0.01862  4.38853  5.11088  0.61958  0.77255  0.48576  0.95510
    145   2.30895  5.13791  2.33586  2.08791  4.45620  3.45043  3.67501  3.92029  2.43676  3.43554  4.19999  2.93366  3.86645  2.78793  2.47113  2.68078  2.17271  3.51629  5.59735  4.20287    160 e - - -
          2.68618  4.42225  2.77519  2.73123  3.46354  2.40513  3.72494  3.29354  2.67741  2.69355  4.24690  2.90347  2.73739  3.18146  2.89801  2.37887  2.77519  2.98518  4.58477  3.61503
          0.01862  4.38853  5.11088  0.61958  0.77255  0.48576  0.95510
    146   2.93708  5.46850  2.08014  2.32192  4.79275  2.52702  3.82927  4.29486  2.71017  3.78092  4.57216  1.58074  3.96169  2.30510  3.24975  2.86058  3.19905  3.86108  5.92978  4.47197    161 n - - -
          2.68591  4.42232  2.77526  2.73130  3.46360  2.40495  3.72501  3.29361  2.67747  2.69361  4.24696  2.90353  2.73746  3.18153  2.89807  2.37870  2.77526  2.98525  4.58483  3.61510
          0.38209  1.16624  5.11088  0.14962  1.97351  0.48576  0.95510
    147   2.73860  5.19548  2.88647  2.08576  4.52971  3.46800  3.67386  3.99776  2.39392  3.48960  4.24996  2.35914  3.88157  2.37311  2.41047  2.01842  2.97026  3.58278  5.62920  4.23795    163 s - - -
          2.68618  4.42225  2.77519  2.73123  3.46354  2.40513  3.72494  3.29354  2.67741  2.69355  4.24690  2.90347  2.73739  3.18146  2.89801  2.37887  2.77519  2.98518  4.58477  3.61503
          0.01862  4.38853  5.11088  0.61958  0.77255  0.48576  0.95510
    148   3.20369  4.51735  5.00950  4.45953  1.59293  4.48477  4.79162  1.76891  4.32203  2.00244  3.29147  4.57392  4.76382  4.45191  4.40836  3.83123  3.44208  1.47395  5.16194  3.90154    164 v - - -
          2.68618  4.42225  2.77519  2.73123  3.46354  2.40513  3.72494  3.29354  2.67741  2.69355  4.24690  2.90347  2.73739  3.18146  2.89801  2.37887  2.77519  2.98518  4.58477  3.61503
          0.01862  4.38853  5.11088  0.61958  0.77255  0.48576  0.95510
    149   2.74567  5.15785  2.04765  2.39837  4.50161  3.44355  3.72062  3.96500  2.06112  3.48588  4.25966  2.94363  3.89072  2.84122  2.98986  2.27553  2.11037  3.55928  5.65169  4.25574    165 d - - -
          2.68618  4.42225  2.77519  2.73123  3.46354  2.40513  3.72494  3.29354  2.67741  2.69355  4.24690  2.90347  2.73739  3.18146  2.89801  2.37887  2.77519  2.98518  4.58477  3.61503
          0.01862  4.38853  5.11088  0.61958  0.77255  0.48576  0.95510
    150   2.30883  4.52073  4.67899  4.25867  3.80813  4.20122  4.98780  0.86321  4.14095  2.42047  3.65692  4.41462  4.67798  4.43513  4.33529  3.62200  3.39703  1.91068  5.64633  4.43480    166 i - - -
          2.68618  4.42225  2.77519  2.73123  3.46354  2.40513  3.72494  3.29354  2.67741  2.69355  4.24690  2.90347  2.73739  3.18146  2.89801  2.37887  2.77519  2.98518  4.58477  3.61503
          0.01862  4.38853  5.11088  0.61958  0.77255  0.48576  0.95510
    151   2.17183  4.84495  2.42815  2.58444  4.40293  2.56223  3.84634  3.84647  2.66688  3.42265  4.21329  3.07255  3.88868  2.99207  3.13654  2.21586  1.92314  3.42667  5.62667  4.27937    167 t - - -
          2.68618  4.42225  2.77519  2.73123  3.46354  2.40513  3.72494  3.29354  2.67741  2.69355  4.24690  2.90347  2.73739  3.18146  2.89801  2.37887  2.77519  2.98518  4.58477  3.61503
          0.01862  4.38853  5.11088  0.61958  0.77255  0.48576  0.95510
    152   1.60533  4.82330  2.25279  2.61337  4.40619  3.36584  3.88751  3.83684  2.72751  3.43192  4.23184  3.09413  3.90230  3.04264  3.19424  2.18081  2.35581  3.41988  5.64681  4.30570    168 a - - -
          2.68618  4.42225  2.77519  2.73123  3.46354  2.40513  3.72494  3.29354  2.67741  2.69355  4.24690  2.90347  2.73739  3.18146  2.89801  2.37887  2.77519  2.98518  4.58477  3.61503
          0.01862  4.38853  5.11088  0.61958  0.77255  0.48576  0.95510
    153   2.93772  5.45762  1.54966  2.35299  4.77881  3.45713  3.80359  4.27079  2.13520  3.74688  4.53711  2.91845  3.96744  1.86892  3.09637  2.86426  3.18766  3.84453  5.88010  4.44696    169 d - - -
          2.68618  4.42225  2.77519  2.73123  3.46354  2.40513  3.72494  3.29354  2.67741  2.69355  4.24690  2.90347  2.73739  3.18146  2.89801  2.37887  2.77519  2.98518  4.58477  3.61503
          0.01862  4.38853  5.11088  0.61958  0.77255  0.48576  0.95510
    154   3.43229  5.12503  4.20759  4.18451  5.25807  0.24609  5.23999  5.01551  4.43322  4.58929  5.59071  4.37468  4.52787  4.71737  4.58257  3.62332  3.95151  4.44352  6.18538  5.38776    170 G - - -
          2.68618  4.42225  2.77519  2.73123  3.46354  2.40513  3.72494  3.29354  2.67741  2.69355  4.24690  2.90347  2.73739  3.18146  2.89801  2.37887  2.77519  2.98518  4.58477  3.61503
          0.01862  4.38853  5.11088  0.61958  0.77255  0.48576  0.95510
    155   2.74513  5.19482  2.88356  2.09485  4.52477  3.47105  3.67810  3.99011  2.07804  3.48547  4.24891  2.47432  3.88603  2.26565  2.85772  2.71109  2.14456  3.57923  5.62801  4.23898    171 k - - -
          2.68618  4.42225  2.77519  2.73123  3.46354  2.40513  3.72494  3.29354  2.67741  2.69355  4.24690  2.90347  2.73739  3.18146  2.89801  2.37887  2.77519  2.98518  4.58477  3.61503
          0.01862  4.38853  5.11088  0.61958  0.77255  0.48576  0.95510
    156   3.37972  4.63152  5.28832  4.82182  3.83476  4.84439  5.53001  0.79900  4.72042  2.27003  3.60403  4.99763  5.12029  4.96955  4.88771  4.26996  3.64855  1.42106  5.90835  4.70556    172 i - - -
          2.68618  4.42225  2.77519  2.73123  3.46354  2.40513  3.72494  3.29354  2.67741  2.69355  4.24690  2.90347  2.73739  3.18146  2.89801  2.37887  2.77519  2.98518  4.58477  3.61503
          0.01862  4.38853  5.11088  0.61958  0.77255  0.48576  0.95510
    157   2.99908  4.61111  3.94313  3.44776  2.03755  3.91102  3.83941  3.14823  3.38477  2.76474  3.76244  3.70568  4.31479  3.62861  3.66504  1.40670  3.25179  2.94823  4.34606  2.16316    173 s - - -
          2.68618  4.42225  2.77519  2.73123  3.46354  2.40513  3.72494  3.29354  2.67741  2.69355  4.24690  2.90347  2.73739  3.18146  2.89801  2.37887  2.77519  2.98518  4.58477  3.61503
          0.01862  4.38853  5.11088  0.61958  0.77255  0.48576  0.95510
    158   2.01407  4.51111  3.37872  2.81948  3.67113  3.59756  2.77193  2.50432  2.77021  2.72910  3.61118  3.26689  3.98464  2.57072  3.15730  2.83476  2.90421  2.38158  5.07977  3.82176    174 a - - -
          2.68618  4.42225  2.77519  2.73123  3.46354  2.40513  3.72494  3.29354  2.67741  2.69355  4.24690  2.90347  2.73739  3.18146  2.89801  2.37887  2.77519  2.98518  4.58477  3.61503
          0.01862  4.38853  5.11088  0.61958  0.77255  0.48576  0.95510
    159   2.67237  4.59846  3.29122  2.79327  3.85907  2.72640  3.88541  3.18348  2.77940  2.37571  3.78955  1.82567  3.97678  3.12020  3.18070  2.80687  2.94124  2.37228  5.24532  3.96505    175 n - - -
          2.68618  4.42225  2.77519  2.73123  3.46354  2.40513  3.72494  3.29354  2.67741  2.69355  4.24690  2.90347  2.73739  3.18146  2.89801  2.37887  2.77519  2.98518  4.58477  3.61503
          0.12468  4.38853  2.25569  0.61958  0.77255  0.48576  0.95510
    160   2.76774  5.13754  2.12581  2.36781  4.56318  2.08831  3.78782  4.03325  2.64728  3.56783  4.36098  2.28804  3.88919  2.92774  3.15949  2.74448  2.24054  3.61327  5.74618  4.33845    176 g - - -
          2.68618  4.42225  2.77519  2.73123  3.46354  2.40513  3.72494  3.29354  2.67741  2.69355  4.24690  2.90347  2.73739  3.18146  2.89801  2.37887  2.77519  2.98518  4.58477  3.61503
          0.13835  4.28454  2.15915  0.61958  0.77255  0.62649  0.76457
    161   1.82071  4.31703  3.48375  3.07823  4.18538  3.13852  4.13994  3.51987  3.07441  3.24332  4.09422  3.33347  2.40797  3.39019  3.42422  2.54542  1.56576  3.09298  5.54391  4.31122    177 t - - -
          2.68618  4.42225  2.77519  2.73123  3.46354  2.40513  3.72494  3.29354  2.67741  2.69355  4.24690  2.90347  2.73739  3.18146  2.89801  2.37887  2.77519  2.98518  4.58477  3.61503
          0.02324  4.16943  4.89178  0.61958  0.77255  0.74891  0.64033
    162   2.66078  4.81137  2.91917  2.09361  2.72788  2.65961  3.68862  3.45311  2.51296  3.06820  3.90267  2.98440  3.86136  2.37816  2.96196  2.70183  2.89896  3.14426  5.31174  3.97394    178 e - - -
          2.68618  4.42225  2.77519  2.73123  3.46354  2.40513  3.72494  3.29354  2.67741  2.69355  4.24690  2.90347  2.73739  3.18146  2.89801  2.37887  2.77519  2.98518  4.58477  3.61503
          0.15360  4.16943  2.06417  0.61958  0.77255  0.74891  0.64033
    163   2.88866  5.42217  1.76294  1.61572  4.73817  2.25605  3.75167  4.24431  2.72125  3.74496  4.57098  2.72448  3.84522  2.90727  3.29635  2.79365  3.16914  3.81673  5.90748  4.42589    179 e - - -
          2.68618  4.42225  2.77519  2.73123  3.46354  2.40513  3.72494  3.29354  2.67741  2.69355  4.24690  2.90347  2.73739  3.18146  2.89801  2.37887  2.77519  2.98518  4.58477  3.61503
          0.02643  4.04226  4.76461  0.61958  0.77255  0.85579  0.55330
    164   2.75255  5.11161  2.68374  1.84147  4.44298  3.37736  3.64593  3.88233  1.92756  3.40559  4.21251  2.87404  2.64447  2.78045  2.76546  2.72225  2.99212  3.50464  5.56438  4.20297    180 e - - -
          2.68618  4.42225  2.77519  2.73123  3.46354  2.40513  3.72494  3.29354  2.67741  2.69355  4.24690  2.90347  2.73739  3.18146  2.89801  2.37887  2.77519  2.98518  4.58477  3.61503
          0.02643  4.04226  4.76461  0.61958  0.77255  0.85579  0.55330
    165   1.88814  4.45974  3.07289  2.71410  4.17370  3.16475  3.91092  3.53288  2.78199  3.22189  4.06142  2.08332  3.77718  3.11560  3.18109  2.55422  2.08190  3.12889  5.48510  4.20022    181 a - - -
          2.68618  4.42225  2.77519  2.73123  3.46354  2.40513  3.72494  3.29354  2.67741  2.69355  4.24690  2.90347  2.73739  3.18146  2.89801  2.37887  2.77519  2.98518  4.58477  3.61503
          0.02643  4.04226  4.76461  0.61958  0.77255  0.85579  0.55330
    166   2.70630  4.99294  2.68283  2.36292  4.35447  3.33646  3.68514  3.81838  2.44539  3.36719  4.18375  2.22975  2.44614  2.19362  2.87342  2.69998  2.97114  3.44025  5.53920  4.17412    182 q - - -
          2.68618  4.42225  2.77519  2.73123  3.46354  2.40513  3.72494  3.29354  2.67741  2.69355  4.24690  2.90347  2.73739  3.18146  2.89801  2.37887  2.77519  2.98518  4.58477  3.61503
          0.02643  4.04226  4.76461  0.61958  0.77255  0.85579  0.55330
    167   2.69521  5.05047  2.13307  2.30920  4.38361  3.34009  3.65293  3.81906  1.92122  3.37200  4.17427  2.85131  3.81458  2.78926  2.89881  2.67327  2.30662  3.43918  5.55567  4.17418    183 k - - -
          2.68661  4.42268  2.77562  2.72990  3.46397  2.40556  3.72537  3.29397  2.67784  2.69313  4.24733  2.90285  2.73782  3.18189  2.89792  2.37868  2.77562  2.98504  4.58239  3.61333
          0.23193  1.61710  4.76461  2.34025  0.10126  0.46096  0.99609
    168   2.71170  4.32697  3.93856  3.43236  3.53930  2.10321  4.22380  2.51667  3.33946  1.91994  3.49961  3.70730  4.16797  3.63675  3.60854  3.03421  3.00689  1.64898  5.10755  3.88635    199 v - - -
          2.68618  4.42225  2.77519  2.73123  3.46354  2.40513  3.72494  3.29354  2.67741  2.69355  4.24690  2.90347  2.73739  3.18146  2.89801  2.37887  2.77519  2.98518  4.58477  3.61503
          0.02067  4.28540  5.00775  0.61958  0.77255  0.40738  1.09479
    169   1.96570  5.05910  2.26267  2.44947  4.45572  2.24126  3.75343  3.91026  2.54323  3.45189  4.23426  2.98074  3.89405  2.88217  2.46298  2.71471  2.98206  3.50783  5.63250  4.25330    200 a - - -
          2.68618  4.42225  2.77519  2.73123  3.46354  2.40513  3.72494  3.29354  2.67741  2.69355  4.24690  2.90347  2.73739  3.18146  2.89801  2.37887  2.77519  2.98518  4.58477  3.61503
          0.01862  4.38853  5.11088  0.61958  0.77255  0.48576  0.95510
    170   2.66922  4.75984  3.13349  2.58270  3.97500  3.51985  3.73760  2.74925  2.56488  2.53494  3.84509  2.47099  2.97522  2.45670  3.00819  2.36546  2.90220  3.07904  5.28683  3.97722    201 s - - -
          2.68618  4.42225  2.77519  2.73123  3.46354  2.40513  3.72494  3.29354  2.67741  2.69355  4.24690  2.90347  2.73739  3.18146  2.89801  2.37887  2.77519  2.98518  4.58477  3.61503
          0.01862  4.38853  5.11088  0.61958  0.77255  0.48576  0.95510
    171   2.38101  4.42990  4.84408  4.28940  3.54760  4.38575  4.81430  1.70009  4.16891  1.52448  3.40953  4.45604  4.69614  4.36836  4.31173  3.72400  3.33796  1.39078  5.33427  4.16189    202 v - - -
          2.68618  4.42225  2.77519  2.73123  3.46354  2.40513  3.72494  3.29354  2.67741  2.69355  4.24690  2.90347  2.73739  3.18146  2.89801  2.37887  2.77519  2.98518  4.58477  3.61503
          0.01862  4.38853  5.11088  0.61958  0.77255  0.48576  0.95510
    172   1.80030  4.78107  3.14175  2.75181  4.43896  1.69107  3.96268  3.85217  2.05259  3.45859  4.27708  3.19305  3.94870  3.13328  3.12222  2.75069  3.01519  3.43569  5.66881  4.36827    203 g - - -
          2.68618  4.42225  2.77519  2.73123  3.46354  2.40513  3.72494  3.29354  2.67741  2.69355  4.24690  2.90347  2.73739  3.18146  2.89801  2.37887  2.77519  2.98518  4.58477  3.61503
          0.01862  4.38853  5.11088  0.61958  0.77255  0.48576  0.95510
    173   2.70193  4.46982  3.51117  2.93537  3.62997  3.65251  3.88421  2.02330  2.36433  2.67516  3.57347  3.35510  4.03268  3.17628  2.55332  2.90069  2.44608  2.30217  5.05276  3.81388    204 i - - -
          2.68618  4.42225  2.77519  2.73123  3.46354  2.40513  3.72494  3.29354  2.67741  2.69355  4.24690  2.90347  2.73739  3.18146  2.89801  2.37887  2.77519  2.98518  4.58477  3.61503
          0.01862  4.38853  5.11088  0.61958  0.77255  0.48576  0.95510
    174   3.02030  4.41427  4.60766  4.04308  3.17201  4.18173  4.41923  2.37758  3.88509  1.30355  3.23833  4.20107  4.50300  4.07064  4.01487  3.49923  3.25372  1.56595  4.89798  2.63287    205 l - - -
          2.68618  4.42225  2.77519  2.73123  3.46354  2.40513  3.72494  3.29354  2.67741  2.69355  4.24690  2.90347  2.73739  3.18146  2.89801  2.37887  2.77519  2.98518  4.58477  3.61503
          0.01862  4.38853  5.11088  0.61958  0.77255  0.48576  0.95510
    175   2.80424  5.20741  3.07588  2.50739  4.56878  3.54739  3.67466  4.00965  1.75237  3.48657  4.26092  2.37259  3.93454  2.35017  2.25142  2.77604  2.46408  3.61064  5.60236  4.26115    206 k - - -
          2.68618  4.42225  2.77519  2.73123  3.46354  2.40513  3.72494  3.29354  2.67741  2.69355  4.24690  2.90347  2.73739  3.18146  2.89801  2.37887  2.77519  2.98518  4.58477  3.61503
          0.01862  4.38853  5.11088  0.61958  0.77255  0.48576  0.95510
    176   3.37358  4.68912  5.08028  4.52801  1.49626  4.59480  4.74308  2.38022  4.38140  1.24817  3.11231  4.65061  4.82259  4.43821  4.43882  3.94020  3.59886  1.95894  5.00833  3.71105    207 l - - -
          2.68618  4.42225  2.77519  2.73123  3.46354  2.40513  3.72494  3.29354  2.67741  2.69355  4.24690  2.90347  2.73739  3.18146  2.89801  2.37887  2.77519  2.98518  4.58477  3.61503
          0.01862  4.38853  5.11088  0.61958  0.77255  0.48576  0.95510
    177   1.90672  4.56969  3.36869  2.23610  3.87281  3.59416  4.01978  2.89940  2.94909  2.85414  3.78614  3.36000  4.06395  3.27737  3.33456  2.91046  3.00991  1.63774  5.31225  4.05017    208 v - - -
          2.68618  4.42225  2.77519  2.73123  3.46354  2.40513  3.72494  3.29354  2.67741  2.69355  4.24690  2.90347  2.73739  3.18146  2.89801  2.37887  2.77519  2.98518  4.58477  3.61503
          0.01862  4.38853  5.11088  0.61958  0.77255  0.48576  0.95510
    178   2.89013  5.43811  2.15580  1.97177  4.76093  3.43928  3.77735  4.25912  1.75917  3.73035  4.50496  1.95573  3.93853  2.90047  3.11558  2.81723  3.13922  3.82075  5.86441  4.41906    209 k - - -
          2.68618  4.42225  2.77519  2.73123  3.46354  2.40513  3.72494  3.29354  2.67741  2.69355  4.24690  2.90347  2.73739  3.18146  2.89801  2.37887  2.77519  2.98518  4.58477  3.61503
          0.01862  4.38853  5.11088  0.61958  0.77255  0.48576  0.95510
    179   2.25701  4.22905  3.84049  3.26678  2.67782  3.70316  3.98921  2.69348  3.18614  2.10889  3.34307  3.57558  4.08158  3.44930  3.45432  2.45154  2.31631  2.48861  4.82354  2.82194    210 l - - -
          2.68618  4.42225  2.77519  2.73123  3.46354  2.40513  3.72494  3.29354  2.67741  2.69355  4.24690  2.90347  2.73739  3.18146  2.89801  2.37887  2.77519  2.98518  4.58477  3.61503
          0.01862  4.38853  5.11088  0.61958  0.77255  0.48576  0.95510
    180   2.69335  5.16189  2.44521  2.37623  4.49233  3.44786  3.65356  3.96637  2.39833  3.46144  4.21318  2.49406  3.85376  2.37496  2.36161  2.30959  2.47330  3.54610  5.60599  4.20481    211 s - - -
          2.68618  4.42225  2.77519  2.73123  3.46354  2.40513  3.72494  3.29354  2.67741  2.69355  4.24690  2.90347  2.73739  3.18146  2.89801  2.37887  2.77519  2.98518  4.58477  3.61503
          0.01862  4.38853  5.11088  0.61958  0.77255  0.48576  0.95510
    181   2.29554  4.91206  2.46423  2.50063  2.83010  2.28363  3.75263  3.62052  2.57938  3.22097  4.03585  2.49442  3.90474  2.90754  3.05190  2.72995  2.95076  3.28347  5.45636  4.10956    212 g - - -
          2.68618  4.42225  2.77519  2.73123  3.46354  2.40513  3.72494  3.29354  2.67741  2.69355  4.24690  2.90347  2.73739  3.18146  2.89801  2.37887  2.77519  2.98518  4.58477  3.61503
          0.01862  4.38853  5.11088  0.61958  0.77255  0.48576  0.95510
    182   2.66683  4.36093  3.84186  3.36084  3.62856  3.57820  4.18690  2.86453  3.25537  1.29164  3.60142  3.62848  4.10134  3.57540  3.52836  2.28886  2.33812  2.65299  5.14768  3.93030    213 l - - -
          2.68618  4.42225  2.77519  2.73123  3.46354  2.40513  3.72494  3.29354  2.67741  2.69355  4.24690  2.90347  2.73739  3.18146  2.89801  2.37887  2.77519  2.98518  4.58477  3.61503
          0.01862  4.38853  5.11088  0.61958  0.77255  0.48576  0.95510
    183   2.33373  5.25581  2.33365  2.04569  4.58804  3.44671  3.68819  4.07058  1.81680  3.55261  4.30760  2.91303  3.88011  2.35843  2.93918  2.70833  2.99118  3.64099  5.68852  4.27417    214 k - - -
          2.68622  4.42229  2.77489  2.73128  3.46358  2.40517  3.72499  3.29358  2.67745  2.69359  4.24694  2.90351  2.73744  3.18151  2.89805  2.37891  2.77524  2.98477  4.58481  3.61507
          0.24692  1.54757  5.11088  0.19928  1.71105  0.48576  0.95510
    184   2.78348  5.14917  2.99081  2.48998  4.50558  3.51082  3.70645  3.94899  1.72988  3.45742  4.24061  3.01386  2.40197  2.34211  2.77178  2.32814  3.01535  3.55831  5.60302  4.25133    216 k - - -
          2.68618  4.42225  2.77519  2.73123  3.46354  2.40513  3.72494  3.29354  2.67741  2.69355  4.24690  2.90347  2.73739  3.18146  2.89801  2.37887  2.77519  2.98518  4.58477  3.61503
          0.01862  4.38853  5.11088  0.61958  0.77255  0.48576  0.95510
    185   2.31457  4.63243  3.29122  2.72634  3.82053  3.57875  3.79899  2.58160  2.64548  2.85337  3.72486  3.19803  3.96613  2.10725  2.51822  2.80838  2.92074  2.44855  5.18572  3.91164    217 q - - -
          2.68618  4.42225  2.77519  2.73123  3.46354  2.40513  3.72494  3.29354  2.67741  2.69355  4.24690  2.90347  2.73739  3.18146  2.89801  2.37887  2.77519  2.98518  4.58477  3.61503
          0.01862  4.38853  5.11088  0.61958  0.77255  0.48576  0.95510
    186   2.50415  4.45571  3.59036  3.47426  4.82159  0.78994  4.64936  4.33641  3.70671  4.00123  4.81311  3.59651  3.96727  3.94608  3.99083  1.93240  3.03435  3.64697  6.12884  4.93308    218 g - - -
          2.68618  4.42225  2.77519  2.73123  3.46354  2.40513  3.72494  3.29354  2.67741  2.69355  4.24690  2.90347  2.73739  3.18146  2.89801  2.37887  2.77519  2.98518  4.58477  3.61503
          0.12380  4.38853  2.26315  0.61958  0.77255  0.48576  0.95510
    187   2.80868  5.28882  2.12612  2.30849  4.61930  3.39225  3.73709  4.10595  2.57198  3.60644  4.38739  2.30837  3.88762  2.31751  3.08853  1.80773  3.06270  3.68449  5.76120  4.33114    219 s - - -
          2.68618  4.42225  2.77519  2.73123  3.46354  2.40513  3.72494  3.29354  2.67741  2.69355  4.24690  2.90347  2.73739  3.18146  2.89801  2.37887  2.77519  2.98518  4.58477  3.61503
          0.13558  4.28540  2.18014  0.61958  0.77255  0.62545  0.76576
    188   2.76714  5.17513  2.01119  2.29129  4.60601  2.43882  3.76274  4.09148  2.64781  3.61087  4.40615  2.19354  3.85535  2.90477  3.17576  2.03184  3.05257  3.65761  5.77955  4.35175    220 d - - -
          2.68618  4.42225  2.77519  2.73123  3.46354  2.40513  3.72494  3.29354  2.67741  2.69355  4.24690  2.90347  2.73739  3.18146  2.89801  2.37887  2.77519  2.98518  4.58477  3.61503
          0.02315  4.17297  4.89532  0.61958  0.77255  0.74556  0.64335
    189   2.71128  4.33958  3.69430  3.18403  3.14522  2.62198  3.90251  2.77550  3.08452  1.64042  3.43212  3.51040  4.08172  3.39541  3.36793  2.97565  2.96004  2.58815  4.69508  2.49925    221 l - - -
          2.68618  4.42225  2.77519  2.73123  3.46354  2.40513  3.72494  3.29354  2.67741  2.69355  4.24690  2.90347  2.73739  3.18146  2.89801  2.37887  2.77519  2.98518  4.58477  3.61503
          0.02315  4.17297  4.89532  0.61958  0.77255  0.74556  0.64335
    190   3.11574  4.49856  4.44868  3.95702  2.36432  4.10674  3.73769  2.11998  3.78447  2.47324  3.56042  3.96303  4.44370  3.91892  3.89697  3.42302  3.34223  2.76732  2.30347  1.50372    222 y - - -
          2.68618  4.42225  2.77519  2.73123  3.46354  2.40513  3.72494  3.29354  2.67741  2.69355  4.24690  2.90347  2.73739  3.18146  2.89801  2.37887  2.77519  2.98518  4.58477  3.61503
          0.02315  4.17297  4.89532  0.61958  0.77255  0.52749  0.89181
    191   2.66714  4.56204  3.30620  2.74778  2.80197  3.56729  3.78199  3.09876  2.67019  2.76217  2.82149  2.13649  3.95464  3.03367  2.49459  2.80361  2.89923  2.85216  5.06709  3.76849    223 n - - -
          2.68634  4.42241  2.77535  2.73103  3.46370  2.40504  3.72510  3.29370  2.67757  2.69302  4.24706  2.90363  2.73755  3.18162  2.89775  2.37853  2.77535  2.98534  4.58493  3.61519
          0.62769  1.04909  2.15485  0.81692  0.58302  0.62269  0.76895
    192   2.15718  4.83015  2.99662  2.50714  4.26719  3.37404  3.71067  3.69596  2.44715  3.26940  4.07266  2.37397  3.83911  2.85485  2.20388  2.19502  2.89251  3.31760  5.46922  4.13889    227 a - - -
          2.68618  4.42225  2.77519  2.73123  3.46354  2.40513  3.72494  3.29354  2.67741  2.69355  4.24690  2.90347  2.73739  3.18146  2.89801  2.37887  2.77519  2.98518  4.58477  3.61503
          0.02318  4.17201  4.89435  0.61958  0.77255  0.74647  0.64252
    193   2.63376  4.81091  2.84646  2.02572  4.28454  3.32749  3.78638  3.69672  2.61317  3.30636  4.12701  2.99198  3.84926  2.94958  3.06183  1.79485  2.16392  3.31945  5.53375  4.19458    228 s - - -
          2.68618  4.42225  2.77519  2.73123  3.46354  2.40513  3.72494  3.29354  2.67741  2.69355  4.24690  2.90347  2.73739  3.18146  2.89801  2.37887  2.77519  2.98518  4.58477  3.61503
          0.02318  4.17201  4.89435  0.61958  0.77255  0.53256  0.88455
    194   2.68694  4.89884  2.91651  1.80379  4.15449  2.67662  3.71364  3.58459  2.52609  3.18498  4.00315  2.98998  3.87978  2.86916  2.98809  2.71219  2.40935  3.25333  5.41649  2.95652    229 e - - -
          2.68618  4.42225  2.77519  2.73123  3.46354  2.40513  3.72494  3.29354  2.67741  2.69355  4.24690  2.90347  2.73739  3.18146  2.89801  2.37887  2.77519  2.98518  4.58477  3.61503
          0.02068  4.28454  5.00689  0.61958  0.77255  0.62649  0.76457
    195   2.63521  4.44362  3.38134  2.82398  3.59275  3.57247  3.81970  2.36120  2.77593  2.66426  3.54795  3.26070  3.96008  2.53839  3.15431  2.38658  2.39283  2.72530  5.01228  2.88214    230 i - - -
          2.68618  4.42225  2.77519  2.73123  3.46354  2.40513  3.72494  3.29354  2.67741  2.69355  4.24690  2.90347  2.73739  3.18146  2.89801  2.37887  2.77519  2.98518  4.58477  3.61503
          0.02068  4.28454  5.00689  0.61958  0.77255  0.62649  0.76457
    196   1.74109  4.32830  3.59837  3.08196  2.67421  3.40842  4.01867  3.05816  3.04327  2.78771  3.67576  3.40348  3.94130  3.34090  3.38533  2.08814  2.27463  2.77946  5.14430  3.90905    231 a - - -
          2.68618  4.42225  2.77519  2.73123  3.46354  2.40513  3.72494  3.29354  2.67741  2.69355  4.24690  2.90347  2.73739  3.18146  2.89801  2.37887  2.77519  2.98518  4.58477  3.61503
          0.02068  4.28454  5.00689  0.61958  0.77255  0.62649  0.76457
    197   2.45003  4.35587  3.57943  3.10923  4.04820  2.20257  4.12435  3.40435  3.08828  3.11958  3.97424  3.38740  3.88289  3.39286  3.44431  2.03637  1.77613  2.26994  5.43192  4.19884    232 t - - -
          2.68618  4.42225  2.77519  2.73123  3.46354  2.40513  3.72494  3.29354  2.67741  2.69355  4.24690  2.90347  2.73739  3.18146  2.89801  2.37887  2.77519  2.98518  4.58477  3.61503
          0.02068  4.28454  5.00689  0.61958  0.77255  0.62649  0.76457
    198   1.96761  4.95342  3.03669  2.50531  4.29276  3.46785  3.69061  3.71751  2.38864  3.27713  4.07930  3.01535  2.88178  2.24807  2.32326  2.71161  2.93758  3.35855  5.47048  4.13795    233 a - - -
          2.68618  4.42225  2.77519  2.73123  3.46354  2.40513  3.72494  3.29354  2.67741  2.69355  4.24690  2.90347  2.73739  3.18146  2.89801  2.37887  2.77519  2.98518  4.58477  3.61503
          0.02068  4.28454  5.00689  0.61958  0.77255  0.62649  0.76457
    199   1.36748  4.82937  2.15239  2.57250  4.52620  2.35119  3.96660  3.96318  2.88621  3.56865  4.38520  3.05508  3.89788  3.14239  3.36813  2.71877  3.02701  3.51436  5.77962  4.42797    234 a - - -
          2.68618  4.42225  2.77519  2.73123  3.46354  2.40513  3.72494  3.29354  2.67741  2.69355  4.24690  2.90347  2.73739  3.18146  2.89801  2.37887  2.77519  2.98518  4.58477  3.61503
          0.02068  4.28454  5.00689  0.61958  0.77255  0.40686  1.09583
    200   2.76971  5.14126  2.88102  2.45712  4.53346  2.25036  3.74303  3.99017  1.77002  3.50562  4.28633  2.40953  2.83317  2.86646  2.91577  2.75189  3.02118  3.58295  5.66054  4.28709    235 k - - -
          2.68618  4.42225  2.77519  2.73123  3.46354  2.40513  3.72494  3.29354  2.67741  2.69355  4.24690  2.90347  2.73739  3.18146  2.89801  2.37887  2.77519  2.98518  4.58477  3.61503
          0.01862  4.38853  5.11088  0.61958  0.77255  0.48576  0.95510
    201   2.73182  5.15331  2.38480  2.38598  4.46660  2.75086  3.69858  3.93046  2.47992  3.45228  4.22391  2.34369  3.87998  2.05937  2.97330  2.70436  2.97134  2.75684  5.62075  4.22389    236 q - - -
          2.68618  4.42225  2.77519  2.73123  3.46354  2.40513  3.72494  3.29354  2.67741  2.69355  4.24690  2.90347  2.73739  3.18146  2.89801  2.37887  2.77519  2.98518  4.58477  3.61503
          0.01862  4.38853  5.11088  0.61958  0.77255  0.48576  0.95510
    202   2.29776  4.37036  3.59954  2.51412  3.51252  3.67351  3.93898  2.25351  2.98420  2.19561  3.47480  3.42996  2.95770  3.28457  3.32755  2.92493  2.91361  2.20779  4.97664  3.74643    237 l - - -
          2.68618  4.42225  2.77519  2.73123  3.46354  2.40513  3.72494  3.29354  2.67741  2.69355  4.24690  2.90347  2.73739  3.18146  2.89801  2.37887  2.77519  2.98518  4.58477  3.61503
          0.01862  4.38853  5.11088  0.61958  0.77255  0.48576  0.95510
    203   2.74316  5.06416  2.89758  2.03537  4.36327  2.70277  3.72418  3.79744  2.49226  3.35745  4.15418  2.98534  3.90578  1.82930  2.95370  2.73811  2.98309  2.71356  5.55526  4.18988    238 q - - -
          2.68618  4.42225  2.77519  2.73123  3.46354  2.40513  3.72494  3.29354  2.67741  2.69355  4.24690  2.90347  2.73739  3.18146  2.89801  2.37887  2.77519  2.98518  4.58477  3.61503
          0.01862  4.38853  5.11088  0.61958  0.77255  0.48576  0.95510
    204   1.79318  4.83821  2.49342  2.54999  4.08166  3.50255  3.75957  2.60318  2.58796  3.10263  3.93956  3.06314  3.92103  2.46103  3.04319  2.75050  2.94156  3.15076  5.37933  4.05437    239 a - - -
          2.68618  4.42225  2.77519  2.73123  3.46354  2.40513  3.72494  3.29354  2.67741  2.69355  4.24690  2.90347  2.73739  3.18146  2.89801  2.37887  2.77519  2.98518  4.58477  3.61503
          0.01862  4.38853  5.11088  0.61958  0.77255  0.48576  0.95510
    205   2.31102  4.95841  2.50212  2.46241  4.25116  2.76178  3.69746  3.68468  2.48318  3.25782  3.06111  2.41310  3.87428  2.83107  2.95848  2.68389  2.46906  3.32739  5.47064  4.11285    240 a - - -
          2.68618  4.42225  2.77519  2.73123  3.46354  2.40513  3.72494  3.29354  2.67741  2.69355  4.24690  2.90347  2.73739  3.18146  2.89801  2.37887  2.77519  2.98518  4.58477  3.61503
          0.01862  4.38853  5.11088  0.61958  0.77255  0.48576  0.95510
    206   2.73503  5.14865  2.82836  2.07890  4.48833  2.69097  3.71074  3.95320  2.48801  3.47209  4.24371  2.94226  2.88407  2.38429  2.97611  1.93373  2.97973  3.54771  5.63749  4.24261    241 s - - -
          2.68618  4.42225  2.77519  2.73123  3.46354  2.40513  3.72494  3.29354  2.67741  2.69355  4.24690  2.90347  2.73739  3.18146  2.89801  2.37887  2.77519  2.98518  4.58477  3.61503
          0.01862  4.38853  5.11088  0.61958  0.77255  0.48576  0.95510
    207   2.74562  4.81432  3.24204  2.66564  2.98617  3.57877  3.75299  3.43519  2.13259  3.05818  3.90410  3.14947  3.96581  2.92956  1.99289  2.81323  2.10493  3.14491  5.31329  4.02235    242 r - - -
          2.68618  4.42225  2.77519  2.73123  3.46354  2.40513  3.72494  3.29354  2.67741  2.69355  4.24690  2.90347  2.73739  3.18146  2.89801  2.37887  2.77519  2.98518  4.58477  3.61503
          0.01862  4.38853  5.11088  0.61958  0.77255  0.48576  0.95510
    208   2.65765  4.54339  3.33054  2.79187  3.73032  2.75324  3.84225  3.12862  2.76707  2.35727  3.68237  3.24135  2.35882  3.09630  3.16672  2.36829  2.90640  2.86947  5.12804  2.90804    243 l - - -
          2.68618  4.42225  2.77519  2.73123  3.46354  2.40513  3.72494  3.29354  2.67741  2.69355  4.24690  2.90347  2.73739  3.18146  2.89801  2.37887  2.77519  2.98518  4.58477  3.61503
          0.01862  4.38853  5.11088  0.61958  0.77255  0.48576  0.95510
    209   2.32213  5.14838  2.98126  2.13300  4.48141  3.48425  3.65456  3.93980  1.99986  3.43698  4.19863  2.96289  3.87693  2.37783  2.37387  2.69141  2.48775  3.53386  5.57829  4.20252    244 k - - -
          2.68618  4.42225  2.77519  2.73123  3.46354  2.40513  3.72494  3.29354  2.67741  2.69355  4.24690  2.90347  2.73739  3.18146  2.89801  2.37887  2.77519  2.98518  4.58477  3.61503
          0.01862  4.38853  5.11088  0.61958  0.77255  0.48576  0.95510
    210   3.40366  4.65704  5.29611  4.76056  3.52918  4.82771  5.29021  1.57989  4.64666  1.18236  3.30597  4.93652  5.03022  4.76908  4.74362  4.20617  3.64260  1.36498  5.58425  4.47794    245 l - - -
          2.68618  4.42225  2.77519  2.73123  3.46354  2.40513  3.72494  3.29354  2.67741  2.69355  4.24690  2.90347  2.73739  3.18146  2.89801  2.37887  2.77519  2.98518  4.58477  3.61503
          0.01862  4.38853  5.11088  0.61958  0.77255  0.48576  0.95510
    211   2.84200  5.16347  3.17214  2.09753  4.50722  3.59199  3.69285  3.92379  1.72190  3.42479  2.95165  3.08327  3.97098  2.81183  1.91896  2.82880  3.05268  3.55657  5.55800  4.24798    246 k - - -
          2.68618  4.42225  2.77519  2.73123  3.46354  2.40513  3.72494  3.29354  2.67741  2.69355  4.24690  2.90347  2.73739  3.18146  2.89801  2.37887  2.77519  2.98518  4.58477  3.61503
          0.01862  4.38853  5.11088  0.61958  0.77255  0.48576  0.95510
    212   2.67980  4.73189  3.18672  2.64371  3.95613  3.52297  3.77221  3.37499  2.59057  3.01349  3.85690  3.13047  3.93333  2.14582  3.00978  2.02729  2.34130  3.08075  3.29918  3.97239    247 s - - -
          2.68618  4.42225  2.77519  2.73123  3.46354  2.40513  3.72494  3.29354  2.67741  2.69355  4.24690  2.90347  2.73739  3.18146  2.89801  2.37887  2.77519  2.98518  4.58477  3.61503
          0.01862  4.38853  5.11088  0.61958  0.77255  0.48576  0.95510
    213   2.97697  5.01686  3.15384  2.94185  4.76025  0.88891  4.19230  4.23052  2.08458  3.80846  4.67682  3.37616  4.14056  3.39389  3.20321  3.04734  3.34384  3.79589  5.88916  4.65883    248 g - - -
          2.68618  4.42225  2.77519  2.73123  3.46354  2.40513  3.72494  3.29354  2.67741  2.69355  4.24690  2.90347  2.73739  3.18146  2.89801  2.37887  2.77519  2.98518  4.58477  3.61503
          0.01862  4.38853  5.11088  0.61958  0.77255  0.48576  0.95510
    214   2.17457  4.14192  4.31726  3.72757  2.14818  3.83548  4.12864  2.51735  3.58294  2.23773  2.57526  3.87142  4.19784  3.77298  3.71225  3.13268  2.94057  2.01577  4.71585  2.72568    249 v - - -
          2.68618  4.42225  2.77519  2.73123  3.46354  2.40513  3.72494  3.29354  2.67741  2.69355  4.24690  2.90347  2.73739  3.18146  2.89801  2.37887  2.77519  2.98518  4.58477  3.61503
          0.01862  4.38853  5.11088  0.61958  0.77255  0.48576  0.95510
    215   3.51181  4.83413  5.15973  4.65394  3.33724  4.74837  5.18512  2.25958  4.47394  0.70792  3.13981  4.86655  4.98381  4.60957  4.57464  4.15249  3.76255  1.86798  5.45097  4.35125    250 l - - -
          2.68618  4.42225  2.77519  2.73123  3.46354  2.40513  3.72494  3.29354  2.67741  2.69355  4.24690  2.90347  2.73739  3.18146  2.89801  2.37887  2.77519  2.98518  4.58477  3.61503
          0.01862  4.38853  5.11088  0.61958  0.77255  0.48576  0.95510
    216   3.52345  5.64467  2.85209  0.46744  5.07613  3.70210  4.37698  4.64646  3.33612  4.18936  5.17556  3.37472  4.34097  3.60358  3.77634  3.47010  3.84263  4.28765  6.14160  4.91195    251 E - - -
          2.68618  4.42225  2.77519  2.73123  3.46354  2.40513  3.72494  3.29354  2.67741  2.69355  4.24690  2.90347  2.73739  3.18146  2.89801  2.37887  2.77519  2.98518  4.58477  3.61503
          0.01862  4.38853  5.11088  0.61958  0.77255  0.48576  0.95510
    217   2.71360  4.55152  3.72164  3.38035  4.07058  0.96933  4.36358  3.40377  3.32594  3.08990  2.45658  3.63739  4.10595  3.68647  3.61539  2.91197  3.12095  3.11493  5.52880  4.28544    252 g - - -
          2.68618  4.42225  2.77519  2.73123  3.46354  2.40513  3.72494  3.29354  2.67741  2.69355  4.24690  2.90347  2.73739  3.18146  2.89801  2.37887  2.77519  2.98518  4.58477  3.61503
          0.01862  4.38853  5.11088  0.61958  0.77255  0.48576  0.95510
    218   2.65791  4.56925  3.75978  3.63309  4.65551  3.29459  4.70834  4.26721  3.74581  3.95532  4.85395  3.74433  4.08127  4.05465  3.99002  0.51864  3.18167  3.67869  5.98771  4.75285    253 S - - -
          2.68618  4.42225  2.77519  2.73123  3.46354  2.40513  3.72494  3.29354  2.67741  2.69355  4.24690  2.90347  2.73739  3.18146  2.89801  2.37887  2.77519  2.98518  4.58477  3.61503
          0.01862  4.38853  5.11088  0.61958  0.77255  0.48576  0.95510
    219   3.26528  5.22337  3.15134  3.10415  4.68242  3.62631  4.48812  4.54363  3.45891  4.13391  5.10997  0.49557  4.31493  3.78831  3.80929  3.32845  3.67931  4.10827  5.92329  4.61412    254 N - - -
          2.68618  4.42225  2.77519  2.73123  3.46354  2.40513  3.72494  3.29354  2.67741  2.69355  4.24690  2.90347  2.73739  3.18146  2.89801  2.37887  2.77519  2.98518  4.58477  3.61503
          0.01862  4.38853  5.11088  0.61958  0.77255  0.48576  0.95510
    220   3.24731  4.68258  4.82308  4.53028  3.99359  4.24174  5.26549  2.17465  4.41016  2.60616  3.90422  4.63236  4.79444  4.74541  4.57093  3.80126  3.60885  0.55167  5.85474  4.60903    255 V - - -
          2.68618  4.42225  2.77519  2.73123  3.46354  2.40513  3.72494  3.29354  2.67741  2.69355  4.24690  2.90347  2.73739  3.18146  2.89801  2.37887  2.77519  2.98518  4.58477  3.61503
          0.01862  4.38853  5.11088  0.61958  0.77255  0.48576  0.95510
    221   3.18473  5.73239  1.51637  2.32657  5.06111  3.42357  4.02764  4.64962  3.08767  4.13922  5.00451  1.14342  4.07316  3.20465  3.70035  3.06893  3.49628  4.19445  6.25235  4.72811    256 n - - -
          2.68618  4.42225  2.77519  2.73123  3.46354  2.40513  3.72494  3.29354  2.67741  2.69355  4.24690  2.90347  2.73739  3.18146  2.89801  2.37887  2.77519  2.98518  4.58477  3.61503
          0.01862  4.38853  5.11088  0.61958  0.77255  0.48576  0.95510
    222   1.64208  4.34773  3.81530  3.26413  3.51203  3.71290  4.09378  2.21902  3.18907  2.08788  3.46722  3.59836  2.91392  3.48115  3.49103  3.00373  2.97246  2.46432  5.03205  3.81737    257 a - - -
          2.68618  4.42225  2.77519  2.73123  3.46354  2.40513  3.72494  3.29354  2.67741  2.69355  4.24690  2.90347  2.73739  3.18146  2.89801  2.37887  2.77519  2.98518  4.58477  3.61503
          0.01862  4.38853  5.11088  0.61958  0.77255  0.48576  0.95510
    223   2.32735  4.35835  4.52754  3.98523  3.63888  4.11981  4.62153  1.69038  3.88402  2.46441  3.54131  4.18440  4.51214  4.13129  4.08750  3.45701  2.42144  1.24530  5.30077  4.09707    258 v - - -
          2.68618  4.42225  2.77519  2.73123  3.46354  2.40513  3.72494  3.29354  2.67741  2.69355  4.24690  2.90347  2.73739  3.18146  2.89801  2.37887  2.77519  2.98518  4.58477  3.61503
          0.01862  4.38853  5.11088  0.61958  0.77255  0.48576  0.95510
    224   2.02602  5.22788  2.33921  2.36462  4.55426  3.44591  3.69144  4.03186  2.12929  3.52558  4.28521  2.32900  3.87963  2.37397  2.95281  2.70681  2.98583  3.61082  5.67116  4.26086    259 a - - -
          2.68618  4.42225  2.77519  2.73123  3.46354  2.40513  3.72494  3.29354  2.67741  2.69355  4.24690  2.90347  2.73739  3.18146  2.89801  2.37887  2.77519  2.98518  4.58477  3.61503
          0.01862  4.38853  5.11088  0.61958  0.77255  0.48576  0.95510
    225   2.21968  5.09809  2.74000  1.25804  4.59273  3.40563  3.88220  4.03444  2.73277  3.60191  4.41003  3.00860  3.95108  3.03248  3.21717  2.23825  3.10461  3.61907  5.79312  4.40732    260 e - - -
          2.68618  4.42225  2.77519  2.73123  3.46354  2.40513  3.72494  3.29354  2.67741  2.69355  4.24690  2.90347  2.73739  3.18146  2.89801  2.37887  2.77519  2.98518  4.58477  3.61503
          0.01862  4.38853  5.11088  0.61958  0.77255  0.48576  0.95510
    226   3.23717  4.59349  4.90050  4.33236  2.35840  4.43857  4.71799  2.37039  4.19057  1.75072  1.33324  4.49781  4.70243  4.29947  4.28496  3.77170  3.46716  1.96054  5.09009  3.90490    261 m - - -
          2.68618  4.42225  2.77519  2.73123  3.46354  2.40513  3.72494  3.29354  2.67741  2.69355  4.24690  2.90347  2.73739  3.18146  2.89801  2.37887  2.77519  2.98518  4.58477  3.61503
          0.01862  4.38853  5.11088  0.61958  0.77255  0.48576  0.95510
    227   2.71996  4.28577  4.03762  3.48764  3.51462  3.75937  4.21593  2.08617  3.39984  2.50854  3.47716  3.75159  4.19450  3.66756  3.65648  2.42477  2.02094  1.63131  5.04813  3.84137    262 v - - -
          2.68618  4.42225  2.77519  2.73123  3.46354  2.40513  3.72494  3.29354  2.67741  2.69355  4.24690  2.90347  2.73739  3.18146  2.89801  2.37887  2.77519  2.98518  4.58477  3.61503
          0.01862  4.38853  5.11088  0.61958  0.77255  0.48576  0.95510
    228   3.04680  5.63312  1.63998  1.35531  4.94607  3.41909  3.89936  4.46599  2.85680  3.94327  4.75621  2.87765  4.00259  3.04720  3.43672  2.12457  3.32276  4.02079  6.09272  4.59598    263 e - - -
          2.68618  4.42225  2.77519  2.73123  3.46354  2.40513  3.72494  3.29354  2.67741  2.69355  4.24690  2.90347  2.73739  3.18146  2.89801  2.37887  2.77519  2.98518  4.58477  3.61503
          0.01862  4.38853  5.11088  0.61958  0.77255  0.48576  0.95510
    229   2.35365  4.50926  4.41532  3.86806  3.35656  4.11264  4.51380  2.44879  3.71547  1.66751  1.38917  4.11816  4.47588  3.96606  3.91463  3.44193  3.28064  2.41051  5.15044  3.99864    264 m - - -
          2.68618  4.42225  2.77519  2.73123  3.46354  2.40513  3.72494  3.29354  2.67741  2.69355  4.24690  2.90347  2.73739  3.18146  2.89801  2.37887  2.77519  2.98518  4.58477  3.61503
          0.01862  4.38853  5.11088  0.61958  0.77255  0.48576  0.95510
    230   3.46504  4.77921  5.01888  4.67831  3.78306  4.59114  5.34237  0.59921  4.52053  2.29196  3.66759  4.85890  4.99991  4.83340  4.66372  4.16487  3.76523  1.99917  5.75954  4.52620    265 I - - -
          2.68618  4.42225  2.77519  2.73123  3.46354  2.40513  3.72494  3.29354  2.67741  2.69355  4.24690  2.90347  2.73739  3.18146  2.89801  2.37887  2.77519  2.98518  4.58477  3.61503
          0.01862  4.38853  5.11088  0.61958  0.77255  0.48576  0.95510
    231   1.83030  4.54924  3.37852  2.87940  4.01814  3.42042  3.97445  3.32369  2.87047  3.06124  3.92131  2.09961  3.94643  3.19920  3.27296  2.73507  2.21364  2.36086  5.38322  4.11405    266 a - - -
          2.68618  4.42225  2.77519  2.73123  3.46354  2.40513  3.72494  3.29354  2.67741  2.69355  4.24690  2.90347  2.73739  3.18146  2.89801  2.37887  2.77519  2.98518  4.58477  3.61503
          0.01862  4.38853  5.11088  0.61958  0.77255  0.48576  0.95510
    232   1.86076  4.31764  3.87379  3.33502  3.60345  3.62946  4.15609  2.21101  3.26771  2.61964  3.56334  3.62500  4.10844  3.54929  3.56328  1.98352  2.95536  1.96549  5.10378  3.88938    267 a - - -
          2.68618  4.42225  2.77519  2.73123  3.46354  2.40513  3.72494  3.29354  2.67741  2.69355  4.24690  2.90347  2.73739  3.18146  2.89801  2.37887  2.77519  2.98518  4.58477  3.61503
          0.01862  4.38853  5.11088  0.61958  0.77255  0.48576  0.95510
    233   2.31057  5.14027  2.88893  2.44243  4.44946  3.48106  2.82207  3.91393  2.44802  3.43953  4.22497  2.33945  3.91157  1.80585  2.89530  2.74825  3.00510  3.52839  5.59932  4.22350    268 q - - -
          2.68618  4.42225  2.77519  2.73123  3.46354  2.40513  3.72494  3.29354  2.67741  2.69355  4.24690  2.90347  2.73739  3.18146  2.89801  2.37887  2.77519  2.98518  4.58477  3.61503
          0.01862  4.38853  5.11088  0.61958  0.77255  0.48576  0.95510
    234   3.69837  5.43757  4.25043  3.68806  4.93188  4.04384  4.34468  4.53983  2.63589  3.96061  4.97181  3.99477  4.54394  3.56143  0.41540  3.77404  3.94334  4.24660  5.81649  4.77669    269 R - - -
          2.68618  4.42225  2.77519  2.73123  3.46354  2.40513  3.72494  3.29354  2.67741  2.69355  4.24690  2.90347  2.73739  3.18146  2.89801  2.37887  2.77519  2.98518  4.58477  3.61503
          0.01862  4.38853  5.11088  0.61958  0.77255  0.48576  0.95510
    235   1.69922  4.71020  3.31603  2.84322  4.38780  2.02203  3.97093  3.79987  2.70169  3.40853  4.22859  3.25146  3.94666  3.14534  1.92520  2.73465  2.98600  3.38578  5.61991  4.34124    270 a - - -
          2.68618  4.42225  2.77519  2.73123  3.46354  2.40513  3.72494  3.29354  2.67741  2.69355  4.24690  2.90347  2.73739  3.18146  2.89801  2.37887  2.77519  2.98518  4.58477  3.61503
          0.01862  4.38853  5.11088  0.61958  0.77255  0.48576  0.95510
    236   2.31870  4.38231  4.40368  3.86134  1.57769  4.02275  3.99953  2.74545  3.72477  1.96693  3.41407  3.96913  4.37480  3.89029  3.86287  3.32704  3.18783  2.60181  4.40528  2.15777    271 f - - -
          2.68618  4.42225  2.77519  2.73123  3.46354  2.40513  3.72494  3.29354  2.67741  2.69355  4.24690  2.90347  2.73739  3.18146  2.89801  2.37887  2.77519  2.98518  4.58477  3.61503
          0.01862  4.38853  5.11088  0.61958  0.77255  0.48576  0.95510
    237   3.01486  5.60296  1.99744  1.33383  4.90528  3.43003  3.86287  4.42087  2.77110  3.89020  4.69194  2.88175  3.98900  1.90352  3.32352  2.91653  3.27941  3.97869  6.03065  4.54930    272 e - - -
          2.68618  4.42225  2.77519  2.73123  3.46354  2.40513  3.72494  3.29354  2.67741  2.69355  4.24690  2.90347  2.73739  3.18146  2.89801  2.37887  2.77519  2.98518  4.58477  3.61503
          0.01862  4.38853  5.11088  0.61958  0.77255  0.48576  0.95510
    238   2.15470  4.34992  3.60446  3.04400  3.53212  2.79365  3.94156  2.40093  2.99298  2.60578  2.72248  3.42009  4.02016  3.28974  3.33262  2.37998  2.42109  2.64671  4.98368  3.75556    273 a - - -
          2.68618  4.42225  2.77519  2.73123  3.46354  2.40513  3.72494  3.29354  2.67741  2.69355  4.24690  2.90347  2.73739  3.18146  2.89801  2.37887  2.77519  2.98518  4.58477  3.61503
          0.01862  4.38853  5.11088  0.61958  0.77255  0.48576  0.95510
    239   2.66836  3.18635  3.36464  2.80384  3.66219  3.59307  3.82653  3.05161  2.75936  2.73995  2.84830  2.18807  3.97835  2.55274  3.15085  2.82692  2.90073  2.80678  5.06972  2.92511    274 n - - -
          2.68618  4.42225  2.77519  2.73123  3.46354  2.40513  3.72494  3.29354  2.67741  2.69355  4.24690  2.90347  2.73739  3.18146  2.89801  2.37887  2.77519  2.98518  4.58477  3.61503
          0.01862  4.38853  5.11088  0.61958  0.77255  0.48576  0.95510
    240   2.69216  4.79016  3.16359  2.60217  4.02116  3.53368  3.73911  3.41934  2.51926  3.04512  2.47329  3.10028  3.92591  2.35498  2.47628  2.33838  2.47595  3.12086  5.31161  4.00749    275 s - - -
          2.68618  4.42225  2.77519  2.73123  3.46354  2.40513  3.72494  3.29354  2.67741  2.69355  4.24690  2.90347  2.73739  3.18146  2.89801  2.37887  2.77519  2.98518  4.58477  3.61503
          0.01862  4.38853  5.11088  0.61958  0.77255  0.48576  0.95510
    241   2.89410  5.28506  3.06032  2.54689  4.65333  3.58421  2.76080  4.09316  1.44234  3.55452  4.34285  2.45481  3.98536  2.32923  2.60736  2.85835  3.10650  3.69912  5.64943  4.32348    276 k - - -
          2.68618  4.42225  2.77519  2.73123  3.46354  2.40513  3.72494  3.29354  2.67741  2.69355  4.24690  2.90347  2.73739  3.18146  2.89801  2.37887  2.77519  2.98518  4.58477  3.61503
          0.01862  4.38853  5.11088  0.61958  0.77255  0.48576  0.95510
    242   1.97597  4.28298  4.25711  3.68875  3.44933  3.95448  4.31970  1.93559  3.58760  2.01701  3.39789  3.92939  4.32476  3.83034  3.80339  3.25529  2.31426  1.81208  5.03509  3.83746    277 v - - -
          2.68618  4.42225  2.77519  2.73123  3.46354  2.40513  3.72494  3.29354  2.67741  2.69355  4.24690  2.90347  2.73739  3.18146  2.89801  2.37887  2.77519  2.98518  4.58477  3.61503
          0.01862  4.38853  5.11088  0.61958  0.77255  0.48576  0.95510
    243   2.37376  4.42803  4.75346  4.18272  3.39495  4.30373  4.67318  1.30396  4.04822  1.73529  2.47250  4.35651  4.60806  4.22737  4.17965  3.62850  3.30261  2.07424  5.18201  4.03310    278 i - - -
          2.68618  4.42225  2.77519  2.73123  3.46354  2.40513  3.72494  3.29354  2.67741  2.69355  4.24690  2.90347  2.73739  3.18146  2.89801  2.37887  2.77519  2.98518  4.58477  3.61503
          0.01862  4.38853  5.11088  0.61958  0.77255  0.48576  0.95510
    244   2.75261  5.08079  3.02505  2.50085  4.42402  3.50566  3.70440  3.85959  1.83347  3.39013  4.17843  3.02107  3.91649  2.26815  2.79411  2.30646  2.11648  3.48204  5.55587  4.20956    279 k - - -
          2.68618  4.42225  2.77519  2.73123  3.46354  2.40513  3.72494  3.29354  2.67741  2.69355  4.24690  2.90347  2.73739  3.18146  2.89801  2.37887  2.77519  2.98518  4.58477  3.61503
          0.01862  4.38853  5.11088  0.61958  0.77255  0.48576  0.95510
    245   2.59963  4.40567  3.62667  3.11601  3.77909  3.47426  4.06545  3.09201  3.05175  2.82327  2.20229  3.44809  4.00206  3.37484  3.38951  1.89535  1.85000  2.82374  5.21808  3.98540    280 t - - -
          2.68618  4.42225  2.77519  2.73123  3.46354  2.40513  3.72494  3.29354  2.67741  2.69355  4.24690  2.90347  2.73739  3.18146  2.89801  2.37887  2.77519  2.98518  4.58477  3.61503
          0.01862  4.38853  5.11088  0.61958  0.77255  0.48576  0.95510
    246   2.66422  4.31821  3.65391  2.43379  3.44251  3.67266  3.93705  2.36008  3.02554  2.17854  3.42280  3.45809  4.04983  3.31599  3.34808  2.43472  2.89632  2.20159  4.91043  2.87265    281 l - - -
          2.68618  4.42225  2.77519  2.73123  3.46354  2.40513  3.72494  3.29354  2.67741  2.69355  4.24690  2.90347  2.73739  3.18146  2.89801  2.37887  2.77519  2.98518  4.58477  3.61503
          0.01862  4.38853  5.11088  0.61958  0.77255  0.48576  0.95510
    247   3.64482  5.75707  0.39454  2.81565  5.22714  3.69513  4.51008  4.95508  3.70810  4.47651  5.49525  3.38798  4.38406  3.76957  4.27254  3.56795  4.00318  4.54687  6.27956  5.05239    282 D - - -
          2.68618  4.42225  2.77519  2.73123  3.46354  2.40513  3.72494  3.29354  2.67741  2.69355  4.24690  2.90347  2.73739  3.18146  2.89801  2.37887  2.77519  2.98518  4.58477  3.61503
          0.01862  4.38853  5.11088  0.61958  0.77255  0.48576  0.95510
    248   2.75631  5.24188  2.31794  2.03474  4.56640  3.44045  3.70013  4.04657  2.48281  3.54090  4.30140  2.91119  3.88203  2.06109  2.98534  2.20193  2.47875  3.62406  5.68837  4.27252    283 e - - -
          2.68618  4.42225  2.77519  2.73123  3.46354  2.40513  3.72494  3.29354  2.67741  2.69355  4.24690  2.90347  2.73739  3.18146  2.89801  2.37887  2.77519  2.98518  4.58477  3.61503
          0.01862  4.38853  5.11088  0.61958  0.77255  0.48576  0.95510
    249   2.71871  4.46973  3.46957  2.44606  3.60471  3.66576  3.92423  2.06427  2.89879  1.88875  3.55603  2.65989  4.05435  3.22943  3.25682  2.92742  2.95237  2.64580  5.05983  3.81519    284 l - - -
          2.68618  4.42225  2.77519  2.73123  3.46354  2.40513  3.72494  3.29354  2.67741  2.69355  4.24690  2.90347  2.73739  3.18146  2.89801  2.37887  2.77519  2.98518  4.58477  3.61503
          0.01862  4.38853  5.11088  0.61958  0.77255  0.48576  0.95510
    250   2.29086  4.38723  3.77742  2.56897  3.48561  3.79304  4.08374  2.19959  3.15985  1.54554  3.42699  3.59861  4.16926  3.46083  3.46769  3.06728  3.00652  2.43227  5.02586  3.81270    285 l - - -
          2.68618  4.42225  2.77519  2.73123  3.46354  2.40513  3.72494  3.29354  2.67741  2.69355  4.24690  2.90347  2.73739  3.18146  2.89801  2.37887  2.77519  2.98518  4.58477  3.61503
          0.01862  4.38853  5.11088  0.61958  0.77255  0.48576  0.95510
    251   2.85246  5.27571  2.15900  2.37908  4.66151  1.72295  3.82258  4.14257  2.68033  3.65932  4.45063  2.93461  3.94172  2.32383  3.19741  2.27633  3.12374  3.72003  5.82612  4.40362    286 g - - -
          2.68618  4.42225  2.77519  2.73123  3.46354  2.40513  3.72494  3.29354  2.67741  2.69355  4.24690  2.90347  2.73739  3.18146  2.89801  2.37887  2.77519  2.98518  4.58477  3.61503
          0.01862  4.38853  5.11088  0.61958  0.77255  0.48576  0.95510
    252   3.13808  5.40838  3.42969  2.20415  4.87620  3.77455  3.74481  4.23739  1.45410  3.64340  4.47281  3.25639  4.14119  2.86273  1.42335  3.10299  3.31031  3.87640  5.67462  4.46209    287 r - - -
          2.68618  4.42225  2.77519  2.73123  3.46354  2.40513  3.72494  3.29354  2.67741  2.69355  4.24690  2.90347  2.73739  3.18146  2.89801  2.37887  2.77519  2.98518  4.58477  3.61503
          0.12875  4.38853  2.22207  0.61958  0.77255  0.48576  0.95510
    253   2.89336  4.49202  4.11891  3.65063  3.48410  3.85150  4.42297  2.52475  3.48248  1.19419  3.39779  3.90982  4.32685  3.81861  3.71715  3.23103  1.89556  2.43677  5.22297  4.02073    288 l - - -
          2.68618  4.42225  2.77519  2.73123  3.46354  2.40513  3.72494  3.29354  2.67741  2.69355  4.24690  2.90347  2.73739  3.18146  2.89801  2.37887  2.77519  2.98518  4.58477  3.61503
          0.02077  4.28056  5.00290  0.61958  0.77255  0.63124  0.75914
    254   2.23287  4.30722  3.85350  3.31176  3.52194  3.74737  4.13414  1.95659  3.24282  2.49792  3.47182  2.69588  4.15851  3.53304  3.53926  3.04326  2.97161  1.65831  5.05128  3.83148    289 v - - -
          2.68618  4.42225  2.77519  2.73123  3.46354  2.40513  3.72494  3.29354  2.67741  2.69355  4.24690  2.90347  2.73739  3.18146  2.89801  2.37887  2.77519  2.98518  4.58477  3.61503
          0.13994  4.28056  2.14771  0.61958  0.77255  0.40448  1.10058
    255   1.65234  4.57669  3.18307  2.81812  4.34202  3.25860  4.02536  3.72356  2.89504  3.39073  4.21741  1.77114  3.87744  3.22126  3.30376  2.64624  2.22819  3.29343  5.63731  4.34758    290 a - - -
          2.68618  4.42225  2.77519  2.73123  3.46354  2.40513  3.72494  3.29354  2.67741  2.69355  4.24690  2.90347  2.73739  3.18146  2.89801  2.37887  2.77519  2.98518  4.58477  3.61503
          0.02068  4.28454  5.00689  0.61958  0.77255  0.40686  1.09583
    256   2.78567  5.18308  2.82100  1.57908  4.47857  3.47476  3.72152  3.93621  2.47831  2.67471  4.24877  2.41995  3.91342  2.37035  2.94223  2.75736  3.02188  3.55146  5.63082  4.24563    291 e - - -
          2.68618  4.42225  2.77519  2.73123  3.46354  2.40513  3.72494  3.29354  2.67741  2.69355  4.24690  2.90347  2.73739  3.18146  2.89801  2.37887  2.77519  2.98518  4.58477  3.61503
          0.01862  4.38853  5.11088  0.61958  0.77255  0.48576  0.95510
    257   2.73706  4.93771  2.48766  2.51750  4.17966  3.51286  3.73723  1.98970  2.15548  3.18814  4.01358  3.03888  3.92554  2.40789  2.95561  2.76381  2.96967  3.25774  5.43318  4.09961    292 i - - -
          2.68618  4.42225  2.77519  2.73123  3.46354  2.40513  3.72494  3.29354  2.67741  2.69355  4.24690  2.90347  2.73739  3.18146  2.89801  2.37887  2.77519  2.98518  4.58477  3.61503
          0.01862  4.38853  5.11088  0.61958  0.77255  0.48576  0.95510
    258   2.76947  4.66995  3.43674  2.91544  3.92648  1.77868  3.91618  3.30611  2.66003  1.96834  3.86493  3.33345  4.04497  3.15106  2.33826  2.90570  3.03620  3.04410  5.28243  4.02262    293 g - - -
          2.68618  4.42225  2.77519  2.73123  3.46354  2.40513  3.72494  3.29354  2.67741  2.69355  4.24690  2.90347  2.73739  3.18146  2.89801  2.37887  2.77519  2.98518  4.58477  3.61503
          0.13050  4.38853  2.20794  0.61958  0.77255  0.48576  0.95510
    259   2.80851  4.92413  3.21625  2.66947  4.19762  3.57357  3.74326  3.57139  1.45707  2.45405  4.03008  3.14510  2.80783  2.90291  2.67240  2.85319  3.03662  3.27516  5.40565  4.12160    294 k - - -
          2.68618  4.42225  2.77519  2.73123  3.46354  2.40513  3.72494  3.29354  2.67741  2.69355  4.24690  2.90347  2.73739  3.18146  2.89801  2.37887  2.77519  2.98518  4.58477  3.61503
          0.02080  4.27884  5.00118  0.61958  0.77255  0.63328  0.75683
    260   2.23768  4.30562  3.59201  3.02578  2.56972  3.61651  3.89652  2.35524  2.95713  2.51688  3.42145  3.40313  4.00500  3.26043  2.63765  2.38604  2.86421  2.57038  4.90194  3.67205    295 a - - -
          2.68627  4.42234  2.77528  2.73132  3.46363  2.40522  3.72503  3.29363  2.67750  2.69364  4.24538  2.90355  2.73748  3.18155  2.89810  2.37847  2.77528  2.98484  4.58486  3.61512
          0.27318  1.43112        *  0.67475  0.71188  0.00000        *
//
