# Supplementary material for: T346Hunter: A Novel Web-Based Tool for the Prediction of Type III, Type IV and Type VI Secretion Systems in Bacterial Genomes
Source: PLoS One. 2015 Apr 13;10(4):e0119317. doi: 10.1371/journal.pone.0119317 (PMC4395097; doi:10.1371/journal.pone.0119317)
Supplement: S1 Data — (ZIP) [file pone.0119317.s009.zip › T346Hunter_profiles/flgg.hmm]

HMMER3/f [3.1b1 | May 2013]
NAME  flgg
LENG  262
ALPH  amino
RF    no
MM    no
CONS  yes
CS    no
MAP   yes
DATE  Wed Oct  2 17:13:11 2013
NSEQ  7
EFFN  1.131348
CKSUM 676805169
STATS LOCAL MSV      -10.8316  0.70245
STATS LOCAL VITERBI  -11.5522  0.70245
STATS LOCAL FORWARD   -5.2990  0.70245
HMM          A        C        D        E        F        G        H        I        K        L        M        N        P        Q        R        S        T        V        W        Y   
            m->m     m->i     m->d     i->m     i->i     d->m     d->d
  COMPO   2.50766  4.71602  2.87840  2.67052  3.36669  2.58547  3.92105  2.81989  2.73265  2.56306  3.66687  2.86627  3.61431  2.92311  3.00318  2.61466  2.73262  2.68803  5.13369  3.58315
          2.68621  4.42228  2.77522  2.73126  3.46357  2.40515  3.72497  3.29357  2.67743  2.69358  4.24495  2.90349  2.73742  3.18149  2.89803  2.37889  2.77522  2.98521  4.58480  3.61506
          0.18014  1.84529  4.98135  0.26536  1.45642  0.00000        *
      1   2.85245  4.39379  4.09199  3.54509  3.33709  3.90115  4.26732  2.17999  3.40972  2.05915  1.51839  3.83773  3.10417  3.69550  3.65114  3.21283  3.10510  2.38997  5.02724  3.84343      2 m - - -
          2.68618  4.42225  2.77519  2.73123  3.46354  2.40513  3.72494  3.29354  2.67741  2.69355  4.24690  2.90347  2.73739  3.18146  2.89801  2.37887  2.77519  2.98518  4.58477  3.61503
          0.02122  4.25900  4.98135  0.61958  0.77255  0.48576  0.95510
      2   2.62538  4.47728  3.31594  2.35176  3.63232  3.55133  3.78700  3.00680  2.72292  2.18516  3.04100  3.20988  3.19902  3.04948  3.11873  2.50463  2.85724  2.76240  5.03777  2.99539      3 l - - -
          2.68618  4.42225  2.77519  2.73123  3.46354  2.40513  3.72494  3.29354  2.67741  2.69355  4.24690  2.90347  2.73739  3.18146  2.89801  2.37887  2.77519  2.98518  4.58477  3.61503
          0.09489  4.25900  2.57194  0.61958  0.77255  0.48576  0.95510
      3   2.65087  4.73526  3.24206  2.71876  4.26781  3.40192  3.79305  3.66343  2.42060  3.26011  4.09322  3.14905  3.89957  2.95826  1.62795  2.16953  2.36349  3.29572  5.46084  4.18901      4 r - - -
          2.68618  4.42225  2.77519  2.73123  3.46354  2.40513  3.72494  3.29354  2.67741  2.69355  4.24690  2.90347  2.73739  3.18146  2.89801  2.37887  2.77519  2.98518  4.58477  3.61503
          0.02283  4.18694  4.90929  0.61958  0.77255  0.43370  1.04443
      4   1.93793  4.41695  3.42774  2.92843  3.94448  2.47679  3.97912  3.32025  2.90782  3.00876  2.78296  3.28742  3.88117  3.22739  3.29013  1.78146  2.84523  2.98433  5.32083  4.06863      5 s - - -
          2.68618  4.42225  2.77519  2.73123  3.46354  2.40513  3.72494  3.29354  2.67741  2.69355  4.24690  2.90347  2.73739  3.18146  2.89801  2.37887  2.77519  2.98518  4.58477  3.61503
          0.02122  4.25900  4.98135  0.61958  0.77255  0.48576  0.95510
      5   3.30680  4.64653  4.72965  4.23889  2.02651  4.35230  4.01782  2.74819  4.08353  1.09910  3.33571  4.24416  4.63836  4.15286  4.16028  3.68076  3.52813  2.76231  4.25249  2.03315      6 l - - -
          2.68618  4.42225  2.77519  2.73123  3.46354  2.40513  3.72494  3.29354  2.67741  2.69355  4.24690  2.90347  2.73739  3.18146  2.89801  2.37887  2.77519  2.98518  4.58477  3.61503
          0.02122  4.25900  4.98135  0.61958  0.77255  0.48576  0.95510
      6   3.32451  4.81143  4.19650  3.72545  2.32628  4.16761  3.65599  3.35975  3.50968  2.85577  3.93908  3.85422  4.51334  2.71562  3.71599  3.48049  3.54632  3.19156  1.94903  1.30814      7 y - - -
          2.68618  4.42225  2.77519  2.73123  3.46354  2.40513  3.72494  3.29354  2.67741  2.69355  4.24690  2.90347  2.73739  3.18146  2.89801  2.37887  2.77519  2.98518  4.58477  3.61503
          0.02122  4.25900  4.98135  0.61958  0.77255  0.48576  0.95510
      7   2.04448  4.33796  3.59656  3.09087  3.80419  3.37451  4.05319  2.55442  3.04471  2.85227  3.74589  3.40388  3.93270  3.35470  3.38894  2.27868  1.64243  2.76391  5.23412  4.00352      8 t - - -
          2.68618  4.42225  2.77519  2.73123  3.46354  2.40513  3.72494  3.29354  2.67741  2.69355  4.24690  2.90347  2.73739  3.18146  2.89801  2.37887  2.77519  2.98518  4.58477  3.61503
          0.02122  4.25900  4.98135  0.61958  0.77255  0.48576  0.95510
      8   1.17329  4.28586  3.65839  3.34884  4.51999  2.28676  4.40720  3.95039  3.40945  3.62481  4.42968  3.46666  3.82127  3.67428  3.72642  1.65228  2.83226  3.35379  5.85136  4.65107      9 a - - -
          2.68618  4.42225  2.77519  2.73123  3.46354  2.40513  3.72494  3.29354  2.67741  2.69355  4.24690  2.90347  2.73739  3.18146  2.89801  2.37887  2.77519  2.98518  4.58477  3.61503
          0.02122  4.25900  4.98135  0.61958  0.77255  0.48576  0.95510
      9   1.97563  4.48338  3.44668  2.88403  3.64754  3.62146  3.87115  2.46530  2.15111  2.22900  3.57271  3.31557  4.00988  3.14211  3.12093  2.87410  2.92190  2.63326  5.08614  3.83956     10 a - - -
          2.68618  4.42225  2.77519  2.73123  3.46354  2.40513  3.72494  3.29354  2.67741  2.69355  4.24690  2.90347  2.73739  3.18146  2.89801  2.37887  2.77519  2.98518  4.58477  3.61503
          0.02122  4.25900  4.98135  0.61958  0.77255  0.48576  0.95510
     10   2.52367  4.40839  3.49549  3.02297  3.91854  3.34371  4.04152  3.21838  2.96777  2.45709  3.86343  3.35535  3.92018  3.31016  3.31927  1.76465  1.69975  2.90874  5.32665  4.07457     11 t - - -
          2.68618  4.42225  2.77519  2.73123  3.46354  2.40513  3.72494  3.29354  2.67741  2.69355  4.24690  2.90347  2.73739  3.18146  2.89801  2.37887  2.77519  2.98518  4.58477  3.61503
          0.02122  4.25900  4.98135  0.61958  0.77255  0.48576  0.95510
     11   1.82671  4.35056  3.59860  3.44675  4.65816  0.89134  4.56360  4.05463  3.61240  3.78440  4.62750  3.54591  3.88625  3.86762  3.88411  2.60356  2.94219  3.44802  5.97736  4.80837     12 g - - -
          2.68618  4.42225  2.77519  2.73123  3.46354  2.40513  3.72494  3.29354  2.67741  2.69355  4.24690  2.90347  2.73739  3.18146  2.89801  2.37887  2.77519  2.98518  4.58477  3.61503
          0.02122  4.25900  4.98135  0.61958  0.77255  0.48576  0.95510
     12   3.50174  4.82837  5.04352  4.49084  3.14447  4.71942  5.00502  2.33757  4.29224  0.97564  1.53395  4.74995  4.88774  4.41139  4.39245  4.08858  3.72286  2.51538  5.26434  4.20112     13 l - - -
          2.68618  4.42225  2.77519  2.73123  3.46354  2.40513  3.72494  3.29354  2.67741  2.69355  4.24690  2.90347  2.73739  3.18146  2.89801  2.37887  2.77519  2.98518  4.58477  3.61503
          0.02122  4.25900  4.98135  0.61958  0.77255  0.48576  0.95510
     13   2.65023  5.05431  2.59753  2.17243  4.35721  3.42166  3.62504  3.81417  2.16190  2.72668  4.10866  2.90668  3.82331  2.46801  2.86202  2.32675  2.59502  3.42245  5.51163  4.12711     14 k - - -
          2.68618  4.42225  2.77519  2.73123  3.46354  2.40513  3.72494  3.29354  2.67741  2.69355  4.24690  2.90347  2.73739  3.18146  2.89801  2.37887  2.77519  2.98518  4.58477  3.61503
          0.02122  4.25900  4.98135  0.61958  0.77255  0.48576  0.95510
     14   0.94700  4.47838  3.26465  3.03964  4.40597  3.18902  4.24131  3.78869  3.17707  3.51488  4.37445  2.43762  3.89812  3.49226  3.52483  2.65758  2.95902  3.32130  5.74665  4.47652     15 a - - -
          2.68618  4.42225  2.77519  2.73123  3.46354  2.40513  3.72494  3.29354  2.67741  2.69355  4.24690  2.90347  2.73739  3.18146  2.89801  2.37887  2.77519  2.98518  4.58477  3.61503
          0.02122  4.25900  4.98135  0.61958  0.77255  0.48576  0.95510
     15   2.70681  4.94101  3.04153  2.50061  3.18544  3.49265  3.66796  3.63248  2.37748  3.20150  4.01629  2.54686  3.88869  1.90904  2.34475  2.72374  2.93391  3.29767  5.37913  4.03137     16 q - - -
          2.68618  4.42225  2.77519  2.73123  3.46354  2.40513  3.72494  3.29354  2.67741  2.69355  4.24690  2.90347  2.73739  3.18146  2.89801  2.37887  2.77519  2.98518  4.58477  3.61503
          0.02122  4.25900  4.98135  0.61958  0.77255  0.48576  0.95510
     16   2.78968  4.94558  2.92223  2.62815  4.42500  3.40481  3.88115  3.93879  2.58570  3.49725  4.35067  3.10305  3.96054  1.27532  2.94234  2.16625  3.10459  3.54482  5.63539  4.29260     17 q - - -
          2.68618  4.42225  2.77519  2.73123  3.46354  2.40513  3.72494  3.29354  2.67741  2.69355  4.24690  2.90347  2.73739  3.18146  2.89801  2.37887  2.77519  2.98518  4.58477  3.61503
          0.02122  4.25900  4.98135  0.61958  0.77255  0.48576  0.95510
     17   2.64777  4.69264  3.12063  2.60652  3.91944  3.47748  3.74556  3.33906  2.57232  2.98141  3.82813  3.09256  3.89867  2.43164  2.99053  2.35204  1.89436  3.04533  5.24793  3.18902     18 t - - -
          2.68618  4.42225  2.77519  2.73123  3.46354  2.40513  3.72494  3.29354  2.67741  2.69355  4.24690  2.90347  2.73739  3.18146  2.89801  2.37887  2.77519  2.98518  4.58477  3.61503
          0.02122  4.25900  4.98135  0.61958  0.77255  0.48576  0.95510
     18   2.24069  5.00296  2.89059  2.45131  4.40550  3.41210  3.71296  3.84768  1.90351  3.39130  4.18287  2.07209  3.87023  2.84486  2.88665  2.37069  2.95687  3.45600  5.56775  4.21049     19 k - - -
          2.68618  4.42225  2.77519  2.73123  3.46354  2.40513  3.72494  3.29354  2.67741  2.69355  4.24690  2.90347  2.73739  3.18146  2.89801  2.37887  2.77519  2.98518  4.58477  3.61503
          0.02122  4.25900  4.98135  0.61958  0.77255  0.48576  0.95510
     19   3.38814  4.67739  5.13814  4.56681  3.22693  4.70416  5.04262  1.88232  4.44079  0.93794  2.46172  4.77584  4.87448  4.49629  4.51433  4.05600  3.60909  1.94413  5.30398  4.26306     20 l - - -
          2.68618  4.42225  2.77519  2.73123  3.46354  2.40513  3.72494  3.29354  2.67741  2.69355  4.24690  2.90347  2.73739  3.18146  2.89801  2.37887  2.77519  2.98518  4.58477  3.61503
          0.02122  4.25900  4.98135  0.61958  0.77255  0.48576  0.95510
     20   3.45969  5.59239  0.49171  2.66560  5.03413  3.55376  4.34104  4.72226  3.50808  4.26598  5.26971  3.23539  4.23437  3.59240  4.06420  3.38962  3.81196  4.32503  6.11997  4.86506     21 D - - -
          2.68618  4.42225  2.77519  2.73123  3.46354  2.40513  3.72494  3.29354  2.67741  2.69355  4.24690  2.90347  2.73739  3.18146  2.89801  2.37887  2.77519  2.98518  4.58477  3.61503
          0.02122  4.25900  4.98135  0.61958  0.77255  0.48576  0.95510
     21   2.61627  4.31468  3.59609  3.04695  3.51389  3.58625  3.94241  2.34920  2.99199  2.56838  3.47834  2.85257  4.00703  3.29334  3.32548  2.36331  2.53185  1.86073  4.97699  3.74895     22 v - - -
          2.68618  4.42225  2.77519  2.73123  3.46354  2.40513  3.72494  3.29354  2.67741  2.69355  4.24690  2.90347  2.73739  3.18146  2.89801  2.37887  2.77519  2.98518  4.58477  3.61503
          0.02122  4.25900  4.98135  0.61958  0.77255  0.48576  0.95510
     22   3.28317  4.55497  5.12573  4.64986  3.72859  4.70484  5.35081  0.89903  4.54077  2.18247  3.51079  4.83761  4.99368  4.79273  4.71482  4.11870  3.55149  1.39443  5.76916  4.56798     23 i - - -
          2.68618  4.42225  2.77519  2.73123  3.46354  2.40513  3.72494  3.29354  2.67741  2.69355  4.24690  2.90347  2.73739  3.18146  2.89801  2.37887  2.77519  2.98518  4.58477  3.61503
          0.02122  4.25900  4.98135  0.61958  0.77255  0.48576  0.95510
     23   1.17329  4.28586  3.65839  3.34884  4.51999  2.28676  4.40720  3.95039  3.40945  3.62481  4.42968  3.46666  3.82127  3.67428  3.72642  1.65228  2.83226  3.35379  5.85136  4.65107     24 a - - -
          2.68618  4.42225  2.77519  2.73123  3.46354  2.40513  3.72494  3.29354  2.67741  2.69355  4.24690  2.90347  2.73739  3.18146  2.89801  2.37887  2.77519  2.98518  4.58477  3.61503
          0.02122  4.25900  4.98135  0.61958  0.77255  0.48576  0.95510
     24   2.77938  5.04258  2.74578  2.45667  4.34216  3.39715  2.91696  3.91599  2.60443  3.46880  4.29020  1.52166  3.91642  2.96005  3.04716  2.21163  3.06070  3.52932  5.58670  4.18456     25 n - - -
          2.68618  4.42225  2.77519  2.73123  3.46354  2.40513  3.72494  3.29354  2.67741  2.69355  4.24690  2.90347  2.73739  3.18146  2.89801  2.37887  2.77519  2.98518  4.58477  3.61503
          0.02122  4.25900  4.98135  0.61958  0.77255  0.48576  0.95510
     25   3.10397  5.08159  3.00793  2.94167  4.51319  3.49322  4.31496  4.32872  3.26388  3.93407  4.90078  0.62164  4.17129  3.60354  3.61906  3.16556  3.50757  3.90940  5.77301  4.44549     26 N - - -
          2.68618  4.42225  2.77519  2.73123  3.46354  2.40513  3.72494  3.29354  2.67741  2.69355  4.24690  2.90347  2.73739  3.18146  2.89801  2.37887  2.77519  2.98518  4.58477  3.61503
          0.02122  4.25900  4.98135  0.61958  0.77255  0.48576  0.95510
     26   3.46070  4.73298  5.18605  4.65652  3.30225  4.80372  5.18053  1.35068  4.49604  1.01025  3.09276  4.87980  4.97747  4.61273  4.59180  4.19213  3.69366  2.10240  5.42123  4.32579     27 l - - -
          2.68618  4.42225  2.77519  2.73123  3.46354  2.40513  3.72494  3.29354  2.67741  2.69355  4.24690  2.90347  2.73739  3.18146  2.89801  2.37887  2.77519  2.98518  4.58477  3.61503
          0.02122  4.25900  4.98135  0.61958  0.77255  0.48576  0.95510
     27   0.93706  4.26992  3.73484  3.47171  4.49160  3.06513  4.48725  3.86082  3.51255  3.60267  4.43972  3.53081  3.84219  3.78599  3.78776  1.73011  2.85264  3.29888  5.85500  4.66003     28 a - - -
          2.68618  4.42225  2.77519  2.73123  3.46354  2.40513  3.72494  3.29354  2.67741  2.69355  4.24690  2.90347  2.73739  3.18146  2.89801  2.37887  2.77519  2.98518  4.58477  3.61503
          0.02122  4.25900  4.98135  0.61958  0.77255  0.48576  0.95510
     28   3.10397  5.08159  3.00793  2.94167  4.51319  3.49322  4.31496  4.32872  3.26388  3.93407  4.90078  0.62164  4.17129  3.60354  3.61906  3.16556  3.50757  3.90940  5.77301  4.44549     29 N - - -
          2.68618  4.42225  2.77519  2.73123  3.46354  2.40513  3.72494  3.29354  2.67741  2.69355  4.24690  2.90347  2.73739  3.18146  2.89801  2.37887  2.77519  2.98518  4.58477  3.61503
          0.02122  4.25900  4.98135  0.61958  0.77255  0.48576  0.95510
     29   1.70640  4.25405  3.89202  3.45363  3.87390  3.32928  4.30953  2.90616  3.39792  2.88802  3.82386  3.60961  3.97459  3.67807  3.67183  2.16218  2.88749  1.47505  5.35751  4.15238     30 v - - -
          2.68618  4.42225  2.77519  2.73123  3.46354  2.40513  3.72494  3.29354  2.67741  2.69355  4.24690  2.90347  2.73739  3.18146  2.89801  2.37887  2.77519  2.98518  4.58477  3.61503
          0.02122  4.25900  4.98135  0.61958  0.77255  0.48576  0.95510
     30   2.84297  5.27389  2.07146  2.30950  4.70230  2.45495  3.81871  4.19597  2.72564  3.70861  4.50922  1.64130  3.90458  2.96416  3.26470  2.37591  3.13186  3.75615  5.87357  4.43198     31 n - - -
          2.68618  4.42225  2.77519  2.73123  3.46354  2.40513  3.72494  3.29354  2.67741  2.69355  4.24690  2.90347  2.73739  3.18146  2.89801  2.37887  2.77519  2.98518  4.58477  3.61503
          0.02122  4.25900  4.98135  0.61958  0.77255  0.48576  0.95510
     31   2.39864  4.32225  3.63277  3.34844  4.37914  3.12470  4.38419  3.72143  3.35119  3.47654  4.33858  3.48925  3.87030  3.67226  3.63933  1.98764  0.99790  3.23283  5.75008  4.53091     32 t - - -
          2.68618  4.42225  2.77519  2.73123  3.46354  2.40513  3.72494  3.29354  2.67741  2.69355  4.24690  2.90347  2.73739  3.18146  2.89801  2.37887  2.77519  2.98518  4.58477  3.61503
          0.02122  4.25900  4.98135  0.61958  0.77255  0.48576  0.95510
     32   2.07896  4.39126  3.48745  2.99023  3.82656  3.39704  4.00117  3.06479  2.96103  2.87109  3.75919  2.74540  3.93253  3.27920  3.32523  2.72821  1.85851  2.05961  5.24296  4.00023     33 t - - -
          2.68618  4.42225  2.77519  2.73123  3.46354  2.40513  3.72494  3.29354  2.67741  2.69355  4.24690  2.90347  2.73739  3.18146  2.89801  2.37887  2.77519  2.98518  4.58477  3.61503
          0.02122  4.25900  4.98135  0.61958  0.77255  0.48576  0.95510
     33   3.21885  4.93769  3.96999  3.92639  5.02712  0.32258  5.00472  4.73887  4.15909  4.33674  5.32809  4.13630  4.33911  4.45337  4.33562  3.40447  3.72947  4.19204  6.00203  5.14812     34 G - - -
          2.68618  4.42225  2.77519  2.73123  3.46354  2.40513  3.72494  3.29354  2.67741  2.69355  4.24690  2.90347  2.73739  3.18146  2.89801  2.37887  2.77519  2.98518  4.58477  3.61503
          0.02122  4.25900  4.98135  0.61958  0.77255  0.48576  0.95510
     34   4.00209  5.13601  4.97369  4.74233  0.85429  4.67682  3.59719  3.62404  4.56389  2.89112  4.19849  4.32082  4.96687  4.42154  4.51142  4.06501  4.21720  3.56773  3.70482  1.33826     35 f - - -
          2.68618  4.42225  2.77519  2.73123  3.46354  2.40513  3.72494  3.29354  2.67741  2.69355  4.24690  2.90347  2.73739  3.18146  2.89801  2.37887  2.77519  2.98518  4.58477  3.61503
          0.02122  4.25900  4.98135  0.61958  0.77255  0.48576  0.95510
     35   3.26836  5.37051  3.71498  2.99326  4.88515  3.84659  3.73585  4.21088  0.94780  3.60670  4.48405  3.37163  4.20208  2.86617  1.73799  3.25203  3.41525  3.89093  5.60482  4.47197     36 k - - -
          2.68618  4.42225  2.77519  2.73123  3.46354  2.40513  3.72494  3.29354  2.67741  2.69355  4.24690  2.90347  2.73739  3.18146  2.89801  2.37887  2.77519  2.98518  4.58477  3.61503
          0.02122  4.25900  4.98135  0.61958  0.77255  0.48576  0.95510
     36   2.31568  5.16489  3.35918  2.73247  4.59114  3.65517  3.69787  3.96046  1.48347  3.44442  4.27642  3.18379  4.03717  2.82648  1.68040  2.95883  3.15849  3.61476  5.54152  4.30785     37 k - - -
          2.68618  4.42225  2.77519  2.73123  3.46354  2.40513  3.72494  3.29354  2.67741  2.69355  4.24690  2.90347  2.73739  3.18146  2.89801  2.37887  2.77519  2.98518  4.58477  3.61503
          0.02122  4.25900  4.98135  0.61958  0.77255  0.48576  0.95510
     37   2.66463  4.61887  3.22035  2.71957  3.85205  3.50428  3.81344  2.32627  2.64850  2.88726  3.77495  3.17915  3.94095  2.20068  3.03382  1.95021  2.92225  2.93152  5.22100  3.93621     38 s - - -
          2.68618  4.42225  2.77519  2.73123  3.46354  2.40513  3.72494  3.29354  2.67741  2.69355  4.24690  2.90347  2.73739  3.18146  2.89801  2.37887  2.77519  2.98518  4.58477  3.61503
          0.02122  4.25900  4.98135  0.61958  0.77255  0.48576  0.95510
     38   2.98583  5.24348  3.20820  2.67078  4.64395  3.63685  3.70099  4.05070  2.12516  3.51029  4.33848  2.47566  4.03483  2.23575  1.38361  2.96548  3.18428  3.69318  5.58421  4.32784     39 r - - -
          2.68618  4.42225  2.77519  2.73123  3.46354  2.40513  3.72494  3.29354  2.67741  2.69355  4.24690  2.90347  2.73739  3.18146  2.89801  2.37887  2.77519  2.98518  4.58477  3.61503
          0.02122  4.25900  4.98135  0.61958  0.77255  0.48576  0.95510
     39   1.97410  4.48603  2.65232  2.82193  3.68901  3.56636  3.86664  2.88019  2.80696  2.69909  2.85768  3.26641  3.97595  3.12725  3.20316  2.82192  2.89647  2.10883  5.11993  3.86017     40 a - - -
          2.68618  4.42225  2.77519  2.73123  3.46354  2.40513  3.72494  3.29354  2.67741  2.69355  4.24690  2.90347  2.73739  3.18146  2.89801  2.37887  2.77519  2.98518  4.58477  3.61503
          0.02122  4.25900  4.98135  0.61958  0.77255  0.48576  0.95510
     40   2.64251  4.68622  3.10286  2.09463  3.88459  3.49338  3.72351  3.27494  2.57271  2.93020  3.77671  2.69610  3.89154  2.91636  3.00921  2.72386  2.52192  2.39082  5.21935  2.96054     41 e - - -
          2.68618  4.42225  2.77519  2.73123  3.46354  2.40513  3.72494  3.29354  2.67741  2.69355  4.24690  2.90347  2.73739  3.18146  2.89801  2.37887  2.77519  2.98518  4.58477  3.61503
          0.02122  4.25900  4.98135  0.61958  0.77255  0.48576  0.95510
     41   3.94623  5.10821  4.93295  4.68429  0.75003  4.64493  3.62098  3.55286  4.51021  2.82609  4.13515  4.31094  4.94178  4.39885  4.47739  4.03462  4.16566  3.50450  3.73511  1.59348     42 f - - -
          2.68618  4.42225  2.77519  2.73123  3.46354  2.40513  3.72494  3.29354  2.67741  2.69355  4.24690  2.90347  2.73739  3.18146  2.89801  2.37887  2.77519  2.98518  4.58477  3.61503
          0.02122  4.25900  4.98135  0.61958  0.77255  0.48576  0.95510
     42   2.74635  5.17307  2.93735  1.85462  4.52236  3.47380  3.63699  3.97402  2.04944  3.45576  4.22620  2.94958  3.87575  2.43286  2.26981  2.33869  2.96928  3.56901  5.58012  4.21885     43 e - - -
          2.68618  4.42225  2.77519  2.73123  3.46354  2.40513  3.72494  3.29354  2.67741  2.69355  4.24690  2.90347  2.73739  3.18146  2.89801  2.37887  2.77519  2.98518  4.58477  3.61503
          0.02122  4.25900  4.98135  0.61958  0.77255  0.48576  0.95510
     43   3.45969  5.59239  0.49171  2.66560  5.03413  3.55376  4.34104  4.72226  3.50808  4.26598  5.26971  3.23539  4.23437  3.59240  4.06420  3.38962  3.81196  4.32503  6.11997  4.86506     44 D - - -
          2.68618  4.42225  2.77519  2.73123  3.46354  2.40513  3.72494  3.29354  2.67741  2.69355  4.24690  2.90347  2.73739  3.18146  2.89801  2.37887  2.77519  2.98518  4.58477  3.61503
          0.02122  4.25900  4.98135  0.61958  0.77255  0.48576  0.95510
     44   3.37299  4.68968  5.03275  4.46546  3.21544  4.64572  4.97908  2.21490  4.32399  0.91184  2.38016  4.69478  4.83689  4.41873  4.42441  3.99513  3.59733  1.84165  5.28191  4.22630     45 l - - -
          2.68618  4.42225  2.77519  2.73123  3.46354  2.40513  3.72494  3.29354  2.67741  2.69355  4.24690  2.90347  2.73739  3.18146  2.89801  2.37887  2.77519  2.98518  4.58477  3.61503
          0.02122  4.25900  4.98135  0.61958  0.77255  0.48576  0.95510
     45   3.30870  4.57752  5.14177  4.60423  3.46481  4.70845  5.16028  1.52818  4.49005  1.27145  3.24914  4.79572  4.92570  4.63453  4.60752  4.07976  3.54845  1.40096  5.49703  4.37981     46 l - - -
          2.68618  4.42225  2.77519  2.73123  3.46354  2.40513  3.72494  3.29354  2.67741  2.69355  4.24690  2.90347  2.73739  3.18146  2.89801  2.37887  2.77519  2.98518  4.58477  3.61503
          0.02122  4.25900  4.98135  0.61958  0.77255  0.48576  0.95510
     46   2.23446  4.74575  2.48572  2.55507  3.94595  3.44846  3.76557  3.41084  2.64633  3.05186  3.89829  3.05549  3.89972  2.96459  3.09626  2.37356  2.92701  3.10815  5.28971  2.14578     47 y - - -
          2.68618  4.42225  2.77519  2.73123  3.46354  2.40513  3.72494  3.29354  2.67741  2.69355  4.24690  2.90347  2.73739  3.18146  2.89801  2.37887  2.77519  2.98518  4.58477  3.61503
          0.02122  4.25900  4.98135  0.61958  0.77255  0.48576  0.95510
     47   2.86129  5.29229  2.59754  1.78821  4.62837  2.52956  3.75812  4.09973  2.54928  3.60662  4.40916  2.89769  3.91725  1.71623  3.01555  2.80931  3.11508  3.69627  5.75940  4.35471     48 q - - -
          2.68618  4.42225  2.77519  2.73123  3.46354  2.40513  3.72494  3.29354  2.67741  2.69355  4.24690  2.90347  2.73739  3.18146  2.89801  2.37887  2.77519  2.98518  4.58477  3.61503
          0.02122  4.25900  4.98135  0.61958  0.77255  0.48576  0.95510
     48   2.63737  4.84500  2.60047  2.47479  4.15241  3.42253  3.70505  3.56646  2.51632  3.17154  3.98310  2.61668  2.89723  2.85589  2.98292  2.67033  2.09027  2.67659  5.40935  4.06838     49 t - - -
          2.68618  4.42225  2.77519  2.73123  3.46354  2.40513  3.72494  3.29354  2.67741  2.69355  4.24690  2.90347  2.73739  3.18146  2.89801  2.37887  2.77519  2.98518  4.58477  3.61503
          0.02122  4.25900  4.98135  0.61958  0.77255  0.48576  0.95510
     49   2.65245  4.25924  3.73889  3.15976  3.36342  3.67963  3.18836  2.14212  3.03121  2.12480  3.34928  3.50103  4.05196  3.34917  2.63930  2.94527  2.88325  2.03247  4.85139  3.63415     50 v - - -
          2.68618  4.42225  2.77519  2.73123  3.46354  2.40513  3.72494  3.29354  2.67741  2.69355  4.24690  2.90347  2.73739  3.18146  2.89801  2.37887  2.77519  2.98518  4.58477  3.61503
          0.10018  4.25900  2.51103  0.61958  0.77255  0.48576  0.95510
     50   1.91631  4.84704  3.02428  2.55957  4.28825  3.40193  3.73841  3.70638  2.42914  3.28698  4.10572  2.17717  3.87655  2.89036  2.13893  2.70992  2.94524  3.33852  5.48066  4.16649     51 a - - -
          2.68618  4.42225  2.77519  2.73123  3.46354  2.40513  3.72494  3.29354  2.67741  2.69355  4.24690  2.90347  2.73739  3.18146  2.89801  2.37887  2.77519  2.98518  4.58477  3.61503
          0.02295  4.18177  4.90412  0.61958  0.77255  0.43052  1.05031
     51   2.70837  5.17689  2.47101  2.33927  4.50773  2.83566  3.64603  3.98122  2.39217  3.47383  4.23496  2.40836  3.84216  2.22578  2.23188  2.66944  2.94382  3.56304  5.61630  4.21474     52 q - - -
          2.68618  4.42225  2.77519  2.73123  3.46354  2.40513  3.72494  3.29354  2.67741  2.69355  4.24690  2.90347  2.73739  3.18146  2.89801  2.37887  2.77519  2.98518  4.58477  3.61503
          0.02122  4.25900  4.98135  0.61958  0.77255  0.48576  0.95510
     52   2.03722  4.90699  2.21988  2.47242  4.45851  2.63888  3.82855  3.90938  2.68772  3.47906  4.27783  2.98206  2.10561  2.97983  3.17575  2.68701  2.97618  3.48365  5.67795  4.30938     53 a - - -
          2.68618  4.42225  2.77519  2.73123  3.46354  2.40513  3.72494  3.29354  2.67741  2.69355  4.24690  2.90347  2.73739  3.18146  2.89801  2.37887  2.77519  2.98518  4.58477  3.61503
          0.02122  4.25900  4.98135  0.61958  0.77255  0.48576  0.95510
     53   2.40060  4.36829  3.46284  3.26423  4.63639  1.63762  4.42917  4.12464  3.43056  3.78055  4.58866  3.43914  3.85406  3.69499  3.75186  1.10513  2.90722  3.48641  5.94243  4.72347     54 s - - -
          2.68618  4.42225  2.77519  2.73123  3.46354  2.40513  3.72494  3.29354  2.67741  2.69355  4.24690  2.90347  2.73739  3.18146  2.89801  2.37887  2.77519  2.98518  4.58477  3.61503
          0.02122  4.25900  4.98135  0.61958  0.77255  0.48576  0.95510
     54   1.96197  4.49369  3.31014  2.75850  3.67286  3.53535  3.79765  3.03718  2.71753  2.73257  3.60980  3.20918  3.93450  2.52024  3.11169  2.77772  2.55599  2.48061  5.07287  2.98409     55 a - - -
          2.68618  4.42225  2.77519  2.73123  3.46354  2.40513  3.72494  3.29354  2.67741  2.69355  4.24690  2.90347  2.73739  3.18146  2.89801  2.37887  2.77519  2.98518  4.58477  3.61503
          0.14134  4.25900  2.13991  0.61958  0.77255  0.48576  0.95510
     55   2.32648  4.82860  2.94428  2.21098  4.08332  3.42662  3.65996  3.49278  2.44653  2.68461  3.91886  2.96689  2.62222  2.50519  2.89141  2.66940  2.87378  3.17063  5.34200  4.01056     56 e - - -
          2.68618  4.42225  2.77519  2.73123  3.46354  2.40513  3.72494  3.29354  2.67741  2.69355  4.24690  2.90347  2.73739  3.18146  2.89801  2.37887  2.77519  2.98518  4.58477  3.61503
          0.02390  4.14156  4.86391  0.61958  0.77255  0.62458  0.76676
     56   1.93524  4.26799  3.49406  3.11359  4.34247  1.90625  4.19438  3.76220  3.14590  3.42680  4.23742  3.32373  3.75786  3.43547  3.49977  1.73367  2.09019  3.22988  5.66744  4.44121     57 s - - -
          2.68618  4.42225  2.77519  2.73123  3.46354  2.40513  3.72494  3.29354  2.67741  2.69355  4.24690  2.90347  2.73739  3.18146  2.89801  2.37887  2.77519  2.98518  4.58477  3.61503
          0.02390  4.14156  4.86391  0.61958  0.77255  0.62458  0.76676
     57   2.25416  4.80307  2.92508  2.46458  4.21615  3.34647  3.70500  3.64573  2.50114  3.23145  4.03566  2.45870  3.81654  2.47159  2.95555  2.08784  2.50508  3.27302  5.44944  4.10855     58 s - - -
          2.68618  4.42225  2.77519  2.73123  3.46354  2.40513  3.72494  3.29354  2.67741  2.69355  4.24690  2.90347  2.73739  3.18146  2.89801  2.37887  2.77519  2.98518  4.58477  3.61503
          0.02390  4.14156  4.86391  0.61958  0.77255  0.62458  0.76676
     58   2.66154  4.85081  2.75750  1.91014  4.31053  2.54123  3.78627  3.72158  2.62861  3.33116  4.15726  2.96260  3.85050  2.95233  3.08346  2.69429  1.85940  3.34698  5.55833  4.21307     59 t - - -
          2.68618  4.42225  2.77519  2.73123  3.46354  2.40513  3.72494  3.29354  2.67741  2.69355  4.24690  2.90347  2.73739  3.18146  2.89801  2.37887  2.77519  2.98518  4.58477  3.61503
          0.02390  4.14156  4.86391  0.61958  0.77255  0.62458  0.76676
     59   2.67381  5.01293  2.43480  2.34647  4.28726  3.38990  3.64653  2.96369  2.43825  3.29153  4.08852  2.20747  3.82575  2.21129  2.91620  2.66228  2.91279  3.36738  5.48819  4.11089     60 n - - -
          2.68618  4.42225  2.77519  2.73123  3.46354  2.40513  3.72494  3.29354  2.67741  2.69355  4.24690  2.90347  2.73739  3.18146  2.89801  2.37887  2.77519  2.98518  4.58477  3.61503
          0.13943  4.14156  2.16937  0.61958  0.77255  0.62458  0.76676
     60   2.43036  4.47101  2.98023  2.68397  4.26003  1.98528  3.93006  3.68027  2.81588  3.32408  4.15209  2.41218  3.76223  3.13465  3.21925  2.54182  1.95802  3.23375  5.55413  4.26292     61 t - - -
          2.68618  4.42225  2.77519  2.73123  3.46354  2.40513  3.72494  3.29354  2.67741  2.69355  4.24690  2.90347  2.73739  3.18146  2.89801  2.37887  2.77519  2.98518  4.58477  3.61503
          0.02679  4.02892  4.75127  0.61958  0.77255  0.72967  0.65791
     61   2.24320  4.50637  3.18962  2.65214  3.81182  2.74415  3.73491  3.17847  2.57055  2.48994  3.71155  3.10106  3.83669  2.94931  2.54102  2.65894  2.45647  2.88956  5.15892  3.88555     62 a - - -
          2.68618  4.42225  2.77519  2.73123  3.46354  2.40513  3.72494  3.29354  2.67741  2.69355  4.24690  2.90347  2.73739  3.18146  2.89801  2.37887  2.77519  2.98518  4.58477  3.61503
          0.02679  4.02892  4.75127  0.61958  0.77255  0.72967  0.65791
     62   2.59857  4.56369  3.16381  2.32767  3.76145  3.47310  3.69393  3.09487  2.51784  2.47630  3.65802  3.08480  3.86487  2.90447  2.57010  2.70882  2.45564  2.49458  5.11539  3.83770     63 e - - -
          2.68618  4.42225  2.77519  2.73123  3.46354  2.40513  3.72494  3.29354  2.67741  2.69355  4.24690  2.90347  2.73739  3.18146  2.89801  2.37887  2.77519  2.98518  4.58477  3.61503
          0.02679  4.02892  4.75127  0.61958  0.77255  0.72967  0.65791
     63   2.60279  4.65564  2.82509  2.62895  4.29156  3.19533  3.94171  3.81477  2.80965  3.43956  4.30651  2.24995  1.49703  3.16088  3.19359  2.68590  2.98610  3.38894  5.57208  4.24852     64 p - - -
          2.68618  4.42225  2.77519  2.73123  3.46354  2.40513  3.72494  3.29354  2.67741  2.69355  4.24690  2.90347  2.73739  3.18146  2.89801  2.37887  2.77519  2.98518  4.58477  3.61503
          0.02679  4.02892  4.75127  0.61958  0.77255  0.51291  0.91317
     64   1.88665  4.31364  3.54934  3.07785  3.72848  3.35810  4.03280  2.98486  3.02136  1.90864  3.68939  3.38756  3.91824  3.34643  3.34910  1.97803  2.85087  2.71724  5.18376  3.94580     65 a - - -
          2.68618  4.42225  2.77519  2.73123  3.46354  2.40513  3.72494  3.29354  2.67741  2.69355  4.24690  2.90347  2.73739  3.18146  2.89801  2.37887  2.77519  2.98518  4.58477  3.61503
          0.12250  4.15948  2.30583  0.61958  0.77255  0.41752  1.07494
     65   2.97928  5.52526  1.52943  1.88212  4.85149  1.87590  3.83482  4.36626  2.83317  3.86282  4.69736  2.77816  3.91472  2.99530  3.42342  2.87671  3.26754  3.93134  6.02374  4.52914     66 d - - -
          2.68618  4.42225  2.77519  2.73123  3.46354  2.40513  3.72494  3.29354  2.67741  2.69355  4.24690  2.90347  2.73739  3.18146  2.89801  2.37887  2.77519  2.98518  4.58477  3.61503
          0.02318  4.17195  4.89429  0.61958  0.77255  0.42465  1.06131
     66   2.66887  4.60865  3.25366  2.69352  3.78886  3.55042  3.75493  2.37133  2.28980  2.27727  3.69610  2.76409  3.93549  2.47178  2.95553  2.78636  2.89676  2.89759  5.14506  3.87378     67 l - - -
          2.68618  4.42225  2.77519  2.73123  3.46354  2.40513  3.72494  3.29354  2.67741  2.69355  4.24690  2.90347  2.73739  3.18146  2.89801  2.37887  2.77519  2.98518  4.58477  3.61503
          0.02122  4.25900  4.98135  0.61958  0.77255  0.48576  0.95510
     67   2.66599  4.82407  3.00947  2.59652  4.32360  3.38190  3.81502  3.74685  2.56195  3.33827  4.16059  3.07349  3.89420  1.59144  2.96207  2.25193  2.33079  3.36495  5.54640  4.22484     68 q - - -
          2.68618  4.42225  2.77519  2.73123  3.46354  2.40513  3.72494  3.29354  2.67741  2.69355  4.24690  2.90347  2.73739  3.18146  2.89801  2.37887  2.77519  2.98518  4.58477  3.61503
          0.02122  4.25900  4.98135  0.61958  0.77255  0.48576  0.95510
     68   3.06279  4.41139  4.76831  4.24747  3.69160  4.35924  4.91007  1.21562  4.14143  2.33523  3.52813  4.44237  4.70809  4.39870  4.33582  3.72139  2.52029  1.32338  5.50584  4.30240     69 i - - -
          2.68618  4.42225  2.77519  2.73123  3.46354  2.40513  3.72494  3.29354  2.67741  2.69355  4.24690  2.90347  2.73739  3.18146  2.89801  2.37887  2.77519  2.98518  4.58477  3.61503
          0.02122  4.25900  4.98135  0.61958  0.77255  0.48576  0.95510
     69   2.98215  5.17033  1.86987  2.54870  4.86487  0.99983  4.13923  4.40809  3.19090  3.97408  4.84392  3.07774  4.03217  3.34661  3.71878  2.98251  3.35961  3.93182  6.04508  4.70255     70 g - - -
          2.68618  4.42225  2.77519  2.73123  3.46354  2.40513  3.72494  3.29354  2.67741  2.69355  4.24690  2.90347  2.73739  3.18146  2.89801  2.37887  2.77519  2.98518  4.58477  3.61503
          0.02122  4.25900  4.98135  0.61958  0.77255  0.48576  0.95510
     70   2.63960  4.67121  3.13025  2.60137  3.88670  3.48768  3.11389  3.28795  2.57637  2.30278  3.78386  2.54336  3.89497  2.93193  3.00135  2.43411  2.25165  3.00203  5.22092  3.92146     71 t - - -
          2.68618  4.42225  2.77519  2.73123  3.46354  2.40513  3.72494  3.29354  2.67741  2.69355  4.24690  2.90347  2.73739  3.18146  2.89801  2.37887  2.77519  2.98518  4.58477  3.61503
          0.02122  4.25900  4.98135  0.61958  0.77255  0.48576  0.95510
     71   2.84480  4.69346  3.39949  3.11510  3.50106  1.09038  4.06147  3.58877  3.16798  3.21806  4.17059  3.47220  4.10800  3.50641  3.49446  2.98671  3.20037  3.28392  5.00752  2.27271     72 g - - -
          2.68618  4.42225  2.77519  2.73123  3.46354  2.40513  3.72494  3.29354  2.67741  2.69355  4.24690  2.90347  2.73739  3.18146  2.89801  2.37887  2.77519  2.98518  4.58477  3.61503
          0.02122  4.25900  4.98135  0.61958  0.77255  0.48576  0.95510
     72   2.02684  4.32689  3.59430  3.10060  3.94249  2.39848  4.08806  3.29568  3.07138  3.01503  3.87668  3.38347  3.88007  3.37075  3.42431  2.19348  2.06113  2.11349  5.34100  4.11121     73 a - - -
          2.68618  4.42225  2.77519  2.73123  3.46354  2.40513  3.72494  3.29354  2.67741  2.69355  4.24690  2.90347  2.73739  3.18146  2.89801  2.37887  2.77519  2.98518  4.58477  3.61503
          0.02122  4.25900  4.98135  0.61958  0.77255  0.48576  0.95510
     73   2.68309  4.85298  3.11221  2.54636  4.13364  3.49304  3.68707  3.53371  1.80869  3.13307  3.95430  3.04660  3.89044  2.83879  2.49492  2.39335  2.56403  2.59953  5.36202  4.05123     74 k - - -
          2.68618  4.42225  2.77519  2.73123  3.46354  2.40513  3.72494  3.29354  2.67741  2.69355  4.24690  2.90347  2.73739  3.18146  2.89801  2.37887  2.77519  2.98518  4.58477  3.61503
          0.02122  4.25900  4.98135  0.61958  0.77255  0.48576  0.95510
     74   2.06280  4.26693  3.67163  3.10713  3.42520  3.62277  3.94378  2.41636  3.04358  2.12839  3.39978  3.45955  3.21332  3.33059  3.35691  2.49919  2.86525  2.23710  4.90159  3.68233     75 a - - -
          2.68618  4.42225  2.77519  2.73123  3.46354  2.40513  3.72494  3.29354  2.67741  2.69355  4.24690  2.90347  2.73739  3.18146  2.89801  2.37887  2.77519  2.98518  4.58477  3.61503
          0.02122  4.25900  4.98135  0.61958  0.77255  0.48576  0.95510
     75   2.10696  4.32187  3.60712  3.12587  3.98567  2.00383  4.11626  3.33619  3.10004  3.05852  3.91776  3.39369  3.87492  3.39781  3.44978  2.21579  2.24600  2.10230  5.38084  4.15316     76 g - - -
          2.68618  4.42225  2.77519  2.73123  3.46354  2.40513  3.72494  3.29354  2.67741  2.69355  4.24690  2.90347  2.73739  3.18146  2.89801  2.37887  2.77519  2.98518  4.58477  3.61503
          0.02122  4.25900  4.98135  0.61958  0.77255  0.48576  0.95510
     76   1.54794  4.69476  2.49046  2.62852  4.33618  2.44739  3.90035  3.75610  2.77042  3.37397  4.18566  3.08614  3.85674  3.07270  3.22638  2.64653  2.39631  3.33733  5.60496  4.28124     77 a - - -
          2.68618  4.42225  2.77519  2.73123  3.46354  2.40513  3.72494  3.29354  2.67741  2.69355  4.24690  2.90347  2.73739  3.18146  2.89801  2.37887  2.77519  2.98518  4.58477  3.61503
          0.02122  4.25900  4.98135  0.61958  0.77255  0.48576  0.95510
     77   2.64142  4.33231  3.70209  3.15959  3.57624  3.60649  4.04925  2.28246  3.09327  2.55958  3.52101  3.50464  2.94030  3.39837  3.41782  2.90678  1.74123  2.16255  5.07454  3.85040     78 t - - -
          2.68618  4.42225  2.77519  2.73123  3.46354  2.40513  3.72494  3.29354  2.67741  2.69355  4.24690  2.90347  2.73739  3.18146  2.89801  2.37887  2.77519  2.98518  4.58477  3.61503
          0.02122  4.25900  4.98135  0.61958  0.77255  0.48576  0.95510
     78   2.38338  4.71144  2.69184  2.33039  3.91877  3.48585  3.70047  3.31115  2.53645  2.49592  3.02833  3.05061  3.87529  2.59168  2.98292  2.69910  2.86080  2.67316  5.23752  3.92923     79 e - - -
          2.68618  4.42225  2.77519  2.73123  3.46354  2.40513  3.72494  3.29354  2.67741  2.69355  4.24690  2.90347  2.73739  3.18146  2.89801  2.37887  2.77519  2.98518  4.58477  3.61503
          0.02122  4.25900  4.98135  0.61958  0.77255  0.48576  0.95510
     79   2.84688  4.92651  3.34971  2.72615  4.21268  3.62736  3.71291  3.57443  2.00531  2.47744  4.01436  3.18249  4.00201  2.87153  1.63342  2.89611  2.54637  3.28148  5.37018  4.12066     80 r - - -
          2.68618  4.42225  2.77519  2.73123  3.46354  2.40513  3.72494  3.29354  2.67741  2.69355  4.24690  2.90347  2.73739  3.18146  2.89801  2.37887  2.77519  2.98518  4.58477  3.61503
          0.02122  4.25900  4.98135  0.61958  0.77255  0.48576  0.95510
     80   2.64251  4.56952  2.63856  2.68660  3.73862  3.54097  3.77361  2.39654  2.66930  2.49152  3.05260  2.39390  3.92899  3.00157  3.08704  2.77014  2.87527  2.80943  5.12842  3.84991     81 n - - -
          2.68618  4.42225  2.77519  2.73123  3.46354  2.40513  3.72494  3.29354  2.67741  2.69355  4.24690  2.90347  2.73739  3.18146  2.89801  2.37887  2.77519  2.98518  4.58477  3.61503
          0.02122  4.25900  4.98135  0.61958  0.77255  0.48576  0.95510
     81   3.30111  4.70158  4.41397  3.94753  1.48350  4.21497  2.17731  3.19988  3.82092  2.03997  3.80651  3.97210  4.54801  3.94203  3.97250  3.52471  3.52416  3.04740  3.93703  1.83764     82 f - - -
          2.68618  4.42225  2.77519  2.73123  3.46354  2.40513  3.72494  3.29354  2.67741  2.69355  4.24690  2.90347  2.73739  3.18146  2.89801  2.37887  2.77519  2.98518  4.58477  3.61503
          0.02122  4.25900  4.98135  0.61958  0.77255  0.48576  0.95510
     82   2.15189  4.88473  2.81825  1.88507  4.41009  3.33899  3.83786  3.83593  2.67967  3.43060  4.24396  3.00711  3.88116  2.99677  3.14298  1.63218  2.98760  3.43370  5.64334  4.28958     83 s - - -
          2.68618  4.42225  2.77519  2.73123  3.46354  2.40513  3.72494  3.29354  2.67741  2.69355  4.24690  2.90347  2.73739  3.18146  2.89801  2.37887  2.77519  2.98518  4.58477  3.61503
          0.02122  4.25900  4.98135  0.61958  0.77255  0.48576  0.95510
     83   2.81003  4.91786  3.03935  2.69858  4.36173  3.45478  3.88699  3.77129  2.54586  3.35535  4.25667  3.15991  3.98883  1.23218  2.87618  2.86224  2.45383  3.43134  5.58980  4.28146     84 q - - -
          2.68618  4.42225  2.77519  2.73123  3.46354  2.40513  3.72494  3.29354  2.67741  2.69355  4.24690  2.90347  2.73739  3.18146  2.89801  2.37887  2.77519  2.98518  4.58477  3.61503
          0.02122  4.25900  4.98135  0.61958  0.77255  0.48576  0.95510
     84   2.42802  4.38221  3.44127  3.31214  4.67338  0.89115  4.49956  4.17913  3.53400  3.84756  4.66885  3.47190  3.87678  3.78883  3.83090  1.99457  2.94747  3.52784  5.98395  4.77285     85 g - - -
          2.68618  4.42225  2.77519  2.73123  3.46354  2.40513  3.72494  3.29354  2.67741  2.69355  4.24690  2.90347  2.73739  3.18146  2.89801  2.37887  2.77519  2.98518  4.58477  3.61503
          0.02122  4.25900  4.98135  0.61958  0.77255  0.48576  0.95510
     85   2.03148  4.87918  2.95863  2.47767  4.28391  3.39015  3.71870  3.72019  2.25522  3.29162  4.08679  2.61127  2.84566  2.85799  2.95968  2.12513  2.89867  3.33994  5.49744  4.14803     86 a - - -
          2.68618  4.42225  2.77519  2.73123  3.46354  2.40513  3.72494  3.29354  2.67741  2.69355  4.24690  2.90347  2.73739  3.18146  2.89801  2.37887  2.77519  2.98518  4.58477  3.61503
          0.02122  4.25900  4.98135  0.61958  0.77255  0.48576  0.95510
     86   2.95375  4.33562  4.62963  4.04108  2.61166  4.14033  4.45637  1.93228  3.89872  1.33518  2.57746  4.19665  4.44190  4.04045  4.00215  3.45255  2.56761  2.28473  4.93886  3.80338     87 l - - -
          2.68618  4.42225  2.77519  2.73123  3.46354  2.40513  3.72494  3.29354  2.67741  2.69355  4.24690  2.90347  2.73739  3.18146  2.89801  2.37887  2.77519  2.98518  4.58477  3.61503
          0.02122  4.25900  4.98135  0.61958  0.77255  0.48576  0.95510
     87   2.28378  4.72382  3.11276  2.58447  4.01367  3.45390  3.73957  3.40764  2.54333  3.03918  3.12339  3.07342  3.88229  1.98471  2.96889  2.18414  2.88649  3.09808  5.31358  4.00660     88 q - - -
          2.68618  4.42225  2.77519  2.73123  3.46354  2.40513  3.72494  3.29354  2.67741  2.69355  4.24690  2.90347  2.73739  3.18146  2.89801  2.37887  2.77519  2.98518  4.58477  3.61503
          0.02122  4.25900  4.98135  0.61958  0.77255  0.48576  0.95510
     88   2.27271  4.98701  2.94448  2.42976  4.32212  3.43060  3.66232  3.76307  2.00007  3.30940  4.09506  2.95568  2.99846  2.49513  2.85003  2.15848  2.90572  3.38578  5.49411  4.13493     89 k - - -
          2.68618  4.42225  2.77519  2.73123  3.46354  2.40513  3.72494  3.29354  2.67741  2.69355  4.24690  2.90347  2.73739  3.18146  2.89801  2.37887  2.77519  2.98518  4.58477  3.61503
          0.02122  4.25900  4.98135  0.61958  0.77255  0.48576  0.95510
     89   2.67564  4.51562  3.83314  3.62626  4.37218  3.33663  4.60603  3.55073  3.57740  3.39942  4.43794  3.75538  4.07702  3.95540  3.80418  2.88297  0.65360  3.19990  5.77208  4.59418     90 T - - -
          2.68618  4.42225  2.77519  2.73123  3.46354  2.40513  3.72494  3.29354  2.67741  2.69355  4.24690  2.90347  2.73739  3.18146  2.89801  2.37887  2.77519  2.98518  4.58477  3.61503
          0.02122  4.25900  4.98135  0.61958  0.77255  0.48576  0.95510
     90   2.95473  5.42809  1.70895  2.27568  4.84492  1.74402  3.88344  4.36269  2.86407  3.86707  4.69218  2.04240  3.94376  3.04326  3.43746  2.87885  3.25706  3.91312  6.02469  4.54813     91 d - - -
          2.68618  4.42225  2.77519  2.73123  3.46354  2.40513  3.72494  3.29354  2.67741  2.69355  4.24690  2.90347  2.73739  3.18146  2.89801  2.37887  2.77519  2.98518  4.58477  3.61503
          0.02122  4.25900  4.98135  0.61958  0.77255  0.48576  0.95510
     91   2.69701  4.88815  3.03854  2.53379  4.18988  3.46725  3.71051  3.62015  2.43071  2.75635  4.02768  1.84459  3.89396  2.86278  2.44473  2.33254  2.94207  3.28246  5.41478  4.08756     92 n - - -
          2.68618  4.42225  2.77519  2.73123  3.46354  2.40513  3.72494  3.29354  2.67741  2.69355  4.24690  2.90347  2.73739  3.18146  2.89801  2.37887  2.77519  2.98518  4.58477  3.61503
          0.02122  4.25900  4.98135  0.61958  0.77255  0.48576  0.95510
     92   2.63416  4.76059  3.08908  2.55225  4.05005  3.45373  3.71690  3.45214  2.20320  2.69856  3.90072  3.04928  2.56088  2.88285  2.93829  2.19157  2.50739  3.13386  5.32993  4.01639     93 s - - -
          2.68618  4.42225  2.77519  2.73123  3.46354  2.40513  3.72494  3.29354  2.67741  2.69355  4.24690  2.90347  2.73739  3.18146  2.89801  2.37887  2.77519  2.98518  4.58477  3.61503
          0.02122  4.25900  4.98135  0.61958  0.77255  0.48576  0.95510
     93   2.65818  4.47143  3.40676  2.87829  3.67957  3.55457  3.86153  3.00836  2.42374  1.69092  3.62059  3.29414  3.97870  3.13789  3.07962  2.39249  2.54780  2.76788  5.08860  3.84456     94 l - - -
          2.68618  4.42225  2.77519  2.73123  3.46354  2.40513  3.72494  3.29354  2.67741  2.69355  4.24690  2.90347  2.73739  3.18146  2.89801  2.37887  2.77519  2.98518  4.58477  3.61503
          0.02122  4.25900  4.98135  0.61958  0.77255  0.48576  0.95510
     94   3.13502  5.68236  0.92715  2.24635  5.00155  3.34403  3.96973  4.59648  3.05738  4.09352  4.97259  2.15446  4.00569  3.15292  3.68313  3.01413  3.45250  4.14404  6.20563  4.67266     95 d - - -
          2.68618  4.42225  2.77519  2.73123  3.46354  2.40513  3.72494  3.29354  2.67741  2.69355  4.24690  2.90347  2.73739  3.18146  2.89801  2.37887  2.77519  2.98518  4.58477  3.61503
          0.02122  4.25900  4.98135  0.61958  0.77255  0.48576  0.95510
     95   3.30320  4.63936  4.94479  4.43312  3.37003  4.55633  5.01353  2.08436  4.27291  1.03225  3.19025  4.64551  4.83322  4.46419  4.41216  3.94181  3.55787  1.42927  5.39664  4.25415     96 l - - -
          2.68618  4.42225  2.77519  2.73123  3.46354  2.40513  3.72494  3.29354  2.67741  2.69355  4.24690  2.90347  2.73739  3.18146  2.89801  2.37887  2.77519  2.98518  4.58477  3.61503
          0.02122  4.25900  4.98135  0.61958  0.77255  0.48576  0.95510
     96   0.57471  4.43515  3.90531  3.73623  4.48707  3.24567  4.70494  3.67477  3.76403  3.53659  4.53870  3.77202  4.02294  4.07100  3.97400  2.78897  3.09415  3.25824  5.87257  4.72431     97 A - - -
          2.68618  4.42225  2.77519  2.73123  3.46354  2.40513  3.72494  3.29354  2.67741  2.69355  4.24690  2.90347  2.73739  3.18146  2.89801  2.37887  2.77519  2.98518  4.58477  3.61503
          0.02122  4.25900  4.98135  0.61958  0.77255  0.48576  0.95510
     97   3.34751  4.68183  4.85377  4.49835  3.66746  4.46228  5.17224  0.69602  4.33545  2.19164  3.56054  4.69321  4.87219  4.65451  4.49079  4.01103  3.64598  1.93598  5.62618  4.38761     98 i - - -
          2.68618  4.42225  2.77519  2.73123  3.46354  2.40513  3.72494  3.29354  2.67741  2.69355  4.24690  2.90347  2.73739  3.18146  2.89801  2.37887  2.77519  2.98518  4.58477  3.61503
          0.02122  4.25900  4.98135  0.61958  0.77255  0.48576  0.95510
     98   2.81699  5.35843  1.92854  2.04934  4.68009  3.38687  3.71311  4.17624  2.24423  3.65050  4.42183  2.44728  3.87734  2.04623  3.04738  2.74812  3.06439  3.73967  5.78662  4.34464     99 d - - -
          2.68618  4.42225  2.77519  2.73123  3.46354  2.40513  3.72494  3.29354  2.67741  2.69355  4.24690  2.90347  2.73739  3.18146  2.89801  2.37887  2.77519  2.98518  4.58477  3.61503
          0.02122  4.25900  4.98135  0.61958  0.77255  0.48576  0.95510
     99   3.21885  4.93769  3.96999  3.92639  5.02712  0.32258  5.00472  4.73887  4.15909  4.33674  5.32809  4.13630  4.33911  4.45337  4.33562  3.40447  3.72947  4.19204  6.00203  5.14812    100 G - - -
          2.68618  4.42225  2.77519  2.73123  3.46354  2.40513  3.72494  3.29354  2.67741  2.69355  4.24690  2.90347  2.73739  3.18146  2.89801  2.37887  2.77519  2.98518  4.58477  3.61503
          0.02122  4.25900  4.98135  0.61958  0.77255  0.48576  0.95510
    100   2.94305  5.52493  1.62395  1.68842  4.82678  2.45546  3.80066  4.34008  2.72241  3.81553  4.61654  2.81620  3.92236  2.46606  3.28588  2.84697  3.20887  3.89983  5.96296  4.48029    101 d - - -
          2.68618  4.42225  2.77519  2.73123  3.46354  2.40513  3.72494  3.29354  2.67741  2.69355  4.24690  2.90347  2.73739  3.18146  2.89801  2.37887  2.77519  2.98518  4.58477  3.61503
          0.02122  4.25900  4.98135  0.61958  0.77255  0.48576  0.95510
    101   3.21885  4.93769  3.96999  3.92639  5.02712  0.32258  5.00472  4.73887  4.15909  4.33674  5.32809  4.13630  4.33911  4.45337  4.33562  3.40447  3.72947  4.19204  6.00203  5.14812    102 G - - -
          2.68618  4.42225  2.77519  2.73123  3.46354  2.40513  3.72494  3.29354  2.67741  2.69355  4.24690  2.90347  2.73739  3.18146  2.89801  2.37887  2.77519  2.98518  4.58477  3.61503
          0.02122  4.25900  4.98135  0.61958  0.77255  0.48576  0.95510
    102   3.93371  5.10232  4.92280  4.67054  0.73644  4.63742  3.62751  3.53557  4.49754  2.80956  4.11983  4.30894  4.93608  4.39375  4.46945  4.02790  4.15431  3.48959  3.74327  1.64132    103 f - - -
          2.68618  4.42225  2.77519  2.73123  3.46354  2.40513  3.72494  3.29354  2.67741  2.69355  4.24690  2.90347  2.73739  3.18146  2.89801  2.37887  2.77519  2.98518  4.58477  3.61503
          0.02122  4.25900  4.98135  0.61958  0.77255  0.48576  0.95510
    103   3.91531  5.09390  4.90728  4.65008  0.72020  4.62611  3.63819  3.50891  4.47870  2.78356  4.09628  4.30633  4.92769  4.38645  4.45772  4.01820  4.13780  3.46696  3.75646  1.70805    104 f - - -
          2.68618  4.42225  2.77519  2.73123  3.46354  2.40513  3.72494  3.29354  2.67741  2.69355  4.24690  2.90347  2.73739  3.18146  2.89801  2.37887  2.77519  2.98518  4.58477  3.61503
          0.02122  4.25900  4.98135  0.61958  0.77255  0.48576  0.95510
    104   2.91187  5.26925  3.16337  2.13577  4.67971  3.60058  3.65783  4.08771  1.74231  3.52633  4.32443  3.07704  3.98129  2.13543  1.84839  2.87704  3.10961  3.70184  5.59808  4.31450    105 k - - -
          2.68618  4.42225  2.77519  2.73123  3.46354  2.40513  3.72494  3.29354  2.67741  2.69355  4.24690  2.90347  2.73739  3.18146  2.89801  2.37887  2.77519  2.98518  4.58477  3.61503
          0.02122  4.25900  4.98135  0.61958  0.77255  0.48576  0.95510
    105   3.27083  4.53112  5.15108  4.67082  3.78383  4.72662  5.37956  1.24276  4.57502  2.25612  3.56021  4.85473  5.00870  4.83150  4.75364  4.13692  3.53669  0.97126  5.80915  4.59878    106 v - - -
          2.68618  4.42225  2.77519  2.73123  3.46354  2.40513  3.72494  3.29354  2.67741  2.69355  4.24690  2.90347  2.73739  3.18146  2.89801  2.37887  2.77519  2.98518  4.58477  3.61503
          0.02122  4.25900  4.98135  0.61958  0.77255  0.48576  0.95510
    106   2.63466  4.79993  2.65600  2.27691  4.02614  3.46922  3.67697  2.84576  2.48409  2.71392  3.22707  3.00871  3.86029  2.21798  2.94072  2.67857  2.86603  3.11853  5.30902  3.98231    107 q - - -
          2.68618  4.42225  2.77519  2.73123  3.46354  2.40513  3.72494  3.29354  2.67741  2.69355  4.24690  2.90347  2.73739  3.18146  2.89801  2.37887  2.77519  2.98518  4.58477  3.61503
          0.02122  4.25900  4.98135  0.61958  0.77255  0.48576  0.95510
    107   2.65931  4.53696  3.33002  2.75827  3.69856  3.56781  3.78227  3.06285  2.63936  2.23493  3.01593  3.21204  3.95001  2.64679  2.55458  2.80412  2.17091  2.82109  5.08740  3.82979    108 t - - -
          2.68618  4.42225  2.77519  2.73123  3.46354  2.40513  3.72494  3.29354  2.67741  2.69355  4.24690  2.90347  2.73739  3.18146  2.89801  2.37887  2.77519  2.98518  4.58477  3.61503
          0.02122  4.25900  4.98135  0.61958  0.77255  0.48576  0.95510
    108   2.73196  4.86946  2.96693  2.63444  4.43602  2.59934  3.88272  3.86617  2.12959  3.44836  4.27771  3.10677  1.54869  3.05168  2.99710  2.78217  3.04762  3.46967  5.63198  4.32858    109 p - - -
          2.68618  4.42225  2.77519  2.73123  3.46354  2.40513  3.72494  3.29354  2.67741  2.69355  4.24690  2.90347  2.73739  3.18146  2.89801  2.37887  2.77519  2.98518  4.58477  3.61503
          0.02122  4.25900  4.98135  0.61958  0.77255  0.48576  0.95510
    109   3.12986  5.68114  0.95774  2.24428  4.99935  3.34397  3.96408  4.59099  3.04665  4.08638  4.96244  2.07714  4.00297  3.14573  3.67093  3.00908  3.44547  4.13860  6.20089  4.66844    110 d - - -
          2.68618  4.42225  2.77519  2.73123  3.46354  2.40513  3.72494  3.29354  2.67741  2.69355  4.24690  2.90347  2.73739  3.18146  2.89801  2.37887  2.77519  2.98518  4.58477  3.61503
          0.02122  4.25900  4.98135  0.61958  0.77255  0.48576  0.95510
    110   3.21885  4.93769  3.96999  3.92639  5.02712  0.32258  5.00472  4.73887  4.15909  4.33674  5.32809  4.13630  4.33911  4.45337  4.33562  3.40447  3.72947  4.19204  6.00203  5.14812    111 G - - -
          2.68618  4.42225  2.77519  2.73123  3.46354  2.40513  3.72494  3.29354  2.67741  2.69355  4.24690  2.90347  2.73739  3.18146  2.89801  2.37887  2.77519  2.98518  4.58477  3.61503
          0.02122  4.25900  4.98135  0.61958  0.77255  0.48576  0.95510
    111   2.45751  4.32084  3.66412  3.20381  3.98598  3.27183  4.17448  3.21072  3.15861  3.03219  3.92311  3.44879  3.90730  3.46867  3.48806  1.70555  1.69296  2.17947  5.40597  4.18002    112 t - - -
          2.68618  4.42225  2.77519  2.73123  3.46354  2.40513  3.72494  3.29354  2.67741  2.69355  4.24690  2.90347  2.73739  3.18146  2.89801  2.37887  2.77519  2.98518  4.58477  3.61503
          0.24229  4.25900  1.60428  0.61958  0.77255  0.48576  0.95510
    112   2.62041  4.50152  3.18263  2.36347  3.53810  3.49623  3.72222  3.03776  2.64331  2.38646  3.60446  3.13936  3.89896  2.99645  3.02892  2.43491  2.85614  2.79061  4.96245  2.48413    113 e - - -
          2.68618  4.42225  2.77519  2.73123  3.46354  2.40513  3.72494  3.29354  2.67741  2.69355  4.24690  2.90347  2.73739  3.18146  2.89801  2.37887  2.77519  2.98518  4.58477  3.61503
          0.02641  4.04312  4.76546  0.61958  0.77255  0.36405  1.18698
    113   1.12301  4.58768  3.45568  3.01515  4.24715  3.36395  4.03900  3.59436  2.73305  3.27062  4.15688  3.35325  3.96046  3.25619  2.21651  2.76823  3.00068  3.22979  5.53260  4.29282    114 a - - -
          2.68618  4.42225  2.77519  2.73123  3.46354  2.40513  3.72494  3.29354  2.67741  2.69355  4.24690  2.90347  2.73739  3.18146  2.89801  2.37887  2.77519  2.98518  4.58477  3.61503
          0.02122  4.25900  4.98135  0.61958  0.77255  0.48576  0.95510
    114   3.99363  5.15535  4.88924  4.64671  1.69101  4.64763  3.59706  3.65678  4.47748  2.93209  4.23962  4.28926  4.95066  4.38248  4.46289  4.04061  4.21413  3.59240  3.71300  0.68646    115 Y - - -
          2.68618  4.42225  2.77519  2.73123  3.46354  2.40513  3.72494  3.29354  2.67741  2.69355  4.24690  2.90347  2.73739  3.18146  2.89801  2.37887  2.77519  2.98518  4.58477  3.61503
          0.02122  4.25900  4.98135  0.61958  0.77255  0.48576  0.95510
    115   2.67564  4.51562  3.83314  3.62626  4.37218  3.33663  4.60603  3.55073  3.57740  3.39942  4.43794  3.75538  4.07702  3.95540  3.80418  2.88297  0.65360  3.19990  5.77208  4.59418    116 T - - -
          2.68618  4.42225  2.77519  2.73123  3.46354  2.40513  3.72494  3.29354  2.67741  2.69355  4.24690  2.90347  2.73739  3.18146  2.89801  2.37887  2.77519  2.98518  4.58477  3.61503
          0.02122  4.25900  4.98135  0.61958  0.77255  0.48576  0.95510
    116   3.50093  5.27673  4.03624  3.48692  4.73358  3.89024  4.18504  4.31881  2.49934  3.76416  4.76885  3.80903  4.38738  3.39909  0.52092  3.57593  3.74894  4.02934  5.66671  4.59376    117 R - - -
          2.68618  4.42225  2.77519  2.73123  3.46354  2.40513  3.72494  3.29354  2.67741  2.69355  4.24690  2.90347  2.73739  3.18146  2.89801  2.37887  2.77519  2.98518  4.58477  3.61503
          0.02122  4.25900  4.98135  0.61958  0.77255  0.48576  0.95510
    117   2.02553  5.30078  1.41548  2.30791  4.72076  3.34178  3.85291  4.20351  2.79242  3.73874  4.55640  2.27785  3.92388  3.00812  3.34019  2.83079  3.17975  3.77408  5.91296  4.46513    118 d - - -
          2.68618  4.42225  2.77519  2.73123  3.46354  2.40513  3.72494  3.29354  2.67741  2.69355  4.24690  2.90347  2.73739  3.18146  2.89801  2.37887  2.77519  2.98518  4.58477  3.61503
          0.02122  4.25900  4.98135  0.61958  0.77255  0.48576  0.95510
    118   3.21885  4.93769  3.96999  3.92639  5.02712  0.32258  5.00472  4.73887  4.15909  4.33674  5.32809  4.13630  4.33911  4.45337  4.33562  3.40447  3.72947  4.19204  6.00203  5.14812    119 G - - -
          2.68618  4.42225  2.77519  2.73123  3.46354  2.40513  3.72494  3.29354  2.67741  2.69355  4.24690  2.90347  2.73739  3.18146  2.89801  2.37887  2.77519  2.98518  4.58477  3.61503
          0.02122  4.25900  4.98135  0.61958  0.77255  0.48576  0.95510
    119   2.63122  4.90689  2.97106  2.47101  4.32516  2.73930  3.70493  3.76714  2.46383  3.32365  4.11092  2.28203  3.84366  2.83699  2.40380  2.15422  2.53196  3.37564  5.51445  4.16133    120 s - - -
          2.68618  4.42225  2.77519  2.73123  3.46354  2.40513  3.72494  3.29354  2.67741  2.69355  4.24690  2.90347  2.73739  3.18146  2.89801  2.37887  2.77519  2.98518  4.58477  3.61503
          0.02122  4.25900  4.98135  0.61958  0.77255  0.48576  0.95510
    120   3.57381  4.87365  4.93433  4.51093  1.02398  4.59147  4.22858  2.65671  4.34461  1.50874  3.29410  4.50701  4.85359  4.38690  4.40182  3.98371  3.80757  2.75883  4.39887  2.80014    121 f - - -
          2.68618  4.42225  2.77519  2.73123  3.46354  2.40513  3.72494  3.29354  2.67741  2.69355  4.24690  2.90347  2.73739  3.18146  2.89801  2.37887  2.77519  2.98518  4.58477  3.61503
          0.02122  4.25900  4.98135  0.61958  0.77255  0.48576  0.95510
    121   2.64471  4.80747  3.05414  2.50272  4.03885  3.47465  3.67724  3.44953  2.26367  3.06168  3.88346  2.58656  3.86612  2.31905  2.90963  2.68811  2.56403  2.60194  5.31193  3.17881    122 k - - -
          2.68618  4.42225  2.77519  2.73123  3.46354  2.40513  3.72494  3.29354  2.67741  2.69355  4.24690  2.90347  2.73739  3.18146  2.89801  2.37887  2.77519  2.98518  4.58477  3.61503
          0.02122  4.25900  4.98135  0.61958  0.77255  0.48576  0.95510
    122   2.83224  4.30174  4.20712  3.62733  3.34827  3.96145  4.26969  1.86295  3.46939  1.73819  3.27377  3.89233  4.30593  3.75001  2.68982  3.25625  3.06609  1.72448  4.98625  3.80095    123 v - - -
          2.68618  4.42225  2.77519  2.73123  3.46354  2.40513  3.72494  3.29354  2.67741  2.69355  4.24690  2.90347  2.73739  3.18146  2.89801  2.37887  2.77519  2.98518  4.58477  3.61503
          0.02122  4.25900  4.98135  0.61958  0.77255  0.48576  0.95510
    123   2.91379  5.26278  1.18256  2.35487  4.78848  3.31537  3.95466  4.31307  2.95966  3.86241  4.70587  2.90768  3.95337  3.13124  3.51716  1.83201  3.25199  3.85528  6.01167  4.55589    124 d - - -
          2.68618  4.42225  2.77519  2.73123  3.46354  2.40513  3.72494  3.29354  2.67741  2.69355  4.24690  2.90347  2.73739  3.18146  2.89801  2.37887  2.77519  2.98518  4.58477  3.61503
          0.02122  4.25900  4.98135  0.61958  0.77255  0.48576  0.95510
    124   2.26424  4.86759  2.95646  2.48111  4.27324  3.38681  3.72462  3.70806  2.51539  3.28416  4.08128  2.27579  3.84726  2.52404  2.97700  2.13597  2.38440  3.32968  5.49422  4.14563    125 s - - -
          2.68618  4.42225  2.77519  2.73123  3.46354  2.40513  3.72494  3.29354  2.67741  2.69355  4.24690  2.90347  2.73739  3.18146  2.89801  2.37887  2.77519  2.98518  4.58477  3.61503
          0.02122  4.25900  4.98135  0.61958  0.77255  0.48576  0.95510
    125   2.68345  5.02990  2.91048  2.01239  4.32318  3.44416  3.64902  3.76246  2.08421  2.74236  4.09408  2.36966  3.85125  2.77339  2.84116  2.67447  2.54209  3.39228  5.49230  4.12779    126 e - - -
          2.68618  4.42225  2.77519  2.73123  3.46354  2.40513  3.72494  3.29354  2.67741  2.69355  4.24690  2.90347  2.73739  3.18146  2.89801  2.37887  2.77519  2.98518  4.58477  3.61503
          0.02122  4.25900  4.98135  0.61958  0.77255  0.48576  0.95510
    126   2.82446  4.77626  3.37981  3.10106  4.57134  0.87551  4.21996  4.07969  2.93256  3.67535  4.55198  3.45726  4.06308  3.45182  2.38183  2.94311  3.22367  3.63591  5.73814  4.55128    127 g - - -
          2.68618  4.42225  2.77519  2.73123  3.46354  2.40513  3.72494  3.29354  2.67741  2.69355  4.24690  2.90347  2.73739  3.18146  2.89801  2.37887  2.77519  2.98518  4.58477  3.61503
          0.02122  4.25900  4.98135  0.61958  0.77255  0.48576  0.95510
    127   2.64167  4.90716  2.98738  2.24574  4.16679  3.45075  3.64912  3.59401  2.16779  3.17337  3.97301  2.63638  3.84367  2.52031  2.88207  2.65711  2.53763  2.67929  5.39257  3.28589    128 k - - -
          2.68618  4.42225  2.77519  2.73123  3.46354  2.40513  3.72494  3.29354  2.67741  2.69355  4.24690  2.90347  2.73739  3.18146  2.89801  2.37887  2.77519  2.98518  4.58477  3.61503
          0.02122  4.25900  4.98135  0.61958  0.77255  0.48576  0.95510
    128   3.46429  4.73683  5.18719  4.65718  3.29736  4.80553  5.17985  1.37167  4.49624  0.99315  3.08755  4.88125  4.97778  4.61096  4.59109  4.19385  3.69686  2.11132  5.41811  4.32434    129 l - - -
          2.68618  4.42225  2.77519  2.73123  3.46354  2.40513  3.72494  3.29354  2.67741  2.69355  4.24690  2.90347  2.73739  3.18146  2.89801  2.37887  2.77519  2.98518  4.58477  3.61503
          0.02122  4.25900  4.98135  0.61958  0.77255  0.48576  0.95510
    129   3.25152  4.53095  5.08514  4.60860  3.77450  4.66568  5.32454  1.48531  4.50403  2.25938  3.56182  4.79604  4.97076  4.77145  4.68983  4.07618  3.52248  0.83469  5.78436  4.56682    130 v - - -
          2.68618  4.42225  2.77519  2.73123  3.46354  2.40513  3.72494  3.29354  2.67741  2.69355  4.24690  2.90347  2.73739  3.18146  2.89801  2.37887  2.77519  2.98518  4.58477  3.61503
          0.02122  4.25900  4.98135  0.61958  0.77255  0.48576  0.95510
    130   2.76970  5.04165  2.17830  2.41315  4.47645  3.35430  3.83650  3.91856  2.72395  3.50577  4.32715  2.46135  3.90435  2.99769  3.22044  2.76980  1.48038  3.52625  5.71153  4.32467    131 t - - -
          2.68618  4.42225  2.77519  2.73123  3.46354  2.40513  3.72494  3.29354  2.67741  2.69355  4.24690  2.90347  2.73739  3.18146  2.89801  2.37887  2.77519  2.98518  4.58477  3.61503
          0.02122  4.25900  4.98135  0.61958  0.77255  0.48576  0.95510
    131   2.39700  5.07086  2.38009  2.36436  4.43033  2.33530  3.68351  3.89329  2.47732  3.42161  4.19661  2.90616  3.09197  2.47030  2.97149  2.38561  2.93465  3.48811  5.59509  4.20233    132 g - - -
          2.68618  4.42225  2.77519  2.73123  3.46354  2.40513  3.72494  3.29354  2.67741  2.69355  4.24690  2.90347  2.73739  3.18146  2.89801  2.37887  2.77519  2.98518  4.58477  3.61503
          0.02122  4.25900  4.98135  0.61958  0.77255  0.48576  0.95510
    132   2.78285  5.30125  1.92753  2.04961  4.61903  2.82752  3.70062  4.10964  2.52424  3.59671  4.36622  2.38158  3.86439  2.47004  3.04531  2.72284  2.58550  3.68044  5.74283  4.30673    133 d - - -
          2.68618  4.42225  2.77519  2.73123  3.46354  2.40513  3.72494  3.29354  2.67741  2.69355  4.24690  2.90347  2.73739  3.18146  2.89801  2.37887  2.77519  2.98518  4.58477  3.61503
          0.02122  4.25900  4.98135  0.61958  0.77255  0.48576  0.95510
    133   3.21885  4.93769  3.96999  3.92639  5.02712  0.32258  5.00472  4.73887  4.15909  4.33674  5.32809  4.13630  4.33911  4.45337  4.33562  3.40447  3.72947  4.19204  6.00203  5.14812    134 G - - -
          2.68618  4.42225  2.77519  2.73123  3.46354  2.40513  3.72494  3.29354  2.67741  2.69355  4.24690  2.90347  2.73739  3.18146  2.89801  2.37887  2.77519  2.98518  4.58477  3.61503
          0.02122  4.25900  4.98135  0.61958  0.77255  0.48576  0.95510
    134   2.69978  4.60924  2.60554  2.73898  2.88516  3.58225  3.73796  3.16381  2.73172  2.47852  3.70380  2.63892  3.97092  3.05199  3.14365  2.81876  2.93196  2.91127  4.87240  2.25120    135 y - - -
          2.68618  4.42225  2.77519  2.73123  3.46354  2.40513  3.72494  3.29354  2.67741  2.69355  4.24690  2.90347  2.73739  3.18146  2.89801  2.37887  2.77519  2.98518  4.58477  3.61503
          0.02122  4.25900  4.98135  0.61958  0.77255  0.48576  0.95510
    135   2.69414  4.99175  3.03870  2.46791  4.28280  3.48371  2.98476  2.95322  1.96844  3.25867  4.05349  2.98685  2.93258  2.48916  2.44934  2.69680  2.91765  3.35485  5.44275  4.10493    136 k - - -
          2.68618  4.42225  2.77519  2.73123  3.46354  2.40513  3.72494  3.29354  2.67741  2.69355  4.24690  2.90347  2.73739  3.18146  2.89801  2.37887  2.77519  2.98518  4.58477  3.61503
          0.02122  4.25900  4.98135  0.61958  0.77255  0.48576  0.95510
    136   3.23556  4.56794  4.90892  4.41282  3.52242  4.51792  5.04094  1.96058  4.26107  1.51239  3.35745  4.61569  4.83114  4.50429  4.42657  3.91027  3.50069  1.00767  5.49687  4.30400    137 v - - -
          2.68618  4.42225  2.77519  2.73123  3.46354  2.40513  3.72494  3.29354  2.67741  2.69355  4.24690  2.90347  2.73739  3.18146  2.89801  2.37887  2.77519  2.98518  4.58477  3.61503
          0.02122  4.25900  4.98135  0.61958  0.77255  0.48576  0.95510
    137   2.69380  4.87952  2.46584  2.47049  4.11320  3.45430  3.71531  3.53190  2.53302  2.05909  3.97088  2.99321  3.88412  2.27937  2.98897  2.41682  2.93401  3.21500  5.39072  4.05097    138 l - - -
          2.68618  4.42225  2.77519  2.73123  3.46354  2.40513  3.72494  3.29354  2.67741  2.69355  4.24690  2.90347  2.73739  3.18146  2.89801  2.37887  2.77519  2.98518  4.58477  3.61503
          0.02122  4.25900  4.98135  0.61958  0.77255  0.48576  0.95510
    138   2.60994  4.64254  3.11758  2.71946  4.11734  3.36132  3.90641  3.48303  2.75906  3.17408  4.03271  2.06626  1.93473  3.10861  3.16717  2.71149  2.93578  2.47350  5.44765  4.14086    139 p - - -
          2.68618  4.42225  2.77519  2.73123  3.46354  2.40513  3.72494  3.29354  2.67741  2.69355  4.24690  2.90347  2.73739  3.18146  2.89801  2.37887  2.77519  2.98518  4.58477  3.61503
          0.02122  4.25900  4.98135  0.61958  0.77255  0.48576  0.95510
    139   2.07405  4.79609  3.04027  2.52852  4.06001  3.46089  3.71254  3.46319  2.50696  3.08214  3.08883  2.16580  3.87835  2.46098  2.94292  2.70420  2.89759  3.14888  5.34035  4.01977    140 a - - -
          2.68633  4.42240  2.77535  2.73138  3.46369  2.40467  3.72510  3.29369  2.67692  2.69370  4.24705  2.90332  2.73721  3.18161  2.89816  2.37902  2.77508  2.98533  4.58492  3.61518
          0.37091  1.56875  2.28680  1.21826  0.35061  0.48576  0.95510
    140   3.26166  4.61363  4.72509  4.35968  3.58466  4.36299  5.04381  0.77937  4.19380  2.12199  3.48571  4.56652  4.77550  4.51853  4.35904  3.89478  3.55928  1.89788  5.52813  4.28514    145 i - - -
          2.68618  4.42225  2.77519  2.73123  3.46354  2.40513  3.72494  3.29354  2.67741  2.69355  4.24690  2.90347  2.73739  3.18146  2.89801  2.37887  2.77519  2.98518  4.58477  3.61503
          0.02347  4.15948  4.88183  0.61958  0.77255  0.60560  0.78910
    141   2.62622  4.71622  3.08684  2.53315  3.93663  3.46959  3.67446  3.32738  2.21231  2.63141  3.80047  2.65776  3.86060  2.53064  2.88882  2.69142  2.55136  2.51521  5.23540  3.93098    146 k - - -
          2.68618  4.42225  2.77519  2.73123  3.46354  2.40513  3.72494  3.29354  2.67741  2.69355  4.24690  2.90347  2.73739  3.18146  2.89801  2.37887  2.77519  2.98518  4.58477  3.61503
          0.02347  4.15948  4.88183  0.61958  0.77255  0.41752  1.07494
    142   3.20108  4.50676  5.01621  4.44742  2.13754  4.49322  4.82179  1.47455  4.31020  1.49179  3.10387  4.58583  4.73373  4.40385  4.37904  3.83561  3.43010  1.83855  5.16354  4.01332    147 i - - -
          2.68618  4.42225  2.77519  2.73123  3.46354  2.40513  3.72494  3.29354  2.67741  2.69355  4.24690  2.90347  2.73739  3.18146  2.89801  2.37887  2.77519  2.98518  4.58477  3.61503
          0.02122  4.25900  4.98135  0.61958  0.77255  0.48576  0.95510
    143   2.75412  4.99399  2.12999  2.45456  4.57219  3.30891  3.91224  4.04415  2.83426  3.61890  4.44068  2.97363  1.49985  3.08237  3.33453  2.30654  3.08948  3.60775  5.80822  4.41993    148 p - - -
          2.68618  4.42225  2.77519  2.73123  3.46354  2.40513  3.72494  3.29354  2.67741  2.69355  4.24690  2.90347  2.73739  3.18146  2.89801  2.37887  2.77519  2.98518  4.58477  3.61503
          0.02122  4.25900  4.98135  0.61958  0.77255  0.48576  0.95510
    144   1.81523  4.70545  3.05348  2.30595  4.14192  3.37424  3.81067  3.53632  2.64733  3.17315  4.00097  3.07910  3.02487  2.98607  3.08728  2.67664  2.05960  3.18686  5.43228  4.11990    149 a - - -
          2.68618  4.42225  2.77519  2.73123  3.46354  2.40513  3.72494  3.29354  2.67741  2.69355  4.24690  2.90347  2.73739  3.18146  2.89801  2.37887  2.77519  2.98518  4.58477  3.61503
          0.02122  4.25900  4.98135  0.61958  0.77255  0.48576  0.95510
    145   2.84129  5.35651  2.15695  2.03112  4.67644  2.13677  3.74875  4.17002  2.61582  3.66332  4.44858  2.14585  2.98564  2.87989  3.15200  2.77334  3.09846  3.74263  5.81783  4.37018    150 e - - -
          2.68627  4.42234  2.77529  2.73110  3.46363  2.40522  3.72504  3.29327  2.67750  2.69364  4.24699  2.90322  2.73749  3.18156  2.89810  2.37896  2.77505  2.98528  4.58486  3.61393
          0.46059  1.38063  2.13991  0.67530  0.71132  0.48576  0.95510
    146   1.90086  4.42186  3.34459  2.80674  3.55900  3.52432  3.80094  2.93837  2.74744  2.64398  3.54379  3.23611  3.93119  2.68091  3.11742  2.78412  2.85186  2.38978  4.98976  2.88470    153 a - - -
          2.68618  4.42225  2.77519  2.73123  3.46354  2.40513  3.72494  3.29354  2.67741  2.69355  4.24690  2.90347  2.73739  3.18146  2.89801  2.37887  2.77519  2.98518  4.58477  3.61503
          0.02390  4.14156  4.86391  0.61958  0.77255  0.62458  0.76676
    147   2.64473  4.60485  3.16923  2.64786  3.77272  3.50249  3.74084  3.13255  2.57554  2.22541  3.69650  2.32004  3.90628  2.53163  2.96832  2.75538  2.88185  2.51525  5.14559  3.85617    154 l - - -
          2.68618  4.42225  2.77519  2.73123  3.46354  2.40513  3.72494  3.29354  2.67741  2.69355  4.24690  2.90347  2.73739  3.18146  2.89801  2.37887  2.77519  2.98518  4.58477  3.61503
          0.02390  4.14156  4.86391  0.61958  0.77255  0.40782  1.09392
    148   2.73372  5.11864  2.82788  2.15322  4.45621  3.43335  3.67683  3.91000  2.40302  3.42821  4.21111  2.20925  3.87041  2.79966  2.35249  1.96003  2.97288  3.51684  5.58737  4.21311    155 s - - -
          2.68618  4.42225  2.77519  2.73123  3.46354  2.40513  3.72494  3.29354  2.67741  2.69355  4.24690  2.90347  2.73739  3.18146  2.89801  2.37887  2.77519  2.98518  4.58477  3.61503
          0.02122  4.25900  4.98135  0.61958  0.77255  0.48576  0.95510
    149   2.68745  4.21434  3.99636  3.43333  2.71828  3.75700  4.09842  1.68715  3.33671  2.30232  3.29950  3.70010  2.89881  3.58927  3.57253  3.05040  2.44436  2.30561  4.86094  3.65132    156 i - - -
          2.68618  4.42225  2.77519  2.73123  3.46354  2.40513  3.72494  3.29354  2.67741  2.69355  4.24690  2.90347  2.73739  3.18146  2.89801  2.37887  2.77519  2.98518  4.58477  3.61503
          0.02122  4.25900  4.98135  0.61958  0.77255  0.48576  0.95510
    150   2.53487  4.51523  3.28705  2.79880  4.01010  3.34480  3.91053  3.37538  2.79434  3.06294  3.91057  2.53867  3.87896  3.12689  3.20000  1.80905  2.17739  2.37521  5.35774  4.08291    157 s - - -
          2.68618  4.42225  2.77519  2.73123  3.46354  2.40513  3.72494  3.29354  2.67741  2.69355  4.24690  2.90347  2.73739  3.18146  2.89801  2.37887  2.77519  2.98518  4.58477  3.61503
          0.02122  4.25900  4.98135  0.61958  0.77255  0.48576  0.95510
    151   3.34751  4.68183  4.85377  4.49835  3.66746  4.46228  5.17224  0.69602  4.33545  2.19164  3.56054  4.69321  4.87219  4.65451  4.49079  4.01103  3.64598  1.93598  5.62618  4.38761    158 i - - -
          2.68618  4.42225  2.77519  2.73123  3.46354  2.40513  3.72494  3.29354  2.67741  2.69355  4.24690  2.90347  2.73739  3.18146  2.89801  2.37887  2.77519  2.98518  4.58477  3.61503
          0.02122  4.25900  4.98135  0.61958  0.77255  0.48576  0.95510
    152   2.77270  5.06422  1.81805  2.41116  4.68946  1.76667  3.91376  4.17711  2.85379  3.72342  4.53391  2.94061  3.90439  3.07673  3.37903  2.00244  3.11207  3.70785  5.89860  4.48711    159 g - - -
          2.68618  4.42225  2.77519  2.73123  3.46354  2.40513  3.72494  3.29354  2.67741  2.69355  4.24690  2.90347  2.73739  3.18146  2.89801  2.37887  2.77519  2.98518  4.58477  3.61503
          0.02122  4.25900  4.98135  0.61958  0.77255  0.48576  0.95510
    153   2.69067  5.10843  2.86204  1.91895  4.43175  3.42912  3.64065  3.89093  2.37116  3.40225  4.17152  2.91335  3.13726  2.45606  2.53125  2.09815  2.92379  3.49100  5.55840  4.17539    160 e - - -
          2.68618  4.42225  2.77519  2.73123  3.46354  2.40513  3.72494  3.29354  2.67741  2.69355  4.24690  2.90347  2.73739  3.18146  2.89801  2.37887  2.77519  2.98518  4.58477  3.61503
          0.02122  4.25900  4.98135  0.61958  0.77255  0.48576  0.95510
    154   2.90598  5.45405  1.58187  1.77838  4.76180  3.36690  3.78432  4.26351  2.68812  3.75162  4.54858  2.38693  3.91165  2.92258  3.24119  2.82187  2.47614  3.83186  5.90516  4.43760    161 d - - -
          2.68618  4.42225  2.77519  2.73123  3.46354  2.40513  3.72494  3.29354  2.67741  2.69355  4.24690  2.90347  2.73739  3.18146  2.89801  2.37887  2.77519  2.98518  4.58477  3.61503
          0.02122  4.25900  4.98135  0.61958  0.77255  0.48576  0.95510
    155   2.69135  4.72519  2.94851  2.84916  4.66518  0.97137  4.24440  4.22307  3.21050  3.83691  4.68640  2.24744  3.96180  3.48193  3.60311  2.79254  3.13893  3.68187  5.92146  4.62547    162 g - - -
          2.68618  4.42225  2.77519  2.73123  3.46354  2.40513  3.72494  3.29354  2.67741  2.69355  4.24690  2.90347  2.73739  3.18146  2.89801  2.37887  2.77519  2.98518  4.58477  3.61503
          0.12299  4.25900  2.28680  0.61958  0.77255  0.48576  0.95510
    156   2.65019  4.49177  3.36836  2.80914  3.69766  3.56728  3.83058  2.50894  2.11448  2.68969  3.60946  3.25128  3.96559  3.07927  3.06475  2.82046  2.13497  2.33865  5.11488  3.85860    163 k - - -
          2.68618  4.42225  2.77519  2.73123  3.46354  2.40513  3.72494  3.29354  2.67741  2.69355  4.24690  2.90347  2.73739  3.18146  2.89801  2.37887  2.77519  2.98518  4.58477  3.61503
          0.02347  4.15948  4.88183  0.61958  0.77255  0.41752  1.07494
    157   3.27235  4.53424  5.12371  4.60534  3.63350  4.71438  5.23708  1.52517  4.50252  1.77158  3.41949  4.79981  4.95822  4.70954  4.65783  4.09580  3.52172  0.99894  5.63831  4.46873    164 v - - -
          2.68618  4.42225  2.77519  2.73123  3.46354  2.40513  3.72494  3.29354  2.67741  2.69355  4.24690  2.90347  2.73739  3.18146  2.89801  2.37887  2.77519  2.98518  4.58477  3.61503
          0.02122  4.25900  4.98135  0.61958  0.77255  0.48576  0.95510
    158   2.62497  4.61490  3.21931  2.69021  3.91013  3.46801  3.79427  2.76225  2.32840  2.94556  3.80344  3.15135  3.90887  2.99984  3.02367  1.73420  2.43709  2.97097  5.25069  3.96898    165 s - - -
          2.68618  4.42225  2.77519  2.73123  3.46354  2.40513  3.72494  3.29354  2.67741  2.69355  4.24690  2.90347  2.73739  3.18146  2.89801  2.37887  2.77519  2.98518  4.58477  3.61503
          0.02122  4.25900  4.98135  0.61958  0.77255  0.48576  0.95510
    159   2.49156  4.42559  4.75418  4.25117  3.74644  4.32923  4.95561  1.63222  4.15263  2.37416  3.57425  4.44317  4.70918  4.42068  4.35951  3.70513  3.33834  0.95693  5.57731  4.36668    166 v - - -
          2.68618  4.42225  2.77519  2.73123  3.46354  2.40513  3.72494  3.29354  2.67741  2.69355  4.24690  2.90347  2.73739  3.18146  2.89801  2.37887  2.77519  2.98518  4.58477  3.61503
          0.02122  4.25900  4.98135  0.61958  0.77255  0.48576  0.95510
    160   2.64104  4.92602  2.50486  2.42762  4.19979  3.44141  3.64948  3.62970  2.22945  3.20350  3.99860  2.95578  3.83989  2.78265  2.57729  2.33938  2.58455  2.51864  5.41635  4.06226    167 k - - -
          2.68618  4.42225  2.77519  2.73123  3.46354  2.40513  3.72494  3.29354  2.67741  2.69355  4.24690  2.90347  2.73739  3.18146  2.89801  2.37887  2.77519  2.98518  4.58477  3.61503
          0.02122  4.25900  4.98135  0.61958  0.77255  0.48576  0.95510
    161   2.64253  4.90720  2.61835  2.44031  4.16773  2.78513  3.65017  3.07632  2.42036  2.78109  3.97421  2.96607  3.84453  2.52022  2.28564  2.65818  2.87349  3.25156  5.39347  4.04550    168 r - - -
          2.68618  4.42225  2.77519  2.73123  3.46354  2.40513  3.72494  3.29354  2.67741  2.69355  4.24690  2.90347  2.73739  3.18146  2.89801  2.37887  2.77519  2.98518  4.58477  3.61503
          0.14134  4.25900  2.13991  0.61958  0.77255  0.48576  0.95510
    162   2.33077  5.18966  2.26142  2.27477  4.51294  3.34692  3.68541  3.98686  2.51347  3.50402  4.29249  2.07180  3.83770  2.14478  3.01875  2.70331  3.00184  3.58069  5.67045  4.25409    169 n - - -
          2.68618  4.42225  2.77519  2.73123  3.46354  2.40513  3.72494  3.29354  2.67741  2.69355  4.24690  2.90347  2.73739  3.18146  2.89801  2.37887  2.77519  2.98518  4.58477  3.61503
          0.02390  4.14156  4.86391  0.61958  0.77255  0.62458  0.76676
    163   2.60900  4.78302  2.80288  2.11084  4.31877  1.92638  3.80387  3.74897  2.65564  3.34621  4.16233  2.97828  3.83085  2.97001  3.11385  2.26551  2.46729  3.35028  5.56800  4.22657    170 g - - -
          2.68618  4.42225  2.77519  2.73123  3.46354  2.40513  3.72494  3.29354  2.67741  2.69355  4.24690  2.90347  2.73739  3.18146  2.89801  2.37887  2.77519  2.98518  4.58477  3.61503
          0.02390  4.14156  4.86391  0.61958  0.77255  0.62458  0.76676
    164   2.75281  5.14179  2.59005  1.77424  4.48364  2.30277  3.70315  3.94617  2.52178  3.47660  4.27572  2.85562  3.84856  2.44103  3.00746  2.36009  3.01108  3.55060  5.65294  4.25364    171 e - - -
          2.68618  4.42225  2.77519  2.73123  3.46354  2.40513  3.72494  3.29354  2.67741  2.69355  4.24690  2.90347  2.73739  3.18146  2.89801  2.37887  2.77519  2.98518  4.58477  3.61503
          0.02390  4.14156  4.86391  0.61958  0.77255  0.62458  0.76676
    165   2.34937  4.76856  2.99690  2.47984  4.05013  2.88334  3.67109  3.46127  2.19921  2.57798  3.89308  2.63190  3.83317  2.83074  2.91091  2.36832  2.85323  3.13688  5.32003  3.99602    172 k - - -
          2.68618  4.42225  2.77519  2.73123  3.46354  2.40513  3.72494  3.29354  2.67741  2.69355  4.24690  2.90347  2.73739  3.18146  2.89801  2.37887  2.77519  2.98518  4.58477  3.61503
          0.02390  4.14156  4.86391  0.61958  0.77255  0.62458  0.76676
    166   2.36467  4.72274  3.01459  2.07809  3.04037  3.44312  3.67590  3.34143  2.50230  2.97477  3.81208  3.00571  3.84706  2.52679  2.94754  2.67569  2.49154  3.04345  5.25010  3.93459    173 e - - -
          2.68624  4.42231  2.77496  2.73130  3.46360  2.40519  3.72501  3.29360  2.67747  2.69361  4.24696  2.90353  2.73746  3.18118  2.89807  2.37893  2.77503  2.98488  4.58483  3.61510
          0.36646  1.58308  2.28792  0.67027  0.71656  0.62458  0.76676
    167   2.55028  4.55388  3.11167  2.60220  3.85157  3.38343  3.72779  3.22412  2.57616  2.89162  2.98748  2.51622  2.63576  2.93212  2.98927  2.65398  2.44929  2.93051  5.19470  3.90615    176 t - - -
          2.68618  4.42225  2.77519  2.73123  3.46354  2.40513  3.72494  3.29354  2.67741  2.69355  4.24690  2.90347  2.73739  3.18146  2.89801  2.37887  2.77519  2.98518  4.58477  3.61503
          0.02641  4.04312  4.76546  0.61958  0.77255  0.36405  1.18698
    168   2.28073  4.72634  3.10765  2.31923  3.94000  3.49252  3.70198  2.89654  2.23360  2.96959  3.80795  3.05609  3.88230  2.53266  2.95189  2.70964  2.87236  2.42657  5.24989  3.94352    177 k - - -
          2.68618  4.42225  2.77519  2.73123  3.46354  2.40513  3.72494  3.29354  2.67741  2.69355  4.24690  2.90347  2.73739  3.18146  2.89801  2.37887  2.77519  2.98518  4.58477  3.61503
          0.02122  4.25900  4.98135  0.61958  0.77255  0.48576  0.95510
    169   2.68588  5.11364  2.47424  1.83719  4.42160  3.41802  3.64199  2.93240  2.13245  3.39995  4.16892  2.89687  3.83656  2.47715  2.88331  2.65784  2.92005  3.48412  5.56336  4.17088    178 e - - -
          2.68618  4.42225  2.77519  2.73123  3.46354  2.40513  3.72494  3.29354  2.67741  2.69355  4.24690  2.90347  2.73739  3.18146  2.89801  2.37887  2.77519  2.98518  4.58477  3.61503
          0.02122  4.25900  4.98135  0.61958  0.77255  0.48576  0.95510
    170   2.23791  4.20740  4.05991  3.49207  3.36002  2.95176  4.15043  2.06387  3.39410  1.91747  3.32836  3.75000  4.17854  3.64494  3.62492  3.08951  2.94679  1.81348  4.90801  3.70803    179 v - - -
          2.68618  4.42225  2.77519  2.73123  3.46354  2.40513  3.72494  3.29354  2.67741  2.69355  4.24690  2.90347  2.73739  3.18146  2.89801  2.37887  2.77519  2.98518  4.58477  3.61503
          0.02122  4.25900  4.98135  0.61958  0.77255  0.48576  0.95510
    171   3.21885  4.93769  3.96999  3.92639  5.02712  0.32258  5.00472  4.73887  4.15909  4.33674  5.32809  4.13630  4.33911  4.45337  4.33562  3.40447  3.72947  4.19204  6.00203  5.14812    180 G - - -
          2.68618  4.42225  2.77519  2.73123  3.46354  2.40513  3.72494  3.29354  2.67741  2.69355  4.24690  2.90347  2.73739  3.18146  2.89801  2.37887  2.77519  2.98518  4.58477  3.61503
          0.02122  4.25900  4.98135  0.61958  0.77255  0.48576  0.95510
    172   2.92765  5.27433  2.97885  2.53726  4.65557  3.55747  3.69980  4.08251  1.64439  3.54591  4.35655  2.55008  3.98294  1.70650  2.54264  2.89096  3.14090  3.70240  5.63698  4.33088    181 k - - -
          2.68618  4.42225  2.77519  2.73123  3.46354  2.40513  3.72494  3.29354  2.67741  2.69355  4.24690  2.90347  2.73739  3.18146  2.89801  2.37887  2.77519  2.98518  4.58477  3.61503
          0.02122  4.25900  4.98135  0.61958  0.77255  0.48576  0.95510
    173   3.35437  4.63675  5.11140  4.56014  3.34887  4.70853  5.09372  1.04833  4.42087  1.55403  2.50846  4.77223  4.90507  4.54953  4.52998  4.07198  3.58618  2.01432  5.40573  4.31190    182 i - - -
          2.68618  4.42225  2.77519  2.73123  3.46354  2.40513  3.72494  3.29354  2.67741  2.69355  4.24690  2.90347  2.73739  3.18146  2.89801  2.37887  2.77519  2.98518  4.58477  3.61503
          0.02122  4.25900  4.98135  0.61958  0.77255  0.48576  0.95510
    174   2.28037  5.16698  2.72468  1.93450  4.49155  2.79318  3.68129  3.95813  2.20735  3.47162  4.24770  2.19989  3.85762  2.80279  2.94980  2.69838  2.97668  3.55343  5.63355  4.23282    183 e - - -
          2.68618  4.42225  2.77519  2.73123  3.46354  2.40513  3.72494  3.29354  2.67741  2.69355  4.24690  2.90347  2.73739  3.18146  2.89801  2.37887  2.77519  2.98518  4.58477  3.61503
          0.02122  4.25900  4.98135  0.61958  0.77255  0.48576  0.95510
    175   3.34579  4.61700  5.15567  4.61291  3.40157  4.72904  5.15556  1.53621  4.49359  1.12093  3.18158  4.81300  4.93046  4.61555  4.60085  4.09933  3.58190  1.60569  5.46145  4.36545    184 l - - -
          2.68618  4.42225  2.77519  2.73123  3.46354  2.40513  3.72494  3.29354  2.67741  2.69355  4.24690  2.90347  2.73739  3.18146  2.89801  2.37887  2.77519  2.98518  4.58477  3.61503
          0.02122  4.25900  4.98135  0.61958  0.77255  0.48576  0.95510
    176   2.33737  4.17182  3.85074  3.27788  2.61901  3.66718  3.96634  2.63032  3.19125  2.37588  3.29244  3.56716  4.05013  3.44761  3.44482  2.59856  2.53068  2.16603  4.76917  2.50235    185 v - - -
          2.68618  4.42225  2.77519  2.73123  3.46354  2.40513  3.72494  3.29354  2.67741  2.69355  4.24690  2.90347  2.73739  3.18146  2.89801  2.37887  2.77519  2.98518  4.58477  3.61503
          0.02122  4.25900  4.98135  0.61958  0.77255  0.48576  0.95510
    177   2.84385  5.13539  3.17343  2.58262  4.49727  3.57569  3.66223  3.90346  1.96519  3.39918  4.20530  3.07425  3.95675  1.99263  2.00790  2.83280  2.27511  3.54240  5.52215  4.23224    186 k - - -
          2.68618  4.42225  2.77519  2.73123  3.46354  2.40513  3.72494  3.29354  2.67741  2.69355  4.24690  2.90347  2.73739  3.18146  2.89801  2.37887  2.77519  2.98518  4.58477  3.61503
          0.02122  4.25900  4.98135  0.61958  0.77255  0.48576  0.95510
    178   3.04826  4.63298  4.08475  3.72360  0.98980  3.85059  4.07378  3.08988  3.66640  2.58876  3.75700  3.89848  2.58977  3.90507  3.87616  3.29643  3.36772  2.95804  4.52985  2.95615    187 f - - -
          2.68618  4.42225  2.77519  2.73123  3.46354  2.40513  3.72494  3.29354  2.67741  2.69355  4.24690  2.90347  2.73739  3.18146  2.89801  2.37887  2.77519  2.98518  4.58477  3.61503
          0.02122  4.25900  4.98135  0.61958  0.77255  0.48576  0.95510
    179   1.98329  4.25548  3.89063  3.33087  3.39843  3.72336  4.08475  1.79735  3.24339  2.36704  2.82103  3.63467  3.15444  3.51872  3.51422  3.01422  2.93305  2.32716  4.93526  3.73042    188 i - - -
          2.68618  4.42225  2.77519  2.73123  3.46354  2.40513  3.72494  3.29354  2.67741  2.69355  4.24690  2.90347  2.73739  3.18146  2.89801  2.37887  2.77519  2.98518  4.58477  3.61503
          0.02122  4.25900  4.98135  0.61958  0.77255  0.48576  0.95510
    180   2.74694  4.85664  2.80159  2.67883  4.66679  1.76984  4.11525  4.21415  3.05125  3.80101  4.64203  1.26555  3.95584  3.32244  3.48521  2.80952  3.15349  3.70672  5.90204  4.56414    189 n - - -
          2.68618  4.42225  2.77519  2.73123  3.46354  2.40513  3.72494  3.29354  2.67741  2.69355  4.24690  2.90347  2.73739  3.18146  2.89801  2.37887  2.77519  2.98518  4.58477  3.61503
          0.02122  4.25900  4.98135  0.61958  0.77255  0.48576  0.95510
    181   2.16282  4.79882  2.58212  2.52346  4.29635  3.34471  3.77034  3.73231  2.58460  3.31554  4.11095  3.01674  2.61765  2.91665  3.05176  2.04962  2.40836  3.33335  5.52803  4.18367    190 s - - -
          2.68618  4.42225  2.77519  2.73123  3.46354  2.40513  3.72494  3.29354  2.67741  2.69355  4.24690  2.90347  2.73739  3.18146  2.89801  2.37887  2.77519  2.98518  4.58477  3.61503
          0.02122  4.25900  4.98135  0.61958  0.77255  0.48576  0.95510
    182   2.02422  5.02494  2.53947  2.39144  4.33584  3.42601  3.64501  3.78377  2.39837  3.32285  4.10136  2.92720  3.83671  2.40677  2.42345  2.65100  2.58866  3.40192  5.50363  4.13026    191 a - - -
          2.68618  4.42225  2.77519  2.73123  3.46354  2.40513  3.72494  3.29354  2.67741  2.69355  4.24690  2.90347  2.73739  3.18146  2.89801  2.37887  2.77519  2.98518  4.58477  3.61503
          0.02122  4.25900  4.98135  0.61958  0.77255  0.48576  0.95510
    183   2.93518  5.35036  1.89540  2.30585  4.81689  1.45949  3.90824  4.33057  2.89594  3.85081  4.68154  2.23481  3.94612  3.07445  3.46086  2.87551  3.25060  3.88038  6.01319  4.55090    192 g - - -
          2.68618  4.42225  2.77519  2.73123  3.46354  2.40513  3.72494  3.29354  2.67741  2.69355  4.24690  2.90347  2.73739  3.18146  2.89801  2.37887  2.77519  2.98518  4.58477  3.61503
          0.02122  4.25900  4.98135  0.61958  0.77255  0.48576  0.95510
    184   3.58458  4.87767  5.11059  4.60828  2.23054  4.75695  4.76332  2.42630  4.45634  0.71357  3.00409  4.76863  4.92822  4.48321  4.51417  4.14445  3.80532  2.61605  4.92914  3.56911    193 l - - -
          2.68618  4.42225  2.77519  2.73123  3.46354  2.40513  3.72494  3.29354  2.67741  2.69355  4.24690  2.90347  2.73739  3.18146  2.89801  2.37887  2.77519  2.98518  4.58477  3.61503
          0.02122  4.25900  4.98135  0.61958  0.77255  0.48576  0.95510
    185   2.65371  5.07003  2.54600  1.94338  4.37883  3.42208  3.62282  3.05109  2.17630  3.35782  4.12309  2.90466  3.82354  2.73498  2.55017  2.40086  2.88550  3.44128  5.52269  4.13628    194 e - - -
          2.68618  4.42225  2.77519  2.73123  3.46354  2.40513  3.72494  3.29354  2.67741  2.69355  4.24690  2.90347  2.73739  3.18146  2.89801  2.37887  2.77519  2.98518  4.58477  3.61503
          0.02122  4.25900  4.98135  0.61958  0.77255  0.48576  0.95510
    186   1.75396  4.71352  3.09297  2.61923  4.23064  3.35032  3.81431  3.64916  2.24959  3.25625  4.06920  3.08454  3.00119  2.97798  3.04128  2.01216  2.89252  3.26695  5.48660  4.17232    195 a - - -
          2.68618  4.42225  2.77519  2.73123  3.46354  2.40513  3.72494  3.29354  2.67741  2.69355  4.24690  2.90347  2.73739  3.18146  2.89801  2.37887  2.77519  2.98518  4.58477  3.61503
          0.02122  4.25900  4.98135  0.61958  0.77255  0.48576  0.95510
    187   2.75585  4.76635  3.04543  1.92818  3.94879  3.54152  3.79761  1.93581  2.60680  2.93313  3.84157  3.12034  3.96734  2.57404  3.00234  2.83999  2.99184  2.98040  5.30343  4.00780    196 e - - -
          2.68618  4.42225  2.77519  2.73123  3.46354  2.40513  3.72494  3.29354  2.67741  2.69355  4.24690  2.90347  2.73739  3.18146  2.89801  2.37887  2.77519  2.98518  4.58477  3.61503
          0.02122  4.25900  4.98135  0.61958  0.77255  0.48576  0.95510
    188   3.21885  4.93769  3.96999  3.92639  5.02712  0.32258  5.00472  4.73887  4.15909  4.33674  5.32809  4.13630  4.33911  4.45337  4.33562  3.40447  3.72947  4.19204  6.00203  5.14812    197 G - - -
          2.68618  4.42225  2.77519  2.73123  3.46354  2.40513  3.72494  3.29354  2.67741  2.69355  4.24690  2.90347  2.73739  3.18146  2.89801  2.37887  2.77519  2.98518  4.58477  3.61503
          0.02122  4.25900  4.98135  0.61958  0.77255  0.48576  0.95510
    189   2.68711  5.00740  2.39652  2.17068  4.31778  2.51377  3.69468  3.75902  2.50521  3.32294  4.11782  2.92801  3.85391  2.83041  2.99336  2.14117  2.93536  2.66587  5.52753  4.15336    198 s - - -
          2.68618  4.42225  2.77519  2.73123  3.46354  2.40513  3.72494  3.29354  2.67741  2.69355  4.24690  2.90347  2.73739  3.18146  2.89801  2.37887  2.77519  2.98518  4.58477  3.61503
          0.02122  4.25900  4.98135  0.61958  0.77255  0.48576  0.95510
    190   2.61986  4.75591  2.84296  2.63513  4.59340  2.30737  4.01728  4.07608  2.91987  3.65887  4.46825  1.40152  3.88233  3.19942  3.36987  2.12527  3.01290  3.57054  5.83492  4.49017    199 n - - -
          2.68618  4.42225  2.77519  2.73123  3.46354  2.40513  3.72494  3.29354  2.67741  2.69355  4.24690  2.90347  2.73739  3.18146  2.89801  2.37887  2.77519  2.98518  4.58477  3.61503
          0.02122  4.25900  4.98135  0.61958  0.77255  0.48576  0.95510
    191   3.62124  4.97868  4.81049  4.46916  3.33279  4.46955  5.00667  2.57307  4.23484  0.51240  3.26455  4.70863  4.84910  4.50722  4.34049  4.11350  3.90352  2.70755  5.33345  4.14047    200 L - - -
          2.68618  4.42225  2.77519  2.73123  3.46354  2.40513  3.72494  3.29354  2.67741  2.69355  4.24690  2.90347  2.73739  3.18146  2.89801  2.37887  2.77519  2.98518  4.58477  3.61503
          0.02122  4.25900  4.98135  0.61958  0.77255  0.48576  0.95510
    192   4.04485  5.16218  4.98799  4.76838  1.18060  4.69642  3.58272  3.67931  4.58888  2.93954  4.24923  4.32416  4.98378  4.43244  4.52913  4.08530  4.25789  3.61833  3.68718  0.94355    201 y - - -
          2.68618  4.42225  2.77519  2.73123  3.46354  2.40513  3.72494  3.29354  2.67741  2.69355  4.24690  2.90347  2.73739  3.18146  2.89801  2.37887  2.77519  2.98518  4.58477  3.61503
          0.02122  4.25900  4.98135  0.61958  0.77255  0.48576  0.95510
    193   2.72494  5.00592  3.06919  2.25181  4.30749  3.50413  3.65286  3.72321  1.93558  3.27186  4.07293  3.01081  3.89103  2.78172  2.05488  2.72885  2.60270  2.75440  5.45143  4.12607    202 k - - -
          2.68618  4.42225  2.77519  2.73123  3.46354  2.40513  3.72494  3.29354  2.67741  2.69355  4.24690  2.90347  2.73739  3.18146  2.89801  2.37887  2.77519  2.98518  4.58477  3.61503
          0.02122  4.25900  4.98135  0.61958  0.77255  0.48576  0.95510
    194   2.33494  4.98539  2.89655  1.86744  4.26019  3.43492  3.65696  3.70101  2.43177  3.26209  4.05455  2.93837  2.92974  2.48844  2.90284  2.66669  2.90200  3.34108  5.46356  3.27220    203 e - - -
          2.68618  4.42225  2.77519  2.73123  3.46354  2.40513  3.72494  3.29354  2.67741  2.69355  4.24690  2.90347  2.73739  3.18146  2.89801  2.37887  2.77519  2.98518  4.58477  3.61503
          0.02122  4.25900  4.98135  0.61958  0.77255  0.48576  0.95510
    195   2.46688  4.30138  3.73263  3.28552  3.95449  3.28754  4.22152  3.11783  3.22800  2.98915  3.89898  3.50134  3.92970  3.53780  3.53663  2.18941  1.36227  2.13163  5.39634  4.17700    204 t - - -
          2.68618  4.42225  2.77519  2.73123  3.46354  2.40513  3.72494  3.29354  2.67741  2.69355  4.24690  2.90347  2.73739  3.18146  2.89801  2.37887  2.77519  2.98518  4.58477  3.61503
          0.02122  4.25900  4.98135  0.61958  0.77255  0.48576  0.95510
    196   2.42199  5.10324  2.41419  1.96565  4.40536  2.71611  3.65090  3.86651  2.43079  2.83725  4.16386  2.89320  3.83668  2.48302  2.92360  2.65959  2.92262  3.47186  5.56328  4.16885    205 e - - -
          2.68618  4.42225  2.77519  2.73123  3.46354  2.40513  3.72494  3.29354  2.67741  2.69355  4.24690  2.90347  2.73739  3.18146  2.89801  2.37887  2.77519  2.98518  4.58477  3.61503
          0.02122  4.25900  4.98135  0.61958  0.77255  0.48576  0.95510
    197   2.04957  4.90647  2.93229  2.46660  4.33294  2.85889  3.72157  3.77529  2.12267  3.33613  4.12623  2.53664  3.84676  2.85725  2.96060  2.12773  2.90822  3.38283  5.53166  4.17597    206 a - - -
          2.68618  4.42225  2.77519  2.73123  3.46354  2.40513  3.72494  3.29354  2.67741  2.69355  4.24690  2.90347  2.73739  3.18146  2.89801  2.37887  2.77519  2.98518  4.58477  3.61503
          0.02122  4.25900  4.98135  0.61958  0.77255  0.48576  0.95510
    198   1.44937  4.28697  3.68606  3.41166  4.51383  3.06729  4.45417  3.90147  3.45908  3.62466  4.45355  3.50233  3.83839  3.73728  3.75118  1.10998  2.85316  3.32734  5.86380  4.66064    207 s - - -
          2.68618  4.42225  2.77519  2.73123  3.46354  2.40513  3.72494  3.29354  2.67741  2.69355  4.24690  2.90347  2.73739  3.18146  2.89801  2.37887  2.77519  2.98518  4.58477  3.61503
          0.02122  4.25900  4.98135  0.61958  0.77255  0.48576  0.95510
    199   2.86311  5.12745  2.87878  2.52326  4.52638  1.65790  3.76296  3.95719  1.97253  3.48267  4.30676  3.03259  3.96169  2.34775  2.74922  2.85479  3.11264  3.58577  5.63022  4.30958    208 g - - -
          2.68618  4.42225  2.77519  2.73123  3.46354  2.40513  3.72494  3.29354  2.67741  2.69355  4.24690  2.90347  2.73739  3.18146  2.89801  2.37887  2.77519  2.98518  4.58477  3.61503
          0.02122  4.25900  4.98135  0.61958  0.77255  0.48576  0.95510
    200   2.39965  4.82124  3.02449  2.26366  4.06483  3.46075  3.67684  2.86033  2.47602  3.08456  3.90255  3.00087  2.96035  2.31841  2.93175  2.67660  2.52974  3.15428  5.33398  4.00359    209 e - - -
          2.68618  4.42225  2.77519  2.73123  3.46354  2.40513  3.72494  3.29354  2.67741  2.69355  4.24690  2.90347  2.73739  3.18146  2.89801  2.37887  2.77519  2.98518  4.58477  3.61503
          0.02122  4.25900  4.98135  0.61958  0.77255  0.48576  0.95510
    201   2.02307  4.99533  2.87513  2.20373  4.32371  3.43289  3.70392  3.75231  2.14125  3.31719  4.12026  2.96685  2.36061  2.84238  2.90300  2.71355  2.95689  3.38938  5.51712  4.16413    210 a - - -
          2.68618  4.42225  2.77519  2.73123  3.46354  2.40513  3.72494  3.29354  2.67741  2.69355  4.24690  2.90347  2.73739  3.18146  2.89801  2.37887  2.77519  2.98518  4.58477  3.61503
          0.02122  4.25900  4.98135  0.61958  0.77255  0.48576  0.95510
    202   2.62563  4.54798  3.23763  2.68460  3.09301  3.52511  3.76029  2.45963  2.66069  2.78056  3.64510  2.77367  2.96617  2.56285  3.07442  2.43711  2.85935  2.84549  5.10220  3.82632    211 s - - -
          2.68618  4.42225  2.77519  2.73123  3.46354  2.40513  3.72494  3.29354  2.67741  2.69355  4.24690  2.90347  2.73739  3.18146  2.89801  2.37887  2.77519  2.98518  4.58477  3.61503
          0.02122  4.25900  4.98135  0.61958  0.77255  0.48576  0.95510
    203   1.86022  4.50398  3.37586  2.25038  3.71873  3.59729  3.89425  2.46145  2.81871  2.70488  3.63205  3.29140  4.00401  3.14984  3.21173  2.85495  2.92176  2.23171  5.15783  3.89678    212 a - - -
          2.68618  4.42225  2.77519  2.73123  3.46354  2.40513  3.72494  3.29354  2.67741  2.69355  4.24690  2.90347  2.73739  3.18146  2.89801  2.37887  2.77519  2.98518  4.58477  3.61503
          0.02122  4.25900  4.98135  0.61958  0.77255  0.48576  0.95510
    204   2.24518  4.77891  2.96981  2.16640  4.28144  2.13468  3.80151  3.71062  2.63055  3.30650  4.11259  3.03419  3.85333  2.95845  3.09056  2.33386  2.33285  3.31992  5.53049  4.19471    213 g - - -
          2.68618  4.42225  2.77519  2.73123  3.46354  2.40513  3.72494  3.29354  2.67741  2.69355  4.24690  2.90347  2.73739  3.18146  2.89801  2.37887  2.77519  2.98518  4.58477  3.61503
          0.02122  4.25900  4.98135  0.61958  0.77255  0.48576  0.95510
    205   2.64842  4.98324  2.59280  2.39571  4.27026  2.76196  3.64487  3.13465  2.15984  3.26781  4.05282  2.57107  3.83376  2.77081  2.89595  2.64589  2.34515  3.34406  5.46514  4.09634    214 k - - -
          2.68619  4.42227  2.77521  2.73125  3.46355  2.40514  3.72496  3.29355  2.67742  2.69356  4.24691  2.90348  2.73741  3.18108  2.89802  2.37888  2.77521  2.98520  4.58478  3.61505
          0.37091  2.32785  1.54932  0.34867  1.22291  0.48576  0.95510
    206   2.97164  4.70025  3.59616  3.45961  4.43723  3.37903  4.52218  4.02544  3.53080  3.63428  4.69245  3.74939  0.58207  3.91479  3.75652  3.14458  3.42601  3.65254  5.57843  4.56082    216 P - - -
          2.68618  4.42225  2.77519  2.73123  3.46354  2.40513  3.72494  3.29354  2.67741  2.69355  4.24690  2.90347  2.73739  3.18146  2.89801  2.37887  2.77519  2.98518  4.58477  3.61503
          0.02679  4.02892  4.75127  0.61958  0.77255  0.72967  0.65791
    207   2.54198  4.57765  2.80729  2.67652  4.42761  1.28767  4.04236  3.96153  2.98144  3.58702  4.43951  2.27007  3.80927  3.27476  3.37256  2.64091  2.97157  3.46186  5.69780  4.39398    217 g - - -
          2.68618  4.42225  2.77519  2.73123  3.46354  2.40513  3.72494  3.29354  2.67741  2.69355  4.24690  2.90347  2.73739  3.18146  2.89801  2.37887  2.77519  2.98518  4.58477  3.61503
          0.02679  4.02892  4.75127  0.61958  0.77255  0.72967  0.65791
    208   2.58901  4.78846  2.53177  2.41942  4.05786  3.38774  3.62637  3.47022  2.41535  2.68672  3.89064  2.93570  3.80044  2.77808  2.52179  2.36079  2.49745  3.14130  5.31373  3.97900    218 s - - -
          2.68618  4.42225  2.77519  2.73123  3.46354  2.40513  3.72494  3.29354  2.67741  2.69355  4.24690  2.90347  2.73739  3.18146  2.89801  2.37887  2.77519  2.98518  4.58477  3.61503
          0.02679  4.02892  4.75127  0.61958  0.77255  0.72967  0.65791
    209   2.84393  5.35875  1.95965  1.88035  4.66996  2.10802  3.72223  4.16842  2.66247  3.67237  4.48837  2.28386  3.82951  2.87249  3.22319  2.75951  3.11725  3.74732  5.84011  4.37197    219 e - - -
          2.68618  4.42225  2.77519  2.73123  3.46354  2.40513  3.72494  3.29354  2.67741  2.69355  4.24690  2.90347  2.73739  3.18146  2.89801  2.37887  2.77519  2.98518  4.58477  3.61503
          0.02679  4.02892  4.75127  0.61958  0.77255  0.72967  0.65791
    210   1.80807  4.22849  3.34810  3.16690  4.40725  1.19035  4.30677  3.77897  3.31548  3.51690  4.37467  3.33507  3.73702  3.59481  3.61240  2.46988  2.79477  3.23362  5.73519  4.53905    220 g - - -
          2.68618  4.42225  2.77519  2.73123  3.46354  2.40513  3.72494  3.29354  2.67741  2.69355  4.24690  2.90347  2.73739  3.18146  2.89801  2.37887  2.77519  2.98518  4.58477  3.61503
          0.02679  4.02892  4.75127  0.61958  0.77255  0.72967  0.65791
    211   2.32756  4.18063  3.88829  3.31668  2.69325  3.71118  4.01803  2.43898  3.22549  1.92738  2.69809  3.61183  4.08023  3.48090  3.47737  2.99279  2.43346  2.28796  4.79982  3.60018    221 l - - -
          2.68618  4.42225  2.77519  2.73123  3.46354  2.40513  3.72494  3.29354  2.67741  2.69355  4.24690  2.90347  2.73739  3.18146  2.89801  2.37887  2.77519  2.98518  4.58477  3.61503
          0.02679  4.02892  4.75127  0.61958  0.77255  0.35881  1.19901
    212   2.63789  4.32437  3.79947  3.31431  2.50087  1.64323  4.09613  2.79551  3.26056  2.57239  3.56676  3.58456  4.06770  3.53939  3.54832  2.90313  2.95479  2.13933  4.96578  3.64459    222 g - - -
          2.68618  4.42225  2.77519  2.73123  3.46354  2.40513  3.72494  3.29354  2.67741  2.69355  4.24690  2.90347  2.73739  3.18146  2.89801  2.37887  2.77519  2.98518  4.58477  3.61503
          0.02122  4.25900  4.98135  0.61958  0.77255  0.48576  0.95510
    213   2.37043  5.01441  2.54035  2.38343  4.31025  3.42825  3.62600  3.75960  2.18786  2.89204  4.07254  2.60785  3.82477  2.74370  2.57959  2.63140  2.45324  3.37888  5.47967  4.10440    223 k - - -
          2.68618  4.42225  2.77519  2.73123  3.46354  2.40513  3.72494  3.29354  2.67741  2.69355  4.24690  2.90347  2.73739  3.18146  2.89801  2.37887  2.77519  2.98518  4.58477  3.61503
          0.02122  4.25900  4.98135  0.61958  0.77255  0.48576  0.95510
    214   3.40145  4.68173  5.15150  4.60336  3.32117  4.75190  5.14244  1.73868  4.47425  0.92164  3.09784  4.82371  4.93460  4.57614  4.57619  4.12099  3.63320  1.80214  5.41684  4.34389    224 l - - -
          2.68618  4.42225  2.77519  2.73123  3.46354  2.40513  3.72494  3.29354  2.67741  2.69355  4.24690  2.90347  2.73739  3.18146  2.89801  2.37887  2.77519  2.98518  4.58477  3.61503
          0.02122  4.25900  4.98135  0.61958  0.77255  0.48576  0.95510
    215   2.69285  4.73642  3.20962  2.63115  3.95265  3.53909  3.71419  3.33906  2.18798  2.97472  3.82250  3.11362  3.92250  2.89752  1.98471  2.76968  2.56821  2.57512  5.24320  3.20855    225 r - - -
          2.68618  4.42225  2.77519  2.73123  3.46354  2.40513  3.72494  3.29354  2.67741  2.69355  4.24690  2.90347  2.73739  3.18146  2.89801  2.37887  2.77519  2.98518  4.58477  3.61503
          0.02122  4.25900  4.98135  0.61958  0.77255  0.48576  0.95510
    216   2.81093  4.96123  2.92099  2.63830  4.42824  3.41389  3.88884  3.95167  2.58236  3.50779  4.36882  3.11184  3.97285  1.21105  2.92983  2.29660  3.12605  3.56113  5.63849  4.29515    226 q - - -
          2.68618  4.42225  2.77519  2.73123  3.46354  2.40513  3.72494  3.29354  2.67741  2.69355  4.24690  2.90347  2.73739  3.18146  2.89801  2.37887  2.77519  2.98518  4.58477  3.61503
          0.02122  4.25900  4.98135  0.61958  0.77255  0.48576  0.95510
    217   3.21885  4.93769  3.96999  3.92639  5.02712  0.32258  5.00472  4.73887  4.15909  4.33674  5.32809  4.13630  4.33911  4.45337  4.33562  3.40447  3.72947  4.19204  6.00203  5.14812    227 G - - -
          2.68618  4.42225  2.77519  2.73123  3.46354  2.40513  3.72494  3.29354  2.67741  2.69355  4.24690  2.90347  2.73739  3.18146  2.89801  2.37887  2.77519  2.98518  4.58477  3.61503
          0.02122  4.25900  4.98135  0.61958  0.77255  0.48576  0.95510
    218   2.25075  4.24491  4.22893  3.66986  1.91461  3.87384  3.98784  2.28624  3.54408  2.29099  3.30562  3.83108  4.23477  3.73900  3.70859  3.17140  3.02606  2.43824  4.49124  2.19141    228 f - - -
          2.68618  4.42225  2.77519  2.73123  3.46354  2.40513  3.72494  3.29354  2.67741  2.69355  4.24690  2.90347  2.73739  3.18146  2.89801  2.37887  2.77519  2.98518  4.58477  3.61503
          0.02122  4.25900  4.98135  0.61958  0.77255  0.48576  0.95510
    219   2.90219  4.47878  4.02624  3.44576  3.38725  3.91777  4.18646  2.56642  3.12825  1.22161  3.30372  3.76937  4.28036  3.55860  2.59672  3.22527  3.14016  2.18403  5.05363  3.85657    229 l - - -
          2.68618  4.42225  2.77519  2.73123  3.46354  2.40513  3.72494  3.29354  2.67741  2.69355  4.24690  2.90347  2.73739  3.18146  2.89801  2.37887  2.77519  2.98518  4.58477  3.61503
          0.02122  4.25900  4.98135  0.61958  0.77255  0.48576  0.95510
    220   3.35164  5.48766  2.73063  0.57865  4.89285  3.57280  4.21786  4.42967  3.15370  3.99083  4.96764  3.23323  4.20158  3.43784  3.58949  3.30479  3.66516  4.08013  5.98827  4.73655    230 E - - -
          2.68618  4.42225  2.77519  2.73123  3.46354  2.40513  3.72494  3.29354  2.67741  2.69355  4.24690  2.90347  2.73739  3.18146  2.89801  2.37887  2.77519  2.98518  4.58477  3.61503
          0.02122  4.25900  4.98135  0.61958  0.77255  0.48576  0.95510
    221   2.67049  4.70233  3.19362  2.62860  3.92669  2.76049  3.72443  3.31263  2.25082  2.95344  2.39672  3.11092  3.91296  2.91315  2.46610  2.75400  2.57614  3.02888  5.23302  3.94807    231 k - - -
          2.68618  4.42225  2.77519  2.73123  3.46354  2.40513  3.72494  3.29354  2.67741  2.69355  4.24690  2.90347  2.73739  3.18146  2.89801  2.37887  2.77519  2.98518  4.58477  3.61503
          0.02122  4.25900  4.98135  0.61958  0.77255  0.48576  0.95510
    222   2.40938  4.37020  3.47901  3.29174  4.62867  2.31725  4.44791  4.12281  3.45155  3.78538  4.59978  3.45682  3.86273  3.72207  3.76164  0.83766  2.91863  3.48856  5.93863  4.72101    232 s - - -
          2.68618  4.42225  2.77519  2.73123  3.46354  2.40513  3.72494  3.29354  2.67741  2.69355  4.24690  2.90347  2.73739  3.18146  2.89801  2.37887  2.77519  2.98518  4.58477  3.61503
          0.02122  4.25900  4.98135  0.61958  0.77255  0.48576  0.95510
    223   3.10397  5.08159  3.00793  2.94167  4.51319  3.49322  4.31496  4.32872  3.26388  3.93407  4.90078  0.62164  4.17129  3.60354  3.61906  3.16556  3.50757  3.90940  5.77301  4.44549    233 N - - -
          2.68618  4.42225  2.77519  2.73123  3.46354  2.40513  3.72494  3.29354  2.67741  2.69355  4.24690  2.90347  2.73739  3.18146  2.89801  2.37887  2.77519  2.98518  4.58477  3.61503
          0.02122  4.25900  4.98135  0.61958  0.77255  0.48576  0.95510
    224   2.83475  4.52616  3.65791  3.23755  3.68771  3.72097  4.16911  2.63325  3.05094  2.57284  3.65934  3.59591  4.19717  2.49135  3.32967  3.09640  3.12260  1.18652  5.24709  3.98504    234 v - - -
          2.68618  4.42225  2.77519  2.73123  3.46354  2.40513  3.72494  3.29354  2.67741  2.69355  4.24690  2.90347  2.73739  3.18146  2.89801  2.37887  2.77519  2.98518  4.58477  3.61503
          0.02122  4.25900  4.98135  0.61958  0.77255  0.48576  0.95510
    225   2.81437  5.30911  1.87446  2.29084  4.63781  3.38165  3.73196  4.12619  2.24770  3.62170  4.40323  2.17471  3.88220  2.85991  3.08816  2.05829  3.06841  3.70172  5.77364  4.33890    235 d - - -
          2.68618  4.42225  2.77519  2.73123  3.46354  2.40513  3.72494  3.29354  2.67741  2.69355  4.24690  2.90347  2.73739  3.18146  2.89801  2.37887  2.77519  2.98518  4.58477  3.61503
          0.02122  4.25900  4.98135  0.61958  0.77255  0.48576  0.95510
    226   3.28484  4.54869  5.13877  4.60936  3.54366  4.70769  5.19189  1.49100  4.50135  1.48649  3.32964  4.79706  4.93769  4.67247  4.63300  4.08296  3.52879  1.21132  5.55715  4.41621    236 v - - -
          2.68618  4.42225  2.77519  2.73123  3.46354  2.40513  3.72494  3.29354  2.67741  2.69355  4.24690  2.90347  2.73739  3.18146  2.89801  2.37887  2.77519  2.98518  4.58477  3.61503
          0.02122  4.25900  4.98135  0.61958  0.77255  0.48576  0.95510
    227   2.15708  4.32970  3.60767  3.04773  3.49743  3.63874  3.94252  2.26207  2.98488  2.52698  3.45447  3.42950  4.03336  2.68954  3.31959  2.90312  2.49452  2.02299  4.97164  3.74387    237 v - - -
          2.68618  4.42225  2.77519  2.73123  3.46354  2.40513  3.72494  3.29354  2.67741  2.69355  4.24690  2.90347  2.73739  3.18146  2.89801  2.37887  2.77519  2.98518  4.58477  3.61503
          0.02122  4.25900  4.98135  0.61958  0.77255  0.48576  0.95510
    228   2.84020  5.37060  2.18203  1.49329  4.67802  3.38568  2.68834  4.17607  2.56823  3.65882  4.43954  2.84459  3.88839  2.44291  3.08745  2.76978  3.09033  3.74734  5.80089  4.35671    238 e - - -
          2.68618  4.42225  2.77519  2.73123  3.46354  2.40513  3.72494  3.29354  2.67741  2.69355  4.24690  2.90347  2.73739  3.18146  2.89801  2.37887  2.77519  2.98518  4.58477  3.61503
          0.02122  4.25900  4.98135  0.61958  0.77255  0.48576  0.95510
    229   3.01096  5.33778  2.51617  0.99097  4.81166  2.29479  3.96866  4.30762  2.89687  3.84738  4.70149  2.97231  4.00623  3.14358  3.39639  2.96397  3.32191  3.88582  5.96641  4.57883    239 e - - -
          2.68618  4.42225  2.77519  2.73123  3.46354  2.40513  3.72494  3.29354  2.67741  2.69355  4.24690  2.90347  2.73739  3.18146  2.89801  2.37887  2.77519  2.98518  4.58477  3.61503
          0.02122  4.25900  4.98135  0.61958  0.77255  0.48576  0.95510
    230   2.87064  4.30861  4.37145  3.79177  2.16867  4.00098  4.29102  2.43139  3.66271  1.74139  2.02550  3.99756  4.33132  3.85243  3.82238  3.30247  2.41294  2.37101  4.85926  3.66920    240 l - - -
          2.68618  4.42225  2.77519  2.73123  3.46354  2.40513  3.72494  3.29354  2.67741  2.69355  4.24690  2.90347  2.73739  3.18146  2.89801  2.37887  2.77519  2.98518  4.58477  3.61503
          0.02122  4.25900  4.98135  0.61958  0.77255  0.48576  0.95510
    231   2.83222  4.31987  4.26272  3.71649  3.48215  3.94137  4.40101  2.21028  3.60048  2.28148  2.52108  3.95815  4.34332  3.86740  3.82690  3.26777  2.19247  1.35582  5.13710  3.94372    241 v - - -
          2.68618  4.42225  2.77519  2.73123  3.46354  2.40513  3.72494  3.29354  2.67741  2.69355  4.24690  2.90347  2.73739  3.18146  2.89801  2.37887  2.77519  2.98518  4.58477  3.61503
          0.02122  4.25900  4.98135  0.61958  0.77255  0.48576  0.95510
    232   2.82111  5.33385  1.83142  1.99942  4.65278  3.37743  3.73334  4.14406  2.58608  3.63722  4.41778  2.16730  3.88137  2.86117  3.11679  2.37809  2.61376  3.71738  5.79016  4.34733    242 d - - -
          2.68618  4.42225  2.77519  2.73123  3.46354  2.40513  3.72494  3.29354  2.67741  2.69355  4.24690  2.90347  2.73739  3.18146  2.89801  2.37887  2.77519  2.98518  4.58477  3.61503
          0.02122  4.25900  4.98135  0.61958  0.77255  0.48576  0.95510
    233   3.53095  4.84696  5.09127  4.53671  3.13825  4.76085  5.04266  2.33616  4.34162  0.85575  1.74612  4.79660  4.91314  4.44224  4.43262  4.13205  3.74962  2.52661  5.27541  4.22479    243 l - - -
          2.68618  4.42225  2.77519  2.73123  3.46354  2.40513  3.72494  3.29354  2.67741  2.69355  4.24690  2.90347  2.73739  3.18146  2.89801  2.37887  2.77519  2.98518  4.58477  3.61503
          0.02122  4.25900  4.98135  0.61958  0.77255  0.48576  0.95510
    234   3.34751  4.68183  4.85377  4.49835  3.66746  4.46228  5.17224  0.69602  4.33545  2.19164  3.56054  4.69321  4.87219  4.65451  4.49079  4.01103  3.64598  1.93598  5.62618  4.38761    244 i - - -
          2.68618  4.42225  2.77519  2.73123  3.46354  2.40513  3.72494  3.29354  2.67741  2.69355  4.24690  2.90347  2.73739  3.18146  2.89801  2.37887  2.77519  2.98518  4.58477  3.61503
          0.02122  4.25900  4.98135  0.61958  0.77255  0.48576  0.95510
    235   2.28858  4.31544  3.65496  3.10202  2.66599  3.65636  3.95395  2.69825  3.03236  2.45291  3.40898  3.46719  4.04938  2.48298  3.34927  2.92759  2.90280  1.85093  4.91841  3.68127    245 v - - -
          2.68618  4.42225  2.77519  2.73123  3.46354  2.40513  3.72494  3.29354  2.67741  2.69355  4.24690  2.90347  2.73739  3.18146  2.89801  2.37887  2.77519  2.98518  4.58477  3.61503
          0.02122  4.25900  4.98135  0.61958  0.77255  0.48576  0.95510
    236   1.44862  4.28064  3.95235  3.49132  3.86850  3.40688  4.34938  2.71934  3.42326  2.81481  3.79328  3.66269  4.03288  3.71027  3.70242  2.80387  2.27707  1.72506  5.38680  4.18169    246 a - - -
          2.68618  4.42225  2.77519  2.73123  3.46354  2.40513  3.72494  3.29354  2.67741  2.69355  4.24690  2.90347  2.73739  3.18146  2.89801  2.37887  2.77519  2.98518  4.58477  3.61503
          0.02122  4.25900  4.98135  0.61958  0.77255  0.48576  0.95510
    237   3.26274  5.21987  3.23151  3.01199  4.43933  3.67202  4.16660  4.15112  2.80932  3.61155  4.64712  3.46817  4.24272  0.67616  3.07743  3.30276  3.56822  3.86147  5.64753  4.37760    247 Q - - -
          2.68618  4.42225  2.77519  2.73123  3.46354  2.40513  3.72494  3.29354  2.67741  2.69355  4.24690  2.90347  2.73739  3.18146  2.89801  2.37887  2.77519  2.98518  4.58477  3.61503
          0.02122  4.25900  4.98135  0.61958  0.77255  0.48576  0.95510
    238   3.50093  5.27673  4.03624  3.48692  4.73358  3.89024  4.18504  4.31881  2.49934  3.76416  4.76885  3.80903  4.38738  3.39909  0.52092  3.57593  3.74894  4.02934  5.66671  4.59376    248 R - - -
          2.68618  4.42225  2.77519  2.73123  3.46354  2.40513  3.72494  3.29354  2.67741  2.69355  4.24690  2.90347  2.73739  3.18146  2.89801  2.37887  2.77519  2.98518  4.58477  3.61503
          0.02122  4.25900  4.98135  0.61958  0.77255  0.48576  0.95510
    239   1.58536  4.63884  3.13261  2.68887  4.20195  2.64905  3.87573  3.60957  2.70751  3.23900  4.06309  3.13036  3.86539  2.37313  3.12808  2.65432  2.44908  3.22813  5.48789  4.18832    249 a - - -
          2.68618  4.42225  2.77519  2.73123  3.46354  2.40513  3.72494  3.29354  2.67741  2.69355  4.24690  2.90347  2.73739  3.18146  2.89801  2.37887  2.77519  2.98518  4.58477  3.61503
          0.02122  4.25900  4.98135  0.61958  0.77255  0.48576  0.95510
    240   2.26347  4.53218  4.26077  3.77817  1.74378  4.03238  3.79574  2.97005  3.66918  2.56865  3.63044  3.88537  4.40412  3.83830  3.84673  3.34866  3.31264  2.81030  4.13704  1.47001    250 y - - -
          2.68618  4.42225  2.77519  2.73123  3.46354  2.40513  3.72494  3.29354  2.67741  2.69355  4.24690  2.90347  2.73739  3.18146  2.89801  2.37887  2.77519  2.98518  4.58477  3.61503
          0.02122  4.25900  4.98135  0.61958  0.77255  0.48576  0.95510
    241   2.96975  5.39793  2.57337  1.46950  4.70997  3.44217  3.80015  4.19246  2.55540  3.68309  4.51632  2.92473  3.96984  1.65889  2.98266  2.90348  3.22209  3.80063  5.81754  4.42046    251 e - - -
          2.68618  4.42225  2.77519  2.73123  3.46354  2.40513  3.72494  3.29354  2.67741  2.69355  4.24690  2.90347  2.73739  3.18146  2.89801  2.37887  2.77519  2.98518  4.58477  3.61503
          0.02122  4.25900  4.98135  0.61958  0.77255  0.48576  0.95510
    242   2.77519  4.21050  4.30943  3.72848  3.26431  3.92321  4.25198  1.89270  3.60179  1.92802  2.14826  3.92741  4.27285  3.81373  3.76941  2.64700  3.01003  1.95285  4.88098  3.70206    252 i - - -
          2.68618  4.42225  2.77519  2.73123  3.46354  2.40513  3.72494  3.29354  2.67741  2.69355  4.24690  2.90347  2.73739  3.18146  2.89801  2.37887  2.77519  2.98518  4.58477  3.61503
          0.02122  4.25900  4.98135  0.61958  0.77255  0.48576  0.95510
    243   2.75731  4.72897  3.16180  2.78718  3.89286  3.49801  3.92118  3.31924  2.75432  2.98150  2.65684  1.37477  4.00618  3.15995  3.11961  2.86472  3.05285  3.06367  5.31368  3.96280    253 n - - -
          2.68618  4.42225  2.77519  2.73123  3.46354  2.40513  3.72494  3.29354  2.67741  2.69355  4.24690  2.90347  2.73739  3.18146  2.89801  2.37887  2.77519  2.98518  4.58477  3.61503
          0.02122  4.25900  4.98135  0.61958  0.77255  0.48576  0.95510
    244   2.78264  4.97134  2.70878  1.97984  4.52959  3.33958  3.93458  3.98413  2.80104  3.58231  4.42582  3.02715  3.93855  3.11424  3.24518  1.19539  3.11848  3.57215  5.76788  4.40424    254 s - - -
          2.68618  4.42225  2.77519  2.73123  3.46354  2.40513  3.72494  3.29354  2.67741  2.69355  4.24690  2.90347  2.73739  3.18146  2.89801  2.37887  2.77519  2.98518  4.58477  3.61503
          0.02122  4.25900  4.98135  0.61958  0.77255  0.48576  0.95510
    245   3.26028  5.35780  3.67850  2.98618  4.86298  3.83452  3.74564  4.19837  0.89933  3.60302  4.48286  3.36835  4.19935  2.87837  1.86774  3.24677  3.41359  3.87879  5.60573  4.46729    255 k - - -
          2.68618  4.42225  2.77519  2.73123  3.46354  2.40513  3.72494  3.29354  2.67741  2.69355  4.24690  2.90347  2.73739  3.18146  2.89801  2.37887  2.77519  2.98518  4.58477  3.61503
          0.02122  4.25900  4.98135  0.61958  0.77255  0.48576  0.95510
    246   1.81439  4.31326  3.63929  3.09468  3.53877  2.42280  3.98298  2.37957  3.03393  2.56801  2.86731  3.44524  4.00968  3.33498  3.36109  2.85628  2.88174  2.54641  5.01315  3.78871    256 a - - -
          2.68618  4.42225  2.77519  2.73123  3.46354  2.40513  3.72494  3.29354  2.67741  2.69355  4.24690  2.90347  2.73739  3.18146  2.89801  2.37887  2.77519  2.98518  4.58477  3.61503
          0.02122  4.25900  4.98135  0.61958  0.77255  0.48576  0.95510
    247   3.30152  4.55552  5.17519  4.65428  3.59034  4.75110  5.26290  1.13729  4.55067  1.67297  3.36919  4.84442  4.97767  4.73315  4.68941  4.13445  3.54794  1.38572  5.62233  4.47294    257 i - - -
          2.68618  4.42225  2.77519  2.73123  3.46354  2.40513  3.72494  3.29354  2.67741  2.69355  4.24690  2.90347  2.73739  3.18146  2.89801  2.37887  2.77519  2.98518  4.58477  3.61503
          0.02122  4.25900  4.98135  0.61958  0.77255  0.48576  0.95510
    248   2.65004  4.78428  3.08114  2.53366  4.03048  3.47804  3.69483  2.92337  2.19392  3.05148  3.87933  3.03831  3.87697  2.56008  2.90665  2.12539  2.28646  3.12193  5.30842  3.99405    258 s - - -
          2.68618  4.42225  2.77519  2.73123  3.46354  2.40513  3.72494  3.29354  2.67741  2.69355  4.24690  2.90347  2.73739  3.18146  2.89801  2.37887  2.77519  2.98518  4.58477  3.61503
          0.02122  4.25900  4.98135  0.61958  0.77255  0.48576  0.95510
    249   2.75596  4.41360  3.99306  3.53610  3.71732  3.68787  4.39682  1.95572  3.41330  2.51191  3.63863  3.79004  4.22627  3.75707  3.68475  3.07374  1.28059  2.27648  5.35333  4.12405    259 t - - -
          2.68618  4.42225  2.77519  2.73123  3.46354  2.40513  3.72494  3.29354  2.67741  2.69355  4.24690  2.90347  2.73739  3.18146  2.89801  2.37887  2.77519  2.98518  4.58477  3.61503
          0.02122  4.25900  4.98135  0.61958  0.77255  0.48576  0.95510
    250   1.89029  4.32960  3.56983  3.05853  2.65456  3.38694  4.00910  3.07717  3.02339  2.80465  3.69149  3.38303  3.92599  3.32338  3.37005  1.83081  2.44281  2.79294  5.15613  3.91647    260 s - - -
          2.68618  4.42225  2.77519  2.73123  3.46354  2.40513  3.72494  3.29354  2.67741  2.69355  4.24690  2.90347  2.73739  3.18146  2.89801  2.37887  2.77519  2.98518  4.58477  3.61503
          0.02122  4.25900  4.98135  0.61958  0.77255  0.48576  0.95510
    251   3.01201  5.25417  1.12484  2.46288  3.86079  3.47916  3.85963  3.95959  2.90110  3.51111  4.42937  3.00880  4.03352  3.12941  3.40676  2.97679  3.28690  3.63651  5.31303  2.48465    261 d - - -
          2.68618  4.42225  2.77519  2.73123  3.46354  2.40513  3.72494  3.29354  2.67741  2.69355  4.24690  2.90347  2.73739  3.18146  2.89801  2.37887  2.77519  2.98518  4.58477  3.61503
          0.02122  4.25900  4.98135  0.61958  0.77255  0.48576  0.95510
    252   2.93848  5.44856  2.46662  1.38575  4.75815  3.39439  3.78923  4.25361  2.63000  3.73955  4.54859  1.97111  3.93525  2.46413  3.12492  2.85775  3.19690  3.83512  5.88091  4.43916    262 e - - -
          2.68618  4.42225  2.77519  2.73123  3.46354  2.40513  3.72494  3.29354  2.67741  2.69355  4.24690  2.90347  2.73739  3.18146  2.89801  2.37887  2.77519  2.98518  4.58477  3.61503
          0.02122  4.25900  4.98135  0.61958  0.77255  0.48576  0.95510
    253   2.77404  4.47641  2.67440  3.06342  3.51788  3.73945  4.03335  2.28344  3.04282  2.36349  1.76141  3.47979  4.12772  3.34886  3.39540  3.01898  3.01506  2.48926  5.08875  3.85128    263 m - - -
          2.68618  4.42225  2.77519  2.73123  3.46354  2.40513  3.72494  3.29354  2.67741  2.69355  4.24690  2.90347  2.73739  3.18146  2.89801  2.37887  2.77519  2.98518  4.58477  3.61503
          0.02122  4.25900  4.98135  0.61958  0.77255  0.48576  0.95510
    254   3.06364  4.42443  4.75068  4.17550  2.24982  4.21959  4.34063  2.49003  4.01265  1.17716  2.50309  4.26421  4.50357  4.10345  4.07365  3.53753  3.28593  2.52090  2.93920  3.36075    264 l - - -
          2.68618  4.42225  2.77519  2.73123  3.46354  2.40513  3.72494  3.29354  2.67741  2.69355  4.24690  2.90347  2.73739  3.18146  2.89801  2.37887  2.77519  2.98518  4.58477  3.61503
          0.02122  4.25900  4.98135  0.61958  0.77255  0.48576  0.95510
    255   2.80601  5.20206  2.79423  2.40794  4.54954  2.86131  3.69786  4.00215  2.12486  3.50225  4.29324  2.36616  3.90511  1.71969  2.79964  2.77125  3.04225  3.60695  5.64252  4.27537    265 q - - -
          2.68618  4.42225  2.77519  2.73123  3.46354  2.40513  3.72494  3.29354  2.67741  2.69355  4.24690  2.90347  2.73739  3.18146  2.89801  2.37887  2.77519  2.98518  4.58477  3.61503
          0.02122  4.25900  4.98135  0.61958  0.77255  0.48576  0.95510
    256   2.68466  4.76835  3.11452  2.28956  3.99860  3.51289  3.71911  2.46079  1.97830  3.00928  3.85678  3.07678  3.90937  2.89403  2.89211  2.75004  2.30808  3.05438  5.29186  3.99133    266 k - - -
          2.68618  4.42225  2.77519  2.73123  3.46354  2.40513  3.72494  3.29354  2.67741  2.69355  4.24690  2.90347  2.73739  3.18146  2.89801  2.37887  2.77519  2.98518  4.58477  3.61503
          0.02122  4.25900  4.98135  0.61958  0.77255  0.48576  0.95510
    257   1.80722  4.29893  3.88303  3.34251  3.53912  3.66196  4.15821  2.51830  3.26243  1.93021  3.47921  3.63864  4.12066  3.55094  3.55228  2.97970  2.34142  2.06151  5.08166  3.87165    267 a - - -
          2.68618  4.42225  2.77519  2.73123  3.46354  2.40513  3.72494  3.29354  2.67741  2.69355  4.24690  2.90347  2.73739  3.18146  2.89801  2.37887  2.77519  2.98518  4.58477  3.61503
          0.02122  4.25900  4.98135  0.61958  0.77255  0.48576  0.95510
    258   2.09957  4.56274  3.23306  2.73592  4.06255  3.34274  3.87459  3.44042  2.73913  3.10803  3.94404  1.99793  3.86590  3.07210  3.16086  2.30641  2.47044  2.54889  5.38761  4.10069    268 n - - -
          2.68618  4.42225  2.77519  2.73123  3.46354  2.40513  3.72494  3.29354  2.67741  2.69355  4.24690  2.90347  2.73739  3.18146  2.89801  2.37887  2.77519  2.98518  4.58477  3.61503
          0.02122  4.25900  4.98135  0.61958  0.77255  0.48576  0.95510
    259   2.74475  4.97922  2.82551  2.48657  4.38357  3.40430  3.78572  3.82437  2.55659  3.39848  4.21906  1.70876  3.90686  2.50992  2.98273  2.75948  2.08647  3.44987  5.59239  4.24089    269 n - - -
          2.68618  4.42225  2.77519  2.73123  3.46354  2.40513  3.72494  3.29354  2.67741  2.69355  4.24690  2.90347  2.73739  3.18146  2.89801  2.37887  2.77519  2.98518  4.58477  3.61503
          0.02122  4.25900  4.98135  0.61958  0.77255  0.48576  0.95510
    260   2.92668  4.52782  3.92627  3.38745  3.36872  3.93071  4.20497  2.58189  3.19212  1.22139  3.27354  3.74696  4.29007  2.58641  3.46079  3.23297  3.16429  2.19751  5.07698  3.87634    270 l - - -
          2.68618  4.42225  2.77519  2.73123  3.46354  2.40513  3.72494  3.29354  2.67741  2.69355  4.24690  2.90347  2.73739  3.18146  2.89801  2.37887  2.77519  2.98518  4.58477  3.61503
          0.09489  4.25900  2.57194  0.61958  0.77255  0.48576  0.95510
    261   2.80391  5.20083  2.31644  2.42698  4.55800  3.47129  3.65215  4.00152  1.52388  3.48194  4.27201  2.95264  3.89659  2.77120  2.23301  2.76743  3.02724  3.60720  5.59803  4.25262    271 k - - -
          2.68618  4.42225  2.77519  2.73123  3.46354  2.40513  3.72494  3.29354  2.67741  2.69355  4.24690  2.90347  2.73739  3.18146  2.89801  2.37887  2.77519  2.98518  4.58477  3.61503
          0.02283  4.18694  4.90929  0.61958  0.77255  0.57509  0.82703
    262   2.25457  4.62543  3.25891  2.70299  3.90969  3.48081  3.76119  3.27462  2.51285  2.37904  3.79921  3.15446  3.90999  2.96366  1.98496  2.40510  2.89803  2.99033  5.22825  3.95675    272 r - - -
          2.68628  4.42235  2.77529  2.73133  3.46363  2.40522  3.72504  3.29364  2.67692  2.69364  4.24699  2.90356  2.73715  3.18123  2.89810  2.37896  2.77529  2.98485  4.58487  3.61513
          0.37448  1.16362        *  0.59827  0.79798  0.00000        *
//
