# Supplementary material for: T346Hunter: A Novel Web-Based Tool for the Prediction of Type III, Type IV and Type VI Secretion Systems in Bacterial Genomes
Source: PLoS One. 2015 Apr 13;10(4):e0119317. doi: 10.1371/journal.pone.0119317 (PMC4395097; doi:10.1371/journal.pone.0119317)
Supplement: S1 Data — (ZIP) [file pone.0119317.s009.zip › T346Hunter_profiles/flgh.hmm]

HMMER3/f [3.1b1 | May 2013]
NAME  flgh
LENG  233
ALPH  amino
RF    no
MM    no
CONS  yes
CS    no
MAP   yes
DATE  Wed Sep  4 10:55:25 2013
NSEQ  4
EFFN  1.324219
CKSUM 1873160520
STATS LOCAL MSV      -10.7147  0.70360
STATS LOCAL VITERBI  -11.3254  0.70360
STATS LOCAL FORWARD   -5.3089  0.70360
HMM          A        C        D        E        F        G        H        I        K        L        M        N        P        Q        R        S        T        V        W        Y   
            m->m     m->i     m->d     i->m     i->i     d->m     d->d
  COMPO   2.43010  4.54272  3.00368  2.71933  3.52582  2.76636  3.90783  2.78298  2.77230  2.54495  3.75817  2.90974  3.40390  3.04147  3.04719  2.46237  2.70369  2.49880  5.02132  3.76074
          2.68582  4.42244  2.77538  2.73142  3.46372  2.40531  3.72513  3.29373  2.67759  2.69373  4.24447  2.90297  2.73758  3.18075  2.89751  2.37905  2.77538  2.98537  4.58495  3.61522
          0.67352  1.68294  1.18987  1.40563  0.28132  0.00000        *
      1   2.90757  4.39810  4.14159  3.60224  2.80527  3.91116  3.98513  2.58522  3.37021  1.98943  2.05695  3.82010  4.26859  3.67026  3.56294  3.24348  3.14680  2.53552  2.14193  3.03579      6 l - - -
          2.68618  4.42225  2.77519  2.73123  3.46354  2.40513  3.72494  3.29354  2.67741  2.69355  4.24690  2.90347  2.73739  3.18146  2.89801  2.37887  2.77519  2.98518  4.58477  3.61503
          0.02762  3.99872  4.72107  0.61958  0.77255  0.85027  0.55739
      2   1.71858  4.63780  2.95724  2.61780  4.12404  3.27901  3.81391  3.49890  2.57386  3.14000  4.03471  3.06132  3.83585  2.00180  2.93263  2.67606  2.91726  3.16101  5.42097  4.11996      7 a - - -
          2.68618  4.42225  2.77519  2.73123  3.46354  2.40513  3.72494  3.29354  2.67741  2.69355  4.24690  2.90347  2.73739  3.18146  2.89801  2.37887  2.77519  2.98518  4.58477  3.61503
          0.02762  3.99872  4.72107  0.61958  0.77255  0.85027  0.55739
      3   2.66385  4.78425  2.94920  2.57074  4.28998  3.32796  3.73611  3.71183  1.73430  3.29957  4.14542  3.02851  3.85074  2.90413  2.69860  1.78729  2.96200  3.33978  5.46681  4.17065      8 k - - -
          2.68618  4.42225  2.77519  2.73123  3.46354  2.40513  3.72494  3.29354  2.67741  2.69355  4.24690  2.90347  2.73739  3.18146  2.89801  2.37887  2.77519  2.98518  4.58477  3.61503
          0.02762  3.99872  4.72107  0.61958  0.77255  0.85027  0.55739
      4   2.60655  4.70476  2.74689  2.53594  4.29581  3.19799  3.87125  3.80959  2.73042  3.42013  4.27586  1.87262  1.90803  3.07350  3.13611  2.67009  2.96904  3.39030  5.56229  4.22359      9 n - - -
          2.68618  4.42225  2.77519  2.73123  3.46354  2.40513  3.72494  3.29354  2.67741  2.69355  4.24690  2.90347  2.73739  3.18146  2.89801  2.37887  2.77519  2.98518  4.58477  3.61503
          0.02762  3.99872  4.72107  0.61958  0.77255  0.55116  0.85868
      5   2.07799  4.38234  4.17416  3.61868  3.28687  3.94924  4.31614  2.38550  3.49374  1.48695  2.19052  3.90112  4.31268  3.75251  3.72362  3.26007  3.12039  2.31915  5.02366  3.85899     10 l - - -
          2.68618  4.42225  2.77519  2.73123  3.46354  2.40513  3.72494  3.29354  2.67741  2.69355  4.24690  2.90347  2.73739  3.18146  2.89801  2.37887  2.77519  2.98518  4.58477  3.61503
          0.02283  4.18690  4.90925  0.61958  0.77255  0.68895  0.69736
      6   1.94064  4.74094  3.02308  2.61668  4.31564  2.10851  3.82403  3.72285  1.90875  3.32706  4.14829  3.07595  3.86426  2.98947  2.96288  2.67937  2.93269  3.32930  5.53859  4.23312     11 k - - -
          2.68618  4.42225  2.77519  2.73123  3.46354  2.40513  3.72494  3.29354  2.67741  2.69355  4.24690  2.90347  2.73739  3.18146  2.89801  2.37887  2.77519  2.98518  4.58477  3.61503
          0.02283  4.18690  4.90925  0.61958  0.77255  0.68895  0.69736
      7   2.79076  4.99033  3.11493  2.58244  4.26665  3.52322  2.44900  3.74135  2.26367  3.28288  4.11049  3.06875  2.36520  2.82806  1.98665  2.80650  3.01646  3.40258  5.41637  4.10349     12 r - - -
          2.68618  4.42225  2.77519  2.73123  3.46354  2.40513  3.72494  3.29354  2.67741  2.69355  4.24690  2.90347  2.73739  3.18146  2.89801  2.37887  2.77519  2.98518  4.58477  3.61503
          0.02283  4.18690  4.90925  0.61958  0.77255  0.68895  0.69736
      8   1.81941  4.31614  3.70682  3.20844  3.65439  3.48260  4.10954  2.73247  3.12705  1.91501  3.59077  3.50729  4.01066  3.44762  3.43650  2.83008  2.07442  2.51367  5.16732  3.94741     13 a - - -
          2.68618  4.42225  2.77519  2.73123  3.46354  2.40513  3.72494  3.29354  2.67741  2.69355  4.24690  2.90347  2.73739  3.18146  2.89801  2.37887  2.77519  2.98518  4.58477  3.61503
          0.02283  4.18690  4.90925  0.61958  0.77255  0.68895  0.69736
      9   3.04135  4.43396  4.43006  3.92018  2.45759  4.06198  3.79515  1.93916  3.74675  2.40864  3.48498  3.95188  4.40253  3.89547  3.86185  3.37548  3.26903  2.67839  2.14759  1.80331     14 y - - -
          2.68618  4.42225  2.77519  2.73123  3.46354  2.40513  3.72494  3.29354  2.67741  2.69355  4.24690  2.90347  2.73739  3.18146  2.89801  2.37887  2.77519  2.98518  4.58477  3.61503
          0.02283  4.18690  4.90925  0.61958  0.77255  0.68895  0.69736
     10   2.03860  4.34047  4.26365  3.73614  3.50007  3.94338  4.45877  2.15127  3.62856  1.71008  3.39154  3.98113  4.36124  3.90042  3.86417  3.28447  3.12289  1.50299  5.20283  4.00670     15 v - - -
          2.68618  4.42225  2.77519  2.73123  3.46354  2.40513  3.72494  3.29354  2.67741  2.69355  4.24690  2.90347  2.73739  3.18146  2.89801  2.37887  2.77519  2.98518  4.58477  3.61503
          0.02283  4.18690  4.90925  0.61958  0.77255  0.68895  0.69736
     11   2.95919  2.29281  4.68054  4.11957  3.33981  4.18251  4.59821  1.61023  3.96953  1.57496  3.23288  4.27091  4.51530  4.16556  4.09972  3.52065  3.20749  1.94424  5.11247  3.93691     16 l - - -
          2.68618  4.42225  2.77519  2.73123  3.46354  2.40513  3.72494  3.29354  2.67741  2.69355  4.24690  2.90347  2.73739  3.18146  2.89801  2.37887  2.77519  2.98518  4.58477  3.61503
          0.02283  4.18690  4.90925  0.61958  0.77255  0.68895  0.69736
     12   1.77367  4.27766  3.62747  3.14956  2.28437  3.37282  4.03056  2.99907  3.11485  2.73449  3.65109  3.43099  3.93049  3.40338  3.43172  1.98292  2.84804  2.72831  5.05472  3.77032     17 a - - -
          2.68618  4.42225  2.77519  2.73123  3.46354  2.40513  3.72494  3.29354  2.67741  2.69355  4.24690  2.90347  2.73739  3.18146  2.89801  2.37887  2.77519  2.98518  4.58477  3.61503
          0.02283  4.18690  4.90925  0.61958  0.77255  0.68895  0.69736
     13   2.49756  4.32231  3.50185  3.05480  3.78223  2.19905  4.03681  1.99169  3.03362  2.84645  3.74463  3.36904  3.90852  3.34621  3.37015  1.95957  2.85008  2.77255  5.21542  3.97653     18 s - - -
          2.68618  4.42225  2.77519  2.73123  3.46354  2.40513  3.72494  3.29354  2.67741  2.69355  4.24690  2.90347  2.73739  3.18146  2.89801  2.37887  2.77519  2.98518  4.58477  3.61503
          0.02283  4.18690  4.90925  0.61958  0.77255  0.37691  1.15829
     14   3.55586  4.82124  5.34454  4.76808  3.21859  4.88433  5.19457  1.69904  4.62728  0.93806  2.00034  4.97706  5.00278  4.62483  4.65982  4.24764  3.76904  2.40968  5.35967  4.35269     19 l - - -
          2.68618  4.42225  2.77519  2.73123  3.46354  2.40513  3.72494  3.29354  2.67741  2.69355  4.24690  2.90347  2.73739  3.18146  2.89801  2.37887  2.77519  2.98518  4.58477  3.61503
          0.01931  4.35256  5.07490  0.61958  0.77255  0.48576  0.95510
     15   3.53520  4.79088  5.31687  4.78901  3.36263  4.90688  5.29682  1.24525  4.63257  1.02430  3.14469  5.00206  5.06536  4.72762  4.71243  4.30238  3.76767  2.12975  5.50084  4.41608     20 l - - -
          2.68618  4.42225  2.77519  2.73123  3.46354  2.40513  3.72494  3.29354  2.67741  2.69355  4.24690  2.90347  2.73739  3.18146  2.89801  2.37887  2.77519  2.98518  4.58477  3.61503
          0.01931  4.35256  5.07490  0.61958  0.77255  0.48576  0.95510
     16   2.63445  4.59507  3.32724  2.78491  3.92945  2.46615  3.85878  3.28659  2.69416  2.97065  3.82915  3.22378  3.94208  3.07499  2.27457  2.75862  2.13035  2.27147  5.27721  4.00686     21 t - - -
          2.68618  4.42225  2.77519  2.73123  3.46354  2.40513  3.72494  3.29354  2.67741  2.69355  4.24690  2.90347  2.73739  3.18146  2.89801  2.37887  2.77519  2.98518  4.58477  3.61503
          0.01931  4.35256  5.07490  0.61958  0.77255  0.48576  0.95510
     17   3.26621  4.59339  4.97732  4.42366  1.61571  4.49016  4.68352  2.30510  4.27917  1.42833  3.14549  4.54807  4.74537  4.37027  4.35428  3.83104  3.49609  1.66511  4.99900  3.70587     22 l - - -
          2.68618  4.42225  2.77519  2.73123  3.46354  2.40513  3.72494  3.29354  2.67741  2.69355  4.24690  2.90347  2.73739  3.18146  2.89801  2.37887  2.77519  2.98518  4.58477  3.61503
          0.01931  4.35256  5.07490  0.61958  0.77255  0.48576  0.95510
     18   2.69595  4.39721  3.61493  3.04123  3.52824  3.66980  3.92555  2.21739  2.89366  1.98899  3.49027  3.42886  4.05386  3.25972  2.37718  2.28063  2.93061  2.62222  4.98777  3.75860     23 l - - -
          2.68618  4.42225  2.77519  2.73123  3.46354  2.40513  3.72494  3.29354  2.67741  2.69355  4.24690  2.90347  2.73739  3.18146  2.89801  2.37887  2.77519  2.98518  4.58477  3.61503
          0.01931  4.35256  5.07490  0.61958  0.77255  0.48576  0.95510
     19   1.90948  2.52032  4.04792  3.50705  3.49745  3.58730  4.18752  2.68104  3.40405  1.96189  3.47835  3.70403  4.08918  3.65931  3.63633  2.92858  2.14837  2.46222  5.00853  3.81199     24 a - - -
          2.68618  4.42225  2.77519  2.73123  3.46354  2.40513  3.72494  3.29354  2.67741  2.69355  4.24690  2.90347  2.73739  3.18146  2.89801  2.37887  2.77519  2.98518  4.58477  3.61503
          0.01931  4.35256  5.07490  0.61958  0.77255  0.48576  0.95510
     20   0.88231  4.32295  3.92148  3.61867  4.44655  3.17048  4.56873  3.62996  3.59594  3.48700  4.37828  3.65120  3.93607  3.88310  3.85381  2.63303  1.88482  3.17236  5.85304  4.67176     25 a - - -
          2.68618  4.42225  2.77519  2.73123  3.46354  2.40513  3.72494  3.29354  2.67741  2.69355  4.24690  2.90347  2.73739  3.18146  2.89801  2.37887  2.77519  2.98518  4.58477  3.61503
          0.01931  4.35256  5.07490  0.61958  0.77255  0.48576  0.95510
     21   2.41700  4.38517  3.62726  3.30447  4.56962  1.46138  4.39820  4.00402  3.36565  3.66590  4.47009  3.47949  3.88560  3.64698  3.70344  1.74043  1.78153  3.42260  5.88798  4.67085     26 g - - -
          2.68618  4.42225  2.77519  2.73123  3.46354  2.40513  3.72494  3.29354  2.67741  2.69355  4.24690  2.90347  2.73739  3.18146  2.89801  2.37887  2.77519  2.98518  4.58477  3.61503
          0.01931  4.35256  5.07490  0.61958  0.77255  0.48576  0.95510
     22   2.40602  1.61446  3.98270  3.58118  4.22299  3.18222  4.45061  3.60717  3.51329  3.33040  4.18518  3.62714  2.03051  3.79061  3.77612  1.76508  2.88039  3.15666  5.62883  4.43920     27 c - - -
          2.68618  4.42225  2.77519  2.73123  3.46354  2.40513  3.72494  3.29354  2.67741  2.69355  4.24690  2.90347  2.73739  3.18146  2.89801  2.37887  2.77519  2.98518  4.58477  3.61503
          0.01931  4.35256  5.07490  0.61958  0.77255  0.48576  0.95510
     23   0.49760  4.51087  4.03073  3.87719  4.61072  3.31726  4.82975  3.81587  3.90844  3.67195  4.66912  3.87970  4.10362  4.20642  4.10410  2.86700  3.17900  3.37955  5.98380  4.85171     28 A - - -
          2.68618  4.42225  2.77519  2.73123  3.46354  2.40513  3.72494  3.29354  2.67741  2.69355  4.24690  2.90347  2.73739  3.18146  2.89801  2.37887  2.77519  2.98518  4.58477  3.61503
          0.01931  4.35256  5.07490  0.61958  0.77255  0.48576  0.95510
     24   2.84052  4.47339  3.83931  3.24467  3.33929  3.80793  3.95345  2.87868  2.16275  1.52919  3.49042  3.58122  4.17321  3.36198  3.13171  3.09634  3.06381  2.71246  2.72371  3.54174     29 l - - -
          2.68618  4.42225  2.77519  2.73123  3.46354  2.40513  3.72494  3.29354  2.67741  2.69355  4.24690  2.90347  2.73739  3.18146  2.89801  2.37887  2.77519  2.98518  4.58477  3.61503
          0.01931  4.35256  5.07490  0.61958  0.77255  0.48576  0.95510
     25   2.06715  4.40778  3.65235  3.08553  3.54521  3.71501  3.98010  2.14756  2.27464  2.01227  3.48958  3.47551  4.09503  3.31411  3.28773  2.97743  2.96004  2.51233  5.03043  3.80449     30 l - - -
          2.68618  4.42225  2.77519  2.73123  3.46354  2.40513  3.72494  3.29354  2.67741  2.69355  4.24690  2.90347  2.73739  3.18146  2.89801  2.37887  2.77519  2.98518  4.58477  3.61503
          0.01931  4.35256  5.07490  0.61958  0.77255  0.48576  0.95510
     26   2.52664  4.42066  3.54060  3.05370  3.98057  2.14000  4.07837  3.31696  3.03258  3.04280  3.90825  3.38114  2.43594  3.34452  3.39962  2.70214  2.07985  2.09176  5.37258  4.13131     31 t - - -
          2.68618  4.42225  2.77519  2.73123  3.46354  2.40513  3.72494  3.29354  2.67741  2.69355  4.24690  2.90347  2.73739  3.18146  2.89801  2.37887  2.77519  2.98518  4.58477  3.61503
          0.01931  4.35256  5.07490  0.61958  0.77255  0.48576  0.95510
     27   2.72885  5.10997  2.89722  1.98827  4.44197  3.46035  3.68966  3.89197  1.92234  3.41717  4.19571  2.95986  3.88394  2.80979  2.87614  2.17309  2.28009  3.50091  5.58324  4.20919     32 k - - -
          2.68618  4.42225  2.77519  2.73123  3.46354  2.40513  3.72494  3.29354  2.67741  2.69355  4.24690  2.90347  2.73739  3.18146  2.89801  2.37887  2.77519  2.98518  4.58477  3.61503
          0.01931  4.35256  5.07490  0.61958  0.77255  0.48576  0.95510
     28   2.03728  4.28907  3.75732  3.19901  3.39632  3.67546  3.98905  2.72872  3.11778  1.97984  3.40761  3.53246  4.07411  3.40642  3.41070  2.95357  2.25911  2.52460  4.89075  2.56383     33 l - - -
          2.68618  4.42225  2.77519  2.73123  3.46354  2.40513  3.72494  3.29354  2.67741  2.69355  4.24690  2.90347  2.73739  3.18146  2.89801  2.37887  2.77519  2.98518  4.58477  3.61503
          0.01931  4.35256  5.07490  0.61958  0.77255  0.48576  0.95510
     29   2.05050  4.87954  3.03791  2.56368  4.36127  2.41967  3.78994  3.79444  1.93570  3.36615  4.16291  3.05776  2.58857  2.93237  2.99071  2.69516  2.94539  3.39950  5.56565  4.22765     34 k - - -
          2.68618  4.42225  2.77519  2.73123  3.46354  2.40513  3.72494  3.29354  2.67741  2.69355  4.24690  2.90347  2.73739  3.18146  2.89801  2.37887  2.77519  2.98518  4.58477  3.61503
          0.01931  4.35256  5.07490  0.61958  0.77255  0.48576  0.95510
     30   3.02785  5.01627  3.61399  2.93352  4.27934  3.78111  3.78361  3.62552  1.72879  1.74502  4.08155  3.34545  4.13800  2.95084  1.79152  3.09128  3.21411  3.36726  5.40864  4.20287     35 k - - -
          2.68618  4.42225  2.77519  2.73123  3.46354  2.40513  3.72494  3.29354  2.67741  2.69355  4.24690  2.90347  2.73739  3.18146  2.89801  2.37887  2.77519  2.98518  4.58477  3.61503
          0.01931  4.35256  5.07490  0.61958  0.77255  0.48576  0.95510
     31   2.06772  4.61498  3.30880  2.76167  3.92845  3.49507  3.84221  3.27796  2.67109  2.96327  3.82395  3.20966  2.62912  3.05338  2.21118  2.76242  2.91460  2.28324  5.27406  4.00005     36 a - - -
          2.68618  4.42225  2.77519  2.73123  3.46354  2.40513  3.72494  3.29354  2.67741  2.69355  4.24690  2.90347  2.73739  3.18146  2.89801  2.37887  2.77519  2.98518  4.58477  3.61503
          0.01931  4.35256  5.07490  0.61958  0.77255  0.48576  0.95510
     32   2.69326  4.44186  3.50883  2.95870  2.51681  3.64381  3.88228  2.92743  2.89700  2.06605  3.52557  3.36904  4.03236  2.42476  3.25061  2.17066  2.92949  2.71302  4.94329  3.64842     37 l - - -
          2.68618  4.42225  2.77519  2.73123  3.46354  2.40513  3.72494  3.29354  2.67741  2.69355  4.24690  2.90347  2.73739  3.18146  2.89801  2.37887  2.77519  2.98518  4.58477  3.61503
          0.01931  4.35256  5.07490  0.61958  0.77255  0.48576  0.95510
     33   2.67868  4.81508  2.91983  2.68901  4.61974  1.59905  4.05306  4.09435  2.94307  3.67690  4.48669  2.08297  2.15045  3.23242  3.39128  2.74560  3.06219  3.60367  5.85490  4.51890     38 g - - -
          2.68618  4.42225  2.77519  2.73123  3.46354  2.40513  3.72494  3.29354  2.67741  2.69355  4.24690  2.90347  2.73739  3.18146  2.89801  2.37887  2.77519  2.98518  4.58477  3.61503
          0.01931  4.35256  5.07490  0.61958  0.77255  0.48576  0.95510
     34   1.97751  4.46958  3.43677  2.94727  3.91158  2.22081  3.99526  3.27025  2.93057  2.13798  3.84079  3.32393  2.49201  3.25283  3.30955  2.73517  2.90136  2.96333  5.30286  4.05061     39 a - - -
          2.68618  4.42225  2.77519  2.73123  3.46354  2.40513  3.72494  3.29354  2.67741  2.69355  4.24690  2.90347  2.73739  3.18146  2.89801  2.37887  2.77519  2.98518  4.58477  3.61503
          0.01931  4.35256  5.07490  0.61958  0.77255  0.48576  0.95510
     35   2.08777  5.09983  2.03279  2.41217  4.50249  3.40553  3.77258  3.95838  2.59906  3.50286  4.28997  2.21572  3.89555  2.90609  3.09845  2.73104  2.25669  3.55085  5.68586  4.29231     40 d - - -
          2.68618  4.42225  2.77519  2.73123  3.46354  2.40513  3.72494  3.29354  2.67741  2.69355  4.24690  2.90347  2.73739  3.18146  2.89801  2.37887  2.77519  2.98518  4.58477  3.61503
          0.01931  4.35256  5.07490  0.61958  0.77255  0.48576  0.95510
     36   2.65672  4.85320  3.00175  2.56706  4.32121  2.36322  2.40064  3.77016  2.62242  3.35294  4.15657  3.06060  2.55022  2.96868  3.07499  2.08967  2.95085  3.37997  5.55875  4.21513     41 s - - -
          2.68618  4.42225  2.77519  2.73123  3.46354  2.40513  3.72494  3.29354  2.67741  2.69355  4.24690  2.90347  2.73739  3.18146  2.89801  2.37887  2.77519  2.98518  4.58477  3.61503
          0.01931  4.35256  5.07490  0.61958  0.77255  0.48576  0.95510
     37   1.29895  4.39859  3.61371  3.24389  4.48490  3.16735  4.32882  3.90578  3.27648  3.57132  4.38343  3.45228  2.19357  3.56993  3.62719  1.69844  2.89587  3.36827  5.80835  4.58061     42 a - - -
          2.68618  4.42225  2.77519  2.73123  3.46354  2.40513  3.72494  3.29354  2.67741  2.69355  4.24690  2.90347  2.73739  3.18146  2.89801  2.37887  2.77519  2.98518  4.58477  3.61503
          0.01931  4.35256  5.07490  0.61958  0.77255  0.48576  0.95510
     38   2.88555  5.28674  2.68578  1.87518  4.61485  3.46186  3.78847  4.07792  2.56019  3.59308  4.39930  2.95410  1.83045  2.16006  3.01270  2.84254  3.13578  3.68599  5.75329  4.36197     43 p - - -
          2.68618  4.42225  2.77519  2.73123  3.46354  2.40513  3.72494  3.29354  2.67741  2.69355  4.24690  2.90347  2.73739  3.18146  2.89801  2.37887  2.77519  2.98518  4.58477  3.61503
          0.01931  4.35256  5.07490  0.61958  0.77255  0.48576  0.95510
     39   2.85025  4.55818  3.87689  3.48241  3.79027  3.69247  4.39275  1.90851  3.38248  2.63784  3.77577  3.77050  1.23190  3.74640  3.65931  3.11643  3.19730  2.60545  5.39016  4.13992     44 p - - -
          2.68618  4.42225  2.77519  2.73123  3.46354  2.40513  3.72494  3.29354  2.67741  2.69355  4.24690  2.90347  2.73739  3.18146  2.89801  2.37887  2.77519  2.98518  4.58477  3.61503
          0.01931  4.35256  5.07490  0.61958  0.77255  0.48576  0.95510
     40   2.13657  5.06268  2.11245  1.96362  4.35531  3.44816  3.73504  3.75622  2.55274  3.35460  4.15831  2.95746  3.89688  2.87262  3.04363  2.73482  2.98692  2.48502  5.57216  4.19520     45 e - - -
          2.68618  4.42225  2.77519  2.73123  3.46354  2.40513  3.72494  3.29354  2.67741  2.69355  4.24690  2.90347  2.73739  3.18146  2.89801  2.37887  2.77519  2.98518  4.58477  3.61503
          0.01931  4.35256  5.07490  0.61958  0.77255  0.48576  0.95510
     41   2.69947  4.75033  3.16055  2.62430  3.93789  3.53992  2.62297  2.40084  2.55087  2.98753  3.83849  3.11673  2.72938  2.30688  2.95985  2.77558  2.93099  3.06756  5.25960  3.95372     46 q - - -
          2.68618  4.42225  2.77519  2.73123  3.46354  2.40513  3.72494  3.29354  2.67741  2.69355  4.24690  2.90347  2.73739  3.18146  2.89801  2.37887  2.77519  2.98518  4.58477  3.61503
          0.01931  4.35256  5.07490  0.61958  0.77255  0.48576  0.95510
     42   1.90020  4.94510  2.80108  1.89943  4.52710  1.71443  3.93390  3.95836  2.81000  3.55288  4.37153  3.05432  3.93954  3.10072  3.28148  2.77814  3.07412  3.54035  5.76357  4.40653     47 g - - -
          2.68618  4.42225  2.77519  2.73123  3.46354  2.40513  3.72494  3.29354  2.67741  2.69355  4.24690  2.90347  2.73739  3.18146  2.89801  2.37887  2.77519  2.98518  4.58477  3.61503
          0.01931  4.35256  5.07490  0.61958  0.77255  0.48576  0.95510
     43   2.76238  4.96611  3.12077  2.56939  4.23417  3.54717  3.71047  3.64265  1.94977  2.31134  4.03955  3.07362  2.68926  2.21137  2.75773  2.78582  2.98567  3.31893  5.43047  4.11851     48 k - - -
          2.68618  4.42225  2.77519  2.73123  3.46354  2.40513  3.72494  3.29354  2.67741  2.69355  4.24690  2.90347  2.73739  3.18146  2.89801  2.37887  2.77519  2.98518  4.58477  3.61503
          0.38146  4.35256  1.18987  0.61958  0.77255  0.48576  0.95510
     44   2.66689  4.66722  3.29292  2.77373  4.13795  3.39831  3.76139  3.47904  2.31747  3.11272  4.00433  3.17275  3.89544  2.94594  1.72359  2.76261  1.98819  3.16132  5.35047  4.10670     49 r - - -
          2.68618  4.42225  2.77519  2.73123  3.46354  2.40513  3.72494  3.29354  2.67741  2.69355  4.24690  2.90347  2.73739  3.18146  2.89801  2.37887  2.77519  2.98518  4.58477  3.61503
          0.02762  3.99872  4.72107  0.61958  0.77255  0.85027  0.55739
     45   2.76745  4.89586  2.98211  2.58380  4.33756  3.40448  3.72270  3.74959  1.56367  3.31329  4.17385  3.05275  2.20114  2.88530  2.61635  2.79981  3.03484  3.40140  5.46355  4.19299     50 k - - -
          2.68618  4.42225  2.77519  2.73123  3.46354  2.40513  3.72494  3.29354  2.67741  2.69355  4.24690  2.90347  2.73739  3.18146  2.89801  2.37887  2.77519  2.98518  4.58477  3.61503
          0.02762  3.99872  4.72107  0.61958  0.77255  0.85027  0.55739
     46   2.85002  4.38576  3.96194  3.48314  2.80320  3.82233  3.91700  2.52831  3.34289  2.30777  3.43124  3.71655  4.22989  3.63225  3.57478  3.16103  3.11179  1.71985  4.44843  1.83526     51 v - - -
          2.68618  4.42225  2.77519  2.73123  3.46354  2.40513  3.72494  3.29354  2.67741  2.69355  4.24690  2.90347  2.73739  3.18146  2.89801  2.37887  2.77519  2.98518  4.58477  3.61503
          0.02762  3.99872  4.72107  0.61958  0.77255  0.85027  0.55739
     47   1.87105  4.29998  4.02278  3.57151  3.57698  3.70926  4.40536  1.49740  3.47144  2.30993  3.47335  3.81532  4.21922  3.78962  3.73083  3.09608  3.04185  1.98102  5.27450  4.05232     52 i - - -
          2.68618  4.42225  2.77519  2.73123  3.46354  2.40513  3.72494  3.29354  2.67741  2.69355  4.24690  2.90347  2.73739  3.18146  2.89801  2.37887  2.77519  2.98518  4.58477  3.61503
          0.02762  3.99872  4.72107  0.61958  0.77255  0.85027  0.55739
     48   1.56498  4.47792  2.93265  2.69154  4.23214  3.11991  3.95484  3.61709  2.84552  3.32186  4.18279  1.91633  3.77507  3.17483  3.23095  2.57050  2.85981  3.19482  5.55156  4.24519     53 a - - -
          2.68618  4.42225  2.77519  2.73123  3.46354  2.40513  3.72494  3.29354  2.67741  2.69355  4.24690  2.90347  2.73739  3.18146  2.89801  2.37887  2.77519  2.98518  4.58477  3.61503
          0.02762  3.99872  4.72107  0.61958  0.77255  0.85027  0.55739
     49   2.80332  5.05407  2.45563  1.48510  4.52986  1.93503  3.81690  3.99418  2.71805  3.56923  4.42516  2.86364  3.85161  2.99653  3.18975  2.78643  3.11610  3.59571  5.72003  4.35787     54 e - - -
          2.68618  4.42225  2.77519  2.73123  3.46354  2.40513  3.72494  3.29354  2.67741  2.69355  4.24690  2.90347  2.73739  3.18146  2.89801  2.37887  2.77519  2.98518  4.58477  3.61503
          0.02762  3.99872  4.72107  0.61958  0.77255  0.55116  0.85868
     50   2.53095  4.27774  3.86136  3.47701  3.82548  3.37703  4.34385  2.71123  3.40983  2.80009  3.80629  3.64299  4.02004  3.72141  3.67019  1.89558  2.93516  1.25498  5.36238  4.12272     55 v - - -
          2.68618  4.42225  2.77519  2.73123  3.46354  2.40513  3.72494  3.29354  2.67741  2.69355  4.24690  2.90347  2.73739  3.18146  2.89801  2.37887  2.77519  2.98518  4.58477  3.61503
          0.02283  4.18690  4.90925  0.61958  0.77255  0.68895  0.69736
     51   2.79599  4.44985  3.64851  2.13902  3.63634  3.80817  4.12089  1.85089  3.09307  2.47930  3.53211  3.55331  4.19138  3.42444  3.44358  3.09200  3.03936  1.73070  5.20591  3.96334     56 v - - -
          2.68618  4.42225  2.77519  2.73123  3.46354  2.40513  3.72494  3.29354  2.67741  2.69355  4.24690  2.90347  2.73739  3.18146  2.89801  2.37887  2.77519  2.98518  4.58477  3.61503
          0.02283  4.18690  4.90925  0.61958  0.77255  0.68895  0.69736
     52   1.95404  4.44314  3.45145  2.90741  2.44297  3.54285  3.84867  2.97796  2.77044  2.66075  3.58916  3.30867  3.97161  3.15449  2.26482  2.82504  2.90036  2.74659  4.99270  3.69392     57 a - - -
          2.68618  4.42225  2.77519  2.73123  3.46354  2.40513  3.72494  3.29354  2.67741  2.69355  4.24690  2.90347  2.73739  3.18146  2.89801  2.37887  2.77519  2.98518  4.58477  3.61503
          0.02283  4.18690  4.90925  0.61958  0.77255  0.37691  1.15829
     53   2.82411  5.22192  2.74648  1.51936  4.54856  3.45809  3.75090  4.00012  2.51387  3.52400  4.32007  2.95074  3.92720  2.18722  2.97194  2.78998  2.26505  3.60987  5.69188  4.30415     58 e - - -
          2.68618  4.42225  2.77519  2.73123  3.46354  2.40513  3.72494  3.29354  2.67741  2.69355  4.24690  2.90347  2.73739  3.18146  2.89801  2.37887  2.77519  2.98518  4.58477  3.61503
          0.01931  4.35256  5.07490  0.61958  0.77255  0.48576  0.95510
     54   2.50088  4.47660  3.48936  3.23738  4.59609  3.19070  4.39169  4.07772  3.33618  3.72924  4.55449  3.46507  2.12569  3.64217  3.67099  0.93907  2.98236  3.50471  5.90508  4.66143     59 s - - -
          2.68618  4.42225  2.77519  2.73123  3.46354  2.40513  3.72494  3.29354  2.67741  2.69355  4.24690  2.90347  2.73739  3.18146  2.89801  2.37887  2.77519  2.98518  4.58477  3.61503
          0.01931  4.35256  5.07490  0.61958  0.77255  0.48576  0.95510
     55   1.17615  4.33961  3.74878  3.44186  4.62116  1.93567  4.49525  4.06032  3.50344  3.72929  4.52732  3.54050  3.87897  3.76242  3.81698  1.70558  2.89029  3.43909  5.94757  4.75251     60 a - - -
          2.68618  4.42225  2.77519  2.73123  3.46354  2.40513  3.72494  3.29354  2.67741  2.69355  4.24690  2.90347  2.73739  3.18146  2.89801  2.37887  2.77519  2.98518  4.58477  3.61503
          0.01931  4.35256  5.07490  0.61958  0.77255  0.48576  0.95510
     56   1.94852  4.72949  3.14861  2.65732  4.23233  3.38603  3.84532  3.64792  2.65645  3.26121  4.07511  3.12193  3.88952  2.24618  3.09187  2.06869  2.16319  3.27140  5.49900  4.18499     61 a - - -
          2.68618  4.42225  2.77519  2.73123  3.46354  2.40513  3.72494  3.29354  2.67741  2.69355  4.24690  2.90347  2.73739  3.18146  2.89801  2.37887  2.77519  2.98518  4.58477  3.61503
          0.01931  4.35256  5.07490  0.61958  0.77255  0.48576  0.95510
     57   2.69319  4.87694  2.99151  1.97883  4.14847  3.47449  3.74032  3.55937  2.54734  2.40400  3.99223  3.03240  2.69584  2.89827  3.00113  2.15411  2.93835  3.23393  5.41691  4.08266     62 e - - -
          2.68618  4.42225  2.77519  2.73123  3.46354  2.40513  3.72494  3.29354  2.67741  2.69355  4.24690  2.90347  2.73739  3.18146  2.89801  2.37887  2.77519  2.98518  4.58477  3.61503
          0.01931  4.35256  5.07490  0.61958  0.77255  0.48576  0.95510
     58   2.74513  4.20484  4.22117  3.64494  3.30524  3.86996  4.19330  1.92701  3.52317  2.31487  3.30466  3.85658  4.23663  3.75333  3.70967  3.16631  2.15715  1.78794  4.86443  2.52008     63 v - - -
          2.68618  4.42225  2.77519  2.73123  3.46354  2.40513  3.72494  3.29354  2.67741  2.69355  4.24690  2.90347  2.73739  3.18146  2.89801  2.37887  2.77519  2.98518  4.58477  3.61503
          0.01931  4.35256  5.07490  0.61958  0.77255  0.48576  0.95510
     59   2.81218  5.02228  3.15997  2.64551  4.44614  3.53565  3.76762  3.85971  2.35591  3.40400  4.22102  2.27646  3.97662  2.90727  1.59875  2.83307  2.23626  3.49388  5.56104  4.26308     64 r - - -
          2.68618  4.42225  2.77519  2.73123  3.46354  2.40513  3.72494  3.29354  2.67741  2.69355  4.24690  2.90347  2.73739  3.18146  2.89801  2.37887  2.77519  2.98518  4.58477  3.61503
          0.01931  4.35256  5.07490  0.61958  0.77255  0.48576  0.95510
     60   1.99701  4.46721  3.41723  2.90977  3.80552  2.41209  3.94248  3.18882  2.89141  2.88457  3.75537  3.30589  3.95060  3.21079  3.27289  2.75934  2.08491  2.90277  5.20713  2.57579     65 a - - -
          2.68618  4.42225  2.77519  2.73123  3.46354  2.40513  3.72494  3.29354  2.67741  2.69355  4.24690  2.90347  2.73739  3.18146  2.89801  2.37887  2.77519  2.98518  4.58477  3.61503
          0.01931  4.35256  5.07490  0.61958  0.77255  0.48576  0.95510
     61   1.72284  4.44386  3.51621  3.12071  4.51291  2.06532  4.24822  3.95450  3.16649  3.58946  4.38627  3.38460  2.08585  3.46224  3.54911  1.81950  2.89097  3.40678  5.80849  4.56029     66 a - - -
          2.68597  4.42258  2.77493  2.73157  3.46387  2.40463  3.72528  3.29287  2.67774  2.69388  4.24723  2.90380  2.73773  3.18180  2.89766  2.37840  2.77553  2.98552  4.58145  3.61537
          0.21329  1.68294  5.07490  1.93216  0.15646  0.48576  0.95510
     62   2.82097  4.60319  3.43314  2.18153  3.32604  3.70837  3.86130  3.05448  2.89451  1.99017  3.66001  3.37663  4.10332  3.24439  3.24547  2.98939  3.05356  2.85091  4.84797  1.91637     76 y - - -
          2.68618  4.42225  2.77519  2.73123  3.46354  2.40513  3.72494  3.29354  2.67741  2.69355  4.24690  2.90347  2.73739  3.18146  2.89801  2.37887  2.77519  2.98518  4.58477  3.61503
          0.01931  4.35256  5.07490  0.61958  0.77255  0.48576  0.95510
     63   2.77631  5.06710  2.88422  2.49413  4.44938  3.45744  3.77334  3.89508  2.51119  3.44493  4.25011  2.23305  3.92979  1.75834  2.93786  2.77629  2.14394  3.51308  5.62138  4.26388     77 q - - -
          2.68618  4.42225  2.77519  2.73123  3.46354  2.40513  3.72494  3.29354  2.67741  2.69355  4.24690  2.90347  2.73739  3.18146  2.89801  2.37887  2.77519  2.98518  4.58477  3.61503
          0.01931  4.35256  5.07490  0.61958  0.77255  0.48576  0.95510
     64   2.72901  5.09174  2.84532  2.42819  4.47333  3.42994  3.73151  3.93444  2.50099  3.46312  4.24388  2.25909  2.62943  2.11874  2.97063  2.10735  2.98524  3.53008  5.63157  4.24986     78 s - - -
          2.68618  4.42225  2.77519  2.73123  3.46354  2.40513  3.72494  3.29354  2.67741  2.69355  4.24690  2.90347  2.73739  3.18146  2.89801  2.37887  2.77519  2.98518  4.58477  3.61503
          0.01931  4.35256  5.07490  0.61958  0.77255  0.48576  0.95510
     65   3.74550  5.07996  4.96211  4.62956  3.39715  4.58891  5.14053  2.64866  4.39645  0.45002  3.31374  4.86194  4.95764  4.64354  4.48321  4.25892  4.02601  2.80570  5.42159  4.24770     79 L - - -
          2.68618  4.42225  2.77519  2.73123  3.46354  2.40513  3.72494  3.29354  2.67741  2.69355  4.24690  2.90347  2.73739  3.18146  2.89801  2.37887  2.77519  2.98518  4.58477  3.61503
          0.01931  4.35256  5.07490  0.61958  0.77255  0.48576  0.95510
     66   4.20367  5.27535  5.12692  4.94570  1.06133  4.81647  3.63872  3.81559  4.75570  3.04811  4.37484  4.42431  5.09574  4.55033  4.65924  4.21240  4.41286  3.76107  3.73347  0.95813     80 y - - -
          2.68618  4.42225  2.77519  2.73123  3.46354  2.40513  3.72494  3.29354  2.67741  2.69355  4.24690  2.90347  2.73739  3.18146  2.89801  2.37887  2.77519  2.98518  4.58477  3.61503
          0.01931  4.35256  5.07490  0.61958  0.77255  0.48576  0.95510
     67   1.99310  4.89294  2.89310  1.95814  4.44218  3.37100  3.88355  3.86969  2.72455  3.46443  4.27497  3.05956  3.91535  3.04243  3.18647  1.56886  3.01181  3.46180  5.67714  4.32769     81 s - - -
          2.68618  4.42225  2.77519  2.73123  3.46354  2.40513  3.72494  3.29354  2.67741  2.69355  4.24690  2.90347  2.73739  3.18146  2.89801  2.37887  2.77519  2.98518  4.58477  3.61503
          0.01931  4.35256  5.07490  0.61958  0.77255  0.48576  0.95510
     68   3.59217  5.71100  0.41963  2.77225  5.17288  3.65461  4.46177  4.88947  3.65113  4.41722  5.43158  3.34394  4.34134  3.71887  4.21351  3.51702  3.94881  4.48428  6.23492  4.99938     82 D - - -
          2.68618  4.42225  2.77519  2.73123  3.46354  2.40513  3.72494  3.29354  2.67741  2.69355  4.24690  2.90347  2.73739  3.18146  2.89801  2.37887  2.77519  2.98518  4.58477  3.61503
          0.01931  4.35256  5.07490  0.61958  0.77255  0.48576  0.95510
     69   2.64493  4.65594  3.25919  2.71669  3.97703  3.48304  3.81972  3.35727  2.63407  3.01524  3.86358  3.17560  2.59794  3.01802  2.31059  2.15190  2.91384  2.21496  5.30243  4.01868     83 s - - -
          2.68618  4.42225  2.77519  2.73123  3.46354  2.40513  3.72494  3.29354  2.67741  2.69355  4.24690  2.90347  2.73739  3.18146  2.89801  2.37887  2.77519  2.98518  4.58477  3.61503
          0.01931  4.35256  5.07490  0.61958  0.77255  0.48576  0.95510
     70   2.99289  5.07437  3.50795  2.84791  4.41262  3.73128  3.75996  3.73760  1.72882  3.30709  4.17079  3.28119  4.09964  2.90916  1.48228  3.02987  3.18753  2.31086  5.47666  4.25582     84 r - - -
          2.68618  4.42225  2.77519  2.73123  3.46354  2.40513  3.72494  3.29354  2.67741  2.69355  4.24690  2.90347  2.73739  3.18146  2.89801  2.37887  2.77519  2.98518  4.58477  3.61503
          0.01931  4.35256  5.07490  0.61958  0.77255  0.48576  0.95510
     71   0.87439  4.40498  3.72006  3.44700  4.51664  3.19430  4.49801  3.86285  3.48974  3.59657  4.46332  3.58173  2.12014  3.78535  3.78325  2.66553  2.97164  3.35604  5.87050  4.67593     85 a - - -
          2.68618  4.42225  2.77519  2.73123  3.46354  2.40513  3.72494  3.29354  2.67741  2.69355  4.24690  2.90347  2.73739  3.18146  2.89801  2.37887  2.77519  2.98518  4.58477  3.61503
          0.01931  4.35256  5.07490  0.61958  0.77255  0.48576  0.95510
     72   2.79316  4.42974  3.81620  3.24429  2.38472  3.78124  4.01106  2.74604  3.04062  2.44671  3.46948  3.58908  4.16422  3.41952  1.87689  3.06386  3.03202  1.93342  4.91010  3.60391     86 r - - -
          2.68618  4.42225  2.77519  2.73123  3.46354  2.40513  3.72494  3.29354  2.67741  2.69355  4.24690  2.90347  2.73739  3.18146  2.89801  2.37887  2.77519  2.98518  4.58477  3.61503
          0.01931  4.35256  5.07490  0.61958  0.77255  0.48576  0.95510
     73   2.76350  5.17034  2.78746  1.92648  4.47464  3.44916  2.45986  3.93882  2.48399  3.46266  4.24478  2.27013  3.89333  2.83494  2.96115  2.73407  2.29393  3.54690  5.62959  4.23748     87 e - - -
          2.68618  4.42225  2.77519  2.73123  3.46354  2.40513  3.72494  3.29354  2.67741  2.69355  4.24690  2.90347  2.73739  3.18146  2.89801  2.37887  2.77519  2.98518  4.58477  3.61503
          0.01931  4.35256  5.07490  0.61958  0.77255  0.48576  0.95510
     74   2.92618  4.37940  4.39960  3.86727  3.58770  4.07462  4.55168  1.69750  3.76077  2.37481  3.49048  4.10152  2.50928  4.02676  3.98301  3.40981  3.19261  1.25635  5.26539  4.06123     88 v - - -
          2.68618  4.42225  2.77519  2.73123  3.46354  2.40513  3.72494  3.29354  2.67741  2.69355  4.24690  2.90347  2.73739  3.18146  2.89801  2.37887  2.77519  2.98518  4.58477  3.61503
          0.01931  4.35256  5.07490  0.61958  0.77255  0.48576  0.95510
     75   2.93754  4.95845  3.11105  2.90026  4.27533  1.08374  1.98841  4.09376  3.00921  3.66645  4.54858  3.34423  4.11260  3.40036  3.36835  3.01100  3.29771  3.69007  5.59552  4.21610     89 g - - -
          2.68618  4.42225  2.77519  2.73123  3.46354  2.40513  3.72494  3.29354  2.67741  2.69355  4.24690  2.90347  2.73739  3.18146  2.89801  2.37887  2.77519  2.98518  4.58477  3.61503
          0.01931  4.35256  5.07490  0.61958  0.77255  0.48576  0.95510
     76   3.59217  5.71100  0.41963  2.77225  5.17288  3.65461  4.46177  4.88947  3.65113  4.41722  5.43158  3.34394  4.34134  3.71887  4.21351  3.51702  3.94881  4.48428  6.23492  4.99938     90 D - - -
          2.68618  4.42225  2.77519  2.73123  3.46354  2.40513  3.72494  3.29354  2.67741  2.69355  4.24690  2.90347  2.73739  3.18146  2.89801  2.37887  2.77519  2.98518  4.58477  3.61503
          0.01931  4.35256  5.07490  0.61958  0.77255  0.48576  0.95510
     77   2.60725  4.35394  3.81813  3.34119  3.80513  3.49232  4.23468  2.83183  3.27618  2.79277  3.74802  3.60017  2.28216  3.58262  3.57815  2.86046  2.10737  1.50725  5.29572  4.07836     91 v - - -
          2.68618  4.42225  2.77519  2.73123  3.46354  2.40513  3.72494  3.29354  2.67741  2.69355  4.24690  2.90347  2.73739  3.18146  2.89801  2.37887  2.77519  2.98518  4.58477  3.61503
          0.01931  4.35256  5.07490  0.61958  0.77255  0.48576  0.95510
     78   3.36200  4.60439  5.28659  4.76737  3.64106  4.83251  5.35481  1.16865  4.66632  1.60132  3.41461  4.94279  5.04958  4.83404  4.78981  4.22050  3.60770  1.33766  5.68440  4.54165     92 i - - -
          2.68618  4.42225  2.77519  2.73123  3.46354  2.40513  3.72494  3.29354  2.67741  2.69355  4.24690  2.90347  2.73739  3.18146  2.89801  2.37887  2.77519  2.98518  4.58477  3.61503
          0.01931  4.35256  5.07490  0.61958  0.77255  0.48576  0.95510
     79   2.44009  4.37277  3.71232  3.41426  4.47852  3.16766  4.45076  3.84840  3.42319  3.57975  4.42545  3.54625  3.91725  3.73219  3.71834  1.66680  1.05064  3.33064  5.83755  4.62327     93 t - - -
          2.68618  4.42225  2.77519  2.73123  3.46354  2.40513  3.72494  3.29354  2.67741  2.69355  4.24690  2.90347  2.73739  3.18146  2.89801  2.37887  2.77519  2.98518  4.58477  3.61503
          0.01931  4.35256  5.07490  0.61958  0.77255  0.48576  0.95510
     80   3.34437  4.58565  5.28472  4.81132  3.86769  4.84388  5.52774  1.12714  4.72413  2.32318  3.63127  4.98596  5.11085  4.97872  4.89741  4.26332  3.60965  0.99090  5.92219  4.71012     94 v - - -
          2.68618  4.42225  2.77519  2.73123  3.46354  2.40513  3.72494  3.29354  2.67741  2.69355  4.24690  2.90347  2.73739  3.18146  2.89801  2.37887  2.77519  2.98518  4.58477  3.61503
          0.01931  4.35256  5.07490  0.61958  0.77255  0.48576  0.95510
     81   2.91683  4.61588  3.75593  3.27097  3.88373  3.80488  4.17460  2.65956  2.06575  2.76471  3.80352  3.63337  4.25721  3.45505  3.15832  3.17256  3.18834  1.15207  5.37169  4.13446     95 v - - -
          2.68618  4.42225  2.77519  2.73123  3.46354  2.40513  3.72494  3.29354  2.67741  2.69355  4.24690  2.90347  2.73739  3.18146  2.89801  2.37887  2.77519  2.98518  4.58477  3.61503
          0.01931  4.35256  5.07490  0.61958  0.77255  0.48576  0.95510
     82   3.34257  4.58917  5.25848  4.73948  3.65981  4.80801  5.33314  1.44865  4.63858  1.62603  3.43797  4.91479  5.03467  4.81803  4.76906  4.19387  3.58941  1.07545  5.68483  4.53203     96 v - - -
          2.68618  4.42225  2.77519  2.73123  3.46354  2.40513  3.72494  3.29354  2.67741  2.69355  4.24690  2.90347  2.73739  3.18146  2.89801  2.37887  2.77519  2.98518  4.58477  3.61503
          0.01931  4.35256  5.07490  0.61958  0.77255  0.48576  0.95510
     83   2.70727  5.01769  2.23625  2.43263  4.31716  3.44812  3.71398  3.75190  2.51071  3.32216  4.11858  2.96765  3.88225  2.25242  2.99047  2.08633  2.95163  2.50067  5.52869  4.15957     97 s - - -
          2.68618  4.42225  2.77519  2.73123  3.46354  2.40513  3.72494  3.29354  2.67741  2.69355  4.24690  2.90347  2.73739  3.18146  2.89801  2.37887  2.77519  2.98518  4.58477  3.61503
          0.01931  4.35256  5.07490  0.61958  0.77255  0.48576  0.95510
     84   3.47378  5.60014  2.81634  0.49656  5.02392  3.66463  4.33082  4.58455  3.28321  4.13261  5.11584  3.33340  4.30066  3.55537  3.72237  3.42212  3.79129  4.22828  6.09805  4.86157     98 E - - -
          2.68618  4.42225  2.77519  2.73123  3.46354  2.40513  3.72494  3.29354  2.67741  2.69355  4.24690  2.90347  2.73739  3.18146  2.89801  2.37887  2.77519  2.98518  4.58477  3.61503
          0.01931  4.35256  5.07490  0.61958  0.77255  0.48576  0.95510
     85   2.80603  5.14418  2.76739  2.45113  4.55477  3.42981  3.80137  4.03263  2.57887  3.56098  4.35958  1.74932  3.93380  2.13496  3.03097  1.99852  3.07829  3.62341  5.71708  4.33253     99 n - - -
          2.68618  4.42225  2.77519  2.73123  3.46354  2.40513  3.72494  3.29354  2.67741  2.69355  4.24690  2.90347  2.73739  3.18146  2.89801  2.37887  2.77519  2.98518  4.58477  3.61503
          0.01931  4.35256  5.07490  0.61958  0.77255  0.48576  0.95510
     86   3.02368  4.38448  4.70066  4.14025  3.50267  4.28136  4.68534  1.63221  4.02031  1.66513  3.38178  4.32543  4.60269  4.23146  4.17933  3.60916  2.22522  1.54368  5.24769  4.07056    100 v - - -
          2.68618  4.42225  2.77519  2.73123  3.46354  2.40513  3.72494  3.29354  2.67741  2.69355  4.24690  2.90347  2.73739  3.18146  2.89801  2.37887  2.77519  2.98518  4.58477  3.61503
          0.01931  4.35256  5.07490  0.61958  0.77255  0.48576  0.95510
     87   1.15163  4.33093  3.81106  3.53777  4.59911  3.11713  4.55647  3.99265  3.57867  3.71402  4.53740  3.59123  3.89724  3.84733  3.85946  1.25936  2.90841  3.40014  5.95003  4.75807    101 a - - -
          2.68618  4.42225  2.77519  2.73123  3.46354  2.40513  3.72494  3.29354  2.67741  2.69355  4.24690  2.90347  2.73739  3.18146  2.89801  2.37887  2.77519  2.98518  4.58477  3.61503
          0.01931  4.35256  5.07490  0.61958  0.77255  0.48576  0.95510
     88   1.12203  4.36532  3.77946  3.57820  4.69503  1.31476  4.63393  4.09413  3.69119  3.81603  4.64209  3.62742  3.92680  3.93825  3.95901  2.62490  2.95916  3.47603  6.02535  4.86154    102 a - - -
          2.68618  4.42225  2.77519  2.73123  3.46354  2.40513  3.72494  3.29354  2.67741  2.69355  4.24690  2.90347  2.73739  3.18146  2.89801  2.37887  2.77519  2.98518  4.58477  3.61503
          0.01931  4.35256  5.07490  0.61958  0.77255  0.48576  0.95510
     89   2.77223  4.93373  2.98366  2.66582  4.47196  3.41576  3.92544  3.97210  2.66410  3.53528  4.37044  3.13799  3.97442  1.62776  3.04473  1.51572  3.09612  3.56001  5.68632  4.34405    103 s - - -
          2.68618  4.42225  2.77519  2.73123  3.46354  2.40513  3.72494  3.29354  2.67741  2.69355  4.24690  2.90347  2.73739  3.18146  2.89801  2.37887  2.77519  2.98518  4.58477  3.61503
          0.01931  4.35256  5.07490  0.61958  0.77255  0.48576  0.95510
     90   2.92942  5.11318  3.34269  2.73628  4.50100  3.65361  3.74078  3.87863  1.76803  3.40031  4.23194  3.19701  4.04380  2.87652  1.91061  2.94296  1.72433  3.54141  5.53591  4.28411    104 t - - -
          2.68618  4.42225  2.77519  2.73123  3.46354  2.40513  3.72494  3.29354  2.67741  2.69355  4.24690  2.90347  2.73739  3.18146  2.89801  2.37887  2.77519  2.98518  4.58477  3.61503
          0.01931  4.35256  5.07490  0.61958  0.77255  0.48576  0.95510
     91   2.13315  5.30619  1.93354  1.83564  4.64542  3.41322  3.77168  4.12748  2.61958  3.63414  4.41662  2.89675  3.91416  2.90090  3.14378  2.11712  3.09080  3.70627  5.79501  4.36385    105 e - - -
          2.68618  4.42225  2.77519  2.73123  3.46354  2.40513  3.72494  3.29354  2.67741  2.69355  4.24690  2.90347  2.73739  3.18146  2.89801  2.37887  2.77519  2.98518  4.58477  3.61503
          0.01931  4.35256  5.07490  0.61958  0.77255  0.48576  0.95510
     92   2.45613  4.42056  3.56682  3.37854  4.73727  1.77100  4.53429  4.23289  3.54866  3.88799  4.69154  3.52777  3.91859  3.80586  3.86038  0.92892  2.97095  3.57032  6.04136  4.83185    106 s - - -
          2.68618  4.42225  2.77519  2.73123  3.46354  2.40513  3.72494  3.29354  2.67741  2.69355  4.24690  2.90347  2.73739  3.18146  2.89801  2.37887  2.77519  2.98518  4.58477  3.61503
          0.01931  4.35256  5.07490  0.61958  0.77255  0.48576  0.95510
     93   2.57030  4.65045  3.16799  2.80264  4.43780  3.28582  4.03252  3.87391  2.88870  3.49179  4.30095  2.15958  3.90092  3.21526  3.30913  1.50722  1.95579  3.41292  5.70552  4.40130    107 s - - -
          2.68618  4.42225  2.77519  2.73123  3.46354  2.40513  3.72494  3.29354  2.67741  2.69355  4.24690  2.90347  2.73739  3.18146  2.89801  2.37887  2.77519  2.98518  4.58477  3.61503
          0.01931  4.35256  5.07490  0.61958  0.77255  0.48576  0.95510
     94   2.09895  4.26480  3.82069  3.26630  3.42835  3.66196  4.03734  2.68156  3.18788  2.49571  3.42369  3.57448  4.08162  3.46597  3.46966  2.95385  2.22880  1.91177  4.92253  2.51811    108 v - - -
          2.68618  4.42225  2.77519  2.73123  3.46354  2.40513  3.72494  3.29354  2.67741  2.69355  4.24690  2.90347  2.73739  3.18146  2.89801  2.37887  2.77519  2.98518  4.58477  3.61503
          0.01931  4.35256  5.07490  0.61958  0.77255  0.48576  0.95510
     95   2.92665  5.39777  2.67541  1.84424  4.73892  3.47768  3.77271  4.20845  1.84410  3.68391  4.47877  1.72341  3.96641  2.90070  2.92653  2.86367  3.16741  3.79557  5.80765  4.41147    109 n - - -
          2.68618  4.42225  2.77519  2.73123  3.46354  2.40513  3.72494  3.29354  2.67741  2.69355  4.24690  2.90347  2.73739  3.18146  2.89801  2.37887  2.77519  2.98518  4.58477  3.61503
          0.01931  4.35256  5.07490  0.61958  0.77255  0.48576  0.95510
     96   2.03400  4.89644  2.04057  2.53781  4.45928  2.29543  3.85828  3.90098  2.70291  3.47854  4.27417  3.03819  3.89329  3.00739  3.18365  2.70132  2.17641  3.47682  5.68092  4.32104    110 a - - -
          2.68618  4.42225  2.77519  2.73123  3.46354  2.40513  3.72494  3.29354  2.67741  2.69355  4.24690  2.90347  2.73739  3.18146  2.89801  2.37887  2.77519  2.98518  4.58477  3.61503
          0.01931  4.35256  5.07490  0.61958  0.77255  0.48576  0.95510
     97   2.78458  5.09840  2.80162  2.47031  4.52526  3.42518  3.80476  3.99884  2.58154  3.53492  4.33413  2.16281  3.92914  2.16735  3.03063  1.62730  3.06111  3.59100  5.69671  4.31927    111 s - - -
          2.68618  4.42225  2.77519  2.73123  3.46354  2.40513  3.72494  3.29354  2.67741  2.69355  4.24690  2.90347  2.73739  3.18146  2.89801  2.37887  2.77519  2.98518  4.58477  3.61503
          0.01931  4.35256  5.07490  0.61958  0.77255  0.48576  0.95510
     98   2.83676  5.16773  2.98322  1.98565  4.54014  3.52539  3.72904  3.97421  2.35122  3.48240  4.28123  3.03906  3.95669  2.85528  1.66330  2.12347  3.06958  3.59200  5.62042  4.28676    112 r - - -
          2.68618  4.42225  2.77519  2.73123  3.46354  2.40513  3.72494  3.29354  2.67741  2.69355  4.24690  2.90347  2.73739  3.18146  2.89801  2.37887  2.77519  2.98518  4.58477  3.61503
          0.01931  4.35256  5.07490  0.61958  0.77255  0.48576  0.95510
     99   2.85370  5.29391  1.99900  2.35662  4.64989  3.41430  3.80033  4.13771  2.64966  3.65016  4.44297  2.91479  3.93106  2.15327  3.16196  1.60093  3.11925  3.71880  5.80967  4.38339    113 s - - -
          2.68618  4.42225  2.77519  2.73123  3.46354  2.40513  3.72494  3.29354  2.67741  2.69355  4.24690  2.90347  2.73739  3.18146  2.89801  2.37887  2.77519  2.98518  4.58477  3.61503
          0.01931  4.35256  5.07490  0.61958  0.77255  0.48576  0.95510
    100   2.67624  4.85059  2.97110  2.62907  4.48813  2.27625  3.91728  3.94464  2.72453  3.51831  4.32342  3.10264  3.91848  2.16029  3.15704  1.51213  3.01121  3.50679  5.70569  4.36765    114 s - - -
          2.68618  4.42225  2.77519  2.73123  3.46354  2.40513  3.72494  3.29354  2.67741  2.69355  4.24690  2.90347  2.73739  3.18146  2.89801  2.37887  2.77519  2.98518  4.58477  3.61503
          0.01931  4.35256  5.07490  0.61958  0.77255  0.48576  0.95510
    101   2.83480  5.00234  3.13057  2.71860  4.55824  3.49568  3.86963  3.99102  1.48073  3.53699  4.36617  3.17842  4.00759  3.02159  2.78101  1.52543  3.12688  3.59268  5.66958  4.37603    115 k - - -
          2.68618  4.42225  2.77519  2.73123  3.46354  2.40513  3.72494  3.29354  2.67741  2.69355  4.24690  2.90347  2.73739  3.18146  2.89801  2.37887  2.77519  2.98518  4.58477  3.61503
          0.01931  4.35256  5.07490  0.61958  0.77255  0.48576  0.95510
    102   2.03003  4.28904  3.94196  3.37763  3.39542  3.75944  4.11441  2.58474  3.28357  1.86797  2.40871  3.67597  4.15540  3.55472  3.54697  3.04960  2.25243  2.41506  4.94559  3.74769    116 l - - -
          2.68618  4.42225  2.77519  2.73123  3.46354  2.40513  3.72494  3.29354  2.67741  2.69355  4.24690  2.90347  2.73739  3.18146  2.89801  2.37887  2.77519  2.98518  4.58477  3.61503
          0.01931  4.35256  5.07490  0.61958  0.77255  0.48576  0.95510
    103   3.14555  5.66168  1.69155  2.31991  4.99753  3.40425  4.00481  4.58439  3.05227  4.08361  4.94751  1.07940  4.04978  3.18251  3.65185  3.03902  3.45771  4.13466  6.19436  4.68234    117 n - - -
          2.68618  4.42225  2.77519  2.73123  3.46354  2.40513  3.72494  3.29354  2.67741  2.69355  4.24690  2.90347  2.73739  3.18146  2.89801  2.37887  2.77519  2.98518  4.58477  3.61503
          0.17601  4.35256  1.90706  0.61958  0.77255  0.48576  0.95510
    104   2.50303  4.40162  3.37757  2.94898  3.90608  2.14111  4.00104  3.28433  2.93767  2.06154  3.86883  3.29544  3.88491  3.27003  3.29616  1.82829  2.86276  2.95887  5.30396  4.04175    118 s - - -
          2.68618  4.42225  2.77519  2.73123  3.46354  2.40513  3.72494  3.29354  2.67741  2.69355  4.24690  2.90347  2.73739  3.18146  2.89801  2.37887  2.77519  2.98518  4.58477  3.61503
          0.02255  4.19910  4.92144  0.61958  0.77255  0.38273  1.14569
    105   2.69192  4.84476  3.03786  2.54218  2.74304  3.49117  3.73447  3.51416  2.55351  3.12455  3.95361  2.35545  3.90887  2.19576  3.00100  2.16440  2.93372  3.19783  5.33369  3.98034    119 s - - -
          2.68618  4.42225  2.77519  2.73123  3.46354  2.40513  3.72494  3.29354  2.67741  2.69355  4.24690  2.90347  2.73739  3.18146  2.89801  2.37887  2.77519  2.98518  4.58477  3.61503
          0.01931  4.35256  5.07490  0.61958  0.77255  0.48576  0.95510
    106   2.62106  4.40049  3.93671  3.62108  4.08507  1.48680  4.52712  3.00756  3.60524  3.07113  4.06518  3.75559  4.09931  3.90085  3.85730  2.87198  3.05757  1.29599  5.58689  4.37389    120 v - - -
          2.68618  4.42225  2.77519  2.73123  3.46354  2.40513  3.72494  3.29354  2.67741  2.69355  4.24690  2.90347  2.73739  3.18146  2.89801  2.37887  2.77519  2.98518  4.58477  3.61503
          0.01931  4.35256  5.07490  0.61958  0.77255  0.48576  0.95510
    107   2.60664  4.46379  3.49789  3.02680  2.41122  3.44401  4.00702  3.24350  3.01646  2.92479  3.82183  3.38195  2.46464  3.32644  3.37938  1.55772  2.93733  2.95238  5.15381  3.81907    121 s - - -
          2.68618  4.42225  2.77519  2.73123  3.46354  2.40513  3.72494  3.29354  2.67741  2.69355  4.24690  2.90347  2.73739  3.18146  2.89801  2.37887  2.77519  2.98518  4.58477  3.61503
          0.01931  4.35256  5.07490  0.61958  0.77255  0.48576  0.95510
    108   2.78574  5.06519  1.94030  2.47987  4.71544  2.16229  3.95378  4.20148  2.87549  3.74695  4.55012  3.00163  3.94046  3.11312  3.39190  1.48251  3.12677  3.72607  5.91992  4.51709    122 s - - -
          2.68618  4.42225  2.77519  2.73123  3.46354  2.40513  3.72494  3.29354  2.67741  2.69355  4.24690  2.90347  2.73739  3.18146  2.89801  2.37887  2.77519  2.98518  4.58477  3.61503
          0.21329  4.35256  1.71922  0.61958  0.77255  0.48576  0.95510
    109   2.44207  4.37586  3.42922  3.09968  4.23486  3.16746  4.18688  3.55838  3.09759  3.28672  4.17547  3.36182  2.07748  3.44523  3.42389  2.61001  1.31966  3.14365  5.59171  4.36005    123 t - - -
          2.68618  4.42225  2.77519  2.73123  3.46354  2.40513  3.72494  3.29354  2.67741  2.69355  4.24690  2.90347  2.73739  3.18146  2.89801  2.37887  2.77519  2.98518  4.58477  3.61503
          0.02340  4.16266  4.88501  0.61958  0.77255  0.71310  0.67359
    110   2.70553  4.36371  3.65686  3.10456  2.32512  3.68918  3.93433  2.65813  2.19490  2.41685  3.42066  3.47299  4.07426  3.31785  3.26822  2.96665  2.94427  1.94876  4.88271  3.58870    124 v - - -
          2.68618  4.42225  2.77519  2.73123  3.46354  2.40513  3.72494  3.29354  2.67741  2.69355  4.24690  2.90347  2.73739  3.18146  2.89801  2.37887  2.77519  2.98518  4.58477  3.61503
          0.02340  4.16266  4.88501  0.61958  0.77255  0.36605  1.18243
    111   2.63113  4.43697  3.54260  3.07207  3.74111  3.49157  4.04192  3.09100  3.01571  1.59160  3.71700  3.42364  2.50836  3.35241  3.35037  2.06482  2.94746  2.83835  5.19458  3.94552    125 l - - -
          2.68618  4.42225  2.77519  2.73123  3.46354  2.40513  3.72494  3.29354  2.67741  2.69355  4.24690  2.90347  2.73739  3.18146  2.89801  2.37887  2.77519  2.98518  4.58477  3.61503
          0.01931  4.35256  5.07490  0.61958  0.77255  0.48576  0.95510
    112   2.68620  4.56972  3.33355  2.19698  2.52594  3.59327  3.81042  3.08971  2.69636  2.74555  2.62357  3.23266  3.97683  3.05848  2.39417  2.82836  2.91625  2.85052  5.10127  3.82636    126 e - - -
          2.68618  4.42225  2.77519  2.73123  3.46354  2.40513  3.72494  3.29354  2.67741  2.69355  4.24690  2.90347  2.73739  3.18146  2.89801  2.37887  2.77519  2.98518  4.58477  3.61503
          0.01931  4.35256  5.07490  0.61958  0.77255  0.48576  0.95510
    113   2.63365  4.57906  3.28956  2.89159  3.85754  1.68732  3.98242  3.46987  2.93620  3.12839  3.99593  3.28885  3.96534  3.25890  3.32394  1.99769  2.97218  3.13668  5.27501  2.43114    127 g - - -
          2.68618  4.42225  2.77519  2.73123  3.46354  2.40513  3.72494  3.29354  2.67741  2.69355  4.24690  2.90347  2.73739  3.18146  2.89801  2.37887  2.77519  2.98518  4.58477  3.61503
          0.01931  4.35256  5.07490  0.61958  0.77255  0.48576  0.95510
    114   2.06697  4.40692  3.65553  3.08877  3.54565  3.71672  3.98237  2.11309  2.27553  2.04005  3.49008  3.47817  4.09672  3.31704  3.29027  2.97941  2.96089  2.50681  5.03123  3.80533    128 l - - -
          2.68618  4.42225  2.77519  2.73123  3.46354  2.40513  3.72494  3.29354  2.67741  2.69355  4.24690  2.90347  2.73739  3.18146  2.89801  2.37887  2.77519  2.98518  4.58477  3.61503
          0.01931  4.35256  5.07490  0.61958  0.77255  0.48576  0.95510
    115   2.71666  5.01833  2.26352  2.43466  4.28946  3.45939  3.71094  3.72915  2.50611  2.36464  4.10057  2.97037  3.88768  2.25537  2.98140  2.15070  2.95617  3.37473  5.50905  4.14232    129 s - - -
          2.68618  4.42225  2.77519  2.73123  3.46354  2.40513  3.72494  3.29354  2.67741  2.69355  4.24690  2.90347  2.73739  3.18146  2.89801  2.37887  2.77519  2.98518  4.58477  3.61503
          0.01931  4.35256  5.07490  0.61958  0.77255  0.48576  0.95510
    116   2.75238  4.68165  3.26064  2.80658  3.74534  1.88918  2.37591  3.32076  2.73481  2.18999  3.86199  3.25370  4.01384  3.13056  3.10139  2.87046  3.01600  3.05205  5.15703  3.79913    130 g - - -
          2.68618  4.42225  2.77519  2.73123  3.46354  2.40513  3.72494  3.29354  2.67741  2.69355  4.24690  2.90347  2.73739  3.18146  2.89801  2.37887  2.77519  2.98518  4.58477  3.61503
          0.01931  4.35256  5.07490  0.61958  0.77255  0.48576  0.95510
    117   2.01140  4.28023  3.88293  3.32858  3.45168  3.70538  4.09498  2.04520  3.24532  1.97087  3.42252  3.63060  4.12329  3.52315  3.52155  2.22987  2.94396  2.40265  4.96817  3.75817    131 l - - -
          2.68618  4.42225  2.77519  2.73123  3.46354  2.40513  3.72494  3.29354  2.67741  2.69355  4.24690  2.90347  2.73739  3.18146  2.89801  2.37887  2.77519  2.98518  4.58477  3.61503
          0.01931  4.35256  5.07490  0.61958  0.77255  0.48576  0.95510
    118   2.72597  4.59011  3.30570  2.92792  1.79180  2.20511  3.94339  3.30067  3.00280  2.96988  3.87458  2.26833  4.03463  3.30199  3.38057  2.87564  3.02932  3.02438  5.02558  3.59629    132 f - - -
          2.68618  4.42225  2.77519  2.73123  3.46354  2.40513  3.72494  3.29354  2.67741  2.69355  4.24690  2.90347  2.73739  3.18146  2.89801  2.37887  2.77519  2.98518  4.58477  3.61503
          0.01931  4.35256  5.07490  0.61958  0.77255  0.48576  0.95510
    119   2.73777  5.09186  2.85327  2.44562  4.50962  2.45003  3.74707  3.96867  1.98937  3.49288  4.27412  2.14995  3.89666  2.87373  2.96183  2.09376  2.99995  3.55653  5.65603  4.27908    133 k - - -
          2.68618  4.42225  2.77519  2.73123  3.46354  2.40513  3.72494  3.29354  2.67741  2.69355  4.24690  2.90347  2.73739  3.18146  2.89801  2.37887  2.77519  2.98518  4.58477  3.61503
          0.18849  4.35256  1.83938  0.61958  0.77255  0.48576  0.95510
    120   1.71113  4.50357  3.17756  2.79737  4.23796  3.21905  3.98045  3.60918  2.85535  3.28841  4.12183  2.10976  3.83338  3.18423  3.25691  2.60188  1.97646  3.19597  5.54819  4.26648    134 a - - -
          2.68618  4.42225  2.77519  2.73123  3.46354  2.40513  3.72494  3.29354  2.67741  2.69355  4.24690  2.90347  2.73739  3.18146  2.89801  2.37887  2.77519  2.98518  4.58477  3.61503
          0.02283  4.18690  4.90925  0.61958  0.77255  0.37691  1.15829
    121   1.56715  4.42053  3.62777  3.14415  3.77413  3.48758  4.10226  3.02491  3.08630  1.94444  3.72168  3.47345  2.46644  3.41210  3.41864  2.83318  2.95183  2.78006  5.24542  4.01234    135 a - - -
          2.68618  4.42225  2.77519  2.73123  3.46354  2.40513  3.72494  3.29354  2.67741  2.69355  4.24690  2.90347  2.73739  3.18146  2.89801  2.37887  2.77519  2.98518  4.58477  3.61503
          0.01931  4.35256  5.07490  0.61958  0.77255  0.48576  0.95510
    122   2.69666  4.80657  3.12813  2.59875  4.07086  2.51442  3.74936  2.52851  2.51680  3.09439  3.92862  2.27175  3.92382  2.91957  2.29161  2.75563  2.93791  3.15976  5.34952  4.04187    136 n - - -
          2.68618  4.42225  2.77519  2.73123  3.46354  2.40513  3.72494  3.29354  2.67741  2.69355  4.24690  2.90347  2.73739  3.18146  2.89801  2.37887  2.77519  2.98518  4.58477  3.61503
          0.01931  4.35256  5.07490  0.61958  0.77255  0.48576  0.95510
    123   1.47056  4.56823  3.28622  2.90248  4.34875  3.28259  4.08179  3.73099  2.96100  3.40203  4.22944  2.04970  3.90797  3.28495  3.36287  2.66814  2.01487  3.30014  5.65490  4.37560    137 a - - -
          2.68618  4.42225  2.77519  2.73123  3.46354  2.40513  3.72494  3.29354  2.67741  2.69355  4.24690  2.90347  2.73739  3.18146  2.89801  2.37887  2.77519  2.98518  4.58477  3.61503
          0.01931  4.35256  5.07490  0.61958  0.77255  0.48576  0.95510
    124   2.79653  5.17776  2.10984  1.88980  4.45979  2.43852  3.75110  3.91076  2.58567  2.33227  4.26006  2.92737  3.91023  2.88797  3.08953  2.76760  3.04308  3.53534  5.65654  4.25916    138 e - - -
          2.68618  4.42225  2.77519  2.73123  3.46354  2.40513  3.72494  3.29354  2.67741  2.69355  4.24690  2.90347  2.73739  3.18146  2.89801  2.37887  2.77519  2.98518  4.58477  3.61503
          0.01931  4.35256  5.07490  0.61958  0.77255  0.48576  0.95510
    125   3.32975  4.58350  5.23849  4.76660  3.86232  4.80028  5.48579  1.40380  4.67313  2.32841  3.63359  4.94329  5.08362  4.93515  4.85146  4.21883  3.59818  0.80852  5.90330  4.68609    139 v - - -
          2.68618  4.42225  2.77519  2.73123  3.46354  2.40513  3.72494  3.29354  2.67741  2.69355  4.24690  2.90347  2.73739  3.18146  2.89801  2.37887  2.77519  2.98518  4.58477  3.61503
          0.01931  4.35256  5.07490  0.61958  0.77255  0.48576  0.95510
    126   2.74516  5.11516  2.78371  1.94494  4.48035  3.42354  3.74371  3.93863  2.54452  3.47442  4.25909  2.14793  3.89226  2.87321  3.03228  2.10292  2.26660  3.53849  5.65256  4.26279    140 e - - -
          2.68618  4.42225  2.77519  2.73123  3.46354  2.40513  3.72494  3.29354  2.67741  2.69355  4.24690  2.90347  2.73739  3.18146  2.89801  2.37887  2.77519  2.98518  4.58477  3.61503
          0.01931  4.35256  5.07490  0.61958  0.77255  0.48576  0.95510
    127   2.16753  5.11423  2.82780  1.96078  4.45140  3.44010  3.71340  3.90662  2.48761  3.43846  4.22002  2.94734  3.88514  2.13060  2.96416  2.12590  2.98089  3.51309  5.61331  4.22882    141 e - - -
          2.68618  4.42225  2.77519  2.73123  3.46354  2.40513  3.72494  3.29354  2.67741  2.69355  4.24690  2.90347  2.73739  3.18146  2.89801  2.37887  2.77519  2.98518  4.58477  3.61503
          0.01931  4.35256  5.07490  0.61958  0.77255  0.48576  0.95510
    128   2.07701  5.10609  2.83031  1.94423  4.44292  3.43977  3.71524  3.89685  2.49178  3.43158  4.21441  2.94939  3.88539  2.21617  2.96857  2.15639  2.97982  3.50521  5.60897  4.22580    142 e - - -
          2.68618  4.42225  2.77519  2.73123  3.46354  2.40513  3.72494  3.29354  2.67741  2.69355  4.24690  2.90347  2.73739  3.18146  2.89801  2.37887  2.77519  2.98518  4.58477  3.61503
          0.01931  4.35256  5.07490  0.61958  0.77255  0.48576  0.95510
    129   2.56575  4.68415  3.13580  2.73874  4.45295  2.23871  3.97926  3.89783  2.82712  3.49297  4.28877  2.18061  3.88379  3.14650  3.26878  1.86506  2.05911  3.43091  5.69986  4.38354    143 s - - -
          2.68618  4.42225  2.77519  2.73123  3.46354  2.40513  3.72494  3.29354  2.67741  2.69355  4.24690  2.90347  2.73739  3.18146  2.89801  2.37887  2.77519  2.98518  4.58477  3.61503
          0.01931  4.35256  5.07490  0.61958  0.77255  0.48576  0.95510
    130   2.80037  5.06995  2.69297  1.83331  4.63513  1.64940  3.92073  4.10067  2.80384  3.65748  4.46913  3.00605  3.94728  3.08032  3.29327  2.01595  3.12217  3.66335  5.84267  4.45632    144 g - - -
          2.68618  4.42225  2.77519  2.73123  3.46354  2.40513  3.72494  3.29354  2.67741  2.69355  4.24690  2.90347  2.73739  3.18146  2.89801  2.37887  2.77519  2.98518  4.58477  3.61503
          0.01931  4.35256  5.07490  0.61958  0.77255  0.48576  0.95510
    131   2.93433  5.39911  1.85877  2.33381  4.80319  3.38952  3.87877  4.31273  2.80570  3.81725  4.62414  1.59987  3.96389  3.02740  3.35594  1.94613  3.22374  3.86888  5.97260  4.51290    145 n - - -
          2.68618  4.42225  2.77519  2.73123  3.46354  2.40513  3.72494  3.29354  2.67741  2.69355  4.24690  2.90347  2.73739  3.18146  2.89801  2.37887  2.77519  2.98518  4.58477  3.61503
          0.01931  4.35256  5.07490  0.61958  0.77255  0.48576  0.95510
    132   2.44110  4.37167  3.71659  3.42329  4.47725  3.16806  4.45726  3.84385  3.43154  3.57896  4.42676  3.55120  3.91913  3.74127  3.72350  1.74068  1.00972  3.32780  5.83844  4.62487    146 t - - -
          2.68618  4.42225  2.77519  2.73123  3.46354  2.40513  3.72494  3.29354  2.67741  2.69355  4.24690  2.90347  2.73739  3.18146  2.89801  2.37887  2.77519  2.98518  4.58477  3.61503
          0.01931  4.35256  5.07490  0.61958  0.77255  0.48576  0.95510
    133   2.79021  4.52873  3.55980  3.02374  2.32827  3.72031  2.55337  3.03725  2.96377  2.00824  3.62611  2.39028  4.10160  3.27763  3.31254  2.97695  3.02208  2.81886  4.68810  3.21958    147 l - - -
          2.68618  4.42225  2.77519  2.73123  3.46354  2.40513  3.72494  3.29354  2.67741  2.69355  4.24690  2.90347  2.73739  3.18146  2.89801  2.37887  2.77519  2.98518  4.58477  3.61503
          0.01931  4.35256  5.07490  0.61958  0.77255  0.48576  0.95510
    134   2.93555  5.40925  2.65413  1.83465  4.74747  3.47373  3.78112  4.21879  1.92857  3.69595  4.49312  1.64634  3.96938  2.91096  2.95184  2.87058  3.17836  3.80597  5.82188  4.42155    148 n - - -
          2.68618  4.42225  2.77519  2.73123  3.46354  2.40513  3.72494  3.29354  2.67741  2.69355  4.24690  2.90347  2.73739  3.18146  2.89801  2.37887  2.77519  2.98518  4.58477  3.61503
          0.18849  4.35256  1.83938  0.61958  0.77255  0.48576  0.95510
    135   1.42673  4.27986  3.56455  3.35902  4.53161  1.24573  4.45154  3.91539  3.48174  3.64328  4.48103  3.46931  3.81838  3.74442  3.76886  2.52961  2.85728  3.33555  5.86303  4.68095    149 g - - -
          2.68618  4.42225  2.77519  2.73123  3.46354  2.40513  3.72494  3.29354  2.67741  2.69355  4.24690  2.90347  2.73739  3.18146  2.89801  2.37887  2.77519  2.98518  4.58477  3.61503
          0.02283  4.18690  4.90925  0.61958  0.77255  0.68895  0.69736
    136   2.79267  5.09898  2.95248  2.48799  4.46675  3.47980  3.67187  3.89659  1.80905  3.40749  4.21370  2.99717  3.90891  2.00535  2.62943  2.08631  3.02295  3.52322  5.54553  4.22301    150 k - - -
          2.68618  4.42225  2.77519  2.73123  3.46354  2.40513  3.72494  3.29354  2.67741  2.69355  4.24690  2.90347  2.73739  3.18146  2.89801  2.37887  2.77519  2.98518  4.58477  3.61503
          0.02283  4.18690  4.90925  0.61958  0.77255  0.68895  0.69736
    137   1.52551  4.28488  3.55415  3.35810  4.54217  1.16252  4.45753  3.92674  3.48903  3.65545  4.49466  3.47024  3.82126  3.75136  3.77486  2.53420  2.86349  3.34444  5.87174  4.69044    151 g - - -
          2.68618  4.42225  2.77519  2.73123  3.46354  2.40513  3.72494  3.29354  2.67741  2.69355  4.24690  2.90347  2.73739  3.18146  2.89801  2.37887  2.77519  2.98518  4.58477  3.61503
          0.02283  4.18690  4.90925  0.61958  0.77255  0.68895  0.69736
    138   2.72807  5.01580  2.62147  1.71041  4.51767  2.21020  3.80880  3.97839  2.67601  3.53502  4.34516  2.91669  3.86683  2.96385  3.16428  1.96489  3.03328  3.55800  5.72272  4.33589    152 e - - -
          2.68618  4.42225  2.77519  2.73123  3.46354  2.40513  3.72494  3.29354  2.67741  2.69355  4.24690  2.90347  2.73739  3.18146  2.89801  2.37887  2.77519  2.98518  4.58477  3.61503
          0.02283  4.18690  4.90925  0.61958  0.77255  0.37691  1.15829
    139   1.70362  4.35004  3.75631  3.37475  4.47010  3.15130  4.39961  3.85639  3.37338  3.55711  4.37653  3.51707  3.88694  3.66134  3.69801  1.25450  1.90021  3.32340  5.81271  4.60497    153 s - - -
          2.68618  4.42225  2.77519  2.73123  3.46354  2.40513  3.72494  3.29354  2.67741  2.69355  4.24690  2.90347  2.73739  3.18146  2.89801  2.37887  2.77519  2.98518  4.58477  3.61503
          0.01931  4.35256  5.07490  0.61958  0.77255  0.48576  0.95510
    140   2.75889  4.58042  3.43838  3.10849  3.94094  3.55110  4.19363  2.92595  3.13279  2.96846  3.95769  1.69878  4.11818  3.48705  3.47275  2.95845  3.10114  1.42554  5.42771  4.12169    154 v - - -
          2.68618  4.42225  2.77519  2.73123  3.46354  2.40513  3.72494  3.29354  2.67741  2.69355  4.24690  2.90347  2.73739  3.18146  2.89801  2.37887  2.77519  2.98518  4.58477  3.61503
          0.01931  4.35256  5.07490  0.61958  0.77255  0.48576  0.95510
    141   2.16773  4.94614  3.09858  2.54983  4.27867  3.49962  3.71570  3.69432  2.40885  3.26473  4.07238  3.05448  3.91188  2.21261  2.21192  2.73891  2.20051  3.34468  5.46705  4.14318    155 a - - -
          2.68618  4.42225  2.77519  2.73123  3.46354  2.40513  3.72494  3.29354  2.67741  2.69355  4.24690  2.90347  2.73739  3.18146  2.89801  2.37887  2.77519  2.98518  4.58477  3.61503
          0.01931  4.35256  5.07490  0.61958  0.77255  0.48576  0.95510
    142   2.78833  4.90930  3.11714  2.75574  4.51824  3.44525  3.93656  3.95884  1.89041  3.53467  4.37102  3.20148  3.99882  3.10432  2.91937  1.19676  3.11217  3.55096  5.68639  4.38956    156 s - - -
          2.68618  4.42225  2.77519  2.73123  3.46354  2.40513  3.72494  3.29354  2.67741  2.69355  4.24690  2.90347  2.73739  3.18146  2.89801  2.37887  2.77519  2.98518  4.58477  3.61503
          0.01931  4.35256  5.07490  0.61958  0.77255  0.48576  0.95510
    143   2.86798  5.27370  2.60467  1.81830  4.66318  3.41141  3.83010  4.14337  2.68387  3.66528  4.46674  2.13609  3.94502  2.97272  3.18673  1.58871  3.14319  3.72546  5.83041  4.41172    157 s - - -
          2.68618  4.42225  2.77519  2.73123  3.46354  2.40513  3.72494  3.29354  2.67741  2.69355  4.24690  2.90347  2.73739  3.18146  2.89801  2.37887  2.77519  2.98518  4.58477  3.61503
          0.01931  4.35256  5.07490  0.61958  0.77255  0.48576  0.95510
    144   2.51501  4.34584  3.76961  3.30486  3.96756  3.34497  4.23916  3.15840  3.25361  3.01037  3.91195  3.53432  3.97384  3.55597  3.56963  1.85197  1.57496  1.97268  5.40620  4.18688    158 t - - -
          2.68618  4.42225  2.77519  2.73123  3.46354  2.40513  3.72494  3.29354  2.67741  2.69355  4.24690  2.90347  2.73739  3.18146  2.89801  2.37887  2.77519  2.98518  4.58477  3.61503
          0.01931  4.35256  5.07490  0.61958  0.77255  0.48576  0.95510
    145   3.67897  4.95017  5.25357  4.75363  1.97990  4.85994  4.80122  2.49823  4.59925  0.71641  3.05117  4.87718  5.01252  4.58374  4.62618  4.24989  3.89551  2.70590  4.93311  3.54820    159 l - - -
          2.68618  4.42225  2.77519  2.73123  3.46354  2.40513  3.72494  3.29354  2.67741  2.69355  4.24690  2.90347  2.73739  3.18146  2.89801  2.37887  2.77519  2.98518  4.58477  3.61503
          0.01931  4.35256  5.07490  0.61958  0.77255  0.48576  0.95510
    146   2.62818  4.56278  3.29596  2.78227  3.86629  3.48422  3.87084  2.36967  2.76741  2.91783  3.78278  2.34682  3.94359  3.10208  3.17255  2.16078  2.13639  2.92975  5.24110  3.96850    160 t - - -
          2.68618  4.42225  2.77519  2.73123  3.46354  2.40513  3.72494  3.29354  2.67741  2.69355  4.24690  2.90347  2.73739  3.18146  2.89801  2.37887  2.77519  2.98518  4.58477  3.61503
          0.01931  4.35256  5.07490  0.61958  0.77255  0.48576  0.95510
    147   1.67260  4.34142  3.75917  3.42730  4.51906  1.42554  4.45855  3.90448  3.45834  3.61113  4.43034  3.54140  3.89051  3.73184  3.76943  2.58476  1.76670  3.35086  5.86435  4.66706    161 g - - -
          2.68618  4.42225  2.77519  2.73123  3.46354  2.40513  3.72494  3.29354  2.67741  2.69355  4.24690  2.90347  2.73739  3.18146  2.89801  2.37887  2.77519  2.98518  4.58477  3.61503
          0.01931  4.35256  5.07490  0.61958  0.77255  0.48576  0.95510
    148   2.84980  4.44698  4.17549  3.71140  3.72674  3.83034  4.52206  1.69818  3.58602  2.49373  3.63606  3.94532  4.34593  3.91323  3.83859  3.21474  1.30980  2.20220  5.39553  4.17619    162 t - - -
          2.68618  4.42225  2.77519  2.73123  3.46354  2.40513  3.72494  3.29354  2.67741  2.69355  4.24690  2.90347  2.73739  3.18146  2.89801  2.37887  2.77519  2.98518  4.58477  3.61503
          0.01931  4.35256  5.07490  0.61958  0.77255  0.48576  0.95510
    149   3.42583  4.71587  5.17706  4.62112  1.50063  4.68131  4.81979  1.73872  4.47409  1.31760  3.06633  4.74359  4.87379  4.49998  4.51097  4.03159  3.64547  2.41482  5.04297  3.76975    163 l - - -
          2.68618  4.42225  2.77519  2.73123  3.46354  2.40513  3.72494  3.29354  2.67741  2.69355  4.24690  2.90347  2.73739  3.18146  2.89801  2.37887  2.77519  2.98518  4.58477  3.61503
          0.01931  4.35256  5.07490  0.61958  0.77255  0.48576  0.95510
    150   2.42201  4.38823  3.62448  3.28481  4.52745  1.86941  4.37223  3.95617  3.33403  3.62050  4.42897  3.47139  3.88692  3.62023  3.67510  1.78011  1.40597  3.39596  5.85016  4.63001    164 t - - -
          2.68618  4.42225  2.77519  2.73123  3.46354  2.40513  3.72494  3.29354  2.67741  2.69355  4.24690  2.90347  2.73739  3.18146  2.89801  2.37887  2.77519  2.98518  4.58477  3.61503
          0.01931  4.35256  5.07490  0.61958  0.77255  0.48576  0.95510
    151   1.33654  4.31775  3.85182  3.44305  4.12648  1.95547  4.37184  3.32247  3.41778  3.17698  4.06790  3.58785  3.95135  3.69622  3.71352  2.67887  2.90600  1.99056  5.55723  4.35343    165 a - - -
          2.68618  4.42225  2.77519  2.73123  3.46354  2.40513  3.72494  3.29354  2.67741  2.69355  4.24690  2.90347  2.73739  3.18146  2.89801  2.37887  2.77519  2.98518  4.58477  3.61503
          0.01931  4.35256  5.07490  0.61958  0.77255  0.48576  0.95510
    152   2.82839  5.12985  3.04174  1.93358  4.48556  3.54121  3.72194  3.90121  2.33296  3.42659  4.23205  3.05670  3.95883  2.85004  1.70582  2.81994  2.28672  3.53456  5.57937  4.25708    166 r - - -
          2.68618  4.42225  2.77519  2.73123  3.46354  2.40513  3.72494  3.29354  2.67741  2.69355  4.24690  2.90347  2.73739  3.18146  2.89801  2.37887  2.77519  2.98518  4.58477  3.61503
          0.01931  4.35256  5.07490  0.61958  0.77255  0.48576  0.95510
    153   3.21377  4.65448  4.77493  4.47764  3.95780  4.20566  5.21573  2.15681  4.35611  2.57486  3.87115  4.58579  4.75781  4.69243  4.52040  3.75995  3.57470  0.57625  5.81439  4.56732    167 V - - -
          2.68618  4.42225  2.77519  2.73123  3.46354  2.40513  3.72494  3.29354  2.67741  2.69355  4.24690  2.90347  2.73739  3.18146  2.89801  2.37887  2.77519  2.98518  4.58477  3.61503
          0.01931  4.35256  5.07490  0.61958  0.77255  0.48576  0.95510
    154   2.90335  5.37272  1.94196  1.74040  4.69315  3.41632  3.81856  4.16486  2.70260  3.68832  4.49066  2.89628  3.94670  2.95900  3.23567  2.84161  1.73404  3.75554  5.86082  4.42149    168 t - - -
          2.68618  4.42225  2.77519  2.73123  3.46354  2.40513  3.72494  3.29354  2.67741  2.69355  4.24690  2.90347  2.73739  3.18146  2.89801  2.37887  2.77519  2.98518  4.58477  3.61503
          0.01931  4.35256  5.07490  0.61958  0.77255  0.48576  0.95510
    155   1.67342  5.06155  3.05608  2.57363  4.42563  3.53011  3.74563  3.83778  1.89782  3.38408  4.19916  3.07589  3.96115  2.19202  2.73969  2.81954  3.05045  3.48028  5.55703  4.24148    169 a - - -
          2.68618  4.42225  2.77519  2.73123  3.46354  2.40513  3.72494  3.29354  2.67741  2.69355  4.24690  2.90347  2.73739  3.18146  2.89801  2.37887  2.77519  2.98518  4.58477  3.61503
          0.01931  4.35256  5.07490  0.61958  0.77255  0.48576  0.95510
    156   3.21377  4.65448  4.77493  4.47764  3.95780  4.20566  5.21573  2.15681  4.35611  2.57486  3.87115  4.58579  4.75781  4.69243  4.52040  3.75995  3.57470  0.57625  5.81439  4.56732    170 V - - -
          2.68618  4.42225  2.77519  2.73123  3.46354  2.40513  3.72494  3.29354  2.67741  2.69355  4.24690  2.90347  2.73739  3.18146  2.89801  2.37887  2.77519  2.98518  4.58477  3.61503
          0.01931  4.35256  5.07490  0.61958  0.77255  0.48576  0.95510
    157   2.85636  4.52052  3.67809  3.18169  3.07929  3.78766  3.88581  2.97052  3.08739  1.57138  3.60014  2.36098  4.17835  3.41268  3.39120  3.07765  3.09307  2.77912  4.64426  2.26055    171 l - - -
          2.68618  4.42225  2.77519  2.73123  3.46354  2.40513  3.72494  3.29354  2.67741  2.69355  4.24690  2.90347  2.73739  3.18146  2.89801  2.37887  2.77519  2.98518  4.58477  3.61503
          0.01931  4.35256  5.07490  0.61958  0.77255  0.48576  0.95510
    158   2.64357  4.62733  3.22399  2.81854  4.08360  3.41424  3.97368  3.41452  2.84839  3.13953  4.01063  2.21679  1.80196  3.19349  3.24547  2.76513  2.97088  2.20230  5.44054  4.14822    172 p - - -
          2.68618  4.42225  2.77519  2.73123  3.46354  2.40513  3.72494  3.29354  2.67741  2.69355  4.24690  2.90347  2.73739  3.18146  2.89801  2.37887  2.77519  2.98518  4.58477  3.61503
          0.01931  4.35256  5.07490  0.61958  0.77255  0.48576  0.95510
    159   1.81029  4.72662  3.03233  2.84468  4.57112  3.29261  4.17599  4.00087  3.08034  3.67476  4.52522  1.12856  3.97039  3.38850  3.48014  2.77127  3.08962  3.52876  5.86303  4.53993    173 n - - -
          2.68618  4.42225  2.77519  2.73123  3.46354  2.40513  3.72494  3.29354  2.67741  2.69355  4.24690  2.90347  2.73739  3.18146  2.89801  2.37887  2.77519  2.98518  4.58477  3.61503
          0.01931  4.35256  5.07490  0.61958  0.77255  0.48576  0.95510
    160   3.37204  5.07230  4.14080  4.11208  5.19365  0.26522  5.17431  4.93810  4.35647  4.51886  5.51730  4.30770  4.47488  4.64343  4.51364  3.56155  3.88898  4.37304  6.13441  5.32086    174 G - - -
          2.68618  4.42225  2.77519  2.73123  3.46354  2.40513  3.72494  3.29354  2.67741  2.69355  4.24690  2.90347  2.73739  3.18146  2.89801  2.37887  2.77519  2.98518  4.58477  3.61503
          0.01931  4.35256  5.07490  0.61958  0.77255  0.48576  0.95510
    161   2.80162  4.74038  3.24342  2.86658  3.88989  3.55529  3.98119  3.30727  2.82977  2.96112  2.27320  1.38821  4.06100  3.23178  3.18856  2.92241  3.09638  3.06443  5.32812  3.98789    175 n - - -
          2.68618  4.42225  2.77519  2.73123  3.46354  2.40513  3.72494  3.29354  2.67741  2.69355  4.24690  2.90347  2.73739  3.18146  2.89801  2.37887  2.77519  2.98518  4.58477  3.61503
          0.01931  4.35256  5.07490  0.61958  0.77255  0.48576  0.95510
    162   3.65963  4.94786  5.27696  4.72072  3.17598  4.91724  5.19345  2.38816  4.52528  0.72563  1.88283  4.97669  5.03113  4.57937  4.58698  4.29929  3.87364  2.60957  5.35368  4.32925    176 l - - -
          2.68618  4.42225  2.77519  2.73123  3.46354  2.40513  3.72494  3.29354  2.67741  2.69355  4.24690  2.90347  2.73739  3.18146  2.89801  2.37887  2.77519  2.98518  4.58477  3.61503
          0.01931  4.35256  5.07490  0.61958  0.77255  0.48576  0.95510
    163   2.68904  4.51843  3.36455  2.21412  2.57529  3.60779  2.68175  3.02779  2.79612  2.71797  3.61235  3.27290  3.99634  3.12308  3.18180  2.85297  2.92183  2.13610  5.00171  3.68854    177 v - - -
          2.68618  4.42225  2.77519  2.73123  3.46354  2.40513  3.72494  3.29354  2.67741  2.69355  4.24690  2.90347  2.73739  3.18146  2.89801  2.37887  2.77519  2.98518  4.58477  3.61503
          0.01931  4.35256  5.07490  0.61958  0.77255  0.48576  0.95510
    164   3.34602  4.58699  5.28673  4.81333  3.86491  4.84576  5.52897  1.07787  4.72594  2.31861  3.62824  4.98803  5.11188  4.97950  4.89855  4.26539  3.61118  1.03696  5.92112  4.71012    178 v - - -
          2.68618  4.42225  2.77519  2.73123  3.46354  2.40513  3.72494  3.29354  2.67741  2.69355  4.24690  2.90347  2.73739  3.18146  2.89801  2.37887  2.77519  2.98518  4.58477  3.61503
          0.01931  4.35256  5.07490  0.61958  0.77255  0.48576  0.95510
    165   2.82440  4.88219  3.25588  2.71315  4.13522  3.61357  3.77827  3.45787  1.90716  3.10993  3.97998  3.18629  4.01196  2.13167  2.73631  2.88848  3.04809  1.88389  5.37832  4.10439    179 v - - -
          2.68618  4.42225  2.77519  2.73123  3.46354  2.40513  3.72494  3.29354  2.67741  2.69355  4.24690  2.90347  2.73739  3.18146  2.89801  2.37887  2.77519  2.98518  4.58477  3.61503
          0.01931  4.35256  5.07490  0.61958  0.77255  0.48576  0.95510
    166   1.51680  4.38128  3.74929  3.57855  4.73327  0.96175  4.65656  4.13591  3.71988  3.85971  4.68885  3.63273  3.93697  3.96403  3.98329  2.63948  2.97887  3.50691  6.05721  4.89708    180 g - - -
          2.68618  4.42225  2.77519  2.73123  3.46354  2.40513  3.72494  3.29354  2.67741  2.69355  4.24690  2.90347  2.73739  3.18146  2.89801  2.37887  2.77519  2.98518  4.58477  3.61503
          0.01931  4.35256  5.07490  0.61958  0.77255  0.48576  0.95510
    167   2.78541  5.03762  2.96549  1.67031  4.32452  3.51683  3.73872  3.67736  1.97384  3.29800  4.12431  3.03399  3.94113  2.88050  2.86301  2.79360  3.01851  2.32310  5.52190  4.18469    181 e - - -
          2.68618  4.42225  2.77519  2.73123  3.46354  2.40513  3.72494  3.29354  2.67741  2.69355  4.24690  2.90347  2.73739  3.18146  2.89801  2.37887  2.77519  2.98518  4.58477  3.61503
          0.01931  4.35256  5.07490  0.61958  0.77255  0.48576  0.95510
    168   3.39080  5.47324  3.91699  3.11227  5.03145  3.95219  3.77931  4.32701  1.19273  3.69149  4.57365  3.46614  4.28750  2.90633  1.19910  3.36821  3.51645  4.01171  5.66480  4.56183    182 k - - -
          2.68618  4.42225  2.77519  2.73123  3.46354  2.40513  3.72494  3.29354  2.67741  2.69355  4.24690  2.90347  2.73739  3.18146  2.89801  2.37887  2.77519  2.98518  4.58477  3.61503
          0.01931  4.35256  5.07490  0.61958  0.77255  0.48576  0.95510
    169   2.84671  4.96101  3.29049  2.71001  4.23740  3.62085  3.75484  3.60851  2.32723  3.19462  4.05627  3.18097  4.01292  1.72861  2.03367  2.89008  3.06652  2.37237  5.42383  4.14842    183 q - - -
          2.68618  4.42225  2.77519  2.73123  3.46354  2.40513  3.72494  3.29354  2.67741  2.69355  4.24690  2.90347  2.73739  3.18146  2.89801  2.37887  2.77519  2.98518  4.58477  3.61503
          0.01931  4.35256  5.07490  0.61958  0.77255  0.48576  0.95510
    170   3.40043  4.65872  5.26571  4.72572  3.46982  4.80809  5.25097  1.55801  4.60866  1.10886  3.24588  4.91020  5.00394  4.72043  4.70304  4.18384  3.63709  1.51480  5.53558  4.44080    184 l - - -
          2.68618  4.42225  2.77519  2.73123  3.46354  2.40513  3.72494  3.29354  2.67741  2.69355  4.24690  2.90347  2.73739  3.18146  2.89801  2.37887  2.77519  2.98518  4.58477  3.61503
          0.01931  4.35256  5.07490  0.61958  0.77255  0.48576  0.95510
    171   2.03504  4.72815  3.22964  2.74564  4.22315  3.43376  3.88147  3.57647  2.00737  3.23406  4.07381  3.18996  3.93993  3.05912  3.00688  2.75029  1.65628  3.22849  5.49045  4.20366    185 t - - -
          2.68618  4.42225  2.77519  2.73123  3.46354  2.40513  3.72494  3.29354  2.67741  2.69355  4.24690  2.90347  2.73739  3.18146  2.89801  2.37887  2.77519  2.98518  4.58477  3.61503
          0.01931  4.35256  5.07490  0.61958  0.77255  0.48576  0.95510
    172   3.20927  4.50456  5.06514  4.51793  2.12085  4.53864  4.91176  1.27433  4.38803  2.02031  3.31204  4.64117  4.80706  4.52670  4.47809  3.89215  3.44916  1.52312  5.28752  4.07423    186 i - - -
          2.68618  4.42225  2.77519  2.73123  3.46354  2.40513  3.72494  3.29354  2.67741  2.69355  4.24690  2.90347  2.73739  3.18146  2.89801  2.37887  2.77519  2.98518  4.58477  3.61503
          0.01931  4.35256  5.07490  0.61958  0.77255  0.48576  0.95510
    173   2.93621  5.40386  1.83418  2.33222  4.80621  3.38970  3.87858  4.31612  2.80615  3.81985  4.62671  1.61749  3.96419  3.02711  3.35717  1.94628  3.22530  3.87205  5.97494  4.51431    187 n - - -
          2.68618  4.42225  2.77519  2.73123  3.46354  2.40513  3.72494  3.29354  2.67741  2.69355  4.24690  2.90347  2.73739  3.18146  2.89801  2.37887  2.77519  2.98518  4.58477  3.61503
          0.01931  4.35256  5.07490  0.61958  0.77255  0.48576  0.95510
    174   2.92828  5.41273  1.90367  2.33256  4.75893  2.25380  3.83687  4.25844  2.71782  3.75720  4.55832  2.90027  3.95793  1.61056  3.24558  2.86071  3.19752  3.83104  5.90863  4.46285    188 q - - -
          2.68618  4.42225  2.77519  2.73123  3.46354  2.40513  3.72494  3.29354  2.67741  2.69355  4.24690  2.90347  2.73739  3.18146  2.89801  2.37887  2.77519  2.98518  4.58477  3.61503
          0.01931  4.35256  5.07490  0.61958  0.77255  0.48576  0.95510
    175   2.72857  5.04811  2.21550  2.42310  4.34914  2.51039  3.72746  3.78540  2.53348  3.35370  4.15187  2.96158  3.89077  2.14536  3.01720  2.72379  2.97499  2.45727  5.55916  4.18536    189 q - - -
          2.68618  4.42225  2.77519  2.73123  3.46354  2.40513  3.72494  3.29354  2.67741  2.69355  4.24690  2.90347  2.73739  3.18146  2.89801  2.37887  2.77519  2.98518  4.58477  3.61503
          0.01931  4.35256  5.07490  0.61958  0.77255  0.48576  0.95510
    176   2.78781  4.54292  3.65754  3.22860  3.34934  3.62257  4.02544  3.12960  3.13403  2.83241  3.81494  3.54742  4.13730  3.48921  3.43347  2.98943  1.24962  2.89702  4.89352  2.23165    190 t - - -
          2.68618  4.42225  2.77519  2.73123  3.46354  2.40513  3.72494  3.29354  2.67741  2.69355  4.24690  2.90347  2.73739  3.18146  2.89801  2.37887  2.77519  2.98518  4.58477  3.61503
          0.01931  4.35256  5.07490  0.61958  0.77255  0.48576  0.95510
    177   2.88192  5.30414  2.77447  1.92038  4.60080  3.49522  2.45162  4.08935  2.44160  3.57956  4.37563  2.96945  3.95500  1.67743  2.85880  2.83540  3.11556  3.69436  5.70032  4.31629    191 q - - -
          2.68618  4.42225  2.77519  2.73123  3.46354  2.40513  3.72494  3.29354  2.67741  2.69355  4.24690  2.90347  2.73739  3.18146  2.89801  2.37887  2.77519  2.98518  4.58477  3.61503
          0.01931  4.35256  5.07490  0.61958  0.77255  0.48576  0.95510
    178   2.93631  4.32754  4.59574  4.01341  2.29259  4.11620  4.43438  1.81072  3.87139  1.54675  3.16920  4.16696  4.43811  4.03666  3.98867  3.42819  2.25368  2.24372  4.94948  3.77444    192 l - - -
          2.68618  4.42225  2.77519  2.73123  3.46354  2.40513  3.72494  3.29354  2.67741  2.69355  4.24690  2.90347  2.73739  3.18146  2.89801  2.37887  2.77519  2.98518  4.58477  3.61503
          0.01931  4.35256  5.07490  0.61958  0.77255  0.48576  0.95510
    179   3.45695  4.72976  5.26469  4.69767  3.29278  4.79767  5.14663  1.26291  4.55805  1.30492  2.04832  4.88969  4.96045  4.60946  4.61595  4.15896  3.67932  2.22841  5.38030  4.33301    193 i - - -
          2.68618  4.42225  2.77519  2.73123  3.46354  2.40513  3.72494  3.29354  2.67741  2.69355  4.24690  2.90347  2.73739  3.18146  2.89801  2.37887  2.77519  2.98518  4.58477  3.61503
          0.01931  4.35256  5.07490  0.61958  0.77255  0.48576  0.95510
    180   2.69606  4.84669  3.10243  2.07258  4.10322  3.51268  3.72561  3.48085  2.48666  3.11199  3.94147  3.06691  3.91336  2.88464  2.30384  2.74225  2.22117  2.42727  5.36741  4.05120    194 e - - -
          2.68618  4.42225  2.77519  2.73123  3.46354  2.40513  3.72494  3.29354  2.67741  2.69355  4.24690  2.90347  2.73739  3.18146  2.89801  2.37887  2.77519  2.98518  4.58477  3.61503
          0.01931  4.35256  5.07490  0.61958  0.77255  0.48576  0.95510
    181   3.23403  4.53368  5.10014  4.52779  2.22160  4.53435  4.88101  1.66838  4.38394  1.38472  3.14573  4.64727  4.77567  4.46878  4.43624  3.87829  3.46307  1.62878  5.21643  4.08608    195 l - - -
          2.68618  4.42225  2.77519  2.73123  3.46354  2.40513  3.72494  3.29354  2.67741  2.69355  4.24690  2.90347  2.73739  3.18146  2.89801  2.37887  2.77519  2.98518  4.58477  3.61503
          0.01931  4.35256  5.07490  0.61958  0.77255  0.48576  0.95510
    182   2.74642  4.80496  3.35857  2.90544  4.45439  3.44569  3.96960  3.91421  2.57306  3.49133  4.33338  3.29859  4.00564  3.14682  1.89836  1.21793  3.08619  3.50254  5.63350  4.36239    196 s - - -
          2.68618  4.42225  2.77519  2.73123  3.46354  2.40513  3.72494  3.29354  2.67741  2.69355  4.24690  2.90347  2.73739  3.18146  2.89801  2.37887  2.77519  2.98518  4.58477  3.61503
          0.01931  4.35256  5.07490  0.61958  0.77255  0.48576  0.95510
    183   3.37204  5.07230  4.14080  4.11208  5.19365  0.26522  5.17431  4.93810  4.35647  4.51886  5.51730  4.30770  4.47488  4.64343  4.51364  3.56155  3.88898  4.37304  6.13441  5.32086    197 G - - -
          2.68618  4.42225  2.77519  2.73123  3.46354  2.40513  3.72494  3.29354  2.67741  2.69355  4.24690  2.90347  2.73739  3.18146  2.89801  2.37887  2.77519  2.98518  4.58477  3.61503
          0.01931  4.35256  5.07490  0.61958  0.77255  0.48576  0.95510
    184   3.34554  4.59503  5.25402  4.73074  3.62566  4.79928  5.30860  1.47948  4.62661  1.52385  3.40516  4.90555  5.02290  4.79477  4.75026  4.18236  3.59069  1.12734  5.65197  4.50852    198 v - - -
          2.68618  4.42225  2.77519  2.73123  3.46354  2.40513  3.72494  3.29354  2.67741  2.69355  4.24690  2.90347  2.73739  3.18146  2.89801  2.37887  2.77519  2.98518  4.58477  3.61503
          0.01931  4.35256  5.07490  0.61958  0.77255  0.48576  0.95510
    185   3.33408  4.58338  5.25401  4.78140  3.86584  4.81514  5.49996  1.34214  4.69039  2.32919  3.63442  4.95743  5.09289  4.95024  4.86732  4.23377  3.60136  0.84036  5.91056  4.69467    199 v - - -
          2.68618  4.42225  2.77519  2.73123  3.46354  2.40513  3.72494  3.29354  2.67741  2.69355  4.24690  2.90347  2.73739  3.18146  2.89801  2.37887  2.77519  2.98518  4.58477  3.61503
          0.01931  4.35256  5.07490  0.61958  0.77255  0.48576  0.95510
    186   3.09840  5.35174  3.40028  2.78624  4.80634  3.74299  3.73293  4.17741  1.64559  3.60052  4.43111  2.24385  4.11613  2.85401  1.38489  3.07083  3.27759  3.81946  5.64307  4.42417    200 r - - -
          2.68618  4.42225  2.77519  2.73123  3.46354  2.40513  3.72494  3.29354  2.67741  2.69355  4.24690  2.90347  2.73739  3.18146  2.89801  2.37887  2.77519  2.98518  4.58477  3.61503
          0.01931  4.35256  5.07490  0.61958  0.77255  0.48576  0.95510
    187   3.51789  5.16493  4.17907  4.10430  5.01667  3.82686  5.11629  4.72006  4.20959  4.27811  5.36499  4.35159  0.27998  4.58095  4.37585  3.70582  4.00008  4.30349  6.03963  5.15160    201 P - - -
          2.68618  4.42225  2.77519  2.73123  3.46354  2.40513  3.72494  3.29354  2.67741  2.69355  4.24690  2.90347  2.73739  3.18146  2.89801  2.37887  2.77519  2.98518  4.58477  3.61503
          0.01931  4.35256  5.07490  0.61958  0.77255  0.48576  0.95510
    188   2.78711  5.06952  2.99998  1.93501  4.40767  3.51168  3.72846  3.82481  2.39754  3.37461  4.18192  3.03855  3.93800  2.86229  2.16920  2.78759  1.83661  3.46466  5.55309  4.22021    202 t - - -
          2.68618  4.42225  2.77519  2.73123  3.46354  2.40513  3.72494  3.29354  2.67741  2.69355  4.24690  2.90347  2.73739  3.18146  2.89801  2.37887  2.77519  2.98518  4.58477  3.61503
          0.01931  4.35256  5.07490  0.61958  0.77255  0.48576  0.95510
    189   2.96045  5.26104  1.03739  2.44886  4.77720  3.38974  4.01943  4.19349  3.00737  3.81744  4.68296  2.99597  4.01795  3.19793  3.54648  2.93646  2.11778  3.78120  6.01597  4.58961    203 d - - -
          2.68618  4.42225  2.77519  2.73123  3.46354  2.40513  3.72494  3.29354  2.67741  2.69355  4.24690  2.90347  2.73739  3.18146  2.89801  2.37887  2.77519  2.98518  4.58477  3.61503
          0.01931  4.35256  5.07490  0.61958  0.77255  0.48576  0.95510
    190   3.35121  4.60011  5.26625  4.79441  3.82934  4.82702  5.50365  0.88109  4.69858  2.27362  3.59711  4.97174  5.09866  4.94819  4.86851  4.24778  3.61786  1.29844  5.89171  4.68731    204 i - - -
          2.68618  4.42225  2.77519  2.73123  3.46354  2.40513  3.72494  3.29354  2.67741  2.69355  4.24690  2.90347  2.73739  3.18146  2.89801  2.37887  2.77519  2.98518  4.58477  3.61503
          0.01931  4.35256  5.07490  0.61958  0.77255  0.48576  0.95510
    191   2.69376  4.85488  3.11075  2.56369  4.12456  3.50544  3.72312  3.53609  2.47152  3.13975  2.71839  2.27830  3.91021  2.87993  2.25354  2.20061  2.93090  3.21526  5.37685  4.05915    205 s - - -
          2.68618  4.42225  2.77519  2.73123  3.46354  2.40513  3.72494  3.29354  2.67741  2.69355  4.24690  2.90347  2.73739  3.18146  2.89801  2.37887  2.77519  2.98518  4.58477  3.61503
          0.01931  4.35256  5.07490  0.61958  0.77255  0.48576  0.95510
    192   2.70434  4.91412  2.93439  2.58585  4.50081  2.30684  3.87982  3.95944  2.66768  3.52094  4.32344  3.07448  3.92117  1.68606  3.10090  1.93730  3.02237  3.52935  5.69979  4.35294    206 q - - -
          2.68618  4.42225  2.77519  2.73123  3.46354  2.40513  3.72494  3.29354  2.67741  2.69355  4.24690  2.90347  2.73739  3.18146  2.89801  2.37887  2.77519  2.98518  4.58477  3.61503
          0.01931  4.35256  5.07490  0.61958  0.77255  0.48576  0.95510
    193   2.84084  5.35048  2.01815  2.32260  4.67799  3.41805  3.75780  4.17076  2.59102  3.65971  4.43547  2.14096  3.91227  2.07108  3.11154  2.12300  3.09276  3.74106  5.80635  4.36853    207 d - - -
          2.68618  4.42225  2.77519  2.73123  3.46354  2.40513  3.72494  3.29354  2.67741  2.69355  4.24690  2.90347  2.73739  3.18146  2.89801  2.37887  2.77519  2.98518  4.58477  3.61503
          0.01931  4.35256  5.07490  0.61958  0.77255  0.48576  0.95510
    194   3.21877  5.18283  3.10938  3.05686  4.63401  3.58780  4.43809  4.48207  3.40247  4.07669  5.04993  0.52826  4.27350  3.73479  3.75439  3.28136  3.62981  4.05130  5.88042  4.56567    208 N - - -
          2.68618  4.42225  2.77519  2.73123  3.46354  2.40513  3.72494  3.29354  2.67741  2.69355  4.24690  2.90347  2.73739  3.18146  2.89801  2.37887  2.77519  2.98518  4.58477  3.61503
          0.01931  4.35256  5.07490  0.61958  0.77255  0.48576  0.95510
    195   2.65816  4.78614  3.09936  2.66149  4.29781  3.40086  3.86534  3.71707  2.64626  3.32309  4.14417  3.12805  3.91699  2.10328  3.05883  2.05844  1.72955  3.33767  5.54817  4.23320    209 t - - -
          2.68618  4.42225  2.77519  2.73123  3.46354  2.40513  3.72494  3.29354  2.67741  2.69355  4.24690  2.90347  2.73739  3.18146  2.89801  2.37887  2.77519  2.98518  4.58477  3.61503
          0.01931  4.35256  5.07490  0.61958  0.77255  0.48576  0.95510
    196   3.34637  4.58736  5.28689  4.81350  3.86403  4.84592  5.52893  1.06653  4.72599  2.31731  3.62737  4.98824  5.11193  4.97932  4.89845  4.26559  3.61152  1.04837  5.92062  4.70989    210 v - - -
          2.68618  4.42225  2.77519  2.73123  3.46354  2.40513  3.72494  3.29354  2.67741  2.69355  4.24690  2.90347  2.73739  3.18146  2.89801  2.37887  2.77519  2.98518  4.58477  3.61503
          0.01931  4.35256  5.07490  0.61958  0.77255  0.48576  0.95510
    197   2.77059  4.81297  2.21396  2.62398  4.00421  3.51779  3.86511  3.37126  2.75817  1.70888  3.92512  3.12770  2.57474  3.06995  3.20157  2.84562  3.02930  3.10841  5.38070  4.06263    211 l - - -
          2.68618  4.42225  2.77519  2.73123  3.46354  2.40513  3.72494  3.29354  2.67741  2.69355  4.24690  2.90347  2.73739  3.18146  2.89801  2.37887  2.77519  2.98518  4.58477  3.61503
          0.01931  4.35256  5.07490  0.61958  0.77255  0.48576  0.95510
    198   2.62774  4.54053  3.71355  3.58096  4.60980  3.26584  4.66014  4.21398  3.69055  3.90415  4.80410  3.70231  4.04910  4.00260  3.93940  0.54755  3.14833  3.63511  5.94516  4.70542    212 S - - -
          2.68618  4.42225  2.77519  2.73123  3.46354  2.40513  3.72494  3.29354  2.67741  2.69355  4.24690  2.90347  2.73739  3.18146  2.89801  2.37887  2.77519  2.98518  4.58477  3.61503
          0.01931  4.35256  5.07490  0.61958  0.77255  0.48576  0.95510
    199   2.44155  4.37130  3.71823  3.42688  4.47687  3.16824  4.45990  3.84212  3.43485  3.57878  4.42744  3.55317  3.91991  3.74491  3.72553  1.76881  0.99517  3.32673  5.83891  4.62559    213 t - - -
          2.68618  4.42225  2.77519  2.73123  3.46354  2.40513  3.72494  3.29354  2.67741  2.69355  4.24690  2.90347  2.73739  3.18146  2.89801  2.37887  2.77519  2.98518  4.58477  3.61503
          0.01931  4.35256  5.07490  0.61958  0.77255  0.48576  0.95510
    200   2.92257  5.26021  3.07758  2.58344  4.63561  3.59258  3.72172  4.06963  2.24814  3.53997  4.34472  2.14189  4.00394  1.71178  1.99076  2.89440  3.13655  3.68935  5.63527  4.32737    214 q - - -
          2.68618  4.42225  2.77519  2.73123  3.46354  2.40513  3.72494  3.29354  2.67741  2.69355  4.24690  2.90347  2.73739  3.18146  2.89801  2.37887  2.77519  2.98518  4.58477  3.61503
          0.01931  4.35256  5.07490  0.61958  0.77255  0.48576  0.95510
    201   3.35153  4.60185  5.26229  4.79084  3.82469  4.82330  5.49934  0.86842  4.69364  2.26813  3.59332  4.96850  5.09622  4.94311  4.86335  4.24428  3.61851  1.32203  5.88749  4.68364    215 i - - -
          2.68618  4.42225  2.77519  2.73123  3.46354  2.40513  3.72494  3.29354  2.67741  2.69355  4.24690  2.90347  2.73739  3.18146  2.89801  2.37887  2.77519  2.98518  4.58477  3.61503
          0.01931  4.35256  5.07490  0.61958  0.77255  0.48576  0.95510
    202   1.20564  4.33235  3.80680  3.53353  4.60162  3.11724  4.55464  3.99623  3.57532  3.71661  4.53953  3.58929  3.89711  3.84443  3.85717  1.20307  2.90877  3.40260  5.95155  4.75893    216 s - - -
          2.68618  4.42225  2.77519  2.73123  3.46354  2.40513  3.72494  3.29354  2.67741  2.69355  4.24690  2.90347  2.73739  3.18146  2.89801  2.37887  2.77519  2.98518  4.58477  3.61503
          0.01931  4.35256  5.07490  0.61958  0.77255  0.48576  0.95510
    203   3.20005  5.77764  0.94607  2.29059  5.09458  3.39870  4.02228  4.69034  3.11369  4.17480  5.05155  1.88878  4.06103  3.20317  3.74797  3.07199  3.51570  4.23095  6.28934  4.74690    217 d - - -
          2.68618  4.42225  2.77519  2.73123  3.46354  2.40513  3.72494  3.29354  2.67741  2.69355  4.24690  2.90347  2.73739  3.18146  2.89801  2.37887  2.77519  2.98518  4.58477  3.61503
          0.01931  4.35256  5.07490  0.61958  0.77255  0.48576  0.95510
    204   1.68634  4.41389  4.19802  3.64284  3.36632  3.95556  4.33924  2.48196  3.52384  1.60121  2.28314  3.91870  4.33483  3.78245  3.75629  3.26665  3.14353  2.39603  5.06641  3.89498    218 l - - -
          2.68618  4.42225  2.77519  2.73123  3.46354  2.40513  3.72494  3.29354  2.67741  2.69355  4.24690  2.90347  2.73739  3.18146  2.89801  2.37887  2.77519  2.98518  4.58477  3.61503
          0.01931  4.35256  5.07490  0.61958  0.77255  0.48576  0.95510
    205   2.80017  5.13911  3.08618  1.96416  4.46131  3.54876  3.67780  3.89830  1.86165  3.40584  4.19748  3.03838  3.93663  2.79774  2.11949  2.78518  3.01656  3.52629  5.54280  2.72704    219 k - - -
          2.68618  4.42225  2.77519  2.73123  3.46354  2.40513  3.72494  3.29354  2.67741  2.69355  4.24690  2.90347  2.73739  3.18146  2.89801  2.37887  2.77519  2.98518  4.58477  3.61503
          0.01931  4.35256  5.07490  0.61958  0.77255  0.48576  0.95510
    206   3.35144  4.60132  5.26351  4.79194  3.82611  4.82445  5.50066  0.87215  4.69516  2.26980  3.59447  4.96950  5.09697  4.94467  4.86494  4.24537  3.61831  1.31495  5.88878  4.68477    220 i - - -
          2.68618  4.42225  2.77519  2.73123  3.46354  2.40513  3.72494  3.29354  2.67741  2.69355  4.24690  2.90347  2.73739  3.18146  2.89801  2.37887  2.77519  2.98518  4.58477  3.61503
          0.01931  4.35256  5.07490  0.61958  0.77255  0.48576  0.95510
    207   2.91114  5.35179  2.83001  1.58322  4.71203  3.52227  3.73430  4.16337  1.84912  3.62593  4.41696  2.99094  3.97077  2.04462  2.74884  2.85851  3.13705  3.75756  5.73302  4.37293    221 e - - -
          2.68618  4.42225  2.77519  2.73123  3.46354  2.40513  3.72494  3.29354  2.67741  2.69355  4.24690  2.90347  2.73739  3.18146  2.89801  2.37887  2.77519  2.98518  4.58477  3.61503
          0.01931  4.35256  5.07490  0.61958  0.77255  0.48576  0.95510
    208   3.16458  4.63152  4.36129  3.92029  2.72413  4.11752  4.02222  2.79014  3.75649  2.54317  3.69411  4.03752  4.52280  3.99416  3.93046  3.47945  3.43006  1.77266  4.38595  1.15433    222 y - - -
          2.68618  4.42225  2.77519  2.73123  3.46354  2.40513  3.72494  3.29354  2.67741  2.69355  4.24690  2.90347  2.73739  3.18146  2.89801  2.37887  2.77519  2.98518  4.58477  3.61503
          0.01931  4.35256  5.07490  0.61958  0.77255  0.48576  0.95510
    209   2.58617  4.56880  3.29072  2.81528  4.04221  2.31918  3.93923  3.40445  2.82642  3.09332  3.94227  2.29213  3.92124  3.15510  3.23629  2.71233  2.05655  2.23835  5.39071  4.11383    223 t - - -
          2.68618  4.42225  2.77519  2.73123  3.46354  2.40513  3.72494  3.29354  2.67741  2.69355  4.24690  2.90347  2.73739  3.18146  2.89801  2.37887  2.77519  2.98518  4.58477  3.61503
          0.01931  4.35256  5.07490  0.61958  0.77255  0.48576  0.95510
    210   3.05272  5.26825  2.66113  1.71351  4.86545  1.05865  4.11890  4.36090  3.06465  3.92420  4.79167  3.11382  4.08906  3.31203  3.54027  3.04184  3.39760  3.92658  6.03354  4.68997    224 g - - -
          2.68618  4.42225  2.77519  2.73123  3.46354  2.40513  3.72494  3.29354  2.67741  2.69355  4.24690  2.90347  2.73739  3.18146  2.89801  2.37887  2.77519  2.98518  4.58477  3.61503
          0.01931  4.35256  5.07490  0.61958  0.77255  0.48576  0.95510
    211   2.91969  5.40250  2.66413  1.50622  4.74229  3.47132  3.77013  4.21554  1.85164  3.68912  4.48086  2.16442  3.96061  2.89703  2.94279  2.85511  3.16119  3.79870  5.81291  4.41073    225 e - - -
          2.68618  4.42225  2.77519  2.73123  3.46354  2.40513  3.72494  3.29354  2.67741  2.69355  4.24690  2.90347  2.73739  3.18146  2.89801  2.37887  2.77519  2.98518  4.58477  3.61503
          0.01931  4.35256  5.07490  0.61958  0.77255  0.48576  0.95510
    212   3.37204  5.07230  4.14080  4.11208  5.19365  0.26522  5.17431  4.93810  4.35647  4.51886  5.51730  4.30770  4.47488  4.64343  4.51364  3.56155  3.88898  4.37304  6.13441  5.32086    226 G - - -
          2.68618  4.42225  2.77519  2.73123  3.46354  2.40513  3.72494  3.29354  2.67741  2.69355  4.24690  2.90347  2.73739  3.18146  2.89801  2.37887  2.77519  2.98518  4.58477  3.61503
          0.01931  4.35256  5.07490  0.61958  0.77255  0.48576  0.95510
    213   3.31513  4.63826  4.78443  4.31798  1.74737  4.33834  3.91437  1.85530  4.15245  2.40714  3.58771  4.22899  4.65310  4.20166  4.19946  3.66861  3.54053  2.79139  4.13361  1.38926    227 y - - -
          2.68618  4.42225  2.77519  2.73123  3.46354  2.40513  3.72494  3.29354  2.67741  2.69355  4.24690  2.90347  2.73739  3.18146  2.89801  2.37887  2.77519  2.98518  4.58477  3.61503
          0.01931  4.35256  5.07490  0.61958  0.77255  0.48576  0.95510
    214   2.79737  4.28550  4.15121  3.56898  3.35209  3.90616  4.20777  1.93907  3.42088  2.24226  2.37590  3.83349  4.26042  3.69616  2.46383  3.19493  3.03051  1.77087  4.94296  3.75506    228 v - - -
          2.68618  4.42225  2.77519  2.73123  3.46354  2.40513  3.72494  3.29354  2.67741  2.69355  4.24690  2.90347  2.73739  3.18146  2.89801  2.37887  2.77519  2.98518  4.58477  3.61503
          0.01931  4.35256  5.07490  0.61958  0.77255  0.48576  0.95510
    215   1.83861  4.73087  3.02710  2.84257  4.57419  3.29362  4.17685  4.00511  3.08153  3.67905  4.53034  1.11261  3.97194  3.38958  3.48129  2.77410  3.09324  3.53292  5.86597  4.54174    229 n - - -
          2.68618  4.42225  2.77519  2.73123  3.46354  2.40513  3.72494  3.29354  2.67741  2.69355  4.24690  2.90347  2.73739  3.18146  2.89801  2.37887  2.77519  2.98518  4.58477  3.61503
          0.01931  4.35256  5.07490  0.61958  0.77255  0.48576  0.95510
    216   3.05695  5.67367  1.35042  1.72905  4.96582  3.40619  3.88333  4.49209  2.83708  3.95754  4.77360  2.85453  3.99253  2.05866  3.41319  2.94414  3.32973  4.04526  6.10042  4.59714    230 d - - -
          2.68618  4.42225  2.77519  2.73123  3.46354  2.40513  3.72494  3.29354  2.67741  2.69355  4.24690  2.90347  2.73739  3.18146  2.89801  2.37887  2.77519  2.98518  4.58477  3.61503
          0.01931  4.35256  5.07490  0.61958  0.77255  0.48576  0.95510
    217   1.17537  4.33916  3.74940  3.44399  4.62239  1.90061  4.49729  4.06154  3.50647  3.73078  4.52884  3.54146  3.87909  3.76496  3.81940  1.73304  2.89051  3.43967  5.94902  4.75435    231 a - - -
          2.68618  4.42225  2.77519  2.73123  3.46354  2.40513  3.72494  3.29354  2.67741  2.69355  4.24690  2.90347  2.73739  3.18146  2.89801  2.37887  2.77519  2.98518  4.58477  3.61503
          0.01931  4.35256  5.07490  0.61958  0.77255  0.48576  0.95510
    218   2.65648  4.59078  3.28029  2.74376  3.82305  3.53088  3.82420  2.37295  2.69892  2.86701  3.73628  3.20335  3.95065  2.35200  3.10052  2.20086  2.18203  2.90750  5.19555  3.92220    232 t - - -
          2.68618  4.42225  2.77519  2.73123  3.46354  2.40513  3.72494  3.29354  2.67741  2.69355  4.24690  2.90347  2.73739  3.18146  2.89801  2.37887  2.77519  2.98518  4.58477  3.61503
          0.01931  4.35256  5.07490  0.61958  0.77255  0.48576  0.95510
    219   2.74369  4.85601  3.16060  2.61565  2.60939  3.56106  2.49138  3.49571  2.50998  3.09546  3.94108  2.37861  3.95274  2.92168  2.26943  2.79233  2.97182  3.19560  5.17537  3.76695    233 r - - -
          2.68622  4.42229  2.77523  2.73127  3.46357  2.40516  3.72498  3.29358  2.67744  2.69358  4.24693  2.90350  2.73743  3.18150  2.89737  2.37890  2.77523  2.98522  4.58480  3.61507
          0.21329  1.68294  5.07490  0.22459  1.60368  0.48576  0.95510
    220   2.66784  4.77405  3.11973  2.58788  4.03568  3.49305  3.74910  3.43981  2.55322  3.06321  2.71427  3.08502  2.70218  2.20954  2.98474  2.16713  2.91315  3.13228  5.33213  4.02087    235 s - - -
          2.68618  4.42225  2.77519  2.73123  3.46354  2.40513  3.72494  3.29354  2.67741  2.69355  4.24690  2.90347  2.73739  3.18146  2.89801  2.37887  2.77519  2.98518  4.58477  3.61503
          0.01931  4.35256  5.07490  0.61958  0.77255  0.48576  0.95510
    221   2.85336  5.17582  2.79686  2.48859  4.62001  1.82030  3.81789  4.07707  1.91088  3.59710  4.40298  2.05944  3.96361  2.95826  2.95490  2.83662  3.12378  3.66954  5.74450  4.38224    236 g - - -
          2.68618  4.42225  2.77519  2.73123  3.46354  2.40513  3.72494  3.29354  2.67741  2.69355  4.24690  2.90347  2.73739  3.18146  2.89801  2.37887  2.77519  2.98518  4.58477  3.61503
          0.01931  4.35256  5.07490  0.61958  0.77255  0.48576  0.95510
    222   2.71714  4.55384  3.53283  3.08522  3.75175  2.18909  4.05197  3.34972  3.02906  3.01985  3.91383  3.44724  2.20092  3.38148  3.36702  2.88941  3.03917  3.05920  1.82813  3.85323    237 w - - -
          2.68618  4.42225  2.77519  2.73123  3.46354  2.40513  3.72494  3.29354  2.67741  2.69355  4.24690  2.90347  2.73739  3.18146  2.89801  2.37887  2.77519  2.98518  4.58477  3.61503
          0.01931  4.35256  5.07490  0.61958  0.77255  0.48576  0.95510
    223   3.41225  4.73359  5.08861  4.57649  3.37827  4.67439  5.12486  2.16272  4.41165  0.87830  3.18626  4.78180  4.92763  4.56991  4.52787  4.06687  3.66375  1.55418  5.44597  4.32731    238 l - - -
          2.68618  4.42225  2.77519  2.73123  3.46354  2.40513  3.72494  3.29354  2.67741  2.69355  4.24690  2.90347  2.73739  3.18146  2.89801  2.37887  2.77519  2.98518  4.58477  3.61503
          0.01931  4.35256  5.07490  0.61958  0.77255  0.48576  0.95510
    224   2.13400  4.40954  3.62215  3.06827  3.54627  3.68600  3.98114  2.75002  2.98551  2.00485  3.49145  3.45984  4.07969  2.44062  3.32000  2.95306  2.95220  1.97029  5.03666  3.80845    239 v - - -
          2.68618  4.42225  2.77519  2.73123  3.46354  2.40513  3.72494  3.29354  2.67741  2.69355  4.24690  2.90347  2.73739  3.18146  2.89801  2.37887  2.77519  2.98518  4.58477  3.61503
          0.01931  4.35256  5.07490  0.61958  0.77255  0.48576  0.95510
    225   2.98759  5.06561  3.47398  2.83420  4.31647  3.73024  3.76298  3.70871  2.20585  2.24143  4.12127  3.27446  4.09760  2.14291  1.50318  3.02557  3.18217  3.43323  5.44243  4.20251    240 r - - -
          2.68618  4.42225  2.77519  2.73123  3.46354  2.40513  3.72494  3.29354  2.67741  2.69355  4.24690  2.90347  2.73739  3.18146  2.89801  2.37887  2.77519  2.98518  4.58477  3.61503
          0.01931  4.35256  5.07490  0.61958  0.77255  0.48576  0.95510
    226   3.08896  4.76566  3.79003  3.33723  1.18497  3.90157  3.94710  3.18949  2.01153  2.74506  3.82927  3.66482  4.32305  3.51412  3.29200  3.27216  3.33718  3.02867  4.66066  3.11319    241 f - - -
          2.68618  4.42225  2.77519  2.73123  3.46354  2.40513  3.72494  3.29354  2.67741  2.69355  4.24690  2.90347  2.73739  3.18146  2.89801  2.37887  2.77519  2.98518  4.58477  3.61503
          0.01931  4.35256  5.07490  0.61958  0.77255  0.48576  0.95510
    227   3.34085  4.65360  5.08144  4.51774  2.14297  4.59109  4.83581  2.30221  4.37603  1.04058  3.07268  4.66546  4.81120  4.43834  4.43703  3.93611  3.56583  1.73926  5.12079  3.92328    242 l - - -
          2.68618  4.42225  2.77519  2.73123  3.46354  2.40513  3.72494  3.29354  2.67741  2.69355  4.24690  2.90347  2.73739  3.18146  2.89801  2.37887  2.77519  2.98518  4.58477  3.61503
          0.01931  4.35256  5.07490  0.61958  0.77255  0.48576  0.95510
    228   2.74247  5.04020  2.94682  1.94628  4.32570  2.50374  3.70396  3.75259  1.99248  2.47492  4.11543  2.99640  3.90534  2.83813  2.87017  2.74200  2.97465  3.39907  5.51090  4.16079    243 e - - -
          2.68618  4.42225  2.77519  2.73123  3.46354  2.40513  3.72494  3.29354  2.67741  2.69355  4.24690  2.90347  2.73739  3.18146  2.89801  2.37887  2.77519  2.98518  4.58477  3.61503
          0.01931  4.35256  5.07490  0.61958  0.77255  0.48576  0.95510
    229   2.83157  5.08139  3.04647  2.60975  4.55361  2.32813  3.79489  3.99446  2.40702  3.51378  4.32273  2.22680  3.97791  2.93241  1.58915  2.83949  3.09372  3.59992  5.64647  4.33222    244 r - - -
          2.68618  4.42225  2.77519  2.73123  3.46354  2.40513  3.72494  3.29354  2.67741  2.69355  4.24690  2.90347  2.73739  3.18146  2.89801  2.37887  2.77519  2.98518  4.58477  3.61503
          0.01931  4.35256  5.07490  0.61958  0.77255  0.48576  0.95510
    230   3.39490  4.65260  5.26461  4.72558  3.47990  4.80570  5.25294  1.54520  4.60936  1.13344  3.25646  4.90853  5.00389  4.72472  4.70525  4.18175  3.63216  1.48916  5.54185  4.44376    245 l - - -
          2.68618  4.42225  2.77519  2.73123  3.46354  2.40513  3.72494  3.29354  2.67741  2.69355  4.24690  2.90347  2.73739  3.18146  2.89801  2.37887  2.77519  2.98518  4.58477  3.61503
          0.01931  4.35256  5.07490  0.61958  0.77255  0.48576  0.95510
    231   2.67970  4.24608  3.99841  3.45358  3.29109  3.69107  4.07334  2.68983  3.32348  2.46776  3.41597  3.68773  4.12720  3.59924  3.55064  2.23747  2.94845  1.54034  2.70886  3.53612    246 v - - -
          2.68618  4.42225  2.77519  2.73123  3.46354  2.40513  3.72494  3.29354  2.67741  2.69355  4.24690  2.90347  2.73739  3.18146  2.89801  2.37887  2.77519  2.98518  4.58477  3.61503
          0.01931  4.35256  5.07490  0.61958  0.77255  0.48576  0.95510
    232   1.82984  4.36221  3.77965  3.33275  3.96815  3.37684  4.27374  3.06288  3.29025  2.96981  3.90442  3.56429  1.75692  3.59248  3.60330  2.76804  2.93943  1.86253  5.42965  4.21125    247 p - - -
          2.68618  4.42225  2.77519  2.73123  3.46354  2.40513  3.72494  3.29354  2.67741  2.69355  4.24690  2.90347  2.73739  3.18146  2.89801  2.37887  2.77519  2.98518  4.58477  3.61503
          0.01931  4.35256  5.07490  0.61958  0.77255  0.48576  0.95510
    233   2.86283  4.33672  4.30206  3.74134  1.72468  3.95036  4.25115  2.52901  3.61434  2.08063  2.29628  3.94870  4.31754  3.82813  3.79438  3.26019  2.20452  2.43487  4.84611  3.58793    248 f - - -
          2.68647  4.42255  2.77549  2.73153  3.46278  2.40433  3.72524  3.29206  2.67770  2.69336  4.24719  2.90376  2.73769  3.18176  2.89770  2.37916  2.77549  2.98483  4.58506  3.61533
          0.18222  1.79228        *  1.90434  0.16125  0.00000        *
//
