# Supplementary material for: T346Hunter: A Novel Web-Based Tool for the Prediction of Type III, Type IV and Type VI Secretion Systems in Bacterial Genomes
Source: PLoS One. 2015 Apr 13;10(4):e0119317. doi: 10.1371/journal.pone.0119317 (PMC4395097; doi:10.1371/journal.pone.0119317)
Supplement: S1 Data — (ZIP) [file pone.0119317.s009.zip › T346Hunter_profiles/flgi.hmm]

HMMER3/f [3.1b1 | May 2013]
NAME  flgi
LENG  368
ALPH  amino
RF    no
MM    no
CONS  yes
CS    no
MAP   yes
DATE  Fri Nov 15 12:11:58 2013
NSEQ  6
EFFN  1.274414
CKSUM 3820602680
STATS LOCAL MSV      -11.2941  0.69977
STATS LOCAL VITERBI  -12.0247  0.69977
STATS LOCAL FORWARD   -5.7207  0.69977
HMM          A        C        D        E        F        G        H        I        K        L        M        N        P        Q        R        S        T        V        W        Y   
            m->m     m->i     m->d     i->m     i->i     d->m     d->d
  COMPO   2.43988  4.64938  3.02878  2.76141  3.65434  2.69159  3.97598  2.63134  2.72849  2.39582  3.63153  2.94459  3.53981  3.01202  3.10168  2.62263  2.73259  2.45048  5.31442  3.92434
          2.68607  4.42247  2.77541  2.73145  3.46376  2.40510  3.72516  3.29257  2.67731  2.69377  4.24558  2.90368  2.73761  3.18168  2.89743  2.37909  2.77506  2.98540  4.58283  3.61525
          0.50048  2.14245  1.28594  1.89185  0.16345  0.00000        *
      1   3.21428  4.62333  4.56758  4.02819  3.08515  4.35139  4.65009  2.23410  3.82103  1.24528  1.61373  4.31683  4.60789  4.05838  3.99424  3.70601  3.44956  2.33192  5.10053  3.95896     11 l - - -
          2.68618  4.42225  2.77519  2.73123  3.46354  2.40513  3.72494  3.29354  2.67741  2.69355  4.24690  2.90347  2.73739  3.18146  2.89801  2.37887  2.77519  2.98518  4.58477  3.61503
          0.02718  4.01452  4.73687  0.61958  0.77255  0.81454  0.58491
      2   2.71413  4.98976  2.66348  2.36752  4.40972  2.40687  3.69372  3.85788  2.00605  3.40345  4.22200  2.05652  3.83132  2.84396  2.84182  2.70857  2.98707  3.47054  5.56996  4.21667     12 k - - -
          2.68618  4.42225  2.77519  2.73123  3.46354  2.40513  3.72494  3.29354  2.67741  2.69355  4.24690  2.90347  2.73739  3.18146  2.89801  2.37887  2.77519  2.98518  4.58477  3.61503
          0.02718  4.01452  4.73687  0.61958  0.77255  0.81454  0.58491
      3   2.77443  4.82673  3.27884  2.67220  4.11864  3.54574  3.64850  3.44713  1.71929  3.06313  3.93302  3.12022  3.93129  2.81257  2.05270  2.83241  2.98715  2.40558  5.28831  4.04212     13 k - - -
          2.68618  4.42225  2.77519  2.73123  3.46354  2.40513  3.72494  3.29354  2.67741  2.69355  4.24690  2.90347  2.73739  3.18146  2.89801  2.37887  2.77519  2.98518  4.58477  3.61503
          0.02718  4.01452  4.73687  0.61958  0.77255  0.81454  0.58491
      4   2.91291  4.33032  4.38171  3.81253  2.91981  4.03657  4.19457  1.94129  3.63863  1.42100  3.04412  4.00274  4.34614  3.84289  3.79011  3.34710  3.14084  2.32296  2.73165  3.33678     14 l - - -
          2.68618  4.42225  2.77519  2.73123  3.46354  2.40513  3.72494  3.29354  2.67741  2.69355  4.24690  2.90347  2.73739  3.18146  2.89801  2.37887  2.77519  2.98518  4.58477  3.61503
          0.02718  4.01452  4.73687  0.61958  0.77255  0.61891  0.77334
      5   3.36252  4.72239  4.82552  4.27654  3.10264  4.54894  4.83836  2.27604  4.07827  1.05414  1.63171  4.54866  4.75441  4.24769  4.21201  3.90883  3.58874  2.41967  5.17917  4.08564     15 l - - -
          2.68618  4.42225  2.77519  2.73123  3.46354  2.40513  3.72494  3.29354  2.67741  2.69355  4.24690  2.90347  2.73739  3.18146  2.89801  2.37887  2.77519  2.98518  4.58477  3.61503
          0.02410  4.13347  4.85581  0.61958  0.77255  0.71396  0.67276
      6   2.17703  4.57194  3.18147  2.66845  3.83989  2.70371  3.75976  3.19363  2.20674  2.20925  3.74191  3.12700  3.88647  2.97487  2.96593  2.72429  2.86722  2.91614  5.18773  3.91330     16 a - - -
          2.68618  4.42225  2.77519  2.73123  3.46354  2.40513  3.72494  3.29354  2.67741  2.69355  4.24690  2.90347  2.73739  3.18146  2.89801  2.37887  2.77519  2.98518  4.58477  3.61503
          0.02410  4.13347  4.85581  0.61958  0.77255  0.52348  0.89760
      7   2.26457  4.27834  3.91316  3.35321  3.37581  3.73888  4.10550  2.52324  3.25236  1.97267  2.05798  3.65607  4.13786  3.53270  3.51871  3.03349  2.36805  2.36370  4.94594  3.74947     17 l - - -
          2.68618  4.42225  2.77519  2.73123  3.46354  2.40513  3.72494  3.29354  2.67741  2.69355  4.24690  2.90347  2.73739  3.18146  2.89801  2.37887  2.77519  2.98518  4.58477  3.61503
          0.02171  4.23683  4.95918  0.61958  0.77255  0.41755  1.07487
      8   1.98847  4.15668  4.31319  3.72180  3.18223  3.85370  4.16305  2.14744  3.57832  1.77779  2.60241  3.88322  4.20830  3.77158  3.71462  3.15048  2.95324  2.33139  3.19467  3.58232     18 l - - -
          2.68618  4.42225  2.77519  2.73123  3.46354  2.40513  3.72494  3.29354  2.67741  2.69355  4.24690  2.90347  2.73739  3.18146  2.89801  2.37887  2.77519  2.98518  4.58477  3.61503
          0.01977  4.32922  5.05157  0.61958  0.77255  0.48576  0.95510
      9   2.70430  4.33315  3.73928  3.15542  3.45918  3.72012  3.96993  1.92430  2.51317  2.16568  3.42192  3.51358  4.09065  3.34495  2.67022  2.98524  2.93394  2.13084  4.94117  3.72648     19 i - - -
          2.68618  4.42225  2.77519  2.73123  3.46354  2.40513  3.72494  3.29354  2.67741  2.69355  4.24690  2.90347  2.73739  3.18146  2.89801  2.37887  2.77519  2.98518  4.58477  3.61503
          0.01977  4.32922  5.05157  0.61958  0.77255  0.48576  0.95510
     10   2.30238  4.45174  3.42169  2.86137  2.81674  3.58743  3.85431  2.94426  2.14921  2.67572  3.56683  3.29283  3.98148  3.13810  3.18746  2.83278  2.30234  2.35113  5.04538  3.79542     20 k - - -
          2.68618  4.42225  2.77519  2.73123  3.46354  2.40513  3.72494  3.29354  2.67741  2.69355  4.24690  2.90347  2.73739  3.18146  2.89801  2.37887  2.77519  2.98518  4.58477  3.61503
          0.01977  4.32922  5.05157  0.61958  0.77255  0.48576  0.95510
     11   2.26284  4.21154  3.98279  3.40765  2.15242  3.76588  4.06266  2.21654  3.30936  2.30952  3.28458  3.68160  4.13607  2.80657  3.54445  3.04631  2.92335  2.08832  4.82350  3.61789     21 v - - -
          2.68618  4.42225  2.77519  2.73123  3.46354  2.40513  3.72494  3.29354  2.67741  2.69355  4.24690  2.90347  2.73739  3.18146  2.89801  2.37887  2.77519  2.98518  4.58477  3.61503
          0.01977  4.32922  5.05157  0.61958  0.77255  0.48576  0.95510
     12   2.18356  4.64243  3.21516  2.66589  3.83508  3.53666  2.89688  3.22114  2.61267  2.20062  3.73933  3.14580  3.93059  2.53366  3.02312  2.76835  2.49008  2.95133  5.18761  3.90327     22 a - - -
          2.68618  4.42225  2.77519  2.73123  3.46354  2.40513  3.72494  3.29354  2.67741  2.69355  4.24690  2.90347  2.73739  3.18146  2.89801  2.37887  2.77519  2.98518  4.58477  3.61503
          0.01977  4.32922  5.05157  0.61958  0.77255  0.48576  0.95510
     13   2.22697  4.34470  3.56111  3.00183  3.53319  2.83370  3.91534  2.45016  2.95300  2.60521  2.80618  3.38441  3.99450  3.25313  3.29907  2.43439  2.26969  2.64423  4.98035  3.74954     23 a - - -
          2.68618  4.42225  2.77519  2.73123  3.46354  2.40513  3.72494  3.29354  2.67741  2.69355  4.24690  2.90347  2.73739  3.18146  2.89801  2.37887  2.77519  2.98518  4.58477  3.61503
          0.01977  4.32922  5.05157  0.61958  0.77255  0.48576  0.95510
     14   1.60692  4.42136  3.50000  2.99121  3.87417  3.39385  4.00864  2.53167  2.96274  2.93401  3.80723  3.34788  2.82247  3.27837  3.33429  2.06976  2.88045  2.90415  5.27563  4.03047     24 a - - -
          2.68618  4.42225  2.77519  2.73123  3.46354  2.40513  3.72494  3.29354  2.67741  2.69355  4.24690  2.90347  2.73739  3.18146  2.89801  2.37887  2.77519  2.98518  4.58477  3.61503
          0.01977  4.32922  5.05157  0.61958  0.77255  0.48576  0.95510
     15   2.31162  4.43979  2.72825  2.91607  3.60244  3.62901  3.90207  2.42136  2.88650  1.91771  3.54326  3.34313  4.01950  3.19852  3.26129  2.87945  2.47896  2.60136  5.05352  3.80841     25 l - - -
          2.68618  4.42225  2.77519  2.73123  3.46354  2.40513  3.72494  3.29354  2.67741  2.69355  4.24690  2.90347  2.73739  3.18146  2.89801  2.37887  2.77519  2.98518  4.58477  3.61503
          0.01977  4.32922  5.05157  0.61958  0.77255  0.48576  0.95510
     16   2.30768  4.21985  4.15926  3.58954  3.37292  2.89500  4.20654  2.05693  3.48412  1.91392  3.34224  3.82551  4.22750  3.72558  3.69617  3.14618  2.98146  1.67958  4.92836  3.73112     26 v - - -
          2.68618  4.42225  2.77519  2.73123  3.46354  2.40513  3.72494  3.29354  2.67741  2.69355  4.24690  2.90347  2.73739  3.18146  2.89801  2.37887  2.77519  2.98518  4.58477  3.61503
          0.01977  4.32922  5.05157  0.61958  0.77255  0.48576  0.95510
     17   1.90636  4.21173  3.89279  3.31958  2.70646  3.70976  4.01604  2.63228  3.23158  2.08562  2.70114  3.61105  4.09131  3.48879  3.48573  2.45762  2.89463  2.44113  4.82131  3.61313     27 a - - -
          2.68618  4.42225  2.77519  2.73123  3.46354  2.40513  3.72494  3.29354  2.67741  2.69355  4.24690  2.90347  2.73739  3.18146  2.89801  2.37887  2.77519  2.98518  4.58477  3.61503
          0.01977  4.32922  5.05157  0.61958  0.77255  0.48576  0.95510
     18   2.64977  4.66557  2.67695  2.62054  3.85942  3.52391  3.74617  2.72334  2.60558  2.51487  3.75138  3.11244  3.91303  2.37087  3.04055  2.35573  2.88211  2.54678  5.20635  3.91200     28 s - - -
          2.68618  4.42225  2.77519  2.73123  3.46354  2.40513  3.72494  3.29354  2.67741  2.69355  4.24690  2.90347  2.73739  3.18146  2.89801  2.37887  2.77519  2.98518  4.58477  3.61503
          0.01977  4.32922  5.05157  0.61958  0.77255  0.48576  0.95510
     19   2.57393  4.48090  3.41047  2.90238  3.89181  3.41649  3.95209  3.24889  2.86627  2.42030  3.81785  3.29359  2.77103  3.20131  3.24782  2.27064  1.67448  2.94747  5.27703  4.01966     29 t - - -
          2.68613  4.42263  2.77510  2.73161  3.46298  2.40518  3.72533  3.29392  2.67693  2.69349  4.24728  2.90331  2.73778  3.18114  2.89839  2.37861  2.77463  2.98556  4.58515  3.61541
          0.17346  1.87830  5.05157  2.21459  0.11563  0.48576  0.95510
     20   2.56779  4.64179  3.20346  2.70704  4.16123  2.63321  3.87382  3.57099  2.71993  3.20315  4.02444  2.31264  3.87939  3.05401  3.15503  1.91141  2.38530  2.57360  5.45866  4.15748     43 s - - -
          2.68618  4.42225  2.77519  2.73123  3.46354  2.40513  3.72494  3.29354  2.67741  2.69355  4.24690  2.90347  2.73739  3.18146  2.89801  2.37887  2.77519  2.98518  4.58477  3.61503
          0.01977  4.32922  5.05157  0.61958  0.77255  0.48576  0.95510
     21   2.71848  5.11641  2.08897  2.09370  3.19050  3.43340  3.68601  3.86532  2.48003  3.40114  4.18115  2.31095  3.86628  2.80977  2.97542  2.69492  2.51927  3.47956  5.58140  4.18862     44 d - - -
          2.68618  4.42225  2.77519  2.73123  3.46354  2.40513  3.72494  3.29354  2.67741  2.69355  4.24690  2.90347  2.73739  3.18146  2.89801  2.37887  2.77519  2.98518  4.58477  3.61503
          0.01977  4.32922  5.05157  0.61958  0.77255  0.48576  0.95510
     22   1.82755  4.40861  3.53932  3.03267  3.89075  3.38172  4.03822  3.21119  2.99425  2.31067  3.82429  3.37227  3.93751  3.31230  3.35751  1.78003  2.34841  2.90455  5.29580  4.05469     45 s - - -
          2.68618  4.42225  2.77519  2.73123  3.46354  2.40513  3.72494  3.29354  2.67741  2.69355  4.24690  2.90347  2.73739  3.18146  2.89801  2.37887  2.77519  2.98518  4.58477  3.61503
          0.01977  4.32922  5.05157  0.61958  0.77255  0.48576  0.95510
     23   2.30589  4.20812  3.92169  3.34716  2.69635  3.72391  4.02662  2.61874  3.25589  1.93549  2.69062  3.63155  4.10175  3.50895  3.50249  2.15091  2.90048  2.43334  4.81418  3.60808     46 l - - -
          2.68618  4.42225  2.77519  2.73123  3.46354  2.40513  3.72494  3.29354  2.67741  2.69355  4.24690  2.90347  2.73739  3.18146  2.89801  2.37887  2.77519  2.98518  4.58477  3.61503
          0.01977  4.32922  5.05157  0.61958  0.77255  0.48576  0.95510
     24   1.67845  4.42497  3.53561  3.08853  4.35729  3.19938  4.17904  3.77236  3.09055  3.42795  4.24178  3.36699  2.53729  3.39960  3.47045  1.59245  2.22291  3.28936  5.67552  4.42809     47 s - - -
          2.68618  4.42225  2.77519  2.73123  3.46354  2.40513  3.72494  3.29354  2.67741  2.69355  4.24690  2.90347  2.73739  3.18146  2.89801  2.37887  2.77519  2.98518  4.58477  3.61503
          0.01977  4.32922  5.05157  0.61958  0.77255  0.48576  0.95510
     25   2.09997  5.06005  2.95194  2.03504  4.37006  3.46203  3.65894  3.81565  2.38445  3.34812  4.12652  2.95737  3.86439  2.42151  2.40737  2.68159  2.51466  3.43455  5.52149  4.15428     48 e - - -
          2.68618  4.42225  2.77519  2.73123  3.46354  2.40513  3.72494  3.29354  2.67741  2.69355  4.24690  2.90347  2.73739  3.18146  2.89801  2.37887  2.77519  2.98518  4.58477  3.61503
          0.01977  4.32922  5.05157  0.61958  0.77255  0.48576  0.95510
     26   2.32560  4.55413  3.27737  2.37759  3.73561  3.54717  3.79006  3.10263  2.69503  2.37614  2.93701  3.18776  3.93881  3.02667  3.10625  2.26065  2.47708  2.84623  5.12012  3.84915     49 s - - -
          2.68618  4.42225  2.77519  2.73123  3.46354  2.40513  3.72494  3.29354  2.67741  2.69355  4.24690  2.90347  2.73739  3.18146  2.89801  2.37887  2.77519  2.98518  4.58477  3.61503
          0.01977  4.32922  5.05157  0.61958  0.77255  0.48576  0.95510
     27   2.20000  4.51635  3.31456  2.38796  3.81479  3.50214  3.91940  3.07472  2.85321  2.85596  3.74171  3.27212  3.97168  3.17608  3.24414  2.34669  2.92302  1.70637  5.21923  3.95871     50 v - - -
          2.68618  4.42225  2.77519  2.73123  3.46354  2.40513  3.72494  3.29354  2.67741  2.69355  4.24690  2.90347  2.73739  3.18146  2.89801  2.37887  2.77519  2.98518  4.58477  3.61503
          0.01977  4.32922  5.05157  0.61958  0.77255  0.48576  0.95510
     28   3.11063  5.37375  3.40440  2.25451  4.83775  3.74757  3.71845  4.19818  1.44702  3.60847  4.43943  3.23100  4.11454  2.83732  1.45800  3.07722  3.28301  3.83988  5.64275  4.43112     51 k - - -
          2.68618  4.42225  2.77519  2.73123  3.46354  2.40513  3.72494  3.29354  2.67741  2.69355  4.24690  2.90347  2.73739  3.18146  2.89801  2.37887  2.77519  2.98518  4.58477  3.61503
          0.01977  4.32922  5.05157  0.61958  0.77255  0.48576  0.95510
     29   3.37875  4.63172  5.25872  4.72590  3.51081  4.80738  5.27486  1.25985  4.61360  1.30713  3.28578  4.91014  5.00917  4.74424  4.71887  4.18745  3.61850  1.56867  5.57286  4.46336     52 i - - -
          2.68618  4.42225  2.77519  2.73123  3.46354  2.40513  3.72494  3.29354  2.67741  2.69355  4.24690  2.90347  2.73739  3.18146  2.89801  2.37887  2.77519  2.98518  4.58477  3.61503
          0.01977  4.32922  5.05157  0.61958  0.77255  0.48576  0.95510
     30   3.34694  5.44306  3.84000  3.06754  4.98592  3.91649  3.76665  4.29322  0.97867  3.66764  4.54636  3.43256  4.25877  2.89416  1.53529  3.32553  3.48079  3.97447  5.64937  4.53403     53 k - - -
          2.68618  4.42225  2.77519  2.73123  3.46354  2.40513  3.72494  3.29354  2.67741  2.69355  4.24690  2.90347  2.73739  3.18146  2.89801  2.37887  2.77519  2.98518  4.58477  3.61503
          0.01977  4.32922  5.05157  0.61958  0.77255  0.48576  0.95510
     31   3.07339  5.67289  1.20991  1.71465  4.97981  3.38449  3.90725  4.50635  2.90753  3.98552  4.81605  2.84263  3.99375  3.06423  3.50713  2.28778  3.35845  4.06055  6.13953  4.62548     54 d - - -
          2.68618  4.42225  2.77519  2.73123  3.46354  2.40513  3.72494  3.29354  2.67741  2.69355  4.24690  2.90347  2.73739  3.18146  2.89801  2.37887  2.77519  2.98518  4.58477  3.61503
          0.01977  4.32922  5.05157  0.61958  0.77255  0.48576  0.95510
     32   2.84031  4.28814  4.28221  2.81346  3.35343  3.99041  4.31167  1.65017  3.59755  1.91957  2.60408  3.94951  4.33334  3.82805  3.79981  3.28509  3.07402  1.84632  4.98534  3.80334     55 i - - -
          2.68618  4.42225  2.77519  2.73123  3.46354  2.40513  3.72494  3.29354  2.67741  2.69355  4.24690  2.90347  2.73739  3.18146  2.89801  2.37887  2.77519  2.98518  4.58477  3.61503
          0.01977  4.32922  5.05157  0.61958  0.77255  0.48576  0.95510
     33   1.60754  4.30450  3.79299  3.30688  3.89620  3.33566  4.21186  3.12462  3.25744  2.95227  3.84438  3.52827  3.95547  3.54412  3.57028  2.12412  2.29036  1.87825  5.33656  4.12406     56 a - - -
          2.68618  4.42225  2.77519  2.73123  3.46354  2.40513  3.72494  3.29354  2.67741  2.69355  4.24690  2.90347  2.73739  3.18146  2.89801  2.37887  2.77519  2.98518  4.58477  3.61503
          0.01977  4.32922  5.05157  0.61958  0.77255  0.48576  0.95510
     34   2.67379  4.97208  2.35867  2.43178  4.22685  3.45449  2.95423  3.68067  2.46523  3.24980  4.04496  2.96444  3.86285  2.81198  2.94165  2.07311  2.50202  3.32618  5.45073  3.13617     57 s - - -
          2.68618  4.42225  2.77519  2.73123  3.46354  2.40513  3.72494  3.29354  2.67741  2.69355  4.24690  2.90347  2.73739  3.18146  2.89801  2.37887  2.77519  2.98518  4.58477  3.61503
          0.01977  4.32922  5.05157  0.61958  0.77255  0.48576  0.95510
     35   3.32304  4.57049  5.24505  4.76998  3.84772  4.80830  5.48466  1.22623  4.67997  2.30992  3.61555  4.94695  5.08143  4.93637  4.85542  4.22516  3.58886  0.92943  5.89200  4.67915     58 v - - -
          2.68618  4.42225  2.77519  2.73123  3.46354  2.40513  3.72494  3.29354  2.67741  2.69355  4.24690  2.90347  2.73739  3.18146  2.89801  2.37887  2.77519  2.98518  4.58477  3.61503
          0.01977  4.32922  5.05157  0.61958  0.77255  0.48576  0.95510
     36   2.75940  5.13184  2.90360  1.69260  4.42288  3.48180  3.68218  3.88355  2.10105  3.40540  4.19261  2.96752  3.89798  2.40601  2.81722  2.73826  2.98817  3.50474  5.56060  2.77822     59 e - - -
          2.68618  4.42225  2.77519  2.73123  3.46354  2.40513  3.72494  3.29354  2.67741  2.69355  4.24690  2.90347  2.73739  3.18146  2.89801  2.37887  2.77519  2.98518  4.58477  3.61503
          0.01977  4.32922  5.05157  0.61958  0.77255  0.48576  0.95510
     37   2.70424  4.63196  3.53473  3.38333  4.80964  0.82738  4.58568  4.33053  3.59405  3.96381  4.81525  3.62469  1.98250  3.87342  3.90456  2.86434  3.19789  3.73863  6.01311  4.88792     60 g - - -
          2.68618  4.42225  2.77519  2.73123  3.46354  2.40513  3.72494  3.29354  2.67741  2.69355  4.24690  2.90347  2.73739  3.18146  2.89801  2.37887  2.77519  2.98518  4.58477  3.61503
          0.01977  4.32922  5.05157  0.61958  0.77255  0.48576  0.95510
     38   2.31816  4.19776  4.31509  3.73864  2.66403  3.90766  4.26268  1.95940  3.61796  2.30610  3.30840  3.92715  4.27433  3.83499  3.78816  3.21111  2.27302  1.66755  4.91057  3.71844     61 v - - -
          2.68618  4.42225  2.77519  2.73123  3.46354  2.40513  3.72494  3.29354  2.67741  2.69355  4.24690  2.90347  2.73739  3.18146  2.89801  2.37887  2.77519  2.98518  4.58477  3.61503
          0.01977  4.32922  5.05157  0.61958  0.77255  0.48576  0.95510
     39   2.83369  5.06535  3.10821  2.63358  4.52206  3.52232  3.77227  3.95881  2.34466  3.47765  4.29148  2.25849  3.97959  2.91003  1.47336  2.32474  3.08815  3.57457  5.60532  4.30272     62 r - - -
          2.68618  4.42225  2.77519  2.73123  3.46354  2.40513  3.72494  3.29354  2.67741  2.69355  4.24690  2.90347  2.73739  3.18146  2.89801  2.37887  2.77519  2.98518  4.58477  3.61503
          0.01977  4.32922  5.05157  0.61958  0.77255  0.48576  0.95510
     40   2.69491  5.14178  2.39133  2.35934  4.46978  3.42417  3.66264  3.94061  2.43247  3.44854  4.20978  2.49514  3.01683  2.41225  2.92701  2.32172  2.34000  3.52804  5.60527  4.20358     63 s - - -
          2.68618  4.42225  2.77519  2.73123  3.46354  2.40513  3.72494  3.29354  2.67741  2.69355  4.24690  2.90347  2.73739  3.18146  2.89801  2.37887  2.77519  2.98518  4.58477  3.61503
          0.01977  4.32922  5.05157  0.61958  0.77255  0.48576  0.95510
     41   2.79827  4.78093  3.17766  2.81955  3.95193  3.52256  3.96473  3.39556  2.79462  3.05497  2.76202  1.23886  4.04195  3.20276  3.15900  2.90112  3.10029  3.13387  5.36999  4.01074     64 n - - -
          2.68618  4.42225  2.77519  2.73123  3.46354  2.40513  3.72494  3.29354  2.67741  2.69355  4.24690  2.90347  2.73739  3.18146  2.89801  2.37887  2.77519  2.98518  4.58477  3.61503
          0.01977  4.32922  5.05157  0.61958  0.77255  0.48576  0.95510
     42   2.66689  4.59225  3.26519  2.71616  2.67171  3.55961  3.77329  3.15333  2.68946  2.81978  3.68912  3.18476  3.03884  2.21687  3.10137  2.42141  2.90031  2.89469  5.06478  2.96355     65 q - - -
          2.68618  4.42225  2.77519  2.73123  3.46354  2.40513  3.72494  3.29354  2.67741  2.69355  4.24690  2.90347  2.73739  3.18146  2.89801  2.37887  2.77519  2.98518  4.58477  3.61503
          0.01977  4.32922  5.05157  0.61958  0.77255  0.48576  0.95510
     43   3.71413  5.05426  4.92428  4.58943  3.38052  4.55908  5.10690  2.62921  4.35592  0.46485  3.30073  4.82348  4.93042  4.60940  4.44743  4.22232  3.99506  2.78065  5.39922  4.22058     66 L - - -
          2.68618  4.42225  2.77519  2.73123  3.46354  2.40513  3.72494  3.29354  2.67741  2.69355  4.24690  2.90347  2.73739  3.18146  2.89801  2.37887  2.77519  2.98518  4.58477  3.61503
          0.01977  4.32922  5.05157  0.61958  0.77255  0.48576  0.95510
     44   2.94572  4.39760  4.44462  3.91403  3.64201  4.10235  4.62706  1.53951  3.81015  2.38315  3.52127  4.14778  4.50495  4.08162  4.04081  3.44551  1.66274  1.66556  5.35071  4.14746     67 i - - -
          2.68618  4.42225  2.77519  2.73123  3.46354  2.40513  3.72494  3.29354  2.67741  2.69355  4.24690  2.90347  2.73739  3.18146  2.89801  2.37887  2.77519  2.98518  4.58477  3.61503
          0.01977  4.32922  5.05157  0.61958  0.77255  0.48576  0.95510
     45   3.33334  5.03837  4.09777  4.06536  5.15196  0.27845  5.13181  4.88809  4.30690  4.47327  5.46984  4.26454  4.44073  4.59568  4.46904  3.52187  3.84875  4.32755  6.10135  5.27758     68 G - - -
          2.68618  4.42225  2.77519  2.73123  3.46354  2.40513  3.72494  3.29354  2.67741  2.69355  4.24690  2.90347  2.73739  3.18146  2.89801  2.37887  2.77519  2.98518  4.58477  3.61503
          0.01977  4.32922  5.05157  0.61958  0.77255  0.48576  0.95510
     46   3.28322  4.69076  4.48524  4.03824  2.60844  4.25429  3.98629  1.94745  3.84990  2.43401  3.64184  4.11892  4.60920  4.05998  3.99856  3.60750  3.52624  2.69091  4.28861  1.07795     69 y - - -
          2.68618  4.42225  2.77519  2.73123  3.46354  2.40513  3.72494  3.29354  2.67741  2.69355  4.24690  2.90347  2.73739  3.18146  2.89801  2.37887  2.77519  2.98518  4.58477  3.61503
          0.01977  4.32922  5.05157  0.61958  0.77255  0.48576  0.95510
     47   3.33334  5.03837  4.09777  4.06536  5.15196  0.27845  5.13181  4.88809  4.30690  4.47327  5.46984  4.26454  4.44073  4.59568  4.46904  3.52187  3.84875  4.32755  6.10135  5.27758     70 G - - -
          2.68618  4.42225  2.77519  2.73123  3.46354  2.40513  3.72494  3.29354  2.67741  2.69355  4.24690  2.90347  2.73739  3.18146  2.89801  2.37887  2.77519  2.98518  4.58477  3.61503
          0.01977  4.32922  5.05157  0.61958  0.77255  0.48576  0.95510
     48   3.37661  4.62661  5.26155  4.73403  3.54564  4.81791  5.30237  1.13346  4.62423  1.43612  3.31952  4.92023  5.02320  4.76850  4.73806  4.20147  3.61854  1.57703  5.60863  4.48905     71 i - - -
          2.68618  4.42225  2.77519  2.73123  3.46354  2.40513  3.72494  3.29354  2.67741  2.69355  4.24690  2.90347  2.73739  3.18146  2.89801  2.37887  2.77519  2.98518  4.58477  3.61503
          0.01977  4.32922  5.05157  0.61958  0.77255  0.48576  0.95510
     49   3.19228  4.63665  4.74369  4.44356  3.93497  4.18231  5.18365  2.14590  4.32116  2.55499  3.85015  4.55567  4.73416  4.65822  4.48777  3.73329  3.55285  0.59271  5.78854  4.54059     72 V - - -
          2.68618  4.42225  2.77519  2.73123  3.46354  2.40513  3.72494  3.29354  2.67741  2.69355  4.24690  2.90347  2.73739  3.18146  2.89801  2.37887  2.77519  2.98518  4.58477  3.61503
          0.01977  4.32922  5.05157  0.61958  0.77255  0.48576  0.95510
     50   1.96350  4.39785  4.42144  4.03312  3.92728  3.76640  4.80998  2.24708  3.94461  2.66231  3.80390  4.11683  4.37714  4.23084  4.15590  3.20247  3.18957  0.93377  5.63970  4.42842     73 v - - -
          2.68618  4.42225  2.77519  2.73123  3.46354  2.40513  3.72494  3.29354  2.67741  2.69355  4.24690  2.90347  2.73739  3.18146  2.89801  2.37887  2.77519  2.98518  4.58477  3.61503
          0.01977  4.32922  5.05157  0.61958  0.77255  0.48576  0.95510
     51   3.33334  5.03837  4.09777  4.06536  5.15196  0.27845  5.13181  4.88809  4.30690  4.47327  5.46984  4.26454  4.44073  4.59568  4.46904  3.52187  3.84875  4.32755  6.10135  5.27758     74 G - - -
          2.68618  4.42225  2.77519  2.73123  3.46354  2.40513  3.72494  3.29354  2.67741  2.69355  4.24690  2.90347  2.73739  3.18146  2.89801  2.37887  2.77519  2.98518  4.58477  3.61503
          0.01977  4.32922  5.05157  0.61958  0.77255  0.48576  0.95510
     52   3.71413  5.05426  4.92428  4.58943  3.38052  4.55908  5.10690  2.62921  4.35592  0.46485  3.30073  4.82348  4.93042  4.60940  4.44743  4.22232  3.99506  2.78065  5.39922  4.22058     75 L - - -
          2.68618  4.42225  2.77519  2.73123  3.46354  2.40513  3.72494  3.29354  2.67741  2.69355  4.24690  2.90347  2.73739  3.18146  2.89801  2.37887  2.77519  2.98518  4.58477  3.61503
          0.01977  4.32922  5.05157  0.61958  0.77255  0.48576  0.95510
     53   2.18851  5.17844  2.08205  2.35202  4.49812  3.42152  2.81205  3.97060  2.48565  3.48335  4.25370  2.46470  2.96846  2.81160  2.98653  2.69953  2.97722  3.56214  5.64514  4.23824     76 d - - -
          2.68618  4.42225  2.77519  2.73123  3.46354  2.40513  3.72494  3.29354  2.67741  2.69355  4.24690  2.90347  2.73739  3.18146  2.89801  2.37887  2.77519  2.98518  4.58477  3.61503
          0.01977  4.32922  5.05157  0.61958  0.77255  0.48576  0.95510
     54   2.77792  4.96028  2.96990  2.62838  4.51125  1.47219  3.87786  3.96548  2.58267  3.52127  4.34110  2.35437  3.96206  3.03635  2.33811  2.81205  3.08373  3.55724  5.67919  4.35841     77 g - - -
          2.68618  4.42225  2.77519  2.73123  3.46354  2.40513  3.72494  3.29354  2.67741  2.69355  4.24690  2.90347  2.73739  3.18146  2.89801  2.37887  2.77519  2.98518  4.58477  3.61503
          0.01977  4.32922  5.05157  0.61958  0.77255  0.48576  0.95510
     55   2.80104  4.83426  3.26639  2.84173  4.34656  3.50307  3.92988  3.66632  1.90476  3.32716  4.20476  3.26654  4.02524  3.11243  2.84975  2.88624  1.27405  3.33279  5.56310  4.30349     78 t - - -
          2.68618  4.42225  2.77519  2.73123  3.46354  2.40513  3.72494  3.29354  2.67741  2.69355  4.24690  2.90347  2.73739  3.18146  2.89801  2.37887  2.77519  2.98518  4.58477  3.61503
          0.01977  4.32922  5.05157  0.61958  0.77255  0.48576  0.95510
     56   3.33334  5.03837  4.09777  4.06536  5.15196  0.27845  5.13181  4.88809  4.30690  4.47327  5.46984  4.26454  4.44073  4.59568  4.46904  3.52187  3.84875  4.32755  6.10135  5.27758     79 G - - -
          2.68618  4.42225  2.77519  2.73123  3.46354  2.40513  3.72494  3.29354  2.67741  2.69355  4.24690  2.90347  2.73739  3.18146  2.89801  2.37887  2.77519  2.98518  4.58477  3.61503
          0.01977  4.32922  5.05157  0.61958  0.77255  0.48576  0.95510
     57   3.55851  5.68125  0.43665  2.74479  5.13795  3.62884  4.43099  4.84730  3.61474  4.37909  5.39068  3.31604  4.31409  3.68658  4.17568  3.48454  3.91405  4.44408  6.20609  4.96539     80 D - - -
          2.68578  4.42242  2.77537  2.73141  3.46371  2.40509  3.72512  3.29371  2.67758  2.69372  4.24707  2.90364  2.73757  3.18072  2.89748  2.37880  2.77507  2.98536  4.58494  3.61520
          0.97730  0.94840  1.44259  0.77096  0.62096  0.48576  0.95510
     58   2.30128  4.24265  3.43486  3.11550  4.24189  3.03185  4.18539  3.59804  3.12617  3.33046  4.18426  3.31718  3.75298  3.45020  3.44453  1.46962  1.63510  3.12126  5.59905  4.36558     86 s - - -
          2.68618  4.42225  2.77519  2.73123  3.46354  2.40513  3.72494  3.29354  2.67741  2.69355  4.24690  2.90347  2.73739  3.18146  2.89801  2.37887  2.77519  2.98518  4.58477  3.61503
          0.02575  4.06797  4.79031  0.61958  0.77255  0.58021  0.82048
     59   2.67360  4.96135  2.81172  2.41506  4.35669  2.63837  3.70641  3.80078  2.48074  3.35643  4.15507  2.41575  3.84479  1.99850  2.93269  2.67866  2.41980  3.41476  5.54611  4.18501     87 q - - -
          2.68618  4.42225  2.77519  2.73123  3.46354  2.40513  3.72494  3.29354  2.67741  2.69355  4.24690  2.90347  2.73739  3.18146  2.89801  2.37887  2.77519  2.98518  4.58477  3.61503
          0.02302  4.17878  4.90113  0.61958  0.77255  0.38607  1.13857
     60   1.89855  4.34130  3.72266  3.34482  4.44640  3.14211  4.37542  3.82772  3.34547  3.53160  4.35369  3.49623  3.87482  3.63645  3.67124  1.27553  1.72100  3.30222  5.78989  4.57993     88 s - - -
          2.68618  4.42225  2.77519  2.73123  3.46354  2.40513  3.72494  3.29354  2.67741  2.69355  4.24690  2.90347  2.73739  3.18146  2.89801  2.37887  2.77519  2.98518  4.58477  3.61503
          0.01977  4.32922  5.05157  0.61958  0.77255  0.48576  0.95510
     61   2.69561  4.38314  3.63954  3.06913  3.53696  3.67964  3.95472  2.18162  2.93823  2.55294  3.49039  3.45281  3.04511  3.29219  2.29715  2.94446  2.93394  1.91515  5.00634  3.77957     89 v - - -
          2.68618  4.42225  2.77519  2.73123  3.46354  2.40513  3.72494  3.29354  2.67741  2.69355  4.24690  2.90347  2.73739  3.18146  2.89801  2.37887  2.77519  2.98518  4.58477  3.61503
          0.01977  4.32922  5.05157  0.61958  0.77255  0.48576  0.95510
     62   2.74538  4.48344  3.54209  2.99694  1.94556  3.68245  3.82754  2.99984  2.25089  2.67911  3.59279  3.39185  4.06647  3.24410  3.25423  2.45579  2.97818  2.77522  4.75206  2.68147     90 f - - -
          2.68618  4.42225  2.77519  2.73123  3.46354  2.40513  3.72494  3.29354  2.67741  2.69355  4.24690  2.90347  2.73739  3.18146  2.89801  2.37887  2.77519  2.98518  4.58477  3.61503
          0.01977  4.32922  5.05157  0.61958  0.77255  0.48576  0.95510
     63   2.68045  4.80302  3.07628  2.64078  4.25124  3.42326  3.84001  3.66032  2.61103  3.26881  4.10206  3.11545  2.76632  2.23376  3.01631  2.74276  1.60892  3.30375  5.50789  4.19619     91 t - - -
          2.68618  4.42225  2.77519  2.73123  3.46354  2.40513  3.72494  3.29354  2.67741  2.69355  4.24690  2.90347  2.73739  3.18146  2.89801  2.37887  2.77519  2.98518  4.58477  3.61503
          0.01977  4.32922  5.05157  0.61958  0.77255  0.48576  0.95510
     64   2.68403  4.62179  3.28475  2.71953  3.80883  3.57080  3.78212  3.15162  2.14124  2.44611  3.71237  3.18852  3.95658  2.54983  2.99489  2.80422  2.50063  2.14505  5.16956  3.89893     92 k - - -
          2.68618  4.42225  2.77519  2.73123  3.46354  2.40513  3.72494  3.29354  2.67741  2.69355  4.24690  2.90347  2.73739  3.18146  2.89801  2.37887  2.77519  2.98518  4.58477  3.61503
          0.01977  4.32922  5.05157  0.61958  0.77255  0.48576  0.95510
     65   2.75329  4.97427  2.24898  2.47792  4.20093  3.48298  3.75362  2.38883  2.56640  3.20320  4.05323  3.00817  3.92273  1.86226  3.02679  2.77141  2.99443  3.26321  5.47587  4.12180     93 q - - -
          2.68618  4.42225  2.77519  2.73123  3.46354  2.40513  3.72494  3.29354  2.67741  2.69355  4.24690  2.90347  2.73739  3.18146  2.89801  2.37887  2.77519  2.98518  4.58477  3.61503
          0.01977  4.32922  5.05157  0.61958  0.77255  0.48576  0.95510
     66   2.58000  4.40889  3.57772  3.08818  3.81585  3.43397  4.06159  3.10191  3.02426  2.11426  3.77087  3.42038  3.97944  3.35852  3.36383  1.93525  1.70367  2.82726  5.25266  4.01034     94 t - - -
          2.68618  4.42225  2.77519  2.73123  3.46354  2.40513  3.72494  3.29354  2.67741  2.69355  4.24690  2.90347  2.73739  3.18146  2.89801  2.37887  2.77519  2.98518  4.58477  3.61503
          0.01977  4.32922  5.05157  0.61958  0.77255  0.48576  0.95510
     67   2.88430  4.37361  4.15805  3.62446  3.40567  3.98344  4.31143  1.45661  3.48831  1.67815  3.36801  2.84192  4.34934  3.78239  3.71926  3.29454  3.12741  2.19079  5.04980  3.82497     95 i - - -
          2.68618  4.42225  2.77519  2.73123  3.46354  2.40513  3.72494  3.29354  2.67741  2.69355  4.24690  2.90347  2.73739  3.18146  2.89801  2.37887  2.77519  2.98518  4.58477  3.61503
          0.01977  4.32922  5.05157  0.61958  0.77255  0.48576  0.95510
     68   2.06399  4.49532  3.36153  2.80902  3.65832  3.58307  3.83030  2.36792  2.76038  2.30992  3.59599  2.71538  3.97272  2.61135  3.14557  2.82442  2.89303  2.75755  5.07009  3.81342     96 a - - -
          2.68618  4.42225  2.77519  2.73123  3.46354  2.40513  3.72494  3.29354  2.67741  2.69355  4.24690  2.90347  2.73739  3.18146  2.89801  2.37887  2.77519  2.98518  4.58477  3.61503
          0.01977  4.32922  5.05157  0.61958  0.77255  0.48576  0.95510
     69   2.70029  4.95020  3.01568  2.49486  4.24039  3.48114  3.69708  3.66459  2.02221  3.24046  3.07230  1.99946  3.89077  2.83672  2.86416  2.30892  2.93629  3.31912  5.44947  4.11020     97 n - - -
          2.68618  4.42225  2.77519  2.73123  3.46354  2.40513  3.72494  3.29354  2.67741  2.69355  4.24690  2.90347  2.73739  3.18146  2.89801  2.37887  2.77519  2.98518  4.58477  3.61503
          0.01977  4.32922  5.05157  0.61958  0.77255  0.48576  0.95510
     70   2.98877  4.38826  4.56744  3.98997  3.29730  4.17443  4.51082  1.80374  3.85569  1.70211  1.82644  4.19212  4.48706  4.04538  4.00683  3.48661  2.45412  2.19865  5.05973  3.91425     98 l - - -
          2.68618  4.42225  2.77519  2.73123  3.46354  2.40513  3.72494  3.29354  2.67741  2.69355  4.24690  2.90347  2.73739  3.18146  2.89801  2.37887  2.77519  2.98518  4.58477  3.61503
          0.01977  4.32922  5.05157  0.61958  0.77255  0.48576  0.95510
     71   3.71413  5.05426  4.92428  4.58943  3.38052  4.55908  5.10690  2.62921  4.35592  0.46485  3.30073  4.82348  4.93042  4.60940  4.44743  4.22232  3.99506  2.78065  5.39922  4.22058     99 L - - -
          2.68618  4.42225  2.77519  2.73123  3.46354  2.40513  3.72494  3.29354  2.67741  2.69355  4.24690  2.90347  2.73739  3.18146  2.89801  2.37887  2.77519  2.98518  4.58477  3.61503
          0.01977  4.32922  5.05157  0.61958  0.77255  0.48576  0.95510
     72   2.78458  5.19411  2.95150  2.00728  4.54239  3.50065  3.67262  3.99074  2.31484  3.47834  4.25523  2.98107  3.90932  2.04928  2.04880  2.36259  3.00882  3.59170  5.60665  4.24976    100 e - - -
          2.68618  4.42225  2.77519  2.73123  3.46354  2.40513  3.72494  3.29354  2.67741  2.69355  4.24690  2.90347  2.73739  3.18146  2.89801  2.37887  2.77519  2.98518  4.58477  3.61503
          0.01977  4.32922  5.05157  0.61958  0.77255  0.48576  0.95510
     73   2.78499  5.23744  2.93904  1.79115  4.59847  3.49710  3.66145  4.05544  2.03146  3.52144  4.28771  2.49798  3.90303  2.37668  2.27638  2.74512  3.00747  3.63971  5.63270  4.26724    101 e - - -
          2.68618  4.42225  2.77519  2.73123  3.46354  2.40513  3.72494  3.29354  2.67741  2.69355  4.24690  2.90347  2.73739  3.18146  2.89801  2.37887  2.77519  2.98518  4.58477  3.61503
          0.01977  4.32922  5.05157  0.61958  0.77255  0.48576  0.95510
     74   2.78266  4.30353  4.04025  3.47027  2.58714  3.85319  4.10683  2.59567  3.36869  1.52841  2.54513  2.57111  4.20887  3.61396  3.60361  3.13498  3.01407  2.47288  4.81703  3.57150    102 l - - -
          2.68618  4.42225  2.77519  2.73123  3.46354  2.40513  3.72494  3.29354  2.67741  2.69355  4.24690  2.90347  2.73739  3.18146  2.89801  2.37887  2.77519  2.98518  4.58477  3.61503
          0.01977  4.32922  5.05157  0.61958  0.77255  0.48576  0.95510
     75   2.75481  4.81025  2.94427  2.84659  4.74162  1.00331  4.26635  4.30083  3.23218  3.90274  4.74820  1.98559  4.00853  3.49487  3.64059  2.84522  3.19555  3.75702  5.98830  4.68079    103 g - - -
          2.68618  4.42225  2.77519  2.73123  3.46354  2.40513  3.72494  3.29354  2.67741  2.69355  4.24690  2.90347  2.73739  3.18146  2.89801  2.37887  2.77519  2.98518  4.58477  3.61503
          0.01977  4.32922  5.05157  0.61958  0.77255  0.48576  0.95510
     76   3.12085  4.45025  4.88145  4.36390  3.74718  4.44754  5.01266  1.16891  4.25856  2.37769  3.57617  4.54536  4.78710  4.51172  4.44315  3.81536  2.54761  1.28012  5.57990  4.37525    104 i - - -
          2.68618  4.42225  2.77519  2.73123  3.46354  2.40513  3.72494  3.29354  2.67741  2.69355  4.24690  2.90347  2.73739  3.18146  2.89801  2.37887  2.77519  2.98518  4.58477  3.61503
          0.01977  4.32922  5.05157  0.61958  0.77255  0.48576  0.95510
     77   2.64652  4.43101  3.42667  2.86272  3.57942  3.59791  3.84134  2.34393  2.42803  2.64622  3.53206  2.67360  3.98006  3.13571  3.18679  2.83718  2.48618  2.35577  5.00504  2.98129    105 i - - -
          2.68618  4.42225  2.77519  2.73123  3.46354  2.40513  3.72494  3.29354  2.67741  2.69355  4.24690  2.90347  2.73739  3.18146  2.89801  2.37887  2.77519  2.98518  4.58477  3.61503
          0.01977  4.32922  5.05157  0.61958  0.77255  0.48576  0.95510
     78   2.83874  4.31438  4.18103  3.61986  3.45557  3.97346  4.30951  1.72855  3.51843  1.98386  3.39675  2.57594  4.33195  3.78431  3.75819  3.26932  3.07871  1.62373  5.06140  3.85336    106 v - - -
          2.68618  4.42225  2.77519  2.73123  3.46354  2.40513  3.72494  3.29354  2.67741  2.69355  4.24690  2.90347  2.73739  3.18146  2.89801  2.37887  2.77519  2.98518  4.58477  3.61503
          0.01977  4.32922  5.05157  0.61958  0.77255  0.48576  0.95510
     79   2.88809  5.44326  1.84057  1.60998  4.75625  3.40433  3.77494  4.25904  2.63735  3.73590  4.51688  2.86087  2.85451  2.30824  3.17454  2.81013  3.14259  3.82140  5.87816  4.42024    107 e - - -
          2.68618  4.42225  2.77519  2.73123  3.46354  2.40513  3.72494  3.29354  2.67741  2.69355  4.24690  2.90347  2.73739  3.18146  2.89801  2.37887  2.77519  2.98518  4.58477  3.61503
          0.01977  4.32922  5.05157  0.61958  0.77255  0.48576  0.95510
     80   2.64784  4.69683  3.15196  2.61488  3.94077  2.76586  3.75628  2.53192  2.59391  2.97810  3.82149  3.10428  3.03453  2.21066  3.02557  2.73095  2.48868  3.03630  5.26652  3.96753    108 q - - -
          2.68618  4.42225  2.77519  2.73123  3.46354  2.40513  3.72494  3.29354  2.67741  2.69355  4.24690  2.90347  2.73739  3.18146  2.89801  2.37887  2.77519  2.98518  4.58477  3.61503
          0.01977  4.32922  5.05157  0.61958  0.77255  0.48576  0.95510
     81   2.29969  5.06148  2.77265  2.08156  4.48268  2.10150  3.77095  3.94182  2.59338  3.48478  4.27298  2.37923  3.88692  2.90640  3.08574  2.29243  3.00055  3.53287  5.66910  4.28264    109 e - - -
          2.68618  4.42225  2.77519  2.73123  3.46354  2.40513  3.72494  3.29354  2.67741  2.69355  4.24690  2.90347  2.73739  3.18146  2.89801  2.37887  2.77519  2.98518  4.58477  3.61503
          0.01977  4.32922  5.05157  0.61958  0.77255  0.48576  0.95510
     82   2.64614  4.81330  3.05943  2.54000  4.12823  3.45081  3.73548  3.54106  2.53723  3.15121  3.96801  2.56738  3.88083  2.47347  2.98728  1.92211  2.48360  2.65599  5.39548  4.06825    110 s - - -
          2.68618  4.42225  2.77519  2.73123  3.46354  2.40513  3.72494  3.29354  2.67741  2.69355  4.24690  2.90347  2.73739  3.18146  2.89801  2.37887  2.77519  2.98518  4.58477  3.61503
          0.01977  4.32922  5.05157  0.61958  0.77255  0.48576  0.95510
     83   2.70675  4.38567  3.61931  3.06946  3.36328  3.68694  3.91591  2.80805  2.99787  1.90992  3.47264  2.19748  4.06990  3.30801  3.32527  2.94961  2.94176  2.25303  4.86545  2.81387    111 l - - -
          2.68618  4.42225  2.77519  2.73123  3.46354  2.40513  3.72494  3.29354  2.67741  2.69355  4.24690  2.90347  2.73739  3.18146  2.89801  2.37887  2.77519  2.98518  4.58477  3.61503
          0.01977  4.32922  5.05157  0.61958  0.77255  0.48576  0.95510
     84   2.29725  4.73255  3.14142  2.58113  3.94271  3.51338  3.72151  2.78343  2.53974  2.97562  3.04131  2.44613  3.90149  2.50349  2.56068  2.72820  2.88754  3.04717  5.25622  3.95222    112 a - - -
          2.68618  4.42225  2.77519  2.73123  3.46354  2.40513  3.72494  3.29354  2.67741  2.69355  4.24690  2.90347  2.73739  3.18146  2.89801  2.37887  2.77519  2.98518  4.58477  3.61503
          0.01977  4.32922  5.05157  0.61958  0.77255  0.48576  0.95510
     85   2.65260  4.63208  3.22781  2.69473  3.87826  3.51061  3.79994  2.45752  2.65090  2.91642  3.77864  3.16448  3.93250  2.22123  3.06024  2.05352  2.47123  2.95900  5.23172  3.94872    113 s - - -
          2.68627  4.42234  2.77529  2.73087  3.46363  2.40522  3.72504  3.29363  2.67750  2.69364  4.24546  2.90356  2.73749  3.18103  2.89810  2.37896  2.77494  2.98528  4.58486  3.61512
          0.58911  1.35853  1.67057  0.61807  0.77432  0.48576  0.95510
     86   2.61697  4.47557  3.31711  2.76817  3.67496  3.51661  3.78923  2.96876  2.27413  2.31425  3.60423  3.20808  3.92465  3.04163  3.02576  2.17823  2.86182  2.26859  5.07494  3.81598    117 s - - -
          2.68618  4.42225  2.77519  2.73123  3.46354  2.40513  3.72494  3.29354  2.67741  2.69355  4.24690  2.90347  2.73739  3.18146  2.89801  2.37887  2.77519  2.98518  4.58477  3.61503
          0.02422  4.12865  4.85099  0.61958  0.77255  0.36368  1.18782
     87   3.04860  5.28022  3.40006  2.77850  4.74051  2.71861  3.72954  4.11301  1.31298  3.55644  4.38621  3.22694  4.09189  2.85317  1.68152  3.03289  3.23862  3.75550  5.61588  4.39407    118 k - - -
          2.68618  4.42225  2.77519  2.73123  3.46354  2.40513  3.72494  3.29354  2.67741  2.69355  4.24690  2.90347  2.73739  3.18146  2.89801  2.37887  2.77519  2.98518  4.58477  3.61503
          0.01977  4.32922  5.05157  0.61958  0.77255  0.48576  0.95510
     88   2.73548  4.84482  2.84939  2.71480  4.60454  3.29519  4.12115  4.18276  3.03221  3.78242  4.62518  1.02389  3.97237  3.33102  3.44878  2.15255  3.14471  3.68047  5.88417  4.50823    119 n - - -
          2.68618  4.42225  2.77519  2.73123  3.46354  2.40513  3.72494  3.29354  2.67741  2.69355  4.24690  2.90347  2.73739  3.18146  2.89801  2.37887  2.77519  2.98518  4.58477  3.61503
          0.01977  4.32922  5.05157  0.61958  0.77255  0.48576  0.95510
     89   2.31360  4.18893  4.18292  3.60717  3.32980  3.83512  4.18200  1.93785  3.49412  2.33416  2.59267  3.82504  4.21041  3.72546  3.68912  2.56690  2.95919  1.72803  4.87737  3.68307    120 v - - -
          2.68618  4.42225  2.77519  2.73123  3.46354  2.40513  3.72494  3.29354  2.67741  2.69355  4.24690  2.90347  2.73739  3.18146  2.89801  2.37887  2.77519  2.98518  4.58477  3.61503
          0.01977  4.32922  5.05157  0.61958  0.77255  0.48576  0.95510
     90   0.51592  4.49139  3.99881  3.84124  4.57923  3.29882  4.79796  3.77990  3.87161  3.63747  4.63585  3.85224  4.08294  4.17189  4.07099  2.84691  3.15723  3.34864  5.95554  4.81926    121 A - - -
          2.68618  4.42225  2.77519  2.73123  3.46354  2.40513  3.72494  3.29354  2.67741  2.69355  4.24690  2.90347  2.73739  3.18146  2.89801  2.37887  2.77519  2.98518  4.58477  3.61503
          0.01977  4.32922  5.05157  0.61958  0.77255  0.48576  0.95510
     91   1.11983  4.45373  3.95881  3.54094  3.75777  3.58626  4.40678  2.77018  3.43292  1.86509  3.71457  3.76366  4.17888  3.76855  3.69834  2.99729  3.10220  2.59180  5.38120  4.14711    122 a - - -
          2.68618  4.42225  2.77519  2.73123  3.46354  2.40513  3.72494  3.29354  2.67741  2.69355  4.24690  2.90347  2.73739  3.18146  2.89801  2.37887  2.77519  2.98518  4.58477  3.61503
          0.01977  4.32922  5.05157  0.61958  0.77255  0.48576  0.95510
     92   3.19228  4.63665  4.74369  4.44356  3.93497  4.18231  5.18365  2.14590  4.32116  2.55499  3.85015  4.55567  4.73416  4.65822  4.48777  3.73329  3.55285  0.59271  5.78854  4.54059    123 V - - -
          2.68618  4.42225  2.77519  2.73123  3.46354  2.40513  3.72494  3.29354  2.67741  2.69355  4.24690  2.90347  2.73739  3.18146  2.89801  2.37887  2.77519  2.98518  4.58477  3.61503
          0.01977  4.32922  5.05157  0.61958  0.77255  0.48576  0.95510
     93   2.76987  4.29079  4.03193  3.46150  2.53291  3.84012  4.09411  2.59939  3.35969  1.70709  2.24956  2.57497  4.19774  3.60512  3.59376  3.12164  3.00145  2.46886  4.80575  3.55812    124 l - - -
          2.68618  4.42225  2.77519  2.73123  3.46354  2.40513  3.72494  3.29354  2.67741  2.69355  4.24690  2.90347  2.73739  3.18146  2.89801  2.37887  2.77519  2.98518  4.58477  3.61503
          0.01977  4.32922  5.05157  0.61958  0.77255  0.48576  0.95510
     94   3.30241  4.57071  5.17326  4.70205  3.83393  4.73959  5.42114  1.50521  4.60112  2.30944  3.61421  4.88193  5.03885  4.86845  4.78339  4.15648  3.57382  0.77929  5.86088  4.64107    125 v - - -
          2.68618  4.42225  2.77519  2.73123  3.46354  2.40513  3.72494  3.29354  2.67741  2.69355  4.24690  2.90347  2.73739  3.18146  2.89801  2.37887  2.77519  2.98518  4.58477  3.61503
          0.01977  4.32922  5.05157  0.61958  0.77255  0.48576  0.95510
     95   1.85024  4.33004  3.74840  3.37385  4.40453  3.14823  4.38559  3.77172  3.36909  3.48944  4.32004  3.51310  3.88083  3.65851  3.68525  1.80557  1.25365  3.26578  5.76120  4.55582    126 t - - -
          2.68618  4.42225  2.77519  2.73123  3.46354  2.40513  3.72494  3.29354  2.67741  2.69355  4.24690  2.90347  2.73739  3.18146  2.89801  2.37887  2.77519  2.98518  4.58477  3.61503
          0.01977  4.32922  5.05157  0.61958  0.77255  0.48576  0.95510
     96   1.11983  4.45373  3.95881  3.54094  3.75777  3.58626  4.40678  2.77018  3.43292  1.86509  3.71457  3.76366  4.17888  3.76855  3.69834  2.99729  3.10220  2.59180  5.38120  4.14711    127 a - - -
          2.68618  4.42225  2.77519  2.73123  3.46354  2.40513  3.72494  3.29354  2.67741  2.69355  4.24690  2.90347  2.73739  3.18146  2.89801  2.37887  2.77519  2.98518  4.58477  3.61503
          0.01977  4.32922  5.05157  0.61958  0.77255  0.48576  0.95510
     97   2.69140  4.94019  2.94115  2.50060  4.33514  3.42463  3.75676  3.77172  2.53218  3.34228  4.14364  2.50216  3.88989  2.24228  2.98069  2.31504  1.85223  3.39524  5.54486  4.19557    128 t - - -
          2.68618  4.42225  2.77519  2.73123  3.46354  2.40513  3.72494  3.29354  2.67741  2.69355  4.24690  2.90347  2.73739  3.18146  2.89801  2.37887  2.77519  2.98518  4.58477  3.61503
          0.01977  4.32922  5.05157  0.61958  0.77255  0.48576  0.95510
     98   3.35769  4.67976  5.04353  4.53167  3.40940  4.63069  5.09393  2.10552  4.37275  1.00957  3.22302  4.73369  4.89723  4.54931  4.49981  4.01964  3.61112  1.38415  5.44921  4.31454    129 l - - -
          2.68618  4.42225  2.77519  2.73123  3.46354  2.40513  3.72494  3.29354  2.67741  2.69355  4.24690  2.90347  2.73739  3.18146  2.89801  2.37887  2.77519  2.98518  4.58477  3.61503
          0.01977  4.32922  5.05157  0.61958  0.77255  0.48576  0.95510
     99   2.86152  5.26382  2.20709  2.38728  4.61211  3.43530  3.79003  4.07929  1.99880  3.60064  4.40251  2.93842  1.70949  2.92798  3.06432  2.82037  3.11951  3.67864  5.76027  4.36124    130 p - - -
          2.68618  4.42225  2.77519  2.73123  3.46354  2.40513  3.72494  3.29354  2.67741  2.69355  4.24690  2.90347  2.73739  3.18146  2.89801  2.37887  2.77519  2.98518  4.58477  3.61503
          0.01977  4.32922  5.05157  0.61958  0.77255  0.48576  0.95510
    100   2.74142  4.66080  3.54586  3.39333  4.80286  1.84474  4.59055  4.32658  3.59118  3.96017  4.82043  3.64367  0.85761  3.88170  3.89770  2.90078  3.23042  3.75204  5.99879  4.88060    131 p - - -
          2.68618  4.42225  2.77519  2.73123  3.46354  2.40513  3.72494  3.29354  2.67741  2.69355  4.24690  2.90347  2.73739  3.18146  2.89801  2.37887  2.77519  2.98518  4.58477  3.61503
          0.01977  4.32922  5.05157  0.61958  0.77255  0.48576  0.95510
    101   3.15827  4.79413  3.80094  3.50244  1.02662  3.91153  3.88522  3.34821  3.52740  2.90131  3.99985  2.19833  4.39895  3.77519  3.78908  3.32541  3.45514  3.16512  4.33400  2.68105    132 f - - -
          2.68618  4.42225  2.77519  2.73123  3.46354  2.40513  3.72494  3.29354  2.67741  2.69355  4.24690  2.90347  2.73739  3.18146  2.89801  2.37887  2.77519  2.98518  4.58477  3.61503
          0.01977  4.32922  5.05157  0.61958  0.77255  0.48576  0.95510
    102   1.07930  4.31442  3.78189  3.43761  4.45550  2.28367  4.44378  3.82801  3.45212  3.54632  4.37277  3.54029  3.87840  3.72622  3.75609  2.57331  1.90787  3.29601  5.81237  4.61808    133 a - - -
          2.68618  4.42225  2.77519  2.73123  3.46354  2.40513  3.72494  3.29354  2.67741  2.69355  4.24690  2.90347  2.73739  3.18146  2.89801  2.37887  2.77519  2.98518  4.58477  3.61503
          0.01977  4.32922  5.05157  0.61958  0.77255  0.48576  0.95510
    103   2.71323  5.00470  3.03740  2.15734  4.29215  2.83495  3.67025  2.69633  1.90187  3.27255  4.06955  3.00421  3.89011  2.79974  2.41974  2.71742  2.93878  3.36428  5.46345  4.12379    134 k - - -
          2.68618  4.42225  2.77519  2.73123  3.46354  2.40513  3.72494  3.29354  2.67741  2.69355  4.24690  2.90347  2.73739  3.18146  2.89801  2.37887  2.77519  2.98518  4.58477  3.61503
          0.01977  4.32922  5.05157  0.61958  0.77255  0.48576  0.95510
    104   2.71739  5.10753  2.92816  2.42149  4.43483  3.46403  3.66533  3.88589  1.98632  3.40271  4.17766  2.51815  2.49976  2.40942  2.81921  2.69770  2.50640  3.49388  5.56122  4.19088    135 k - - -
          2.68618  4.42225  2.77519  2.73123  3.46354  2.40513  3.72494  3.29354  2.67741  2.69355  4.24690  2.90347  2.73739  3.18146  2.89801  2.37887  2.77519  2.98518  4.58477  3.61503
          0.01977  4.32922  5.05157  0.61958  0.77255  0.48576  0.95510
    105   3.33334  5.03837  4.09777  4.06536  5.15196  0.27845  5.13181  4.88809  4.30690  4.47327  5.46984  4.26454  4.44073  4.59568  4.46904  3.52187  3.84875  4.32755  6.10135  5.27758    136 G - - -
          2.68618  4.42225  2.77519  2.73123  3.46354  2.40513  3.72494  3.29354  2.67741  2.69355  4.24690  2.90347  2.73739  3.18146  2.89801  2.37887  2.77519  2.98518  4.58477  3.61503
          0.01977  4.32922  5.05157  0.61958  0.77255  0.48576  0.95510
    106   2.66023  4.93042  2.55882  2.45179  4.20528  3.45651  3.68000  3.63423  2.46573  3.21382  3.11657  2.97909  3.86187  2.45768  2.93646  1.98897  2.45673  3.28619  5.43349  4.08049    137 s - - -
          2.68618  4.42225  2.77519  2.73123  3.46354  2.40513  3.72494  3.29354  2.67741  2.69355  4.24690  2.90347  2.73739  3.18146  2.89801  2.37887  2.77519  2.98518  4.58477  3.61503
          0.01977  4.32922  5.05157  0.61958  0.77255  0.48576  0.95510
    107   2.36562  5.12602  2.93076  2.13637  4.45155  3.46865  3.65906  3.90307  1.76528  3.41364  4.18612  2.95329  3.87421  2.39862  2.80041  2.69887  2.52544  3.50840  5.56638  4.19511    138 k - - -
          2.68618  4.42225  2.77519  2.73123  3.46354  2.40513  3.72494  3.29354  2.67741  2.69355  4.24690  2.90347  2.73739  3.18146  2.89801  2.37887  2.77519  2.98518  4.58477  3.61503
          0.01977  4.32922  5.05157  0.61958  0.77255  0.48576  0.95510
    108   2.86795  4.37914  4.09645  3.53975  3.23799  3.93272  2.60856  1.47036  3.35261  1.89069  3.33446  3.81814  4.28941  3.66929  3.57818  3.23106  3.10134  2.39293  4.86053  3.56242    139 i - - -
          2.68618  4.42225  2.77519  2.73123  3.46354  2.40513  3.72494  3.29354  2.67741  2.69355  4.24690  2.90347  2.73739  3.18146  2.89801  2.37887  2.77519  2.98518  4.58477  3.61503
          0.01977  4.32922  5.05157  0.61958  0.77255  0.48576  0.95510
    109   3.09054  5.59084  1.05319  2.33869  4.91261  3.43243  3.92157  4.42765  1.98427  3.92439  4.76814  2.91412  4.02493  3.08118  3.34586  2.99476  3.36950  4.00716  6.04743  4.59417    140 d - - -
          2.68618  4.42225  2.77519  2.73123  3.46354  2.40513  3.72494  3.29354  2.67741  2.69355  4.24690  2.90347  2.73739  3.18146  2.89801  2.37887  2.77519  2.98518  4.58477  3.61503
          0.01977  4.32922  5.05157  0.61958  0.77255  0.48576  0.95510
    110   2.12669  4.40670  4.50135  3.98629  3.64428  4.10012  4.67872  2.08553  3.87437  1.98354  3.52270  4.19322  4.52125  4.14303  4.09003  3.45877  3.23994  1.12224  5.37557  4.17334    141 v - - -
          2.68618  4.42225  2.77519  2.73123  3.46354  2.40513  3.72494  3.29354  2.67741  2.69355  4.24690  2.90347  2.73739  3.18146  2.89801  2.37887  2.77519  2.98518  4.58477  3.61503
          0.01977  4.32922  5.05157  0.61958  0.77255  0.48576  0.95510
    111   2.61325  2.71814  3.65823  3.10969  3.58386  3.55507  3.99469  2.86319  3.02675  2.63712  3.54782  3.45361  4.01420  2.66995  3.34925  2.85355  1.80863  2.24791  5.04180  3.81746    142 t - - -
          2.68618  4.42225  2.77519  2.73123  3.46354  2.40513  3.72494  3.29354  2.67741  2.69355  4.24690  2.90347  2.73739  3.18146  2.89801  2.37887  2.77519  2.98518  4.58477  3.61503
          0.01977  4.32922  5.05157  0.61958  0.77255  0.48576  0.95510
    112   3.19228  4.63665  4.74369  4.44356  3.93497  4.18231  5.18365  2.14590  4.32116  2.55499  3.85015  4.55567  4.73416  4.65822  4.48777  3.73329  3.55285  0.59271  5.78854  4.54059    143 V - - -
          2.68618  4.42225  2.77519  2.73123  3.46354  2.40513  3.72494  3.29354  2.67741  2.69355  4.24690  2.90347  2.73739  3.18146  2.89801  2.37887  2.77519  2.98518  4.58477  3.61503
          0.01977  4.32922  5.05157  0.61958  0.77255  0.48576  0.95510
    113   1.37613  4.32317  3.76853  3.49720  4.58519  3.10442  4.52818  3.97963  3.54287  3.69967  4.52364  3.56481  3.88228  3.81497  3.82839  1.08277  2.89586  3.38855  5.93369  4.73735    144 s - - -
          2.68618  4.42225  2.77519  2.73123  3.46354  2.40513  3.72494  3.29354  2.67741  2.69355  4.24690  2.90347  2.73739  3.18146  2.89801  2.37887  2.77519  2.98518  4.58477  3.61503
          0.01977  4.32922  5.05157  0.61958  0.77255  0.48576  0.95510
    114   2.42015  4.36513  3.67385  3.40766  4.55199  3.13434  4.46938  3.94464  3.43985  3.66500  4.50303  3.53102  3.89811  3.74588  3.73331  0.85016  2.15502  3.38428  5.89820  4.68137    145 s - - -
          2.68618  4.42225  2.77519  2.73123  3.46354  2.40513  3.72494  3.29354  2.67741  2.69355  4.24690  2.90347  2.73739  3.18146  2.89801  2.37887  2.77519  2.98518  4.58477  3.61503
          0.01977  4.32922  5.05157  0.61958  0.77255  0.48576  0.95510
    115   2.32026  4.39215  4.53309  3.97736  3.40454  4.14801  4.55554  1.54013  3.84496  2.08182  1.83251  4.18436  4.49610  4.06782  4.01882  3.47534  3.22465  2.09224  5.15271  3.98850    146 i - - -
          2.68618  4.42225  2.77519  2.73123  3.46354  2.40513  3.72494  3.29354  2.67741  2.69355  4.24690  2.90347  2.73739  3.18146  2.89801  2.37887  2.77519  2.98518  4.58477  3.61503
          0.01977  4.32922  5.05157  0.61958  0.77255  0.48576  0.95510
    116   2.07106  4.40721  3.59974  3.19774  3.97547  1.44692  4.19719  3.23962  3.17489  2.08510  3.93426  3.47573  3.97761  3.49834  3.49853  2.75253  2.94402  2.93231  5.41462  4.17763    147 g - - -
          2.68618  4.42225  2.77519  2.73123  3.46354  2.40513  3.72494  3.29354  2.67741  2.69355  4.24690  2.90347  2.73739  3.18146  2.89801  2.37887  2.77519  2.98518  4.58477  3.61503
          0.01977  4.32922  5.05157  0.61958  0.77255  0.48576  0.95510
    117   3.19909  5.76080  0.84951  2.28454  5.08089  3.38564  4.02456  4.68550  3.12938  4.17645  5.06196  2.18861  4.05499  3.21001  3.76654  3.07186  3.52014  4.22714  6.28427  4.74199    148 d - - -
          2.68618  4.42225  2.77519  2.73123  3.46354  2.40513  3.72494  3.29354  2.67741  2.69355  4.24690  2.90347  2.73739  3.18146  2.89801  2.37887  2.77519  2.98518  4.58477  3.61503
          0.01977  4.32922  5.05157  0.61958  0.77255  0.48576  0.95510
    118   0.86329  4.30719  3.81810  3.56337  4.56696  3.10224  4.56692  3.94311  3.60428  3.68277  4.51551  3.59571  3.88720  3.87092  3.87047  1.74173  2.89725  3.36331  5.92938  4.74158    149 a - - -
          2.68618  4.42225  2.77519  2.73123  3.46354  2.40513  3.72494  3.29354  2.67741  2.69355  4.24690  2.90347  2.73739  3.18146  2.89801  2.37887  2.77519  2.98518  4.58477  3.61503
          0.01977  4.32922  5.05157  0.61958  0.77255  0.48576  0.95510
    119   3.34990  5.44542  3.84807  3.07049  4.99028  3.91918  3.76580  4.29581  1.00518  3.66873  4.54752  3.43436  4.26015  2.89308  1.48712  3.32815  3.48259  3.97729  5.64945  4.53550    150 k - - -
          2.68618  4.42225  2.77519  2.73123  3.46354  2.40513  3.72494  3.29354  2.67741  2.69355  4.24690  2.90347  2.73739  3.18146  2.89801  2.37887  2.77519  2.98518  4.58477  3.61503
          0.01977  4.32922  5.05157  0.61958  0.77255  0.48576  0.95510
    120   2.88304  5.18215  1.57208  2.44144  4.76523  3.34438  3.99144  4.28074  2.96704  3.83755  4.66966  2.97901  3.97492  3.16580  3.50198  1.31403  3.22807  3.81680  5.98991  4.55913    151 s - - -
          2.68618  4.42225  2.77519  2.73123  3.46354  2.40513  3.72494  3.29354  2.67741  2.69355  4.24690  2.90347  2.73739  3.18146  2.89801  2.37887  2.77519  2.98518  4.58477  3.61503
          0.01977  4.32922  5.05157  0.61958  0.77255  0.48576  0.95510
    121   3.60884  4.88087  5.27961  4.75016  3.24801  4.91456  5.24504  1.84612  4.56877  0.68717  3.03500  4.99137  5.05229  4.64922  4.64321  4.31335  3.83532  2.34269  5.41660  4.34693    152 L - - -
          2.68618  4.42225  2.77519  2.73123  3.46354  2.40513  3.72494  3.29354  2.67741  2.69355  4.24690  2.90347  2.73739  3.18146  2.89801  2.37887  2.77519  2.98518  4.58477  3.61503
          0.01977  4.32922  5.05157  0.61958  0.77255  0.48576  0.95510
    122   2.66436  4.90861  3.01752  1.95430  4.18745  3.46758  3.68643  3.60684  2.45729  3.19457  3.99861  2.99993  3.87093  2.82684  2.51800  2.34768  2.33795  2.73602  5.41804  4.07517    153 e - - -
          2.68618  4.42225  2.77519  2.73123  3.46354  2.40513  3.72494  3.29354  2.67741  2.69355  4.24690  2.90347  2.73739  3.18146  2.89801  2.37887  2.77519  2.98518  4.58477  3.61503
          0.01977  4.32922  5.05157  0.61958  0.77255  0.48576  0.95510
    123   2.77065  4.85536  2.88850  2.77923  4.73867  1.22605  4.21271  4.29166  3.16595  3.88318  4.72445  1.62478  4.00262  3.42882  3.59107  2.84664  3.19554  3.76104  5.97744  4.65351    154 g - - -
          2.68618  4.42225  2.77519  2.73123  3.46354  2.40513  3.72494  3.29354  2.67741  2.69355  4.24690  2.90347  2.73739  3.18146  2.89801  2.37887  2.77519  2.98518  4.58477  3.61503
          0.01977  4.32922  5.05157  0.61958  0.77255  0.48576  0.95510
    124   3.33334  5.03837  4.09777  4.06536  5.15196  0.27845  5.13181  4.88809  4.30690  4.47327  5.46984  4.26454  4.44073  4.59568  4.46904  3.52187  3.84875  4.32755  6.10135  5.27758    155 G - - -
          2.68618  4.42225  2.77519  2.73123  3.46354  2.40513  3.72494  3.29354  2.67741  2.69355  4.24690  2.90347  2.73739  3.18146  2.89801  2.37887  2.77519  2.98518  4.58477  3.61503
          0.01977  4.32922  5.05157  0.61958  0.77255  0.48576  0.95510
    125   3.06433  4.40326  4.79465  4.23864  3.51921  4.35438  4.77452  1.60488  4.11788  1.59421  3.38154  4.41383  4.66318  4.32240  4.26667  3.69018  2.55613  1.42405  5.30345  4.13023    156 v - - -
          2.68618  4.42225  2.77519  2.73123  3.46354  2.40513  3.72494  3.29354  2.67741  2.69355  4.24690  2.90347  2.73739  3.18146  2.89801  2.37887  2.77519  2.98518  4.58477  3.61503
          0.01977  4.32922  5.05157  0.61958  0.77255  0.48576  0.95510
    126   3.71413  5.05426  4.92428  4.58943  3.38052  4.55908  5.10690  2.62921  4.35592  0.46485  3.30073  4.82348  4.93042  4.60940  4.44743  4.22232  3.99506  2.78065  5.39922  4.22058    157 L - - -
          2.68618  4.42225  2.77519  2.73123  3.46354  2.40513  3.72494  3.29354  2.67741  2.69355  4.24690  2.90347  2.73739  3.18146  2.89801  2.37887  2.77519  2.98518  4.58477  3.61503
          0.01977  4.32922  5.05157  0.61958  0.77255  0.48576  0.95510
    127   3.44854  4.71792  5.24118  4.69335  3.36307  4.81648  5.21483  1.76124  4.56623  0.89530  3.13567  4.90283  4.99124  4.65339  4.65523  4.18931  3.67985  1.75836  5.46674  4.39979    158 l - - -
          2.68618  4.42225  2.77519  2.73123  3.46354  2.40513  3.72494  3.29354  2.67741  2.69355  4.24690  2.90347  2.73739  3.18146  2.89801  2.37887  2.77519  2.98518  4.58477  3.61503
          0.01977  4.32922  5.05157  0.61958  0.77255  0.48576  0.95510
    128   2.90355  5.08829  3.33652  2.70153  4.41345  3.65542  3.70595  3.79753  1.79041  3.32354  2.39721  3.17046  4.02176  2.36872  1.86400  2.91692  3.10198  3.47427  5.47727  4.21972    159 k - - -
          2.68618  4.42225  2.77519  2.73123  3.46354  2.40513  3.72494  3.29354  2.67741  2.69355  4.24690  2.90347  2.73739  3.18146  2.89801  2.37887  2.77519  2.98518  4.58477  3.61503
          0.01977  4.32922  5.05157  0.61958  0.77255  0.48576  0.95510
    129   2.43305  4.35771  3.70303  3.42273  4.45080  3.15813  4.45251  3.80355  3.42797  3.55242  4.40870  3.54575  3.91102  3.74279  3.71217  1.94489  0.93942  3.29822  5.81891  4.60492    160 t - - -
          2.68618  4.42225  2.77519  2.73123  3.46354  2.40513  3.72494  3.29354  2.67741  2.69355  4.24690  2.90347  2.73739  3.18146  2.89801  2.37887  2.77519  2.98518  4.58477  3.61503
          0.01977  4.32922  5.05157  0.61958  0.77255  0.48576  0.95510
    130   2.84137  5.12855  2.75405  2.47753  4.52726  3.43567  3.83097  4.00272  2.60422  3.54590  4.36571  2.17752  1.66120  2.38830  3.03332  2.83274  3.11872  3.61163  5.70870  4.33762    161 p - - -
          2.68618  4.42225  2.77519  2.73123  3.46354  2.40513  3.72494  3.29354  2.67741  2.69355  4.24690  2.90347  2.73739  3.18146  2.89801  2.37887  2.77519  2.98518  4.58477  3.61503
          0.01977  4.32922  5.05157  0.61958  0.77255  0.48576  0.95510
    131   3.71413  5.05426  4.92428  4.58943  3.38052  4.55908  5.10690  2.62921  4.35592  0.46485  3.30073  4.82348  4.93042  4.60940  4.44743  4.22232  3.99506  2.78065  5.39922  4.22058    162 L - - -
          2.68618  4.42225  2.77519  2.73123  3.46354  2.40513  3.72494  3.29354  2.67741  2.69355  4.24690  2.90347  2.73739  3.18146  2.89801  2.37887  2.77519  2.98518  4.58477  3.61503
          0.01977  4.32922  5.05157  0.61958  0.77255  0.48576  0.95510
    132   2.90082  5.13362  3.28245  2.66582  4.44054  3.64017  3.69612  3.86910  1.60442  3.37810  4.19933  3.14387  4.01092  2.35376  2.13451  2.90091  3.10080  3.52971  5.49513  2.40532    163 k - - -
          2.68618  4.42225  2.77519  2.73123  3.46354  2.40513  3.72494  3.29354  2.67741  2.69355  4.24690  2.90347  2.73739  3.18146  2.89801  2.37887  2.77519  2.98518  4.58477  3.61503
          0.01977  4.32922  5.05157  0.61958  0.77255  0.48576  0.95510
    133   2.03170  4.62081  3.08026  2.86358  4.60743  1.32739  4.17860  4.05846  3.10871  3.68312  4.49637  2.09453  3.90962  3.38442  3.52345  2.67847  3.00056  3.52823  5.88251  4.58612    164 g - - -
          2.68618  4.42225  2.77519  2.73123  3.46354  2.40513  3.72494  3.29354  2.67741  2.69355  4.24690  2.90347  2.73739  3.18146  2.89801  2.37887  2.77519  2.98518  4.58477  3.61503
          0.01977  4.32922  5.05157  0.61958  0.77255  0.48576  0.95510
    134   2.73433  4.77276  3.22762  2.73636  4.12713  3.51276  3.84328  3.44908  2.00297  3.12459  3.99669  3.19386  1.75461  3.02773  2.90902  2.81966  3.00506  2.53748  5.41141  4.12856    165 p - - -
          2.68618  4.42225  2.77519  2.73123  3.46354  2.40513  3.72494  3.29354  2.67741  2.69355  4.24690  2.90347  2.73739  3.18146  2.89801  2.37887  2.77519  2.98518  4.58477  3.61503
          0.01977  4.32922  5.05157  0.61958  0.77255  0.48576  0.95510
    135   3.16005  5.83874  1.14218  1.67376  5.11389  3.38052  3.94480  4.66644  2.99960  4.12344  4.97343  2.19870  4.01854  3.10923  3.63497  3.01746  3.45225  4.20645  6.27051  4.71641    166 d - - -
          2.68618  4.42225  2.77519  2.73123  3.46354  2.40513  3.72494  3.29354  2.67741  2.69355  4.24690  2.90347  2.73739  3.18146  2.89801  2.37887  2.77519  2.98518  4.58477  3.61503
          0.01977  4.32922  5.05157  0.61958  0.77255  0.48576  0.95510
    136   2.69016  4.80532  3.01334  2.71274  4.51782  1.36211  3.97792  3.95711  2.18908  3.54457  4.36595  3.15855  3.94177  3.15347  3.13257  2.21363  3.04645  3.51581  5.73189  4.42474    167 g - - -
          2.68618  4.42225  2.77519  2.73123  3.46354  2.40513  3.72494  3.29354  2.67741  2.69355  4.24690  2.90347  2.73739  3.18146  2.89801  2.37887  2.77519  2.98518  4.58477  3.61503
          0.01977  4.32922  5.05157  0.61958  0.77255  0.48576  0.95510
    137   2.36815  5.18248  2.96683  1.81898  4.52967  3.49149  3.65347  3.98264  2.04776  3.46651  4.23447  2.96766  3.89011  2.38781  2.30293  2.72247  2.97719  3.57678  5.59328  4.22945    168 e - - -
          2.68618  4.42225  2.77519  2.73123  3.46354  2.40513  3.72494  3.29354  2.67741  2.69355  4.24690  2.90347  2.73739  3.18146  2.89801  2.37887  2.77519  2.98518  4.58477  3.61503
          0.01977  4.32922  5.05157  0.61958  0.77255  0.48576  0.95510
    138   3.36646  4.61176  5.25888  4.74391  3.63292  4.83333  5.36065  0.97303  4.63958  1.72869  3.40514  4.93454  5.05054  4.81965  4.77559  4.22476  3.61388  1.52055  5.69396  4.54695    169 i - - -
          2.68618  4.42225  2.77519  2.73123  3.46354  2.40513  3.72494  3.29354  2.67741  2.69355  4.24690  2.90347  2.73739  3.18146  2.89801  2.37887  2.77519  2.98518  4.58477  3.61503
          0.01977  4.32922  5.05157  0.61958  0.77255  0.48576  0.95510
    139   2.71212  4.25438  3.94008  3.36188  3.26216  3.76817  4.01611  2.09755  3.21299  2.37503  3.33850  3.64889  4.13762  3.51043  2.74280  3.04748  2.94438  2.12027  4.79042  2.04260    170 y - - -
          2.68618  4.42225  2.77519  2.73123  3.46354  2.40513  3.72494  3.29354  2.67741  2.69355  4.24690  2.90347  2.73739  3.18146  2.89801  2.37887  2.77519  2.98518  4.58477  3.61503
          0.01977  4.32922  5.05157  0.61958  0.77255  0.48576  0.95510
    140   0.51592  4.49139  3.99881  3.84124  4.57923  3.29882  4.79796  3.77990  3.87161  3.63747  4.63585  3.85224  4.08294  4.17189  4.07099  2.84691  3.15723  3.34864  5.95554  4.81926    171 A - - -
          2.68618  4.42225  2.77519  2.73123  3.46354  2.40513  3.72494  3.29354  2.67741  2.69355  4.24690  2.90347  2.73739  3.18146  2.89801  2.37887  2.77519  2.98518  4.58477  3.61503
          0.01977  4.32922  5.05157  0.61958  0.77255  0.48576  0.95510
    141   2.83165  4.26829  4.34593  3.76283  2.59303  3.97276  4.27633  1.70733  3.63624  1.81813  3.18394  3.96711  4.31117  2.76908  3.80068  3.26978  3.06243  1.98403  4.88281  3.70329    172 i - - -
          2.68618  4.42225  2.77519  2.73123  3.46354  2.40513  3.72494  3.29354  2.67741  2.69355  4.24690  2.90347  2.73739  3.18146  2.89801  2.37887  2.77519  2.98518  4.58477  3.61503
          0.01977  4.32922  5.05157  0.61958  0.77255  0.48576  0.95510
    142   0.74255  4.34540  3.79733  3.59421  4.64254  2.19004  4.62654  4.02020  3.68774  3.76092  4.59815  3.63024  3.91818  3.94072  3.94475  2.61870  2.94788  3.42723  5.98252  4.82184    173 a - - -
          2.68618  4.42225  2.77519  2.73123  3.46354  2.40513  3.72494  3.29354  2.67741  2.69355  4.24690  2.90347  2.73739  3.18146  2.89801  2.37887  2.77519  2.98518  4.58477  3.61503
          0.01977  4.32922  5.05157  0.61958  0.77255  0.48576  0.95510
    143   2.80916  4.97133  2.95770  2.65879  4.47479  3.42940  3.91608  3.98694  2.62740  3.54308  4.38972  3.13351  3.98696  1.25675  2.99027  2.04089  3.12713  3.58404  5.68073  4.33762    174 q - - -
          2.68618  4.42225  2.77519  2.73123  3.46354  2.40513  3.72494  3.29354  2.67741  2.69355  4.24690  2.90347  2.73739  3.18146  2.89801  2.37887  2.77519  2.98518  4.58477  3.61503
          0.01977  4.32922  5.05157  0.61958  0.77255  0.48576  0.95510
    144   3.33334  5.03837  4.09777  4.06536  5.15196  0.27845  5.13181  4.88809  4.30690  4.47327  5.46984  4.26454  4.44073  4.59568  4.46904  3.52187  3.84875  4.32755  6.10135  5.27758    175 G - - -
          2.68618  4.42225  2.77519  2.73123  3.46354  2.40513  3.72494  3.29354  2.67741  2.69355  4.24690  2.90347  2.73739  3.18146  2.89801  2.37887  2.77519  2.98518  4.58477  3.61503
          0.01977  4.32922  5.05157  0.61958  0.77255  0.48576  0.95510
    145   2.68156  4.57955  3.28553  2.85608  3.87189  3.49813  3.94804  2.29190  2.84343  2.92667  3.83327  2.59248  1.72907  3.20076  3.21756  2.82982  2.97520  2.90333  5.27787  3.99437    176 p - - -
          2.68618  4.42225  2.77519  2.73123  3.46354  2.40513  3.72494  3.29354  2.67741  2.69355  4.24690  2.90347  2.73739  3.18146  2.89801  2.37887  2.77519  2.98518  4.58477  3.61503
          0.01977  4.32922  5.05157  0.61958  0.77255  0.48576  0.95510
    146   3.00713  4.37714  4.65343  4.09270  3.48423  4.25296  4.65287  1.78564  3.97416  1.60555  3.36381  4.28776  4.57693  4.18914  4.14075  3.57867  2.28527  1.47858  5.22761  4.05110    177 v - - -
          2.68618  4.42225  2.77519  2.73123  3.46354  2.40513  3.72494  3.29354  2.67741  2.69355  4.24690  2.90347  2.73739  3.18146  2.89801  2.37887  2.77519  2.98518  4.58477  3.61503
          0.01977  4.32922  5.05157  0.61958  0.77255  0.48576  0.95510
    147   2.64607  4.56718  3.28552  2.73326  3.77211  3.53794  3.80392  3.12686  2.69155  2.43455  3.68861  3.19541  3.94225  2.38424  3.09672  2.12901  2.46811  2.41033  5.15225  3.88057    178 s - - -
          2.68618  4.42225  2.77519  2.73123  3.46354  2.40513  3.72494  3.29354  2.67741  2.69355  4.24690  2.90347  2.73739  3.18146  2.89801  2.37887  2.77519  2.98518  4.58477  3.61503
          0.01977  4.32922  5.05157  0.61958  0.77255  0.48576  0.95510
    148   2.67905  4.32685  3.78075  3.23180  3.52157  3.67072  4.07266  2.63997  3.15549  2.11160  3.47667  3.56536  2.66398  3.45268  3.46103  2.96552  2.10642  1.86381  5.03114  3.81405    179 v - - -
          2.68618  4.42225  2.77519  2.73123  3.46354  2.40513  3.72494  3.29354  2.67741  2.69355  4.24690  2.90347  2.73739  3.18146  2.89801  2.37887  2.77519  2.98518  4.58477  3.61503
          0.01977  4.32922  5.05157  0.61958  0.77255  0.48576  0.95510
    149   2.75481  4.81025  2.94427  2.84659  4.74162  1.00331  4.26635  4.30083  3.23218  3.90274  4.74820  1.98559  4.00853  3.49487  3.64059  2.84522  3.19555  3.75702  5.98830  4.68079    180 g - - -
          2.68620  4.42227  2.77521  2.73125  3.46356  2.40494  3.72496  3.29356  2.67742  2.69357  4.24691  2.90348  2.73741  3.18148  2.89802  2.37888  2.77521  2.98520  4.58479  3.61505
          0.28606  2.27580  1.92366  0.32709  1.27660  0.48576  0.95510
    150   1.76125  4.29859  3.51479  3.34427  4.55999  1.01649  4.46457  3.94646  3.49758  3.67812  4.52401  3.46665  3.82695  3.76117  3.78046  2.54711  2.87999  3.36248  5.88415  4.70415    182 g - - -
          2.68618  4.42225  2.77519  2.73123  3.46354  2.40513  3.72494  3.29354  2.67741  2.69355  4.24690  2.90347  2.73739  3.18146  2.89801  2.37887  2.77519  2.98518  4.58477  3.61503
          0.02302  4.17878  4.90113  0.61958  0.77255  0.66923  0.71765
    151   1.96866  4.18134  4.04301  3.47439  2.50116  3.76750  3.99565  2.15504  3.36644  2.25697  3.24993  3.70447  4.13545  3.59483  3.57366  3.05592  2.92303  2.35364  4.63577  2.55742    183 a - - -
          2.68618  4.42225  2.77519  2.73123  3.46354  2.40513  3.72494  3.29354  2.67741  2.69355  4.24690  2.90347  2.73739  3.18146  2.89801  2.37887  2.77519  2.98518  4.58477  3.61503
          0.02302  4.17878  4.90113  0.61958  0.77255  0.66923  0.71765
    152   2.61456  4.69658  3.05286  2.57150  4.01408  2.70979  3.74221  3.42326  2.55356  2.51139  3.89272  3.05511  3.86326  2.42245  2.97365  1.95303  2.88103  3.10546  5.31550  4.00713    184 s - - -
          2.68618  4.42225  2.77519  2.73123  3.46354  2.40513  3.72494  3.29354  2.67741  2.69355  4.24690  2.90347  2.73739  3.18146  2.89801  2.37887  2.77519  2.98518  4.58477  3.61503
          0.02302  4.17878  4.90113  0.61958  0.77255  0.66923  0.71765
    153   2.01803  4.77417  3.01909  2.19387  4.03465  3.45440  3.69926  3.38916  2.16707  3.04712  3.88555  3.02331  3.87050  2.86716  2.91008  2.70519  2.89134  2.50513  5.31799  4.00418    185 a - - -
          2.68618  4.42225  2.77519  2.73123  3.46354  2.40513  3.72494  3.29354  2.67741  2.69355  4.24690  2.90347  2.73739  3.18146  2.89801  2.37887  2.77519  2.98518  4.58477  3.61503
          0.02302  4.17878  4.90113  0.61958  0.77255  0.66923  0.71765
    154   2.77210  5.16209  2.13447  2.31089  4.51983  3.34552  3.73905  3.99840  2.58791  3.52979  4.33166  2.86292  3.86362  2.26492  3.08961  1.66821  3.04111  3.59354  5.70152  4.28936    186 s - - -
          2.68618  4.42225  2.77519  2.73123  3.46354  2.40513  3.72494  3.29354  2.67741  2.69355  4.24690  2.90347  2.73739  3.18146  2.89801  2.37887  2.77519  2.98518  4.58477  3.61503
          0.02302  4.17878  4.90113  0.61958  0.77255  0.66923  0.71765
    155   1.59861  4.47595  3.16015  2.82640  4.35161  3.15685  4.03722  3.78006  2.93152  3.42096  4.23726  2.35479  3.81167  3.24163  3.33391  1.68137  2.85631  3.30238  5.64615  4.36332    187 a - - -
          2.68618  4.42225  2.77519  2.73123  3.46354  2.40513  3.72494  3.29354  2.67741  2.69355  4.24690  2.90347  2.73739  3.18146  2.89801  2.37887  2.77519  2.98518  4.58477  3.61503
          0.02302  4.17878  4.90113  0.61958  0.77255  0.66923  0.71765
    156   2.76753  5.16287  2.74681  2.36835  4.50431  2.67668  3.67105  3.95819  2.04673  3.46447  4.25535  2.01095  3.87027  2.31724  2.80442  2.73376  3.00597  3.56406  5.61192  4.23971    188 n - - -
          2.68618  4.42225  2.77519  2.73123  3.46354  2.40513  3.72494  3.29354  2.67741  2.69355  4.24690  2.90347  2.73739  3.18146  2.89801  2.37887  2.77519  2.98518  4.58477  3.61503
          0.02302  4.17878  4.90113  0.61958  0.77255  0.66923  0.71765
    157   3.09228  4.82582  3.82781  3.77143  4.88633  0.38188  4.86181  4.57153  3.99373  4.18288  5.16899  3.99353  4.22572  4.29422  4.18556  3.27469  3.59712  4.04044  5.88930  5.00238    189 G - - -
          2.68618  4.42225  2.77519  2.73123  3.46354  2.40513  3.72494  3.29354  2.67741  2.69355  4.24690  2.90347  2.73739  3.18146  2.89801  2.37887  2.77519  2.98518  4.58477  3.61503
          0.02302  4.17878  4.90113  0.61958  0.77255  0.66923  0.71765
    158   2.48578  4.58216  3.06037  2.68290  4.35152  2.42980  3.92147  3.79095  2.78037  3.39712  4.20072  2.30032  3.80925  3.09774  3.21428  1.76817  2.24248  3.33129  5.61277  4.30426    190 s - - -
          2.68618  4.42225  2.77519  2.73123  3.46354  2.40513  3.72494  3.29354  2.67741  2.69355  4.24690  2.90347  2.73739  3.18146  2.89801  2.37887  2.77519  2.98518  4.58477  3.61503
          0.02302  4.17878  4.90113  0.61958  0.77255  0.66923  0.71765
    159   2.77485  5.10291  2.73114  2.02832  4.45464  3.40662  3.70904  3.89455  2.07033  3.43267  4.24141  2.92638  3.88361  2.84852  2.86354  1.67709  3.02521  3.51663  5.60353  4.24157    191 s - - -
          2.68618  4.42225  2.77519  2.73123  3.46354  2.40513  3.72494  3.29354  2.67741  2.69355  4.24690  2.90347  2.73739  3.18146  2.89801  2.37887  2.77519  2.98518  4.58477  3.61503
          0.02302  4.17878  4.90113  0.61958  0.77255  0.66923  0.71765
    160   2.67444  4.46155  3.48247  2.96173  3.73875  3.57259  3.93761  2.77764  2.23762  2.71230  3.65578  3.35986  4.01762  3.20795  3.10205  2.87835  2.39279  1.64207  5.17379  3.93277    192 v - - -
          2.68618  4.42225  2.77519  2.73123  3.46354  2.40513  3.72494  3.29354  2.67741  2.69355  4.24690  2.90347  2.73739  3.18146  2.89801  2.37887  2.77519  2.98518  4.58477  3.61503
          0.02302  4.17878  4.90113  0.61958  0.77255  0.66923  0.71765
    161   2.68258  4.93260  3.02080  2.48952  4.27862  3.44643  3.66109  3.70096  2.33440  3.25695  4.06168  2.99526  3.86363  2.07244  2.31982  2.25008  2.43655  3.34293  5.44341  4.11795    193 q - - -
          2.68618  4.42225  2.77519  2.73123  3.46354  2.40513  3.72494  3.29354  2.67741  2.69355  4.24690  2.90347  2.73739  3.18146  2.89801  2.37887  2.77519  2.98518  4.58477  3.61503
          0.02302  4.17878  4.90113  0.61958  0.77255  0.38607  1.13857
    162   2.68434  4.67125  3.20622  2.69283  3.92463  3.52558  3.80479  3.24653  2.27022  2.95462  3.81706  2.40509  3.94878  3.01016  3.02046  2.78845  2.47355  1.90228  5.26501  3.98240    194 v - - -
          2.68618  4.42225  2.77519  2.73123  3.46354  2.40513  3.72494  3.29354  2.67741  2.69355  4.24690  2.90347  2.73739  3.18146  2.89801  2.37887  2.77519  2.98518  4.58477  3.61503
          0.01977  4.32922  5.05157  0.61958  0.77255  0.48576  0.95510
    163   2.30936  5.05945  2.85767  2.45847  4.47743  2.70543  3.75315  3.92649  2.00291  3.46379  4.25384  1.83494  3.89849  2.88538  2.95561  2.73278  3.00163  3.52489  5.63622  4.26921    195 n - - -
          2.68618  4.42225  2.77519  2.73123  3.46354  2.40513  3.72494  3.29354  2.67741  2.69355  4.24690  2.90347  2.73739  3.18146  2.89801  2.37887  2.77519  2.98518  4.58477  3.61503
          0.01977  4.32922  5.05157  0.61958  0.77255  0.48576  0.95510
    164   2.64681  4.50887  2.69864  2.76600  2.94544  3.56979  3.80494  2.58781  2.73999  2.22864  3.60067  3.22268  3.95439  2.61433  3.14121  2.42552  2.87878  2.79001  5.06661  3.80141    196 l - - -
          2.68618  4.42225  2.77519  2.73123  3.46354  2.40513  3.72494  3.29354  2.67741  2.69355  4.24690  2.90347  2.73739  3.18146  2.89801  2.37887  2.77519  2.98518  4.58477  3.61503
          0.01977  4.32922  5.05157  0.61958  0.77255  0.48576  0.95510
    165   2.70383  4.78001  3.17724  2.63948  4.05202  3.52076  3.76203  3.42330  2.04448  2.56211  3.91097  3.12348  2.13947  2.93790  2.89566  2.77371  2.48306  3.12597  5.33667  4.04224    197 k - - -
          2.68618  4.42225  2.77519  2.73123  3.46354  2.40513  3.72494  3.29354  2.67741  2.69355  4.24690  2.90347  2.73739  3.18146  2.89801  2.37887  2.77519  2.98518  4.58477  3.61503
          0.01977  4.32922  5.05157  0.61958  0.77255  0.48576  0.95510
    166   2.58868  4.67061  3.08139  2.76782  4.45440  2.19805  4.03543  3.88867  2.90797  3.50837  4.32321  1.99434  3.90268  3.22243  3.33217  2.68354  1.60787  3.42983  5.72390  4.41665    198 t - - -
          2.68618  4.42225  2.77519  2.73123  3.46354  2.40513  3.72494  3.29354  2.67741  2.69355  4.24690  2.90347  2.73739  3.18146  2.89801  2.37887  2.77519  2.98518  4.58477  3.61503
          0.01977  4.32922  5.05157  0.61958  0.77255  0.48576  0.95510
    167   1.92733  4.36236  3.65801  3.25448  4.42854  2.33449  4.31064  3.84839  3.26696  3.51442  4.32594  3.44968  3.86627  3.55597  3.61679  1.81984  1.45865  3.32095  5.75928  4.53734    199 t - - -
          2.68618  4.42225  2.77519  2.73123  3.46354  2.40513  3.72494  3.29354  2.67741  2.69355  4.24690  2.90347  2.73739  3.18146  2.89801  2.37887  2.77519  2.98518  4.58477  3.61503
          0.01977  4.32922  5.05157  0.61958  0.77255  0.48576  0.95510
    168   3.33334  5.03837  4.09777  4.06536  5.15196  0.27845  5.13181  4.88809  4.30690  4.47327  5.46984  4.26454  4.44073  4.59568  4.46904  3.52187  3.84875  4.32755  6.10135  5.27758    200 G - - -
          2.68618  4.42225  2.77519  2.73123  3.46354  2.40513  3.72494  3.29354  2.67741  2.69355  4.24690  2.90347  2.73739  3.18146  2.89801  2.37887  2.77519  2.98518  4.58477  3.61503
          0.01977  4.32922  5.05157  0.61958  0.77255  0.48576  0.95510
    169   2.79240  4.47912  3.70409  3.11655  3.39052  3.74499  3.90013  2.04568  2.81919  2.58895  3.55108  3.48383  4.11771  3.27643  1.90545  3.02021  3.01853  2.69953  4.88265  2.49889    201 r - - -
          2.68618  4.42225  2.77519  2.73123  3.46354  2.40513  3.72494  3.29354  2.67741  2.69355  4.24690  2.90347  2.73739  3.18146  2.89801  2.37887  2.77519  2.98518  4.58477  3.61503
          0.01977  4.32922  5.05157  0.61958  0.77255  0.48576  0.95510
    170   3.06335  4.43182  4.73858  4.21609  3.70088  4.32689  4.87687  1.14208  4.10707  2.36486  3.54766  4.41158  4.69041  4.36477  4.30365  3.68634  2.26906  1.51354  5.49219  4.29062    202 i - - -
          2.68618  4.42225  2.77519  2.73123  3.46354  2.40513  3.72494  3.29354  2.67741  2.69355  4.24690  2.90347  2.73739  3.18146  2.89801  2.37887  2.77519  2.98518  4.58477  3.61503
          0.01977  4.32922  5.05157  0.61958  0.77255  0.48576  0.95510
    171   2.65642  4.41157  3.69158  3.20916  3.75346  3.54754  4.14754  2.09038  3.13474  2.70492  3.69177  3.53262  1.66642  3.46854  3.45473  2.89474  2.39539  2.59243  5.25210  4.02188    203 p - - -
          2.68618  4.42225  2.77519  2.73123  3.46354  2.40513  3.72494  3.29354  2.67741  2.69355  4.24690  2.90347  2.73739  3.18146  2.89801  2.37887  2.77519  2.98518  4.58477  3.61503
          0.01977  4.32922  5.05157  0.61958  0.77255  0.48576  0.95510
    172   2.89416  5.38922  1.69046  2.32722  4.71264  3.41848  3.78794  4.21138  2.62274  3.70256  4.49491  1.74901  3.93588  2.92169  2.48372  2.82778  3.15106  3.78759  5.84339  4.40658    204 d - - -
          2.68618  4.42225  2.77519  2.73123  3.46354  2.40513  3.72494  3.29354  2.67741  2.69355  4.24690  2.90347  2.73739  3.18146  2.89801  2.37887  2.77519  2.98518  4.58477  3.61503
          0.01977  4.32922  5.05157  0.61958  0.77255  0.48576  0.95510
    173   2.45434  4.41147  3.52836  3.38414  4.74189  0.93776  4.55742  4.24489  3.59478  3.90703  4.71775  3.52649  3.91432  3.84266  3.89336  1.73305  2.97624  3.57545  6.05023  4.84536    205 g - - -
          2.68618  4.42225  2.77519  2.73123  3.46354  2.40513  3.72494  3.29354  2.67741  2.69355  4.24690  2.90347  2.73739  3.18146  2.89801  2.37887  2.77519  2.98518  4.58477  3.61503
          0.01977  4.32922  5.05157  0.61958  0.77255  0.48576  0.95510
    174   1.18186  4.29942  3.86094  3.45355  4.09320  2.38760  4.36862  3.26497  3.42279  3.13859  4.03690  3.59027  3.94620  3.70107  3.71164  2.67570  2.89673  1.98943  5.53219  4.32996    206 a - - -
          2.68618  4.42225  2.77519  2.73123  3.46354  2.40513  3.72494  3.29354  2.67741  2.69355  4.24690  2.90347  2.73739  3.18146  2.89801  2.37887  2.77519  2.98518  4.58477  3.61503
          0.01977  4.32922  5.05157  0.61958  0.77255  0.48576  0.95510
    175   3.29087  4.56690  5.13449  4.59780  3.54327  4.68363  5.15327  1.03574  4.48092  2.00105  2.41919  4.77680  4.92458  4.64704  4.60485  4.05239  3.53406  1.59022  5.53108  4.39713    207 i - - -
          2.68618  4.42225  2.77519  2.73123  3.46354  2.40513  3.72494  3.29354  2.67741  2.69355  4.24690  2.90347  2.73739  3.18146  2.89801  2.37887  2.77519  2.98518  4.58477  3.61503
          0.01977  4.32922  5.05157  0.61958  0.77255  0.48576  0.95510
    176   3.32270  4.57041  5.24403  4.76898  3.84768  4.80736  5.48375  1.23351  4.67885  2.31016  3.61568  4.94600  5.08084  4.93543  4.85443  4.22419  3.58858  0.92424  5.89163  4.67865    208 v - - -
          2.68618  4.42225  2.77519  2.73123  3.46354  2.40513  3.72494  3.29354  2.67741  2.69355  4.24690  2.90347  2.73739  3.18146  2.89801  2.37887  2.77519  2.98518  4.58477  3.61503
          0.01977  4.32922  5.05157  0.61958  0.77255  0.48576  0.95510
    177   2.88057  5.32172  2.71850  1.40534  4.66051  3.47019  3.74870  4.12796  2.46402  3.61525  4.40840  2.20277  3.94514  2.87590  2.36733  2.82902  3.12038  3.72215  5.74505  4.35765    209 e - - -
          2.68618  4.42225  2.77519  2.73123  3.46354  2.40513  3.72494  3.29354  2.67741  2.69355  4.24690  2.90347  2.73739  3.18146  2.89801  2.37887  2.77519  2.98518  4.58477  3.61503
          0.01977  4.32922  5.05157  0.61958  0.77255  0.48576  0.95510
    178   2.93845  5.29866  3.03959  1.75899  4.68098  3.58989  3.71231  4.10288  2.23080  3.56123  4.36585  3.06991  4.00198  2.33133  1.63383  2.90136  3.14781  3.72026  5.65319  4.34780    210 r - - -
          2.68618  4.42225  2.77519  2.73123  3.46354  2.40513  3.72494  3.29354  2.67741  2.69355  4.24690  2.90347  2.73739  3.18146  2.89801  2.37887  2.77519  2.98518  4.58477  3.61503
          0.01977  4.32922  5.05157  0.61958  0.77255  0.48576  0.95510
    179   1.96429  5.39136  2.13478  1.73637  4.70838  3.40355  3.78063  4.20039  2.64956  3.69564  4.48243  2.15137  3.92101  2.91249  3.18598  2.80700  3.13301  3.77441  5.85096  4.40270    211 e - - -
          2.68618  4.42225  2.77519  2.73123  3.46354  2.40513  3.72494  3.29354  2.67741  2.69355  4.24690  2.90347  2.73739  3.18146  2.89801  2.37887  2.77519  2.98518  4.58477  3.61503
          0.01977  4.32922  5.05157  0.61958  0.77255  0.48576  0.95510
    180   2.69625  4.39560  3.60204  3.02624  3.50193  3.67925  3.92075  2.40196  2.90404  1.95576  3.45149  3.42221  4.05237  2.46472  2.65700  2.93254  2.92594  2.22279  4.97736  3.75272    212 l - - -
          2.68618  4.42225  2.77519  2.73123  3.46354  2.40513  3.72494  3.29354  2.67741  2.69355  4.24690  2.90347  2.73739  3.18146  2.89801  2.37887  2.77519  2.98518  4.58477  3.61503
          0.17346  4.32922  1.92366  0.61958  0.77255  0.48576  0.95510
    181   2.69441  4.74596  2.90286  2.72823  4.42568  3.27119  4.05771  3.96666  2.93617  3.58441  4.45109  2.22963  1.23666  3.27997  3.31929  2.77815  3.08886  3.52204  5.69814  4.37710    213 p - - -
          2.68618  4.42225  2.77519  2.73123  3.46354  2.40513  3.72494  3.29354  2.67741  2.69355  4.24690  2.90347  2.73739  3.18146  2.89801  2.37887  2.77519  2.98518  4.58477  3.61503
          0.02302  4.17878  4.90113  0.61958  0.77255  0.66923  0.71765
    182   2.59319  4.18915  3.85223  3.30405  2.64763  3.60343  4.03450  2.57570  3.22215  2.41853  3.36523  3.57771  4.04246  3.48798  3.48488  2.40660  2.36946  1.75479  4.87633  3.65585    214 v - - -
          2.68618  4.42225  2.77519  2.73123  3.46354  2.40513  3.72494  3.29354  2.67741  2.69355  4.24690  2.90347  2.73739  3.18146  2.89801  2.37887  2.77519  2.98518  4.58477  3.61503
          0.02302  4.17878  4.90113  0.61958  0.77255  0.66923  0.71765
    183   2.90231  5.44239  1.64592  2.22151  4.74282  3.33523  3.76635  4.25689  2.66790  3.74321  4.55033  2.22157  3.89142  1.92126  3.20863  2.81494  3.16838  3.82766  5.88834  4.42018    215 d - - -
          2.68618  4.42225  2.77519  2.73123  3.46354  2.40513  3.72494  3.29354  2.67741  2.69355  4.24690  2.90347  2.73739  3.18146  2.89801  2.37887  2.77519  2.98518  4.58477  3.61503
          0.02302  4.17878  4.90113  0.61958  0.77255  0.66923  0.71765
    184   3.33129  4.63727  5.01469  4.45474  1.88456  4.57551  4.74166  1.85422  4.31650  1.12077  2.96099  4.61741  4.76885  4.36354  4.38014  3.92040  3.55033  2.35147  4.99159  3.75204    216 l - - -
          2.68618  4.42225  2.77519  2.73123  3.46354  2.40513  3.72494  3.29354  2.67741  2.69355  4.24690  2.90347  2.73739  3.18146  2.89801  2.37887  2.77519  2.98518  4.58477  3.61503
          0.02302  4.17878  4.90113  0.61958  0.77255  0.38607  1.13857
    185   2.03852  4.63977  3.14905  2.77043  4.42992  2.06243  4.00559  3.86205  2.86818  3.47492  4.27842  1.85859  3.87926  3.18291  3.30139  2.64467  2.30710  3.39850  5.69291  4.38712    217 n - - -
          2.68618  4.42225  2.77519  2.73123  3.46354  2.40513  3.72494  3.29354  2.67741  2.69355  4.24690  2.90347  2.73739  3.18146  2.89801  2.37887  2.77519  2.98518  4.58477  3.61503
          0.01977  4.32922  5.05157  0.61958  0.77255  0.48576  0.95510
    186   2.65108  4.67868  2.25161  2.62443  3.91874  2.81976  3.77554  2.49670  2.64097  2.95720  3.80795  3.11366  3.91507  2.97233  3.08023  2.37594  2.89828  2.54518  5.26145  3.96308    218 d - - -
          2.68618  4.42225  2.77519  2.73123  3.46354  2.40513  3.72494  3.29354  2.67741  2.69355  4.24690  2.90347  2.73739  3.18146  2.89801  2.37887  2.77519  2.98518  4.58477  3.61503
          0.11854  4.32922  2.31666  0.61958  0.77255  0.48576  0.95510
    187   2.63841  4.73241  3.05902  2.23137  3.94800  2.84150  3.70030  3.34384  2.52691  2.48830  3.00161  2.39455  3.87376  2.87803  2.96869  2.70273  2.87237  3.04928  5.25878  3.94757    219 e - - -
          2.68618  4.42225  2.77519  2.73123  3.46354  2.40513  3.72494  3.29354  2.67741  2.69355  4.24690  2.90347  2.73739  3.18146  2.89801  2.37887  2.77519  2.98518  4.58477  3.61503
          0.02180  4.23249  4.95484  0.61958  0.77255  0.41495  1.07991
    188   2.69708  5.14084  2.46248  2.37064  4.46040  3.43767  2.68496  3.92911  2.40045  3.43492  4.19683  2.22361  3.85109  2.76376  2.43401  2.66716  2.51983  3.52063  5.58743  4.19241    220 n - - -
          2.68618  4.42225  2.77519  2.73123  3.46354  2.40513  3.72494  3.29354  2.67741  2.69355  4.24690  2.90347  2.73739  3.18146  2.89801  2.37887  2.77519  2.98518  4.58477  3.61503
          0.01977  4.32922  5.05157  0.61958  0.77255  0.48576  0.95510
    189   2.68130  4.96497  2.89611  1.89644  4.36207  3.40985  3.74657  3.80297  2.54400  3.36747  4.16057  2.98592  2.84712  2.88372  3.01697  2.14005  2.15187  3.41650  5.56750  4.20388    221 e - - -
          2.68618  4.42225  2.77519  2.73123  3.46354  2.40513  3.72494  3.29354  2.67741  2.69355  4.24690  2.90347  2.73739  3.18146  2.89801  2.37887  2.77519  2.98518  4.58477  3.61503
          0.01977  4.32922  5.05157  0.61958  0.77255  0.48576  0.95510
    190   2.97966  4.38881  4.50922  3.94760  3.10098  4.11981  4.32340  2.40415  3.79318  1.35101  3.22770  4.11615  4.44699  3.98766  3.93644  3.43340  3.21285  1.71432  4.80943  2.36843    222 l - - -
          2.68618  4.42225  2.77519  2.73123  3.46354  2.40513  3.72494  3.29354  2.67741  2.69355  4.24690  2.90347  2.73739  3.18146  2.89801  2.37887  2.77519  2.98518  4.58477  3.61503
          0.01977  4.32922  5.05157  0.61958  0.77255  0.48576  0.95510
    191   2.59965  4.68820  3.06039  2.75112  4.45691  2.45841  4.02588  3.89118  2.89532  3.50967  4.32518  1.82764  3.90539  3.21127  3.32114  2.69053  1.61373  3.43593  5.72372  4.41289    223 t - - -
          2.68618  4.42225  2.77519  2.73123  3.46354  2.40513  3.72494  3.29354  2.67741  2.69355  4.24690  2.90347  2.73739  3.18146  2.89801  2.37887  2.77519  2.98518  4.58477  3.61503
          0.01977  4.32922  5.05157  0.61958  0.77255  0.48576  0.95510
    192   3.58270  4.84786  5.29596  4.76300  3.27267  4.91260  5.25783  1.66103  4.59332  0.76384  3.05493  4.99532  5.05176  4.66872  4.66571  4.30766  3.80954  2.27649  5.43422  4.36779    224 l - - -
          2.68618  4.42225  2.77519  2.73123  3.46354  2.40513  3.72494  3.29354  2.67741  2.69355  4.24690  2.90347  2.73739  3.18146  2.89801  2.37887  2.77519  2.98518  4.58477  3.61503
          0.01977  4.32922  5.05157  0.61958  0.77255  0.48576  0.95510
    193   2.68766  4.25531  3.85771  3.28640  3.36801  3.74037  4.03083  1.87050  3.19112  2.05942  3.34508  3.60395  4.11420  2.79233  3.46216  2.52887  2.92235  2.09878  4.88101  3.67306    225 i - - -
          2.68618  4.42225  2.77519  2.73123  3.46354  2.40513  3.72494  3.29354  2.67741  2.69355  4.24690  2.90347  2.73739  3.18146  2.89801  2.37887  2.77519  2.98518  4.58477  3.61503
          0.01977  4.32922  5.05157  0.61958  0.77255  0.48576  0.95510
    194   3.71413  5.05426  4.92428  4.58943  3.38052  4.55908  5.10690  2.62921  4.35592  0.46485  3.30073  4.82348  4.93042  4.60940  4.44743  4.22232  3.99506  2.78065  5.39922  4.22058    226 L - - -
          2.68618  4.42225  2.77519  2.73123  3.46354  2.40513  3.72494  3.29354  2.67741  2.69355  4.24690  2.90347  2.73739  3.18146  2.89801  2.37887  2.77519  2.98518  4.58477  3.61503
          0.01977  4.32922  5.05157  0.61958  0.77255  0.48576  0.95510
    195   2.77777  5.25511  2.05323  2.37839  4.59787  3.45605  3.68126  4.06998  1.76454  3.54706  4.31206  2.47191  3.88935  2.79276  2.40356  2.73201  3.01055  3.64835  5.67370  4.27912    227 k - - -
          2.68618  4.42225  2.77519  2.73123  3.46354  2.40513  3.72494  3.29354  2.67741  2.69355  4.24690  2.90347  2.73739  3.18146  2.89801  2.37887  2.77519  2.98518  4.58477  3.61503
          0.01977  4.32922  5.05157  0.61958  0.77255  0.48576  0.95510
    196   2.77321  5.23926  2.42158  2.39226  4.58434  3.46442  3.67521  4.05218  1.75745  3.53016  4.29581  2.12245  3.89011  2.78604  2.38743  2.73066  3.00385  3.63387  5.65589  4.26886    228 k - - -
          2.68618  4.42225  2.77519  2.73123  3.46354  2.40513  3.72494  3.29354  2.67741  2.69355  4.24690  2.90347  2.73739  3.18146  2.89801  2.37887  2.77519  2.98518  4.58477  3.61503
          0.01977  4.32922  5.05157  0.61958  0.77255  0.48576  0.95510
    197   2.20474  4.89832  2.92731  2.16027  4.37529  2.43635  3.78823  3.81941  2.60250  3.38885  4.18205  3.01389  2.40499  2.93086  3.07592  2.27247  2.94237  3.41694  5.59174  4.23500    229 e - - -
          2.68618  4.42225  2.77519  2.73123  3.46354  2.40513  3.72494  3.29354  2.67741  2.69355  4.24690  2.90347  2.73739  3.18146  2.89801  2.37887  2.77519  2.98518  4.58477  3.61503
          0.01977  4.32922  5.05157  0.61958  0.77255  0.48576  0.95510
    198   3.01706  5.53387  1.22435  2.29011  4.91543  3.37418  3.91476  4.44375  2.90263  3.93792  4.76420  2.02786  3.98370  3.07352  3.48562  2.28820  3.31480  3.99207  6.09047  4.59661    230 d - - -
          2.68618  4.42225  2.77519  2.73123  3.46354  2.40513  3.72494  3.29354  2.67741  2.69355  4.24690  2.90347  2.73739  3.18146  2.89801  2.37887  2.77519  2.98518  4.58477  3.61503
          0.01977  4.32922  5.05157  0.61958  0.77255  0.48576  0.95510
    199   4.14499  5.23503  5.08856  4.89270  0.89441  4.77862  3.62970  3.75713  4.70549  3.00009  4.32092  4.39846  5.06078  4.51724  4.62035  4.17234  4.35598  3.70280  3.72772  1.17260    231 f - - -
          2.68618  4.42225  2.77519  2.73123  3.46354  2.40513  3.72494  3.29354  2.67741  2.69355  4.24690  2.90347  2.73739  3.18146  2.89801  2.37887  2.77519  2.98518  4.58477  3.61503
          0.01977  4.32922  5.05157  0.61958  0.77255  0.48576  0.95510
    200   2.61258  4.66169  3.29640  2.79905  4.23433  3.38409  3.90979  3.63591  2.65893  3.26340  4.09449  3.21561  3.91883  3.09270  2.35446  1.92662  1.62739  3.25973  5.50036  4.22080    232 t - - -
          2.68618  4.42225  2.77519  2.73123  3.46354  2.40513  3.72494  3.29354  2.67741  2.69355  4.24690  2.90347  2.73739  3.18146  2.89801  2.37887  2.77519  2.98518  4.58477  3.61503
          0.01977  4.32922  5.05157  0.61958  0.77255  0.48576  0.95510
    201   2.66391  4.52350  3.34702  2.78519  3.68848  3.58073  3.81077  3.04697  2.35861  2.22422  2.49737  2.68895  3.96631  3.06544  3.08850  2.81803  2.43430  2.80308  5.08522  3.82710    233 l - - -
          2.68618  4.42225  2.77519  2.73123  3.46354  2.40513  3.72494  3.29354  2.67741  2.69355  4.24690  2.90347  2.73739  3.18146  2.89801  2.37887  2.77519  2.98518  4.58477  3.61503
          0.01977  4.32922  5.05157  0.61958  0.77255  0.48576  0.95510
    202   1.15654  4.41027  4.12762  3.69290  3.79700  3.68128  4.52566  1.83107  3.60179  2.58890  3.71166  3.88696  4.25856  3.90897  3.85791  3.08565  3.12051  2.28154  5.44312  4.22461    234 a - - -
          2.68618  4.42225  2.77519  2.73123  3.46354  2.40513  3.72494  3.29354  2.67741  2.69355  4.24690  2.90347  2.73739  3.18146  2.89801  2.37887  2.77519  2.98518  4.58477  3.61503
          0.01977  4.32922  5.05157  0.61958  0.77255  0.48576  0.95510
    203   2.72647  5.16501  2.80057  2.05600  4.48883  3.43255  3.67968  3.95607  2.44535  3.46583  4.23450  2.30224  3.86599  2.12544  2.92964  2.32430  2.51144  3.54902  5.62358  4.22552    235 e - - -
          2.68618  4.42225  2.77519  2.73123  3.46354  2.40513  3.72494  3.29354  2.67741  2.69355  4.24690  2.90347  2.73739  3.18146  2.89801  2.37887  2.77519  2.98518  4.58477  3.61503
          0.01977  4.32922  5.05157  0.61958  0.77255  0.48576  0.95510
    204   2.96246  5.30948  3.22256  2.22116  4.72839  3.64540  3.68899  4.13016  1.85339  3.56326  4.36522  3.12214  4.02336  1.96688  1.69683  2.92742  3.15662  3.74716  5.62852  4.35508    236 r - - -
          2.68618  4.42225  2.77519  2.73123  3.46354  2.40513  3.72494  3.29354  2.67741  2.69355  4.24690  2.90347  2.73739  3.18146  2.89801  2.37887  2.77519  2.98518  4.58477  3.61503
          0.01977  4.32922  5.05157  0.61958  0.77255  0.48576  0.95510
    205   3.29003  4.56591  5.13465  4.59799  3.54448  4.68323  5.15324  1.03839  4.48128  2.00311  2.41993  4.77661  4.92441  4.64760  4.60519  4.05198  3.53325  1.58406  5.53148  4.39714    237 i - - -
          2.68618  4.42225  2.77519  2.73123  3.46354  2.40513  3.72494  3.29354  2.67741  2.69355  4.24690  2.90347  2.73739  3.18146  2.89801  2.37887  2.77519  2.98518  4.58477  3.61503
          0.01977  4.32922  5.05157  0.61958  0.77255  0.48576  0.95510
    206   1.48625  4.50075  3.41788  2.92591  3.78748  3.48336  2.56680  3.14833  2.86461  2.87776  3.77473  3.32236  3.97774  3.22044  3.22710  2.79856  2.93216  2.37363  5.20402  3.92256    238 a - - -
          2.68618  4.42225  2.77519  2.73123  3.46354  2.40513  3.72494  3.29354  2.67741  2.69355  4.24690  2.90347  2.73739  3.18146  2.89801  2.37887  2.77519  2.98518  4.58477  3.61503
          0.01977  4.32922  5.05157  0.61958  0.77255  0.48576  0.95510
    207   2.85477  5.36851  1.64195  2.31284  4.69616  3.41098  3.76057  4.18860  2.02325  3.67552  4.45546  2.37388  3.91342  2.88735  3.11249  2.31618  3.10778  3.75890  5.82095  4.38160    239 d - - -
          2.68618  4.42225  2.77519  2.73123  3.46354  2.40513  3.72494  3.29354  2.67741  2.69355  4.24690  2.90347  2.73739  3.18146  2.89801  2.37887  2.77519  2.98518  4.58477  3.61503
          0.01977  4.32922  5.05157  0.61958  0.77255  0.48576  0.95510
    208   1.68305  4.31444  4.14548  3.60374  3.58538  3.83487  4.34784  1.82909  3.51961  2.48827  3.51355  3.85818  4.27604  3.78855  3.77712  3.16164  2.46346  1.83385  5.17080  3.96388    240 a - - -
          2.68618  4.42225  2.77519  2.73123  3.46354  2.40513  3.72494  3.29354  2.67741  2.69355  4.24690  2.90347  2.73739  3.18146  2.89801  2.37887  2.77519  2.98518  4.58477  3.61503
          0.01977  4.32922  5.05157  0.61958  0.77255  0.48576  0.95510
    209   3.45091  4.71227  5.22681  4.71891  3.46556  4.83760  5.28250  0.94192  4.56094  1.45501  3.26469  4.92793  5.04132  4.73017  4.67809  4.23998  3.69478  1.95309  5.56232  4.41955    241 i - - -
          2.68618  4.42225  2.77519  2.73123  3.46354  2.40513  3.72494  3.29354  2.67741  2.69355  4.24690  2.90347  2.73739  3.18146  2.89801  2.37887  2.77519  2.98518  4.58477  3.61503
          0.01977  4.32922  5.05157  0.61958  0.77255  0.48576  0.95510
    210   2.60502  4.70518  3.05090  2.73687  4.46661  3.28981  4.01198  3.90586  2.86799  3.52063  4.33430  1.44577  3.90480  3.19321  3.29244  2.16759  2.09642  3.44850  5.72632  4.40850    242 n - - -
          2.68618  4.42225  2.77519  2.73123  3.46354  2.40513  3.72494  3.29354  2.67741  2.69355  4.24690  2.90347  2.73739  3.18146  2.89801  2.37887  2.77519  2.98518  4.58477  3.61503
          0.01977  4.32922  5.05157  0.61958  0.77255  0.48576  0.95510
    211   2.72211  5.16581  2.96564  2.14157  4.51030  3.47647  2.84345  3.96984  2.06201  3.45375  4.21412  2.95122  3.87010  2.38918  2.38804  2.20132  2.94675  3.55788  5.58233  4.20911    243 k - - -
          2.68618  4.42225  2.77519  2.73123  3.46354  2.40513  3.72494  3.29354  2.67741  2.69355  4.24690  2.90347  2.73739  3.18146  2.89801  2.37887  2.77519  2.98518  4.58477  3.61503
          0.01977  4.32922  5.05157  0.61958  0.77255  0.48576  0.95510
    212   2.69654  4.86596  3.07125  2.55620  4.16689  3.48634  3.73375  3.56628  1.82810  3.17696  3.99911  2.56026  3.90813  2.88929  2.89736  2.30462  2.94127  2.30334  5.41099  4.09116    244 k - - -
          2.68618  4.42225  2.77519  2.73123  3.46354  2.40513  3.72494  3.29354  2.67741  2.69355  4.24690  2.90347  2.73739  3.18146  2.89801  2.37887  2.77519  2.98518  4.58477  3.61503
          0.11633  4.32922  2.33672  0.61958  0.77255  0.48576  0.95510
    213   2.66277  4.46374  3.41786  2.84485  2.79413  3.59620  3.79176  2.97976  2.18348  2.25331  3.55518  3.27318  3.97426  3.09470  2.57983  2.83832  2.89102  2.74734  4.93834  2.87341    245 k - - -
          2.68618  4.42225  2.77519  2.73123  3.46354  2.40513  3.72494  3.29354  2.67741  2.69355  4.24690  2.90347  2.73739  3.18146  2.89801  2.37887  2.77519  2.98518  4.58477  3.61503
          0.12776  4.23464  2.24949  0.61958  0.77255  0.60808  0.78613
    214   2.52390  4.36232  3.40128  2.95149  3.76178  2.03019  3.96892  2.13366  2.93080  2.80413  3.71510  3.30883  2.71087  3.25813  3.28191  2.71323  2.85457  2.75681  5.19009  3.94387    246 g - - -
          2.68618  4.42225  2.77519  2.73123  3.46354  2.40513  3.72494  3.29354  2.67741  2.69355  4.24690  2.90347  2.73739  3.18146  2.89801  2.37887  2.77519  2.98518  4.58477  3.61503
          0.02416  4.13104  4.85339  0.61958  0.77255  0.36466  1.18558
    215   2.66153  5.00950  2.54093  2.40932  4.29194  3.44896  3.65321  3.73778  2.13487  3.28844  4.06958  2.38584  3.06585  2.77609  2.89969  2.65654  2.89383  2.81385  5.48067  3.18583    247 k - - -
          2.68618  4.42225  2.77519  2.73123  3.46354  2.40513  3.72494  3.29354  2.67741  2.69355  4.24690  2.90347  2.73739  3.18146  2.89801  2.37887  2.77519  2.98518  4.58477  3.61503
          0.01977  4.32922  5.05157  0.61958  0.77255  0.48576  0.95510
    216   2.29111  4.95148  2.95355  2.47633  4.35058  2.36601  3.72813  3.79171  2.13767  3.35024  4.13911  2.32203  3.86952  2.86107  2.96013  2.68010  2.47209  3.40410  5.54421  4.18627    248 k - - -
          2.68618  4.42225  2.77519  2.73123  3.46354  2.40513  3.72494  3.29354  2.67741  2.69355  4.24690  2.90347  2.73739  3.18146  2.89801  2.37887  2.77519  2.98518  4.58477  3.61503
          0.01977  4.32922  5.05157  0.61958  0.77255  0.48576  0.95510
    217   2.04698  4.55189  3.31420  2.75884  3.76108  3.54613  3.81533  3.09669  2.19120  2.41833  3.67976  3.21465  3.95111  3.05302  3.09843  2.41097  2.89310  2.38812  5.14487  3.87800    249 a - - -
          2.68618  4.42225  2.77519  2.73123  3.46354  2.40513  3.72494  3.29354  2.67741  2.69355  4.24690  2.90347  2.73739  3.18146  2.89801  2.37887  2.77519  2.98518  4.58477  3.61503
          0.01977  4.32922  5.05157  0.61958  0.77255  0.48576  0.95510
    218   1.56364  4.54623  3.35001  2.39436  3.79336  3.58922  3.95774  2.21619  2.87926  2.77664  3.71263  3.32318  4.03511  3.21751  3.26022  2.88851  2.97638  2.66430  5.23311  3.97272    250 a - - -
          2.68618  4.42225  2.77519  2.73123  3.46354  2.40513  3.72494  3.29354  2.67741  2.69355  4.24690  2.90347  2.73739  3.18146  2.89801  2.37887  2.77519  2.98518  4.58477  3.61503
          0.01977  4.32922  5.05157  0.61958  0.77255  0.48576  0.95510
    219   2.27676  4.68411  3.23742  2.69507  4.00587  3.49297  3.80950  3.30867  1.86562  3.02113  3.87678  3.16225  3.93183  2.99844  3.00607  2.75308  2.10662  2.51882  5.32533  4.03737    251 k - - -
          2.68618  4.42225  2.77519  2.73123  3.46354  2.40513  3.72494  3.29354  2.67741  2.69355  4.24690  2.90347  2.73739  3.18146  2.89801  2.37887  2.77519  2.98518  4.58477  3.61503
          0.01977  4.32922  5.05157  0.61958  0.77255  0.48576  0.95510
    220   1.16960  4.30712  3.83830  3.41881  4.15314  3.22639  4.35461  3.38175  3.38130  3.21021  4.09257  3.56143  3.92408  3.66712  3.68178  1.87023  2.88422  2.27229  5.57263  4.36575    252 a - - -
          2.68618  4.42225  2.77519  2.73123  3.46354  2.40513  3.72494  3.29354  2.67741  2.69355  4.24690  2.90347  2.73739  3.18146  2.89801  2.37887  2.77519  2.98518  4.58477  3.61503
          0.01977  4.32922  5.05157  0.61958  0.77255  0.48576  0.95510
    221   2.66706  4.82034  2.42215  2.51907  4.03543  3.49132  2.96075  3.44945  2.51966  2.62334  3.89608  3.03368  3.88867  2.48768  2.97270  2.71272  2.89939  2.29634  5.32508  3.99648    253 v - - -
          2.68618  4.42225  2.77519  2.73123  3.46354  2.40513  3.72494  3.29354  2.67741  2.69355  4.24690  2.90347  2.73739  3.18146  2.89801  2.37887  2.77519  2.98518  4.58477  3.61503
          0.01977  4.32922  5.05157  0.61958  0.77255  0.48576  0.95510
    222   2.22721  5.09167  1.33747  2.44556  4.68900  3.33667  3.93201  4.15337  2.85975  3.71702  4.52892  2.97528  3.93591  3.09256  3.38101  2.02380  3.13213  3.69969  5.90208  4.49314    254 d - - -
          2.68618  4.42225  2.77519  2.73123  3.46354  2.40513  3.72494  3.29354  2.67741  2.69355  4.24690  2.90347  2.73739  3.18146  2.89801  2.37887  2.77519  2.98518  4.58477  3.61503
          0.01977  4.32922  5.05157  0.61958  0.77255  0.48576  0.95510
    223   1.96707  4.41102  3.54029  3.13960  4.41399  1.56004  4.23862  3.83076  3.16897  3.48992  4.30279  3.39304  2.61094  3.46773  3.53877  2.58805  1.97801  3.32354  5.73369  4.49454    255 g - - -
          2.68618  4.42225  2.77519  2.73123  3.46354  2.40513  3.72494  3.29354  2.67741  2.69355  4.24690  2.90347  2.73739  3.18146  2.89801  2.37887  2.77519  2.98518  4.58477  3.61503
          0.01977  4.32922  5.05157  0.61958  0.77255  0.48576  0.95510
    224   2.66322  4.45314  3.45215  2.88428  3.61750  2.87801  3.85489  2.32830  2.78500  2.31207  3.56208  3.30945  3.99305  3.14174  2.25294  2.85196  2.47814  2.71391  5.03833  3.79448    256 r - - -
          2.68618  4.42225  2.77519  2.73123  3.46354  2.40513  3.72494  3.29354  2.67741  2.69355  4.24690  2.90347  2.73739  3.18146  2.89801  2.37887  2.77519  2.98518  4.58477  3.61503
          0.24331  4.32922  1.59557  0.61958  0.77255  0.48576  0.95510
    225   2.63603  4.84051  2.77087  1.88047  4.29804  3.30957  3.75508  3.71328  2.58110  3.31568  4.13538  2.94728  3.83042  2.91480  3.03500  1.87362  2.35791  3.33453  5.53662  4.18795    257 s - - -
          2.68618  4.42225  2.77519  2.73123  3.46354  2.40513  3.72494  3.29354  2.67741  2.69355  4.24690  2.90347  2.73739  3.18146  2.89801  2.37887  2.77519  2.98518  4.58477  3.61503
          0.02466  4.11058  4.83293  0.61958  0.77255  0.35648  1.20442
    226   2.91441  4.39618  4.25022  3.67939  3.52137  4.03152  4.37288  1.26638  3.43374  2.32443  3.43656  3.95683  4.39497  3.80545  2.64700  3.34604  3.15932  1.81490  5.16337  3.96024    258 i - - -
          2.68618  4.42225  2.77519  2.73123  3.46354  2.40513  3.72494  3.29354  2.67741  2.69355  4.24690  2.90347  2.73739  3.18146  2.89801  2.37887  2.77519  2.98518  4.58477  3.61503
          0.01977  4.32922  5.05157  0.61958  0.77255  0.48576  0.95510
    227   2.70213  5.12643  2.95729  2.02961  4.45488  3.46657  3.63997  3.91181  2.09086  3.41299  4.17700  2.52556  3.86090  2.40476  2.41863  2.67682  2.92896  2.79778  5.55792  4.18292    259 e - - -
          2.68618  4.42225  2.77519  2.73123  3.46354  2.40513  3.72494  3.29354  2.67741  2.69355  4.24690  2.90347  2.73739  3.18146  2.89801  2.37887  2.77519  2.98518  4.58477  3.61503
          0.01977  4.32922  5.05157  0.61958  0.77255  0.48576  0.95510
    228   1.94106  4.31564  4.16840  3.70664  3.83299  3.58654  4.49324  2.48318  3.62502  2.72673  3.74851  3.85112  4.18349  3.90101  3.87200  2.98409  2.27304  1.22777  5.40920  4.20793    260 v - - -
          2.68618  4.42225  2.77519  2.73123  3.46354  2.40513  3.72494  3.29354  2.67741  2.69355  4.24690  2.90347  2.73739  3.18146  2.89801  2.37887  2.77519  2.98518  4.58477  3.61503
          0.01977  4.32922  5.05157  0.61958  0.77255  0.48576  0.95510
    229   2.35805  4.93388  3.12856  2.55732  4.21693  2.82449  3.69554  3.62437  1.97527  2.59702  4.01865  3.06073  3.91806  2.83901  2.11092  2.75523  2.95499  3.29453  5.41319  4.10042    261 k - - -
          2.68618  4.42225  2.77519  2.73123  3.46354  2.40513  3.72494  3.29354  2.67741  2.69355  4.24690  2.90347  2.73739  3.18146  2.89801  2.37887  2.77519  2.98518  4.58477  3.61503
          0.01977  4.32922  5.05157  0.61958  0.77255  0.48576  0.95510
    230   2.68047  4.23588  3.87961  3.30532  3.35339  3.74403  4.03414  2.22918  3.22215  2.09982  2.70586  2.60330  4.11477  3.48731  3.48937  3.01567  2.41443  2.09395  4.86533  3.65927    262 v - - -
          2.68618  4.42225  2.77519  2.73123  3.46354  2.40513  3.72494  3.29354  2.67741  2.69355  4.24690  2.90347  2.73739  3.18146  2.89801  2.37887  2.77519  2.98518  4.58477  3.61503
          0.17346  4.32922  1.92366  0.61958  0.77255  0.48576  0.95510
    231   2.46492  4.39843  3.42844  3.14838  4.31442  3.16701  4.25190  3.63992  3.16153  3.36801  4.27030  3.39538  1.24602  3.51606  3.47357  2.63351  2.03145  3.20876  5.66639  4.43954    263 p - - -
          2.68618  4.42225  2.77519  2.73123  3.46354  2.40513  3.72494  3.29354  2.67741  2.69355  4.24690  2.90347  2.73739  3.18146  2.89801  2.37887  2.77519  2.98518  4.58477  3.61503
          0.02302  4.17878  4.90113  0.61958  0.77255  0.66923  0.71765
    232   1.94453  4.97552  2.78940  2.06575  4.31091  3.38607  3.69205  3.74724  2.48233  3.31290  4.11604  2.92468  3.84605  2.37249  2.94527  2.28136  2.93769  3.37912  5.51630  4.15332    264 a - - -
          2.68618  4.42225  2.77519  2.73123  3.46354  2.40513  3.72494  3.29354  2.67741  2.69355  4.24690  2.90347  2.73739  3.18146  2.89801  2.37887  2.77519  2.98518  4.58477  3.61503
          0.02302  4.17878  4.90113  0.61958  0.77255  0.66923  0.71765
    233   2.19285  4.73869  3.03074  2.53097  4.17435  2.67745  3.73206  3.59453  2.16689  3.19444  4.00350  3.01776  2.78599  2.88699  2.96807  2.62653  2.38889  3.22690  5.42377  4.09841    265 k - - -
          2.68618  4.42225  2.77519  2.73123  3.46354  2.40513  3.72494  3.29354  2.67741  2.69355  4.24690  2.90347  2.73739  3.18146  2.89801  2.37887  2.77519  2.98518  4.58477  3.61503
          0.02302  4.17878  4.90113  0.61958  0.77255  0.66923  0.71765
    234   2.62075  4.59068  3.16680  2.62569  2.94968  2.74993  3.72345  3.16390  2.26313  2.42092  3.68786  2.61378  3.88958  2.94126  3.00145  2.72860  2.85480  2.89599  5.12392  3.83101    266 k - - -
          2.68618  4.42225  2.77519  2.73123  3.46354  2.40513  3.72494  3.29354  2.67741  2.69355  4.24690  2.90347  2.73739  3.18146  2.89801  2.37887  2.77519  2.98518  4.58477  3.61503
          0.02302  4.17878  4.90113  0.61958  0.77255  0.66923  0.71765
    235   2.83625  5.23280  2.48548  1.87481  4.60685  3.33772  3.77935  4.08642  2.64733  3.61588  4.43144  1.63010  3.88855  2.93031  3.14643  2.24128  3.11466  3.67745  5.78450  4.36382    267 n - - -
          2.68618  4.42225  2.77519  2.73123  3.46354  2.40513  3.72494  3.29354  2.67741  2.69355  4.24690  2.90347  2.73739  3.18146  2.89801  2.37887  2.77519  2.98518  4.58477  3.61503
          0.02302  4.17878  4.90113  0.61958  0.77255  0.66923  0.71765
    236   2.79591  5.28925  1.79284  2.25970  4.61429  3.35198  3.70739  4.10192  2.13885  3.59852  4.38349  2.30257  3.85687  2.83719  3.06353  2.26493  3.05033  3.67973  5.75128  4.31653    268 d - - -
          2.68620  4.42227  2.77491  2.73125  3.46356  2.40514  3.72496  3.29356  2.67742  2.69357  4.24691  2.90348  2.73741  3.18148  2.89802  2.37889  2.77521  2.98520  4.58479  3.61505
          0.26361  2.11849  2.19363  0.32589  1.27973  0.66923  0.71765
    237   2.64404  4.62313  3.20476  2.63786  3.83333  3.49839  3.69492  2.53276  2.44036  2.84557  3.71848  3.10577  3.88954  2.43548  2.36556  2.74470  2.40493  2.92230  5.15625  3.88544    270 r - - -
          2.68618  4.42225  2.77519  2.73123  3.46354  2.40513  3.72494  3.29354  2.67741  2.69355  4.24690  2.90347  2.73739  3.18146  2.89801  2.37887  2.77519  2.98518  4.58477  3.61503
          0.02573  4.06889  4.79123  0.61958  0.77255  0.34137  1.24063
    238   2.20577  4.24490  3.95411  3.40065  3.46775  3.68611  4.13554  1.78414  3.31850  2.49275  3.43921  3.67040  4.12441  3.58352  3.58073  2.45690  2.43229  2.03090  4.98223  3.77597    271 i - - -
          2.68618  4.42225  2.77519  2.73123  3.46354  2.40513  3.72494  3.29354  2.67741  2.69355  4.24690  2.90347  2.73739  3.18146  2.89801  2.37887  2.77519  2.98518  4.58477  3.61503
          0.01977  4.32922  5.05157  0.61958  0.77255  0.48576  0.95510
    239   2.30943  5.07801  2.92842  2.14750  4.39656  3.45605  3.66272  3.84677  2.39177  3.37330  4.14905  2.95108  3.86447  2.40439  2.46408  1.97343  2.93169  3.45917  5.54176  4.16970    272 s - - -
          2.68618  4.42225  2.77519  2.73123  3.46354  2.40513  3.72494  3.29354  2.67741  2.69355  4.24690  2.90347  2.73739  3.18146  2.89801  2.37887  2.77519  2.98518  4.58477  3.61503
          0.01977  4.32922  5.05157  0.61958  0.77255  0.48576  0.95510
    240   3.62860  4.90721  5.16739  4.68239  1.52088  4.77126  4.61300  2.53364  4.52442  0.93361  3.10213  4.75919  4.95571  4.52128  4.55546  4.15461  3.84807  2.71194  4.76259  3.29879    273 l - - -
          2.68618  4.42225  2.77519  2.73123  3.46354  2.40513  3.72494  3.29354  2.67741  2.69355  4.24690  2.90347  2.73739  3.18146  2.89801  2.37887  2.77519  2.98518  4.58477  3.61503
          0.01977  4.32922  5.05157  0.61958  0.77255  0.48576  0.95510
    241   3.65414  4.94579  5.24672  4.69656  3.16874  4.90524  5.18287  2.37177  4.49305  0.64372  2.24950  4.95885  5.02345  4.56388  4.56311  4.29175  3.87021  2.58838  5.34910  4.31510    274 L - - -
          2.68618  4.42225  2.77519  2.73123  3.46354  2.40513  3.72494  3.29354  2.67741  2.69355  4.24690  2.90347  2.73739  3.18146  2.89801  2.37887  2.77519  2.98518  4.58477  3.61503
          0.01977  4.32922  5.05157  0.61958  0.77255  0.48576  0.95510
    242   1.42573  4.83927  2.90266  1.97175  4.39245  3.35966  3.90513  3.80402  2.76072  3.42164  4.24437  3.07694  3.91637  3.07595  3.21308  2.24241  3.00945  3.40884  5.65130  4.31456    275 a - - -
          2.68618  4.42225  2.77519  2.73123  3.46354  2.40513  3.72494  3.29354  2.67741  2.69355  4.24690  2.90347  2.73739  3.18146  2.89801  2.37887  2.77519  2.98518  4.58477  3.61503
          0.01977  4.32922  5.05157  0.61958  0.77255  0.48576  0.95510
    243   2.34630  5.05097  2.52367  1.84687  4.34555  3.44549  3.65603  3.01911  2.41870  3.33382  4.11078  2.93660  3.85058  2.77544  2.45959  2.66276  2.90864  3.41150  5.51727  4.13904    276 e - - -
          2.68618  4.42225  2.77519  2.73123  3.46354  2.40513  3.72494  3.29354  2.67741  2.69355  4.24690  2.90347  2.73739  3.18146  2.89801  2.37887  2.77519  2.98518  4.58477  3.61503
          0.01977  4.32922  5.05157  0.61958  0.77255  0.48576  0.95510
    244   3.37033  4.62007  5.26019  4.73280  3.55283  4.81337  5.30038  1.15843  4.62405  1.43960  3.32729  4.91671  5.02075  4.77005  4.73816  4.19658  3.61250  1.53602  5.61067  4.48888    277 i - - -
          2.68618  4.42225  2.77519  2.73123  3.46354  2.40513  3.72494  3.29354  2.67741  2.69355  4.24690  2.90347  2.73739  3.18146  2.89801  2.37887  2.77519  2.98518  4.58477  3.61503
          0.01977  4.32922  5.05157  0.61958  0.77255  0.48576  0.95510
    245   2.81044  5.13896  2.85435  1.57736  4.40109  3.49213  3.73024  3.83902  2.45369  2.69133  4.20240  2.98798  3.93242  2.04857  2.87870  2.79384  3.04461  3.49015  5.58039  4.21732    278 e - - -
          2.68618  4.42225  2.77519  2.73123  3.46354  2.40513  3.72494  3.29354  2.67741  2.69355  4.24690  2.90347  2.73739  3.18146  2.89801  2.37887  2.77519  2.98518  4.58477  3.61503
          0.01977  4.32922  5.05157  0.61958  0.77255  0.48576  0.95510
    246   2.23861  5.21696  2.15854  2.36991  4.66331  2.57619  3.83555  4.14347  2.72006  3.66899  4.46520  1.61771  3.92211  2.97862  3.24518  2.79184  3.11395  3.70993  5.84089  4.41786    279 n - - -
          2.68618  4.42225  2.77519  2.73123  3.46354  2.40513  3.72494  3.29354  2.67741  2.69355  4.24690  2.90347  2.73739  3.18146  2.89801  2.37887  2.77519  2.98518  4.58477  3.61503
          0.01977  4.32922  5.05157  0.61958  0.77255  0.48576  0.95510
    247   3.24913  4.54045  5.09231  4.53087  3.39801  4.58859  4.98667  1.61721  4.40287  1.61630  2.04133  4.68579  4.82594  4.52089  4.48898  3.93883  3.48234  1.44717  5.34740  4.23831    280 v - - -
          2.68618  4.42225  2.77519  2.73123  3.46354  2.40513  3.72494  3.29354  2.67741  2.69355  4.24690  2.90347  2.73739  3.18146  2.89801  2.37887  2.77519  2.98518  4.58477  3.61503
          0.01977  4.32922  5.05157  0.61958  0.77255  0.48576  0.95510
    248   2.78775  5.21209  2.90248  1.85531  4.55587  3.48943  3.67814  4.00754  1.73557  3.49526  4.27118  2.96611  3.90663  2.38505  2.75366  2.75282  2.51854  3.60533  5.62586  4.25983    281 k - - -
          2.68618  4.42225  2.77519  2.73123  3.46354  2.40513  3.72494  3.29354  2.67741  2.69355  4.24690  2.90347  2.73739  3.18146  2.89801  2.37887  2.77519  2.98518  4.58477  3.61503
          0.01977  4.32922  5.05157  0.61958  0.77255  0.48576  0.95510
    249   3.32880  4.57374  5.25644  4.78125  3.84256  4.81882  5.49376  1.07917  4.69166  2.29929  3.60872  4.95791  5.08777  4.94479  4.86486  4.23626  3.59393  1.05511  5.89263  4.68280    282 v - - -
          2.68618  4.42225  2.77519  2.73123  3.46354  2.40513  3.72494  3.29354  2.67741  2.69355  4.24690  2.90347  2.73739  3.18146  2.89801  2.37887  2.77519  2.98518  4.58477  3.61503
          0.01977  4.32922  5.05157  0.61958  0.77255  0.48576  0.95510
    250   2.82038  5.36298  2.22745  1.66864  4.68930  3.41419  3.72428  4.18573  2.17363  3.65752  4.42262  2.40339  3.89361  2.31988  3.04607  2.75463  3.06569  3.74623  5.79070  4.35116    283 e - - -
          2.68618  4.42225  2.77519  2.73123  3.46354  2.40513  3.72494  3.29354  2.67741  2.69355  4.24690  2.90347  2.73739  3.18146  2.89801  2.37887  2.77519  2.98518  4.58477  3.61503
          0.01977  4.32922  5.05157  0.61958  0.77255  0.48576  0.95510
    251   2.13021  4.31671  4.08820  3.62030  3.83221  3.54836  4.43275  2.56256  3.54217  2.74778  3.75357  3.78770  4.14511  3.82435  3.80327  2.94049  1.78031  1.40833  5.38688  4.18322    284 v - - -
          2.68618  4.42225  2.77519  2.73123  3.46354  2.40513  3.72494  3.29354  2.67741  2.69355  4.24690  2.90347  2.73739  3.18146  2.89801  2.37887  2.77519  2.98518  4.58477  3.61503
          0.01977  4.32922  5.05157  0.61958  0.77255  0.48576  0.95510
    252   2.35063  5.03628  2.52764  2.39876  4.32734  3.44420  3.65477  3.77703  2.16053  3.31982  4.09721  2.37327  3.84794  2.77526  2.90358  2.65832  2.52196  3.39888  5.50551  3.07736    285 k - - -
          2.68618  4.42225  2.77519  2.73123  3.46354  2.40513  3.72494  3.29354  2.67741  2.69355  4.24690  2.90347  2.73739  3.18146  2.89801  2.37887  2.77519  2.98518  4.58477  3.61503
          0.01977  4.32922  5.05157  0.61958  0.77255  0.48576  0.95510
    253   2.33427  4.98781  3.12838  2.59193  4.35396  3.52294  3.72790  3.76341  2.05505  3.31887  4.13240  3.08498  1.94850  2.86697  2.30669  2.78953  3.00795  3.41109  5.50014  4.19441    286 p - - -
          2.68618  4.42225  2.77519  2.73123  3.46354  2.40513  3.72494  3.29354  2.67741  2.69355  4.24690  2.90347  2.73739  3.18146  2.89801  2.37887  2.77519  2.98518  4.58477  3.61503
          0.01977  4.32922  5.05157  0.61958  0.77255  0.48576  0.95510
    254   2.77426  5.26019  2.05653  2.35141  4.59188  3.43577  3.69289  4.06996  1.75814  3.55540  4.32106  2.90465  2.93564  2.39155  2.92726  2.72631  3.01243  3.64743  5.69306  4.28392    287 k - - -
          2.68625  4.42232  2.77497  2.73131  3.46361  2.40520  3.72502  3.29310  2.67720  2.69362  4.24697  2.90320  2.73747  3.18154  2.89808  2.37894  2.77527  2.98526  4.58484  3.61510
          0.55736  1.26865  1.92366  0.36940  1.17489  0.48576  0.95510
    255   0.98191  4.30997  3.54877  3.26296  4.34126  3.10337  4.32757  3.66708  3.30142  3.40977  4.28766  3.43727  2.41909  3.60837  3.60615  2.56766  2.86292  3.19596  5.70265  4.49533    290 a - - -
          2.68618  4.42225  2.77519  2.73123  3.46354  2.40513  3.72494  3.29354  2.67741  2.69355  4.24690  2.90347  2.73739  3.18146  2.89801  2.37887  2.77519  2.98518  4.58477  3.61503
          0.02302  4.17878  4.90113  0.61958  0.77255  0.66923  0.71765
    256   2.72968  4.76527  3.25819  2.66366  4.01068  3.55423  3.69969  2.60843  2.04613  2.99988  3.85775  3.13124  3.93631  2.87692  1.98463  2.80398  2.45546  3.08021  5.26198  3.99591    291 r - - -
          2.68618  4.42225  2.77519  2.73123  3.46354  2.40513  3.72494  3.29354  2.67741  2.69355  4.24690  2.90347  2.73739  3.18146  2.89801  2.37887  2.77519  2.98518  4.58477  3.61503
          0.02302  4.17878  4.90113  0.61958  0.77255  0.38607  1.13857
    257   3.32281  4.57043  5.24437  4.76931  3.84770  4.80767  5.48406  1.23114  4.67922  2.31008  3.61564  4.94632  5.08103  4.93574  4.85476  4.22451  3.58867  0.92592  5.89176  4.67881    292 v - - -
          2.68618  4.42225  2.77519  2.73123  3.46354  2.40513  3.72494  3.29354  2.67741  2.69355  4.24690  2.90347  2.73739  3.18146  2.89801  2.37887  2.77519  2.98518  4.58477  3.61503
          0.01977  4.32922  5.05157  0.61958  0.77255  0.48576  0.95510
    258   3.28049  4.60099  4.99495  4.50654  3.59801  4.58368  5.13533  1.96189  4.35582  1.61638  3.42983  4.69857  4.89835  4.60293  4.51836  3.98409  3.54829  0.90276  5.58033  4.38012    293 v - - -
          2.68618  4.42225  2.77519  2.73123  3.46354  2.40513  3.72494  3.29354  2.67741  2.69355  4.24690  2.90347  2.73739  3.18146  2.89801  2.37887  2.77519  2.98518  4.58477  3.61503
          0.01977  4.32922  5.05157  0.61958  0.77255  0.48576  0.95510
    259   3.20827  4.49211  5.08244  4.54444  2.59825  4.57756  5.00672  1.35556  4.42658  2.10073  3.38012  4.68122  4.84626  4.59047  4.53585  3.93833  3.45215  1.18621  5.40381  4.20133    294 v - - -
          2.68618  4.42225  2.77519  2.73123  3.46354  2.40513  3.72494  3.29354  2.67741  2.69355  4.24690  2.90347  2.73739  3.18146  2.89801  2.37887  2.77519  2.98518  4.58477  3.61503
          0.01977  4.32922  5.05157  0.61958  0.77255  0.48576  0.95510
    260   2.88081  5.27168  2.00226  2.36457  4.35356  3.43521  3.79197  4.02440  2.68526  3.55964  4.38062  1.52874  3.94715  2.95747  3.19944  2.83597  3.13800  3.64591  5.63036  2.90931    295 n - - -
          2.68618  4.42225  2.77519  2.73123  3.46354  2.40513  3.72494  3.29354  2.67741  2.69355  4.24690  2.90347  2.73739  3.18146  2.89801  2.37887  2.77519  2.98518  4.58477  3.61503
          0.01977  4.32922  5.05157  0.61958  0.77255  0.48576  0.95510
    261   2.86992  5.29769  2.71142  1.39818  4.64497  3.46145  3.75493  4.10501  1.95670  3.60302  4.39783  2.94572  3.94144  2.88398  2.92062  2.34231  3.11394  3.70138  5.74369  4.35599    296 e - - -
          2.68618  4.42225  2.77519  2.73123  3.46354  2.40513  3.72494  3.29354  2.67741  2.69355  4.24690  2.90347  2.73739  3.18146  2.89801  2.37887  2.77519  2.98518  4.58477  3.61503
          0.01977  4.32922  5.05157  0.61958  0.77255  0.48576  0.95510
    262   3.37413  5.45201  3.89662  3.09907  5.00396  3.93625  3.76895  4.30254  1.30711  3.67236  4.55551  3.45334  4.27381  2.89699  1.11426  3.35360  3.50171  3.98854  5.64919  4.54456    297 r - - -
          2.68618  4.42225  2.77519  2.73123  3.46354  2.40513  3.72494  3.29354  2.67741  2.69355  4.24690  2.90347  2.73739  3.18146  2.89801  2.37887  2.77519  2.98518  4.58477  3.61503
          0.01977  4.32922  5.05157  0.61958  0.77255  0.48576  0.95510
    263   2.62937  4.63907  3.16558  2.90782  4.39356  3.30267  4.13899  3.78948  3.00955  3.48650  4.34747  2.12757  3.95697  3.36232  3.37836  2.75007  1.13930  3.36731  5.71076  4.41364    298 t - - -
          2.68618  4.42225  2.77519  2.73123  3.46354  2.40513  3.72494  3.29354  2.67741  2.69355  4.24690  2.90347  2.73739  3.18146  2.89801  2.37887  2.77519  2.98518  4.58477  3.61503
          0.01977  4.32922  5.05157  0.61958  0.77255  0.48576  0.95510
    264   3.33334  5.03837  4.09777  4.06536  5.15196  0.27845  5.13181  4.88809  4.30690  4.47327  5.46984  4.26454  4.44073  4.59568  4.46904  3.52187  3.84875  4.32755  6.10135  5.27758    299 G - - -
          2.68618  4.42225  2.77519  2.73123  3.46354  2.40513  3.72494  3.29354  2.67741  2.69355  4.24690  2.90347  2.73739  3.18146  2.89801  2.37887  2.77519  2.98518  4.58477  3.61503
          0.01977  4.32922  5.05157  0.61958  0.77255  0.48576  0.95510
    265   2.60159  4.34600  3.74909  3.25742  3.73388  3.49609  4.15212  2.10531  3.18512  2.74853  3.69026  3.54398  4.03858  3.49915  3.49294  2.31882  1.48978  2.60625  5.21330  3.98887    300 t - - -
          2.68618  4.42225  2.77519  2.73123  3.46354  2.40513  3.72494  3.29354  2.67741  2.69355  4.24690  2.90347  2.73739  3.18146  2.89801  2.37887  2.77519  2.98518  4.58477  3.61503
          0.01977  4.32922  5.05157  0.61958  0.77255  0.48576  0.95510
    266   3.32304  4.57049  5.24505  4.76998  3.84772  4.80830  5.48466  1.22623  4.67997  2.30992  3.61555  4.94695  5.08143  4.93637  4.85542  4.22516  3.58886  0.92943  5.89200  4.67915    301 v - - -
          2.68618  4.42225  2.77519  2.73123  3.46354  2.40513  3.72494  3.29354  2.67741  2.69355  4.24690  2.90347  2.73739  3.18146  2.89801  2.37887  2.77519  2.98518  4.58477  3.61503
          0.01977  4.32922  5.05157  0.61958  0.77255  0.48576  0.95510
    267   3.32104  4.57813  5.19621  4.67497  3.63432  4.76509  5.27846  1.60660  4.56998  1.62549  3.41808  4.86034  4.99936  4.75748  4.70951  4.14699  3.56829  1.00126  5.65024  4.49433    302 v - - -
          2.68618  4.42225  2.77519  2.73123  3.46354  2.40513  3.72494  3.29354  2.67741  2.69355  4.24690  2.90347  2.73739  3.18146  2.89801  2.37887  2.77519  2.98518  4.58477  3.61503
          0.01977  4.32922  5.05157  0.61958  0.77255  0.48576  0.95510
    268   1.85777  4.35108  4.35985  3.80328  3.41519  4.02527  4.43058  1.67061  3.68478  2.17061  2.17832  4.03445  4.39589  3.92502  3.88732  3.34374  3.14525  2.13464  5.10043  3.92247    303 i - - -
          2.68618  4.42225  2.77519  2.73123  3.46354  2.40513  3.72494  3.29354  2.67741  2.69355  4.24690  2.90347  2.73739  3.18146  2.89801  2.37887  2.77519  2.98518  4.58477  3.61503
          0.01977  4.32922  5.05157  0.61958  0.77255  0.48576  0.95510
    269   2.56415  4.63945  3.06399  2.82947  4.62351  1.56691  4.14722  4.09891  3.06384  3.69973  4.50234  2.38670  3.90054  3.34265  3.48883  1.58821  2.99206  3.55511  5.88387  4.57583    304 g - - -
          2.68618  4.42225  2.77519  2.73123  3.46354  2.40513  3.72494  3.29354  2.67741  2.69355  4.24690  2.90347  2.73739  3.18146  2.89801  2.37887  2.77519  2.98518  4.58477  3.61503
          0.01977  4.32922  5.05157  0.61958  0.77255  0.48576  0.95510
    270   2.74866  5.09317  2.84214  1.97321  4.46355  1.98354  3.73195  3.91376  2.48387  3.44732  4.23687  2.96849  3.89763  2.86195  2.45686  2.32177  3.00136  3.52109  5.61981  4.24914    305 e - - -
          2.68618  4.42225  2.77519  2.73123  3.46354  2.40513  3.72494  3.29354  2.67741  2.69355  4.24690  2.90347  2.73739  3.18146  2.89801  2.37887  2.77519  2.98518  4.58477  3.61503
          0.01977  4.32922  5.05157  0.61958  0.77255  0.48576  0.95510
    271   2.94570  5.52965  2.05814  1.68639  4.83649  3.39963  3.80916  4.34917  2.70296  3.81856  4.60942  1.80493  3.94261  2.29631  3.25414  2.85405  3.20621  3.90545  5.95872  4.48317    306 e - - -
          2.68618  4.42225  2.77519  2.73123  3.46354  2.40513  3.72494  3.29354  2.67741  2.69355  4.24690  2.90347  2.73739  3.18146  2.89801  2.37887  2.77519  2.98518  4.58477  3.61503
          0.01977  4.32922  5.05157  0.61958  0.77255  0.48576  0.95510
    272   1.96350  4.39785  4.42144  4.03312  3.92728  3.76640  4.80998  2.24708  3.94461  2.66231  3.80390  4.11683  4.37714  4.23084  4.15590  3.20247  3.18957  0.93377  5.63970  4.42842    307 v - - -
          2.68618  4.42225  2.77519  2.73123  3.46354  2.40513  3.72494  3.29354  2.67741  2.69355  4.24690  2.90347  2.73739  3.18146  2.89801  2.37887  2.77519  2.98518  4.58477  3.61503
          0.01977  4.32922  5.05157  0.61958  0.77255  0.48576  0.95510
    273   2.36100  5.01589  3.15539  2.58211  4.36634  3.53912  3.70289  3.77289  1.70937  3.32013  4.12853  3.07797  3.93931  2.83547  2.24068  2.78567  2.17247  3.42037  5.49254  4.18605    308 k - - -
          2.68618  4.42225  2.77519  2.73123  3.46354  2.40513  3.72494  3.29354  2.67741  2.69355  4.24690  2.90347  2.73739  3.18146  2.89801  2.37887  2.77519  2.98518  4.58477  3.61503
          0.01977  4.32922  5.05157  0.61958  0.77255  0.48576  0.95510
    274   3.50273  4.76208  5.27701  4.75122  3.36687  4.87313  5.26977  1.19799  4.59490  1.09100  3.15269  4.96428  5.04206  4.70509  4.68336  4.26752  3.73705  2.08923  5.49350  4.39828    309 l - - -
          2.68618  4.42225  2.77519  2.73123  3.46354  2.40513  3.72494  3.29354  2.67741  2.69355  4.24690  2.90347  2.73739  3.18146  2.89801  2.37887  2.77519  2.98518  4.58477  3.61503
          0.01977  4.32922  5.05157  0.61958  0.77255  0.48576  0.95510
    275   2.70781  5.08158  2.14987  2.38889  4.38552  2.55875  3.68964  3.83960  2.47833  2.76168  4.16311  2.93194  3.86626  2.36904  2.96667  2.32711  2.94883  3.45649  5.56564  4.18080    310 d - - -
          2.68620  4.42227  2.77521  2.73125  3.46356  2.40514  3.72496  3.29356  2.67742  2.69357  4.24691  2.90348  2.73741  3.18148  2.89802  2.37888  2.77491  2.98520  4.58479  3.61505
          0.28606  2.27580  1.92366  0.32709  1.27660  0.48576  0.95510
    276   2.71088  4.93202  2.70089  2.01628  4.40723  3.32469  3.81150  3.84771  2.65527  3.43154  4.25599  2.95644  1.81593  2.97601  3.11216  2.21325  3.01433  3.45607  5.63764  4.27782    312 p - - -
          2.68618  4.42225  2.77519  2.73123  3.46354  2.40513  3.72494  3.29354  2.67741  2.69355  4.24690  2.90347  2.73739  3.18146  2.89801  2.37887  2.77519  2.98518  4.58477  3.61503
          0.02302  4.17878  4.90113  0.61958  0.77255  0.66923  0.71765
    277   2.09884  2.74921  4.36464  3.87703  3.64195  3.61550  4.50107  2.26543  3.75705  2.52794  3.56988  3.93732  4.18722  3.99793  3.94016  3.01306  2.98287  1.25209  5.25316  4.05965    313 v - - -
          2.68618  4.42225  2.77519  2.73123  3.46354  2.40513  3.72494  3.29354  2.67741  2.69355  4.24690  2.90347  2.73739  3.18146  2.89801  2.37887  2.77519  2.98518  4.58477  3.61503
          0.02302  4.17878  4.90113  0.61958  0.77255  0.66923  0.71765
    278   1.97993  4.27153  3.60339  3.04525  3.40915  3.58748  3.90183  2.73279  2.97499  2.47006  2.70975  3.40831  3.98992  3.27549  3.29450  2.85875  2.35119  2.52039  4.88532  2.84869    314 a - - -
          2.68618  4.42225  2.77519  2.73123  3.46354  2.40513  3.72494  3.29354  2.67741  2.69355  4.24690  2.90347  2.73739  3.18146  2.89801  2.37887  2.77519  2.98518  4.58477  3.61503
          0.02302  4.17878  4.90113  0.61958  0.77255  0.66923  0.71765
    279   3.19550  4.48836  4.98431  4.50200  3.70829  4.58327  5.21718  1.46104  4.39393  2.20298  3.50334  4.69909  4.89467  4.66198  4.58456  3.98665  3.46591  0.90603  5.69996  4.48487    315 v - - -
          2.68618  4.42225  2.77519  2.73123  3.46354  2.40513  3.72494  3.29354  2.67741  2.69355  4.24690  2.90347  2.73739  3.18146  2.89801  2.37887  2.77519  2.98518  4.58477  3.61503
          0.02302  4.17878  4.90113  0.61958  0.77255  0.66923  0.71765
    280   1.78886  4.32721  3.50960  3.00469  3.76599  3.34891  3.98398  3.05653  2.95778  2.21654  3.70773  3.33807  3.89445  3.27609  3.30840  2.20334  2.27619  2.76946  5.18829  3.95263    316 a - - -
          2.68618  4.42225  2.77519  2.73123  3.46354  2.40513  3.72494  3.29354  2.67741  2.69355  4.24690  2.90347  2.73739  3.18146  2.89801  2.37887  2.77519  2.98518  4.58477  3.61503
          0.02302  4.17878  4.90113  0.61958  0.77255  0.66923  0.71765
    281   2.75714  4.92402  2.97479  2.53773  4.14575  3.47373  1.93502  3.64434  2.39682  3.21923  4.06111  3.03568  3.91538  2.36897  2.76366  2.78410  2.42149  3.31869  5.38307  4.04229    317 h - - -
          2.68618  4.42225  2.77519  2.73123  3.46354  2.40513  3.72494  3.29354  2.67741  2.69355  4.24690  2.90347  2.73739  3.18146  2.89801  2.37887  2.77519  2.98518  4.58477  3.61503
          0.02302  4.17878  4.90113  0.61958  0.77255  0.66923  0.71765
    282   3.09228  4.82582  3.82781  3.77143  4.88633  0.38188  4.86181  4.57153  3.99373  4.18288  5.16899  3.99353  4.22572  4.29422  4.18556  3.27469  3.59712  4.04044  5.88930  5.00238    318 G - - -
          2.68618  4.42225  2.77519  2.73123  3.46354  2.40513  3.72494  3.29354  2.67741  2.69355  4.24690  2.90347  2.73739  3.18146  2.89801  2.37887  2.77519  2.98518  4.58477  3.61503
          0.02302  4.17878  4.90113  0.61958  0.77255  0.38607  1.13857
    283   2.56449  4.68063  3.09848  2.72585  4.45563  2.00915  3.98001  3.90071  2.83466  3.49721  4.29550  2.03844  3.87833  3.14999  3.27593  2.16595  2.10684  3.43247  5.70445  4.38762    319 g - - -
          2.68618  4.42225  2.77519  2.73123  3.46354  2.40513  3.72494  3.29354  2.67741  2.69355  4.24690  2.90347  2.73739  3.18146  2.89801  2.37887  2.77519  2.98518  4.58477  3.61503
          0.01977  4.32922  5.05157  0.61958  0.77255  0.48576  0.95510
    284   3.40790  4.69030  5.20951  4.64552  2.14981  4.70230  4.94430  1.38501  4.50405  1.21545  3.04899  4.78963  4.88570  4.53363  4.54195  4.05609  3.62883  2.30821  5.17447  3.99877    320 l - - -
          2.68618  4.42225  2.77519  2.73123  3.46354  2.40513  3.72494  3.29354  2.67741  2.69355  4.24690  2.90347  2.73739  3.18146  2.89801  2.37887  2.77519  2.98518  4.58477  3.61503
          0.01977  4.32922  5.05157  0.61958  0.77255  0.48576  0.95510
    285   2.61600  4.47110  3.44094  2.97053  3.72514  3.45774  3.96806  3.19974  2.93143  2.90208  3.79015  3.34534  3.97480  3.26959  3.28802  2.30699  1.43853  2.91605  5.15844  2.81460    321 t - - -
          2.68618  4.42225  2.77519  2.73123  3.46354  2.40513  3.72494  3.29354  2.67741  2.69355  4.24690  2.90347  2.73739  3.18146  2.89801  2.37887  2.77519  2.98518  4.58477  3.61503
          0.01977  4.32922  5.05157  0.61958  0.77255  0.48576  0.95510
    286   3.17905  4.53839  4.83819  4.34893  2.18341  4.36900  4.68263  2.15001  4.22393  2.12515  3.40900  4.46637  4.72001  4.39896  4.35396  3.74658  3.44494  0.97827  5.06691  3.67561    322 v - - -
          2.68618  4.42225  2.77519  2.73123  3.46354  2.40513  3.72494  3.29354  2.67741  2.69355  4.24690  2.90347  2.73739  3.18146  2.89801  2.37887  2.77519  2.98518  4.58477  3.61503
          0.01977  4.32922  5.05157  0.61958  0.77255  0.48576  0.95510
    287   2.42586  4.36392  3.67774  3.36824  4.46078  3.15477  4.41346  3.83567  3.37857  3.55977  4.40210  3.51539  3.89884  3.68793  3.68245  1.48364  1.20342  3.31819  5.81504  4.59721    323 t - - -
          2.68618  4.42225  2.77519  2.73123  3.46354  2.40513  3.72494  3.29354  2.67741  2.69355  4.24690  2.90347  2.73739  3.18146  2.89801  2.37887  2.77519  2.98518  4.58477  3.61503
          0.01977  4.32922  5.05157  0.61958  0.77255  0.48576  0.95510
    288   3.10337  4.44493  4.83662  4.31931  3.75185  4.41182  4.98125  1.50784  4.21468  2.39599  3.58511  4.50651  4.76190  4.47338  4.40698  3.77830  2.53061  1.01482  5.57086  4.36330    324 v - - -
          2.68618  4.42225  2.77519  2.73123  3.46354  2.40513  3.72494  3.29354  2.67741  2.69355  4.24690  2.90347  2.73739  3.18146  2.89801  2.37887  2.77519  2.98518  4.58477  3.61503
          0.01977  4.32922  5.05157  0.61958  0.77255  0.48576  0.95510
    289   2.80335  5.25695  2.84463  1.75939  4.60325  3.47938  3.68635  4.06527  2.36220  3.54188  4.31465  2.47653  3.90841  2.03512  2.35542  2.75996  3.03211  3.65277  5.66471  4.28690    325 e - - -
          2.68618  4.42225  2.77519  2.73123  3.46354  2.40513  3.72494  3.29354  2.67741  2.69355  4.24690  2.90347  2.73739  3.18146  2.89801  2.37887  2.77519  2.98518  4.58477  3.61503
          0.01977  4.32922  5.05157  0.61958  0.77255  0.48576  0.95510
    290   2.73440  5.13168  2.99115  2.15519  4.46896  3.48905  3.65374  3.91611  1.76365  3.41789  4.19081  2.97425  3.88477  2.76597  2.37448  2.30820  2.51989  3.52148  5.55995  4.20082    326 k - - -
          2.68618  4.42225  2.77519  2.73123  3.46354  2.40513  3.72494  3.29354  2.67741  2.69355  4.24690  2.90347  2.73739  3.18146  2.89801  2.37887  2.77519  2.98518  4.58477  3.61503
          0.01977  4.32922  5.05157  0.61958  0.77255  0.48576  0.95510
    291   2.75730  5.19018  1.92848  2.35843  4.49263  3.43049  2.79699  3.96563  2.49397  3.48288  4.26078  2.91045  3.88057  2.40754  2.98682  2.72163  2.18416  3.56566  5.64591  4.24184    327 d - - -
          2.68618  4.42225  2.77519  2.73123  3.46354  2.40513  3.72494  3.29354  2.67741  2.69355  4.24690  2.90347  2.73739  3.18146  2.89801  2.37887  2.77519  2.98518  4.58477  3.61503
          0.17346  4.32922  1.92366  0.61958  0.77255  0.48576  0.95510
    292   2.28815  4.74301  3.07311  2.53061  4.00128  3.45139  3.68512  3.40210  2.46734  2.49021  3.85627  2.54993  2.98364  2.85352  2.45410  2.68421  2.86583  3.09344  5.28414  3.97381    328 a - - -
          2.68618  4.42225  2.77519  2.73123  3.46354  2.40513  3.72494  3.29354  2.67741  2.69355  4.24690  2.90347  2.73739  3.18146  2.89801  2.37887  2.77519  2.98518  4.58477  3.61503
          0.02302  4.17878  4.90113  0.61958  0.77255  0.66923  0.71765
    293   2.62646  4.74073  3.02681  2.16763  3.03328  3.45732  3.67750  3.35628  2.50132  2.98646  3.82152  2.56646  3.85567  2.45367  2.94753  2.68374  2.85926  2.59040  5.25266  3.93221    329 e - - -
          2.68618  4.42225  2.77519  2.73123  3.46354  2.40513  3.72494  3.29354  2.67741  2.69355  4.24690  2.90347  2.73739  3.18146  2.89801  2.37887  2.77519  2.98518  4.58477  3.61503
          0.02302  4.17878  4.90113  0.61958  0.77255  0.66923  0.71765
    294   3.19022  4.48876  4.96656  4.48584  3.70597  4.56646  5.20343  1.50225  4.37531  2.20390  3.50415  4.68361  4.88436  4.64660  4.56775  3.97038  3.46229  0.88795  5.69401  4.47670    330 v - - -
          2.68618  4.42225  2.77519  2.73123  3.46354  2.40513  3.72494  3.29354  2.67741  2.69355  4.24690  2.90347  2.73739  3.18146  2.89801  2.37887  2.77519  2.98518  4.58477  3.61503
          0.02302  4.17878  4.90113  0.61958  0.77255  0.38607  1.13857
    295   2.62679  4.69459  3.02454  2.82819  4.56470  3.25382  4.15275  4.10101  3.05686  3.71281  4.53863  2.08203  3.93653  3.36342  3.45916  1.05510  3.05180  3.58122  5.84866  4.51211    331 s - - -
          2.68618  4.42225  2.77519  2.73123  3.46354  2.40513  3.72494  3.29354  2.67741  2.69355  4.24690  2.90347  2.73739  3.18146  2.89801  2.37887  2.77519  2.98518  4.58477  3.61503
          0.01977  4.32922  5.05157  0.61958  0.77255  0.48576  0.95510
    296   3.35296  5.29590  3.31143  3.10052  4.52593  3.74277  4.25282  4.25794  2.89416  3.70952  4.75018  3.55467  4.31877  0.59847  3.15756  3.39332  3.66178  3.96535  5.72214  4.46222    332 Q - - -
          2.68618  4.42225  2.77519  2.73123  3.46354  2.40513  3.72494  3.29354  2.67741  2.69355  4.24690  2.90347  2.73739  3.18146  2.89801  2.37887  2.77519  2.98518  4.58477  3.61503
          0.01977  4.32922  5.05157  0.61958  0.77255  0.48576  0.95510
    297   2.80465  4.87159  2.96000  2.80396  4.58263  3.36234  4.16330  4.13941  3.05157  3.74357  4.60603  2.02328  1.11441  3.38223  3.44360  2.88126  3.20317  3.67611  5.84083  4.51607    333 p - - -
          2.68620  4.42227  2.77491  2.73125  3.46356  2.40514  3.72496  3.29356  2.67742  2.69357  4.24691  2.90348  2.73741  3.18148  2.89802  2.37888  2.77521  2.98520  4.58479  3.61505
          0.11410  2.28839  5.05157  0.32931  1.27090  0.48576  0.95510
    298   2.65926  4.84896  3.01848  2.21454  4.10145  2.77921  3.70310  2.64076  2.51104  3.12311  3.93933  2.57056  3.05002  2.85738  2.97278  2.69563  2.50747  3.19158  5.37004  4.03621    335 e - - -
          2.68618  4.42225  2.77519  2.73123  3.46354  2.40513  3.72494  3.29354  2.67741  2.69355  4.24690  2.90347  2.73739  3.18146  2.89801  2.37887  2.77519  2.98518  4.58477  3.61503
          0.01977  4.32922  5.05157  0.61958  0.77255  0.48576  0.95510
    299   2.97461  4.67215  3.90163  3.53945  2.01024  3.73537  4.19859  3.23595  3.51134  2.77287  3.90291  3.79720  1.10440  3.80170  3.78016  3.18982  3.31903  3.06330  4.86408  3.35683    336 p - - -
          2.68618  4.42225  2.77519  2.73123  3.46354  2.40513  3.72494  3.29354  2.67741  2.69355  4.24690  2.90347  2.73739  3.18146  2.89801  2.37887  2.77519  2.98518  4.58477  3.61503
          0.01977  4.32922  5.05157  0.61958  0.77255  0.48576  0.95510
    300   3.64324  4.91971  5.20470  4.70767  1.82767  4.81164  4.72559  2.49827  4.55274  0.78576  3.05746  4.81845  4.97730  4.54547  4.58395  4.19734  3.86090  2.69398  4.86857  3.45773    337 l - - -
          2.68618  4.42225  2.77519  2.73123  3.46354  2.40513  3.72494  3.29354  2.67741  2.69355  4.24690  2.90347  2.73739  3.18146  2.89801  2.37887  2.77519  2.98518  4.58477  3.61503
          0.01977  4.32922  5.05157  0.61958  0.77255  0.48576  0.95510
    301   1.87047  4.34589  3.66119  3.37350  4.64438  1.78301  4.46407  4.09118  3.46054  3.75214  4.54605  3.50014  3.86468  3.72160  3.78435  1.18788  2.88488  3.45613  5.95913  4.75583    338 s - - -
          2.68618  4.42225  2.77519  2.73123  3.46354  2.40513  3.72494  3.29354  2.67741  2.69355  4.24690  2.90347  2.73739  3.18146  2.89801  2.37887  2.77519  2.98518  4.58477  3.61503
          0.01977  4.32922  5.05157  0.61958  0.77255  0.48576  0.95510
    302   2.78255  5.16596  2.77488  2.07878  4.52193  2.01133  3.73548  3.97822  1.99856  3.49989  4.28816  2.94806  3.90561  2.86408  2.95275  2.27227  3.03213  3.58014  5.66439  4.28158    339 k - - -
          2.68618  4.42225  2.77519  2.73123  3.46354  2.40513  3.72494  3.29354  2.67741  2.69355  4.24690  2.90347  2.73739  3.18146  2.89801  2.37887  2.77519  2.98518  4.58477  3.61503
          0.01977  4.32922  5.05157  0.61958  0.77255  0.48576  0.95510
    303   2.75481  4.81025  2.94427  2.84659  4.74162  1.00331  4.26635  4.30083  3.23218  3.90274  4.74820  1.98559  4.00853  3.49487  3.64059  2.84522  3.19555  3.75702  5.98830  4.68079    340 g - - -
          2.68618  4.42225  2.77519  2.73123  3.46354  2.40513  3.72494  3.29354  2.67741  2.69355  4.24690  2.90347  2.73739  3.18146  2.89801  2.37887  2.77519  2.98518  4.58477  3.61503
          0.01977  4.32922  5.05157  0.61958  0.77255  0.48576  0.95510
    304   2.76637  5.18216  2.77383  2.07839  4.50069  3.44260  3.70584  3.96100  2.46972  3.47861  4.25971  2.27328  3.88995  2.10355  2.94094  2.73393  2.13447  3.56440  5.64178  4.25045    341 e - - -
          2.68618  4.42225  2.77519  2.73123  3.46354  2.40513  3.72494  3.29354  2.67741  2.69355  4.24690  2.90347  2.73739  3.18146  2.89801  2.37887  2.77519  2.98518  4.58477  3.61503
          0.01977  4.32922  5.05157  0.61958  0.77255  0.48576  0.95510
    305   2.80104  4.83426  3.26639  2.84173  4.34656  3.50307  3.92988  3.66632  1.90476  3.32716  4.20476  3.26654  4.02524  3.11243  2.84975  2.88624  1.27405  3.33279  5.56310  4.30349    342 t - - -
          2.68618  4.42225  2.77519  2.73123  3.46354  2.40513  3.72494  3.29354  2.67741  2.69355  4.24690  2.90347  2.73739  3.18146  2.89801  2.37887  2.77519  2.98518  4.58477  3.61503
          0.01977  4.32922  5.05157  0.61958  0.77255  0.48576  0.95510
    306   2.68082  4.58316  3.35014  2.83905  3.85971  3.53860  3.90150  3.09225  2.75130  2.85796  3.77096  3.27501  3.99041  2.13381  3.12365  2.82728  1.96669  2.06980  5.25560  3.99013    343 t - - -
          2.68618  4.42225  2.77519  2.73123  3.46354  2.40513  3.72494  3.29354  2.67741  2.69355  4.24690  2.90347  2.73739  3.18146  2.89801  2.37887  2.77519  2.98518  4.58477  3.61503
          0.01977  4.32922  5.05157  0.61958  0.77255  0.48576  0.95510
    307   2.12874  4.31717  3.77141  3.26747  3.75633  3.45004  4.15747  2.89973  3.21274  2.78800  3.70658  3.53672  2.80094  3.50527  3.52570  2.80327  2.12705  1.60109  5.22265  4.00619    344 v - - -
          2.68618  4.42225  2.77519  2.73123  3.46354  2.40513  3.72494  3.29354  2.67741  2.69355  4.24690  2.90347  2.73739  3.18146  2.89801  2.37887  2.77519  2.98518  4.58477  3.61503
          0.01977  4.32922  5.05157  0.61958  0.77255  0.48576  0.95510
    308   2.88418  4.27541  4.54049  3.96989  2.63755  4.08741  4.45987  1.74270  3.84292  2.23538  3.32827  4.13532  4.43267  4.04657  3.99070  3.40382  2.13349  1.52201  5.04316  3.85203    345 v - - -
          2.68618  4.42225  2.77519  2.73123  3.46354  2.40513  3.72494  3.29354  2.67741  2.69355  4.24690  2.90347  2.73739  3.18146  2.89801  2.37887  2.77519  2.98518  4.58477  3.61503
          0.01977  4.32922  5.05157  0.61958  0.77255  0.48576  0.95510
    309   2.09909  5.09009  2.93711  2.14886  4.40775  3.45969  3.65498  3.85931  2.37472  3.37993  4.15278  2.94906  3.04200  2.25427  2.40008  2.68046  2.92949  3.46892  5.54299  4.17019    346 a - - -
          2.68618  4.42225  2.77519  2.73123  3.46354  2.40513  3.72494  3.29354  2.67741  2.69355  4.24690  2.90347  2.73739  3.18146  2.89801  2.37887  2.77519  2.98518  4.58477  3.61503
          0.01977  4.32922  5.05157  0.61958  0.77255  0.48576  0.95510
    310   2.70511  5.04799  2.87637  2.12957  4.33843  2.81161  3.68521  3.78146  2.45908  3.33333  4.12204  2.51407  3.87099  2.11273  2.93228  2.69634  2.94186  2.56139  5.52661  4.15494    347 q - - -
          2.68618  4.42225  2.77519  2.73123  3.46354  2.40513  3.72494  3.29354  2.67741  2.69355  4.24690  2.90347  2.73739  3.18146  2.89801  2.37887  2.77519  2.98518  4.58477  3.61503
          0.01977  4.32922  5.05157  0.61958  0.77255  0.48576  0.95510
    311   2.57039  4.62210  3.22155  2.72276  4.11436  2.64233  3.87699  3.51765  2.73210  3.15940  3.98746  2.32243  3.88566  3.06519  3.16247  2.25121  2.02014  2.54897  5.42563  4.13062    348 t - - -
          2.68618  4.42225  2.77519  2.73123  3.46354  2.40513  3.72494  3.29354  2.67741  2.69355  4.24690  2.90347  2.73739  3.18146  2.89801  2.37887  2.77519  2.98518  4.58477  3.61503
          0.01977  4.32922  5.05157  0.61958  0.77255  0.48576  0.95510
    312   2.32845  4.97749  2.92971  2.15285  4.29874  3.43968  3.69758  3.73648  2.47660  3.30009  4.09196  2.97193  3.86669  2.44134  2.94674  2.18265  2.15988  3.36814  5.50283  4.14115    349 e - - -
          2.68618  4.42225  2.77519  2.73123  3.46354  2.40513  3.72494  3.29354  2.67741  2.69355  4.24690  2.90347  2.73739  3.18146  2.89801  2.37887  2.77519  2.98518  4.58477  3.61503
          0.01977  4.32922  5.05157  0.61958  0.77255  0.48576  0.95510
    313   2.33499  4.23600  4.35983  3.78604  3.37927  3.97012  4.33121  1.69616  3.66759  2.29478  2.39752  3.98373  4.32984  3.88943  3.84407  3.27576  2.49104  1.81545  4.97917  3.78949    350 i - - -
          2.68618  4.42225  2.77519  2.73123  3.46354  2.40513  3.72494  3.29354  2.67741  2.69355  4.24690  2.90347  2.73739  3.18146  2.89801  2.37887  2.77519  2.98518  4.58477  3.61503
          0.01977  4.32922  5.05157  0.61958  0.77255  0.48576  0.95510
    314   2.78314  5.30190  2.29359  2.02886  4.62928  3.41821  3.70302  4.11847  1.80100  3.59847  4.36048  2.36830  3.87977  2.81763  3.00089  2.32314  3.02536  3.68562  5.73599  4.30788    351 k - - -
          2.68618  4.42225  2.77519  2.73123  3.46354  2.40513  3.72494  3.29354  2.67741  2.69355  4.24690  2.90347  2.73739  3.18146  2.89801  2.37887  2.77519  2.98518  4.58477  3.61503
          0.01977  4.32922  5.05157  0.61958  0.77255  0.48576  0.95510
    315   2.30412  4.41280  4.55927  4.02925  3.53961  4.15575  4.66470  2.11316  3.90835  1.52848  3.41472  4.23153  4.54086  4.15314  4.10081  3.50439  3.25634  1.31838  5.29730  4.11428    352 v - - -
          2.68618  4.42225  2.77519  2.73123  3.46354  2.40513  3.72494  3.29354  2.67741  2.69355  4.24690  2.90347  2.73739  3.18146  2.89801  2.37887  2.77519  2.98518  4.58477  3.61503
          0.01977  4.32922  5.05157  0.61958  0.77255  0.48576  0.95510
    316   2.89690  5.24042  3.00096  2.54333  4.60235  3.55799  3.72042  4.04671  2.28464  3.52738  4.33183  1.95852  3.98244  1.74368  2.22217  2.86859  3.11777  3.66517  5.63291  4.31020    353 q - - -
          2.68618  4.42225  2.77519  2.73123  3.46354  2.40513  3.72494  3.29354  2.67741  2.69355  4.24690  2.90347  2.73739  3.18146  2.89801  2.37887  2.77519  2.98518  4.58477  3.61503
          0.01977  4.32922  5.05157  0.61958  0.77255  0.48576  0.95510
    317   2.84259  5.37922  2.16096  1.66190  4.70440  3.41959  3.73612  4.19816  2.16698  3.67089  4.44192  2.87799  3.90552  2.04830  3.04604  2.77513  3.08838  3.76246  5.80428  4.36753    354 e - - -
          2.68618  4.42225  2.77519  2.73123  3.46354  2.40513  3.72494  3.29354  2.67741  2.69355  4.24690  2.90347  2.73739  3.18146  2.89801  2.37887  2.77519  2.98518  4.58477  3.61503
          0.01977  4.32922  5.05157  0.61958  0.77255  0.48576  0.95510
    318   2.67829  4.93654  2.96127  1.96211  2.86162  2.83860  3.68844  3.62690  2.15782  3.20979  4.01386  2.98411  3.87285  2.82977  2.94039  2.36165  2.91328  3.28515  5.43113  4.08055    355 e - - -
          2.68618  4.42225  2.77519  2.73123  3.46354  2.40513  3.72494  3.29354  2.67741  2.69355  4.24690  2.90347  2.73739  3.18146  2.89801  2.37887  2.77519  2.98518  4.58477  3.61503
          0.01977  4.32922  5.05157  0.61958  0.77255  0.48576  0.95510
    319   2.66836  4.67319  3.19014  2.67845  3.94038  2.09063  3.79971  2.46793  2.26993  2.97713  3.83231  3.15152  2.89047  3.00183  3.02907  2.76686  2.92279  3.02283  5.27437  3.98845    356 g - - -
          2.68618  4.42225  2.77519  2.73123  3.46354  2.40513  3.72494  3.29354  2.67741  2.69355  4.24690  2.90347  2.73739  3.18146  2.89801  2.37887  2.77519  2.98518  4.58477  3.61503
          0.01977  4.32922  5.05157  0.61958  0.77255  0.48576  0.95510
    320   1.71697  4.39337  3.60487  3.17270  3.94320  1.75649  4.16314  3.22213  3.14605  2.09986  3.89583  3.45890  3.96623  3.46279  3.47750  2.74107  2.92299  2.91471  5.37553  4.14118    357 a - - -
          2.68618  4.42225  2.77519  2.73123  3.46354  2.40513  3.72494  3.29354  2.67741  2.69355  4.24690  2.90347  2.73739  3.18146  2.89801  2.37887  2.77519  2.98518  4.58477  3.61503
          0.01977  4.32922  5.05157  0.61958  0.77255  0.48576  0.95510
    321   2.81085  5.16768  3.07012  2.52365  4.53822  3.53898  3.67938  3.96985  1.86836  3.45887  4.24619  2.45882  3.93720  2.79567  1.98170  2.07490  3.03092  3.58265  5.58138  4.25466    358 k - - -
          2.68618  4.42225  2.77519  2.73123  3.46354  2.40513  3.72494  3.29354  2.67741  2.69355  4.24690  2.90347  2.73739  3.18146  2.89801  2.37887  2.77519  2.98518  4.58477  3.61503
          0.01977  4.32922  5.05157  0.61958  0.77255  0.48576  0.95510
    322   2.66106  4.60974  3.23452  2.68797  3.79020  3.54529  3.77620  2.66561  2.64712  2.17924  3.70466  2.46446  3.93760  2.50364  3.05709  2.40349  2.89458  2.90498  5.15867  3.87861    359 l - - -
          2.68618  4.42225  2.77519  2.73123  3.46354  2.40513  3.72494  3.29354  2.67741  2.69355  4.24690  2.90347  2.73739  3.18146  2.89801  2.37887  2.77519  2.98518  4.58477  3.61503
          0.01977  4.32922  5.05157  0.61958  0.77255  0.48576  0.95510
    323   2.67832  4.32507  3.69406  3.14026  3.47955  3.67996  3.99090  1.99557  3.05873  2.51152  3.44766  3.50056  4.07569  2.73063  3.37019  2.29574  2.92229  1.91274  4.96507  3.74233    360 v - - -
          2.68618  4.42225  2.77519  2.73123  3.46354  2.40513  3.72494  3.29354  2.67741  2.69355  4.24690  2.90347  2.73739  3.18146  2.89801  2.37887  2.77519  2.98518  4.58477  3.61503
          0.01977  4.32922  5.05157  0.61958  0.77255  0.48576  0.95510
    324   2.57808  4.52841  3.32781  2.83760  3.96672  3.40286  3.93372  3.31226  2.83300  3.01988  3.87751  2.34038  3.92155  3.16239  3.23392  1.97130  2.38160  2.03458  5.33204  4.06256    361 s - - -
          2.68618  4.42225  2.77519  2.73123  3.46354  2.40513  3.72494  3.29354  2.67741  2.69355  4.24690  2.90347  2.73739  3.18146  2.89801  2.37887  2.77519  2.98518  4.58477  3.61503
          0.01977  4.32922  5.05157  0.61958  0.77255  0.48576  0.95510
    325   2.76470  4.25302  4.12173  3.54451  3.31245  3.87349  4.17787  2.11071  3.43958  1.70732  2.63732  2.60304  4.22905  3.68032  3.65973  3.15915  2.99773  2.00169  4.89802  3.70881    362 l - - -
          2.68618  4.42225  2.77519  2.73123  3.46354  2.40513  3.72494  3.29354  2.67741  2.69355  4.24690  2.90347  2.73739  3.18146  2.89801  2.37887  2.77519  2.98518  4.58477  3.61503
          0.01977  4.32922  5.05157  0.61958  0.77255  0.48576  0.95510
    326   2.73047  5.01838  3.05642  2.20217  4.31003  3.51119  3.67285  3.73345  2.05116  2.50391  4.08274  3.01615  2.55043  2.80222  2.38880  2.73392  2.95390  3.38149  5.46927  4.13558    363 k - - -
          2.68618  4.42225  2.77519  2.73123  3.46354  2.40513  3.72494  3.29354  2.67741  2.69355  4.24690  2.90347  2.73739  3.18146  2.89801  2.37887  2.77519  2.98518  4.58477  3.61503
          0.01977  4.32922  5.05157  0.61958  0.77255  0.48576  0.95510
    327   2.10874  4.66351  3.13883  2.73856  4.42685  3.28002  3.97174  3.86885  2.81938  3.46871  4.26718  2.38004  2.72949  3.14137  3.25723  1.49414  2.92219  3.40661  5.67872  4.36545    364 s - - -
          2.68618  4.42225  2.77519  2.73123  3.46354  2.40513  3.72494  3.29354  2.67741  2.69355  4.24690  2.90347  2.73739  3.18146  2.89801  2.37887  2.77519  2.98518  4.58477  3.61503
          0.11554  4.32922  2.34407  0.61958  0.77255  0.48576  0.95510
    328   2.60643  4.74184  2.83435  2.62270  4.57225  2.29299  4.00122  4.05338  2.90198  3.63715  4.44680  1.44752  3.86934  3.18319  3.35142  2.11455  2.99803  3.55110  5.81468  4.47071    365 n - - -
          2.68618  4.42225  2.77519  2.73123  3.46354  2.40513  3.72494  3.29354  2.67741  2.69355  4.24690  2.90347  2.73739  3.18146  2.89801  2.37887  2.77519  2.98518  4.58477  3.61503
          0.02174  4.23542  4.95777  0.61958  0.77255  0.41670  1.07652
    329   1.68700  4.72356  3.16703  2.66762  4.22302  3.39121  3.83735  3.62831  2.05713  3.24659  4.06426  3.12764  3.89134  3.00372  3.04109  2.26459  2.40025  3.25758  5.48407  4.17763    366 a - - -
          2.68618  4.42225  2.77519  2.73123  3.46354  2.40513  3.72494  3.29354  2.67741  2.69355  4.24690  2.90347  2.73739  3.18146  2.89801  2.37887  2.77519  2.98518  4.58477  3.61503
          0.01977  4.32922  5.05157  0.61958  0.77255  0.48576  0.95510
    330   2.71559  5.12981  2.84150  1.98753  4.45061  3.43977  3.67494  3.91071  2.14817  3.42887  4.20089  2.48737  3.86527  2.79226  2.90616  2.34129  2.16657  3.51209  5.59253  4.20406    367 e - - -
          2.68618  4.42225  2.77519  2.73123  3.46354  2.40513  3.72494  3.29354  2.67741  2.69355  4.24690  2.90347  2.73739  3.18146  2.89801  2.37887  2.77519  2.98518  4.58477  3.61503
          0.01977  4.32922  5.05157  0.61958  0.77255  0.48576  0.95510
    331   3.37569  4.69968  5.04973  4.53745  3.38545  4.63995  5.09508  2.13120  4.37540  0.94206  3.19712  4.74273  4.90127  4.54477  4.49881  4.02984  3.62822  1.47865  5.43735  4.30994    368 l - - -
          2.68618  4.42225  2.77519  2.73123  3.46354  2.40513  3.72494  3.29354  2.67741  2.69355  4.24690  2.90347  2.73739  3.18146  2.89801  2.37887  2.77519  2.98518  4.58477  3.61503
          0.01977  4.32922  5.05157  0.61958  0.77255  0.48576  0.95510
    332   2.68157  4.82015  3.04437  2.54679  4.07663  3.48285  3.73789  2.57636  2.54042  3.10661  3.93672  2.25249  3.90283  2.42396  2.97862  2.08648  2.92481  3.16993  5.36084  4.03836    369 s - - -
          2.68618  4.42225  2.77519  2.73123  3.46354  2.40513  3.72494  3.29354  2.67741  2.69355  4.24690  2.90347  2.73739  3.18146  2.89801  2.37887  2.77519  2.98518  4.58477  3.61503
          0.01977  4.32922  5.05157  0.61958  0.77255  0.48576  0.95510
    333   2.99260  5.59752  1.47411  1.90351  4.89770  3.39513  3.83863  4.41805  2.76392  3.88389  4.68501  2.29186  3.95973  2.13083  3.33031  2.89003  3.25900  3.97079  6.02503  4.53404    370 d - - -
          2.68618  4.42225  2.77519  2.73123  3.46354  2.40513  3.72494  3.29354  2.67741  2.69355  4.24690  2.90347  2.73739  3.18146  2.89801  2.37887  2.77519  2.98518  4.58477  3.61503
          0.01977  4.32922  5.05157  0.61958  0.77255  0.48576  0.95510
    334   3.42927  4.69246  5.25461  4.70937  3.39598  4.81534  5.22978  1.59406  4.58661  0.98446  3.16866  4.90885  4.99534  4.67931  4.67534  4.18963  3.66222  1.72368  5.48880  4.41387    371 l - - -
          2.68618  4.42225  2.77519  2.73123  3.46354  2.40513  3.72494  3.29354  2.67741  2.69355  4.24690  2.90347  2.73739  3.18146  2.89801  2.37887  2.77519  2.98518  4.58477  3.61503
          0.01977  4.32922  5.05157  0.61958  0.77255  0.48576  0.95510
    335   2.40455  4.45196  4.86828  4.35955  3.77849  4.42268  5.02976  1.49564  4.26260  2.40915  3.60460  4.53821  4.78111  4.51890  4.45459  3.79685  3.38409  1.00225  5.61300  4.40373    372 v - - -
          2.68618  4.42225  2.77519  2.73123  3.46354  2.40513  3.72494  3.29354  2.67741  2.69355  4.24690  2.90347  2.73739  3.18146  2.89801  2.37887  2.77519  2.98518  4.58477  3.61503
          0.01977  4.32922  5.05157  0.61958  0.77255  0.48576  0.95510
    336   2.32569  5.11809  3.05788  2.49245  4.46029  3.51702  3.66258  3.89509  2.03132  3.40125  4.18419  3.01024  3.90760  2.22326  2.05694  2.35642  2.98125  3.51256  5.54335  4.20454    373 k - - -
          2.68618  4.42225  2.77519  2.73123  3.46354  2.40513  3.72494  3.29354  2.67741  2.69355  4.24690  2.90347  2.73739  3.18146  2.89801  2.37887  2.77519  2.98518  4.58477  3.61503
          0.01977  4.32922  5.05157  0.61958  0.77255  0.48576  0.95510
    337   0.79979  4.30522  3.82732  3.58486  4.56771  3.10227  4.58329  3.93537  3.62718  3.68465  4.52185  3.60621  3.89059  3.89327  3.88576  1.89471  2.90119  3.35856  5.93465  4.74841    374 a - - -
          2.68618  4.42225  2.77519  2.73123  3.46354  2.40513  3.72494  3.29354  2.67741  2.69355  4.24690  2.90347  2.73739  3.18146  2.89801  2.37887  2.77519  2.98518  4.58477  3.61503
          0.01977  4.32922  5.05157  0.61958  0.77255  0.48576  0.95510
    338   2.05164  4.54072  4.27600  3.84237  3.49564  3.91658  4.58047  2.52222  3.69501  0.97310  3.39232  4.05841  4.41184  3.99609  3.90432  3.32152  3.28617  2.45919  5.29865  4.11277    375 l - - -
          2.68618  4.42225  2.77519  2.73123  3.46354  2.40513  3.72494  3.29354  2.67741  2.69355  4.24690  2.90347  2.73739  3.18146  2.89801  2.37887  2.77519  2.98518  4.58477  3.61503
          0.01977  4.32922  5.05157  0.61958  0.77255  0.48576  0.95510
    339   2.97484  5.30276  2.69630  2.48244  4.62225  3.47575  3.86239  4.18098  2.59646  3.68769  4.52940  1.45420  4.01523  1.75065  2.99312  2.93784  3.24668  3.78648  5.77751  4.38401    376 n - - -
          2.68618  4.42225  2.77519  2.73123  3.46354  2.40513  3.72494  3.29354  2.67741  2.69355  4.24690  2.90347  2.73739  3.18146  2.89801  2.37887  2.77519  2.98518  4.58477  3.61503
          0.01977  4.32922  5.05157  0.61958  0.77255  0.48576  0.95510
    340   2.07878  5.21182  2.07183  2.35744  4.53644  3.43251  3.69181  4.00729  2.01372  3.50959  4.27921  2.90880  3.87668  2.34190  2.94458  2.71438  2.99379  3.59529  5.66133  4.25704    377 k - - -
          2.68618  4.42225  2.77519  2.73123  3.46354  2.40513  3.72494  3.29354  2.67741  2.69355  4.24690  2.90347  2.73739  3.18146  2.89801  2.37887  2.77519  2.98518  4.58477  3.61503
          0.01977  4.32922  5.05157  0.61958  0.77255  0.48576  0.95510
    341   3.49789  4.75722  5.27377  4.74907  3.37433  4.87021  5.27058  1.17267  4.59304  1.11811  3.16089  4.96143  5.04170  4.70722  4.68346  4.26494  3.73289  2.07723  5.49846  4.40007    378 l - - -
          2.68618  4.42225  2.77519  2.73123  3.46354  2.40513  3.72494  3.29354  2.67741  2.69355  4.24690  2.90347  2.73739  3.18146  2.89801  2.37887  2.77519  2.98518  4.58477  3.61503
          0.01977  4.32922  5.05157  0.61958  0.77255  0.48576  0.95510
    342   2.75481  4.81025  2.94427  2.84659  4.74162  1.00331  4.26635  4.30083  3.23218  3.90274  4.74820  1.98559  4.00853  3.49487  3.64059  2.84522  3.19555  3.75702  5.98830  4.68079    379 g - - -
          2.68618  4.42225  2.77519  2.73123  3.46354  2.40513  3.72494  3.29354  2.67741  2.69355  4.24690  2.90347  2.73739  3.18146  2.89801  2.37887  2.77519  2.98518  4.58477  3.61503
          0.01977  4.32922  5.05157  0.61958  0.77255  0.48576  0.95510
    343   2.00580  4.40799  3.64218  3.08280  3.59906  3.70539  4.00440  2.25632  2.30353  2.58851  3.53654  3.47623  4.09791  3.32830  3.32815  2.97190  2.95996  1.88151  5.08068  3.84750    380 v - - -
          2.68618  4.42225  2.77519  2.73123  3.46354  2.40513  3.72494  3.29354  2.67741  2.69355  4.24690  2.90347  2.73739  3.18146  2.89801  2.37887  2.77519  2.98518  4.58477  3.61503
          0.01977  4.32922  5.05157  0.61958  0.77255  0.48576  0.95510
    344   2.15026  4.37184  3.60146  3.09100  3.77485  3.43347  4.04633  3.06754  3.03925  2.12151  3.72343  3.41975  3.96837  3.35365  3.38178  2.28517  1.71933  2.79157  5.20751  3.97621    381 t - - -
          2.68618  4.42225  2.77519  2.73123  3.46354  2.40513  3.72494  3.29354  2.67741  2.69355  4.24690  2.90347  2.73739  3.18146  2.89801  2.37887  2.77519  2.98518  4.58477  3.61503
          0.01977  4.32922  5.05157  0.61958  0.77255  0.48576  0.95510
    345   1.72847  4.66132  3.10503  2.77704  4.42785  3.28400  4.03058  3.85542  2.89888  3.48191  4.30017  2.17422  1.83504  3.21847  3.31998  2.68214  2.96672  3.40559  5.70274  4.39720    382 a - - -
          2.68618  4.42225  2.77519  2.73123  3.46354  2.40513  3.72494  3.29354  2.67741  2.69355  4.24690  2.90347  2.73739  3.18146  2.89801  2.37887  2.77519  2.98518  4.58477  3.61503
          0.01977  4.32922  5.05157  0.61958  0.77255  0.48576  0.95510
    346   2.65472  4.40426  3.48888  2.91935  3.53645  2.65084  3.85839  2.48783  2.83884  2.60860  2.85216  3.33419  3.99753  3.17247  2.27685  2.86210  2.88604  2.67673  4.97317  2.95583    383 r - - -
          2.68618  4.42225  2.77519  2.73123  3.46354  2.40513  3.72494  3.29354  2.67741  2.69355  4.24690  2.90347  2.73739  3.18146  2.89801  2.37887  2.77519  2.98518  4.58477  3.61503
          0.01977  4.32922  5.05157  0.61958  0.77255  0.48576  0.95510
    347   3.23951  5.89999  0.92765  1.64807  5.17761  3.39163  4.00578  4.73809  3.11062  4.20901  5.09310  2.84649  4.05549  3.18366  3.76485  3.08698  3.54494  4.28453  6.34535  4.78931    384 d - - -
          2.68618  4.42225  2.77519  2.73123  3.46354  2.40513  3.72494  3.29354  2.67741  2.69355  4.24690  2.90347  2.73739  3.18146  2.89801  2.37887  2.77519  2.98518  4.58477  3.61503
          0.01977  4.32922  5.05157  0.61958  0.77255  0.48576  0.95510
    348   3.55515  4.81683  5.29756  4.76484  3.30050  4.90180  5.26324  1.49037  4.60196  0.85625  3.08201  4.98900  5.04837  4.68272  4.67653  4.29532  3.78378  2.21268  5.45151  4.38011    385 l - - -
          2.68618  4.42225  2.77519  2.73123  3.46354  2.40513  3.72494  3.29354  2.67741  2.69355  4.24690  2.90347  2.73739  3.18146  2.89801  2.37887  2.77519  2.98518  4.58477  3.61503
          0.01977  4.32922  5.05157  0.61958  0.77255  0.48576  0.95510
    349   3.36425  4.65684  5.10478  4.58271  3.46608  4.70328  5.15406  0.89742  4.42190  1.88154  2.46147  4.78769  4.94299  4.60932  4.55067  4.08702  3.61036  1.96768  5.50767  4.37444    386 i - - -
          2.68618  4.42225  2.77519  2.73123  3.46354  2.40513  3.72494  3.29354  2.67741  2.69355  4.24690  2.90347  2.73739  3.18146  2.89801  2.37887  2.77519  2.98518  4.58477  3.61503
          0.17346  4.32922  1.92366  0.61958  0.77255  0.48576  0.95510
    350   1.78808  4.25752  3.56879  3.31544  4.45441  3.02788  4.38428  3.83708  3.37714  3.56727  4.40606  3.43351  3.79562  3.66524  3.67210  0.99690  2.81826  3.27658  5.80634  4.59149    387 s - - -
          2.68618  4.42225  2.77519  2.73123  3.46354  2.40513  3.72494  3.29354  2.67741  2.69355  4.24690  2.90347  2.73739  3.18146  2.89801  2.37887  2.77519  2.98518  4.58477  3.61503
          0.02302  4.17878  4.90113  0.61958  0.77255  0.66923  0.71765
    351   3.27803  4.62640  4.75021  4.38662  3.60032  4.38229  5.06857  0.76253  4.22126  2.13499  3.49971  4.59107  4.79417  4.54482  4.38455  3.91722  3.57578  1.90454  5.54685  4.30476    388 i - - -
          2.68618  4.42225  2.77519  2.73123  3.46354  2.40513  3.72494  3.29354  2.67741  2.69355  4.24690  2.90347  2.73739  3.18146  2.89801  2.37887  2.77519  2.98518  4.58477  3.61503
          0.02302  4.17878  4.90113  0.61958  0.77255  0.38607  1.13857
    352   3.58742  4.86516  5.29561  4.71966  2.33230  4.85636  5.04529  2.40620  4.57992  0.75807  2.26010  4.92099  4.96725  4.54868  4.60327  4.21246  3.79337  2.63706  5.19354  4.08832    389 l - - -
          2.68618  4.42225  2.77519  2.73123  3.46354  2.40513  3.72494  3.29354  2.67741  2.69355  4.24690  2.90347  2.73739  3.18146  2.89801  2.37887  2.77519  2.98518  4.58477  3.61503
          0.01977  4.32922  5.05157  0.61958  0.77255  0.48576  0.95510
    353   3.03551  5.42680  2.64774  1.84319  4.74374  3.49983  3.84853  4.22385  2.56602  3.71393  4.55974  2.99185  4.02776  1.24532  2.96358  2.97364  3.28647  3.84202  5.84082  4.46275    390 q - - -
          2.68618  4.42225  2.77519  2.73123  3.46354  2.40513  3.72494  3.29354  2.67741  2.69355  4.24690  2.90347  2.73739  3.18146  2.89801  2.37887  2.77519  2.98518  4.58477  3.61503
          0.01977  4.32922  5.05157  0.61958  0.77255  0.48576  0.95510
    354   1.63618  4.85194  2.90954  1.97828  4.39429  3.36204  3.87839  3.81487  2.72263  3.41976  4.23455  3.06264  3.90563  3.04161  3.18023  1.92635  2.99324  3.41551  5.64146  4.29959    391 a - - -
          2.68618  4.42225  2.77519  2.73123  3.46354  2.40513  3.72494  3.29354  2.67741  2.69355  4.24690  2.90347  2.73739  3.18146  2.89801  2.37887  2.77519  2.98518  4.58477  3.61503
          0.01977  4.32922  5.05157  0.61958  0.77255  0.48576  0.95510
    355   3.41108  4.69304  5.19357  4.62914  3.30053  4.74396  5.09841  1.25162  4.48785  1.44564  1.91240  4.82523  4.92361  4.56595  4.56255  4.10244  3.63607  2.18014  5.36656  4.30340    392 i - - -
          2.68618  4.42225  2.77519  2.73123  3.46354  2.40513  3.72494  3.29354  2.67741  2.69355  4.24690  2.90347  2.73739  3.18146  2.89801  2.37887  2.77519  2.98518  4.58477  3.61503
          0.01977  4.32922  5.05157  0.61958  0.77255  0.48576  0.95510
    356   2.78321  5.24668  1.98693  2.40651  4.59705  3.47671  3.67260  4.06137  1.81504  3.53371  4.30020  2.94626  3.89722  2.38136  2.36674  2.74040  3.01087  3.64368  5.65326  4.27359    393 k - - -
          2.68618  4.42225  2.77519  2.73123  3.46354  2.40513  3.72494  3.29354  2.67741  2.69355  4.24690  2.90347  2.73739  3.18146  2.89801  2.37887  2.77519  2.98518  4.58477  3.61503
          0.01977  4.32922  5.05157  0.61958  0.77255  0.48576  0.95510
    357   2.35428  5.08972  2.90844  2.13595  4.41055  2.61170  3.65229  3.86872  2.39456  3.38798  4.15551  2.93257  3.85044  2.36625  2.47385  2.34374  2.91656  3.47121  5.55170  4.16866    394 e - - -
          2.68618  4.42225  2.77519  2.73123  3.46354  2.40513  3.72494  3.29354  2.67741  2.69355  4.24690  2.90347  2.73739  3.18146  2.89801  2.37887  2.77519  2.98518  4.58477  3.61503
          0.01977  4.32922  5.05157  0.61958  0.77255  0.48576  0.95510
    358   1.00446  4.56465  3.22856  3.00018  4.47605  3.24140  4.23688  3.87558  3.16081  3.57843  4.42878  2.09794  3.93782  3.47168  3.52947  2.70479  3.00909  3.40299  5.79935  4.51700    395 a - - -
          2.68618  4.42225  2.77519  2.73123  3.46354  2.40513  3.72494  3.29354  2.67741  2.69355  4.24690  2.90347  2.73739  3.18146  2.89801  2.37887  2.77519  2.98518  4.58477  3.61503
          0.01977  4.32922  5.05157  0.61958  0.77255  0.48576  0.95510
    359   2.87795  5.00677  2.93295  2.71200  4.60552  1.37269  4.03343  4.11911  2.80445  3.67628  4.53129  3.18859  4.03367  1.66221  3.17861  2.91971  3.21995  3.69622  5.79282  4.48088    396 g - - -
          2.68618  4.42225  2.77519  2.73123  3.46354  2.40513  3.72494  3.29354  2.67741  2.69355  4.24690  2.90347  2.73739  3.18146  2.89801  2.37887  2.77519  2.98518  4.58477  3.61503
          0.01977  4.32922  5.05157  0.61958  0.77255  0.48576  0.95510
    360   1.96483  3.24167  3.15213  2.61838  4.07585  3.43476  3.77925  3.48212  2.25289  3.10882  3.93415  2.37693  3.88592  2.95167  3.03348  2.31521  2.88845  3.15004  5.36847  4.05979    397 a - - -
          2.68618  4.42225  2.77519  2.73123  3.46354  2.40513  3.72494  3.29354  2.67741  2.69355  4.24690  2.90347  2.73739  3.18146  2.89801  2.37887  2.77519  2.98518  4.58477  3.61503
          0.17346  4.32922  1.92366  0.61958  0.77255  0.48576  0.95510
    361   3.51813  4.89583  4.68085  4.33299  3.28265  4.36786  4.89413  2.51361  4.09840  0.57251  3.22899  4.57926  4.75738  4.39171  4.21981  3.99182  3.80214  2.62845  5.26131  4.05175    398 L - - -
          2.68618  4.42225  2.77519  2.73123  3.46354  2.40513  3.72494  3.29354  2.67741  2.69355  4.24690  2.90347  2.73739  3.18146  2.89801  2.37887  2.77519  2.98518  4.58477  3.61503
          0.02302  4.17878  4.90113  0.61958  0.77255  0.66923  0.71765
    362   2.77372  5.15534  2.95035  2.06606  4.49881  3.48231  2.80190  3.94068  2.22839  3.42613  4.21333  2.96251  3.88563  2.01148  2.22661  2.74469  2.99156  3.55320  5.54638  4.20791    399 q - - -
          2.68618  4.42225  2.77519  2.73123  3.46354  2.40513  3.72494  3.29354  2.67741  2.69355  4.24690  2.90347  2.73739  3.18146  2.89801  2.37887  2.77519  2.98518  4.58477  3.61503
          0.02302  4.17878  4.90113  0.61958  0.77255  0.66923  0.71765
    363   0.64894  4.37538  3.80341  3.62249  4.38676  3.18932  4.60394  3.56047  3.64754  3.42681  4.43348  3.68510  3.95859  3.96181  3.86847  2.72752  3.02679  3.15990  5.78194  4.62109    400 A - - -
          2.68618  4.42225  2.77519  2.73123  3.46354  2.40513  3.72494  3.29354  2.67741  2.69355  4.24690  2.90347  2.73739  3.18146  2.89801  2.37887  2.77519  2.98518  4.58477  3.61503
          0.02302  4.17878  4.90113  0.61958  0.77255  0.66923  0.71765
    364   2.90356  5.46006  1.92968  1.39914  4.76496  3.34179  3.75629  4.26640  2.15177  3.74627  4.54907  2.79740  3.89066  2.89579  3.17143  2.81325  3.16467  3.83535  5.89048  4.42621    401 e - - -
          2.68618  4.42225  2.77519  2.73123  3.46354  2.40513  3.72494  3.29354  2.67741  2.69355  4.24690  2.90347  2.73739  3.18146  2.89801  2.37887  2.77519  2.98518  4.58477  3.61503
          0.02302  4.17878  4.90113  0.61958  0.77255  0.66923  0.71765
    365   3.39949  4.68857  5.06712  4.53712  3.25195  4.71470  5.07955  1.45268  4.37264  0.99891  3.05097  4.77178  4.90239  4.51036  4.48403  4.09742  3.63314  2.08647  5.35446  4.24806    402 l - - -
          2.68618  4.42225  2.77519  2.73123  3.46354  2.40513  3.72494  3.29354  2.67741  2.69355  4.24690  2.90347  2.73739  3.18146  2.89801  2.37887  2.77519  2.98518  4.58477  3.61503
          0.02302  4.17878  4.90113  0.61958  0.77255  0.66923  0.71765
    366   2.70831  5.04167  2.89037  1.84570  4.34122  3.44272  3.64072  3.76996  2.05602  3.31179  4.10808  2.93776  3.85581  2.35737  2.76166  2.69704  2.93685  2.72168  5.49018  4.13808    403 e - - -
          2.68618  4.42225  2.77519  2.73123  3.46354  2.40513  3.72494  3.29354  2.67741  2.69355  4.24690  2.90347  2.73739  3.18146  2.89801  2.37887  2.77519  2.98518  4.58477  3.61503
          0.02302  4.17878  4.90113  0.61958  0.77255  0.66923  0.71765
    367   3.21135  4.48883  5.03679  4.55132  3.71282  4.63036  5.25844  1.28042  4.44925  2.19698  3.49944  4.74509  4.92412  4.70792  4.63356  4.03338  3.47768  1.01203  5.71665  4.50797    404 v - - -
          2.68618  4.42225  2.77519  2.73123  3.46354  2.40513  3.72494  3.29354  2.67741  2.69355  4.24690  2.90347  2.73739  3.18146  2.89801  2.37887  2.77519  2.98518  4.58477  3.61503
          0.02302  4.17878  4.90113  0.61958  0.77255  0.66923  0.71765
    368   2.84349  4.36429  4.05891  3.48291  3.25306  3.92768  4.20122  1.80631  3.35425  1.70457  2.50434  3.79899  4.25991  2.63339  3.60070  3.21036  3.07175  2.37795  4.94953  3.78076    405 l - - -
          2.68618  4.42225  2.77519  2.73123  3.46354  2.40513  3.72494  3.29354  2.67741  2.69355  4.24690  2.90347  2.73739  3.18146  2.89801  2.37887  2.77519  2.98518  4.58477  3.61503
          0.01555  4.17132        *  0.61958  0.77255  0.00000        *
//
