# Supplementary material for: T346Hunter: A Novel Web-Based Tool for the Prediction of Type III, Type IV and Type VI Secretion Systems in Bacterial Genomes
Source: PLoS One. 2015 Apr 13;10(4):e0119317. doi: 10.1371/journal.pone.0119317 (PMC4395097; doi:10.1371/journal.pone.0119317)
Supplement: S1 Data — (ZIP) [file pone.0119317.s009.zip › T346Hunter_profiles/flgj.hmm]

HMMER3/f [3.1b1 | May 2013]
NAME  flgj
LENG  286
ALPH  amino
RF    no
MM    no
CONS  yes
CS    no
MAP   yes
DATE  Fri Nov 15 12:11:59 2013
NSEQ  4
EFFN  1.214844
CKSUM 685721775
STATS LOCAL MSV      -10.9073  0.70168
STATS LOCAL VITERBI  -12.1174  0.70168
STATS LOCAL FORWARD   -5.1680  0.70168
HMM          A        C        D        E        F        G        H        I        K        L        M        N        P        Q        R        S        T        V        W        Y   
            m->m     m->i     m->d     i->m     i->i     d->m     d->d
  COMPO   2.52043  4.62539  2.86363  2.60521  3.40933  2.85814  3.81324  2.91187  2.54257  2.51496  3.78783  2.95270  3.51874  2.94387  2.96119  2.57579  2.80584  2.78884  4.76488  3.29843
          2.68281  4.42541  2.77459  2.73090  3.46385  2.40694  3.72676  3.29298  2.67644  2.69264  4.23544  2.90322  2.73868  3.18170  2.89896  2.37906  2.77835  2.98497  4.58237  3.61637
          0.35267  1.23578  5.02293  3.78683  0.02293  0.00000        *
      1   2.07799  4.31778  3.82819  3.31653  3.61279  3.54682  4.15474  2.76557  3.22312  2.56193  1.78923  3.59116  4.06283  3.52925  3.51041  2.89079  2.10298  2.55445  5.13270  3.92575     67 m - - -
          2.68618  4.42225  2.77519  2.73123  3.46354  2.40513  3.72494  3.29354  2.67741  2.69355  4.24690  2.90347  2.73739  3.18146  2.89801  2.37887  2.77519  2.98518  4.58477  3.61503
          0.02035  4.30058  5.02293  0.61958  0.77255  0.48576  0.95510
      2   2.76447  5.24022  2.05669  2.36602  4.58044  3.44376  3.67157  4.05267  2.01899  3.53230  4.29750  2.35398  3.87758  2.78345  2.18916  2.71933  2.99777  3.63202  5.66146  4.26577     68 k - - -
          2.68618  4.42225  2.77519  2.73123  3.46354  2.40513  3.72494  3.29354  2.67741  2.69355  4.24690  2.90347  2.73739  3.18146  2.89801  2.37887  2.77519  2.98518  4.58477  3.61503
          0.02035  4.30058  5.02293  0.61958  0.77255  0.48576  0.95510
      3   2.91559  4.49057  4.02101  3.42273  3.41073  3.94340  4.16922  2.07343  3.09319  1.45688  3.32154  3.75858  4.28742  3.53360  2.14626  3.23667  3.14232  2.48821  5.05855  3.86542     69 l - - -
          2.68618  4.42225  2.77519  2.73123  3.46354  2.40513  3.72494  3.29354  2.67741  2.69355  4.24690  2.90347  2.73739  3.18146  2.89801  2.37887  2.77519  2.98518  4.58477  3.61503
          0.02035  4.30058  5.02293  0.61958  0.77255  0.48576  0.95510
      4   2.81932  5.09247  3.00089  2.08762  4.31919  3.53468  3.70134  3.80818  1.55248  3.34749  4.16530  3.03721  3.94684  2.84376  2.71576  2.81444  3.04124  3.46288  5.48300  2.60567     70 k - - -
          2.68618  4.42225  2.77519  2.73123  3.46354  2.40513  3.72494  3.29354  2.67741  2.69355  4.24690  2.90347  2.73739  3.18146  2.89801  2.37887  2.77519  2.98518  4.58477  3.61503
          0.02035  4.30058  5.02293  0.61958  0.77255  0.48576  0.95510
      5   2.56793  2.32913  2.41862  2.87447  3.99252  3.37270  3.98449  3.30012  2.90953  3.04362  3.91253  3.27059  3.92257  3.22260  3.30807  2.71486  1.72721  2.98260  5.37007  4.10247     71 t - - -
          2.68618  4.42225  2.77519  2.73123  3.46354  2.40513  3.72494  3.29354  2.67741  2.69355  4.24690  2.90347  2.73739  3.18146  2.89801  2.37887  2.77519  2.98518  4.58477  3.61503
          0.02035  4.30058  5.02293  0.61958  0.77255  0.48576  0.95510
      6   2.73244  4.87077  2.97328  2.66337  4.42276  3.37927  3.92052  3.92092  2.67372  3.49498  4.33462  3.12759  3.94834  1.94344  3.05336  1.34200  3.06502  3.51013  5.65427  4.31577     72 s - - -
          2.68618  4.42225  2.77519  2.73123  3.46354  2.40513  3.72494  3.29354  2.67741  2.69355  4.24690  2.90347  2.73739  3.18146  2.89801  2.37887  2.77519  2.98518  4.58477  3.61503
          0.02035  4.30058  5.02293  0.61958  0.77255  0.48576  0.95510
      7   2.88470  4.48751  3.92272  3.33940  3.39904  3.89552  4.12420  2.65630  2.35527  1.40176  2.29794  3.69251  4.24326  3.47884  3.32199  3.18172  3.11071  2.57718  5.03730  3.85105     73 l - - -
          2.68618  4.42225  2.77519  2.73123  3.46354  2.40513  3.72494  3.29354  2.67741  2.69355  4.24690  2.90347  2.73739  3.18146  2.89801  2.37887  2.77519  2.98518  4.58477  3.61503
          0.02035  4.30058  5.02293  0.61958  0.77255  0.48576  0.95510
      8   2.92600  4.32905  4.48126  3.92514  3.16326  4.08634  4.31699  1.67105  3.78128  2.19983  3.32459  4.08877  4.42833  3.99048  3.93430  3.40209  3.16435  1.77015  4.82970  1.88728     74 i - - -
          2.68618  4.42225  2.77519  2.73123  3.46354  2.40513  3.72494  3.29354  2.67741  2.69355  4.24690  2.90347  2.73739  3.18146  2.89801  2.37887  2.77519  2.98518  4.58477  3.61503
          0.02035  4.30058  5.02293  0.61958  0.77255  0.48576  0.95510
      9   2.79395  4.41767  2.51753  3.22420  3.42822  3.82406  4.09644  2.10891  3.17108  1.89549  2.23572  3.60633  4.18287  3.45526  3.49320  3.08837  3.02621  2.42979  5.03035  3.82342     75 l - - -
          2.68618  4.42225  2.77519  2.73123  3.46354  2.40513  3.72494  3.29354  2.67741  2.69355  4.24690  2.90347  2.73739  3.18146  2.89801  2.37887  2.77519  2.98518  4.58477  3.61503
          0.02035  4.30058  5.02293  0.61958  0.77255  0.48576  0.95510
     10   2.75784  5.00544  3.06992  2.53169  4.29875  2.66369  3.68771  3.71491  1.81971  2.54500  4.08399  3.04019  3.92045  2.18604  2.71882  2.76802  2.98182  3.37400  5.46037  4.14087     76 k - - -
          2.68618  4.42225  2.77519  2.73123  3.46354  2.40513  3.72494  3.29354  2.67741  2.69355  4.24690  2.90347  2.73739  3.18146  2.89801  2.37887  2.77519  2.98518  4.58477  3.61503
          0.02035  4.30058  5.02293  0.61958  0.77255  0.48576  0.95510
     11   2.92632  5.11249  3.28273  2.69569  4.41201  3.64919  3.71504  3.80399  1.43171  2.46471  4.17521  3.16604  4.02910  2.10815  2.48075  2.93561  3.12729  3.49102  5.48929  4.22412     77 k - - -
          2.68618  4.42225  2.77519  2.73123  3.46354  2.40513  3.72494  3.29354  2.67741  2.69355  4.24690  2.90347  2.73739  3.18146  2.89801  2.37887  2.77519  2.98518  4.58477  3.61503
          0.02035  4.30058  5.02293  0.61958  0.77255  0.48576  0.95510
     12   2.82931  4.54189  3.67628  3.10734  3.72355  3.79997  4.04903  1.98038  1.72351  2.59286  3.61914  3.51789  4.17867  3.32145  3.18678  3.07634  3.06573  1.97149  5.22891  3.99060     78 k - - -
          2.68618  4.42225  2.77519  2.73123  3.46354  2.40513  3.72494  3.29354  2.67741  2.69355  4.24690  2.90347  2.73739  3.18146  2.89801  2.37887  2.77519  2.98518  4.58477  3.61503
          0.02035  4.30058  5.02293  0.61958  0.77255  0.48576  0.95510
     13   2.07823  4.32206  4.37772  3.83078  1.73497  3.97999  4.32013  1.92047  3.71139  2.14153  3.28465  4.01417  4.35784  3.91894  3.88274  3.30339  3.12340  2.23890  4.89340  3.61668     79 f - - -
          2.68618  4.42225  2.77519  2.73123  3.46354  2.40513  3.72494  3.29354  2.67741  2.69355  4.24690  2.90347  2.73739  3.18146  2.89801  2.37887  2.77519  2.98518  4.58477  3.61503
          0.02035  4.30058  5.02293  0.61958  0.77255  0.48576  0.95510
     14   2.73262  4.58766  3.38918  2.86843  3.72571  3.60921  3.88720  3.04118  2.72455  1.84613  3.64968  3.30530  4.02438  2.28705  3.07118  2.88985  2.09704  2.83416  5.16719  3.91154     80 l - - -
          2.68618  4.42225  2.77519  2.73123  3.46354  2.40513  3.72494  3.29354  2.67741  2.69355  4.24690  2.90347  2.73739  3.18146  2.89801  2.37887  2.77519  2.98518  4.58477  3.61503
          0.02035  4.30058  5.02293  0.61958  0.77255  0.48576  0.95510
     15   2.76616  4.95951  2.97315  2.10228  4.19367  3.51184  3.73649  2.64902  2.47295  3.17233  4.02983  3.04014  3.93411  1.71740  2.88245  2.79030  2.99885  3.25874  5.44407  4.11500     81 q - - -
          2.68618  4.42225  2.77519  2.73123  3.46354  2.40513  3.72494  3.29354  2.67741  2.69355  4.24690  2.90347  2.73739  3.18146  2.89801  2.37887  2.77519  2.98518  4.58477  3.61503
          0.02035  4.30058  5.02293  0.61958  0.77255  0.48576  0.95510
     16   2.78325  4.27655  4.18214  3.62609  3.36375  3.87544  4.25690  1.51993  3.49791  2.24405  2.30967  3.86465  4.26291  3.75707  3.70881  2.41395  3.03520  2.22291  4.97259  3.77635     82 i - - -
          2.68618  4.42225  2.77519  2.73123  3.46354  2.40513  3.72494  3.29354  2.67741  2.69355  4.24690  2.90347  2.73739  3.18146  2.89801  2.37887  2.77519  2.98518  4.58477  3.61503
          0.02035  4.30058  5.02293  0.61958  0.77255  0.48576  0.95510
     17   2.57911  4.38977  3.57886  3.08671  3.76193  3.44369  4.04689  3.04345  3.02044  1.91944  3.71970  3.41978  3.97841  3.35285  3.35563  1.79057  2.09036  2.78073  5.20951  3.96953     83 s - - -
          2.68618  4.42225  2.77519  2.73123  3.46354  2.40513  3.72494  3.29354  2.67741  2.69355  4.24690  2.90347  2.73739  3.18146  2.89801  2.37887  2.77519  2.98518  4.58477  3.61503
          0.02035  4.30058  5.02293  0.61958  0.77255  0.48576  0.95510
     18   2.07677  2.90695  3.64620  3.08197  3.50715  3.61811  3.94571  2.79079  2.37721  1.93148  3.47334  3.44400  4.02924  3.30076  3.27486  2.89548  2.89619  2.57265  4.96943  3.74673     84 l - - -
          2.68618  4.42225  2.77519  2.73123  3.46354  2.40513  3.72494  3.29354  2.67741  2.69355  4.24690  2.90347  2.73739  3.18146  2.89801  2.37887  2.77519  2.98518  4.58477  3.61503
          0.02035  4.30058  5.02293  0.61958  0.77255  0.48576  0.95510
     19   1.48291  4.31325  3.67503  3.38804  4.59908  1.45038  4.46014  4.03829  3.46946  3.70776  4.50660  3.49727  3.84657  3.72681  3.78446  1.83186  2.86259  3.41469  5.92400  4.72666     85 g - - -
          2.68618  4.42225  2.77519  2.73123  3.46354  2.40513  3.72494  3.29354  2.67741  2.69355  4.24690  2.90347  2.73739  3.18146  2.89801  2.37887  2.77519  2.98518  4.58477  3.61503
          0.02035  4.30058  5.02293  0.61958  0.77255  0.48576  0.95510
     20   2.66279  4.81321  3.10614  2.63928  4.33074  3.40435  3.81882  3.74090  1.94092  3.33468  4.15037  3.10706  3.90491  2.97481  2.92948  1.63226  2.29461  3.35779  5.54109  4.23148     86 s - - -
          2.68618  4.42225  2.77519  2.73123  3.46354  2.40513  3.72494  3.29354  2.67741  2.69355  4.24690  2.90347  2.73739  3.18146  2.89801  2.37887  2.77519  2.98518  4.58477  3.61503
          0.24243  4.30058  1.60089  0.61958  0.77255  0.48576  0.95510
     21   2.60116  4.75762  2.90103  2.53257  4.32764  2.15564  3.77447  3.75892  1.96804  3.34036  4.15748  3.00497  3.82612  2.93626  2.91685  2.03668  2.91633  3.35483  5.53382  4.21600     87 k - - -
          2.68618  4.42225  2.77519  2.73123  3.46354  2.40513  3.72494  3.29354  2.67741  2.69355  4.24690  2.90347  2.73739  3.18146  2.89801  2.37887  2.77519  2.98518  4.58477  3.61503
          0.02535  4.08350  4.80585  0.61958  0.77255  0.72745  0.65998
     22   2.75903  4.40687  3.69001  3.13452  2.38571  3.73620  3.91464  2.68409  2.26375  1.75063  3.34027  3.49967  4.10273  3.32464  3.24387  3.01483  2.98969  2.55364  4.79107  3.45397     88 l - - -
          2.68618  4.42225  2.77519  2.73123  3.46354  2.40513  3.72494  3.29354  2.67741  2.69355  4.24690  2.90347  2.73739  3.18146  2.89801  2.37887  2.77519  2.98518  4.58477  3.61503
          0.02535  4.08350  4.80585  0.61958  0.77255  0.72745  0.65998
     23   2.79902  4.93179  2.96878  2.62109  4.47191  2.02220  3.79851  3.90070  1.42104  3.45437  4.30255  3.08804  3.92645  2.96258  2.71219  2.83140  3.08892  3.51889  5.57057  4.30509     89 k - - -
          2.68618  4.42225  2.77519  2.73123  3.46354  2.40513  3.72494  3.29354  2.67741  2.69355  4.24690  2.90347  2.73739  3.18146  2.89801  2.37887  2.77519  2.98518  4.58477  3.61503
          0.02535  4.08350  4.80585  0.61958  0.77255  0.72745  0.65998
     24   2.58568  4.54073  3.10938  2.68480  3.81711  3.37854  3.80494  3.22938  2.67544  2.08610  3.79902  2.33423  3.87305  3.04137  3.06006  2.11797  2.87691  2.94042  5.19753  3.88911     90 l - - -
          2.68546  4.42236  2.77531  2.73085  3.46365  2.40524  3.72506  3.29365  2.67752  2.69366  4.24701  2.90358  2.73751  3.18158  2.89812  2.37898  2.77531  2.98481  4.58488  3.61514
          0.46283  1.01523  4.80585  0.67786  0.70867  0.72745  0.65998
     25   2.64961  4.34790  3.75482  3.26304  3.52383  3.56401  4.13432  2.60839  3.12458  2.33081  2.17286  3.56592  4.06548  3.47829  3.40970  2.91887  1.73370  2.45076  5.12606  3.90802     93 t - - -
          2.68618  4.42225  2.77519  2.73123  3.46354  2.40513  3.72494  3.29354  2.67741  2.69355  4.24690  2.90347  2.73739  3.18146  2.89801  2.37887  2.77519  2.98518  4.58477  3.61503
          0.02535  4.08350  4.80585  0.61958  0.77255  0.72745  0.65998
     26   2.67593  4.32049  3.64935  3.10887  3.39689  3.67361  3.97218  2.06562  3.00948  2.33225  2.32471  2.54236  4.06287  3.33669  3.31891  2.95542  2.91912  2.37374  4.94039  3.70434     94 i - - -
          2.68618  4.42225  2.77519  2.73123  3.46354  2.40513  3.72494  3.29354  2.67741  2.69355  4.24690  2.90347  2.73739  3.18146  2.89801  2.37887  2.77519  2.98518  4.58477  3.61503
          0.02535  4.08350  4.80585  0.61958  0.77255  0.72745  0.65998
     27   2.60042  4.27650  3.60584  3.08845  3.27872  3.54986  3.89136  2.74028  3.01227  2.51212  3.45155  3.42235  3.99026  3.31965  3.31775  2.22103  2.86919  1.91903  4.79106  2.50155     95 v - - -
          2.68618  4.42225  2.77519  2.73123  3.46354  2.40513  3.72494  3.29354  2.67741  2.69355  4.24690  2.90347  2.73739  3.18146  2.89801  2.37887  2.77519  2.98518  4.58477  3.61503
          0.02535  4.08350  4.80585  0.61958  0.77255  0.72745  0.65998
     28   3.12307  5.23494  3.54625  2.85925  4.71189  3.72431  3.64839  4.05182  1.16567  3.47561  4.34836  3.25295  4.08780  2.78113  1.65036  3.11330  3.28223  3.73217  5.49987  4.34512     96 k - - -
          2.68618  4.42225  2.77519  2.73123  3.46354  2.40513  3.72494  3.29354  2.67741  2.69355  4.24690  2.90347  2.73739  3.18146  2.89801  2.37887  2.77519  2.98518  4.58477  3.61503
          0.02535  4.08350  4.80585  0.61958  0.77255  0.72745  0.65998
     29   2.79907  4.91520  3.16812  2.61587  4.15471  3.54788  3.65919  3.54487  1.82532  2.34394  3.98002  3.08850  3.93784  2.06355  2.51188  2.83448  3.01018  3.25803  5.33603  4.06157     97 k - - -
          2.68618  4.42225  2.77519  2.73123  3.46354  2.40513  3.72494  3.29354  2.67741  2.69355  4.24690  2.90347  2.73739  3.18146  2.89801  2.37887  2.77519  2.98518  4.58477  3.61503
          0.02535  4.08350  4.80585  0.61958  0.77255  0.72745  0.65998
     30   2.82283  4.35791  4.05018  3.49294  3.27329  3.88679  4.23234  2.36809  3.35770  1.61623  2.15218  3.80010  4.25028  3.64377  3.60608  3.19118  2.27354  2.29361  4.99299  3.81828     98 l - - -
          2.68618  4.42225  2.77519  2.73123  3.46354  2.40513  3.72494  3.29354  2.67741  2.69355  4.24690  2.90347  2.73739  3.18146  2.89801  2.37887  2.77519  2.98518  4.58477  3.61503
          0.02535  4.08350  4.80585  0.61958  0.77255  0.72745  0.65998
     31   2.69807  4.81159  2.76962  1.91958  4.24322  3.33127  3.82288  3.55453  2.64687  3.24718  4.12633  3.00221  3.87829  3.00820  3.05998  2.74893  1.61243  3.22607  5.52547  4.20111     99 t - - -
          2.68618  4.42225  2.77519  2.73123  3.46354  2.40513  3.72494  3.29354  2.67741  2.69355  4.24690  2.90347  2.73739  3.18146  2.89801  2.37887  2.77519  2.98518  4.58477  3.61503
          0.02535  4.08350  4.80585  0.61958  0.77255  0.72745  0.65998
     32   1.97504  4.36166  3.43754  2.96558  3.70954  3.38151  3.96585  2.94063  2.90663  2.06264  3.65191  3.32176  2.32776  3.25120  3.25029  2.72579  2.85743  2.69632  5.17319  3.92714    100 a - - -
          2.68618  4.42225  2.77519  2.73123  3.46354  2.40513  3.72494  3.29354  2.67741  2.69355  4.24690  2.90347  2.73739  3.18146  2.89801  2.37887  2.77519  2.98518  4.58477  3.61503
          0.02535  4.08350  4.80585  0.61958  0.77255  0.72745  0.65998
     33   2.85628  5.36935  1.82272  1.62649  4.68685  3.28375  3.74039  4.18406  2.67094  3.68914  4.50220  2.75623  3.84979  2.88859  3.22728  2.06953  3.12913  3.76102  5.85329  4.38679    101 e - - -
          2.68618  4.42225  2.77519  2.73123  3.46354  2.40513  3.72494  3.29354  2.67741  2.69355  4.24690  2.90347  2.73739  3.18146  2.89801  2.37887  2.77519  2.98518  4.58477  3.61503
          0.02535  4.08350  4.80585  0.61958  0.77255  0.72745  0.65998
     34   2.82238  5.16018  2.91817  1.98182  4.51719  3.48101  3.62499  3.94061  2.17534  3.42286  4.23202  2.96745  3.89876  2.01875  2.01053  2.79271  3.03659  3.56845  5.53727  4.22532    102 e - - -
          2.68618  4.42225  2.77519  2.73123  3.46354  2.40513  3.72494  3.29354  2.67741  2.69355  4.24690  2.90347  2.73739  3.18146  2.89801  2.37887  2.77519  2.98518  4.58477  3.61503
          0.02535  4.08350  4.80585  0.61958  0.77255  0.35977  1.19679
     35   2.70877  4.64297  3.15190  2.19659  3.90934  3.52093  3.88797  3.11838  2.77204  2.91815  3.82041  3.20329  2.53459  3.11548  3.17449  2.83512  2.97517  1.72536  5.29776  4.01650    103 v - - -
          2.68618  4.42225  2.77519  2.73123  3.46354  2.40513  3.72494  3.29354  2.67741  2.69355  4.24690  2.90347  2.73739  3.18146  2.89801  2.37887  2.77519  2.98518  4.58477  3.61503
          0.02035  4.30058  5.02293  0.61958  0.77255  0.48576  0.95510
     36   3.34059  4.59240  5.22447  4.69897  3.56341  4.78497  5.27985  1.15824  4.59211  1.51729  3.34005  4.88446  5.00015  4.75145  4.71503  4.16759  3.58422  1.47362  5.60944  4.47754    104 i - - -
          2.68618  4.42225  2.77519  2.73123  3.46354  2.40513  3.72494  3.29354  2.67741  2.69355  4.24690  2.90347  2.73739  3.18146  2.89801  2.37887  2.77519  2.98518  4.58477  3.61503
          0.02035  4.30058  5.02293  0.61958  0.77255  0.48576  0.95510
     37   2.50486  4.36974  3.59762  3.16075  3.97688  3.31449  4.15641  3.24699  3.13371  3.03418  3.92601  3.43759  1.82034  3.44894  3.46872  2.05245  2.89420  1.87169  5.39520  4.15928    105 p - - -
          2.68618  4.42225  2.77519  2.73123  3.46354  2.40513  3.72494  3.29354  2.67741  2.69355  4.24690  2.90347  2.73739  3.18146  2.89801  2.37887  2.77519  2.98518  4.58477  3.61503
          0.02035  4.30058  5.02293  0.61958  0.77255  0.48576  0.95510
     38   2.77227  5.17162  2.96685  1.97229  4.52088  3.49638  3.66058  3.96535  1.95903  3.45551  4.23358  2.97903  3.90073  2.77432  2.22249  2.04002  2.99545  3.56944  5.58519  4.23331    106 k - - -
          2.68618  4.42225  2.77519  2.73123  3.46354  2.40513  3.72494  3.29354  2.67741  2.69355  4.24690  2.90347  2.73739  3.18146  2.89801  2.37887  2.77519  2.98518  4.58477  3.61503
          0.02035  4.30058  5.02293  0.61958  0.77255  0.48576  0.95510
     39   2.21646  4.74718  3.07565  2.06609  4.01760  3.46596  3.74528  3.40582  2.57392  3.04672  2.84071  3.06550  3.89066  2.92092  3.01723  2.05468  2.89674  3.09906  5.32331  4.01071    107 s - - -
          2.68618  4.42225  2.77519  2.73123  3.46354  2.40513  3.72494  3.29354  2.67741  2.69355  4.24690  2.90347  2.73739  3.18146  2.89801  2.37887  2.77519  2.98518  4.58477  3.61503
          0.02035  4.30058  5.02293  0.61958  0.77255  0.48576  0.95510
     40   2.66535  4.87446  2.19211  2.52895  4.44962  3.33162  3.87008  3.88774  2.73161  3.47782  4.28339  3.02693  3.88612  3.02768  3.20957  1.66020  1.98747  3.46580  5.68444  4.32523    108 s - - -
          2.68552  4.42254  2.77548  2.73152  3.46280  2.40542  3.72523  3.29383  2.67723  2.69384  4.24493  2.90376  2.73619  3.18175  2.89830  2.37916  2.77497  2.98547  4.58506  3.61532
          0.19576  1.76491  5.02293  1.89971  0.16206  0.48576  0.95510
     41   2.96490  4.45065  4.27273  3.73120  2.31351  4.03036  4.26609  2.56430  3.61644  1.20001  3.19404  3.97658  2.70142  3.83411  3.81776  3.34306  3.20550  2.53321  4.83294  3.52685    118 l - - -
          2.68618  4.42225  2.77519  2.73123  3.46354  2.40513  3.72494  3.29354  2.67741  2.69355  4.24690  2.90347  2.73739  3.18146  2.89801  2.37887  2.77519  2.98518  4.58477  3.61503
          0.02035  4.30058  5.02293  0.61958  0.77255  0.48576  0.95510
     42   2.68180  4.78683  3.11383  2.07771  4.03227  3.50738  3.72653  3.39262  2.50018  3.04574  3.88594  3.07559  3.90896  2.89665  2.38900  2.74213  2.39313  2.24345  5.31901  4.01247    119 e - - -
          2.68618  4.42225  2.77519  2.73123  3.46354  2.40513  3.72494  3.29354  2.67741  2.69355  4.24690  2.90347  2.73739  3.18146  2.89801  2.37887  2.77519  2.98518  4.58477  3.61503
          0.02035  4.30058  5.02293  0.61958  0.77255  0.48576  0.95510
     43   2.72662  4.92303  2.85344  2.03395  4.35481  3.40077  3.82920  3.76118  2.64888  3.36798  4.19483  3.02922  1.87677  2.99084  3.09631  2.75724  2.15824  3.39433  5.59686  4.25353    120 p - - -
          2.68618  4.42225  2.77519  2.73123  3.46354  2.40513  3.72494  3.29354  2.67741  2.69355  4.24690  2.90347  2.73739  3.18146  2.89801  2.37887  2.77519  2.98518  4.58477  3.61503
          0.02035  4.30058  5.02293  0.61958  0.77255  0.48576  0.95510
     44   2.67039  4.53529  3.31042  2.30307  2.45106  3.57790  3.81014  3.02886  2.26492  2.73546  3.62614  3.22655  3.96710  3.06577  3.10141  2.82145  2.90255  2.20063  5.08510  3.81333    121 v - - -
          2.68618  4.42225  2.77519  2.73123  3.46354  2.40513  3.72494  3.29354  2.67741  2.69355  4.24690  2.90347  2.73739  3.18146  2.89801  2.37887  2.77519  2.98518  4.58477  3.61503
          0.02035  4.30058  5.02293  0.61958  0.77255  0.48576  0.95510
     45   2.86362  4.72160  3.18809  1.78116  3.98281  3.64430  4.06867  2.81431  2.95091  2.87667  3.89204  3.33916  4.13002  3.30540  3.33590  3.02721  3.13888  1.43493  5.45654  4.16628    122 v - - -
          2.68618  4.42225  2.77519  2.73123  3.46354  2.40513  3.72494  3.29354  2.67741  2.69355  4.24690  2.90347  2.73739  3.18146  2.89801  2.37887  2.77519  2.98518  4.58477  3.61503
          0.02035  4.30058  5.02293  0.61958  0.77255  0.48576  0.95510
     46   2.92081  5.27165  3.18565  2.60308  4.67816  3.61489  3.67379  4.08726  1.80322  3.53093  4.32941  2.37803  3.99506  1.97738  1.90397  2.88844  3.11951  3.70330  5.60631  4.32219    123 k - - -
          2.68618  4.42225  2.77519  2.73123  3.46354  2.40513  3.72494  3.29354  2.67741  2.69355  4.24690  2.90347  2.73739  3.18146  2.89801  2.37887  2.77519  2.98518  4.58477  3.61503
          0.02035  4.30058  5.02293  0.61958  0.77255  0.48576  0.95510
     47   2.01108  4.77258  3.19100  2.66525  3.94107  3.54193  3.75732  3.40236  1.79457  3.03805  3.89614  3.14228  3.95405  2.95389  2.87265  2.80553  2.96820  3.11442  5.25745  2.59051    124 k - - -
          2.68618  4.42225  2.77519  2.73123  3.46354  2.40513  3.72494  3.29354  2.67741  2.69355  4.24690  2.90347  2.73739  3.18146  2.89801  2.37887  2.77519  2.98518  4.58477  3.61503
          0.02035  4.30058  5.02293  0.61958  0.77255  0.48576  0.95510
     48   2.92469  5.43189  2.53004  1.43037  4.74820  3.41920  3.78354  4.23950  2.59769  3.72182  4.52138  2.21464  3.94162  2.08533  3.08286  2.84980  3.17771  3.81939  5.85911  4.42619    125 e - - -
          2.68618  4.42225  2.77519  2.73123  3.46354  2.40513  3.72494  3.29354  2.67741  2.69355  4.24690  2.90347  2.73739  3.18146  2.89801  2.37887  2.77519  2.98518  4.58477  3.61503
          0.02035  4.30058  5.02293  0.61958  0.77255  0.48576  0.95510
     49   1.80703  4.43938  3.47148  3.02933  3.90274  3.42291  4.07133  3.03803  3.02602  2.92814  3.83759  2.24677  3.97816  3.34756  3.38685  2.77777  2.92901  1.75735  5.33193  4.08101    126 v - - -
          2.68618  4.42225  2.77519  2.73123  3.46354  2.40513  3.72494  3.29354  2.67741  2.69355  4.24690  2.90347  2.73739  3.18146  2.89801  2.37887  2.77519  2.98518  4.58477  3.61503
          0.02035  4.30058  5.02293  0.61958  0.77255  0.48576  0.95510
     50   2.03926  5.15004  2.27100  2.35868  4.45333  3.42341  2.73549  3.92229  2.47089  3.44444  4.22249  2.90771  3.86613  2.18206  2.95969  2.70168  2.97253  3.52621  5.61094  4.21277    127 a - - -
          2.68618  4.42225  2.77519  2.73123  3.46354  2.40513  3.72494  3.29354  2.67741  2.69355  4.24690  2.90347  2.73739  3.18146  2.89801  2.37887  2.77519  2.98518  4.58477  3.61503
          0.02035  4.30058  5.02293  0.61958  0.77255  0.48576  0.95510
     51   2.11404  4.98020  3.07922  2.54568  4.35820  2.30939  3.70835  3.77843  1.99313  3.32738  4.13026  3.04637  3.90951  2.84221  2.23810  2.74456  2.97289  3.41254  5.50468  4.18419    128 k - - -
          2.68618  4.42225  2.77519  2.73123  3.46354  2.40513  3.72494  3.29354  2.67741  2.69355  4.24690  2.90347  2.73739  3.18146  2.89801  2.37887  2.77519  2.98518  4.58477  3.61503
          0.02035  4.30058  5.02293  0.61958  0.77255  0.48576  0.95510
     52   2.74968  4.35581  3.82397  3.28050  3.25269  3.74894  4.00281  2.70934  3.16445  1.88539  3.41252  3.60094  4.14285  3.47130  3.44167  3.03894  1.76224  2.53776  4.81065  2.56718    129 t - - -
          2.68618  4.42225  2.77519  2.73123  3.46354  2.40513  3.72494  3.29354  2.67741  2.69355  4.24690  2.90347  2.73739  3.18146  2.89801  2.37887  2.77519  2.98518  4.58477  3.61503
          0.02035  4.30058  5.02293  0.61958  0.77255  0.48576  0.95510
     53   2.71258  4.80961  2.99473  2.11570  4.08357  3.46831  3.79820  3.46735  2.61977  2.42058  3.97451  3.07997  3.92934  2.98138  3.04536  1.64027  2.97381  3.16393  5.39501  4.07309    130 s - - -
          2.68618  4.42225  2.77519  2.73123  3.46354  2.40513  3.72494  3.29354  2.67741  2.69355  4.24690  2.90347  2.73739  3.18146  2.89801  2.37887  2.77519  2.98518  4.58477  3.61503
          0.02035  4.30058  5.02293  0.61958  0.77255  0.48576  0.95510
     54   3.02712  5.52675  1.53710  2.31245  4.81577  3.40658  3.88000  4.35749  2.79646  3.84905  4.68639  2.88707  3.98755  1.45086  3.32473  2.93834  3.30381  3.93844  5.97830  4.51541    131 q - - -
          2.68618  4.42225  2.77519  2.73123  3.46354  2.40513  3.72494  3.29354  2.67741  2.69355  4.24690  2.90347  2.73739  3.18146  2.89801  2.37887  2.77519  2.98518  4.58477  3.61503
          0.02035  4.30058  5.02293  0.61958  0.77255  0.48576  0.95510
     55   2.74572  4.56818  3.46276  2.91782  3.74341  3.63204  3.88826  3.00671  2.17828  1.76962  3.66389  3.33831  4.04050  3.14449  2.99594  2.91651  2.09288  2.78988  5.15887  3.91726    132 l - - -
          2.68618  4.42225  2.77519  2.73123  3.46354  2.40513  3.72494  3.29354  2.67741  2.69355  4.24690  2.90347  2.73739  3.18146  2.89801  2.37887  2.77519  2.98518  4.58477  3.61503
          0.02035  4.30058  5.02293  0.61958  0.77255  0.48576  0.95510
     56   1.92987  4.37521  4.37576  3.85131  3.58216  4.00964  4.55380  2.15075  3.74366  1.88265  3.47442  4.07577  4.43317  4.01113  3.96954  3.35712  3.17731  1.33049  5.28071  4.08140    133 v - - -
          2.68618  4.42225  2.77519  2.73123  3.46354  2.40513  3.72494  3.29354  2.67741  2.69355  4.24690  2.90347  2.73739  3.18146  2.89801  2.37887  2.77519  2.98518  4.58477  3.61503
          0.02035  4.30058  5.02293  0.61958  0.77255  0.48576  0.95510
     57   2.72740  4.72670  3.11752  2.67825  3.96549  3.51812  3.82380  3.29877  2.63135  3.00546  3.88391  2.43615  3.96557  2.23034  3.01696  2.82157  2.98243  1.78868  5.30832  4.00958    134 v - - -
          2.68618  4.42225  2.77519  2.73123  3.46354  2.40513  3.72494  3.29354  2.67741  2.69355  4.24690  2.90347  2.73739  3.18146  2.89801  2.37887  2.77519  2.98518  4.58477  3.61503
          0.02035  4.30058  5.02293  0.61958  0.77255  0.48576  0.95510
     58   2.77112  5.06925  2.87587  2.48968  4.49895  3.43809  3.76132  3.94913  1.90823  3.48104  4.28133  2.32604  3.91826  2.89797  2.87713  1.66031  3.03597  3.55127  5.63810  4.28596    135 s - - -
          2.68618  4.42225  2.77519  2.73123  3.46354  2.40513  3.72494  3.29354  2.67741  2.69355  4.24690  2.90347  2.73739  3.18146  2.89801  2.37887  2.77519  2.98518  4.58477  3.61503
          0.02035  4.30058  5.02293  0.61958  0.77255  0.48576  0.95510
     59   2.14599  4.84263  3.02273  2.13913  4.08389  3.48617  3.71384  2.68683  2.50658  3.09454  3.92783  3.03133  3.89363  2.14954  2.94813  2.72436  2.91722  3.15517  5.36070  4.03602    136 e - - -
          2.68618  4.42225  2.77519  2.73123  3.46354  2.40513  3.72494  3.29354  2.67741  2.69355  4.24690  2.90347  2.73739  3.18146  2.89801  2.37887  2.77519  2.98518  4.58477  3.61503
          0.02035  4.30058  5.02293  0.61958  0.77255  0.48576  0.95510
     60   1.64187  4.29778  3.83994  3.31038  3.40941  3.66106  4.07365  2.64942  3.22724  2.50263  3.47046  3.60589  4.10599  3.51446  3.50665  2.97333  2.94955  1.90490  4.93636  2.62055    137 a - - -
          2.68618  4.42225  2.77519  2.73123  3.46354  2.40513  3.72494  3.29354  2.67741  2.69355  4.24690  2.90347  2.73739  3.18146  2.89801  2.37887  2.77519  2.98518  4.58477  3.61503
          0.02035  4.30058  5.02293  0.61958  0.77255  0.48576  0.95510
     61   2.81115  5.07918  2.68046  1.93486  4.57563  2.04144  3.88497  4.03378  2.75416  3.59521  4.41433  2.98925  1.86239  3.04566  3.23440  2.81095  3.11696  3.62172  5.78007  4.40581    138 p - - -
          2.68618  4.42225  2.77519  2.73123  3.46354  2.40513  3.72494  3.29354  2.67741  2.69355  4.24690  2.90347  2.73739  3.18146  2.89801  2.37887  2.77519  2.98518  4.58477  3.61503
          0.02035  4.30058  5.02293  0.61958  0.77255  0.48576  0.95510
     62   2.83165  4.38264  4.01542  3.42454  3.38329  3.88312  4.14337  1.75545  3.16877  2.19961  2.18157  3.73849  4.23729  3.54979  2.35590  3.17213  3.06221  2.41561  4.98869  3.79846    139 i - - -
          2.68618  4.42225  2.77519  2.73123  3.46354  2.40513  3.72494  3.29354  2.67741  2.69355  4.24690  2.90347  2.73739  3.18146  2.89801  2.37887  2.77519  2.98518  4.58477  3.61503
          0.02035  4.30058  5.02293  0.61958  0.77255  0.48576  0.95510
     63   2.81105  5.16447  2.06821  2.37681  4.56597  3.37908  3.81925  4.02664  2.69603  3.58103  4.38878  2.09512  3.91552  2.96775  3.20736  2.78650  1.69436  3.62130  5.76732  4.35877    140 t - - -
          2.68618  4.42225  2.77519  2.73123  3.46354  2.40513  3.72494  3.29354  2.67741  2.69355  4.24690  2.90347  2.73739  3.18146  2.89801  2.37887  2.77519  2.98518  4.58477  3.61503
          0.02035  4.30058  5.02293  0.61958  0.77255  0.48576  0.95510
     64   2.81585  4.39738  3.87968  3.35051  3.10063  3.80972  3.98375  2.76585  3.22946  1.49382  3.40851  3.65308  2.74553  3.52660  3.49108  3.10526  3.05587  2.61553  4.69018  2.28270    141 l - - -
          2.68618  4.42225  2.77519  2.73123  3.46354  2.40513  3.72494  3.29354  2.67741  2.69355  4.24690  2.90347  2.73739  3.18146  2.89801  2.37887  2.77519  2.98518  4.58477  3.61503
          0.02035  4.30058  5.02293  0.61958  0.77255  0.48576  0.95510
     65   2.09855  5.00227  1.60461  2.46252  4.60179  3.32265  3.89657  4.05880  2.79562  3.62766  4.43291  2.98148  3.90490  3.05341  3.30137  1.84689  3.06457  3.61143  5.81691  4.42562    142 d - - -
          2.68618  4.42225  2.77519  2.73123  3.46354  2.40513  3.72494  3.29354  2.67741  2.69355  4.24690  2.90347  2.73739  3.18146  2.89801  2.37887  2.77519  2.98518  4.58477  3.61503
          0.24243  4.30058  1.60089  0.61958  0.77255  0.48576  0.95510
     66   2.86580  5.38299  1.69035  1.72724  4.70019  3.28078  3.74638  4.19915  2.68543  3.70380  4.51941  2.75285  3.85229  2.89613  3.24595  2.06557  3.14042  3.77516  5.86828  4.39801    143 d - - -
          2.68618  4.42225  2.77519  2.73123  3.46354  2.40513  3.72494  3.29354  2.67741  2.69355  4.24690  2.90347  2.73739  3.18146  2.89801  2.37887  2.77519  2.98518  4.58477  3.61503
          0.02535  4.08350  4.80585  0.61958  0.77255  0.72745  0.65998
     67   2.67431  4.37044  3.55397  3.03622  3.12365  3.60709  3.81095  2.84957  2.94504  2.02789  3.49008  3.39408  4.01940  3.27078  3.26060  2.09478  2.92539  2.64278  4.66197  2.40011    144 l - - -
          2.68636  4.42243  2.77485  2.73141  3.46372  2.40495  3.72512  3.29372  2.67758  2.69325  4.24707  2.90364  2.73669  3.18164  2.89818  2.37878  2.77537  2.98536  4.58495  3.61521
          0.46283  1.01523  4.80585  1.05117  0.43006  0.35977  1.19679
     68   2.70242  4.92418  3.05029  2.51611  4.21314  3.48924  3.69389  3.62498  2.05692  3.20860  4.02158  3.02712  3.89472  2.11388  2.82273  2.15645  2.93626  2.58125  5.42348  4.09651    149 k - - -
          2.68618  4.42225  2.77519  2.73123  3.46354  2.40513  3.72494  3.29354  2.67741  2.69355  4.24690  2.90347  2.73739  3.18146  2.89801  2.37887  2.77519  2.98518  4.58477  3.61503
          0.02035  4.30058  5.02293  0.61958  0.77255  0.48576  0.95510
     69   2.76880  5.21909  2.36121  2.41841  4.57455  3.48097  3.65336  4.03303  1.87944  3.50429  4.27103  2.95243  3.88945  2.05408  2.24308  2.72990  2.99290  3.61876  5.62058  4.25170    150 k - - -
          2.68618  4.42225  2.77519  2.73123  3.46354  2.40513  3.72494  3.29354  2.67741  2.69355  4.24690  2.90347  2.73739  3.18146  2.89801  2.37887  2.77519  2.98518  4.58477  3.61503
          0.02035  4.30058  5.02293  0.61958  0.77255  0.48576  0.95510
     70   2.11073  5.03368  3.13540  2.60616  4.40806  3.53831  3.72407  3.81830  2.30552  3.35580  4.17657  3.09427  3.95855  1.72270  2.14062  2.82135  3.04249  3.46505  5.52028  4.22177    151 q - - -
          2.68618  4.42225  2.77519  2.73123  3.46354  2.40513  3.72494  3.29354  2.67741  2.69355  4.24690  2.90347  2.73739  3.18146  2.89801  2.37887  2.77519  2.98518  4.58477  3.61503
          0.02035  4.30058  5.02293  0.61958  0.77255  0.48576  0.95510
     71   4.03888  5.17011  5.01111  4.78523  0.74761  4.71122  3.63290  3.64494  4.60509  2.90479  4.21934  4.35870  5.00173  4.46017  4.54885  4.10317  4.25493  3.59514  3.73936  1.49809    152 f - - -
          2.68618  4.42225  2.77519  2.73123  3.46354  2.40513  3.72494  3.29354  2.67741  2.69355  4.24690  2.90347  2.73739  3.18146  2.89801  2.37887  2.77519  2.98518  4.58477  3.61503
          0.02035  4.30058  5.02293  0.61958  0.77255  0.48576  0.95510
     72   3.43418  4.69943  5.19728  4.68530  3.43316  4.81185  5.24535  0.99369  4.52736  1.39683  3.23238  4.89713  5.01432  4.69220  4.64394  4.21030  3.67661  1.95961  5.52755  4.38991    153 i - - -
          2.68618  4.42225  2.77519  2.73123  3.46354  2.40513  3.72494  3.29354  2.67741  2.69355  4.24690  2.90347  2.73739  3.18146  2.89801  2.37887  2.77519  2.98518  4.58477  3.61503
          0.02035  4.30058  5.02293  0.61958  0.77255  0.48576  0.95510
     73   2.14692  4.99979  2.36508  2.41650  4.24942  3.44462  3.68702  3.70910  2.48337  3.27706  4.07705  2.95236  3.86836  2.11722  2.95991  2.69602  2.93363  3.35426  5.47458  2.91424    154 q - - -
          2.68618  4.42225  2.77519  2.73123  3.46354  2.40513  3.72494  3.29354  2.67741  2.69355  4.24690  2.90347  2.73739  3.18146  2.89801  2.37887  2.77519  2.98518  4.58477  3.61503
          0.02035  4.30058  5.02293  0.61958  0.77255  0.48576  0.95510
     74   2.83122  5.35189  2.08510  1.91101  4.66844  3.39898  3.73811  4.16075  2.57482  3.64813  4.42489  2.86212  3.89451  2.12552  3.09777  1.96627  3.08144  3.73225  5.79525  4.35457    155 e - - -
          2.68618  4.42225  2.77519  2.73123  3.46354  2.40513  3.72494  3.29354  2.67741  2.69355  4.24690  2.90347  2.73739  3.18146  2.89801  2.37887  2.77519  2.98518  4.58477  3.61503
          0.02035  4.30058  5.02293  0.61958  0.77255  0.48576  0.95510
     75   3.06746  4.44450  4.66440  4.09781  3.07901  4.23771  4.42984  1.68886  3.93629  1.26570  3.14553  4.25157  4.53297  4.09729  4.05187  3.55667  3.29537  2.33232  4.85474  2.47054    156 l - - -
          2.68618  4.42225  2.77519  2.73123  3.46354  2.40513  3.72494  3.29354  2.67741  2.69355  4.24690  2.90347  2.73739  3.18146  2.89801  2.37887  2.77519  2.98518  4.58477  3.61503
          0.02035  4.30058  5.02293  0.61958  0.77255  0.48576  0.95510
     76   1.46585  4.33192  3.70754  3.22994  3.82828  3.39130  4.15889  2.23327  3.18163  2.85980  3.77917  3.49890  3.97720  3.48508  3.50201  1.97267  2.89888  2.72155  5.28467  4.05961    157 a - - -
          2.68618  4.42225  2.77519  2.73123  3.46354  2.40513  3.72494  3.29354  2.67741  2.69355  4.24690  2.90347  2.73739  3.18146  2.89801  2.37887  2.77519  2.98518  4.58477  3.61503
          0.02035  4.30058  5.02293  0.61958  0.77255  0.48576  0.95510
     77   2.65031  4.73583  3.05701  2.60309  4.06832  2.57817  3.79795  3.47792  2.63604  2.28670  3.95068  2.15195  2.75682  2.98142  3.07060  2.72277  2.92392  3.15533  5.37609  4.06295    158 n - - -
          2.68618  4.42225  2.77519  2.73123  3.46354  2.40513  3.72494  3.29354  2.67741  2.69355  4.24690  2.90347  2.73739  3.18146  2.89801  2.37887  2.77519  2.98518  4.58477  3.61503
          0.02035  4.30058  5.02293  0.61958  0.77255  0.48576  0.95510
     78   2.67563  4.63073  2.26555  2.69252  3.84601  3.54627  3.82150  2.45076  2.70626  2.84899  3.74355  3.17386  2.65789  3.03523  3.13425  2.79590  2.91954  2.30244  5.23447  3.94609    159 d - - -
          2.68618  4.42225  2.77519  2.73123  3.46354  2.40513  3.72494  3.29354  2.67741  2.69355  4.24690  2.90347  2.73739  3.18146  2.89801  2.37887  2.77519  2.98518  4.58477  3.61503
          0.02035  4.30058  5.02293  0.61958  0.77255  0.48576  0.95510
     79   0.85312  4.29025  3.78923  3.53764  4.53585  3.08666  4.54312  3.90442  3.57921  3.65030  4.48728  3.57485  3.87031  3.84832  3.84492  1.82532  2.88076  3.33371  5.90127  4.71146    160 a - - -
          2.68618  4.42225  2.77519  2.73123  3.46354  2.40513  3.72494  3.29354  2.67741  2.69355  4.24690  2.90347  2.73739  3.18146  2.89801  2.37887  2.77519  2.98518  4.58477  3.61503
          0.02035  4.30058  5.02293  0.61958  0.77255  0.48576  0.95510
     80   3.09495  5.32112  3.14347  2.71405  4.70900  3.66582  3.77724  4.13024  1.76689  3.58610  4.44634  3.18544  4.10019  1.23376  2.45695  3.06966  3.29987  3.78533  5.65578  4.40340    161 q - - -
          2.68618  4.42225  2.77519  2.73123  3.46354  2.40513  3.72494  3.29354  2.67741  2.69355  4.24690  2.90347  2.73739  3.18146  2.89801  2.37887  2.77519  2.98518  4.58477  3.61503
          0.02035  4.30058  5.02293  0.61958  0.77255  0.48576  0.95510
     81   2.84889  5.25592  1.86392  1.63484  4.51734  3.41954  3.77351  3.95787  2.63506  2.35937  4.33600  2.89938  3.92095  2.91659  3.14850  2.80492  3.10080  3.58871  5.72199  4.30678    162 e - - -
          2.68618  4.42225  2.77519  2.73123  3.46354  2.40513  3.72494  3.29354  2.67741  2.69355  4.24690  2.90347  2.73739  3.18146  2.89801  2.37887  2.77519  2.98518  4.58477  3.61503
          0.02035  4.30058  5.02293  0.61958  0.77255  0.48576  0.95510
     82   2.08209  4.58149  3.27530  2.26055  3.75510  3.58728  3.91723  2.98590  2.82231  1.68706  3.67741  3.28289  4.02363  3.17394  3.19781  2.89091  2.98489  2.77057  5.20197  3.94190    163 l - - -
          2.68618  4.42225  2.77519  2.73123  3.46354  2.40513  3.72494  3.29354  2.67741  2.69355  4.24690  2.90347  2.73739  3.18146  2.89801  2.37887  2.77519  2.98518  4.58477  3.61503
          0.02035  4.30058  5.02293  0.61958  0.77255  0.48576  0.95510
     83   2.66255  4.59623  3.25427  2.70402  3.72092  3.54918  3.76942  3.15676  2.64805  2.81892  2.78192  3.17340  3.94043  2.21250  3.04966  2.20538  2.89582  2.89830  5.10727  2.83203    164 s - - -
          2.68618  4.42225  2.77519  2.73123  3.46354  2.40513  3.72494  3.29354  2.67741  2.69355  4.24690  2.90347  2.73739  3.18146  2.89801  2.37887  2.77519  2.98518  4.58477  3.61503
          0.02035  4.30058  5.02293  0.61958  0.77255  0.48576  0.95510
     84   2.77214  5.22063  2.36912  2.42376  4.57826  3.48502  3.65294  4.03547  1.79507  3.50521  4.27239  2.95653  3.89199  2.15486  2.23147  2.73337  2.99540  3.62153  5.61964  4.25333    165 k - - -
          2.68618  4.42225  2.77519  2.73123  3.46354  2.40513  3.72494  3.29354  2.67741  2.69355  4.24690  2.90347  2.73739  3.18146  2.89801  2.37887  2.77519  2.98518  4.58477  3.61503
          0.02035  4.30058  5.02293  0.61958  0.77255  0.48576  0.95510
     85   2.79380  5.08824  2.86727  1.60836  4.33533  3.48820  3.72481  3.76388  2.45439  2.51937  4.14941  2.99087  3.92533  2.16765  2.87696  2.78640  3.02769  3.42919  5.53787  4.18260    166 e - - -
          2.68618  4.42225  2.77519  2.73123  3.46354  2.40513  3.72494  3.29354  2.67741  2.69355  4.24690  2.90347  2.73739  3.18146  2.89801  2.37887  2.77519  2.98518  4.58477  3.61503
          0.02035  4.30058  5.02293  0.61958  0.77255  0.48576  0.95510
     86   2.75163  4.89858  2.90771  1.88284  3.98735  3.48100  3.75862  3.56393  2.61070  3.17426  4.01957  3.03721  3.93205  2.95300  3.05534  2.12336  2.99920  3.25185  5.32548  2.22714    167 e - - -
          2.68618  4.42225  2.77519  2.73123  3.46354  2.40513  3.72494  3.29354  2.67741  2.69355  4.24690  2.90347  2.73739  3.18146  2.89801  2.37887  2.77519  2.98518  4.58477  3.61503
          0.02035  4.30058  5.02293  0.61958  0.77255  0.48576  0.95510
     87   2.91367  5.01760  3.07739  2.78165  4.64773  1.29443  3.98912  4.09402  1.64853  3.64908  4.50121  3.23835  4.05322  3.16352  2.93371  2.95802  3.23313  3.68735  5.74880  4.49464    168 g - - -
          2.68618  4.42225  2.77519  2.73123  3.46354  2.40513  3.72494  3.29354  2.67741  2.69355  4.24690  2.90347  2.73739  3.18146  2.89801  2.37887  2.77519  2.98518  4.58477  3.61503
          0.02035  4.30058  5.02293  0.61958  0.77255  0.48576  0.95510
     88   3.31235  4.56915  5.20133  4.72556  3.78616  4.77044  5.43069  0.92438  4.62641  2.23824  3.55930  4.90733  5.04749  4.87662  4.79869  4.18639  3.57878  1.28679  5.83468  4.63125    169 i - - -
          2.68618  4.42225  2.77519  2.73123  3.46354  2.40513  3.72494  3.29354  2.67741  2.69355  4.24690  2.90347  2.73739  3.18146  2.89801  2.37887  2.77519  2.98518  4.58477  3.61503
          0.02035  4.30058  5.02293  0.61958  0.77255  0.48576  0.95510
     89   2.93221  4.61434  3.87350  3.46197  3.58550  3.76851  4.33159  2.86699  3.32769  1.27005  3.57749  3.77851  1.72511  3.69936  3.59251  3.19050  3.24742  2.77551  5.24480  4.00097    170 l - - -
          2.68618  4.42225  2.77519  2.73123  3.46354  2.40513  3.72494  3.29354  2.67741  2.69355  4.24690  2.90347  2.73739  3.18146  2.89801  2.37887  2.77519  2.98518  4.58477  3.61503
          0.02035  4.30058  5.02293  0.61958  0.77255  0.48576  0.95510
     90   2.14859  4.69208  3.13843  2.63800  4.07321  3.41571  2.53757  3.48147  2.62754  3.11374  3.94521  3.10938  2.75710  2.98291  3.05572  2.69383  2.07576  3.14781  5.37458  4.06896    171 t - - -
          2.68618  4.42225  2.77519  2.73123  3.46354  2.40513  3.72494  3.29354  2.67741  2.69355  4.24690  2.90347  2.73739  3.18146  2.89801  2.37887  2.77519  2.98518  4.58477  3.61503
          0.02035  4.30058  5.02293  0.61958  0.77255  0.48576  0.95510
     91   2.72742  4.79007  3.07744  2.75890  4.04551  3.39905  2.28967  3.81396  2.77255  3.40426  4.26501  3.19698  3.97235  3.17506  3.14550  1.25074  3.06766  3.42788  5.40961  3.98968    172 s - - -
          2.68618  4.42225  2.77519  2.73123  3.46354  2.40513  3.72494  3.29354  2.67741  2.69355  4.24690  2.90347  2.73739  3.18146  2.89801  2.37887  2.77519  2.98518  4.58477  3.61503
          0.02035  4.30058  5.02293  0.61958  0.77255  0.48576  0.95510
     92   3.30611  4.56434  5.17998  4.65520  3.59761  4.74439  5.24625  1.53292  4.54962  1.56107  3.38174  4.83920  4.97577  4.72819  4.68370  4.12372  3.55177  1.09926  5.61231  4.46356    173 v - - -
          2.68618  4.42225  2.77519  2.73123  3.46354  2.40513  3.72494  3.29354  2.67741  2.69355  4.24690  2.90347  2.73739  3.18146  2.89801  2.37887  2.77519  2.98518  4.58477  3.61503
          0.02035  4.30058  5.02293  0.61958  0.77255  0.48576  0.95510
     93   2.71882  4.53420  3.46081  2.91835  3.75277  3.62158  3.90864  2.18476  2.22222  2.74030  3.67125  3.34107  4.03575  3.16774  3.08031  2.90039  1.79261  2.67818  5.17153  3.92459    174 t - - -
          2.68618  4.42225  2.77519  2.73123  3.46354  2.40513  3.72494  3.29354  2.67741  2.69355  4.24690  2.90347  2.73739  3.18146  2.89801  2.37887  2.77519  2.98518  4.58477  3.61503
          0.02035  4.30058  5.02293  0.61958  0.77255  0.48576  0.95510
     94   3.50685  4.77213  5.25014  4.71939  3.31121  4.85676  5.23033  1.37842  4.55910  0.95420  3.09664  4.94060  5.01788  4.65823  4.64393  4.24798  3.73808  2.14588  5.44517  4.36096    175 l - - -
          2.68618  4.42225  2.77519  2.73123  3.46354  2.40513  3.72494  3.29354  2.67741  2.69355  4.24690  2.90347  2.73739  3.18146  2.89801  2.37887  2.77519  2.98518  4.58477  3.61503
          0.02035  4.30058  5.02293  0.61958  0.77255  0.48576  0.95510
     95   0.81981  4.32766  3.75162  3.53981  4.61151  2.01660  4.58219  3.99214  3.63499  3.72743  4.56286  3.59286  3.89398  3.89004  3.90099  2.59540  2.92320  3.40261  5.95061  4.78407    176 a - - -
          2.68618  4.42225  2.77519  2.73123  3.46354  2.40513  3.72494  3.29354  2.67741  2.69355  4.24690  2.90347  2.73739  3.18146  2.89801  2.37887  2.77519  2.98518  4.58477  3.61503
          0.02035  4.30058  5.02293  0.61958  0.77255  0.48576  0.95510
     96   3.31534  5.26437  3.27802  3.06349  4.49000  3.71329  4.21679  4.21355  2.85861  3.66880  4.70728  3.51851  4.28708  0.62935  3.12398  3.35550  3.62274  3.92216  5.69116  4.42701    177 Q - - -
          2.68618  4.42225  2.77519  2.73123  3.46354  2.40513  3.72494  3.29354  2.67741  2.69355  4.24690  2.90347  2.73739  3.18146  2.89801  2.37887  2.77519  2.98518  4.58477  3.61503
          0.02035  4.30058  5.02293  0.61958  0.77255  0.48576  0.95510
     97   0.82162  4.32767  3.75130  3.53937  4.61159  2.01107  4.58192  3.99239  3.63463  3.72750  4.56284  3.59261  3.89387  3.88965  3.90077  2.59527  2.92309  3.40275  5.95064  4.78404    178 a - - -
          2.68618  4.42225  2.77519  2.73123  3.46354  2.40513  3.72494  3.29354  2.67741  2.69355  4.24690  2.90347  2.73739  3.18146  2.89801  2.37887  2.77519  2.98518  4.58477  3.61503
          0.02035  4.30058  5.02293  0.61958  0.77255  0.48576  0.95510
     98   2.00707  4.44001  4.47391  4.03420  3.73113  4.02901  4.77998  1.05278  3.92398  2.40126  3.60048  4.21242  4.51943  4.21768  4.13705  3.43368  3.27264  1.94061  5.50445  4.29358    179 i - - -
          2.68618  4.42225  2.77519  2.73123  3.46354  2.40513  3.72494  3.29354  2.67741  2.69355  4.24690  2.90347  2.73739  3.18146  2.89801  2.37887  2.77519  2.98518  4.58477  3.61503
          0.02035  4.30058  5.02293  0.61958  0.77255  0.48576  0.95510
     99   3.67596  5.02310  4.87785  4.54028  3.36062  4.52251  5.06584  2.60587  4.30636  0.48371  3.28542  4.77647  4.89715  4.56762  4.40367  4.17768  3.95742  2.75042  5.37210  4.18763    180 L - - -
          2.68618  4.42225  2.77519  2.73123  3.46354  2.40513  3.72494  3.29354  2.67741  2.69355  4.24690  2.90347  2.73739  3.18146  2.89801  2.37887  2.77519  2.98518  4.58477  3.61503
          0.02035  4.30058  5.02293  0.61958  0.77255  0.48576  0.95510
    100   3.40465  5.53705  2.76743  0.54102  4.95027  3.61262  4.26679  4.49743  3.20980  4.05281  5.03224  3.27644  4.24458  3.48866  3.64720  3.35559  3.71988  4.14486  6.03643  4.79104    181 E - - -
          2.68618  4.42225  2.77519  2.73123  3.46354  2.40513  3.72494  3.29354  2.67741  2.69355  4.24690  2.90347  2.73739  3.18146  2.89801  2.37887  2.77519  2.98518  4.58477  3.61503
          0.02035  4.30058  5.02293  0.61958  0.77255  0.48576  0.95510
    101   2.58578  4.50050  3.64871  3.50795  4.54517  3.22585  4.59240  4.13880  3.61313  3.83190  4.73382  3.64339  4.00411  3.92966  3.86827  0.59184  3.10175  3.57357  5.88491  4.63848    182 S - - -
          2.68618  4.42225  2.77519  2.73123  3.46354  2.40513  3.72494  3.29354  2.67741  2.69355  4.24690  2.90347  2.73739  3.18146  2.89801  2.37887  2.77519  2.98518  4.58477  3.61503
          0.02035  4.30058  5.02293  0.61958  0.77255  0.48576  0.95510
    102   2.96547  5.42816  1.87418  2.30418  4.85522  1.70743  3.90399  4.37168  2.87888  3.87769  4.70115  1.83727  3.96299  3.06335  3.44785  2.89372  3.26878  3.92146  6.03508  4.56300    183 g - - -
          2.68618  4.42225  2.77519  2.73123  3.46354  2.40513  3.72494  3.29354  2.67741  2.69355  4.24690  2.90347  2.73739  3.18146  2.89801  2.37887  2.77519  2.98518  4.58477  3.61503
          0.02035  4.30058  5.02293  0.61958  0.77255  0.48576  0.95510
    103   2.87970  4.59535  3.88297  3.49568  3.06928  3.64875  4.01723  3.38482  3.29807  2.99040  3.99550  3.70119  4.21210  3.68357  3.53222  2.10268  3.22998  3.13121  1.17840  3.08254    184 w - - -
          2.68618  4.42225  2.77519  2.73123  3.46354  2.40513  3.72494  3.29354  2.67741  2.69355  4.24690  2.90347  2.73739  3.18146  2.89801  2.37887  2.77519  2.98518  4.58477  3.61503
          0.02035  4.30058  5.02293  0.61958  0.77255  0.48576  0.95510
    104   3.28626  4.99703  4.04533  4.00836  5.10090  0.29564  5.07981  4.82698  4.24633  4.41743  5.41181  4.21192  4.39905  4.53736  4.41445  3.47360  3.79975  4.27201  6.06080  5.22461    185 G - - -
          2.68618  4.42225  2.77519  2.73123  3.46354  2.40513  3.72494  3.29354  2.67741  2.69355  4.24690  2.90347  2.73739  3.18146  2.89801  2.37887  2.77519  2.98518  4.58477  3.61503
          0.02035  4.30058  5.02293  0.61958  0.77255  0.48576  0.95510
    105   2.92453  5.27660  3.19292  2.60656  4.68645  3.61805  3.67321  4.09472  1.63268  3.53545  4.33378  2.37795  3.99709  2.08831  2.00500  2.89152  3.12239  3.70998  5.60812  4.32560    186 k - - -
          2.68618  4.42225  2.77519  2.73123  3.46354  2.40513  3.72494  3.29354  2.67741  2.69355  4.24690  2.90347  2.73739  3.18146  2.89801  2.37887  2.77519  2.98518  4.58477  3.61503
          0.02035  4.30058  5.02293  0.61958  0.77255  0.48576  0.95510
    106   2.61887  4.73534  3.18218  2.72978  4.40094  2.40152  3.89525  3.83707  2.61969  3.41993  4.22941  3.16218  3.90018  3.05794  2.09881  1.54919  2.95590  3.40977  5.60771  4.30978    187 s - - -
          2.68618  4.42225  2.77519  2.73123  3.46354  2.40513  3.72494  3.29354  2.67741  2.69355  4.24690  2.90347  2.73739  3.18146  2.89801  2.37887  2.77519  2.98518  4.58477  3.61503
          0.02035  4.30058  5.02293  0.61958  0.77255  0.48576  0.95510
    107   2.77513  5.19169  2.71067  1.97811  4.52497  2.25521  3.72110  3.99016  2.50973  3.50797  4.29256  2.91206  2.73347  2.15240  2.99189  2.74006  3.02321  3.58839  5.67302  4.27444    188 e - - -
          2.68618  4.42225  2.77519  2.73123  3.46354  2.40513  3.72494  3.29354  2.67741  2.69355  4.24690  2.90347  2.73739  3.18146  2.89801  2.37887  2.77519  2.98518  4.58477  3.61503
          0.02035  4.30058  5.02293  0.61958  0.77255  0.48576  0.95510
    108   3.54368  4.81278  5.25331  4.72049  3.26964  4.87307  5.22370  1.60051  4.55291  0.81289  3.05444  4.95170  5.02212  4.63997  4.63250  4.26518  3.77188  2.23291  5.41932  4.34571    189 l - - -
          2.68618  4.42225  2.77519  2.73123  3.46354  2.40513  3.72494  3.29354  2.67741  2.69355  4.24690  2.90347  2.73739  3.18146  2.89801  2.37887  2.77519  2.98518  4.58477  3.61503
          0.02035  4.30058  5.02293  0.61958  0.77255  0.48576  0.95510
    109   2.62353  4.71078  3.25018  2.74451  4.28166  3.38639  3.86465  3.68996  2.57855  3.29745  4.12082  3.17578  3.90738  3.03357  2.11583  1.59838  2.25710  3.30527  5.51426  4.22705    190 s - - -
          2.68618  4.42225  2.77519  2.73123  3.46354  2.40513  3.72494  3.29354  2.67741  2.69355  4.24690  2.90347  2.73739  3.18146  2.89801  2.37887  2.77519  2.98518  4.58477  3.61503
          0.02035  4.30058  5.02293  0.61958  0.77255  0.48576  0.95510
    110   2.95763  5.13820  3.38074  2.75289  4.54303  3.66698  3.71909  3.91202  1.77818  3.41579  4.25123  3.20348  4.04929  2.85236  1.56394  2.96607  2.07327  3.57554  5.53164  4.29621    191 r - - -
          2.68618  4.42225  2.77519  2.73123  3.46354  2.40513  3.72494  3.29354  2.67741  2.69355  4.24690  2.90347  2.73739  3.18146  2.89801  2.37887  2.77519  2.98518  4.58477  3.61503
          0.02035  4.30058  5.02293  0.61958  0.77255  0.48576  0.95510
    111   2.77227  5.17162  2.96685  1.97229  4.52088  3.49638  3.66058  3.96535  1.95903  3.45551  4.23358  2.97903  3.90073  2.77432  2.22249  2.04002  2.99545  3.56944  5.58519  4.23331    192 k - - -
          2.68631  4.42238  2.77532  2.73086  3.46367  2.40490  3.72507  3.29367  2.67754  2.69368  4.24703  2.90300  2.73702  3.18159  2.89813  2.37900  2.77532  2.98531  4.58490  3.61516
          0.19576  1.76491  5.02293  1.19556  0.36030  0.48576  0.95510
    112   1.49628  4.32272  3.66444  3.34962  4.57809  2.07957  4.42285  4.01752  3.41397  3.68177  4.47978  3.47989  3.84491  3.68022  3.74002  1.33260  2.85896  3.40537  5.89856  4.69391    197 s - - -
          2.68618  4.42225  2.77519  2.73123  3.46354  2.40513  3.72494  3.29354  2.67741  2.69355  4.24690  2.90347  2.73739  3.18146  2.89801  2.37887  2.77519  2.98518  4.58477  3.61503
          0.02035  4.30058  5.02293  0.61958  0.77255  0.48576  0.95510
    113   3.01374  4.97827  3.13374  2.84917  3.16390  3.65755  3.81242  3.68833  2.92667  3.23871  4.20724  1.29774  4.15517  3.28054  3.29900  3.06144  3.28912  3.41452  4.72244  2.03665    198 n - - -
          2.68618  4.42225  2.77519  2.73123  3.46354  2.40513  3.72494  3.29354  2.67741  2.69355  4.24690  2.90347  2.73739  3.18146  2.89801  2.37887  2.77519  2.98518  4.58477  3.61503
          0.02035  4.30058  5.02293  0.61958  0.77255  0.48576  0.95510
    114   3.15388  5.12583  3.05164  2.99145  4.56597  3.53426  4.36841  4.39566  3.32399  3.99633  4.96580  0.57861  4.21571  3.66042  3.67785  3.21583  3.56072  3.97133  5.82000  4.49786    199 N - - -
          2.68618  4.42225  2.77519  2.73123  3.46354  2.40513  3.72494  3.29354  2.67741  2.69355  4.24690  2.90347  2.73739  3.18146  2.89801  2.37887  2.77519  2.98518  4.58477  3.61503
          0.02035  4.30058  5.02293  0.61958  0.77255  0.48576  0.95510
    115   3.06127  4.67555  3.87176  3.41594  3.11776  3.93624  2.51339  2.93687  3.13219  1.06681  3.54540  3.73728  4.33584  3.57790  3.36895  3.30285  3.30469  2.85863  4.75850  3.29372    200 l - - -
          2.68618  4.42225  2.77519  2.73123  3.46354  2.40513  3.72494  3.29354  2.67741  2.69355  4.24690  2.90347  2.73739  3.18146  2.89801  2.37887  2.77519  2.98518  4.58477  3.61503
          0.02035  4.30058  5.02293  0.61958  0.77255  0.48576  0.95510
    116   3.86145  5.14181  4.83481  4.64874  0.50737  4.40948  4.14654  3.35687  4.55156  2.63470  4.03272  4.53336  4.87186  4.60454  4.56394  4.09497  4.16956  3.37597  4.30319  2.63086    201 F - - -
          2.68618  4.42225  2.77519  2.73123  3.46354  2.40513  3.72494  3.29354  2.67741  2.69355  4.24690  2.90347  2.73739  3.18146  2.89801  2.37887  2.77519  2.98518  4.58477  3.61503
          0.02035  4.30058  5.02293  0.61958  0.77255  0.48576  0.95510
    117   3.28626  4.99703  4.04533  4.00836  5.10090  0.29564  5.07981  4.82698  4.24633  4.41743  5.41181  4.21192  4.39905  4.53736  4.41445  3.47360  3.79975  4.27201  6.06080  5.22461    202 G - - -
          2.68618  4.42225  2.77519  2.73123  3.46354  2.40513  3.72494  3.29354  2.67741  2.69355  4.24690  2.90347  2.73739  3.18146  2.89801  2.37887  2.77519  2.98518  4.58477  3.61503
          0.02035  4.30058  5.02293  0.61958  0.77255  0.48576  0.95510
    118   3.31235  4.56915  5.20133  4.72556  3.78616  4.77044  5.43069  0.92438  4.62641  2.23824  3.55930  4.90733  5.04749  4.87662  4.79869  4.18639  3.57878  1.28679  5.83468  4.63125    203 i - - -
          2.68618  4.42225  2.77519  2.73123  3.46354  2.40513  3.72494  3.29354  2.67741  2.69355  4.24690  2.90347  2.73739  3.18146  2.89801  2.37887  2.77519  2.98518  4.58477  3.61503
          0.02035  4.30058  5.02293  0.61958  0.77255  0.48576  0.95510
    119   3.43048  5.36027  3.63202  3.19903  4.84860  3.84617  4.08249  4.31247  0.57112  3.79276  4.75120  3.59601  4.33258  3.26392  2.61970  3.45642  3.66101  4.00358  5.73930  4.62671    204 K - - -
          2.68618  4.42225  2.77519  2.73123  3.46354  2.40513  3.72494  3.29354  2.67741  2.69355  4.24690  2.90347  2.73739  3.18146  2.89801  2.37887  2.77519  2.98518  4.58477  3.61503
          0.02035  4.30058  5.02293  0.61958  0.77255  0.48576  0.95510
    120   1.25977  2.34248  4.10770  3.73736  4.29576  1.73412  4.54936  3.64532  3.67058  3.39978  4.24844  3.66296  3.86974  3.91188  3.89692  2.55377  2.83596  3.15430  5.70373  4.54221    205 a - - -
          2.68618  4.42225  2.77519  2.73123  3.46354  2.40513  3.72494  3.29354  2.67741  2.69355  4.24690  2.90347  2.73739  3.18146  2.89801  2.37887  2.77519  2.98518  4.58477  3.61503
          0.24243  4.30058  1.60089  0.61958  0.77255  0.48576  0.95510
    121   2.46520  4.53098  3.01694  2.66854  4.26015  3.17694  3.89900  3.68502  2.75774  3.31740  4.13869  2.18258  3.78597  3.08964  3.17080  1.80536  2.08183  3.25036  5.54270  4.24071    206 s - - -
          2.68623  4.42231  2.77525  2.73129  3.46359  2.40482  3.72500  3.29360  2.67746  2.69360  4.24695  2.90352  2.73707  3.18152  2.89806  2.37892  2.77525  2.98524  4.58482  3.61509
          0.46083  1.01871  4.80585  0.16897  1.86135  0.35977  1.19679
    122   2.57966  4.69009  2.98504  2.72794  4.58206  2.24974  4.05565  4.05580  2.94852  3.64511  4.44604  2.04628  3.88484  3.23746  3.38848  1.41875  2.98244  3.53853  5.82802  4.50246    208 s - - -
          2.68618  4.42225  2.77519  2.73123  3.46354  2.40513  3.72494  3.29354  2.67741  2.69355  4.24690  2.90347  2.73739  3.18146  2.89801  2.37887  2.77519  2.98518  4.58477  3.61503
          0.02035  4.30058  5.02293  0.61958  0.77255  0.48576  0.95510
    123   3.99719  5.17084  4.89898  4.62701  2.07535  4.63955  3.62101  3.76854  4.37406  3.05971  4.32619  4.29461  4.95016  4.36632  4.37981  4.04295  4.21355  3.67304  1.14459  1.27676    209 w - - -
          2.68618  4.42225  2.77519  2.73123  3.46354  2.40513  3.72494  3.29354  2.67741  2.69355  4.24690  2.90347  2.73739  3.18146  2.89801  2.37887  2.77519  2.98518  4.58477  3.61503
          0.02035  4.30058  5.02293  0.61958  0.77255  0.48576  0.95510
    124   2.89540  5.31972  2.84471  1.80399  4.68277  3.51422  3.71082  4.12781  1.82179  3.59125  4.38512  2.98497  3.95639  1.86006  2.69303  2.84595  3.11844  3.72728  5.69688  4.34714    210 e - - -
          2.68618  4.42225  2.77519  2.73123  3.46354  2.40513  3.72494  3.29354  2.67741  2.69355  4.24690  2.90347  2.73739  3.18146  2.89801  2.37887  2.77519  2.98518  4.58477  3.61503
          0.02035  4.30058  5.02293  0.61958  0.77255  0.48576  0.95510
    125   3.28626  4.99703  4.04533  4.00836  5.10090  0.29564  5.07981  4.82698  4.24633  4.41743  5.41181  4.21192  4.39905  4.53736  4.41445  3.47360  3.79975  4.27201  6.06080  5.22461    211 G - - -
          2.68618  4.42225  2.77519  2.73123  3.46354  2.40513  3.72494  3.29354  2.67741  2.69355  4.24690  2.90347  2.73739  3.18146  2.89801  2.37887  2.77519  2.98518  4.58477  3.61503
          0.02035  4.30058  5.02293  0.61958  0.77255  0.48576  0.95510
    126   2.73388  5.12793  2.82269  2.02451  4.46272  3.43616  3.68810  3.91850  2.05589  3.43901  4.21886  2.93326  2.60313  2.81009  2.89520  2.02117  2.97468  3.52283  5.60270  4.22127    212 s - - -
          2.68618  4.42225  2.77519  2.73123  3.46354  2.40513  3.72494  3.29354  2.67741  2.69355  4.24690  2.90347  2.73739  3.18146  2.89801  2.37887  2.77519  2.98518  4.58477  3.61503
          0.02035  4.30058  5.02293  0.61958  0.77255  0.48576  0.95510
    127   2.66338  4.57321  3.33706  2.83411  3.89247  3.50363  3.88775  3.16611  2.17794  2.92338  3.80756  3.26063  3.97037  3.12103  3.06690  1.99355  2.94232  1.81477  5.26064  3.99800    213 v - - -
          2.68618  4.42225  2.77519  2.73123  3.46354  2.40513  3.72494  3.29354  2.67741  2.69355  4.24690  2.90347  2.73739  3.18146  2.89801  2.37887  2.77519  2.98518  4.58477  3.61503
          0.02035  4.30058  5.02293  0.61958  0.77255  0.48576  0.95510
    128   2.92710  4.38387  4.40986  3.87675  3.56374  4.07002  4.56557  2.12164  3.75571  1.86661  3.45301  4.10888  4.46746  4.02851  3.97638  3.41054  2.18312  1.26063  5.27317  4.07501    214 v - - -
          2.68618  4.42225  2.77519  2.73123  3.46354  2.40513  3.72494  3.29354  2.67741  2.69355  4.24690  2.90347  2.73739  3.18146  2.89801  2.37887  2.77519  2.98518  4.58477  3.61503
          0.02035  4.30058  5.02293  0.61958  0.77255  0.48576  0.95510
    129   2.72008  5.03379  2.82794  1.95107  4.28564  3.44092  3.70162  3.75494  2.50256  3.31794  4.11867  2.38564  3.87830  2.84199  2.97905  2.03350  2.96076  3.39566  5.50710  2.88228    215 e - - -
          2.68618  4.42225  2.77519  2.73123  3.46354  2.40513  3.72494  3.29354  2.67741  2.69355  4.24690  2.90347  2.73739  3.18146  2.89801  2.37887  2.77519  2.98518  4.58477  3.61503
          0.02035  4.30058  5.02293  0.61958  0.77255  0.48576  0.95510
    130   2.78505  4.32150  3.99584  3.42826  3.25824  3.83988  2.77358  2.00050  3.26810  2.20397  1.85086  3.72125  4.20135  3.57087  3.50590  3.12751  3.01778  2.45360  4.85242  3.60845    216 m - - -
          2.68618  4.42225  2.77519  2.73123  3.46354  2.40513  3.72494  3.29354  2.67741  2.69355  4.24690  2.90347  2.73739  3.18146  2.89801  2.37887  2.77519  2.98518  4.58477  3.61503
          0.02035  4.30058  5.02293  0.61958  0.77255  0.48576  0.95510
    131   2.82431  5.27665  2.07858  1.91700  4.61151  2.17864  3.76472  4.08817  2.62307  3.60508  4.39532  2.88111  3.90147  2.89886  3.14707  2.77414  2.20661  3.67547  5.77465  4.34733    217 e - - -
          2.68618  4.42225  2.77519  2.73123  3.46354  2.40513  3.72494  3.29354  2.67741  2.69355  4.24690  2.90347  2.73739  3.18146  2.89801  2.37887  2.77519  2.98518  4.58477  3.61503
          0.02035  4.30058  5.02293  0.61958  0.77255  0.48576  0.95510
    132   2.77988  4.91959  2.05147  2.58800  4.48526  3.35751  4.00600  3.84587  2.93912  3.53121  4.39750  3.08570  3.96569  3.19707  3.41139  2.82686  1.19537  3.46411  5.77206  4.41940    218 t - - -
          2.68618  4.42225  2.77519  2.73123  3.46354  2.40513  3.72494  3.29354  2.67741  2.69355  4.24690  2.90347  2.73739  3.18146  2.89801  2.37887  2.77519  2.98518  4.58477  3.61503
          0.02035  4.30058  5.02293  0.61958  0.77255  0.48576  0.95510
    133   2.71889  5.11357  2.26620  2.37272  4.45647  3.41039  3.70215  3.91825  2.49532  3.44700  4.22602  2.91728  3.86465  2.07182  2.98628  2.22268  2.25096  3.51760  5.62012  4.22599    219 q - - -
          2.68618  4.42225  2.77519  2.73123  3.46354  2.40513  3.72494  3.29354  2.67741  2.69355  4.24690  2.90347  2.73739  3.18146  2.89801  2.37887  2.77519  2.98518  4.58477  3.61503
          0.02035  4.30058  5.02293  0.61958  0.77255  0.48576  0.95510
    134   3.40465  5.53705  2.76743  0.54102  4.95027  3.61262  4.26679  4.49743  3.20980  4.05281  5.03224  3.27644  4.24458  3.48866  3.64720  3.35559  3.71988  4.14486  6.03643  4.79104    220 E - - -
          2.68618  4.42225  2.77519  2.73123  3.46354  2.40513  3.72494  3.29354  2.67741  2.69355  4.24690  2.90347  2.73739  3.18146  2.89801  2.37887  2.77519  2.98518  4.58477  3.61503
          0.15148  4.30058  2.06356  0.61958  0.77255  0.48576  0.95510
    135   3.19977  4.71534  4.03787  3.59357  1.51400  4.05651  3.62350  3.25177  3.52511  2.78084  3.84948  2.33180  4.41851  3.71504  3.76281  3.36536  3.43133  3.07650  3.95265  1.60587    221 f - - -
          2.68618  4.42225  2.77519  2.73123  3.46354  2.40513  3.72494  3.29354  2.67741  2.69355  4.24690  2.90347  2.73739  3.18146  2.89801  2.37887  2.77519  2.98518  4.58477  3.61503
          0.02317  4.17227  4.89462  0.61958  0.77255  0.64167  0.74742
    136   2.69382  4.85675  2.86337  1.93529  4.01073  3.42772  3.70932  3.53008  2.54488  3.13941  3.97816  2.98295  3.87662  2.89102  2.99123  1.97343  2.94150  3.21264  5.32369  2.74491    222 e - - -
          2.68618  4.42225  2.77519  2.73123  3.46354  2.40513  3.72494  3.29354  2.67741  2.69355  4.24690  2.90347  2.73739  3.18146  2.89801  2.37887  2.77519  2.98518  4.58477  3.61503
          0.02317  4.17227  4.89462  0.61958  0.77255  0.64167  0.74742
    137   3.00570  4.99317  2.92390  2.84533  4.40776  3.41278  4.21026  4.19543  3.14642  3.81019  4.77194  0.71966  4.08394  3.49263  3.50363  3.06701  3.40294  3.78614  5.67887  4.34161    223 n - - -
          2.68618  4.42225  2.77519  2.73123  3.46354  2.40513  3.72494  3.29354  2.67741  2.69355  4.24690  2.90347  2.73739  3.18146  2.89801  2.37887  2.77519  2.98518  4.58477  3.61503
          0.17275  4.17227  1.94325  0.61958  0.77255  0.64167  0.74742
    138   2.86708  4.62480  3.57218  3.49236  4.62718  0.52673  4.60101  4.26641  3.69442  3.90055  4.87924  3.73682  4.02075  4.00660  3.91141  3.04379  3.36031  3.76503  5.67940  4.73508    224 G - - -
          2.68618  4.42225  2.77519  2.73123  3.46354  2.40513  3.72494  3.29354  2.67741  2.69355  4.24690  2.90347  2.73739  3.18146  2.89801  2.37887  2.77519  2.98518  4.58477  3.61503
          0.02686  4.02638  4.74873  0.61958  0.77255  0.77545  0.61711
    139   2.88620  5.21609  2.69381  1.73308  4.57254  3.42284  3.66993  3.99038  1.56328  3.49317  4.33107  2.91947  3.90379  2.81088  2.60886  2.84282  3.11667  3.62503  5.61157  4.28850    225 k - - -
          2.68618  4.42225  2.77519  2.73123  3.46354  2.40513  3.72494  3.29354  2.67741  2.69355  4.24690  2.90347  2.73739  3.18146  2.89801  2.37887  2.77519  2.98518  4.58477  3.61503
          0.02686  4.02638  4.74873  0.61958  0.77255  0.77545  0.61711
    140   0.81282  4.27522  3.62458  3.42589  4.21115  3.09507  4.42895  3.36013  3.44625  3.23438  4.25137  3.53476  3.84912  3.77375  3.68445  2.62524  2.91341  2.98773  5.62286  4.44105    226 a - - -
          2.68618  4.42225  2.77519  2.73123  3.46354  2.40513  3.72494  3.29354  2.67741  2.69355  4.24690  2.90347  2.73739  3.18146  2.89801  2.37887  2.77519  2.98518  4.58477  3.61503
          0.02686  4.02638  4.74873  0.61958  0.77255  0.53492  0.88121
    141   2.72916  5.01105  2.24656  2.40196  4.13475  3.42938  3.67357  3.70856  1.93726  3.27329  4.09321  2.93515  3.87049  2.83283  2.91609  2.72474  2.96669  3.36431  5.39928  2.38948    227 k - - -
          2.68618  4.42225  2.77519  2.73123  3.46354  2.40513  3.72494  3.29354  2.67741  2.69355  4.24690  2.90347  2.73739  3.18146  2.89801  2.37887  2.77519  2.98518  4.58477  3.61503
          0.02317  4.17227  4.89462  0.61958  0.77255  0.64167  0.74742
    142   3.03388  5.26185  3.17257  2.67910  4.66803  3.63113  3.69222  4.06723  1.31741  3.51398  4.36669  3.14093  4.04166  1.83290  2.33115  3.00890  3.22738  3.72229  5.57723  4.34009    228 k - - -
          2.68618  4.42225  2.77519  2.73123  3.46354  2.40513  3.72494  3.29354  2.67741  2.69355  4.24690  2.90347  2.73739  3.18146  2.89801  2.37887  2.77519  2.98518  4.58477  3.61503
          0.02317  4.17227  4.89462  0.61958  0.77255  0.39933  1.11100
    143   2.18979  4.30056  4.18716  3.64067  3.55750  3.88218  4.36180  1.84658  3.55326  2.45312  3.48422  3.89290  4.30241  3.81807  3.80160  3.20427  2.05133  1.63156  5.15350  3.94701    229 v - - -
          2.68618  4.42225  2.77519  2.73123  3.46354  2.40513  3.72494  3.29354  2.67741  2.69355  4.24690  2.90347  2.73739  3.18146  2.89801  2.37887  2.77519  2.98518  4.58477  3.61503
          0.02035  4.30058  5.02293  0.61958  0.77255  0.48576  0.95510
    144   3.10340  5.34186  3.23955  2.74126  4.76053  3.69608  3.74997  4.15949  1.37029  3.59500  4.44524  3.20251  4.10477  1.56063  2.37882  3.07445  3.29476  3.80973  5.64782  4.41349    230 k - - -
          2.68618  4.42225  2.77519  2.73123  3.46354  2.40513  3.72494  3.29354  2.67741  2.69355  4.24690  2.90347  2.73739  3.18146  2.89801  2.37887  2.77519  2.98518  4.58477  3.61503
          0.02035  4.30058  5.02293  0.61958  0.77255  0.48576  0.95510
    145   1.53299  5.30827  2.00058  1.87987  4.64882  3.38825  3.82101  4.10862  2.72312  3.65228  4.46490  2.88680  3.93202  2.96897  3.25673  2.83039  3.15514  3.70713  5.83836  4.40644    231 a - - -
          2.68618  4.42225  2.77519  2.73123  3.46354  2.40513  3.72494  3.29354  2.67741  2.69355  4.24690  2.90347  2.73739  3.18146  2.89801  2.37887  2.77519  2.98518  4.58477  3.61503
          0.02035  4.30058  5.02293  0.61958  0.77255  0.48576  0.95510
    146   2.69603  3.11781  2.12716  2.39302  4.37550  3.43103  3.67665  3.82608  1.99394  3.36714  4.14907  2.39825  3.85844  2.80089  2.92440  2.68182  2.93611  3.44290  5.54826  4.16852    232 k - - -
          2.68618  4.42225  2.77519  2.73123  3.46354  2.40513  3.72494  3.29354  2.67741  2.69355  4.24690  2.90347  2.73739  3.18146  2.89801  2.37887  2.77519  2.98518  4.58477  3.61503
          0.02035  4.30058  5.02293  0.61958  0.77255  0.48576  0.95510
    147   3.86145  5.14181  4.83481  4.64874  0.50737  4.40948  4.14654  3.35687  4.55156  2.63470  4.03272  4.53336  4.87186  4.60454  4.56394  4.09497  4.16956  3.37597  4.30319  2.63086    233 F - - -
          2.68618  4.42225  2.77519  2.73123  3.46354  2.40513  3.72494  3.29354  2.67741  2.69355  4.24690  2.90347  2.73739  3.18146  2.89801  2.37887  2.77519  2.98518  4.58477  3.61503
          0.02035  4.30058  5.02293  0.61958  0.77255  0.48576  0.95510
    148   3.56270  5.32743  4.10336  3.54954  4.79612  3.93843  4.23433  4.38822  2.54072  3.82575  4.83235  3.86678  4.43634  3.44905  0.48480  3.63774  3.80960  4.09754  5.71361  4.65101    234 R - - -
          2.68618  4.42225  2.77519  2.73123  3.46354  2.40513  3.72494  3.29354  2.67741  2.69355  4.24690  2.90347  2.73739  3.18146  2.89801  2.37887  2.77519  2.98518  4.58477  3.61503
          0.02035  4.30058  5.02293  0.61958  0.77255  0.48576  0.95510
    149   2.75592  4.64493  3.38176  2.82052  3.69998  3.62775  3.80462  3.13283  1.67493  2.83279  3.73956  3.26457  4.01655  3.05672  2.92600  2.88823  2.98461  2.19314  5.09818  2.72736    235 k - - -
          2.68618  4.42225  2.77519  2.73123  3.46354  2.40513  3.72494  3.29354  2.67741  2.69355  4.24690  2.90347  2.73739  3.18146  2.89801  2.37887  2.77519  2.98518  4.58477  3.61503
          0.02035  4.30058  5.02293  0.61958  0.77255  0.48576  0.95510
    150   3.92410  5.23653  4.50088  4.32845  2.44700  4.35282  3.90720  3.88295  4.17674  3.22068  4.51461  4.29177  4.82459  4.37305  4.26323  4.00919  4.21728  3.77574  4.10057  0.47236    236 Y - - -
          2.68618  4.42225  2.77519  2.73123  3.46354  2.40513  3.72494  3.29354  2.67741  2.69355  4.24690  2.90347  2.73739  3.18146  2.89801  2.37887  2.77519  2.98518  4.58477  3.61503
          0.02035  4.30058  5.02293  0.61958  0.77255  0.48576  0.95510
    151   2.60017  4.72886  2.99380  2.67941  4.48000  3.27816  3.97280  3.94388  2.82739  3.53432  4.33949  2.25991  2.13396  3.14600  3.26499  1.57112  2.97039  3.47578  5.72504  4.39471    237 s - - -
          2.68618  4.42225  2.77519  2.73123  3.46354  2.40513  3.72494  3.29354  2.67741  2.69355  4.24690  2.90347  2.73739  3.18146  2.89801  2.37887  2.77519  2.98518  4.58477  3.61503
          0.02035  4.30058  5.02293  0.61958  0.77255  0.48576  0.95510
    152   2.90162  5.23147  1.34816  2.39649  4.78221  3.33451  3.97068  4.30174  2.95786  3.85197  4.68769  2.94298  3.96615  3.14455  3.50469  1.55197  3.24102  3.84076  6.00298  4.55885    238 d - - -
          2.68618  4.42225  2.77519  2.73123  3.46354  2.40513  3.72494  3.29354  2.67741  2.69355  4.24690  2.90347  2.73739  3.18146  2.89801  2.37887  2.77519  2.98518  4.58477  3.61503
          0.02035  4.30058  5.02293  0.61958  0.77255  0.48576  0.95510
    153   2.78545  4.92657  3.14196  2.61739  4.06513  3.55549  3.72346  3.60304  1.58250  3.18571  4.02878  3.10740  2.76483  2.89724  2.75955  2.82168  3.01328  3.29148  5.32710  2.57391    239 k - - -
          2.68618  4.42225  2.77519  2.73123  3.46354  2.40513  3.72494  3.29354  2.67741  2.69355  4.24690  2.90347  2.73739  3.18146  2.89801  2.37887  2.77519  2.98518  4.58477  3.61503
          0.02035  4.30058  5.02293  0.61958  0.77255  0.48576  0.95510
    154   2.79118  4.86895  3.20971  2.68889  4.15300  2.59025  3.77320  3.52762  1.54899  2.25761  4.00804  3.16053  3.98220  2.94488  2.74883  2.85082  3.02948  3.23080  5.38976  4.10711    240 k - - -
          2.68618  4.42225  2.77519  2.73123  3.46354  2.40513  3.72494  3.29354  2.67741  2.69355  4.24690  2.90347  2.73739  3.18146  2.89801  2.37887  2.77519  2.98518  4.58477  3.61503
          0.02035  4.30058  5.02293  0.61958  0.77255  0.48576  0.95510
    155   2.72000  5.06705  2.30044  1.93928  4.33427  3.43294  3.69499  3.78707  2.50177  3.34458  4.13917  2.92776  3.87074  2.82907  2.99130  2.70649  2.15701  3.42078  5.54015  2.89981    241 e - - -
          2.68618  4.42225  2.77519  2.73123  3.46354  2.40513  3.72494  3.29354  2.67741  2.69355  4.24690  2.90347  2.73739  3.18146  2.89801  2.37887  2.77519  2.98518  4.58477  3.61503
          0.02035  4.30058  5.02293  0.61958  0.77255  0.48576  0.95510
    156   1.59570  4.31264  3.72082  3.45959  4.56862  3.08875  4.50320  3.96199  3.51290  3.68416  4.51113  3.53837  3.86599  3.78857  3.79986  0.96929  2.88310  3.37348  5.91678  4.71599    242 s - - -
          2.68618  4.42225  2.77519  2.73123  3.46354  2.40513  3.72494  3.29354  2.67741  2.69355  4.24690  2.90347  2.73739  3.18146  2.89801  2.37887  2.77519  2.98518  4.58477  3.61503
          0.02035  4.30058  5.02293  0.61958  0.77255  0.48576  0.95510
    157   3.48094  4.75898  5.24146  4.67433  2.21166  4.76639  4.97659  1.80553  4.53548  0.90240  2.97339  4.84252  4.91568  4.53399  4.56588  4.12241  3.69552  2.43022  5.16412  4.01009    243 l - - -
          2.68618  4.42225  2.77519  2.73123  3.46354  2.40513  3.72494  3.29354  2.67741  2.69355  4.24690  2.90347  2.73739  3.18146  2.89801  2.37887  2.77519  2.98518  4.58477  3.61503
          0.02035  4.30058  5.02293  0.61958  0.77255  0.48576  0.95510
    158   2.72057  4.81670  3.19875  2.62969  4.08617  3.53665  3.72686  3.46962  2.04795  3.08952  3.92768  3.11346  3.93445  2.89410  2.28339  2.16560  2.95191  2.23217  5.33451  4.04539    244 k - - -
          2.68618  4.42225  2.77519  2.73123  3.46354  2.40513  3.72494  3.29354  2.67741  2.69355  4.24690  2.90347  2.73739  3.18146  2.89801  2.37887  2.77519  2.98518  4.58477  3.61503
          0.02035  4.30058  5.02293  0.61958  0.77255  0.48576  0.95510
    159   3.51774  5.64488  0.45841  2.71186  5.09536  3.59776  4.39380  4.79594  3.57070  4.33264  5.34094  3.28254  4.28115  3.64761  4.12976  3.44531  3.87194  4.39516  6.17084  4.92410    245 D - - -
          2.68618  4.42225  2.77519  2.73123  3.46354  2.40513  3.72494  3.29354  2.67741  2.69355  4.24690  2.90347  2.73739  3.18146  2.89801  2.37887  2.77519  2.98518  4.58477  3.61503
          0.02035  4.30058  5.02293  0.61958  0.77255  0.48576  0.95510
    160   3.58564  5.12407  4.04891  3.69253  2.30308  4.24705  1.44284  3.77460  3.50677  3.14335  4.30005  3.85805  4.62555  3.81587  3.73125  3.62077  3.81480  3.60814  3.95479  1.23147    246 y - - -
          2.68618  4.42225  2.77519  2.73123  3.46354  2.40513  3.72494  3.29354  2.67741  2.69355  4.24690  2.90347  2.73739  3.18146  2.89801  2.37887  2.77519  2.98518  4.58477  3.61503
          0.02035  4.30058  5.02293  0.61958  0.77255  0.48576  0.95510
    161   1.33917  4.28594  3.83939  3.40358  4.01319  3.26774  4.31061  3.17707  3.35884  3.05608  3.95875  3.56401  3.93840  3.64335  3.65366  1.99351  2.87951  1.92131  5.45790  4.25032    247 a - - -
          2.68618  4.42225  2.77519  2.73123  3.46354  2.40513  3.72494  3.29354  2.67741  2.69355  4.24690  2.90347  2.73739  3.18146  2.89801  2.37887  2.77519  2.98518  4.58477  3.61503
          0.02035  4.30058  5.02293  0.61958  0.77255  0.48576  0.95510
    162   2.70964  4.93527  2.94777  2.48730  4.21442  2.47382  3.71840  3.64671  2.48668  2.52687  4.04861  2.41274  3.89441  2.10113  2.92435  2.73012  2.95262  3.30758  5.44930  4.10649    248 q - - -
          2.68618  4.42225  2.77519  2.73123  3.46354  2.40513  3.72494  3.29354  2.67741  2.69355  4.24690  2.90347  2.73739  3.18146  2.89801  2.37887  2.77519  2.98518  4.58477  3.61503
          0.02035  4.30058  5.02293  0.61958  0.77255  0.48576  0.95510
    163   3.59976  4.88359  5.13487  4.64523  1.61403  4.74626  4.61498  2.50655  4.48897  0.90600  3.07789  4.73640  4.93181  4.49441  4.52696  4.12785  3.81956  2.68317  4.77163  3.32087    249 l - - -
          2.68618  4.42225  2.77519  2.73123  3.46354  2.40513  3.72494  3.29354  2.67741  2.69355  4.24690  2.90347  2.73739  3.18146  2.89801  2.37887  2.77519  2.98518  4.58477  3.61503
          0.02035  4.30058  5.02293  0.61958  0.77255  0.48576  0.95510
    164   3.60713  4.88994  5.15314  4.65764  1.76818  4.76628  4.67118  2.48875  4.50286  0.83217  3.05553  4.76565  4.94265  4.50649  4.54108  4.14903  3.82606  2.67407  4.82504  3.40087    250 l - - -
          2.68618  4.42225  2.77519  2.73123  3.46354  2.40513  3.72494  3.29354  2.67741  2.69355  4.24690  2.90347  2.73739  3.18146  2.89801  2.37887  2.77519  2.98518  4.58477  3.61503
          0.02035  4.30058  5.02293  0.61958  0.77255  0.48576  0.95510
    165   2.81922  4.28976  4.32613  3.78224  2.45922  3.92747  4.35944  2.27816  3.67035  2.28388  3.37075  3.97870  4.33141  3.90272  3.86354  3.25609  2.17961  1.36889  5.01454  3.78177    251 v - - -
          2.68618  4.42225  2.77519  2.73123  3.46354  2.40513  3.72494  3.29354  2.67741  2.69355  4.24690  2.90347  2.73739  3.18146  2.89801  2.37887  2.77519  2.98518  4.58477  3.61503
          0.02035  4.30058  5.02293  0.61958  0.77255  0.48576  0.95510
    166   2.83379  5.24842  2.97104  2.05636  4.61822  3.52417  3.67085  4.05924  1.90991  3.52368  4.30504  2.11260  3.93178  2.78340  2.04206  2.79553  3.05108  3.65749  5.62823  4.28781    252 k - - -
          2.68630  4.42237  2.77531  2.73135  3.46366  2.40480  3.72506  3.29366  2.67753  2.69367  4.24702  2.90358  2.73751  3.18158  2.89813  2.37855  2.77531  2.98451  4.58489  3.61515
          0.46668  1.56689  1.80651  0.98618  0.46681  0.48576  0.95510
    167   2.69732  4.91112  2.89875  2.50630  4.37958  2.07735  3.73416  3.82478  2.42119  3.37665  4.19180  2.24920  3.86873  2.88371  2.14601  2.71974  2.97677  3.43625  5.53961  4.21474    256 g - - -
          2.68618  4.42225  2.77519  2.73123  3.46354  2.40513  3.72494  3.29354  2.67741  2.69355  4.24690  2.90347  2.73739  3.18146  2.89801  2.37887  2.77519  2.98518  4.58477  3.61503
          0.02421  4.12903  4.85138  0.61958  0.77255  0.68532  0.70103
    168   2.89327  5.15729  2.74028  2.47084  4.53344  3.42977  3.75400  4.00771  1.84839  3.53240  4.37791  1.49793  3.94332  2.90962  2.72696  2.87234  3.15217  3.63391  5.63594  4.29979    257 n - - -
          2.68618  4.42225  2.77519  2.73123  3.46354  2.40513  3.72494  3.29354  2.67741  2.69355  4.24690  2.90347  2.73739  3.18146  2.89801  2.37887  2.77519  2.98518  4.58477  3.61503
          0.02421  4.12903  4.85138  0.61958  0.77255  0.37858  1.15466
    169   1.94838  4.93277  3.08758  2.60301  4.37874  3.46328  3.76753  3.79865  2.42391  3.36230  4.17620  2.22307  3.92729  2.91235  1.85434  2.76462  3.00123  3.42509  5.53994  4.22777    258 r - - -
          2.68618  4.42225  2.77519  2.73123  3.46354  2.40513  3.72494  3.29354  2.67741  2.69355  4.24690  2.90347  2.73739  3.18146  2.89801  2.37887  2.77519  2.98518  4.58477  3.61503
          0.02035  4.30058  5.02293  0.61958  0.77255  0.48576  0.95510
    170   2.76265  4.80417  3.05933  2.65618  3.67396  3.51730  3.78670  3.48857  2.70086  3.10460  3.97801  2.10605  2.50044  3.05039  3.11674  2.82990  3.02313  3.19209  5.10467  2.10102    259 y - - -
          2.68618  4.42225  2.77519  2.73123  3.46354  2.40513  3.72494  3.29354  2.67741  2.69355  4.24690  2.90347  2.73739  3.18146  2.89801  2.37887  2.77519  2.98518  4.58477  3.61503
          0.02035  4.30058  5.02293  0.61958  0.77255  0.48576  0.95510
    171   2.20612  4.64284  3.49427  2.91658  3.84758  3.62627  3.86991  3.14474  2.56594  1.98244  3.75471  3.33170  4.04187  3.10022  1.79324  2.91735  3.01716  2.91794  5.22360  3.98058    260 r - - -
          2.68618  4.42225  2.77519  2.73123  3.46354  2.40513  3.72494  3.29354  2.67741  2.69355  4.24690  2.90347  2.73739  3.18146  2.89801  2.37887  2.77519  2.98518  4.58477  3.61503
          0.02035  4.30058  5.02293  0.61958  0.77255  0.48576  0.95510
    172   3.06574  4.69426  3.78631  2.34478  2.01923  3.94177  3.74713  3.19543  3.29165  2.77189  3.79460  3.62852  4.31805  3.54794  3.59269  3.23696  3.29671  3.00735  4.24796  1.38406    261 y - - -
          2.68618  4.42225  2.77519  2.73123  3.46354  2.40513  3.72494  3.29354  2.67741  2.69355  4.24690  2.90347  2.73739  3.18146  2.89801  2.37887  2.77519  2.98518  4.58477  3.61503
          0.02035  4.30058  5.02293  0.61958  0.77255  0.48576  0.95510
    173   2.00658  4.59619  3.21651  2.72778  3.98312  3.41174  3.85922  3.36588  2.72824  2.36674  3.88467  2.43931  3.90312  3.06762  3.14366  1.96067  2.89291  3.04925  5.32643  4.03928    262 s - - -
          2.68618  4.42225  2.77519  2.73123  3.46354  2.40513  3.72494  3.29354  2.67741  2.69355  4.24690  2.90347  2.73739  3.18146  2.89801  2.37887  2.77519  2.98518  4.58477  3.61503
          0.02035  4.30058  5.02293  0.61958  0.77255  0.48576  0.95510
    174   1.62013  4.52170  3.37955  2.86175  2.67400  3.54925  3.87319  3.06973  2.24669  2.77417  3.68248  3.28697  3.98562  3.14646  3.14005  2.83177  2.93099  2.82423  5.10970  3.82174    263 a - - -
          2.68618  4.42225  2.77519  2.73123  3.46354  2.40513  3.72494  3.29354  2.67741  2.69355  4.24690  2.90347  2.73739  3.18146  2.89801  2.37887  2.77519  2.98518  4.58477  3.61503
          0.02035  4.30058  5.02293  0.61958  0.77255  0.48576  0.95510
    175   2.87676  4.65608  2.29688  3.01298  3.96266  3.66172  4.23220  2.66013  3.23847  2.86275  3.90991  3.45844  4.19324  3.51139  3.63610  3.09206  3.18399  1.10777  5.50209  4.20407    264 v - - -
          2.68618  4.42225  2.77519  2.73123  3.46354  2.40513  3.72494  3.29354  2.67741  2.69355  4.24690  2.90347  2.73739  3.18146  2.89801  2.37887  2.77519  2.98518  4.58477  3.61503
          0.02035  4.30058  5.02293  0.61958  0.77255  0.48576  0.95510
    176   2.73069  4.17758  4.24551  3.66856  2.40902  3.84236  4.08116  1.87200  3.53587  2.24566  3.24314  3.83808  4.20373  3.73784  3.69170  3.13847  2.20805  2.33913  4.65744  2.53591    265 i - - -
          2.68618  4.42225  2.77519  2.73123  3.46354  2.40513  3.72494  3.29354  2.67741  2.69355  4.24690  2.90347  2.73739  3.18146  2.89801  2.37887  2.77519  2.98518  4.58477  3.61503
          0.02035  4.30058  5.02293  0.61958  0.77255  0.48576  0.95510
    177   2.74707  5.00169  3.09663  2.55018  4.36384  2.31929  3.69897  3.78127  1.97189  3.32575  4.12986  3.05082  3.91765  2.83145  2.21986  2.75854  2.24582  3.42014  5.49847  4.18226    266 k - - -
          2.68618  4.42225  2.77519  2.73123  3.46354  2.40513  3.72494  3.29354  2.67741  2.69355  4.24690  2.90347  2.73739  3.18146  2.89801  2.37887  2.77519  2.98518  4.58477  3.61503
          0.02035  4.30058  5.02293  0.61958  0.77255  0.48576  0.95510
    178   1.67255  4.89184  2.84785  1.80487  4.40573  3.35981  3.85078  3.82796  2.69347  3.42673  4.24075  3.02689  3.89720  3.01022  3.15722  2.13962  2.99768  3.43102  5.64378  4.29241    267 a - - -
          2.68618  4.42225  2.77519  2.73123  3.46354  2.40513  3.72494  3.29354  2.67741  2.69355  4.24690  2.90347  2.73739  3.18146  2.89801  2.37887  2.77519  2.98518  4.58477  3.61503
          0.02035  4.30058  5.02293  0.61958  0.77255  0.48576  0.95510
    179   1.94968  4.76977  2.23710  2.60847  4.34208  3.33581  3.90628  3.71129  2.78032  3.36961  4.19683  3.08461  3.89489  3.07950  3.24118  2.70307  1.64718  3.32372  5.61991  4.28787    268 t - - -
          2.68618  4.42225  2.77519  2.73123  3.46354  2.40513  3.72494  3.29354  2.67741  2.69355  4.24690  2.90347  2.73739  3.18146  2.89801  2.37887  2.77519  2.98518  4.58477  3.61503
          0.02035  4.30058  5.02293  0.61958  0.77255  0.48576  0.95510
    180   3.00844  5.57424  1.36619  1.79860  4.89095  3.37334  3.86609  4.40639  2.83324  3.89349  4.71291  2.83736  3.96295  3.01779  3.41391  2.00551  3.28791  3.96717  6.04948  4.55571    269 d - - -
          2.68618  4.42225  2.77519  2.73123  3.46354  2.40513  3.72494  3.29354  2.67741  2.69355  4.24690  2.90347  2.73739  3.18146  2.89801  2.37887  2.77519  2.98518  4.58477  3.61503
          0.02035  4.30058  5.02293  0.61958  0.77255  0.48576  0.95510
    181   1.92692  4.57091  3.76234  3.38710  3.02090  3.67828  3.97924  3.17086  3.31626  2.84495  3.86803  3.64280  4.20807  3.63321  3.58453  3.07291  3.19330  2.94817  4.61748  1.23055    270 y - - -
          2.68618  4.42225  2.77519  2.73123  3.46354  2.40513  3.72494  3.29354  2.67741  2.69355  4.24690  2.90347  2.73739  3.18146  2.89801  2.37887  2.77519  2.98518  4.58477  3.61503
          0.02035  4.30058  5.02293  0.61958  0.77255  0.48576  0.95510
    182   2.82452  5.18369  2.90219  1.93669  4.53528  3.49902  3.70640  3.96116  1.54075  3.47465  4.27288  2.99477  3.93263  2.83146  2.73667  2.79901  2.37908  3.58041  5.61891  4.27389    271 k - - -
          2.68618  4.42225  2.77519  2.73123  3.46354  2.40513  3.72494  3.29354  2.67741  2.69355  4.24690  2.90347  2.73739  3.18146  2.89801  2.37887  2.77519  2.98518  4.58477  3.61503
          0.02035  4.30058  5.02293  0.61958  0.77255  0.48576  0.95510
    183   2.73180  5.06158  2.99384  2.47384  4.40631  3.47981  3.67654  3.84145  1.83113  3.36949  4.15845  2.99373  3.89138  2.18013  2.75532  2.24954  2.39568  3.46358  5.53246  4.18738    272 k - - -
          2.68618  4.42225  2.77519  2.73123  3.46354  2.40513  3.72494  3.29354  2.67741  2.69355  4.24690  2.90347  2.73739  3.18146  2.89801  2.37887  2.77519  2.98518  4.58477  3.61503
          0.02035  4.30058  5.02293  0.61958  0.77255  0.48576  0.95510
    184   1.99727  4.61972  3.21516  2.69022  3.84894  2.49464  3.79019  3.25919  2.64625  2.91783  3.77500  3.15691  3.92298  2.41924  3.05183  2.75393  2.89779  2.97740  3.09280  3.91408    273 a - - -
          2.68618  4.42225  2.77519  2.73123  3.46354  2.40513  3.72494  3.29354  2.67741  2.69355  4.24690  2.90347  2.73739  3.18146  2.89801  2.37887  2.77519  2.98518  4.58477  3.61503
          0.02035  4.30058  5.02293  0.61958  0.77255  0.48576  0.95510
    185   0.53923  4.46802  3.96021  3.79782  4.54116  3.27672  4.75953  3.73645  3.82712  3.59579  4.59567  3.81907  4.05806  4.13017  4.03093  2.82282  3.13105  3.31129  5.92131  4.78004    274 A - - -
          2.68618  4.42225  2.77519  2.73123  3.46354  2.40513  3.72494  3.29354  2.67741  2.69355  4.24690  2.90347  2.73739  3.18146  2.89801  2.37887  2.77519  2.98518  4.58477  3.61503
          0.02035  4.30058  5.02293  0.61958  0.77255  0.48576  0.95510
    186   2.86482  5.09808  3.24194  2.63469  4.39470  3.61228  3.68367  3.82596  1.86215  3.34453  4.16423  3.11787  3.98580  2.13223  2.07076  2.86751  3.06851  3.48732  5.47252  2.42989    275 k - - -
          2.68618  4.42225  2.77519  2.73123  3.46354  2.40513  3.72494  3.29354  2.67741  2.69355  4.24690  2.90347  2.73739  3.18146  2.89801  2.37887  2.77519  2.98518  4.58477  3.61503
          0.02035  4.30058  5.02293  0.61958  0.77255  0.48576  0.95510
    187   0.82162  4.32767  3.75130  3.53937  4.61159  2.01107  4.58192  3.99239  3.63463  3.72750  4.56284  3.59261  3.89387  3.88965  3.90077  2.59527  2.92309  3.40275  5.95064  4.78404    276 a - - -
          2.68618  4.42225  2.77519  2.73123  3.46354  2.40513  3.72494  3.29354  2.67741  2.69355  4.24690  2.90347  2.73739  3.18146  2.89801  2.37887  2.77519  2.98518  4.58477  3.61503
          0.02035  4.30058  5.02293  0.61958  0.77255  0.48576  0.95510
    188   3.47722  4.74134  5.23636  4.71044  3.35238  4.84031  5.23487  1.21378  4.55319  1.10070  3.14106  4.92599  5.01503  4.67146  4.64715  4.23265  3.71199  2.07362  5.47167  4.37186    277 l - - -
          2.68618  4.42225  2.77519  2.73123  3.46354  2.40513  3.72494  3.29354  2.67741  2.69355  4.24690  2.90347  2.73739  3.18146  2.89801  2.37887  2.77519  2.98518  4.58477  3.61503
          0.02035  4.30058  5.02293  0.61958  0.77255  0.48576  0.95510
    189   2.92521  5.32711  2.85959  2.01157  4.69197  3.53065  3.72174  4.12924  1.90102  3.59414  4.39694  3.00400  3.97529  1.58297  2.66693  2.87687  3.14615  3.73718  5.69829  4.36070    278 q - - -
          2.68618  4.42225  2.77519  2.73123  3.46354  2.40513  3.72494  3.29354  2.67741  2.69355  4.24690  2.90347  2.73739  3.18146  2.89801  2.37887  2.77519  2.98518  4.58477  3.61503
          0.02035  4.30058  5.02293  0.61958  0.77255  0.48576  0.95510
    190   2.76308  5.24114  2.15518  2.36047  4.57930  3.43967  3.67323  4.05294  2.02824  3.53389  4.29891  2.11135  3.87589  2.78549  2.31801  2.71748  2.99736  3.63182  5.66487  4.26623    279 k - - -
          2.68618  4.42225  2.77519  2.73123  3.46354  2.40513  3.72494  3.29354  2.67741  2.69355  4.24690  2.90347  2.73739  3.18146  2.89801  2.37887  2.77519  2.98518  4.58477  3.61503
          0.02035  4.30058  5.02293  0.61958  0.77255  0.48576  0.95510
    191   0.53923  4.46802  3.96021  3.79782  4.54116  3.27672  4.75953  3.73645  3.82712  3.59579  4.59567  3.81907  4.05806  4.13017  4.03093  2.82282  3.13105  3.31129  5.92131  4.78004    280 A - - -
          2.68618  4.42225  2.77519  2.73123  3.46354  2.40513  3.72494  3.29354  2.67741  2.69355  4.24690  2.90347  2.73739  3.18146  2.89801  2.37887  2.77519  2.98518  4.58477  3.61503
          0.02035  4.30058  5.02293  0.61958  0.77255  0.48576  0.95510
    192   3.28626  4.99703  4.04533  4.00836  5.10090  0.29564  5.07981  4.82698  4.24633  4.41743  5.41181  4.21192  4.39905  4.53736  4.41445  3.47360  3.79975  4.27201  6.06080  5.22461    281 G - - -
          2.68618  4.42225  2.77519  2.73123  3.46354  2.40513  3.72494  3.29354  2.67741  2.69355  4.24690  2.90347  2.73739  3.18146  2.89801  2.37887  2.77519  2.98518  4.58477  3.61503
          0.02035  4.30058  5.02293  0.61958  0.77255  0.48576  0.95510
    193   3.92410  5.23653  4.50088  4.32845  2.44700  4.35282  3.90720  3.88295  4.17674  3.22068  4.51461  4.29177  4.82459  4.37305  4.26323  4.00919  4.21728  3.77574  4.10057  0.47236    282 Y - - -
          2.68618  4.42225  2.77519  2.73123  3.46354  2.40513  3.72494  3.29354  2.67741  2.69355  4.24690  2.90347  2.73739  3.18146  2.89801  2.37887  2.77519  2.98518  4.58477  3.61503
          0.02035  4.30058  5.02293  0.61958  0.77255  0.48576  0.95510
    194   0.85312  4.29025  3.78923  3.53764  4.53585  3.08666  4.54312  3.90442  3.57921  3.65030  4.48728  3.57485  3.87031  3.84832  3.84492  1.82532  2.88076  3.33371  5.90127  4.71146    283 a - - -
          2.68618  4.42225  2.77519  2.73123  3.46354  2.40513  3.72494  3.29354  2.67741  2.69355  4.24690  2.90347  2.73739  3.18146  2.89801  2.37887  2.77519  2.98518  4.58477  3.61503
          0.02035  4.30058  5.02293  0.61958  0.77255  0.48576  0.95510
    195   2.71169  4.55054  3.88572  3.68583  4.42477  3.36904  4.66034  3.60990  3.63805  3.45667  4.49496  3.80388  4.11382  4.01422  3.85973  2.91982  0.61142  3.25319  5.81947  4.64783    284 T - - -
          2.68618  4.42225  2.77519  2.73123  3.46354  2.40513  3.72494  3.29354  2.67741  2.69355  4.24690  2.90347  2.73739  3.18146  2.89801  2.37887  2.77519  2.98518  4.58477  3.61503
          0.02035  4.30058  5.02293  0.61958  0.77255  0.48576  0.95510
    196   3.08418  5.58238  1.03256  2.32115  4.90167  3.41448  3.91538  4.41816  2.07438  3.91899  4.76723  2.89756  4.01288  3.07758  3.35989  2.98714  3.36587  3.99895  6.04377  4.58733    285 d - - -
          2.68618  4.42225  2.77519  2.73123  3.46354  2.40513  3.72494  3.29354  2.67741  2.69355  4.24690  2.90347  2.73739  3.18146  2.89801  2.37887  2.77519  2.98518  4.58477  3.61503
          0.02035  4.30058  5.02293  0.61958  0.77255  0.48576  0.95510
    197   2.95297  5.01896  3.14802  2.82733  4.55019  3.53742  3.98649  3.98497  1.90862  3.55570  4.43572  3.27801  1.17717  3.16877  2.88960  3.00428  3.25686  3.62151  5.68211  4.43494    286 p - - -
          2.68620  4.42227  2.77483  2.73126  3.46356  2.40515  3.72497  3.29356  2.67743  2.69357  4.24692  2.90349  2.73742  3.18149  2.89803  2.37889  2.77522  2.98521  4.58479  3.61505
          0.15030  2.01767  5.02293  0.28732  1.38739  0.48576  0.95510
    198   2.04698  5.07663  3.14112  2.56441  4.40379  3.55656  2.51816  3.82020  1.91768  3.34496  4.15098  3.06409  3.94292  2.80493  2.14988  2.80171  3.01784  3.46673  5.49618  4.18993    288 k - - -
          2.68618  4.42225  2.77519  2.73123  3.46354  2.40513  3.72494  3.29354  2.67741  2.69355  4.24690  2.90347  2.73739  3.18146  2.89801  2.37887  2.77519  2.98518  4.58477  3.61503
          0.02035  4.30058  5.02293  0.61958  0.77255  0.48576  0.95510
    199   3.14850  5.08659  2.11401  2.83519  3.08893  3.70434  3.84832  3.73268  3.14902  3.27447  4.28162  3.30539  4.22022  3.38812  3.56913  3.17534  3.41855  3.48296  4.67242  1.09798    289 y - - -
          2.68618  4.42225  2.77519  2.73123  3.46354  2.40513  3.72494  3.29354  2.67741  2.69355  4.24690  2.90347  2.73739  3.18146  2.89801  2.37887  2.77519  2.98518  4.58477  3.61503
          0.02035  4.30058  5.02293  0.61958  0.77255  0.48576  0.95510
    200   1.15781  4.37017  3.55882  3.23271  4.48349  2.12523  4.33401  3.90306  3.30101  3.57301  4.38814  3.43387  2.32828  3.58355  3.64536  2.57420  2.88080  3.35747  5.80797  4.58782    290 a - - -
          2.68618  4.42225  2.77519  2.73123  3.46354  2.40513  3.72494  3.29354  2.67741  2.69355  4.24690  2.90347  2.73739  3.18146  2.89801  2.37887  2.77519  2.98518  4.58477  3.61503
          0.02035  4.30058  5.02293  0.61958  0.77255  0.48576  0.95510
    201   2.79560  5.23937  2.86810  1.84560  4.58937  3.47986  3.67245  4.04692  2.32977  3.52247  4.29646  2.36200  3.90252  2.26295  2.12088  2.75437  3.02191  3.63723  5.64270  4.27290    291 e - - -
          2.68618  4.42225  2.77519  2.73123  3.46354  2.40513  3.72494  3.29354  2.67741  2.69355  4.24690  2.90347  2.73739  3.18146  2.89801  2.37887  2.77519  2.98518  4.58477  3.61503
          0.02035  4.30058  5.02293  0.61958  0.77255  0.48576  0.95510
    202   3.06441  5.05953  3.52665  2.94581  4.22786  3.76523  3.84523  3.54663  1.08060  2.26148  4.11483  3.36535  4.16247  3.01941  2.51254  3.12582  3.27283  3.32577  5.44413  4.19548    292 k - - -
          2.68618  4.42225  2.77519  2.73123  3.46354  2.40513  3.72494  3.29354  2.67741  2.69355  4.24690  2.90347  2.73739  3.18146  2.89801  2.37887  2.77519  2.98518  4.58477  3.61503
          0.02035  4.30058  5.02293  0.61958  0.77255  0.48576  0.95510
    203   3.67596  5.02310  4.87785  4.54028  3.36062  4.52251  5.06584  2.60587  4.30636  0.48371  3.28542  4.77647  4.89715  4.56762  4.40367  4.17768  3.95742  2.75042  5.37210  4.18763    293 L - - -
          2.68618  4.42225  2.77519  2.73123  3.46354  2.40513  3.72494  3.29354  2.67741  2.69355  4.24690  2.90347  2.73739  3.18146  2.89801  2.37887  2.77519  2.98518  4.58477  3.61503
          0.02035  4.30058  5.02293  0.61958  0.77255  0.48576  0.95510
    204   2.76102  4.26029  4.09877  3.54502  3.27879  3.84327  4.15044  1.56541  3.41851  2.32003  3.34013  3.79243  4.22358  3.68322  3.63594  3.14510  2.20363  2.27006  4.85438  2.60885    294 i - - -
          2.68618  4.42225  2.77519  2.73123  3.46354  2.40513  3.72494  3.29354  2.67741  2.69355  4.24690  2.90347  2.73739  3.18146  2.89801  2.37887  2.77519  2.98518  4.58477  3.61503
          0.02035  4.30058  5.02293  0.61958  0.77255  0.48576  0.95510
    205   2.61790  4.69296  2.99115  2.78995  4.53997  3.24423  4.11752  4.07288  3.01695  3.68291  4.50875  2.00653  3.91978  3.32494  3.42326  1.12525  3.03659  3.56114  5.82138  4.48189    295 s - - -
          2.68618  4.42225  2.77519  2.73123  3.46354  2.40513  3.72494  3.29354  2.67741  2.69355  4.24690  2.90347  2.73739  3.18146  2.89801  2.37887  2.77519  2.98518  4.58477  3.61503
          0.02035  4.30058  5.02293  0.61958  0.77255  0.48576  0.95510
    206   2.64727  4.29693  3.71359  3.15452  3.44354  3.64092  3.98426  2.72927  3.07219  2.06426  2.43447  3.49842  4.05025  3.37041  3.37670  2.35067  2.09746  2.52730  4.93639  3.71968    296 l - - -
          2.68618  4.42225  2.77519  2.73123  3.46354  2.40513  3.72494  3.29354  2.67741  2.69355  4.24690  2.90347  2.73739  3.18146  2.89801  2.37887  2.77519  2.98518  4.58477  3.61503
          0.02035  4.30058  5.02293  0.61958  0.77255  0.48576  0.95510
    207   3.42088  4.68787  5.17799  4.67336  3.46508  4.79981  5.24912  0.93142  4.51257  1.51636  3.27039  4.88503  5.01459  4.69860  4.63884  4.20229  3.66680  1.92285  5.55026  4.39501    297 i - - -
          2.68618  4.42225  2.77519  2.73123  3.46354  2.40513  3.72494  3.29354  2.67741  2.69355  4.24690  2.90347  2.73739  3.18146  2.89801  2.37887  2.77519  2.98518  4.58477  3.61503
          0.02035  4.30058  5.02293  0.61958  0.77255  0.48576  0.95510
    208   2.79405  5.08939  2.86642  1.60609  4.33683  3.48800  3.72475  3.76561  2.45423  2.52444  4.15064  2.99048  3.92527  2.16737  2.87689  2.78639  3.02797  3.43057  5.53881  4.18331    298 e - - -
          2.68618  4.42225  2.77519  2.73123  3.46354  2.40513  3.72494  3.29354  2.67741  2.69355  4.24690  2.90347  2.73739  3.18146  2.89801  2.37887  2.77519  2.98518  4.58477  3.61503
          0.02035  4.30058  5.02293  0.61958  0.77255  0.48576  0.95510
    209   2.76821  5.15214  2.91373  2.44301  4.50440  2.62427  3.68130  3.95408  2.34928  3.45653  4.23894  2.12755  3.89927  2.15717  2.25180  2.74371  3.00045  3.55914  5.59715  4.23822    299 n - - -
          2.68618  4.42225  2.77519  2.73123  3.46354  2.40513  3.72494  3.29354  2.67741  2.69355  4.24690  2.90347  2.73739  3.18146  2.89801  2.37887  2.77519  2.98518  4.58477  3.61503
          0.19576  4.30058  1.80651  0.61958  0.77255  0.48576  0.95510
    210   2.95028  4.80656  3.37600  2.92022  3.18932  3.68752  3.71912  3.39199  1.94290  2.97377  3.94008  3.32219  4.10571  3.12625  2.83511  3.04331  3.17985  3.15771  4.69770  1.52618    300 y - - -
          2.68618  4.42225  2.77519  2.73123  3.46354  2.40513  3.72494  3.29354  2.67741  2.69355  4.24690  2.90347  2.73739  3.18146  2.89801  2.37887  2.77519  2.98518  4.58477  3.61503
          0.02421  4.12903  4.85138  0.61958  0.77255  0.68532  0.70103
    211   2.68390  4.66213  3.11015  2.63755  3.68799  3.49829  2.31123  2.46380  2.56797  2.89953  3.78048  2.39854  3.91883  2.96653  2.95079  2.77864  2.92451  2.97194  5.08177  3.71595    301 h - - -
          2.68618  4.42225  2.77519  2.73123  3.46354  2.40513  3.72494  3.29354  2.67741  2.69355  4.24690  2.90347  2.73739  3.18146  2.89801  2.37887  2.77519  2.98518  4.58477  3.61503
          0.02421  4.12903  4.85138  0.61958  0.77255  0.37858  1.15466
    212   3.51556  4.79002  5.26904  4.69283  3.18895  4.83162  5.13749  1.77974  4.55201  0.93529  1.98682  4.91090  4.95770  4.56516  4.59780  4.19127  3.72909  2.39220  5.32263  4.31046    302 l - - -
          2.68618  4.42225  2.77519  2.73123  3.46354  2.40513  3.72494  3.29354  2.67741  2.69355  4.24690  2.90347  2.73739  3.18146  2.89801  2.37887  2.77519  2.98518  4.58477  3.61503
          0.02035  4.30058  5.02293  0.61958  0.77255  0.48576  0.95510
    213   2.76299  5.24115  2.05668  2.36386  4.58142  3.44238  3.67098  4.05446  1.92940  3.53358  4.29807  2.35034  3.87634  2.78259  2.31552  2.71752  2.99646  3.63288  5.66257  4.26569    303 k - - -
          2.68618  4.42225  2.77519  2.73123  3.46354  2.40513  3.72494  3.29354  2.67741  2.69355  4.24690  2.90347  2.73739  3.18146  2.89801  2.37887  2.77519  2.98518  4.58477  3.61503
          0.02035  4.30058  5.02293  0.61958  0.77255  0.48576  0.95510
    214   2.82681  5.25644  2.66674  1.66195  4.59070  3.42602  3.74376  4.06102  2.52429  3.56970  4.36166  2.91380  3.91123  2.00853  2.99389  2.08190  3.07642  3.65651  5.72431  4.32200    304 e - - -
          2.68618  4.42225  2.77519  2.73123  3.46354  2.40513  3.72494  3.29354  2.67741  2.69355  4.24690  2.90347  2.73739  3.18146  2.89801  2.37887  2.77519  2.98518  4.58477  3.61503
          0.02035  4.30058  5.02293  0.61958  0.77255  0.48576  0.95510
    215   3.27669  4.61093  4.71114  4.24027  1.86291  4.29637  3.88585  1.91875  4.08119  2.37918  3.55934  4.17848  4.61308  4.14550  4.14532  3.62430  3.50252  2.76020  4.11481  1.34147    305 y - - -
          2.68618  4.42225  2.77519  2.73123  3.46354  2.40513  3.72494  3.29354  2.67741  2.69355  4.24690  2.90347  2.73739  3.18146  2.89801  2.37887  2.77519  2.98518  4.58477  3.61503
          0.02035  4.30058  5.02293  0.61958  0.77255  0.48576  0.95510
    216   2.95021  5.43564  1.38961  2.29296  4.83000  3.36146  3.87483  4.34643  2.82993  3.84773  4.66327  2.14288  3.95213  3.02827  3.39484  1.99507  3.24342  3.90008  6.00319  4.52912    306 d - - -
          2.68619  4.42285  2.77515  2.73122  3.46414  2.40573  3.72554  3.29306  2.67742  2.69356  4.24750  2.90407  2.73799  3.18014  2.89861  2.37903  2.77451  2.98499  4.58537  3.61118
          0.46668  1.56689  1.80651  2.42730  0.09242  0.48576  0.95510
    217   1.91034  4.58698  3.27620  2.75245  3.82796  3.50944  3.79510  3.09177  2.07191  2.22422  3.73097  3.19546  3.93950  3.01565  2.90017  2.79711  2.92061  2.84472  5.19566  3.93232    322 a - - -
          2.68618  4.42225  2.77519  2.73123  3.46354  2.40513  3.72494  3.29354  2.67741  2.69355  4.24690  2.90347  2.73739  3.18146  2.89801  2.37887  2.77519  2.98518  4.58477  3.61503
          0.02421  4.12903  4.85138  0.61958  0.77255  0.37858  1.15466
    218   3.00068  5.60095  1.76722  1.34522  4.89717  3.38301  3.83890  4.41729  2.77146  3.88628  4.69540  2.83320  3.95601  2.21362  3.33655  2.89554  3.26941  3.97389  6.02923  4.53727    323 e - - -
          2.68618  4.42225  2.77519  2.73123  3.46354  2.40513  3.72494  3.29354  2.67741  2.69355  4.24690  2.90347  2.73739  3.18146  2.89801  2.37887  2.77519  2.98518  4.58477  3.61503
          0.02035  4.30058  5.02293  0.61958  0.77255  0.48576  0.95510
    219   2.83828  4.35297  4.06733  3.49357  3.45979  3.94296  4.24074  1.74463  2.33722  1.92218  3.38097  3.80974  4.29447  3.66225  3.60557  3.22880  3.07272  1.81740  5.06621  3.86514    324 i - - -
          2.68618  4.42225  2.77519  2.73123  3.46354  2.40513  3.72494  3.29354  2.67741  2.69355  4.24690  2.90347  2.73739  3.18146  2.89801  2.37887  2.77519  2.98518  4.58477  3.61503
          0.02035  4.30058  5.02293  0.61958  0.77255  0.48576  0.95510
    220   2.81796  4.37662  3.94691  3.37326  3.48813  3.89199  4.17497  1.98286  2.17284  1.95697  3.40943  3.71818  4.24866  3.56187  3.51021  3.16986  3.05171  1.78082  5.07145  3.86322    325 v - - -
          2.68618  4.42225  2.77519  2.73123  3.46354  2.40513  3.72494  3.29354  2.67741  2.69355  4.24690  2.90347  2.73739  3.18146  2.89801  2.37887  2.77519  2.98518  4.58477  3.61503
          0.02035  4.30058  5.02293  0.61958  0.77255  0.48576  0.95510
    221   2.82676  5.26072  2.03715  2.33354  4.68508  2.43401  3.80830  4.17579  2.68907  3.68500  4.47553  1.95388  3.90786  2.94679  3.22010  2.02830  3.10869  3.73588  5.84645  4.41178    326 n - - -
          2.68618  4.42225  2.77519  2.73123  3.46354  2.40513  3.72494  3.29354  2.67741  2.69355  4.24690  2.90347  2.73739  3.18146  2.89801  2.37887  2.77519  2.98518  4.58477  3.61503
          0.02035  4.30058  5.02293  0.61958  0.77255  0.48576  0.95510
    222   2.69991  4.87510  3.10892  2.62078  4.35115  3.44108  3.78480  3.75771  1.63050  3.33883  4.15378  3.09708  3.91679  2.93356  2.83956  2.18981  2.05136  3.38299  5.53318  4.22478    327 k - - -
          2.68618  4.42225  2.77519  2.73123  3.46354  2.40513  3.72494  3.29354  2.67741  2.69355  4.24690  2.90347  2.73739  3.18146  2.89801  2.37887  2.77519  2.98518  4.58477  3.61503
          0.02035  4.30058  5.02293  0.61958  0.77255  0.48576  0.95510
    223   2.68171  4.96427  2.94896  2.47632  4.35410  3.42480  3.71933  3.79224  2.07175  3.34817  4.14096  2.38975  3.87358  2.85306  2.91057  2.00286  2.23326  3.40939  5.53739  4.18494    328 s - - -
          2.68618  4.42225  2.77519  2.73123  3.46354  2.40513  3.72494  3.29354  2.67741  2.69355  4.24690  2.90347  2.73739  3.18146  2.89801  2.37887  2.77519  2.98518  4.58477  3.61503
          0.02035  4.30058  5.02293  0.61958  0.77255  0.48576  0.95510
    224   2.18666  4.63419  3.17025  2.67150  3.87376  3.47567  3.79859  3.28981  2.67213  2.95406  3.80885  2.21240  3.91674  3.01288  3.09245  2.74323  2.34840  3.00066  5.23205  2.61458    329 a - - -
          2.68618  4.42225  2.77519  2.73123  3.46354  2.40513  3.72494  3.29354  2.67741  2.69355  4.24690  2.90347  2.73739  3.18146  2.89801  2.37887  2.77519  2.98518  4.58477  3.61503
          0.02035  4.30058  5.02293  0.61958  0.77255  0.48576  0.95510
    225   2.84665  5.37959  2.06118  1.71268  4.69517  3.39618  3.74684  4.19126  2.59304  3.67497  4.45301  2.85699  3.89946  2.25568  3.12139  2.07197  3.09845  3.75938  5.82040  4.37350    330 e - - -
          2.68618  4.42225  2.77519  2.73123  3.46354  2.40513  3.72494  3.29354  2.67741  2.69355  4.24690  2.90347  2.73739  3.18146  2.89801  2.37887  2.77519  2.98518  4.58477  3.61503
          0.02035  4.30058  5.02293  0.61958  0.77255  0.48576  0.95510
    226   2.81906  4.40458  3.85180  2.49827  3.43785  3.85844  4.14558  1.85130  3.21541  2.25587  1.95514  3.67246  4.22228  3.52582  3.50681  3.14190  3.05367  2.36182  5.04320  3.83999    331 i - - -
          2.68618  4.42225  2.77519  2.73123  3.46354  2.40513  3.72494  3.29354  2.67741  2.69355  4.24690  2.90347  2.73739  3.18146  2.89801  2.37887  2.77519  2.98518  4.58477  3.61503
          0.02035  4.30058  5.02293  0.61958  0.77255  0.48576  0.95510
    227   2.69529  4.85226  2.95890  2.11738  4.09355  3.47390  3.73163  2.36669  2.55158  3.11676  3.94920  2.30588  2.82664  2.89769  3.00341  2.73614  2.93509  3.17367  5.37859  4.04934    332 e - - -
          2.68618  4.42225  2.77519  2.73123  3.46354  2.40513  3.72494  3.29354  2.67741  2.69355  4.24690  2.90347  2.73739  3.18146  2.89801  2.37887  2.77519  2.98518  4.58477  3.61503
          0.02035  4.30058  5.02293  0.61958  0.77255  0.48576  0.95510
    228   3.04583  4.41914  4.68973  4.11678  3.05345  4.21180  4.39761  1.51325  3.92991  1.57522  3.14402  4.24378  4.51275  4.09326  4.02912  3.53279  3.27418  2.35058  2.31746  3.50740    333 i - - -
          2.68618  4.42225  2.77519  2.73123  3.46354  2.40513  3.72494  3.29354  2.67741  2.69355  4.24690  2.90347  2.73739  3.18146  2.89801  2.37887  2.77519  2.98518  4.58477  3.61503
          0.02035  4.30058  5.02293  0.61958  0.77255  0.48576  0.95510
    229   2.67005  4.95565  2.13672  2.45561  4.41785  3.37019  3.77131  3.86785  2.59212  3.42736  4.21715  2.97529  2.70861  2.90994  3.07717  2.17417  2.07044  3.45932  5.62101  4.24909    334 t - - -
          2.68618  4.42225  2.77519  2.73123  3.46354  2.40513  3.72494  3.29354  2.67741  2.69355  4.24690  2.90347  2.73739  3.18146  2.89801  2.37887  2.77519  2.98518  4.58477  3.61503
          0.02035  4.30058  5.02293  0.61958  0.77255  0.48576  0.95510
    230   3.02980  5.29473  3.00509  2.63768  4.71361  3.59157  3.79263  4.15728  1.14589  3.63253  4.47293  2.10177  4.05938  2.93305  2.57604  3.00330  3.26002  3.78340  5.69717  4.40969    335 k - - -
          2.68618  4.42225  2.77519  2.73123  3.46354  2.40513  3.72494  3.29354  2.67741  2.69355  4.24690  2.90347  2.73739  3.18146  2.89801  2.37887  2.77519  2.98518  4.58477  3.61503
          0.02035  4.30058  5.02293  0.61958  0.77255  0.48576  0.95510
    231   2.77500  4.76056  3.26622  2.75308  3.98140  3.57722  3.81470  3.33787  2.06212  2.18423  3.87898  3.21225  1.95882  3.01464  2.85104  2.86999  3.01725  3.07796  5.30238  4.02783    336 p - - -
          2.68618  4.42225  2.77519  2.73123  3.46354  2.40513  3.72494  3.29354  2.67741  2.69355  4.24690  2.90347  2.73739  3.18146  2.89801  2.37887  2.77519  2.98518  4.58477  3.61503
          0.15030  4.30058  2.07155  0.61958  0.77255  0.48576  0.95510
    232   3.12976  4.67976  3.97620  3.49565  1.69991  4.01004  3.65453  3.17977  3.38962  2.69438  3.76588  3.70860  4.36614  2.33474  3.64410  3.30557  3.35692  3.01454  4.03931  1.57620    337 y - - -
          2.68538  4.42321  2.77551  2.73096  3.46450  2.40564  3.72590  3.29342  2.67604  2.69392  4.24786  2.90224  2.73835  3.18146  2.89824  2.37896  2.77487  2.98535  4.58573  3.61450
          0.55075  1.43974  1.67935  2.87997  0.05777  0.64045  0.74877
    233   1.63088  4.53366  3.25995  2.79694  4.08460  3.29402  3.82678  3.42179  2.48066  3.09019  3.98219  3.17489  3.84521  3.03037  1.99961  2.67762  2.89241  3.08614  5.35537  4.10526    362 a - - -
          2.68618  4.42225  2.77519  2.73123  3.46354  2.40513  3.72494  3.29354  2.67741  2.69355  4.24690  2.90347  2.73739  3.18146  2.89801  2.37887  2.77519  2.98518  4.58477  3.61503
          0.02826  3.97617  4.69852  0.61958  0.77255  0.81374  0.58554
    234   2.89030  4.40512  4.26802  3.93516  3.62732  3.83019  4.71941  2.04968  3.80450  2.29689  3.57753  4.10810  4.38551  4.15720  4.00688  3.34087  3.24970  0.90367  5.42901  4.16670    363 v - - -
          2.68618  4.42225  2.77519  2.73123  3.46354  2.40513  3.72494  3.29354  2.67741  2.69355  4.24690  2.90347  2.73739  3.18146  2.89801  2.37887  2.77519  2.98518  4.58477  3.61503
          0.02826  3.97617  4.69852  0.61958  0.77255  0.81374  0.58554
    235   2.26797  4.20155  3.37169  3.05763  4.15560  2.99929  4.12571  3.49115  3.06265  3.24014  4.10546  3.26825  3.71439  3.39480  3.37718  1.72873  1.54972  3.03780  5.52209  4.28563    364 t - - -
          2.68618  4.42225  2.77519  2.73123  3.46354  2.40513  3.72494  3.29354  2.67741  2.69355  4.24690  2.90347  2.73739  3.18146  2.89801  2.37887  2.77519  2.98518  4.58477  3.61503
          0.02826  3.97617  4.69852  0.61958  0.77255  0.81374  0.58554
    236   2.86033  5.26833  2.31330  1.45826  4.58479  3.25802  3.73419  4.08148  2.61838  3.61886  4.46790  1.97887  3.84059  2.89978  3.10501  2.79233  3.14153  3.68695  5.76549  4.33292    365 e - - -
          2.68618  4.42225  2.77519  2.73123  3.46354  2.40513  3.72494  3.29354  2.67741  2.69355  4.24690  2.90347  2.73739  3.18146  2.89801  2.37887  2.77519  2.98518  4.58477  3.61503
          0.02826  3.97617  4.69852  0.61958  0.77255  0.81374  0.58554
    237   2.69286  4.82122  2.95703  2.56668  4.30902  3.34894  3.71092  3.72616  1.56470  3.30359  4.15213  3.02526  3.85844  2.87474  2.61852  2.02149  2.97895  3.36003  5.45866  4.16903    366 k - - -
          2.68618  4.42225  2.77519  2.73123  3.46354  2.40513  3.72494  3.29354  2.67741  2.69355  4.24690  2.90347  2.73739  3.18146  2.89801  2.37887  2.77519  2.98518  4.58477  3.61503
          0.02826  3.97617  4.69852  0.61958  0.77255  0.81374  0.58554
    238   2.78055  5.01413  1.66962  2.31093  4.59163  1.61910  3.87394  4.10358  2.88247  3.67754  4.53690  2.84944  3.83071  3.06709  3.40925  2.76920  3.12885  3.66343  5.79344  4.42219    367 g - - -
          2.68618  4.42225  2.77519  2.73123  3.46354  2.40513  3.72494  3.29354  2.67741  2.69355  4.24690  2.90347  2.73739  3.18146  2.89801  2.37887  2.77519  2.98518  4.58477  3.61503
          0.02826  3.97617  4.69852  0.61958  0.77255  0.81374  0.58554
    239   2.65864  4.36108  3.70604  3.24989  3.50922  3.55187  4.14214  2.51425  3.09695  1.76318  3.46107  3.55717  4.06610  3.47834  3.37872  2.92898  1.79555  2.36383  5.14308  3.89450    368 l - - -
          2.68618  4.42225  2.77519  2.73123  3.46354  2.40513  3.72494  3.29354  2.67741  2.69355  4.24690  2.90347  2.73739  3.18146  2.89801  2.37887  2.77519  2.98518  4.58477  3.61503
          0.02826  3.97617  4.69852  0.61958  0.77255  0.81374  0.58554
    240   2.80474  4.67673  3.14171  1.95975  3.40436  3.52755  3.74890  3.25433  2.65237  2.85974  3.81553  3.20053  3.97575  3.08632  2.98524  2.91110  3.04933  3.01936  2.01998  3.42601    369 e - - -
          2.68618  4.42225  2.77519  2.73123  3.46354  2.40513  3.72494  3.29354  2.67741  2.69355  4.24690  2.90347  2.73739  3.18146  2.89801  2.37887  2.77519  2.98518  4.58477  3.61503
          0.02826  3.97617  4.69852  0.61958  0.77255  0.81374  0.58554
    241   3.55723  4.82647  4.52845  4.19537  1.39838  4.32132  3.46053  3.26261  4.04915  2.60959  3.86698  4.01125  4.63750  4.05337  4.11113  3.68635  3.78186  3.18392  3.61393  1.14588    370 y - - -
          2.68618  4.42225  2.77519  2.73123  3.46354  2.40513  3.72494  3.29354  2.67741  2.69355  4.24690  2.90347  2.73739  3.18146  2.89801  2.37887  2.77519  2.98518  4.58477  3.61503
          0.02826  3.97617  4.69852  0.61958  0.77255  0.81374  0.58554
    242   2.82072  4.77270  3.13050  2.70963  3.20655  3.55216  3.64699  3.36425  2.53514  2.90635  3.87548  3.15484  3.98222  1.85932  2.86340  2.88850  3.05850  3.12356  4.71377  2.23022    371 q - - -
          2.68618  4.42225  2.77519  2.73123  3.46354  2.40513  3.72494  3.29354  2.67741  2.69355  4.24690  2.90347  2.73739  3.18146  2.89801  2.37887  2.77519  2.98518  4.58477  3.61503
          0.02826  3.97617  4.69852  0.61958  0.77255  0.81374  0.58554
    243   3.27276  4.70476  4.35567  3.99682  3.17741  4.11323  4.62006  2.38802  3.76353  0.75736  3.16947  4.26220  4.53129  4.10703  3.92231  3.69738  3.56260  2.45212  5.09348  3.84047    372 l - - -
          2.68618  4.42225  2.77519  2.73123  3.46354  2.40513  3.72494  3.29354  2.67741  2.69355  4.24690  2.90347  2.73739  3.18146  2.89801  2.37887  2.77519  2.98518  4.58477  3.61503
          0.02826  3.97617  4.69852  0.61958  0.77255  0.81374  0.58554
    244   2.68635  4.59329  3.20747  2.77048  3.75371  3.47498  3.83369  2.97706  2.59420  2.68699  3.71854  3.20481  3.94653  1.90745  2.92149  2.82214  2.96267  2.07500  5.20022  3.90186    373 q - - -
          2.68618  4.42225  2.77519  2.73123  3.46354  2.40513  3.72494  3.29354  2.67741  2.69355  4.24690  2.90347  2.73739  3.18146  2.89801  2.37887  2.77519  2.98518  4.58477  3.61503
          0.02826  3.97617  4.69852  0.61958  0.77255  0.81374  0.58554
    245   2.83878  5.26123  1.56197  2.21264  4.57633  3.28042  3.70874  4.05727  1.90182  3.58586  4.42119  2.77553  3.83520  2.86340  3.03854  2.77271  3.10672  3.66309  5.72954  4.31197    374 d - - -
          2.68618  4.42225  2.77519  2.73123  3.46354  2.40513  3.72494  3.29354  2.67741  2.69355  4.24690  2.90347  2.73739  3.18146  2.89801  2.37887  2.77519  2.98518  4.58477  3.61503
          0.02826  3.97617  4.69852  0.61958  0.77255  0.81374  0.58554
    246   2.90741  5.11637  2.98643  2.55398  4.47319  3.50483  3.62968  3.88979  1.65000  3.37476  4.23582  3.02877  3.93793  1.76354  2.35000  2.89265  3.11681  3.55497  5.47557  4.21325    375 k - - -
          2.68618  4.42225  2.77519  2.73123  3.46354  2.40513  3.72494  3.29354  2.67741  2.69355  4.24690  2.90347  2.73739  3.18146  2.89801  2.37887  2.77519  2.98518  4.58477  3.61503
          0.02826  3.97617  4.69852  0.61958  0.77255  0.81374  0.58554
    247   2.79804  4.56242  3.49298  3.40596  4.54489  0.58563  4.51920  4.17039  3.60128  3.81132  4.78845  3.65737  3.95686  3.91730  3.82527  2.97305  3.28735  3.67870  5.61195  4.65054    376 G - - -
          2.68603  4.42269  2.77563  2.73167  3.46398  2.40512  3.72538  3.29182  2.67726  2.69399  4.24734  2.90245  2.73783  3.18190  2.89845  2.37887  2.77499  2.98483  4.58129  3.61547
          0.35350  1.24248  4.69852  2.13367  0.12602  0.81374  0.58554
    248   2.93714  5.49051  1.62413  1.37288  4.77787  3.21940  3.75913  4.29083  2.76861  3.79955  4.65440  2.68644  3.83795  2.92593  3.35659  2.82369  3.22484  3.86952  5.95127  4.45602    388 e - - -
          2.68618  4.42225  2.77519  2.73123  3.46354  2.40513  3.72494  3.29354  2.67741  2.69355  4.24690  2.90347  2.73739  3.18146  2.89801  2.37887  2.77519  2.98518  4.58477  3.61503
          0.02826  3.97617  4.69852  0.61958  0.77255  0.81374  0.58554
    249   2.75369  4.31195  4.03392  3.56384  3.53246  3.77647  4.38625  1.45314  3.43389  2.25171  3.42654  3.82883  4.25052  3.77013  3.69085  3.15092  2.15376  1.94958  5.24049  4.01826    389 i - - -
          2.68618  4.42225  2.77519  2.73123  3.46354  2.40513  3.72494  3.29354  2.67741  2.69355  4.24690  2.90347  2.73739  3.18146  2.89801  2.37887  2.77519  2.98518  4.58477  3.61503
          0.02826  3.97617  4.69852  0.61958  0.77255  0.81374  0.58554
    250   3.27315  4.63416  4.59978  4.12546  1.56874  4.33128  4.18819  2.40125  3.97814  1.30150  3.06861  4.25486  4.60544  4.09963  4.10182  3.69821  3.50793  2.48139  4.44284  2.91521    390 l - - -
          2.68618  4.42225  2.77519  2.73123  3.46354  2.40513  3.72494  3.29354  2.67741  2.69355  4.24690  2.90347  2.73739  3.18146  2.89801  2.37887  2.77519  2.98518  4.58477  3.61503
          0.02826  3.97617  4.69852  0.61958  0.77255  0.81374  0.58554
    251   3.39932  4.84623  3.99236  3.74193  2.30262  3.95174  3.67078  3.39431  3.59649  2.82130  4.05875  3.85282  4.42352  3.87754  3.75864  3.52541  3.68671  3.26987  3.95009  0.80937    391 y - - -
          2.68618  4.42225  2.77519  2.73123  3.46354  2.40513  3.72494  3.29354  2.67741  2.69355  4.24690  2.90347  2.73739  3.18146  2.89801  2.37887  2.77519  2.98518  4.58477  3.61503
          0.02826  3.97617  4.69852  0.61958  0.77255  0.81374  0.58554
    252   2.48331  4.50295  2.94189  2.66530  4.15239  3.16142  3.89714  3.52962  2.74921  3.23463  4.10304  2.08833  3.78518  3.11385  3.12427  2.59366  1.69902  3.14181  5.47258  4.16566    392 t - - -
          2.68618  4.42225  2.77519  2.73123  3.46354  2.40513  3.72494  3.29354  2.67741  2.69355  4.24690  2.90347  2.73739  3.18146  2.89801  2.37887  2.77519  2.98518  4.58477  3.61503
          0.02826  3.97617  4.69852  0.61958  0.77255  0.81374  0.58554
    253   2.64343  4.36994  3.58091  3.14668  3.56568  3.51030  4.08877  1.90813  3.05251  2.43153  3.53883  3.48211  1.99253  3.41691  3.35605  2.89305  2.96282  2.41155  5.14269  3.88559    393 i - - -
          2.68618  4.42225  2.77519  2.73123  3.46354  2.40513  3.72494  3.29354  2.67741  2.69355  4.24690  2.90347  2.73739  3.18146  2.89801  2.37887  2.77519  2.98518  4.58477  3.61503
          0.02826  3.97617  4.69852  0.61958  0.77255  0.81374  0.58554
    254   2.63658  4.76562  2.81594  2.50807  4.21444  3.27704  3.75116  3.70474  2.48242  3.28741  4.14465  2.98073  3.82562  1.80259  2.84721  1.98698  2.94882  3.33046  5.45711  4.11945    394 q - - -
          2.68618  4.42225  2.77519  2.73123  3.46354  2.40513  3.72494  3.29354  2.67741  2.69355  4.24690  2.90347  2.73739  3.18146  2.89801  2.37887  2.77519  2.98518  4.58477  3.61503
          0.02826  3.97617  4.69852  0.61958  0.77255  0.81374  0.58554
    255   2.85635  5.24412  2.32653  1.68634  4.56414  3.25973  3.73795  4.06010  2.61712  3.60349  4.45524  1.68802  3.84260  2.90571  3.09646  2.79362  3.13922  3.66919  5.75040  4.32367    395 e - - -
          2.68618  4.42225  2.77519  2.73123  3.46354  2.40513  3.72494  3.29354  2.67741  2.69355  4.24690  2.90347  2.73739  3.18146  2.89801  2.37887  2.77519  2.98518  4.58477  3.61503
          0.02826  3.97617  4.69852  0.61958  0.77255  0.81374  0.58554
    256   2.86030  5.19763  2.59888  1.57830  4.53802  3.37550  3.66527  3.96171  1.79182  3.47886  4.32055  2.87304  3.87449  2.81119  2.67721  2.81451  3.09917  3.59705  5.61183  4.27144    396 e - - -
          2.68618  4.42225  2.77519  2.73123  3.46354  2.40513  3.72494  3.29354  2.67741  2.69355  4.24690  2.90347  2.73739  3.18146  2.89801  2.37887  2.77519  2.98518  4.58477  3.61503
          0.02826  3.97617  4.69852  0.61958  0.77255  0.81374  0.58554
    257   2.63748  4.30746  3.74595  3.28824  2.18875  3.53979  4.01997  2.63237  3.21232  2.33306  3.44235  3.55668  4.04579  3.50770  3.48846  2.90573  1.79336  2.46908  4.79745  3.40206    397 t - - -
          2.68618  4.42225  2.77519  2.73123  3.46354  2.40513  3.72494  3.29354  2.67741  2.69355  4.24690  2.90347  2.73739  3.18146  2.89801  2.37887  2.77519  2.98518  4.58477  3.61503
          0.02826  3.97617  4.69852  0.61958  0.77255  0.81374  0.58554
    258   2.87290  5.32099  1.66451  2.14900  4.64490  3.21259  3.76891  4.19742  2.76513  3.72841  4.58117  1.63060  3.83071  2.94284  3.32831  2.79208  3.17511  3.77527  5.85798  4.37966    398 n - - -
          2.68618  4.42225  2.77519  2.73123  3.46354  2.40513  3.72494  3.29354  2.67741  2.69355  4.24690  2.90347  2.73739  3.18146  2.89801  2.37887  2.77519  2.98518  4.58477  3.61503
          0.02826  3.97617  4.69852  0.61958  0.77255  0.81374  0.58554
    259   3.04348  4.44541  4.51632  4.01819  3.34455  4.22731  4.71057  1.93644  3.85942  1.48114  3.20973  4.26766  4.57489  4.14092  4.06370  3.60562  3.31311  1.28591  5.27225  4.05963    399 v - - -
          2.68618  4.42225  2.77519  2.73123  3.46354  2.40513  3.72494  3.29354  2.67741  2.69355  4.24690  2.90347  2.73739  3.18146  2.89801  2.37887  2.77519  2.98518  4.58477  3.61503
          0.02826  3.97617  4.69852  0.61958  0.77255  0.81374  0.58554
    260   2.47084  4.31581  3.52255  3.28044  4.06278  3.15139  4.28954  3.20264  3.22546  3.06243  4.10701  3.47249  3.86364  3.61529  3.47859  2.67336  1.00755  2.88644  5.49146  4.27969    400 t - - -
          2.68618  4.42225  2.77519  2.73123  3.46354  2.40513  3.72494  3.29354  2.67741  2.69355  4.24690  2.90347  2.73739  3.18146  2.89801  2.37887  2.77519  2.98518  4.58477  3.61503
          0.02826  3.97617  4.69852  0.61958  0.77255  0.81374  0.58554
    261   3.08213  4.48793  4.53003  4.02614  3.26010  4.24976  4.69863  2.00727  3.86086  1.22110  3.11703  4.28209  4.57932  4.12326  4.05485  3.62545  3.34641  1.53576  5.22093  4.03053    401 l - - -
          2.68618  4.42225  2.77519  2.73123  3.46354  2.40513  3.72494  3.29354  2.67741  2.69355  4.24690  2.90347  2.73739  3.18146  2.89801  2.37887  2.77519  2.98518  4.58477  3.61503
          0.02826  3.97617  4.69852  0.61958  0.77255  0.81374  0.58554
    262   2.95436  5.51777  1.37596  1.57948  4.80262  3.21348  3.76867  4.32004  2.79642  3.82785  4.68913  2.67964  3.84109  2.93842  3.39482  2.83545  3.24563  3.89678  5.97940  4.47588    402 d - - -
          2.68618  4.42225  2.77519  2.73123  3.46354  2.40513  3.72494  3.29354  2.67741  2.69355  4.24690  2.90347  2.73739  3.18146  2.89801  2.37887  2.77519  2.98518  4.58477  3.61503
          0.02826  3.97617  4.69852  0.61958  0.77255  0.81374  0.58554
    263   2.87430  5.17959  2.70309  1.84241  4.53637  3.41417  3.65193  3.94619  1.52980  3.45520  4.29884  2.91626  3.89222  2.79492  2.56263  2.83586  3.10306  3.58845  5.57541  4.26284    403 k - - -
          2.68618  4.42225  2.77519  2.73123  3.46354  2.40513  3.72494  3.29354  2.67741  2.69355  4.24690  2.90347  2.73739  3.18146  2.89801  2.37887  2.77519  2.98518  4.58477  3.61503
          0.02826  3.97617  4.69852  0.61958  0.77255  0.81374  0.58554
    264   3.09630  4.57769  4.08691  3.62848  2.44482  4.00901  3.75872  2.76613  3.43305  1.65784  3.45410  3.80499  4.36643  3.70849  3.63372  3.35394  3.33453  2.69667  4.12421  1.53470    404 y - - -
          2.68618  4.42225  2.77519  2.73123  3.46354  2.40513  3.72494  3.29354  2.67741  2.69355  4.24690  2.90347  2.73739  3.18146  2.89801  2.37887  2.77519  2.98518  4.58477  3.61503
          0.02826  3.97617  4.69852  0.61958  0.77255  0.81374  0.58554
    265   2.77534  4.51306  3.50623  2.99149  3.64879  3.66145  3.91404  1.75423  2.01479  2.52002  3.57806  3.39071  4.06987  3.17946  2.90614  2.99385  3.01800  2.43474  5.13697  3.88815    405 i - - -
          2.68618  4.42225  2.77519  2.73123  3.46354  2.40513  3.72494  3.29354  2.67741  2.69355  4.24690  2.90347  2.73739  3.18146  2.89801  2.37887  2.77519  2.98518  4.58477  3.61503
          0.02826  3.97617  4.69852  0.61958  0.77255  0.81374  0.58554
    266   2.65864  4.36108  3.70604  3.24989  3.50922  3.55187  4.14214  2.51425  3.09695  1.76318  3.46107  3.55717  4.06610  3.47834  3.37872  2.92898  1.79555  2.36383  5.14308  3.89450    406 l - - -
          2.68618  4.42225  2.77519  2.73123  3.46354  2.40513  3.72494  3.29354  2.67741  2.69355  4.24690  2.90347  2.73739  3.18146  2.89801  2.37887  2.77519  2.98518  4.58477  3.61503
          0.02826  3.97617  4.69852  0.61958  0.77255  0.81374  0.58554
    267   2.73167  4.71764  1.81768  2.56049  3.88064  3.44050  3.84949  2.13825  2.77116  2.82913  3.84027  3.06724  3.93538  3.06678  3.21620  2.82919  3.00354  2.70966  5.33670  3.99019    407 d - - -
          2.68618  4.42225  2.77519  2.73123  3.46354  2.40513  3.72494  3.29354  2.67741  2.69355  4.24690  2.90347  2.73739  3.18146  2.89801  2.37887  2.77519  2.98518  4.58477  3.61503
          0.02826  3.97617  4.69852  0.61958  0.77255  0.81374  0.58554
    268   2.47879  4.55050  2.80100  2.58735  4.27608  3.10844  3.90126  3.79292  2.78553  3.41816  4.25737  2.03258  3.76079  3.11100  3.18700  1.56495  2.87651  3.33091  5.57159  4.22849    408 s - - -
          2.68618  4.42225  2.77519  2.73123  3.46354  2.40513  3.72494  3.29354  2.67741  2.69355  4.24690  2.90347  2.73739  3.18146  2.89801  2.37887  2.77519  2.98518  4.58477  3.61503
          0.02826  3.97617  4.69852  0.61958  0.77255  0.81374  0.58554
    269   2.77960  5.10633  1.66041  2.31180  4.42672  3.32064  3.69454  3.91689  2.47667  3.45445  4.28804  2.85403  3.83710  2.84813  2.08755  2.74760  3.04161  3.53877  5.58798  4.21390    409 d - - -
          2.68615  4.42281  2.77511  2.73118  3.46410  2.40569  3.72550  3.29410  2.67680  2.69411  4.24746  2.90330  2.73734  3.18106  2.89857  2.37899  2.77575  2.98337  4.58533  3.61262
          0.35350  1.24248  4.69852  2.36157  0.09902  0.81374  0.58554
    270   3.04348  4.44541  4.51632  4.01819  3.34455  4.22731  4.71057  1.93644  3.85942  1.48114  3.20973  4.26766  4.57489  4.14092  4.06370  3.60562  3.31311  1.28591  5.27225  4.05963    424 v - - -
          2.68618  4.42225  2.77519  2.73123  3.46354  2.40513  3.72494  3.29354  2.67741  2.69355  4.24690  2.90347  2.73739  3.18146  2.89801  2.37887  2.77519  2.98518  4.58477  3.61503
          0.02826  3.97617  4.69852  0.61958  0.77255  0.81374  0.58554
    271   1.68066  4.64070  3.05062  2.65889  4.15798  3.31118  3.78761  3.46169  1.86501  3.14844  4.02950  3.08897  3.84823  2.97573  2.78207  2.69896  2.92421  3.12897  5.40695  4.13584    425 a - - -
          2.68618  4.42225  2.77519  2.73123  3.46354  2.40513  3.72494  3.29354  2.67741  2.69355  4.24690  2.90347  2.73739  3.18146  2.89801  2.37887  2.77519  2.98518  4.58477  3.61503
          0.02826  3.97617  4.69852  0.61958  0.77255  0.81374  0.58554
    272   2.78878  4.98309  2.66458  2.41619  3.91525  3.35266  2.34843  3.79849  2.49371  3.34169  4.21286  1.78441  3.87524  2.91192  2.88075  2.78674  3.06050  3.44991  5.26095  3.79013    426 n - - -
          2.68618  4.42225  2.77519  2.73123  3.46354  2.40513  3.72494  3.29354  2.67741  2.69355  4.24690  2.90347  2.73739  3.18146  2.89801  2.37887  2.77519  2.98518  4.58477  3.61503
          0.02826  3.97617  4.69852  0.61958  0.77255  0.81374  0.58554
    273   2.76577  4.71649  2.07407  2.61183  3.73164  3.46135  3.85754  3.02306  2.79735  1.70795  3.76257  3.10875  3.95417  3.10337  3.21780  2.86666  3.03552  2.83429  5.22770  3.87899    427 l - - -
          2.68618  4.42225  2.77519  2.73123  3.46354  2.40513  3.72494  3.29354  2.67741  2.69355  4.24690  2.90347  2.73739  3.18146  2.89801  2.37887  2.77519  2.98518  4.58477  3.61503
          0.02826  3.97617  4.69852  0.61958  0.77255  0.81374  0.58554
    274   2.78878  4.98309  2.66458  2.41619  3.91525  3.35266  2.34843  3.79849  2.49371  3.34169  4.21286  1.78441  3.87524  2.91192  2.88075  2.78674  3.06050  3.44991  5.26095  3.79013    428 n - - -
          2.68618  4.42225  2.77519  2.73123  3.46354  2.40513  3.72494  3.29354  2.67741  2.69355  4.24690  2.90347  2.73739  3.18146  2.89801  2.37887  2.77519  2.98518  4.58477  3.61503
          0.02826  3.97617  4.69852  0.61958  0.77255  0.81374  0.58554
    275   2.73167  4.71764  1.81768  2.56049  3.88064  3.44050  3.84949  2.13825  2.77116  2.82913  3.84027  3.06724  3.93538  3.06678  3.21620  2.82919  3.00354  2.70966  5.33670  3.99019    429 d - - -
          2.68618  4.42225  2.77519  2.73123  3.46354  2.40513  3.72494  3.29354  2.67741  2.69355  4.24690  2.90347  2.73739  3.18146  2.89801  2.37887  2.77519  2.98518  4.58477  3.61503
          0.02826  3.97617  4.69852  0.61958  0.77255  0.81374  0.58554
    276   2.86783  4.73359  3.22750  2.81968  2.97331  3.60791  3.64109  3.30646  2.64524  2.84608  3.84309  3.23443  4.03633  2.16310  2.95764  2.95492  3.10717  3.08417  4.52571  1.79491    430 y - - -
          2.68618  4.42225  2.77519  2.73123  3.46354  2.40513  3.72494  3.29354  2.67741  2.69355  4.24690  2.90347  2.73739  3.18146  2.89801  2.37887  2.77519  2.98518  4.58477  3.61503
          0.02826  3.97617  4.69852  0.61958  0.77255  0.81374  0.58554
    277   3.22583  4.56423  4.74312  4.21833  3.17572  4.47572  4.82844  1.55301  4.04596  1.12015  3.00523  4.48196  4.71221  4.25491  4.20614  3.84661  3.46540  1.99621  5.21920  4.06573    431 l - - -
          2.68618  4.42225  2.77519  2.73123  3.46354  2.40513  3.72494  3.29354  2.67741  2.69355  4.24690  2.90347  2.73739  3.18146  2.89801  2.37887  2.77519  2.98518  4.58477  3.61503
          0.02826  3.97617  4.69852  0.61958  0.77255  0.81374  0.58554
    278   2.79804  4.56242  3.49298  3.40596  4.54489  0.58563  4.51920  4.17039  3.60128  3.81132  4.78845  3.65737  3.95686  3.91730  3.82527  2.97305  3.28735  3.67870  5.61195  4.65054    432 G - - -
          2.68618  4.42225  2.77519  2.73123  3.46354  2.40513  3.72494  3.29354  2.67741  2.69355  4.24690  2.90347  2.73739  3.18146  2.89801  2.37887  2.77519  2.98518  4.58477  3.61503
          0.02826  3.97617  4.69852  0.61958  0.77255  0.81374  0.58554
    279   2.92919  5.13209  3.04118  2.58220  4.50516  3.52721  3.62284  3.91153  1.42911  3.38599  4.24722  3.04852  3.95052  2.03397  2.29989  2.91334  3.13153  3.57731  5.47514  4.22676    433 k - - -
          2.68618  4.42225  2.77519  2.73123  3.46354  2.40513  3.72494  3.29354  2.67741  2.69355  4.24690  2.90347  2.73739  3.18146  2.89801  2.37887  2.77519  2.98518  4.58477  3.61503
          0.02826  3.97617  4.69852  0.61958  0.77255  0.81374  0.58554
    280   3.04398  5.17371  2.53497  0.88651  4.53331  3.34270  3.93957  4.00791  2.83332  3.60875  4.57907  2.99534  3.95247  3.15361  3.25226  3.01636  3.34929  3.68137  5.68538  4.40867    434 e - - -
          2.68618  4.42225  2.77519  2.73123  3.46354  2.40513  3.72494  3.29354  2.67741  2.69355  4.24690  2.90347  2.73739  3.18146  2.89801  2.37887  2.77519  2.98518  4.58477  3.61503
          0.02826  3.97617  4.69852  0.61958  0.77255  0.81374  0.58554
    281   3.27276  4.70476  4.35567  3.99682  3.17741  4.11323  4.62006  2.38802  3.76353  0.75736  3.16947  4.26220  4.53129  4.10703  3.92231  3.69738  3.56260  2.45212  5.09348  3.84047    435 l - - -
          2.68618  4.42225  2.77519  2.73123  3.46354  2.40513  3.72494  3.29354  2.67741  2.69355  4.24690  2.90347  2.73739  3.18146  2.89801  2.37887  2.77519  2.98518  4.58477  3.61503
          0.02826  3.97617  4.69852  0.61958  0.77255  0.81374  0.58554
    282   2.83878  5.26123  1.56197  2.21264  4.57633  3.28042  3.70874  4.05727  1.90182  3.58586  4.42119  2.77553  3.83520  2.86340  3.03854  2.77271  3.10672  3.66309  5.72954  4.31197    436 d - - -
          2.68618  4.42225  2.77519  2.73123  3.46354  2.40513  3.72494  3.29354  2.67741  2.69355  4.24690  2.90347  2.73739  3.18146  2.89801  2.37887  2.77519  2.98518  4.58477  3.61503
          0.02826  3.97617  4.69852  0.61958  0.77255  0.81374  0.58554
    283   3.07805  4.40679  4.74408  4.25062  3.52884  4.39813  4.97028  1.22616  4.13264  2.02903  3.34007  4.47578  4.71964  4.40090  4.33433  3.78652  3.34662  1.30008  5.49546  4.29091    437 i - - -
          2.68618  4.42225  2.77519  2.73123  3.46354  2.40513  3.72494  3.29354  2.67741  2.69355  4.24690  2.90347  2.73739  3.18146  2.89801  2.37887  2.77519  2.98518  4.58477  3.61503
          0.02826  3.97617  4.69852  0.61958  0.77255  0.81374  0.58554
    284   2.83878  5.26123  1.56197  2.21264  4.57633  3.28042  3.70874  4.05727  1.90182  3.58586  4.42119  2.77553  3.83520  2.86340  3.03854  2.77271  3.10672  3.66309  5.72954  4.31197    438 d - - -
          2.68618  4.42225  2.77519  2.73123  3.46354  2.40513  3.72494  3.29354  2.67741  2.69355  4.24690  2.90347  2.73739  3.18146  2.89801  2.37887  2.77519  2.98518  4.58477  3.61503
          0.02826  3.97617  4.69852  0.61958  0.77255  0.81374  0.58554
    285   2.67381  4.67549  3.29192  2.76958  4.14485  3.39946  3.74795  3.48494  2.28626  3.11375  4.00796  3.16748  3.89362  2.93061  1.65685  2.76693  2.10909  3.16840  5.34638  4.10522    439 r - - -
          2.68618  4.42225  2.77519  2.73123  3.46354  2.40513  3.72494  3.29354  2.67741  2.69355  4.24690  2.90347  2.73739  3.18146  2.89801  2.37887  2.77519  2.98518  4.58477  3.61503
          0.02826  3.97617  4.69852  0.61958  0.77255  0.81374  0.58554
    286   3.12469  4.95507  3.62614  3.11661  4.33601  3.59180  3.90298  3.88554  2.28419  3.38268  4.38083  3.46808  4.08995  3.11875  0.83109  3.20427  3.38398  3.60518  5.37741  4.24156    440 r - - -
          2.68539  4.42381  2.77483  2.73095  3.46382  2.40491  3.72650  3.29294  2.67548  2.69452  4.24846  2.90211  2.73834  3.18302  2.89884  2.37956  2.77675  2.98437  4.57851  3.61362
          0.34435  1.23333        *  3.35420  0.03556  0.00000        *
//
