# Supplementary material for: T346Hunter: A Novel Web-Based Tool for the Prediction of Type III, Type IV and Type VI Secretion Systems in Bacterial Genomes
Source: PLoS One. 2015 Apr 13;10(4):e0119317. doi: 10.1371/journal.pone.0119317 (PMC4395097; doi:10.1371/journal.pone.0119317)
Supplement: S1 Data — (ZIP) [file pone.0119317.s009.zip › T346Hunter_profiles/flgk.hmm]

HMMER3/f [3.1b1 | May 2013]
NAME  flgk
LENG  482
ALPH  amino
RF    no
MM    no
CONS  yes
CS    no
MAP   yes
DATE  Wed Sep  4 10:55:25 2013
NSEQ  8
EFFN  2.074219
CKSUM 3310347842
STATS LOCAL MSV      -11.4412  0.69821
STATS LOCAL VITERBI  -12.3614  0.69821
STATS LOCAL FORWARD   -5.6206  0.69821
HMM          A        C        D        E        F        G        H        I        K        L        M        N        P        Q        R        S        T        V        W        Y   
            m->m     m->i     m->d     i->m     i->i     d->m     d->d
  COMPO   2.44674  4.80756  2.84102  2.64372  3.54107  2.81469  3.89689  2.88422  2.68421  2.49919  3.74477  2.76462  3.66575  2.88600  2.99666  2.48392  2.74024  2.74227  5.08277  3.74296
          2.68618  4.42225  2.77519  2.73123  3.46354  2.40513  3.72494  3.29354  2.67741  2.69355  4.24690  2.90347  2.73739  3.18146  2.89801  2.37887  2.77519  2.98518  4.58477  3.61503
          0.33933  4.65067  1.27944  0.61958  0.77255  0.00000        *
      1   3.40626  4.89344  4.58852  4.24232  3.50784  4.20684  4.87142  2.73501  3.98081  2.05216  0.70783  4.45558  4.69029  4.34214  4.12675  3.79157  3.73158  2.79080  5.39383  4.18804      1 m - - -
          2.68618  4.42225  2.77519  2.73123  3.46354  2.40513  3.72494  3.29354  2.67741  2.69355  4.24690  2.90347  2.73739  3.18146  2.89801  2.37887  2.77519  2.98518  4.58477  3.61503
          0.01973  4.33108  5.05343  0.61958  0.77255  0.44149  1.03023
      2   2.06647  4.82178  2.33827  2.65501  4.10298  2.89560  3.83282  3.50033  2.67070  3.13672  2.34542  3.15230  3.97071  3.00780  3.12133  2.78648  2.43775  3.18847  5.40924  4.09567      2 a - - -
          2.68618  4.42225  2.77519  2.73123  3.46354  2.40513  3.72494  3.29354  2.67741  2.69355  4.24690  2.90347  2.73739  3.18146  2.89801  2.37887  2.77519  2.98518  4.58477  3.61503
          0.01561  4.56333  5.28568  0.61958  0.77255  0.63960  0.74973
      3   2.53727  4.49818  3.88628  3.61269  4.85458  2.32523  4.68301  4.30777  3.68700  3.96965  4.75957  3.69971  4.03270  3.94873  3.99257  0.76358  2.30025  3.64531  6.16803  4.97679      3 s - - -
          2.68618  4.42225  2.77519  2.73123  3.46354  2.40513  3.72494  3.29354  2.67741  2.69355  4.24690  2.90347  2.73739  3.18146  2.89801  2.37887  2.77519  2.98518  4.58477  3.61503
          0.01561  4.56333  5.28568  0.61958  0.77255  0.40034  1.10893
      4   2.81516  4.28702  4.26119  2.93986  3.38600  3.92889  4.23683  2.22501  3.56313  1.85070  2.66379  3.89965  4.29219  3.78845  3.75378  3.21637  1.94855  2.00643  4.92469  3.73413      4 l - - -
          2.68618  4.42225  2.77519  2.73123  3.46354  2.40513  3.72494  3.29354  2.67741  2.69355  4.24690  2.90347  2.73739  3.18146  2.89801  2.37887  2.77519  2.98518  4.58477  3.61503
          0.01430  4.65067  5.37302  0.61958  0.77255  0.48576  0.95510
      5   2.76664  4.48525  3.65495  3.12391  1.71985  2.87181  4.02648  3.01879  3.08910  2.29544  3.62877  2.60611  4.13273  3.38676  3.43187  2.46360  3.01660  2.78917  5.05127  3.77936      5 f - - -
          2.68618  4.42225  2.77519  2.73123  3.46354  2.40513  3.72494  3.29354  2.67741  2.69355  4.24690  2.90347  2.73739  3.18146  2.89801  2.37887  2.77519  2.98518  4.58477  3.61503
          0.01430  4.65067  5.37302  0.61958  0.77255  0.48576  0.95510
      6   2.67223  4.61298  3.62955  3.13297  4.20491  2.18307  4.19285  3.59160  3.11160  3.26961  2.73225  3.48218  4.06393  3.43247  3.49569  1.28906  2.40493  3.23311  5.56909  4.31558      6 s - - -
          2.68618  4.42225  2.77519  2.73123  3.46354  2.40513  3.72494  3.29354  2.67741  2.69355  4.24690  2.90347  2.73739  3.18146  2.89801  2.37887  2.77519  2.98518  4.58477  3.61503
          0.01430  4.65067  5.37302  0.61958  0.77255  0.48576  0.95510
      7   2.32830  4.33913  3.99594  3.43909  3.51046  2.11631  4.16214  2.04668  3.35622  1.84705  3.50103  3.71975  4.19271  3.61923  3.61620  2.59222  3.01068  2.59143  5.00344  3.79854      7 l - - -
          2.68618  4.42225  2.77519  2.73123  3.46354  2.40513  3.72494  3.29354  2.67741  2.69355  4.24690  2.90347  2.73739  3.18146  2.89801  2.37887  2.77519  2.98518  4.58477  3.61503
          0.01430  4.65067  5.37302  0.61958  0.77255  0.48576  0.95510
      8   3.75667  4.99937  5.65235  5.08105  1.88611  5.08598  5.30345  1.50848  4.93359  0.96826  3.15531  5.21332  5.19622  4.86210  4.90410  4.45652  3.96771  2.63489  5.41211  4.29038      8 l - - -
          2.68618  4.42225  2.77519  2.73123  3.46354  2.40513  3.72494  3.29354  2.67741  2.69355  4.24690  2.90347  2.73739  3.18146  2.89801  2.37887  2.77519  2.98518  4.58477  3.61503
          0.01430  4.65067  5.37302  0.61958  0.77255  0.48576  0.95510
      9   3.10963  5.70252  2.02754  1.55945  5.01669  3.55559  3.97690  4.53423  2.88385  4.00074  4.79052  1.73428  4.10401  3.11166  3.44579  2.03462  3.37317  4.08419  6.14010  4.65735      9 e - - -
          2.68618  4.42225  2.77519  2.73123  3.46354  2.40513  3.72494  3.29354  2.67741  2.69355  4.24690  2.90347  2.73739  3.18146  2.89801  2.37887  2.77519  2.98518  4.58477  3.61503
          0.01430  4.65067  5.37302  0.61958  0.77255  0.48576  0.95510
     10   2.83743  4.51411  3.85900  3.38308  3.78233  3.77904  4.27318  1.51819  3.31899  2.78535  3.74421  2.71202  4.25605  3.63900  3.62191  3.11243  1.60724  2.60020  5.28265  4.05334     10 i - - -
          2.68618  4.42225  2.77519  2.73123  3.46354  2.40513  3.72494  3.29354  2.67741  2.69355  4.24690  2.90347  2.73739  3.18146  2.89801  2.37887  2.77519  2.98518  4.58477  3.61503
          0.01430  4.65067  5.37302  0.61958  0.77255  0.48576  0.95510
     11   0.75665  4.56469  4.19737  4.04304  5.05723  1.43848  5.03093  4.48603  4.15721  4.20286  5.01052  3.95592  4.16266  4.36725  4.37021  2.84239  3.19207  3.78288  6.38097  5.26145     11 a - - -
          2.68618  4.42225  2.77519  2.73123  3.46354  2.40513  3.72494  3.29354  2.67741  2.69355  4.24690  2.90347  2.73739  3.18146  2.89801  2.37887  2.77519  2.98518  4.58477  3.61503
          0.01430  4.65067  5.37302  0.61958  0.77255  0.48576  0.95510
     12   2.75105  5.07351  3.08364  2.52596  4.35098  2.85089  3.74990  3.78977  2.06028  2.85546  3.10598  2.63168  3.94702  2.87530  2.51018  2.30457  2.56018  3.42757  5.54919  4.18657     12 k - - -
          2.68618  4.42225  2.77519  2.73123  3.46354  2.40513  3.72494  3.29354  2.67741  2.69355  4.24690  2.90347  2.73739  3.18146  2.89801  2.37887  2.77519  2.98518  4.58477  3.61503
          0.01430  4.65067  5.37302  0.61958  0.77255  0.48576  0.95510
     13   2.78483  5.13492  3.10311  2.55794  4.49167  2.84972  3.77954  3.93915  2.49847  3.46959  4.24502  3.08314  3.97100  2.43650  1.98129  2.10817  2.17840  3.54748  5.63887  4.27581     13 r - - -
          2.68618  4.42225  2.77519  2.73123  3.46354  2.40513  3.72494  3.29354  2.67741  2.69355  4.24690  2.90347  2.73739  3.18146  2.89801  2.37887  2.77519  2.98518  4.58477  3.61503
          0.01430  4.65067  5.37302  0.61958  0.77255  0.48576  0.95510
     14   1.36182  4.52939  4.09282  3.80531  4.96780  1.84294  4.82494  4.42981  3.86130  4.09073  4.86882  3.81781  4.09140  4.10133  4.14958  1.15375  3.10257  3.72624  6.28340  5.11270     14 s - - -
          2.68618  4.42225  2.77519  2.73123  3.46354  2.40513  3.72494  3.29354  2.67741  2.69355  4.24690  2.90347  2.73739  3.18146  2.89801  2.37887  2.77519  2.98518  4.58477  3.61503
          0.01430  4.65067  5.37302  0.61958  0.77255  0.48576  0.95510
     15   4.06105  5.27988  5.80127  5.24880  3.34069  5.38834  5.64780  2.58269  5.04585  0.45242  2.36253  5.51137  5.39182  4.97593  5.02948  4.81286  4.26399  2.87877  5.61735  4.65110     15 L - - -
          2.68618  4.42225  2.77519  2.73123  3.46354  2.40513  3.72494  3.29354  2.67741  2.69355  4.24690  2.90347  2.73739  3.18146  2.89801  2.37887  2.77519  2.98518  4.58477  3.61503
          0.01430  4.65067  5.37302  0.61958  0.77255  0.48576  0.95510
     16   2.75302  5.06209  3.08662  2.24238  2.81739  3.55859  3.75455  3.77021  2.52213  2.73337  4.12350  2.29527  3.95053  2.54471  2.44894  2.36155  2.98395  3.41300  5.53981  4.17990     16 e - - -
          2.68618  4.42225  2.77519  2.73123  3.46354  2.40513  3.72494  3.29354  2.67741  2.69355  4.24690  2.90347  2.73739  3.18146  2.89801  2.37887  2.77519  2.98518  4.58477  3.61503
          0.01430  4.65067  5.37302  0.61958  0.77255  0.48576  0.95510
     17   0.55144  4.51051  4.32629  4.09941  4.83943  3.34207  4.98119  4.04645  4.07678  3.90278  4.77931  3.96862  4.15226  4.32926  4.27391  2.82627  2.19880  3.50811  6.24081  5.09747     17 A - - -
          2.68618  4.42225  2.77519  2.73123  3.46354  2.40513  3.72494  3.29354  2.67741  2.69355  4.24690  2.90347  2.73739  3.18146  2.89801  2.37887  2.77519  2.98518  4.58477  3.61503
          0.01430  4.65067  5.37302  0.61958  0.77255  0.48576  0.95510
     18   2.37785  5.05576  2.62098  2.28142  3.15570  3.55619  2.35323  3.76008  2.53292  3.32777  4.11785  3.06197  3.94975  2.44594  3.00856  2.75759  2.98269  2.66689  5.53653  4.17617     18 e - - -
          2.68618  4.42225  2.77519  2.73123  3.46354  2.40513  3.72494  3.29354  2.67741  2.69355  4.24690  2.90347  2.73739  3.18146  2.89801  2.37887  2.77519  2.98518  4.58477  3.61503
          0.01430  4.65067  5.37302  0.61958  0.77255  0.48576  0.95510
     19   3.05737  5.41281  3.31820  2.74268  4.82218  2.61179  3.82590  4.23491  1.80725  3.68123  4.47720  3.23630  4.13794  1.39768  2.26102  3.02582  3.25995  3.84734  5.75998  4.47008     19 q - - -
          2.68618  4.42225  2.77519  2.73123  3.46354  2.40513  3.72494  3.29354  2.67741  2.69355  4.24690  2.90347  2.73739  3.18146  2.89801  2.37887  2.77519  2.98518  4.58477  3.61503
          0.01430  4.65067  5.37302  0.61958  0.77255  0.48576  0.95510
     20   1.87820  5.29110  2.28614  2.08572  4.62851  3.53701  3.74542  4.10829  2.01032  3.59053  4.33845  3.00610  3.94755  2.84875  2.49442  2.75915  3.03117  3.67852  5.72457  4.31787     20 a - - -
          2.68618  4.42225  2.77519  2.73123  3.46354  2.40513  3.72494  3.29354  2.67741  2.69355  4.24690  2.90347  2.73739  3.18146  2.89801  2.37887  2.77519  2.98518  4.58477  3.61503
          0.01430  4.65067  5.37302  0.61958  0.77255  0.48576  0.95510
     21   1.17984  4.84615  3.32981  2.88550  4.54168  2.56820  4.08562  3.97356  2.18927  3.57130  4.37353  3.31785  4.04033  3.25087  3.31024  2.31293  3.08138  3.53639  5.78328  4.47565     21 a - - -
          2.68618  4.42225  2.77519  2.73123  3.46354  2.40513  3.72494  3.29354  2.67741  2.69355  4.24690  2.90347  2.73739  3.18146  2.89801  2.37887  2.77519  2.98518  4.58477  3.61503
          0.01430  4.65067  5.37302  0.61958  0.77255  0.48576  0.95510
     22   3.82810  5.05295  5.74164  5.16648  3.40097  5.21525  5.53718  1.36464  5.02820  0.94682  2.04775  5.35650  5.28170  4.94967  5.00537  4.59894  4.03804  2.57196  5.59737  4.62180     22 l - - -
          2.68618  4.42225  2.77519  2.73123  3.46354  2.40513  3.72494  3.29354  2.67741  2.69355  4.24690  2.90347  2.73739  3.18146  2.89801  2.37887  2.77519  2.98518  4.58477  3.61503
          0.01430  4.65067  5.37302  0.61958  0.77255  0.48576  0.95510
     23   2.99011  5.54646  2.13815  2.12721  4.86785  3.54684  3.88977  4.37063  2.73152  3.84301  4.61294  1.62932  4.04533  2.47393  3.26371  2.00635  3.24065  3.92815  5.97994  4.52716     23 n - - -
          2.68618  4.42225  2.77519  2.73123  3.46354  2.40513  3.72494  3.29354  2.67741  2.69355  4.24690  2.90347  2.73739  3.18146  2.89801  2.37887  2.77519  2.98518  4.58477  3.61503
          0.01430  4.65067  5.37302  0.61958  0.77255  0.48576  0.95510
     24   2.16925  4.41431  3.93320  3.38701  3.68776  3.70082  4.20900  2.38799  3.32136  2.74072  3.65804  3.68321  4.17771  3.60100  3.62097  2.41554  1.47689  2.29921  5.16702  3.95331     24 t - - -
          2.68618  4.42225  2.77519  2.73123  3.46354  2.40513  3.72494  3.29354  2.67741  2.69355  4.24690  2.90347  2.73739  3.18146  2.89801  2.37887  2.77519  2.98518  4.58477  3.61503
          0.01430  4.65067  5.37302  0.61958  0.77255  0.48576  0.95510
     25   2.35792  4.44815  4.50283  3.95964  3.72273  4.08809  4.61061  2.00446  3.86036  2.61029  3.64896  4.16208  4.51412  4.10889  4.07463  3.42376  1.52653  1.48430  5.33584  4.13412     25 v - - -
          2.68618  4.42225  2.77519  2.73123  3.46354  2.40513  3.72494  3.29354  2.67741  2.69355  4.24690  2.90347  2.73739  3.18146  2.89801  2.37887  2.77519  2.98518  4.58477  3.61503
          0.01430  4.65067  5.37302  0.61958  0.77255  0.48576  0.95510
     26   2.06210  4.73759  3.46878  3.12464  4.80549  1.80640  4.35281  4.26885  3.24631  3.86840  4.65036  2.44723  4.06070  3.53851  3.66523  1.26725  3.10935  3.69699  6.05630  4.77008     26 s - - -
          2.68618  4.42225  2.77519  2.73123  3.46354  2.40513  3.72494  3.29354  2.67741  2.69355  4.24690  2.90347  2.73739  3.18146  2.89801  2.37887  2.77519  2.98518  4.58477  3.61503
          0.01430  4.65067  5.37302  0.61958  0.77255  0.48576  0.95510
     27   2.95228  5.38548  3.05414  2.58187  4.73653  3.63949  2.17477  4.19683  2.07866  3.66523  4.44206  1.86531  4.05504  2.05000  2.82560  2.91182  3.17448  3.78947  5.77255  4.41300     27 n - - -
          2.68618  4.42225  2.77519  2.73123  3.46354  2.40513  3.72494  3.29354  2.67741  2.69355  4.24690  2.90347  2.73739  3.18146  2.89801  2.37887  2.77519  2.98518  4.58477  3.61503
          0.01430  4.65067  5.37302  0.61958  0.77255  0.48576  0.95510
     28   3.64016  5.54366  3.50307  3.49402  5.06519  3.93993  4.89169  5.03041  3.91648  4.58455  5.58515  0.30566  4.64822  4.22273  4.25120  3.71013  4.07675  4.55905  6.25762  5.00122     28 N - - -
          2.68618  4.42225  2.77519  2.73123  3.46354  2.40513  3.72494  3.29354  2.67741  2.69355  4.24690  2.90347  2.73739  3.18146  2.89801  2.37887  2.77519  2.98518  4.58477  3.61503
          0.01430  4.65067  5.37302  0.61958  0.77255  0.48576  0.95510
     29   3.58881  4.79634  5.62947  5.13221  3.89782  5.14718  5.74951  0.94437  5.04992  1.69378  3.64643  5.29228  5.33715  5.21281  5.16334  4.56078  3.83764  1.35914  6.00686  4.86209     29 i - - -
          2.68618  4.42225  2.77519  2.73123  3.46354  2.40513  3.72494  3.29354  2.67741  2.69355  4.24690  2.90347  2.73739  3.18146  2.89801  2.37887  2.77519  2.98518  4.58477  3.61503
          0.01430  4.65067  5.37302  0.61958  0.77255  0.48576  0.95510
     30   1.06499  4.51846  4.19509  3.96301  4.95854  3.30314  4.92747  4.38375  4.00357  4.09574  4.89803  3.89296  4.11550  4.24105  4.24171  1.01412  3.12580  3.70254  6.30325  5.14532     30 s - - -
          2.68618  4.42225  2.77519  2.73123  3.46354  2.40513  3.72494  3.29354  2.67741  2.69355  4.24690  2.90347  2.73739  3.18146  2.89801  2.37887  2.77519  2.98518  4.58477  3.61503
          0.01430  4.65067  5.37302  0.61958  0.77255  0.48576  0.95510
     31   2.95029  5.04439  3.06646  2.98534  4.94283  3.48514  4.43474  4.56697  3.39055  4.15579  4.99805  0.70610  4.20238  3.65733  3.80555  2.21084  3.39329  3.99869  6.22239  4.84432     31 n - - -
          2.68618  4.42225  2.77519  2.73123  3.46354  2.40513  3.72494  3.29354  2.67741  2.69355  4.24690  2.90347  2.73739  3.18146  2.89801  2.37887  2.77519  2.98518  4.58477  3.61503
          0.01430  4.65067  5.37302  0.61958  0.77255  0.48576  0.95510
     32   1.08148  4.52875  3.99027  3.47688  3.43044  3.84679  4.19150  2.94395  3.37378  2.23171  3.66177  3.77107  4.29321  3.67636  3.64958  3.16563  3.16644  2.75569  4.98948  2.67075     32 a - - -
          2.68618  4.42225  2.77519  2.73123  3.46354  2.40513  3.72494  3.29354  2.67741  2.69355  4.24690  2.90347  2.73739  3.18146  2.89801  2.37887  2.77519  2.98518  4.58477  3.61503
          0.01430  4.65067  5.37302  0.61958  0.77255  0.48576  0.95510
     33   2.91179  5.41656  2.36631  2.01806  4.74514  3.54079  3.84384  4.23298  2.65589  3.72250  4.48827  1.83107  4.01022  2.96161  3.17211  2.45057  1.96615  3.80366  5.86879  4.43903     33 n - - -
          2.68618  4.42225  2.77519  2.73123  3.46354  2.40513  3.72494  3.29354  2.67741  2.69355  4.24690  2.90347  2.73739  3.18146  2.89801  2.37887  2.77519  2.98518  4.58477  3.61503
          0.01430  4.65067  5.37302  0.61958  0.77255  0.48576  0.95510
     34   2.76043  4.80111  3.35030  2.81471  4.15260  3.58685  3.93760  3.52076  2.09640  3.18347  4.02585  3.27822  4.04083  3.12559  3.15147  2.27084  1.52665  2.56721  5.46397  4.17355     34 t - - -
          2.68618  4.42225  2.77519  2.73123  3.46354  2.40513  3.72494  3.29354  2.67741  2.69355  4.24690  2.90347  2.73739  3.18146  2.89801  2.37887  2.77519  2.98518  4.58477  3.61503
          0.01430  4.65067  5.37302  0.61958  0.77255  0.48576  0.95510
     35   2.38375  5.29165  2.14849  1.84039  4.62982  3.52984  3.77209  4.10964  2.54194  3.60284  4.35660  3.00687  2.64595  2.88048  3.04186  2.43703  2.56388  3.68321  5.74780  4.33621     35 e - - -
          2.68618  4.42225  2.77519  2.73123  3.46354  2.40513  3.72494  3.29354  2.67741  2.69355  4.24690  2.90347  2.73739  3.18146  2.89801  2.37887  2.77519  2.98518  4.58477  3.61503
          0.01430  4.65067  5.37302  0.61958  0.77255  0.48576  0.95510
     36   3.88697  5.51935  4.70415  4.71901  5.72576  0.14416  5.71690  5.58206  4.99442  5.09894  6.12560  4.87206  4.92058  5.25885  5.08246  4.08923  4.41989  4.96331  6.55260  5.87448     36 G - - -
          2.68618  4.42225  2.77519  2.73123  3.46354  2.40513  3.72494  3.29354  2.67741  2.69355  4.24690  2.90347  2.73739  3.18146  2.89801  2.37887  2.77519  2.98518  4.58477  3.61503
          0.01430  4.65067  5.37302  0.61958  0.77255  0.48576  0.95510
     37   4.52865  5.69750  5.06760  4.98460  2.73906  4.79942  4.25224  4.46876  4.83745  3.71026  5.06073  4.79467  5.27570  4.93179  4.83634  4.56339  4.82922  4.37866  4.39324  0.26977     37 Y - - -
          2.68618  4.42225  2.77519  2.73123  3.46354  2.40513  3.72494  3.29354  2.67741  2.69355  4.24690  2.90347  2.73739  3.18146  2.89801  2.37887  2.77519  2.98518  4.58477  3.61503
          0.01430  4.65067  5.37302  0.61958  0.77255  0.48576  0.95510
     38   2.77815  5.01670  3.18106  2.66808  4.46421  3.54449  3.87562  3.90017  2.61787  3.46397  4.25700  2.53800  4.00366  3.01251  2.37697  1.89460  1.69213  3.51028  5.65711  4.31780     38 t - - -
          2.68618  4.42225  2.77519  2.73123  3.46354  2.40513  3.72494  3.29354  2.67741  2.69355  4.24690  2.90347  2.73739  3.18146  2.89801  2.37887  2.77519  2.98518  4.58477  3.61503
          0.01430  4.65067  5.37302  0.61958  0.77255  0.48576  0.95510
     39   4.13654  5.78539  4.72005  4.14085  5.35976  4.38128  4.71683  5.02507  2.97571  4.39485  5.42284  4.41608  4.89144  3.94421  0.25777  4.21776  4.37852  4.72370  6.14881  5.18372     39 R - - -
          2.68618  4.42225  2.77519  2.73123  3.46354  2.40513  3.72494  3.29354  2.67741  2.69355  4.24690  2.90347  2.73739  3.18146  2.89801  2.37887  2.77519  2.98518  4.58477  3.61503
          0.01430  4.65067  5.37302  0.61958  0.77255  0.48576  0.95510
     40   3.07897  5.47292  3.12981  1.90411  4.85987  3.71757  3.85887  4.29228  2.39699  3.74089  4.53902  3.19257  4.13817  1.30434  2.14576  3.03461  3.29187  3.89730  5.82697  4.50766     40 q - - -
          2.68618  4.42225  2.77519  2.73123  3.46354  2.40513  3.72494  3.29354  2.67741  2.69355  4.24690  2.90347  2.73739  3.18146  2.89801  2.37887  2.77519  2.98518  4.58477  3.61503
          0.01430  4.65067  5.37302  0.61958  0.77255  0.48576  0.95510
     41   2.92785  4.80488  3.74668  3.15721  4.15856  3.76048  4.08076  3.32773  2.71394  3.11925  4.04135  3.54048  4.21579  3.30105  1.22799  3.08047  2.47475  2.03598  5.48714  4.25815     41 r - - -
          2.68618  4.42225  2.77519  2.73123  3.46354  2.40513  3.72494  3.29354  2.67741  2.69355  4.24690  2.90347  2.73739  3.18146  2.89801  2.37887  2.77519  2.98518  4.58477  3.61503
          0.01430  4.65067  5.37302  0.61958  0.77255  0.48576  0.95510
     42   2.27479  4.44689  4.04495  3.54836  3.90972  3.60660  4.38467  3.03522  3.48586  2.94423  3.86701  3.76746  2.24218  3.76397  3.77285  2.97420  2.01078  1.39861  5.38837  4.18155     42 v - - -
          2.68618  4.42225  2.77519  2.73123  3.46354  2.40513  3.72494  3.29354  2.67741  2.69355  4.24690  2.90347  2.73739  3.18146  2.89801  2.37887  2.77519  2.98518  4.58477  3.61503
          0.01430  4.65067  5.37302  0.61958  0.77255  0.48576  0.95510
     43   2.76681  4.50327  3.62674  2.58709  3.67079  3.73351  4.01725  2.45175  3.02910  2.72570  3.62659  3.47942  4.12706  3.33688  3.38852  2.05859  2.27237  1.85373  5.11828  3.88026     43 v - - -
          2.68618  4.42225  2.77519  2.73123  3.46354  2.40513  3.72494  3.29354  2.67741  2.69355  4.24690  2.90347  2.73739  3.18146  2.89801  2.37887  2.77519  2.98518  4.58477  3.61503
          0.01430  4.65067  5.37302  0.61958  0.77255  0.48576  0.95510
     44   3.32541  4.65367  5.14319  4.56706  1.75175  4.50166  4.59903  2.68513  4.38297  1.35079  1.80018  4.58979  4.76871  4.42135  4.38643  3.82931  3.54577  2.74287  2.95802  3.55175     44 l - - -
          2.68618  4.42225  2.77519  2.73123  3.46354  2.40513  3.72494  3.29354  2.67741  2.69355  4.24690  2.90347  2.73739  3.18146  2.89801  2.37887  2.77519  2.98518  4.58477  3.61503
          0.01430  4.65067  5.37302  0.61958  0.77255  0.48576  0.95510
     45   2.13400  5.26146  2.99464  2.14889  4.59714  3.54836  3.74762  4.06755  2.01007  3.55960  4.31433  3.02389  3.95420  1.95645  2.94382  2.28771  3.03099  3.64906  5.69991  4.30555     45 q - - -
          2.68618  4.42225  2.77519  2.73123  3.46354  2.40513  3.72494  3.29354  2.67741  2.69355  4.24690  2.90347  2.73739  3.18146  2.89801  2.37887  2.77519  2.98518  4.58477  3.61503
          0.09599  4.65067  2.50135  0.61958  0.77255  0.48576  0.95510
     46   2.31228  5.13485  2.47691  2.47468  4.48864  2.89194  3.74874  3.95010  2.51705  3.47524  4.24164  3.01228  3.92277  2.41431  3.00455  2.24447  2.03385  3.54475  5.64439  4.25724     46 t - - -
          2.68618  4.42225  2.77519  2.73123  3.46354  2.40513  3.72494  3.29354  2.67741  2.69355  4.24690  2.90347  2.73739  3.18146  2.89801  2.37887  2.77519  2.98518  4.58477  3.61503
          0.31299  4.57018  1.35331  0.61958  0.77255  0.62880  0.76192
     47   2.72974  5.12254  2.87607  1.87279  4.45220  3.45068  3.66403  3.90257  2.37161  3.41710  4.19614  2.44220  3.87144  2.78277  2.21132  2.70602  2.36777  3.51043  5.57250  4.20181     47 e - - -
          2.68618  4.42225  2.77519  2.73123  3.46354  2.40513  3.72494  3.29354  2.67741  2.69355  4.24690  2.90347  2.73739  3.18146  2.89801  2.37887  2.77519  2.98518  4.58477  3.61503
          0.02082  4.27802  5.00036  0.61958  0.77255  0.96731  0.47820
     48   2.67814  4.70967  2.34080  2.61671  3.98991  3.45916  3.82931  2.21519  2.71593  3.02487  3.89608  3.10645  3.92779  3.03119  3.15815  1.84913  2.94739  3.00356  5.34524  4.03284     48 s - - -
          2.68618  4.42225  2.77519  2.73123  3.46354  2.40513  3.72494  3.29354  2.67741  2.69355  4.24690  2.90347  2.73739  3.18146  2.89801  2.37887  2.77519  2.98518  4.58477  3.61503
          0.02082  4.27802  5.00036  0.61958  0.77255  0.41874  1.07257
     49   2.29878  4.22389  4.13312  3.54997  3.32785  3.82511  4.12772  2.31058  3.43933  2.39916  2.68361  3.78282  2.27781  3.67049  3.64085  3.10869  2.96416  2.03155  4.84049  2.75274     49 v - - -
          2.68618  4.42225  2.77519  2.73123  3.46354  2.40513  3.72494  3.29354  2.67741  2.69355  4.24690  2.90347  2.73739  3.18146  2.89801  2.37887  2.77519  2.98518  4.58477  3.61503
          0.01564  4.56186  5.28420  0.61958  0.77255  0.64190  0.74716
     50   1.96440  4.31914  3.82520  3.25383  2.68156  2.99438  4.03014  2.78872  3.18276  1.99982  2.78182  2.78604  4.12698  3.45633  3.47286  3.01285  2.95090  2.58054  4.91890  3.70486     50 a - - -
          2.68618  4.42225  2.77519  2.73123  3.46354  2.40513  3.72494  3.29354  2.67741  2.69355  4.24690  2.90347  2.73739  3.18146  2.89801  2.37887  2.77519  2.98518  4.58477  3.61503
          0.01564  4.56186  5.28420  0.61958  0.77255  0.64190  0.74716
     51   2.24607  4.97811  2.56076  2.54455  4.26784  2.90426  3.77571  3.69742  2.57575  3.28373  4.08656  3.06752  2.91619  2.91836  3.04777  2.34225  2.97687  3.35038  5.50905  2.34022     51 a - - -
          2.68618  4.42225  2.77519  2.73123  3.46354  2.40513  3.72494  3.29354  2.67741  2.69355  4.24690  2.90347  2.73739  3.18146  2.89801  2.37887  2.77519  2.98518  4.58477  3.61503
          0.01564  4.56186  5.28420  0.61958  0.77255  0.64190  0.74716
     52   1.65397  4.49827  3.66007  3.13590  3.94436  3.50012  4.12475  3.29339  3.09601  3.00909  2.82258  3.47750  4.04201  3.40718  3.45935  1.99934  1.88497  2.99243  5.35288  4.11461     52 a - - -
          2.68618  4.42225  2.77519  2.73123  3.46354  2.40513  3.72494  3.29354  2.67741  2.69355  4.24690  2.90347  2.73739  3.18146  2.89801  2.37887  2.77519  2.98518  4.58477  3.61503
          0.01564  4.56186  5.28420  0.61958  0.77255  0.64190  0.74716
     53   2.76161  4.31261  4.01213  3.44389  3.45083  2.68263  4.15110  2.24783  3.35547  2.11707  3.43284  3.73305  2.23716  3.61725  3.61077  3.10397  3.00470  1.86380  4.96492  3.76037     53 v - - -
          2.68618  4.42225  2.77519  2.73123  3.46354  2.40513  3.72494  3.29354  2.67741  2.69355  4.24690  2.90347  2.73739  3.18146  2.89801  2.37887  2.77519  2.98518  4.58477  3.61503
          0.01564  4.56186  5.28420  0.61958  0.77255  0.64190  0.74716
     54   2.72231  4.76623  3.24197  2.69709  4.00460  2.79636  3.83271  3.39476  2.67263  2.41815  3.88832  3.18540  3.98421  2.02148  3.10419  2.08503  2.96637  2.65093  5.33373  4.03519     54 q - - -
          2.68618  4.42225  2.77519  2.73123  3.46354  2.40513  3.72494  3.29354  2.67741  2.69355  4.24690  2.90347  2.73739  3.18146  2.89801  2.37887  2.77519  2.98518  4.58477  3.61503
          0.11307  4.56186  2.33850  0.61958  0.77255  0.64190  0.74716
     55   2.70626  4.32804  3.75976  3.18612  3.42697  3.72583  3.98542  2.35424  2.47866  1.76660  3.42207  3.53662  3.11420  3.39018  3.38259  2.98786  2.93738  2.57820  4.90840  2.65962     55 l - - -
          2.68618  4.42225  2.77519  2.73123  3.46354  2.40513  3.72494  3.29354  2.67741  2.69355  4.24690  2.90347  2.73739  3.18146  2.89801  2.37887  2.77519  2.98518  4.58477  3.61503
          0.01722  4.46600  5.18835  0.61958  0.77255  0.77491  0.61757
     56   1.64481  4.70277  3.20298  2.90836  4.61696  3.31427  4.17980  4.06420  3.06905  3.68154  4.48699  1.38062  3.97142  3.36987  3.49008  2.14947  3.04189  3.55651  5.88238  4.57863     56 n - - -
          2.68618  4.42225  2.77519  2.73123  3.46354  2.40513  3.72494  3.29354  2.67741  2.69355  4.24690  2.90347  2.73739  3.18146  2.89801  2.37887  2.77519  2.98518  4.58477  3.61503
          0.01722  4.46600  5.18835  0.61958  0.77255  0.77491  0.61757
     57   2.27675  4.92846  3.07450  2.52349  4.21832  2.81087  3.72769  3.64401  2.50685  3.22926  3.14703  2.57918  3.90427  2.86792  2.26664  2.23507  2.92800  3.29853  5.45306  4.10969     57 s - - -
          2.68618  4.42225  2.77519  2.73123  3.46354  2.40513  3.72494  3.29354  2.67741  2.69355  4.24690  2.90347  2.73739  3.18146  2.89801  2.37887  2.77519  2.98518  4.58477  3.61503
          0.01722  4.46600  5.18835  0.61958  0.77255  0.77491  0.61757
     58   2.12736  4.81923  3.12080  2.20626  4.04011  3.53313  3.75014  2.79074  2.57362  3.07194  3.90020  2.45731  3.92695  2.91874  3.02695  2.38878  2.92535  3.14171  5.33894  3.15157     58 a - - -
          2.68618  4.42225  2.77519  2.73123  3.46354  2.40513  3.72494  3.29354  2.67741  2.69355  4.24690  2.90347  2.73739  3.18146  2.89801  2.37887  2.77519  2.98518  4.58477  3.61503
          0.01722  4.46600  5.18835  0.61958  0.77255  0.77491  0.61757
     59   2.69815  4.85582  3.13807  2.59276  4.14487  2.61975  3.76656  2.83724  1.77061  3.16413  3.98405  3.09617  3.93083  2.92445  2.98909  2.39765  2.47131  3.22501  5.41153  4.09045     59 k - - -
          2.68618  4.42225  2.77519  2.73123  3.46354  2.40513  3.72494  3.29354  2.67741  2.69355  4.24690  2.90347  2.73739  3.18146  2.89801  2.37887  2.77519  2.98518  4.58477  3.61503
          0.01722  4.46600  5.18835  0.61958  0.77255  0.53565  0.88017
     60   2.00693  4.97990  3.10558  2.54825  4.24418  2.89086  3.74630  3.66813  2.03445  3.25144  4.05419  3.06995  3.93992  2.88556  2.58359  2.75366  2.47165  3.32868  5.47363  3.11210     60 a - - -
          2.68618  4.42225  2.77519  2.73123  3.46354  2.40513  3.72494  3.29354  2.67741  2.69355  4.24690  2.90347  2.73739  3.18146  2.89801  2.37887  2.77519  2.98518  4.58477  3.61503
          0.01564  4.56186  5.28420  0.61958  0.77255  0.64190  0.74716
     61   2.30097  5.09078  3.05655  2.53287  4.46942  2.35204  3.76622  3.91821  2.49833  3.45206  4.22867  3.05632  3.94193  1.87519  2.50267  2.40365  3.00034  3.52229  5.62409  4.25995     61 q - - -
          2.68618  4.42225  2.77519  2.73123  3.46354  2.40513  3.72494  3.29354  2.67741  2.69355  4.24690  2.90347  2.73739  3.18146  2.89801  2.37887  2.77519  2.98518  4.58477  3.61503
          0.01564  4.56186  5.28420  0.61958  0.77255  0.64190  0.74716
     62   3.32625  5.63035  1.26701  2.66121  5.29902  1.04130  4.35889  4.88829  3.47793  4.40037  5.28431  3.22082  4.27568  3.56193  4.07523  3.27284  3.69837  4.38080  6.44480  5.04349     62 g - - -
          2.68618  4.42225  2.77519  2.73123  3.46354  2.40513  3.72494  3.29354  2.67741  2.69355  4.24690  2.90347  2.73739  3.18146  2.89801  2.37887  2.77519  2.98518  4.58477  3.61503
          0.01564  4.56186  5.28420  0.61958  0.77255  0.39921  1.11124
     63   2.77305  4.46992  3.68475  3.12013  2.76459  2.52925  3.99588  2.96299  3.06110  2.67112  3.57461  3.50988  4.13652  1.88392  3.40030  3.00711  3.00618  2.24588  3.22309  3.72150     63 q - - -
          2.68618  4.42225  2.77519  2.73123  3.46354  2.40513  3.72494  3.29354  2.67741  2.69355  4.24690  2.90347  2.73739  3.18146  2.89801  2.37887  2.77519  2.98518  4.58477  3.61503
          0.01430  4.65067  5.37302  0.61958  0.77255  0.48576  0.95510
     64   2.83556  4.28485  4.37950  3.79427  3.36739  3.96125  4.28758  2.56653  3.66235  1.68289  2.60251  3.97682  2.98896  3.87198  3.82128  3.25789  2.38375  1.66359  4.92671  3.74350     64 v - - -
          2.68618  4.42225  2.77519  2.73123  3.46354  2.40513  3.72494  3.29354  2.67741  2.69355  4.24690  2.90347  2.73739  3.18146  2.89801  2.37887  2.77519  2.98518  4.58477  3.61503
          0.01430  4.65067  5.37302  0.61958  0.77255  0.48576  0.95510
     65   2.82520  5.04292  3.14084  2.74199  4.65632  1.34422  4.00119  4.10841  2.75515  3.65913  4.45184  2.52698  4.05327  3.14562  2.45595  2.19303  3.14005  3.66924  5.83120  4.49184     65 g - - -
          2.68618  4.42225  2.77519  2.73123  3.46354  2.40513  3.72494  3.29354  2.67741  2.69355  4.24690  2.90347  2.73739  3.18146  2.89801  2.37887  2.77519  2.98518  4.58477  3.61503
          0.01430  4.65067  5.37302  0.61958  0.77255  0.48576  0.95510
     66   2.43912  4.99839  3.12146  2.57142  4.27576  3.56123  3.78142  3.70231  2.56592  3.28705  3.11606  2.58869  3.96188  2.28299  3.03300  2.03789  2.22376  3.35787  5.51129  4.16451     66 s - - -
          2.68618  4.42225  2.77519  2.73123  3.46354  2.40513  3.72494  3.29354  2.67741  2.69355  4.24690  2.90347  2.73739  3.18146  2.89801  2.37887  2.77519  2.98518  4.58477  3.61503
          0.01430  4.65067  5.37302  0.61958  0.77255  0.48576  0.95510
     67   2.73091  4.65336  4.04618  3.94530  5.10133  0.54128  5.02047  4.53732  4.10550  4.25520  5.08791  3.94977  4.21621  4.35200  4.32726  2.92416  2.25888  3.85443  6.40085  5.27516     67 G - - -
          2.68618  4.42225  2.77519  2.73123  3.46354  2.40513  3.72494  3.29354  2.67741  2.69355  4.24690  2.90347  2.73739  3.18146  2.89801  2.37887  2.77519  2.98518  4.58477  3.61503
          0.01430  4.65067  5.37302  0.61958  0.77255  0.48576  0.95510
     68   3.14586  4.53286  4.88858  4.38417  3.84758  2.87909  4.96828  1.64141  4.26851  2.60948  3.73231  4.51910  4.77017  4.51144  4.43228  3.73371  3.42669  0.86429  5.57198  4.36432     68 v - - -
          2.68618  4.42225  2.77519  2.73123  3.46354  2.40513  3.72494  3.29354  2.67741  2.69355  4.24690  2.90347  2.73739  3.18146  2.89801  2.37887  2.77519  2.98518  4.58477  3.61503
          0.01430  4.65067  5.37302  0.61958  0.77255  0.48576  0.95510
     69   2.75082  4.52840  3.54099  2.97693  2.85393  2.74886  3.06684  3.04102  2.93845  2.74379  3.62885  3.40545  3.08263  2.62675  3.31334  2.94440  2.98259  1.99866  5.09275  2.93918     69 v - - -
          2.68618  4.42225  2.77519  2.73123  3.46354  2.40513  3.72494  3.29354  2.67741  2.69355  4.24690  2.90347  2.73739  3.18146  2.89801  2.37887  2.77519  2.98518  4.58477  3.61503
          0.01430  4.65067  5.37302  0.61958  0.77255  0.48576  0.95510
     70   2.79268  4.40930  3.88073  3.33130  3.55675  2.80252  4.12842  2.81433  3.23074  2.59930  2.72423  3.66304  4.20230  2.77637  3.51597  3.08570  3.03928  1.30470  5.04637  3.83261     70 v - - -
          2.68618  4.42225  2.77519  2.73123  3.46354  2.40513  3.72494  3.29354  2.67741  2.69355  4.24690  2.90347  2.73739  3.18146  2.89801  2.37887  2.77519  2.98518  4.58477  3.61503
          0.01430  4.65067  5.37302  0.61958  0.77255  0.48576  0.95510
     71   2.78299  5.27041  2.97432  2.09394  4.60751  3.53447  3.73549  4.08597  2.15091  3.57042  4.31738  2.52628  3.93927  2.23638  2.95658  1.93040  2.58988  3.65764  5.70595  4.30145     71 s - - -
          2.68618  4.42225  2.77519  2.73123  3.46354  2.40513  3.72494  3.29354  2.67741  2.69355  4.24690  2.90347  2.73739  3.18146  2.89801  2.37887  2.77519  2.98518  4.58477  3.61503
          0.01430  4.65067  5.37302  0.61958  0.77255  0.48576  0.95510
     72   2.81748  5.32946  2.49241  2.19162  4.66582  2.79464  3.76194  4.15261  2.18363  3.63073  4.37777  2.99679  3.95497  2.06876  3.02146  1.91082  3.05336  3.71647  5.76369  4.34576     72 s - - -
          2.68618  4.42225  2.77519  2.73123  3.46354  2.40513  3.72494  3.29354  2.67741  2.69355  4.24690  2.90347  2.73739  3.18146  2.89801  2.37887  2.77519  2.98518  4.58477  3.61503
          0.01430  4.65067  5.37302  0.61958  0.77255  0.48576  0.95510
     73   2.95824  4.34225  4.69703  4.11073  2.49116  4.14973  4.48813  1.62259  3.94459  2.33524  3.39225  4.22541  4.49463  4.13359  2.91363  3.46258  3.19351  1.36206  5.03345  3.84164     73 v - - -
          2.68618  4.42225  2.77519  2.73123  3.46354  2.40513  3.72494  3.29354  2.67741  2.69355  4.24690  2.90347  2.73739  3.18146  2.89801  2.37887  2.77519  2.98518  4.58477  3.61503
          0.01430  4.65067  5.37302  0.61958  0.77255  0.48576  0.95510
     74   2.77171  5.23376  2.31561  1.86975  4.55622  3.53072  3.73704  3.04032  2.49010  3.52963  4.28294  3.00575  3.93544  2.20016  2.98193  2.38794  2.58764  3.61244  5.67991  4.27876     74 e - - -
          2.68618  4.42225  2.77519  2.73123  3.46354  2.40513  3.72494  3.29354  2.67741  2.69355  4.24690  2.90347  2.73739  3.18146  2.89801  2.37887  2.77519  2.98518  4.58477  3.61503
          0.01430  4.65067  5.37302  0.61958  0.77255  0.48576  0.95510
     75   3.45344  5.41946  4.01937  3.45243  5.06411  4.00298  4.25356  4.51229  2.56499  3.96641  4.86908  3.80005  2.64603  3.42126  0.58967  3.51071  3.71749  4.14947  5.95166  4.83261     75 R - - -
          2.68618  4.42225  2.77519  2.73123  3.46354  2.40513  3.72494  3.29354  2.67741  2.69355  4.24690  2.90347  2.73739  3.18146  2.89801  2.37887  2.77519  2.98518  4.58477  3.61503
          0.01430  4.65067  5.37302  0.61958  0.77255  0.48576  0.95510
     76   2.45690  4.42081  4.38503  2.78792  3.60422  4.13070  4.47424  1.96927  3.72367  2.19609  3.54487  4.07756  4.48534  3.97543  3.94785  3.42804  3.20922  1.18185  5.19795  3.99502     76 v - - -
          2.68618  4.42225  2.77519  2.73123  3.46354  2.40513  3.72494  3.29354  2.67741  2.69355  4.24690  2.90347  2.73739  3.18146  2.89801  2.37887  2.77519  2.98518  4.58477  3.61503
          0.01430  4.65067  5.37302  0.61958  0.77255  0.48576  0.95510
     77   2.80553  4.88836  3.29099  2.71691  3.01047  3.65062  3.82812  3.50348  2.06808  2.61361  3.96689  3.21059  4.03370  2.60049  1.88478  2.87054  3.03124  3.21136  5.37415  3.01640     77 r - - -
          2.68618  4.42225  2.77519  2.73123  3.46354  2.40513  3.72494  3.29354  2.67741  2.69355  4.24690  2.90347  2.73739  3.18146  2.89801  2.37887  2.77519  2.98518  4.58477  3.61503
          0.01430  4.65067  5.37302  0.61958  0.77255  0.48576  0.95510
     78   3.34336  6.00463  0.90092  2.43332  5.28704  3.57837  4.13470  4.84655  3.16992  4.30180  5.14903  1.98529  4.21203  2.44368  3.78801  3.20592  3.63493  4.38612  6.44056  4.89470     78 d - - -
          2.68618  4.42225  2.77519  2.73123  3.46354  2.40513  3.72494  3.29354  2.67741  2.69355  4.24690  2.90347  2.73739  3.18146  2.89801  2.37887  2.77519  2.98518  4.58477  3.61503
          0.01430  4.65067  5.37302  0.61958  0.77255  0.48576  0.95510
     79   2.16423  5.12991  3.04941  2.05138  4.42665  2.73495  3.73887  2.96925  2.49444  3.41474  4.18660  3.03534  3.93771  2.47604  2.52256  2.41462  2.98342  3.49487  5.59499  4.21793     79 e - - -
          2.68618  4.42225  2.77519  2.73123  3.46354  2.40513  3.72494  3.29354  2.67741  2.69355  4.24690  2.90347  2.73739  3.18146  2.89801  2.37887  2.77519  2.98518  4.58477  3.61503
          0.01430  4.65067  5.37302  0.61958  0.77255  0.48576  0.95510
     80   2.91982  4.35525  4.49139  3.90926  1.69194  4.04012  4.31455  2.65537  3.76699  1.76289  2.45672  4.06604  4.39302  3.95190  3.90208  2.19486  3.15317  2.53794  4.87127  3.63210     80 f - - -
          2.68618  4.42225  2.77519  2.73123  3.46354  2.40513  3.72494  3.29354  2.67741  2.69355  4.24690  2.90347  2.73739  3.18146  2.89801  2.37887  2.77519  2.98518  4.58477  3.61503
          0.01430  4.65067  5.37302  0.61958  0.77255  0.48576  0.95510
     81   3.50713  4.82598  5.21505  4.64931  3.23324  4.72093  4.87702  2.06749  4.47063  0.70287  3.21619  4.77623  4.94191  4.54288  4.52122  4.06100  3.72647  2.66415  5.15400  2.74893     81 l - - -
          2.68618  4.42225  2.77519  2.73123  3.46354  2.40513  3.72494  3.29354  2.67741  2.69355  4.24690  2.90347  2.73739  3.18146  2.89801  2.37887  2.77519  2.98518  4.58477  3.61503
          0.01430  4.65067  5.37302  0.61958  0.77255  0.48576  0.95510
     82   2.76720  5.08119  2.01852  2.27044  3.14224  3.55590  3.76839  3.78786  2.55013  3.35513  4.14542  2.35362  3.95768  2.89810  3.02920  2.76989  2.53085  2.66207  5.56240  4.19794     82 d - - -
          2.68618  4.42225  2.77519  2.73123  3.46354  2.40513  3.72494  3.29354  2.67741  2.69355  4.24690  2.90347  2.73739  3.18146  2.89801  2.37887  2.77519  2.98518  4.58477  3.61503
          0.01430  4.65067  5.37302  0.61958  0.77255  0.48576  0.95510
     83   2.77842  5.06578  3.06812  2.55215  4.33704  2.70197  3.78581  3.77939  2.56368  3.35002  4.14604  2.22390  3.97175  2.23952  3.03165  2.78731  2.31350  3.42577  5.55624  2.59209     83 n - - -
          2.68618  4.42225  2.77519  2.73123  3.46354  2.40513  3.72494  3.29354  2.67741  2.69355  4.24690  2.90347  2.73739  3.18146  2.89801  2.37887  2.77519  2.98518  4.58477  3.61503
          0.01430  4.65067  5.37302  0.61958  0.77255  0.48576  0.95510
     84   2.31026  5.31976  3.41207  2.83413  4.74795  3.76964  3.87503  4.14730  2.34007  3.63039  4.45000  3.30516  4.17141  1.55013  1.53490  3.06546  3.28554  3.78196  5.73623  4.46945     84 r - - -
          2.68618  4.42225  2.77519  2.73123  3.46354  2.40513  3.72494  3.29354  2.67741  2.69355  4.24690  2.90347  2.73739  3.18146  2.89801  2.37887  2.77519  2.98518  4.58477  3.61503
          0.01430  4.65067  5.37302  0.61958  0.77255  0.48576  0.95510
     85   2.40937  4.26495  4.07840  3.49671  2.76259  3.82778  4.12050  2.12453  3.39612  2.13302  3.37793  3.75549  4.19931  3.63751  2.68151  2.54406  2.50769  2.52042  4.87164  2.79901     85 i - - -
          2.68618  4.42225  2.77519  2.73123  3.46354  2.40513  3.72494  3.29354  2.67741  2.69355  4.24690  2.90347  2.73739  3.18146  2.89801  2.37887  2.77519  2.98518  4.58477  3.61503
          0.01430  4.65067  5.37302  0.61958  0.77255  0.48576  0.95510
     86   2.90085  5.06849  3.29739  2.72863  4.33597  3.68934  3.83320  2.14873  2.46894  3.31724  4.14664  2.19310  4.07604  2.48609  1.81498  2.93226  3.12004  3.41811  5.52763  4.23045     86 r - - -
          2.68618  4.42225  2.77519  2.73123  3.46354  2.40513  3.72494  3.29354  2.67741  2.69355  4.24690  2.90347  2.73739  3.18146  2.89801  2.37887  2.77519  2.98518  4.58477  3.61503
          0.01430  4.65067  5.37302  0.61958  0.77255  0.48576  0.95510
     87   1.86064  4.93845  3.15426  1.60579  4.22473  3.58849  3.86838  3.57828  2.68173  2.58462  4.07050  3.16977  4.01727  3.03079  3.13274  2.83972  2.60241  3.26580  5.51193  4.18619     87 e - - -
          2.68618  4.42225  2.77519  2.73123  3.46354  2.40513  3.72494  3.29354  2.67741  2.69355  4.24690  2.90347  2.73739  3.18146  2.89801  2.37887  2.77519  2.98518  4.58477  3.61503
          0.01430  4.65067  5.37302  0.61958  0.77255  0.48576  0.95510
     88   2.02169  5.14896  3.02486  1.69383  4.43828  3.56875  3.79023  3.87317  2.54890  2.73183  4.21863  3.06989  3.98228  2.13721  3.01348  2.80458  3.04577  3.50755  5.62447  4.25704     88 e - - -
          2.68618  4.42225  2.77519  2.73123  3.46354  2.40513  3.72494  3.29354  2.67741  2.69355  4.24690  2.90347  2.73739  3.18146  2.89801  2.37887  2.77519  2.98518  4.58477  3.61503
          0.01430  4.65067  5.37302  0.61958  0.77255  0.48576  0.95510
     89   2.42615  5.20893  3.03682  2.51216  4.55705  3.55247  3.76237  4.01828  2.48528  3.52624  4.28953  1.98662  3.96176  2.43211  2.38761  1.95182  3.03032  3.61022  5.67798  4.29638     89 s - - -
          2.68618  4.42225  2.77519  2.73123  3.46354  2.40513  3.72494  3.29354  2.67741  2.69355  4.24690  2.90347  2.73739  3.18146  2.89801  2.37887  2.77519  2.98518  4.58477  3.61503
          0.01430  4.65067  5.37302  0.61958  0.77255  0.48576  0.95510
     90   2.77884  5.26498  2.52940  2.44977  4.59750  2.94371  2.32266  4.07698  2.49032  3.56610  4.31373  2.50370  3.93613  2.42246  2.98487  2.28355  2.53748  3.64988  5.70667  4.29851     90 s - - -
          2.68618  4.42225  2.77519  2.73123  3.46354  2.40513  3.72494  3.29354  2.67741  2.69355  4.24690  2.90347  2.73739  3.18146  2.89801  2.37887  2.77519  2.98518  4.58477  3.61503
          0.01430  4.65067  5.37302  0.61958  0.77255  0.48576  0.95510
     91   2.85196  5.25750  3.13684  2.56980  4.60772  3.61094  3.76112  4.05538  2.12885  3.54641  4.31607  3.09510  4.00092  2.09984  2.18027  1.80105  2.63643  3.65516  5.67769  4.32230     91 s - - -
          2.68618  4.42225  2.77519  2.73123  3.46354  2.40513  3.72494  3.29354  2.67741  2.69355  4.24690  2.90347  2.73739  3.18146  2.89801  2.37887  2.77519  2.98518  4.58477  3.61503
          0.01430  4.65067  5.37302  0.61958  0.77255  0.48576  0.95510
     92   2.06479  4.58990  3.45919  2.36197  3.74544  3.68536  3.93525  3.11697  2.88684  1.77977  3.69261  3.36016  4.07575  3.20896  3.27621  2.46031  2.99374  2.87531  5.15857  3.03872     92 l - - -
          2.68618  4.42225  2.77519  2.73123  3.46354  2.40513  3.72494  3.29354  2.67741  2.69355  4.24690  2.90347  2.73739  3.18146  2.89801  2.37887  2.77519  2.98518  4.58477  3.61503
          0.01430  4.65067  5.37302  0.61958  0.77255  0.48576  0.95510
     93   1.81696  4.72463  3.49251  3.14513  4.79498  1.47790  4.36410  4.25595  3.26169  3.85986  4.64352  2.44905  4.06119  3.55303  3.67709  1.68954  3.10631  3.68613  6.05156  4.76996     93 g - - -
          2.68618  4.42225  2.77519  2.73123  3.46354  2.40513  3.72494  3.29354  2.67741  2.69355  4.24690  2.90347  2.73739  3.18146  2.89801  2.37887  2.77519  2.98518  4.58477  3.61503
          0.01430  4.65067  5.37302  0.61958  0.77255  0.48576  0.95510
     94   2.28301  4.75884  3.28711  2.72992  3.15056  2.86641  3.84915  3.34508  2.71248  3.00064  3.84954  2.71426  4.01489  3.05127  2.64509  2.41961  2.98183  3.06826  5.29769  2.30860     94 a - - -
          2.68618  4.42225  2.77519  2.73123  3.46354  2.40513  3.72494  3.29354  2.67741  2.69355  4.24690  2.90347  2.73739  3.18146  2.89801  2.37887  2.77519  2.98518  4.58477  3.61503
          0.01430  4.65067  5.37302  0.61958  0.77255  0.48576  0.95510
     95   2.25903  4.39598  2.87990  3.19698  3.50734  3.76501  4.02898  2.87551  3.13706  1.81971  3.50291  3.56135  4.14259  3.42210  3.45285  3.02172  2.54204  2.66193  2.82595  2.84368     95 l - - -
          2.68618  4.42225  2.77519  2.73123  3.46354  2.40513  3.72494  3.29354  2.67741  2.69355  4.24690  2.90347  2.73739  3.18146  2.89801  2.37887  2.77519  2.98518  4.58477  3.61503
          0.01430  4.65067  5.37302  0.61958  0.77255  0.48576  0.95510
     96   2.75232  5.19282  2.53262  2.46866  4.51169  3.53194  3.72602  3.97826  2.47261  3.48757  4.24334  2.54866  3.92759  2.51249  2.43431  2.38897  2.07837  2.93885  5.64385  4.25057     96 t - - -
          2.68618  4.42225  2.77519  2.73123  3.46354  2.40513  3.72494  3.29354  2.67741  2.69355  4.24690  2.90347  2.73739  3.18146  2.89801  2.37887  2.77519  2.98518  4.58477  3.61503
          0.01430  4.65067  5.37302  0.61958  0.77255  0.48576  0.95510
     97   1.99426  4.98712  3.13588  2.14671  4.49651  2.82540  3.90810  3.94214  2.70699  3.50816  4.29316  3.15695  3.98757  3.04543  3.17695  1.64654  2.43251  3.52904  5.70528  4.35218     97 s - - -
          2.68618  4.42225  2.77519  2.73123  3.46354  2.40513  3.72494  3.29354  2.67741  2.69355  4.24690  2.90347  2.73739  3.18146  2.89801  2.37887  2.77519  2.98518  4.58477  3.61503
          0.01430  4.65067  5.37302  0.61958  0.77255  0.48576  0.95510
     98   2.76184  5.16143  3.05634  2.13256  3.19807  3.54948  3.73419  3.92309  1.96181  2.83746  4.21368  3.03540  3.94092  2.25673  2.50354  2.44506  2.99151  3.53172  5.61422  4.23570     98 k - - -
          2.68618  4.42225  2.77519  2.73123  3.46354  2.40513  3.72494  3.29354  2.67741  2.69355  4.24690  2.90347  2.73739  3.18146  2.89801  2.37887  2.77519  2.98518  4.58477  3.61503
          0.01430  4.65067  5.37302  0.61958  0.77255  0.48576  0.95510
     99   2.35858  5.17482  2.31663  2.48679  4.48015  2.70562  3.75626  3.93878  2.52269  3.46776  4.23719  3.02888  3.94774  2.22644  3.01019  2.36340  3.00968  3.54680  5.64145  2.65229     99 q - - -
          2.68618  4.42225  2.77519  2.73123  3.46354  2.40513  3.72494  3.29354  2.67741  2.69355  4.24690  2.90347  2.73739  3.18146  2.89801  2.37887  2.77519  2.98518  4.58477  3.61503
          0.01430  4.65067  5.37302  0.61958  0.77255  0.48576  0.95510
    100   2.82444  5.32370  2.55465  1.91449  4.67623  3.55854  3.74794  4.15425  1.76544  3.62122  4.36852  3.02492  3.96460  2.19191  2.36177  2.78216  3.05361  3.71965  5.73982  4.34191    100 k - - -
          2.68618  4.42225  2.77519  2.73123  3.46354  2.40513  3.72494  3.29354  2.67741  2.69355  4.24690  2.90347  2.73739  3.18146  2.89801  2.37887  2.77519  2.98518  4.58477  3.61503
          0.01430  4.65067  5.37302  0.61958  0.77255  0.48576  0.95510
    101   2.30397  4.21147  4.28539  3.69552  2.39613  3.86751  4.17536  2.25049  3.56431  2.40063  3.32559  3.87546  4.23586  2.86795  3.72214  3.15765  2.56568  1.83441  4.82547  2.88682    101 v - - -
          2.68618  4.42225  2.77519  2.73123  3.46354  2.40513  3.72494  3.29354  2.67741  2.69355  4.24690  2.90347  2.73739  3.18146  2.89801  2.37887  2.77519  2.98518  4.58477  3.61503
          0.01430  4.65067  5.37302  0.61958  0.77255  0.48576  0.95510
    102   2.92248  4.34416  4.54199  3.94813  3.29115  4.06204  4.36299  2.00175  3.79418  1.28763  2.56148  4.10096  4.40253  2.91009  3.91526  3.36195  3.15148  2.51903  4.92438  2.86604    102 l - - -
          2.68618  4.42225  2.77519  2.73123  3.46354  2.40513  3.72494  3.29354  2.67741  2.69355  4.24690  2.90347  2.73739  3.18146  2.89801  2.37887  2.77519  2.98518  4.58477  3.61503
          0.01430  4.65067  5.37302  0.61958  0.77255  0.48576  0.95510
    103   2.18529  4.72659  3.48604  3.16222  4.83158  1.86085  4.39240  4.29650  3.29827  3.89980  4.68254  2.54045  4.06790  3.58426  3.71109  1.13155  3.11825  3.71183  6.08713  4.80723    103 s - - -
          2.68618  4.42225  2.77519  2.73123  3.46354  2.40513  3.72494  3.29354  2.67741  2.69355  4.24690  2.90347  2.73739  3.18146  2.89801  2.37887  2.77519  2.98518  4.58477  3.61503
          0.01430  4.65067  5.37302  0.61958  0.77255  0.48576  0.95510
    104   2.75055  4.98357  2.70794  2.57085  4.23156  3.57191  3.77500  2.61824  2.24436  3.24600  4.05211  2.59175  3.96351  2.46354  3.03190  2.77564  2.57735  2.30621  5.47975  4.13716    104 k - - -
          2.68618  4.42225  2.77519  2.73123  3.46354  2.40513  3.72494  3.29354  2.67741  2.69355  4.24690  2.90347  2.73739  3.18146  2.89801  2.37887  2.77519  2.98518  4.58477  3.61503
          0.01430  4.65067  5.37302  0.61958  0.77255  0.48576  0.95510
    105   3.69231  4.94803  5.61853  5.02804  2.48348  5.01327  5.30907  1.29983  4.87543  1.09152  2.30652  5.16300  5.13784  4.81089  4.84207  4.37479  3.90281  2.65122  5.44498  4.42717    105 l - - -
          2.68618  4.42225  2.77519  2.73123  3.46354  2.40513  3.72494  3.29354  2.67741  2.69355  4.24690  2.90347  2.73739  3.18146  2.89801  2.37887  2.77519  2.98518  4.58477  3.61503
          0.01430  4.65067  5.37302  0.61958  0.77255  0.48576  0.95510
    106   3.27314  5.89386  2.00861  0.84226  5.20695  3.56976  4.10001  4.74273  3.10549  4.21083  5.04130  3.02624  4.18400  3.25667  3.71012  2.39885  3.56013  4.28694  6.35789  4.83458    106 e - - -
          2.68618  4.42225  2.77519  2.73123  3.46354  2.40513  3.72494  3.29354  2.67741  2.69355  4.24690  2.90347  2.73739  3.18146  2.89801  2.37887  2.77519  2.98518  4.58477  3.61503
          0.01430  4.65067  5.37302  0.61958  0.77255  0.48576  0.95510
    107   2.86607  5.29109  2.13706  2.50220  4.70455  2.14451  3.86956  4.18433  2.68046  3.69150  4.45981  2.16670  4.00577  2.99126  3.18713  2.36989  2.16465  3.74946  5.84730  4.43575    107 d - - -
          2.68618  4.42225  2.77519  2.73123  3.46354  2.40513  3.72494  3.29354  2.67741  2.69355  4.24690  2.90347  2.73739  3.18146  2.89801  2.37887  2.77519  2.98518  4.58477  3.61503
          0.01430  4.65067  5.37302  0.61958  0.77255  0.48576  0.95510
    108   2.24770  4.27450  4.34230  3.76182  3.40617  3.93177  4.27919  2.20692  3.63771  2.44207  2.23688  3.94958  4.30941  3.85523  3.80825  2.28740  3.05469  1.64971  4.94282  3.75205    108 v - - -
          2.68618  4.42225  2.77519  2.73123  3.46354  2.40513  3.72494  3.29354  2.67741  2.69355  4.24690  2.90347  2.73739  3.18146  2.89801  2.37887  2.77519  2.98518  4.58477  3.61503
          0.01430  4.65067  5.37302  0.61958  0.77255  0.48576  0.95510
    109   3.33969  4.66477  5.10983  4.55700  1.97802  4.49399  4.47389  2.19957  4.37585  1.09239  3.32122  4.54691  4.77374  4.41667  4.38439  3.82234  3.56178  2.74073  4.74315  2.15733    109 l - - -
          2.68618  4.42225  2.77519  2.73123  3.46354  2.40513  3.72494  3.29354  2.67741  2.69355  4.24690  2.90347  2.73739  3.18146  2.89801  2.37887  2.77519  2.98518  4.58477  3.61503
          0.01430  4.65067  5.37302  0.61958  0.77255  0.48576  0.95510
    110   2.03452  4.82879  3.30623  2.97175  4.78393  2.61512  4.24718  4.24877  3.12077  3.83202  4.61492  1.31038  4.05653  3.41764  3.56262  1.83648  3.12384  3.70857  6.01545  4.70028    110 n - - -
          2.68618  4.42225  2.77519  2.73123  3.46354  2.40513  3.72494  3.29354  2.67741  2.69355  4.24690  2.90347  2.73739  3.18146  2.89801  2.37887  2.77519  2.98518  4.58477  3.61503
          0.01430  4.65067  5.37302  0.61958  0.77255  0.48576  0.95510
    111   3.08848  5.60630  2.13925  1.26530  4.93323  3.56038  3.98360  4.42290  2.88348  3.92494  4.72515  3.03198  4.10576  3.12338  3.42996  3.01225  1.71869  3.99582  6.08376  4.62468    111 e - - -
          2.68618  4.42225  2.77519  2.73123  3.46354  2.40513  3.72494  3.29354  2.67741  2.69355  4.24690  2.90347  2.73739  3.18146  2.89801  2.37887  2.77519  2.98518  4.58477  3.61503
          0.01430  4.65067  5.37302  0.61958  0.77255  0.48576  0.95510
    112   2.80230  5.07845  2.31021  2.63113  4.60996  3.50110  3.94562  4.06659  2.76672  3.62008  4.40417  3.14194  1.90403  3.08342  3.25051  1.98923  2.05057  3.63658  5.80578  4.43464    112 p - - -
          2.68618  4.42225  2.77519  2.73123  3.46354  2.40513  3.72494  3.29354  2.67741  2.69355  4.24690  2.90347  2.73739  3.18146  2.89801  2.37887  2.77519  2.98518  4.58477  3.61503
          0.01430  4.65067  5.37302  0.61958  0.77255  0.48576  0.95510
    113   2.78712  5.17383  2.48178  2.02124  4.47613  3.54344  3.77010  3.92916  2.54386  2.76997  4.24069  3.03570  3.95749  2.88937  3.03138  1.95115  2.13409  3.54288  5.64641  4.26209    113 s - - -
          2.68629  4.42236  2.77531  2.73134  3.46365  2.40524  3.72506  3.29365  2.67752  2.69366  4.24701  2.90358  2.73751  3.18157  2.89812  2.37801  2.77495  2.98529  4.58488  3.61514
          0.19257  2.44312  2.42732  1.31318  0.31329  0.48576  0.95510
    114   2.99066  5.31973  1.11620  2.54349  4.90757  2.45638  4.08026  4.38629  3.03494  3.93337  4.75013  3.08551  4.08584  3.24279  3.57452  2.97046  2.05706  3.92406  6.10923  4.68258    119 d - - -
          2.68618  4.42225  2.77519  2.73123  3.46354  2.40513  3.72494  3.29354  2.67741  2.69355  4.24690  2.90347  2.73739  3.18146  2.89801  2.37887  2.77519  2.98518  4.58477  3.61503
          0.01561  4.56333  5.28568  0.61958  0.77255  0.40034  1.10893
    115   2.27533  4.76480  3.28774  2.73217  3.97656  3.61664  3.85578  3.36696  2.71418  3.02175  3.86876  3.22018  4.01371  2.33548  3.14816  1.87531  2.59630  2.60176  5.31908  3.11096    120 s - - -
          2.68618  4.42225  2.77519  2.73123  3.46354  2.40513  3.72494  3.29354  2.67741  2.69355  4.24690  2.90347  2.73739  3.18146  2.89801  2.37887  2.77519  2.98518  4.58477  3.61503
          0.01430  4.65067  5.37302  0.61958  0.77255  0.48576  0.95510
    116   2.66203  4.61360  3.93112  3.80436  5.11051  1.02743  4.93193  4.63250  4.01651  4.28761  5.07474  3.84904  4.15426  4.23269  4.28342  1.12101  3.20606  3.87423  6.41015  5.24260    121 g - - -
          2.68618  4.42225  2.77519  2.73123  3.46354  2.40513  3.72494  3.29354  2.67741  2.69355  4.24690  2.90347  2.73739  3.18146  2.89801  2.37887  2.77519  2.98518  4.58477  3.61503
          0.01430  4.65067  5.37302  0.61958  0.77255  0.48576  0.95510
    117   3.74619  4.98388  5.65779  5.09201  2.43151  5.10491  5.37244  1.17262  4.95199  1.04673  3.18862  5.23664  5.21715  4.89861  4.93569  4.48044  3.96117  2.52496  5.48604  4.38995    122 l - - -
          2.68618  4.42225  2.77519  2.73123  3.46354  2.40513  3.72494  3.29354  2.67741  2.69355  4.24690  2.90347  2.73739  3.18146  2.89801  2.37887  2.77519  2.98518  4.58477  3.61503
          0.01430  4.65067  5.37302  0.61958  0.77255  0.48576  0.95510
    118   2.37692  5.18369  3.06137  2.53277  4.53558  3.55807  3.77221  3.99077  2.49145  3.50767  4.27675  2.51787  3.96910  2.51908  2.26433  1.65473  3.03406  3.58991  5.66601  4.29264    123 s - - -
          2.68618  4.42225  2.77519  2.73123  3.46354  2.40513  3.72494  3.29354  2.67741  2.69355  4.24690  2.90347  2.73739  3.18146  2.89801  2.37887  2.77519  2.98518  4.58477  3.61503
          0.01430  4.65067  5.37302  0.61958  0.77255  0.48576  0.95510
    119   2.04949  5.11621  3.08207  2.54325  4.45964  3.54903  3.77603  3.90697  2.03376  3.44587  4.22225  3.07142  3.96073  2.47645  2.98044  1.88362  2.52116  3.51944  5.62446  4.25725    124 s - - -
          2.68618  4.42225  2.77519  2.73123  3.46354  2.40513  3.72494  3.29354  2.67741  2.69355  4.24690  2.90347  2.73739  3.18146  2.89801  2.37887  2.77519  2.98518  4.58477  3.61503
          0.01430  4.65067  5.37302  0.61958  0.77255  0.48576  0.95510
    120   2.75052  5.15003  2.26979  2.48644  4.45318  2.92208  3.73332  3.90940  2.48658  2.91194  4.20397  3.02619  3.93310  2.44641  2.32909  2.29571  2.98205  2.81114  5.61015  4.22737    125 d - - -
          2.68618  4.42225  2.77519  2.73123  3.46354  2.40513  3.72494  3.29354  2.67741  2.69355  4.24690  2.90347  2.73739  3.18146  2.89801  2.37887  2.77519  2.98518  4.58477  3.61503
          0.01430  4.65067  5.37302  0.61958  0.77255  0.48576  0.95510
    121   3.99099  5.19504  5.85937  5.27882  3.35466  5.38551  5.65849  2.05236  5.14009  0.56375  2.29875  5.51883  5.37344  4.99935  5.09475  4.78283  4.18896  2.75763  5.62193  4.69156    126 L - - -
          2.68618  4.42225  2.77519  2.73123  3.46354  2.40513  3.72494  3.29354  2.67741  2.69355  4.24690  2.90347  2.73739  3.18146  2.89801  2.37887  2.77519  2.98518  4.58477  3.61503
          0.01430  4.65067  5.37302  0.61958  0.77255  0.48576  0.95510
    122   2.86491  5.35456  2.42870  2.45645  4.69213  3.53739  3.81058  4.17578  2.59708  3.66625  4.42616  1.72549  3.98684  2.02252  3.10127  2.38754  2.63326  3.74738  5.81045  4.39137    127 n - - -
          2.68618  4.42225  2.77519  2.73123  3.46354  2.40513  3.72494  3.29354  2.67741  2.69355  4.24690  2.90347  2.73739  3.18146  2.89801  2.37887  2.77519  2.98518  4.58477  3.61503
          0.01430  4.65067  5.37302  0.61958  0.77255  0.48576  0.95510
    123   2.91111  5.35897  1.61414  2.49194  4.77483  2.53490  3.89878  4.26226  2.72910  3.76163  4.53254  2.42995  4.02703  3.02318  3.24576  1.99645  2.62300  3.81971  5.91310  4.48897    128 d - - -
          2.68618  4.42225  2.77519  2.73123  3.46354  2.40513  3.72494  3.29354  2.67741  2.69355  4.24690  2.90347  2.73739  3.18146  2.89801  2.37887  2.77519  2.98518  4.58477  3.61503
          0.01430  4.65067  5.37302  0.61958  0.77255  0.48576  0.95510
    124   4.06168  5.27695  5.46205  5.10503  0.67321  5.04491  4.47086  3.00281  4.91958  1.62838  3.58576  4.94620  5.26662  4.83758  4.88522  4.47243  4.28920  3.16414  4.57051  2.93733    129 F - - -
          2.68618  4.42225  2.77519  2.73123  3.46354  2.40513  3.72494  3.29354  2.67741  2.69355  4.24690  2.90347  2.73739  3.18146  2.89801  2.37887  2.77519  2.98518  4.58477  3.61503
          0.01430  4.65067  5.37302  0.61958  0.77255  0.48576  0.95510
    125   2.28164  4.76991  4.80694  4.34452  1.28187  4.35496  4.04777  3.20618  4.17676  2.75015  3.85106  4.28868  4.72708  4.27667  4.25650  3.69562  3.63044  3.06801  1.60177  2.66831    130 f - - -
          2.68618  4.42225  2.77519  2.73123  3.46354  2.40513  3.72494  3.29354  2.67741  2.69355  4.24690  2.90347  2.73739  3.18146  2.89801  2.37887  2.77519  2.98518  4.58477  3.61503
          0.01430  4.65067  5.37302  0.61958  0.77255  0.48576  0.95510
    126   2.83773  5.35620  2.32066  1.96334  4.69065  3.53163  3.77793  4.17985  2.23794  3.65733  4.40647  1.93541  3.96553  2.88438  3.05493  2.38655  2.53670  3.74245  5.79096  4.36803    131 n - - -
          2.68618  4.42225  2.77519  2.73123  3.46354  2.40513  3.72494  3.29354  2.67741  2.69355  4.24690  2.90347  2.73739  3.18146  2.89801  2.37887  2.77519  2.98518  4.58477  3.61503
          0.01430  4.65067  5.37302  0.61958  0.77255  0.48576  0.95510
    127   1.99032  4.53640  4.06554  3.82246  5.02242  1.47667  4.86321  4.49163  3.91521  4.15238  4.92720  3.82683  4.09821  4.14476  4.19542  0.98765  3.11615  3.76137  6.33505  5.16933    132 s - - -
          2.68618  4.42225  2.77519  2.73123  3.46354  2.40513  3.72494  3.29354  2.67741  2.69355  4.24690  2.90347  2.73739  3.18146  2.89801  2.37887  2.77519  2.98518  4.58477  3.61503
          0.01430  4.65067  5.37302  0.61958  0.77255  0.48576  0.95510
    128   3.35984  4.68309  5.12917  4.57520  2.19131  4.51635  4.49828  2.15700  4.39194  1.44713  3.30938  4.56967  4.79061  4.43091  4.39998  3.84574  3.58132  2.75273  1.53882  3.33325    133 l - - -
          2.68618  4.42225  2.77519  2.73123  3.46354  2.40513  3.72494  3.29354  2.67741  2.69355  4.24690  2.90347  2.73739  3.18146  2.89801  2.37887  2.77519  2.98518  4.58477  3.61503
          0.01430  4.65067  5.37302  0.61958  0.77255  0.48576  0.95510
    129   2.82789  5.34444  2.50980  2.16036  4.67918  3.53115  2.58558  4.16762  2.53670  3.64504  4.39293  2.48970  3.96014  2.09197  3.03892  2.02023  3.06465  3.73058  5.77807  4.35716    134 s - - -
          2.68618  4.42225  2.77519  2.73123  3.46354  2.40513  3.72494  3.29354  2.67741  2.69355  4.24690  2.90347  2.73739  3.18146  2.89801  2.37887  2.77519  2.98518  4.58477  3.61503
          0.01430  4.65067  5.37302  0.61958  0.77255  0.48576  0.95510
    130   2.41925  5.37798  1.72242  2.08685  4.71092  3.53531  3.81224  4.19833  2.60604  3.68443  4.44259  2.36937  3.98762  2.92482  3.11697  2.40928  2.53281  3.76627  5.82643  4.40118    135 d - - -
          2.68618  4.42225  2.77519  2.73123  3.46354  2.40513  3.72494  3.29354  2.67741  2.69355  4.24690  2.90347  2.73739  3.18146  2.89801  2.37887  2.77519  2.98518  4.58477  3.61503
          0.01430  4.65067  5.37302  0.61958  0.77255  0.48576  0.95510
    131   3.87015  5.11004  5.69329  5.11848  3.37142  5.21805  5.52322  2.49855  4.97089  0.58447  2.31271  5.33923  5.28105  4.90597  4.96663  4.60140  4.07888  2.21078  5.58473  4.61743    136 L - - -
          2.68618  4.42225  2.77519  2.73123  3.46354  2.40513  3.72494  3.29354  2.67741  2.69355  4.24690  2.90347  2.73739  3.18146  2.89801  2.37887  2.77519  2.98518  4.58477  3.61503
          0.01430  4.65067  5.37302  0.61958  0.77255  0.48576  0.95510
    132   1.69744  4.66476  3.39870  2.43195  3.87847  3.64438  3.92754  3.22406  2.83379  2.44475  3.79756  3.31385  4.05464  3.16380  3.24410  2.12829  2.99856  2.47260  5.26358  3.99276    137 a - - -
          2.68618  4.42225  2.77519  2.73123  3.46354  2.40513  3.72494  3.29354  2.67741  2.69355  4.24690  2.90347  2.73739  3.18146  2.89801  2.37887  2.77519  2.98518  4.58477  3.61503
          0.01430  4.65067  5.37302  0.61958  0.77255  0.48576  0.95510
    133   2.38595  4.98332  3.13797  2.61553  4.27338  3.57494  3.82077  2.85360  2.28502  3.28736  4.09862  1.63531  3.99029  2.96915  3.05616  2.38107  3.01826  3.35039  5.52111  4.18529    138 n - - -
          2.68618  4.42225  2.77519  2.73123  3.46354  2.40513  3.72494  3.29354  2.67741  2.69355  4.24690  2.90347  2.73739  3.18146  2.89801  2.37887  2.77519  2.98518  4.58477  3.61503
          0.01430  4.65067  5.37302  0.61958  0.77255  0.48576  0.95510
    134   3.00507  5.53946  2.30338  2.46123  4.86733  3.56699  3.88975  4.36128  2.21447  3.83210  4.60718  1.37432  4.05897  2.16420  3.18777  2.93567  3.25175  3.92615  5.96292  4.52757    139 n - - -
          2.68618  4.42225  2.77519  2.73123  3.46354  2.40513  3.72494  3.29354  2.67741  2.69355  4.24690  2.90347  2.73739  3.18146  2.89801  2.37887  2.77519  2.98518  4.58477  3.61503
          0.01430  4.65067  5.37302  0.61958  0.77255  0.48576  0.95510
    135   2.18187  4.52577  3.84186  3.35115  4.01788  3.56830  4.30049  2.52117  3.30163  3.04574  3.95726  3.64143  1.29049  3.61074  3.63391  2.92588  2.34339  2.93536  5.46163  4.23700    140 p - - -
          2.68618  4.42225  2.77519  2.73123  3.46354  2.40513  3.72494  3.29354  2.67741  2.69355  4.24690  2.90347  2.73739  3.18146  2.89801  2.37887  2.77519  2.98518  4.58477  3.61503
          0.01430  4.65067  5.37302  0.61958  0.77255  0.48576  0.95510
    136   2.47268  5.34709  2.41253  1.82780  4.68122  3.53079  3.77366  4.16961  2.54447  3.64820  4.39697  2.17858  3.96215  2.21815  3.04860  2.78398  2.56837  3.73306  5.78252  4.36079    141 e - - -
          2.68618  4.42225  2.77519  2.73123  3.46354  2.40513  3.72494  3.29354  2.67741  2.69355  4.24690  2.90347  2.73739  3.18146  2.89801  2.37887  2.77519  2.98518  4.58477  3.61503
          0.01430  4.65067  5.37302  0.61958  0.77255  0.48576  0.95510
    137   2.98014  5.52831  1.72319  2.03784  4.85235  2.37053  3.88567  4.35318  2.72567  3.82849  4.59805  3.00477  4.04121  2.44835  3.25700  1.97033  3.23078  3.91226  5.96730  4.51725    142 d - - -
          2.68618  4.42225  2.77519  2.73123  3.46354  2.40513  3.72494  3.29354  2.67741  2.69355  4.24690  2.90347  2.73739  3.18146  2.89801  2.37887  2.77519  2.98518  4.58477  3.61503
          0.01430  4.65067  5.37302  0.61958  0.77255  0.48576  0.95510
    138   2.74980  5.04955  2.64775  2.20529  4.31703  3.55711  3.75708  2.94128  2.53339  2.49315  4.11195  3.06408  3.03466  2.38698  3.00821  2.75766  2.30409  3.39725  5.53182  4.17303    143 e - - -
          2.68618  4.42225  2.77519  2.73123  3.46354  2.40513  3.72494  3.29354  2.67741  2.69355  4.24690  2.90347  2.73739  3.18146  2.89801  2.37887  2.77519  2.98518  4.58477  3.61503
          0.01430  4.65067  5.37302  0.61958  0.77255  0.48576  0.95510
    139   1.16458  4.69378  3.55629  3.19130  4.75590  2.27321  4.38137  4.20999  3.28412  3.82451  4.61295  2.55596  4.06081  3.57756  3.69006  1.76628  3.09564  3.65090  6.02624  4.75521    144 a - - -
          2.68618  4.42225  2.77519  2.73123  3.46354  2.40513  3.72494  3.29354  2.67741  2.69355  4.24690  2.90347  2.73739  3.18146  2.89801  2.37887  2.77519  2.98518  4.58477  3.61503
          0.01430  4.65067  5.37302  0.61958  0.77255  0.48576  0.95510
    140   1.70321  4.82978  3.24874  2.14559  4.04313  3.62444  3.84444  3.40329  2.34430  2.59125  3.91772  3.19922  4.01735  3.02849  3.10638  2.84613  3.00214  2.48946  5.36670  4.06423    145 a - - -
          2.68618  4.42225  2.77519  2.73123  3.46354  2.40513  3.72494  3.29354  2.67741  2.69355  4.24690  2.90347  2.73739  3.18146  2.89801  2.37887  2.77519  2.98518  4.58477  3.61503
          0.01430  4.65067  5.37302  0.61958  0.77255  0.48576  0.95510
    141   3.74336  5.72602  4.35543  3.47440  5.34805  4.23252  4.01252  4.62044  1.77548  3.95225  4.86273  3.77378  4.56533  3.14469  0.61669  3.72390  3.84509  4.32297  5.88485  4.83468    146 R - - -
          2.68618  4.42225  2.77519  2.73123  3.46354  2.40513  3.72494  3.29354  2.67741  2.69355  4.24690  2.90347  2.73739  3.18146  2.89801  2.37887  2.77519  2.98518  4.58477  3.61503
          0.01430  4.65067  5.37302  0.61958  0.77255  0.48576  0.95510
    142   2.80229  5.26878  2.99710  2.10081  4.60650  3.55044  3.74680  4.07757  2.00569  3.56634  4.32014  3.02464  3.95551  2.14475  2.93541  1.87185  2.62862  3.65730  5.70363  4.30939    147 s - - -
          2.68618  4.42225  2.77519  2.73123  3.46354  2.40513  3.72494  3.29354  2.67741  2.69355  4.24690  2.90347  2.73739  3.18146  2.89801  2.37887  2.77519  2.98518  4.58477  3.61503
          0.01430  4.65067  5.37302  0.61958  0.77255  0.48576  0.95510
    143   2.10957  4.44229  3.67793  3.11079  3.58109  2.92652  4.00466  2.25128  3.05937  2.32089  3.55255  3.50116  4.12006  2.69464  3.40008  2.39961  2.98275  2.29337  5.03486  3.80591    148 a - - -
          2.68618  4.42225  2.77519  2.73123  3.46354  2.40513  3.72494  3.29354  2.67741  2.69355  4.24690  2.90347  2.73739  3.18146  2.89801  2.37887  2.77519  2.98518  4.58477  3.61503
          0.01430  4.65067  5.37302  0.61958  0.77255  0.48576  0.95510
    144   3.41844  4.68696  5.39313  4.83630  2.56279  4.78984  5.20128  1.65291  4.69733  1.56215  3.41509  4.93315  5.02740  4.79373  4.74294  4.14992  3.65360  1.13131  5.52117  4.38780    149 v - - -
          2.68618  4.42225  2.77519  2.73123  3.46354  2.40513  3.72494  3.29354  2.67741  2.69355  4.24690  2.90347  2.73739  3.18146  2.89801  2.37887  2.77519  2.98518  4.58477  3.61503
          0.01430  4.65067  5.37302  0.61958  0.77255  0.48576  0.95510
    145   2.44096  4.61191  5.13942  4.57942  3.59850  4.60137  5.02160  1.64157  4.44340  1.08107  3.44137  4.71065  4.88665  4.59432  4.53834  3.94691  3.53722  1.81573  5.45141  4.31090    150 l - - -
          2.68618  4.42225  2.77519  2.73123  3.46354  2.40513  3.72494  3.29354  2.67741  2.69355  4.24690  2.90347  2.73739  3.18146  2.89801  2.37887  2.77519  2.98518  4.58477  3.61503
          0.01430  4.65067  5.37302  0.61958  0.77255  0.48576  0.95510
    146   2.36222  5.19726  2.99627  1.81934  4.56214  2.05474  3.79003  4.02508  2.54533  3.54209  4.30833  3.04940  3.96658  2.90525  2.48241  2.38245  3.04212  3.61465  5.70306  4.31606    151 e - - -
          2.68618  4.42225  2.77519  2.73123  3.46354  2.40513  3.72494  3.29354  2.67741  2.69355  4.24690  2.90347  2.73739  3.18146  2.89801  2.37887  2.77519  2.98518  4.58477  3.61503
          0.01430  4.65067  5.37302  0.61958  0.77255  0.48576  0.95510
    147   2.42067  5.29059  2.60686  2.48558  4.63674  3.55707  3.74595  4.10965  1.89318  3.58834  4.33952  2.23411  3.96060  2.84918  1.93959  2.77545  3.04203  3.68365  5.71626  4.32281    152 k - - -
          2.68618  4.42225  2.77519  2.73123  3.46354  2.40513  3.72494  3.29354  2.67741  2.69355  4.24690  2.90347  2.73739  3.18146  2.89801  2.37887  2.77519  2.98518  4.58477  3.61503
          0.01430  4.65067  5.37302  0.61958  0.77255  0.48576  0.95510
    148   0.92293  4.51383  4.15565  3.90924  4.98324  1.53731  4.90005  4.44108  3.97803  4.11524  4.89747  3.86343  4.10001  4.20012  4.23618  2.04640  3.10997  3.72868  6.31272  5.15926    153 a - - -
          2.68618  4.42225  2.77519  2.73123  3.46354  2.40513  3.72494  3.29354  2.67741  2.69355  4.24690  2.90347  2.73739  3.18146  2.89801  2.37887  2.77519  2.98518  4.58477  3.61503
          0.01430  4.65067  5.37302  0.61958  0.77255  0.48576  0.95510
    149   2.42210  5.27479  3.05146  2.18267  4.62336  3.56479  3.73378  4.09242  1.97974  3.56964  4.32037  3.03645  3.95771  1.92478  2.35327  2.41760  3.03057  3.66859  5.69467  4.30882    154 q - - -
          2.68618  4.42225  2.77519  2.73123  3.46354  2.40513  3.72494  3.29354  2.67741  2.69355  4.24690  2.90347  2.73739  3.18146  2.89801  2.37887  2.77519  2.98518  4.58477  3.61503
          0.01430  4.65067  5.37302  0.61958  0.77255  0.48576  0.95510
    150   2.09587  5.10766  3.05914  2.53894  4.50235  2.78717  3.79415  3.96032  2.55958  3.49279  4.26078  2.26357  3.95196  2.35888  3.04023  2.15762  2.50111  3.55180  5.66584  4.28802    155 a - - -
          2.68618  4.42225  2.77519  2.73123  3.46354  2.40513  3.72494  3.29354  2.67741  2.69355  4.24690  2.90347  2.73739  3.18146  2.89801  2.37887  2.77519  2.98518  4.58477  3.61503
          0.01430  4.65067  5.37302  0.61958  0.77255  0.48576  0.95510
    151   3.73718  4.99837  5.56850  5.00251  2.09959  5.03125  5.23438  2.52619  4.85542  0.71167  3.15638  5.14238  5.16254  4.80717  4.84671  4.39806  3.95101  2.08053  5.36946  4.21861    156 l - - -
          2.68618  4.42225  2.77519  2.73123  3.46354  2.40513  3.72494  3.29354  2.67741  2.69355  4.24690  2.90347  2.73739  3.18146  2.89801  2.37887  2.77519  2.98518  4.58477  3.61503
          0.01430  4.65067  5.37302  0.61958  0.77255  0.48576  0.95510
    152   1.62995  2.40638  4.42811  3.92168  3.76965  3.66022  4.51465  2.85038  3.80834  2.80733  3.74890  3.97823  4.24640  4.02907  3.98928  3.04620  1.89563  1.77259  5.28938  4.10532    157 a - - -
          2.68618  4.42225  2.77519  2.73123  3.46354  2.40513  3.72494  3.29354  2.67741  2.69355  4.24690  2.90347  2.73739  3.18146  2.89801  2.37887  2.77519  2.98518  4.58477  3.61503
          0.01430  4.65067  5.37302  0.61958  0.77255  0.48576  0.95510
    153   2.87234  5.39119  2.27050  1.71026  4.72614  2.73791  3.80869  4.21712  2.60032  3.69692  4.45189  2.46836  3.98563  2.91961  3.11219  2.12751  2.59360  3.77993  5.83402  4.40550    158 e - - -
          2.68618  4.42225  2.77519  2.73123  3.46354  2.40513  3.72494  3.29354  2.67741  2.69355  4.24690  2.90347  2.73739  3.18146  2.89801  2.37887  2.77519  2.98518  4.58477  3.61503
          0.01430  4.65067  5.37302  0.61958  0.77255  0.48576  0.95510
    154   2.76705  5.17738  2.57379  2.48481  4.48538  2.30870  3.74297  3.94412  2.18630  2.86894  4.23279  3.02620  3.94150  2.44240  2.97813  2.74783  2.13558  3.54882  5.63527  4.24932    159 t - - -
          2.68618  4.42225  2.77519  2.73123  3.46354  2.40513  3.72494  3.29354  2.67741  2.69355  4.24690  2.90347  2.73739  3.18146  2.89801  2.37887  2.77519  2.98518  4.58477  3.61503
          0.01430  4.65067  5.37302  0.61958  0.77255  0.48576  0.95510
    155   3.63903  4.89926  5.48540  4.94245  1.34889  4.93721  5.06275  1.30928  4.79108  1.63848  3.28416  5.02529  5.11753  4.79228  4.79968  4.30174  3.86138  2.48236  5.24468  3.94252    160 i - - -
          2.68618  4.42225  2.77519  2.73123  3.46354  2.40513  3.72494  3.29354  2.67741  2.69355  4.24690  2.90347  2.73739  3.18146  2.89801  2.37887  2.77519  2.98518  4.58477  3.61503
          0.01430  4.65067  5.37302  0.61958  0.77255  0.48576  0.95510
    156   2.84872  5.27651  3.07507  2.54535  4.63876  2.67222  3.77057  4.09627  2.11539  3.58213  4.34652  1.98177  3.99476  2.87898  1.93603  2.42665  3.07778  3.68392  5.71113  4.34191    161 r - - -
          2.68618  4.42225  2.77519  2.73123  3.46354  2.40513  3.72494  3.29354  2.67741  2.69355  4.24690  2.90347  2.73739  3.18146  2.89801  2.37887  2.77519  2.98518  4.58477  3.61503
          0.01430  4.65067  5.37302  0.61958  0.77255  0.48576  0.95510
    157   2.74983  5.07762  3.07529  2.25067  4.35593  3.55263  3.74929  3.79625  2.51573  3.35410  4.13819  2.36952  3.94512  2.87404  2.45012  2.12333  2.53244  2.90600  5.55347  3.08212    162 s - - -
          2.68618  4.42225  2.77519  2.73123  3.46354  2.40513  3.72494  3.29354  2.67741  2.69355  4.24690  2.90347  2.73739  3.18146  2.89801  2.37887  2.77519  2.98518  4.58477  3.61503
          0.01430  4.65067  5.37302  0.61958  0.77255  0.48576  0.95510
    158   2.12677  4.44184  3.69895  3.13020  3.58370  3.74348  4.01468  2.10635  3.06483  2.19676  3.55492  3.51548  4.12791  3.36930  2.45331  2.54834  2.48981  2.70364  5.03889  3.81172    163 i - - -
          2.68618  4.42225  2.77519  2.73123  3.46354  2.40513  3.72494  3.29354  2.67741  2.69355  4.24690  2.90347  2.73739  3.18146  2.89801  2.37887  2.77519  2.98518  4.58477  3.61503
          0.01430  4.65067  5.37302  0.61958  0.77255  0.48576  0.95510
    159   2.16761  4.94497  2.19654  2.60034  2.74980  3.58205  3.79798  3.59723  2.61054  3.20517  4.02261  2.59409  3.97950  2.95481  3.07397  2.37460  2.99331  3.27786  5.44529  3.15746    164 a - - -
          2.68618  4.42225  2.77519  2.73123  3.46354  2.40513  3.72494  3.29354  2.67741  2.69355  4.24690  2.90347  2.73739  3.18146  2.89801  2.37887  2.77519  2.98518  4.58477  3.61503
          0.01430  4.65067  5.37302  0.61958  0.77255  0.48576  0.95510
    160   2.82394  5.34009  2.43305  2.11107  4.67812  2.91486  2.59015  4.16569  2.22300  3.64067  4.38740  2.99824  3.95838  1.83944  3.01688  2.77747  3.05949  3.72791  5.77087  4.35278    165 q - - -
          2.68618  4.42225  2.77519  2.73123  3.46354  2.40513  3.72494  3.29354  2.67741  2.69355  4.24690  2.90347  2.73739  3.18146  2.89801  2.37887  2.77519  2.98518  4.58477  3.61503
          0.01430  4.65067  5.37302  0.61958  0.77255  0.48576  0.95510
    161   2.46272  5.14042  3.09394  2.53431  4.44013  3.57135  3.75099  3.88422  2.20298  3.42026  4.19870  3.06539  3.96240  2.47169  2.39197  1.75321  3.01129  3.50801  5.59651  3.11268    166 s - - -
          2.68618  4.42225  2.77519  2.73123  3.46354  2.40513  3.72494  3.29354  2.67741  2.69355  4.24690  2.90347  2.73739  3.18146  2.89801  2.37887  2.77519  2.98518  4.58477  3.61503
          0.01430  4.65067  5.37302  0.61958  0.77255  0.48576  0.95510
    162   4.16467  5.42980  5.44186  5.14299  3.64160  4.97072  5.57991  2.92903  4.92276  0.29654  3.51981  5.36081  5.31122  5.08377  4.94743  4.74158  4.44042  3.15452  5.72810  4.61403    167 L - - -
          2.68618  4.42225  2.77519  2.73123  3.46354  2.40513  3.72494  3.29354  2.67741  2.69355  4.24690  2.90347  2.73739  3.18146  2.89801  2.37887  2.77519  2.98518  4.58477  3.61503
          0.01430  4.65067  5.37302  0.61958  0.77255  0.48576  0.95510
    163   2.78698  5.28021  2.20698  1.99877  4.61690  2.69534  3.74420  4.09873  2.49810  3.58430  4.33104  2.99839  3.94008  2.84767  2.51973  2.15596  2.51105  3.66800  5.72220  4.31128    168 e - - -
          2.68618  4.42225  2.77519  2.73123  3.46354  2.40513  3.72494  3.29354  2.67741  2.69355  4.24690  2.90347  2.73739  3.18146  2.89801  2.37887  2.77519  2.98518  4.58477  3.61503
          0.01430  4.65067  5.37302  0.61958  0.77255  0.48576  0.95510
    164   2.46000  5.27712  2.51561  2.09047  4.61839  3.52508  3.72544  4.10307  2.20456  3.58015  4.32058  2.19658  3.92824  2.82493  2.31154  2.38363  3.00290  3.66608  5.71038  4.29904    169 e - - -
          2.68618  4.42225  2.77519  2.73123  3.46354  2.40513  3.72494  3.29354  2.67741  2.69355  4.24690  2.90347  2.73739  3.18146  2.89801  2.37887  2.77519  2.98518  4.58477  3.61503
          0.01430  4.65067  5.37302  0.61958  0.77255  0.48576  0.95510
    165   3.05315  4.55688  4.30086  3.72916  3.50957  4.15810  4.45026  1.93139  3.60915  1.63316  3.40567  4.03992  4.49316  1.75012  3.85653  3.44489  3.28456  2.03602  5.19946  4.02446    170 l - - -
          2.68618  4.42225  2.77519  2.73123  3.46354  2.40513  3.72494  3.29354  2.67741  2.69355  4.24690  2.90347  2.73739  3.18146  2.89801  2.37887  2.77519  2.98518  4.58477  3.61503
          0.01430  4.65067  5.37302  0.61958  0.77255  0.48576  0.95510
    166   2.40257  5.07935  2.59189  2.51881  4.35671  3.55192  3.74760  3.79825  2.00316  3.35521  4.13868  3.05230  3.94390  2.43970  2.99024  2.74936  2.44497  3.43358  3.64267  2.79047    171 k - - -
          2.68618  4.42225  2.77519  2.73123  3.46354  2.40513  3.72494  3.29354  2.67741  2.69355  4.24690  2.90347  2.73739  3.18146  2.89801  2.37887  2.77519  2.98518  4.58477  3.61503
          0.01430  4.65067  5.37302  0.61958  0.77255  0.48576  0.95510
    167   2.16530  4.95336  3.15168  2.60123  4.20795  2.91950  3.79386  2.58995  2.25180  3.22638  4.03884  3.11819  3.97496  2.48757  3.04478  2.03181  2.98924  3.29770  5.46788  4.13415    172 s - - -
          2.68618  4.42225  2.77519  2.73123  3.46354  2.40513  3.72494  3.29354  2.67741  2.69355  4.24690  2.90347  2.73739  3.18146  2.89801  2.37887  2.77519  2.98518  4.58477  3.61503
          0.01430  4.65067  5.37302  0.61958  0.77255  0.48576  0.95510
    168   2.79016  5.21047  2.21204  2.47878  4.52005  3.53975  3.76224  3.98294  2.52886  3.50370  2.75325  2.50649  3.95338  2.44002  3.01834  1.87023  3.02548  3.58419  5.67077  4.27827    173 s - - -
          2.68618  4.42225  2.77519  2.73123  3.46354  2.40513  3.72494  3.29354  2.67741  2.69355  4.24690  2.90347  2.73739  3.18146  2.89801  2.37887  2.77519  2.98518  4.58477  3.61503
          0.01430  4.65067  5.37302  0.61958  0.77255  0.48576  0.95510
    169   2.13388  4.26497  4.35301  3.77057  3.39879  3.93586  4.27582  1.91389  3.64489  2.07737  3.39456  3.95380  4.30958  3.85977  3.81059  2.69519  2.37889  1.79922  4.93235  3.74115    174 v - - -
          2.68618  4.42225  2.77519  2.73123  3.46354  2.40513  3.72494  3.29354  2.67741  2.69355  4.24690  2.90347  2.73739  3.18146  2.89801  2.37887  2.77519  2.98518  4.58477  3.61503
          0.01430  4.65067  5.37302  0.61958  0.77255  0.48576  0.95510
    170   2.80330  5.28751  2.22739  2.46222  4.62350  3.53935  3.75125  4.10114  2.15494  3.58726  4.33802  2.03689  3.95203  2.85614  2.58749  2.76542  2.13268  3.67482  5.72436  4.31965    175 n - - -
          2.68618  4.42225  2.77519  2.73123  3.46354  2.40513  3.72494  3.29354  2.67741  2.69355  4.24690  2.90347  2.73739  3.18146  2.89801  2.37887  2.77519  2.98518  4.58477  3.61503
          0.01430  4.65067  5.37302  0.61958  0.77255  0.48576  0.95510
    171   2.35992  5.12915  2.37194  2.49342  4.42433  3.54155  2.99289  3.01310  2.13398  2.78346  4.18352  3.03169  3.93422  2.52657  2.97414  2.41391  2.97891  3.49272  5.59269  4.21436    176 k - - -
          2.68618  4.42225  2.77519  2.73123  3.46354  2.40513  3.72494  3.29354  2.67741  2.69355  4.24690  2.90347  2.73739  3.18146  2.89801  2.37887  2.77519  2.98518  4.58477  3.61503
          0.01430  4.65067  5.37302  0.61958  0.77255  0.48576  0.95510
    172   2.03958  5.28042  2.95516  1.78596  4.61540  3.53455  3.74466  4.09428  2.17127  3.58030  4.32908  2.57643  3.94493  2.45155  2.97649  2.43758  3.02629  3.66673  5.71775  4.31129    177 e - - -
          2.68618  4.42225  2.77519  2.73123  3.46354  2.40513  3.72494  3.29354  2.67741  2.69355  4.24690  2.90347  2.73739  3.18146  2.89801  2.37887  2.77519  2.98518  4.58477  3.61503
          0.01430  4.65067  5.37302  0.61958  0.77255  0.48576  0.95510
    173   3.08033  4.44160  4.85789  4.28611  3.53332  4.31189  4.70159  1.37516  4.13654  1.46351  3.45095  4.40580  4.64655  4.31939  4.24343  2.71894  3.32142  1.81514  5.22430  4.04974    178 i - - -
          2.68618  4.42225  2.77519  2.73123  3.46354  2.40513  3.72494  3.29354  2.67741  2.69355  4.24690  2.90347  2.73739  3.18146  2.89801  2.37887  2.77519  2.98518  4.58477  3.61503
          0.01430  4.65067  5.37302  0.61958  0.77255  0.48576  0.95510
    174   2.07158  5.25932  2.58346  2.44901  4.59925  2.84305  3.72042  4.08054  2.02237  3.56135  4.30320  2.51593  3.92570  2.50007  2.50135  2.72661  2.99467  3.64759  5.69392  4.28709    179 k - - -
          2.68618  4.42225  2.77519  2.73123  3.46354  2.40513  3.72494  3.29354  2.67741  2.69355  4.24690  2.90347  2.73739  3.18146  2.89801  2.37887  2.77519  2.98518  4.58477  3.61503
          0.01430  4.65067  5.37302  0.61958  0.77255  0.48576  0.95510
    175   2.33699  4.85867  2.62059  2.67857  4.14642  2.85042  3.85257  2.51890  2.68146  3.17885  4.00494  3.17654  3.99361  3.02224  3.13376  2.07264  2.18653  3.23253  5.44416  4.12784    180 s - - -
          2.68618  4.42225  2.77519  2.73123  3.46354  2.40513  3.72494  3.29354  2.67741  2.69355  4.24690  2.90347  2.73739  3.18146  2.89801  2.37887  2.77519  2.98518  4.58477  3.61503
          0.01430  4.65067  5.37302  0.61958  0.77255  0.48576  0.95510
    176   2.75134  5.03821  3.09254  2.26416  4.30406  3.56026  3.76178  3.73578  2.53911  2.75898  4.10363  2.49163  3.95362  2.46722  3.01116  2.38427  2.05228  2.87436  5.52426  4.16889    181 t - - -
          2.68618  4.42225  2.77519  2.73123  3.46354  2.40513  3.72494  3.29354  2.67741  2.69355  4.24690  2.90347  2.73739  3.18146  2.89801  2.37887  2.77519  2.98518  4.58477  3.61503
          0.01430  4.65067  5.37302  0.61958  0.77255  0.48576  0.95510
    177   3.29545  4.62007  5.12630  4.62090  3.97214  4.62798  5.26034  1.74052  4.51512  2.60420  3.79589  4.77258  4.98516  4.76970  4.69012  4.00959  2.24087  0.79801  5.81342  4.60200    182 v - - -
          2.68618  4.42225  2.77519  2.73123  3.46354  2.40513  3.72494  3.29354  2.67741  2.69355  4.24690  2.90347  2.73739  3.18146  2.89801  2.37887  2.77519  2.98518  4.58477  3.61503
          0.01430  4.65067  5.37302  0.61958  0.77255  0.48576  0.95510
    178   2.80706  5.27533  1.83642  2.08254  4.59808  3.53858  3.76050  4.07056  1.96779  2.78591  4.32668  3.01140  3.95574  2.86913  3.00776  2.77172  2.56703  3.65388  5.71829  4.31430    183 d - - -
          2.68618  4.42225  2.77519  2.73123  3.46354  2.40513  3.72494  3.29354  2.67741  2.69355  4.24690  2.90347  2.73739  3.18146  2.89801  2.37887  2.77519  2.98518  4.58477  3.61503
          0.01430  4.65067  5.37302  0.61958  0.77255  0.48576  0.95510
    179   2.97044  5.51055  2.25570  1.90424  4.84256  3.56035  3.86348  4.33663  2.12477  3.80369  4.57060  3.01836  4.03892  1.46945  3.15082  2.90391  3.21425  3.89737  5.93130  4.49758    184 q - - -
          2.68618  4.42225  2.77519  2.73123  3.46354  2.40513  3.72494  3.29354  2.67741  2.69355  4.24690  2.90347  2.73739  3.18146  2.89801  2.37887  2.77519  2.98518  4.58477  3.61503
          0.01430  4.65067  5.37302  0.61958  0.77255  0.48576  0.95510
    180   1.73742  4.59525  5.09593  4.58475  3.93066  4.57237  5.19279  1.16108  4.48253  2.58936  3.76721  4.72475  4.93716  4.72050  4.64800  3.94894  3.53445  1.41649  5.74423  4.53859    185 i - - -
          2.68618  4.42225  2.77519  2.73123  3.46354  2.40513  3.72494  3.29354  2.67741  2.69355  4.24690  2.90347  2.73739  3.18146  2.89801  2.37887  2.77519  2.98518  4.58477  3.61503
          0.01430  4.65067  5.37302  0.61958  0.77255  0.48576  0.95510
    181   3.64016  5.54366  3.50307  3.49402  5.06519  3.93993  4.89169  5.03041  3.91648  4.58455  5.58515  0.30566  4.64822  4.22273  4.25120  3.71013  4.07675  4.55905  6.25762  5.00122    186 N - - -
          2.68618  4.42225  2.77519  2.73123  3.46354  2.40513  3.72494  3.29354  2.67741  2.69355  4.24690  2.90347  2.73739  3.18146  2.89801  2.37887  2.77519  2.98518  4.58477  3.61503
          0.01430  4.65067  5.37302  0.61958  0.77255  0.48576  0.95510
    182   2.46964  5.33484  2.44425  2.45654  4.68006  2.62822  3.80279  4.16383  2.58755  3.65436  4.41164  1.76946  3.97823  2.41878  3.09276  2.33250  3.09203  3.73326  5.79837  4.38024    187 n - - -
          2.68618  4.42225  2.77519  2.73123  3.46354  2.40513  3.72494  3.29354  2.67741  2.69355  4.24690  2.90347  2.73739  3.18146  2.89801  2.37887  2.77519  2.98518  4.58477  3.61503
          0.01430  4.65067  5.37302  0.61958  0.77255  0.48576  0.95510
    183   2.47024  4.30455  4.64689  4.04956  3.28166  4.06644  4.37941  2.15310  3.88262  1.43422  2.63447  4.14981  4.40957  4.04028  3.96598  3.37278  3.13777  2.44427  4.90242  2.08321    188 l - - -
          2.68618  4.42225  2.77519  2.73123  3.46354  2.40513  3.72494  3.29354  2.67741  2.69355  4.24690  2.90347  2.73739  3.18146  2.89801  2.37887  2.77519  2.98518  4.58477  3.61503
          0.01430  4.65067  5.37302  0.61958  0.77255  0.48576  0.95510
    184   2.08225  4.37495  4.45585  3.88610  3.48774  4.05208  4.43438  1.90028  3.76242  1.51964  3.43963  4.08088  4.42864  3.98523  3.93898  3.36236  2.12608  2.30204  5.08931  3.90534    189 l - - -
          2.68618  4.42225  2.77519  2.73123  3.46354  2.40513  3.72494  3.29354  2.67741  2.69355  4.24690  2.90347  2.73739  3.18146  2.89801  2.37887  2.77519  2.98518  4.58477  3.61503
          0.01430  4.65067  5.37302  0.61958  0.77255  0.48576  0.95510
    185   2.41279  5.26512  2.14810  2.45806  4.60660  3.53434  3.72544  4.08574  1.96006  3.56605  4.31000  3.00429  3.93337  2.49970  2.29721  2.34245  3.00451  3.65453  5.69746  4.29416    190 k - - -
          2.68618  4.42225  2.77519  2.73123  3.46354  2.40513  3.72494  3.29354  2.67741  2.69355  4.24690  2.90347  2.73739  3.18146  2.89801  2.37887  2.77519  2.98518  4.58477  3.61503
          0.01430  4.65067  5.37302  0.61958  0.77255  0.48576  0.95510
    186   2.85770  5.36811  2.49065  2.45356  4.70480  3.54299  3.78866  4.19065  2.11522  3.66775  4.42113  2.26345  3.97943  1.65587  3.04169  2.41176  3.09499  3.75643  5.79983  4.38233    191 q - - -
          2.68618  4.42225  2.77519  2.73123  3.46354  2.40513  3.72494  3.29354  2.67741  2.69355  4.24690  2.90347  2.73739  3.18146  2.89801  2.37887  2.77519  2.98518  4.58477  3.61503
          0.01430  4.65067  5.37302  0.61958  0.77255  0.48576  0.95510
    187   3.62777  4.84292  5.63675  5.12017  3.74960  5.13898  5.66527  1.05658  5.02161  1.29666  3.50220  5.28324  5.30671  5.12297  5.09998  4.54288  3.86900  1.60694  5.87490  4.77774    192 i - - -
          2.68618  4.42225  2.77519  2.73123  3.46354  2.40513  3.72494  3.29354  2.67741  2.69355  4.24690  2.90347  2.73739  3.18146  2.89801  2.37887  2.77519  2.98518  4.58477  3.61503
          0.01430  4.65067  5.37302  0.61958  0.77255  0.48576  0.95510
    188   1.00908  5.21226  2.86515  2.19198  4.71900  3.54603  4.07625  4.15640  2.95351  3.74301  4.56888  2.37981  4.11739  3.24292  3.42881  2.98343  3.28640  3.75235  5.94864  4.57470    193 a - - -
          2.68618  4.42225  2.77519  2.73123  3.46354  2.40513  3.72494  3.29354  2.67741  2.69355  4.24690  2.90347  2.73739  3.18146  2.89801  2.37887  2.77519  2.98518  4.58477  3.61503
          0.01430  4.65067  5.37302  0.61958  0.77255  0.48576  0.95510
    189   2.46551  5.30027  2.49087  2.46144  4.64432  3.53334  3.77885  4.12426  1.95248  3.61543  4.36998  2.28372  3.96402  2.88770  3.04003  1.76955  3.06139  3.69647  5.75816  4.34752    194 s - - -
          2.68618  4.42225  2.77519  2.73123  3.46354  2.40513  3.72494  3.29354  2.67741  2.69355  4.24690  2.90347  2.73739  3.18146  2.89801  2.37887  2.77519  2.98518  4.58477  3.61503
          0.01430  4.65067  5.37302  0.61958  0.77255  0.48576  0.95510
    190   4.16467  5.42980  5.44186  5.14299  3.64160  4.97072  5.57991  2.92903  4.92276  0.29654  3.51981  5.36081  5.31122  5.08377  4.94743  4.74158  4.44042  3.15452  5.72810  4.61403    195 L - - -
          2.68618  4.42225  2.77519  2.73123  3.46354  2.40513  3.72494  3.29354  2.67741  2.69355  4.24690  2.90347  2.73739  3.18146  2.89801  2.37887  2.77519  2.98518  4.58477  3.61503
          0.01430  4.65067  5.37302  0.61958  0.77255  0.48576  0.95510
    191   3.64016  5.54366  3.50307  3.49402  5.06519  3.93993  4.89169  5.03041  3.91648  4.58455  5.58515  0.30566  4.64822  4.22273  4.25120  3.71013  4.07675  4.55905  6.25762  5.00122    196 N - - -
          2.68618  4.42225  2.77519  2.73123  3.46354  2.40513  3.72494  3.29354  2.67741  2.69355  4.24690  2.90347  2.73739  3.18146  2.89801  2.37887  2.77519  2.98518  4.58477  3.61503
          0.01430  4.65067  5.37302  0.61958  0.77255  0.48576  0.95510
    192   2.83486  5.34175  2.44348  2.06737  4.68140  3.54335  3.76833  4.16489  1.50522  3.64035  4.39025  3.00899  3.96711  2.41267  2.99703  2.78934  2.56981  3.73073  5.76968  4.35776    197 k - - -
          2.68618  4.42225  2.77519  2.73123  3.46354  2.40513  3.72494  3.29354  2.67741  2.69355  4.24690  2.90347  2.73739  3.18146  2.89801  2.37887  2.77519  2.98518  4.58477  3.61503
          0.01430  4.65067  5.37302  0.61958  0.77255  0.48576  0.95510
    193   2.35184  4.93670  3.23115  2.77455  4.51735  3.50982  3.99194  3.94552  2.76927  3.53175  4.33312  3.24351  4.03089  1.25053  3.19770  2.34942  2.42997  3.53321  5.73752  4.41171    198 q - - -
          2.68618  4.42225  2.77519  2.73123  3.46354  2.40513  3.72494  3.29354  2.67741  2.69355  4.24690  2.90347  2.73739  3.18146  2.89801  2.37887  2.77519  2.98518  4.58477  3.61503
          0.01430  4.65067  5.37302  0.61958  0.77255  0.48576  0.95510
    194   3.72481  5.00559  5.34762  5.04159  4.04467  4.85256  5.69625  0.43699  4.89944  2.52840  3.91704  5.19860  5.26593  5.20272  5.02034  4.48671  4.02992  2.17198  6.04803  4.82601    199 I - - -
          2.68618  4.42225  2.77519  2.73123  3.46354  2.40513  3.72494  3.29354  2.67741  2.69355  4.24690  2.90347  2.73739  3.18146  2.89801  2.37887  2.77519  2.98518  4.58477  3.61503
          0.01430  4.65067  5.37302  0.61958  0.77255  0.48576  0.95510
    195   2.36151  5.21557  2.57382  2.10379  4.53600  3.53278  3.74093  4.00393  2.18434  3.51252  4.26973  3.01240  3.93772  2.84920  2.98532  1.77698  3.00411  2.98460  5.66864  4.27189    200 s - - -
          2.68618  4.42225  2.77519  2.73123  3.46354  2.40513  3.72494  3.29354  2.67741  2.69355  4.24690  2.90347  2.73739  3.18146  2.89801  2.37887  2.77519  2.98518  4.58477  3.61503
          0.01430  4.65067  5.37302  0.61958  0.77255  0.48576  0.95510
    196   2.45432  5.11238  3.07778  2.51886  4.40390  3.55625  3.74520  3.06763  2.04289  3.39259  4.17092  3.05237  3.94773  2.43038  2.51409  2.06414  2.52833  3.47450  5.57852  4.21095    201 k - - -
          2.68618  4.42225  2.77519  2.73123  3.46354  2.40513  3.72494  3.29354  2.67741  2.69355  4.24690  2.90347  2.73739  3.18146  2.89801  2.37887  2.77519  2.98518  4.58477  3.61503
          0.01430  4.65067  5.37302  0.61958  0.77255  0.48576  0.95510
    197   2.06717  4.63166  3.41452  2.85178  3.79815  3.66817  3.90062  2.67610  2.39775  2.42719  3.72667  3.31284  4.05257  2.63990  3.22401  2.25441  2.98194  2.44235  5.19198  3.92671    202 a - - -
          2.68618  4.42225  2.77519  2.73123  3.46354  2.40513  3.72494  3.29354  2.67741  2.69355  4.24690  2.90347  2.73739  3.18146  2.89801  2.37887  2.77519  2.98518  4.58477  3.61503
          0.01430  4.65067  5.37302  0.61958  0.77255  0.48576  0.95510
    198   2.78869  5.21814  3.03510  2.16607  4.54647  3.55444  3.74474  4.00804  2.46477  3.51341  4.27455  3.03680  3.95370  2.23947  2.39110  2.14261  2.01371  3.60217  5.66390  4.28026    203 t - - -
          2.68623  4.42230  2.77524  2.73128  3.46359  2.40490  3.72499  3.29359  2.67745  2.69360  4.24694  2.90351  2.73744  3.18151  2.89805  2.37891  2.77524  2.98475  4.58482  3.61508
          0.10295  2.37313  5.37302  0.66515  0.72195  0.48576  0.95510
    199   1.64354  4.64998  3.54244  3.03751  4.20362  2.19234  4.12769  3.59978  3.02840  2.49610  4.10543  3.42069  2.26249  3.35013  3.43115  2.36903  3.02617  3.24365  5.55343  4.28741    206 a - - -
          2.68618  4.42225  2.77519  2.73123  3.46354  2.40513  3.72494  3.29354  2.67741  2.69355  4.24690  2.90347  2.73739  3.18146  2.89801  2.37887  2.77519  2.98518  4.58477  3.61503
          0.01430  4.65067  5.37302  0.61958  0.77255  0.48576  0.95510
    200   2.14363  4.92207  2.62081  2.61166  4.16945  2.72709  3.80058  3.58243  2.61005  3.19373  2.71357  2.63814  3.97574  2.95665  3.07094  2.43757  2.98342  2.65656  5.44514  4.11552    207 a - - -
          2.68618  4.42225  2.77519  2.73123  3.46354  2.40513  3.72494  3.29354  2.67741  2.69355  4.24690  2.90347  2.73739  3.18146  2.89801  2.37887  2.77519  2.98518  4.58477  3.61503
          0.01430  4.65067  5.37302  0.61958  0.77255  0.48576  0.95510
    201   2.79498  4.87346  3.28106  2.77886  4.22516  1.55138  3.92891  2.73892  2.06856  3.25192  4.08862  3.25414  4.04864  3.10727  3.11479  2.39706  3.06459  3.29261  5.51202  4.21300    208 g - - -
          2.68618  4.42225  2.77519  2.73123  3.46354  2.40513  3.72494  3.29354  2.67741  2.69355  4.24690  2.90347  2.73739  3.18146  2.89801  2.37887  2.77519  2.98518  4.58477  3.61503
          0.01430  4.65067  5.37302  0.61958  0.77255  0.48576  0.95510
    202   2.38584  5.26176  2.01222  2.14279  4.58003  3.53536  3.76778  4.05148  2.53848  2.77696  4.31858  2.60654  3.95682  2.87910  3.03517  2.04417  3.04267  3.63956  5.71429  4.31055    209 d - - -
          2.68618  4.42225  2.77519  2.73123  3.46354  2.40513  3.72494  3.29354  2.67741  2.69355  4.24690  2.90347  2.73739  3.18146  2.89801  2.37887  2.77519  2.98518  4.58477  3.61503
          0.09599  4.65067  2.50135  0.61958  0.77255  0.48576  0.95510
    203   2.33630  4.99181  3.07788  2.52935  4.27009  3.53035  3.74626  3.70041  2.52750  2.65673  4.07459  2.34140  2.85070  2.52902  2.99786  2.35245  2.54655  3.35077  5.49643  4.14453    210 a - - -
          2.68618  4.42225  2.77519  2.73123  3.46354  2.40513  3.72494  3.29354  2.67741  2.69355  4.24690  2.90347  2.73739  3.18146  2.89801  2.37887  2.77519  2.98518  4.58477  3.61503
          0.01550  4.57018  5.29253  0.61958  0.77255  0.40570  1.09814
    204   2.38491  5.38872  2.10215  2.53474  4.85001  3.53448  4.01620  4.33208  2.91231  3.85857  4.65856  2.38313  1.34363  3.16241  3.44030  2.96746  3.29574  3.89482  6.03065  4.60473    211 p - - -
          2.68618  4.42225  2.77519  2.73123  3.46354  2.40513  3.72494  3.29354  2.67741  2.69355  4.24690  2.90347  2.73739  3.18146  2.89801  2.37887  2.77519  2.98518  4.58477  3.61503
          0.01430  4.65067  5.37302  0.61958  0.77255  0.48576  0.95510
    205   2.98946  5.11327  3.05084  2.77760  4.07269  2.65847  4.03620  3.95413  2.96383  3.53968  4.40507  1.08931  4.16215  3.28319  3.40097  3.02687  3.28560  3.60719  5.48206  2.55967    212 n - - -
          2.68618  4.42225  2.77519  2.73123  3.46354  2.40513  3.72494  3.29354  2.67741  2.69355  4.24690  2.90347  2.73739  3.18146  2.89801  2.37887  2.77519  2.98518  4.58477  3.61503
          0.01430  4.65067  5.37302  0.61958  0.77255  0.48576  0.95510
    206   2.29244  5.46769  1.66694  2.07111  4.80034  2.66019  3.86058  4.29620  2.68443  3.77603  4.54089  2.43246  4.02145  2.97884  3.20868  2.38904  3.18716  3.85758  5.91625  4.47571    213 d - - -
          2.68618  4.42225  2.77519  2.73123  3.46354  2.40513  3.72494  3.29354  2.67741  2.69355  4.24690  2.90347  2.73739  3.18146  2.89801  2.37887  2.77519  2.98518  4.58477  3.61503
          0.01430  4.65067  5.37302  0.61958  0.77255  0.48576  0.95510
    207   2.27639  4.50561  4.44367  3.90649  3.27777  4.10556  4.37417  2.71372  3.75203  0.97320  3.40019  4.10219  4.47796  3.98588  3.92203  3.42603  3.28064  2.62278  4.94203  2.65192    214 l - - -
          2.68618  4.42225  2.77519  2.73123  3.46354  2.40513  3.72494  3.29354  2.67741  2.69355  4.24690  2.90347  2.73739  3.18146  2.89801  2.37887  2.77519  2.98518  4.58477  3.61503
          0.01430  4.65067  5.37302  0.61958  0.77255  0.48576  0.95510
    208   2.83456  4.51286  3.74780  1.93772  3.53319  3.82450  4.06737  2.91308  3.12296  1.71128  2.45765  3.58030  4.19634  3.42800  3.45317  3.08098  3.06516  2.74021  5.05153  2.82368    215 l - - -
          2.68618  4.42225  2.77519  2.73123  3.46354  2.40513  3.72494  3.29354  2.67741  2.69355  4.24690  2.90347  2.73739  3.18146  2.89801  2.37887  2.77519  2.98518  4.58477  3.61503
          0.01430  4.65067  5.37302  0.61958  0.77255  0.48576  0.95510
    209   3.51023  6.13789  0.60302  2.48973  5.46029  3.60566  4.29498  5.10603  3.47307  4.56772  5.48362  2.22582  4.30433  3.48944  4.16357  3.35573  3.84560  4.62108  6.65962  5.07613    216 D - - -
          2.68618  4.42225  2.77519  2.73123  3.46354  2.40513  3.72494  3.29354  2.67741  2.69355  4.24690  2.90347  2.73739  3.18146  2.89801  2.37887  2.77519  2.98518  4.58477  3.61503
          0.01430  4.65067  5.37302  0.61958  0.77255  0.48576  0.95510
    210   1.88241  5.34845  2.87252  1.87399  4.69752  3.57652  3.88111  4.15538  2.64877  3.67317  4.46364  3.07591  4.04989  1.56031  3.11265  2.90794  3.19199  3.75436  5.83508  4.44286    217 q - - -
          2.68618  4.42225  2.77519  2.73123  3.46354  2.40513  3.72494  3.29354  2.67741  2.69355  4.24690  2.90347  2.73739  3.18146  2.89801  2.37887  2.77519  2.98518  4.58477  3.61503
          0.01430  4.65067  5.37302  0.61958  0.77255  0.48576  0.95510
    211   4.13654  5.78539  4.72005  4.14085  5.35976  4.38128  4.71683  5.02507  2.97571  4.39485  5.42284  4.41608  4.89144  3.94421  0.25777  4.21776  4.37852  4.72370  6.14881  5.18372    218 R - - -
          2.68618  4.42225  2.77519  2.73123  3.46354  2.40513  3.72494  3.29354  2.67741  2.69355  4.24690  2.90347  2.73739  3.18146  2.89801  2.37887  2.77519  2.98518  4.58477  3.61503
          0.01430  4.65067  5.37302  0.61958  0.77255  0.48576  0.95510
    212   2.36417  5.62894  0.61451  2.64401  5.26437  3.58463  4.35268  4.73493  3.47235  4.33735  5.23871  3.20230  4.28054  3.55158  4.07840  3.24917  3.67452  4.26633  6.49461  5.02514    219 D - - -
          2.68618  4.42225  2.77519  2.73123  3.46354  2.40513  3.72494  3.29354  2.67741  2.69355  4.24690  2.90347  2.73739  3.18146  2.89801  2.37887  2.77519  2.98518  4.58477  3.61503
          0.01430  4.65067  5.37302  0.61958  0.77255  0.48576  0.95510
    213   2.80448  4.76232  3.39535  2.82175  3.94813  3.68410  3.88373  3.31541  2.68580  1.97644  3.84389  3.29265  4.06752  2.13205  2.22652  2.91550  2.54756  2.62585  5.29759  4.02640    220 l - - -
          2.68618  4.42225  2.77519  2.73123  3.46354  2.40513  3.72494  3.29354  2.67741  2.69355  4.24690  2.90347  2.73739  3.18146  2.89801  2.37887  2.77519  2.98518  4.58477  3.61503
          0.01430  4.65067  5.37302  0.61958  0.77255  0.48576  0.95510
    214   2.41629  4.34699  4.59808  4.00893  3.35888  4.09595  4.42758  2.15880  3.86145  1.34415  2.30449  4.15216  4.44083  4.04018  3.97984  3.40165  2.39524  2.38328  4.98996  3.82463    221 l - - -
          2.68618  4.42225  2.77519  2.73123  3.46354  2.40513  3.72494  3.29354  2.67741  2.69355  4.24690  2.90347  2.73739  3.18146  2.89801  2.37887  2.77519  2.98518  4.58477  3.61503
          0.01430  4.65067  5.37302  0.61958  0.77255  0.48576  0.95510
    215   3.57325  4.77338  5.63706  5.15586  4.02016  5.17095  5.83993  1.08059  5.08780  2.02358  3.76123  5.31733  5.37295  5.29834  5.22970  4.59462  3.82743  1.00637  6.12856  4.94506    222 v - - -
          2.68618  4.42225  2.77519  2.73123  3.46354  2.40513  3.72494  3.29354  2.67741  2.69355  4.24690  2.90347  2.73739  3.18146  2.89801  2.37887  2.77519  2.98518  4.58477  3.61503
          0.01430  4.65067  5.37302  0.61958  0.77255  0.48576  0.95510
    216   2.81112  5.31992  2.17001  1.98893  4.66091  3.53603  3.75262  4.14558  1.87309  3.62076  4.36657  3.00214  3.95257  2.85548  2.59020  2.09392  3.04493  3.70937  5.74980  4.33732    223 k - - -
          2.68618  4.42225  2.77519  2.73123  3.46354  2.40513  3.72494  3.29354  2.67741  2.69355  4.24690  2.90347  2.73739  3.18146  2.89801  2.37887  2.77519  2.98518  4.58477  3.61503
          0.01430  4.65067  5.37302  0.61958  0.77255  0.48576  0.95510
    217   2.94779  5.43056  2.96255  1.81568  4.79176  3.61089  3.81503  4.25894  1.55177  3.71671  4.48412  2.54753  4.04183  2.07585  2.89730  2.89690  3.17549  3.83370  5.82432  4.44273    224 k - - -
          2.68618  4.42225  2.77519  2.73123  3.46354  2.40513  3.72494  3.29354  2.67741  2.69355  4.24690  2.90347  2.73739  3.18146  2.89801  2.37887  2.77519  2.98518  4.58477  3.61503
          0.01430  4.65067  5.37302  0.61958  0.77255  0.48576  0.95510
    218   4.16467  5.42980  5.44186  5.14299  3.64160  4.97072  5.57991  2.92903  4.92276  0.29654  3.51981  5.36081  5.31122  5.08377  4.94743  4.74158  4.44042  3.15452  5.72810  4.61403    225 L - - -
          2.68618  4.42225  2.77519  2.73123  3.46354  2.40513  3.72494  3.29354  2.67741  2.69355  4.24690  2.90347  2.73739  3.18146  2.89801  2.37887  2.77519  2.98518  4.58477  3.61503
          0.01430  4.65067  5.37302  0.61958  0.77255  0.48576  0.95510
    219   2.19209  4.73806  3.46373  3.13705  4.82400  2.09543  4.37260  4.28877  3.27330  3.88956  4.67236  2.45240  4.06624  3.56138  3.69002  1.06751  3.11831  3.71021  6.07650  4.79203    226 s - - -
          2.68618  4.42225  2.77519  2.73123  3.46354  2.40513  3.72494  3.29354  2.67741  2.69355  4.24690  2.90347  2.73739  3.18146  2.89801  2.37887  2.77519  2.98518  4.58477  3.61503
          0.01430  4.65067  5.37302  0.61958  0.77255  0.48576  0.95510
    220   2.40739  5.21610  2.54116  2.45853  3.33908  3.52835  3.72340  4.01284  2.11617  3.51283  4.26352  2.34673  3.92541  2.43359  2.95885  2.13480  2.98642  3.59598  5.66152  4.26229    227 k - - -
          2.68618  4.42225  2.77519  2.73123  3.46354  2.40513  3.72494  3.29354  2.67741  2.69355  4.24690  2.90347  2.73739  3.18146  2.89801  2.37887  2.77519  2.98518  4.58477  3.61503
          0.01430  4.65067  5.37302  0.61958  0.77255  0.48576  0.95510
    221   3.10904  4.50646  4.72954  4.13750  3.37566  4.28094  4.59008  1.64681  2.87655  1.20603  2.47956  4.31246  4.59071  4.15126  4.07894  3.59085  3.33665  2.46271  5.11963  3.98113    228 l - - -
          2.68618  4.42225  2.77519  2.73123  3.46354  2.40513  3.72494  3.29354  2.67741  2.69355  4.24690  2.90347  2.73739  3.18146  2.89801  2.37887  2.77519  2.98518  4.58477  3.61503
          0.01430  4.65067  5.37302  0.61958  0.77255  0.48576  0.95510
    222   3.56960  4.78173  5.60865  5.10677  3.88588  5.11424  5.70255  1.30700  5.02060  1.56497  3.64044  5.25961  5.31118  5.18146  5.12936  4.52248  3.81773  1.06069  5.97317  4.82751    229 v - - -
          2.68618  4.42225  2.77519  2.73123  3.46354  2.40513  3.72494  3.29354  2.67741  2.69355  4.24690  2.90347  2.73739  3.18146  2.89801  2.37887  2.77519  2.98518  4.58477  3.61503
          0.01430  4.65067  5.37302  0.61958  0.77255  0.48576  0.95510
    223   2.94385  5.31566  1.63293  2.56090  4.86884  1.87888  4.01601  4.36000  2.89560  3.87383  4.65843  3.10089  2.60247  3.15604  3.41844  2.06262  3.25106  3.89156  6.03260  4.61147    230 d - - -
          2.68618  4.42225  2.77519  2.73123  3.46354  2.40513  3.72494  3.29354  2.67741  2.69355  4.24690  2.90347  2.73739  3.18146  2.89801  2.37887  2.77519  2.98518  4.58477  3.61503
          0.01430  4.65067  5.37302  0.61958  0.77255  0.48576  0.95510
    224   3.32322  4.60699  5.21458  4.68352  3.87283  4.72042  5.23386  1.68632  4.57202  2.09375  3.70341  4.82760  5.01441  4.79090  4.71191  4.08443  2.57386  0.86358  5.71508  4.51943    231 v - - -
          2.68618  4.42225  2.77519  2.73123  3.46354  2.40513  3.72494  3.29354  2.67741  2.69355  4.24690  2.90347  2.73739  3.18146  2.89801  2.37887  2.77519  2.98518  4.58477  3.61503
          0.01430  4.65067  5.37302  0.61958  0.77255  0.48576  0.95510
    225   2.81466  5.29685  2.94406  1.69229  4.63565  3.54160  3.76115  4.11309  1.91089  3.59948  4.35209  2.54544  3.95946  2.86731  2.98654  2.17589  2.62941  3.68679  5.73685  4.33203    232 e - - -
          2.68618  4.42225  2.77519  2.73123  3.46354  2.40513  3.72494  3.29354  2.67741  2.69355  4.24690  2.90347  2.73739  3.18146  2.89801  2.37887  2.77519  2.98518  4.58477  3.61503
          0.01430  4.65067  5.37302  0.61958  0.77255  0.48576  0.95510
    226   2.25919  4.44669  3.69712  3.13340  3.59199  3.75059  4.02468  2.22629  3.07908  2.65914  3.56133  2.84676  4.13529  2.74245  3.41664  3.00538  2.58307  1.77427  5.05025  3.82192    233 v - - -
          2.68618  4.42225  2.77519  2.73123  3.46354  2.40513  3.72494  3.29354  2.67741  2.69355  4.24690  2.90347  2.73739  3.18146  2.89801  2.37887  2.77519  2.98518  4.58477  3.61503
          0.01430  4.65067  5.37302  0.61958  0.77255  0.48576  0.95510
    227   2.75683  5.06661  3.08532  2.06891  4.34015  3.56004  3.75686  2.99848  2.27365  3.33965  4.12880  3.06482  3.95296  2.38182  2.99221  1.90607  2.98788  2.77446  5.54480  4.18524    234 s - - -
          2.68618  4.42225  2.77519  2.73123  3.46354  2.40513  3.72494  3.29354  2.67741  2.69355  4.24690  2.90347  2.73739  3.18146  2.89801  2.37887  2.77519  2.98518  4.58477  3.61503
          0.01430  4.65067  5.37302  0.61958  0.77255  0.48576  0.95510
    228   2.74829  5.11908  2.62919  2.13666  3.19122  3.54298  3.73858  3.85961  2.49995  3.40090  4.17460  2.36394  3.17683  2.47886  2.98197  2.73943  2.97971  2.82519  5.58523  3.09430    235 e - - -
          2.68618  4.42225  2.77519  2.73123  3.46354  2.40513  3.72494  3.29354  2.67741  2.69355  4.24690  2.90347  2.73739  3.18146  2.89801  2.37887  2.77519  2.98518  4.58477  3.61503
          0.01430  4.65067  5.37302  0.61958  0.77255  0.48576  0.95510
    229   2.89220  5.26448  3.10421  2.59018  4.59966  3.62473  3.79666  4.03992  1.77237  3.54832  4.33258  1.64663  4.03010  2.41899  2.84583  2.87139  3.11742  2.88119  5.69203  4.34184    236 n - - -
          2.68618  4.42225  2.77519  2.73123  3.46354  2.40513  3.72494  3.29354  2.67741  2.69355  4.24690  2.90347  2.73739  3.18146  2.89801  2.37887  2.77519  2.98518  4.58477  3.61503
          0.01430  4.65067  5.37302  0.61958  0.77255  0.48576  0.95510
    230   2.78176  5.28167  2.53071  2.15856  4.62829  3.53873  3.72618  4.10891  1.93706  3.58247  4.32477  3.00658  3.93754  2.00637  2.39574  2.74308  2.62729  3.67375  5.70782  4.30460    237 k - - -
          2.68618  4.42225  2.77519  2.73123  3.46354  2.40513  3.72494  3.29354  2.67741  2.69355  4.24690  2.90347  2.73739  3.18146  2.89801  2.37887  2.77519  2.98518  4.58477  3.61503
          0.01430  4.65067  5.37302  0.61958  0.77255  0.48576  0.95510
    231   3.07244  5.55471  1.46003  2.48635  4.99706  2.11896  4.02813  4.50679  2.94944  3.99661  4.79247  2.42658  4.11051  3.17097  3.50468  1.83681  3.36367  4.04484  6.14733  4.68376    238 d - - -
          2.68618  4.42225  2.77519  2.73123  3.46354  2.40513  3.72494  3.29354  2.67741  2.69355  4.24690  2.90347  2.73739  3.18146  2.89801  2.37887  2.77519  2.98518  4.58477  3.61503
          0.09081  4.65067  2.56061  0.61958  0.77255  0.48576  0.95510
    232   3.00413  5.48174  2.03063  2.44239  4.88758  1.80219  3.95254  4.38844  2.84991  3.88432  4.67670  1.95672  2.36708  3.09163  3.39359  2.94344  3.28443  3.94171  6.03830  4.58650    239 g - - -
          2.68618  4.42225  2.77519  2.73123  3.46354  2.40513  3.72494  3.29354  2.67741  2.69355  4.24690  2.90347  2.73739  3.18146  2.89801  2.37887  2.77519  2.98518  4.58477  3.61503
          0.01543  4.57528  5.29763  0.61958  0.77255  0.62064  0.77133
    233   2.66686  4.78591  3.27522  2.87909  4.61846  1.89516  4.12010  4.07039  2.96914  3.65924  4.44787  2.13756  3.99602  3.28547  3.41086  1.90337  1.90629  3.57831  5.85668  4.54087    240 g - - -
          2.68618  4.42225  2.77519  2.73123  3.46354  2.40513  3.72494  3.29354  2.67741  2.69355  4.24690  2.90347  2.73739  3.18146  2.89801  2.37887  2.77519  2.98518  4.58477  3.61503
          0.13749  4.57528  2.13577  0.61958  0.77255  0.62064  0.77133
    234   2.68734  4.68100  3.22896  2.10973  3.86663  3.56720  3.78960  3.25071  2.65797  2.47418  3.76854  2.56406  3.95557  2.99662  3.08785  2.78791  2.53483  2.47885  5.22092  2.95432    241 e - - -
          2.68618  4.42225  2.77519  2.73123  3.46354  2.40513  3.72494  3.29354  2.67741  2.69355  4.24690  2.90347  2.73739  3.18146  2.89801  2.37887  2.77519  2.98518  4.58477  3.61503
          0.01741  4.45520  5.17755  0.61958  0.77255  0.49609  0.93881
    235   2.31589  4.76539  2.74690  2.67941  2.66368  3.59285  3.81582  3.35791  2.67521  3.00750  3.85302  2.25576  3.98520  3.01200  3.11552  2.81359  2.51809  3.07599  5.29117  2.85082    242 n - - -
          2.68618  4.42225  2.77519  2.73123  3.46354  2.40513  3.72494  3.29354  2.67741  2.69355  4.24690  2.90347  2.73739  3.18146  2.89801  2.37887  2.77519  2.98518  4.58477  3.61503
          0.01543  4.57528  5.29763  0.61958  0.77255  0.62064  0.77133
    236   3.17675  4.50945  4.97236  4.40887  3.56627  4.45965  4.86764  1.81665  4.27347  1.27656  3.43413  4.54880  4.76437  4.44926  4.38677  3.79592  2.38494  1.53585  5.35236  4.19268    243 l - - -
          2.68618  4.42225  2.77519  2.73123  3.46354  2.40513  3.72494  3.29354  2.67741  2.69355  4.24690  2.90347  2.73739  3.18146  2.89801  2.37887  2.77519  2.98518  4.58477  3.61503
          0.01543  4.57528  5.29763  0.61958  0.77255  0.40981  1.08998
    237   2.32619  4.23681  4.60800  4.00852  2.59688  3.99922  4.32609  1.97926  3.83903  1.72417  2.66654  4.09387  4.35331  4.00068  3.91713  3.30497  2.14583  2.38416  4.86539  3.69258    244 l - - -
          2.68618  4.42225  2.77519  2.73123  3.46354  2.40513  3.72494  3.29354  2.67741  2.69355  4.24690  2.90347  2.73739  3.18146  2.89801  2.37887  2.77519  2.98518  4.58477  3.61503
          0.01430  4.65067  5.37302  0.61958  0.77255  0.48576  0.95510
    238   2.75533  4.48595  3.62385  3.05912  3.62563  3.72533  2.64861  2.98804  3.00043  2.11478  2.81584  3.46492  4.11066  3.31407  3.35197  2.45772  1.87322  2.76261  5.06968  3.83234    245 t - - -
          2.68618  4.42225  2.77519  2.73123  3.46354  2.40513  3.72494  3.29354  2.67741  2.69355  4.24690  2.90347  2.73739  3.18146  2.89801  2.37887  2.77519  2.98518  4.58477  3.61503
          0.01430  4.65067  5.37302  0.61958  0.77255  0.48576  0.95510
    239   1.14090  4.49955  3.95767  3.48117  4.25762  2.61168  4.42789  3.62708  3.44416  3.34085  4.19549  3.68005  4.08959  3.72787  3.77172  2.25105  2.34094  2.25205  5.65708  4.44409    246 a - - -
          2.68618  4.42225  2.77519  2.73123  3.46354  2.40513  3.72494  3.29354  2.67741  2.69355  4.24690  2.90347  2.73739  3.18146  2.89801  2.37887  2.77519  2.98518  4.58477  3.61503
          0.08266  4.65067  2.66238  0.61958  0.77255  0.48576  0.95510
    240   2.94149  5.50007  1.86577  1.60981  4.82475  3.51384  3.84374  4.32755  2.20384  3.79675  4.56230  2.38543  4.00436  2.96270  3.20220  2.36079  3.19001  3.88279  5.93022  4.47985    247 e - - -
          2.68618  4.42225  2.77519  2.73123  3.46354  2.40513  3.72494  3.29354  2.67741  2.69355  4.24690  2.90347  2.73739  3.18146  2.89801  2.37887  2.77519  2.98518  4.58477  3.61503
          0.01530  4.58331  5.30566  0.61958  0.77255  0.41650  1.07690
    241   3.88697  5.51935  4.70415  4.71901  5.72576  0.14416  5.71690  5.58206  4.99442  5.09894  6.12560  4.87206  4.92058  5.25885  5.08246  4.08923  4.41989  4.96331  6.55260  5.87448    248 G - - -
          2.68618  4.42225  2.77519  2.73123  3.46354  2.40513  3.72494  3.29354  2.67741  2.69355  4.24690  2.90347  2.73739  3.18146  2.89801  2.37887  2.77519  2.98518  4.58477  3.61503
          0.01430  4.65067  5.37302  0.61958  0.77255  0.48576  0.95510
    242   2.39085  4.78179  3.27961  2.71780  3.97897  3.62631  3.84021  3.37043  2.35957  3.02092  2.83418  3.21010  4.01314  3.03513  2.37449  2.50373  2.49190  3.09065  5.31507  2.54139    249 k - - -
          2.68618  4.42225  2.77519  2.73123  3.46354  2.40513  3.72494  3.29354  2.67741  2.69355  4.24690  2.90347  2.73739  3.18146  2.89801  2.37887  2.77519  2.98518  4.58477  3.61503
          0.01430  4.65067  5.37302  0.61958  0.77255  0.48576  0.95510
    243   2.74493  4.58285  3.47891  2.92058  3.76005  2.84805  2.64374  3.12979  2.88707  2.44077  3.70118  3.36223  4.06812  3.20889  3.27784  2.19587  2.40048  2.12264  5.16915  3.91353    250 v - - -
          2.68618  4.42225  2.77519  2.73123  3.46354  2.40513  3.72494  3.29354  2.67741  2.69355  4.24690  2.90347  2.73739  3.18146  2.89801  2.37887  2.77519  2.98518  4.58477  3.61503
          0.01430  4.65067  5.37302  0.61958  0.77255  0.48576  0.95510
    244   2.81314  4.44759  3.80390  2.67545  3.57638  3.80981  4.12271  2.82641  3.21049  1.32374  3.54625  3.63439  4.20693  3.51136  3.51356  2.48077  3.05593  2.14459  5.07298  3.85487    251 l - - -
          2.68618  4.42225  2.77519  2.73123  3.46354  2.40513  3.72494  3.29354  2.67741  2.69355  4.24690  2.90347  2.73739  3.18146  2.89801  2.37887  2.77519  2.98518  4.58477  3.61503
          0.01430  4.65067  5.37302  0.61958  0.77255  0.48576  0.95510
    245   3.56284  4.77370  5.58824  5.10177  3.99100  5.13018  5.77554  1.61933  5.02323  2.00979  3.74143  5.26866  5.34232  5.23544  5.16795  4.54803  3.81734  0.69262  6.08405  4.90045    252 V - - -
          2.68618  4.42225  2.77519  2.73123  3.46354  2.40513  3.72494  3.29354  2.67741  2.69355  4.24690  2.90347  2.73739  3.18146  2.89801  2.37887  2.77519  2.98518  4.58477  3.61503
          0.01430  4.65067  5.37302  0.61958  0.77255  0.48576  0.95510
    246   2.79794  5.21090  2.98206  2.15194  4.52522  3.54656  3.76689  3.98509  2.52338  3.50616  4.27476  2.58639  3.96030  1.73226  3.00386  2.15807  3.03312  2.82332  5.67221  4.28410    253 q - - -
          2.68618  4.42225  2.77519  2.73123  3.46354  2.40513  3.72494  3.29354  2.67741  2.69355  4.24690  2.90347  2.73739  3.18146  2.89801  2.37887  2.77519  2.98518  4.58477  3.61503
          0.01430  4.65067  5.37302  0.61958  0.77255  0.48576  0.95510
    247   2.92598  4.91863  3.16307  2.33756  4.27343  1.11148  4.12083  2.55567  3.00978  3.30114  4.19651  3.34450  4.16189  3.34200  3.41699  3.02470  3.22551  3.26676  5.63282  4.33491    254 g - - -
          2.68618  4.42225  2.77519  2.73123  3.46354  2.40513  3.72494  3.29354  2.67741  2.69355  4.24690  2.90347  2.73739  3.18146  2.89801  2.37887  2.77519  2.98518  4.58477  3.61503
          0.01430  4.65067  5.37302  0.61958  0.77255  0.48576  0.95510
    248   2.78464  4.69386  2.57468  2.85300  3.87546  3.67088  3.94300  2.58700  2.85519  2.12695  3.79960  3.32066  4.07775  3.18027  3.26876  1.62080  3.02695  2.93830  5.27698  3.99987    255 s - - -
          2.68618  4.42225  2.77519  2.73123  3.46354  2.40513  3.72494  3.29354  2.67741  2.69355  4.24690  2.90347  2.73739  3.18146  2.89801  2.37887  2.77519  2.98518  4.58477  3.61503
          0.01430  4.65067  5.37302  0.61958  0.77255  0.48576  0.95510
    249   2.75604  5.06405  2.17612  2.53253  4.33532  3.55912  3.75800  2.65852  2.25307  2.84282  4.12575  3.06400  3.95268  2.18727  3.00026  2.76145  2.53186  3.41138  5.54352  4.18348    256 d - - -
          2.68618  4.42225  2.77519  2.73123  3.46354  2.40513  3.72494  3.29354  2.67741  2.69355  4.24690  2.90347  2.73739  3.18146  2.89801  2.37887  2.77519  2.98518  4.58477  3.61503
          0.01430  4.65067  5.37302  0.61958  0.77255  0.48576  0.95510
    250   1.42833  5.02872  3.12636  2.66883  4.51765  3.52737  3.91436  3.95846  2.21491  3.52228  4.31444  2.58531  4.01288  3.05394  3.13209  2.00882  3.07545  3.55475  5.71526  4.36853    257 a - - -
          2.68618  4.42225  2.77519  2.73123  3.46354  2.40513  3.72494  3.29354  2.67741  2.69355  4.24690  2.90347  2.73739  3.18146  2.89801  2.37887  2.77519  2.98518  4.58477  3.61503
          0.09081  4.65067  2.56061  0.61958  0.77255  0.48576  0.95510
    251   2.75670  4.87792  3.20185  2.65635  3.05308  3.58355  3.80849  3.53287  2.59535  3.15306  3.98527  2.02761  3.98769  2.97918  2.22708  2.81301  2.07582  3.22479  5.39595  4.07300    258 n - - -
          2.68618  4.42225  2.77519  2.73123  3.46354  2.40513  3.72494  3.29354  2.67741  2.69355  4.24690  2.90347  2.73739  3.18146  2.89801  2.37887  2.77519  2.98518  4.58477  3.61503
          0.01543  4.57528  5.29763  0.61958  0.77255  0.62064  0.77133
    252   2.38468  5.20600  2.97623  1.99801  4.53522  3.51057  3.70581  4.00643  2.12750  3.50333  4.25543  2.98629  2.98284  2.17364  2.92373  2.71465  2.42167  3.58901  5.64866  4.25180    259 e - - -
          2.68618  4.42225  2.77519  2.73123  3.46354  2.40513  3.72494  3.29354  2.67741  2.69355  4.24690  2.90347  2.73739  3.18146  2.89801  2.37887  2.77519  2.98518  4.58477  3.61503
          0.01543  4.57528  5.29763  0.61958  0.77255  0.62064  0.77133
    253   3.28989  4.72620  4.60424  4.06169  2.08916  4.37843  4.49273  2.71771  3.89720  0.93250  3.25825  4.29616  4.67013  2.66023  4.06713  3.69348  3.51364  2.78081  4.95112  3.61228    260 l - - -
          2.68618  4.42225  2.77519  2.73123  3.46354  2.40513  3.72494  3.29354  2.67741  2.69355  4.24690  2.90347  2.73739  3.18146  2.89801  2.37887  2.77519  2.98518  4.58477  3.61503
          0.01543  4.57528  5.29763  0.61958  0.77255  0.62064  0.77133
    254   2.33674  5.12956  3.06913  2.57124  4.51143  3.55002  3.79643  3.95259  1.96061  3.48540  4.27155  3.09022  3.98154  2.49947  2.92328  1.53606  3.05479  3.56342  5.65315  4.30087    261 s - - -
          2.68618  4.42225  2.77519  2.73123  3.46354  2.40513  3.72494  3.29354  2.67741  2.69355  4.24690  2.90347  2.73739  3.18146  2.89801  2.37887  2.77519  2.98518  4.58477  3.61503
          0.01543  4.57528  5.29763  0.61958  0.77255  0.62064  0.77133
    255   2.28376  4.26104  4.07274  3.50224  2.64650  3.78397  4.13572  2.71017  3.40252  1.55105  3.38901  3.74998  4.18239  3.64568  3.62663  2.52756  2.33453  2.51251  4.89435  3.69393    262 l - - -
          2.68618  4.42225  2.77519  2.73123  3.46354  2.40513  3.72494  3.29354  2.67741  2.69355  4.24690  2.90347  2.73739  3.18146  2.89801  2.37887  2.77519  2.98518  4.58477  3.61503
          0.01543  4.57528  5.29763  0.61958  0.77255  0.62064  0.77133
    256   2.87170  5.09365  2.92229  1.40397  4.50314  1.88182  3.95575  3.87899  2.79956  3.51488  4.34548  3.13316  4.04388  3.11533  3.26831  2.89246  3.15754  2.60369  5.75044  4.39161    263 e - - -
          2.68661  4.42268  2.77521  2.73087  3.46397  2.40506  3.72538  3.29397  2.67746  2.69288  4.24733  2.90287  2.73745  3.18190  2.89844  2.37902  2.77521  2.98459  4.58520  3.61450
          0.95223  0.76871  1.89373  1.21191  0.35329  0.62064  0.77133
    257   2.21082  4.75654  3.16947  2.62438  4.08316  2.82671  3.78754  3.48777  2.12748  3.11540  3.94024  3.11249  3.91122  2.95773  3.05352  2.27877  2.39304  2.57851  5.37758  4.06532    277 k - - -
          2.68618  4.42225  2.77519  2.73123  3.46354  2.40513  3.72494  3.29354  2.67741  2.69355  4.24690  2.90347  2.73739  3.18146  2.89801  2.37887  2.77519  2.98518  4.58477  3.61503
          0.13371  4.41804  2.17946  0.61958  0.77255  0.83127  0.57181
    258   1.97207  4.62223  3.17100  2.75500  4.36442  3.27291  3.96590  3.79041  2.81678  3.40776  4.21347  1.80826  3.86474  3.14194  3.24747  2.05528  2.31776  3.34507  5.63174  4.32785    278 n - - -
          2.68618  4.42225  2.77519  2.73123  3.46354  2.40513  3.72494  3.29354  2.67741  2.69355  4.24690  2.90347  2.73739  3.18146  2.89801  2.37887  2.77519  2.98518  4.58477  3.61503
          0.02027  4.30459  5.02694  0.61958  0.77255  0.94426  0.49260
    259   1.88238  5.16503  1.99197  2.36985  4.60677  2.50663  3.80713  4.08166  2.67640  3.61131  4.40389  2.22121  3.90057  2.94749  3.19479  2.75936  3.07101  3.65329  5.78605  4.37188    279 a - - -
          2.68618  4.42225  2.77519  2.73123  3.46354  2.40513  3.72494  3.29354  2.67741  2.69355  4.24690  2.90347  2.73739  3.18146  2.89801  2.37887  2.77519  2.98518  4.58477  3.61503
          0.02027  4.30459  5.02694  0.61958  0.77255  0.94426  0.49260
    260   2.64550  4.48918  2.64140  2.78402  3.63655  3.57180  3.81400  2.55021  2.76067  2.70237  3.58660  3.23558  2.75198  3.08129  3.15736  2.80829  2.87899  2.33378  5.05150  2.80044    280 v - - -
          2.68618  4.42225  2.77519  2.73123  3.46354  2.40513  3.72494  3.29354  2.67741  2.69355  4.24690  2.90347  2.73739  3.18146  2.89801  2.37887  2.77519  2.98518  4.58477  3.61503
          0.02027  4.30459  5.02694  0.61958  0.77255  0.94426  0.49260
    261   2.69147  5.00670  1.92739  2.43289  4.46947  3.37020  3.77282  3.92691  2.59735  3.47513  4.26141  2.95959  2.70923  2.90870  3.08937  2.07917  2.37149  3.50960  5.65979  4.27698    281 d - - -
          2.68618  4.42225  2.77519  2.73123  3.46354  2.40513  3.72494  3.29354  2.67741  2.69355  4.24690  2.90347  2.73739  3.18146  2.89801  2.37887  2.77519  2.98518  4.58477  3.61503
          0.02027  4.30459  5.02694  0.61958  0.77255  0.58231  0.81781
    262   2.14710  5.16077  2.96105  2.42796  4.48475  3.48942  2.90980  3.94908  2.04537  3.45450  4.21381  2.46235  3.88928  2.45270  2.88460  2.31181  2.95483  3.54162  5.60601  4.21774    282 k - - -
          2.68618  4.42225  2.77519  2.73123  3.46354  2.40513  3.72494  3.29354  2.67741  2.69355  4.24690  2.90347  2.73739  3.18146  2.89801  2.37887  2.77519  2.98518  4.58477  3.61503
          0.01699  4.47917  5.20151  0.61958  0.77255  0.75837  0.63192
    263   2.69286  4.74621  3.19420  2.24816  3.02228  3.55751  3.77480  3.34294  2.61701  2.98924  3.83130  3.13425  2.82592  2.96250  2.53962  2.77260  2.25360  2.63387  5.27848  3.97704    283 e - - -
          2.68618  4.42225  2.77519  2.73123  3.46354  2.40513  3.72494  3.29354  2.67741  2.69355  4.24690  2.90347  2.73739  3.18146  2.89801  2.37887  2.77519  2.98518  4.58477  3.61503
          0.01699  4.47917  5.20151  0.61958  0.77255  0.51568  0.90906
    264   2.74957  4.99606  2.51175  2.54519  3.11885  3.53328  3.78422  3.70529  2.58852  3.29326  4.09814  2.31043  3.95261  2.92841  3.06173  2.42843  1.83913  3.36070  5.51747  4.16541    284 t - - -
          2.68618  4.42225  2.77519  2.73123  3.46354  2.40513  3.72494  3.29354  2.67741  2.69355  4.24690  2.90347  2.73739  3.18146  2.89801  2.37887  2.77519  2.98518  4.58477  3.61503
          0.01543  4.57528  5.29763  0.61958  0.77255  0.62064  0.77133
    265   2.78223  5.12060  2.46958  2.52550  4.50578  2.06261  3.80918  3.95793  2.58343  3.49896  4.28040  3.05507  3.96111  2.93601  2.37987  2.77866  1.90269  3.55968  5.67860  4.30403    285 t - - -
          2.68618  4.42225  2.77519  2.73123  3.46354  2.40513  3.72494  3.29354  2.67741  2.69355  4.24690  2.90347  2.73739  3.18146  2.89801  2.37887  2.77519  2.98518  4.58477  3.61503
          0.01543  4.57528  5.29763  0.61958  0.77255  0.62064  0.77133
    266   2.71471  4.54942  3.46586  2.91189  3.74226  3.63719  3.92748  3.10158  2.87996  2.33796  3.68329  2.66702  2.63148  3.20016  3.26852  2.44149  2.55042  2.01200  5.15336  3.89946    286 v - - -
          2.68618  4.42225  2.77519  2.73123  3.46354  2.40513  3.72494  3.29354  2.67741  2.69355  4.24690  2.90347  2.73739  3.18146  2.89801  2.37887  2.77519  2.98518  4.58477  3.61503
          0.10391  4.57528  2.42596  0.61958  0.77255  0.62064  0.77133
    267   2.28364  4.84641  3.12285  2.14053  4.14235  2.74362  3.77733  3.55227  2.59119  3.16796  3.98560  3.09282  3.07875  2.93605  3.04890  2.73578  2.23005  2.57865  5.41944  4.09290    287 e - - -
          2.68618  4.42225  2.77519  2.73123  3.46354  2.40513  3.72494  3.29354  2.67741  2.69355  4.24690  2.90347  2.73739  3.18146  2.89801  2.37887  2.77519  2.98518  4.58477  3.61503
          0.01684  4.48821  5.21056  0.61958  0.77255  0.74671  0.64230
    268   2.69997  4.54978  3.39790  2.83559  2.70309  3.62659  3.85556  3.08321  2.79765  2.77144  3.64743  2.64312  4.01051  3.12489  2.35730  2.37685  2.93190  2.47216  5.08795  2.89422    288 r - - -
          2.68618  4.42225  2.77519  2.73123  3.46354  2.40513  3.72494  3.29354  2.67741  2.69355  4.24690  2.90347  2.73739  3.18146  2.89801  2.37887  2.77519  2.98518  4.58477  3.61503
          0.01684  4.48821  5.21056  0.61958  0.77255  0.74671  0.64230
    269   2.58420  4.54484  3.51118  3.00241  4.13342  2.36077  4.07805  3.52594  2.98734  3.19620  4.03750  3.36704  2.68506  3.30603  3.38412  2.14541  1.77892  2.39888  5.48718  4.22702    289 t - - -
          2.68618  4.42225  2.77519  2.73123  3.46354  2.40513  3.72494  3.29354  2.67741  2.69355  4.24690  2.90347  2.73739  3.18146  2.89801  2.37887  2.77519  2.98518  4.58477  3.61503
          0.01684  4.48821  5.21056  0.61958  0.77255  0.74671  0.64230
    270   2.72016  4.68691  2.18726  2.72952  3.86978  3.61004  3.83391  2.55060  2.70037  2.50306  3.76599  3.21311  3.99605  3.04414  2.32746  2.83305  2.95216  2.42453  5.24526  3.96018    290 d - - -
          2.68618  4.42225  2.77519  2.73123  3.46354  2.40513  3.72494  3.29354  2.67741  2.69355  4.24690  2.90347  2.73739  3.18146  2.89801  2.37887  2.77519  2.98518  4.58477  3.61503
          0.09798  4.48821  2.49992  0.61958  0.77255  0.74671  0.64230
    271   2.63260  4.34390  3.64880  3.09580  3.55077  2.69996  3.97683  2.91190  3.03759  2.63320  3.52798  3.45148  4.02602  3.33456  3.36673  2.31426  2.25689  2.21609  2.65153  3.77651    291 v - - -
          2.68618  4.42225  2.77519  2.73123  3.46354  2.40513  3.72494  3.29354  2.67741  2.69355  4.24690  2.90347  2.73739  3.18146  2.89801  2.37887  2.77519  2.98518  4.58477  3.61503
          0.01825  4.40848  5.13083  0.61958  0.77255  0.84182  0.56374
    272   2.68894  4.87040  3.07342  2.54114  4.13482  2.61680  3.73246  2.72659  2.16192  3.15284  3.97042  2.27950  3.90838  2.88681  2.96869  2.72790  2.43350  3.21954  5.39730  4.06872    292 k - - -
          2.68618  4.42225  2.77519  2.73123  3.46354  2.40513  3.72494  3.29354  2.67741  2.69355  4.24690  2.90347  2.73739  3.18146  2.89801  2.37887  2.77519  2.98518  4.58477  3.61503
          0.01825  4.40848  5.13083  0.61958  0.77255  0.46306  0.99251
    273   2.30314  4.29393  3.89518  3.32065  3.41440  2.82184  4.05336  2.13608  3.24136  2.49916  3.40918  2.84976  4.14237  3.50579  3.51235  3.03339  2.54271  2.11681  3.17042  3.69169    293 v - - -
          2.68618  4.42225  2.77519  2.73123  3.46354  2.40513  3.72494  3.29354  2.67741  2.69355  4.24690  2.90347  2.73739  3.18146  2.89801  2.37887  2.77519  2.98518  4.58477  3.61503
          0.01543  4.57528  5.29763  0.61958  0.77255  0.62064  0.77133
    274   2.26464  4.88348  2.57232  2.59356  4.11167  2.82772  3.77909  3.52352  2.59622  2.37695  3.96405  2.25974  3.95701  2.94113  3.05446  2.77585  2.96239  3.21220  3.55898  4.07277    294 n - - -
          2.68618  4.42225  2.77519  2.73123  3.46354  2.40513  3.72494  3.29354  2.67741  2.69355  4.24690  2.90347  2.73739  3.18146  2.89801  2.37887  2.77519  2.98518  4.58477  3.61503
          0.01543  4.57528  5.29763  0.61958  0.77255  0.62064  0.77133
    275   2.73414  4.49024  3.56206  3.00750  2.65101  2.81882  3.94584  3.01404  2.96649  2.71788  3.60873  2.31945  4.08044  3.27516  3.32949  2.93822  2.17072  2.78183  2.78850  3.75402    295 t - - -
          2.68618  4.42225  2.77519  2.73123  3.46354  2.40513  3.72494  3.29354  2.67741  2.69355  4.24690  2.90347  2.73739  3.18146  2.89801  2.37887  2.77519  2.98518  4.58477  3.61503
          0.01543  4.57528  5.29763  0.61958  0.77255  0.40981  1.08998
    276   1.68041  4.71717  1.98071  2.92239  3.97139  3.71234  4.03080  2.46339  2.93433  2.94829  3.86657  3.38698  4.13383  3.25780  3.35324  2.97408  3.07581  2.31425  5.39132  4.11246    296 a - - -
          2.68618  4.42225  2.77519  2.73123  3.46354  2.40513  3.72494  3.29354  2.67741  2.69355  4.24690  2.90347  2.73739  3.18146  2.89801  2.37887  2.77519  2.98518  4.58477  3.61503
          0.01430  4.65067  5.37302  0.61958  0.77255  0.48576  0.95510
    277   2.37356  5.08762  2.63679  2.21012  4.36886  3.54869  3.74725  3.02316  2.51546  3.36579  4.14737  2.36740  2.89351  2.87029  2.99465  2.74725  2.61587  2.77098  5.56243  4.19397    297 e - - -
          2.68618  4.42225  2.77519  2.73123  3.46354  2.40513  3.72494  3.29354  2.67741  2.69355  4.24690  2.90347  2.73739  3.18146  2.89801  2.37887  2.77519  2.98518  4.58477  3.61503
          0.01430  4.65067  5.37302  0.61958  0.77255  0.48576  0.95510
    278   2.77726  5.17699  2.51544  2.48705  4.48189  2.14798  3.75762  3.00176  2.52418  3.46863  4.23860  2.33176  3.94921  2.42153  3.01135  2.75935  2.56208  3.54766  5.64318  4.25693    298 g - - -
          2.68618  4.42225  2.77519  2.73123  3.46354  2.40513  3.72494  3.29354  2.67741  2.69355  4.24690  2.90347  2.73739  3.18146  2.89801  2.37887  2.77519  2.98518  4.58477  3.61503
          0.01430  4.65067  5.37302  0.61958  0.77255  0.48576  0.95510
    279   2.10413  5.11065  2.35074  2.13472  4.39981  3.54687  3.75591  2.96922  2.52640  3.39482  4.17490  3.04563  3.02128  2.87809  3.00804  2.75497  2.31683  3.47031  5.58771  4.21505    299 a - - -
          2.68618  4.42225  2.77519  2.73123  3.46354  2.40513  3.72494  3.29354  2.67741  2.69355  4.24690  2.90347  2.73739  3.18146  2.89801  2.37887  2.77519  2.98518  4.58477  3.61503
          0.01430  4.65067  5.37302  0.61958  0.77255  0.48576  0.95510
    280   2.77479  5.14105  3.05379  1.71445  4.43810  2.88001  3.75332  3.88624  2.03742  3.42455  4.20129  3.05054  3.95462  2.87221  2.96608  2.76492  2.27229  3.50735  3.51989  4.23294    300 e - - -
          2.68618  4.42225  2.77519  2.73123  3.46354  2.40513  3.72494  3.29354  2.67741  2.69355  4.24690  2.90347  2.73739  3.18146  2.89801  2.37887  2.77519  2.98518  4.58477  3.61503
          0.01430  4.65067  5.37302  0.61958  0.77255  0.48576  0.95510
    281   1.97258  4.92834  3.18069  2.63077  4.22494  2.69517  3.81910  3.64129  2.02863  2.69034  4.05752  3.13921  3.97847  2.97115  3.07135  2.35348  2.50112  3.30699  5.48691  4.15642    301 a - - -
          2.68618  4.42225  2.77519  2.73123  3.46354  2.40513  3.72494  3.29354  2.67741  2.69355  4.24690  2.90347  2.73739  3.18146  2.89801  2.37887  2.77519  2.98518  4.58477  3.61503
          0.01430  4.65067  5.37302  0.61958  0.77255  0.48576  0.95510
    282   2.42275  4.48194  3.60398  2.52520  2.80334  2.75040  3.97415  2.98314  2.99595  2.31042  3.58524  3.45012  4.10219  3.30014  3.35477  2.96538  2.23025  2.75652  5.06135  2.61851    302 t - - -
          2.68618  4.42225  2.77519  2.73123  3.46354  2.40513  3.72494  3.29354  2.67741  2.69355  4.24690  2.90347  2.73739  3.18146  2.89801  2.37887  2.77519  2.98518  4.58477  3.61503
          0.01430  4.65067  5.37302  0.61958  0.77255  0.48576  0.95510
    283   2.77736  4.31679  4.09448  3.52598  3.45540  2.03507  4.18768  2.26916  3.42921  1.74268  3.44700  3.78727  4.23231  3.68054  3.66430  2.49987  3.02479  2.21215  4.96684  3.76640    303 l - - -
          2.68618  4.42225  2.77519  2.73123  3.46354  2.40513  3.72494  3.29354  2.67741  2.69355  4.24690  2.90347  2.73739  3.18146  2.89801  2.37887  2.77519  2.98518  4.58477  3.61503
          0.01430  4.65067  5.37302  0.61958  0.77255  0.48576  0.95510
    284   2.40795  5.20973  3.01238  2.11295  4.53324  3.53196  3.72334  3.14523  2.03164  3.50501  4.25736  2.55208  3.92722  2.42877  2.94988  2.13611  2.98647  3.58897  5.65495  4.25898    304 k - - -
          2.68618  4.42225  2.77519  2.73123  3.46354  2.40513  3.72494  3.29354  2.67741  2.69355  4.24690  2.90347  2.73739  3.18146  2.89801  2.37887  2.77519  2.98518  4.58477  3.61503
          0.01430  4.65067  5.37302  0.61958  0.77255  0.48576  0.95510
    285   2.75182  4.96293  3.14356  2.59665  4.23092  2.88090  3.79576  2.75051  2.23129  3.24809  4.05725  2.58871  3.97228  2.94316  3.04975  2.19323  2.04596  3.31733  5.48504  4.14781    305 t - - -
          2.68618  4.42225  2.77519  2.73123  3.46354  2.40513  3.72494  3.29354  2.67741  2.69355  4.24690  2.90347  2.73739  3.18146  2.89801  2.37887  2.77519  2.98518  4.58477  3.61503
          0.01430  4.65067  5.37302  0.61958  0.77255  0.48576  0.95510
    286   3.88697  5.51935  4.70415  4.71901  5.72576  0.14416  5.71690  5.58206  4.99442  5.09894  6.12560  4.87206  4.92058  5.25885  5.08246  4.08923  4.41989  4.96331  6.55260  5.87448    306 G - - -
          2.68618  4.42225  2.77519  2.73123  3.46354  2.40513  3.72494  3.29354  2.67741  2.69355  4.24690  2.90347  2.73739  3.18146  2.89801  2.37887  2.77519  2.98518  4.58477  3.61503
          0.01430  4.65067  5.37302  0.61958  0.77255  0.48576  0.95510
    287   2.29189  5.15349  3.06607  2.52677  4.49740  3.54947  3.76490  3.95056  2.02411  3.47604  4.24586  3.05872  3.95755  2.19302  2.96001  1.86137  2.57816  3.55421  5.64286  4.26912    307 s - - -
          2.68618  4.42225  2.77519  2.73123  3.46354  2.40513  3.72494  3.29354  2.67741  2.69355  4.24690  2.90347  2.73739  3.18146  2.89801  2.37887  2.77519  2.98518  4.58477  3.61503
          0.01430  4.65067  5.37302  0.61958  0.77255  0.48576  0.95510
    288   2.95092  4.71120  3.61238  3.18735  3.81292  2.87688  4.15450  3.18977  3.03403  1.06250  3.78852  3.58378  4.25374  2.45336  3.33124  3.14866  3.21462  3.00376  5.29747  4.05038    308 l - - -
          2.68618  4.42225  2.77519  2.73123  3.46354  2.40513  3.72494  3.29354  2.67741  2.69355  4.24690  2.90347  2.73739  3.18146  2.89801  2.37887  2.77519  2.98518  4.58477  3.61503
          0.01430  4.65067  5.37302  0.61958  0.77255  0.48576  0.95510
    289   1.94878  4.76565  3.35158  2.87477  4.13475  1.57781  4.00554  3.51844  2.85703  2.48202  4.03403  3.32318  4.06431  2.60084  3.26096  2.87882  3.06013  3.20867  5.47580  4.19216    309 g - - -
          2.68618  4.42225  2.77519  2.73123  3.46354  2.40513  3.72494  3.29354  2.67741  2.69355  4.24690  2.90347  2.73739  3.18146  2.89801  2.37887  2.77519  2.98518  4.58477  3.61503
          0.01430  4.65067  5.37302  0.61958  0.77255  0.48576  0.95510
    290   2.25434  4.78251  3.47097  3.01914  4.62178  1.31147  4.18193  4.05950  2.97755  3.65790  4.45554  3.40325  4.05226  3.35450  2.34963  1.97357  3.08672  3.58038  5.85929  4.57179    310 g - - -
          2.68618  4.42225  2.77519  2.73123  3.46354  2.40513  3.72494  3.29354  2.67741  2.69355  4.24690  2.90347  2.73739  3.18146  2.89801  2.37887  2.77519  2.98518  4.58477  3.61503
          0.01430  4.65067  5.37302  0.61958  0.77255  0.48576  0.95510
    291   3.02625  4.44084  4.60913  4.03164  2.50040  4.16802  4.43292  2.15277  3.88792  1.06818  3.29806  2.86019  4.50026  4.06324  4.01597  3.47385  3.25660  2.51250  4.95534  3.72353    311 l - - -
          2.68618  4.42225  2.77519  2.73123  3.46354  2.40513  3.72494  3.29354  2.67741  2.69355  4.24690  2.90347  2.73739  3.18146  2.89801  2.37887  2.77519  2.98518  4.58477  3.61503
          0.01430  4.65067  5.37302  0.61958  0.77255  0.48576  0.95510
    292   3.93247  5.14734  5.79956  5.22839  2.47764  5.29133  5.48624  1.98307  5.09205  0.58471  3.10838  5.41490  5.32040  4.95670  5.04313  4.67932  4.13373  2.76067  5.49773  4.43442    312 L - - -
          2.68618  4.42225  2.77519  2.73123  3.46354  2.40513  3.72494  3.29354  2.67741  2.69355  4.24690  2.90347  2.73739  3.18146  2.89801  2.37887  2.77519  2.98518  4.58477  3.61503
          0.01430  4.65067  5.37302  0.61958  0.77255  0.48576  0.95510
    293   2.88310  5.34400  2.89704  1.88842  4.67653  3.56214  3.81241  4.14699  2.18140  3.64273  4.41104  1.90358  4.00343  2.92773  3.03632  2.84219  1.97041  3.73216  5.78753  4.38678    313 e - - -
          2.68618  4.42225  2.77519  2.73123  3.46354  2.40513  3.72494  3.29354  2.67741  2.69355  4.24690  2.90347  2.73739  3.18146  2.89801  2.37887  2.77519  2.98518  4.58477  3.61503
          0.01430  4.65067  5.37302  0.61958  0.77255  0.48576  0.95510
    294   2.41669  4.37977  2.76159  3.21748  2.77418  2.88301  4.03772  2.20942  3.15518  2.58478  2.83657  3.57497  4.14448  3.43666  3.46499  2.48782  2.98064  2.29132  4.97478  3.75663    314 i - - -
          2.68618  4.42225  2.77519  2.73123  3.46354  2.40513  3.72494  3.29354  2.67741  2.69355  4.24690  2.90347  2.73739  3.18146  2.89801  2.37887  2.77519  2.98518  4.58477  3.61503
          0.01430  4.65067  5.37302  0.61958  0.77255  0.48576  0.95510
    295   2.76858  4.56911  3.53137  2.96090  3.70591  3.71093  3.05349  2.55005  2.87781  2.44488  3.66675  3.39439  4.09110  3.22504  1.88431  2.94939  2.40892  2.85092  5.12388  2.90063    315 r - - -
          2.68603  4.42248  2.77501  2.73107  3.46377  2.40478  3.72518  3.29307  2.67764  2.69378  4.24713  2.90370  2.73763  3.18107  2.89824  2.37910  2.77501  2.98542  4.58500  3.61430
          0.30265  2.31365  1.81865  1.84547  0.17192  0.48576  0.95510
    296   2.75683  5.18257  1.93927  2.41762  4.49134  3.48313  3.71858  3.95517  2.12242  2.60160  4.24391  2.54628  3.90713  2.83502  2.97761  2.30573  2.99332  3.55588  5.63969  4.24454    325 d - - -
          2.68618  4.42225  2.77519  2.73123  3.46354  2.40513  3.72494  3.29354  2.67741  2.69355  4.24690  2.90347  2.73739  3.18146  2.89801  2.37887  2.77519  2.98518  4.58477  3.61503
          0.01699  4.47917  5.20151  0.61958  0.77255  0.34667  1.22771
    297   2.76673  5.19951  3.01792  2.03236  4.51781  2.45755  3.73507  3.98145  2.17348  3.49238  4.25164  3.02093  3.93809  2.16714  2.95558  2.74287  2.44683  2.98076  5.64942  4.25977    326 e - - -
          2.68618  4.42225  2.77519  2.73123  3.46354  2.40513  3.72494  3.29354  2.67741  2.69355  4.24690  2.90347  2.73739  3.18146  2.89801  2.37887  2.77519  2.98518  4.58477  3.61503
          0.01430  4.65067  5.37302  0.61958  0.77255  0.48576  0.95510
    298   2.76643  5.23701  2.23326  2.01702  4.56459  2.71711  3.73173  4.03944  2.21640  3.53582  4.28582  3.00231  3.93109  2.83605  2.97395  2.35757  2.62277  2.84622  5.68196  4.27896    327 e - - -
          2.68618  4.42225  2.77519  2.73123  3.46354  2.40513  3.72494  3.29354  2.67741  2.69355  4.24690  2.90347  2.73739  3.18146  2.89801  2.37887  2.77519  2.98518  4.58477  3.61503
          0.01430  4.65067  5.37302  0.61958  0.77255  0.48576  0.95510
    299   2.87440  4.36345  4.24098  3.65546  3.38419  3.96493  4.22633  1.32948  2.54788  2.07041  3.42069  3.89691  4.32505  3.75713  3.65775  3.25531  3.10494  2.47999  4.93689  2.74247    328 i - - -
          2.68618  4.42225  2.77519  2.73123  3.46354  2.40513  3.72494  3.29354  2.67741  2.69355  4.24690  2.90347  2.73739  3.18146  2.89801  2.37887  2.77519  2.98518  4.58477  3.61503
          0.01430  4.65067  5.37302  0.61958  0.77255  0.48576  0.95510
    300   2.86589  5.38301  2.10664  2.44852  4.71797  3.54131  3.79527  4.20610  2.02279  3.68221  4.43580  2.47259  2.17440  2.32462  3.06210  2.81496  3.10421  3.77018  5.81444  4.39280    329 k - - -
          2.68618  4.42225  2.77519  2.73123  3.46354  2.40513  3.72494  3.29354  2.67741  2.69355  4.24690  2.90347  2.73739  3.18146  2.89801  2.37887  2.77519  2.98518  4.58477  3.61503
          0.01430  4.65067  5.37302  0.61958  0.77255  0.48576  0.95510
    301   2.82394  5.33767  2.42314  2.10711  4.67257  3.53002  3.76833  4.16034  2.53604  3.63925  4.38722  2.28224  3.95824  2.13221  3.03891  2.05748  2.59217  3.72406  5.77350  4.35317    330 s - - -
          2.68618  4.42225  2.77519  2.73123  3.46354  2.40513  3.72494  3.29354  2.67741  2.69355  4.24690  2.90347  2.73739  3.18146  2.89801  2.37887  2.77519  2.98518  4.58477  3.61503
          0.01430  4.65067  5.37302  0.61958  0.77255  0.48576  0.95510
    302   2.75120  4.62079  3.42482  2.23623  3.78195  3.67272  3.90561  3.15462  2.83199  2.84135  2.45478  3.32194  4.05663  2.60624  3.23348  2.90190  2.50689  2.37120  5.18060  2.64876    331 e - - -
          2.68618  4.42225  2.77519  2.73123  3.46354  2.40513  3.72494  3.29354  2.67741  2.69355  4.24690  2.90347  2.73739  3.18146  2.89801  2.37887  2.77519  2.98518  4.58477  3.61503
          0.01430  4.65067  5.37302  0.61958  0.77255  0.48576  0.95510
    303   2.45309  4.78697  3.34585  2.77367  3.98286  3.66300  3.85876  2.45682  2.32798  2.16265  3.87136  3.25433  4.04586  2.15469  2.53986  2.88778  3.01825  3.09212  5.31431  4.03357    332 q - - -
          2.68618  4.42225  2.77519  2.73123  3.46354  2.40513  3.72494  3.29354  2.67741  2.69355  4.24690  2.90347  2.73739  3.18146  2.89801  2.37887  2.77519  2.98518  4.58477  3.61503
          0.01430  4.65067  5.37302  0.61958  0.77255  0.48576  0.95510
    304   3.02393  5.48842  2.08161  2.49287  4.92948  2.74070  3.99464  4.43191  2.88734  3.92624  4.71458  1.55134  4.08795  3.13252  3.42833  1.70793  3.30971  3.97571  6.07736  4.62799    333 n - - -
          2.68618  4.42225  2.77519  2.73123  3.46354  2.40513  3.72494  3.29354  2.67741  2.69355  4.24690  2.90347  2.73739  3.18146  2.89801  2.37887  2.77519  2.98518  4.58477  3.61503
          0.01430  4.65067  5.37302  0.61958  0.77255  0.48576  0.95510
    305   2.41031  5.26416  2.24148  2.01668  4.60581  3.52509  3.71824  4.08910  2.16154  3.56697  4.30687  2.99335  3.92353  2.49887  2.42220  2.72371  2.53973  3.65319  5.69732  4.28846    334 e - - -
          2.68618  4.42225  2.77519  2.73123  3.46354  2.40513  3.72494  3.29354  2.67741  2.69355  4.24690  2.90347  2.73739  3.18146  2.89801  2.37887  2.77519  2.98518  4.58477  3.61503
          0.01430  4.65067  5.37302  0.61958  0.77255  0.48576  0.95510
    306   4.16467  5.42980  5.44186  5.14299  3.64160  4.97072  5.57991  2.92903  4.92276  0.29654  3.51981  5.36081  5.31122  5.08377  4.94743  4.74158  4.44042  3.15452  5.72810  4.61403    335 L - - -
          2.68618  4.42225  2.77519  2.73123  3.46354  2.40513  3.72494  3.29354  2.67741  2.69355  4.24690  2.90347  2.73739  3.18146  2.89801  2.37887  2.77519  2.98518  4.58477  3.61503
          0.01430  4.65067  5.37302  0.61958  0.77255  0.48576  0.95510
    307   3.13640  5.72067  1.33432  2.43802  5.04040  2.58834  3.99866  4.55721  2.35435  4.02609  4.82339  1.76136  4.11996  3.13744  3.47084  3.04128  3.40361  4.10909  6.16705  4.68423    336 d - - -
          2.68618  4.42225  2.77519  2.73123  3.46354  2.40513  3.72494  3.29354  2.67741  2.69355  4.24690  2.90347  2.73739  3.18146  2.89801  2.37887  2.77519  2.98518  4.58477  3.61503
          0.01430  4.65067  5.37302  0.61958  0.77255  0.48576  0.95510
    308   2.86363  5.35258  2.09114  2.45496  4.68765  3.53660  3.81009  4.17096  2.59911  3.66276  4.42298  1.94821  3.98592  2.42440  3.10507  2.44434  2.11560  3.74357  5.80836  4.38901    337 n - - -
          2.68618  4.42225  2.77519  2.73123  3.46354  2.40513  3.72494  3.29354  2.67741  2.69355  4.24690  2.90347  2.73739  3.18146  2.89801  2.37887  2.77519  2.98518  4.58477  3.61503
          0.01430  4.65067  5.37302  0.61958  0.77255  0.48576  0.95510
    309   3.44555  4.73628  5.39202  4.79946  2.47524  4.73090  5.06389  1.79511  4.63219  1.14377  2.36817  4.88449  4.94465  4.64860  4.62432  4.07562  3.66656  1.81010  5.33055  4.26387    338 l - - -
          2.68618  4.42225  2.77519  2.73123  3.46354  2.40513  3.72494  3.29354  2.67741  2.69355  4.24690  2.90347  2.73739  3.18146  2.89801  2.37887  2.77519  2.98518  4.58477  3.61503
          0.01430  4.65067  5.37302  0.61958  0.77255  0.48576  0.95510
    310   0.67954  4.49122  4.25002  3.94824  4.82024  3.30923  4.86348  4.20724  3.93623  3.93262  4.74571  3.88383  4.10488  4.18122  4.18027  2.13158  2.19812  3.59599  6.18189  5.02600    339 A - - -
          2.68618  4.42225  2.77519  2.73123  3.46354  2.40513  3.72494  3.29354  2.67741  2.69355  4.24690  2.90347  2.73739  3.18146  2.89801  2.37887  2.77519  2.98518  4.58477  3.61503
          0.01430  4.65067  5.37302  0.61958  0.77255  0.48576  0.95510
    311   2.18930  4.88444  2.24945  2.63624  4.10451  3.59451  3.81330  3.51030  2.63896  2.24898  3.96533  2.71264  3.98939  2.98184  3.09395  2.81059  2.51519  3.20651  5.40380  3.10988    340 a - - -
          2.68618  4.42225  2.77519  2.73123  3.46354  2.40513  3.72494  3.29354  2.67741  2.69355  4.24690  2.90347  2.73739  3.18146  2.89801  2.37887  2.77519  2.98518  4.58477  3.61503
          0.01430  4.65067  5.37302  0.61958  0.77255  0.48576  0.95510
    312   2.37953  5.17186  3.01464  2.16420  4.48628  2.90810  3.74215  3.94675  2.49900  3.46904  4.23286  2.34465  3.93720  2.52049  2.98519  2.05310  2.99391  2.83817  5.63667  4.24892    341 s - - -
          2.68618  4.42225  2.77519  2.73123  3.46354  2.40513  3.72494  3.29354  2.67741  2.69355  4.24690  2.90347  2.73739  3.18146  2.89801  2.37887  2.77519  2.98518  4.58477  3.61503
          0.01430  4.65067  5.37302  0.61958  0.77255  0.48576  0.95510
    313   3.48013  4.76107  5.41246  4.83391  1.68333  4.78948  5.11650  1.75610  4.67821  1.26534  3.23803  4.93048  4.99872  4.70713  4.68632  4.14044  3.70408  1.87485  5.37639  4.26890    342 l - - -
          2.68618  4.42225  2.77519  2.73123  3.46354  2.40513  3.72494  3.29354  2.67741  2.69355  4.24690  2.90347  2.73739  3.18146  2.89801  2.37887  2.77519  2.98518  4.58477  3.61503
          0.01430  4.65067  5.37302  0.61958  0.77255  0.48576  0.95510
    314   1.49366  4.37875  4.29826  3.75910  3.64274  2.81990  4.41641  1.93933  3.66412  2.63451  3.60794  3.95932  4.33461  3.90996  3.88514  3.20496  3.12154  1.72409  5.18788  3.98911    343 a - - -
          2.68618  4.42225  2.77519  2.73123  3.46354  2.40513  3.72494  3.29354  2.67741  2.69355  4.24690  2.90347  2.73739  3.18146  2.89801  2.37887  2.77519  2.98518  4.58477  3.61503
          0.01430  4.65067  5.37302  0.61958  0.77255  0.48576  0.95510
    315   2.84149  5.28070  2.96511  1.55458  4.62358  3.55925  3.78788  4.08844  1.92999  3.58917  4.35458  3.04431  3.98447  2.90054  2.98530  2.39557  2.24386  3.67623  5.73579  4.34526    344 e - - -
          2.68618  4.42225  2.77519  2.73123  3.46354  2.40513  3.72494  3.29354  2.67741  2.69355  4.24690  2.90347  2.73739  3.18146  2.89801  2.37887  2.77519  2.98518  4.58477  3.61503
          0.01430  4.65067  5.37302  0.61958  0.77255  0.48576  0.95510
    316   1.85123  4.63211  3.43041  2.86799  3.80324  3.67576  3.91158  2.37326  2.31771  2.85712  3.73111  3.32611  4.06177  2.66619  3.22472  2.90660  2.59521  2.44723  5.19881  3.93532    345 a - - -
          2.68618  4.42225  2.77519  2.73123  3.46354  2.40513  3.72494  3.29354  2.67741  2.69355  4.24690  2.90347  2.73739  3.18146  2.89801  2.37887  2.77519  2.98518  4.58477  3.61503
          0.01430  4.65067  5.37302  0.61958  0.77255  0.48576  0.95510
    317   3.38239  4.66364  5.29947  4.76113  1.72606  4.73021  5.09465  1.84899  4.62640  2.23160  3.51538  4.85208  5.00003  4.75874  4.70010  4.09163  3.62476  1.04773  5.44186  4.18754    346 v - - -
          2.68618  4.42225  2.77519  2.73123  3.46354  2.40513  3.72494  3.29354  2.67741  2.69355  4.24690  2.90347  2.73739  3.18146  2.89801  2.37887  2.77519  2.98518  4.58477  3.61503
          0.01430  4.65067  5.37302  0.61958  0.77255  0.48576  0.95510
    318   3.64016  5.54366  3.50307  3.49402  5.06519  3.93993  4.89169  5.03041  3.91648  4.58455  5.58515  0.30566  4.64822  4.22273  4.25120  3.71013  4.07675  4.55905  6.25762  5.00122    347 N - - -
          2.68618  4.42225  2.77519  2.73123  3.46354  2.40513  3.72494  3.29354  2.67741  2.69355  4.24690  2.90347  2.73739  3.18146  2.89801  2.37887  2.77519  2.98518  4.58477  3.61503
          0.01430  4.65067  5.37302  0.61958  0.77255  0.48576  0.95510
    319   2.91213  5.40906  2.38268  1.69121  4.73218  3.54912  3.83729  4.21433  2.21419  3.70571  4.47330  3.01659  4.01183  2.95478  3.13659  2.86011  1.67023  3.79053  5.85164  4.42905    348 t - - -
          2.68618  4.42225  2.77519  2.73123  3.46354  2.40513  3.72494  3.29354  2.67741  2.69355  4.24690  2.90347  2.73739  3.18146  2.89801  2.37887  2.77519  2.98518  4.58477  3.61503
          0.01430  4.65067  5.37302  0.61958  0.77255  0.48576  0.95510
    320   2.26969  4.46330  3.97330  3.41524  3.63057  3.91669  4.23718  2.01012  3.32991  2.59698  3.57844  3.75986  4.30049  2.06188  3.62838  3.19569  3.11463  1.61298  5.15879  3.94185    349 v - - -
          2.68618  4.42225  2.77519  2.73123  3.46354  2.40513  3.72494  3.29354  2.67741  2.69355  4.24690  2.90347  2.73739  3.18146  2.89801  2.37887  2.77519  2.98518  4.58477  3.61503
          0.01430  4.65067  5.37302  0.61958  0.77255  0.48576  0.95510
    321   3.31428  5.26909  3.44867  3.10256  3.10414  3.97651  1.01269  3.95589  3.05414  3.43648  4.42052  2.57242  4.41601  3.45557  3.40163  3.33271  3.55354  3.69575  4.68731  2.37813    350 h - - -
          2.68618  4.42225  2.77519  2.73123  3.46354  2.40513  3.72494  3.29354  2.67741  2.69355  4.24690  2.90347  2.73739  3.18146  2.89801  2.37887  2.77519  2.98518  4.58477  3.61503
          0.01430  4.65067  5.37302  0.61958  0.77255  0.48576  0.95510
    322   2.92437  5.37526  3.14202  1.80840  4.75762  3.64694  3.77496  4.20839  1.80154  3.65726  4.42235  2.59285  4.03876  2.48258  1.92375  2.88403  3.14050  3.78939  5.75039  4.40073    351 k - - -
          2.68618  4.42225  2.77519  2.73123  3.46354  2.40513  3.72494  3.29354  2.67741  2.69355  4.24690  2.90347  2.73739  3.18146  2.89801  2.37887  2.77519  2.98518  4.58477  3.61503
          0.01430  4.65067  5.37302  0.61958  0.77255  0.48576  0.95510
    323   1.75139  5.04659  3.12024  2.58262  4.35227  3.56879  3.79442  3.78115  1.90061  2.82239  4.14965  2.54497  3.97770  2.92886  3.00150  2.42282  3.01561  3.42524  5.56128  4.21338    352 a - - -
          2.68618  4.42225  2.77519  2.73123  3.46354  2.40513  3.72494  3.29354  2.67741  2.69355  4.24690  2.90347  2.73739  3.18146  2.89801  2.37887  2.77519  2.98518  4.58477  3.61503
          0.09081  4.65067  2.56061  0.61958  0.77255  0.48576  0.95510
    324   3.75402  5.40470  4.56039  4.56507  5.59228  0.16775  5.58090  5.41970  4.83383  4.95394  5.97277  4.72815  4.80703  5.10370  4.94006  3.95303  4.28357  4.81352  6.44816  5.73542    353 G - - -
          2.68618  4.42225  2.77519  2.73123  3.46354  2.40513  3.72494  3.29354  2.67741  2.69355  4.24690  2.90347  2.73739  3.18146  2.89801  2.37887  2.77519  2.98518  4.58477  3.61503
          0.01543  4.57528  5.29763  0.61958  0.77255  0.62064  0.77133
    325   2.22925  4.37161  3.73434  3.16401  2.74744  3.73337  3.99889  2.85417  3.09917  2.57868  3.48106  3.52928  4.11235  3.38841  2.44348  2.51041  2.95700  2.23338  4.95449  2.47464    354 a - - -
          2.68618  4.42225  2.77519  2.73123  3.46354  2.40513  3.72494  3.29354  2.67741  2.69355  4.24690  2.90347  2.73739  3.18146  2.89801  2.37887  2.77519  2.98518  4.58477  3.61503
          0.01543  4.57528  5.29763  0.61958  0.77255  0.62064  0.77133
    326   2.99808  5.32189  1.26261  2.55843  4.93961  1.75118  4.10284  4.42337  3.06482  3.96741  4.78402  3.09850  4.09610  3.26677  3.60631  2.97995  2.36987  3.95080  6.14035  4.71230    355 d - - -
          2.68618  4.42225  2.77519  2.73123  3.46354  2.40513  3.72494  3.29354  2.67741  2.69355  4.24690  2.90347  2.73739  3.18146  2.89801  2.37887  2.77519  2.98518  4.58477  3.61503
          0.01543  4.57528  5.29763  0.61958  0.77255  0.40981  1.08998
    327   2.10076  4.73196  3.32694  2.76543  3.91822  3.64302  3.86244  3.30192  2.32038  2.23949  2.64117  3.24713  4.02952  2.46971  3.14362  2.48197  2.98840  3.03377  5.27484  3.99182    356 a - - -
          2.68618  4.42225  2.77519  2.73123  3.46354  2.40513  3.72494  3.29354  2.67741  2.69355  4.24690  2.90347  2.73739  3.18146  2.89801  2.37887  2.77519  2.98518  4.58477  3.61503
          0.01430  4.65067  5.37302  0.61958  0.77255  0.48576  0.95510
    328   2.42667  5.43506  1.72161  2.49332  4.86173  3.53304  3.95756  4.35560  2.82529  3.85513  4.63745  1.72298  4.06515  3.09059  3.35561  1.96996  3.25867  3.90791  6.00827  4.57037    357 d - - -
          2.68618  4.42225  2.77519  2.73123  3.46354  2.40513  3.72494  3.29354  2.67741  2.69355  4.24690  2.90347  2.73739  3.18146  2.89801  2.37887  2.77519  2.98518  4.58477  3.61503
          0.01430  4.65067  5.37302  0.61958  0.77255  0.48576  0.95510
    329   3.24034  5.28085  3.40339  3.18875  5.08827  0.72870  4.41065  4.57274  1.86511  4.11252  4.98117  3.61644  4.37622  3.60564  3.32817  3.30384  3.60640  4.11572  6.14184  4.94127    358 g - - -
          2.68618  4.42225  2.77519  2.73123  3.46354  2.40513  3.72494  3.29354  2.67741  2.69355  4.24690  2.90347  2.73739  3.18146  2.89801  2.37887  2.77519  2.98518  4.58477  3.61503
          0.01430  4.65067  5.37302  0.61958  0.77255  0.48576  0.95510
    330   2.78818  5.28226  2.11048  2.12909  4.61468  3.52866  3.74291  3.14718  2.03005  3.58194  4.32911  2.28703  3.94032  2.84644  2.99171  2.35618  3.02213  3.66659  5.72022  4.30951    359 k - - -
          2.68618  4.42225  2.77519  2.73123  3.46354  2.40513  3.72494  3.29354  2.67741  2.69355  4.24690  2.90347  2.73739  3.18146  2.89801  2.37887  2.77519  2.98518  4.58477  3.61503
          0.01430  4.65067  5.37302  0.61958  0.77255  0.48576  0.95510
    331   2.11098  5.06847  3.07796  2.56784  4.43500  3.53622  3.81234  3.87866  2.58585  3.43480  4.21878  2.32128  3.01411  2.43374  3.05716  2.77323  1.88794  3.49466  5.62902  4.26586    360 t - - -
          2.68618  4.42225  2.77519  2.73123  3.46354  2.40513  3.72494  3.29354  2.67741  2.69355  4.24690  2.90347  2.73739  3.18146  2.89801  2.37887  2.77519  2.98518  4.58477  3.61503
          0.01430  4.65067  5.37302  0.61958  0.77255  0.48576  0.95510
    332   2.74675  4.72049  3.49489  3.24699  4.60294  0.88793  4.44872  3.99682  3.39829  3.70758  4.55698  2.44823  4.13611  3.69604  3.76320  2.89476  3.18640  2.54302  5.94785  4.67599    361 g - - -
          2.68618  4.42225  2.77519  2.73123  3.46354  2.40513  3.72494  3.29354  2.67741  2.69355  4.24690  2.90347  2.73739  3.18146  2.89801  2.37887  2.77519  2.98518  4.58477  3.61503
          0.01430  4.65067  5.37302  0.61958  0.77255  0.48576  0.95510
    333   2.78668  5.12528  3.08397  1.91265  4.42408  2.46937  3.76504  3.86349  2.49865  2.74679  4.19329  3.07198  3.96832  2.88773  2.05464  2.78263  2.56165  3.49288  5.59517  4.23389    362 e - - -
          2.68618  4.42225  2.77519  2.73123  3.46354  2.40513  3.72494  3.29354  2.67741  2.69355  4.24690  2.90347  2.73739  3.18146  2.89801  2.37887  2.77519  2.98518  4.58477  3.61503
          0.01430  4.65067  5.37302  0.61958  0.77255  0.48576  0.95510
    334   2.40330  5.47542  1.41350  2.48989  4.90133  3.53591  3.97972  4.39876  2.86458  3.89677  4.68394  1.98071  4.08050  3.11609  3.40255  2.08895  3.29330  3.94894  6.05027  4.60469    363 d - - -
          2.68618  4.42225  2.77519  2.73123  3.46354  2.40513  3.72494  3.29354  2.67741  2.69355  4.24690  2.90347  2.73739  3.18146  2.89801  2.37887  2.77519  2.98518  4.58477  3.61503
          0.01430  4.65067  5.37302  0.61958  0.77255  0.48576  0.95510
    335   3.84109  5.10534  5.36664  4.96880  0.68724  4.90639  4.55265  2.15653  4.80130  2.16182  3.58023  4.87944  5.16949  4.78629  4.80660  4.31558  4.08412  2.84370  4.69049  3.08751    364 F - - -
          2.68618  4.42225  2.77519  2.73123  3.46354  2.40513  3.72494  3.29354  2.67741  2.69355  4.24690  2.90347  2.73739  3.18146  2.89801  2.37887  2.77519  2.98518  4.58477  3.61503
          0.01430  4.65067  5.37302  0.61958  0.77255  0.48576  0.95510
    336   4.43219  5.61215  5.33742  5.24318  0.28604  4.81470  4.47724  3.94830  5.15548  3.15485  4.58242  4.99963  5.29213  5.12129  5.08188  4.61856  4.75116  3.98504  4.59584  2.90795    365 F - - -
          2.68618  4.42225  2.77519  2.73123  3.46354  2.40513  3.72494  3.29354  2.67741  2.69355  4.24690  2.90347  2.73739  3.18146  2.89801  2.37887  2.77519  2.98518  4.58477  3.61503
          0.01430  4.65067  5.37302  0.61958  0.77255  0.48576  0.95510
    337   2.34937  4.77403  2.35086  2.73520  4.00482  3.61251  3.86752  2.78387  2.72536  3.04333  3.89140  3.22327  4.01677  3.06250  3.16321  1.98076  2.49939  2.46246  5.34584  4.04942    366 s - - -
          2.68618  4.42225  2.77519  2.73123  3.46354  2.40513  3.72494  3.29354  2.67741  2.69355  4.24690  2.90347  2.73739  3.18146  2.89801  2.37887  2.77519  2.98518  4.58477  3.61503
          0.01430  4.65067  5.37302  0.61958  0.77255  0.48576  0.95510
    338   2.74894  4.63327  2.63611  2.84620  2.89646  3.66646  3.89878  2.26450  2.82096  2.45375  3.72577  3.30881  3.18660  2.38041  3.22844  2.89350  2.55871  2.91982  5.19183  3.92539    367 i - - -
          2.68618  4.42225  2.77519  2.73123  3.46354  2.40513  3.72494  3.29354  2.67741  2.69355  4.24690  2.90347  2.73739  3.18146  2.89801  2.37887  2.77519  2.98518  4.58477  3.61503
          0.01430  4.65067  5.37302  0.61958  0.77255  0.48576  0.95510
    339   2.77374  5.27074  2.50116  2.00658  4.60778  2.82972  3.73208  4.09023  2.11352  3.57356  4.31738  2.99474  3.05832  2.83359  2.97556  2.40222  2.26270  3.65786  5.70929  4.29880    368 e - - -
          2.68618  4.42225  2.77519  2.73123  3.46354  2.40513  3.72494  3.29354  2.67741  2.69355  4.24690  2.90347  2.73739  3.18146  2.89801  2.37887  2.77519  2.98518  4.58477  3.61503
          0.01430  4.65067  5.37302  0.61958  0.77255  0.48576  0.95510
    340   2.75105  5.04681  3.09179  2.54336  4.33094  2.48873  3.76649  3.76603  2.22274  2.48678  4.12500  2.63219  3.01334  2.89689  3.01220  2.30032  2.55468  3.40854  5.54326  4.18559    369 k - - -
          2.68618  4.42225  2.77519  2.73123  3.46354  2.40513  3.72494  3.29354  2.67741  2.69355  4.24690  2.90347  2.73739  3.18146  2.89801  2.37887  2.77519  2.98518  4.58477  3.61503
          0.16482  4.65067  1.94912  0.61958  0.77255  0.48576  0.95510
    341   2.75184  5.14322  3.03638  2.49049  4.49939  2.72392  3.71326  3.95265  1.93643  3.46220  4.23045  3.01963  2.92919  2.82553  2.30079  2.03923  2.98638  3.55062  5.61266  4.24467    370 k - - -
          2.68618  4.42225  2.77519  2.73123  3.46354  2.40513  3.72494  3.29354  2.67741  2.69355  4.24690  2.90347  2.73739  3.18146  2.89801  2.37887  2.77519  2.98518  4.58477  3.61503
          0.01660  4.50245  5.22480  0.61958  0.77255  0.72786  0.65960
    342   2.05456  4.87491  3.12591  2.20632  4.11283  3.54768  3.76074  3.51156  2.20190  2.34517  3.95788  3.09480  3.94390  2.92116  2.99863  2.76674  2.37754  3.20089  5.39034  4.06854    371 a - - -
          2.68618  4.42225  2.77519  2.73123  3.46354  2.40513  3.72494  3.29354  2.67741  2.69355  4.24690  2.90347  2.73739  3.18146  2.89801  2.37887  2.77519  2.98518  4.58477  3.61503
          0.01660  4.50245  5.22480  0.61958  0.77255  0.72786  0.65960
    343   1.91513  4.40890  3.86892  3.38900  4.08504  3.38153  4.32047  3.36739  3.34379  3.15059  4.02656  3.60218  4.02403  3.63286  3.66521  2.12479  1.37626  2.25941  5.50511  4.29129    372 t - - -
          2.68618  4.42225  2.77519  2.73123  3.46354  2.40513  3.72494  3.29354  2.67741  2.69355  4.24690  2.90347  2.73739  3.18146  2.89801  2.37887  2.77519  2.98518  4.58477  3.61503
          0.01660  4.50245  5.22480  0.61958  0.77255  0.53680  0.87855
    344   2.76769  5.17850  2.25218  2.11818  4.48852  2.30283  3.74401  3.94895  2.51805  2.76214  4.24438  2.99981  3.93057  2.86057  3.00955  2.33394  2.59534  3.55308  5.64649  4.25499    373 e - - -
          2.68618  4.42225  2.77519  2.73123  3.46354  2.40513  3.72494  3.29354  2.67741  2.69355  4.24690  2.90347  2.73739  3.18146  2.89801  2.37887  2.77519  2.98518  4.58477  3.61503
          0.01543  4.57528  5.29763  0.61958  0.77255  0.62064  0.77133
    345   2.38150  5.22909  2.25227  2.43317  4.56115  3.50322  3.72867  4.03621  2.48973  3.53505  4.28933  2.40214  2.92357  2.40387  2.98457  2.73048  2.23736  3.61608  5.68383  4.27894    374 t - - -
          2.68618  4.42225  2.77519  2.73123  3.46354  2.40513  3.72494  3.29354  2.67741  2.69355  4.24690  2.90347  2.73739  3.18146  2.89801  2.37887  2.77519  2.98518  4.58477  3.61503
          0.01543  4.57528  5.29763  0.61958  0.77255  0.40981  1.08998
    346   1.91681  4.85896  3.23758  2.67562  4.07715  3.61541  3.82105  2.67157  2.27240  3.10654  3.94122  2.63092  4.00387  2.99557  2.34567  2.82938  2.99495  2.68664  5.37993  4.07252    375 a - - -
          2.68618  4.42225  2.77519  2.73123  3.46354  2.40513  3.72494  3.29354  2.67741  2.69355  4.24690  2.90347  2.73739  3.18146  2.89801  2.37887  2.77519  2.98518  4.58477  3.61503
          0.01430  4.65067  5.37302  0.61958  0.77255  0.48576  0.95510
    347   2.18663  5.00813  3.11106  2.17108  4.27145  2.57844  3.77588  2.90337  2.21754  3.28179  4.08306  3.08878  3.96272  2.91479  3.02677  2.77377  2.23282  3.35442  5.50694  4.15947    376 e - - -
          2.68618  4.42225  2.77519  2.73123  3.46354  2.40513  3.72494  3.29354  2.67741  2.69355  4.24690  2.90347  2.73739  3.18146  2.89801  2.37887  2.77519  2.98518  4.58477  3.61503
          0.01430  4.65067  5.37302  0.61958  0.77255  0.48576  0.95510
    348   2.75851  5.20954  2.55331  2.47027  4.53377  2.46941  3.72388  4.00205  2.16980  2.71742  4.25717  3.01318  3.93016  2.45819  2.31094  2.73159  2.62195  3.58923  5.65312  4.25977    377 k - - -
          2.68618  4.42225  2.77519  2.73123  3.46354  2.40513  3.72494  3.29354  2.67741  2.69355  4.24690  2.90347  2.73739  3.18146  2.89801  2.37887  2.77519  2.98518  4.58477  3.61503
          0.26044  4.65067  1.51534  0.61958  0.77255  0.48576  0.95510
    349   1.84820  4.72634  3.17553  2.74513  3.81569  3.52159  3.87019  3.42187  2.77917  3.07571  3.94446  1.96355  3.99413  3.11873  3.19145  2.82943  3.00752  3.12643  5.22189  2.37430    378 a - - -
          2.68618  4.42225  2.77519  2.73123  3.46354  2.40513  3.72494  3.29354  2.67741  2.69355  4.24690  2.90347  2.73739  3.18146  2.89801  2.37887  2.77519  2.98518  4.58477  3.61503
          0.01825  4.40848  5.13083  0.61958  0.77255  0.84182  0.56374
    350   2.26263  4.99483  2.24240  2.45975  4.29466  3.46916  3.70690  3.72569  2.14627  3.29675  4.08813  2.99042  3.88394  2.83805  2.96478  2.28361  2.93116  2.56151  5.50388  4.14108    379 k - - -
          2.68618  4.42225  2.77519  2.73123  3.46354  2.40513  3.72494  3.29354  2.67741  2.69355  4.24690  2.90347  2.73739  3.18146  2.89801  2.37887  2.77519  2.98518  4.58477  3.61503
          0.01825  4.40848  5.13083  0.61958  0.77255  0.84182  0.56374
    351   2.82539  5.21548  2.05642  2.40983  4.63938  2.03565  3.83521  4.11437  2.69282  3.64059  4.42994  2.30267  3.94068  2.97236  3.20839  2.79676  2.11044  3.68860  5.81283  4.39911    380 g - - -
          2.68370  4.43261  2.77306  2.73016  3.45842  2.40513  3.73205  3.28282  2.67887  2.69626  4.25726  2.89749  2.73958  3.18615  2.90595  2.38097  2.76917  2.98287  4.58891  3.61577
          0.77332  0.85724  2.16991  4.55591  0.01056  0.84182  0.56374
    352   2.96331  4.57566  3.87322  3.36543  3.71385  3.91435  4.20227  1.20414  2.18974  2.53500  3.63888  3.71915  4.31636  3.51481  3.19962  3.27150  3.20967  2.33428  5.27542  4.04404    529 i - - -
          2.68618  4.42225  2.77519  2.73123  3.46354  2.40513  3.72494  3.29354  2.67741  2.69355  4.24690  2.90347  2.73739  3.18146  2.89801  2.37887  2.77519  2.98518  4.58477  3.61503
          0.02049  4.29388  5.01623  0.61958  0.77255  0.95369  0.48665
    353   2.68540  4.64385  3.24925  2.69812  3.84761  3.56052  3.78265  2.47156  2.00212  2.86757  3.74422  2.41657  3.95295  2.99291  2.99335  2.79927  2.91844  2.35639  5.20518  3.92544    530 k - - -
          2.68618  4.42225  2.77519  2.73123  3.46354  2.40513  3.72494  3.29354  2.67741  2.69355  4.24690  2.90347  2.73739  3.18146  2.89801  2.37887  2.77519  2.98518  4.58477  3.61503
          0.02049  4.29388  5.01623  0.61958  0.77255  0.95369  0.48665
    354   2.77405  4.96795  3.16145  2.58842  4.26021  3.55309  3.69321  3.65572  1.94425  3.22860  4.05103  2.44446  3.94103  2.83648  2.11012  2.79747  2.99333  2.28441  5.42365  4.12622    531 k - - -
          2.68618  4.42225  2.77519  2.73123  3.46354  2.40513  3.72494  3.29354  2.67741  2.69355  4.24690  2.90347  2.73739  3.18146  2.89801  2.37887  2.77519  2.98518  4.58477  3.61503
          0.02049  4.29388  5.01623  0.61958  0.77255  0.27573  1.42303
    355   2.14877  4.35052  3.91545  2.74322  3.47510  3.81594  4.10013  1.86605  3.26782  2.54011  2.73609  3.66801  2.86332  3.53776  3.54880  3.08304  3.00289  2.17281  4.96574  3.75543    532 i - - -
          2.68618  4.42225  2.77519  2.73123  3.46354  2.40513  3.72494  3.29354  2.67741  2.69355  4.24690  2.90347  2.73739  3.18146  2.89801  2.37887  2.77519  2.98518  4.58477  3.61503
          0.01430  4.65067  5.37302  0.61958  0.77255  0.48576  0.95510
    356   2.35884  5.21135  1.57505  2.49313  4.51093  3.54749  3.79215  3.97105  2.28730  3.50467  4.28210  3.03795  3.97460  2.91411  3.06453  2.39594  3.05656  3.58293  5.68166  3.06218    533 d - - -
          2.68618  4.42225  2.77519  2.73123  3.46354  2.40513  3.72494  3.29354  2.67741  2.69355  4.24690  2.90347  2.73739  3.18146  2.89801  2.37887  2.77519  2.98518  4.58477  3.61503
          0.01430  4.65067  5.37302  0.61958  0.77255  0.48576  0.95510
    357   2.83314  4.38303  2.88084  3.45814  3.52992  2.73437  4.20814  1.81546  3.38832  2.16772  3.50173  3.77370  4.27669  3.65415  3.66176  3.18017  3.06954  1.67936  5.04915  3.83856    534 v - - -
          2.68618  4.42225  2.77519  2.73123  3.46354  2.40513  3.72494  3.29354  2.67741  2.69355  4.24690  2.90347  2.73739  3.18146  2.89801  2.37887  2.77519  2.98518  4.58477  3.61503
          0.01430  4.65067  5.37302  0.61958  0.77255  0.48576  0.95510
    358   2.40742  4.43062  3.75951  3.20619  3.59425  3.74955  4.07073  1.75339  3.14811  2.25907  3.56854  2.76215  4.15326  3.44264  3.47044  2.04952  3.00843  2.66777  5.06162  3.83775    535 i - - -
          2.68618  4.42225  2.77519  2.73123  3.46354  2.40513  3.72494  3.29354  2.67741  2.69355  4.24690  2.90347  2.73739  3.18146  2.89801  2.37887  2.77519  2.98518  4.58477  3.61503
          0.01430  4.65067  5.37302  0.61958  0.77255  0.48576  0.95510
    359   2.76689  4.64972  2.47901  2.85862  3.82046  3.68063  3.91729  1.80225  2.45060  2.86409  2.94188  3.32218  4.06731  3.16256  3.23711  2.91295  2.41566  2.89388  5.21849  3.95163    536 i - - -
          2.68618  4.42225  2.77519  2.73123  3.46354  2.40513  3.72494  3.29354  2.67741  2.69355  4.24690  2.90347  2.73739  3.18146  2.89801  2.37887  2.77519  2.98518  4.58477  3.61503
          0.01430  4.65067  5.37302  0.61958  0.77255  0.48576  0.95510
    360   2.76446  4.44215  3.94362  3.40306  3.72655  3.72381  4.24182  2.29383  3.33599  2.75371  3.68802  3.70419  4.20345  3.62304  3.63980  1.80887  1.62275  2.23198  5.21563  3.99905    537 t - - -
          2.68618  4.42225  2.77519  2.73123  3.46354  2.40513  3.72494  3.29354  2.67741  2.69355  4.24690  2.90347  2.73739  3.18146  2.89801  2.37887  2.77519  2.98518  4.58477  3.61503
          0.01430  4.65067  5.37302  0.61958  0.77255  0.48576  0.95510
    361   2.23613  5.73782  0.85606  2.49272  5.18610  3.55581  4.16104  4.70835  3.19586  4.21393  5.05603  2.37145  4.19569  3.32936  3.79878  3.15307  3.56009  4.24307  6.37354  4.86766    538 d - - -
          2.68618  4.42225  2.77519  2.73123  3.46354  2.40513  3.72494  3.29354  2.67741  2.69355  4.24690  2.90347  2.73739  3.18146  2.89801  2.37887  2.77519  2.98518  4.58477  3.61503
          0.01430  4.65067  5.37302  0.61958  0.77255  0.48576  0.95510
    362   2.94206  5.34089  2.85284  2.12410  4.69329  3.56886  3.89174  4.15718  2.67869  3.67716  4.46762  3.07319  1.49921  2.31956  3.15204  2.33509  3.19582  3.75508  5.84247  4.44770    539 p - - -
          2.68618  4.42225  2.77519  2.73123  3.46354  2.40513  3.72494  3.29354  2.67741  2.69355  4.24690  2.90347  2.73739  3.18146  2.89801  2.37887  2.77519  2.98518  4.58477  3.61503
          0.01430  4.65067  5.37302  0.61958  0.77255  0.48576  0.95510
    363   1.90486  5.08818  3.08960  2.56131  4.47337  3.53320  3.80008  3.92266  1.93145  3.46477  4.24031  2.58210  3.96182  2.92202  3.02307  2.16092  2.41136  3.52594  5.64501  4.27782    540 a - - -
          2.68618  4.42225  2.77519  2.73123  3.46354  2.40513  3.72494  3.29354  2.67741  2.69355  4.24690  2.90347  2.73739  3.18146  2.89801  2.37887  2.77519  2.98518  4.58477  3.61503
          0.01430  4.65067  5.37302  0.61958  0.77255  0.48576  0.95510
    364   2.84578  4.88410  3.35617  2.79371  4.11357  2.25052  3.88345  2.78345  1.46811  2.64095  3.98180  3.27350  4.07876  3.06667  2.98881  2.92639  3.07750  3.17135  5.41525  4.12928    541 k - - -
          2.68618  4.42225  2.77519  2.73123  3.46354  2.40513  3.72494  3.29354  2.67741  2.69355  4.24690  2.90347  2.73739  3.18146  2.89801  2.37887  2.77519  2.98518  4.58477  3.61503
          0.01430  4.65067  5.37302  0.61958  0.77255  0.48576  0.95510
    365   2.36791  4.43494  4.47360  3.91220  3.64876  4.16643  4.54245  1.56986  2.84022  2.55326  3.58318  4.14672  4.52971  4.05110  3.98833  3.47673  3.24272  1.26009  5.25276  4.04995    542 v - - -
          2.68618  4.42225  2.77519  2.73123  3.46354  2.40513  3.72494  3.29354  2.67741  2.69355  4.24690  2.90347  2.73739  3.18146  2.89801  2.37887  2.77519  2.98518  4.58477  3.61503
          0.01430  4.65067  5.37302  0.61958  0.77255  0.48576  0.95510
    366   1.24660  5.22402  2.19032  2.58522  4.74131  3.51429  3.99238  4.21165  2.85580  3.75216  4.54317  2.39811  4.05626  3.13526  3.36265  2.37418  3.20228  3.77303  5.93077  4.53301    543 a - - -
          2.68618  4.42225  2.77519  2.73123  3.46354  2.40513  3.72494  3.29354  2.67741  2.69355  4.24690  2.90347  2.73739  3.18146  2.89801  2.37887  2.77519  2.98518  4.58477  3.61503
          0.01430  4.65067  5.37302  0.61958  0.77255  0.48576  0.95510
    367   2.11708  4.29115  4.02767  3.44910  3.40560  3.82434  4.11681  2.29223  3.35762  2.14516  2.70967  2.93832  4.19774  3.60814  3.59988  2.31375  2.98842  2.10579  4.90249  3.70063    544 v - - -
          2.68618  4.42225  2.77519  2.73123  3.46354  2.40513  3.72494  3.29354  2.67741  2.69355  4.24690  2.90347  2.73739  3.18146  2.89801  2.37887  2.77519  2.98518  4.58477  3.61503
          0.01430  4.65067  5.37302  0.61958  0.77255  0.48576  0.95510
    368   1.08743  4.52413  4.11259  3.82534  4.95768  1.95203  4.83403  4.41709  3.87690  4.08137  4.86161  3.82667  4.09228  4.11511  4.15996  1.37855  3.10170  3.71823  6.27776  5.10995    545 a - - -
          2.68618  4.42225  2.77519  2.73123  3.46354  2.40513  3.72494  3.29354  2.67741  2.69355  4.24690  2.90347  2.73739  3.18146  2.89801  2.37887  2.77519  2.98518  4.58477  3.61503
          0.01430  4.65067  5.37302  0.61958  0.77255  0.48576  0.95510
    369   2.37779  4.62590  3.41766  2.86030  2.88687  3.66571  3.90780  2.38320  2.83396  2.85583  3.72687  2.76119  4.05448  2.60283  3.23794  1.89999  2.98346  2.91849  5.19064  3.92525    546 s - - -
          2.68618  4.42225  2.77519  2.73123  3.46354  2.40513  3.72494  3.29354  2.67741  2.69355  4.24690  2.90347  2.73739  3.18146  2.89801  2.37887  2.77519  2.98518  4.58477  3.61503
          0.01430  4.65067  5.37302  0.61958  0.77255  0.48576  0.95510
    370   2.78630  5.28572  2.40004  1.94351  4.62090  3.52733  3.74063  4.10385  2.02909  3.58685  4.33218  2.51689  3.93844  2.84323  2.98853  2.08449  3.02023  3.01643  5.72270  4.31069    547 e - - -
          2.68618  4.42225  2.77519  2.73123  3.46354  2.40513  3.72494  3.29354  2.67741  2.69355  4.24690  2.90347  2.73739  3.18146  2.89801  2.37887  2.77519  2.98518  4.58477  3.61503
          0.09599  4.65067  2.50135  0.61958  0.77255  0.48576  0.95510
    371   2.74873  5.07120  3.00297  2.17207  4.36015  2.66919  3.75174  3.80113  2.53252  2.34171  4.14912  2.30878  3.11754  2.88057  3.01123  2.34081  2.98582  3.43580  5.56269  4.19564    548 e - - -
          2.68618  4.42225  2.77519  2.73123  3.46354  2.40513  3.72494  3.29354  2.67741  2.69355  4.24690  2.90347  2.73739  3.18146  2.89801  2.37887  2.77519  2.98518  4.58477  3.61503
          0.01550  4.57018  5.29253  0.61958  0.77255  0.62880  0.76192
    372   2.81146  5.18637  2.39624  2.48785  4.52840  3.51647  3.79928  3.98265  2.23386  3.51841  4.30034  3.02855  2.24582  2.92500  3.06434  2.79418  1.78299  3.58874  5.69618  4.31062    549 t - - -
          2.68618  4.42225  2.77519  2.73123  3.46354  2.40513  3.72494  3.29354  2.67741  2.69355  4.24690  2.90347  2.73739  3.18146  2.89801  2.37887  2.77519  2.98518  4.58477  3.61503
          0.01550  4.57018  5.29253  0.61958  0.77255  0.62880  0.76192
    373   2.32944  4.70050  3.28932  2.72969  3.89412  2.80046  3.83386  3.28073  2.70547  2.52615  3.79668  3.21219  3.99410  3.04452  2.48836  2.47969  2.27457  3.00920  5.25091  2.97832    550 t - - -
          2.68618  4.42225  2.77519  2.73123  3.46354  2.40513  3.72494  3.29354  2.67741  2.69355  4.24690  2.90347  2.73739  3.18146  2.89801  2.37887  2.77519  2.98518  4.58477  3.61503
          0.01550  4.57018  5.29253  0.61958  0.77255  0.62880  0.76192
    374   2.05504  4.53283  3.48069  2.92450  3.71454  2.82044  3.92870  2.42248  2.89160  2.34081  3.65890  2.42014  4.04852  3.20910  3.27638  2.89399  2.51338  2.82234  5.13195  3.88080    551 a - - -
          2.68618  4.42225  2.77519  2.73123  3.46354  2.40513  3.72494  3.29354  2.67741  2.69355  4.24690  2.90347  2.73739  3.18146  2.89801  2.37887  2.77519  2.98518  4.58477  3.61503
          0.01550  4.57018  5.29253  0.61958  0.77255  0.40570  1.09814
    375   2.36205  5.32338  2.41152  1.96725  4.65720  2.45338  3.78892  4.13898  2.56899  3.63120  4.38770  2.48507  3.97036  2.89950  3.07303  2.79474  2.14685  3.71221  5.77653  4.36045    552 e - - -
          2.68618  4.42225  2.77519  2.73123  3.46354  2.40513  3.72494  3.29354  2.67741  2.69355  4.24690  2.90347  2.73739  3.18146  2.89801  2.37887  2.77519  2.98518  4.58477  3.61503
          0.01430  4.65067  5.37302  0.61958  0.77255  0.48576  0.95510
    376   2.75579  5.11477  2.59799  2.23536  4.40098  3.54644  3.74715  2.68743  2.51322  2.66076  4.17220  2.54156  3.94278  2.53328  2.99452  2.10053  2.98767  3.47334  5.58405  4.21027    553 s - - -
          2.68618  4.42225  2.77519  2.73123  3.46354  2.40513  3.72494  3.29354  2.67741  2.69355  4.24690  2.90347  2.73739  3.18146  2.89801  2.37887  2.77519  2.98518  4.58477  3.61503
          0.01430  4.65067  5.37302  0.61958  0.77255  0.48576  0.95510
    377   2.98790  5.53127  1.64742  1.75109  4.86407  2.71070  3.89758  4.36563  2.74528  3.84232  4.61384  3.00810  3.01294  3.02078  3.27963  2.12345  3.24182  3.92316  5.98250  4.53089    554 d - - -
          2.68618  4.42225  2.77519  2.73123  3.46354  2.40513  3.72494  3.29354  2.67741  2.69355  4.24690  2.90347  2.73739  3.18146  2.89801  2.37887  2.77519  2.98518  4.58477  3.61503
          0.01430  4.65067  5.37302  0.61958  0.77255  0.48576  0.95510
    378   2.41158  5.07455  2.42253  2.55139  4.37530  3.55293  3.81045  2.59954  2.60746  3.38270  4.17906  1.92835  3.97804  2.94647  3.08650  2.15346  3.03024  3.44631  5.59633  4.23467    555 n - - -
          2.68618  4.42225  2.77519  2.73123  3.46354  2.40513  3.72494  3.29354  2.67741  2.69355  4.24690  2.90347  2.73739  3.18146  2.89801  2.37887  2.77519  2.98518  4.58477  3.61503
          0.01430  4.65067  5.37302  0.61958  0.77255  0.48576  0.95510
    379   2.36078  5.17648  2.47487  2.47311  4.49112  2.59003  3.72650  3.95467  2.47566  2.93325  4.22852  3.01520  3.92722  2.46545  2.52444  2.40740  2.53051  3.55134  5.63137  4.24111    556 a - - -
          2.68618  4.42225  2.77519  2.73123  3.46354  2.40513  3.72494  3.29354  2.67741  2.69355  4.24690  2.90347  2.73739  3.18146  2.89801  2.37887  2.77519  2.98518  4.58477  3.61503
          0.01430  4.65067  5.37302  0.61958  0.77255  0.48576  0.95510
    380   3.10247  5.67129  1.70468  2.44150  4.99570  2.45929  3.97641  4.50725  2.34201  3.97933  4.77098  1.46491  4.10477  3.11182  3.41975  3.01457  3.36642  4.06201  6.12039  4.64769    557 n - - -
          2.68618  4.42225  2.77519  2.73123  3.46354  2.40513  3.72494  3.29354  2.67741  2.69355  4.24690  2.90347  2.73739  3.18146  2.89801  2.37887  2.77519  2.98518  4.58477  3.61503
          0.01430  4.65067  5.37302  0.61958  0.77255  0.48576  0.95510
    381   2.22126  4.77987  3.33539  2.84104  4.26385  1.73067  4.00561  2.81545  2.85860  3.30741  4.13353  2.29083  4.02363  3.19005  3.29385  2.20827  3.02833  3.31211  5.57047  4.27096    558 g - - -
          2.68618  4.42225  2.77519  2.73123  3.46354  2.40513  3.72494  3.29354  2.67741  2.69355  4.24690  2.90347  2.73739  3.18146  2.89801  2.37887  2.77519  2.98518  4.58477  3.61503
          0.01430  4.65067  5.37302  0.61958  0.77255  0.48576  0.95510
    382   2.41369  5.15405  3.04585  2.51062  4.49938  2.39723  3.76000  3.95737  2.18489  3.48074  4.24658  3.04551  3.94745  1.99487  2.98103  2.38575  2.49965  3.55592  5.64708  4.26642    559 q - - -
          2.68618  4.42225  2.77519  2.73123  3.46354  2.40513  3.72494  3.29354  2.67741  2.69355  4.24690  2.90347  2.73739  3.18146  2.89801  2.37887  2.77519  2.98518  4.58477  3.61503
          0.01430  4.65067  5.37302  0.61958  0.77255  0.48576  0.95510
    383   1.89966  5.36418  2.35883  2.46752  4.70385  3.54497  3.82545  4.18405  1.94478  3.67752  4.44239  1.86574  4.00035  2.94122  3.10711  2.83927  3.12845  3.75914  5.82314  4.40726    560 n - - -
          2.68618  4.42225  2.77519  2.73123  3.46354  2.40513  3.72494  3.29354  2.67741  2.69355  4.24690  2.90347  2.73739  3.18146  2.89801  2.37887  2.77519  2.98518  4.58477  3.61503
          0.01430  4.65067  5.37302  0.61958  0.77255  0.48576  0.95510
    384   1.54546  4.46216  4.18357  3.68594  3.74461  3.75038  4.43695  2.86156  3.58319  1.37439  3.69033  3.89211  4.28451  3.86277  3.82832  3.11465  2.29219  2.66840  5.30748  4.11504    561 l - - -
          2.68618  4.42225  2.77519  2.73123  3.46354  2.40513  3.72494  3.29354  2.67741  2.69355  4.24690  2.90347  2.73739  3.18146  2.89801  2.37887  2.77519  2.98518  4.58477  3.61503
          0.01430  4.65067  5.37302  0.61958  0.77255  0.48576  0.95510
    385   2.33847  4.67525  3.45066  2.89481  3.85436  3.69505  3.92424  3.21688  2.39800  1.52610  3.77577  3.34700  4.08621  2.68940  3.14873  2.94086  2.53781  2.96859  5.23572  3.97828    562 l - - -
          2.68618  4.42225  2.77519  2.73123  3.46354  2.40513  3.72494  3.29354  2.67741  2.69355  4.24690  2.90347  2.73739  3.18146  2.89801  2.37887  2.77519  2.98518  4.58477  3.61503
          0.01430  4.65067  5.37302  0.61958  0.77255  0.48576  0.95510
    386   2.18185  5.26964  2.23621  2.45198  4.60853  2.82161  3.73298  4.08913  2.10764  3.57232  4.31726  2.50694  3.93483  2.83468  2.30651  2.74014  3.01009  3.65808  5.70720  4.29995    563 k - - -
          2.68618  4.42225  2.77519  2.73123  3.46354  2.40513  3.72494  3.29354  2.67741  2.69355  4.24690  2.90347  2.73739  3.18146  2.89801  2.37887  2.77519  2.98518  4.58477  3.61503
          0.01430  4.65067  5.37302  0.61958  0.77255  0.48576  0.95510
    387   3.10944  4.48979  4.73499  2.94164  3.54369  4.32873  4.68593  1.77181  4.03773  1.28705  3.44284  4.35502  4.65081  4.24352  4.18997  3.64504  3.34533  1.60816  5.25559  4.08564    564 l - - -
          2.68618  4.42225  2.77519  2.73123  3.46354  2.40513  3.72494  3.29354  2.67741  2.69355  4.24690  2.90347  2.73739  3.18146  2.89801  2.37887  2.77519  2.98518  4.58477  3.61503
          0.01430  4.65067  5.37302  0.61958  0.77255  0.48576  0.95510
    388   2.18425  5.19621  2.46011  2.47183  4.51366  3.53474  3.73115  3.97909  1.97797  2.79085  4.24744  3.01497  3.93236  2.43753  2.96302  2.19365  2.99107  3.57251  5.64731  4.25498    565 k - - -
          2.68579  4.42384  2.77532  2.73113  3.46193  2.40571  3.72654  3.29447  2.67856  2.69323  4.24849  2.90270  2.73690  3.18187  2.89915  2.37858  2.77404  2.98338  4.58636  3.61570
          0.41409  1.09537  5.37302  2.69192  0.07016  0.48576  0.95510
    389   2.77010  5.10978  2.52626  2.52475  4.42849  2.13444  3.78338  3.04082  2.56209  3.42611  4.20730  2.30248  3.95886  2.90813  3.04458  2.36507  2.49569  3.49603  5.61853  4.24581    594 g - - -
          2.68618  4.42225  2.77519  2.73123  3.46354  2.40513  3.72494  3.29354  2.67741  2.69355  4.24690  2.90347  2.73739  3.18146  2.89801  2.37887  2.77519  2.98518  4.58477  3.61503
          0.01430  4.65067  5.37302  0.61958  0.77255  0.48576  0.95510
    390   2.76172  5.06168  2.62253  2.53641  4.33842  2.80529  3.77207  3.77409  2.55372  2.76542  3.23717  1.81942  3.95815  2.90350  3.02997  2.37402  2.99672  3.41772  5.55333  4.19277    595 n - - -
          2.68618  4.42225  2.77519  2.73123  3.46354  2.40513  3.72494  3.29354  2.67741  2.69355  4.24690  2.90347  2.73739  3.18146  2.89801  2.37887  2.77519  2.98518  4.58477  3.61503
          0.01430  4.65067  5.37302  0.61958  0.77255  0.48576  0.95510
    391   2.35649  4.78040  3.30686  2.75775  4.05475  3.59574  3.88712  2.80032  2.29815  3.09382  3.93678  3.23724  4.01859  3.07886  3.15841  1.76971  2.08248  3.13899  5.38398  4.08893    596 s - - -
          2.68618  4.42225  2.77519  2.73123  3.46354  2.40513  3.72494  3.29354  2.67741  2.69355  4.24690  2.90347  2.73739  3.18146  2.89801  2.37887  2.77519  2.98518  4.58477  3.61503
          0.17790  4.65067  1.87461  0.61958  0.77255  0.48576  0.95510
    392   2.71285  4.89734  3.08641  2.56334  4.16667  2.29561  3.76311  2.75350  2.56077  3.18678  4.00359  2.52388  3.93296  2.22434  3.01406  2.75131  2.48739  3.25271  5.43118  4.10002    597 q - - -
          2.68618  4.42225  2.77519  2.73123  3.46354  2.40513  3.72494  3.29354  2.67741  2.69355  4.24690  2.90347  2.73739  3.18146  2.89801  2.37887  2.77519  2.98518  4.58477  3.61503
          0.01682  4.48959  5.21194  0.61958  0.77255  0.50566  0.92409
    393   2.72588  4.58697  3.41248  2.84906  3.74817  3.65092  3.88404  2.35188  2.39004  2.80914  3.68226  3.30458  2.85796  2.62464  3.21195  2.88037  2.45634  2.47721  5.14849  2.94424    598 i - - -
          2.68618  4.42225  2.77519  2.73123  3.46354  2.40513  3.72494  3.29354  2.67741  2.69355  4.24690  2.90347  2.73739  3.18146  2.89801  2.37887  2.77519  2.98518  4.58477  3.61503
          0.01530  4.58331  5.30566  0.61958  0.77255  0.60756  0.78675
    394   1.98951  4.40905  3.70782  3.14080  3.54441  3.73460  4.01139  2.37178  3.07756  2.60040  2.47107  3.51886  4.11854  2.72485  3.40570  2.99173  2.12419  2.65057  5.01154  3.78766    599 a - - -
          2.68618  4.42225  2.77519  2.73123  3.46354  2.40513  3.72494  3.29354  2.67741  2.69355  4.24690  2.90347  2.73739  3.18146  2.89801  2.37887  2.77519  2.98518  4.58477  3.61503
          0.01530  4.58331  5.30566  0.61958  0.77255  0.60756  0.78675
    395   2.72796  4.49298  3.53168  2.97045  3.63514  2.93282  3.93437  2.02339  2.92760  2.70786  3.59517  2.68477  4.06875  2.52777  3.29637  2.92819  2.96017  2.35137  5.06759  2.90329    600 i - - -
          2.68618  4.42225  2.77519  2.73123  3.46354  2.40513  3.72494  3.29354  2.67741  2.69355  4.24690  2.90347  2.73739  3.18146  2.89801  2.37887  2.77519  2.98518  4.58477  3.61503
          0.01530  4.58331  5.30566  0.61958  0.77255  0.60756  0.78675
    396   2.73447  4.55974  3.54618  3.04926  3.85594  1.55858  4.06729  2.45372  3.02917  2.90342  3.80191  2.49565  4.09430  3.35028  3.39991  2.92184  3.02299  2.35077  5.28367  4.03110    601 g - - -
          2.68618  4.42225  2.77519  2.73123  3.46354  2.40513  3.72494  3.29354  2.67741  2.69355  4.24690  2.90347  2.73739  3.18146  2.89801  2.37887  2.77519  2.98518  4.58477  3.61503
          0.01530  4.58331  5.30566  0.61958  0.77255  0.60756  0.78675
    397   2.78764  4.94006  3.21188  2.67773  4.25491  2.75691  3.83345  2.64724  1.42677  3.26205  4.08653  3.17270  4.00676  2.99052  2.96949  2.38815  3.03460  3.32289  5.49740  4.18554    602 k - - -
          2.68618  4.42225  2.77519  2.73123  3.46354  2.40513  3.72494  3.29354  2.67741  2.69355  4.24690  2.90347  2.73739  3.18146  2.89801  2.37887  2.77519  2.98518  4.58477  3.61503
          0.01530  4.58331  5.30566  0.61958  0.77255  0.41650  1.07690
    398   2.02437  5.24893  2.45955  2.13186  4.57045  2.48631  3.77216  4.03964  2.54488  3.55065  4.31312  2.30098  3.95832  2.88484  3.04091  2.77465  3.04258  2.91750  5.71014  4.30886    603 a - - -
          2.68618  4.42225  2.77519  2.73123  3.46354  2.40513  3.72494  3.29354  2.67741  2.69355  4.24690  2.90347  2.73739  3.18146  2.89801  2.37887  2.77519  2.98518  4.58477  3.61503
          0.01430  4.65067  5.37302  0.61958  0.77255  0.48576  0.95510
    399   2.75992  5.13852  2.19368  2.49705  4.43331  3.54484  2.93309  3.88492  2.19932  2.53042  4.19531  3.03565  3.94226  2.86204  2.98463  2.41548  2.26349  3.50249  5.60306  4.22495    604 d - - -
          2.68618  4.42225  2.77519  2.73123  3.46354  2.40513  3.72494  3.29354  2.67741  2.69355  4.24690  2.90347  2.73739  3.18146  2.89801  2.37887  2.77519  2.98518  4.58477  3.61503
          0.01430  4.65067  5.37302  0.61958  0.77255  0.48576  0.95510
    400   2.63109  4.52539  3.89387  3.43101  4.29233  2.61414  4.41058  3.65413  3.40319  3.37117  4.22412  3.65371  4.08938  3.69589  3.74038  1.78422  1.27640  2.26203  5.68259  4.46271    605 t - - -
          2.68618  4.42225  2.77519  2.73123  3.46354  2.40513  3.72494  3.29354  2.67741  2.69355  4.24690  2.90347  2.73739  3.18146  2.89801  2.37887  2.77519  2.98518  4.58477  3.61503
          0.01430  4.65067  5.37302  0.61958  0.77255  0.48576  0.95510
    401   2.01666  4.22421  4.49305  3.89832  2.21881  3.95167  4.27599  2.22068  3.74358  1.86569  3.30685  4.01766  3.06957  3.92477  3.85172  3.25283  3.03964  2.03860  4.85528  3.67404    606 l - - -
          2.68618  4.42225  2.77519  2.73123  3.46354  2.40513  3.72494  3.29354  2.67741  2.69355  4.24690  2.90347  2.73739  3.18146  2.89801  2.37887  2.77519  2.98518  4.58477  3.61503
          0.01430  4.65067  5.37302  0.61958  0.77255  0.48576  0.95510
    402   2.36134  5.08404  2.64714  2.53185  4.39422  3.54378  3.77685  3.83628  2.55353  2.71582  4.17775  2.06816  3.95521  2.90309  3.03276  2.05655  2.55153  3.46396  5.59180  4.22431    607 s - - -
          2.68618  4.42225  2.77519  2.73123  3.46354  2.40513  3.72494  3.29354  2.67741  2.69355  4.24690  2.90347  2.73739  3.18146  2.89801  2.37887  2.77519  2.98518  4.58477  3.61503
          0.01430  4.65067  5.37302  0.61958  0.77255  0.48576  0.95510
    403   2.55152  5.93342  0.95199  1.95684  5.22829  3.56938  4.10027  4.76676  3.11645  4.22938  5.06061  2.33224  4.18565  3.25688  3.73187  3.15979  3.57194  4.30982  6.37789  4.84555    608 d - - -
          2.68618  4.42225  2.77519  2.73123  3.46354  2.40513  3.72494  3.29354  2.67741  2.69355  4.24690  2.90347  2.73739  3.18146  2.89801  2.37887  2.77519  2.98518  4.58477  3.61503
          0.01430  4.65067  5.37302  0.61958  0.77255  0.48576  0.95510
    404   2.07813  4.45929  4.27449  3.72088  2.37027  4.01969  2.92650  2.92246  3.61051  2.07469  3.57167  3.91325  4.38258  3.82038  3.80976  3.30687  3.20501  2.73406  4.55769  1.62750    609 y - - -
          2.68618  4.42225  2.77519  2.73123  3.46354  2.40513  3.72494  3.29354  2.67741  2.69355  4.24690  2.90347  2.73739  3.18146  2.89801  2.37887  2.77519  2.98518  4.58477  3.61503
          0.01430  4.65067  5.37302  0.61958  0.77255  0.48576  0.95510
    405   3.58637  4.95266  4.80564  4.38446  1.75269  4.49268  3.96115  3.42541  4.24220  2.95040  4.06724  4.31362  4.84572  4.32002  4.33765  3.83045  2.36283  3.28183  4.17990  0.89560    610 y - - -
          2.68585  4.42236  2.77531  2.73135  3.46365  2.40490  3.72506  3.29365  2.67752  2.69366  4.24701  2.90313  2.73751  3.18158  2.89812  2.37898  2.77482  2.98530  4.58488  3.61515
          0.22830  1.61206  5.37302  0.71829  0.66862  0.48576  0.95510
    406   1.69368  4.99257  3.18673  2.63767  4.33760  3.56765  3.82564  3.76104  2.25726  3.34201  4.14429  3.14431  3.98981  2.96669  2.59339  2.39387  2.09144  3.40562  5.55705  4.22310    614 a - - -
          2.68618  4.42225  2.77519  2.73123  3.46354  2.40513  3.72494  3.29354  2.67741  2.69355  4.24690  2.90347  2.73739  3.18146  2.89801  2.37887  2.77519  2.98518  4.58477  3.61503
          0.01430  4.65067  5.37302  0.61958  0.77255  0.48576  0.95510
    407   2.14586  5.28333  2.38094  2.45334  4.62609  2.76922  3.75710  4.10757  1.98947  3.59536  4.34448  2.30292  3.94757  2.86243  3.01318  2.35848  3.03412  3.67697  5.73517  4.32417    615 k - - -
          2.68618  4.42225  2.77519  2.73123  3.46354  2.40513  3.72494  3.29354  2.67741  2.69355  4.24690  2.90347  2.73739  3.18146  2.89801  2.37887  2.77519  2.98518  4.58477  3.61503
          0.01430  4.65067  5.37302  0.61958  0.77255  0.48576  0.95510
    408   3.18144  4.55491  4.90240  4.31031  2.14580  4.36117  4.66009  2.58168  4.15302  1.07713  2.57945  4.44041  4.65289  4.26700  4.22742  3.67778  2.25461  2.59482  5.09155  3.95248    616 l - - -
          2.68618  4.42225  2.77519  2.73123  3.46354  2.40513  3.72494  3.29354  2.67741  2.69355  4.24690  2.90347  2.73739  3.18146  2.89801  2.37887  2.77519  2.98518  4.58477  3.61503
          0.01430  4.65067  5.37302  0.61958  0.77255  0.48576  0.95510
    409   1.57678  4.45336  4.82151  4.25697  3.62323  4.32957  4.74163  1.66142  4.12828  2.42745  2.67324  4.40472  4.67061  4.33158  4.26598  3.65694  3.33275  1.53186  5.30434  4.11911    617 v - - -
          2.68618  4.42225  2.77519  2.73123  3.46354  2.40513  3.72494  3.29354  2.67741  2.69355  4.24690  2.90347  2.73739  3.18146  2.89801  2.37887  2.77519  2.98518  4.58477  3.61503
          0.01430  4.65067  5.37302  0.61958  0.77255  0.48576  0.95510
    410   1.94935  4.88538  3.21799  2.32555  4.25792  2.72871  3.87364  3.67448  2.68768  3.28453  4.09674  3.17732  3.98670  3.03115  3.14383  1.89420  2.51076  2.77456  5.52813  4.20261    618 s - - -
          2.68618  4.42225  2.77519  2.73123  3.46354  2.40513  3.72494  3.29354  2.67741  2.69355  4.24690  2.90347  2.73739  3.18146  2.89801  2.37887  2.77519  2.98518  4.58477  3.61503
          0.01430  4.65067  5.37302  0.61958  0.77255  0.48576  0.95510
    411   2.48515  5.42885  1.99815  2.06949  4.76393  2.58886  3.83481  4.25750  2.64217  3.73704  4.49662  2.21836  4.00349  2.94928  3.16007  2.09012  3.15046  3.81912  5.87541  4.44093    619 d - - -
          2.68618  4.42225  2.77519  2.73123  3.46354  2.40513  3.72494  3.29354  2.67741  2.69355  4.24690  2.90347  2.73739  3.18146  2.89801  2.37887  2.77519  2.98518  4.58477  3.61503
          0.01430  4.65067  5.37302  0.61958  0.77255  0.48576  0.95510
    412   3.59560  4.81038  5.62033  5.10889  3.80387  5.11860  5.66861  1.15254  5.01492  1.36991  3.55875  5.26425  5.30112  5.14078  5.10438  4.52291  3.83967  1.37646  5.90718  4.78949    620 i - - -
          2.68618  4.42225  2.77519  2.73123  3.46354  2.40513  3.72494  3.29354  2.67741  2.69355  4.24690  2.90347  2.73739  3.18146  2.89801  2.37887  2.77519  2.98518  4.58477  3.61503
          0.01430  4.65067  5.37302  0.61958  0.77255  0.48576  0.95510
    413   1.68959  4.52077  4.12796  3.93206  5.04618  0.83395  4.94583  4.51175  4.04458  4.18651  4.96465  3.87431  4.10698  4.25276  4.29115  2.03291  3.12413  3.76784  6.37254  5.22624    621 g - - -
          2.68618  4.42225  2.77519  2.73123  3.46354  2.40513  3.72494  3.29354  2.67741  2.69355  4.24690  2.90347  2.73739  3.18146  2.89801  2.37887  2.77519  2.98518  4.58477  3.61503
          0.01430  4.65067  5.37302  0.61958  0.77255  0.48576  0.95510
    414   2.75637  4.47556  3.66269  3.10684  3.64158  3.72495  4.02568  1.95083  3.05605  2.34413  3.60668  2.75153  4.12549  3.36177  3.40268  1.95223  2.38653  2.73142  5.09203  3.85899    622 i - - -
          2.68618  4.42225  2.77519  2.73123  3.46354  2.40513  3.72494  3.29354  2.67741  2.69355  4.24690  2.90347  2.73739  3.18146  2.89801  2.37887  2.77519  2.98518  4.58477  3.61503
          0.01430  4.65067  5.37302  0.61958  0.77255  0.48576  0.95510
    415   2.76873  5.25492  2.57941  1.96744  4.59011  3.53051  3.72594  4.06828  1.82391  2.89008  4.29983  3.00120  3.93058  2.34591  2.94973  2.73365  2.53313  3.64052  5.69112  4.28688    623 k - - -
          2.68618  4.42225  2.77519  2.73123  3.46354  2.40513  3.72494  3.29354  2.67741  2.69355  4.24690  2.90347  2.73739  3.18146  2.89801  2.37887  2.77519  2.98518  4.58477  3.61503
          0.01430  4.65067  5.37302  0.61958  0.77255  0.48576  0.95510
    416   2.08228  4.52219  3.85338  3.35973  4.19682  2.19123  4.33708  3.56545  3.32779  3.27426  4.13041  3.61588  4.08266  3.62157  3.67572  1.65273  2.32574  1.90328  5.59208  4.36683    624 s - - -
          2.68618  4.42225  2.77519  2.73123  3.46354  2.40513  3.72494  3.29354  2.67741  2.69355  4.24690  2.90347  2.73739  3.18146  2.89801  2.37887  2.77519  2.98518  4.58477  3.61503
          0.01430  4.65067  5.37302  0.61958  0.77255  0.48576  0.95510
    417   2.33035  5.14456  3.01996  2.59984  4.60669  3.53337  3.89012  4.06493  2.65957  3.60077  4.38252  2.60563  4.01334  1.46146  3.12070  2.01800  3.10308  3.64726  5.77096  4.39971    625 q - - -
          2.68618  4.42225  2.77519  2.73123  3.46354  2.40513  3.72494  3.29354  2.67741  2.69355  4.24690  2.90347  2.73739  3.18146  2.89801  2.37887  2.77519  2.98518  4.58477  3.61503
          0.01430  4.65067  5.37302  0.61958  0.77255  0.48576  0.95510
    418   2.75494  5.07659  2.61144  1.91261  4.35062  3.55406  3.75507  2.66703  2.25296  3.35074  4.13733  3.05595  3.94902  2.88173  3.00391  2.75696  2.28184  3.42784  5.55369  3.10881    626 e - - -
          2.68618  4.42225  2.77519  2.73123  3.46354  2.40513  3.72494  3.29354  2.67741  2.69355  4.24690  2.90347  2.73739  3.18146  2.89801  2.37887  2.77519  2.98518  4.58477  3.61503
          0.01430  4.65067  5.37302  0.61958  0.77255  0.48576  0.95510
    419   1.93192  4.30750  4.35367  3.77763  3.45630  3.96820  4.32549  1.89942  3.66042  2.10401  3.43882  3.97814  4.34625  3.88506  3.84312  2.31959  3.08851  1.79341  5.00309  3.80953    627 v - - -
          2.68618  4.42225  2.77519  2.73123  3.46354  2.40513  3.72494  3.29354  2.67741  2.69355  4.24690  2.90347  2.73739  3.18146  2.89801  2.37887  2.77519  2.98518  4.58477  3.61503
          0.01430  4.65067  5.37302  0.61958  0.77255  0.48576  0.95510
    420   2.30906  5.31529  2.95614  1.99571  4.65719  3.54938  3.75692  4.13540  1.91302  3.61303  4.36359  2.20252  3.96320  2.19466  2.95576  2.78160  3.05487  3.70564  5.74223  4.33927    628 k - - -
          2.68618  4.42225  2.77519  2.73123  3.46354  2.40513  3.72494  3.29354  2.67741  2.69355  4.24690  2.90347  2.73739  3.18146  2.89801  2.37887  2.77519  2.98518  4.58477  3.61503
          0.01430  4.65067  5.37302  0.61958  0.77255  0.48576  0.95510
    421   2.28944  4.89675  3.19979  2.64164  4.13263  3.59570  3.80876  2.55515  2.61103  3.15809  3.98291  3.15016  3.98894  2.02936  2.53546  2.42839  2.52050  3.22846  5.41784  4.09890    629 q - - -
          2.68618  4.42225  2.77519  2.73123  3.46354  2.40513  3.72494  3.29354  2.67741  2.69355  4.24690  2.90347  2.73739  3.18146  2.89801  2.37887  2.77519  2.98518  4.58477  3.61503
          0.01430  4.65067  5.37302  0.61958  0.77255  0.48576  0.95510
    422   2.75461  5.20956  2.61043  2.46655  4.53458  3.53352  3.72119  4.00413  2.10906  2.80568  4.25661  3.00996  3.92701  2.16686  2.58984  2.36584  2.33865  3.58961  5.65315  4.25825    630 k - - -
          2.68618  4.42225  2.77519  2.73123  3.46354  2.40513  3.72494  3.29354  2.67741  2.69355  4.24690  2.90347  2.73739  3.18146  2.89801  2.37887  2.77519  2.98518  4.58477  3.61503
          0.01430  4.65067  5.37302  0.61958  0.77255  0.48576  0.95510
    423   2.36478  5.25354  2.98632  1.91300  4.59080  3.52759  3.72273  4.07044  2.02460  3.55488  4.29864  2.56879  3.92691  2.42131  2.94940  2.36167  2.62349  3.64047  5.69052  4.28486    631 e - - -
          2.68618  4.42225  2.77519  2.73123  3.46354  2.40513  3.72494  3.29354  2.67741  2.69355  4.24690  2.90347  2.73739  3.18146  2.89801  2.37887  2.77519  2.98518  4.58477  3.61503
          0.01430  4.65067  5.37302  0.61958  0.77255  0.48576  0.95510
    424   2.37484  5.11361  3.04941  1.79694  4.41705  3.54363  3.75515  3.86389  2.51922  3.40950  4.18617  3.04646  3.94542  2.44893  2.99884  2.09802  2.61484  2.87748  5.59670  4.22306    632 e - - -
          2.68618  4.42225  2.77519  2.73123  3.46354  2.40513  3.72494  3.29354  2.67741  2.69355  4.24690  2.90347  2.73739  3.18146  2.89801  2.37887  2.77519  2.98518  4.58477  3.61503
          0.01430  4.65067  5.37302  0.61958  0.77255  0.48576  0.95510
    425   2.21282  4.75988  3.32595  2.79340  3.01339  3.56490  3.92880  3.48982  2.78904  3.13968  3.97925  1.95295  4.01877  3.12382  3.22265  2.15504  2.18896  3.17768  5.42329  4.12765    633 n - - -
          2.68618  4.42225  2.77519  2.73123  3.46354  2.40513  3.72494  3.29354  2.67741  2.69355  4.24690  2.90347  2.73739  3.18146  2.89801  2.37887  2.77519  2.98518  4.58477  3.61503
          0.01430  4.65067  5.37302  0.61958  0.77255  0.48576  0.95510
    426   2.97155  5.26420  2.99684  2.65945  4.70055  3.60206  3.95660  4.15762  2.66929  3.69043  4.50116  2.45579  4.10275  1.12614  3.07329  2.96624  2.46114  3.75865  5.84329  4.48657    634 q - - -
          2.68618  4.42225  2.77519  2.73123  3.46354  2.40513  3.72494  3.29354  2.67741  2.69355  4.24690  2.90347  2.73739  3.18146  2.89801  2.37887  2.77519  2.98518  4.58477  3.61503
          0.01430  4.65067  5.37302  0.61958  0.77255  0.48576  0.95510
    427   2.31011  5.24510  3.00670  2.15174  4.58282  2.84689  3.72007  4.05961  2.15735  3.54512  4.29013  3.00420  3.92798  2.22002  2.54644  2.19160  2.99330  3.63231  5.68074  4.27966    635 e - - -
          2.68618  4.42225  2.77519  2.73123  3.46354  2.40513  3.72494  3.29354  2.67741  2.69355  4.24690  2.90347  2.73739  3.18146  2.89801  2.37887  2.77519  2.98518  4.58477  3.61503
          0.01430  4.65067  5.37302  0.61958  0.77255  0.48576  0.95510
    428   2.06807  5.12274  3.05357  2.50200  4.41706  3.54558  3.74111  3.86654  2.23259  3.40660  4.18047  2.56856  3.93958  2.26585  2.97583  2.44494  2.50961  3.48656  5.58957  3.12357    636 a - - -
          2.68618  4.42225  2.77519  2.73123  3.46354  2.40513  3.72494  3.29354  2.67741  2.69355  4.24690  2.90347  2.73739  3.18146  2.89801  2.37887  2.77519  2.98518  4.58477  3.61503
          0.01430  4.65067  5.37302  0.61958  0.77255  0.48576  0.95510
    429   2.82151  4.30096  4.24057  3.66092  3.41613  3.93030  4.24253  1.80187  3.54053  2.09306  3.40449  3.89247  4.29735  2.79674  3.74035  2.61647  3.05602  1.60899  4.95015  3.75539    637 v - - -
          2.68618  4.42225  2.77519  2.73123  3.46354  2.40513  3.72494  3.29354  2.67741  2.69355  4.24690  2.90347  2.73739  3.18146  2.89801  2.37887  2.77519  2.98518  4.58477  3.61503
          0.01430  4.65067  5.37302  0.61958  0.77255  0.48576  0.95510
    430   2.81183  4.22655  4.50473  3.91116  3.30862  2.74633  4.28169  2.20801  3.75292  1.65138  3.31938  4.02697  4.32132  3.93629  3.85945  3.26185  3.04515  1.65585  4.85735  2.78011    638 l - - -
          2.68618  4.42225  2.77519  2.73123  3.46354  2.40513  3.72494  3.29354  2.67741  2.69355  4.24690  2.90347  2.73739  3.18146  2.89801  2.37887  2.77519  2.98518  4.58477  3.61503
          0.01430  4.65067  5.37302  0.61958  0.77255  0.48576  0.95510
    431   2.85877  5.37646  2.38146  2.04369  4.70896  3.53673  3.79276  4.19767  2.02891  3.67591  4.42877  1.95127  3.97799  2.90148  3.07266  2.80832  2.20173  3.76192  5.81049  4.38684    639 n - - -
          2.68618  4.42225  2.77519  2.73123  3.46354  2.40513  3.72494  3.29354  2.67741  2.69355  4.24690  2.90347  2.73739  3.18146  2.89801  2.37887  2.77519  2.98518  4.58477  3.61503
          0.01430  4.65067  5.37302  0.61958  0.77255  0.48576  0.95510
    432   2.38485  5.31734  1.96697  2.45558  4.65410  3.53800  3.76435  4.13601  2.51577  3.61838  4.36908  2.56072  3.96008  1.94300  2.41130  2.77862  3.05606  3.70544  5.75352  4.34241    640 q - - -
          2.68618  4.42225  2.77519  2.73123  3.46354  2.40513  3.72494  3.29354  2.67741  2.69355  4.24690  2.90347  2.73739  3.18146  2.89801  2.37887  2.77519  2.98518  4.58477  3.61503
          0.01430  4.65067  5.37302  0.61958  0.77255  0.48576  0.95510
    433   2.43423  4.57410  5.14019  4.58705  3.68490  4.59727  5.04225  1.79150  4.45579  1.33712  3.53821  4.71001  4.89384  4.63045  4.56011  3.94571  3.51111  1.30474  5.49952  4.33426    641 v - - -
          2.68618  4.42225  2.77519  2.73123  3.46354  2.40513  3.72494  3.29354  2.67741  2.69355  4.24690  2.90347  2.73739  3.18146  2.89801  2.37887  2.77519  2.98518  4.58477  3.61503
          0.01430  4.65067  5.37302  0.61958  0.77255  0.48576  0.95510
    434   2.85320  5.35014  2.09459  2.18229  4.67823  3.53652  3.79555  4.16173  2.57748  3.65072  4.40805  3.00542  3.97785  2.05109  3.08194  2.36138  2.00557  3.73415  5.79397  4.37487    642 t - - -
          2.68618  4.42225  2.77519  2.73123  3.46354  2.40513  3.72494  3.29354  2.67741  2.69355  4.24690  2.90347  2.73739  3.18146  2.89801  2.37887  2.77519  2.98518  4.58477  3.61503
          0.01430  4.65067  5.37302  0.61958  0.77255  0.48576  0.95510
    435   2.07348  5.24905  2.23640  2.14297  4.55408  3.54310  3.78889  2.93862  2.57298  3.53956  4.31125  1.96769  3.97225  2.90695  3.06939  2.79622  3.06225  3.61721  5.71032  4.31249    643 n - - -
          2.68618  4.42225  2.77519  2.73123  3.46354  2.40513  3.72494  3.29354  2.67741  2.69355  4.24690  2.90347  2.73739  3.18146  2.89801  2.37887  2.77519  2.98518  4.58477  3.61503
          0.01430  4.65067  5.37302  0.61958  0.77255  0.48576  0.95510
    436   2.80348  5.16776  3.07577  2.53749  4.47284  3.57639  3.76287  3.91845  2.15975  2.50300  4.22892  2.53057  3.97407  1.86598  2.92549  2.18529  3.03261  3.53938  5.62146  4.25694    644 q - - -
          2.68618  4.42225  2.77519  2.73123  3.46354  2.40513  3.72494  3.29354  2.67741  2.69355  4.24690  2.90347  2.73739  3.18146  2.89801  2.37887  2.77519  2.98518  4.58477  3.61503
          0.01430  4.65067  5.37302  0.61958  0.77255  0.48576  0.95510
    437   2.89784  4.73033  3.62906  3.02467  3.87489  3.79869  3.96273  2.12615  2.69912  2.84765  2.82159  3.45128  4.16933  2.56879  1.57886  3.05582  3.11741  2.98968  5.25993  4.02641    645 r - - -
          2.68618  4.42225  2.77519  2.73123  3.46354  2.40513  3.72494  3.29354  2.67741  2.69355  4.24690  2.90347  2.73739  3.18146  2.89801  2.37887  2.77519  2.98518  4.58477  3.61503
          0.01430  4.65067  5.37302  0.61958  0.77255  0.48576  0.95510
    438   2.77443  5.23940  2.60610  2.09975  4.56409  2.87231  3.73601  4.03677  2.17521  3.53488  2.43981  3.00746  3.93691  2.12409  2.97064  2.74295  3.00681  3.61942  5.68222  4.28186    646 e - - -
          2.68618  4.42225  2.77519  2.73123  3.46354  2.40513  3.72494  3.29354  2.67741  2.69355  4.24690  2.90347  2.73739  3.18146  2.89801  2.37887  2.77519  2.98518  4.58477  3.61503
          0.01430  4.65067  5.37302  0.61958  0.77255  0.48576  0.95510
    439   2.99172  5.49841  2.13810  2.45889  4.83941  3.54889  3.91195  4.33499  2.75816  3.82404  4.60322  2.40186  4.05606  2.38624  3.28330  1.31843  3.24913  3.90153  5.97119  4.52937    647 s - - -
          2.68618  4.42225  2.77519  2.73123  3.46354  2.40513  3.72494  3.29354  2.67741  2.69355  4.24690  2.90347  2.73739  3.18146  2.89801  2.37887  2.77519  2.98518  4.58477  3.61503
          0.01430  4.65067  5.37302  0.61958  0.77255  0.48576  0.95510
    440   2.58722  4.52533  5.14349  4.58189  3.65147  4.55050  4.97579  1.25860  4.43930  1.97547  2.55110  4.67526  4.84896  4.60315  4.52070  3.89415  3.46271  1.45422  5.42640  4.25767    648 i - - -
          2.68618  4.42225  2.77519  2.73123  3.46354  2.40513  3.72494  3.29354  2.67741  2.69355  4.24690  2.90347  2.73739  3.18146  2.89801  2.37887  2.77519  2.98518  4.58477  3.61503
          0.01430  4.65067  5.37302  0.61958  0.77255  0.48576  0.95510
    441   1.94378  4.53774  4.14580  3.96728  5.01000  3.30844  4.96244  4.44422  4.04356  4.16181  4.96859  3.90024  4.12905  4.28156  4.27135  0.55970  3.14998  3.74339  6.35343  5.19167    649 S - - -
          2.68618  4.42225  2.77519  2.73123  3.46354  2.40513  3.72494  3.29354  2.67741  2.69355  4.24690  2.90347  2.73739  3.18146  2.89801  2.37887  2.77519  2.98518  4.58477  3.61503
          0.01430  4.65067  5.37302  0.61958  0.77255  0.48576  0.95510
    442   1.93244  4.62706  4.11291  4.03354  5.15694  0.54768  5.09038  4.60186  4.23336  4.32078  5.13930  3.98012  4.20692  4.43608  4.43675  2.90299  3.26281  3.87490  6.45678  5.35172    650 G - - -
          2.68618  4.42225  2.77519  2.73123  3.46354  2.40513  3.72494  3.29354  2.67741  2.69355  4.24690  2.90347  2.73739  3.18146  2.89801  2.37887  2.77519  2.98518  4.58477  3.61503
          0.01430  4.65067  5.37302  0.61958  0.77255  0.48576  0.95510
    443   3.50702  4.90904  5.17229  4.91508  4.27583  4.50791  5.63714  2.34053  4.80919  2.85872  4.16964  4.97595  5.06760  5.13803  4.94542  4.10992  3.87421  0.39866  6.16407  4.93028    651 V - - -
          2.68618  4.42225  2.77519  2.73123  3.46354  2.40513  3.72494  3.29354  2.67741  2.69355  4.24690  2.90347  2.73739  3.18146  2.89801  2.37887  2.77519  2.98518  4.58477  3.61503
          0.01430  4.65067  5.37302  0.61958  0.77255  0.48576  0.95510
    444   3.07339  5.49727  2.23184  2.52512  4.97897  3.53754  4.06771  4.49259  2.99916  3.99981  4.80600  1.49845  4.12604  3.21921  3.54502  1.38582  3.37916  4.03164  6.15222  4.69849    652 s - - -
          2.68618  4.42225  2.77519  2.73123  3.46354  2.40513  3.72494  3.29354  2.67741  2.69355  4.24690  2.90347  2.73739  3.18146  2.89801  2.37887  2.77519  2.98518  4.58477  3.61503
          0.01430  4.65067  5.37302  0.61958  0.77255  0.48576  0.95510
    445   2.99461  4.48493  4.32676  3.74041  3.43574  4.09374  4.37691  2.62565  2.37715  1.21807  2.58216  4.01230  4.43316  3.84769  3.77519  3.38382  3.22370  2.04215  5.09000  3.92262    653 l - - -
          2.68618  4.42225  2.77519  2.73123  3.46354  2.40513  3.72494  3.29354  2.67741  2.69355  4.24690  2.90347  2.73739  3.18146  2.89801  2.37887  2.77519  2.98518  4.58477  3.61503
          0.01430  4.65067  5.37302  0.61958  0.77255  0.48576  0.95510
    446   3.51342  6.13790  0.59066  2.49226  5.46171  3.60680  4.29886  5.11000  3.47951  4.57235  5.48999  2.27870  4.30661  3.49412  4.17075  3.35907  3.84985  4.62474  6.66206  5.07891    654 D - - -
          2.68618  4.42225  2.77519  2.73123  3.46354  2.40513  3.72494  3.29354  2.67741  2.69355  4.24690  2.90347  2.73739  3.18146  2.89801  2.37887  2.77519  2.98518  4.58477  3.61503
          0.01430  4.65067  5.37302  0.61958  0.77255  0.48576  0.95510
    447   3.31394  5.81245  2.65491  0.76358  5.12645  3.64851  4.10286  4.64816  2.93800  4.11348  4.96817  3.12377  4.23380  2.25028  3.39919  3.21420  3.58446  4.23349  6.22717  4.79015    655 e - - -
          2.68618  4.42225  2.77519  2.73123  3.46354  2.40513  3.72494  3.29354  2.67741  2.69355  4.24690  2.90347  2.73739  3.18146  2.89801  2.37887  2.77519  2.98518  4.58477  3.61503
          0.01430  4.65067  5.37302  0.61958  0.77255  0.48576  0.95510
    448   3.31394  5.81245  2.65491  0.76358  5.12645  3.64851  4.10286  4.64816  2.93800  4.11348  4.96817  3.12377  4.23380  2.25028  3.39919  3.21420  3.58446  4.23349  6.22717  4.79015    656 e - - -
          2.68618  4.42225  2.77519  2.73123  3.46354  2.40513  3.72494  3.29354  2.67741  2.69355  4.24690  2.90347  2.73739  3.18146  2.89801  2.37887  2.77519  2.98518  4.58477  3.61503
          0.01430  4.65067  5.37302  0.61958  0.77255  0.48576  0.95510
    449   2.37565  4.30767  4.15332  3.57169  3.36166  3.88698  4.17464  2.71124  3.45160  1.47516  2.27792  3.82272  4.25213  2.95585  3.66328  3.16904  3.03450  2.54165  4.89847  2.81868    657 l - - -
          2.68618  4.42225  2.77519  2.73123  3.46354  2.40513  3.72494  3.29354  2.67741  2.69355  4.24690  2.90347  2.73739  3.18146  2.89801  2.37887  2.77519  2.98518  4.58477  3.61503
          0.01430  4.65067  5.37302  0.61958  0.77255  0.48576  0.95510
    450   1.72509  4.54198  3.70045  3.17737  4.00647  2.62601  4.17193  2.54915  3.14547  3.07712  3.94417  3.51711  4.07908  3.45163  3.51272  2.19511  1.79609  3.06128  5.41014  4.17113    658 a - - -
          2.68618  4.42225  2.77519  2.73123  3.46354  2.40513  3.72494  3.29354  2.67741  2.69355  4.24690  2.90347  2.73739  3.18146  2.89801  2.37887  2.77519  2.98518  4.58477  3.61503
          0.01430  4.65067  5.37302  0.61958  0.77255  0.48576  0.95510
    451   3.09060  5.51312  2.68611  2.10641  4.94410  3.55915  4.04579  4.44134  2.93774  3.95233  4.76423  1.17226  4.13225  3.19650  3.45358  1.87722  3.38240  4.00367  6.10798  4.66932    659 n - - -
          2.68618  4.42225  2.77519  2.73123  3.46354  2.40513  3.72494  3.29354  2.67741  2.69355  4.24690  2.90347  2.73739  3.18146  2.89801  2.37887  2.77519  2.98518  4.58477  3.61503
          0.01430  4.65067  5.37302  0.61958  0.77255  0.48576  0.95510
    452   4.02300  5.24761  5.77896  5.21724  3.33529  5.34878  5.60827  2.58356  5.02557  0.63189  1.63449  5.46989  5.36214  4.95041  5.00768  4.76057  4.22491  2.87677  5.59713  4.63475    660 L - - -
          2.68618  4.42225  2.77519  2.73123  3.46354  2.40513  3.72494  3.29354  2.67741  2.69355  4.24690  2.90347  2.73739  3.18146  2.89801  2.37887  2.77519  2.98518  4.58477  3.61503
          0.01430  4.65067  5.37302  0.61958  0.77255  0.48576  0.95510
    453   2.76859  4.55928  3.52010  2.51168  3.70936  3.71127  3.95645  1.61594  2.91688  2.76684  2.92406  3.40185  4.09618  2.64406  3.28883  2.46839  3.00073  2.82325  5.13390  3.88705    661 i - - -
          2.68618  4.42225  2.77519  2.73123  3.46354  2.40513  3.72494  3.29354  2.67741  2.69355  4.24690  2.90347  2.73739  3.18146  2.89801  2.37887  2.77519  2.98518  4.58477  3.61503
          0.01430  4.65067  5.37302  0.61958  0.77255  0.48576  0.95510
    454   2.84609  5.30435  3.08841  1.76303  4.66227  3.59542  3.74921  4.12351  1.88736  3.59384  4.35096  3.06713  3.98740  2.38543  2.38757  2.81091  2.29035  3.70391  5.70989  4.33832    662 e - - -
          2.68618  4.42225  2.77519  2.73123  3.46354  2.40513  3.72494  3.29354  2.67741  2.69355  4.24690  2.90347  2.73739  3.18146  2.89801  2.37887  2.77519  2.98518  4.58477  3.61503
          0.01430  4.65067  5.37302  0.61958  0.77255  0.48576  0.95510
    455   3.07198  4.51410  4.52372  3.95125  1.47667  4.18538  4.40458  2.67563  3.81098  1.59548  3.31056  4.15584  4.51367  2.63885  3.97415  3.48573  3.30071  2.21056  4.94476  3.67344    663 f - - -
          2.68618  4.42225  2.77519  2.73123  3.46354  2.40513  3.72494  3.29354  2.67741  2.69355  4.24690  2.90347  2.73739  3.18146  2.89801  2.37887  2.77519  2.98518  4.58477  3.61503
          0.01430  4.65067  5.37302  0.61958  0.77255  0.48576  0.95510
    456   3.33995  5.71376  2.83226  2.13048  5.05110  3.72229  4.10314  4.55387  2.79385  4.02126  4.89304  3.22562  4.27842  0.79507  3.16164  3.26656  3.59736  4.17054  6.11307  4.74843    664 q - - -
          2.68618  4.42225  2.77519  2.73123  3.46354  2.40513  3.72494  3.29354  2.67741  2.69355  4.24690  2.90347  2.73739  3.18146  2.89801  2.37887  2.77519  2.98518  4.58477  3.61503
          0.01430  4.65067  5.37302  0.61958  0.77255  0.48576  0.95510
    457   3.21164  5.47699  3.51894  2.90444  4.84781  3.87315  2.27595  4.28903  2.24770  3.71910  4.54692  3.36252  4.24421  1.33781  1.80025  3.18482  3.39398  3.93109  5.75047  4.49830    665 q - - -
          2.68618  4.42225  2.77519  2.73123  3.46354  2.40513  3.72494  3.29354  2.67741  2.69355  4.24690  2.90347  2.73739  3.18146  2.89801  2.37887  2.77519  2.98518  4.58477  3.61503
          0.01430  4.65067  5.37302  0.61958  0.77255  0.48576  0.95510
    458   1.55156  4.84196  3.24563  2.72921  4.10480  3.59093  3.88555  3.52998  2.71794  3.16450  4.00203  3.21703  4.02267  2.41880  3.15103  2.10094  3.02313  3.22166  5.42309  2.98707    666 a - - -
          2.68618  4.42225  2.77519  2.73123  3.46354  2.40513  3.72494  3.29354  2.67741  2.69355  4.24690  2.90347  2.73739  3.18146  2.89801  2.37887  2.77519  2.98518  4.58477  3.61503
          0.01430  4.65067  5.37302  0.61958  0.77255  0.48576  0.95510
    459   4.69279  5.63894  5.51289  5.43891  1.18752  5.17863  3.84787  4.25282  5.22383  3.40497  4.78135  4.72789  5.43914  4.89622  5.03860  4.59395  4.89072  4.21556  3.92396  0.68031    667 Y - - -
          2.68618  4.42225  2.77519  2.73123  3.46354  2.40513  3.72494  3.29354  2.67741  2.69355  4.24690  2.90347  2.73739  3.18146  2.89801  2.37887  2.77519  2.98518  4.58477  3.61503
          0.01430  4.65067  5.37302  0.61958  0.77255  0.48576  0.95510
    460   2.29699  4.97814  2.70236  2.57757  4.22344  3.57491  3.78296  2.60560  2.57833  2.67817  4.04887  2.56999  3.96908  1.99290  3.04403  2.78339  2.98789  3.31054  5.47785  4.13712    668 q - - -
          2.68618  4.42225  2.77519  2.73123  3.46354  2.40513  3.72494  3.29354  2.67741  2.69355  4.24690  2.90347  2.73739  3.18146  2.89801  2.37887  2.77519  2.98518  4.58477  3.61503
          0.01430  4.65067  5.37302  0.61958  0.77255  0.48576  0.95510
    461   0.31064  4.79188  4.46976  4.37377  5.04448  3.58491  5.26563  4.31601  4.41708  4.14848  5.12997  4.25972  4.39681  4.68229  4.55791  3.15683  3.48905  3.80762  6.36790  5.29844    669 A - - -
          2.68618  4.42225  2.77519  2.73123  3.46354  2.40513  3.72494  3.29354  2.67741  2.69355  4.24690  2.90347  2.73739  3.18146  2.89801  2.37887  2.77519  2.98518  4.58477  3.61503
          0.01430  4.65067  5.37302  0.61958  0.77255  0.48576  0.95510
    462   1.14239  4.67967  3.58550  3.26312  4.76635  3.37581  4.44845  4.21476  3.37017  3.84855  4.64713  2.45883  4.08074  3.66160  3.75604  1.43129  3.11865  3.65466  6.05423  4.79389    670 a - - -
          2.68618  4.42225  2.77519  2.73123  3.46354  2.40513  3.72494  3.29354  2.67741  2.69355  4.24690  2.90347  2.73739  3.18146  2.89801  2.37887  2.77519  2.98518  4.58477  3.61503
          0.01430  4.65067  5.37302  0.61958  0.77255  0.48576  0.95510
    463   0.73807  4.51230  4.22473  4.00455  4.95336  3.30270  4.95184  4.37168  4.04329  4.09217  4.89825  3.91046  4.11882  4.27573  4.26875  1.45930  3.12766  3.69471  6.30487  5.15219    671 a - - -
          2.68618  4.42225  2.77519  2.73123  3.46354  2.40513  3.72494  3.29354  2.67741  2.69355  4.24690  2.90347  2.73739  3.18146  2.89801  2.37887  2.77519  2.98518  4.58477  3.61503
          0.01430  4.65067  5.37302  0.61958  0.77255  0.48576  0.95510
    464   3.47329  5.65404  3.95140  3.16428  5.21258  4.06945  3.90632  4.51358  1.11183  3.86148  4.71761  3.55138  4.39815  1.82847  1.59426  3.43555  3.60496  4.17386  5.83588  4.70407    672 k - - -
          2.68618  4.42225  2.77519  2.73123  3.46354  2.40513  3.72494  3.29354  2.67741  2.69355  4.24690  2.90347  2.73739  3.18146  2.89801  2.37887  2.77519  2.98518  4.58477  3.61503
          0.01430  4.65067  5.37302  0.61958  0.77255  0.48576  0.95510
    465   2.80456  4.18892  4.66575  4.06053  2.34150  3.97258  4.30187  2.15057  3.87121  2.30150  2.57484  4.09911  4.33080  4.01978  3.91750  3.28162  2.51113  1.57560  4.81724  2.91383    673 v - - -
          2.68618  4.42225  2.77519  2.73123  3.46354  2.40513  3.72494  3.29354  2.67741  2.69355  4.24690  2.90347  2.73739  3.18146  2.89801  2.37887  2.77519  2.98518  4.58477  3.61503
          0.01430  4.65067  5.37302  0.61958  0.77255  0.48576  0.95510
    466   3.48372  4.76711  5.43265  4.84258  2.52819  4.78140  5.11647  1.52261  4.67930  1.15633  2.47394  4.93511  4.98319  4.68767  4.67015  4.12970  3.70422  1.99112  5.36528  4.30562    674 l - - -
          2.68618  4.42225  2.77519  2.73123  3.46354  2.40513  3.72494  3.29354  2.67741  2.69355  4.24690  2.90347  2.73739  3.18146  2.89801  2.37887  2.77519  2.98518  4.58477  3.61503
          0.01430  4.65067  5.37302  0.61958  0.77255  0.48576  0.95510
    467   2.77141  4.83762  3.34176  2.94123  4.48756  3.50275  4.12941  3.90734  2.93655  3.52910  4.35581  3.36262  4.07841  2.48685  3.33020  2.01013  1.14189  3.50026  5.75984  4.46521    675 t - - -
          2.68618  4.42225  2.77519  2.73123  3.46354  2.40513  3.72494  3.29354  2.67741  2.69355  4.24690  2.90347  2.73739  3.18146  2.89801  2.37887  2.77519  2.98518  4.58477  3.61503
          0.01430  4.65067  5.37302  0.61958  0.77255  0.48576  0.95510
    468   3.11741  4.54084  4.73796  4.20895  3.75736  4.29099  4.83069  2.23687  4.08073  2.02861  3.64535  4.39083  4.69188  4.33532  4.26907  3.64407  1.72866  1.12462  5.47677  4.28094    676 v - - -
          2.68618  4.42225  2.77519  2.73123  3.46354  2.40513  3.72494  3.29354  2.67741  2.69355  4.24690  2.90347  2.73739  3.18146  2.89801  2.37887  2.77519  2.98518  4.58477  3.61503
          0.01430  4.65067  5.37302  0.61958  0.77255  0.48576  0.95510
    469   1.81523  4.61566  3.44137  2.88163  3.79493  3.66541  3.92125  2.70201  2.84969  2.44317  3.72677  3.33428  4.05935  2.58355  3.24954  2.24458  2.49336  2.90932  5.19425  3.93251    677 a - - -
          2.68618  4.42225  2.77519  2.73123  3.46354  2.40513  3.72494  3.29354  2.67741  2.69355  4.24690  2.90347  2.73739  3.18146  2.89801  2.37887  2.77519  2.98518  4.58477  3.61503
          0.01430  4.65067  5.37302  0.61958  0.77255  0.48576  0.95510
    470   2.78684  5.15806  1.97634  2.50596  4.46192  3.54741  3.77363  3.91194  2.54323  3.45317  4.23076  2.54286  3.96090  2.89469  2.43578  2.39603  3.02361  2.24069  5.63634  4.25713    678 d - - -
          2.68618  4.42225  2.77519  2.73123  3.46354  2.40513  3.72494  3.29354  2.67741  2.69355  4.24690  2.90347  2.73739  3.18146  2.89801  2.37887  2.77519  2.98518  4.58477  3.61503
          0.01430  4.65067  5.37302  0.61958  0.77255  0.48576  0.95510
    471   2.39040  5.37408  2.83451  1.33568  4.70778  3.54416  3.82526  4.18971  2.61400  3.68179  4.44635  2.50009  4.00026  2.47740  3.11533  2.44943  3.13093  3.76455  5.82763  4.40911    679 e - - -
          2.68618  4.42225  2.77519  2.73123  3.46354  2.40513  3.72494  3.29354  2.67741  2.69355  4.24690  2.90347  2.73739  3.18146  2.89801  2.37887  2.77519  2.98518  4.58477  3.61503
          0.01430  4.65067  5.37302  0.61958  0.77255  0.48576  0.95510
    472   3.63200  4.85613  5.61814  5.08853  3.67336  5.10677  5.58932  1.56106  4.97963  1.00309  3.43138  5.24931  5.27037  5.05397  5.04085  4.50169  3.86885  1.43699  5.79112  4.71264    680 l - - -
          2.68618  4.42225  2.77519  2.73123  3.46354  2.40513  3.72494  3.29354  2.67741  2.69355  4.24690  2.90347  2.73739  3.18146  2.89801  2.37887  2.77519  2.98518  4.58477  3.61503
          0.01430  4.65067  5.37302  0.61958  0.77255  0.48576  0.95510
    473   2.92516  4.31070  4.72190  4.12089  2.56764  4.09331  4.41365  1.96360  3.94638  1.49558  2.16476  4.19828  4.43174  4.08725  4.00852  2.49971  3.15513  2.45066  4.91232  3.75030    681 l - - -
          2.68618  4.42225  2.77519  2.73123  3.46354  2.40513  3.72494  3.29354  2.67741  2.69355  4.24690  2.90347  2.73739  3.18146  2.89801  2.37887  2.77519  2.98518  4.58477  3.61503
          0.01430  4.65067  5.37302  0.61958  0.77255  0.48576  0.95510
    474   2.97494  5.44150  1.25594  2.47815  4.80274  3.54607  3.91998  4.28851  2.76751  3.79206  4.57553  3.03867  4.05523  2.41499  3.28827  2.24769  2.55735  3.86126  5.94936  4.51800    682 d - - -
          2.68618  4.42225  2.77519  2.73123  3.46354  2.40513  3.72494  3.29354  2.67741  2.69355  4.24690  2.90347  2.73739  3.18146  2.89801  2.37887  2.77519  2.98518  4.58477  3.61503
          0.01430  4.65067  5.37302  0.61958  0.77255  0.48576  0.95510
    475   1.98512  4.68220  3.48763  2.95347  4.03506  3.60299  4.02153  3.33550  2.33897  3.07112  3.93993  3.38063  4.07557  3.24848  3.27639  2.88777  1.48850  2.51990  5.40324  4.13737    683 t - - -
          2.68618  4.42225  2.77519  2.73123  3.46354  2.40513  3.72494  3.29354  2.67741  2.69355  4.24690  2.90347  2.73739  3.18146  2.89801  2.37887  2.77519  2.98518  4.58477  3.61503
          0.01430  4.65067  5.37302  0.61958  0.77255  0.48576  0.95510
    476   2.51927  4.58684  5.18222  4.63482  3.72939  4.64221  5.10432  1.76431  4.50781  1.43993  3.57520  4.75822  4.93486  4.68844  4.61549  3.99567  3.53520  1.17681  5.55706  4.38686    684 v - - -
          2.68618  4.42225  2.77519  2.73123  3.46354  2.40513  3.72494  3.29354  2.67741  2.69355  4.24690  2.90347  2.73739  3.18146  2.89801  2.37887  2.77519  2.98518  4.58477  3.61503
          0.01430  4.65067  5.37302  0.61958  0.77255  0.48576  0.95510
    477   3.78508  4.99965  5.69716  5.18161  3.58200  5.23818  5.67467  0.93461  5.03968  1.13039  3.34291  5.37884  5.35430  5.08488  5.08545  4.65912  4.01809  2.24100  5.77975  4.71719    685 i - - -
          2.68618  4.42225  2.77519  2.73123  3.46354  2.40513  3.72494  3.29354  2.67741  2.69355  4.24690  2.90347  2.73739  3.18146  2.89801  2.37887  2.77519  2.98518  4.58477  3.61503
          0.01430  4.65067  5.37302  0.61958  0.77255  0.48576  0.95510
    478   2.93445  5.02967  3.07713  2.98456  4.93857  3.47929  4.42494  4.54962  3.37613  4.13763  4.97479  0.74598  4.19301  3.64389  3.79330  2.07738  3.37563  3.98150  6.21424  4.84101    686 n - - -
          2.68618  4.42225  2.77519  2.73123  3.46354  2.40513  3.72494  3.29354  2.67741  2.69355  4.24690  2.90347  2.73739  3.18146  2.89801  2.37887  2.77519  2.98518  4.58477  3.61503
          0.27484  4.65067  1.46642  0.61958  0.77255  0.48576  0.95510
    479   2.71624  4.55910  3.41433  2.85676  3.73068  2.31019  3.86562  2.34889  2.07494  2.28670  3.65916  3.29916  4.01938  3.12202  3.09402  2.87871  2.95076  2.79383  5.13486  3.88042    687 k - - -
          2.68618  4.42225  2.77519  2.73123  3.46354  2.40513  3.72494  3.29354  2.67741  2.69355  4.24690  2.90347  2.73739  3.18146  2.89801  2.37887  2.77519  2.98518  4.58477  3.61503
          0.01851  4.39435  5.11669  0.61958  0.77255  0.30848  1.32639
    480   2.24724  4.26502  4.10539  3.52383  3.37102  2.88882  3.16663  2.04519  3.41722  2.14477  2.08607  3.77477  4.20935  3.65803  3.63351  3.11747  2.98787  2.51180  4.87465  3.67737    688 i - - -
          2.68618  4.42225  2.77519  2.73123  3.46354  2.40513  3.72494  3.29354  2.67741  2.69355  4.24690  2.90347  2.73739  3.18146  2.89801  2.37887  2.77519  2.98518  4.58477  3.61503
          0.01430  4.65067  5.37302  0.61958  0.77255  0.48576  0.95510
    481   2.82938  5.02414  3.23986  2.66992  4.30428  1.92942  3.81269  2.93588  2.16266  3.29683  4.11348  3.17358  4.02668  2.95876  2.04643  2.85994  2.62203  3.38258  5.51491  4.20096    689 g - - -
          2.68618  4.42225  2.77519  2.73123  3.46354  2.40513  3.72494  3.29354  2.67741  2.69355  4.24690  2.90347  2.73739  3.18146  2.89801  2.37887  2.77519  2.98518  4.58477  3.61503
          0.44686  4.65067  1.04751  0.61958  0.77255  0.48576  0.95510
    482   3.19245  4.53882  4.83737  4.35617  3.56762  4.45659  5.01961  1.92147  4.20096  1.74559  3.41635  4.56101  4.79906  4.47689  4.38323  3.85730  3.46695  0.91665  5.52135  4.29973    690 v - - -
          2.68578  4.42246  2.77540  2.73144  3.46375  2.40476  3.72515  3.29375  2.67762  2.69376  4.24711  2.90367  2.73760  3.18167  2.89774  2.37859  2.77504  2.98539  4.58498  3.61440
          0.46492  0.98937        *  1.05502  0.42799  0.00000        *
//
