# Supplementary material for: T346Hunter: A Novel Web-Based Tool for the Prediction of Type III, Type IV and Type VI Secretion Systems in Bacterial Genomes
Source: PLoS One. 2015 Apr 13;10(4):e0119317. doi: 10.1371/journal.pone.0119317 (PMC4395097; doi:10.1371/journal.pone.0119317)
Supplement: S1 Data — (ZIP) [file pone.0119317.s009.zip › T346Hunter_profiles/flgl.hmm]

HMMER3/f [3.1b1 | May 2013]
NAME  flgl
LENG  308
ALPH  amino
RF    no
MM    no
CONS  yes
CS    no
MAP   yes
DATE  Wed Sep  4 10:55:26 2013
NSEQ  7
EFFN  2.197754
CKSUM 489499528
STATS LOCAL MSV      -11.1200  0.70107
STATS LOCAL VITERBI  -11.6877  0.70107
STATS LOCAL FORWARD   -5.4698  0.70107
HMM          A        C        D        E        F        G        H        I        K        L        M        N        P        Q        R        S        T        V        W        Y   
            m->m     m->i     m->d     i->m     i->i     d->m     d->d
  COMPO   2.45223  4.81076  2.75903  2.65687  3.62139  2.98177  4.01615  2.88365  2.68733  2.50376  3.68702  2.78821  3.65793  2.81994  3.04951  2.46238  2.64897  2.71073  5.29726  3.72178
          2.68590  4.42248  2.77542  2.73146  3.46376  2.40535  3.72517  3.29377  2.67763  2.69377  4.24277  2.90307  2.73762  3.18169  2.89823  2.37842  2.77542  2.98473  4.58499  3.61526
          0.24731  1.53876  5.41460  1.18966  0.36287  0.00000        *
      1   3.82171  5.06628  5.66235  5.08994  3.42766  5.17776  5.49313  1.85053  4.93792  1.43154  0.97759  5.29294  5.27016  4.91089  4.94822  4.55526  4.03456  2.60459  5.60271  4.60375      6 m - - -
          2.68618  4.42225  2.77519  2.73123  3.46354  2.40513  3.72494  3.29354  2.67741  2.69355  4.24690  2.90347  2.73739  3.18146  2.89801  2.37887  2.77519  2.98518  4.58477  3.61503
          0.01371  4.69226  5.41460  0.61958  0.77255  0.48576  0.95510
      2   2.11520  5.15562  3.97869  3.41926  4.90859  3.82758  4.24193  4.26352  2.60349  3.81709  4.71259  3.72743  4.37513  3.41429  0.71256  3.27674  3.50507  3.87921  5.92800  4.76356      7 r - - -
          2.68618  4.42225  2.77519  2.73123  3.46354  2.40513  3.72494  3.29354  2.67741  2.69355  4.24690  2.90347  2.73739  3.18146  2.89801  2.37887  2.77519  2.98518  4.58477  3.61503
          0.01371  4.69226  5.41460  0.61958  0.77255  0.48576  0.95510
      3   3.13135  4.46542  4.99736  4.43072  2.50134  4.40627  4.81522  1.77687  4.28323  2.43520  3.54638  4.52275  4.73584  4.46174  4.37508  3.74050  2.36600  1.07273  5.31491  4.12458      8 v - - -
          2.68618  4.42225  2.77519  2.73123  3.46354  2.40513  3.72494  3.29354  2.67741  2.69355  4.24690  2.90347  2.73739  3.18146  2.89801  2.37887  2.77519  2.98518  4.58477  3.61503
          0.01371  4.69226  5.41460  0.61958  0.77255  0.48576  0.95510
      4   2.74947  4.83806  3.36827  3.01303  4.70627  3.45706  4.25425  4.15474  3.11409  3.76052  4.55939  1.78243  4.08889  3.43307  3.53810  1.66338  1.50413  3.65911  5.95999  4.65393      9 t - - -
          2.68618  4.42225  2.77519  2.73123  3.46354  2.40513  3.72494  3.29354  2.67741  2.69355  4.24690  2.90347  2.73739  3.18146  2.89801  2.37887  2.77519  2.98518  4.58477  3.61503
          0.01371  4.69226  5.41460  0.61958  0.77255  0.48576  0.95510
      5   2.80812  5.25342  2.37148  2.49016  4.59659  3.54631  3.78446  4.06853  2.54847  3.57387  4.33194  3.03575  2.80687  2.07313  3.04107  2.24878  2.03934  3.65101  5.72738  4.32669     10 t - - -
          2.68618  4.42225  2.77519  2.73123  3.46354  2.40513  3.72494  3.29354  2.67741  2.69355  4.24690  2.90347  2.73739  3.18146  2.89801  2.37887  2.77519  2.98518  4.58477  3.61503
          0.01371  4.69226  5.41460  0.61958  0.77255  0.48576  0.95510
      6   2.79935  5.11046  3.07076  2.56559  4.42154  2.24755  3.81083  3.86330  2.58073  2.58857  4.21104  2.50598  3.98901  1.99945  3.04904  2.25855  3.04102  3.49438  5.61976  4.25673     11 q - - -
          2.68618  4.42225  2.77519  2.73123  3.46354  2.40513  3.72494  3.29354  2.67741  2.69355  4.24690  2.90347  2.73739  3.18146  2.89801  2.37887  2.77519  2.98518  4.58477  3.61503
          0.01371  4.69226  5.41460  0.61958  0.77255  0.48576  0.95510
      7   2.31002  4.25586  4.61321  4.01687  3.33407  4.01947  4.34975  2.04664  3.85000  2.33639  1.76080  4.10881  4.37643  4.02060  3.93639  3.32565  3.09016  1.92918  4.89964  2.62472     12 m - - -
          2.68618  4.42225  2.77519  2.73123  3.46354  2.40513  3.72494  3.29354  2.67741  2.69355  4.24690  2.90347  2.73739  3.18146  2.89801  2.37887  2.77519  2.98518  4.58477  3.61503
          0.01371  4.69226  5.41460  0.61958  0.77255  0.48576  0.95510
      8   2.80751  4.24176  4.42443  3.83030  3.31769  3.93862  4.25109  2.20002  2.63190  1.95920  2.05667  3.97747  4.30081  3.87630  3.80970  3.23462  3.03926  2.06967  4.85809  2.60892     13 l - - -
          2.68618  4.42225  2.77519  2.73123  3.46354  2.40513  3.72494  3.29354  2.67741  2.69355  4.24690  2.90347  2.73739  3.18146  2.89801  2.37887  2.77519  2.98518  4.58477  3.61503
          0.01371  4.69226  5.41460  0.61958  0.77255  0.48576  0.95510
      9   2.78776  5.02682  3.12138  2.59668  4.28302  3.58788  3.81183  3.72166  2.59971  3.30879  4.11471  2.46641  3.99381  2.45531  3.06183  1.93531  2.47847  3.38226  5.52790  2.34167     14 s - - -
          2.68618  4.42225  2.77519  2.73123  3.46354  2.40513  3.72494  3.29354  2.67741  2.69355  4.24690  2.90347  2.73739  3.18146  2.89801  2.37887  2.77519  2.98518  4.58477  3.61503
          0.12888  4.69226  2.19149  0.61958  0.77255  0.48576  0.95510
     10   2.88891  5.35902  2.13976  2.44225  4.72653  2.45083  3.84438  4.21301  2.66434  3.70978  4.48142  2.99892  3.99257  1.90921  3.17708  1.83541  3.14592  3.78097  5.85988  4.43486     15 s - - -
          2.68618  4.42225  2.77519  2.73123  3.46354  2.40513  3.72494  3.29354  2.67741  2.69355  4.24690  2.90347  2.73739  3.18146  2.89801  2.37887  2.77519  2.98518  4.58477  3.61503
          0.01537  4.57875  5.30110  0.61958  0.77255  0.37799  1.15593
     11   2.78112  4.89648  3.21726  2.67746  4.12773  3.61692  3.84473  3.52713  2.66008  2.55223  3.99098  1.84710  4.01722  2.42238  3.10349  2.30168  3.01746  2.49416  5.42733  4.11154     16 n - - -
          2.68618  4.42225  2.77519  2.73123  3.46354  2.40513  3.72494  3.29354  2.67741  2.69355  4.24690  2.90347  2.73739  3.18146  2.89801  2.37887  2.77519  2.98518  4.58477  3.61503
          0.01371  4.69226  5.41460  0.61958  0.77255  0.48576  0.95510
     12   2.77045  4.27709  4.12907  3.54723  3.38086  3.85483  4.15005  2.18937  3.44195  2.47123  2.63271  2.72885  4.22631  3.67954  3.65583  2.52441  3.00288  2.08552  4.88409  2.16512     17 v - - -
          2.68618  4.42225  2.77519  2.73123  3.46354  2.40513  3.72494  3.29354  2.67741  2.69355  4.24690  2.90347  2.73739  3.18146  2.89801  2.37887  2.77519  2.98518  4.58477  3.61503
          0.01371  4.69226  5.41460  0.61958  0.77255  0.48576  0.95510
     13   2.24379  4.27744  4.42329  3.83480  3.35444  3.96396  4.28956  2.10287  3.69522  1.49690  2.50907  3.99690  4.32883  3.89517  3.83744  2.43068  3.07083  2.43633  4.90877  3.72725     18 l - - -
          2.68618  4.42225  2.77519  2.73123  3.46354  2.40513  3.72494  3.29354  2.67741  2.69355  4.24690  2.90347  2.73739  3.18146  2.89801  2.37887  2.77519  2.98518  4.58477  3.61503
          0.01371  4.69226  5.41460  0.61958  0.77255  0.48576  0.95510
     14   2.00154  5.29153  2.38724  2.48273  4.63178  3.55704  3.75615  4.10819  2.08682  3.59174  4.34063  2.41588  3.96248  2.85925  2.08677  2.77245  3.04065  3.68109  5.72560  4.32476     19 a - - -
          2.68618  4.42225  2.77519  2.73123  3.46354  2.40513  3.72494  3.29354  2.67741  2.69355  4.24690  2.90347  2.73739  3.18146  2.89801  2.37887  2.77519  2.98518  4.58477  3.61503
          0.01371  4.69226  5.41460  0.61958  0.77255  0.48576  0.95510
     15   2.28708  5.16518  3.02304  2.09692  4.47083  2.27895  3.78161  3.92394  2.55282  3.46266  4.23774  2.43223  3.96843  2.90133  3.03786  2.27190  3.02729  3.53920  5.64493  3.04816     20 e - - -
          2.68618  4.42225  2.77519  2.73123  3.46354  2.40513  3.72494  3.29354  2.67741  2.69355  4.24690  2.90347  2.73739  3.18146  2.89801  2.37887  2.77519  2.98518  4.58477  3.61503
          0.01371  4.69226  5.41460  0.61958  0.77255  0.48576  0.95510
     16   3.14176  4.53928  2.70640  4.10050  3.66616  4.36086  4.72978  1.33749  4.01023  1.63172  3.55992  4.33934  4.68978  4.23894  4.21217  3.67445  3.38108  1.71398  5.36990  4.18089     21 i - - -
          2.68618  4.42225  2.77519  2.73123  3.46354  2.40513  3.72494  3.29354  2.67741  2.69355  4.24690  2.90347  2.73739  3.18146  2.89801  2.37887  2.77519  2.98518  4.58477  3.61503
          0.01371  4.69226  5.41460  0.61958  0.77255  0.48576  0.95510
     17   2.84097  5.30214  2.32896  2.48578  4.64880  2.73254  3.80744  4.12567  2.58212  3.62508  4.38407  3.03530  2.74350  1.71064  3.07972  2.80614  2.42764  3.70250  5.77477  4.36650     22 q - - -
          2.68618  4.42225  2.77519  2.73123  3.46354  2.40513  3.72494  3.29354  2.67741  2.69355  4.24690  2.90347  2.73739  3.18146  2.89801  2.37887  2.77519  2.98518  4.58477  3.61503
          0.01371  4.69226  5.41460  0.61958  0.77255  0.48576  0.95510
     18   2.77294  5.22443  2.43678  2.47982  4.54630  3.54687  3.74159  2.87329  2.48589  3.51945  4.27315  2.45959  3.94405  2.34411  2.39760  2.05089  3.00459  3.60295  5.67116  4.27527     23 s - - -
          2.68618  4.42225  2.77519  2.73123  3.46354  2.40513  3.72494  3.29354  2.67741  2.69355  4.24690  2.90347  2.73739  3.18146  2.89801  2.37887  2.77519  2.98518  4.58477  3.61503
          0.01371  4.69226  5.41460  0.61958  0.77255  0.48576  0.95510
     19   2.78113  4.98288  3.18673  2.63612  4.26226  3.59631  3.82228  3.67964  2.59567  2.51663  4.08763  2.46785  4.00078  2.97053  2.41467  1.77554  2.41027  3.34664  5.50979  4.17816     24 s - - -
          2.68618  4.42225  2.77519  2.73123  3.46354  2.40513  3.72494  3.29354  2.67741  2.69355  4.24690  2.90347  2.73739  3.18146  2.89801  2.37887  2.77519  2.98518  4.58477  3.61503
          0.01371  4.69226  5.41460  0.61958  0.77255  0.48576  0.95510
     20   2.77921  4.77553  3.32318  2.76896  3.95485  3.65371  3.87621  3.35754  2.73215  2.39850  3.86814  3.25377  4.04492  1.77263  3.15390  2.38918  2.40720  3.08434  5.30791  2.95494     25 q - - -
          2.68618  4.42225  2.77519  2.73123  3.46354  2.40513  3.72494  3.29354  2.67741  2.69355  4.24690  2.90347  2.73739  3.18146  2.89801  2.37887  2.77519  2.98518  4.58477  3.61503
          0.01371  4.69226  5.41460  0.61958  0.77255  0.48576  0.95510
     21   2.29945  5.21440  3.05933  2.52594  4.56162  3.56533  3.77284  4.02265  2.49701  3.53186  4.29440  2.42947  3.97217  2.32808  2.35950  1.76137  3.03696  3.61498  5.68480  4.30328     26 s - - -
          2.68618  4.42225  2.77519  2.73123  3.46354  2.40513  3.72494  3.29354  2.67741  2.69355  4.24690  2.90347  2.73739  3.18146  2.89801  2.37887  2.77519  2.98518  4.58477  3.61503
          0.01371  4.69226  5.41460  0.61958  0.77255  0.48576  0.95510
     22   2.80033  5.27870  2.39940  1.82039  4.61438  3.55580  3.75006  4.08895  2.14826  3.57581  4.32507  3.02720  3.95759  2.85309  2.06722  2.76545  3.03127  2.73248  5.71226  4.31274     27 e - - -
          2.68618  4.42225  2.77519  2.73123  3.46354  2.40513  3.72494  3.29354  2.67741  2.69355  4.24690  2.90347  2.73739  3.18146  2.89801  2.37887  2.77519  2.98518  4.58477  3.61503
          0.01371  4.69226  5.41460  0.61958  0.77255  0.48576  0.95510
     23   2.96388  4.39242  4.54106  3.94873  3.30099  4.09329  4.36782  1.73643  3.76781  1.37876  3.30234  4.11236  4.43397  2.65611  3.89988  3.39383  3.19257  2.55925  2.86031  3.73134     28 l - - -
          2.68618  4.42225  2.77519  2.73123  3.46354  2.40513  3.72494  3.29354  2.67741  2.69355  4.24690  2.90347  2.73739  3.18146  2.89801  2.37887  2.77519  2.98518  4.58477  3.61503
          0.01371  4.69226  5.41460  0.61958  0.77255  0.48576  0.95510
     24   2.81247  5.28180  2.05957  2.07419  4.60386  3.54908  3.77087  4.07852  2.53245  3.57757  2.94326  3.02229  3.96472  2.33410  3.02732  1.96524  3.04727  3.66087  5.72700  4.32155     29 s - - -
          2.68618  4.42225  2.77519  2.73123  3.46354  2.40513  3.72494  3.29354  2.67741  2.69355  4.24690  2.90347  2.73739  3.18146  2.89801  2.37887  2.77519  2.98518  4.58477  3.61503
          0.01371  4.69226  5.41460  0.61958  0.77255  0.48576  0.95510
     25   3.18776  5.49175  3.55626  2.89479  4.93908  3.87483  3.86300  4.31909  1.13931  3.73944  4.55145  3.35715  4.23424  2.23823  1.96597  3.15752  2.49287  3.94655  5.78782  4.54858     30 k - - -
          2.68618  4.42225  2.77519  2.73123  3.46354  2.40513  3.72494  3.29354  2.67741  2.69355  4.24690  2.90347  2.73739  3.18146  2.89801  2.37887  2.77519  2.98518  4.58477  3.61503
          0.01371  4.69226  5.41460  0.61958  0.77255  0.48576  0.95510
     26   3.28891  4.65109  4.94931  4.39310  3.17555  4.44634  4.57008  2.62962  4.21504  1.03912  3.36573  4.48431  4.74740  4.34725  4.29446  3.77316  3.51861  1.98580  4.93321  1.89023     31 l - - -
          2.68618  4.42225  2.77519  2.73123  3.46354  2.40513  3.72494  3.29354  2.67741  2.69355  4.24690  2.90347  2.73739  3.18146  2.89801  2.37887  2.77519  2.98518  4.58477  3.61503
          0.01371  4.69226  5.41460  0.61958  0.77255  0.48576  0.95510
     27   2.77451  5.26068  3.00793  2.13951  4.59769  2.72113  3.73529  4.07633  2.47238  3.56225  4.30638  2.43276  3.93987  2.40612  2.39116  2.27296  2.43744  3.64761  5.69893  4.29458     32 e - - -
          2.68618  4.42225  2.77519  2.73123  3.46354  2.40513  3.72494  3.29354  2.67741  2.69355  4.24690  2.90347  2.73739  3.18146  2.89801  2.37887  2.77519  2.98518  4.58477  3.61503
          0.01371  4.69226  5.41460  0.61958  0.77255  0.48576  0.95510
     28   2.86946  5.33930  3.08283  1.57137  4.70007  3.60934  3.76990  4.16478  2.02443  3.63025  4.38568  3.07900  4.00582  2.36810  2.28545  2.35907  3.09324  3.74053  5.74291  4.36709     33 e - - -
          2.68618  4.42225  2.77519  2.73123  3.46354  2.40513  3.72494  3.29354  2.67741  2.69355  4.24690  2.90347  2.73739  3.18146  2.89801  2.37887  2.77519  2.98518  4.58477  3.61503
          0.01371  4.69226  5.41460  0.61958  0.77255  0.48576  0.95510
     29   3.35205  5.76045  2.81981  1.97393  5.09715  3.73060  4.11979  4.60173  2.83493  4.06511  4.92821  3.22447  4.28917  0.82092  3.22019  3.27212  3.61028  4.20882  6.15902  4.77978     34 q - - -
          2.68618  4.42225  2.77519  2.73123  3.46354  2.40513  3.72494  3.29354  2.67741  2.69355  4.24690  2.90347  2.73739  3.18146  2.89801  2.37887  2.77519  2.98518  4.58477  3.61503
          0.01371  4.69226  5.41460  0.61958  0.77255  0.48576  0.95510
     30   3.80086  5.02586  5.73479  5.17095  3.48553  5.21045  5.56936  1.01506  5.03641  1.21316  2.24190  5.35162  5.30262  4.99708  5.03393  4.59667  4.01815  2.45462  5.66309  4.66241     35 i - - -
          2.68618  4.42225  2.77519  2.73123  3.46354  2.40513  3.72494  3.29354  2.67741  2.69355  4.24690  2.90347  2.73739  3.18146  2.89801  2.37887  2.77519  2.98518  4.58477  3.61503
          0.01371  4.69226  5.41460  0.61958  0.77255  0.48576  0.95510
     31   1.95288  4.74771  3.53121  3.24488  4.86299  3.40760  4.47397  4.32418  3.39275  3.94580  4.73948  2.25730  4.11576  3.68028  3.78731  0.89248  3.17027  3.74280  6.13506  4.86253     36 s - - -
          2.68618  4.42225  2.77519  2.73123  3.46354  2.40513  3.72494  3.29354  2.67741  2.69355  4.24690  2.90347  2.73739  3.18146  2.89801  2.37887  2.77519  2.98518  4.58477  3.61503
          0.01371  4.69226  5.41460  0.61958  0.77255  0.48576  0.95510
     32   2.72921  4.78470  3.45917  3.10643  4.70804  3.44280  4.32091  4.15276  3.19615  3.77196  4.57444  2.30729  4.09681  3.51231  3.60483  1.40230  1.39069  3.64670  5.97838  4.68953     37 t - - -
          2.68618  4.42225  2.77519  2.73123  3.46354  2.40513  3.72494  3.29354  2.67741  2.69355  4.24690  2.90347  2.73739  3.18146  2.89801  2.37887  2.77519  2.98518  4.58477  3.61503
          0.01371  4.69226  5.41460  0.61958  0.77255  0.48576  0.95510
     33   2.74923  4.67195  4.10841  3.99687  5.12865  0.57318  5.05542  4.56387  4.14365  4.28012  5.10728  3.98563  4.24136  4.38692  4.36386  2.94381  2.02824  3.87672  6.43174  5.30749     38 G - - -
          2.68618  4.42225  2.77519  2.73123  3.46354  2.40513  3.72494  3.29354  2.67741  2.69355  4.24690  2.90347  2.73739  3.18146  2.89801  2.37887  2.77519  2.98518  4.58477  3.61503
          0.01371  4.69226  5.41460  0.61958  0.77255  0.48576  0.95510
     34   3.31961  5.51141  3.76492  3.06702  5.00796  3.97097  3.92278  4.34851  0.89634  3.77201  4.61479  3.48633  4.33239  3.04568  1.96578  3.30466  2.38928  4.00209  5.80982  4.62557     39 k - - -
          2.68618  4.42225  2.77519  2.73123  3.46354  2.40513  3.72494  3.29354  2.67741  2.69355  4.24690  2.90347  2.73739  3.18146  2.89801  2.37887  2.77519  2.98518  4.58477  3.61503
          0.01371  4.69226  5.41460  0.61958  0.77255  0.48576  0.95510
     35   3.02462  5.41893  3.27763  2.13983  4.81878  3.73408  3.82263  4.24503  1.66864  3.69058  4.47415  3.21006  4.11871  2.93155  1.54653  2.30149  3.23152  3.84519  5.77318  4.46171     40 r - - -
          2.68618  4.42225  2.77519  2.73123  3.46354  2.40513  3.72494  3.29354  2.67741  2.69355  4.24690  2.90347  2.73739  3.18146  2.89801  2.37887  2.77519  2.98518  4.58477  3.61503
          0.01371  4.69226  5.41460  0.61958  0.77255  0.48576  0.95510
     36   3.63914  4.84212  5.68086  5.18795  3.92410  5.20888  5.82257  0.79093  5.10754  1.78080  3.66728  5.35527  5.38981  5.26804  5.22273  4.62859  3.88847  1.53524  6.05910  4.91849     41 i - - -
          2.68618  4.42225  2.77519  2.73123  3.46354  2.40513  3.72494  3.29354  2.67741  2.69355  4.24690  2.90347  2.73739  3.18146  2.89801  2.37887  2.77519  2.98518  4.58477  3.61503
          0.01371  4.69226  5.41460  0.61958  0.77255  0.48576  0.95510
     37   2.77703  4.89275  3.21834  2.67496  4.12307  3.61535  3.84151  3.52353  2.65845  2.47940  3.98582  2.07634  4.01424  2.41120  3.10337  2.05979  3.01299  2.53429  5.42307  4.10731     42 s - - -
          2.68618  4.42225  2.77519  2.73123  3.46354  2.40513  3.72494  3.29354  2.67741  2.69355  4.24690  2.90347  2.73739  3.18146  2.89801  2.37887  2.77519  2.98518  4.58477  3.61503
          0.01371  4.69226  5.41460  0.61958  0.77255  0.48576  0.95510
     38   2.92367  5.36107  3.18556  2.61326  4.73921  3.66190  3.78408  4.18745  1.53187  3.64423  4.40992  2.43724  4.04795  2.29442  2.19659  2.28783  3.13972  3.77320  5.74341  4.39648     43 k - - -
          2.68618  4.42225  2.77519  2.73123  3.46354  2.40513  3.72494  3.29354  2.67741  2.69355  4.24690  2.90347  2.73739  3.18146  2.89801  2.37887  2.77519  2.98518  4.58477  3.61503
          0.01371  4.69226  5.41460  0.61958  0.77255  0.48576  0.95510
     39   2.18640  4.59151  3.97841  3.54066  3.94163  3.68997  4.43509  3.16790  3.46242  1.67186  3.89248  3.80027  1.32655  3.78568  3.74895  3.07485  3.19260  2.95121  5.47479  4.25931     44 p - - -
          2.68618  4.42225  2.77519  2.73123  3.46354  2.40513  3.72494  3.29354  2.67741  2.69355  4.24690  2.90347  2.73739  3.18146  2.89801  2.37887  2.77519  2.98518  4.58477  3.61503
          0.01371  4.69226  5.41460  0.61958  0.77255  0.48576  0.95510
     40   2.94652  4.84354  4.18850  4.11646  5.06800  3.57049  5.14897  4.74820  4.25700  4.41743  5.30545  4.13278  4.38318  4.53445  4.45373  0.32511  3.49517  4.07388  6.36807  5.18314     45 S - - -
          2.68618  4.42225  2.77519  2.73123  3.46354  2.40513  3.72494  3.29354  2.67741  2.69355  4.24690  2.90347  2.73739  3.18146  2.89801  2.37887  2.77519  2.98518  4.58477  3.61503
          0.01371  4.69226  5.41460  0.61958  0.77255  0.48576  0.95510
     41   4.11997  6.15133  0.23202  3.22825  5.69893  4.07027  4.95151  5.52943  4.22117  4.99310  6.05313  3.80415  4.77364  4.23462  4.79373  4.03362  4.49215  5.09693  6.66065  5.52337     46 D - - -
          2.68618  4.42225  2.77519  2.73123  3.46354  2.40513  3.72494  3.29354  2.67741  2.69355  4.24690  2.90347  2.73739  3.18146  2.89801  2.37887  2.77519  2.98518  4.58477  3.61503
          0.01371  4.69226  5.41460  0.61958  0.77255  0.48576  0.95510
     42   3.51724  6.16467  0.78902  2.50484  5.48027  3.62905  4.29891  5.11080  3.45756  4.56665  5.46979  1.59577  4.31910  3.48761  4.14155  3.36244  3.84524  4.62660  6.67003  5.08644     47 d - - -
          2.68618  4.42225  2.77519  2.73123  3.46354  2.40513  3.72494  3.29354  2.67741  2.69355  4.24690  2.90347  2.73739  3.18146  2.89801  2.37887  2.77519  2.98518  4.58477  3.61503
          0.01371  4.69226  5.41460  0.61958  0.77255  0.48576  0.95510
     43   2.81738  4.73166  4.03134  3.85531  4.94139  3.49213  4.91165  4.31570  3.89493  4.03823  4.93122  3.94552  0.63215  4.22228  4.14049  3.00633  2.06244  3.76866  6.27025  5.10601     48 P - - -
          2.68618  4.42225  2.77519  2.73123  3.46354  2.40513  3.72494  3.29354  2.67741  2.69355  4.24690  2.90347  2.73739  3.18146  2.89801  2.37887  2.77519  2.98518  4.58477  3.61503
          0.01371  4.69226  5.41460  0.61958  0.77255  0.48576  0.95510
     44   2.83305  4.29715  4.33429  3.75724  3.39130  3.94444  4.26879  2.11241  3.63081  2.46628  3.41909  3.94949  4.32047  3.85275  3.80421  1.98884  3.07214  1.51685  4.92736  2.61577     49 v - - -
          2.68618  4.42225  2.77519  2.73123  3.46354  2.40513  3.72494  3.29354  2.67741  2.69355  4.24690  2.90347  2.73739  3.18146  2.89801  2.37887  2.77519  2.98518  4.58477  3.61503
          0.01371  4.69226  5.41460  0.61958  0.77255  0.48576  0.95510
     45   1.57782  4.83559  3.32066  2.78830  4.24291  2.66253  3.94778  3.64855  2.19805  3.27755  4.10089  3.25826  4.02615  3.12122  3.20996  2.21329  3.02787  2.57443  5.53630  4.22946     50 a - - -
          2.68618  4.42225  2.77519  2.73123  3.46354  2.40513  3.72494  3.29354  2.67741  2.69355  4.24690  2.90347  2.73739  3.18146  2.89801  2.37887  2.77519  2.98518  4.58477  3.61503
          0.01371  4.69226  5.41460  0.61958  0.77255  0.48576  0.95510
     46   1.57535  4.35344  4.22213  3.66807  2.48962  3.82738  4.30697  2.73024  3.57018  2.58681  3.54017  3.88115  4.27619  3.81094  3.79073  3.14797  1.94179  2.02899  5.07174  3.87052     51 a - - -
          2.68618  4.42225  2.77519  2.73123  3.46354  2.40513  3.72494  3.29354  2.67741  2.69355  4.24690  2.90347  2.73739  3.18146  2.89801  2.37887  2.77519  2.98518  4.58477  3.61503
          0.01371  4.69226  5.41460  0.61958  0.77255  0.48576  0.95510
     47   2.20650  4.32260  4.03876  3.46549  3.45854  2.24155  4.15030  2.21760  3.37718  2.53773  2.67155  3.74441  4.21212  3.63065  3.62545  2.42091  3.01160  2.09696  4.95357  3.75086     52 v - - -
          2.68618  4.42225  2.77519  2.73123  3.46354  2.40513  3.72494  3.29354  2.67741  2.69355  4.24690  2.90347  2.73739  3.18146  2.89801  2.37887  2.77519  2.98518  4.58477  3.61503
          0.01371  4.69226  5.41460  0.61958  0.77255  0.48576  0.95510
     48   2.29440  5.26866  3.03193  2.10331  4.60488  3.56695  3.75584  4.07341  1.84201  3.56480  4.31908  3.04226  3.96716  2.03420  2.93668  2.77774  2.41054  3.65592  5.70369  4.31277     53 k - - -
          2.68618  4.42225  2.77519  2.73123  3.46354  2.40513  3.72494  3.29354  2.67741  2.69355  4.24690  2.90347  2.73739  3.18146  2.89801  2.37887  2.77519  2.98518  4.58477  3.61503
          0.01371  4.69226  5.41460  0.61958  0.77255  0.48576  0.95510
     49   1.53329  4.68120  3.49530  2.99062  4.09108  3.57321  4.07843  2.46350  2.98455  3.14712  4.00467  2.45904  4.08007  3.30974  3.38807  1.87804  3.04754  3.14126  5.46046  4.19178     54 a - - -
          2.68618  4.42225  2.77519  2.73123  3.46354  2.40513  3.72494  3.29354  2.67741  2.69355  4.24690  2.90347  2.73739  3.18146  2.89801  2.37887  2.77519  2.98518  4.58477  3.61503
          0.01371  4.69226  5.41460  0.61958  0.77255  0.48576  0.95510
     50   3.00674  4.47032  4.40373  2.57129  3.45760  4.13259  4.44030  2.55731  3.71524  1.36517  2.53397  4.08224  4.47334  3.94574  3.91713  3.42608  3.23840  1.66171  5.11069  3.93978     55 l - - -
          2.68618  4.42225  2.77519  2.73123  3.46354  2.40513  3.72494  3.29354  2.67741  2.69355  4.24690  2.90347  2.73739  3.18146  2.89801  2.37887  2.77519  2.98518  4.58477  3.61503
          0.01371  4.69226  5.41460  0.61958  0.77255  0.48576  0.95510
     51   2.79747  5.05179  3.16763  2.60368  4.31811  3.60725  3.79119  3.74039  2.18235  2.64691  4.11975  2.46839  3.99627  2.92805  2.01244  2.30414  3.02579  2.62859  5.53170  4.19289     56 r - - -
          2.68618  4.42225  2.77519  2.73123  3.46354  2.40513  3.72494  3.29354  2.67741  2.69355  4.24690  2.90347  2.73739  3.18146  2.89801  2.37887  2.77519  2.98518  4.58477  3.61503
          0.01371  4.69226  5.41460  0.61958  0.77255  0.48576  0.95510
     52   2.85463  4.26653  4.55099  3.95822  2.50236  3.99116  4.26130  2.65553  3.79535  1.41500  2.44211  4.05624  4.34856  3.96268  3.88929  2.44717  3.08582  2.49717  4.79079  2.67277     57 l - - -
          2.68618  4.42225  2.77519  2.73123  3.46354  2.40513  3.72494  3.29354  2.67741  2.69355  4.24690  2.90347  2.73739  3.18146  2.89801  2.37887  2.77519  2.98518  4.58477  3.61503
          0.01371  4.69226  5.41460  0.61958  0.77255  0.48576  0.95510
     53   3.00721  5.37661  3.04930  2.65542  4.81394  3.64852  3.91578  4.27045  1.40864  3.75458  4.54512  1.67116  4.11437  3.04038  2.94454  2.26844  3.25651  3.85424  5.87014  4.51717     58 k - - -
          2.68618  4.42225  2.77519  2.73123  3.46354  2.40513  3.72494  3.29354  2.67741  2.69355  4.24690  2.90347  2.73739  3.18146  2.89801  2.37887  2.77519  2.98518  4.58477  3.61503
          0.01371  4.69226  5.41460  0.61958  0.77255  0.48576  0.95510
     54   2.84386  5.21254  2.99320  2.14236  4.55452  3.56854  3.83320  4.00799  2.60073  3.54218  4.32228  3.08195  4.00630  2.34813  3.07425  1.89986  1.74179  3.61548  5.71843  4.33856     59 t - - -
          2.68618  4.42225  2.77519  2.73123  3.46354  2.40513  3.72494  3.29354  2.67741  2.69355  4.24690  2.90347  2.73739  3.18146  2.89801  2.37887  2.77519  2.98518  4.58477  3.61503
          0.01371  4.69226  5.41460  0.61958  0.77255  0.48576  0.95510
     55   1.95328  4.79663  3.29823  2.24987  3.98916  3.65148  3.87159  2.57747  2.72197  2.39428  3.87800  3.23863  4.04069  2.16131  3.15189  2.87285  3.01226  3.08319  5.33601  4.04306     60 a - - -
          2.68618  4.42225  2.77519  2.73123  3.46354  2.40513  3.72494  3.29354  2.67741  2.69355  4.24690  2.90347  2.73739  3.18146  2.89801  2.37887  2.77519  2.98518  4.58477  3.61503
          0.01371  4.69226  5.41460  0.61958  0.77255  0.48576  0.95510
     56   2.78762  4.62370  3.47388  2.93132  3.78494  2.67236  3.95518  1.79547  2.88748  2.36913  3.72606  2.56077  4.09904  2.51149  3.27151  2.95273  3.02176  2.90001  5.19379  3.93701     61 i - - -
          2.68618  4.42225  2.77519  2.73123  3.46354  2.40513  3.72494  3.29354  2.67741  2.69355  4.24690  2.90347  2.73739  3.18146  2.89801  2.37887  2.77519  2.98518  4.58477  3.61503
          0.01371  4.69226  5.41460  0.61958  0.77255  0.48576  0.95510
     57   2.00114  5.23827  3.02557  2.50668  4.57916  3.55950  3.76944  4.04528  2.09424  3.54911  4.30803  2.40850  3.96808  2.32940  2.97603  1.99202  3.03830  3.63272  5.69901  4.30927     62 s - - -
          2.68618  4.42225  2.77519  2.73123  3.46354  2.40513  3.72494  3.29354  2.67741  2.69355  4.24690  2.90347  2.73739  3.18146  2.89801  2.37887  2.77519  2.98518  4.58477  3.61503
          0.01371  4.69226  5.41460  0.61958  0.77255  0.48576  0.95510
     58   2.81194  5.23639  3.06470  2.52661  4.57915  3.57449  3.76793  4.04030  2.47778  3.54270  4.30419  2.42955  3.97661  1.75764  2.42379  2.28017  2.41685  3.63170  5.68923  4.30887     63 q - - -
          2.68618  4.42225  2.77519  2.73123  3.46354  2.40513  3.72494  3.29354  2.67741  2.69355  4.24690  2.90347  2.73739  3.18146  2.89801  2.37887  2.77519  2.98518  4.58477  3.61503
          0.01371  4.69226  5.41460  0.61958  0.77255  0.48576  0.95510
     59   2.77245  4.44979  2.70882  3.15178  3.58240  3.77161  4.03309  2.32669  3.09972  2.16299  2.63313  2.65543  4.14926  3.39339  3.43554  3.02228  2.44966  2.27262  5.04332  3.81637     64 l - - -
          2.68618  4.42225  2.77519  2.73123  3.46354  2.40513  3.72494  3.29354  2.67741  2.69355  4.24690  2.90347  2.73739  3.18146  2.89801  2.37887  2.77519  2.98518  4.58477  3.61503
          0.01371  4.69226  5.41460  0.61958  0.77255  0.48576  0.95510
     60   2.28160  5.25082  2.43233  2.09183  4.58202  3.54026  3.73563  4.05906  2.14953  3.55018  4.29621  3.01258  3.93833  2.40867  2.97036  2.28916  3.00307  2.74673  5.69160  4.28761     65 e - - -
          2.68618  4.42225  2.77519  2.73123  3.46354  2.40513  3.72494  3.29354  2.67741  2.69355  4.24690  2.90347  2.73739  3.18146  2.89801  2.37887  2.77519  2.98518  4.58477  3.61503
          0.01371  4.69226  5.41460  0.61958  0.77255  0.48576  0.95510
     61   3.02832  5.27683  3.36687  2.80525  4.67312  3.74772  3.88517  4.08068  2.40561  3.58828  4.40513  3.28703  4.15424  1.41494  2.11027  3.03033  1.92275  3.71956  5.72086  4.43558     66 q - - -
          2.68618  4.42225  2.77519  2.73123  3.46354  2.40513  3.72494  3.29354  2.67741  2.69355  4.24690  2.90347  2.73739  3.18146  2.89801  2.37887  2.77519  2.98518  4.58477  3.61503
          0.01371  4.69226  5.41460  0.61958  0.77255  0.48576  0.95510
     62   3.75489  5.36090  4.38954  3.90927  2.96042  4.39425  4.06381  4.03033  3.22202  3.45851  4.56328  4.10878  4.80078  3.87957  2.12760  3.84004  3.98298  3.84502  4.56717  0.64964     67 Y - - -
          2.68618  4.42225  2.77519  2.73123  3.46354  2.40513  3.72494  3.29354  2.67741  2.69355  4.24690  2.90347  2.73739  3.18146  2.89801  2.37887  2.77519  2.98518  4.58477  3.61503
          0.01371  4.69226  5.41460  0.61958  0.77255  0.48576  0.95510
     63   2.77694  5.01731  3.14897  2.15736  4.27039  3.59456  3.79009  2.73830  2.21208  2.56204  4.08427  3.11445  3.98482  2.07166  3.01814  2.79925  2.43899  3.35522  5.50724  4.16601     68 q - - -
          2.68618  4.42225  2.77519  2.73123  3.46354  2.40513  3.72494  3.29354  2.67741  2.69355  4.24690  2.90347  2.73739  3.18146  2.89801  2.37887  2.77519  2.98518  4.58477  3.61503
          0.01371  4.69226  5.41460  0.61958  0.77255  0.48576  0.95510
     64   2.82149  5.23582  3.08573  1.81410  4.56056  3.58931  3.76330  4.01565  2.45970  2.67446  4.28807  3.07098  3.98315  2.33268  2.03193  2.35831  3.04856  3.61702  5.67100  4.29793     69 e - - -
          2.68618  4.42225  2.77519  2.73123  3.46354  2.40513  3.72494  3.29354  2.67741  2.69355  4.24690  2.90347  2.73739  3.18146  2.89801  2.37887  2.77519  2.98518  4.58477  3.61503
          0.01371  4.69226  5.41460  0.61958  0.77255  0.48576  0.95510
     65   2.05630  4.81354  3.40997  2.99937  4.66825  3.44864  4.21571  4.10996  3.06730  3.71281  4.50492  1.30501  4.06511  3.38704  3.49907  2.06743  2.22158  3.61889  5.91769  4.61324     70 n - - -
          2.68618  4.42225  2.77519  2.73123  3.46354  2.40513  3.72494  3.29354  2.67741  2.69355  4.24690  2.90347  2.73739  3.18146  2.89801  2.37887  2.77519  2.98518  4.58477  3.61503
          0.01371  4.69226  5.41460  0.61958  0.77255  0.48576  0.95510
     66   1.69388  2.81559  4.17079  3.58823  3.40094  3.86704  4.18094  2.16787  3.46891  2.47256  2.53660  3.82538  4.24437  3.71207  2.67006  3.15296  3.01905  2.50739  4.90998  3.71482     71 a - - -
          2.68618  4.42225  2.77519  2.73123  3.46354  2.40513  3.72494  3.29354  2.67741  2.69355  4.24690  2.90347  2.73739  3.18146  2.89801  2.37887  2.77519  2.98518  4.58477  3.61503
          0.01371  4.69226  5.41460  0.61958  0.77255  0.48576  0.95510
     67   2.27453  5.25468  2.40636  2.47459  4.59376  3.54173  3.75498  4.06983  2.10636  3.56477  4.31449  2.49111  3.95001  2.85964  2.99814  1.99803  2.44269  3.64583  5.70942  4.30582     72 s - - -
          2.68618  4.42225  2.77519  2.73123  3.46354  2.40513  3.72494  3.29354  2.67741  2.69355  4.24690  2.90347  2.73739  3.18146  2.89801  2.37887  2.77519  2.98518  4.58477  3.61503
          0.01371  4.69226  5.41460  0.61958  0.77255  0.48576  0.95510
     68   2.85156  5.13196  2.00626  2.57038  2.28265  3.58833  3.85001  3.83889  2.67105  3.41345  4.22191  3.10520  4.02336  2.44068  3.15233  1.90188  3.09363  3.49012  5.60041  4.21793     73 s - - -
          2.68618  4.42225  2.77519  2.73123  3.46354  2.40513  3.72494  3.29354  2.67741  2.69355  4.24690  2.90347  2.73739  3.18146  2.89801  2.37887  2.77519  2.98518  4.58477  3.61503
          0.01371  4.69226  5.41460  0.61958  0.77255  0.48576  0.95510
     69   1.06708  4.49926  4.11323  3.66085  4.28347  2.37452  4.55203  3.57343  3.61494  3.35785  4.22961  3.79352  4.14304  3.88551  3.90908  2.86737  2.13668  2.18178  5.70697  4.50849     74 a - - -
          2.68618  4.42225  2.77519  2.73123  3.46354  2.40513  3.72494  3.29354  2.67741  2.69355  4.24690  2.90347  2.73739  3.18146  2.89801  2.37887  2.77519  2.98518  4.58477  3.61503
          0.01371  4.69226  5.41460  0.61958  0.77255  0.48576  0.95510
     70   2.26773  4.76526  3.31140  2.75088  2.95433  3.64439  3.86494  3.34482  2.72839  2.47612  3.85304  3.23902  4.03168  2.45164  2.47663  2.32876  2.42393  3.07061  5.30569  4.01549     75 a - - -
          2.68618  4.42225  2.77519  2.73123  3.46354  2.40513  3.72494  3.29354  2.67741  2.69355  4.24690  2.90347  2.73739  3.18146  2.89801  2.37887  2.77519  2.98518  4.58477  3.61503
          0.01371  4.69226  5.41460  0.61958  0.77255  0.48576  0.95510
     71   2.34466  5.27874  2.36212  2.47691  4.61678  2.65772  3.77809  4.09325  2.54185  3.59071  4.34482  2.40383  3.96602  2.34462  3.03796  2.77797  2.08058  3.67059  5.73844  4.33201     76 t - - -
          2.68618  4.42225  2.77519  2.73123  3.46354  2.40513  3.72494  3.29354  2.67741  2.69355  4.24690  2.90347  2.73739  3.18146  2.89801  2.37887  2.77519  2.98518  4.58477  3.61503
          0.01371  4.69226  5.41460  0.61958  0.77255  0.48576  0.95510
     72   2.81475  4.26213  4.37165  3.78131  2.45161  3.93094  4.21309  2.67563  2.63584  2.38614  2.50471  3.94499  4.29468  3.84014  3.77677  3.22443  3.04624  2.04519  2.00685  3.60024     77 w - - -
          2.68618  4.42225  2.77519  2.73123  3.46354  2.40513  3.72494  3.29354  2.67741  2.69355  4.24690  2.90347  2.73739  3.18146  2.89801  2.37887  2.77519  2.98518  4.58477  3.61503
          0.01371  4.69226  5.41460  0.61958  0.77255  0.48576  0.95510
     73   3.72557  4.99143  5.56910  5.05956  3.58049  5.06706  5.54137  2.33001  4.90199  0.73978  3.35912  5.23331  5.26281  4.97889  4.96037  4.48093  3.97164  1.44079  5.72489  4.64915     78 l - - -
          2.68618  4.42225  2.77519  2.73123  3.46354  2.40513  3.72494  3.29354  2.67741  2.69355  4.24690  2.90347  2.73739  3.18146  2.89801  2.37887  2.77519  2.98518  4.58477  3.61503
          0.01371  4.69226  5.41460  0.61958  0.77255  0.48576  0.95510
     74   3.00064  5.55915  1.75152  1.69765  4.88352  2.60740  3.90314  4.38709  2.74180  3.85770  4.62503  3.02174  4.05994  2.29266  3.27404  2.25996  3.25072  3.94246  5.99300  4.54029     79 e - - -
          2.68618  4.42225  2.77519  2.73123  3.46354  2.40513  3.72494  3.29354  2.67741  2.69355  4.24690  2.90347  2.73739  3.18146  2.89801  2.37887  2.77519  2.98518  4.58477  3.61503
          0.01371  4.69226  5.41460  0.61958  0.77255  0.48576  0.95510
     75   2.76800  4.67271  3.40727  2.84388  3.84285  3.67811  3.90499  2.58792  2.80714  2.35977  3.76506  2.65785  4.06218  2.47508  2.49466  2.90362  2.39590  2.38432  5.22740  3.95789     80 l - - -
          2.68618  4.42225  2.77519  2.73123  3.46354  2.40513  3.72494  3.29354  2.67741  2.69355  4.24690  2.90347  2.73739  3.18146  2.89801  2.37887  2.77519  2.98518  4.58477  3.61503
          0.01371  4.69226  5.41460  0.61958  0.77255  0.48576  0.95510
     76   1.77800  4.91356  3.22049  2.16976  4.47028  3.54147  4.10031  3.83690  2.95205  3.49746  4.33069  3.31266  4.09257  3.28057  3.38692  2.89778  1.31158  3.46261  5.75691  4.44422     81 t - - -
          2.68618  4.42225  2.77519  2.73123  3.46354  2.40513  3.72494  3.29354  2.67741  2.69355  4.24690  2.90347  2.73739  3.18146  2.89801  2.37887  2.77519  2.98518  4.58477  3.61503
          0.01371  4.69226  5.41460  0.61958  0.77255  0.48576  0.95510
     77   3.32122  5.99219  1.28245  1.28189  5.27745  3.59913  4.12088  4.82335  3.12467  4.27327  5.10234  3.04197  4.21289  2.21743  3.73282  3.18910  3.60317  4.36112  6.41213  4.87665     82 e - - -
          2.68618  4.42225  2.77519  2.73123  3.46354  2.40513  3.72494  3.29354  2.67741  2.69355  4.24690  2.90347  2.73739  3.18146  2.89801  2.37887  2.77519  2.98518  4.58477  3.61503
          0.01371  4.69226  5.41460  0.61958  0.77255  0.48576  0.95510
     78   2.81483  5.12122  3.07087  2.61178  4.55226  3.54982  3.88015  4.00430  2.65132  3.54973  4.33215  2.46794  4.01273  2.31342  3.11598  1.60514  2.01386  3.59954  5.73046  4.36396     83 s - - -
          2.68618  4.42225  2.77519  2.73123  3.46354  2.40513  3.72494  3.29354  2.67741  2.69355  4.24690  2.90347  2.73739  3.18146  2.89801  2.37887  2.77519  2.98518  4.58477  3.61503
          0.01371  4.69226  5.41460  0.61958  0.77255  0.48576  0.95510
     79   1.98101  5.01883  3.12729  2.14424  4.31363  3.56973  3.80720  3.74068  2.59576  3.32476  4.12355  2.55201  3.97902  2.94563  3.06595  2.27682  2.40613  2.62142  5.54687  4.19770     84 a - - -
          2.68618  4.42225  2.77519  2.73123  3.46354  2.40513  3.72494  3.29354  2.67741  2.69355  4.24690  2.90347  2.73739  3.18146  2.89801  2.37887  2.77519  2.98518  4.58477  3.61503
          0.01371  4.69226  5.41460  0.61958  0.77255  0.48576  0.95510
     80   4.02757  5.23189  5.85669  5.32311  3.43746  5.41841  5.73768  1.94088  5.15384  0.48762  3.18969  5.56306  5.44076  5.08404  5.13949  4.85178  4.24105  2.65957  5.70837  4.71739     85 L - - -
          2.68618  4.42225  2.77519  2.73123  3.46354  2.40513  3.72494  3.29354  2.67741  2.69355  4.24690  2.90347  2.73739  3.18146  2.89801  2.37887  2.77519  2.98518  4.58477  3.61503
          0.01371  4.69226  5.41460  0.61958  0.77255  0.48576  0.95510
     81   2.85660  5.31410  1.90540  2.49156  4.67690  2.60078  3.82987  4.15601  2.61586  3.65554  4.41631  3.04135  3.99715  2.38551  3.11770  1.89890  2.49408  3.72843  5.80564  4.39432     86 s - - -
          2.68618  4.42225  2.77519  2.73123  3.46354  2.40513  3.72494  3.29354  2.67741  2.69355  4.24690  2.90347  2.73739  3.18146  2.89801  2.37887  2.77519  2.98518  4.58477  3.61503
          0.01371  4.69226  5.41460  0.61958  0.77255  0.48576  0.95510
     82   2.80800  5.28637  2.96071  2.13591  4.62274  2.63952  3.76808  4.10091  2.52350  3.59264  4.34363  2.40863  3.96169  1.98471  3.01680  2.27168  2.49038  3.67537  5.73535  4.32817     87 q - - -
          2.68618  4.42225  2.77519  2.73123  3.46354  2.40513  3.72494  3.29354  2.67741  2.69355  4.24690  2.90347  2.73739  3.18146  2.89801  2.37887  2.77519  2.98518  4.58477  3.61503
          0.01371  4.69226  5.41460  0.61958  0.77255  0.48576  0.95510
     83   3.03162  4.41963  4.73514  4.16358  3.53813  2.23676  4.61489  1.88374  4.02248  1.59034  3.47594  4.30408  4.58167  4.21996  4.15080  3.55085  3.27412  1.51300  5.18319  4.00153     88 v - - -
          2.68618  4.42225  2.77519  2.73123  3.46354  2.40513  3.72494  3.29354  2.67741  2.69355  4.24690  2.90347  2.73739  3.18146  2.89801  2.37887  2.77519  2.98518  4.58477  3.61503
          0.01371  4.69226  5.41460  0.61958  0.77255  0.48576  0.95510
     84   2.16608  4.39464  3.91996  3.36234  3.60332  2.61482  4.15679  2.36191  3.29496  2.68009  3.58647  3.66909  4.17574  3.56836  3.58770  2.32970  2.34589  1.84564  5.07839  3.86649     89 v - - -
          2.68618  4.42225  2.77519  2.73123  3.46354  2.40513  3.72494  3.29354  2.67741  2.69355  4.24690  2.90347  2.73739  3.18146  2.89801  2.37887  2.77519  2.98518  4.58477  3.61503
          0.01371  4.69226  5.41460  0.61958  0.77255  0.48576  0.95510
     85   2.92470  5.42371  1.89959  2.47596  4.75695  3.56405  3.85492  4.24205  2.12384  3.73022  4.49533  1.97259  4.02737  2.97140  3.15437  2.87318  1.98702  3.81346  5.87319  4.44934     90 d - - -
          2.68618  4.42225  2.77519  2.73123  3.46354  2.40513  3.72494  3.29354  2.67741  2.69355  4.24690  2.90347  2.73739  3.18146  2.89801  2.37887  2.77519  2.98518  4.58477  3.61503
          0.01371  4.69226  5.41460  0.61958  0.77255  0.48576  0.95510
     86   1.88395  4.42657  4.09703  3.52854  3.49518  3.94394  4.24392  1.90174  3.41788  1.67086  3.45327  3.83092  4.31361  2.61563  3.67131  3.22556  3.11695  2.53848  5.05208  3.85586     91 l - - -
          2.68618  4.42225  2.77519  2.73123  3.46354  2.40513  3.72494  3.29354  2.67741  2.69355  4.24690  2.90347  2.73739  3.18146  2.89801  2.37887  2.77519  2.98518  4.58477  3.61503
          0.01371  4.69226  5.41460  0.61958  0.77255  0.48576  0.95510
     87   3.02961  4.42131  4.75150  4.16413  2.37370  2.66083  4.49698  2.05246  4.00329  1.14003  3.28606  4.27290  4.52468  4.15157  4.08851  3.50424  3.26154  2.49496  4.98847  3.79802     92 l - - -
          2.68618  4.42225  2.77519  2.73123  3.46354  2.40513  3.72494  3.29354  2.67741  2.69355  4.24690  2.90347  2.73739  3.18146  2.89801  2.37887  2.77519  2.98518  4.58477  3.61503
          0.01371  4.69226  5.41460  0.61958  0.77255  0.48576  0.95510
     88   2.15683  4.93085  3.26006  2.76596  4.46475  3.52566  3.97283  3.89346  2.76377  3.48343  4.28289  3.24044  4.02705  1.66011  3.20639  2.27790  1.88655  3.49357  5.69771  4.36938     93 q - - -
          2.68618  4.42225  2.77519  2.73123  3.46354  2.40513  3.72494  3.29354  2.67741  2.69355  4.24690  2.90347  2.73739  3.18146  2.89801  2.37887  2.77519  2.98518  4.58477  3.61503
          0.01371  4.69226  5.41460  0.61958  0.77255  0.48576  0.95510
     89   2.80127  5.31347  2.38696  2.07450  4.65673  3.54421  3.74972  4.14269  1.84944  3.61625  4.35733  2.43301  3.95216  2.84978  2.46372  2.27369  3.03406  3.70369  5.74370  4.33102     94 k - - -
          2.68618  4.42225  2.77519  2.73123  3.46354  2.40513  3.72494  3.29354  2.67741  2.69355  4.24690  2.90347  2.73739  3.18146  2.89801  2.37887  2.77519  2.98518  4.58477  3.61503
          0.01371  4.69226  5.41460  0.61958  0.77255  0.48576  0.95510
     90   1.52835  4.52379  4.89742  4.33402  3.62606  4.40814  4.82038  1.80464  4.20495  1.58878  3.51619  4.48587  4.73830  4.39753  4.33824  3.73870  3.40726  1.77646  5.35712  4.18520     95 a - - -
          2.68618  4.42225  2.77519  2.73123  3.46354  2.40513  3.72494  3.29354  2.67741  2.69355  4.24690  2.90347  2.73739  3.18146  2.89801  2.37887  2.77519  2.98518  4.58477  3.61503
          0.01371  4.69226  5.41460  0.61958  0.77255  0.48576  0.95510
     91   3.15606  5.39004  3.57491  2.90826  4.77952  3.86993  3.86829  2.65401  1.83795  3.62648  4.45233  3.36662  4.22751  1.89223  1.43799  3.14662  3.34128  3.81098  5.72083  4.48264     96 r - - -
          2.68618  4.42225  2.77519  2.73123  3.46354  2.40513  3.72494  3.29354  2.67741  2.69355  4.24690  2.90347  2.73739  3.18146  2.89801  2.37887  2.77519  2.98518  4.58477  3.61503
          0.01371  4.69226  5.41460  0.61958  0.77255  0.48576  0.95510
     92   2.83028  5.14561  3.06038  1.61806  4.44036  3.59099  3.81465  3.86428  2.11945  3.43190  4.22594  3.09985  4.00550  2.94477  3.02671  2.28565  3.06597  2.20388  5.63111  4.27074     97 e - - -
          2.68618  4.42225  2.77519  2.73123  3.46354  2.40513  3.72494  3.29354  2.67741  2.69355  4.24690  2.90347  2.73739  3.18146  2.89801  2.37887  2.77519  2.98518  4.58477  3.61503
          0.01371  4.69226  5.41460  0.61958  0.77255  0.48576  0.95510
     93   2.84681  5.26480  2.32237  2.07170  4.56526  2.62705  3.80638  4.02589  2.14214  1.93024  4.32397  3.04642  3.99326  2.92543  3.07374  2.81940  3.08323  3.63207  5.72131  4.32736     98 l - - -
          2.68618  4.42225  2.77519  2.73123  3.46354  2.40513  3.72494  3.29354  2.67741  2.69355  4.24690  2.90347  2.73739  3.18146  2.89801  2.37887  2.77519  2.98518  4.58477  3.61503
          0.01371  4.69226  5.41460  0.61958  0.77255  0.48576  0.95510
     94   1.90658  4.33782  4.11011  3.54413  3.49683  2.64005  4.21472  1.83207  3.45072  2.06907  3.48709  3.80342  4.24712  3.70250  3.68910  3.13516  2.41934  2.52335  5.00402  3.80341     99 i - - -
          2.68618  4.42225  2.77519  2.73123  3.46354  2.40513  3.72494  3.29354  2.67741  2.69355  4.24690  2.90347  2.73739  3.18146  2.89801  2.37887  2.77519  2.98518  4.58477  3.61503
          0.01371  4.69226  5.41460  0.61958  0.77255  0.48576  0.95510
     95   3.30643  4.62742  5.14306  4.62971  3.96768  4.64320  5.24405  1.64319  4.52326  2.61957  3.79991  4.77858  4.99192  4.76942  4.69106  4.01826  1.93176  0.92712  5.79044  4.58125    100 v - - -
          2.68618  4.42225  2.77519  2.73123  3.46354  2.40513  3.72494  3.29354  2.67741  2.69355  4.24690  2.90347  2.73739  3.18146  2.89801  2.37887  2.77519  2.98518  4.58477  3.61503
          0.01371  4.69226  5.41460  0.61958  0.77255  0.48576  0.95510
     96   2.81033  5.24013  3.06318  1.87278  4.56334  3.57744  3.75754  4.02597  2.46668  3.52893  4.29075  3.05667  3.97291  2.39076  1.99383  2.27800  3.03869  3.62150  5.67548  2.94756    101 e - - -
          2.68618  4.42225  2.77519  2.73123  3.46354  2.40513  3.72494  3.29354  2.67741  2.69355  4.24690  2.90347  2.73739  3.18146  2.89801  2.37887  2.77519  2.98518  4.58477  3.61503
          0.01371  4.69226  5.41460  0.61958  0.77255  0.48576  0.95510
     97   1.17273  4.56710  3.82076  3.35329  4.22650  2.35007  4.35129  3.60158  3.33283  2.27833  4.16280  3.62523  4.11343  3.63291  3.68170  2.09409  3.07340  3.23694  5.62024  4.39042    102 a - - -
          2.68618  4.42225  2.77519  2.73123  3.46354  2.40513  3.72494  3.29354  2.67741  2.69355  4.24690  2.90347  2.73739  3.18146  2.89801  2.37887  2.77519  2.98518  4.58477  3.61503
          0.01371  4.69226  5.41460  0.61958  0.77255  0.48576  0.95510
     98   1.96683  5.02832  3.12278  2.58697  4.32371  2.66986  3.80694  3.75377  2.59206  2.56990  4.13165  2.46602  3.98038  2.45194  3.06093  2.29577  3.01065  3.40207  5.55306  4.20300    103 a - - -
          2.68618  4.42225  2.77519  2.73123  3.46354  2.40513  3.72494  3.29354  2.67741  2.69355  4.24690  2.90347  2.73739  3.18146  2.89801  2.37887  2.77519  2.98518  4.58477  3.61503
          0.01371  4.69226  5.41460  0.61958  0.77255  0.48576  0.95510
     99   3.47175  6.02240  1.82186  2.54966  5.37834  3.63791  4.30356  5.01441  3.42402  4.49116  5.38450  0.71312  4.31863  3.49345  4.06507  3.34376  3.80292  4.53808  6.57398  5.03115    104 n - - -
          2.68624  4.42231  2.77525  2.73129  3.46360  2.40519  3.72500  3.29360  2.67747  2.69361  4.24696  2.90353  2.73746  3.18152  2.89807  2.37893  2.77427  2.98524  4.58483  3.61509
          0.24275  1.55551  5.41460  0.15992  1.91196  0.48576  0.95510
    100   3.46911  5.72825  1.47219  2.82923  5.47261  0.77002  4.54082  5.08575  3.69245  4.59438  5.49087  3.38333  4.41789  3.75497  4.29095  3.42554  3.85947  4.55559  6.60099  5.22943    106 g - - -
          2.68618  4.42225  2.77519  2.73123  3.46354  2.40513  3.72494  3.29354  2.67741  2.69355  4.24690  2.90347  2.73739  3.18146  2.89801  2.37887  2.77519  2.98518  4.58477  3.61503
          0.01371  4.69226  5.41460  0.61958  0.77255  0.48576  0.95510
    101   2.67929  4.51438  4.14191  3.71885  4.29418  3.48501  4.60088  3.48134  3.65859  3.34524  4.24410  3.83635  4.17574  3.94349  3.93584  2.05224  0.95531  2.14657  5.73697  4.53673    107 t - - -
          2.68618  4.42225  2.77519  2.73123  3.46354  2.40513  3.72494  3.29354  2.67741  2.69355  4.24690  2.90347  2.73739  3.18146  2.89801  2.37887  2.77519  2.98518  4.58477  3.61503
          0.01371  4.69226  5.41460  0.61958  0.77255  0.48576  0.95510
    102   2.31962  4.59294  3.54665  2.98264  3.72870  3.72881  3.96044  3.11359  2.89496  1.67291  3.69366  2.68341  4.11248  3.24735  2.48732  2.97185  3.02302  2.87723  5.14678  2.74911    108 l - - -
          2.68618  4.42225  2.77519  2.73123  3.46354  2.40513  3.72494  3.29354  2.67741  2.69355  4.24690  2.90347  2.73739  3.18146  2.89801  2.37887  2.77519  2.98518  4.58477  3.61503
          0.01371  4.69226  5.41460  0.61958  0.77255  0.48576  0.95510
    103   3.06321  5.53863  1.71191  2.51134  4.98047  2.54531  4.02724  4.48651  2.92886  3.97705  4.76664  2.24122  4.11770  3.16606  3.47537  1.45949  3.35039  4.02653  6.12649  4.67098    109 s - - -
          2.68618  4.42225  2.77519  2.73123  3.46354  2.40513  3.72494  3.29354  2.67741  2.69355  4.24690  2.90347  2.73739  3.18146  2.89801  2.37887  2.77519  2.98518  4.58477  3.61503
          0.01371  4.69226  5.41460  0.61958  0.77255  0.48576  0.95510
    104   1.95461  5.37145  1.93541  2.10429  4.70248  3.55223  3.80642  4.18808  2.11739  3.67226  4.42652  3.01932  2.76938  2.91573  3.08763  2.81868  3.10472  3.75655  5.81138  4.39088    110 d - - -
          2.68618  4.42225  2.77519  2.73123  3.46354  2.40513  3.72494  3.29354  2.67741  2.69355  4.24690  2.90347  2.73739  3.18146  2.89801  2.37887  2.77519  2.98518  4.58477  3.61503
          0.01371  4.69226  5.41460  0.61958  0.77255  0.48576  0.95510
    105   2.92287  5.42618  1.57366  2.01123  4.76229  3.55689  3.85988  4.25062  2.66988  3.73920  4.50330  3.02908  2.84550  2.97682  3.18574  2.25299  2.47694  3.81889  5.88431  4.45498    111 d - - -
          2.68618  4.42225  2.77519  2.73123  3.46354  2.40513  3.72494  3.29354  2.67741  2.69355  4.24690  2.90347  2.73739  3.18146  2.89801  2.37887  2.77519  2.98518  4.58477  3.61503
          0.01371  4.69226  5.41460  0.61958  0.77255  0.48576  0.95510
    106   2.35168  5.82497  1.31626  1.59393  5.13013  3.58549  4.05156  4.65631  3.00145  4.12003  4.92462  2.19688  4.16218  3.19469  3.58436  3.09947  3.47853  4.20279  6.26218  4.75928    112 d - - -
          2.68618  4.42225  2.77519  2.73123  3.46354  2.40513  3.72494  3.29354  2.67741  2.69355  4.24690  2.90347  2.73739  3.18146  2.89801  2.37887  2.77519  2.98518  4.58477  3.61503
          0.01371  4.69226  5.41460  0.61958  0.77255  0.48576  0.95510
    107   2.28178  5.01569  3.26033  2.20054  4.27872  3.66339  3.84906  2.64654  2.55753  3.27131  4.10292  3.20861  4.05817  3.00335  1.53310  2.89699  3.08514  3.33954  5.51538  4.20643    113 r - - -
          2.68618  4.42225  2.77519  2.73123  3.46354  2.40513  3.72494  3.29354  2.67741  2.69355  4.24690  2.90347  2.73739  3.18146  2.89801  2.37887  2.77519  2.98518  4.58477  3.61503
          0.01371  4.69226  5.41460  0.61958  0.77255  0.48576  0.95510
    108   1.62493  5.29390  3.21886  2.70620  4.68551  3.68961  3.86529  4.10819  1.66490  3.61264  4.41189  3.21106  4.10729  1.94499  2.80517  2.96709  3.20801  3.72735  5.74638  4.42750    114 a - - -
          2.68618  4.42225  2.77519  2.73123  3.46354  2.40513  3.72494  3.29354  2.67741  2.69355  4.24690  2.90347  2.73739  3.18146  2.89801  2.37887  2.77519  2.98518  4.58477  3.61503
          0.01371  4.69226  5.41460  0.61958  0.77255  0.48576  0.95510
    109   1.32174  4.51724  4.01947  3.54163  4.24978  3.47036  4.46843  3.55935  3.49681  3.32278  4.19034  3.73105  4.13030  3.77993  3.81534  1.70037  2.15620  2.20450  5.66335  4.45316    115 a - - -
          2.68618  4.42225  2.77519  2.73123  3.46354  2.40513  3.72494  3.29354  2.67741  2.69355  4.24690  2.90347  2.73739  3.18146  2.89801  2.37887  2.77519  2.98518  4.58477  3.61503
          0.01371  4.69226  5.41460  0.61958  0.77255  0.48576  0.95510
    110   3.80035  5.01131  5.72816  5.22124  3.64666  5.27031  5.73256  0.81990  5.08211  1.27349  3.40813  5.41525  5.39430  5.14465  5.13629  4.69723  4.03689  2.21319  5.84397  4.76744    116 i - - -
          2.68618  4.42225  2.77519  2.73123  3.46354  2.40513  3.72494  3.29354  2.67741  2.69355  4.24690  2.90347  2.73739  3.18146  2.89801  2.37887  2.77519  2.98518  4.58477  3.61503
          0.01371  4.69226  5.41460  0.61958  0.77255  0.48576  0.95510
    111   1.60166  4.80292  3.34524  2.80013  4.13391  2.72529  3.93074  3.53166  2.76112  2.50750  4.01034  3.27004  4.03703  3.11844  2.43384  2.25627  3.02435  3.21763  5.45088  4.15579    117 a - - -
          2.68618  4.42225  2.77519  2.73123  3.46354  2.40513  3.72494  3.29354  2.67741  2.69355  4.24690  2.90347  2.73739  3.18146  2.89801  2.37887  2.77519  2.98518  4.58477  3.61503
          0.01371  4.69226  5.41460  0.61958  0.77255  0.48576  0.95510
    112   2.83723  5.29240  2.33424  1.79944  4.60973  3.55385  3.79612  4.07927  2.57296  3.58873  4.35175  2.38830  3.98186  2.90920  3.07133  2.80309  2.03835  2.79788  5.74658  4.34129    118 e - - -
          2.68618  4.42225  2.77519  2.73123  3.46354  2.40513  3.72494  3.29354  2.67741  2.69355  4.24690  2.90347  2.73739  3.18146  2.89801  2.37887  2.77519  2.98518  4.58477  3.61503
          0.01371  4.69226  5.41460  0.61958  0.77255  0.48576  0.95510
    113   2.85136  5.34676  2.33035  1.59090  4.67018  3.55154  3.79616  4.15438  2.57069  3.64352  4.39853  3.01926  3.98367  2.32338  3.07287  2.25900  3.08878  3.72790  5.78548  2.87330    119 e - - -
          2.68618  4.42225  2.77519  2.73123  3.46354  2.40513  3.72494  3.29354  2.67741  2.69355  4.24690  2.90347  2.73739  3.18146  2.89801  2.37887  2.77519  2.98518  4.58477  3.61503
          0.01371  4.69226  5.41460  0.61958  0.77255  0.48576  0.95510
    114   3.06135  4.40924  4.94994  4.35888  2.43190  4.28870  4.64437  1.92046  4.18523  1.51356  3.35938  4.41812  4.61313  4.32182  4.23475  3.61126  2.37703  1.61738  5.11083  3.94989    120 l - - -
          2.68618  4.42225  2.77519  2.73123  3.46354  2.40513  3.72494  3.29354  2.67741  2.69355  4.24690  2.90347  2.73739  3.18146  2.89801  2.37887  2.77519  2.98518  4.58477  3.61503
          0.01371  4.69226  5.41460  0.61958  0.77255  0.48576  0.95510
    115   2.80836  5.24421  3.08493  2.52296  4.57739  3.58096  3.75064  4.03790  1.87089  3.53451  4.29346  2.43777  3.97154  2.34371  2.33442  2.28744  3.03527  2.70726  5.67578  4.29722    121 k - - -
          2.68618  4.42225  2.77519  2.73123  3.46354  2.40513  3.72494  3.29354  2.67741  2.69355  4.24690  2.90347  2.73739  3.18146  2.89801  2.37887  2.77519  2.98518  4.58477  3.61503
          0.01371  4.69226  5.41460  0.61958  0.77255  0.48576  0.95510
    116   2.89842  5.39047  2.85377  2.02631  4.72885  2.11406  3.83904  4.21308  2.62791  3.70223  4.46403  2.34699  4.01350  2.39639  3.13152  1.91479  3.14231  3.78414  5.84579  4.42539    122 s - - -
          2.68618  4.42225  2.77519  2.73123  3.46354  2.40513  3.72494  3.29354  2.67741  2.69355  4.24690  2.90347  2.73739  3.18146  2.89801  2.37887  2.77519  2.98518  4.58477  3.61503
          0.01371  4.69226  5.41460  0.61958  0.77255  0.48576  0.95510
    117   3.08858  4.50468  4.65111  4.05918  3.40278  4.24414  4.54743  1.66260  2.56829  1.31739  2.38301  4.25304  4.56319  4.09466  4.01986  3.54903  3.31653  2.49168  5.11724  3.97063    123 l - - -
          2.68618  4.42225  2.77519  2.73123  3.46354  2.40513  3.72494  3.29354  2.67741  2.69355  4.24690  2.90347  2.73739  3.18146  2.89801  2.37887  2.77519  2.98518  4.58477  3.61503
          0.01371  4.69226  5.41460  0.61958  0.77255  0.48576  0.95510
    118   3.34863  5.48316  3.87099  3.11844  4.91365  4.01650  3.92152  4.24569  1.07732  3.68837  2.61792  3.52399  4.35585  3.05056  1.56142  3.34496  3.50681  3.93203  5.75914  4.58717    124 k - - -
          2.68618  4.42225  2.77519  2.73123  3.46354  2.40513  3.72494  3.29354  2.67741  2.69355  4.24690  2.90347  2.73739  3.18146  2.89801  2.37887  2.77519  2.98518  4.58477  3.61503
          0.01371  4.69226  5.41460  0.61958  0.77255  0.48576  0.95510
    119   3.13724  5.73541  1.38448  1.67575  5.04726  2.40579  3.99765  4.56448  2.15427  4.02748  4.81702  3.03271  4.12871  3.13171  3.45192  3.04220  3.39907  4.11415  6.16376  4.68227    125 d - - -
          2.68618  4.42225  2.77519  2.73123  3.46354  2.40513  3.72494  3.29354  2.67741  2.69355  4.24690  2.90347  2.73739  3.18146  2.89801  2.37887  2.77519  2.98518  4.58477  3.61503
          0.01371  4.69226  5.41460  0.61958  0.77255  0.48576  0.95510
    120   2.96319  5.36096  2.93632  1.47092  4.54566  3.62167  3.86736  4.12005  2.62303  3.63127  4.42982  3.10240  4.07048  1.70306  3.07387  2.92863  3.19963  3.73646  5.73371  2.75377    126 e - - -
          2.68618  4.42225  2.77519  2.73123  3.46354  2.40513  3.72494  3.29354  2.67741  2.69355  4.24690  2.90347  2.73739  3.18146  2.89801  2.37887  2.77519  2.98518  4.58477  3.61503
          0.01371  4.69226  5.41460  0.61958  0.77255  0.48576  0.95510
    121   3.54123  4.78989  5.53399  4.98281  3.63454  4.95247  5.38905  1.41260  4.85407  1.40513  2.41720  5.10110  5.15444  4.92748  4.89487  4.32432  3.77498  1.38093  5.65321  4.56219    127 v - - -
          2.68618  4.42225  2.77519  2.73123  3.46354  2.40513  3.72494  3.29354  2.67741  2.69355  4.24690  2.90347  2.73739  3.18146  2.89801  2.37887  2.77519  2.98518  4.58477  3.61503
          0.01371  4.69226  5.41460  0.61958  0.77255  0.48576  0.95510
    122   2.31056  4.60098  5.13046  4.56897  3.62601  4.58097  5.00081  1.77214  4.43110  1.11384  3.48109  4.69209  4.87597  4.58819  4.52579  3.92403  3.52296  1.68766  5.44693  4.29739    128 l - - -
          2.68618  4.42225  2.77519  2.73123  3.46354  2.40513  3.72494  3.29354  2.67741  2.69355  4.24690  2.90347  2.73739  3.18146  2.89801  2.37887  2.77519  2.98518  4.58477  3.61503
          0.01371  4.69226  5.41460  0.61958  0.77255  0.48576  0.95510
    123   2.34625  5.35458  2.27963  2.47218  4.69635  3.55143  3.81223  4.18012  2.11836  3.66790  4.42371  1.74738  3.99269  2.92263  3.09123  2.26163  3.10431  3.74924  5.80921  4.39185    129 n - - -
          2.68618  4.42225  2.77519  2.73123  3.46354  2.40513  3.72494  3.29354  2.67741  2.69355  4.24690  2.90347  2.73739  3.18146  2.89801  2.37887  2.77519  2.98518  4.58477  3.61503
          0.01371  4.69226  5.41460  0.61958  0.77255  0.48576  0.95510
    124   2.24561  4.43237  3.78621  3.21317  3.55539  3.79326  4.05543  2.38858  3.13199  1.84305  3.52982  3.58211  4.16903  2.57680  2.56329  3.04958  3.01493  2.24137  5.02612  3.80634    130 l - - -
          2.68618  4.42225  2.77519  2.73123  3.46354  2.40513  3.72494  3.29354  2.67741  2.69355  4.24690  2.90347  2.73739  3.18146  2.89801  2.37887  2.77519  2.98518  4.58477  3.61503
          0.01371  4.69226  5.41460  0.61958  0.77255  0.48576  0.95510
    125   1.14335  4.56850  4.40513  3.85922  3.55302  4.08221  4.53485  2.66677  3.73304  1.81709  2.38599  4.10498  4.49244  3.98872  3.95352  3.40979  3.30538  2.57473  5.25158  4.08004    131 a - - -
          2.68618  4.42225  2.77519  2.73123  3.46354  2.40513  3.72494  3.29354  2.67741  2.69355  4.24690  2.90347  2.73739  3.18146  2.89801  2.37887  2.77519  2.98518  4.58477  3.61503
          0.01371  4.69226  5.41460  0.61958  0.77255  0.48576  0.95510
    126   3.70470  5.59793  3.56567  3.56231  5.13008  3.99441  4.96095  5.11272  3.99538  4.66029  5.66531  0.28247  4.70537  4.29769  4.32692  3.77614  4.14483  4.63533  6.31342  5.06743    132 N - - -
          2.68618  4.42225  2.77519  2.73123  3.46354  2.40513  3.72494  3.29354  2.67741  2.69355  4.24690  2.90347  2.73739  3.18146  2.89801  2.37887  2.77519  2.98518  4.58477  3.61503
          0.01371  4.69226  5.41460  0.61958  0.77255  0.48576  0.95510
    127   2.11874  4.58517  3.64414  3.13044  3.95666  3.58983  4.13521  3.34258  3.10162  3.04158  3.91359  3.50026  4.10583  3.41652  3.47192  2.19855  1.40782  3.05121  5.36554  2.64752    133 t - - -
          2.68618  4.42225  2.77519  2.73123  3.46354  2.40513  3.72494  3.29354  2.67741  2.69355  4.24690  2.90347  2.73739  3.18146  2.89801  2.37887  2.77519  2.98518  4.58477  3.61503
          0.01371  4.69226  5.41460  0.61958  0.77255  0.48576  0.95510
    128   2.78659  4.87558  3.34534  2.92977  4.52457  3.52105  4.12578  3.94978  2.92919  3.56191  4.38091  3.36047  4.08804  2.44671  3.33359  1.73111  1.28156  3.53613  5.78505  4.48279    134 t - - -
          2.68618  4.42225  2.77519  2.73123  3.46354  2.40513  3.72494  3.29354  2.67741  2.69355  4.24690  2.90347  2.73739  3.18146  2.89801  2.37887  2.77519  2.98518  4.58477  3.61503
          0.01371  4.69226  5.41460  0.61958  0.77255  0.48576  0.95510
    129   2.76879  4.78405  2.58004  2.73930  3.95707  3.64357  2.78580  2.59140  2.72368  3.01971  3.86910  3.23070  4.03129  2.42519  3.15844  2.86111  3.00029  2.54314  5.30755  2.38022    135 y - - -
          2.68618  4.42225  2.77519  2.73123  3.46354  2.40513  3.72494  3.29354  2.67741  2.69355  4.24690  2.90347  2.73739  3.18146  2.89801  2.37887  2.77519  2.98518  4.58477  3.61503
          0.01371  4.69226  5.41460  0.61958  0.77255  0.48576  0.95510
    130   2.85813  5.25476  2.95518  2.07454  4.55537  1.82349  3.81741  4.01190  2.58838  2.61800  4.32117  2.48445  4.00468  2.39662  3.06789  2.83460  3.09503  3.62450  5.71631  4.32964    136 g - - -
          2.68621  4.42228  2.77523  2.73126  3.46357  2.40516  3.72497  3.29357  2.67744  2.69358  4.24693  2.90292  2.73743  3.18149  2.89804  2.37890  2.77523  2.98521  4.58480  3.61506
          0.12547  2.17624  5.41460  0.24867  1.51337  0.48576  0.95510
    131   3.30831  5.78591  1.88461  2.54401  5.29807  0.95129  4.24597  4.84915  3.31860  4.34058  5.19379  2.22556  4.25054  3.42285  3.93559  3.21973  3.64496  4.35942  6.48736  4.97422    138 g - - -
          2.68618  4.42225  2.77519  2.73123  3.46354  2.40513  3.72494  3.29354  2.67741  2.69355  4.24690  2.90347  2.73739  3.18146  2.89801  2.37887  2.77519  2.98518  4.58477  3.61503
          0.01371  4.69226  5.41460  0.61958  0.77255  0.48576  0.95510
    132   2.93436  5.36309  3.20466  2.11975  4.74128  3.67242  3.78701  4.18546  1.96170  3.64264  4.41117  3.14539  4.05625  2.29229  1.67908  2.89966  2.41757  3.77496  5.74112  4.39999    139 r - - -
          2.68618  4.42225  2.77519  2.73123  3.46354  2.40513  3.72494  3.29354  2.67741  2.69355  4.24690  2.90347  2.73739  3.18146  2.89801  2.37887  2.77519  2.98518  4.58477  3.61503
          0.01371  4.69226  5.41460  0.61958  0.77255  0.48576  0.95510
    133   3.11606  4.97860  3.70737  3.18548  3.56196  3.90737  3.99977  3.61944  2.82031  3.21748  4.14317  3.58087  2.72189  3.36827  2.24057  3.22859  3.35588  3.36662  5.04181  1.12743    140 y - - -
          2.68618  4.42225  2.77519  2.73123  3.46354  2.40513  3.72494  3.29354  2.67741  2.69355  4.24690  2.90347  2.73739  3.18146  2.89801  2.37887  2.77519  2.98518  4.58477  3.61503
          0.01371  4.69226  5.41460  0.61958  0.77255  0.48576  0.95510
    134   3.61598  4.82808  5.65353  5.20997  4.11526  5.18268  5.97341  0.62853  5.13669  2.50996  3.85263  5.37083  5.42745  5.39006  5.30207  4.63537  3.88583  1.45746  6.26903  5.05625    141 I - - -
          2.68618  4.42225  2.77519  2.73123  3.46354  2.40513  3.72494  3.29354  2.67741  2.69355  4.24690  2.90347  2.73739  3.18146  2.89801  2.37887  2.77519  2.98518  4.58477  3.61503
          0.01371  4.69226  5.41460  0.61958  0.77255  0.48576  0.95510
    135   4.50229  5.67023  5.39682  5.31275  0.26716  4.86354  4.52177  4.02384  5.22699  3.22225  4.65289  5.05659  5.34305  5.18361  5.14391  4.68265  4.82256  4.06212  4.63732  2.94833    142 F - - -
          2.68618  4.42225  2.77519  2.73123  3.46354  2.40513  3.72494  3.29354  2.67741  2.69355  4.24690  2.90347  2.73739  3.18146  2.89801  2.37887  2.77519  2.98518  4.58477  3.61503
          0.01371  4.69226  5.41460  0.61958  0.77255  0.48576  0.95510
    136   1.56386  4.75208  3.52628  3.15547  4.80301  1.80265  4.36547  4.26327  3.25239  3.86451  4.64635  2.42424  4.08084  3.54982  3.67049  1.60118  3.12198  3.69968  6.05576  4.77141    143 a - - -
          2.68618  4.42225  2.77519  2.73123  3.46354  2.40513  3.72494  3.29354  2.67741  2.69355  4.24690  2.90347  2.73739  3.18146  2.89801  2.37887  2.77519  2.98518  4.58477  3.61503
          0.01371  4.69226  5.41460  0.61958  0.77255  0.48576  0.95510
    137   3.96081  5.58279  4.78343  4.80360  5.79876  0.13272  5.79119  5.67098  5.08226  5.17801  6.20915  4.95142  4.98319  5.34381  5.16017  4.16486  4.49538  5.04572  6.60966  5.95055    144 G - - -
          2.68618  4.42225  2.77519  2.73123  3.46354  2.40513  3.72494  3.29354  2.67741  2.69355  4.24690  2.90347  2.73739  3.18146  2.89801  2.37887  2.77519  2.98518  4.58477  3.61503
          0.12888  4.69226  2.19149  0.61958  0.77255  0.48576  0.95510
    138   2.72047  4.60024  3.40345  2.85472  3.78978  3.62608  3.90265  3.16836  2.82966  2.85728  3.72793  2.48405  4.03170  3.15573  3.23118  2.28035  2.06080  2.30654  5.18661  2.76097    145 t - - -
          2.68618  4.42225  2.77519  2.73123  3.46354  2.40513  3.72494  3.29354  2.67741  2.69355  4.24690  2.90347  2.73739  3.18146  2.89801  2.37887  2.77519  2.98518  4.58477  3.61503
          0.01537  4.57875  5.30110  0.61958  0.77255  0.37799  1.15593
    139   2.83871  5.27209  3.10360  2.54822  4.62482  3.59828  3.76682  4.08342  1.77153  3.57100  4.33167  2.09575  3.99315  2.87302  2.29838  2.28522  2.49251  3.67144  5.70223  4.33050    146 k - - -
          2.68618  4.42225  2.77519  2.73123  3.46354  2.40513  3.72494  3.29354  2.67741  2.69355  4.24690  2.90347  2.73739  3.18146  2.89801  2.37887  2.77519  2.98518  4.58477  3.61503
          0.01371  4.69226  5.41460  0.61958  0.77255  0.48576  0.95510
    140   2.67144  4.53365  4.05266  3.61107  4.32134  3.47226  4.54011  3.55915  3.56285  3.37951  4.26223  3.77416  4.15303  3.85373  3.86758  1.39219  1.34536  2.18905  5.74277  4.53358    147 t - - -
          2.68618  4.42225  2.77519  2.73123  3.46354  2.40513  3.72494  3.29354  2.67741  2.69355  4.24690  2.90347  2.73739  3.18146  2.89801  2.37887  2.77519  2.98518  4.58477  3.61503
          0.01371  4.69226  5.41460  0.61958  0.77255  0.48576  0.95510
    141   2.94841  5.49833  1.86436  2.00880  4.82712  2.54132  3.86353  4.32710  2.67776  3.79751  4.55633  2.32036  4.03172  2.29403  3.20079  2.31645  3.19375  3.88270  5.93014  4.48671    148 d - - -
          2.68618  4.42225  2.77519  2.73123  3.46354  2.40513  3.72494  3.29354  2.67741  2.69355  4.24690  2.90347  2.73739  3.18146  2.89801  2.37887  2.77519  2.98518  4.58477  3.61503
          0.01371  4.69226  5.41460  0.61958  0.77255  0.48576  0.95510
    142   2.87430  4.96111  3.36130  2.92114  4.50948  3.60453  4.07177  3.90180  2.19902  3.51538  4.34988  3.36454  2.70188  3.24417  3.13822  2.95090  1.08342  3.52908  5.73684  4.45176    149 t - - -
          2.68618  4.42225  2.77519  2.73123  3.46354  2.40513  3.72494  3.29354  2.67741  2.69355  4.24690  2.90347  2.73739  3.18146  2.89801  2.37887  2.77519  2.98518  4.58477  3.61503
          0.01371  4.69226  5.41460  0.61958  0.77255  0.48576  0.95510
    143   2.30660  5.24287  2.40380  2.09362  4.56206  3.54777  3.75887  4.03150  2.51612  3.53820  4.29503  3.02513  2.38530  2.32164  3.00788  2.76257  3.02526  2.79810  5.69316  4.29407    150 e - - -
          2.68618  4.42225  2.77519  2.73123  3.46354  2.40513  3.72494  3.29354  2.67741  2.69355  4.24690  2.90347  2.73739  3.18146  2.89801  2.37887  2.77519  2.98518  4.58477  3.61503
          0.01371  4.69226  5.41460  0.61958  0.77255  0.48576  0.95510
    144   1.95813  4.71479  4.09771  3.96636  5.03986  3.47165  5.02033  4.42654  4.07168  4.15501  5.03649  3.99633  0.58025  4.35016  4.29867  2.99619  3.33739  3.82669  6.36309  5.22369    151 P - - -
          2.68618  4.42225  2.77519  2.73123  3.46354  2.40513  3.72494  3.29354  2.67741  2.69355  4.24690  2.90347  2.73739  3.18146  2.89801  2.37887  2.77519  2.98518  4.58477  3.61503
          0.01371  4.69226  5.41460  0.61958  0.77255  0.48576  0.95510
    145   3.57549  4.87372  5.09888  4.66040  1.00735  4.58873  4.10605  3.12555  4.47925  2.69855  3.86896  4.49041  4.90781  4.49132  4.48642  3.92946  3.80399  1.69726  4.29913  2.01177    152 f - - -
          2.68618  4.42225  2.77519  2.73123  3.46354  2.40513  3.72494  3.29354  2.67741  2.69355  4.24690  2.90347  2.73739  3.18146  2.89801  2.37887  2.77519  2.98518  4.58477  3.61503
          0.01371  4.69226  5.41460  0.61958  0.77255  0.48576  0.95510
    146   1.87207  5.00073  3.15847  2.13531  4.48883  2.52634  3.91575  3.93194  2.71400  3.50114  4.28814  3.17176  4.00323  3.05372  3.18350  2.22636  1.99871  3.52658  5.70217  4.35067    153 a - - -
          2.68618  4.42225  2.77519  2.73123  3.46354  2.40513  3.72494  3.29354  2.67741  2.69355  4.24690  2.90347  2.73739  3.18146  2.89801  2.37887  2.77519  2.98518  4.58477  3.61503
          0.01371  4.69226  5.41460  0.61958  0.77255  0.48576  0.95510
    147   2.25776  3.02097  2.65701  2.26812  3.98100  3.63725  3.85940  3.36709  2.71914  2.42867  3.87207  3.22532  2.84734  3.05700  3.15632  2.85397  2.99539  2.52716  5.32411  4.02902    154 a - - -
          2.68618  4.42225  2.77519  2.73123  3.46354  2.40513  3.72494  3.29354  2.67741  2.69355  4.24690  2.90347  2.73739  3.18146  2.89801  2.37887  2.77519  2.98518  4.58477  3.61503
          0.01371  4.69226  5.41460  0.61958  0.77255  0.48576  0.95510
    148   3.03387  5.55097  1.72107  1.98266  4.85827  3.57472  3.93768  4.34515  2.79957  3.84452  4.62950  1.63513  4.08416  3.06767  3.33409  2.96609  3.28770  2.58520  6.00034  4.55400    155 n - - -
          2.68618  4.42225  2.77519  2.73123  3.46354  2.40513  3.72494  3.29354  2.67741  2.69355  4.24690  2.90347  2.73739  3.18146  2.89801  2.37887  2.77519  2.98518  4.58477  3.61503
          0.21799  4.69226  1.67826  0.61958  0.77255  0.48576  0.95510
    149   2.83349  5.25786  2.82176  1.95799  4.61324  1.96433  3.78158  4.07976  2.03872  3.58729  4.36471  2.99066  3.95476  2.90378  3.01756  2.17038  3.08086  3.66862  5.74149  4.34585    156 e - - -
          2.68637  4.42244  2.77539  2.73143  3.46373  2.40497  3.72514  3.29373  2.67714  2.69374  4.24709  2.90305  2.73759  3.18166  2.89820  2.37869  2.77486  2.98538  4.58496  3.61405
          0.79561  0.61019  5.21341  0.41825  1.07353  0.80623  0.59156
    150   1.71748  4.36892  3.72620  3.18367  3.56999  3.62663  4.04261  2.91687  3.12636  2.66436  3.56793  3.52238  4.07605  3.41798  3.44520  2.23291  2.94627  2.11867  5.03585  2.57015    160 a - - -
          2.68618  4.42225  2.77519  2.73123  3.46354  2.40513  3.72494  3.29354  2.67741  2.69355  4.24690  2.90347  2.73739  3.18146  2.89801  2.37887  2.77519  2.98518  4.58477  3.61503
          0.01679  4.49106  5.21341  0.61958  0.77255  0.80623  0.59156
    151   2.80857  5.29488  2.17370  2.39220  4.62817  2.52717  3.75368  4.11083  2.54716  3.60456  4.36710  2.25277  3.92731  2.22740  3.05402  2.76307  2.32740  3.68515  5.75213  4.33245    161 d - - -
          2.68618  4.42225  2.77519  2.73123  3.46354  2.40513  3.72494  3.29354  2.67741  2.69355  4.24690  2.90347  2.73739  3.18146  2.89801  2.37887  2.77519  2.98518  4.58477  3.61503
          0.01679  4.49106  5.21341  0.61958  0.77255  0.32749  1.27557
    152   3.05052  5.29534  1.98435  2.72895  5.13054  0.98031  4.30868  4.64425  3.32972  4.18787  5.00841  3.24393  4.19418  3.49034  3.87294  2.11876  3.44212  4.10318  6.34945  4.92982    162 g - - -
          2.68618  4.42225  2.77519  2.73123  3.46354  2.40513  3.72494  3.29354  2.67741  2.69355  4.24690  2.90347  2.73739  3.18146  2.89801  2.37887  2.77519  2.98518  4.58477  3.61503
          0.01371  4.69226  5.41460  0.61958  0.77255  0.48576  0.95510
    153   1.91108  5.31262  2.38672  2.05118  4.66019  3.54904  3.82067  4.13747  2.60579  3.63906  4.40038  3.03669  2.76264  2.93454  3.10801  1.93712  3.09821  3.71459  5.79131  4.38068    163 a - - -
          2.68618  4.42225  2.77519  2.73123  3.46354  2.40513  3.72494  3.29354  2.67741  2.69355  4.24690  2.90347  2.73739  3.18146  2.89801  2.37887  2.77519  2.98518  4.58477  3.61503
          0.01371  4.69226  5.41460  0.61958  0.77255  0.48576  0.95510
    154   1.85128  4.82889  3.28668  2.23239  4.16540  2.24987  3.92873  3.55144  2.77369  3.20217  4.03613  3.24625  4.03104  3.11064  3.21597  2.83821  2.35615  2.45306  5.47960  4.17468    164 a - - -
          2.68618  4.42225  2.77519  2.73123  3.46354  2.40513  3.72494  3.29354  2.67741  2.69355  4.24690  2.90347  2.73739  3.18146  2.89801  2.37887  2.77519  2.98518  4.58477  3.61503
          0.01371  4.69226  5.41460  0.61958  0.77255  0.48576  0.95510
    155   2.65060  4.62200  3.86474  3.49173  4.73715  3.38838  4.56926  4.16558  3.51032  3.82531  4.63347  3.68889  2.34463  3.80944  3.85603  1.55593  1.12135  3.61373  6.05501  4.83026    165 t - - -
          2.68618  4.42225  2.77519  2.73123  3.46354  2.40513  3.72494  3.29354  2.67741  2.69355  4.24690  2.90347  2.73739  3.18146  2.89801  2.37887  2.77519  2.98518  4.58477  3.61503
          0.01371  4.69226  5.41460  0.61958  0.77255  0.48576  0.95510
    156   2.85339  4.29393  4.40485  2.65629  3.39109  3.98972  4.30525  1.74528  3.68770  1.97701  3.38609  4.00043  4.34994  3.89866  3.84491  3.28495  3.08650  1.70127  4.94135  2.76337    166 v - - -
          2.68618  4.42225  2.77519  2.73123  3.46354  2.40513  3.72494  3.29354  2.67741  2.69355  4.24690  2.90347  2.73739  3.18146  2.89801  2.37887  2.77519  2.98518  4.58477  3.61503
          0.01371  4.69226  5.41460  0.61958  0.77255  0.48576  0.95510
    157   2.81917  5.02882  3.19683  2.66175  4.33674  3.61330  3.84534  3.73452  1.81710  3.33725  4.15029  2.43301  4.02706  2.99061  3.00956  2.84948  1.76482  2.63979  5.56197  4.23328    167 t - - -
          2.68618  4.42225  2.77519  2.73123  3.46354  2.40513  3.72494  3.29354  2.67741  2.69355  4.24690  2.90347  2.73739  3.18146  2.89801  2.37887  2.77519  2.98518  4.58477  3.61503
          0.01371  4.69226  5.41460  0.61958  0.77255  0.48576  0.95510
    158   2.77387  4.57621  3.52914  2.96522  2.70189  2.69133  3.95169  2.52837  2.34242  2.79194  3.67477  3.40158  4.09969  2.53283  3.29882  2.95441  3.00516  2.85825  5.12587  2.31704    168 y - - -
          2.68618  4.42225  2.77519  2.73123  3.46354  2.40513  3.72494  3.29354  2.67741  2.69355  4.24690  2.90347  2.73739  3.18146  2.89801  2.37887  2.77519  2.98518  4.58477  3.61503
          0.01371  4.69226  5.41460  0.61958  0.77255  0.48576  0.95510
    159   2.80759  5.09124  3.09006  2.59845  4.42912  3.57195  3.84134  3.86648  2.61278  3.43425  4.22857  2.01745  4.00430  2.02562  3.07386  1.94972  3.05810  2.59148  5.63508  4.27735    169 s - - -
          2.68618  4.42225  2.77519  2.73123  3.46354  2.40513  3.72494  3.29354  2.67741  2.69355  4.24690  2.90347  2.73739  3.18146  2.89801  2.37887  2.77519  2.98518  4.58477  3.61503
          0.10848  4.69226  2.36832  0.61958  0.77255  0.48576  0.95510
    160   2.71316  4.45278  3.68666  3.13859  3.68253  2.13029  4.05586  3.00373  3.08897  2.15155  3.64501  3.50723  2.70192  3.39084  3.43198  2.93970  2.28907  2.19519  5.13092  3.90114    170 g - - -
          2.68618  4.42225  2.77519  2.73123  3.46354  2.40513  3.72494  3.29354  2.67741  2.69355  4.24690  2.90347  2.73739  3.18146  2.89801  2.37887  2.77519  2.98518  4.58477  3.61503
          0.01506  4.59884  5.32119  0.61958  0.77255  0.39266  1.12473
    161   2.96738  5.18395  1.06668  2.68622  4.67173  3.56273  4.10936  4.03540  3.02562  3.70405  4.54416  3.20673  4.13392  3.28006  3.52558  2.18107  3.28486  2.42975  5.94252  4.56089    171 d - - -
          2.68618  4.42225  2.77519  2.73123  3.46354  2.40513  3.72494  3.29354  2.67741  2.69355  4.24690  2.90347  2.73739  3.18146  2.89801  2.37887  2.77519  2.98518  4.58477  3.61503
          0.01371  4.69226  5.41460  0.61958  0.77255  0.48576  0.95510
    162   1.40566  4.52956  3.82606  3.31507  4.00335  3.56230  4.26246  3.33385  3.26890  2.24064  3.95232  3.61505  4.12815  3.57146  3.60954  2.17760  1.91815  3.03448  5.42825  4.20140    172 a - - -
          2.68618  4.42225  2.77519  2.73123  3.46354  2.40513  3.72494  3.29354  2.67741  2.69355  4.24690  2.90347  2.73739  3.18146  2.89801  2.37887  2.77519  2.98518  4.58477  3.61503
          0.01371  4.69226  5.41460  0.61958  0.77255  0.48576  0.95510
    163   1.92886  4.89698  3.23556  2.70264  4.25595  2.70439  3.88906  3.67266  2.70569  2.47734  4.09911  2.45079  2.76086  3.04910  3.16043  2.26725  3.01638  3.32911  5.53137  4.20794    173 a - - -
          2.68618  4.42225  2.77519  2.73123  3.46354  2.40513  3.72494  3.29354  2.67741  2.69355  4.24690  2.90347  2.73739  3.18146  2.89801  2.37887  2.77519  2.98518  4.58477  3.61503
          0.01371  4.69226  5.41460  0.61958  0.77255  0.48576  0.95510
    164   2.76723  5.02306  2.14647  2.57572  4.28530  2.69978  3.78940  3.71077  2.57527  2.56927  4.09712  3.10125  3.97586  2.92810  2.46141  2.35104  3.00082  2.61473  5.52131  4.17287    174 d - - -
          2.68618  4.42225  2.77519  2.73123  3.46354  2.40513  3.72494  3.29354  2.67741  2.69355  4.24690  2.90347  2.73739  3.18146  2.89801  2.37887  2.77519  2.98518  4.58477  3.61503
          0.01371  4.69226  5.41460  0.61958  0.77255  0.48576  0.95510
    165   2.74134  4.71992  3.45743  3.02791  4.27073  2.39892  4.16744  3.65306  3.07705  3.33143  4.17716  1.89176  4.09058  3.39038  3.48430  2.17639  3.08899  1.63052  5.62039  4.34682    175 v - - -
          2.68618  4.42225  2.77519  2.73123  3.46354  2.40513  3.72494  3.29354  2.67741  2.69355  4.24690  2.90347  2.73739  3.18146  2.89801  2.37887  2.77519  2.98518  4.58477  3.61503
          0.01371  4.69226  5.41460  0.61958  0.77255  0.48576  0.95510
    166   2.76223  5.01825  2.48046  2.16266  4.27256  3.58072  3.78143  3.69627  2.15747  2.65194  2.92198  3.09773  3.97173  2.91977  3.03653  2.78149  2.42857  2.71104  5.50980  4.16170    176 k - - -
          2.68618  4.42225  2.77519  2.73123  3.46354  2.40513  3.72494  3.29354  2.67741  2.69355  4.24690  2.90347  2.73739  3.18146  2.89801  2.37887  2.77519  2.98518  4.58477  3.61503
          0.01371  4.69226  5.41460  0.61958  0.77255  0.48576  0.95510
    167   2.98753  4.45829  4.39979  3.80722  3.43045  4.09773  4.38638  2.63291  3.61278  1.55086  2.44834  4.04825  4.43981  3.89059  2.10825  3.39153  3.21702  1.75274  5.06714  3.89840    177 l - - -
          2.68618  4.42225  2.77519  2.73123  3.46354  2.40513  3.72494  3.29354  2.67741  2.69355  4.24690  2.90347  2.73739  3.18146  2.89801  2.37887  2.77519  2.98518  4.58477  3.61503
          0.01371  4.69226  5.41460  0.61958  0.77255  0.48576  0.95510
    168   2.82062  4.71963  3.49927  3.03721  4.06124  3.65683  4.12411  2.40183  3.02162  3.08668  3.99099  1.68269  4.15141  3.36842  3.40504  2.97516  1.60320  2.99954  5.46648  4.19291    178 t - - -
          2.68618  4.42225  2.77519  2.73123  3.46354  2.40513  3.72494  3.29354  2.67741  2.69355  4.24690  2.90347  2.73739  3.18146  2.89801  2.37887  2.77519  2.98518  4.58477  3.61503
          0.21799  4.69226  1.67826  0.61958  0.77255  0.48576  0.95510
    169   2.75189  5.11967  2.26983  2.46950  4.48385  2.55024  3.75690  3.93983  2.52676  3.47233  4.24902  3.00469  3.92187  2.87946  2.29701  2.74019  1.91319  3.53987  5.64580  4.26457    179 t - - -
          2.68618  4.42225  2.77519  2.73123  3.46354  2.40513  3.72494  3.29354  2.67741  2.69355  4.24690  2.90347  2.73739  3.18146  2.89801  2.37887  2.77519  2.98518  4.58477  3.61503
          0.01679  4.49106  5.21341  0.61958  0.77255  0.80623  0.59156
    170   2.69035  4.83501  3.15024  2.66567  4.26558  3.46685  2.60913  3.69611  2.67068  3.30065  4.11511  3.14734  2.03889  3.02773  3.11000  2.12718  2.24636  3.33171  5.52999  4.20537    180 p - - -
          2.68618  4.42225  2.77519  2.73123  3.46354  2.40513  3.72494  3.29354  2.67741  2.69355  4.24690  2.90347  2.73739  3.18146  2.89801  2.37887  2.77519  2.98518  4.58477  3.61503
          0.01679  4.49106  5.21341  0.61958  0.77255  0.32749  1.27557
    171   2.83246  4.28849  2.81675  3.75116  2.51322  3.95701  4.27024  1.80960  3.63018  1.99217  3.38624  3.95029  4.32009  3.84569  3.80304  3.24814  2.38565  2.02876  4.93151  3.74099    181 i - - -
          2.68618  4.42225  2.77519  2.73123  3.46354  2.40513  3.72494  3.29354  2.67741  2.69355  4.24690  2.90347  2.73739  3.18146  2.89801  2.37887  2.77519  2.98518  4.58477  3.61503
          0.01371  4.69226  5.41460  0.61958  0.77255  0.48576  0.95510
    172   2.78854  4.85446  3.31194  3.13196  5.00364  1.10831  4.48435  4.49941  3.43940  4.09264  4.88554  2.22565  4.14414  3.68783  3.86212  1.62606  3.24757  3.88207  6.25643  4.95454    182 g - - -
          2.68618  4.42225  2.77519  2.73123  3.46354  2.40513  3.72494  3.29354  2.67741  2.69355  4.24690  2.90347  2.73739  3.18146  2.89801  2.37887  2.77519  2.98518  4.58477  3.61503
          0.01371  4.69226  5.41460  0.61958  0.77255  0.48576  0.95510
    173   2.80029  5.28526  2.08285  2.46702  4.61619  2.67082  3.75712  4.09489  2.09512  3.58448  4.33340  2.50069  3.95526  2.33349  3.00141  2.76374  3.03398  2.71687  5.72540  4.31786    183 d - - -
          2.68618  4.42225  2.77519  2.73123  3.46354  2.40513  3.72494  3.29354  2.67741  2.69355  4.24690  2.90347  2.73739  3.18146  2.89801  2.37887  2.77519  2.98518  4.58477  3.61503
          0.01371  4.69226  5.41460  0.61958  0.77255  0.48576  0.95510
    174   2.95119  5.47063  2.19571  2.47302  4.80897  3.56734  3.86943  4.30095  1.78293  3.77853  4.54296  1.68999  4.03978  2.98608  3.17252  2.25300  3.19710  3.86424  5.91382  4.48293    184 n - - -
          2.68618  4.42225  2.77519  2.73123  3.46354  2.40513  3.72494  3.29354  2.67741  2.69355  4.24690  2.90347  2.73739  3.18146  2.89801  2.37887  2.77519  2.98518  4.58477  3.61503
          0.01371  4.69226  5.41460  0.61958  0.77255  0.48576  0.95510
    175   3.03410  4.43410  4.63481  4.05756  3.57843  4.23245  4.58264  1.58950  2.57320  2.44744  2.59961  4.24672  4.57415  4.14455  4.06636  3.54240  3.27110  1.30469  5.20784  4.01950    185 v - - -
          2.68618  4.42225  2.77519  2.73123  3.46354  2.40513  3.72494  3.29354  2.67741  2.69355  4.24690  2.90347  2.73739  3.18146  2.89801  2.37887  2.77519  2.98518  4.58477  3.61503
          0.01371  4.69226  5.41460  0.61958  0.77255  0.48576  0.95510
    176   2.27816  4.96018  2.48546  2.61027  2.93720  3.59540  3.80420  3.61308  2.61080  3.21875  4.03403  3.12919  3.98864  2.45757  3.07404  2.02664  3.00032  3.29220  5.45895  2.88802    186 s - - -
          2.68618  4.42225  2.77519  2.73123  3.46354  2.40513  3.72494  3.29354  2.67741  2.69355  4.24690  2.90347  2.73739  3.18146  2.89801  2.37887  2.77519  2.98518  4.58477  3.61503
          0.01371  4.69226  5.41460  0.61958  0.77255  0.48576  0.95510
    177   2.84534  4.72876  2.56201  2.90023  3.85256  3.73124  3.98637  3.17126  2.90212  1.45119  3.77184  3.36922  4.12996  2.46079  3.30506  2.98857  3.08064  2.39561  5.28760  4.02012    187 l - - -
          2.68618  4.42225  2.77519  2.73123  3.46354  2.40513  3.72494  3.29354  2.67741  2.69355  4.24690  2.90347  2.73739  3.18146  2.89801  2.37887  2.77519  2.98518  4.58477  3.61503
          0.01371  4.69226  5.41460  0.61958  0.77255  0.48576  0.95510
    178   2.79880  5.18286  3.05002  2.54933  4.58075  2.14616  3.81392  4.04334  1.89232  3.56056  4.32534  2.41616  3.98160  2.92896  3.03386  2.26633  2.37824  3.62668  5.71968  4.33763    188 k - - -
          2.68618  4.42225  2.77519  2.73123  3.46354  2.40513  3.72494  3.29354  2.67741  2.69355  4.24690  2.90347  2.73739  3.18146  2.89801  2.37887  2.77519  2.98518  4.58477  3.61503
          0.01371  4.69226  5.41460  0.61958  0.77255  0.48576  0.95510
    179   3.60534  4.80549  5.67348  5.18782  4.00716  5.19594  5.84614  1.07157  5.11666  1.85593  3.74956  5.34539  5.39176  5.30850  5.24592  4.61736  3.85762  1.07628  6.11761  4.94853    189 i - - -
          2.68618  4.42225  2.77519  2.73123  3.46354  2.40513  3.72494  3.29354  2.67741  2.69355  4.24690  2.90347  2.73739  3.18146  2.89801  2.37887  2.77519  2.98518  4.58477  3.61503
          0.01371  4.69226  5.41460  0.61958  0.77255  0.48576  0.95510
    180   2.76992  4.94581  3.22164  2.82164  4.66295  3.48489  4.08821  4.11691  2.91258  3.68948  4.47621  1.35507  2.57743  3.24010  3.36658  2.13084  2.29042  3.65054  5.87883  4.54083    190 n - - -
          2.68618  4.42225  2.77519  2.73123  3.46354  2.40513  3.72494  3.29354  2.67741  2.69355  4.24690  2.90347  2.73739  3.18146  2.89801  2.37887  2.77519  2.98518  4.58477  3.61503
          0.01371  4.69226  5.41460  0.61958  0.77255  0.48576  0.95510
    181   2.75735  4.55143  3.59693  3.05477  3.77277  2.64397  4.03602  2.47196  3.02357  2.83872  3.72418  2.55174  4.11313  3.33400  3.39456  2.00234  3.01894  1.88385  5.20003  3.95637    191 v - - -
          2.68618  4.42225  2.77519  2.73123  3.46354  2.40513  3.72494  3.29354  2.67741  2.69355  4.24690  2.90347  2.73739  3.18146  2.89801  2.37887  2.77519  2.98518  4.58477  3.61503
          0.01371  4.69226  5.41460  0.61958  0.77255  0.48576  0.95510
    182   3.51824  6.16582  0.78026  2.50499  5.48142  3.62918  4.29966  5.11236  3.45912  4.56817  5.47174  1.61425  4.31956  3.48852  4.14360  3.36326  3.84644  4.62804  6.67138  5.08748    192 d - - -
          2.68631  4.42238  2.77533  2.73137  3.46367  2.40488  3.72508  3.29367  2.67704  2.69368  4.24703  2.90299  2.73753  3.18160  2.89814  2.37900  2.77533  2.98532  4.58490  3.61393
          0.41982  1.46496  2.19149  0.67978  0.70670  0.48576  0.95510
    183   1.28186  4.48604  3.81275  3.33399  4.17928  3.41057  4.31574  3.52576  3.30426  3.25218  4.11224  3.58468  2.57726  3.60034  3.64856  2.01854  3.00367  2.16837  5.57583  4.35101    195 a - - -
          2.68618  4.42225  2.77519  2.73123  3.46354  2.40513  3.72494  3.29354  2.67741  2.69355  4.24690  2.90347  2.73739  3.18146  2.89801  2.37887  2.77519  2.98518  4.58477  3.61503
          0.01537  4.57875  5.30110  0.61958  0.77255  0.68659  0.69975
    184   2.28910  4.79373  3.25096  2.69528  4.00926  3.60528  3.82379  3.37388  1.89246  2.37676  3.88676  2.46753  3.99795  3.01096  3.06505  2.82846  2.98022  2.43985  5.33289  4.03549    196 k - - -
          2.68618  4.42225  2.77519  2.73123  3.46354  2.40513  3.72494  3.29354  2.67741  2.69355  4.24690  2.90347  2.73739  3.18146  2.89801  2.37887  2.77519  2.98518  4.58477  3.61503
          0.01537  4.57875  5.30110  0.61958  0.77255  0.68659  0.69975
    185   1.90109  4.96655  3.13610  2.58557  4.22964  3.56658  3.77081  3.64555  2.09853  2.49438  4.04992  3.10121  3.96318  2.39787  2.97057  2.33173  2.98679  3.31532  5.46901  4.13728    197 a - - -
          2.68618  4.42225  2.77519  2.73123  3.46354  2.40513  3.72494  3.29354  2.67741  2.69355  4.24690  2.90347  2.73739  3.18146  2.89801  2.37887  2.77519  2.98518  4.58477  3.61503
          0.01537  4.57875  5.30110  0.61958  0.77255  0.68659  0.69975
    186   2.00633  5.00651  3.06946  2.12537  4.27547  3.54019  3.75243  3.70366  2.53198  3.28277  2.83818  3.05911  3.93972  2.31615  2.99933  2.24726  2.97135  3.35751  5.50227  4.15116    198 a - - -
          2.68618  4.42225  2.77519  2.73123  3.46354  2.40513  3.72494  3.29354  2.67741  2.69355  4.24690  2.90347  2.73739  3.18146  2.89801  2.37887  2.77519  2.98518  4.58477  3.61503
          0.01537  4.57875  5.30110  0.61958  0.77255  0.68659  0.69975
    187   2.75933  4.25730  4.13228  3.55602  2.11151  3.83943  4.09665  2.15532  3.44752  2.44301  3.37096  3.78514  2.78264  3.67671  3.65150  2.37088  2.99281  2.51194  4.77265  2.51553    199 f - - -
          2.68618  4.42225  2.77519  2.73123  3.46354  2.40513  3.72494  3.29354  2.67741  2.69355  4.24690  2.90347  2.73739  3.18146  2.89801  2.37887  2.77519  2.98518  4.58477  3.61503
          0.01537  4.57875  5.30110  0.61958  0.77255  0.37799  1.15593
    188   2.78468  5.03164  2.07739  2.58014  4.28219  2.35101  3.80260  3.70595  2.59571  2.55409  2.86604  3.10682  3.98775  2.38164  3.06462  2.80439  3.01804  3.37075  5.52682  4.17923    200 d - - -
          2.68618  4.42225  2.77519  2.73123  3.46354  2.40513  3.72494  3.29354  2.67741  2.69355  4.24690  2.90347  2.73739  3.18146  2.89801  2.37887  2.77519  2.98518  4.58477  3.61503
          0.11281  4.69226  2.32777  0.61958  0.77255  0.48576  0.95510
    189   1.89044  4.45672  3.98790  3.53861  4.24767  1.40362  4.46482  3.53023  3.50213  3.31711  4.18673  3.70028  4.07631  3.78052  3.81075  2.80236  2.06238  2.13792  5.66270  4.45780    201 g - - -
          2.68618  4.42225  2.77519  2.73123  3.46354  2.40513  3.72494  3.29354  2.67741  2.69355  4.24690  2.90347  2.73739  3.18146  2.89801  2.37887  2.77519  2.98518  4.58477  3.61503
          0.28774  4.59458  1.42738  0.61958  0.77255  0.66215  0.72513
    190   2.73045  4.64233  2.24391  2.75562  1.91174  3.54455  3.87205  3.17975  2.85430  2.87070  3.78769  3.22020  4.00071  3.15189  3.27093  2.85704  2.29765  2.93111  5.12422  3.75804    202 f - - -
          2.68618  4.42225  2.77519  2.73123  3.46354  2.40513  3.72494  3.29354  2.67741  2.69355  4.24690  2.90347  2.73739  3.18146  2.89801  2.37887  2.77519  2.98518  4.58477  3.61503
          0.01982  4.32666  5.04900  0.61958  0.77255  0.67609  0.71050
    191   2.72838  4.99961  2.14066  2.55714  4.57997  2.32387  3.89598  4.04233  2.73257  3.59274  4.37668  3.06557  3.93932  3.03668  3.22072  1.74123  2.21145  3.59642  5.77461  4.40002    203 s - - -
          2.68618  4.42225  2.77519  2.73123  3.46354  2.40513  3.72494  3.29354  2.67741  2.69355  4.24690  2.90347  2.73739  3.18146  2.89801  2.37887  2.77519  2.98518  4.58477  3.61503
          0.01721  4.46671  5.18906  0.61958  0.77255  0.31642  1.30473
    192   1.82805  5.16287  2.98400  1.77408  4.65133  2.47743  3.95060  4.10962  2.76914  3.65536  4.44036  3.13914  2.15096  3.08640  3.25566  2.86129  3.14399  3.68602  5.83725  4.45796    204 e - - -
          2.68618  4.42225  2.77519  2.73123  3.46354  2.40513  3.72494  3.29354  2.67741  2.69355  4.24690  2.90347  2.73739  3.18146  2.89801  2.37887  2.77519  2.98518  4.58477  3.61503
          0.01371  4.69226  5.41460  0.61958  0.77255  0.48576  0.95510
    193   2.19607  5.06017  2.35865  2.63286  4.56498  3.51588  3.89765  4.02130  2.68681  3.56735  4.34084  3.14203  2.81662  3.02528  3.16540  1.63247  2.34444  3.59448  5.74735  4.37936    205 s - - -
          2.68618  4.42225  2.77519  2.73123  3.46354  2.40513  3.72494  3.29354  2.67741  2.69355  4.24690  2.90347  2.73739  3.18146  2.89801  2.37887  2.77519  2.98518  4.58477  3.61503
          0.01371  4.69226  5.41460  0.61958  0.77255  0.48576  0.95510
    194   2.80335  5.11563  3.07313  2.14472  4.39909  1.98186  3.79556  2.76484  2.12835  3.39594  4.18739  3.08938  2.79283  2.92523  3.02257  2.80512  3.03709  3.47380  5.59769  4.23755    206 g - - -
          2.68618  4.42225  2.77519  2.73123  3.46354  2.40513  3.72494  3.29354  2.67741  2.69355  4.24690  2.90347  2.73739  3.18146  2.89801  2.37887  2.77519  2.98518  4.58477  3.61503
          0.01371  4.69226  5.41460  0.61958  0.77255  0.48576  0.95510
    195   2.87165  5.39159  2.27948  2.02172  4.72345  2.61398  3.80861  4.21343  2.59018  3.69205  4.44400  2.43384  3.99196  2.39583  3.09842  2.82111  2.01532  3.77673  5.82748  4.40173    207 t - - -
          2.68618  4.42225  2.77519  2.73123  3.46354  2.40513  3.72494  3.29354  2.67741  2.69355  4.24690  2.90347  2.73739  3.18146  2.89801  2.37887  2.77519  2.98518  4.58477  3.61503
          0.01371  4.69226  5.41460  0.61958  0.77255  0.48576  0.95510
    196   2.95432  5.46521  1.86280  2.47393  4.79820  3.56738  3.87514  4.28710  2.12706  3.77146  4.53916  1.67099  4.04247  2.99374  3.18955  2.89729  2.37463  3.85530  5.91253  4.48224    208 n - - -
          2.68618  4.42225  2.77519  2.73123  3.46354  2.40513  3.72494  3.29354  2.67741  2.69355  4.24690  2.90347  2.73739  3.18146  2.89801  2.37887  2.77519  2.98518  4.58477  3.61503
          0.01371  4.69226  5.41460  0.61958  0.77255  0.48576  0.95510
    197   3.18802  4.52270  4.99293  4.43191  3.66850  4.47252  4.88850  1.45787  4.29537  1.91767  3.55834  4.56323  2.69320  4.48821  4.41346  3.80785  3.43067  1.24560  5.40202  4.22236    209 v - - -
          2.68618  4.42225  2.77519  2.73123  3.46354  2.40513  3.72494  3.29354  2.67741  2.69355  4.24690  2.90347  2.73739  3.18146  2.89801  2.37887  2.77519  2.98518  4.58477  3.61503
          0.01371  4.69226  5.41460  0.61958  0.77255  0.48576  0.95510
    198   3.05464  4.44341  4.77942  4.19926  1.43451  4.22620  4.54688  2.50262  4.04331  1.79426  3.34961  4.31032  4.56520  4.20115  4.13805  3.54409  2.35440  1.91896  5.04177  3.83215    210 f - - -
          2.68618  4.42225  2.77519  2.73123  3.46354  2.40513  3.72494  3.29354  2.67741  2.69355  4.24690  2.90347  2.73739  3.18146  2.89801  2.37887  2.77519  2.98518  4.58477  3.61503
          0.01371  4.69226  5.41460  0.61958  0.77255  0.48576  0.95510
    199   2.22241  5.08239  3.08411  1.82435  4.56667  2.05913  3.89681  4.02213  2.68830  3.56852  4.34479  3.13587  4.00097  3.02554  3.16744  2.21212  2.42884  3.60104  5.75012  4.38046    211 e - - -
          2.68618  4.42225  2.77519  2.73123  3.46354  2.40513  3.72494  3.29354  2.67741  2.69355  4.24690  2.90347  2.73739  3.18146  2.89801  2.37887  2.77519  2.98518  4.58477  3.61503
          0.01371  4.69226  5.41460  0.61958  0.77255  0.48576  0.95510
    200   2.23068  4.48157  3.68912  3.12266  3.62700  3.75625  4.02532  2.34956  2.39428  2.69321  1.94736  3.51604  4.14221  3.36677  3.39178  2.38154  3.01189  2.74131  5.07763  3.84775    212 m - - -
          2.68618  4.42225  2.77519  2.73123  3.46354  2.40513  3.72494  3.29354  2.67741  2.69355  4.24690  2.90347  2.73739  3.18146  2.89801  2.37887  2.77519  2.98518  4.58477  3.61503
          0.01371  4.69226  5.41460  0.61958  0.77255  0.48576  0.95510
    201   3.94790  5.16237  5.83471  5.26174  2.33204  5.30715  5.50425  1.90210  5.12346  0.62120  3.13540  5.43780  5.34011  4.98399  5.06784  4.69420  4.14940  2.78255  5.51739  4.45300    213 L - - -
          2.68618  4.42225  2.77519  2.73123  3.46354  2.40513  3.72494  3.29354  2.67741  2.69355  4.24690  2.90347  2.73739  3.18146  2.89801  2.37887  2.77519  2.98518  4.58477  3.61503
          0.01371  4.69226  5.41460  0.61958  0.77255  0.48576  0.95510
    202   3.51724  6.16467  0.78902  2.50484  5.48027  3.62905  4.29891  5.11080  3.45756  4.56665  5.46979  1.59577  4.31910  3.48761  4.14155  3.36244  3.84524  4.62660  6.67003  5.08644    214 d - - -
          2.68618  4.42225  2.77519  2.73123  3.46354  2.40513  3.72494  3.29354  2.67741  2.69355  4.24690  2.90347  2.73739  3.18146  2.89801  2.37887  2.77519  2.98518  4.58477  3.61503
          0.01371  4.69226  5.41460  0.61958  0.77255  0.48576  0.95510
    203   2.84192  5.18931  3.01491  2.58327  4.61327  3.55365  3.87706  4.07391  2.64708  3.60380  4.38115  1.64884  4.01840  2.32705  3.11703  1.93071  2.44995  3.65979  5.77182  4.39304    215 n - - -
          2.68618  4.42225  2.77519  2.73123  3.46354  2.40513  3.72494  3.29354  2.67741  2.69355  4.24690  2.90347  2.73739  3.18146  2.89801  2.37887  2.77519  2.98518  4.58477  3.61503
          0.01371  4.69226  5.41460  0.61958  0.77255  0.48576  0.95510
    204   1.85856  4.47584  4.90561  4.31822  2.52346  4.31679  4.65453  1.65039  4.15809  1.44906  3.31531  4.41827  4.63356  4.29461  4.23045  3.63693  3.34450  2.36806  5.12085  3.96240    216 l - - -
          2.68618  4.42225  2.77519  2.73123  3.46354  2.40513  3.72494  3.29354  2.67741  2.69355  4.24690  2.90347  2.73739  3.18146  2.89801  2.37887  2.77519  2.98518  4.58477  3.61503
          0.01371  4.69226  5.41460  0.61958  0.77255  0.48576  0.95510
    205   2.28315  4.58731  3.56055  2.45168  3.80794  3.72408  4.08754  1.41497  3.07868  2.85130  3.75626  3.49350  4.16157  3.39052  3.44365  2.31967  3.07390  2.80592  5.24917  4.00536    217 i - - -
          2.68618  4.42225  2.77519  2.73123  3.46354  2.40513  3.72494  3.29354  2.67741  2.69355  4.24690  2.90347  2.73739  3.18146  2.89801  2.37887  2.77519  2.98518  4.58477  3.61503
          0.01371  4.69226  5.41460  0.61958  0.77255  0.48576  0.95510
    206   1.78068  5.01809  3.28971  2.80698  4.62265  3.55829  3.99568  4.05222  1.48565  3.61378  4.40889  3.27402  4.06837  3.13739  3.09658  1.83712  3.13037  3.62727  5.78923  4.46907    218 k - - -
          2.68618  4.42225  2.77519  2.73123  3.46354  2.40513  3.72494  3.29354  2.67741  2.69355  4.24690  2.90347  2.73739  3.18146  2.89801  2.37887  2.77519  2.98518  4.58477  3.61503
          0.01371  4.69226  5.41460  0.61958  0.77255  0.48576  0.95510
    207   1.63035  5.34192  1.90008  2.51358  4.71841  2.54078  3.88474  4.19342  2.13409  3.70329  4.47671  3.06350  4.03372  3.00780  3.19364  2.87396  3.16578  3.77025  5.86163  4.45086    219 a - - -
          2.68618  4.42225  2.77519  2.73123  3.46354  2.40513  3.72494  3.29354  2.67741  2.69355  4.24690  2.90347  2.73739  3.18146  2.89801  2.37887  2.77519  2.98518  4.58477  3.61503
          0.01371  4.69226  5.41460  0.61958  0.77255  0.48576  0.95510
    208   2.91332  4.33788  4.53559  3.95074  3.34193  4.05170  4.36510  2.58045  3.79706  1.24968  3.34745  4.09683  4.40813  3.99096  3.92429  3.35613  2.36431  1.96568  4.94070  2.60204    220 l - - -
          2.68618  4.42225  2.77519  2.73123  3.46354  2.40513  3.72494  3.29354  2.67741  2.69355  4.24690  2.90347  2.73739  3.18146  2.89801  2.37887  2.77519  2.98518  4.58477  3.61503
          0.01371  4.69226  5.41460  0.61958  0.77255  0.48576  0.95510
    209   2.28995  5.29230  2.38345  2.45837  4.63165  2.67881  3.74693  4.11562  2.11610  3.59609  4.33861  2.50313  3.94650  2.38770  2.98967  2.27390  3.02357  3.68072  5.72952  4.31768    221 k - - -
          2.68618  4.42225  2.77519  2.73123  3.46354  2.40513  3.72494  3.29354  2.67741  2.69355  4.24690  2.90347  2.73739  3.18146  2.89801  2.37887  2.77519  2.98518  4.58477  3.61503
          0.01371  4.69226  5.41460  0.61958  0.77255  0.48576  0.95510
    210   2.74981  4.92701  3.25413  2.82147  4.63859  3.48059  4.06978  4.09189  2.88661  3.66358  4.44707  1.92534  2.55599  3.21868  3.34070  1.50029  2.29278  3.62681  5.85296  4.51650    222 s - - -
          2.68618  4.42225  2.77519  2.73123  3.46354  2.40513  3.72494  3.29354  2.67741  2.69355  4.24690  2.90347  2.73739  3.18146  2.89801  2.37887  2.77519  2.98518  4.58477  3.61503
          0.11281  4.69226  2.32777  0.61958  0.77255  0.48576  0.95510
    211   2.14018  4.79857  3.23810  2.73417  4.16328  2.65461  3.90473  3.56721  2.74683  2.40012  4.03320  2.41183  2.14798  3.08550  3.18710  2.79912  2.99762  3.23815  5.47086  4.16456    223 a - - -
          2.68618  4.42225  2.77519  2.73123  3.46354  2.40513  3.72494  3.29354  2.67741  2.69355  4.24690  2.90347  2.73739  3.18146  2.89801  2.37887  2.77519  2.98518  4.58477  3.61503
          0.12031  4.59458  2.27064  0.61958  0.77255  0.66215  0.72513
    212   2.75107  5.09747  2.23674  2.46828  4.45259  2.51229  3.77214  3.90516  2.57193  3.45199  4.23515  2.31357  3.92393  2.90064  3.06207  2.16576  3.00564  2.55417  5.64006  4.25855    224 s - - -
          2.68526  4.42274  2.77414  2.73124  3.46403  2.40562  3.72543  3.29403  2.67790  2.69355  4.24739  2.90273  2.73683  3.18195  2.89850  2.37865  2.77516  2.98567  4.58526  3.61552
          0.78966  0.89320  1.99029  1.51556  0.24806  0.80623  0.59156
    213   2.72254  5.13122  2.19058  2.38921  4.47550  3.43163  3.70053  3.93792  2.01083  3.45917  4.23177  2.93291  3.87335  2.82008  2.96139  2.11224  2.26967  3.53286  5.62490  4.23146    231 k - - -
          2.68618  4.42225  2.77519  2.73123  3.46354  2.40513  3.72494  3.29354  2.67741  2.69355  4.24690  2.90347  2.73739  3.18146  2.89801  2.37887  2.77519  2.98518  4.58477  3.61503
          0.01935  4.35040  5.07275  0.61958  0.77255  0.95588  0.48528
    214   2.09930  4.68292  3.13530  2.11103  3.94419  2.46460  3.81442  2.39966  2.68374  2.97920  3.83733  3.13952  3.93692  3.01745  3.11434  2.76895  2.92781  2.99692  5.29233  3.99826    232 a - - -
          2.68618  4.42225  2.77519  2.73123  3.46354  2.40513  3.72494  3.29354  2.67741  2.69355  4.24690  2.90347  2.73739  3.18146  2.89801  2.37887  2.77519  2.98518  4.58477  3.61503
          0.01935  4.35040  5.07275  0.61958  0.77255  0.95588  0.48528
    215   2.59800  4.75255  3.08779  2.65167  4.37716  3.33886  3.88702  3.81559  2.70916  3.40651  4.20486  2.19409  2.41477  3.04442  3.15759  1.99315  2.14359  3.38951  5.61744  4.28941    233 s - - -
          2.68618  4.42225  2.77519  2.73123  3.46354  2.40513  3.72494  3.29354  2.67741  2.69355  4.24690  2.90347  2.73739  3.18146  2.89801  2.37887  2.77519  2.98518  4.58477  3.61503
          0.01935  4.35040  5.07275  0.61958  0.77255  0.47715  0.96904
    216   2.20330  4.53809  3.48629  2.93093  3.73455  3.63908  3.93840  2.38695  2.89955  2.79828  3.67761  2.60313  2.73347  3.21633  3.28566  2.37165  2.96160  2.25943  5.14963  3.89796    234 a - - -
          2.68618  4.42225  2.77519  2.73123  3.46354  2.40513  3.72494  3.29354  2.67741  2.69355  4.24690  2.90347  2.73739  3.18146  2.89801  2.37887  2.77519  2.98518  4.58477  3.61503
          0.01537  4.57875  5.30110  0.61958  0.77255  0.37799  1.15593
    217   2.30423  5.09570  2.45954  2.53168  4.37425  3.56528  3.76340  2.81509  2.13604  2.72151  4.15563  2.46483  2.95803  2.88769  3.00982  2.76413  2.99552  3.44958  5.57131  4.20485    235 k - - -
          2.68618  4.42225  2.77519  2.73123  3.46354  2.40513  3.72494  3.29354  2.67741  2.69355  4.24690  2.90347  2.73739  3.18146  2.89801  2.37887  2.77519  2.98518  4.58477  3.61503
          0.01371  4.69226  5.41460  0.61958  0.77255  0.48576  0.95510
    218   2.29618  5.27832  2.43170  2.06634  4.61991  2.22080  3.79320  4.09471  2.56488  3.59712  4.35504  3.03209  2.76222  2.90397  3.06245  2.79002  2.41818  3.67446  5.74916  4.34350    236 e - - -
          2.68618  4.42225  2.77519  2.73123  3.46354  2.40513  3.72494  3.29354  2.67741  2.69355  4.24690  2.90347  2.73739  3.18146  2.89801  2.37887  2.77519  2.98518  4.58477  3.61503
          0.01371  4.69226  5.41460  0.61958  0.77255  0.48576  0.95510
    219   1.96857  5.20762  2.39279  2.49527  4.51729  2.78586  3.76948  3.97832  2.53362  2.64881  4.26730  2.49654  3.96200  2.34043  3.02237  2.77146  3.02743  3.58101  5.66989  4.27973    237 a - - -
          2.68618  4.42225  2.77519  2.73123  3.46354  2.40513  3.72494  3.29354  2.67741  2.69355  4.24690  2.90347  2.73739  3.18146  2.89801  2.37887  2.77519  2.98518  4.58477  3.61503
          0.01371  4.69226  5.41460  0.61958  0.77255  0.48576  0.95510
    220   2.24154  4.30432  4.09388  3.51455  3.41476  3.86040  4.15730  2.18362  3.41663  1.80064  2.66070  2.69018  4.23261  3.66253  3.64703  3.13843  2.36086  2.52190  4.92025  3.72121    238 l - - -
          2.68618  4.42225  2.77519  2.73123  3.46354  2.40513  3.72494  3.29354  2.67741  2.69355  4.24690  2.90347  2.73739  3.18146  2.89801  2.37887  2.77519  2.98518  4.58477  3.61503
          0.01371  4.69226  5.41460  0.61958  0.77255  0.48576  0.95510
    221   2.79028  5.15851  2.11647  2.51953  4.45837  3.56059  3.78054  3.90814  2.55049  2.62676  4.22783  3.05818  3.96926  2.35427  3.03339  1.97579  2.41541  3.52743  5.63591  4.25773    239 s - - -
          2.68618  4.42225  2.77519  2.73123  3.46354  2.40513  3.72494  3.29354  2.67741  2.69355  4.24690  2.90347  2.73739  3.18146  2.89801  2.37887  2.77519  2.98518  4.58477  3.61503
          0.01371  4.69226  5.41460  0.61958  0.77255  0.48576  0.95510
    222   2.83632  5.20260  3.07166  2.57860  4.59273  3.57578  3.82872  4.04664  1.78645  3.56604  4.33968  2.04887  4.00836  2.94721  2.99656  2.33615  1.97413  3.64036  5.72394  4.35410    240 k - - -
          2.68618  4.42225  2.77519  2.73123  3.46354  2.40513  3.72494  3.29354  2.67741  2.69355  4.24690  2.90347  2.73739  3.18146  2.89801  2.37887  2.77519  2.98518  4.58477  3.61503
          0.01371  4.69226  5.41460  0.61958  0.77255  0.48576  0.95510
    223   2.22519  2.86883  2.24513  3.19908  3.62022  3.78441  4.08002  2.28045  3.14788  2.67617  3.58702  3.57709  4.17486  3.44067  3.48184  3.04449  2.39131  2.22639  5.08832  3.86149    241 a - - -
          2.68618  4.42225  2.77519  2.73123  3.46354  2.40513  3.72494  3.29354  2.67741  2.69355  4.24690  2.90347  2.73739  3.18146  2.89801  2.37887  2.77519  2.98518  4.58477  3.61503
          0.01371  4.69226  5.41460  0.61958  0.77255  0.48576  0.95510
    224   3.12713  4.59172  4.46261  3.93501  3.48346  4.22890  4.55372  2.01325  3.78430  0.95930  3.42333  2.64593  4.58042  4.05061  3.98017  3.55013  3.36818  2.49117  5.20055  3.99983    242 l - - -
          2.68618  4.42225  2.77519  2.73123  3.46354  2.40513  3.72494  3.29354  2.67741  2.69355  4.24690  2.90347  2.73739  3.18146  2.89801  2.37887  2.77519  2.98518  4.58477  3.61503
          0.01371  4.69226  5.41460  0.61958  0.77255  0.48576  0.95510
    225   2.85916  5.31295  2.94502  2.06434  4.66109  1.80380  3.81211  4.13374  2.56467  3.63059  4.39290  2.47334  3.99888  2.92460  2.39856  2.32387  3.09961  3.71396  5.77632  4.37606    243 g - - -
          2.68618  4.42225  2.77519  2.73123  3.46354  2.40513  3.72494  3.29354  2.67741  2.69355  4.24690  2.90347  2.73739  3.18146  2.89801  2.37887  2.77519  2.98518  4.58477  3.61503
          0.01371  4.69226  5.41460  0.61958  0.77255  0.48576  0.95510
    226   2.28908  5.28214  2.05960  2.06301  4.60462  2.68383  3.77044  4.07963  2.53296  2.76170  4.33336  3.02124  3.96391  2.33421  3.02881  2.77670  3.04648  3.66139  5.72765  4.32161    244 d - - -
          2.68618  4.42225  2.77519  2.73123  3.46354  2.40513  3.72494  3.29354  2.67741  2.69355  4.24690  2.90347  2.73739  3.18146  2.89801  2.37887  2.77519  2.98518  4.58477  3.61503
          0.01371  4.69226  5.41460  0.61958  0.77255  0.48576  0.95510
    227   3.45016  4.74295  5.40463  4.81092  2.32176  4.73181  5.06522  1.64627  4.64042  1.26178  2.25271  4.88840  4.95147  4.65946  4.63047  4.07546  3.67163  1.91097  5.33859  4.26762    245 l - - -
          2.68618  4.42225  2.77519  2.73123  3.46354  2.40513  3.72494  3.29354  2.67741  2.69355  4.24690  2.90347  2.73739  3.18146  2.89801  2.37887  2.77519  2.98518  4.58477  3.61503
          0.01371  4.69226  5.41460  0.61958  0.77255  0.48576  0.95510
    228   2.35129  5.40389  1.95656  1.71870  4.73695  3.55247  3.81753  4.22730  2.13555  3.70555  4.45904  3.01682  3.99885  2.92714  3.11006  2.26114  3.12349  3.79024  5.84085  4.41404    246 e - - -
          2.68618  4.42225  2.77519  2.73123  3.46354  2.40513  3.72494  3.29354  2.67741  2.69355  4.24690  2.90347  2.73739  3.18146  2.89801  2.37887  2.77519  2.98518  4.58477  3.61503
          0.01371  4.69226  5.41460  0.61958  0.77255  0.48576  0.95510
    229   2.80154  5.26762  2.37287  2.47332  4.58998  2.75742  2.87466  4.06412  2.52067  3.56388  4.31832  2.05299  3.95873  2.33661  3.01404  2.76860  3.03565  2.70884  5.71329  4.30967    247 n - - -
          2.68618  4.42225  2.77519  2.73123  3.46354  2.40513  3.72494  3.29354  2.67741  2.69355  4.24690  2.90347  2.73739  3.18146  2.89801  2.37887  2.77519  2.98518  4.58477  3.61503
          0.01371  4.69226  5.41460  0.61958  0.77255  0.48576  0.95510
    230   1.59487  4.42789  3.82609  3.27455  2.71523  2.62194  4.11740  2.98442  3.21768  2.16231  3.61238  3.60961  4.15506  3.50135  3.53148  2.34516  3.01586  2.75414  5.09169  3.86886    248 a - - -
          2.68618  4.42225  2.77519  2.73123  3.46354  2.40513  3.72494  3.29354  2.67741  2.69355  4.24690  2.90347  2.73739  3.18146  2.89801  2.37887  2.77519  2.98518  4.58477  3.61503
          0.01371  4.69226  5.41460  0.61958  0.77255  0.48576  0.95510
    231   3.14971  4.57422  4.73603  4.18734  3.47039  4.28507  4.68344  1.96355  4.02463  0.90074  3.37975  4.35830  4.64152  4.23202  4.16352  2.57907  3.40096  2.45468  5.22826  4.06151    249 l - - -
          2.68618  4.42225  2.77519  2.73123  3.46354  2.40513  3.72494  3.29354  2.67741  2.69355  4.24690  2.90347  2.73739  3.18146  2.89801  2.37887  2.77519  2.98518  4.58477  3.61503
          0.01371  4.69226  5.41460  0.61958  0.77255  0.48576  0.95510
    232   3.50085  6.14101  0.97777  2.50490  5.45888  3.62758  4.28847  5.08396  3.43388  4.54140  5.43806  1.28545  4.31251  3.47503  4.10909  3.34991  3.82617  4.60186  6.64602  5.06888    250 d - - -
          2.68618  4.42225  2.77519  2.73123  3.46354  2.40513  3.72494  3.29354  2.67741  2.69355  4.24690  2.90347  2.73739  3.18146  2.89801  2.37887  2.77519  2.98518  4.58477  3.61503
          0.01371  4.69226  5.41460  0.61958  0.77255  0.48576  0.95510
    233   2.81886  5.15988  3.09523  2.56202  4.40245  2.78779  2.72209  3.89663  2.51906  3.43728  4.22356  1.77921  3.99402  2.91105  2.44278  2.81216  3.04884  3.52664  5.59143  2.88548    251 n - - -
          2.68618  4.42225  2.77519  2.73123  3.46354  2.40513  3.72494  3.29354  2.67741  2.69355  4.24690  2.90347  2.73739  3.18146  2.89801  2.37887  2.77519  2.98518  4.58477  3.61503
          0.01371  4.69226  5.41460  0.61958  0.77255  0.48576  0.95510
    234   3.11200  4.51550  4.81384  4.26939  3.68473  4.29827  4.79734  2.28495  4.12713  2.44711  2.05922  4.41481  4.68306  4.35241  4.27779  3.64459  2.36320  1.03380  5.38746  4.20527    252 v - - -
          2.68618  4.42225  2.77519  2.73123  3.46354  2.40513  3.72494  3.29354  2.67741  2.69355  4.24690  2.90347  2.73739  3.18146  2.89801  2.37887  2.77519  2.98518  4.58477  3.61503
          0.01371  4.69226  5.41460  0.61958  0.77255  0.48576  0.95510
    235   2.85156  4.30591  4.38201  3.80119  3.43020  3.97713  4.31826  2.04589  3.67620  1.70132  3.41733  3.99072  4.34895  3.89371  3.84600  2.07096  2.43861  1.94080  4.97669  3.78673    253 l - - -
          2.68618  4.42225  2.77519  2.73123  3.46354  2.40513  3.72494  3.29354  2.67741  2.69355  4.24690  2.90347  2.73739  3.18146  2.89801  2.37887  2.77519  2.98518  4.58477  3.61503
          0.01371  4.69226  5.41460  0.61958  0.77255  0.48576  0.95510
    236   2.36155  5.24533  2.99471  2.09453  4.57753  3.54525  3.75728  4.04998  2.50902  3.55072  4.30407  2.42246  3.95286  2.33319  2.99905  1.97490  2.44268  3.63214  5.70018  4.30002    254 s - - -
          2.68618  4.42225  2.77519  2.73123  3.46354  2.40513  3.72494  3.29354  2.67741  2.69355  4.24690  2.90347  2.73739  3.18146  2.89801  2.37887  2.77519  2.98518  4.58477  3.61503
          0.01371  4.69226  5.41460  0.61958  0.77255  0.48576  0.95510
    237   2.34153  4.98707  3.15741  2.24105  4.23082  3.59713  3.79779  3.64833  2.15123  3.24644  4.05723  3.12412  3.98820  2.39094  3.03978  2.80398  3.00482  2.17428  5.48398  2.89486    255 k - - -
          2.68618  4.42225  2.77519  2.73123  3.46354  2.40513  3.72494  3.29354  2.67741  2.69355  4.24690  2.90347  2.73739  3.18146  2.89801  2.37887  2.77519  2.98518  4.58477  3.61503
          0.01371  4.69226  5.41460  0.61958  0.77255  0.48576  0.95510
    238   2.95166  5.24057  3.28373  2.72831  4.64172  2.56387  3.85758  4.06239  2.43516  3.57305  4.37142  3.22482  4.09879  2.36729  1.38042  2.95039  2.38801  3.68441  5.71153  4.40163    256 r - - -
          2.68618  4.42225  2.77519  2.73123  3.46354  2.40513  3.72494  3.29354  2.67741  2.69355  4.24690  2.90347  2.73739  3.18146  2.89801  2.37887  2.77519  2.98518  4.58477  3.61503
          0.01371  4.69226  5.41460  0.61958  0.77255  0.48576  0.95510
    239   1.55499  4.52214  4.17481  3.77048  4.48759  3.42111  4.68042  3.73330  3.73124  3.55543  4.42498  3.84376  4.15028  4.00072  4.01428  1.03400  3.11491  2.18356  5.90026  4.70732    257 s - - -
          2.68618  4.42225  2.77519  2.73123  3.46354  2.40513  3.72494  3.29354  2.67741  2.69355  4.24690  2.90347  2.73739  3.18146  2.89801  2.37887  2.77519  2.98518  4.58477  3.61503
          0.01371  4.69226  5.41460  0.61958  0.77255  0.48576  0.95510
    240   2.28409  5.04471  2.52552  1.84240  4.30416  3.58830  3.81924  2.22428  2.62145  3.31338  4.12298  3.10974  3.99771  2.96267  3.09484  2.81797  2.48133  3.36542  5.55101  4.20104    258 e - - -
          2.68618  4.42225  2.77519  2.73123  3.46354  2.40513  3.72494  3.29354  2.67741  2.69355  4.24690  2.90347  2.73739  3.18146  2.89801  2.37887  2.77519  2.98518  4.58477  3.61503
          0.01371  4.69226  5.41460  0.61958  0.77255  0.48576  0.95510
    241   2.22463  4.31277  4.10002  2.68319  3.41161  3.87260  4.16453  1.85419  3.42380  1.80147  3.41213  3.79139  4.24283  3.67157  3.65259  3.15152  3.02662  2.52226  4.92282  2.66009    259 l - - -
          2.68618  4.42225  2.77519  2.73123  3.46354  2.40513  3.72494  3.29354  2.67741  2.69355  4.24690  2.90347  2.73739  3.18146  2.89801  2.37887  2.77519  2.98518  4.58477  3.61503
          0.01371  4.69226  5.41460  0.61958  0.77255  0.48576  0.95510
    242   3.46059  5.62850  1.91745  2.95455  5.46370  0.57390  4.63366  5.08385  3.78781  4.61090  5.51048  3.48848  4.45334  3.86206  4.35050  3.45130  3.87224  4.54063  6.58283  5.27380    260 G - - -
          2.68618  4.42225  2.77519  2.73123  3.46354  2.40513  3.72494  3.29354  2.67741  2.69355  4.24690  2.90347  2.73739  3.18146  2.89801  2.37887  2.77519  2.98518  4.58477  3.61503
          0.01371  4.69226  5.41460  0.61958  0.77255  0.48576  0.95510
    243   1.34717  4.69196  3.63264  3.26028  4.61114  3.43742  4.40242  4.00355  3.31312  3.67862  4.50165  2.31815  4.10890  3.62359  3.69311  2.84525  1.36720  3.53085  5.92846  4.67250    261 a - - -
          2.68618  4.42225  2.77519  2.73123  3.46354  2.40513  3.72494  3.29354  2.67741  2.69355  4.24690  2.90347  2.73739  3.18146  2.89801  2.37887  2.77519  2.98518  4.58477  3.61503
          0.01371  4.69226  5.41460  0.61958  0.77255  0.48576  0.95510
    244   2.35087  5.13245  3.11895  2.55672  4.42531  3.58815  3.76871  2.77759  2.09840  3.40947  4.19227  3.08619  3.97831  2.01211  2.46145  2.29542  3.02255  3.49551  5.59420  4.23515    262 q - - -
          2.68618  4.42225  2.77519  2.73123  3.46354  2.40513  3.72494  3.29354  2.67741  2.69355  4.24690  2.90347  2.73739  3.18146  2.89801  2.37887  2.77519  2.98518  4.58477  3.61503
          0.01371  4.69226  5.41460  0.61958  0.77255  0.48576  0.95510
    245   2.22184  4.27919  4.18321  3.60565  3.38284  2.67978  4.18120  2.71084  3.49353  1.74770  3.39807  3.83318  4.24368  3.72644  3.69420  3.15189  3.01745  2.06476  4.89400  2.28235    263 l - - -
          2.68618  4.42225  2.77519  2.73123  3.46354  2.40513  3.72494  3.29354  2.67741  2.69355  4.24690  2.90347  2.73739  3.18146  2.89801  2.37887  2.77519  2.98518  4.58477  3.61503
          0.01371  4.69226  5.41460  0.61958  0.77255  0.48576  0.95510
    246   2.96305  5.35476  3.17385  2.64868  4.73852  3.67584  3.82625  4.17889  1.97728  3.65215  4.43252  1.51202  4.08058  2.93900  2.18538  2.28788  3.18474  3.77747  5.76245  4.42561    264 n - - -
          2.68618  4.42225  2.77519  2.73123  3.46354  2.40513  3.72494  3.29354  2.67741  2.69355  4.24690  2.90347  2.73739  3.18146  2.89801  2.37887  2.77519  2.98518  4.58477  3.61503
          0.01371  4.69226  5.41460  0.61958  0.77255  0.48576  0.95510
    247   2.86787  5.02511  3.27846  2.21532  4.28711  3.67435  3.84808  2.64953  2.54019  3.27599  4.10824  3.21668  4.06536  3.00180  1.51597  2.90763  2.40200  3.34981  5.51624  4.21111    265 r - - -
          2.68618  4.42225  2.77519  2.73123  3.46354  2.40513  3.72494  3.29354  2.67741  2.69355  4.24690  2.90347  2.73739  3.18146  2.89801  2.37887  2.77519  2.98518  4.58477  3.61503
          0.01371  4.69226  5.41460  0.61958  0.77255  0.48576  0.95510
    248   3.67387  4.88743  5.68608  5.16541  3.73986  5.17986  5.69077  1.16072  5.06440  1.15118  3.49068  5.32799  5.33634  5.14404  5.12969  4.58354  3.91271  1.62865  5.87707  4.79494    266 l - - -
          2.68618  4.42225  2.77519  2.73123  3.46354  2.40513  3.72494  3.29354  2.67741  2.69355  4.24690  2.90347  2.73739  3.18146  2.89801  2.37887  2.77519  2.98518  4.58477  3.61503
          0.01371  4.69226  5.41460  0.61958  0.77255  0.48576  0.95510
    249   2.91115  5.42831  2.22681  1.76811  4.75954  3.55535  3.84331  4.25020  2.64466  3.73269  4.49205  2.33615  4.01570  2.95709  3.15925  2.23516  2.03300  3.81538  5.87275  4.44223    267 e - - -
          2.68618  4.42225  2.77519  2.73123  3.46354  2.40513  3.72494  3.29354  2.67741  2.69355  4.24690  2.90347  2.73739  3.18146  2.89801  2.37887  2.77519  2.98518  4.58477  3.61503
          0.01371  4.69226  5.41460  0.61958  0.77255  0.48576  0.95510
    250   1.66464  4.90604  2.46826  2.68858  4.22663  3.57570  3.88061  3.63099  2.70383  2.59150  4.07559  3.18797  4.01124  3.04385  3.16001  2.28179  2.35978  3.30075  5.51083  4.18755    268 a - - -
          2.68618  4.42225  2.77519  2.73123  3.46354  2.40513  3.72494  3.29354  2.67741  2.69355  4.24690  2.90347  2.73739  3.18146  2.89801  2.37887  2.77519  2.98518  4.58477  3.61503
          0.01371  4.69226  5.41460  0.61958  0.77255  0.48576  0.95510
    251   2.22932  4.31496  4.49388  3.90782  3.38935  4.02185  4.36129  2.54778  3.76832  1.63915  2.05875  4.06530  4.38453  3.96505  3.90708  3.32452  2.37040  2.02061  4.96823  3.78988    269 l - - -
          2.68618  4.42225  2.77519  2.73123  3.46354  2.40513  3.72494  3.29354  2.67741  2.69355  4.24690  2.90347  2.73739  3.18146  2.89801  2.37887  2.77519  2.98518  4.58477  3.61503
          0.01371  4.69226  5.41460  0.61958  0.77255  0.48576  0.95510
    252   2.85144  5.36648  2.33912  2.46419  4.70558  3.55337  3.78827  4.19284  1.79575  3.66762  4.41613  2.10423  3.98178  2.29814  3.03923  2.26749  3.08757  3.75547  5.79759  4.37974    270 k - - -
          2.68618  4.42225  2.77519  2.73123  3.46354  2.40513  3.72494  3.29354  2.67741  2.69355  4.24690  2.90347  2.73739  3.18146  2.89801  2.37887  2.77519  2.98518  4.58477  3.61503
          0.01371  4.69226  5.41460  0.61958  0.77255  0.48576  0.95510
    253   2.87076  5.28188  2.91690  1.72433  4.65807  3.55381  3.86177  4.12736  2.65420  3.64427  4.41653  2.43427  4.01620  2.98335  3.14823  1.88146  2.03432  3.71049  5.80695  4.40653    271 e - - -
          2.68618  4.42225  2.77519  2.73123  3.46354  2.40513  3.72494  3.29354  2.67741  2.69355  4.24690  2.90347  2.73739  3.18146  2.89801  2.37887  2.77519  2.98518  4.58477  3.61503
          0.01371  4.69226  5.41460  0.61958  0.77255  0.48576  0.95510
    254   2.34637  5.06361  3.13118  2.57070  4.33186  2.70349  3.77723  3.76223  2.12884  2.61216  4.12702  3.09717  3.97747  2.35263  2.49493  2.78944  3.00837  3.41276  5.54188  2.92117    272 k - - -
          2.68618  4.42225  2.77519  2.73123  3.46354  2.40513  3.72494  3.29354  2.67741  2.69355  4.24690  2.90347  2.73739  3.18146  2.89801  2.37887  2.77519  2.98518  4.58477  3.61503
          0.01371  4.69226  5.41460  0.61958  0.77255  0.48576  0.95510
    255   1.93550  4.38382  3.85119  3.28277  2.60360  2.73254  4.07933  2.85781  3.21649  2.19968  3.50285  2.64270  4.17212  3.49328  3.51490  3.05268  3.00308  2.14897  4.99032  3.77410    273 a - - -
          2.68618  4.42225  2.77519  2.73123  3.46354  2.40513  3.72494  3.29354  2.67741  2.69355  4.24690  2.90347  2.73739  3.18146  2.89801  2.37887  2.77519  2.98518  4.58477  3.61503
          0.01371  4.69226  5.41460  0.61958  0.77255  0.48576  0.95510
    256   2.94813  5.48879  2.18440  1.67308  4.81769  2.64142  3.86576  4.31522  2.68017  3.78955  4.55036  3.01957  4.03310  2.30191  3.20170  1.93246  3.19390  3.87401  5.92500  4.48417    274 e - - -
          2.68618  4.42225  2.77519  2.73123  3.46354  2.40513  3.72494  3.29354  2.67741  2.69355  4.24690  2.90347  2.73739  3.18146  2.89801  2.37887  2.77519  2.98518  4.58477  3.61503
          0.01371  4.69226  5.41460  0.61958  0.77255  0.48576  0.95510
    257   2.00385  5.28855  2.41699  2.07755  4.62450  3.54205  3.74821  4.10638  2.10216  3.58968  4.33415  3.01113  3.94851  2.38832  2.98835  2.75399  2.43405  3.67476  5.72527  4.31547    275 a - - -
          2.68618  4.42225  2.77519  2.73123  3.46354  2.40513  3.72494  3.29354  2.67741  2.69355  4.24690  2.90347  2.73739  3.18146  2.89801  2.37887  2.77519  2.98518  4.58477  3.61503
          0.01371  4.69226  5.41460  0.61958  0.77255  0.48576  0.95510
    258   2.28382  5.27455  3.05375  2.50423  4.61859  2.67960  3.74800  4.08839  2.11367  3.57175  4.32270  2.43229  3.96564  2.03709  2.37278  2.77472  3.03584  3.66622  5.70296  4.31389    276 q - - -
          2.68618  4.42225  2.77519  2.73123  3.46354  2.40513  3.72494  3.29354  2.67741  2.69355  4.24690  2.90347  2.73739  3.18146  2.89801  2.37887  2.77519  2.98518  4.58477  3.61503
          0.01371  4.69226  5.41460  0.61958  0.77255  0.48576  0.95510
    259   2.29677  5.02260  3.13613  2.22844  4.28333  3.59489  3.80588  3.70290  2.15132  2.18054  4.10070  3.12152  3.99408  2.94913  3.03819  1.94921  3.02167  3.36790  5.52245  4.18168    277 s - - -
          2.68618  4.42225  2.77519  2.73123  3.46354  2.40513  3.72494  3.29354  2.67741  2.69355  4.24690  2.90347  2.73739  3.18146  2.89801  2.37887  2.77519  2.98518  4.58477  3.61503
          0.01371  4.69226  5.41460  0.61958  0.77255  0.48576  0.95510
    260   2.78211  4.43482  3.77008  2.57141  3.56756  3.79230  4.05975  2.29129  3.14484  1.83921  3.54167  2.72873  4.16952  3.43580  3.46866  3.04784  2.38463  2.16831  5.03741  3.81437    278 l - - -
          2.68618  4.42225  2.77519  2.73123  3.46354  2.40513  3.72494  3.29354  2.67741  2.69355  4.24690  2.90347  2.73739  3.18146  2.89801  2.37887  2.77519  2.98518  4.58477  3.61503
          0.01371  4.69226  5.41460  0.61958  0.77255  0.48576  0.95510
    261   2.78393  5.06109  3.09097  2.13266  2.92697  2.70985  3.79491  3.75905  2.57808  3.33583  4.13399  3.09486  3.98178  2.01218  3.04858  2.79597  2.15032  3.41128  5.55252  4.19776    279 q - - -
          2.68618  4.42225  2.77519  2.73123  3.46354  2.40513  3.72494  3.29354  2.67741  2.69355  4.24690  2.90347  2.73739  3.18146  2.89801  2.37887  2.77519  2.98518  4.58477  3.61503
          0.01371  4.69226  5.41460  0.61958  0.77255  0.48576  0.95510
    262   1.93712  4.80159  3.31235  2.80732  4.01530  3.66053  3.92727  3.39654  2.77309  1.73299  3.92000  2.48993  4.07709  2.44201  3.18000  2.91858  3.05993  3.12423  5.36777  4.08161    280 l - - -
          2.68618  4.42225  2.77519  2.73123  3.46354  2.40513  3.72494  3.29354  2.67741  2.69355  4.24690  2.90347  2.73739  3.18146  2.89801  2.37887  2.77519  2.98518  4.58477  3.61503
          0.01371  4.69226  5.41460  0.61958  0.77255  0.48576  0.95510
    263   2.89037  5.29647  3.05843  2.56868  4.64126  3.61366  3.81100  4.09377  2.04898  3.59399  4.36871  1.97954  4.02876  2.31477  2.91685  2.86354  1.80334  3.69394  5.73551  4.36813    281 t - - -
          2.68618  4.42225  2.77519  2.73123  3.46354  2.40513  3.72494  3.29354  2.67741  2.69355  4.24690  2.90347  2.73739  3.18146  2.89801  2.37887  2.77519  2.98518  4.58477  3.61503
          0.01371  4.69226  5.41460  0.61958  0.77255  0.48576  0.95510
    264   2.82530  5.34808  2.33976  2.04452  4.68784  2.73630  3.77042  4.17798  2.17123  3.65099  4.39395  2.39236  3.96431  2.33568  3.03147  2.26847  3.06088  3.73659  5.77995  4.35904    282 e - - -
          2.68618  4.42225  2.77519  2.73123  3.46354  2.40513  3.72494  3.29354  2.67741  2.69355  4.24690  2.90347  2.73739  3.18146  2.89801  2.37887  2.77519  2.98518  4.58477  3.61503
          0.01371  4.69226  5.41460  0.61958  0.77255  0.48576  0.95510
    265   2.77929  4.82353  3.28967  2.72762  4.02721  3.64380  3.85291  3.41688  2.67782  2.43650  3.90793  2.59379  4.03101  2.44419  2.44197  2.86109  2.41378  2.13753  5.35231  4.05570    283 v - - -
          2.68618  4.42225  2.77519  2.73123  3.46354  2.40513  3.72494  3.29354  2.67741  2.69355  4.24690  2.90347  2.73739  3.18146  2.89801  2.37887  2.77519  2.98518  4.58477  3.61503
          0.01371  4.69226  5.41460  0.61958  0.77255  0.48576  0.95510
    266   2.86581  4.43690  4.02603  3.44072  3.47734  3.91079  4.17267  2.22714  3.28822  1.52660  2.55319  3.76079  4.27210  2.60140  2.55235  3.18246  3.09450  2.65490  5.02034  3.82675    284 l - - -
          2.68618  4.42225  2.77519  2.73123  3.46354  2.40513  3.72494  3.29354  2.67741  2.69355  4.24690  2.90347  2.73739  3.18146  2.89801  2.37887  2.77519  2.98518  4.58477  3.61503
          0.01371  4.69226  5.41460  0.61958  0.77255  0.48576  0.95510
    267   2.64722  4.58481  4.12384  3.90419  4.97220  3.35699  4.91019  4.39888  3.94067  4.11091  4.92593  3.89502  4.16093  4.21319  4.18951  0.59200  2.05928  3.74066  6.31317  5.13474    285 S - - -
          2.68618  4.42225  2.77519  2.73123  3.46354  2.40513  3.72494  3.29354  2.67741  2.69355  4.24690  2.90347  2.73739  3.18146  2.89801  2.37887  2.77519  2.98518  4.58477  3.61503
          0.01371  4.69226  5.41460  0.61958  0.77255  0.48576  0.95510
    268   3.32119  5.96836  1.09585  2.45893  5.25806  3.60099  4.12758  4.80783  3.12998  4.26418  5.09683  1.68908  4.21683  2.23466  3.73167  3.19326  3.60567  4.34943  6.40164  4.87112    286 d - - -
          2.68618  4.42225  2.77519  2.73123  3.46354  2.40513  3.72494  3.29354  2.67741  2.69355  4.24690  2.90347  2.73739  3.18146  2.89801  2.37887  2.77519  2.98518  4.58477  3.61503
          0.01371  4.69226  5.41460  0.61958  0.77255  0.48576  0.95510
    269   2.20116  4.47701  3.86289  3.32660  3.64863  3.80945  4.18000  2.83941  3.26236  1.53153  3.61373  2.15414  4.23010  3.55914  3.57221  3.09997  3.08221  2.17089  5.14706  3.92600    287 l - - -
          2.68618  4.42225  2.77519  2.73123  3.46354  2.40513  3.72494  3.29354  2.67741  2.69355  4.24690  2.90347  2.73739  3.18146  2.89801  2.37887  2.77519  2.98518  4.58477  3.61503
          0.01371  4.69226  5.41460  0.61958  0.77255  0.48576  0.95510
    270   2.78241  5.17986  2.42977  1.86522  4.47867  3.55724  3.76188  3.93141  2.52250  3.46345  2.93133  3.04364  3.95840  2.04499  3.00705  2.76584  3.01488  2.70811  5.64047  4.25651    288 e - - -
          2.68618  4.42225  2.77519  2.73123  3.46354  2.40513  3.72494  3.29354  2.67741  2.69355  4.24690  2.90347  2.73739  3.18146  2.89801  2.37887  2.77519  2.98518  4.58477  3.61503
          0.01371  4.69226  5.41460  0.61958  0.77255  0.48576  0.95510
    271   3.39704  6.09487  0.86788  1.84184  5.36761  3.60676  4.17047  4.92532  3.22051  4.37176  5.22300  3.04787  4.24635  2.23934  3.85188  3.24946  3.68861  4.46013  6.51342  4.95486    289 d - - -
          2.68618  4.42225  2.77519  2.73123  3.46354  2.40513  3.72494  3.29354  2.67741  2.69355  4.24690  2.90347  2.73739  3.18146  2.89801  2.37887  2.77519  2.98518  4.58477  3.61503
          0.01371  4.69226  5.41460  0.61958  0.77255  0.48576  0.95510
    272   2.27573  4.50887  4.86125  4.32164  3.80779  4.35458  4.88311  1.74526  4.20910  2.61824  3.70470  4.47021  4.73859  4.43863  4.37480  3.70308  2.35140  1.04032  5.49269  4.29085    290 v - - -
          2.68618  4.42225  2.77519  2.73123  3.46354  2.40513  3.72494  3.29354  2.67741  2.69355  4.24690  2.90347  2.73739  3.18146  2.89801  2.37887  2.77519  2.98518  4.58477  3.61503
          0.01371  4.69226  5.41460  0.61958  0.77255  0.48576  0.95510
    273   3.60878  6.34145  0.57731  1.90290  5.61192  3.64610  4.32726  5.21964  3.52582  4.66273  5.59218  3.09847  4.34773  3.51920  4.24563  3.42432  3.93366  4.74127  6.78069  5.17724    291 D - - -
          2.68618  4.42225  2.77519  2.73123  3.46354  2.40513  3.72494  3.29354  2.67741  2.69355  4.24690  2.90347  2.73739  3.18146  2.89801  2.37887  2.77519  2.98518  4.58477  3.61503
          0.01371  4.69226  5.41460  0.61958  0.77255  0.48576  0.95510
    274   2.80492  4.22524  4.48663  3.89186  3.25500  3.93911  4.23173  2.64028  3.72971  1.71238  3.32349  4.00106  4.30311  3.91041  3.83349  3.23901  1.99958  2.02602  2.92941  2.58427    292 l - - -
          2.68618  4.42225  2.77519  2.73123  3.46354  2.40513  3.72494  3.29354  2.67741  2.69355  4.24690  2.90347  2.73739  3.18146  2.89801  2.37887  2.77519  2.98518  4.58477  3.61503
          0.01371  4.69226  5.41460  0.61958  0.77255  0.48576  0.95510
    275   1.30476  5.24971  2.89102  2.11598  4.71405  2.46245  3.98636  4.17599  2.83273  3.72068  4.51533  2.32782  4.07476  3.12866  3.32940  2.91844  3.21410  3.75664  5.90492  4.51389    293 a - - -
          2.68618  4.42225  2.77519  2.73123  3.46354  2.40513  3.72494  3.29354  2.67741  2.69355  4.24690  2.90347  2.73739  3.18146  2.89801  2.37887  2.77519  2.98518  4.58477  3.61503
          0.01371  4.69226  5.41460  0.61958  0.77255  0.48576  0.95510
    276   2.29416  5.24828  2.97039  1.59155  4.58836  2.64369  3.79755  4.05526  2.56395  3.56820  4.33225  3.04605  3.97934  2.39449  3.05276  2.79465  2.39382  3.64477  5.72788  4.33172    294 e - - -
          2.68618  4.42225  2.77519  2.73123  3.46354  2.40513  3.72494  3.29354  2.67741  2.69355  4.24690  2.90347  2.73739  3.18146  2.89801  2.37887  2.77519  2.98518  4.58477  3.61503
          0.01371  4.69226  5.41460  0.61958  0.77255  0.48576  0.95510
    277   1.66130  4.56317  3.59696  3.03488  3.73986  3.73060  4.00858  3.03227  2.34662  2.25197  3.68569  3.45594  4.12707  3.30291  3.34140  2.98092  2.39623  2.33198  5.17147  3.92767    295 a - - -
          2.68618  4.42225  2.77519  2.73123  3.46354  2.40513  3.72494  3.29354  2.67741  2.69355  4.24690  2.90347  2.73739  3.18146  2.89801  2.37887  2.77519  2.98518  4.58477  3.61503
          0.01371  4.69226  5.41460  0.61958  0.77255  0.48576  0.95510
    278   3.10848  4.47036  4.86756  4.30360  3.62711  4.34956  4.76058  1.12262  4.16326  1.92948  3.54463  4.43673  4.69122  4.36440  4.28873  2.50416  3.35358  1.74749  5.30862  4.12221    296 i - - -
          2.68618  4.42225  2.77519  2.73123  3.46354  2.40513  3.72494  3.29354  2.67741  2.69355  4.24690  2.90347  2.73739  3.18146  2.89801  2.37887  2.77519  2.98518  4.58477  3.61503
          0.01371  4.69226  5.41460  0.61958  0.77255  0.48576  0.95510
    279   2.69791  4.49986  4.10993  3.65569  4.15430  3.53244  4.52403  3.31361  3.59650  3.19934  4.10698  3.81494  4.18508  3.87815  3.88080  1.65573  1.47136  1.67416  5.61114  4.40680    297 t - - -
          2.68618  4.42225  2.77519  2.73123  3.46354  2.40513  3.72494  3.29354  2.67741  2.69355  4.24690  2.90347  2.73739  3.18146  2.89801  2.37887  2.77519  2.98518  4.58477  3.61503
          0.01371  4.69226  5.41460  0.61958  0.77255  0.48576  0.95510
    280   2.96148  5.47934  2.80116  1.50682  4.81232  3.57215  3.87366  4.30287  2.66911  3.78127  4.54819  2.31498  4.04569  1.88780  3.17135  2.26747  3.20655  3.86914  5.91719  4.48770    298 e - - -
          2.68618  4.42225  2.77519  2.73123  3.46354  2.40513  3.72494  3.29354  2.67741  2.69355  4.24690  2.90347  2.73739  3.18146  2.89801  2.37887  2.77519  2.98518  4.58477  3.61503
          0.01371  4.69226  5.41460  0.61958  0.77255  0.48576  0.95510
    281   3.79807  5.05557  5.33010  4.88483  2.06452  4.84555  4.33570  3.04944  4.70317  0.74118  3.58067  4.74210  5.08427  4.65160  4.68161  4.19693  4.01195  3.14540  4.48460  2.04859    299 l - - -
          2.68618  4.42225  2.77519  2.73123  3.46354  2.40513  3.72494  3.29354  2.67741  2.69355  4.24690  2.90347  2.73739  3.18146  2.89801  2.37887  2.77519  2.98518  4.58477  3.61503
          0.01371  4.69226  5.41460  0.61958  0.77255  0.48576  0.95510
    282   2.87041  5.02655  3.28791  2.72009  4.28459  3.67897  3.84504  2.24994  1.77879  3.27175  4.10488  3.21887  4.06673  1.95921  2.91268  2.91006  2.48147  3.35145  5.51189  4.20842    300 k - - -
          2.68618  4.42225  2.77519  2.73123  3.46354  2.40513  3.72494  3.29354  2.67741  2.69355  4.24690  2.90347  2.73739  3.18146  2.89801  2.37887  2.77519  2.98518  4.58477  3.61503
          0.01371  4.69226  5.41460  0.61958  0.77255  0.48576  0.95510
    283   2.00221  5.08197  3.12949  2.58019  4.35764  3.59470  3.78774  3.78706  2.12105  3.35426  2.41626  2.46806  3.98896  2.34537  2.98301  2.80514  3.02628  3.43612  5.56052  4.21159    301 a - - -
          2.68618  4.42225  2.77519  2.73123  3.46354  2.40513  3.72494  3.29354  2.67741  2.69355  4.24690  2.90347  2.73739  3.18146  2.89801  2.37887  2.77519  2.98518  4.58477  3.61503
          0.01371  4.69226  5.41460  0.61958  0.77255  0.48576  0.95510
    284   1.56612  5.20205  3.31156  2.77476  4.61058  3.69458  3.89458  4.02568  2.47478  3.55459  4.36754  3.26136  4.12034  1.67794  2.17019  2.97598  3.20386  3.65872  5.70880  4.40812    302 a - - -
          2.68618  4.42225  2.77519  2.73123  3.46354  2.40513  3.72494  3.29354  2.67741  2.69355  4.24690  2.90347  2.73739  3.18146  2.89801  2.37887  2.77519  2.98518  4.58477  3.61503
          0.01371  4.69226  5.41460  0.61958  0.77255  0.48576  0.95510
    285   3.29491  5.75516  2.76802  1.56546  5.08582  3.69261  4.08526  4.59063  2.84213  4.05356  4.89698  3.17295  4.24672  1.02903  3.26252  3.21026  3.55307  4.18344  6.15826  4.75420    303 q - - -
          2.68618  4.42225  2.77519  2.73123  3.46354  2.40513  3.72494  3.29354  2.67741  2.69355  4.24690  2.90347  2.73739  3.18146  2.89801  2.37887  2.77519  2.98518  4.58477  3.61503
          0.01371  4.69226  5.41460  0.61958  0.77255  0.48576  0.95510
    286   2.78747  4.43494  4.02219  3.48221  3.68707  3.75880  4.27037  2.86433  3.39839  2.11742  3.65844  3.76081  4.23367  3.68164  3.67870  2.40773  1.34838  2.14735  5.18676  3.97636    304 t - - -
          2.68618  4.42225  2.77519  2.73123  3.46354  2.40513  3.72494  3.29354  2.67741  2.69355  4.24690  2.90347  2.73739  3.18146  2.89801  2.37887  2.77519  2.98518  4.58477  3.61503
          0.01371  4.69226  5.41460  0.61958  0.77255  0.48576  0.95510
    287   1.87273  4.82263  3.31132  2.76936  4.16214  3.57906  3.91951  3.55634  2.75383  3.19839  4.03005  3.24676  4.02515  1.98461  3.19227  2.32091  2.35432  2.56629  5.47175  4.16787    305 a - - -
          2.68618  4.42225  2.77519  2.73123  3.46354  2.40513  3.72494  3.29354  2.67741  2.69355  4.24690  2.90347  2.73739  3.18146  2.89801  2.37887  2.77519  2.98518  4.58477  3.61503
          0.01371  4.69226  5.41460  0.61958  0.77255  0.48576  0.95510
    288   3.05645  4.76364  3.83730  3.29565  3.14223  3.96988  2.73367  3.28151  3.13786  1.79494  3.86132  3.65701  4.34186  2.46085  3.44853  3.23667  3.28259  3.07001  4.70462  1.59765    306 y - - -
          2.68618  4.42225  2.77519  2.73123  3.46354  2.40513  3.72494  3.29354  2.67741  2.69355  4.24690  2.90347  2.73739  3.18146  2.89801  2.37887  2.77519  2.98518  4.58477  3.61503
          0.01371  4.69226  5.41460  0.61958  0.77255  0.48576  0.95510
    289   2.27526  5.28207  3.35881  2.83243  4.71341  3.74595  3.91999  4.12321  2.43770  3.62942  4.45171  3.30894  4.17347  1.14067  2.20586  3.05404  3.28239  3.75598  5.75861  4.47622    307 q - - -
          2.68618  4.42225  2.77519  2.73123  3.46354  2.40513  3.72494  3.29354  2.67741  2.69355  4.24690  2.90347  2.73739  3.18146  2.89801  2.37887  2.77519  2.98518  4.58477  3.61503
          0.01371  4.69226  5.41460  0.61958  0.77255  0.48576  0.95510
    290   0.29066  4.83533  4.53461  4.44708  5.10857  3.62655  5.32946  4.39083  4.49210  4.21918  5.19830  4.31613  4.44144  4.75225  4.62443  3.20164  3.53638  3.87137  6.42373  5.36430    308 A - - -
          2.68618  4.42225  2.77519  2.73123  3.46354  2.40513  3.72494  3.29354  2.67741  2.69355  4.24690  2.90347  2.73739  3.18146  2.89801  2.37887  2.77519  2.98518  4.58477  3.61503
          0.01371  4.69226  5.41460  0.61958  0.77255  0.48576  0.95510
    291   2.06970  4.51549  3.83341  3.32054  3.93658  3.59015  4.24859  3.25939  3.27078  1.79906  3.89123  3.62371  4.13919  3.57187  3.60402  1.52601  2.35640  2.97772  5.37391  4.14962    309 s - - -
          2.68618  4.42225  2.77519  2.73123  3.46354  2.40513  3.72494  3.29354  2.67741  2.69355  4.24690  2.90347  2.73739  3.18146  2.89801  2.37887  2.77519  2.98518  4.58477  3.61503
          0.01371  4.69226  5.41460  0.61958  0.77255  0.48576  0.95510
    292   2.85530  4.25558  4.60594  4.01210  2.38888  3.99865  4.26215  2.11496  3.83910  1.47381  3.32246  4.08171  4.35645  3.99611  3.91375  2.46032  3.08675  2.47738  4.76803  2.56156    310 l - - -
          2.68618  4.42225  2.77519  2.73123  3.46354  2.40513  3.72494  3.29354  2.67741  2.69355  4.24690  2.90347  2.73739  3.18146  2.89801  2.37887  2.77519  2.98518  4.58477  3.61503
          0.01371  4.69226  5.41460  0.61958  0.77255  0.48576  0.95510
    293   1.65807  5.26873  3.19242  2.70777  4.66145  3.67783  3.88469  4.08367  2.02058  3.60225  4.40669  3.21303  4.10877  1.57620  2.85497  2.96788  3.21038  3.70670  5.74906  4.42766    311 q - - -
          2.68618  4.42225  2.77519  2.73123  3.46354  2.40513  3.72494  3.29354  2.67741  2.69355  4.24690  2.90347  2.73739  3.18146  2.89801  2.37887  2.77519  2.98518  4.58477  3.61503
          0.01371  4.69226  5.41460  0.61958  0.77255  0.48576  0.95510
    294   1.34060  4.48337  4.33462  3.87839  4.10090  3.62717  4.65713  2.98725  3.80028  3.07469  4.03932  3.97195  4.27521  4.06100  4.04418  3.03574  1.70424  1.65569  5.62003  4.42763    312 a - - -
          2.68618  4.42225  2.77519  2.73123  3.46354  2.40513  3.72494  3.29354  2.67741  2.69355  4.24690  2.90347  2.73739  3.18146  2.89801  2.37887  2.77519  2.98518  4.58477  3.61503
          0.01371  4.69226  5.41460  0.61958  0.77255  0.48576  0.95510
    295   2.77106  4.36863  3.88289  3.31164  2.14833  2.71066  4.07571  2.84138  3.24000  2.57150  2.68252  2.77790  4.18097  3.51182  3.52766  3.06858  2.35402  2.63295  4.94948  2.68649    313 f - - -
          2.68618  4.42225  2.77519  2.73123  3.46354  2.40513  3.72494  3.29354  2.67741  2.69355  4.24690  2.90347  2.73739  3.18146  2.89801  2.37887  2.77519  2.98518  4.58477  3.61503
          0.01371  4.69226  5.41460  0.61958  0.77255  0.48576  0.95510
    296   1.77003  4.80797  3.43435  2.95959  4.62787  2.36967  4.15431  4.07638  2.98749  3.66631  4.44998  2.34595  4.03840  3.31475  3.42750  1.68517  2.25135  3.58978  5.86631  4.55586    314 s - - -
          2.68618  4.42225  2.77519  2.73123  3.46354  2.40513  3.72494  3.29354  2.67741  2.69355  4.24690  2.90347  2.73739  3.18146  2.89801  2.37887  2.77519  2.98518  4.58477  3.61503
          0.01371  4.69226  5.41460  0.61958  0.77255  0.48576  0.95510
    297   2.81142  5.30182  2.42893  2.48568  4.64707  3.56143  3.75156  4.12451  2.07409  3.60104  4.34757  3.03072  3.96336  2.02874  2.43338  1.93548  3.04159  3.69370  5.72832  4.32872    315 s - - -
          2.68618  4.42225  2.77519  2.73123  3.46354  2.40513  3.72494  3.29354  2.67741  2.69355  4.24690  2.90347  2.73739  3.18146  2.89801  2.37887  2.77519  2.98518  4.58477  3.61503
          0.01371  4.69226  5.41460  0.61958  0.77255  0.48576  0.95510
    298   2.78697  4.26751  4.22780  3.64302  3.37038  3.88902  4.19385  2.23743  3.52627  1.72539  2.55207  2.70891  4.25783  3.75154  3.71529  2.42068  3.01971  2.09684  4.88694  3.69449    316 l - - -
          2.68618  4.42225  2.77519  2.73123  3.46354  2.40513  3.72494  3.29354  2.67741  2.69355  4.24690  2.90347  2.73739  3.18146  2.89801  2.37887  2.77519  2.98518  4.58477  3.61503
          0.01371  4.69226  5.41460  0.61958  0.77255  0.48576  0.95510
    299   2.77230  4.62735  3.46639  2.90192  2.73862  2.72050  3.92937  3.15776  2.85488  2.36641  3.72124  3.35470  4.08102  2.08639  2.51915  2.92910  3.00364  2.42553  5.18610  3.92497    317 q - - -
          2.68618  4.42225  2.77519  2.73123  3.46354  2.40513  3.72494  3.29354  2.67741  2.69355  4.24690  2.90347  2.73739  3.18146  2.89801  2.37887  2.77519  2.98518  4.58477  3.61503
          0.01371  4.69226  5.41460  0.61958  0.77255  0.48576  0.95510
    300   2.90495  5.28750  2.92822  2.57162  4.73576  2.53950  3.91952  4.21049  2.70397  3.72207  4.49889  2.32648  4.04968  1.41637  3.18060  2.22833  3.17651  3.77769  5.87519  4.48024    318 q - - -
          2.68618  4.42225  2.77519  2.73123  3.46354  2.40513  3.72494  3.29354  2.67741  2.69355  4.24690  2.90347  2.73739  3.18146  2.89801  2.37887  2.77519  2.98518  4.58477  3.61503
          0.01371  4.69226  5.41460  0.61958  0.77255  0.48576  0.95510
    301   2.77240  4.37210  3.88468  3.31231  3.49323  3.80605  4.08789  2.82595  3.23903  1.81357  2.68183  2.66669  2.96970  3.51360  3.52825  3.07084  2.35432  2.14460  4.97578  3.76377    319 l - - -
          2.68618  4.42225  2.77519  2.73123  3.46354  2.40513  3.72494  3.29354  2.67741  2.69355  4.24690  2.90347  2.73739  3.18146  2.89801  2.37887  2.77519  2.98518  4.58477  3.61503
          0.01371  4.69226  5.41460  0.61958  0.77255  0.48576  0.95510
    302   2.64895  4.58605  4.12636  3.91729  4.98465  3.35667  4.92389  4.41361  3.95810  4.12689  4.94239  3.90139  4.16353  4.22961  4.20254  0.56213  2.17864  3.74944  6.32602  5.14856    320 S - - -
          2.68618  4.42225  2.77519  2.73123  3.46354  2.40513  3.72494  3.29354  2.67741  2.69355  4.24690  2.90347  2.73739  3.18146  2.89801  2.37887  2.77519  2.98518  4.58477  3.61503
          0.01371  4.69226  5.41460  0.61958  0.77255  0.48576  0.95510
    303   4.01252  5.21590  5.85674  5.32164  3.44618  5.41277  5.73909  1.84252  5.15784  0.51555  3.19679  5.55800  5.43762  5.08816  5.14403  4.84351  4.22651  2.62992  5.71429  4.72420    321 L - - -
          2.68618  4.42225  2.77519  2.73123  3.46354  2.40513  3.72494  3.29354  2.67741  2.69355  4.24690  2.90347  2.73739  3.18146  2.89801  2.37887  2.77519  2.98518  4.58477  3.61503
          0.01371  4.69226  5.41460  0.61958  0.77255  0.48576  0.95510
    304   3.06649  4.41886  4.94250  4.34840  1.95407  4.28240  4.62672  2.00881  4.17310  1.48475  3.31899  4.40977  4.60358  4.30136  4.21940  3.60330  2.47185  1.85949  5.08473  3.92856    322 l - - -
          2.68618  4.42225  2.77519  2.73123  3.46354  2.40513  3.72494  3.29354  2.67741  2.69355  4.24690  2.90347  2.73739  3.18146  2.89801  2.37887  2.77519  2.98518  4.58477  3.61503
          0.01371  4.69226  5.41460  0.61958  0.77255  0.48576  0.95510
    305   3.23347  5.87619  1.37834  1.88674  5.17360  3.58899  4.06244  4.70725  3.01893  4.16152  4.96873  1.71907  4.17228  2.27559  3.60556  3.11813  3.50550  4.24839  6.29858  4.78646    323 d - - -
          2.68618  4.42225  2.77519  2.73123  3.46354  2.40513  3.72494  3.29354  2.67741  2.69355  4.24690  2.90347  2.73739  3.18146  2.89801  2.37887  2.77519  2.98518  4.58477  3.61503
          0.01371  4.69226  5.41460  0.61958  0.77255  0.48576  0.95510
    306   3.33362  4.81031  2.54643  3.91497  1.15807  4.28956  4.00292  3.26319  3.84131  2.09335  3.88617  4.07317  4.64050  4.01266  4.05156  3.58798  3.56129  3.10424  4.36231  2.02137    324 f - - -
          2.68618  4.42225  2.77519  2.73123  3.46354  2.40513  3.72494  3.29354  2.67741  2.69355  4.24690  2.90347  2.73739  3.18146  2.89801  2.37887  2.77519  2.98518  4.58477  3.61503
          0.01371  4.69226  5.41460  0.61958  0.77255  0.48576  0.95510
    307   3.02518  4.41530  4.75592  4.16683  2.39327  4.18868  4.49155  2.03209  4.00422  1.13920  3.28674  4.27160  4.52167  4.15145  4.08703  2.49507  3.25683  2.48977  4.98091  3.78766    325 l - - -
          2.68618  4.42225  2.77519  2.73123  3.46354  2.40513  3.72494  3.29354  2.67741  2.69355  4.24690  2.90347  2.73739  3.18146  2.89801  2.37887  2.77519  2.98518  4.58477  3.61503
          0.26858  4.69226  1.48558  0.61958  0.77255  0.48576  0.95510
    308   3.07482  5.29026  3.48490  2.83388  4.73069  3.76212  3.77368  4.09550  1.20026  3.55889  4.39040  3.27993  4.13458  2.89867  1.91387  3.06700  2.26719  3.74705  5.63707  4.41357    326 k - - -
          2.68621  4.42228  2.77523  2.73126  3.46357  2.40516  3.72363  3.29357  2.67744  2.69358  4.24693  2.90350  2.73743  3.18149  2.89804  2.37890  2.77523  2.98521  4.58480  3.61506
          0.16316  1.89350        *  0.24450  1.52830  0.00000        *
//
