# Supplementary material for: T346Hunter: A Novel Web-Based Tool for the Prediction of Type III, Type IV and Type VI Secretion Systems in Bacterial Genomes
Source: PLoS One. 2015 Apr 13;10(4):e0119317. doi: 10.1371/journal.pone.0119317 (PMC4395097; doi:10.1371/journal.pone.0119317)
Supplement: S1 Data — (ZIP) [file pone.0119317.s009.zip › T346Hunter_profiles/flgm.fasta]

>gi|126697800|ref|YP_001086697.1| negative regulator of flagellin synthesis [Clostridium difficile 630]
MNIKSVSSNIVVNNYLKNKSDVKKVQQVQKVDKTDKIELSKFAKEMSSVSNMSDEAARNKKIEEIKSALE
NGTYKIKPEEIAKKMIEEMRG
>gi|225794261|gb|ACO34351.1| negative regulator of flagellin synthesis FlgM [Acidobacterium capsulatum ATCC 51196]
MKIDDVSQSAATHTASPAASVAGSSSSVTGVRKPESAPATAEAGDSATVSAGASQLAGTSDVRMEKVAGV
QQALAAGSYHVSSGDLADSLIASMMRKS
>gi|2636069|emb|CAB15560.1| anti-sigma factor repressor of sigma(D)-dependent transcription [Bacillus subtilis subsp. subtilis str. 168]
MKINQFGTQSVNPYQKNYDKQAVQKTVAQPQDKIEISSQAKEMQHASDAVTGSRQEKIAQLKAQIENGSY
KVDANHIAKNMINFYKKQ
>gi|339410871|gb|AEJ60436.1| Anti-sigma-28 factor FlgM family protein [Spirochaeta thermophila DSM 6578]
MTVERTGPVDPIGRYLKTQKTEKVVKKQEGDSITLSEEAKFRAELHKSIELVKQAPDIRQDRIEEIRKKL
EDPSYIDDKVIEVVADRVLKMFGL
>gi|547961403|ref|WP_022361656.1| putative uncharacterized protein [Bacteroides pectinophilus CAG:437]
MRIDAYNAVSQVYQTKAEYKSKATGKQADNEYKYEISDSAKSYSVAKKAVADASDVRMDKVADIKARLAA
GTYNVSAEAIADKILGNMETIVF
>gi|1787311|gb|AAC74155.1| anti-sigma factor for FliA (sigma 28) [Escherichia coli str. K-12 substr. MG1655]
MSIDRTSPLKPVSTVQPRETTDAPVTNSRAAKTTASTSTSVTLSDAQAKLMQPGSSDINLERVEALKLAI
RNGELKMDTGKIADALINEAQQDLQSN
>gi|225644643|gb|ACN99693.1| hypothetical protein SULAZ_1710 [Sulfurihydrogenibium azorense Az-Fu1]
MRNEEDLNEAIERLKDFLDQEKEMRQERIEEIKRLIAEGKYDVPVEELVEKILKKLKERP
>gi|559033989|ref|WP_023553080.1| flagellin biosynthesis protein FlgM [Streptomyces roseochromogenes]
MTTAATGLAGTAFAGPSTGAERSSASATTNATAVVEAARTAAFAHASATGVSKGDELHAQDVMIDPEGAR
HVRFARTHGGMPVLGGDLVVHLDHQLGYTGVTRAAGHTVEPATTQAKLTADQAAAKAAQAAKGDAGSAQL
VVDARDGSAALAYQVTVTDEQGTNTVVVDAVTGKVRSNTPDSDEFLSPKLLANLRKHGETIDPATGTASP
EALLGSGAAAGFPSAAKGTGKTLFVGNVPLTTTQTSRGHYQLKDPSRYGTETRDAKGKTTEKFSAGTAFT
NTTDVWGNGATSNRASAAADAQYGITKTLDFYKSTFGRKGIANNSKAAQGMVHWGNKVANAFWDPTCNCM
LYGDGDGQTFKKPLVVLDVTGHELTHGVVDATAKLEPTYVDSDGNQYGEPGALNESLADVFGSNVEFYAN
NPKDTPDYLIGEKLGLAQKFLRRLDHPSLDKLEGTIDYWSPDTYYTEVHAGSGVSSHAYYLLAEGSGKKT
INGVAYDSPTYDHSTVKGIGRAKATAIFYRALTRYMVSTTDFHDARVATLKAASDLYGANSTEYKTVDKA
WAAVNVTAANTPAPRH
