# Supplementary material for: T346Hunter: A Novel Web-Based Tool for the Prediction of Type III, Type IV and Type VI Secretion Systems in Bacterial Genomes
Source: PLoS One. 2015 Apr 13;10(4):e0119317. doi: 10.1371/journal.pone.0119317 (PMC4395097; doi:10.1371/journal.pone.0119317)
Supplement: S1 Data — (ZIP) [file pone.0119317.s009.zip › T346Hunter_profiles/flgm.hmm]

HMMER3/f [3.1b1 | May 2013]
NAME  flgm
LENG  94
ALPH  amino
RF    no
MM    no
CONS  yes
CS    no
MAP   yes
DATE  Wed Feb 12 13:42:08 2014
NSEQ  6
EFFN  1.872070
CKSUM 3110331150
STATS LOCAL MSV       -9.1848  0.71836
STATS LOCAL VITERBI   -9.9966  0.71836
STATS LOCAL FORWARD   -3.4951  0.71836
HMM          A        C        D        E        F        G        H        I        K        L        M        N        P        Q        R        S        T        V        W        Y   
            m->m     m->i     m->d     i->m     i->i     d->m     d->d
  COMPO   2.33598  4.89377  2.76740  2.53263  3.98945  3.12626  3.89276  2.81728  2.40864  2.75223  3.48691  3.04220  3.60876  2.90019  2.94643  2.47936  2.80792  2.63121  5.49501  3.72680
          2.68618  4.42225  2.77519  2.73123  3.46354  2.40513  3.72494  3.29354  2.67741  2.69355  4.24690  2.90347  2.73739  3.18146  2.89801  2.37887  2.77519  2.98518  4.58477  3.61503
          0.01537  4.57866  5.30101  0.61958  0.77255  0.00000        *
      1   3.72124  5.17968  4.93147  4.63791  3.76876  4.44853  5.21072  3.03219  4.36492  2.29882  0.47253  4.81219  4.95734  4.71783  4.47430  4.11582  4.06498  3.11330  5.66094  4.47329      1 M - - -
          2.68618  4.42225  2.77519  2.73123  3.46354  2.40513  3.72494  3.29354  2.67741  2.69355  4.24690  2.90347  2.73739  3.18146  2.89801  2.37887  2.77519  2.98518  4.58477  3.61503
          0.01537  4.57866  5.30101  0.61958  0.77255  0.48576  0.95510
      2   2.79517  5.20959  3.07023  2.51429  4.55688  3.55798  3.72871  4.01106  1.75034  3.50787  4.27318  2.48294  3.95323  2.83753  2.33512  2.20812  2.35530  3.60656  5.64670  4.27929      2 k - - -
          2.68618  4.42225  2.77519  2.73123  3.46354  2.40513  3.72494  3.29354  2.67741  2.69355  4.24690  2.90347  2.73739  3.18146  2.89801  2.37887  2.77519  2.98518  4.58477  3.61503
          0.01537  4.57866  5.30101  0.61958  0.77255  0.48576  0.95510
      3   3.52530  4.74665  5.53154  5.07811  4.02160  5.06825  5.82034  0.71108  4.99802  2.43257  3.76766  5.24258  5.31972  5.24940  5.16357  4.51021  3.79366  1.37944  6.14511  4.93497      3 i - - -
          2.68618  4.42225  2.77519  2.73123  3.46354  2.40513  3.72494  3.29354  2.67741  2.69355  4.24690  2.90347  2.73739  3.18146  2.89801  2.37887  2.77519  2.98518  4.58477  3.61503
          0.01537  4.57866  5.30101  0.61958  0.77255  0.48576  0.95510
      4   3.12643  5.74492  1.26022  1.82028  5.04916  3.52399  3.96801  4.57315  2.20722  4.03178  4.83107  2.26839  4.08964  3.10740  3.45756  3.02098  3.39289  4.11993  6.16797  4.67314      4 d - - -
          2.68618  4.42225  2.77519  2.73123  3.46354  2.40513  3.72494  3.29354  2.67741  2.69355  4.24690  2.90347  2.73739  3.18146  2.89801  2.37887  2.77519  2.98518  4.58477  3.61503
          0.01537  4.57866  5.30101  0.61958  0.77255  0.48576  0.95510
      5   2.30698  5.22216  2.31292  2.44836  4.55809  3.51380  3.72336  4.02967  2.46318  3.52643  4.28112  2.99305  3.92287  2.38365  1.94520  2.30584  2.99794  3.61131  5.67152  4.27413      5 r - - -
          2.68618  4.42225  2.77519  2.73123  3.46354  2.40513  3.72494  3.29354  2.67741  2.69355  4.24690  2.90347  2.73739  3.18146  2.89801  2.37887  2.77519  2.98518  4.58477  3.61503
          0.01537  4.57866  5.30101  0.61958  0.77255  0.48576  0.95510
      6   2.80564  4.25440  4.34588  3.76759  2.52186  3.91733  4.18686  2.60527  3.63316  2.38816  3.35434  3.92985  4.28689  3.83591  3.78473  3.21545  1.84568  1.67099  4.77810  2.59562      6 v - - -
          2.68618  4.42225  2.77519  2.73123  3.46354  2.40513  3.72494  3.29354  2.67741  2.69355  4.24690  2.90347  2.73739  3.18146  2.89801  2.37887  2.77519  2.98518  4.58477  3.61503
          0.01537  4.57866  5.30101  0.61958  0.77255  0.48576  0.95510
      7   2.70589  4.78692  3.22989  3.00178  4.84869  1.70636  4.32865  4.33446  3.25068  3.92494  4.71723  2.27485  4.05091  3.52077  3.67940  1.20278  3.14460  3.75341  6.09593  4.78715      7 s - - -
          2.68618  4.42225  2.77519  2.73123  3.46354  2.40513  3.72494  3.29354  2.67741  2.69355  4.24690  2.90347  2.73739  3.18146  2.89801  2.37887  2.77519  2.98518  4.58477  3.61503
          0.01537  4.57866  5.30101  0.61958  0.77255  0.48576  0.95510
      8   2.20737  4.91588  3.15915  2.64679  4.37803  3.48533  3.86221  3.81174  2.65282  3.39307  4.18813  3.14001  2.07226  2.25235  3.10981  2.25384  2.41322  3.42335  5.60548  4.26603      8 p - - -
          2.68618  4.42225  2.77519  2.73123  3.46354  2.40513  3.72494  3.29354  2.67741  2.69355  4.24690  2.90347  2.73739  3.18146  2.89801  2.37887  2.77519  2.98518  4.58477  3.61503
          0.01537  4.57866  5.30101  0.61958  0.77255  0.48576  0.95510
      9   2.73569  4.63425  3.36867  2.82145  3.81405  3.63663  3.88344  3.18098  2.78607  2.25961  3.73997  2.60904  4.03139  2.54382  3.18848  2.24888  2.97197  1.97932  5.20120  3.93228      9 v - - -
          2.68618  4.42225  2.77519  2.73123  3.46354  2.40513  3.72494  3.29354  2.67741  2.69355  4.24690  2.90347  2.73739  3.18146  2.89801  2.37887  2.77519  2.98518  4.58477  3.61503
          0.01537  4.57866  5.30101  0.61958  0.77255  0.48576  0.95510
     10   2.20090  5.06251  2.38757  2.50221  4.35294  3.52650  3.74271  2.87376  2.07529  3.35140  4.13745  3.03519  3.93016  2.86920  2.99198  2.01885  2.97363  3.42379  5.55202  4.18601     10 s - - -
          2.68618  4.42225  2.77519  2.73123  3.46354  2.40513  3.72494  3.29354  2.67741  2.69355  4.24690  2.90347  2.73739  3.18146  2.89801  2.37887  2.77519  2.98518  4.58477  3.61503
          0.11684  4.57866  2.30253  0.61958  0.77255  0.48576  0.95510
     11   2.05692  4.69302  3.27973  2.76825  4.03541  3.51218  3.89480  3.39589  2.74169  3.06901  3.92451  3.22625  2.01696  2.39192  3.15537  2.78959  2.96369  2.41682  5.37439  4.08765     11 p - - -
          2.68618  4.42225  2.77519  2.73123  3.46354  2.40513  3.72494  3.29354  2.67741  2.69355  4.24690  2.90347  2.73739  3.18146  2.89801  2.37887  2.77519  2.98518  4.58477  3.61503
          0.01700  4.47882  5.20117  0.61958  0.77255  0.39637  1.11706
     12   3.25824  4.57347  5.09014  4.57765  3.91253  4.60735  5.20429  1.55687  4.47322  2.55054  3.73897  4.73420  4.94836  4.72242  4.64500  3.98278  2.25944  0.90636  5.74828  4.53837     12 v - - -
          2.68618  4.42225  2.77519  2.73123  3.46354  2.40513  3.72494  3.29354  2.67741  2.69355  4.24690  2.90347  2.73739  3.18146  2.89801  2.37887  2.77519  2.98518  4.58477  3.61503
          0.01537  4.57866  5.30101  0.61958  0.77255  0.48576  0.95510
     13   2.76078  5.05027  3.02992  2.52708  4.28672  2.59090  2.63680  3.76959  2.55351  3.33763  4.13506  2.14642  3.95116  2.90488  3.02482  2.20884  2.99855  3.41441  5.52098  2.92971     13 n - - -
          2.68618  4.42225  2.77519  2.73123  3.46354  2.40513  3.72494  3.29354  2.67741  2.69355  4.24690  2.90347  2.73739  3.18146  2.89801  2.37887  2.77519  2.98518  4.58477  3.61503
          0.01537  4.57866  5.30101  0.61958  0.77255  0.48576  0.95510
     14   2.77435  5.16459  3.04493  2.50362  4.49320  3.54283  3.73323  3.94504  2.44244  3.46247  4.23330  2.48600  2.93427  2.35224  2.29335  2.75763  1.93908  3.55156  5.62149  4.25119     14 t - - -
          2.68618  4.42225  2.77519  2.73123  3.46354  2.40513  3.72494  3.29354  2.67741  2.69355  4.24690  2.90347  2.73739  3.18146  2.89801  2.37887  2.77519  2.98518  4.58477  3.61503
          0.01537  4.57866  5.30101  0.61958  0.77255  0.48576  0.95510
     15   2.09993  4.32514  3.99702  3.44468  3.47617  3.75733  4.15446  2.75422  3.35517  2.56266  3.49335  3.71769  4.18477  3.62152  3.61116  3.05948  2.35854  2.00525  4.98001  1.82175     15 y - - -
          2.68618  4.42225  2.77519  2.73123  3.46354  2.40513  3.72494  3.29354  2.67741  2.69355  4.24690  2.90347  2.73739  3.18146  2.89801  2.37887  2.77519  2.98518  4.58477  3.61503
          0.01537  4.57866  5.30101  0.61958  0.77255  0.48576  0.95510
     16   2.82643  5.01656  3.19600  2.64763  4.28056  3.61887  3.79433  3.69001  2.08859  2.07432  4.09677  3.15222  4.01354  1.96549  2.87324  2.21067  3.05250  3.36810  5.49391  4.18038     16 q - - -
          2.68618  4.42225  2.77519  2.73123  3.46354  2.40513  3.72494  3.29354  2.67741  2.69355  4.24690  2.90347  2.73739  3.18146  2.89801  2.37887  2.77519  2.98518  4.58477  3.61503
          0.01537  4.57866  5.30101  0.61958  0.77255  0.48576  0.95510
     17   2.22138  5.06306  3.21729  2.74804  4.58655  3.57213  3.91869  3.99753  1.45037  3.55365  4.36480  3.22487  1.91605  3.06037  2.92660  2.89101  3.14060  3.60360  5.72300  4.41495     17 k - - -
          2.68618  4.42225  2.77519  2.73123  3.46354  2.40513  3.72494  3.29354  2.67741  2.69355  4.24690  2.90347  2.73739  3.18146  2.89801  2.37887  2.77519  2.98518  4.58477  3.61503
          0.01537  4.57866  5.30101  0.61958  0.77255  0.48576  0.95510
     18   2.20417  5.17248  2.99313  2.11276  4.49912  3.52143  3.72938  3.95874  2.46901  3.47475  4.23964  2.14578  3.92779  2.84142  2.31853  2.73773  2.35757  3.55739  5.63514  4.25062     18 e - - -
          2.68618  4.42225  2.77519  2.73123  3.46354  2.40513  3.72494  3.29354  2.67741  2.69355  4.24690  2.90347  2.73739  3.18146  2.89801  2.37887  2.77519  2.98518  4.58477  3.61503
          0.01537  4.57866  5.30101  0.61958  0.77255  0.48576  0.95510
     19   2.20913  5.14069  3.02121  2.05353  4.43803  3.53873  3.73290  3.88816  2.12650  3.42106  4.19789  3.02847  3.93836  2.28039  2.92945  2.75336  2.99682  3.50743  5.59515  2.47451     19 e - - -
          2.68618  4.42225  2.77519  2.73123  3.46354  2.40513  3.72494  3.29354  2.67741  2.69355  4.24690  2.90347  2.73739  3.18146  2.89801  2.37887  2.77519  2.98518  4.58477  3.61503
          0.01537  4.57866  5.30101  0.61958  0.77255  0.48576  0.95510
     20   2.78683  5.21513  2.41565  2.46651  4.56870  3.51191  3.76241  4.03610  1.78406  3.54535  4.30926  3.00945  3.94306  2.87612  3.00379  1.88730  2.32614  3.62156  5.70029  4.30502     20 k - - -
          2.68618  4.42225  2.77519  2.73123  3.46354  2.40513  3.72494  3.29354  2.67741  2.69355  4.24690  2.90347  2.73739  3.18146  2.89801  2.37887  2.77519  2.98518  4.58477  3.61503
          0.24175  4.57866  1.58730  0.61958  0.77255  0.48576  0.95510
     21   2.69002  4.66371  2.38273  2.75249  4.01569  3.49458  3.93305  3.15846  2.82899  3.01496  3.91071  3.21647  3.98262  3.14505  3.25740  2.81056  1.70202  2.08576  5.39850  4.10440     21 t - - -
          2.68582  4.42242  2.77537  2.73140  3.46371  2.40489  3.72512  3.29371  2.67758  2.69372  4.24707  2.90364  2.73757  3.18163  2.89818  2.37825  2.77537  2.98482  4.58494  3.61520
          0.37250  1.18822  5.07850  0.93866  0.49619  0.32995  1.26926
     22   2.89063  5.41685  2.12506  1.93932  4.74670  3.51449  3.80800  4.23865  1.85376  3.71588  4.47800  2.97702  3.98159  2.92316  3.11489  1.82706  3.13430  3.80254  5.85168  4.41960     26 s - - -
          2.68618  4.42225  2.77519  2.73123  3.46354  2.40513  3.72494  3.29354  2.67741  2.69355  4.24690  2.90347  2.73739  3.18146  2.89801  2.37887  2.77519  2.98518  4.58477  3.61503
          0.01537  4.57866  5.30101  0.61958  0.77255  0.48576  0.95510
     23   2.20008  5.18563  3.07999  2.55713  4.55490  3.56692  3.77003  3.99959  1.52771  3.51157  4.29002  3.07982  3.98113  2.37496  2.85645  2.17932  3.05800  3.60412  5.66068  4.30598     27 k - - -
          2.68618  4.42225  2.77519  2.73123  3.46354  2.40513  3.72494  3.29354  2.67741  2.69355  4.24690  2.90347  2.73739  3.18146  2.89801  2.37887  2.77519  2.98518  4.58477  3.61503
          0.01537  4.57866  5.30101  0.61958  0.77255  0.48576  0.95510
     24   1.68285  4.42830  4.12193  3.67396  3.98086  3.56789  4.49767  2.95195  3.61256  2.96947  3.92783  3.83150  2.37915  3.88704  3.87576  2.96685  3.08514  1.26675  5.48766  4.28640     28 v - - -
          2.68618  4.42225  2.77519  2.73123  3.46354  2.40513  3.72494  3.29354  2.67741  2.69355  4.24690  2.90347  2.73739  3.18146  2.89801  2.37887  2.77519  2.98518  4.58477  3.61503
          0.01537  4.57866  5.30101  0.61958  0.77255  0.48576  0.95510
     25   2.79590  4.53709  3.70737  3.20400  3.80003  3.71227  4.14604  2.91235  3.09853  2.79442  3.74293  3.57236  4.17552  2.55414  3.42122  3.02742  1.84587  1.45627  5.26764  4.03424     29 v - - -
          2.68618  4.42225  2.77519  2.73123  3.46354  2.40513  3.72494  3.29354  2.67741  2.69355  4.24690  2.90347  2.73739  3.18146  2.89801  2.37887  2.77519  2.98518  4.58477  3.61503
          0.01537  4.57866  5.30101  0.61958  0.77255  0.48576  0.95510
     26   2.82925  5.18614  3.05135  2.55280  4.54704  2.09112  3.78044  3.99107  1.99713  3.50956  4.29173  3.07770  3.98530  2.02260  2.88698  2.81614  2.31613  3.59988  5.66556  4.30904     30 k - - -
          2.68618  4.42225  2.77519  2.73123  3.46354  2.40513  3.72494  3.29354  2.67741  2.69355  4.24690  2.90347  2.73739  3.18146  2.89801  2.37887  2.77519  2.98518  4.58477  3.61503
          0.01537  4.57866  5.30101  0.61958  0.77255  0.48576  0.95510
     27   2.89415  5.03697  3.23913  2.73307  4.34485  3.65292  3.86327  3.67723  1.49165  3.32673  4.17032  2.32823  4.07382  3.02004  2.86960  2.93440  3.13072  1.98435  5.55388  4.25369     31 k - - -
          2.68618  4.42225  2.77519  2.73123  3.46354  2.40513  3.72494  3.29354  2.67741  2.69355  4.24690  2.90347  2.73739  3.18146  2.89801  2.37887  2.77519  2.98518  4.58477  3.61503
          0.01537  4.57866  5.30101  0.61958  0.77255  0.48576  0.95510
     28   2.82367  5.15217  3.13704  2.58965  4.51835  3.58150  3.77358  3.95490  2.42799  3.47648  4.26217  3.10440  3.99012  1.68313  2.18803  2.19652  2.47220  3.57079  5.63206  4.29085     32 q - - -
          2.68618  4.42225  2.77519  2.73123  3.46354  2.40513  3.72494  3.29354  2.67741  2.69355  4.24690  2.90347  2.73739  3.18146  2.89801  2.37887  2.77519  2.98518  4.58477  3.61503
          0.01537  4.57866  5.30101  0.61958  0.77255  0.48576  0.95510
     29   2.31541  5.16762  3.08276  2.07387  4.48712  3.56235  3.72875  3.93045  1.75694  3.44939  4.22412  3.05063  3.95283  2.84289  2.25710  2.77160  3.01306  2.77005  5.60725  4.24652     33 k - - -
          2.68618  4.42225  2.77519  2.73123  3.46354  2.40513  3.72494  3.29354  2.67741  2.69355  4.24690  2.90347  2.73739  3.18146  2.89801  2.37887  2.77519  2.98518  4.58477  3.61503
          0.01537  4.57866  5.30101  0.61958  0.77255  0.48576  0.95510
     30   1.84520  4.90605  2.44756  2.63761  4.31074  2.49798  3.86238  3.73019  2.67959  3.33318  4.14026  3.13645  2.60537  3.01481  3.14379  2.76556  2.99677  2.59104  5.56613  4.22986     34 a - - -
          2.68618  4.42225  2.77519  2.73123  3.46354  2.40513  3.72494  3.29354  2.67741  2.69355  4.24690  2.90347  2.73739  3.18146  2.89801  2.37887  2.77519  2.98518  4.58477  3.61503
          0.01537  4.57866  5.30101  0.61958  0.77255  0.48576  0.95510
     31   2.18696  5.48214  1.77050  1.88788  4.80467  3.51123  3.83910  4.30483  2.67014  3.77872  4.54517  2.31779  3.99970  2.35623  3.19819  2.86418  3.18087  3.86373  5.91567  4.46794     35 d - - -
          2.68618  4.42225  2.77519  2.73123  3.46354  2.40513  3.72494  3.29354  2.67741  2.69355  4.24690  2.90347  2.73739  3.18146  2.89801  2.37887  2.77519  2.98518  4.58477  3.61503
          0.12752  4.57866  2.21221  0.61958  0.77255  0.48576  0.95510
     32   2.78147  5.03606  3.08466  2.62245  4.53223  3.49675  3.83360  3.97171  1.64633  3.51033  4.30617  3.11720  2.73149  2.96849  2.91190  1.66815  3.05766  3.56553  5.67140  4.33842     36 k - - -
          2.68618  4.42225  2.77519  2.73123  3.46354  2.40513  3.72494  3.29354  2.67741  2.69355  4.24690  2.90347  2.73739  3.18146  2.89801  2.37887  2.77519  2.98518  4.58477  3.61503
          0.01718  4.46832  5.19066  0.61958  0.77255  0.38926  1.13182
     33   2.19086  4.84289  3.17649  2.22383  4.06736  3.57859  3.80205  2.57427  2.62517  3.09625  3.93088  3.14166  3.97533  2.47383  3.07104  2.79923  2.02799  3.15690  5.37301  4.05983     37 t - - -
          2.68618  4.42225  2.77519  2.73123  3.46354  2.40513  3.72494  3.29354  2.67741  2.69355  4.24690  2.90347  2.73739  3.18146  2.89801  2.37887  2.77519  2.98518  4.58477  3.61503
          0.01537  4.57866  5.30101  0.61958  0.77255  0.48576  0.95510
     34   2.77917  5.03040  2.08742  2.54425  4.29325  3.53821  3.80435  3.73940  2.61852  3.32686  4.13563  3.07251  2.65478  2.95210  3.09384  2.79506  1.91512  3.39465  5.54316  2.89716     38 t - - -
          2.68618  4.42225  2.77519  2.73123  3.46354  2.40513  3.72494  3.29354  2.67741  2.69355  4.24690  2.90347  2.73739  3.18146  2.89801  2.37887  2.77519  2.98518  4.58477  3.61503
          0.01537  4.57866  5.30101  0.61958  0.77255  0.48576  0.95510
     35   1.74856  4.87295  3.39675  2.84707  4.14694  3.67154  3.91100  3.45203  1.58244  2.30051  4.01110  3.30748  4.09148  3.09650  2.94263  2.94605  3.10233  3.17991  5.44467  4.17156     39 k - - -
          2.68618  4.42225  2.77519  2.73123  3.46354  2.40513  3.72494  3.29354  2.67741  2.69355  4.24690  2.90347  2.73739  3.18146  2.89801  2.37887  2.77519  2.98518  4.58477  3.61503
          0.01537  4.57866  5.30101  0.61958  0.77255  0.48576  0.95510
     36   2.73369  4.35277  3.84062  3.28173  3.48154  3.74447  4.06682  1.98407  3.20651  2.57310  3.48867  3.61042  4.14576  3.48858  3.49772  1.88452  2.25790  2.60315  4.96596  2.72486     40 s - - -
          2.68618  4.42225  2.77519  2.73123  3.46354  2.40513  3.72494  3.29354  2.67741  2.69355  4.24690  2.90347  2.73739  3.18146  2.89801  2.37887  2.77519  2.98518  4.58477  3.61503
          0.01537  4.57866  5.30101  0.61958  0.77255  0.48576  0.95510
     37   2.09010  5.08689  2.94469  1.27645  4.56455  3.50210  3.93798  3.96152  2.76113  3.56587  4.37604  3.12157  4.01870  3.08541  3.23177  2.84955  2.23607  3.56949  5.77982  4.41491     41 e - - -
          2.68618  4.42225  2.77519  2.73123  3.46354  2.40513  3.72494  3.29354  2.67741  2.69355  4.24690  2.90347  2.73739  3.18146  2.89801  2.37887  2.77519  2.98518  4.58477  3.61503
          0.01537  4.57866  5.30101  0.61958  0.77255  0.48576  0.95510
     38   2.76915  4.64464  3.38776  1.85375  3.81494  3.67319  3.92547  2.10852  2.83644  2.34094  3.73761  3.32162  4.06823  3.17161  3.23708  2.26804  3.00526  2.84662  5.22598  3.95808     42 e - - -
          2.68618  4.42225  2.77519  2.73123  3.46354  2.40513  3.72494  3.29354  2.67741  2.69355  4.24690  2.90347  2.73739  3.18146  2.89801  2.37887  2.77519  2.98518  4.58477  3.61503
          0.01537  4.57866  5.30101  0.61958  0.77255  0.48576  0.95510
     39   1.31677  4.47429  4.01908  3.64507  4.69160  3.27707  4.63579  4.09588  3.63562  3.78979  4.59898  3.72098  4.03554  3.90878  3.94144  1.27067  1.94986  3.51879  6.03312  4.84217     43 s - - -
          2.68618  4.42225  2.77519  2.73123  3.46354  2.40513  3.72494  3.29354  2.67741  2.69355  4.24690  2.90347  2.73739  3.18146  2.89801  2.37887  2.77519  2.98518  4.58477  3.61503
          0.01537  4.57866  5.30101  0.61958  0.77255  0.48576  0.95510
     40   2.84348  5.30535  2.28061  2.45057  4.67166  2.45571  3.80352  4.15188  1.77613  3.64742  4.41207  3.00153  3.96938  2.92002  3.08373  1.86894  3.09326  3.72286  5.79374  4.38121     44 k - - -
          2.68618  4.42225  2.77519  2.73123  3.46354  2.40513  3.72494  3.29354  2.67741  2.69355  4.24690  2.90347  2.73739  3.18146  2.89801  2.37887  2.77519  2.98518  4.58477  3.61503
          0.01537  4.57866  5.30101  0.61958  0.77255  0.48576  0.95510
     41   2.73781  4.74575  2.43948  2.70549  2.29892  3.60225  3.83620  3.32606  2.70874  2.98504  3.83810  3.19643  3.99914  2.50650  3.14382  2.34290  2.97252  2.36626  5.28074  3.98081     45 f - - -
          2.68618  4.42225  2.77519  2.73123  3.46354  2.40513  3.72494  3.29354  2.67741  2.69355  4.24690  2.90347  2.73739  3.18146  2.89801  2.37887  2.77519  2.98518  4.58477  3.61503
          0.01537  4.57866  5.30101  0.61958  0.77255  0.48576  0.95510
     42   1.55340  4.75357  3.37832  2.85384  4.32900  3.46493  3.99462  3.74119  2.79688  3.36248  4.17842  3.28450  3.99216  3.16849  2.28979  2.06320  2.18808  3.35367  5.60299  4.30793     46 a - - -
          2.68618  4.42225  2.77519  2.73123  3.46354  2.40513  3.72494  3.29354  2.67741  2.69355  4.24690  2.90347  2.73739  3.18146  2.89801  2.37887  2.77519  2.98518  4.58477  3.61503
          0.01537  4.57866  5.30101  0.61958  0.77255  0.48576  0.95510
     43   1.75694  4.87064  3.39852  2.84864  4.14281  3.67248  3.91160  3.44746  1.58332  2.28513  4.00771  3.30876  4.09205  3.09776  2.94397  2.94689  3.10216  3.17625  5.44217  4.16951     47 k - - -
          2.68618  4.42225  2.77519  2.73123  3.46354  2.40513  3.72494  3.29354  2.67741  2.69355  4.24690  2.90347  2.73739  3.18146  2.89801  2.37887  2.77519  2.98518  4.58477  3.61503
          0.01537  4.57866  5.30101  0.61958  0.77255  0.48576  0.95510
     44   2.83539  5.13847  2.90793  1.47385  4.61328  3.49567  3.91291  4.06141  2.72913  3.61660  4.41035  3.09188  4.00699  3.05258  3.20750  1.77261  2.22788  3.64659  5.80142  4.42274     48 e - - -
          2.68618  4.42225  2.77519  2.73123  3.46354  2.40513  3.72494  3.29354  2.67741  2.69355  4.24690  2.90347  2.73739  3.18146  2.89801  2.37887  2.77519  2.98518  4.58477  3.61503
          0.01537  4.57866  5.30101  0.61958  0.77255  0.48576  0.95510
     45   2.76329  4.32343  2.65299  3.37743  3.40004  3.81879  4.09681  2.72030  3.29738  1.98535  2.21178  3.68737  4.18850  3.55734  3.56282  3.08920  2.99520  2.02544  4.91595  2.72491     49 l - - -
          2.68618  4.42225  2.77519  2.73123  3.46354  2.40513  3.72494  3.29354  2.67741  2.69355  4.24690  2.90347  2.73739  3.18146  2.89801  2.37887  2.77519  2.98518  4.58477  3.61503
          0.01537  4.57866  5.30101  0.61958  0.77255  0.48576  0.95510
     46   2.17247  5.04457  3.05818  2.57025  4.38937  3.53118  2.62712  3.83508  2.57021  3.39896  4.19492  3.08900  3.96817  2.40831  3.02196  1.63753  3.02425  3.46442  5.59438  4.23954     50 s - - -
          2.68618  4.42225  2.77519  2.73123  3.46354  2.40513  3.72494  3.29354  2.67741  2.69355  4.24690  2.90347  2.73739  3.18146  2.89801  2.37887  2.77519  2.98518  4.58477  3.61503
          0.01537  4.57866  5.30101  0.61958  0.77255  0.48576  0.95510
     47   2.20963  5.06678  3.06053  2.50655  4.35150  3.53607  2.88583  3.79110  2.06893  3.34513  4.12953  3.03793  3.92923  2.28879  2.94645  2.32418  2.96896  2.69575  5.53981  4.17762     51 k - - -
          2.68618  4.42225  2.77519  2.73123  3.46354  2.40513  3.72494  3.29354  2.67741  2.69355  4.24690  2.90347  2.73739  3.18146  2.89801  2.37887  2.77519  2.98518  4.58477  3.61503
          0.01537  4.57866  5.30101  0.61958  0.77255  0.48576  0.95510
     48   1.22907  4.46733  3.93729  3.49843  4.37955  2.09422  4.46872  3.75523  3.47634  3.46597  4.30711  3.66072  4.04056  3.75607  3.80064  1.91765  3.01189  2.29126  5.76052  4.55178     52 a - - -
          2.68618  4.42225  2.77519  2.73123  3.46354  2.40513  3.72494  3.29354  2.67741  2.69355  4.24690  2.90347  2.73739  3.18146  2.89801  2.37887  2.77519  2.98518  4.58477  3.61503
          0.01537  4.57866  5.30101  0.61958  0.77255  0.48576  0.95510
     49   2.15413  4.79896  3.27170  2.72575  4.07555  3.58394  3.85627  2.51184  1.83164  3.10285  3.94696  3.20852  4.00341  3.04018  3.07788  2.01158  2.99429  3.14126  5.38800  4.09127     53 k - - -
          2.68618  4.42225  2.77519  2.73123  3.46354  2.40513  3.72494  3.29354  2.67741  2.69355  4.24690  2.90347  2.73739  3.18146  2.89801  2.37887  2.77519  2.98518  4.58477  3.61503
          0.01537  4.57866  5.30101  0.61958  0.77255  0.48576  0.95510
     50   2.76243  5.24260  2.44553  2.02161  4.56997  3.50571  3.71961  4.04731  2.11659  2.59965  4.29087  2.46191  3.91678  2.82493  2.96747  2.18865  2.99625  3.62425  5.68365  4.27685     54 e - - -
          2.68618  4.42225  2.77519  2.73123  3.46354  2.40513  3.72494  3.29354  2.67741  2.69355  4.24690  2.90347  2.73739  3.18146  2.89801  2.37887  2.77519  2.98518  4.58477  3.61503
          0.01537  4.57866  5.30101  0.61958  0.77255  0.48576  0.95510
     51   1.95815  4.48234  3.73061  3.16718  3.56027  3.78379  4.05299  2.88027  3.07524  2.01843  2.10006  3.55412  4.16368  2.43541  3.40002  3.04499  3.03345  2.70408  5.06876  3.85068     55 a - - -
          2.68618  4.42225  2.77519  2.73123  3.46354  2.40513  3.72494  3.29354  2.67741  2.69355  4.24690  2.90347  2.73739  3.18146  2.89801  2.37887  2.77519  2.98518  4.58477  3.61503
          0.01537  4.57866  5.30101  0.61958  0.77255  0.48576  0.95510
     52   2.76912  4.44082  3.73334  3.18121  3.58271  3.75383  4.05138  2.84976  3.08782  2.06183  3.55211  3.55328  4.14973  2.45707  3.40431  2.42514  3.01148  1.59422  5.05878  3.83233     56 v - - -
          2.68618  4.42225  2.77519  2.73123  3.46354  2.40513  3.72494  3.29354  2.67741  2.69355  4.24690  2.90347  2.73739  3.18146  2.89801  2.37887  2.77519  2.98518  4.58477  3.61503
          0.01537  4.57866  5.30101  0.61958  0.77255  0.48576  0.95510
     53   1.90650  5.15150  2.45181  2.47144  4.48829  3.50910  3.74274  3.94794  2.06431  3.47223  4.23894  3.01091  2.71721  2.85753  2.98939  2.73393  2.47827  3.54632  5.64043  4.25333     57 a - - -
          2.68618  4.42225  2.77519  2.73123  3.46354  2.40513  3.72494  3.29354  2.67741  2.69355  4.24690  2.90347  2.73739  3.18146  2.89801  2.37887  2.77519  2.98518  4.58477  3.61503
          0.01537  4.57866  5.30101  0.61958  0.77255  0.48576  0.95510
     54   3.08871  5.66681  2.01280  1.93825  4.97506  1.50359  3.95120  4.48746  2.86155  3.96139  4.75870  2.97741  4.07636  2.17352  3.41915  2.99545  3.35322  4.04580  6.10637  4.62768     58 g - - -
          2.68618  4.42225  2.77519  2.73123  3.46354  2.40513  3.72494  3.29354  2.67741  2.69355  4.24690  2.90347  2.73739  3.18146  2.89801  2.37887  2.77519  2.98518  4.58477  3.61503
          0.01537  4.57866  5.30101  0.61958  0.77255  0.48576  0.95510
     55   1.14547  4.46956  4.03349  3.66094  4.68173  3.27726  4.64340  4.08338  3.64960  3.78058  4.59188  3.72871  4.03691  3.92091  3.95126  1.47637  1.92942  3.51051  6.02739  4.83868     59 a - - -
          2.68618  4.42225  2.77519  2.73123  3.46354  2.40513  3.72494  3.29354  2.67741  2.69355  4.24690  2.90347  2.73739  3.18146  2.89801  2.37887  2.77519  2.98518  4.58477  3.61503
          0.11684  4.57866  2.30253  0.61958  0.77255  0.48576  0.95510
     56   1.85693  4.47702  3.71019  3.36449  4.65783  3.22887  4.45896  4.09296  3.41016  3.75013  4.55171  3.55076  2.16868  3.69838  3.75579  1.06141  2.98196  3.51026  5.96874  4.74552     60 s - - -
          2.68618  4.42225  2.77519  2.73123  3.46354  2.40513  3.72494  3.29354  2.67741  2.69355  4.24690  2.90347  2.73739  3.18146  2.89801  2.37887  2.77519  2.98518  4.58477  3.61503
          0.13510  4.47882  2.16263  0.61958  0.77255  0.64772  0.74074
     57   3.60711  5.72414  0.41232  2.78451  5.18833  3.66609  4.47547  4.90814  3.66730  4.43410  5.44969  3.35639  4.35345  3.73324  4.23029  3.53146  3.96424  4.50208  6.24765  5.01444     61 D - - -
          2.68618  4.42225  2.77519  2.73123  3.46354  2.40513  3.72494  3.29354  2.67741  2.69355  4.24690  2.90347  2.73739  3.18146  2.89801  2.37887  2.77519  2.98518  4.58477  3.61503
          0.01911  4.36283  5.08518  0.61958  0.77255  0.79264  0.60266
     58   3.35377  4.59304  5.30001  4.82744  3.87446  4.85769  5.54450  1.07309  4.74097  2.32666  3.63655  5.00133  5.12253  4.99468  4.91332  4.27830  3.61894  1.03338  5.93355  4.72212     62 v - - -
          2.68618  4.42225  2.77519  2.73123  3.46354  2.40513  3.72494  3.29354  2.67741  2.69355  4.24690  2.90347  2.73739  3.18146  2.89801  2.37887  2.77519  2.98518  4.58477  3.61503
          0.01911  4.36283  5.08518  0.61958  0.77255  0.33281  1.26198
     59   3.32263  5.43650  3.57643  3.08028  4.92497  3.88218  3.99869  4.38992  2.32932  3.82889  4.70051  2.17779  4.33138  3.14715  0.83487  3.32594  3.54308  4.03093  5.81983  4.61161     63 r - - -
          2.68618  4.42225  2.77519  2.73123  3.46354  2.40513  3.72494  3.29354  2.67741  2.69355  4.24690  2.90347  2.73739  3.18146  2.89801  2.37887  2.77519  2.98518  4.58477  3.61503
          0.01537  4.57866  5.30101  0.61958  0.77255  0.48576  0.95510
     60   2.78598  4.69417  3.39112  2.84130  3.83057  3.67584  3.89419  3.20831  2.74763  2.22329  2.16753  2.59800  4.06323  2.05140  3.12992  2.91707  3.01657  2.97314  5.22861  3.95780     64 q - - -
          2.68618  4.42225  2.77519  2.73123  3.46354  2.40513  3.72494  3.29354  2.67741  2.69355  4.24690  2.90347  2.73739  3.18146  2.89801  2.37887  2.77519  2.98518  4.58477  3.61503
          0.01537  4.57866  5.30101  0.61958  0.77255  0.48576  0.95510
     61   3.16255  5.78314  1.54695  1.21904  5.08518  3.53036  3.99111  4.60993  2.20816  4.06886  4.87739  2.97804  4.10769  3.13481  3.48867  3.05191  3.43209  4.15835  6.20497  4.70674     65 e - - -
          2.68618  4.42225  2.77519  2.73123  3.46354  2.40513  3.72494  3.29354  2.67741  2.69355  4.24690  2.90347  2.73739  3.18146  2.89801  2.37887  2.77519  2.98518  4.58477  3.61503
          0.01537  4.57866  5.30101  0.61958  0.77255  0.48576  0.95510
     62   3.61798  5.67122  4.21063  3.32926  5.28450  4.14645  3.91977  4.54899  0.90845  3.87723  4.76860  3.65532  4.46724  3.04492  1.29980  3.58810  3.72171  4.23906  5.82028  4.75019     66 k - - -
          2.68618  4.42225  2.77519  2.73123  3.46354  2.40513  3.72494  3.29354  2.67741  2.69355  4.24690  2.90347  2.73739  3.18146  2.89801  2.37887  2.77519  2.98518  4.58477  3.61503
          0.01537  4.57866  5.30101  0.61958  0.77255  0.48576  0.95510
     63   3.51889  4.72791  5.56239  5.10796  4.08329  5.10440  5.87266  1.05172  5.04337  2.50507  3.81974  5.27162  5.34492  5.30654  5.21718  4.54575  3.78493  0.90634  6.20409  4.98026     67 v - - -
          2.68618  4.42225  2.77519  2.73123  3.46354  2.40513  3.72494  3.29354  2.67741  2.69355  4.24690  2.90347  2.73739  3.18146  2.89801  2.37887  2.77519  2.98518  4.58477  3.61503
          0.01537  4.57866  5.30101  0.61958  0.77255  0.48576  0.95510
     64   1.38940  5.21039  2.84786  1.26477  4.76068  3.52701  4.09813  4.14404  2.97779  3.77077  4.61852  3.17906  4.11587  3.26707  3.44860  2.99170  3.30535  3.74406  5.98506  4.61385     68 e - - -
          2.68618  4.42225  2.77519  2.73123  3.46354  2.40513  3.72494  3.29354  2.67741  2.69355  4.24690  2.90347  2.73739  3.18146  2.89801  2.37887  2.77519  2.98518  4.58477  3.61503
          0.01537  4.57866  5.30101  0.61958  0.77255  0.48576  0.95510
     65   2.19398  5.40733  2.21969  1.68076  4.73369  2.43977  3.80968  4.22553  2.62025  3.70789  4.47078  2.97341  3.97853  2.36393  3.13794  2.82763  3.13024  3.79136  5.84893  4.41476     69 e - - -
          2.68618  4.42225  2.77519  2.73123  3.46354  2.40513  3.72494  3.29354  2.67741  2.69355  4.24690  2.90347  2.73739  3.18146  2.89801  2.37887  2.77519  2.98518  4.58477  3.61503
          0.01537  4.57866  5.30101  0.61958  0.77255  0.48576  0.95510
     66   3.55146  4.77310  5.54788  5.03087  3.72784  5.05391  5.58229  1.11023  4.93168  1.36457  3.48645  5.19200  5.23754  5.05282  5.02090  4.45327  3.79415  1.48932  5.82653  4.71461     70 i - - -
          2.68618  4.42225  2.77519  2.73123  3.46354  2.40513  3.72494  3.29354  2.67741  2.69355  4.24690  2.90347  2.73739  3.18146  2.89801  2.37887  2.77519  2.98518  4.58477  3.61503
          0.01537  4.57866  5.30101  0.61958  0.77255  0.48576  0.95510
     67   3.42178  5.60224  3.88520  3.11261  5.15165  4.01943  3.86500  4.45694  0.98819  3.81133  4.66731  3.50280  4.35127  2.05534  1.73594  3.38543  3.55614  4.11791  5.79090  4.65501     71 k - - -
          2.68618  4.42225  2.77519  2.73123  3.46354  2.40513  3.72494  3.29354  2.67741  2.69355  4.24690  2.90347  2.73739  3.18146  2.89801  2.37887  2.77519  2.98518  4.58477  3.61503
          0.01537  4.57866  5.30101  0.61958  0.77255  0.48576  0.95510
     68   2.01184  4.98710  3.12509  2.57367  4.25429  3.56360  3.76410  3.67352  2.07617  2.47260  4.06679  3.09182  3.95937  2.28283  2.95996  2.33325  2.98678  3.33777  5.48321  4.14715     72 a - - -
          2.68618  4.42225  2.77519  2.73123  3.46354  2.40513  3.72494  3.29354  2.67741  2.69355  4.24690  2.90347  2.73739  3.18146  2.89801  2.37887  2.77519  2.98518  4.58477  3.61503
          0.01537  4.57866  5.30101  0.61958  0.77255  0.48576  0.95510
     69   1.56731  5.25529  3.26049  2.67570  4.62048  3.67650  3.78025  4.03552  1.87885  3.52955  4.32758  3.17448  4.06118  2.34716  2.16406  2.92552  3.15112  3.66473  5.65329  4.34987     73 a - - -
          2.68618  4.42225  2.77519  2.73123  3.46354  2.40513  3.72494  3.29354  2.67741  2.69355  4.24690  2.90347  2.73739  3.18146  2.89801  2.37887  2.77519  2.98518  4.58477  3.61503
          0.01537  4.57866  5.30101  0.61958  0.77255  0.48576  0.95510
     70   3.80965  5.03041  5.66503  5.13178  3.43218  5.21569  5.58289  1.41841  4.97804  0.74561  3.19077  5.34682  5.29912  4.97356  4.99998  4.62928  4.03236  2.39016  5.64945  4.62420     74 l - - -
          2.68618  4.42225  2.77519  2.73123  3.46354  2.40513  3.72494  3.29354  2.67741  2.69355  4.24690  2.90347  2.73739  3.18146  2.89801  2.37887  2.77519  2.98518  4.58477  3.61503
          0.01537  4.57866  5.30101  0.61958  0.77255  0.48576  0.95510
     71   1.84261  5.21580  3.00101  1.54175  4.57893  3.56714  3.81324  4.01734  2.51353  3.54425  4.33482  3.08423  4.00681  2.93858  2.22088  2.84923  3.10692  3.62910  5.70528  4.34577     75 e - - -
          2.68618  4.42225  2.77519  2.73123  3.46354  2.40513  3.72494  3.29354  2.67741  2.69355  4.24690  2.90347  2.73739  3.18146  2.89801  2.37887  2.77519  2.98518  4.58477  3.61503
          0.01537  4.57866  5.30101  0.61958  0.77255  0.48576  0.95510
     72   1.71090  5.41847  1.96274  2.48372  4.87111  3.50031  4.00081  4.35842  2.91791  3.88381  4.68986  1.48629  4.07246  3.15015  3.45724  2.96273  3.30456  3.91749  6.05094  4.61012     76 n - - -
          2.68618  4.42225  2.77519  2.73123  3.46354  2.40513  3.72494  3.29354  2.67741  2.69355  4.24690  2.90347  2.73739  3.18146  2.89801  2.37887  2.77519  2.98518  4.58477  3.61503
          0.01537  4.57866  5.30101  0.61958  0.77255  0.48576  0.95510
     73   2.96464  4.86844  3.88922  3.79200  5.18469  0.57362  4.97848  4.74892  4.04683  4.37118  5.22275  3.97090  2.00875  4.29968  4.31818  3.13667  3.48542  4.08610  6.34339  5.28879     77 G - - -
          2.68618  4.42225  2.77519  2.73123  3.46354  2.40513  3.72494  3.29354  2.67741  2.69355  4.24690  2.90347  2.73739  3.18146  2.89801  2.37887  2.77519  2.98518  4.58477  3.61503
          0.01537  4.57866  5.30101  0.61958  0.77255  0.48576  0.95510
     74   2.79676  5.01566  3.00724  2.00664  4.53935  3.48483  3.95600  3.97229  2.77861  3.55596  4.36055  3.15015  4.01153  3.10800  3.23997  1.45606  1.93670  3.56564  5.76156  4.40890     78 s - - -
          2.68618  4.42225  2.77519  2.73123  3.46354  2.40513  3.72494  3.29354  2.67741  2.69355  4.24690  2.90347  2.73739  3.18146  2.89801  2.37887  2.77519  2.98518  4.58477  3.61503
          0.01537  4.57866  5.30101  0.61958  0.77255  0.48576  0.95510
     75   3.90976  5.19815  4.94857  4.61190  2.47884  4.71046  4.00050  3.43302  4.36002  1.82872  4.07223  4.47695  5.03699  4.47472  4.42473  4.11096  4.14349  3.41002  4.16970  0.69007     79 Y - - -
          2.68618  4.42225  2.77519  2.73123  3.46354  2.40513  3.72494  3.29354  2.67741  2.69355  4.24690  2.90347  2.73739  3.18146  2.89801  2.37887  2.77519  2.98518  4.58477  3.61503
          0.01537  4.57866  5.30101  0.61958  0.77255  0.48576  0.95510
     76   2.84403  5.10610  3.16859  2.61660  4.37953  3.61819  2.58726  2.63622  1.54234  3.36789  4.17527  2.47257  4.00962  2.90930  2.82165  2.85152  3.06614  3.46863  5.54598  4.21633     80 k - - -
          2.68618  4.42225  2.77519  2.73123  3.46354  2.40513  3.72494  3.29354  2.67741  2.69355  4.24690  2.90347  2.73739  3.18146  2.89801  2.37887  2.77519  2.98518  4.58477  3.61503
          0.01537  4.57866  5.30101  0.61958  0.77255  0.48576  0.95510
     77   2.95480  4.43453  2.62178  3.70255  3.58397  4.09315  4.42551  1.95183  3.62684  2.45150  2.40916  3.99764  4.44653  3.88444  3.88107  3.38457  3.19292  1.31899  5.19544  3.99162     81 v - - -
          2.68618  4.42225  2.77519  2.73123  3.46354  2.40513  3.72494  3.29354  2.67741  2.69355  4.24690  2.90347  2.73739  3.18146  2.89801  2.37887  2.77519  2.98518  4.58477  3.61503
          0.01537  4.57866  5.30101  0.61958  0.77255  0.48576  0.95510
     78   3.01159  5.50185  1.38109  2.44255  4.86224  3.52193  3.92663  4.35747  2.18626  3.85131  4.64400  3.00799  4.05486  3.06246  3.30789  1.74333  3.27846  3.92417  5.99949  4.55601     82 d - - -
          2.68625  4.42232  2.77526  2.73130  3.46361  2.40519  3.72501  3.29361  2.67697  2.69362  4.24696  2.90353  2.73746  3.18153  2.89807  2.37894  2.77526  2.98457  4.58484  3.61510
          0.15411  1.98167  5.30101  0.67092  0.71588  0.48576  0.95510
     79   1.84614  4.51251  3.59607  3.05679  3.84835  3.56074  4.04992  2.32697  3.02242  2.91460  3.79052  3.43661  2.78778  3.33347  3.39530  2.14284  2.21339  2.92399  5.26158  4.01819     85 a - - -
          2.68618  4.42225  2.77519  2.73123  3.46354  2.40513  3.72494  3.29354  2.67741  2.69355  4.24690  2.90347  2.73739  3.18146  2.89801  2.37887  2.77519  2.98518  4.58477  3.61503
          0.01537  4.57866  5.30101  0.61958  0.77255  0.48576  0.95510
     80   3.13611  5.64037  2.55521  1.27366  5.02613  1.69217  4.02996  4.53816  2.96753  4.02888  4.84808  2.26073  4.11711  3.18291  3.51722  3.05281  3.42467  4.09291  6.17829  4.70688     86 e - - -
          2.68618  4.42225  2.77519  2.73123  3.46354  2.40513  3.72494  3.29354  2.67741  2.69355  4.24690  2.90347  2.73739  3.18146  2.89801  2.37887  2.77519  2.98518  4.58477  3.61503
          0.01537  4.57866  5.30101  0.61958  0.77255  0.48576  0.95510
     81   2.30978  5.19233  2.33943  2.11854  4.51122  3.50865  2.87904  3.97997  2.04751  3.48601  4.24168  2.98565  3.91005  2.81711  2.94847  2.71466  2.97471  2.64848  5.63991  4.24310     87 k - - -
          2.68618  4.42225  2.77519  2.73123  3.46354  2.40513  3.72494  3.29354  2.67741  2.69355  4.24690  2.90347  2.73739  3.18146  2.89801  2.37887  2.77519  2.98518  4.58477  3.61503
          0.01537  4.57866  5.30101  0.61958  0.77255  0.48576  0.95510
     82   3.54274  4.75827  5.55222  5.04798  3.81365  5.07604  5.65040  0.92939  4.95836  1.66003  3.56780  5.21321  5.26812  5.11406  5.06972  4.48345  3.79007  1.45977  5.91470  4.77752     88 i - - -
          2.68618  4.42225  2.77519  2.73123  3.46354  2.40513  3.72494  3.29354  2.67741  2.69355  4.24690  2.90347  2.73739  3.18146  2.89801  2.37887  2.77519  2.98518  4.58477  3.61503
          0.01537  4.57866  5.30101  0.61958  0.77255  0.48576  0.95510
     83   0.34846  4.71891  4.35916  4.24861  4.93516  3.51511  5.15634  4.18898  4.28893  4.02806  5.01351  4.16366  4.32148  4.56264  4.44408  3.08157  3.40922  3.69923  6.27209  5.18598     89 A - - -
          2.68618  4.42225  2.77519  2.73123  3.46354  2.40513  3.72494  3.29354  2.67741  2.69355  4.24690  2.90347  2.73739  3.18146  2.89801  2.37887  2.77519  2.98518  4.58477  3.61503
          0.01537  4.57866  5.30101  0.61958  0.77255  0.48576  0.95510
     84   3.27191  5.79861  0.93639  2.48692  5.13151  3.58679  4.08133  4.65872  1.75009  4.13414  4.97888  3.06412  4.18571  3.24040  3.49332  3.16639  3.55132  4.22633  6.24096  4.78394     90 d - - -
          2.68618  4.42225  2.77519  2.73123  3.46354  2.40513  3.72494  3.29354  2.67741  2.69355  4.24690  2.90347  2.73739  3.18146  2.89801  2.37887  2.77519  2.98518  4.58477  3.61503
          0.01537  4.57866  5.30101  0.61958  0.77255  0.48576  0.95510
     85   2.21913  5.20165  3.06022  2.50850  4.55043  3.55059  3.72936  4.00613  1.81411  3.50520  4.26971  2.50007  3.94843  2.83839  2.26383  2.19365  3.01693  3.60046  5.64660  4.27629     91 k - - -
          2.68618  4.42225  2.77519  2.73123  3.46354  2.40513  3.72494  3.29354  2.67741  2.69355  4.24690  2.90347  2.73739  3.18146  2.89801  2.37887  2.77519  2.98518  4.58477  3.61503
          0.01537  4.57866  5.30101  0.61958  0.77255  0.48576  0.95510
     86   3.52839  4.79478  5.44200  4.86814  3.41155  4.87349  5.23524  1.82434  4.72757  1.13155  1.86498  5.00721  5.04980  4.74867  4.74737  4.23309  3.75120  1.76018  5.46234  4.41487     92 l - - -
          2.68618  4.42225  2.77519  2.73123  3.46354  2.40513  3.72494  3.29354  2.67741  2.69355  4.24690  2.90347  2.73739  3.18146  2.89801  2.37887  2.77519  2.98518  4.58477  3.61503
          0.01537  4.57866  5.30101  0.61958  0.77255  0.48576  0.95510
     87   3.70202  4.92624  5.59091  5.07728  3.55656  5.14299  5.58486  0.91923  4.93209  1.21530  3.32514  5.27371  5.28125  5.00810  4.99474  4.55920  3.93783  2.16366  5.73077  4.64883     93 i - - -
          2.68618  4.42225  2.77519  2.73123  3.46354  2.40513  3.72494  3.29354  2.67741  2.69355  4.24690  2.90347  2.73739  3.18146  2.89801  2.37887  2.77519  2.98518  4.58477  3.61503
          0.01537  4.57866  5.30101  0.61958  0.77255  0.48576  0.95510
     88   2.19373  5.27986  2.88119  2.08157  4.61509  2.66460  3.76034  4.09009  2.04722  3.58565  4.34610  1.99242  3.94845  2.87189  3.00870  2.77385  3.05050  3.66994  5.73170  4.32609     94 n - - -
          2.68618  4.42225  2.77519  2.73123  3.46354  2.40513  3.72494  3.29354  2.67741  2.69355  4.24690  2.90347  2.73739  3.18146  2.89801  2.37887  2.77519  2.98518  4.58477  3.61503
          0.01537  4.57866  5.30101  0.61958  0.77255  0.48576  0.95510
     89   2.73331  4.86706  3.14947  1.87997  3.00562  3.56978  3.78715  3.49535  2.60964  3.11914  2.76202  2.52521  3.96486  2.95487  3.06384  2.22632  2.96636  3.19043  5.38183  4.05892     95 e - - -
          2.68618  4.42225  2.77519  2.73123  3.46354  2.40513  3.72494  3.29354  2.67741  2.69355  4.24690  2.90347  2.73739  3.18146  2.89801  2.37887  2.77519  2.98518  4.58477  3.61503
          0.01537  4.57866  5.30101  0.61958  0.77255  0.48576  0.95510
     90   2.15721  4.28782  4.40813  3.83023  2.30810  3.96051  4.18626  2.66087  3.68827  2.31455  1.68540  3.97447  4.32102  3.87592  3.82428  3.25965  3.08316  2.50606  4.72849  2.59486     96 m - - -
          2.68618  4.42225  2.77519  2.73123  3.46354  2.40513  3.72494  3.29354  2.67741  2.69355  4.24690  2.90347  2.73739  3.18146  2.89801  2.37887  2.77519  2.98518  4.58477  3.61503
          0.01537  4.57866  5.30101  0.61958  0.77255  0.48576  0.95510
     91   2.76564  5.19204  3.04146  2.12621  4.51863  2.62113  3.71217  3.97712  2.10348  3.48002  2.80541  3.01921  3.93079  2.25962  2.39756  2.74147  2.99289  3.57359  5.62713  4.24950     97 k - - -
          2.68618  4.42225  2.77519  2.73123  3.46354  2.40513  3.72494  3.29354  2.67741  2.69355  4.24690  2.90347  2.73739  3.18146  2.89801  2.37887  2.77519  2.98518  4.58477  3.61503
          0.01537  4.57866  5.30101  0.61958  0.77255  0.48576  0.95510
     92   2.78183  5.11325  3.11064  2.54275  4.41290  2.76087  3.73616  3.84797  2.10668  2.53898  4.17312  3.06738  3.95767  2.26671  2.25332  2.77777  2.44882  3.48066  5.56446  4.21483     98 k - - -
          2.68618  4.42225  2.77519  2.73123  3.46354  2.40513  3.72494  3.29354  2.67741  2.69355  4.24690  2.90347  2.73739  3.18146  2.89801  2.37887  2.77519  2.98518  4.58477  3.61503
          0.27698  4.57866  1.46247  0.61958  0.77255  0.48576  0.95510
     93   2.70701  5.07671  2.22971  2.40797  4.37076  3.45615  3.66829  2.75045  1.94262  3.35337  4.13727  2.94604  3.86796  2.30828  2.87611  2.69198  2.93922  3.43687  5.53431  4.16100     99 k - - -
          2.68618  4.42225  2.77519  2.73123  3.46354  2.40513  3.72494  3.29354  2.67741  2.69355  4.24690  2.90347  2.73739  3.18146  2.89801  2.37887  2.77519  2.98518  4.58477  3.61503
          0.15385  4.32160  2.04547  0.61958  0.77255  0.83600  0.56817
     94   2.66883  4.29642  3.85697  3.33270  3.47230  3.65270  4.13510  2.52011  3.23437  1.79242  3.43836  3.62681  4.11117  3.53696  3.51402  2.04766  2.95541  1.85079  5.03594  3.80905    100 l - - -
          2.68631  4.42238  2.77533  2.73136  3.46277  2.40526  3.72508  3.29367  2.67754  2.69368  4.24703  2.90295  2.73753  3.18074  2.89814  2.37862  2.77533  2.98532  4.58490  3.61516
          0.45347  1.00900        *  0.72369  0.66351  0.00000        *
//
