# Supplementary material for: T346Hunter: A Novel Web-Based Tool for the Prediction of Type III, Type IV and Type VI Secretion Systems in Bacterial Genomes
Source: PLoS One. 2015 Apr 13;10(4):e0119317. doi: 10.1371/journal.pone.0119317 (PMC4395097; doi:10.1371/journal.pone.0119317)
Supplement: S1 Data — (ZIP) [file pone.0119317.s009.zip › T346Hunter_profiles/flgn.fasta]

>gi|412968986|emb|CCJ43613.1| protein of flagellar biosynthesis [Escherichia coli]
MTRLAEILDQMSAVLNDLKTVMDQEQQHLSMGQINGSQLQWITEQKSSLLATLDYLEQLRRKEPNTANSA
DISQRWQEITVKTQQLRQMNQHNGWLLEGQIERNQQALEMLKPHQEPTLYGANGQTSTTHRGSKKISI
>gi|499724616|ref|WP_011405350.1| hypothetical protein [Salinibacter ruber]
MTMSFKRLTPVTDKLVETLSEKADAFEKLESLFEQQLDALRNGETDALGPLATEAQDCTDTIDDLRQTYQ
RQARLLIRMLELEEDDPSLETLIEVLEQRAPSAEASTRLAEARAAVLERAESAQRTNDTLQFALEYAAGL
NHELLAAVQQAAVDTDRRTYTADGTAESGGGEHSLVNTVG
>gi|490894719|ref|WP_004756667.1| FlgN protein [Leptospira kirschneri]
MQQEEWLEQLTKLFQDEINLYSNVLELEIQKSTAIVQADGKSLESITKKTYELLVMASEIERVRMKSIEE
VYRSKNFTFPETGVPTLSDFLNRIDRDSNYRLKEFGSSLKSILHRLKEKIKSNERLILTRQEVLSKTIEA
MKEKAMESDINTYGSGKNPERKQTKRQSLMLNASA
>gi|1762337|gb|AAC44945.1| flagellar protein [Bacillus subtilis subsp. subtilis str. 168]
MSAKAIIEQLKRLCVLHEHLLTLSEEKTEALKAGKTKELSNILTKEQKYIQAITQTEDDRIKTTSAFLGY
SENNTISACIAKTSGSEKEELEQLYESLSQVLGRLKKVNEMNRQLTRDALQFISISYDMLVPKENNFNYS
KSIKAELPKSSKMKLFDSKA
>gi|117928041|ref|YP_872592.1| hypothetical protein Acel_0833 [Acidothermus cellulolyticus 11B]
MGEATEDPDEEVYRMGLAEVSDILWRERELLDVLLFKLEEEQLLLAAGKARWLARATREVELVLEQIRLT
ELTRAVEVDAVAATLGLEPNPSLAQLADAAPPPWSDLLRAHREAFLRLTQEITSLAEANREFVTSAYHSA
EAALRSLRGATADGYTATGRLQSTTRSPRLLDEAI
>gi|550130041|ref|WP_022583068.1| flgN family protein [[Clostridium] difficile]
MITDLKVIIYEEKNIISKMMELLKEQFDYIVEKDLENLNMLNPKLEDISRELASIEIKRRQLFGNDISMS
EVVENSNDGYLKEIYTDLKHILALAKNQQESNDSLIKKELIFTKKMINFINQLISKLQLIILMEILENKY
