# Supplementary material for: T346Hunter: A Novel Web-Based Tool for the Prediction of Type III, Type IV and Type VI Secretion Systems in Bacterial Genomes
Source: PLoS One. 2015 Apr 13;10(4):e0119317. doi: 10.1371/journal.pone.0119317 (PMC4395097; doi:10.1371/journal.pone.0119317)
Supplement: S1 Data — (ZIP) [file pone.0119317.s009.zip › T346Hunter_profiles/flgn.hmm]

HMMER3/f [3.1b1 | May 2013]
NAME  flgn
LENG  167
ALPH  amino
RF    no
MM    no
CONS  yes
CS    no
MAP   yes
DATE  Wed Feb 12 13:42:08 2014
NSEQ  6
EFFN  3.219727
CKSUM 3591462373
STATS LOCAL MSV      -10.0380  0.70777
STATS LOCAL VITERBI  -10.4924  0.70777
STATS LOCAL FORWARD   -4.4332  0.70777
HMM          A        C        D        E        F        G        H        I        K        L        M        N        P        Q        R        S        T        V        W        Y   
            m->m     m->i     m->d     i->m     i->i     d->m     d->d
  COMPO   2.49872  4.81083  2.98773  2.38868  3.72823  3.28409  3.87023  2.85341  2.55729  2.19870  3.61740  3.02319  3.71876  2.85180  2.84716  2.62948  2.72438  2.88940  5.00249  3.75077
          2.68619  4.42316  2.77414  2.72932  3.46256  2.40536  3.72585  3.29445  2.67831  2.69445  4.23534  2.90437  2.73736  3.18237  2.89891  2.37913  2.77417  2.98609  4.58567  3.61594
          0.80413  1.19287  1.38960  1.93048  0.15675  0.00000        *
      1   2.96004  5.19738  3.20001  1.84715  4.47712  3.69854  3.87049  3.87397  1.78078  3.43099  1.79912  3.21246  4.10547  3.01109  2.88610  2.96838  3.18287  3.54693  5.64455  4.32947     11 k - - -
          2.68618  4.42225  2.77519  2.73123  3.46354  2.40513  3.72494  3.29354  2.67741  2.69355  4.24690  2.90347  2.73739  3.18146  2.89801  2.37887  2.77519  2.98518  4.58477  3.61503
          0.01360  4.70049  5.42284  0.61958  0.77255  1.00534  0.45558
      2   2.85076  5.02872  3.26953  2.70606  4.31300  3.65448  3.84629  3.71694  2.54513  3.30990  4.13076  3.20618  4.05301  2.08578  2.01930  2.12573  3.08286  2.15251  5.53301  4.22133     12 r - - -
          2.68618  4.42225  2.77519  2.73123  3.46354  2.40513  3.72494  3.29354  2.67741  2.69355  4.24690  2.90347  2.73739  3.18146  2.89801  2.37887  2.77519  2.98518  4.58477  3.61503
          0.01360  4.70049  5.42284  0.61958  0.77255  1.00534  0.45558
      3   2.08719  4.56216  3.65402  3.10042  3.60448  3.78084  4.01305  3.04810  3.01820  1.92020  3.65001  3.50696  4.16571  2.20196  3.36239  3.03602  3.05885  2.83191  5.07152  2.23743     13 l - - -
          2.68618  4.42225  2.77519  2.73123  3.46354  2.40513  3.72494  3.29354  2.67741  2.69355  4.24690  2.90347  2.73739  3.18146  2.89801  2.37887  2.77519  2.98518  4.58477  3.61503
          0.01360  4.70049  5.42284  0.61958  0.77255  1.00534  0.45558
      4   2.94252  5.35425  3.19940  1.90218  4.72542  3.67670  3.80021  4.16607  1.84092  3.63387  4.40760  3.15382  4.06504  2.90828  1.89853  2.91094  2.07252  3.76285  5.74103  4.40176     14 k - - -
          2.68618  4.42225  2.77519  2.73123  3.46354  2.40513  3.72494  3.29354  2.67741  2.69355  4.24690  2.90347  2.73739  3.18146  2.89801  2.37887  2.77519  2.98518  4.58477  3.61503
          0.01360  4.70049  5.42284  0.61958  0.77255  1.00534  0.45558
      5   2.09355  4.90187  3.20701  1.96727  4.15733  3.61493  3.88158  3.54673  2.70989  3.18187  2.31607  3.20183  2.34610  3.05599  3.15527  2.85857  3.04157  3.24327  5.46359  4.14972     15 e - - -
          2.68618  4.42225  2.77519  2.73123  3.46354  2.40513  3.72494  3.29354  2.67741  2.69355  4.24690  2.90347  2.73739  3.18146  2.89801  2.37887  2.77519  2.98518  4.58477  3.61503
          0.01360  4.70049  5.42284  0.61958  0.77255  0.57345  0.82915
      6   2.87091  4.27138  4.66058  4.05901  3.35716  2.31273  4.35274  2.01362  3.88077  2.41840  2.31429  4.12867  4.38823  4.04572  3.95210  3.33054  3.10393  1.81222  2.52049  3.71600     16 v - - -
          2.68618  4.42225  2.77519  2.73123  3.46354  2.40513  3.72494  3.29354  2.67741  2.69355  4.24690  2.90347  2.73739  3.18146  2.89801  2.37887  2.77519  2.98518  4.58477  3.61503
          0.01172  4.84806  5.57040  0.61958  0.77255  0.33580  1.25445
      7   3.47309  4.79637  5.35948  4.76957  3.58586  4.72485  5.07201  1.49947  4.60015  1.20757  2.19119  4.85698  4.99320  4.68546  4.63279  4.05825  2.14641  2.58301  5.44143  4.33553     17 l - - -
          2.68618  4.42225  2.77519  2.73123  3.46354  2.40513  3.72494  3.29354  2.67741  2.69355  4.24690  2.90347  2.73739  3.18146  2.89801  2.37887  2.77519  2.98518  4.58477  3.61503
          0.01024  4.98265  5.70500  0.61958  0.77255  0.48576  0.95510
      8   2.06372  5.57969  2.02911  1.56792  4.92463  3.70562  4.03176  4.40878  2.85473  3.90538  4.67569  3.18518  4.18695  3.15290  3.37326  3.03868  1.78242  3.97946  6.05604  4.62631     18 e - - -
          2.68618  4.42225  2.77519  2.73123  3.46354  2.40513  3.72494  3.29354  2.67741  2.69355  4.24690  2.90347  2.73739  3.18146  2.89801  2.37887  2.77519  2.98518  4.58477  3.61503
          0.01024  4.98265  5.70500  0.61958  0.77255  0.48576  0.95510
      9   2.95266  5.46023  2.31358  1.95014  4.81195  3.68724  3.88175  4.29354  1.95943  3.75983  4.50436  3.15275  4.09448  1.80231  2.26312  2.90944  3.18292  3.85554  5.87894  4.47568     19 q - - -
          2.68618  4.42225  2.77519  2.73123  3.46354  2.40513  3.72494  3.29354  2.67741  2.69355  4.24690  2.90347  2.73739  3.18146  2.89801  2.37887  2.77519  2.98518  4.58477  3.61503
          0.01024  4.98265  5.70500  0.61958  0.77255  0.48576  0.95510
     10   4.11171  5.33887  6.02174  5.51659  3.72281  5.48576  5.95139  2.60362  5.36109  0.49837  3.47601  5.69980  5.60039  5.32609  5.35686  4.93038  4.34988  1.72620  5.96842  4.95644     20 L - - -
          2.68618  4.42225  2.77519  2.73123  3.46354  2.40513  3.72494  3.29354  2.67741  2.69355  4.24690  2.90347  2.73739  3.18146  2.89801  2.37887  2.77519  2.98518  4.58477  3.61503
          0.01024  4.98265  5.70500  0.61958  0.77255  0.48576  0.95510
     11   2.15456  4.99109  3.40399  2.85311  4.30869  3.71339  4.01242  3.70346  1.76343  3.33823  4.16451  3.34239  4.14339  3.18197  3.26954  2.08695  2.22803  2.26978  5.60232  4.29053     21 k - - -
          2.68618  4.42225  2.77519  2.73123  3.46354  2.40513  3.72494  3.29354  2.67741  2.69355  4.24690  2.90347  2.73739  3.18146  2.89801  2.37887  2.77519  2.98518  4.58477  3.61503
          0.01024  4.98265  5.70500  0.61958  0.77255  0.48576  0.95510
     12   2.91226  5.40752  2.20628  1.64332  4.74810  3.66574  3.86182  4.22807  2.01181  3.70771  4.45209  3.13455  4.06823  2.96270  2.33654  2.87434  3.14368  2.59575  5.83884  4.43359     22 e - - -
          2.68618  4.42225  2.77519  2.73123  3.46354  2.40513  3.72494  3.29354  2.67741  2.69355  4.24690  2.90347  2.73739  3.18146  2.89801  2.37887  2.77519  2.98518  4.58477  3.61503
          0.01024  4.98265  5.70500  0.61958  0.77255  0.48576  0.95510
     13   3.57789  4.87898  5.46278  4.91538  3.82041  4.89839  5.35049  1.04687  4.76277  1.33894  3.64538  5.03574  5.17455  4.90908  4.84356  4.26022  2.13947  2.31825  5.73360  4.60336     23 i - - -
          2.68618  4.42225  2.77519  2.73123  3.46354  2.40513  3.72494  3.29354  2.67741  2.69355  4.24690  2.90347  2.73739  3.18146  2.89801  2.37887  2.77519  2.98518  4.58477  3.61503
          0.01024  4.98265  5.70500  0.61958  0.77255  0.48576  0.95510
     14   3.50409  2.49703  5.45842  4.86160  2.15029  4.74955  5.06385  1.92712  4.67705  0.92651  3.39028  4.90741  5.00691  4.71926  4.66837  4.08543  3.72856  2.69297  5.38171  4.25803     24 l - - -
          2.68618  4.42225  2.77519  2.73123  3.46354  2.40513  3.72494  3.29354  2.67741  2.69355  4.24690  2.90347  2.73739  3.18146  2.89801  2.37887  2.77519  2.98518  4.58477  3.61503
          0.01024  4.98265  5.70500  0.61958  0.77255  0.48576  0.95510
     15   2.88453  4.96236  2.41104  2.80642  4.14568  3.74240  3.95393  3.56797  2.79593  3.20574  4.04361  3.30858  4.13154  2.27710  3.24204  2.15656  3.11619  2.42512  2.65843  2.68719     25 s - - -
          2.68618  4.42225  2.77519  2.73123  3.46354  2.40513  3.72494  3.29354  2.67741  2.69355  4.24690  2.90347  2.73739  3.18146  2.89801  2.37887  2.77519  2.98518  4.58477  3.61503
          0.13502  4.98265  2.12486  0.61958  0.77255  0.48576  0.95510
     16   3.00147  5.53230  2.05684  1.49909  4.87099  3.64700  3.91272  4.36209  2.67881  3.82931  4.58576  3.10752  4.09981  2.14167  2.08449  2.94387  3.24061  3.92185  5.95456  4.52982     26 e - - -
          2.68618  4.42225  2.77519  2.73123  3.46354  2.40513  3.72494  3.29354  2.67741  2.69355  4.24690  2.90347  2.73739  3.18146  2.89801  2.37887  2.77519  2.98518  4.58477  3.61503
          0.01159  4.85922  5.58156  0.61958  0.77255  0.76476  0.62632
     17   3.02476  5.37301  3.17909  1.23447  4.68664  3.73690  3.92153  4.11027  1.85514  3.62953  2.50983  3.22824  4.15195  3.04581  2.97200  3.00590  3.25033  3.74415  5.80056  4.45510     27 e - - -
          2.68618  4.42225  2.77519  2.73123  3.46354  2.40513  3.72494  3.29354  2.67741  2.69355  4.24690  2.90347  2.73739  3.18146  2.89801  2.37887  2.77519  2.98518  4.58477  3.61503
          0.01159  4.85922  5.58156  0.61958  0.77255  0.76476  0.62632
     18   2.06852  5.05344  3.29239  2.72617  4.31107  3.69366  3.88631  2.41691  2.04500  3.31940  4.13720  3.23489  4.08505  3.03756  2.12572  2.16439  3.10237  3.39703  5.55546  4.23511     28 k - - -
          2.68618  4.42225  2.77519  2.73123  3.46354  2.40513  3.72494  3.29354  2.67741  2.69355  4.24690  2.90347  2.73739  3.18146  2.89801  2.37887  2.77519  2.98518  4.58477  3.61503
          0.01159  4.85922  5.58156  0.61958  0.77255  0.76476  0.62632
     19   2.08022  5.84699  1.79235  1.70817  5.16050  3.67727  4.11064  4.67996  3.02870  4.14590  4.93903  1.52190  4.23312  3.24743  3.59624  3.15125  3.51385  4.22860  6.28600  4.79812     29 n - - -
          2.68618  4.42225  2.77519  2.73123  3.46354  2.40513  3.72494  3.29354  2.67741  2.69355  4.24690  2.90347  2.73739  3.18146  2.89801  2.37887  2.77519  2.98518  4.58477  3.61503
          0.01159  4.85922  5.58156  0.61958  0.77255  0.34404  1.23410
     20   2.08968  4.77031  5.40928  4.84986  3.82417  4.79885  5.23463  1.76489  4.70484  1.07011  3.67771  4.93917  5.08849  4.84935  4.77432  4.14886  3.71247  1.67597  5.64976  4.49827     30 l - - -
          2.68618  4.42225  2.77519  2.73123  3.46354  2.40513  3.72494  3.29354  2.67741  2.69355  4.24690  2.90347  2.73739  3.18146  2.89801  2.37887  2.77519  2.98518  4.58477  3.61503
          0.01024  4.98265  5.70500  0.61958  0.77255  0.48576  0.95510
     21   3.24953  4.60984  5.00710  4.45413  1.98879  4.36209  2.47209  2.09647  4.26214  1.42218  3.66870  4.40952  4.70759  4.35824  4.28839  3.67798  3.47852  2.86074  4.67012  2.08109     31 l - - -
          2.68618  4.42225  2.77519  2.73123  3.46354  2.40513  3.72494  3.29354  2.67741  2.69355  4.24690  2.90347  2.73739  3.18146  2.89801  2.37887  2.77519  2.98518  4.58477  3.61503
          0.01024  4.98265  5.70500  0.61958  0.77255  0.48576  0.95510
     22   3.36367  5.98676  1.82636  1.41936  5.29684  3.76020  4.21259  4.82507  3.14878  4.28297  5.08041  2.10490  4.32866  3.35193  3.72700  1.59076  3.63263  4.36692  6.41980  4.91907     32 e - - -
          2.68618  4.42225  2.77519  2.73123  3.46354  2.40513  3.72494  3.29354  2.67741  2.69355  4.24690  2.90347  2.73739  3.18146  2.89801  2.37887  2.77519  2.98518  4.58477  3.61503
          0.01024  4.98265  5.70500  0.61958  0.77255  0.48576  0.95510
     23   2.92217  5.39417  2.29654  2.59602  4.72188  3.67052  2.63054  4.19697  1.65986  3.69060  4.44303  2.27240  4.07819  2.98255  3.10598  2.88799  3.15488  2.41312  5.83344  4.43145     33 k - - -
          2.68618  4.42225  2.77519  2.73123  3.46354  2.40513  3.72494  3.29354  2.67741  2.69355  4.24690  2.90347  2.73739  3.18146  2.89801  2.37887  2.77519  2.98518  4.58477  3.61503
          0.01024  4.98265  5.70500  0.61958  0.77255  0.48576  0.95510
     24   4.13615  5.34681  6.07423  5.49745  3.60575  5.53117  5.84585  2.69689  5.35693  0.60985  2.10732  5.69372  5.56133  5.22840  5.30454  4.92657  4.34231  1.87404  5.84122  4.89267     34 L - - -
          2.68618  4.42225  2.77519  2.73123  3.46354  2.40513  3.72494  3.29354  2.67741  2.69355  4.24690  2.90347  2.73739  3.18146  2.89801  2.37887  2.77519  2.98518  4.58477  3.61503
          0.01024  4.98265  5.70500  0.61958  0.77255  0.48576  0.95510
     25   3.00282  4.89719  3.61698  2.13058  4.02501  3.89179  4.09298  3.37663  2.14737  1.38824  2.53941  3.51859  4.27241  3.32329  3.26584  3.13779  3.22881  3.15998  5.43041  4.17783     35 l - - -
          2.68618  4.42225  2.77519  2.73123  3.46354  2.40513  3.72494  3.29354  2.67741  2.69355  4.24690  2.90347  2.73739  3.18146  2.89801  2.37887  2.77519  2.98518  4.58477  3.61503
          0.01024  4.98265  5.70500  0.61958  0.77255  0.48576  0.95510
     26   2.91724  5.03614  3.31421  1.70527  2.45808  3.72871  4.00688  3.70818  2.84320  3.33681  4.16878  3.31898  4.15469  3.18102  3.29554  2.11618  1.84782  3.39590  5.59582  4.27080     36 e - - -
          2.68618  4.42225  2.77519  2.73123  3.46354  2.40513  3.72494  3.29354  2.67741  2.69355  4.24690  2.90347  2.73739  3.18146  2.89801  2.37887  2.77519  2.98518  4.58477  3.61503
          0.01024  4.98265  5.70500  0.61958  0.77255  0.48576  0.95510
     27   3.34285  4.83089  4.64033  4.05054  3.75373  4.42009  4.69031  2.78918  2.13410  0.90190  3.64030  4.32454  4.75898  4.10126  3.84717  3.74285  3.57467  1.93930  5.45898  4.29598     37 l - - -
          2.68618  4.42225  2.77519  2.73123  3.46354  2.40513  3.72494  3.29354  2.67741  2.69355  4.24690  2.90347  2.73739  3.18146  2.89801  2.37887  2.77519  2.98518  4.58477  3.61503
          0.01024  4.98265  5.70500  0.61958  0.77255  0.48576  0.95510
     28   2.92762  4.46362  4.18588  2.37218  2.30092  3.99420  4.27986  2.89222  3.51946  1.57231  2.40178  3.89457  4.36421  3.76952  3.76161  2.35632  3.15959  2.70760  5.05799  3.85415     38 l - - -
          2.68618  4.42225  2.77519  2.73123  3.46354  2.40513  3.72494  3.29354  2.67741  2.69355  4.24690  2.90347  2.73739  3.18146  2.89801  2.37887  2.77519  2.98518  4.58477  3.61503
          0.01024  4.98265  5.70500  0.61958  0.77255  0.48576  0.95510
     29   3.03123  5.51809  2.18155  1.27253  4.83763  3.69992  3.96435  2.50910  2.08559  3.80962  4.57479  3.16776  4.14689  3.07889  3.24497  2.98479  3.27063  3.89159  5.95837  4.54234     39 e - - -
          2.68618  4.42225  2.77519  2.73123  3.46354  2.40513  3.72494  3.29354  2.67741  2.69355  4.24690  2.90347  2.73739  3.18146  2.89801  2.37887  2.77519  2.98518  4.58477  3.61503
          0.01024  4.98265  5.70500  0.61958  0.77255  0.48576  0.95510
     30   3.56842  6.08313  2.89255  1.08005  5.41706  3.88833  4.33641  4.94715  3.14725  4.39107  5.24318  3.36172  4.47407  1.12870  3.59384  3.46230  3.83697  4.52089  6.48155  5.05005     40 e - - -
          2.68618  4.42225  2.77519  2.73123  3.46354  2.40513  3.72494  3.29354  2.67741  2.69355  4.24690  2.90347  2.73739  3.18146  2.89801  2.37887  2.77519  2.98518  4.58477  3.61503
          0.01024  4.98265  5.70500  0.61958  0.77255  0.48576  0.95510
     31   3.26394  5.71324  3.21289  1.50962  5.10707  3.87192  4.04453  4.55184  1.51631  3.98423  4.77379  3.33645  4.30883  1.62567  2.96697  3.20626  3.48153  4.13782  6.06208  4.72095     41 e - - -
          2.68618  4.42225  2.77519  2.73123  3.46354  2.40513  3.72494  3.29354  2.67741  2.69355  4.24690  2.90347  2.73739  3.18146  2.89801  2.37887  2.77519  2.98518  4.58477  3.61503
          0.01024  4.98265  5.70500  0.61958  0.77255  0.48576  0.95510
     32   2.89796  4.68067  3.68697  3.12633  2.55481  3.84669  4.10058  3.19468  3.08209  2.09263  3.78262  3.55333  4.23412  1.81999  3.45489  2.22060  2.32717  2.96290  5.25181  4.00004     42 q - - -
          2.68618  4.42225  2.77519  2.73123  3.46354  2.40513  3.72494  3.29354  2.67741  2.69355  4.24690  2.90347  2.73739  3.18146  2.89801  2.37887  2.77519  2.98518  4.58477  3.61503
          0.01024  4.98265  5.70500  0.61958  0.77255  0.48576  0.95510
     33   2.95016  5.41391  1.77866  2.05803  4.73125  3.67589  3.90629  4.20377  2.67429  2.36646  4.46646  3.14937  4.09729  2.23671  3.17007  2.91515  2.26697  3.79001  5.86043  4.45510     43 d - - -
          2.68618  4.42225  2.77519  2.73123  3.46354  2.40513  3.72494  3.29354  2.67741  2.69355  4.24690  2.90347  2.73739  3.18146  2.89801  2.37887  2.77519  2.98518  4.58477  3.61503
          0.01024  4.98265  5.70500  0.61958  0.77255  0.48576  0.95510
     34   1.35377  4.62248  4.05876  3.50599  3.45641  4.01322  2.51011  3.10224  3.41039  1.96628  3.73357  3.83053  4.39519  3.70179  3.69592  3.28665  3.24801  2.89723  4.98364  2.40696     44 a - - -
          2.68618  4.42225  2.77519  2.73123  3.46354  2.40513  3.72494  3.29354  2.67741  2.69355  4.24690  2.90347  2.73739  3.18146  2.89801  2.37887  2.77519  2.98518  4.58477  3.61503
          0.01024  4.98265  5.70500  0.61958  0.77255  0.48576  0.95510
     35   4.26517  5.43189  6.22860  5.69732  3.68905  5.75572  6.11895  1.34162  5.56613  0.60983  3.41998  5.93590  5.72699  5.42638  5.51582  5.20717  4.47766  2.74222  6.00308  5.04747     45 L - - -
          2.68618  4.42225  2.77519  2.73123  3.46354  2.40513  3.72494  3.29354  2.67741  2.69355  4.24690  2.90347  2.73739  3.18146  2.89801  2.37887  2.77519  2.98518  4.58477  3.61503
          0.01024  4.98265  5.70500  0.61958  0.77255  0.48576  0.95510
     36   2.09371  5.06951  3.37452  2.81028  4.33340  3.74962  3.96113  3.73491  2.12514  3.34811  4.17177  3.31225  4.14770  3.12012  2.20328  2.21426  3.15795  1.89450  5.59494  4.28157     46 v - - -
          2.68618  4.42225  2.77519  2.73123  3.46354  2.40513  3.72494  3.29354  2.67741  2.69355  4.24690  2.90347  2.73739  3.18146  2.89801  2.37887  2.77519  2.98518  4.58477  3.61503
          0.01024  4.98265  5.70500  0.61958  0.77255  0.48576  0.95510
     37   1.76693  5.30208  3.14580  2.08087  4.60664  3.67459  3.87981  4.06273  2.63559  3.59055  2.69560  2.24746  4.07687  2.21670  3.11688  2.88502  3.13517  3.67175  5.76302  4.37941     47 a - - -
          2.68618  4.42225  2.77519  2.73123  3.46354  2.40513  3.72494  3.29354  2.67741  2.69355  4.24690  2.90347  2.73739  3.18146  2.89801  2.37887  2.77519  2.98518  4.58477  3.61503
          0.01024  4.98265  5.70500  0.61958  0.77255  0.48576  0.95510
     38   1.91604  5.10234  3.64302  3.33747  5.08379  0.86913  4.54390  4.51679  2.07930  4.10889  4.92000  3.70626  4.36596  3.72846  3.63751  3.14605  3.45345  3.99521  6.27757  5.01178     48 g - - -
          2.68618  4.42225  2.77519  2.73123  3.46354  2.40513  3.72494  3.29354  2.67741  2.69355  4.24690  2.90347  2.73739  3.18146  2.89801  2.37887  2.77519  2.98518  4.58477  3.61503
          0.01024  4.98265  5.70500  0.61958  0.77255  0.48576  0.95510
     39   3.15751  5.71660  1.62205  1.86769  5.04887  3.72828  4.04678  4.54965  1.57566  4.01112  4.77725  3.18366  4.21594  2.18394  3.36039  3.08559  3.40370  4.10360  6.13632  4.69265     49 k - - -
          2.68618  4.42225  2.77519  2.73123  3.46354  2.40513  3.72494  3.29354  2.67741  2.69355  4.24690  2.90347  2.73739  3.18146  2.89801  2.37887  2.77519  2.98518  4.58477  3.61503
          0.13938  4.98265  2.09358  0.61958  0.77255  0.48576  0.95510
     40   1.80651  4.55989  4.09969  3.59877  4.02468  2.13467  4.45201  2.08717  3.54384  3.08855  3.98894  3.83016  4.26356  3.82110  3.84132  3.04650  1.50416  3.00404  5.48315  4.27430     50 t - - -
          2.68618  4.42225  2.77519  2.73123  3.46354  2.40513  3.72494  3.29354  2.67741  2.69355  4.24690  2.90347  2.73739  3.18146  2.89801  2.37887  2.77519  2.98518  4.58477  3.61503
          0.01164  4.85491  5.57726  0.61958  0.77255  0.77269  0.61947
     41   2.98266  5.47216  2.09276  2.60330  4.83178  3.67934  3.87462  4.30375  1.55628  3.76460  4.52261  2.21140  4.09817  2.98058  2.03890  2.93600  3.21080  3.87377  5.87575  4.48800     51 k - - -
          2.68628  4.42235  2.77530  2.73133  3.46364  2.40466  3.72505  3.29364  2.67751  2.69365  4.24700  2.90357  2.73750  3.18156  2.89811  2.37842  2.77530  2.98528  4.58487  3.61513
          0.16802  1.89128  5.57726  0.67649  0.71009  0.77269  0.61947
     42   2.07766  5.16372  3.14369  2.06339  4.44576  3.63435  3.84186  3.88695  2.60895  3.44579  4.23271  3.14037  4.03417  2.21446  3.08082  2.11646  3.07615  3.52352  2.62010  4.28093     54 e - - -
          2.68618  4.42225  2.77519  2.73123  3.46354  2.40513  3.72494  3.29354  2.67741  2.69355  4.24690  2.90347  2.73739  3.18146  2.89801  2.37887  2.77519  2.98518  4.58477  3.61503
          0.01164  4.85491  5.57726  0.61958  0.77255  0.34080  1.24202
     43   4.65569  5.84966  5.95168  5.69394  3.97545  5.38470  6.07377  3.29951  5.50754  0.18549  3.82397  5.91232  5.70787  5.57083  5.46462  5.29351  4.92670  3.59193  6.10499  5.05653     55 L - - -
          2.68618  4.42225  2.77519  2.73123  3.46354  2.40513  3.72494  3.29354  2.67741  2.69355  4.24690  2.90347  2.73739  3.18146  2.89801  2.37887  2.77519  2.98518  4.58477  3.61503
          0.01024  4.98265  5.70500  0.61958  0.77255  0.48576  0.95510
     44   2.09557  5.41479  3.07252  1.64470  4.77294  2.36801  3.91866  4.25203  2.68317  3.74553  4.49899  3.15777  4.09982  2.23144  3.17828  2.22002  3.19011  3.82255  5.88945  4.48148     56 e - - -
          2.68618  4.42225  2.77519  2.73123  3.46354  2.40513  3.72494  3.29354  2.67741  2.69355  4.24690  2.90347  2.73739  3.18146  2.89801  2.37887  2.77519  2.98518  4.58477  3.61503
          0.01024  4.98265  5.70500  0.61958  0.77255  0.48576  0.95510
     45   2.91482  5.23039  3.24513  2.69420  4.52784  3.70541  3.90679  3.97463  2.64301  3.52623  4.31321  1.92683  2.50448  3.03318  2.18178  2.16500  3.14909  3.60721  2.81886  4.35331     57 n - - -
          2.68618  4.42225  2.77519  2.73123  3.46354  2.40513  3.72494  3.29354  2.67741  2.69355  4.24690  2.90347  2.73739  3.18146  2.89801  2.37887  2.77519  2.98518  4.58477  3.61503
          0.01024  4.98265  5.70500  0.61958  0.77255  0.48576  0.95510
     46   2.05956  4.87128  5.45632  4.91422  3.83295  4.87747  5.35218  1.08158  4.76955  1.31089  3.65935  5.02776  5.16592  4.91344  4.85084  4.24227  3.81351  2.30983  5.74047  4.60756     58 i - - -
          2.68618  4.42225  2.77519  2.73123  3.46354  2.40513  3.72494  3.29354  2.67741  2.69355  4.24690  2.90347  2.73739  3.18146  2.89801  2.37887  2.77519  2.98518  4.58477  3.61503
          0.01024  4.98265  5.70500  0.61958  0.77255  0.48576  0.95510
     47   1.98948  4.78426  3.71906  3.21409  4.15042  3.75675  4.25726  3.49010  3.19062  2.24705  4.08138  2.36113  4.25777  3.51659  3.57237  3.06474  1.30252  3.20439  5.54778  4.29336     59 t - - -
          2.68618  4.42225  2.77519  2.73123  3.46354  2.40513  3.72494  3.29354  2.67741  2.69355  4.24690  2.90347  2.73739  3.18146  2.89801  2.37887  2.77519  2.98518  4.58477  3.61503
          0.01024  4.98265  5.70500  0.61958  0.77255  0.48576  0.95510
     48   2.95067  5.33647  3.25255  2.07883  4.65771  3.72702  3.88744  4.10337  1.98029  3.61696  2.71061  3.21319  4.11501  3.00030  2.13606  2.93362  1.83313  3.71539  5.77089  4.41055     60 t - - -
          2.68618  4.42225  2.77519  2.73123  3.46354  2.40513  3.72494  3.29354  2.67741  2.69355  4.24690  2.90347  2.73739  3.18146  2.89801  2.37887  2.77519  2.98518  4.58477  3.61503
          0.01024  4.98265  5.70500  0.61958  0.77255  0.48576  0.95510
     49   3.04166  5.47386  3.24551  1.55301  4.82732  3.77108  3.92492  4.27895  1.60378  2.49772  4.52393  3.24520  4.16941  2.20771  2.95729  3.00764  3.26295  3.87191  5.87352  4.51421     61 e - - -
          2.68618  4.42225  2.77519  2.73123  3.46354  2.40513  3.72494  3.29354  2.67741  2.69355  4.24690  2.90347  2.73739  3.18146  2.89801  2.37887  2.77519  2.98518  4.58477  3.61503
          0.01024  4.98265  5.70500  0.61958  0.77255  0.48576  0.95510
     50   2.13970  5.27193  3.16669  2.10414  4.57481  3.66822  3.86557  4.02805  2.07121  3.56036  4.32913  2.37302  4.06396  2.97990  3.10132  2.86720  2.28500  2.40812  5.73585  4.35511     62 k - - -
          2.68618  4.42225  2.77519  2.73123  3.46354  2.40513  3.72494  3.29354  2.67741  2.69355  4.24690  2.90347  2.73739  3.18146  2.89801  2.37887  2.77519  2.98518  4.58477  3.61503
          0.01024  4.98265  5.70500  0.61958  0.77255  0.48576  0.95510
     51   2.91496  5.35353  3.11762  1.96539  4.66730  3.67214  3.88064  4.13726  2.63267  3.64721  4.40769  3.15182  2.66341  1.79874  3.11760  2.19729  3.14824  3.73071  5.80260  2.63306     63 q - - -
          2.68618  4.42225  2.77519  2.73123  3.46354  2.40513  3.72494  3.29354  2.67741  2.69355  4.24690  2.90347  2.73739  3.18146  2.89801  2.37887  2.77519  2.98518  4.58477  3.61503
          0.01024  4.98265  5.70500  0.61958  0.77255  0.48576  0.95510
     52   2.92662  5.41554  2.19989  1.99794  4.74724  3.66621  3.87994  4.22674  1.73148  2.39215  4.46325  3.13607  4.07812  2.98424  3.12293  2.19220  3.16038  3.79959  5.85355  4.44501     64 k - - -
          2.68618  4.42225  2.77519  2.73123  3.46354  2.40513  3.72494  3.29354  2.67741  2.69355  4.24690  2.90347  2.73739  3.18146  2.89801  2.37887  2.77519  2.98518  4.58477  3.61503
          0.01024  4.98265  5.70500  0.61958  0.77255  0.48576  0.95510
     53   3.07728  2.38800  4.97063  4.37173  3.44058  4.25731  4.57863  2.66189  4.17609  1.20482  3.46237  4.39599  4.60627  4.31186  4.21039  3.57433  3.31136  1.81287  5.05132  2.46356     65 l - - -
          2.68618  4.42225  2.77519  2.73123  3.46354  2.40513  3.72494  3.29354  2.67741  2.69355  4.24690  2.90347  2.73739  3.18146  2.89801  2.37887  2.77519  2.98518  4.58477  3.61503
          0.01024  4.98265  5.70500  0.61958  0.77255  0.48576  0.95510
     54   3.05093  4.58488  4.25492  2.42832  3.65171  4.12208  4.42370  2.09894  3.60862  1.21917  3.60142  4.00606  4.48778  3.87691  3.86238  3.40668  2.16656  2.63920  5.22275  4.02848     66 l - - -
          2.68618  4.42225  2.77519  2.73123  3.46354  2.40513  3.72494  3.29354  2.67741  2.69355  4.24690  2.90347  2.73739  3.18146  2.89801  2.37887  2.77519  2.98518  4.58477  3.61503
          0.01024  4.98265  5.70500  0.61958  0.77255  0.48576  0.95510
     55   2.20318  5.43544  1.76305  1.93229  4.75664  3.67673  3.91567  4.23093  2.68869  3.73163  4.49005  3.14915  4.10365  2.27632  3.18816  2.92404  3.19891  2.46150  5.88249  4.47283     67 d - - -
          2.68618  4.42225  2.77519  2.73123  3.46354  2.40513  3.72494  3.29354  2.67741  2.69355  4.24690  2.90347  2.73739  3.18146  2.89801  2.37887  2.77519  2.98518  4.58477  3.61503
          0.01024  4.98265  5.70500  0.61958  0.77255  0.48576  0.95510
     56   2.20722  4.56074  3.91165  3.34326  3.69271  3.91374  4.19187  2.24055  3.27672  2.75179  2.40545  3.71137  4.29616  2.30200  3.59578  3.17283  1.75593  2.80111  5.16426  3.94356     68 t - - -
          2.68618  4.42225  2.77519  2.73123  3.46354  2.40513  3.72494  3.29354  2.67741  2.69355  4.24690  2.90347  2.73739  3.18146  2.89801  2.37887  2.77519  2.98518  4.58477  3.61503
          0.01024  4.98265  5.70500  0.61958  0.77255  0.48576  0.95510
     57   2.08998  4.49005  4.66413  4.10106  3.64913  4.15127  4.58533  1.20261  3.96426  1.94772  3.62603  4.24412  4.55619  4.17608  4.11202  2.32373  3.29499  2.47918  5.21861  4.03126     69 i - - -
          2.68618  4.42225  2.77519  2.73123  3.46354  2.40513  3.72494  3.29354  2.67741  2.69355  4.24690  2.90347  2.73739  3.18146  2.89801  2.37887  2.77519  2.98518  4.58477  3.61503
          0.01024  4.98265  5.70500  0.61958  0.77255  0.48576  0.95510
     58   2.96403  5.39779  1.73559  2.64844  4.77976  3.68330  3.94592  4.25235  2.69914  3.75274  4.51272  3.18957  4.12099  3.05806  1.75584  2.13125  2.33771  3.82621  5.89916  4.50204     70 d - - -
          2.68618  4.42225  2.77519  2.73123  3.46354  2.40513  3.72494  3.29354  2.67741  2.69355  4.24690  2.90347  2.73739  3.18146  2.89801  2.37887  2.77519  2.98518  4.58477  3.61503
          0.01024  4.98265  5.70500  0.61958  0.77255  0.48576  0.95510
     59   2.93037  5.36113  2.20107  1.66973  4.65956  3.67643  3.89577  4.13204  2.66241  2.36753  4.41437  3.15556  4.08959  2.28831  3.15301  2.90378  3.16456  3.73159  5.80928  2.67852     71 e - - -
          2.68618  4.42225  2.77519  2.73123  3.46354  2.40513  3.72494  3.29354  2.67741  2.69355  4.24690  2.90347  2.73739  3.18146  2.89801  2.37887  2.77519  2.98518  4.58477  3.61503
          0.01024  4.98265  5.70500  0.61958  0.77255  0.48576  0.95510
     60   3.53356  4.87300  5.32284  4.76256  3.70042  4.77902  5.19057  1.79269  4.60173  1.01065  3.53701  4.89866  5.06775  4.74045  4.68683  4.12805  1.62530  2.50478  5.59532  4.48010     72 l - - -
          2.68618  4.42225  2.77519  2.73123  3.46354  2.40513  3.72494  3.29354  2.67741  2.69355  4.24690  2.90347  2.73739  3.18146  2.89801  2.37887  2.77519  2.98518  4.58477  3.61503
          0.01024  4.98265  5.70500  0.61958  0.77255  0.48576  0.95510
     61   2.20275  5.52986  3.16896  1.02522  4.92983  3.79067  4.04707  4.37767  2.71671  3.87197  4.66067  3.30042  4.24716  3.16967  2.07332  3.10874  3.38321  3.96948  6.00241  4.64019     73 e - - -
          2.68618  4.42225  2.77519  2.73123  3.46354  2.40513  3.72494  3.29354  2.67741  2.69355  4.24690  2.90347  2.73739  3.18146  2.89801  2.37887  2.77519  2.98518  4.58477  3.61503
          0.01024  4.98265  5.70500  0.61958  0.77255  0.48576  0.95510
     62   2.90409  5.34218  2.37417  2.61122  4.66309  3.67375  3.86681  4.12828  2.60155  2.39111  4.39349  3.15318  4.07214  1.78113  2.25688  2.22533  3.13514  3.72101  5.78786  4.39809     74 q - - -
          2.68618  4.42225  2.77519  2.73123  3.46354  2.40513  3.72494  3.29354  2.67741  2.69355  4.24690  2.90347  2.73739  3.18146  2.89801  2.37887  2.77519  2.98518  4.58477  3.61503
          0.01024  4.98265  5.70500  0.61958  0.77255  0.48576  0.95510
     63   3.03630  4.54399  2.60195  3.75552  3.69195  4.14072  4.45468  2.01841  3.67344  2.00158  3.65462  4.04440  4.50560  3.92887  3.92390  3.42338  1.64330  1.86309  5.23915  4.03444     75 t - - -
          2.68618  4.42225  2.77519  2.73123  3.46354  2.40513  3.72494  3.29354  2.67741  2.69355  4.24690  2.90347  2.73739  3.18146  2.89801  2.37887  2.77519  2.98518  4.58477  3.61503
          0.01024  4.98265  5.70500  0.61958  0.77255  0.48576  0.95510
     64   3.36514  5.57157  3.60955  2.12359  4.69759  4.03293  4.07904  4.32337  2.54665  3.80649  4.65399  3.53907  4.42450  3.23400  0.96162  3.35548  3.56182  3.99137  5.80696  2.29852     76 r - - -
          2.68618  4.42225  2.77519  2.73123  3.46354  2.40513  3.72494  3.29354  2.67741  2.69355  4.24690  2.90347  2.73739  3.18146  2.89801  2.37887  2.77519  2.98518  4.58477  3.61503
          0.01024  4.98265  5.70500  0.61958  0.77255  0.48576  0.95510
     65   2.07963  4.66350  3.75875  3.18579  3.80513  3.88048  4.11995  1.87213  3.08395  2.85949  2.44108  3.59859  4.25972  2.29357  2.38978  3.12706  3.14820  2.92799  5.24022  4.00485     77 i - - -
          2.68618  4.42225  2.77519  2.73123  3.46354  2.40513  3.72494  3.29354  2.67741  2.69355  4.24690  2.90347  2.73739  3.18146  2.89801  2.37887  2.77519  2.98518  4.58477  3.61503
          0.01024  4.98265  5.70500  0.61958  0.77255  0.48576  0.95510
     66   3.59932  5.68669  4.17163  3.38792  5.15473  4.24706  4.13060  4.43528  0.86264  3.90468  4.77783  3.76909  4.58604  3.26218  1.75577  3.60225  3.75132  2.15686  5.96314  4.81619     78 k - - -
          2.68618  4.42225  2.77519  2.73123  3.46354  2.40513  3.72494  3.29354  2.67741  2.69355  4.24690  2.90347  2.73739  3.18146  2.89801  2.37887  2.77519  2.98518  4.58477  3.61503
          0.29576  4.98265  1.38960  0.61958  0.77255  0.48576  0.95510
     67   2.84416  5.28140  2.96312  1.81523  4.62175  3.56382  3.80832  4.09002  2.56710  3.59714  4.36168  3.05282  3.99356  2.02154  3.04986  2.01685  2.22193  3.67741  5.75142  4.35445     79 e - - -
          2.68618  4.42225  2.77519  2.73123  3.46354  2.40513  3.72494  3.29354  2.67741  2.69355  4.24690  2.90347  2.73739  3.18146  2.89801  2.37887  2.77519  2.98518  4.58477  3.61503
          0.01360  4.70049  5.42284  0.61958  0.77255  0.57345  0.82915
     68   2.00923  4.43999  4.09239  3.51906  3.58572  3.93276  4.24646  2.00480  3.42355  2.63738  3.56843  3.82216  4.31620  3.69827  2.41834  3.21081  2.24167  1.85392  5.08685  3.87954     80 v - - -
          2.68618  4.42225  2.77519  2.73123  3.46354  2.40513  3.72494  3.29354  2.67741  2.69355  4.24690  2.90347  2.73739  3.18146  2.89801  2.37887  2.77519  2.98518  4.58477  3.61503
          0.01172  4.84806  5.57040  0.61958  0.77255  0.78512  0.60893
     69   2.98135  5.50046  1.99560  1.88066  4.83754  3.63483  3.90419  4.32683  2.67950  3.80193  4.55924  3.09935  4.08704  3.01554  1.68119  2.14833  3.22189  3.89020  5.93372  4.50957     81 r - - -
          2.68618  4.42225  2.77519  2.73123  3.46354  2.40513  3.72494  3.29354  2.67741  2.69355  4.24690  2.90347  2.73739  3.18146  2.89801  2.37887  2.77519  2.98518  4.58477  3.61503
          0.01172  4.84806  5.57040  0.61958  0.77255  0.78512  0.60893
     70   1.67273  5.11042  3.17414  1.99589  4.36518  3.66983  3.89552  3.77735  2.67700  2.24044  4.18817  3.19740  4.07963  2.23554  3.12953  2.90621  3.11857  3.44908  5.61187  4.27161     82 a - - -
          2.68618  4.42225  2.77519  2.73123  3.46354  2.40513  3.72494  3.29354  2.67741  2.69355  4.24690  2.90347  2.73739  3.18146  2.89801  2.37887  2.77519  2.98518  4.58477  3.61503
          0.01172  4.84806  5.57040  0.61958  0.77255  0.78512  0.60893
     71   3.69324  4.96119  5.61353  5.05006  2.14523  5.01152  5.29523  2.50999  4.89780  1.08602  3.37583  5.14753  5.20196  4.90785  4.90151  4.37365  3.91799  1.22696  5.50680  4.34426     83 l - - -
          2.68618  4.42225  2.77519  2.73123  3.46354  2.40513  3.72494  3.29354  2.67741  2.69355  4.24690  2.90347  2.73739  3.18146  2.89801  2.37887  2.77519  2.98518  4.58477  3.61503
          0.01172  4.84806  5.57040  0.61958  0.77255  0.78512  0.60893
     72   1.97862  4.32069  4.77199  4.17195  2.25688  4.09598  4.38505  1.88540  3.98493  1.83880  3.37396  4.21055  4.45051  4.12755  4.03278  3.40520  3.16761  2.51083  4.87480  2.27631     84 l - - -
          2.68618  4.42225  2.77519  2.73123  3.46354  2.40513  3.72494  3.29354  2.67741  2.69355  4.24690  2.90347  2.73739  3.18146  2.89801  2.37887  2.77519  2.98518  4.58477  3.61503
          0.01172  4.84806  5.57040  0.61958  0.77255  0.78512  0.60893
     73   1.77931  4.97362  3.71466  3.25051  4.84942  1.58108  4.33640  4.27237  3.00069  3.85644  4.66747  3.60864  4.24436  3.50896  1.38663  3.02190  3.29829  3.79390  6.02623  4.77394     85 r - - -
          2.68618  4.42225  2.77519  2.73123  3.46354  2.40513  3.72494  3.29354  2.67741  2.69355  4.24690  2.90347  2.73739  3.18146  2.89801  2.37887  2.77519  2.98518  4.58477  3.61503
          0.01172  4.84806  5.57040  0.61958  0.77255  0.78512  0.60893
     74   2.82969  4.69665  3.51425  2.95953  3.86443  3.74575  3.99862  3.24664  2.93063  2.93387  2.37217  2.39227  4.13963  3.25651  3.33007  2.14769  2.11979  2.99623  5.26549  2.59105     86 t - - -
          2.68618  4.42225  2.77519  2.73123  3.46354  2.40513  3.72494  3.29354  2.67741  2.69355  4.24690  2.90347  2.73739  3.18146  2.89801  2.37887  2.77519  2.98518  4.58477  3.61503
          0.16116  4.84806  1.95898  0.61958  0.77255  0.78512  0.60893
     75   2.92682  4.83700  3.53500  3.00059  4.05406  3.76090  4.00580  3.41295  1.88309  1.44408  3.96834  3.43585  4.18143  3.23011  3.03899  2.10990  3.17102  3.16204  5.40076  4.14431     87 l - - -
          2.68618  4.42225  2.77519  2.73123  3.46354  2.40513  3.72494  3.29354  2.67741  2.69355  4.24690  2.90347  2.73739  3.18146  2.89801  2.37887  2.77519  2.98518  4.58477  3.61503
          0.01360  4.70049  5.42284  0.61958  0.77255  0.57345  0.82915
     76   3.39732  6.06572  1.80819  1.28640  5.35958  1.97491  4.20917  4.90481  3.21218  4.35497  5.17712  1.92543  4.30129  3.36105  3.82539  3.26904  3.67875  4.43923  6.49469  4.95990     88 e - - -
          2.68618  4.42225  2.77519  2.73123  3.46354  2.40513  3.72494  3.29354  2.67741  2.69355  4.24690  2.90347  2.73739  3.18146  2.89801  2.37887  2.77519  2.98518  4.58477  3.61503
          0.01172  4.84806  5.57040  0.61958  0.77255  0.78512  0.60893
     77   3.09953  4.49759  4.77180  4.18893  2.13453  4.25318  4.52302  1.94793  4.03298  1.24625  3.39156  2.46548  4.58761  4.19189  4.13192  3.56188  3.32990  2.58297  5.02053  3.78908     89 l - - -
          2.68618  4.42225  2.77519  2.73123  3.46354  2.40513  3.72494  3.29354  2.67741  2.69355  4.24690  2.90347  2.73739  3.18146  2.89801  2.37887  2.77519  2.98518  4.58477  3.61503
          0.01172  4.84806  5.57040  0.61958  0.77255  0.78512  0.60893
     78   2.96835  5.41827  2.94553  1.41864  4.79314  3.62722  3.93990  4.27223  2.73747  3.77404  4.54153  2.21777  4.09586  3.05902  3.23908  2.11631  2.15608  3.84386  5.92569  4.51244     90 e - - -
          2.68618  4.42225  2.77519  2.73123  3.46354  2.40513  3.72494  3.29354  2.67741  2.69355  4.24690  2.90347  2.73739  3.18146  2.89801  2.37887  2.77519  2.98518  4.58477  3.61503
          0.01172  4.84806  5.57040  0.61958  0.77255  0.78512  0.60893
     79   2.83375  4.67121  3.54016  2.11072  2.43632  3.76319  4.00765  3.19446  2.95599  2.88375  2.51077  3.43307  2.42145  3.27700  3.34924  2.99921  2.27499  2.95393  5.23856  3.98068     91 e - - -
          2.68618  4.42225  2.77519  2.73123  3.46354  2.40513  3.72494  3.29354  2.67741  2.69355  4.24690  2.90347  2.73739  3.18146  2.89801  2.37887  2.77519  2.98518  4.58477  3.61503
          0.01172  4.84806  5.57040  0.61958  0.77255  0.78512  0.60893
     80   2.88038  5.25543  2.12570  2.58302  4.56648  3.62347  3.87083  2.58597  2.65468  3.56013  4.33846  2.13345  2.47212  2.99347  3.14399  2.15296  3.12114  3.63342  5.74395  4.35991     92 d - - -
          2.68618  4.42225  2.77519  2.73123  3.46354  2.40513  3.72494  3.29354  2.67741  2.69355  4.24690  2.90347  2.73739  3.18146  2.89801  2.37887  2.77519  2.98518  4.58477  3.61503
          0.01172  4.84806  5.57040  0.61958  0.77255  0.78512  0.60893
     81   3.17266  5.74203  1.83177  1.40075  5.06983  3.65938  4.05943  4.58095  2.94462  4.05213  4.83499  3.11910  2.17041  3.19020  3.49563  2.10533  3.43384  4.13297  6.19199  4.72179     93 e - - -
          2.68618  4.42225  2.77519  2.73123  3.46354  2.40513  3.72494  3.29354  2.67741  2.69355  4.24690  2.90347  2.73739  3.18146  2.89801  2.37887  2.77519  2.98518  4.58477  3.61503
          0.01172  4.84806  5.57040  0.61958  0.77255  0.78512  0.60893
     82   1.95661  4.66187  3.84689  3.32919  4.21856  3.60555  4.33354  3.58763  3.29742  3.28943  4.14829  3.64826  2.17122  3.60293  3.66584  1.86677  1.99923  2.11965  5.61048  4.37176     94 s - - -
          2.68618  4.42225  2.77519  2.73123  3.46354  2.40513  3.72494  3.29354  2.67741  2.69355  4.24690  2.90347  2.73739  3.18146  2.89801  2.37887  2.77519  2.98518  4.58477  3.61503
          0.16116  4.84806  1.95898  0.61958  0.77255  0.78512  0.60893
     83   2.70081  2.31475  4.11674  3.60682  3.82547  2.05182  4.36572  3.17256  3.52391  1.79085  3.81343  3.79038  4.17611  3.78846  3.78247  1.83102  3.05655  2.90025  5.29521  4.09412     95 l - - -
          2.68618  4.42225  2.77519  2.73123  3.46354  2.40513  3.72494  3.29354  2.67741  2.69355  4.24690  2.90347  2.73739  3.18146  2.89801  2.37887  2.77519  2.98518  4.58477  3.61503
          0.01360  4.70049  5.42284  0.61958  0.77255  1.00534  0.45558
     84   1.89592  4.55073  5.08865  4.53211  3.71097  4.54316  4.98148  1.60117  4.39943  1.62760  3.58638  4.65133  4.85576  4.58479  4.50880  3.88571  3.47630  1.45042  5.47131  4.29381     96 v - - -
          2.68618  4.42225  2.77519  2.73123  3.46354  2.40513  3.72494  3.29354  2.67741  2.69355  4.24690  2.90347  2.73739  3.18146  2.89801  2.37887  2.77519  2.98518  4.58477  3.61503
          0.01360  4.70049  5.42284  0.61958  0.77255  1.00534  0.45558
     85   2.10650  5.30629  2.93671  1.81579  4.64474  3.56853  3.82620  4.11302  2.59225  3.62079  4.38903  3.05655  2.36559  1.98821  3.07620  2.83580  3.10991  3.70143  5.77644  4.37738     97 e - - -
          2.68618  4.42225  2.77519  2.73123  3.46354  2.40513  3.72494  3.29354  2.67741  2.69355  4.24690  2.90347  2.73739  3.18146  2.89801  2.37887  2.77519  2.98518  4.58477  3.61503
          0.01360  4.70049  5.42284  0.61958  0.77255  1.00534  0.45558
     86   2.92226  4.79935  3.59334  3.03752  4.00559  3.78303  4.02467  3.29361  1.99218  1.92578  3.90982  3.46721  4.19387  3.25603  3.07475  3.06621  1.51772  3.06070  5.37966  4.13357     98 t - - -
          2.68618  4.42225  2.77519  2.73123  3.46354  2.40513  3.72494  3.29354  2.67741  2.69355  4.24690  2.90347  2.73739  3.18146  2.89801  2.37887  2.77519  2.98518  4.58477  3.61503
          0.18330  4.70049  1.84270  0.61958  0.77255  1.00534  0.45558
     87   1.65294  4.61457  4.41705  3.98505  3.62891  3.96428  4.69723  2.67799  3.84577  0.99021  3.52856  4.16373  4.48657  4.12834  4.04466  3.37428  3.36114  2.60337  5.41077  4.23234     99 l - - -
          2.68618  4.42225  2.77519  2.73123  3.46354  2.40513  3.72494  3.29354  2.67741  2.69355  4.24690  2.90347  2.73739  3.18146  2.89801  2.37887  2.77519  2.98518  4.58477  3.61503
          0.01609  4.53329  5.25563  0.61958  0.77255  1.18046  0.36692
     88   2.80723  4.88351  1.88441  2.67070  4.17398  3.55163  3.93220  2.02740  2.81969  3.20192  4.06951  3.17440  4.03137  3.12374  3.27700  1.89913  3.07746  3.17204  5.51471  4.18833    100 d - - -
          2.68675  4.42282  2.77489  2.72999  3.46236  2.40570  3.72552  3.29411  2.67798  2.69244  4.24747  2.90304  2.73797  3.18061  2.89751  2.37944  2.77577  2.98459  4.58534  3.61560
          0.61038  0.79487  5.25563  1.53810  0.24180  0.73114  0.65654
     89   1.45028  5.24593  3.12325  1.91838  4.62514  3.64391  3.88643  4.05424  2.56040  3.58751  4.38504  3.17864  4.08299  3.01534  2.00500  2.92792  3.17748  3.67311  5.75060  4.40800    107 a - - -
          2.68618  4.42225  2.77519  2.73123  3.46354  2.40513  3.72494  3.29354  2.67741  2.69355  4.24690  2.90347  2.73739  3.18146  2.89801  2.37887  2.77519  2.98518  4.58477  3.61503
          0.01342  4.71342  5.43576  0.61958  0.77255  0.26477  1.45837
     90   2.01432  4.49982  4.36853  3.80737  3.69779  4.01726  4.45393  2.00537  3.71055  2.73288  3.67989  4.03640  1.83858  3.95486  3.93536  3.32793  2.27729  1.96826  5.22055  4.02183    108 p - - -
          2.68618  4.42225  2.77519  2.73123  3.46354  2.40513  3.72494  3.29354  2.67741  2.69355  4.24690  2.90347  2.73739  3.18146  2.89801  2.37887  2.77519  2.98518  4.58477  3.61503
          0.01024  4.98265  5.70500  0.61958  0.77255  0.48576  0.95510
     91   3.14909  5.70774  2.02470  1.95831  5.03644  3.71501  4.05422  4.54081  2.89267  4.01052  4.77674  2.18640  2.31066  3.17411  3.42546  1.64729  3.39974  4.09433  6.14496  4.69188    109 s - - -
          2.68618  4.42225  2.77519  2.73123  3.46354  2.40513  3.72494  3.29354  2.67741  2.69355  4.24690  2.90347  2.73739  3.18146  2.89801  2.37887  2.77519  2.98518  4.58477  3.61503
          0.01024  4.98265  5.70500  0.61958  0.77255  0.48576  0.95510
     92   2.10545  5.25115  3.20893  2.66520  4.63870  2.55031  3.91029  4.09838  2.66315  3.62403  4.38760  2.35388  2.46749  3.02435  2.26069  2.87408  2.29826  3.68759  5.79091  4.41183    110 a - - -
          2.68618  4.42225  2.77519  2.73123  3.46354  2.40513  3.72494  3.29354  2.67741  2.69355  4.24690  2.90347  2.73739  3.18146  2.89801  2.37887  2.77519  2.98518  4.58477  3.61503
          0.01024  4.98265  5.70500  0.61958  0.77255  0.48576  0.95510
     93   2.18871  5.51635  2.13686  1.91760  4.86534  3.68401  3.96454  4.35368  2.75537  3.83831  4.59437  3.16008  2.39216  3.07628  3.26499  1.77470  3.26046  3.91715  5.97827  4.55401    111 s - - -
          2.68618  4.42225  2.77519  2.73123  3.46354  2.40513  3.72494  3.29354  2.67741  2.69355  4.24690  2.90347  2.73739  3.18146  2.89801  2.37887  2.77519  2.98518  4.58477  3.61503
          0.01024  4.98265  5.70500  0.61958  0.77255  0.48576  0.95510
     94   2.12206  5.24338  3.17181  2.10446  4.54198  3.68391  3.91161  3.98902  2.68615  3.54221  4.32599  1.89043  4.09508  3.03751  3.16452  2.15980  3.14635  3.61662  2.64953  4.36508    112 n - - -
          2.68618  4.42225  2.77519  2.73123  3.46354  2.40513  3.72494  3.29354  2.67741  2.69355  4.24690  2.90347  2.73739  3.18146  2.89801  2.37887  2.77519  2.98518  4.58477  3.61503
          0.01024  4.98265  5.70500  0.61958  0.77255  0.48576  0.95510
     95   3.12612  5.65419  2.11902  2.62007  4.99821  3.71581  4.04284  4.49515  2.10855  3.97075  4.73767  2.15196  4.20283  3.16217  3.37491  1.27326  3.37664  4.05356  6.10619  4.66689    113 s - - -
          2.68618  4.42225  2.77519  2.73123  3.46354  2.40513  3.72494  3.29354  2.67741  2.69355  4.24690  2.90347  2.73739  3.18146  2.89801  2.37887  2.77519  2.98518  4.58477  3.61503
          0.01024  4.98265  5.70500  0.61958  0.77255  0.48576  0.95510
     96   2.20916  5.34185  2.19887  2.07949  4.65492  2.54798  3.88333  4.12003  2.64633  3.63603  4.39828  3.14959  4.07677  2.99484  3.13757  2.88573  2.23382  3.71668  5.79911  2.63375    114 e - - -
          2.68618  4.42225  2.77519  2.73123  3.46354  2.40513  3.72494  3.29354  2.67741  2.69355  4.24690  2.90347  2.73739  3.18146  2.89801  2.37887  2.77519  2.98518  4.58477  3.61503
          0.01024  4.98265  5.70500  0.61958  0.77255  0.48576  0.95510
     97   2.90549  5.28032  2.33569  2.10343  4.56618  3.68494  3.88229  4.02410  2.63421  2.36457  4.33629  3.17505  4.08335  3.00110  1.78942  2.89340  3.13662  3.64381  5.73617  2.73420    115 r - - -
          2.68618  4.42225  2.77519  2.73123  3.46354  2.40513  3.72494  3.29354  2.67741  2.69355  4.24690  2.90347  2.73739  3.18146  2.89801  2.37887  2.77519  2.98518  4.58477  3.61503
          0.01024  4.98265  5.70500  0.61958  0.77255  0.48576  0.95510
     98   4.34944  5.50999  6.27831  5.74114  3.64119  5.81582  6.13255  1.82294  5.59768  0.42678  3.37211  5.99957  5.74994  5.41708  5.52464  5.27547  4.55410  2.88899  5.97351  5.03700    116 L - - -
          2.68618  4.42225  2.77519  2.73123  3.46354  2.40513  3.72494  3.29354  2.67741  2.69355  4.24690  2.90347  2.73739  3.18146  2.89801  2.37887  2.77519  2.98518  4.58477  3.61503
          0.01024  4.98265  5.70500  0.61958  0.77255  0.48576  0.95510
     99   2.13878  5.40925  3.18776  2.09153  4.76143  3.69905  3.86921  4.23071  1.65295  3.70708  4.45749  3.17203  4.09265  2.97076  2.14706  2.19979  3.16573  3.80576  5.83120  4.44554    117 k - - -
          2.68618  4.42225  2.77519  2.73123  3.46354  2.40513  3.72494  3.29354  2.67741  2.69355  4.24690  2.90347  2.73739  3.18146  2.89801  2.37887  2.77519  2.98518  4.58477  3.61503
          0.01024  4.98265  5.70500  0.61958  0.77255  0.48576  0.95510
    100   2.04921  5.64043  2.96185  1.20434  4.99946  3.74719  4.08482  4.47809  2.87835  3.97037  4.75524  3.23235  4.24330  1.71663  3.36225  3.11563  3.42373  4.05371  6.11455  4.69638    118 e - - -
          2.68618  4.42225  2.77519  2.73123  3.46354  2.40513  3.72494  3.29354  2.67741  2.69355  4.24690  2.90347  2.73739  3.18146  2.89801  2.37887  2.77519  2.98518  4.58477  3.61503
          0.01024  4.98265  5.70500  0.61958  0.77255  0.48576  0.95510
    101   2.07875  4.41950  4.22979  3.64745  2.35377  3.98084  2.44603  2.16709  3.53856  2.04205  3.52793  3.90651  4.35173  3.78600  2.47766  3.25885  3.13473  2.67273  5.01933  3.81609    119 l - - -
          2.68618  4.42225  2.77519  2.73123  3.46354  2.40513  3.72494  3.29354  2.67741  2.69355  4.24690  2.90347  2.73739  3.18146  2.89801  2.37887  2.77519  2.98518  4.58477  3.61503
          0.01024  4.98265  5.70500  0.61958  0.77255  0.48576  0.95510
    102   3.24800  5.02659  3.97886  3.40279  3.42786  2.33095  4.10450  3.59450  3.09906  3.21386  4.14576  3.77830  4.49487  3.57112  1.55751  3.39109  3.47194  3.36307  2.49854  1.75176    120 r - - -
          2.68618  4.42225  2.77519  2.73123  3.46354  2.40513  3.72494  3.29354  2.67741  2.69355  4.24690  2.90347  2.73739  3.18146  2.89801  2.37887  2.77519  2.98518  4.58477  3.61503
          0.01024  4.98265  5.70500  0.61958  0.77255  0.48576  0.95510
    103   2.12770  5.35432  3.11937  1.65165  4.69909  3.66193  3.88317  4.17088  2.63543  3.67315  4.42723  3.15012  4.07380  2.24514  3.12421  2.15311  2.34220  3.75155  5.82324  4.42464    121 e - - -
          2.68618  4.42225  2.77519  2.73123  3.46354  2.40513  3.72494  3.29354  2.67741  2.69355  4.24690  2.90347  2.73739  3.18146  2.89801  2.37887  2.77519  2.98518  4.58477  3.61503
          0.01024  4.98265  5.70500  0.61958  0.77255  0.48576  0.95510
    104   1.55667  5.61275  2.11026  1.94951  4.98104  3.71109  4.07067  4.47217  2.91019  3.96470  4.73792  3.19949  4.21105  3.19526  3.43490  1.67112  3.38380  4.03440  6.11368  4.67779    122 a - - -
          2.68618  4.42225  2.77519  2.73123  3.46354  2.40513  3.72494  3.29354  2.67741  2.69355  4.24690  2.90347  2.73739  3.18146  2.89801  2.37887  2.77519  2.98518  4.58477  3.61503
          0.01024  4.98265  5.70500  0.61958  0.77255  0.48576  0.95510
    105   3.82410  5.07427  5.81691  5.24074  2.04241  5.18099  5.52605  1.81864  5.08976  0.94672  3.43061  5.34521  5.34021  5.06668  5.06820  4.54740  4.04463  1.75846  5.70132  4.64587    123 l - - -
          2.68618  4.42225  2.77519  2.73123  3.46354  2.40513  3.72494  3.29354  2.67741  2.69355  4.24690  2.90347  2.73739  3.18146  2.89801  2.37887  2.77519  2.98518  4.58477  3.61503
          0.01024  4.98265  5.70500  0.61958  0.77255  0.48576  0.95510
    106   2.95687  4.95972  3.52081  2.96452  4.20741  3.80469  4.04838  3.58154  1.68443  1.68253  4.09052  3.43425  4.21430  3.24584  3.20403  2.25813  2.27319  3.30021  5.52744  4.24906    124 l - - -
          2.68618  4.42225  2.77519  2.73123  3.46354  2.40513  3.72494  3.29354  2.67741  2.69355  4.24690  2.90347  2.73739  3.18146  2.89801  2.37887  2.77519  2.98518  4.58477  3.61503
          0.01024  4.98265  5.70500  0.61958  0.77255  0.48576  0.95510
    107   2.89033  5.34612  3.15414  1.99583  4.67423  3.66658  2.63147  4.14329  2.57845  3.64090  4.39306  3.14249  4.05986  2.29076  2.19903  2.16737  3.12028  2.56014  5.78601  4.39313    125 e - - -
          2.68618  4.42225  2.77519  2.73123  3.46354  2.40513  3.72494  3.29354  2.67741  2.69355  4.24690  2.90347  2.73739  3.18146  2.89801  2.37887  2.77519  2.98518  4.58477  3.61503
          0.01024  4.98265  5.70500  0.61958  0.77255  0.48576  0.95510
    108   2.98856  4.53503  4.21806  3.62109  3.65161  4.04606  4.30639  1.67973  2.32716  1.92838  3.62784  3.91635  4.41128  3.75117  2.29691  3.32572  3.21742  2.05983  5.15310  3.95383    126 i - - -
          2.68618  4.42225  2.77519  2.73123  3.46354  2.40513  3.72494  3.29354  2.67741  2.69355  4.24690  2.90347  2.73739  3.18146  2.89801  2.37887  2.77519  2.98518  4.58477  3.61503
          0.01024  4.98265  5.70500  0.61958  0.77255  0.48576  0.95510
    109   1.93664  4.63895  4.54012  4.05376  3.92646  3.94937  4.71766  3.06609  3.93419  1.19803  3.87369  4.18509  4.50599  4.18946  4.13677  3.33082  1.53732  2.87965  5.51008  4.33116    127 l - - -
          2.68618  4.42225  2.77519  2.73123  3.46354  2.40513  3.72494  3.29354  2.67741  2.69355  4.24690  2.90347  2.73739  3.18146  2.89801  2.37887  2.77519  2.98518  4.58477  3.61503
          0.01024  4.98265  5.70500  0.61958  0.77255  0.48576  0.95510
    110   2.23158  5.43102  3.07280  1.95772  4.76435  2.54362  2.49583  4.24250  2.65233  3.73221  4.48536  3.14895  4.09554  1.73520  3.14119  2.91169  3.18508  3.81779  5.87302  4.46608    128 q - - -
          2.68618  4.42225  2.77519  2.73123  3.46354  2.40513  3.72494  3.29354  2.67741  2.69355  4.24690  2.90347  2.73739  3.18146  2.89801  2.37887  2.77519  2.98518  4.58477  3.61503
          0.01024  4.98265  5.70500  0.61958  0.77255  0.48576  0.95510
    111   2.93632  5.36376  3.20283  1.98189  4.69383  3.70484  3.87662  4.15211  2.57076  2.53472  4.41429  3.18428  4.09747  2.23881  1.82674  2.12656  3.16324  3.74776  5.79591  4.41981    129 r - - -
          2.68618  4.42225  2.77519  2.73123  3.46354  2.40513  3.72494  3.29354  2.67741  2.69355  4.24690  2.90347  2.73739  3.18146  2.89801  2.37887  2.77519  2.98518  4.58477  3.61503
          0.01024  4.98265  5.70500  0.61958  0.77255  0.48576  0.95510
    112   1.59521  4.84498  5.30429  4.75101  3.72639  4.73531  5.18093  1.72758  4.60003  1.05309  3.56931  4.87417  5.04505  4.74013  4.68677  4.08828  3.74674  2.46620  5.60065  4.47686    130 l - - -
          2.68618  4.42225  2.77519  2.73123  3.46354  2.40513  3.72494  3.29354  2.67741  2.69355  4.24690  2.90347  2.73739  3.18146  2.89801  2.37887  2.77519  2.98518  4.58477  3.61503
          0.01024  4.98265  5.70500  0.61958  0.77255  0.48576  0.95510
    113   3.35745  5.67252  3.73048  3.05986  5.13162  4.04208  4.02216  4.51100  1.16667  3.91982  4.72968  3.52122  4.39894  2.04166  1.93159  3.32376  2.13453  4.13345  5.95863  4.72137    131 k - - -
          2.68618  4.42225  2.77519  2.73123  3.46354  2.40513  3.72494  3.29354  2.67741  2.69355  4.24690  2.90347  2.73739  3.18146  2.89801  2.37887  2.77519  2.98518  4.58477  3.61503
          0.01024  4.98265  5.70500  0.61958  0.77255  0.48576  0.95510
    114   2.91646  5.41631  3.14958  2.01722  4.76875  3.67690  3.85415  4.24803  2.05649  3.71682  4.45856  2.35278  4.07167  2.23645  2.19009  2.10656  3.14495  3.81167  5.83698  4.43808    132 e - - -
          2.68618  4.42225  2.77519  2.73123  3.46354  2.40513  3.72494  3.29354  2.67741  2.69355  4.24690  2.90347  2.73739  3.18146  2.89801  2.37887  2.77519  2.98518  4.58477  3.61503
          0.01024  4.98265  5.70500  0.61958  0.77255  0.48576  0.95510
    115   2.89932  4.65282  3.72646  3.15779  3.79281  3.86346  4.10752  3.14753  2.22722  2.06144  2.50503  3.57664  4.24289  2.42898  3.45541  3.10548  2.19858  2.23070  5.22937  3.99047    133 l - - -
          2.68618  4.42225  2.77519  2.73123  3.46354  2.40513  3.72494  3.29354  2.67741  2.69355  4.24690  2.90347  2.73739  3.18146  2.89801  2.37887  2.77519  2.98518  4.58477  3.61503
          0.01024  4.98265  5.70500  0.61958  0.77255  0.48576  0.95510
    116   2.07102  5.06817  3.32370  2.82918  4.33917  3.74728  4.01853  2.40458  2.82661  3.36224  4.19847  1.49342  4.17323  2.30604  3.26410  3.00082  3.19231  3.40926  5.63083  4.31241    134 n - - -
          2.68618  4.42225  2.77519  2.73123  3.46354  2.40513  3.72494  3.29354  2.67741  2.69355  4.24690  2.90347  2.73739  3.18146  2.89801  2.37887  2.77519  2.98518  4.58477  3.61503
          0.01024  4.98265  5.70500  0.61958  0.77255  0.48576  0.95510
    117   3.17971  5.74785  1.97273  1.22598  5.07615  3.73005  4.06596  4.58070  2.01874  4.04216  4.81088  3.18420  4.22788  2.18003  3.40802  3.10382  3.42856  4.13293  6.16927  4.71791    135 e - - -
          2.68618  4.42225  2.77519  2.73123  3.46354  2.40513  3.72494  3.29354  2.67741  2.69355  4.24690  2.90347  2.73739  3.18146  2.89801  2.37887  2.77519  2.98518  4.58477  3.61503
          0.01024  4.98265  5.70500  0.61958  0.77255  0.48576  0.95510
    118   2.05965  4.83743  3.51681  2.96441  4.07875  3.75791  2.56464  3.46387  2.94058  3.13210  2.61052  3.42826  4.17703  3.27529  3.35895  1.76778  2.18420  3.18630  5.44382  4.16534    136 s - - -
          2.68618  4.42225  2.77519  2.73123  3.46354  2.40513  3.72494  3.29354  2.67741  2.69355  4.24690  2.90347  2.73739  3.18146  2.89801  2.37887  2.77519  2.98518  4.58477  3.61503
          0.01024  4.98265  5.70500  0.61958  0.77255  0.48576  0.95510
    119   3.49789  5.38195  3.72719  3.54508  4.29479  4.09555  4.67360  3.95828  3.60428  1.92599  4.66558  0.62123  4.69601  4.01861  3.91504  3.62158  3.84979  3.75476  5.82721  4.38778    137 N - - -
          2.68618  4.42225  2.77519  2.73123  3.46354  2.40513  3.72494  3.29354  2.67741  2.69355  4.24690  2.90347  2.73739  3.18146  2.89801  2.37887  2.77519  2.98518  4.58477  3.61503
          0.01024  4.98265  5.70500  0.61958  0.77255  0.48576  0.95510
    120   2.98605  5.50804  2.24990  1.97018  4.84889  2.46435  3.91870  4.33784  2.67424  3.80881  4.55652  3.14588  4.11262  2.13752  1.77758  2.93678  3.22214  3.89777  5.93583  4.51635    138 r - - -
          2.68618  4.42225  2.77519  2.73123  3.46354  2.40513  3.72494  3.29354  2.67741  2.69355  4.24690  2.90347  2.73739  3.18146  2.89801  2.37887  2.77519  2.98518  4.58477  3.61503
          0.01024  4.98265  5.70500  0.61958  0.77255  0.48576  0.95510
    121   2.88584  5.16664  3.23746  2.01760  2.59969  3.69678  3.89060  3.86152  2.65966  3.43478  4.23054  3.20753  4.08753  2.32077  2.28361  2.24068  3.11630  3.51365  2.85846  4.28822    139 e - - -
          2.68618  4.42225  2.77519  2.73123  3.46354  2.40513  3.72494  3.29354  2.67741  2.69355  4.24690  2.90347  2.73739  3.18146  2.89801  2.37887  2.77519  2.98518  4.58477  3.61503
          0.01024  4.98265  5.70500  0.61958  0.77255  0.48576  0.95510
    122   2.07644  4.92178  5.31124  4.75633  2.02991  4.71909  5.01394  2.82093  4.59629  0.78722  3.43159  4.84838  5.01471  4.66941  4.64343  4.06681  3.79870  2.88509  5.34474  4.12476    140 l - - -
          2.68618  4.42225  2.77519  2.73123  3.46354  2.40513  3.72494  3.29354  2.67741  2.69355  4.24690  2.90347  2.73739  3.18146  2.89801  2.37887  2.77519  2.98518  4.58477  3.61503
          0.01024  4.98265  5.70500  0.61958  0.77255  0.48576  0.95510
    123   3.51067  4.78746  5.49535  4.94834  3.92977  4.89165  5.36055  1.31919  4.81225  1.37470  3.77205  5.03640  5.17277  4.97396  4.88893  4.25125  2.32310  1.53538  5.77031  4.60387    141 i - - -
          2.68618  4.42225  2.77519  2.73123  3.46354  2.40513  3.72494  3.29354  2.67741  2.69355  4.24690  2.90347  2.73739  3.18146  2.89801  2.37887  2.77519  2.98518  4.58477  3.61503
          0.01024  4.98265  5.70500  0.61958  0.77255  0.48576  0.95510
    124   2.95186  5.35484  3.24017  1.65306  4.68199  3.72367  3.88512  4.13151  2.03075  2.43609  4.40678  3.20655  4.11283  2.99564  2.27734  2.93090  2.20939  3.73682  5.78525  4.42045    142 e - - -
          2.68618  4.42225  2.77519  2.73123  3.46354  2.40513  3.72494  3.29354  2.67741  2.69355  4.24690  2.90347  2.73739  3.18146  2.89801  2.37887  2.77519  2.98518  4.58477  3.61503
          0.01024  4.98265  5.70500  0.61958  0.77255  0.48576  0.95510
    125   2.88681  5.32247  2.37578  2.59887  4.64101  2.53456  3.86211  4.10719  2.08542  3.61910  4.37696  3.14234  4.06041  2.97046  3.10194  2.11003  2.28437  3.70036  5.77776  2.59735    143 k - - -
          2.68618  4.42225  2.77519  2.73123  3.46354  2.40513  3.72494  3.29354  2.67741  2.69355  4.24690  2.90347  2.73739  3.18146  2.89801  2.37887  2.77519  2.98518  4.58477  3.61503
          0.01024  4.98265  5.70500  0.61958  0.77255  0.48576  0.95510
    126   1.39188  5.43283  3.20503  2.07433  4.78171  3.74280  3.92456  4.23653  2.59396  3.72716  4.49610  3.22517  4.14955  2.21744  2.16792  2.98022  3.23751  3.83057  5.86071  4.49222    144 a - - -
          2.68618  4.42225  2.77519  2.73123  3.46354  2.40513  3.72494  3.29354  2.67741  2.69355  4.24690  2.90347  2.73739  3.18146  2.89801  2.37887  2.77519  2.98518  4.58477  3.61503
          0.01024  4.98265  5.70500  0.61958  0.77255  0.48576  0.95510
    127   2.07693  4.42033  4.32845  3.74533  3.49815  4.02145  4.31502  2.11453  3.62533  1.64116  3.50853  3.97713  4.38929  2.43156  3.82389  3.30553  3.16090  2.65306  5.01994  2.34063    145 l - - -
          2.68618  4.42225  2.77519  2.73123  3.46354  2.40513  3.72494  3.29354  2.67741  2.69355  4.24690  2.90347  2.73739  3.18146  2.89801  2.37887  2.77519  2.98518  4.58477  3.61503
          0.01024  4.98265  5.70500  0.61958  0.77255  0.48576  0.95510
    128   2.92200  5.32522  3.13569  1.66890  4.62753  2.40952  2.43762  2.65828  2.64456  3.61088  4.38122  3.16809  4.08931  2.29240  3.12259  2.90230  3.15455  3.69417  5.78057  4.39626    146 e - - -
          2.68618  4.42225  2.77519  2.73123  3.46354  2.40513  3.72494  3.29354  2.67741  2.69355  4.24690  2.90347  2.73739  3.18146  2.89801  2.37887  2.77519  2.98518  4.58477  3.61503
          0.01024  4.98265  5.70500  0.61958  0.77255  0.48576  0.95510
    129   2.92043  4.40239  4.36509  3.77920  1.91702  4.01713  4.31677  2.82986  3.64810  1.90660  3.50543  3.99252  4.38781  3.88057  2.47993  2.19760  3.15370  1.97948  5.00363  3.80195    147 l - - -
          2.68618  4.42225  2.77519  2.73123  3.46354  2.40513  3.72494  3.29354  2.67741  2.69355  4.24690  2.90347  2.73739  3.18146  2.89801  2.37887  2.77519  2.98518  4.58477  3.61503
          0.01024  4.98265  5.70500  0.61958  0.77255  0.48576  0.95510
    130   2.05778  4.57738  3.91461  3.35361  3.73086  3.91299  4.21586  2.24303  3.29557  2.05836  3.70216  1.85354  4.30662  3.58804  3.61939  3.17813  2.29223  2.79163  5.20210  3.97898    148 n - - -
          2.68618  4.42225  2.77519  2.73123  3.46354  2.40513  3.72494  3.29354  2.67741  2.69355  4.24690  2.90347  2.73739  3.18146  2.89801  2.37887  2.77519  2.98518  4.58477  3.61503
          0.01024  4.98265  5.70500  0.61958  0.77255  0.48576  0.95510
    131   2.94054  5.43507  3.12556  1.95716  4.78195  3.68460  2.45318  4.26021  2.04875  3.73361  4.48020  3.15262  4.08837  2.23160  3.05505  1.78551  3.17052  3.82787  5.85814  4.45824    149 s - - -
          2.68618  4.42225  2.77519  2.73123  3.46354  2.40513  3.72494  3.29354  2.67741  2.69355  4.24690  2.90347  2.73739  3.18146  2.89801  2.37887  2.77519  2.98518  4.58477  3.61503
          0.01024  4.98265  5.70500  0.61958  0.77255  0.48576  0.95510
    132   2.12134  5.33047  3.17535  1.99905  4.64896  3.68429  3.86876  2.70598  1.68408  3.61885  4.38181  3.16586  4.07889  2.24926  3.05682  2.88700  3.13863  3.70626  5.77516  4.39330    150 k - - -
          2.68618  4.42225  2.77519  2.73123  3.46354  2.40513  3.72494  3.29354  2.67741  2.69355  4.24690  2.90347  2.73739  3.18146  2.89801  2.37887  2.77519  2.98518  4.58477  3.61503
          0.01024  4.98265  5.70500  0.61958  0.77255  0.48576  0.95510
    133   1.63783  4.48455  4.12384  3.55646  3.63839  3.92084  4.28235  2.97147  3.47345  1.96875  2.44392  3.84704  4.33091  3.73636  3.73814  2.31430  2.19737  2.76174  5.12749  3.92235    151 a - - -
          2.68618  4.42225  2.77519  2.73123  3.46354  2.40513  3.72494  3.29354  2.67741  2.69355  4.24690  2.90347  2.73739  3.18146  2.89801  2.37887  2.77519  2.98518  4.58477  3.61503
          0.01024  4.98265  5.70500  0.61958  0.77255  0.48576  0.95510
    134   3.70508  4.99755  5.56437  4.99510  3.45675  4.95385  5.12852  1.43450  4.81178  0.88547  3.43828  5.06082  5.17223  4.84114  4.81456  4.30059  3.92573  2.78386  5.37134  2.35635    152 l - - -
          2.68618  4.42225  2.77519  2.73123  3.46354  2.40513  3.72494  3.29354  2.67741  2.69355  4.24690  2.90347  2.73739  3.18146  2.89801  2.37887  2.77519  2.98518  4.58477  3.61503
          0.01024  4.98265  5.70500  0.61958  0.77255  0.48576  0.95510
    135   2.12233  5.49698  2.26761  1.61507  4.83508  3.67429  3.91503  4.32509  2.68135  3.79937  4.54633  2.30370  4.10502  3.02008  2.18460  2.92668  3.21228  3.88522  5.92992  4.50751    153 e - - -
          2.68618  4.42225  2.77519  2.73123  3.46354  2.40513  3.72494  3.29354  2.67741  2.69355  4.24690  2.90347  2.73739  3.18146  2.89801  2.37887  2.77519  2.98518  4.58477  3.61503
          0.01024  4.98265  5.70500  0.61958  0.77255  0.48576  0.95510
    136   1.58979  4.45930  4.32283  3.76255  2.39630  3.94591  4.37122  2.95063  3.65903  2.68182  1.86094  3.97693  4.37838  3.89521  3.87086  2.13138  3.17849  2.74840  5.11454  3.90736    154 a - - -
          2.68618  4.42225  2.77519  2.73123  3.46354  2.40513  3.72494  3.29354  2.67741  2.69355  4.24690  2.90347  2.73739  3.18146  2.89801  2.37887  2.77519  2.98518  4.58477  3.61503
          0.01024  4.98265  5.70500  0.61958  0.77255  0.48576  0.95510
    137   3.93818  5.16409  5.94002  5.37183  3.68038  5.34580  5.71735  1.82380  5.23716  0.88997  2.06402  5.51262  5.45759  5.18571  5.21270  4.72780  4.15691  1.74275  5.82517  4.81863    155 l - - -
          2.68618  4.42225  2.77519  2.73123  3.46354  2.40513  3.72494  3.29354  2.67741  2.69355  4.24690  2.90347  2.73739  3.18146  2.89801  2.37887  2.77519  2.98518  4.58477  3.61503
          0.01024  4.98265  5.70500  0.61958  0.77255  0.48576  0.95510
    138   3.07273  5.48243  3.37186  2.77867  4.85779  3.81717  3.92239  4.29609  1.54521  3.75909  4.53191  2.33469  4.19676  2.11250  2.01932  3.04191  3.28535  2.54847  5.86092  4.52767    156 k - - -
          2.68618  4.42225  2.77519  2.73123  3.46354  2.40513  3.72494  3.29354  2.67741  2.69355  4.24690  2.90347  2.73739  3.18146  2.89801  2.37887  2.77519  2.98518  4.58477  3.61503
          0.01024  4.98265  5.70500  0.61958  0.77255  0.48576  0.95510
    139   3.13044  5.62101  2.95427  1.92212  4.97388  2.22567  4.05251  4.46040  2.85298  3.94626  4.72033  3.20651  1.89996  1.66217  3.35056  3.07563  3.38182  4.02923  6.08717  4.66288    157 q - - -
          2.68618  4.42225  2.77519  2.73123  3.46354  2.40513  3.72494  3.29354  2.67741  2.69355  4.24690  2.90347  2.73739  3.18146  2.89801  2.37887  2.77519  2.98518  4.58477  3.61503
          0.17548  4.98265  1.87024  0.61958  0.77255  0.48576  0.95510
    140   2.04052  5.08095  3.34086  2.77443  4.32910  3.73011  2.45166  3.73985  1.57517  2.31878  4.16312  3.27239  4.11966  3.05316  2.96709  2.96253  3.14861  3.42690  5.55838  4.25027    158 k - - -
          2.68618  4.42225  2.77519  2.73123  3.46354  2.40513  3.72494  3.29354  2.67741  2.69355  4.24690  2.90347  2.73739  3.18146  2.89801  2.37887  2.77519  2.98518  4.58477  3.61503
          0.01207  4.81924  5.54159  0.61958  0.77255  0.31662  1.30420
    141   1.36397  5.09568  3.28071  2.15028  4.34137  3.74414  3.98274  2.51939  2.78675  3.35608  4.18860  3.29526  4.15573  2.28105  3.23322  2.98518  3.17833  3.41212  5.62325  4.29835    159 a - - -
          2.68618  4.42225  2.77519  2.73123  3.46354  2.40513  3.72494  3.29354  2.67741  2.69355  4.24690  2.90347  2.73739  3.18146  2.89801  2.37887  2.77519  2.98518  4.58477  3.61503
          0.01024  4.98265  5.70500  0.61958  0.77255  0.48576  0.95510
    142   2.88000  4.98756  3.33756  2.14892  4.20682  3.72972  3.94728  3.60678  2.77584  3.23996  2.57586  2.43278  4.12179  3.12014  3.22663  2.25411  2.20630  2.30196  5.51362  4.19964    160 e - - -
          2.68618  4.42225  2.77519  2.73123  3.46354  2.40513  3.72494  3.29354  2.67741  2.69355  4.24690  2.90347  2.73739  3.18146  2.89801  2.37887  2.77519  2.98518  4.58477  3.61503
          0.01024  4.98265  5.70500  0.61958  0.77255  0.48576  0.95510
    143   2.10920  5.47149  2.16563  1.97926  4.81097  3.66546  3.89474  4.30096  2.07847  3.77457  4.51804  2.33457  2.59849  2.99752  3.15736  2.90314  3.18537  3.85998  5.90408  4.48308    161 e - - -
          2.68618  4.42225  2.77519  2.73123  3.46354  2.40513  3.72494  3.29354  2.67741  2.69355  4.24690  2.90347  2.73739  3.18146  2.89801  2.37887  2.77519  2.98518  4.58477  3.61503
          0.01024  4.98265  5.70500  0.61958  0.77255  0.48576  0.95510
    144   2.89399  4.78338  2.31824  2.99149  2.62270  3.79956  4.05217  3.33133  2.97794  2.26216  3.88885  3.45274  4.19523  3.30077  3.38642  2.20449  1.78053  3.07879  5.34831  4.07627    162 t - - -
          2.68618  4.42225  2.77519  2.73123  3.46354  2.40513  3.72494  3.29354  2.67741  2.69355  4.24690  2.90347  2.73739  3.18146  2.89801  2.37887  2.77519  2.98518  4.58477  3.61503
          0.01024  4.98265  5.70500  0.61958  0.77255  0.48576  0.95510
    145   3.03181  5.51640  1.64917  2.60801  4.83465  2.29474  3.97113  4.31591  2.76701  2.45903  4.57851  2.29569  4.14738  2.24394  3.27418  2.98567  3.27349  3.89596  5.96391  4.54486    163 d - - -
          2.68618  4.42225  2.77519  2.73123  3.46354  2.40513  3.72494  3.29354  2.67741  2.69355  4.24690  2.90347  2.73739  3.18146  2.89801  2.37887  2.77519  2.98518  4.58477  3.61503
          0.01024  4.98265  5.70500  0.61958  0.77255  0.48576  0.95510
    146   3.10183  4.56005  4.56140  3.96709  3.39018  4.19159  4.37529  2.03921  3.70748  1.93761  3.58546  4.15031  4.54527  4.00787  2.28491  3.48999  3.33013  2.75156  4.97205  1.41073    164 y - - -
          2.68618  4.42225  2.77519  2.73123  3.46354  2.40513  3.72494  3.29354  2.67741  2.69355  4.24690  2.90347  2.73739  3.18146  2.89801  2.37887  2.77519  2.98518  4.58477  3.61503
          0.01024  4.98265  5.70500  0.61958  0.77255  0.48576  0.95510
    147   2.88014  5.12666  3.26148  2.70856  4.40758  2.52702  3.91507  2.60334  2.69677  3.41860  4.21930  2.31461  4.09500  3.05442  2.24385  2.24822  2.20626  3.48908  5.64267  4.29735    165 t - - -
          2.68618  4.42225  2.77519  2.73123  3.46354  2.40513  3.72494  3.29354  2.67741  2.69355  4.24690  2.90347  2.73739  3.18146  2.89801  2.37887  2.77519  2.98518  4.58477  3.61503
          0.01024  4.98265  5.70500  0.61958  0.77255  0.48576  0.95510
    148   1.64436  4.77072  3.68776  3.13612  4.00997  3.82851  4.15265  2.32572  2.24966  3.05038  3.93759  3.56386  4.25364  3.41332  3.43285  3.09227  1.69690  3.03901  5.41485  4.16182    166 a - - -
          2.68618  4.42225  2.77519  2.73123  3.46354  2.40513  3.72494  3.29354  2.67741  2.69355  4.24690  2.90347  2.73739  3.18146  2.89801  2.37887  2.77519  2.98518  4.58477  3.61503
          0.01024  4.98265  5.70500  0.61958  0.77255  0.48576  0.95510
    149   2.90211  4.71233  3.64912  3.10022  3.84676  3.83310  4.09432  3.24970  3.06584  2.21592  3.82910  2.42394  4.22944  3.38549  3.44669  2.29567  2.16888  3.00867  5.27254  1.89125    167 y - - -
          2.68618  4.42225  2.77519  2.73123  3.46354  2.40513  3.72494  3.29354  2.67741  2.69355  4.24690  2.90347  2.73739  3.18146  2.89801  2.37887  2.77519  2.98518  4.58477  3.61503
          0.01024  4.98265  5.70500  0.61958  0.77255  0.48576  0.95510
    150   2.95156  4.51531  4.31103  3.75986  3.69820  1.40882  4.42915  2.13259  3.65677  2.72124  2.39834  3.99679  4.41713  3.91356  3.88795  3.29308  2.12355  2.70314  5.21958  4.02224    168 g - - -
          2.68618  4.42225  2.77519  2.73123  3.46354  2.40513  3.72494  3.29354  2.67741  2.69355  4.24690  2.90347  2.73739  3.18146  2.89801  2.37887  2.77519  2.98518  4.58477  3.61503
          0.01024  4.98265  5.70500  0.61958  0.77255  0.48576  0.95510
    151   2.14445  5.39533  3.15029  2.07273  4.74295  3.66979  3.84786  4.22102  2.06301  3.69580  4.43827  3.13906  4.06297  2.24144  2.18204  2.16435  3.13143  3.78799  5.82125  4.42232    169 k - - -
          2.68618  4.42225  2.77519  2.73123  3.46354  2.40513  3.72494  3.29354  2.67741  2.69355  4.24690  2.90347  2.73739  3.18146  2.89801  2.37887  2.77519  2.98518  4.58477  3.61503
          0.01024  4.98265  5.70500  0.61958  0.77255  0.48576  0.95510
    152   2.21856  4.74708  2.35805  3.02476  3.92001  2.47482  4.06359  2.37823  3.00219  2.12147  3.85423  3.47752  4.20220  3.32309  3.40254  3.04656  2.28729  3.02753  5.32420  4.06338    170 l - - -
          2.68618  4.42225  2.77519  2.73123  3.46354  2.40513  3.72494  3.29354  2.67741  2.69355  4.24690  2.90347  2.73739  3.18146  2.89801  2.37887  2.77519  2.98518  4.58477  3.61503
          0.01024  4.98265  5.70500  0.61958  0.77255  0.48576  0.95510
    153   2.89260  5.36056  3.13500  2.08584  4.69137  2.43525  3.85295  4.16424  2.01841  2.56747  4.40728  3.13651  4.05918  2.15363  3.06812  2.20122  3.12353  3.74400  5.80016  4.40217    171 k - - -
          2.68618  4.42225  2.77519  2.73123  3.46354  2.40513  3.72494  3.29354  2.67741  2.69355  4.24690  2.90347  2.73739  3.18146  2.89801  2.37887  2.77519  2.98518  4.58477  3.61503
          0.01024  4.98265  5.70500  0.61958  0.77255  0.48576  0.95510
    154   2.90576  5.22137  3.18339  2.09686  4.51264  3.68761  3.91320  3.95125  2.69092  2.50660  4.30238  2.29093  4.09663  3.04223  3.16712  2.10573  1.80642  3.58716  5.71670  4.35206    172 t - - -
          2.68618  4.42225  2.77519  2.73123  3.46354  2.40513  3.72494  3.29354  2.67741  2.69355  4.24690  2.90347  2.73739  3.18146  2.89801  2.37887  2.77519  2.98518  4.58477  3.61503
          0.01024  4.98265  5.70500  0.61958  0.77255  0.48576  0.95510
    155   1.87719  4.95214  3.66881  3.24265  4.80634  3.62898  4.42849  4.23997  3.29025  3.85695  4.65627  2.23694  1.70303  3.61019  3.71114  2.99813  1.50434  3.75931  6.07566  4.78541    173 t - - -
          2.68618  4.42225  2.77519  2.73123  3.46354  2.40513  3.72494  3.29354  2.67741  2.69355  4.24690  2.90347  2.73739  3.18146  2.89801  2.37887  2.77519  2.98518  4.58477  3.61503
          0.01024  4.98265  5.70500  0.61958  0.77255  0.48576  0.95510
    156   3.00014  5.46525  3.15740  1.58872  4.81307  3.72554  2.52570  4.28041  1.67666  3.75746  4.51671  3.19717  4.13439  3.01908  3.03598  2.96202  2.19395  3.86041  5.88155  4.49771    174 e - - -
          2.68618  4.42225  2.77519  2.73123  3.46354  2.40513  3.72494  3.29354  2.67741  2.69355  4.24690  2.90347  2.73739  3.18146  2.89801  2.37887  2.77519  2.98518  4.58477  3.61503
          0.01024  4.98265  5.70500  0.61958  0.77255  0.48576  0.95510
    157   3.18628  5.25608  3.69104  3.12404  4.28131  3.94328  4.10250  4.02097  2.71436  3.58364  4.44437  3.56603  4.36671  3.30952  1.22828  1.64011  3.42827  3.70436  5.58155  2.45320    175 r - - -
          2.68618  4.42225  2.77519  2.73123  3.46354  2.40513  3.72494  3.29354  2.67741  2.69355  4.24690  2.90347  2.73739  3.18146  2.89801  2.37887  2.77519  2.98518  4.58477  3.61503
          0.13938  4.98265  2.09358  0.61958  0.77255  0.48576  0.95510
    158   2.95797  5.13512  3.33910  2.97519  4.91498  1.51443  4.22595  4.37235  1.90778  3.91614  4.70812  3.42666  4.21044  3.37654  3.35170  1.43043  3.30862  3.88582  6.06703  4.74609    176 s - - -
          2.68618  4.42225  2.77519  2.73123  3.46354  2.40513  3.72494  3.29354  2.67741  2.69355  4.24690  2.90347  2.73739  3.18146  2.89801  2.37887  2.77519  2.98518  4.58477  3.61503
          0.01164  4.85491  5.57726  0.61958  0.77255  0.77269  0.61947
    159   2.87551  5.32024  3.09219  2.57654  4.67944  2.33522  3.84045  4.14911  2.01977  3.64408  4.39965  3.11646  2.40568  2.13937  3.03541  2.13209  3.11272  3.72776  5.78571  4.39447    177 k - - -
          2.68618  4.42225  2.77519  2.73123  3.46354  2.40513  3.72494  3.29354  2.67741  2.69355  4.24690  2.90347  2.73739  3.18146  2.89801  2.37887  2.77519  2.98518  4.58477  3.61503
          0.01164  4.85491  5.57726  0.61958  0.77255  0.77269  0.61947
    160   2.89799  5.15569  3.27247  2.70083  4.44155  2.34477  3.86825  3.86174  1.97780  3.42707  2.64243  3.21524  4.08607  3.00249  2.08358  2.91207  2.20663  3.51722  5.62757  4.29695    178 k - - -
          2.68618  4.42225  2.77519  2.73123  3.46354  2.40513  3.72494  3.29354  2.67741  2.69355  4.24690  2.90347  2.73739  3.18146  2.89801  2.37887  2.77519  2.98518  4.58477  3.61503
          0.01164  4.85491  5.57726  0.61958  0.77255  0.77269  0.61947
    161   3.13472  5.42472  3.33154  1.92101  4.74823  3.83169  3.95855  4.14435  1.18021  2.15340  4.48485  3.32779  4.23450  3.08704  2.84053  3.12073  3.34713  3.80028  5.81536  4.51247    179 k - - -
          2.68618  4.42225  2.77519  2.73123  3.46354  2.40513  3.72494  3.29354  2.67741  2.69355  4.24690  2.90347  2.73739  3.18146  2.89801  2.37887  2.77519  2.98518  4.58477  3.61503
          0.01164  4.85491  5.57726  0.61958  0.77255  0.77269  0.61947
    162   2.96094  4.56563  4.05406  3.45143  3.62211  3.96982  2.34556  2.11902  3.15249  1.52187  3.61909  3.78032  4.33498  3.58020  2.22301  3.24755  3.18590  2.80244  5.11418  3.89129    180 l - - -
          2.68618  4.42225  2.77519  2.73123  3.46354  2.40513  3.72494  3.29354  2.67741  2.69355  4.24690  2.90347  2.73739  3.18146  2.89801  2.37887  2.77519  2.98518  4.58477  3.61503
          0.01164  4.85491  5.57726  0.61958  0.77255  0.77269  0.61947
    163   2.90966  5.26232  2.08624  2.60254  2.66032  3.64159  3.89350  4.00759  2.69128  3.55497  4.34436  3.14337  4.07252  2.14214  3.17870  1.64414  3.15050  3.63309  5.72597  4.33347    181 s - - -
          2.68618  4.42225  2.77519  2.73123  3.46354  2.40513  3.72494  3.29354  2.67741  2.69355  4.24690  2.90347  2.73739  3.18146  2.89801  2.37887  2.77519  2.98518  4.58477  3.61503
          0.01164  4.85491  5.57726  0.61958  0.77255  0.77269  0.61947
    164   2.85118  5.04884  2.34578  1.96632  4.28562  3.66202  3.88333  2.47557  2.69392  2.25254  4.12246  3.19248  4.06331  3.03644  3.15992  2.12438  3.08459  3.36863  5.55585  4.21889    182 e - - -
          2.68618  4.42225  2.77519  2.73123  3.46354  2.40513  3.72494  3.29354  2.67741  2.69355  4.24690  2.90347  2.73739  3.18146  2.89801  2.37887  2.77519  2.98518  4.58477  3.61503
          0.16802  4.85491  1.91820  0.61958  0.77255  0.77269  0.61947
    165   1.84493  4.37768  4.17235  3.62357  3.59435  3.81745  4.30674  2.75312  3.52987  1.83329  3.57552  3.85619  4.27246  3.78375  3.76734  2.13461  3.08219  1.75843  5.11170  3.91188    183 v - - -
          2.68618  4.42225  2.77519  2.73123  3.46354  2.40513  3.72494  3.29354  2.67741  2.69355  4.24690  2.90347  2.73739  3.18146  2.89801  2.37887  2.77519  2.98518  4.58477  3.61503
          0.01360  4.70049  5.42284  0.61958  0.77255  1.00534  0.45558
    166   2.82361  4.67438  3.50765  2.94545  3.83752  3.73822  3.95978  2.08771  2.10546  2.87112  2.33877  2.18603  4.12215  3.21356  3.19627  2.98101  3.05357  2.92149  5.23617  3.98056    184 i - - -
          2.68618  4.42225  2.77519  2.73123  3.46354  2.40513  3.72494  3.29354  2.67741  2.69355  4.24690  2.90347  2.73739  3.18146  2.89801  2.37887  2.77519  2.98518  4.58477  3.61503
          0.24004  4.70049  1.58808  0.61958  0.77255  1.00534  0.45558
    167   1.82179  4.39841  3.93538  3.42994  3.70877  3.62703  4.26439  2.82951  3.34317  1.70945  3.65531  3.69378  4.15258  3.64297  3.62805  2.97697  1.78812  2.61772  5.23459  4.02690    185 l - - -
          2.68490  4.42259  2.77553  2.73157  3.46388  2.40481  3.72528  3.29388  2.67774  2.69389  4.24723  2.90280  2.73773  3.18180  2.89834  2.37861  2.77553  2.98435  4.58511  3.61537
          0.65434  0.73352        *  1.04081  0.43567  0.00000        *
//
