# Supplementary material for: T346Hunter: A Novel Web-Based Tool for the Prediction of Type III, Type IV and Type VI Secretion Systems in Bacterial Genomes
Source: PLoS One. 2015 Apr 13;10(4):e0119317. doi: 10.1371/journal.pone.0119317 (PMC4395097; doi:10.1371/journal.pone.0119317)
Supplement: S1 Data — (ZIP) [file pone.0119317.s009.zip › T346Hunter_profiles/flha.hmm]

HMMER3/f [3.1b1 | May 2013]
NAME  flha
LENG  691
ALPH  amino
RF    no
MM    no
CONS  yes
CS    no
MAP   yes
DATE  Wed Sep  4 10:55:27 2013
NSEQ  8
EFFN  0.871094
CKSUM 611247963
STATS LOCAL MSV      -12.4718  0.69669
STATS LOCAL VITERBI  -13.0504  0.69669
STATS LOCAL FORWARD   -6.4612  0.69669
HMM          A        C        D        E        F        G        H        I        K        L        M        N        P        Q        R        S        T        V        W        Y   
            m->m     m->i     m->d     i->m     i->i     d->m     d->d
  COMPO   2.49353  4.55812  3.03785  2.72770  3.36620  2.86835  3.91715  2.55711  2.82034  2.22283  3.51456  3.18280  3.44203  3.15044  3.01405  2.73110  2.84435  2.41852  5.02751  3.77745
          2.68573  4.42245  2.77539  2.73143  3.46374  2.40533  3.72514  3.29374  2.67744  2.69359  4.24476  2.90347  2.73742  3.18138  2.89800  2.37871  2.77503  2.98538  4.58497  3.61523
          0.42323  1.54892  2.02047  1.54588  0.23968  0.00000        *
      1   3.19447  4.60695  4.53817  3.99809  3.07463  4.33025  4.62738  2.22048  3.79367  1.22629  1.69228  4.29004  4.58804  4.03346  3.97066  3.68275  3.42956  2.31540  5.08654  3.94379      8 l - - -
          2.68618  4.42225  2.77519  2.73123  3.46354  2.40513  3.72494  3.29354  2.67741  2.69355  4.24690  2.90347  2.73739  3.18146  2.89801  2.37887  2.77519  2.98518  4.58477  3.61503
          0.02804  3.98388  4.70622  0.61958  0.77255  0.62151  0.77031
      2   2.33335  4.63608  2.65058  2.49001  3.89873  3.37504  3.68265  3.26262  2.53824  2.36377  3.78232  2.67470  3.81459  2.87187  2.97968  2.64791  2.52378  2.96725  5.22584  3.91730      9 a - - -
          2.68618  4.42225  2.77519  2.73123  3.46354  2.40513  3.72494  3.29354  2.67741  2.69355  4.24690  2.90347  2.73739  3.18146  2.89801  2.37887  2.77519  2.98518  4.58477  3.61503
          0.02804  3.98388  4.70622  0.61958  0.77255  0.62151  0.77031
      3   2.66908  5.02262  2.48890  2.34724  4.34674  3.37976  3.58932  3.78735  2.10500  3.31073  4.10254  2.87645  3.13242  2.71456  2.05587  2.65086  2.90044  3.40967  5.47080  4.11607     10 r - - -
          2.68618  4.42225  2.77519  2.73123  3.46354  2.40513  3.72494  3.29354  2.67741  2.69355  4.24690  2.90347  2.73739  3.18146  2.89801  2.37887  2.77519  2.98518  4.58477  3.61503
          0.02804  3.98388  4.70622  0.61958  0.77255  0.62151  0.77031
      4   1.91415  4.26137  3.90239  3.35450  2.80626  3.73857  4.11729  2.32123  3.27293  1.95855  3.26197  3.66109  4.13858  3.54457  3.54904  3.04238  2.95419  1.99504  4.92692  3.68898     11 a - - -
          2.68618  4.42225  2.77519  2.73123  3.46354  2.40513  3.72494  3.29354  2.67741  2.69355  4.24690  2.90347  2.73739  3.18146  2.89801  2.37887  2.77519  2.98518  4.58477  3.61503
          0.02804  3.98388  4.70622  0.61958  0.77255  0.62151  0.77031
      5   2.60454  4.89112  2.54559  2.35068  4.17040  3.36397  3.59876  3.60583  2.37032  2.83791  3.97681  2.61504  2.82457  2.73606  2.53510  2.61019  2.84199  3.25292  5.38287  4.02600     12 e - - -
          2.68618  4.42225  2.77519  2.73123  3.46354  2.40513  3.72494  3.29354  2.67741  2.69355  4.24690  2.90347  2.73739  3.18146  2.89801  2.37887  2.77519  2.98518  4.58477  3.61503
          0.10096  3.98388  2.55857  0.61958  0.77255  0.62151  0.77031
      6   1.78079  4.54816  2.98729  2.58760  4.05936  3.24306  3.75523  3.42287  2.19669  3.08116  3.93428  3.02713  3.01620  2.94776  2.90013  2.60265  2.82800  3.07508  5.34417  4.06027     13 a - - -
          2.68618  4.42225  2.77519  2.73123  3.46354  2.40513  3.72494  3.29354  2.67741  2.69355  4.24690  2.90347  2.73739  3.18146  2.89801  2.37887  2.77519  2.98518  4.58477  3.61503
          0.03013  3.91305  4.63540  0.61958  0.77255  0.68066  0.70579
      7   2.60544  4.82630  2.37856  2.32919  4.12618  2.80279  3.64511  3.00001  2.49281  3.15756  3.98213  2.25900  3.77578  2.80624  2.96806  2.62396  2.86621  3.20428  5.39055  4.03275     14 n - - -
          2.68618  4.42225  2.77519  2.73123  3.46354  2.40513  3.72494  3.29354  2.67741  2.69355  4.24690  2.90347  2.73739  3.18146  2.89801  2.37887  2.77519  2.98518  4.58477  3.61503
          0.03013  3.91305  4.63540  0.61958  0.77255  0.68066  0.70579
      8   2.31765  4.40482  3.19971  2.41745  3.08282  3.44574  3.72275  2.91974  2.65291  2.40334  3.52311  3.12637  3.85376  2.98482  3.04474  2.42641  2.78899  2.67590  4.98433  3.71319     15 a - - -
          2.68618  4.42225  2.77519  2.73123  3.46354  2.40513  3.72494  3.29354  2.67741  2.69355  4.24690  2.90347  2.73739  3.18146  2.89801  2.37887  2.77519  2.98518  4.58477  3.61503
          0.03013  3.91305  4.63540  0.61958  0.77255  0.68066  0.70579
      9   2.59819  4.82112  2.29631  2.35337  4.08141  3.34798  3.61110  2.94319  2.22212  3.09383  3.91718  2.88000  3.13627  2.76386  2.87441  2.61870  2.83957  3.15247  5.33601  3.98961     16 k - - -
          2.68618  4.42225  2.77519  2.73123  3.46354  2.40513  3.72494  3.29354  2.67741  2.69355  4.24690  2.90347  2.73739  3.18146  2.89801  2.37887  2.77519  2.98518  4.58477  3.61503
          0.03013  3.91305  4.63540  0.61958  0.77255  0.68066  0.70579
     10   2.29190  4.38487  3.27215  2.73548  3.62033  3.43058  3.75468  2.89299  2.40294  2.36864  3.54953  3.16342  3.85927  3.01375  3.00896  2.43966  2.79411  2.37360  5.02557  3.77103     17 a - - -
          2.68640  4.42247  2.77542  2.73145  3.46376  2.40457  3.72516  3.29345  2.67746  2.69359  4.24712  2.90369  2.73744  3.18140  2.89739  2.37909  2.77523  2.98517  4.58387  3.61480
          0.44183  1.30234  2.46223  1.59967  0.22560  0.57321  0.82946
     11   2.34828  4.34366  3.49491  2.94187  3.47357  3.59488  3.86733  2.33270  2.46347  1.99010  3.40186  3.34241  3.98406  3.17210  3.10249  2.86974  2.87152  2.38524  4.97531  3.74244     31 l - - -
          2.68618  4.42225  2.77519  2.73123  3.46354  2.40513  3.72494  3.29354  2.67741  2.69355  4.24690  2.90347  2.73739  3.18146  2.89801  2.37887  2.77519  2.98518  4.58477  3.61503
          0.03020  3.91090  4.63325  0.61958  0.77255  0.48171  0.96161
     12   2.64417  4.82555  3.00692  2.47590  4.10732  3.43053  3.63289  3.50244  1.86613  3.10259  3.31697  2.41306  3.83716  2.78395  2.72945  2.67711  2.59493  3.17948  5.32857  4.01377     32 k - - -
          2.68618  4.42225  2.77519  2.73123  3.46354  2.40513  3.72494  3.29354  2.67741  2.69355  4.24690  2.90347  2.73739  3.18146  2.89801  2.37887  2.77519  2.98518  4.58477  3.61503
          0.02634  4.04547  4.76782  0.61958  0.77255  0.56323  0.84250
     13   2.64704  5.00986  2.83484  2.18295  4.31988  3.38724  3.59370  3.76405  2.31109  3.29412  4.07851  2.57304  3.80072  2.29752  2.48714  2.43247  2.58674  3.38547  5.46476  4.10061     33 e - - -
          2.68618  4.42225  2.77519  2.73123  3.46354  2.40513  3.72494  3.29354  2.67741  2.69355  4.24690  2.90347  2.73739  3.18146  2.89801  2.37887  2.77519  2.98518  4.58477  3.61503
          0.02634  4.04547  4.76782  0.61958  0.77255  0.56323  0.84250
     14   2.37116  4.53403  3.17063  2.61368  3.71741  3.46918  3.69254  3.10159  2.33092  2.51524  3.63097  2.55768  3.85918  2.91309  2.95083  2.70005  2.59396  2.83732  3.78363  3.80047     34 k - - -
          2.68618  4.42225  2.77519  2.73123  3.46354  2.40513  3.72494  3.29354  2.67741  2.69355  4.24690  2.90347  2.73739  3.18146  2.89801  2.37887  2.77519  2.98518  4.58477  3.61503
          0.02634  4.04547  4.76782  0.61958  0.77255  0.56323  0.84250
     15   2.61617  4.82844  2.99248  2.43923  4.09320  2.97849  3.61131  3.50822  2.17127  3.09489  3.31921  2.95212  3.81589  2.52486  2.55078  2.24390  2.84537  3.17854  5.31774  3.99178     35 k - - -
          2.68618  4.42225  2.77519  2.73123  3.46354  2.40513  3.72494  3.29354  2.67741  2.69355  4.24690  2.90347  2.73739  3.18146  2.89801  2.37887  2.77519  2.98518  4.58477  3.61503
          0.02634  4.04547  4.76782  0.61958  0.77255  0.56323  0.84250
     16   2.69201  5.02663  1.84716  2.08312  4.30631  3.33630  3.66148  3.10095  2.50468  3.31429  4.12578  2.83824  3.81299  2.80628  3.00228  2.38808  2.94192  3.37238  5.52691  4.13927     36 d - - -
          2.68618  4.42225  2.77519  2.73123  3.46354  2.40513  3.72494  3.29354  2.67741  2.69355  4.24690  2.90347  2.73739  3.18146  2.89801  2.37887  2.77519  2.98518  4.58477  3.61503
          0.02634  4.04547  4.76782  0.61958  0.77255  0.44020  1.03257
     17   2.58226  4.40993  4.40234  3.83863  3.24674  4.12741  4.48328  2.20624  3.71575  1.20970  2.60506  4.10206  4.44338  3.93491  3.91466  3.44350  3.21309  1.96678  5.07926  3.94220     37 l - - -
          2.68618  4.42225  2.77519  2.73123  3.46354  2.40513  3.72494  3.29354  2.67741  2.69355  4.24690  2.90347  2.73739  3.18146  2.89801  2.37887  2.77519  2.98518  4.58477  3.61503
          0.02450  4.11704  4.83939  0.61958  0.77255  0.48576  0.95510
     18   1.80082  4.24549  3.57106  3.08912  3.67540  2.76293  4.01554  2.03844  3.05026  2.73318  3.63333  3.38339  3.89091  3.34975  3.37387  2.40110  2.80602  2.65451  5.12186  3.89849     38 a - - -
          2.68618  4.42225  2.77519  2.73123  3.46354  2.40513  3.72494  3.29354  2.67741  2.69355  4.24690  2.90347  2.73739  3.18146  2.89801  2.37887  2.77519  2.98518  4.58477  3.61503
          0.02450  4.11704  4.83939  0.61958  0.77255  0.48576  0.95510
     19   2.74544  4.24336  4.08508  3.53109  3.39564  2.68365  4.23719  1.70226  3.43024  2.05946  3.33146  3.80475  4.23588  3.69943  3.67429  3.15953  2.99722  1.75534  5.00596  3.79976     39 i - - -
          2.68618  4.42225  2.77519  2.73123  3.46354  2.40513  3.72494  3.29354  2.67741  2.69355  4.24690  2.90347  2.73739  3.18146  2.89801  2.37887  2.77519  2.98518  4.58477  3.61503
          0.09791  4.11704  2.56419  0.61958  0.77255  0.48576  0.95510
     20   2.30880  4.36030  3.35650  2.82367  3.62691  3.42701  3.82940  2.60976  2.77531  2.43344  3.56691  3.22929  2.46405  3.10630  3.14702  2.41102  2.80691  2.66465  5.05053  3.80008     40 a - - -
          2.68618  4.42225  2.77519  2.73123  3.46354  2.40513  3.72494  3.29354  2.67741  2.69355  4.24690  2.90347  2.73739  3.18146  2.89801  2.37887  2.77519  2.98518  4.58477  3.61503
          0.02634  4.04547  4.76782  0.61958  0.77255  0.56323  0.84250
     21   2.46730  4.25949  4.42403  3.86887  2.83172  4.07259  4.47050  1.67932  3.76501  2.10848  3.26910  4.08662  4.41362  3.99065  3.95688  3.39505  3.10765  1.42616  5.08619  3.88741     41 v - - -
          2.68618  4.42225  2.77519  2.73123  3.46354  2.40513  3.72494  3.29354  2.67741  2.69355  4.24690  2.90347  2.73739  3.18146  2.89801  2.37887  2.77519  2.98518  4.58477  3.61503
          0.02634  4.04547  4.76782  0.61958  0.77255  0.44020  1.03257
     22   2.26519  4.33387  3.41331  2.89475  3.05867  2.09831  3.87441  2.97543  2.86368  2.42662  3.58524  3.27461  3.89209  3.17577  3.22692  2.46310  2.81324  2.71335  5.04212  3.78683     42 g - - -
          2.68618  4.42225  2.77519  2.73123  3.46354  2.40513  3.72494  3.29354  2.67741  2.69355  4.24690  2.90347  2.73739  3.18146  2.89801  2.37887  2.77519  2.98518  4.58477  3.61503
          0.02450  4.11704  4.83939  0.61958  0.77255  0.48576  0.95510
     23   2.55563  4.35748  4.66332  4.12274  3.53870  4.31203  4.77324  1.43153  4.01998  1.93175  3.37884  4.34300  4.62764  4.26063  4.21529  3.65485  3.26189  1.34296  5.35651  4.16731     43 v - - -
          2.68618  4.42225  2.77519  2.73123  3.46354  2.40513  3.72494  3.29354  2.67741  2.69355  4.24690  2.90347  2.73739  3.18146  2.89801  2.37887  2.77519  2.98518  4.58477  3.61503
          0.02450  4.11704  4.83939  0.61958  0.77255  0.48576  0.95510
     24   3.19798  4.47869  4.97867  4.44892  3.48653  4.59619  5.07183  1.35363  4.34078  1.61502  3.27881  4.65944  4.83976  4.53632  4.49739  3.96573  3.44342  1.32078  5.48392  4.33088     44 v - - -
          2.68618  4.42225  2.77519  2.73123  3.46354  2.40513  3.72494  3.29354  2.67741  2.69355  4.24690  2.90347  2.73739  3.18146  2.89801  2.37887  2.77519  2.98518  4.58477  3.61503
          0.02450  4.11704  4.83939  0.61958  0.77255  0.48576  0.95510
     25   2.15745  4.18848  3.68232  3.11623  2.87500  3.10725  3.90463  2.42809  3.04570  2.08109  3.31302  3.44921  3.98609  3.32286  3.33930  2.57489  2.81602  2.43251  4.80654  3.58940     45 l - - -
          2.68618  4.42225  2.77519  2.73123  3.46354  2.40513  3.72494  3.29354  2.67741  2.69355  4.24690  2.90347  2.73739  3.18146  2.89801  2.37887  2.77519  2.98518  4.58477  3.61503
          0.02450  4.11704  4.83939  0.61958  0.77255  0.48576  0.95510
     26   3.17982  4.47515  4.94594  4.45980  3.62655  4.55734  5.16367  1.04843  4.34649  2.10294  3.42187  4.66382  4.85954  4.60397  4.53189  3.95791  3.44735  1.33587  5.63031  4.42898     46 i - - -
          2.68618  4.42225  2.77519  2.73123  3.46354  2.40513  3.72494  3.29354  2.67741  2.69355  4.24690  2.90347  2.73739  3.18146  2.89801  2.37887  2.77519  2.98518  4.58477  3.61503
          0.02450  4.11704  4.83939  0.61958  0.77255  0.48576  0.95510
     27   3.20276  4.49328  4.95305  4.41572  3.42027  4.57371  5.01928  1.52634  4.30262  1.41679  3.21500  4.63052  4.81270  4.48220  4.45188  3.93718  3.44491  1.36488  5.42105  4.28382     47 v - - -
          2.68618  4.42225  2.77519  2.73123  3.46354  2.40513  3.72494  3.29354  2.67741  2.69355  4.24690  2.90347  2.73739  3.18146  2.89801  2.37887  2.77519  2.98518  4.58477  3.61503
          0.02450  4.11704  4.83939  0.61958  0.77255  0.48576  0.95510
     28   2.16054  4.19046  3.67514  3.11524  2.58002  3.07771  3.91262  2.67343  3.04727  2.24236  3.34006  3.44199  3.97317  3.32523  3.34332  2.56741  2.81180  2.24535  4.82802  3.60847     48 a - - -
          2.68618  4.42225  2.77519  2.73123  3.46354  2.40513  3.72494  3.29354  2.67741  2.69355  4.24690  2.90347  2.73739  3.18146  2.89801  2.37887  2.77519  2.98518  4.58477  3.61503
          0.02450  4.11704  4.83939  0.61958  0.77255  0.48576  0.95510
     29   2.53078  4.23469  3.63338  3.11119  3.49455  2.87514  3.96767  2.77560  3.03207  2.54031  1.94916  3.42438  3.94791  3.33906  3.33574  2.49309  2.82661  2.28086  4.96953  3.74821     49 m - - -
          2.68618  4.42225  2.77519  2.73123  3.46354  2.40513  3.72494  3.29354  2.67741  2.69355  4.24690  2.90347  2.73739  3.18146  2.89801  2.37887  2.77519  2.98518  4.58477  3.61503
          0.02450  4.11704  4.83939  0.61958  0.77255  0.48576  0.95510
     30   3.27622  4.62942  4.80232  4.23572  2.48686  4.47235  4.67396  2.30799  4.10161  1.26733  1.56264  4.46664  4.67859  4.19876  4.21726  3.80403  3.49436  2.44526  4.99673  3.81457     50 l - - -
          2.68618  4.42225  2.77519  2.73123  3.46354  2.40513  3.72494  3.29354  2.67741  2.69355  4.24690  2.90347  2.73739  3.18146  2.89801  2.37887  2.77519  2.98518  4.58477  3.61503
          0.02450  4.11704  4.83939  0.61958  0.77255  0.48576  0.95510
     31   3.18004  4.46407  4.94834  4.42690  3.55757  4.58342  5.08820  1.46989  4.32040  1.82633  3.35346  4.64299  4.84360  4.54637  4.49675  3.95684  3.43063  1.08973  5.53969  4.36130     51 v - - -
          2.68618  4.42225  2.77519  2.73123  3.46354  2.40513  3.72494  3.29354  2.67741  2.69355  4.24690  2.90347  2.73739  3.18146  2.89801  2.37887  2.77519  2.98518  4.58477  3.61503
          0.02450  4.11704  4.83939  0.61958  0.77255  0.48576  0.95510
     32   3.18671  4.49323  4.88619  4.34997  3.41899  4.53182  4.97350  1.72433  4.23128  1.42134  3.22245  4.57594  4.78467  4.42880  4.39461  3.89283  3.43110  1.24393  5.40635  4.25797     52 v - - -
          2.68618  4.42225  2.77519  2.73123  3.46354  2.40513  3.72494  3.29354  2.67741  2.69355  4.24690  2.90347  2.73739  3.18146  2.89801  2.37887  2.77519  2.98518  4.58477  3.61503
          0.02450  4.11704  4.83939  0.61958  0.77255  0.48576  0.95510
     33   3.10987  4.81881  3.74457  3.62392  4.58671  3.49283  4.67526  4.20281  3.70372  3.79978  4.86459  3.90277  0.47694  4.08478  3.91548  3.28652  3.57190  3.81884  5.69877  4.71287     53 P - - -
          2.68618  4.42225  2.77519  2.73123  3.46354  2.40513  3.72494  3.29354  2.67741  2.69355  4.24690  2.90347  2.73739  3.18146  2.89801  2.37887  2.77519  2.98518  4.58477  3.61503
          0.02450  4.11704  4.83939  0.61958  0.77255  0.48576  0.95510
     34   3.21883  4.56405  4.80436  4.25130  2.64797  4.44733  4.72069  2.16537  4.12686  1.03677  2.99825  4.46803  4.68385  4.24882  4.25367  3.78887  3.44932  1.77203  5.07600  3.88324     54 l - - -
          2.68618  4.42225  2.77519  2.73123  3.46354  2.40513  3.72494  3.29354  2.67741  2.69355  4.24690  2.90347  2.73739  3.18146  2.89801  2.37887  2.77519  2.98518  4.58477  3.61503
          0.02450  4.11704  4.83939  0.61958  0.77255  0.48576  0.95510
     35   3.10987  4.81881  3.74457  3.62392  4.58671  3.49283  4.67526  4.20281  3.70372  3.79978  4.86459  3.90277  0.47694  4.08478  3.91548  3.28652  3.57190  3.81884  5.69877  4.71287     55 P - - -
          2.68618  4.42225  2.77519  2.73123  3.46354  2.40513  3.72494  3.29354  2.67741  2.69355  4.24690  2.90347  2.73739  3.18146  2.89801  2.37887  2.77519  2.98518  4.58477  3.61503
          0.02450  4.11704  4.83939  0.61958  0.77255  0.48576  0.95510
     36   1.62961  4.30547  3.42251  2.98981  4.17206  3.10777  4.06760  3.56527  2.99270  3.24233  4.07136  3.26809  2.52033  3.30297  3.36220  2.14880  2.06450  3.11718  5.51119  4.26928     56 a - - -
          2.68618  4.42225  2.77519  2.73123  3.46354  2.40513  3.72494  3.29354  2.67741  2.69355  4.24690  2.90347  2.73739  3.18146  2.89801  2.37887  2.77519  2.98518  4.58477  3.61503
          0.02450  4.11704  4.83939  0.61958  0.77255  0.48576  0.95510
     37   2.37351  4.07592  4.19638  3.61362  2.41305  3.74913  3.97712  2.48573  3.47329  2.04054  3.16220  3.75951  4.11128  3.66412  3.61154  3.04436  2.86807  1.94482  3.56135  2.79182     57 v - - -
          2.68618  4.42225  2.77519  2.73123  3.46354  2.40513  3.72494  3.29354  2.67741  2.69355  4.24690  2.90347  2.73739  3.18146  2.89801  2.37887  2.77519  2.98518  4.58477  3.61503
          0.02450  4.11704  4.83939  0.61958  0.77255  0.48576  0.95510
     38   3.34690  4.64977  4.97081  4.44175  3.22422  4.64271  5.00280  1.49275  4.27492  1.02444  3.03124  4.68479  4.84428  4.43316  4.40062  4.02144  3.58198  2.06039  5.31026  4.19135     58 l - - -
          2.68618  4.42225  2.77519  2.73123  3.46354  2.40513  3.72494  3.29354  2.67741  2.69355  4.24690  2.90347  2.73739  3.18146  2.89801  2.37887  2.77519  2.98518  4.58477  3.61503
          0.02450  4.11704  4.83939  0.61958  0.77255  0.48576  0.95510
     39   3.44105  4.83477  4.58143  4.22928  3.24730  4.29001  4.80905  2.47144  3.99487  0.62344  3.20604  4.48115  4.68768  4.30383  4.12807  3.90015  3.72657  2.57099  5.20800  3.98548     59 L - - -
          2.68618  4.42225  2.77519  2.73123  3.46354  2.40513  3.72494  3.29354  2.67741  2.69355  4.24690  2.90347  2.73739  3.18146  2.89801  2.37887  2.77519  2.98518  4.58477  3.61503
          0.02450  4.11704  4.83939  0.61958  0.77255  0.48576  0.95510
     40   2.91334  5.27652  1.03509  2.25928  4.73567  3.24692  3.90642  4.27432  2.95421  3.84175  4.71441  2.82087  3.90289  3.09502  3.52738  2.42485  3.25415  3.83324  5.97947  4.50415     60 d - - -
          2.68618  4.42225  2.77519  2.73123  3.46354  2.40513  3.72494  3.29354  2.67741  2.69355  4.24690  2.90347  2.73739  3.18146  2.89801  2.37887  2.77519  2.98518  4.58477  3.61503
          0.02450  4.11704  4.83939  0.61958  0.77255  0.48576  0.95510
     41   3.21601  4.50428  4.96966  4.43145  3.40356  4.58765  5.02857  1.44993  4.31728  1.38252  3.19557  4.64627  4.82035  4.48894  4.46154  3.95189  3.45709  1.46620  5.41583  4.28557     61 l - - -
          2.68618  4.42225  2.77519  2.73123  3.46354  2.40513  3.72494  3.29354  2.67741  2.69355  4.24690  2.90347  2.73739  3.18146  2.89801  2.37887  2.77519  2.98518  4.58477  3.61503
          0.02450  4.11704  4.83939  0.61958  0.77255  0.48576  0.95510
     42   3.43445  4.76514  4.87202  4.37228  2.38659  4.57846  4.64077  2.34145  4.22223  0.78823  2.96460  4.56894  4.78857  4.31382  4.32536  3.96033  3.66253  2.49449  4.87163  3.51396     62 l - - -
          2.68618  4.42225  2.77519  2.73123  3.46354  2.40513  3.72494  3.29354  2.67741  2.69355  4.24690  2.90347  2.73739  3.18146  2.89801  2.37887  2.77519  2.98518  4.58477  3.61503
          0.02450  4.11704  4.83939  0.61958  0.77255  0.48576  0.95510
     43   3.33770  4.64162  4.99446  4.43415  2.57059  4.60855  4.84606  1.74255  4.30574  0.96924  2.92762  4.64389  4.78552  4.36779  4.39137  3.95761  3.55757  2.26003  5.10430  3.94479     63 l - - -
          2.68618  4.42225  2.77519  2.73123  3.46354  2.40513  3.72494  3.29354  2.67741  2.69355  4.24690  2.90347  2.73739  3.18146  2.89801  2.37887  2.77519  2.98518  4.58477  3.61503
          0.02450  4.11704  4.83939  0.61958  0.77255  0.48576  0.95510
     44   1.77616  4.29354  3.49949  3.00830  3.81325  2.72632  3.99873  2.66512  2.97149  2.86114  3.74744  3.32251  3.85600  3.28454  3.32302  2.63277  1.96047  2.76692  5.22980  3.99565     64 a - - -
          2.68618  4.42225  2.77519  2.73123  3.46354  2.40513  3.72494  3.29354  2.67741  2.69355  4.24690  2.90347  2.73739  3.18146  2.89801  2.37887  2.77519  2.98518  4.58477  3.61503
          0.02450  4.11704  4.83939  0.61958  0.77255  0.48576  0.95510
     45   2.78410  4.20263  4.34201  3.76113  2.77476  3.95050  4.27617  1.90177  3.63961  1.84007  2.74121  3.95858  4.28486  3.83628  3.79945  3.25247  2.32639  1.91608  4.87285  3.70347     65 l - - -
          2.68618  4.42225  2.77519  2.73123  3.46354  2.40513  3.72494  3.29354  2.67741  2.69355  4.24690  2.90347  2.73739  3.18146  2.89801  2.37887  2.77519  2.98518  4.58477  3.61503
          0.02450  4.11704  4.83939  0.61958  0.77255  0.48576  0.95510
     46   2.78797  5.16220  2.13503  2.27329  4.59106  3.27776  3.78553  4.08798  2.70511  3.62472  4.44154  1.61523  3.85435  2.94294  3.23248  2.12404  3.08709  3.66155  5.79356  4.36094     66 n - - -
          2.68618  4.42225  2.77519  2.73123  3.46354  2.40513  3.72494  3.29354  2.67741  2.69355  4.24690  2.90347  2.73739  3.18146  2.89801  2.37887  2.77519  2.98518  4.58477  3.61503
          0.02450  4.11704  4.83939  0.61958  0.77255  0.48576  0.95510
     47   3.25323  4.55810  4.92891  4.37680  3.28265  4.57645  4.94890  1.16390  4.23639  1.52415  2.55928  4.60989  4.79068  4.39551  4.37202  3.93148  3.48600  1.95905  5.31476  4.20638     67 i - - -
          2.68618  4.42225  2.77519  2.73123  3.46354  2.40513  3.72494  3.29354  2.67741  2.69355  4.24690  2.90347  2.73739  3.18146  2.89801  2.37887  2.77519  2.98518  4.58477  3.61503
          0.02450  4.11704  4.83939  0.61958  0.77255  0.48576  0.95510
     48   1.64866  4.24146  3.58842  3.12578  3.99107  3.15253  4.11159  3.27111  3.09118  3.04960  3.91724  3.35929  3.80593  3.39293  3.42896  1.80561  2.34169  2.40991  5.38891  4.16622     68 a - - -
          2.68618  4.42225  2.77519  2.73123  3.46354  2.40513  3.72494  3.29354  2.67741  2.69355  4.24690  2.90347  2.73739  3.18146  2.89801  2.37887  2.77519  2.98518  4.58477  3.61503
          0.02450  4.11704  4.83939  0.61958  0.77255  0.48576  0.95510
     49   2.94241  4.34912  4.47277  3.90007  2.35630  4.10991  4.40351  2.01354  3.77485  1.32256  3.05328  4.11098  4.41450  3.95089  3.92919  3.42128  2.67689  2.21512  4.92027  3.73447     69 l - - -
          2.68618  4.42225  2.77519  2.73123  3.46354  2.40513  3.72494  3.29354  2.67741  2.69355  4.24690  2.90347  2.73739  3.18146  2.89801  2.37887  2.77519  2.98518  4.58477  3.61503
          0.02450  4.11704  4.83939  0.61958  0.77255  0.48576  0.95510
     50   1.71359  4.22520  3.51579  3.25152  4.38844  2.99882  4.32220  3.76326  3.30872  3.49592  4.33759  3.38480  3.75930  3.60041  3.60921  1.10748  2.78037  3.21900  5.74228  4.52409     70 s - - -
          2.68618  4.42225  2.77519  2.73123  3.46354  2.40513  3.72494  3.29354  2.67741  2.69355  4.24690  2.90347  2.73739  3.18146  2.89801  2.37887  2.77519  2.98518  4.58477  3.61503
          0.02450  4.11704  4.83939  0.61958  0.77255  0.48576  0.95510
     51   3.21511  4.53186  4.89338  4.32809  3.22853  4.51252  4.86806  1.85106  4.20923  1.15578  2.58015  4.55131  4.72958  4.33124  4.33103  3.85420  3.44306  1.67273  5.23581  4.15269     71 l - - -
          2.68618  4.42225  2.77519  2.73123  3.46354  2.40513  3.72494  3.29354  2.67741  2.69355  4.24690  2.90347  2.73739  3.18146  2.89801  2.37887  2.77519  2.98518  4.58477  3.61503
          0.02450  4.11704  4.83939  0.61958  0.77255  0.48576  0.95510
     52   2.74538  4.22223  4.12878  3.55379  3.24192  3.10522  4.18171  2.13872  3.44295  1.53492  2.76394  3.81050  4.21384  3.67975  3.65614  3.15551  2.98091  2.00161  4.87612  3.69577     72 l - - -
          2.68618  4.42225  2.77519  2.73123  3.46354  2.40513  3.72494  3.29354  2.67741  2.69355  4.24690  2.90347  2.73739  3.18146  2.89801  2.37887  2.77519  2.98518  4.58477  3.61503
          0.02450  4.11704  4.83939  0.61958  0.77255  0.48576  0.95510
     53   3.16515  4.45841  4.94217  4.45344  3.65997  4.55277  5.16358  1.32485  4.34669  2.15383  3.45507  4.65628  4.85709  4.60895  4.53708  3.95044  3.43234  1.03794  5.64706  4.43849     73 v - - -
          2.68618  4.42225  2.77519  2.73123  3.46354  2.40513  3.72494  3.29354  2.67741  2.69355  4.24690  2.90347  2.73739  3.18146  2.89801  2.37887  2.77519  2.98518  4.58477  3.61503
          0.02450  4.11704  4.83939  0.61958  0.77255  0.48576  0.95510
     54   3.36932  4.67694  4.98590  4.42817  2.51154  4.62425  4.82667  1.93663  4.29843  0.88558  2.91020  4.64535  4.79395  4.35658  4.38671  3.97356  3.58737  2.32785  5.07268  3.89097     74 l - - -
          2.68618  4.42225  2.77519  2.73123  3.46354  2.40513  3.72494  3.29354  2.67741  2.69355  4.24690  2.90347  2.73739  3.18146  2.89801  2.37887  2.77519  2.98518  4.58477  3.61503
          0.02450  4.11704  4.83939  0.61958  0.77255  0.48576  0.95510
     55   3.41340  4.76457  4.86160  4.32403  3.09508  4.60099  4.89008  2.25683  4.10856  0.76442  2.46886  4.60319  4.79609  4.28600  4.24055  3.97547  3.64165  2.40956  5.20245  4.10152     75 l - - -
          2.68618  4.42225  2.77519  2.73123  3.46354  2.40513  3.72494  3.29354  2.67741  2.69355  4.24690  2.90347  2.73739  3.18146  2.89801  2.37887  2.77519  2.98518  4.58477  3.61503
          0.02450  4.11704  4.83939  0.61958  0.77255  0.48576  0.95510
     56   2.20754  4.22182  3.97529  3.41113  3.39105  3.78649  4.14702  2.06094  3.32674  2.31747  2.88435  3.70552  4.16877  3.59375  3.58969  3.07858  2.35597  1.78757  4.96018  3.75515     76 v - - -
          2.68618  4.42225  2.77519  2.73123  3.46354  2.40513  3.72494  3.29354  2.67741  2.69355  4.24690  2.90347  2.73739  3.18146  2.89801  2.37887  2.77519  2.98518  4.58477  3.61503
          0.02450  4.11704  4.83939  0.61958  0.77255  0.48576  0.95510
     57   1.86655  4.25154  3.57083  3.09754  3.95035  3.17711  4.08357  3.23130  3.06110  3.00808  3.87819  3.34953  3.81443  3.36521  3.40301  1.94948  1.92868  2.40761  5.35122  4.12569     77 a - - -
          2.68618  4.42225  2.77519  2.73123  3.46354  2.40513  3.72494  3.29354  2.67741  2.69355  4.24690  2.90347  2.73739  3.18146  2.89801  2.37887  2.77519  2.98518  4.58477  3.61503
          0.02450  4.11704  4.83939  0.61958  0.77255  0.48576  0.95510
     58   3.11085  4.46730  4.74355  4.16462  2.58648  4.32798  4.62341  2.22449  4.03663  1.34714  2.01389  4.36333  4.57516  4.14885  4.14568  3.65151  3.33449  1.83786  5.02163  3.90229     78 l - - -
          2.68618  4.42225  2.77519  2.73123  3.46354  2.40513  3.72494  3.29354  2.67741  2.69355  4.24690  2.90347  2.73739  3.18146  2.89801  2.37887  2.77519  2.98518  4.58477  3.61503
          0.02450  4.11704  4.83939  0.61958  0.77255  0.48576  0.95510
     59   2.85678  4.51834  3.64363  3.13927  1.93501  3.76669  3.68304  3.04114  3.07231  2.66296  3.63292  2.92327  4.14276  2.78183  3.38557  3.04246  3.08757  2.83421  4.28813  1.91088     79 y - - -
          2.68618  4.42225  2.77519  2.73123  3.46354  2.40513  3.72494  3.29354  2.67741  2.69355  4.24690  2.90347  2.73739  3.18146  2.89801  2.37887  2.77519  2.98518  4.58477  3.61503
          0.02450  4.11704  4.83939  0.61958  0.77255  0.48576  0.95510
     60   2.29121  4.23163  3.66649  3.11901  3.48106  3.51673  3.97201  2.65861  3.05170  2.51732  2.98428  3.44415  3.97363  3.34487  3.36396  2.48413  2.30692  1.88117  4.96124  3.74246     80 v - - -
          2.68618  4.42225  2.77519  2.73123  3.46354  2.40513  3.72494  3.29354  2.67741  2.69355  4.24690  2.90347  2.73739  3.18146  2.89801  2.37887  2.77519  2.98518  4.58477  3.61503
          0.02450  4.11704  4.83939  0.61958  0.77255  0.48576  0.95510
     61   2.65951  5.10849  2.59065  2.15402  4.44021  3.39508  3.59054  3.90442  1.98438  3.39766  4.15975  2.86950  3.80375  2.31587  2.50587  2.62641  2.63553  3.49339  5.53762  4.15176     81 k - - -
          2.68618  4.42225  2.77519  2.73123  3.46354  2.40513  3.72494  3.29354  2.67741  2.69355  4.24690  2.90347  2.73739  3.18146  2.89801  2.37887  2.77519  2.98518  4.58477  3.61503
          0.02450  4.11704  4.83939  0.61958  0.77255  0.48576  0.95510
     62   2.77889  5.11615  2.97248  2.26742  4.46967  3.48257  3.62016  3.89227  2.01194  3.38679  4.18542  2.64661  3.88618  2.74188  1.78691  2.49016  2.99477  3.51836  5.51367  4.19612     82 r - - -
          2.68618  4.42225  2.77519  2.73123  3.46354  2.40513  3.72494  3.29354  2.67741  2.69355  4.24690  2.90347  2.73739  3.18146  2.89801  2.37887  2.77519  2.98518  4.58477  3.61503
          0.02450  4.11704  4.83939  0.61958  0.77255  0.48576  0.95510
     63   1.93472  4.32803  3.42009  2.93255  3.97649  3.20221  3.98124  3.33162  2.91076  3.03819  3.88929  3.25594  2.22844  3.22713  3.28642  2.22328  2.41717  2.55554  5.34544  4.09910     83 a - - -
          2.68618  4.42225  2.77519  2.73123  3.46354  2.40513  3.72494  3.29354  2.67741  2.69355  4.24690  2.90347  2.73739  3.18146  2.89801  2.37887  2.77519  2.98518  4.58477  3.61503
          0.02450  4.11704  4.83939  0.61958  0.77255  0.48576  0.95510
     64   3.26793  4.65620  4.73508  4.24068  3.21132  4.42140  4.85178  2.16256  4.04921  0.86217  3.05325  4.48578  4.71882  4.27292  4.20563  3.81626  3.52938  1.93122  5.25553  4.09761     84 l - - -
          2.68618  4.42225  2.77519  2.73123  3.46354  2.40513  3.72494  3.29354  2.67741  2.69355  4.24690  2.90347  2.73739  3.18146  2.89801  2.37887  2.77519  2.98518  4.58477  3.61503
          0.02450  4.11704  4.83939  0.61958  0.77255  0.48576  0.95510
     65   2.86897  5.42800  1.58565  1.79529  4.72961  3.31467  3.72464  4.23243  2.32133  3.71101  4.51111  2.76870  3.86031  2.52280  3.14439  2.77936  3.12899  3.80101  5.85684  4.39184     85 d - - -
          2.68618  4.42225  2.77519  2.73123  3.46354  2.40513  3.72494  3.29354  2.67741  2.69355  4.24690  2.90347  2.73739  3.18146  2.89801  2.37887  2.77519  2.98518  4.58477  3.61503
          0.02450  4.11704  4.83939  0.61958  0.77255  0.48576  0.95510
     66   3.28367  4.62015  4.78171  4.26289  1.36006  4.43627  4.38237  2.06826  4.11997  1.54368  3.07935  4.39301  4.68187  4.21720  4.22532  3.77952  3.51079  2.38236  4.64617  3.18550     86 f - - -
          2.68618  4.42225  2.77519  2.73123  3.46354  2.40513  3.72494  3.29354  2.67741  2.69355  4.24690  2.90347  2.73739  3.18146  2.89801  2.37887  2.77519  2.98518  4.58477  3.61503
          0.02450  4.11704  4.83939  0.61958  0.77255  0.48576  0.95510
     67   1.48179  4.21695  3.54051  3.25988  4.37263  2.99887  4.31789  3.74423  3.30766  3.47611  4.31534  3.38845  3.75669  3.59646  3.60943  1.26800  2.77252  3.20453  5.72767  4.51343     87 s - - -
          2.68618  4.42225  2.77519  2.73123  3.46354  2.40513  3.72494  3.29354  2.67741  2.69355  4.24690  2.90347  2.73739  3.18146  2.89801  2.37887  2.77519  2.98518  4.58477  3.61503
          0.02450  4.11704  4.83939  0.61958  0.77255  0.48576  0.95510
     68   2.13384  4.21623  3.99749  3.46067  3.47642  3.70121  4.20609  1.76665  3.37358  2.41347  3.41916  3.71839  4.14795  3.64706  3.63146  2.65333  2.93932  1.74238  5.04119  3.83240     88 v - - -
          2.68618  4.42225  2.77519  2.73123  3.46354  2.40513  3.72494  3.29354  2.67741  2.69355  4.24690  2.90347  2.73739  3.18146  2.89801  2.37887  2.77519  2.98518  4.58477  3.61503
          0.02450  4.11704  4.83939  0.61958  0.77255  0.48576  0.95510
     69   3.58695  4.91889  4.57563  4.34275  0.68279  4.20633  4.01039  3.08784  4.24546  2.40411  3.78541  4.30386  4.66404  4.34727  4.30432  3.83984  3.89055  3.09548  4.19846  2.53955     89 F - - -
          2.68618  4.42225  2.77519  2.73123  3.46354  2.40513  3.72494  3.29354  2.67741  2.69355  4.24690  2.90347  2.73739  3.18146  2.89801  2.37887  2.77519  2.98518  4.58477  3.61503
          0.02450  4.11704  4.83939  0.61958  0.77255  0.48576  0.95510
     70   3.10987  4.81881  3.74457  3.62392  4.58671  3.49283  4.67526  4.20281  3.70372  3.79978  4.86459  3.90277  0.47694  4.08478  3.91548  3.28652  3.57190  3.81884  5.69877  4.71287     90 P - - -
          2.68618  4.42225  2.77519  2.73123  3.46354  2.40513  3.72494  3.29354  2.67741  2.69355  4.24690  2.90347  2.73739  3.18146  2.89801  2.37887  2.77519  2.98518  4.58477  3.61503
          0.02450  4.11704  4.83939  0.61958  0.77255  0.48576  0.95510
     71   2.30925  4.27105  3.42719  3.08371  4.30937  2.44402  4.17867  3.72078  3.12716  3.39648  4.21805  3.30612  3.75827  3.42668  3.47230  1.67412  1.56334  3.20716  5.64118  4.41206     91 t - - -
          2.68618  4.42225  2.77519  2.73123  3.46354  2.40513  3.72494  3.29354  2.67741  2.69355  4.24690  2.90347  2.73739  3.18146  2.89801  2.37887  2.77519  2.98518  4.58477  3.61503
          0.02450  4.11704  4.83939  0.61958  0.77255  0.48576  0.95510
     72   3.30346  4.62102  4.92287  4.37674  3.23557  4.59601  4.96754  1.83919  4.23694  0.94738  3.02732  4.62760  4.80532  4.38484  4.37560  3.95684  3.53811  1.85385  5.30926  4.21385     92 l - - -
          2.68618  4.42225  2.77519  2.73123  3.46354  2.40513  3.72494  3.29354  2.67741  2.69355  4.24690  2.90347  2.73739  3.18146  2.89801  2.37887  2.77519  2.98518  4.58477  3.61503
          0.02450  4.11704  4.83939  0.61958  0.77255  0.48576  0.95510
     73   3.44105  4.83477  4.58143  4.22928  3.24730  4.29001  4.80905  2.47144  3.99487  0.62344  3.20604  4.48115  4.68768  4.30383  4.12807  3.90015  3.72657  2.57099  5.20800  3.98548     93 L - - -
          2.68618  4.42225  2.77519  2.73123  3.46354  2.40513  3.72494  3.29354  2.67741  2.69355  4.24690  2.90347  2.73739  3.18146  2.89801  2.37887  2.77519  2.98518  4.58477  3.61503
          0.02450  4.11704  4.83939  0.61958  0.77255  0.48576  0.95510
     74   3.44105  4.83477  4.58143  4.22928  3.24730  4.29001  4.80905  2.47144  3.99487  0.62344  3.20604  4.48115  4.68768  4.30383  4.12807  3.90015  3.72657  2.57099  5.20800  3.98548     94 L - - -
          2.68618  4.42225  2.77519  2.73123  3.46354  2.40513  3.72494  3.29354  2.67741  2.69355  4.24690  2.90347  2.73739  3.18146  2.89801  2.37887  2.77519  2.98518  4.58477  3.61503
          0.02450  4.11704  4.83939  0.61958  0.77255  0.48576  0.95510
     75   2.88024  4.27418  4.47143  3.89765  2.77179  4.07957  4.42121  1.92742  3.77810  1.55334  3.14875  4.09656  4.39825  3.96932  3.93520  3.39143  2.64549  1.69812  4.98229  3.81484     95 l - - -
          2.68618  4.42225  2.77519  2.73123  3.46354  2.40513  3.72494  3.29354  2.67741  2.69355  4.24690  2.90347  2.73739  3.18146  2.89801  2.37887  2.77519  2.98518  4.58477  3.61503
          0.02450  4.11704  4.83939  0.61958  0.77255  0.48576  0.95510
     76   2.17438  4.28429  3.70911  3.15461  3.43144  3.63341  4.00508  2.55851  3.07099  2.00060  2.84969  3.50101  4.04731  3.37422  3.37961  2.92153  2.13277  2.37766  4.96621  3.75313     96 l - - -
          2.68618  4.42225  2.77519  2.73123  3.46354  2.40513  3.72494  3.29354  2.67741  2.69355  4.24690  2.90347  2.73739  3.18146  2.89801  2.37887  2.77519  2.98518  4.58477  3.61503
          0.02450  4.11704  4.83939  0.61958  0.77255  0.48576  0.95510
     77   2.56416  4.40731  3.66707  3.43953  4.20651  3.23628  4.43538  3.36457  3.38740  3.21914  4.25943  3.60303  3.96195  3.77132  3.62930  2.76890  0.81578  3.03216  5.62200  4.42536     97 t - - -
          2.68618  4.42225  2.77519  2.73123  3.46354  2.40513  3.72494  3.29354  2.67741  2.69355  4.24690  2.90347  2.73739  3.18146  2.89801  2.37887  2.77519  2.98518  4.58477  3.61503
          0.02450  4.11704  4.83939  0.61958  0.77255  0.48576  0.95510
     78   3.39121  4.71712  4.91469  4.39321  3.15842  4.62718  4.95525  1.87313  4.20082  0.82047  2.97915  4.65402  4.83127  4.37279  4.33099  4.01226  3.62648  2.21243  5.25832  4.13037     98 l - - -
          2.68618  4.42225  2.77519  2.73123  3.46354  2.40513  3.72494  3.29354  2.67741  2.69355  4.24690  2.90347  2.73739  3.18146  2.89801  2.37887  2.77519  2.98518  4.58477  3.61503
          0.02450  4.11704  4.83939  0.61958  0.77255  0.48576  0.95510
     79   3.44923  4.78402  4.70251  4.29770  1.05151  4.40938  4.04774  2.64368  4.13546  1.70302  3.32247  4.30917  4.71520  4.22504  4.22532  3.80799  3.69443  2.70481  4.24325  2.61836     99 f - - -
          2.68618  4.42225  2.77519  2.73123  3.46354  2.40513  3.72494  3.29354  2.67741  2.69355  4.24690  2.90347  2.73739  3.18146  2.89801  2.37887  2.77519  2.98518  4.58477  3.61503
          0.02450  4.11704  4.83939  0.61958  0.77255  0.48576  0.95510
     80   2.89914  4.90203  3.38835  2.91527  4.48451  2.61520  3.87475  3.93412  2.33428  3.47130  4.34850  3.30719  4.02433  3.05312  1.06578  2.96806  3.19089  3.56761  5.52903  4.34238    100 r - - -
          2.68618  4.42225  2.77519  2.73123  3.46354  2.40513  3.72494  3.29354  2.67741  2.69355  4.24690  2.90347  2.73739  3.18146  2.89801  2.37887  2.77519  2.98518  4.58477  3.61503
          0.02450  4.11704  4.83939  0.61958  0.77255  0.48576  0.95510
     81   3.44105  4.83477  4.58143  4.22928  3.24730  4.29001  4.80905  2.47144  3.99487  0.62344  3.20604  4.48115  4.68768  4.30383  4.12807  3.90015  3.72657  2.57099  5.20800  3.98548    101 L - - -
          2.68618  4.42225  2.77519  2.73123  3.46354  2.40513  3.72494  3.29354  2.67741  2.69355  4.24690  2.90347  2.73739  3.18146  2.89801  2.37887  2.77519  2.98518  4.58477  3.61503
          0.02450  4.11704  4.83939  0.61958  0.77255  0.48576  0.95510
     82   1.80423  4.25588  3.51535  3.08312  4.12030  2.25746  4.11743  3.49195  3.07922  3.19694  4.03649  3.31932  3.77376  3.37690  3.43030  1.70086  2.75678  2.48279  5.48432  4.25580    102 s - - -
          2.68618  4.42225  2.77519  2.73123  3.46354  2.40513  3.72494  3.29354  2.67741  2.69355  4.24690  2.90347  2.73739  3.18146  2.89801  2.37887  2.77519  2.98518  4.58477  3.61503
          0.02450  4.11704  4.83939  0.61958  0.77255  0.48576  0.95510
     83   3.44105  4.83477  4.58143  4.22928  3.24730  4.29001  4.80905  2.47144  3.99487  0.62344  3.20604  4.48115  4.68768  4.30383  4.12807  3.90015  3.72657  2.57099  5.20800  3.98548    103 L - - -
          2.68618  4.42225  2.77519  2.73123  3.46354  2.40513  3.72494  3.29354  2.67741  2.69355  4.24690  2.90347  2.73739  3.18146  2.89801  2.37887  2.77519  2.98518  4.58477  3.61503
          0.02450  4.11704  4.83939  0.61958  0.77255  0.48576  0.95510
     84   2.94718  4.93945  2.87544  2.78935  4.34378  3.36512  4.14847  4.11493  3.07728  3.73550  4.69472  0.78821  4.03206  3.42758  3.43523  3.00871  3.34073  3.71177  5.62163  4.27915    104 n - - -
          2.68618  4.42225  2.77519  2.73123  3.46354  2.40513  3.72494  3.29354  2.67741  2.69355  4.24690  2.90347  2.73739  3.18146  2.89801  2.37887  2.77519  2.98518  4.58477  3.61503
          0.02450  4.11704  4.83939  0.61958  0.77255  0.48576  0.95510
     85   3.18887  4.46563  4.98023  4.46032  3.56460  4.60575  5.11771  1.32295  4.35581  1.84628  3.35619  4.67177  4.86070  4.57772  4.52772  3.98191  3.43922  1.17971  5.55554  4.37946    105 v - - -
          2.68618  4.42225  2.77519  2.73123  3.46354  2.40513  3.72494  3.29354  2.67741  2.69355  4.24690  2.90347  2.73739  3.18146  2.89801  2.37887  2.77519  2.98518  4.58477  3.61503
          0.02450  4.11704  4.83939  0.61958  0.77255  0.48576  0.95510
     86   1.33307  4.21184  3.55454  3.27026  4.36336  2.99875  4.32070  3.73151  3.31418  3.46581  4.30568  3.39350  3.75651  3.60164  3.61409  1.40685  2.77009  3.19529  5.72091  4.50887    106 a - - -
          2.68618  4.42225  2.77519  2.73123  3.46354  2.40513  3.72494  3.29354  2.67741  2.69355  4.24690  2.90347  2.73739  3.18146  2.89801  2.37887  2.77519  2.98518  4.58477  3.61503
          0.02450  4.11704  4.83939  0.61958  0.77255  0.48576  0.95510
     87   2.35660  4.25926  3.56536  3.15797  4.07714  3.13271  4.16532  3.31167  3.12044  3.12460  4.01277  3.37440  3.81252  3.44223  3.44411  1.26224  2.40014  2.41735  5.47880  4.24741    107 s - - -
          2.68618  4.42225  2.77519  2.73123  3.46354  2.40513  3.72494  3.29354  2.67741  2.69355  4.24690  2.90347  2.73739  3.18146  2.89801  2.37887  2.77519  2.98518  4.58477  3.61503
          0.02450  4.11704  4.83939  0.61958  0.77255  0.48576  0.95510
     88   2.33950  4.25809  3.50482  3.22099  4.24366  3.06570  4.26520  3.55518  3.21578  3.33245  4.21138  3.39032  3.79890  3.55223  3.50617  2.11570  1.11168  3.10169  5.62400  4.39446    108 t - - -
          2.68618  4.42225  2.77519  2.73123  3.46354  2.40513  3.72494  3.29354  2.67741  2.69355  4.24690  2.90347  2.73739  3.18146  2.89801  2.37887  2.77519  2.98518  4.58477  3.61503
          0.02450  4.11704  4.83939  0.61958  0.77255  0.48576  0.95510
     89   3.30242  5.11049  3.82002  3.28843  4.52829  3.73415  4.03155  4.09315  2.37641  3.56475  4.56450  3.62626  4.23024  3.24494  0.66163  3.37852  3.55513  3.80796  5.51523  4.40907    109 R - - -
          2.68618  4.42225  2.77519  2.73123  3.46354  2.40513  3.72494  3.29354  2.67741  2.69355  4.24690  2.90347  2.73739  3.18146  2.89801  2.37887  2.77519  2.98518  4.58477  3.61503
          0.02450  4.11704  4.83939  0.61958  0.77255  0.48576  0.95510
     90   2.65718  4.36513  3.56340  2.98803  3.47460  3.61730  3.86471  2.50084  2.77873  1.78433  3.43580  3.37357  4.00312  3.18827  2.46393  2.61701  2.89250  2.57064  4.94465  3.71172    110 l - - -
          2.68618  4.42225  2.77519  2.73123  3.46354  2.40513  3.72494  3.29354  2.67741  2.69355  4.24690  2.90347  2.73739  3.18146  2.89801  2.37887  2.77519  2.98518  4.58477  3.61503
          0.02450  4.11704  4.83939  0.61958  0.77255  0.48576  0.95510
     91   3.18110  4.49422  4.89880  4.42243  3.58788  4.51598  5.12548  0.96633  4.29336  2.05967  3.39467  4.62891  4.83476  4.55889  4.47844  3.92256  3.45384  1.50927  5.59658  4.39205    111 i - - -
          2.68618  4.42225  2.77519  2.73123  3.46354  2.40513  3.72494  3.29354  2.67741  2.69355  4.24690  2.90347  2.73739  3.18146  2.89801  2.37887  2.77519  2.98518  4.58477  3.61503
          0.02450  4.11704  4.83939  0.61958  0.77255  0.48576  0.95510
     92   3.44105  4.83477  4.58143  4.22928  3.24730  4.29001  4.80905  2.47144  3.99487  0.62344  3.20604  4.48115  4.68768  4.30383  4.12807  3.90015  3.72657  2.57099  5.20800  3.98548    112 L - - -
          2.68618  4.42225  2.77519  2.73123  3.46354  2.40513  3.72494  3.29354  2.67741  2.69355  4.24690  2.90347  2.73739  3.18146  2.89801  2.37887  2.77519  2.98518  4.58477  3.61503
          0.02450  4.11704  4.83939  0.61958  0.77255  0.48576  0.95510
     93   2.56221  4.27730  3.52261  2.97067  3.46518  2.98899  3.87067  2.78743  2.90425  1.97799  2.97878  3.34397  3.94296  3.21497  3.23810  2.55507  2.31322  2.56061  4.92090  3.69240    113 l - - -
          2.68618  4.42225  2.77519  2.73123  3.46354  2.40513  3.72494  3.29354  2.67741  2.69355  4.24690  2.90347  2.73739  3.18146  2.89801  2.37887  2.77519  2.98518  4.58477  3.61503
          0.02450  4.11704  4.83939  0.61958  0.77255  0.48576  0.95510
     94   2.76000  5.15301  2.77750  2.17099  4.47468  3.42337  2.22197  3.92371  2.09489  3.42483  4.21699  2.55534  3.85859  2.48798  2.71024  2.72534  2.98772  3.53779  5.56507  4.20432    114 k - - -
          2.68618  4.42225  2.77519  2.73123  3.46354  2.40513  3.72494  3.29354  2.67741  2.69355  4.24690  2.90347  2.73739  3.18146  2.89801  2.37887  2.77519  2.98518  4.58477  3.61503
          0.09791  4.11704  2.56419  0.61958  0.77255  0.48576  0.95510
     95   2.89405  4.64905  3.60300  3.52601  4.65891  0.50591  4.63271  4.30355  3.73062  3.93502  4.91443  3.76775  4.04555  4.04134  3.94477  3.07144  3.38877  3.79848  5.70529  4.76773    115 G - - -
          2.68627  4.42234  2.77529  2.73117  3.46363  2.40487  3.72419  3.29363  2.67750  2.69364  4.24699  2.90356  2.73749  3.18156  2.89810  2.37884  2.77494  2.98528  4.58486  3.61512
          0.55182  1.51987  1.58301  0.96583  0.47911  0.56323  0.84250
     96   2.16419  4.24037  3.38588  2.89235  3.62973  3.29871  3.88190  2.36470  2.83605  2.61968  3.55763  3.24386  3.05204  3.17011  3.18328  2.63310  2.37835  2.50679  5.08176  3.84400    119 a - - -
          2.68618  4.42225  2.77519  2.73123  3.46354  2.40513  3.72494  3.29354  2.67741  2.69355  4.24690  2.90347  2.73739  3.18146  2.89801  2.37887  2.77519  2.98518  4.58477  3.61503
          0.03291  3.82625  4.54860  0.61958  0.77255  0.62067  0.77129
     97   1.78706  4.80164  2.23627  2.32493  4.28617  3.19215  3.73949  3.70890  2.64716  3.32988  4.16481  2.38830  3.76553  2.91554  3.13102  2.62569  2.91888  3.32203  5.55229  4.18245    120 a - - -
          2.68618  4.42225  2.77519  2.73123  3.46354  2.40513  3.72494  3.29354  2.67741  2.69355  4.24690  2.90347  2.73739  3.18146  2.89801  2.37887  2.77519  2.98518  4.58477  3.61503
          0.03008  3.91461  4.63695  0.61958  0.77255  0.38129  1.14878
     98   2.07280  4.46580  3.26226  2.30267  2.99763  3.52390  3.75373  2.98590  2.71737  2.67371  3.56557  3.18544  3.91881  3.04135  3.11025  2.77233  2.85270  2.74530  4.94663  2.77078    121 a - - -
          2.68618  4.42225  2.77519  2.73123  3.46354  2.40513  3.72494  3.29354  2.67741  2.69355  4.24690  2.90347  2.73739  3.18146  2.89801  2.37887  2.77519  2.98518  4.58477  3.61503
          0.02450  4.11704  4.83939  0.61958  0.77255  0.48576  0.95510
     99   1.32879  4.64799  2.35447  2.57786  4.36153  2.68711  3.93433  3.76935  2.86852  3.41554  4.24780  3.03274  3.82104  3.12899  3.32603  2.63284  2.92877  3.33890  5.64970  4.32552    122 a - - -
          2.68618  4.42225  2.77519  2.73123  3.46354  2.40513  3.72494  3.29354  2.67741  2.69355  4.24690  2.90347  2.73739  3.18146  2.89801  2.37887  2.77519  2.98518  4.58477  3.61503
          0.02450  4.11704  4.83939  0.61958  0.77255  0.48576  0.95510
    100   2.99843  4.74240  3.72172  3.65564  4.77982  0.43498  4.75417  4.44565  3.86978  4.06665  5.04932  3.88697  4.14084  4.17503  4.07247  3.17844  3.49864  3.92664  5.80344  4.89235    123 G - - -
          2.68618  4.42225  2.77519  2.73123  3.46354  2.40513  3.72494  3.29354  2.67741  2.69355  4.24690  2.90347  2.73739  3.18146  2.89801  2.37887  2.77519  2.98518  4.58477  3.61503
          0.02450  4.11704  4.83939  0.61958  0.77255  0.48576  0.95510
    101   2.45060  5.09927  2.90135  2.22247  4.42975  3.44802  3.09862  3.86604  1.69659  3.37083  4.16102  2.93310  3.85677  2.44508  2.63561  2.71114  2.95641  3.48656  5.51232  4.16978    124 k - - -
          2.68618  4.42225  2.77519  2.73123  3.46354  2.40513  3.72494  3.29354  2.67741  2.69355  4.24690  2.90347  2.73739  3.18146  2.89801  2.37887  2.77519  2.98518  4.58477  3.61503
          0.02450  4.11704  4.83939  0.61958  0.77255  0.48576  0.95510
    102   3.10493  4.46032  4.69359  4.14778  3.37603  4.37125  4.78124  1.96404  4.01314  1.70029  2.62797  4.38758  4.65803  4.23775  4.19461  3.71628  3.35012  1.14449  5.29416  4.13582    125 v - - -
          2.68618  4.42225  2.77519  2.73123  3.46354  2.40513  3.72494  3.29354  2.67741  2.69355  4.24690  2.90347  2.73739  3.18146  2.89801  2.37887  2.77519  2.98518  4.58477  3.61503
          0.02450  4.11704  4.83939  0.61958  0.77255  0.48576  0.95510
    103   3.17753  4.46782  4.95861  4.47036  3.64209  4.56765  5.17455  1.11037  4.36158  2.12304  3.43497  4.67283  4.86617  4.61830  4.54735  3.96679  3.44384  1.24373  5.64189  4.43943    126 i - - -
          2.68618  4.42225  2.77519  2.73123  3.46354  2.40513  3.72494  3.29354  2.67741  2.69355  4.24690  2.90347  2.73739  3.18146  2.89801  2.37887  2.77519  2.98518  4.58477  3.61503
          0.02450  4.11704  4.83939  0.61958  0.77255  0.48576  0.95510
    104   2.76374  5.18676  2.73632  1.73025  4.52099  3.41028  3.63717  3.97608  2.31877  3.46634  4.25349  2.53946  3.85430  2.24708  2.42315  2.72185  2.99448  3.57803  5.59972  4.22832    127 e - - -
          2.68618  4.42225  2.77519  2.73123  3.46354  2.40513  3.72494  3.29354  2.67741  2.69355  4.24690  2.90347  2.73739  3.18146  2.89801  2.37887  2.77519  2.98518  4.58477  3.61503
          0.02450  4.11704  4.83939  0.61958  0.77255  0.48576  0.95510
    105   1.38782  4.21451  3.58721  3.21126  4.24562  3.03650  4.23211  3.59706  3.20919  3.32510  4.16200  3.37231  3.75960  3.50321  3.53030  1.84789  1.99256  3.11207  5.60603  4.39554    128 a - - -
          2.68618  4.42225  2.77519  2.73123  3.46354  2.40513  3.72494  3.29354  2.67741  2.69355  4.24690  2.90347  2.73739  3.18146  2.89801  2.37887  2.77519  2.98518  4.58477  3.61503
          0.02450  4.11704  4.83939  0.61958  0.77255  0.48576  0.95510
    106   3.58695  4.91889  4.57563  4.34275  0.68279  4.20633  4.01039  3.08784  4.24546  2.40411  3.78541  4.30386  4.66404  4.34727  4.30432  3.83984  3.89055  3.09548  4.19846  2.53955    129 F - - -
          2.68618  4.42225  2.77519  2.73123  3.46354  2.40513  3.72494  3.29354  2.67741  2.69355  4.24690  2.90347  2.73739  3.18146  2.89801  2.37887  2.77519  2.98518  4.58477  3.61503
          0.02450  4.11704  4.83939  0.61958  0.77255  0.48576  0.95510
    107   2.99843  4.74240  3.72172  3.65564  4.77982  0.43498  4.75417  4.44565  3.86978  4.06665  5.04932  3.88697  4.14084  4.17503  4.07247  3.17844  3.49864  3.92664  5.80344  4.89235    130 G - - -
          2.68618  4.42225  2.77519  2.73123  3.46354  2.40513  3.72494  3.29354  2.67741  2.69355  4.24690  2.90347  2.73739  3.18146  2.89801  2.37887  2.77519  2.98518  4.58477  3.61503
          0.02450  4.11704  4.83939  0.61958  0.77255  0.48576  0.95510
    108   2.64952  4.94969  2.86350  2.38834  4.24718  3.39844  2.76247  3.68949  2.38539  3.24748  4.04461  2.66065  3.82156  2.31823  2.83332  2.23327  2.57988  3.32775  5.44061  4.08323    131 s - - -
          2.68618  4.42225  2.77519  2.73123  3.46354  2.40513  3.72494  3.29354  2.67741  2.69355  4.24690  2.90347  2.73739  3.18146  2.89801  2.37887  2.77519  2.98518  4.58477  3.61503
          0.02450  4.11704  4.83939  0.61958  0.77255  0.48576  0.95510
    109   3.58695  4.91889  4.57563  4.34275  0.68279  4.20633  4.01039  3.08784  4.24546  2.40411  3.78541  4.30386  4.66404  4.34727  4.30432  3.83984  3.89055  3.09548  4.19846  2.53955    132 F - - -
          2.68618  4.42225  2.77519  2.73123  3.46354  2.40513  3.72494  3.29354  2.67741  2.69355  4.24690  2.90347  2.73739  3.18146  2.89801  2.37887  2.77519  2.98518  4.58477  3.61503
          0.02450  4.11704  4.83939  0.61958  0.77255  0.48576  0.95510
    110   3.09605  4.48017  4.65740  4.19078  3.53839  4.30182  4.89191  1.89852  4.02859  1.87913  3.41088  4.40568  4.68370  4.33597  4.22942  3.70786  3.38210  0.94491  5.45946  4.21305    133 v - - -
          2.68618  4.42225  2.77519  2.73123  3.46354  2.40513  3.72494  3.29354  2.67741  2.69355  4.24690  2.90347  2.73739  3.18146  2.89801  2.37887  2.77519  2.98518  4.58477  3.61503
          0.02450  4.11704  4.83939  0.61958  0.77255  0.48576  0.95510
    111   3.00598  4.48887  4.45876  4.13618  3.74162  3.97109  4.89980  2.07166  4.00797  2.39019  3.67580  4.28503  4.52292  4.35320  4.19605  3.49541  3.36465  0.76383  5.56519  4.30925    134 v - - -
          2.68618  4.42225  2.77519  2.73123  3.46354  2.40513  3.72494  3.29354  2.67741  2.69355  4.24690  2.90347  2.73739  3.18146  2.89801  2.37887  2.77519  2.98518  4.58477  3.61503
          0.02450  4.11704  4.83939  0.61958  0.77255  0.48576  0.95510
    112   1.93179  4.28846  3.41843  3.26285  4.51272  0.99906  4.40790  3.89845  3.43101  3.63335  4.49142  3.41458  3.80045  3.70369  3.71740  2.53399  2.86634  3.33099  5.83236  4.64706    135 g - - -
          2.68618  4.42225  2.77519  2.73123  3.46354  2.40513  3.72494  3.29354  2.67741  2.69355  4.24690  2.90347  2.73739  3.18146  2.89801  2.37887  2.77519  2.98518  4.58477  3.61503
          0.02450  4.11704  4.83939  0.61958  0.77255  0.48576  0.95510
    113   2.35359  4.30986  3.29283  3.15082  4.51900  1.03302  4.34777  4.01498  3.35971  3.68867  4.52031  3.34653  3.78638  3.63060  3.66748  2.04149  2.86096  3.40375  5.83357  4.60756    136 g - - -
          2.68618  4.42225  2.77519  2.73123  3.46354  2.40513  3.72494  3.29354  2.67741  2.69355  4.24690  2.90347  2.73739  3.18146  2.89801  2.37887  2.77519  2.98518  4.58477  3.61503
          0.02450  4.11704  4.83939  0.61958  0.77255  0.48576  0.95510
    114   2.57720  4.68196  2.80053  2.60207  4.40560  3.18515  3.95358  3.93476  2.83889  3.54240  4.37621  1.55414  3.83405  3.15384  3.25606  1.74886  2.96898  3.46197  5.68367  4.32661    137 n - - -
          2.68623  4.42230  2.77524  2.73128  3.46359  2.40491  3.72499  3.29326  2.67745  2.69360  4.24694  2.90351  2.73744  3.18122  2.89805  2.37891  2.77524  2.98523  4.58482  3.61508
          0.09988  2.44023  4.83939  1.02831  0.44256  0.48576  0.95510
    115   2.98190  4.39930  4.35162  3.81915  2.30292  4.04207  3.93228  2.60321  3.68993  1.69877  3.28462  3.94371  4.36989  3.84768  3.84146  3.34809  3.20995  2.25175  4.29822  1.73416    142 l - - -
          2.68618  4.42225  2.77519  2.73123  3.46354  2.40513  3.72494  3.29354  2.67741  2.69355  4.24690  2.90347  2.73739  3.18146  2.89801  2.37887  2.77519  2.98518  4.58477  3.61503
          0.02450  4.11704  4.83939  0.61958  0.77255  0.48576  0.95510
    116   2.49098  4.36507  4.38747  3.89785  3.61186  4.02606  4.65565  1.97169  3.77666  2.05761  3.47572  4.12214  4.46487  4.07776  4.00959  3.40088  3.19540  1.08025  5.38942  4.17371    143 v - - -
          2.68618  4.42225  2.77519  2.73123  3.46354  2.40513  3.72494  3.29354  2.67741  2.69355  4.24690  2.90347  2.73739  3.18146  2.89801  2.37887  2.77519  2.98518  4.58477  3.61503
          0.02450  4.11704  4.83939  0.61958  0.77255  0.48576  0.95510
    117   3.15422  4.45790  4.90710  4.42062  3.65837  4.52175  5.13708  1.43913  4.31028  2.15964  3.45905  4.62580  4.83765  4.57910  4.50510  3.91978  3.42418  0.96915  5.63729  4.42406    144 v - - -
          2.68618  4.42225  2.77519  2.73123  3.46354  2.40513  3.72494  3.29354  2.67741  2.69355  4.24690  2.90347  2.73739  3.18146  2.89801  2.37887  2.77519  2.98518  4.58477  3.61503
          0.02450  4.11704  4.83939  0.61958  0.77255  0.48576  0.95510
    118   2.99843  4.74240  3.72172  3.65564  4.77982  0.43498  4.75417  4.44565  3.86978  4.06665  5.04932  3.88697  4.14084  4.17503  4.07247  3.17844  3.49864  3.92664  5.80344  4.89235    145 G - - -
          2.68618  4.42225  2.77519  2.73123  3.46354  2.40513  3.72494  3.29354  2.67741  2.69355  4.24690  2.90347  2.73739  3.18146  2.89801  2.37887  2.77519  2.98518  4.58477  3.61503
          0.02450  4.11704  4.83939  0.61958  0.77255  0.48576  0.95510
    119   2.50744  4.31251  4.50599  3.93531  2.33664  4.10710  4.42118  1.68781  3.80927  1.59170  3.10284  4.12731  4.41891  3.98716  3.95573  3.42229  3.15345  2.10460  4.93980  3.74816    146 l - - -
          2.68618  4.42225  2.77519  2.73123  3.46354  2.40513  3.72494  3.29354  2.67741  2.69355  4.24690  2.90347  2.73739  3.18146  2.89801  2.37887  2.77519  2.98518  4.58477  3.61503
          0.02450  4.11704  4.83939  0.61958  0.77255  0.48576  0.95510
    120   3.17286  4.46156  4.96009  4.47084  3.65501  4.56832  5.17680  1.20795  4.36471  2.14215  3.44748  4.67253  4.86684  4.62288  4.55195  3.96646  3.43886  1.13396  5.64911  4.44408    147 v - - -
          2.68618  4.42225  2.77519  2.73123  3.46354  2.40513  3.72494  3.29354  2.67741  2.69355  4.24690  2.90347  2.73739  3.18146  2.89801  2.37887  2.77519  2.98518  4.58477  3.61503
          0.02450  4.11704  4.83939  0.61958  0.77255  0.48576  0.95510
    121   3.19813  4.47405  4.98939  4.46799  3.54356  4.61345  5.11802  1.22569  4.36199  1.80014  3.33368  4.67975  4.86320  4.57658  4.52941  3.98941  3.44733  1.30018  5.54339  4.37434    148 i - - -
          2.68618  4.42225  2.77519  2.73123  3.46354  2.40513  3.72494  3.29354  2.67741  2.69355  4.24690  2.90347  2.73739  3.18146  2.89801  2.37887  2.77519  2.98518  4.58477  3.61503
          0.02450  4.11704  4.83939  0.61958  0.77255  0.48576  0.95510
    122   3.58695  4.91889  4.57563  4.34275  0.68279  4.20633  4.01039  3.08784  4.24546  2.40411  3.78541  4.30386  4.66404  4.34727  4.30432  3.83984  3.89055  3.09548  4.19846  2.53955    149 F - - -
          2.68618  4.42225  2.77519  2.73123  3.46354  2.40513  3.72494  3.29354  2.67741  2.69355  4.24690  2.90347  2.73739  3.18146  2.89801  2.37887  2.77519  2.98518  4.58477  3.61503
          0.02450  4.11704  4.83939  0.61958  0.77255  0.48576  0.95510
    123   3.26269  4.55570  4.98045  4.43794  3.32473  4.61172  5.02228  1.44755  4.31393  1.20573  3.11293  4.66431  4.82688  4.46517  4.44845  3.97575  3.49993  1.71902  5.37308  4.26464    150 l - - -
          2.68618  4.42225  2.77519  2.73123  3.46354  2.40513  3.72494  3.29354  2.67741  2.69355  4.24690  2.90347  2.73739  3.18146  2.89801  2.37887  2.77519  2.98518  4.58477  3.61503
          0.02450  4.11704  4.83939  0.61958  0.77255  0.48576  0.95510
    124   2.53472  4.37281  4.65490  4.14587  3.63600  4.26994  4.85380  1.19713  4.04469  2.24662  3.46410  4.35566  4.63624  4.31080  4.25465  3.63867  3.27708  1.40380  5.47452  4.27178    151 i - - -
          2.68618  4.42225  2.77519  2.73123  3.46354  2.40513  3.72494  3.29354  2.67741  2.69355  4.24690  2.90347  2.73739  3.18146  2.89801  2.37887  2.77519  2.98518  4.58477  3.61503
          0.02450  4.11704  4.83939  0.61958  0.77255  0.48576  0.95510
    125   3.34465  4.64704  4.97119  4.44230  3.22765  4.64211  5.00386  1.47728  4.27596  1.03594  3.03472  4.68468  4.84438  4.43494  4.40196  4.02087  3.57993  2.05391  5.31254  4.19287    152 l - - -
          2.68618  4.42225  2.77519  2.73123  3.46354  2.40513  3.72494  3.29354  2.67741  2.69355  4.24690  2.90347  2.73739  3.18146  2.89801  2.37887  2.77519  2.98518  4.58477  3.61503
          0.02450  4.11704  4.83939  0.61958  0.77255  0.48576  0.95510
    126   3.19733  4.47907  4.97544  4.44480  3.48029  4.59278  5.06525  1.37887  4.33628  1.59419  3.27304  4.65543  4.83616  4.53021  4.49208  3.96153  3.44243  1.31626  5.47690  4.32529    153 v - - -
          2.68618  4.42225  2.77519  2.73123  3.46354  2.40513  3.72494  3.29354  2.67741  2.69355  4.24690  2.90347  2.73739  3.18146  2.89801  2.37887  2.77519  2.98518  4.58477  3.61503
          0.02450  4.11704  4.83939  0.61958  0.77255  0.48576  0.95510
    127   2.09978  4.36252  4.27572  3.83132  3.62528  3.90695  4.61367  1.19408  3.72131  2.30370  3.50186  4.04455  4.39361  4.02892  3.95290  3.30365  3.16818  1.90015  5.38383  4.16805    154 i - - -
          2.68618  4.42225  2.77519  2.73123  3.46354  2.40513  3.72494  3.29354  2.67741  2.69355  4.24690  2.90347  2.73739  3.18146  2.89801  2.37887  2.77519  2.98518  4.58477  3.61503
          0.02450  4.11704  4.83939  0.61958  0.77255  0.48576  0.95510
    128   3.18008  4.47651  4.94309  4.45743  3.62370  4.55496  5.16129  1.03982  4.34319  2.09943  3.41960  4.66173  4.85805  4.60097  4.52857  3.95583  3.44790  1.35068  5.62803  4.42678    155 i - - -
          2.68618  4.42225  2.77519  2.73123  3.46354  2.40513  3.72494  3.29354  2.67741  2.69355  4.24690  2.90347  2.73739  3.18146  2.89801  2.37887  2.77519  2.98518  4.58477  3.61503
          0.02450  4.11704  4.83939  0.61958  0.77255  0.48576  0.95510
    129   2.85540  5.14721  2.65279  2.41036  4.45256  3.38839  3.75089  3.99644  2.46463  3.51799  4.36330  1.98107  3.91420  1.61979  2.84788  2.83034  3.12278  3.61758  5.62029  4.24022    156 q - - -
          2.68618  4.42225  2.77519  2.73123  3.46354  2.40513  3.72494  3.29354  2.67741  2.69355  4.24690  2.90347  2.73739  3.18146  2.89801  2.37887  2.77519  2.98518  4.58477  3.61503
          0.02450  4.11704  4.83939  0.61958  0.77255  0.48576  0.95510
    130   3.58695  4.91889  4.57563  4.34275  0.68279  4.20633  4.01039  3.08784  4.24546  2.40411  3.78541  4.30386  4.66404  4.34727  4.30432  3.83984  3.89055  3.09548  4.19846  2.53955    157 F - - -
          2.68618  4.42225  2.77519  2.73123  3.46354  2.40513  3.72494  3.29354  2.67741  2.69355  4.24690  2.90347  2.73739  3.18146  2.89801  2.37887  2.77519  2.98518  4.58477  3.61503
          0.02450  4.11704  4.83939  0.61958  0.77255  0.48576  0.95510
    131   3.14560  4.44507  4.90372  4.35371  3.39587  4.49771  4.91861  1.44943  4.24282  1.70080  2.68388  4.55383  4.74604  4.41213  4.38225  3.84807  3.38380  1.36897  5.34277  4.20944    158 v - - -
          2.68618  4.42225  2.77519  2.73123  3.46354  2.40513  3.72494  3.29354  2.67741  2.69355  4.24690  2.90347  2.73739  3.18146  2.89801  2.37887  2.77519  2.98518  4.58477  3.61503
          0.02450  4.11704  4.83939  0.61958  0.77255  0.48576  0.95510
    132   3.00598  4.48887  4.45876  4.13618  3.74162  3.97109  4.89980  2.07166  4.00797  2.39019  3.67580  4.28503  4.52292  4.35320  4.19605  3.49541  3.36465  0.76383  5.56519  4.30925    159 v - - -
          2.68618  4.42225  2.77519  2.73123  3.46354  2.40513  3.72494  3.29354  2.67741  2.69355  4.24690  2.90347  2.73739  3.18146  2.89801  2.37887  2.77519  2.98518  4.58477  3.61503
          0.02450  4.11704  4.83939  0.61958  0.77255  0.48576  0.95510
    133   3.18108  4.49462  4.89768  4.42159  3.58710  4.51496  5.12459  0.96521  4.29213  2.05892  3.39422  4.62808  4.83417  4.55791  4.47719  3.92171  3.45396  1.51232  5.59584  4.39113    160 i - - -
          2.68618  4.42225  2.77519  2.73123  3.46354  2.40513  3.72494  3.29354  2.67741  2.69355  4.24690  2.90347  2.73739  3.18146  2.89801  2.37887  2.77519  2.98518  4.58477  3.61503
          0.02450  4.11704  4.83939  0.61958  0.77255  0.48576  0.95510
    134   2.33950  4.25809  3.50482  3.22099  4.24366  3.06570  4.26520  3.55518  3.21578  3.33245  4.21138  3.39032  3.79890  3.55223  3.50617  2.11570  1.11168  3.10169  5.62400  4.39446    161 t - - -
          2.68618  4.42225  2.77519  2.73123  3.46354  2.40513  3.72494  3.29354  2.67741  2.69355  4.24690  2.90347  2.73739  3.18146  2.89801  2.37887  2.77519  2.98518  4.58477  3.61503
          0.02450  4.11704  4.83939  0.61958  0.77255  0.48576  0.95510
    135   2.85275  5.16138  2.92357  2.48649  4.47523  3.49588  2.97554  3.94442  1.47331  3.43333  4.25119  2.32245  3.92364  2.78414  2.52761  2.82692  3.06994  3.57853  5.52683  4.20605    162 k - - -
          2.68618  4.42225  2.77519  2.73123  3.46354  2.40513  3.72494  3.29354  2.67741  2.69355  4.24690  2.90347  2.73739  3.18146  2.89801  2.37887  2.77519  2.98518  4.58477  3.61503
          0.02450  4.11704  4.83939  0.61958  0.77255  0.48576  0.95510
    136   2.99843  4.74240  3.72172  3.65564  4.77982  0.43498  4.75417  4.44565  3.86978  4.06665  5.04932  3.88697  4.14084  4.17503  4.07247  3.17844  3.49864  3.92664  5.80344  4.89235    163 G - - -
          2.68618  4.42225  2.77519  2.73123  3.46354  2.40513  3.72494  3.29354  2.67741  2.69355  4.24690  2.90347  2.73739  3.18146  2.89801  2.37887  2.77519  2.98518  4.58477  3.61503
          0.02450  4.11704  4.83939  0.61958  0.77255  0.48576  0.95510
    137   1.23387  4.20062  3.61802  3.26008  4.24146  3.03234  4.26527  3.56570  3.25510  3.31875  4.16405  3.39686  3.76400  3.54820  3.56173  2.12362  1.97660  3.08802  5.61223  4.40821    164 a - - -
          2.68618  4.42225  2.77519  2.73123  3.46354  2.40513  3.72494  3.29354  2.67741  2.69355  4.24690  2.90347  2.73739  3.18146  2.89801  2.37887  2.77519  2.98518  4.58477  3.61503
          0.02450  4.11704  4.83939  0.61958  0.77255  0.48576  0.95510
    138   2.60680  4.75049  2.90620  1.93968  4.12155  2.32856  3.73180  3.49611  2.55974  3.14192  3.97310  2.98816  3.83396  2.89959  3.00798  2.65916  2.53319  2.74090  5.40089  4.07385    165 e - - -
          2.68618  4.42225  2.77519  2.73123  3.46354  2.40513  3.72494  3.29354  2.67741  2.69355  4.24690  2.90347  2.73739  3.18146  2.89801  2.37887  2.77519  2.98518  4.58477  3.61503
          0.02450  4.11704  4.83939  0.61958  0.77255  0.48576  0.95510
    139   3.30242  5.11049  3.82002  3.28843  4.52829  3.73415  4.03155  4.09315  2.37641  3.56475  4.56450  3.62626  4.23024  3.24494  0.66163  3.37852  3.55513  3.80796  5.51523  4.40907    166 R - - -
          2.68618  4.42225  2.77519  2.73123  3.46354  2.40513  3.72494  3.29354  2.67741  2.69355  4.24690  2.90347  2.73739  3.18146  2.89801  2.37887  2.77519  2.98518  4.58477  3.61503
          0.02450  4.11704  4.83939  0.61958  0.77255  0.48576  0.95510
    140   2.99285  4.36008  4.63226  4.11295  3.62733  4.26478  4.81281  1.40969  4.00768  2.26293  3.46289  4.32934  4.62159  4.27635  4.21897  3.62475  2.69546  1.20436  5.44258  4.23784    167 v - - -
          2.68618  4.42225  2.77519  2.73123  3.46354  2.40513  3.72494  3.29354  2.67741  2.69355  4.24690  2.90347  2.73739  3.18146  2.89801  2.37887  2.77519  2.98518  4.58477  3.61503
          0.02450  4.11704  4.83939  0.61958  0.77255  0.48576  0.95510
    141   1.30780  4.21088  3.55698  3.27273  4.36193  2.99866  4.32184  3.72924  3.31616  3.46431  4.30448  3.39471  3.75659  3.60340  3.61546  1.43423  2.76987  3.19365  5.72007  4.50844    168 a - - -
          2.68618  4.42225  2.77519  2.73123  3.46354  2.40513  3.72494  3.29354  2.67741  2.69355  4.24690  2.90347  2.73739  3.18146  2.89801  2.37887  2.77519  2.98518  4.58477  3.61503
          0.02450  4.11704  4.83939  0.61958  0.77255  0.48576  0.95510
    142   3.18596  5.32592  2.62057  0.72141  4.70640  3.44876  4.06637  4.21051  2.97974  3.79122  4.76215  3.10163  4.06728  3.28176  3.40856  3.14770  3.49455  3.87184  5.83136  4.56319    169 e - - -
          2.68618  4.42225  2.77519  2.73123  3.46354  2.40513  3.72494  3.29354  2.67741  2.69355  4.24690  2.90347  2.73739  3.18146  2.89801  2.37887  2.77519  2.98518  4.58477  3.61503
          0.02450  4.11704  4.83939  0.61958  0.77255  0.48576  0.95510
    143   3.00598  4.48887  4.45876  4.13618  3.74162  3.97109  4.89980  2.07166  4.00797  2.39019  3.67580  4.28503  4.52292  4.35320  4.19605  3.49541  3.36465  0.76383  5.56519  4.30925    170 v - - -
          2.68618  4.42225  2.77519  2.73123  3.46354  2.40513  3.72494  3.29354  2.67741  2.69355  4.24690  2.90347  2.73739  3.18146  2.89801  2.37887  2.77519  2.98518  4.58477  3.61503
          0.02450  4.11704  4.83939  0.61958  0.77255  0.48576  0.95510
    144   1.38213  4.21811  3.55450  3.20551  4.28484  2.08550  4.24683  3.64459  3.23023  3.36621  4.19920  3.36700  3.75667  3.51669  3.55258  2.46378  1.98318  3.14314  5.63953  4.43051    171 a - - -
          2.68618  4.42225  2.77519  2.73123  3.46354  2.40513  3.72494  3.29354  2.67741  2.69355  4.24690  2.90347  2.73739  3.18146  2.89801  2.37887  2.77519  2.98518  4.58477  3.61503
          0.02450  4.11704  4.83939  0.61958  0.77255  0.48576  0.95510
    145   0.71155  4.33268  3.72863  3.53971  4.31326  3.14913  4.53030  3.47671  3.56277  3.34634  4.35686  3.62180  3.91221  3.88246  3.79127  2.68376  2.97850  3.08785  5.71539  4.54561    172 a - - -
          2.68618  4.42225  2.77519  2.73123  3.46354  2.40513  3.72494  3.29354  2.67741  2.69355  4.24690  2.90347  2.73739  3.18146  2.89801  2.37887  2.77519  2.98518  4.58477  3.61503
          0.02450  4.11704  4.83939  0.61958  0.77255  0.48576  0.95510
    146   3.30242  5.11049  3.82002  3.28843  4.52829  3.73415  4.03155  4.09315  2.37641  3.56475  4.56450  3.62626  4.23024  3.24494  0.66163  3.37852  3.55513  3.80796  5.51523  4.40907    173 R - - -
          2.68618  4.42225  2.77519  2.73123  3.46354  2.40513  3.72494  3.29354  2.67741  2.69355  4.24690  2.90347  2.73739  3.18146  2.89801  2.37887  2.77519  2.98518  4.58477  3.61503
          0.02450  4.11704  4.83939  0.61958  0.77255  0.48576  0.95510
    147   3.58695  4.91889  4.57563  4.34275  0.68279  4.20633  4.01039  3.08784  4.24546  2.40411  3.78541  4.30386  4.66404  4.34727  4.30432  3.83984  3.89055  3.09548  4.19846  2.53955    174 F - - -
          2.68618  4.42225  2.77519  2.73123  3.46354  2.40513  3.72494  3.29354  2.67741  2.69355  4.24690  2.90347  2.73739  3.18146  2.89801  2.37887  2.77519  2.98518  4.58477  3.61503
          0.02450  4.11704  4.83939  0.61958  0.77255  0.48576  0.95510
    148   2.07898  4.24344  3.74016  3.31040  3.93717  3.24293  4.24700  2.88384  3.24357  2.88566  3.85480  3.50048  3.90038  3.55944  3.54196  2.65188  1.37842  2.24527  5.42060  4.20737    175 t - - -
          2.68618  4.42225  2.77519  2.73123  3.46354  2.40513  3.72494  3.29354  2.67741  2.69355  4.24690  2.90347  2.73739  3.18146  2.89801  2.37887  2.77519  2.98518  4.58477  3.61503
          0.02450  4.11704  4.83939  0.61958  0.77255  0.48576  0.95510
    149   3.44105  4.83477  4.58143  4.22928  3.24730  4.29001  4.80905  2.47144  3.99487  0.62344  3.20604  4.48115  4.68768  4.30383  4.12807  3.90015  3.72657  2.57099  5.20800  3.98548    176 L - - -
          2.68618  4.42225  2.77519  2.73123  3.46354  2.40513  3.72494  3.29354  2.67741  2.69355  4.24690  2.90347  2.73739  3.18146  2.89801  2.37887  2.77519  2.98518  4.58477  3.61503
          0.02450  4.11704  4.83939  0.61958  0.77255  0.48576  0.95510
    150   3.27219  5.41609  0.62199  2.52229  4.83061  3.41393  4.17280  4.47871  3.30716  4.04579  5.03610  3.08844  4.08449  3.41710  3.85148  3.21155  3.61829  4.09395  5.94938  4.67190    177 D - - -
          2.68618  4.42225  2.77519  2.73123  3.46354  2.40513  3.72494  3.29354  2.67741  2.69355  4.24690  2.90347  2.73739  3.18146  2.89801  2.37887  2.77519  2.98518  4.58477  3.61503
          0.02450  4.11704  4.83939  0.61958  0.77255  0.48576  0.95510
    151   0.89503  4.22989  3.56658  3.34589  4.40798  2.39095  4.40165  3.74765  3.42872  3.51089  4.36898  3.44720  3.78568  3.70630  3.70382  2.50246  2.81794  3.21721  5.75775  4.57633    178 a - - -
          2.68618  4.42225  2.77519  2.73123  3.46354  2.40513  3.72494  3.29354  2.67741  2.69355  4.24690  2.90347  2.73739  3.18146  2.89801  2.37887  2.77519  2.98518  4.58477  3.61503
          0.02450  4.11704  4.83939  0.61958  0.77255  0.48576  0.95510
    152   3.30045  4.68929  4.70212  4.16221  3.11682  4.45279  4.75255  2.27728  3.95023  1.24802  1.44106  4.43927  4.69381  4.16623  4.10554  3.81379  3.53396  2.39270  5.15594  4.02816    179 l - - -
          2.68618  4.42225  2.77519  2.73123  3.46354  2.40513  3.72494  3.29354  2.67741  2.69355  4.24690  2.90347  2.73739  3.18146  2.89801  2.37887  2.77519  2.98518  4.58477  3.61503
          0.02450  4.11704  4.83939  0.61958  0.77255  0.48576  0.95510
    153   3.10987  4.81881  3.74457  3.62392  4.58671  3.49283  4.67526  4.20281  3.70372  3.79978  4.86459  3.90277  0.47694  4.08478  3.91548  3.28652  3.57190  3.81884  5.69877  4.71287    180 P - - -
          2.68618  4.42225  2.77519  2.73123  3.46354  2.40513  3.72494  3.29354  2.67741  2.69355  4.24690  2.90347  2.73739  3.18146  2.89801  2.37887  2.77519  2.98518  4.58477  3.61503
          0.02450  4.11704  4.83939  0.61958  0.77255  0.48576  0.95510
    154   2.99843  4.74240  3.72172  3.65564  4.77982  0.43498  4.75417  4.44565  3.86978  4.06665  5.04932  3.88697  4.14084  4.17503  4.07247  3.17844  3.49864  3.92664  5.80344  4.89235    181 G - - -
          2.68618  4.42225  2.77519  2.73123  3.46354  2.40513  3.72494  3.29354  2.67741  2.69355  4.24690  2.90347  2.73739  3.18146  2.89801  2.37887  2.77519  2.98518  4.58477  3.61503
          0.02450  4.11704  4.83939  0.61958  0.77255  0.48576  0.95510
    155   3.21352  5.17103  3.40471  2.98923  4.61407  3.66821  3.92000  4.06074  0.74597  3.57577  4.53076  3.40024  4.15680  3.10243  2.51081  3.24346  3.45183  3.75720  5.57289  4.42446    182 k - - -
          2.68618  4.42225  2.77519  2.73123  3.46354  2.40513  3.72494  3.29354  2.67741  2.69355  4.24690  2.90347  2.73739  3.18146  2.89801  2.37887  2.77519  2.98518  4.58477  3.61503
          0.02450  4.11704  4.83939  0.61958  0.77255  0.48576  0.95510
    156   3.10093  5.07877  3.09007  2.85626  4.27883  3.54441  4.01406  3.95490  2.66155  3.43188  4.46013  3.31542  4.10600  0.85418  2.93770  3.14170  3.40113  3.67139  5.51011  4.22351    183 q - - -
          2.68618  4.42225  2.77519  2.73123  3.46354  2.40513  3.72494  3.29354  2.67741  2.69355  4.24690  2.90347  2.73739  3.18146  2.89801  2.37887  2.77519  2.98518  4.58477  3.61503
          0.02450  4.11704  4.83939  0.61958  0.77255  0.48576  0.95510
    157   3.17992  4.69362  4.32210  3.94103  3.33985  4.02239  4.61971  2.54108  3.69382  1.90338  0.97590  4.18620  4.49026  4.06285  3.86897  3.55137  3.49318  2.57430  5.20918  3.98950    184 m - - -
          2.68618  4.42225  2.77519  2.73123  3.46354  2.40513  3.72494  3.29354  2.67741  2.69355  4.24690  2.90347  2.73739  3.18146  2.89801  2.37887  2.77519  2.98518  4.58477  3.61503
          0.02450  4.11704  4.83939  0.61958  0.77255  0.48576  0.95510
    158   1.15468  4.20438  3.57271  3.29393  4.35439  2.99755  4.33437  3.71379  3.33560  3.45690  4.30060  3.40512  3.75809  3.62166  3.62866  1.63203  2.77008  3.18256  5.71767  4.50875    185 a - - -
          2.68618  4.42225  2.77519  2.73123  3.46354  2.40513  3.72494  3.29354  2.67741  2.69355  4.24690  2.90347  2.73739  3.18146  2.89801  2.37887  2.77519  2.98518  4.58477  3.61503
          0.02450  4.11704  4.83939  0.61958  0.77255  0.48576  0.95510
    159   3.22614  4.58632  4.66956  4.30032  3.55092  4.32042  4.98957  0.81760  4.13338  2.09428  3.45581  4.51252  4.73454  4.46083  4.30301  3.84559  3.52356  1.88452  5.48746  4.24240    186 i - - -
          2.68618  4.42225  2.77519  2.73123  3.46354  2.40513  3.72494  3.29354  2.67741  2.69355  4.24690  2.90347  2.73739  3.18146  2.89801  2.37887  2.77519  2.98518  4.58477  3.61503
          0.02450  4.11704  4.83939  0.61958  0.77255  0.48576  0.95510
    160   3.27219  5.41609  0.62199  2.52229  4.83061  3.41393  4.17280  4.47871  3.30716  4.04579  5.03610  3.08844  4.08449  3.41710  3.85148  3.21155  3.61829  4.09395  5.94938  4.67190    187 D - - -
          2.68618  4.42225  2.77519  2.73123  3.46354  2.40513  3.72494  3.29354  2.67741  2.69355  4.24690  2.90347  2.73739  3.18146  2.89801  2.37887  2.77519  2.98518  4.58477  3.61503
          0.02450  4.11704  4.83939  0.61958  0.77255  0.48576  0.95510
    161   0.94943  4.19745  3.59523  3.34717  4.34580  2.99839  4.37429  3.67125  3.38889  3.44859  4.30915  3.43313  3.76783  3.67736  3.66240  2.03728  2.78120  3.15500  5.72442  4.51768    188 a - - -
          2.68618  4.42225  2.77519  2.73123  3.46354  2.40513  3.72494  3.29354  2.67741  2.69355  4.24690  2.90347  2.73739  3.18146  2.89801  2.37887  2.77519  2.98518  4.58477  3.61503
          0.02450  4.11704  4.83939  0.61958  0.77255  0.48576  0.95510
    162   2.34214  5.16770  1.08499  2.31369  4.67544  3.25830  3.91940  4.08279  2.94163  3.72671  4.61346  2.86456  3.90355  3.10646  3.49278  2.84081  3.21265  3.67760  5.92744  4.49254    189 d - - -
          2.68618  4.42225  2.77519  2.73123  3.46354  2.40513  3.72494  3.29354  2.67741  2.69355  4.24690  2.90347  2.73739  3.18146  2.89801  2.37887  2.77519  2.98518  4.58477  3.61503
          0.02450  4.11704  4.83939  0.61958  0.77255  0.48576  0.95510
    163   3.04302  4.47592  4.40752  3.84359  2.99184  4.15793  4.32361  2.41194  3.68153  1.07213  2.56019  4.08692  4.44578  3.89212  3.85678  3.46723  3.26753  2.45094  4.80898  2.81147    190 l - - -
          2.68618  4.42225  2.77519  2.73123  3.46354  2.40513  3.72494  3.29354  2.67741  2.69355  4.24690  2.90347  2.73739  3.18146  2.89801  2.37887  2.77519  2.98518  4.58477  3.61503
          0.02450  4.11704  4.83939  0.61958  0.77255  0.48576  0.95510
    164   2.63326  4.73974  2.73066  2.58262  4.41103  3.19745  3.96998  3.98108  2.86423  3.59384  4.44571  1.23691  3.85860  3.18137  3.27353  2.24160  3.02806  3.51363  5.70136  4.32307    191 n - - -
          2.68618  4.42225  2.77519  2.73123  3.46354  2.40513  3.72494  3.29354  2.67741  2.69355  4.24690  2.90347  2.73739  3.18146  2.89801  2.37887  2.77519  2.98518  4.58477  3.61503
          0.02450  4.11704  4.83939  0.61958  0.77255  0.48576  0.95510
    165   1.20693  4.20674  3.56713  3.28532  4.35672  2.99802  4.32887  3.71953  3.32736  3.45908  4.30118  3.40088  3.75735  3.61378  3.62311  1.55754  2.76965  3.18665  5.71791  4.50802    192 a - - -
          2.68618  4.42225  2.77519  2.73123  3.46354  2.40513  3.72494  3.29354  2.67741  2.69355  4.24690  2.90347  2.73739  3.18146  2.89801  2.37887  2.77519  2.98518  4.58477  3.61503
          0.02450  4.11704  4.83939  0.61958  0.77255  0.48576  0.95510
    166   2.99843  4.74240  3.72172  3.65564  4.77982  0.43498  4.75417  4.44565  3.86978  4.06665  5.04932  3.88697  4.14084  4.17503  4.07247  3.17844  3.49864  3.92664  5.80344  4.89235    193 G - - -
          2.68618  4.42225  2.77519  2.73123  3.46354  2.40513  3.72494  3.29354  2.67741  2.69355  4.24690  2.90347  2.73739  3.18146  2.89801  2.37887  2.77519  2.98518  4.58477  3.61503
          0.02450  4.11704  4.83939  0.61958  0.77255  0.48576  0.95510
    167   2.72937  4.30119  3.86223  3.30220  3.30778  3.77423  4.07222  2.46516  3.18540  1.48576  2.85564  2.98242  4.14395  3.48504  3.45865  3.05913  2.96855  2.14065  4.91365  3.70166    194 l - - -
          2.68618  4.42225  2.77519  2.73123  3.46354  2.40513  3.72494  3.29354  2.67741  2.69355  4.24690  2.90347  2.73739  3.18146  2.89801  2.37887  2.77519  2.98518  4.58477  3.61503
          0.02450  4.11704  4.83939  0.61958  0.77255  0.48576  0.95510
    168   3.26386  4.57007  4.89370  4.39833  3.39645  4.57759  5.02282  1.00652  4.22310  1.65041  3.23441  4.63054  4.84061  4.47174  4.38617  3.97525  3.51700  1.82801  5.42489  4.22493    195 i - - -
          2.68618  4.42225  2.77519  2.73123  3.46354  2.40513  3.72494  3.29354  2.67741  2.69355  4.24690  2.90347  2.73739  3.18146  2.89801  2.37887  2.77519  2.98518  4.58477  3.61503
          0.02450  4.11704  4.83939  0.61958  0.77255  0.48576  0.95510
    169   2.74940  5.13152  1.68458  2.27741  4.54110  2.78265  3.74540  4.01293  2.63528  3.55040  4.35444  2.45503  3.83856  2.89235  3.15901  2.71553  2.31245  3.59619  5.73204  4.31282    196 d - - -
          2.68618  4.42225  2.77519  2.73123  3.46354  2.40513  3.72494  3.29354  2.67741  2.69355  4.24690  2.90347  2.73739  3.18146  2.89801  2.37887  2.77519  2.98518  4.58477  3.61503
          0.02450  4.11704  4.83939  0.61958  0.77255  0.48576  0.95510
    170   3.01868  5.54531  1.97558  1.03899  4.84332  3.29731  3.84310  4.35639  2.84611  3.87102  4.73237  2.77365  3.91776  3.01277  3.42201  2.90885  3.30851  3.93906  6.01321  4.53122    197 e - - -
          2.68618  4.42225  2.77519  2.73123  3.46354  2.40513  3.72494  3.29354  2.67741  2.69355  4.24690  2.90347  2.73739  3.18146  2.89801  2.37887  2.77519  2.98518  4.58477  3.61503
          0.02450  4.11704  4.83939  0.61958  0.77255  0.48576  0.95510
    171   2.24064  5.09048  2.56851  2.14589  4.41204  3.38847  3.59554  3.87483  2.04368  3.37886  4.14424  2.86553  3.80098  2.50618  2.52670  2.62292  2.88477  3.46977  5.52935  4.14160    198 k - - -
          2.68618  4.42225  2.77519  2.73123  3.46354  2.40513  3.72494  3.29354  2.67741  2.69355  4.24690  2.90347  2.73739  3.18146  2.89801  2.37887  2.77519  2.98518  4.58477  3.61503
          0.02450  4.11704  4.83939  0.61958  0.77255  0.48576  0.95510
    172   2.78098  5.01884  2.61825  1.33773  4.42920  3.33930  3.80489  3.77779  2.63572  3.42167  4.28703  2.93055  3.88989  2.97136  3.08144  2.78286  2.27322  3.42537  5.66032  4.29441    199 e - - -
          2.68618  4.42225  2.77519  2.73123  3.46354  2.40513  3.72494  3.29354  2.67741  2.69355  4.24690  2.90347  2.73739  3.18146  2.89801  2.37887  2.77519  2.98518  4.58477  3.61503
          0.02450  4.11704  4.83939  0.61958  0.77255  0.48576  0.95510
    173   0.71155  4.33268  3.72863  3.53971  4.31326  3.14913  4.53030  3.47671  3.56277  3.34634  4.35686  3.62180  3.91221  3.88246  3.79127  2.68376  2.97850  3.08785  5.71539  4.54561    200 a - - -
          2.68618  4.42225  2.77519  2.73123  3.46354  2.40513  3.72494  3.29354  2.67741  2.69355  4.24690  2.90347  2.73739  3.18146  2.89801  2.37887  2.77519  2.98518  4.58477  3.61503
          0.02450  4.11704  4.83939  0.61958  0.77255  0.48576  0.95510
    174   2.91269  5.13470  3.28742  2.65708  4.53142  3.61035  3.62746  3.90608  1.73925  3.38225  4.21138  3.11503  3.97990  2.45321  1.60577  2.90484  2.63330  3.56390  5.47742  4.24084    201 r - - -
          2.68618  4.42225  2.77519  2.73123  3.46354  2.40513  3.72494  3.29354  2.67741  2.69355  4.24690  2.90347  2.73739  3.18146  2.89801  2.37887  2.77519  2.98518  4.58477  3.61503
          0.02450  4.11704  4.83939  0.61958  0.77255  0.48576  0.95510
    175   2.84595  5.18032  3.12759  2.27395  4.57332  3.54821  3.06891  3.97979  1.78660  3.43544  4.23682  3.02944  3.92614  2.41953  1.82578  2.81816  3.04452  3.60360  5.52109  4.23840    202 k - - -
          2.68618  4.42225  2.77519  2.73123  3.46354  2.40513  3.72494  3.29354  2.67741  2.69355  4.24690  2.90347  2.73739  3.18146  2.89801  2.37887  2.77519  2.98518  4.58477  3.61503
          0.02450  4.11704  4.83939  0.61958  0.77255  0.48576  0.95510
    176   3.10084  5.17568  3.47303  2.86701  4.56601  3.69938  3.69699  3.98307  1.99082  3.42815  4.32322  3.26574  4.09402  2.37511  1.11659  3.10848  3.28369  3.67522  5.48090  4.29135    203 r - - -
          2.68618  4.42225  2.77519  2.73123  3.46354  2.40513  3.72494  3.29354  2.67741  2.69355  4.24690  2.90347  2.73739  3.18146  2.89801  2.37887  2.77519  2.98518  4.58477  3.61503
          0.02450  4.11704  4.83939  0.61958  0.77255  0.48576  0.95510
    177   3.17635  5.22671  3.62881  2.94301  4.69965  3.75799  3.68942  4.04475  1.70303  3.48047  4.37087  3.31626  4.13095  2.83024  1.06691  3.17967  3.33755  3.73813  5.50475  4.36382    204 r - - -
          2.68618  4.42225  2.77519  2.73123  3.46354  2.40513  3.72494  3.29354  2.67741  2.69355  4.24690  2.90347  2.73739  3.18146  2.89801  2.37887  2.77519  2.98518  4.58477  3.61503
          0.02450  4.11704  4.83939  0.61958  0.77255  0.48576  0.95510
    178   2.70563  5.19413  2.36653  2.10969  4.51204  3.35340  3.63189  3.99210  2.23222  3.48593  4.25402  2.50732  3.81029  2.27416  2.92148  2.20494  2.94674  3.57249  5.63400  4.21585    205 e - - -
          2.68618  4.42225  2.77519  2.73123  3.46354  2.40513  3.72494  3.29354  2.67741  2.69355  4.24690  2.90347  2.73739  3.18146  2.89801  2.37887  2.77519  2.98518  4.58477  3.61503
          0.02450  4.11704  4.83939  0.61958  0.77255  0.48576  0.95510
    179   2.45344  5.29463  2.17954  1.47428  4.60060  3.32914  3.70137  4.07886  2.31540  3.58668  4.38316  2.79704  3.84665  2.83723  3.07699  2.73997  3.06094  3.66768  5.74920  4.31282    206 e - - -
          2.68618  4.42225  2.77519  2.73123  3.46354  2.40513  3.72494  3.29354  2.67741  2.69355  4.24690  2.90347  2.73739  3.18146  2.89801  2.37887  2.77519  2.98518  4.58477  3.61503
          0.02450  4.11704  4.83939  0.61958  0.77255  0.48576  0.95510
    180   3.19810  4.48007  4.97542  4.44440  3.47657  4.59254  5.06348  1.37989  4.33563  1.58385  3.26930  4.65509  4.83539  4.52839  4.49077  3.96106  3.44299  1.32438  5.47385  4.32331    207 v - - -
          2.68618  4.42225  2.77519  2.73123  3.46354  2.40513  3.72494  3.29354  2.67741  2.69355  4.24690  2.90347  2.73739  3.18146  2.89801  2.37887  2.77519  2.98518  4.58477  3.61503
          0.02450  4.11704  4.83939  0.61958  0.77255  0.48576  0.95510
    181   1.90398  4.62676  3.07327  2.63277  4.11222  3.32224  3.80396  3.47775  2.59713  3.12958  3.97798  3.08282  3.84137  2.10280  2.99321  2.65146  2.24563  3.13164  5.40280  4.10757    208 a - - -
          2.68618  4.42225  2.77519  2.73123  3.46354  2.40513  3.72494  3.29354  2.67741  2.69355  4.24690  2.90347  2.73739  3.18146  2.89801  2.37887  2.77519  2.98518  4.58477  3.61503
          0.02450  4.11704  4.83939  0.61958  0.77255  0.48576  0.95510
    182   2.43000  5.02258  2.89639  2.19792  4.34158  3.42232  3.61651  3.77871  2.30395  3.30861  4.09802  2.92182  3.83285  2.13071  2.31535  2.41107  2.91046  3.40487  5.47610  4.12472    209 q - - -
          2.68618  4.42225  2.77519  2.73123  3.46354  2.40513  3.72494  3.29354  2.67741  2.69355  4.24690  2.90347  2.73739  3.18146  2.89801  2.37887  2.77519  2.98518  4.58477  3.61503
          0.02450  4.11704  4.83939  0.61958  0.77255  0.48576  0.95510
    183   3.18596  5.32592  2.62057  0.72141  4.70640  3.44876  4.06637  4.21051  2.97974  3.79122  4.76215  3.10163  4.06728  3.28176  3.40856  3.14770  3.49455  3.87184  5.83136  4.56319    210 e - - -
          2.68618  4.42225  2.77519  2.73123  3.46354  2.40513  3.72494  3.29354  2.67741  2.69355  4.24690  2.90347  2.73739  3.18146  2.89801  2.37887  2.77519  2.98518  4.58477  3.61503
          0.02450  4.11704  4.83939  0.61958  0.77255  0.48576  0.95510
    184   1.07950  4.24325  3.85406  3.49343  3.98001  3.23393  4.40380  2.82849  3.42897  2.86923  3.91458  3.60434  3.93389  3.73956  3.69201  2.67729  2.88204  2.13647  5.52498  4.30768    211 a - - -
          2.68618  4.42225  2.77519  2.73123  3.46354  2.40513  3.72494  3.29354  2.67741  2.69355  4.24690  2.90347  2.73739  3.18146  2.89801  2.37887  2.77519  2.98518  4.58477  3.61503
          0.02450  4.11704  4.83939  0.61958  0.77255  0.48576  0.95510
    185   3.02843  5.65440  1.17895  1.87540  4.93291  3.27021  3.82863  4.47136  2.87076  3.94992  4.80206  2.28017  3.90343  2.99521  3.48907  2.89731  3.32018  4.02798  6.10434  4.57013    212 d - - -
          2.68618  4.42225  2.77519  2.73123  3.46354  2.40513  3.72494  3.29354  2.67741  2.69355  4.24690  2.90347  2.73739  3.18146  2.89801  2.37887  2.77519  2.98518  4.58477  3.61503
          0.02450  4.11704  4.83939  0.61958  0.77255  0.48576  0.95510
    186   3.58695  4.91889  4.57563  4.34275  0.68279  4.20633  4.01039  3.08784  4.24546  2.40411  3.78541  4.30386  4.66404  4.34727  4.30432  3.83984  3.89055  3.09548  4.19846  2.53955    213 F - - -
          2.68618  4.42225  2.77519  2.73123  3.46354  2.40513  3.72494  3.29354  2.67741  2.69355  4.24690  2.90347  2.73739  3.18146  2.89801  2.37887  2.77519  2.98518  4.58477  3.61503
          0.02450  4.11704  4.83939  0.61958  0.77255  0.48576  0.95510
    187   3.61945  5.00848  4.20878  3.99018  2.34648  4.12248  3.76127  3.59695  3.84123  2.98592  4.24747  4.03793  4.59343  4.08698  3.97184  3.72904  3.90891  3.47986  3.99745  0.63923    214 Y - - -
          2.68618  4.42225  2.77519  2.73123  3.46354  2.40513  3.72494  3.29354  2.67741  2.69355  4.24690  2.90347  2.73739  3.18146  2.89801  2.37887  2.77519  2.98518  4.58477  3.61503
          0.02450  4.11704  4.83939  0.61958  0.77255  0.48576  0.95510
    188   2.99843  4.74240  3.72172  3.65564  4.77982  0.43498  4.75417  4.44565  3.86978  4.06665  5.04932  3.88697  4.14084  4.17503  4.07247  3.17844  3.49864  3.92664  5.80344  4.89235    215 G - - -
          2.68618  4.42225  2.77519  2.73123  3.46354  2.40513  3.72494  3.29354  2.67741  2.69355  4.24690  2.90347  2.73739  3.18146  2.89801  2.37887  2.77519  2.98518  4.58477  3.61503
          0.02450  4.11704  4.83939  0.61958  0.77255  0.48576  0.95510
    189   1.04712  4.19952  3.58478  3.31739  4.35031  2.99668  4.35097  3.69833  3.35901  3.45330  4.30258  3.41689  3.76103  3.64495  3.64404  1.81639  2.77299  3.17196  5.71957  4.51258    216 a - - -
          2.68618  4.42225  2.77519  2.73123  3.46354  2.40513  3.72494  3.29354  2.67741  2.69355  4.24690  2.90347  2.73739  3.18146  2.89801  2.37887  2.77519  2.98518  4.58477  3.61503
          0.02450  4.11704  4.83939  0.61958  0.77255  0.48576  0.95510
    190   3.17992  4.69362  4.32210  3.94103  3.33985  4.02239  4.61971  2.54108  3.69382  1.90338  0.97590  4.18620  4.49026  4.06285  3.86897  3.55137  3.49318  2.57430  5.20918  3.98950    217 m - - -
          2.68618  4.42225  2.77519  2.73123  3.46354  2.40513  3.72494  3.29354  2.67741  2.69355  4.24690  2.90347  2.73739  3.18146  2.89801  2.37887  2.77519  2.98518  4.58477  3.61503
          0.02450  4.11704  4.83939  0.61958  0.77255  0.48576  0.95510
    191   3.27219  5.41609  0.62199  2.52229  4.83061  3.41393  4.17280  4.47871  3.30716  4.04579  5.03610  3.08844  4.08449  3.41710  3.85148  3.21155  3.61829  4.09395  5.94938  4.67190    218 D - - -
          2.68618  4.42225  2.77519  2.73123  3.46354  2.40513  3.72494  3.29354  2.67741  2.69355  4.24690  2.90347  2.73739  3.18146  2.89801  2.37887  2.77519  2.98518  4.58477  3.61503
          0.02450  4.11704  4.83939  0.61958  0.77255  0.48576  0.95510
    192   2.99843  4.74240  3.72172  3.65564  4.77982  0.43498  4.75417  4.44565  3.86978  4.06665  5.04932  3.88697  4.14084  4.17503  4.07247  3.17844  3.49864  3.92664  5.80344  4.89235    219 G - - -
          2.68618  4.42225  2.77519  2.73123  3.46354  2.40513  3.72494  3.29354  2.67741  2.69355  4.24690  2.90347  2.73739  3.18146  2.89801  2.37887  2.77519  2.98518  4.58477  3.61503
          0.02450  4.11704  4.83939  0.61958  0.77255  0.48576  0.95510
    193   0.71155  4.33268  3.72863  3.53971  4.31326  3.14913  4.53030  3.47671  3.56277  3.34634  4.35686  3.62180  3.91221  3.88246  3.79127  2.68376  2.97850  3.08785  5.71539  4.54561    220 a - - -
          2.68618  4.42225  2.77519  2.73123  3.46354  2.40513  3.72494  3.29354  2.67741  2.69355  4.24690  2.90347  2.73739  3.18146  2.89801  2.37887  2.77519  2.98518  4.58477  3.61503
          0.02450  4.11704  4.83939  0.61958  0.77255  0.48576  0.95510
    194   2.10242  4.41788  3.21822  2.82027  4.23077  3.14650  3.98096  3.64017  2.86683  3.29104  4.11171  2.65772  3.78052  3.18761  3.26474  1.60659  2.10988  3.19342  5.53725  4.26562    221 s - - -
          2.68618  4.42225  2.77519  2.73123  3.46354  2.40513  3.72494  3.29354  2.67741  2.69355  4.24690  2.90347  2.73739  3.18146  2.89801  2.37887  2.77519  2.98518  4.58477  3.61503
          0.02450  4.11704  4.83939  0.61958  0.77255  0.48576  0.95510
    195   3.13341  5.23625  3.51137  2.86849  4.70406  3.72315  3.68038  4.05703  1.02044  3.49122  4.36950  3.26627  4.10186  2.81709  1.90088  3.12715  3.30164  3.73807  5.51940  4.35812    222 k - - -
          2.68618  4.42225  2.77519  2.73123  3.46354  2.40513  3.72494  3.29354  2.67741  2.69355  4.24690  2.90347  2.73739  3.18146  2.89801  2.37887  2.77519  2.98518  4.58477  3.61503
          0.02450  4.11704  4.83939  0.61958  0.77255  0.48576  0.95510
    196   3.58695  4.91889  4.57563  4.34275  0.68279  4.20633  4.01039  3.08784  4.24546  2.40411  3.78541  4.30386  4.66404  4.34727  4.30432  3.83984  3.89055  3.09548  4.19846  2.53955    223 F - - -
          2.68618  4.42225  2.77519  2.73123  3.46354  2.40513  3.72494  3.29354  2.67741  2.69355  4.24690  2.90347  2.73739  3.18146  2.89801  2.37887  2.77519  2.98518  4.58477  3.61503
          0.02450  4.11704  4.83939  0.61958  0.77255  0.48576  0.95510
    197   2.76228  4.31727  3.94751  3.44624  3.53632  3.81098  4.26432  2.00771  3.34356  2.42067  3.48369  3.00207  4.23889  3.66675  3.62018  3.14286  3.03626  1.25813  5.14496  3.89986    224 v - - -
          2.68618  4.42225  2.77519  2.73123  3.46354  2.40513  3.72494  3.29354  2.67741  2.69355  4.24690  2.90347  2.73739  3.18146  2.89801  2.37887  2.77519  2.98518  4.58477  3.61503
          0.02450  4.11704  4.83939  0.61958  0.77255  0.48576  0.95510
    198   2.89427  5.15778  3.22474  2.61574  4.55962  3.58807  3.62150  3.94648  1.62182  3.41165  4.23112  3.08506  3.96290  2.41761  1.77954  2.49384  3.08719  3.59065  5.49889  4.24724    225 k - - -
          2.68618  4.42225  2.77519  2.73123  3.46354  2.40513  3.72494  3.29354  2.67741  2.69355  4.24690  2.90347  2.73739  3.18146  2.89801  2.37887  2.77519  2.98518  4.58477  3.61503
          0.02450  4.11704  4.83939  0.61958  0.77255  0.48576  0.95510
    199   2.70708  4.66629  3.24302  2.95584  4.41271  1.05864  4.08464  3.90831  2.81183  3.51435  4.39108  3.32367  3.94864  3.31435  2.39021  2.82333  3.09743  3.48165  5.60330  4.39859    226 g - - -
          2.68618  4.42225  2.77519  2.73123  3.46354  2.40513  3.72494  3.29354  2.67741  2.69355  4.24690  2.90347  2.73739  3.18146  2.89801  2.37887  2.77519  2.98518  4.58477  3.61503
          0.02450  4.11704  4.83939  0.61958  0.77255  0.48576  0.95510
    200   3.02780  5.65437  1.18356  1.86790  4.93281  3.27032  3.82804  4.47122  2.86954  3.94944  4.80118  2.28047  3.90316  2.99441  3.48772  2.89671  3.31934  4.02767  6.10377  4.56963    227 d - - -
          2.68618  4.42225  2.77519  2.73123  3.46354  2.40513  3.72494  3.29354  2.67741  2.69355  4.24690  2.90347  2.73739  3.18146  2.89801  2.37887  2.77519  2.98518  4.58477  3.61503
          0.02450  4.11704  4.83939  0.61958  0.77255  0.48576  0.95510
    201   1.19993  4.20182  3.69768  3.30006  4.03990  3.11990  4.24687  3.21381  3.26159  3.08152  3.98164  3.44839  3.81868  3.55864  3.55774  2.16161  2.78223  2.33447  5.46917  4.25738    228 a - - -
          2.68618  4.42225  2.77519  2.73123  3.46354  2.40513  3.72494  3.29354  2.67741  2.69355  4.24690  2.90347  2.73739  3.18146  2.89801  2.37887  2.77519  2.98518  4.58477  3.61503
          0.02450  4.11704  4.83939  0.61958  0.77255  0.48576  0.95510
    202   2.83059  4.31333  4.11657  3.55022  3.41630  3.96194  4.28040  1.47780  2.81351  2.00226  3.32348  3.85276  4.30874  3.70853  3.63333  3.26060  3.06835  1.83228  5.06857  3.86742    229 i - - -
          2.68618  4.42225  2.77519  2.73123  3.46354  2.40513  3.72494  3.29354  2.67741  2.69355  4.24690  2.90347  2.73739  3.18146  2.89801  2.37887  2.77519  2.98518  4.58477  3.61503
          0.02450  4.11704  4.83939  0.61958  0.77255  0.48576  0.95510
    203   1.07950  4.24325  3.85406  3.49343  3.98001  3.23393  4.40380  2.82849  3.42897  2.86923  3.91458  3.60434  3.93389  3.73956  3.69201  2.67729  2.88204  2.13647  5.52498  4.30768    230 a - - -
          2.68618  4.42225  2.77519  2.73123  3.46354  2.40513  3.72494  3.29354  2.67741  2.69355  4.24690  2.90347  2.73739  3.18146  2.89801  2.37887  2.77519  2.98518  4.58477  3.61503
          0.02450  4.11704  4.83939  0.61958  0.77255  0.48576  0.95510
    204   1.71095  4.21780  3.51874  3.22641  4.37475  1.40832  4.29617  3.73529  3.28761  3.45986  4.28954  3.37158  3.75235  3.56766  3.60091  2.45619  2.26329  3.19827  5.72109  4.51689    231 g - - -
          2.68618  4.42225  2.77519  2.73123  3.46354  2.40513  3.72494  3.29354  2.67741  2.69355  4.24690  2.90347  2.73739  3.18146  2.89801  2.37887  2.77519  2.98518  4.58477  3.61503
          0.02450  4.11704  4.83939  0.61958  0.77255  0.48576  0.95510
    205   3.14969  4.45857  4.88997  4.33547  2.66191  4.46306  4.81969  1.27464  4.21847  1.64090  3.12711  4.51990  4.70921  4.35772  4.33763  3.80863  3.38420  1.72233  5.20605  4.03811    232 i - - -
          2.68618  4.42225  2.77519  2.73123  3.46354  2.40513  3.72494  3.29354  2.67741  2.69355  4.24690  2.90347  2.73739  3.18146  2.89801  2.37887  2.77519  2.98518  4.58477  3.61503
          0.02450  4.11704  4.83939  0.61958  0.77255  0.48576  0.95510
    206   3.26191  4.55625  4.97627  4.43282  3.31962  4.60802  5.01602  1.48987  4.30913  1.18300  3.10787  4.65971  4.82311  4.45886  4.44334  3.97113  3.49879  1.70915  5.36723  4.26035    233 l - - -
          2.68618  4.42225  2.77519  2.73123  3.46354  2.40513  3.72494  3.29354  2.67741  2.69355  4.24690  2.90347  2.73739  3.18146  2.89801  2.37887  2.77519  2.98518  4.58477  3.61503
          0.02450  4.11704  4.83939  0.61958  0.77255  0.48576  0.95510
    207   3.18089  4.49748  4.88941  4.41547  3.58158  4.50745  5.11808  0.95755  4.28316  2.05368  3.39114  4.62200  4.82987  4.55087  4.46809  3.91550  3.45478  1.53380  5.59041  4.38435    234 i - - -
          2.68618  4.42225  2.77519  2.73123  3.46354  2.40513  3.72494  3.29354  2.67741  2.69355  4.24690  2.90347  2.73739  3.18146  2.89801  2.37887  2.77519  2.98518  4.58477  3.61503
          0.02450  4.11704  4.83939  0.61958  0.77255  0.48576  0.95510
    208   2.65899  4.33784  3.79937  3.27509  3.55883  3.61328  4.15389  2.49475  3.16796  2.38268  2.88788  3.58928  4.09359  3.49550  3.47087  2.94583  1.56547  2.11761  5.14987  3.93291    235 t - - -
          2.68618  4.42225  2.77519  2.73123  3.46354  2.40513  3.72494  3.29354  2.67741  2.69355  4.24690  2.90347  2.73739  3.18146  2.89801  2.37887  2.77519  2.98518  4.58477  3.61503
          0.02450  4.11704  4.83939  0.61958  0.77255  0.48576  0.95510
    209   2.18712  4.17037  3.73796  3.16595  2.92149  3.07878  3.92257  2.58873  3.09006  2.16204  2.92941  3.48736  4.00569  3.35952  3.37042  2.89436  2.54368  2.21204  4.78855  3.57868    236 l - - -
          2.68618  4.42225  2.77519  2.73123  3.46354  2.40513  3.72494  3.29354  2.67741  2.69355  4.24690  2.90347  2.73739  3.18146  2.89801  2.37887  2.77519  2.98518  4.58477  3.61503
          0.02450  4.11704  4.83939  0.61958  0.77255  0.48576  0.95510
    210   3.18110  4.49422  4.89880  4.42243  3.58788  4.51598  5.12548  0.96633  4.29336  2.05967  3.39467  4.62891  4.83476  4.55889  4.47844  3.92256  3.45384  1.50927  5.59658  4.39205    237 i - - -
          2.68618  4.42225  2.77519  2.73123  3.46354  2.40513  3.72494  3.29354  2.67741  2.69355  4.24690  2.90347  2.73739  3.18146  2.89801  2.37887  2.77519  2.98518  4.58477  3.61503
          0.02450  4.11704  4.83939  0.61958  0.77255  0.48576  0.95510
    211   2.94718  4.93945  2.87544  2.78935  4.34378  3.36512  4.14847  4.11493  3.07728  3.73550  4.69472  0.78821  4.03206  3.42758  3.43523  3.00871  3.34073  3.71177  5.62163  4.27915    238 n - - -
          2.68618  4.42225  2.77519  2.73123  3.46354  2.40513  3.72494  3.29354  2.67741  2.69355  4.24690  2.90347  2.73739  3.18146  2.89801  2.37887  2.77519  2.98518  4.58477  3.61503
          0.02450  4.11704  4.83939  0.61958  0.77255  0.48576  0.95510
    212   3.19050  4.48856  4.92810  4.37698  3.35657  4.53968  4.94856  1.23516  4.26310  1.62840  2.66377  4.58981  4.77187  4.42073  4.40012  3.89194  3.42655  1.66491  5.34461  4.22790    239 i - - -
          2.68618  4.42225  2.77519  2.73123  3.46354  2.40513  3.72494  3.29354  2.67741  2.69355  4.24690  2.90347  2.73739  3.18146  2.89801  2.37887  2.77519  2.98518  4.58477  3.61503
          0.02450  4.11704  4.83939  0.61958  0.77255  0.48576  0.95510
    213   3.19500  4.47118  4.98713  4.46503  3.54382  4.60993  5.11321  1.26715  4.35963  1.79149  3.33450  4.67603  4.86014  4.57369  4.52673  3.98510  3.44398  1.26463  5.54022  4.37113    240 v - - -
          2.68618  4.42225  2.77519  2.73123  3.46354  2.40513  3.72494  3.29354  2.67741  2.69355  4.24690  2.90347  2.73739  3.18146  2.89801  2.37887  2.77519  2.98518  4.58477  3.61503
          0.02450  4.11704  4.83939  0.61958  0.77255  0.48576  0.95510
    214   2.11630  4.31260  3.44876  3.06607  3.00688  1.45585  4.07618  3.23720  3.09123  2.97429  3.88711  3.34714  3.85719  3.39026  3.42954  2.62656  2.83737  2.90601  5.27429  3.98066    241 g - - -
          2.68618  4.42225  2.77519  2.73123  3.46354  2.40513  3.72494  3.29354  2.67741  2.69355  4.24690  2.90347  2.73739  3.18146  2.89801  2.37887  2.77519  2.98518  4.58477  3.61503
          0.02450  4.11704  4.83939  0.61958  0.77255  0.48576  0.95510
    215   2.99843  4.74240  3.72172  3.65564  4.77982  0.43498  4.75417  4.44565  3.86978  4.06665  5.04932  3.88697  4.14084  4.17503  4.07247  3.17844  3.49864  3.92664  5.80344  4.89235    242 G - - -
          2.68618  4.42225  2.77519  2.73123  3.46354  2.40513  3.72494  3.29354  2.67741  2.69355  4.24690  2.90347  2.73739  3.18146  2.89801  2.37887  2.77519  2.98518  4.58477  3.61503
          0.02450  4.11704  4.83939  0.61958  0.77255  0.48576  0.95510
    216   3.35348  4.65794  4.96891  4.43953  3.21442  4.64414  4.99943  1.53896  4.27106  0.99192  3.02151  4.68465  4.84389  4.42764  4.39610  4.02290  3.58803  2.07949  5.30368  4.18660    243 l - - -
          2.68618  4.42225  2.77519  2.73123  3.46354  2.40513  3.72494  3.29354  2.67741  2.69355  4.24690  2.90347  2.73739  3.18146  2.89801  2.37887  2.77519  2.98518  4.58477  3.61503
          0.02450  4.11704  4.83939  0.61958  0.77255  0.48576  0.95510
    217   2.53390  4.35643  4.53769  3.98725  3.43386  4.21363  4.63295  1.79635  3.87873  1.55842  3.28668  4.22266  4.53650  4.11207  4.07733  3.54410  3.22133  1.43843  5.23446  4.06005    244 v - - -
          2.68618  4.42225  2.77519  2.73123  3.46354  2.40513  3.72494  3.29354  2.67741  2.69355  4.24690  2.90347  2.73739  3.18146  2.89801  2.37887  2.77519  2.98518  4.58477  3.61503
          0.02450  4.11704  4.83939  0.61958  0.77255  0.48576  0.95510
    218   3.18002  4.47616  4.94384  4.45805  3.62444  4.55558  5.16191  1.04198  4.34405  2.10033  3.42018  4.66228  4.85844  4.60175  4.52944  3.95638  3.44776  1.34690  5.62862  4.42735    245 i - - -
          2.68618  4.42225  2.77519  2.73123  3.46354  2.40513  3.72494  3.29354  2.67741  2.69355  4.24690  2.90347  2.73739  3.18146  2.89801  2.37887  2.77519  2.98518  4.58477  3.61503
          0.02450  4.11704  4.83939  0.61958  0.77255  0.48576  0.95510
    219   2.99843  4.74240  3.72172  3.65564  4.77982  0.43498  4.75417  4.44565  3.86978  4.06665  5.04932  3.88697  4.14084  4.17503  4.07247  3.17844  3.49864  3.92664  5.80344  4.89235    246 G - - -
          2.68618  4.42225  2.77519  2.73123  3.46354  2.40513  3.72494  3.29354  2.67741  2.69355  4.24690  2.90347  2.73739  3.18146  2.89801  2.37887  2.77519  2.98518  4.58477  3.61503
          0.02450  4.11704  4.83939  0.61958  0.77255  0.48576  0.95510
    220   2.47795  4.21662  4.24678  3.67988  3.36349  3.93614  4.30461  1.76954  3.57483  2.21658  2.54545  3.91677  4.29369  3.81481  3.78372  3.24131  2.61824  1.66715  4.99288  3.80089    247 v - - -
          2.68618  4.42225  2.77519  2.73123  3.46354  2.40513  3.72494  3.29354  2.67741  2.69355  4.24690  2.90347  2.73739  3.18146  2.89801  2.37887  2.77519  2.98518  4.58477  3.61503
          0.02450  4.11704  4.83939  0.61958  0.77255  0.48576  0.95510
    221   2.83284  4.34452  4.17424  3.63914  3.41468  3.91713  4.37766  2.19696  3.51569  1.49698  3.30267  3.91043  4.31830  3.80030  3.75816  3.24852  2.28243  1.74562  5.13353  3.94399    248 l - - -
          2.68618  4.42225  2.77519  2.73123  3.46354  2.40513  3.72494  3.29354  2.67741  2.69355  4.24690  2.90347  2.73739  3.18146  2.89801  2.37887  2.77519  2.98518  4.58477  3.61503
          0.02450  4.11704  4.83939  0.61958  0.77255  0.48576  0.95510
    222   2.78214  4.69495  3.35506  2.80770  3.64894  3.64013  3.83147  3.00078  2.58575  2.20830  3.01839  3.26554  4.02386  1.72094  2.92458  2.90825  3.01233  2.86407  5.15774  3.87677    249 q - - -
          2.68618  4.42225  2.77519  2.73123  3.46354  2.40513  3.72494  3.29354  2.67741  2.69355  4.24690  2.90347  2.73739  3.18146  2.89801  2.37887  2.77519  2.98518  4.58477  3.61503
          0.02450  4.11704  4.83939  0.61958  0.77255  0.48576  0.95510
    223   2.77079  5.02722  3.12659  2.53341  4.34133  3.52315  2.69160  3.75741  2.01047  2.86966  4.09164  3.02613  3.90095  2.06779  2.25909  2.77099  2.97902  3.41230  5.42327  4.12765    250 k - - -
          2.68618  4.42225  2.77519  2.73123  3.46354  2.40513  3.72494  3.29354  2.67741  2.69355  4.24690  2.90347  2.73739  3.18146  2.89801  2.37887  2.77519  2.98518  4.58477  3.61503
          0.02450  4.11704  4.83939  0.61958  0.77255  0.48576  0.95510
    224   2.30265  4.76725  2.82106  2.49618  4.22666  1.82901  3.00798  3.68032  2.62434  3.28163  4.10857  2.60296  3.83766  2.96330  3.06136  2.67066  2.92825  3.30379  5.49474  4.15560    251 g - - -
          2.68618  4.42225  2.77519  2.73123  3.46354  2.40513  3.72494  3.29354  2.67741  2.69355  4.24690  2.90347  2.73739  3.18146  2.89801  2.37887  2.77519  2.98518  4.58477  3.61503
          0.02450  4.11704  4.83939  0.61958  0.77255  0.48576  0.95510
    225   3.20957  4.58129  4.72091  4.15737  3.16449  4.41939  4.74659  2.18855  4.01023  1.30555  1.64732  4.41770  4.65887  4.17659  4.16370  3.75540  3.43970  1.98440  5.16801  4.07403    252 l - - -
          2.68618  4.42225  2.77519  2.73123  3.46354  2.40513  3.72494  3.29354  2.67741  2.69355  4.24690  2.90347  2.73739  3.18146  2.89801  2.37887  2.77519  2.98518  4.58477  3.61503
          0.02450  4.11704  4.83939  0.61958  0.77255  0.48576  0.95510
    226   2.32647  4.84740  2.52781  2.41232  4.31836  2.81213  3.71226  3.76557  2.53489  3.33173  4.12421  2.55747  3.79867  2.85426  3.01561  1.99641  2.57086  3.36110  5.53268  4.16960    253 s - - -
          2.68618  4.42225  2.77519  2.73123  3.46354  2.40513  3.72494  3.29354  2.67741  2.69355  4.24690  2.90347  2.73739  3.18146  2.89801  2.37887  2.77519  2.98518  4.58477  3.61503
          0.02450  4.11704  4.83939  0.61958  0.77255  0.48576  0.95510
    227   3.20050  4.52185  4.92168  4.34225  2.25014  4.45227  4.73481  1.61553  4.20708  1.29733  2.50011  4.51720  4.66590  4.27447  4.27769  3.78689  3.42069  2.26473  5.05071  3.93638    254 l - - -
          2.68618  4.42225  2.77519  2.73123  3.46354  2.40513  3.72494  3.29354  2.67741  2.69355  4.24690  2.90347  2.73739  3.18146  2.89801  2.37887  2.77519  2.98518  4.58477  3.61503
          0.02450  4.11704  4.83939  0.61958  0.77255  0.48576  0.95510
    228   2.61136  4.80270  2.94546  2.45221  4.09982  2.41190  3.66456  3.52018  2.45423  3.11941  3.31120  2.63596  3.82456  2.38492  2.90074  2.41061  2.85966  3.18460  5.35409  4.02113    255 q - - -
          2.68618  4.42225  2.77519  2.73123  3.46354  2.40513  3.72494  3.29354  2.67741  2.69355  4.24690  2.90347  2.73739  3.18146  2.89801  2.37887  2.77519  2.98518  4.58477  3.61503
          0.02450  4.11704  4.83939  0.61958  0.77255  0.48576  0.95510
    229   2.72052  5.13655  2.64902  1.68415  4.44087  2.92184  3.08186  3.90484  2.43446  3.42555  4.21309  2.84845  3.82821  2.48078  2.91230  2.43791  2.96257  3.51229  5.59262  4.19629    256 e - - -
          2.68618  4.42225  2.77519  2.73123  3.46354  2.40513  3.72494  3.29354  2.67741  2.69355  4.24690  2.90347  2.73739  3.18146  2.89801  2.37887  2.77519  2.98518  4.58477  3.61503
          0.02450  4.11704  4.83939  0.61958  0.77255  0.48576  0.95510
    230   0.71155  4.33268  3.72863  3.53971  4.31326  3.14913  4.53030  3.47671  3.56277  3.34634  4.35686  3.62180  3.91221  3.88246  3.79127  2.68376  2.97850  3.08785  5.71539  4.54561    257 a - - -
          2.68618  4.42225  2.77519  2.73123  3.46354  2.40513  3.72494  3.29354  2.67741  2.69355  4.24690  2.90347  2.73739  3.18146  2.89801  2.37887  2.77519  2.98518  4.58477  3.61503
          0.02450  4.11704  4.83939  0.61958  0.77255  0.48576  0.95510
    231   1.79861  4.31881  4.05122  3.53184  3.51418  3.77962  4.32911  2.24228  3.43324  1.86051  3.41592  3.80398  4.23424  3.72662  3.70134  3.12158  3.04165  1.71554  5.17671  3.96913    258 v - - -
          2.68618  4.42225  2.77519  2.73123  3.46354  2.40513  3.72494  3.29354  2.67741  2.69355  4.24690  2.90347  2.73739  3.18146  2.89801  2.37887  2.77519  2.98518  4.58477  3.61503
          0.02450  4.11704  4.83939  0.61958  0.77255  0.48576  0.95510
    232   2.71758  5.14468  2.70877  2.13727  4.46484  3.38432  3.63310  3.92502  2.16883  3.43122  4.21225  2.29652  3.82918  2.29391  2.82553  2.22899  2.95371  3.52634  5.58378  4.19650    259 e - - -
          2.68618  4.42225  2.77519  2.73123  3.46354  2.40513  3.72494  3.29354  2.67741  2.69355  4.24690  2.90347  2.73739  3.18146  2.89801  2.37887  2.77519  2.98518  4.58477  3.61503
          0.02450  4.11704  4.83939  0.61958  0.77255  0.48576  0.95510
    233   2.61561  4.76627  2.91121  2.49263  4.12832  3.35636  3.14958  3.56622  2.53059  3.17184  3.99660  2.36340  3.83584  2.89338  2.96359  2.40294  1.93542  3.21828  5.39677  4.06484    260 t - - -
          2.68618  4.42225  2.77519  2.73123  3.46354  2.40513  3.72494  3.29354  2.67741  2.69355  4.24690  2.90347  2.73739  3.18146  2.89801  2.37887  2.77519  2.98518  4.58477  3.61503
          0.02450  4.11704  4.83939  0.61958  0.77255  0.48576  0.95510
    234   3.79785  4.99094  4.76004  4.48091  1.32632  4.50776  3.51156  3.46927  4.31859  2.77362  4.05651  4.16708  4.80933  4.24366  4.32049  3.88493  4.01695  3.39863  3.63660  0.99223    261 y - - -
          2.68618  4.42225  2.77519  2.73123  3.46354  2.40513  3.72494  3.29354  2.67741  2.69355  4.24690  2.90347  2.73739  3.18146  2.89801  2.37887  2.77519  2.98518  4.58477  3.61503
          0.02450  4.11704  4.83939  0.61958  0.77255  0.48576  0.95510
    235   2.10318  4.23209  3.64016  3.16483  3.83366  3.24128  4.10259  3.01871  3.11593  2.87460  3.77315  3.40750  3.85899  3.41694  3.43751  2.26381  1.75506  2.06754  5.27053  4.05200    262 t - - -
          2.68618  4.42225  2.77519  2.73123  3.46354  2.40513  3.72494  3.29354  2.67741  2.69355  4.24690  2.90347  2.73739  3.18146  2.89801  2.37887  2.77519  2.98518  4.58477  3.61503
          0.02450  4.11704  4.83939  0.61958  0.77255  0.48576  0.95510
    236   2.62876  4.20357  3.78567  3.20807  3.28835  3.67436  3.95185  2.16748  3.08767  1.82552  2.90233  3.52902  4.04465  3.38437  2.94326  2.60871  2.86136  2.38495  4.80847  3.60293    263 l - - -
          2.68618  4.42225  2.77519  2.73123  3.46354  2.40513  3.72494  3.29354  2.67741  2.69355  4.24690  2.90347  2.73739  3.18146  2.89801  2.37887  2.77519  2.98518  4.58477  3.61503
          0.02450  4.11704  4.83939  0.61958  0.77255  0.48576  0.95510
    237   3.44105  4.83477  4.58143  4.22928  3.24730  4.29001  4.80905  2.47144  3.99487  0.62344  3.20604  4.48115  4.68768  4.30383  4.12807  3.90015  3.72657  2.57099  5.20800  3.98548    264 L - - -
          2.68618  4.42225  2.77519  2.73123  3.46354  2.40513  3.72494  3.29354  2.67741  2.69355  4.24690  2.90347  2.73739  3.18146  2.89801  2.37887  2.77519  2.98518  4.58477  3.61503
          0.02450  4.11704  4.83939  0.61958  0.77255  0.48576  0.95510
    238   2.32832  4.25858  3.49144  3.18290  4.25566  3.05915  4.23715  3.59780  3.18664  3.34513  4.20648  3.36668  3.78589  3.51246  3.49304  1.81704  1.26447  3.12862  5.62252  4.39369    265 t - - -
          2.68618  4.42225  2.77519  2.73123  3.46354  2.40513  3.72494  3.29354  2.67741  2.69355  4.24690  2.90347  2.73739  3.18146  2.89801  2.37887  2.77519  2.98518  4.58477  3.61503
          0.02450  4.11704  4.83939  0.61958  0.77255  0.48576  0.95510
    239   3.17204  4.46097  4.95890  4.46964  3.65614  4.56726  5.17599  1.22255  4.36361  2.14412  3.44877  4.67136  4.86619  4.62216  4.55116  3.96531  3.43811  1.12019  5.64939  4.44395    266 v - - -
          2.68618  4.42225  2.77519  2.73123  3.46354  2.40513  3.72494  3.29354  2.67741  2.69355  4.24690  2.90347  2.73739  3.18146  2.89801  2.37887  2.77519  2.98518  4.58477  3.61503
          0.02450  4.11704  4.83939  0.61958  0.77255  0.48576  0.95510
    240   2.99843  4.74240  3.72172  3.65564  4.77982  0.43498  4.75417  4.44565  3.86978  4.06665  5.04932  3.88697  4.14084  4.17503  4.07247  3.17844  3.49864  3.92664  5.80344  4.89235    267 G - - -
          2.68618  4.42225  2.77519  2.73123  3.46354  2.40513  3.72494  3.29354  2.67741  2.69355  4.24690  2.90347  2.73739  3.18146  2.89801  2.37887  2.77519  2.98518  4.58477  3.61503
          0.02450  4.11704  4.83939  0.61958  0.77255  0.48576  0.95510
    241   3.27219  5.41609  0.62199  2.52229  4.83061  3.41393  4.17280  4.47871  3.30716  4.04579  5.03610  3.08844  4.08449  3.41710  3.85148  3.21155  3.61829  4.09395  5.94938  4.67190    268 D - - -
          2.68618  4.42225  2.77519  2.73123  3.46354  2.40513  3.72494  3.29354  2.67741  2.69355  4.24690  2.90347  2.73739  3.18146  2.89801  2.37887  2.77519  2.98518  4.58477  3.61503
          0.02450  4.11704  4.83939  0.61958  0.77255  0.48576  0.95510
    242   2.99843  4.74240  3.72172  3.65564  4.77982  0.43498  4.75417  4.44565  3.86978  4.06665  5.04932  3.88697  4.14084  4.17503  4.07247  3.17844  3.49864  3.92664  5.80344  4.89235    269 G - - -
          2.68618  4.42225  2.77519  2.73123  3.46354  2.40513  3.72494  3.29354  2.67741  2.69355  4.24690  2.90347  2.73739  3.18146  2.89801  2.37887  2.77519  2.98518  4.58477  3.61503
          0.02450  4.11704  4.83939  0.61958  0.77255  0.48576  0.95510
    243   3.39493  4.72824  4.89277  4.37621  3.14978  4.61384  4.93910  1.93839  4.17512  0.79752  2.97770  4.63897  4.82462  4.35731  4.30792  4.00241  3.63190  2.23894  5.24746  4.11040    270 l - - -
          2.68618  4.42225  2.77519  2.73123  3.46354  2.40513  3.72494  3.29354  2.67741  2.69355  4.24690  2.90347  2.73739  3.18146  2.89801  2.37887  2.77519  2.98518  4.58477  3.61503
          0.02450  4.11704  4.83939  0.61958  0.77255  0.48576  0.95510
    244   3.00598  4.48887  4.45876  4.13618  3.74162  3.97109  4.89980  2.07166  4.00797  2.39019  3.67580  4.28503  4.52292  4.35320  4.19605  3.49541  3.36465  0.76383  5.56519  4.30925    271 v - - -
          2.68618  4.42225  2.77519  2.73123  3.46354  2.40513  3.72494  3.29354  2.67741  2.69355  4.24690  2.90347  2.73739  3.18146  2.89801  2.37887  2.77519  2.98518  4.58477  3.61503
          0.02450  4.11704  4.83939  0.61958  0.77255  0.48576  0.95510
    245   1.97457  4.22815  3.53058  3.20360  4.34258  3.01651  4.26090  3.69851  3.22560  3.42429  4.25708  3.36323  3.75571  3.52480  3.54330  1.15947  2.27371  3.17840  5.68852  4.47558    272 s - - -
          2.68618  4.42225  2.77519  2.73123  3.46354  2.40513  3.72494  3.29354  2.67741  2.69355  4.24690  2.90347  2.73739  3.18146  2.89801  2.37887  2.77519  2.98518  4.58477  3.61503
          0.02450  4.11704  4.83939  0.61958  0.77255  0.48576  0.95510
    246   2.80940  4.81028  3.22002  2.74226  3.85072  3.56812  3.80211  3.26497  2.47325  2.75114  3.01899  3.20151  4.00039  1.48322  2.79253  2.89317  3.05561  3.07537  5.26421  3.95280    273 q - - -
          2.68618  4.42225  2.77519  2.73123  3.46354  2.40513  3.72494  3.29354  2.67741  2.69355  4.24690  2.90347  2.73739  3.18146  2.89801  2.37887  2.77519  2.98518  4.58477  3.61503
          0.02450  4.11704  4.83939  0.61958  0.77255  0.48576  0.95510
    247   3.26386  4.57007  4.89370  4.39833  3.39645  4.57759  5.02282  1.00652  4.22310  1.65041  3.23441  4.63054  4.84061  4.47174  4.38617  3.97525  3.51700  1.82801  5.42489  4.22493    274 i - - -
          2.68618  4.42225  2.77519  2.73123  3.46354  2.40513  3.72494  3.29354  2.67741  2.69355  4.24690  2.90347  2.73739  3.18146  2.89801  2.37887  2.77519  2.98518  4.58477  3.61503
          0.02450  4.11704  4.83939  0.61958  0.77255  0.48576  0.95510
    248   3.10987  4.81881  3.74457  3.62392  4.58671  3.49283  4.67526  4.20281  3.70372  3.79978  4.86459  3.90277  0.47694  4.08478  3.91548  3.28652  3.57190  3.81884  5.69877  4.71287    275 P - - -
          2.68618  4.42225  2.77519  2.73123  3.46354  2.40513  3.72494  3.29354  2.67741  2.69355  4.24690  2.90347  2.73739  3.18146  2.89801  2.37887  2.77519  2.98518  4.58477  3.61503
          0.02450  4.11704  4.83939  0.61958  0.77255  0.48576  0.95510
    249   1.07928  4.20091  3.58114  3.30947  4.35146  2.99686  4.34516  3.70375  3.35101  3.45430  4.30147  3.41286  3.75987  3.63684  3.63886  1.75611  2.77172  3.17559  5.71862  4.51111    276 a - - -
          2.68618  4.42225  2.77519  2.73123  3.46354  2.40513  3.72494  3.29354  2.67741  2.69355  4.24690  2.90347  2.73739  3.18146  2.89801  2.37887  2.77519  2.98518  4.58477  3.61503
          0.02450  4.11704  4.83939  0.61958  0.77255  0.48576  0.95510
    250   3.44105  4.83477  4.58143  4.22928  3.24730  4.29001  4.80905  2.47144  3.99487  0.62344  3.20604  4.48115  4.68768  4.30383  4.12807  3.90015  3.72657  2.57099  5.20800  3.98548    277 L - - -
          2.68618  4.42225  2.77519  2.73123  3.46354  2.40513  3.72494  3.29354  2.67741  2.69355  4.24690  2.90347  2.73739  3.18146  2.89801  2.37887  2.77519  2.98518  4.58477  3.61503
          0.02450  4.11704  4.83939  0.61958  0.77255  0.48576  0.95510
    251   3.28124  4.59739  4.92908  4.35991  3.17183  4.56760  4.89911  1.90575  4.23772  1.00841  2.46974  4.59903  4.75926  4.33702  4.35163  3.91019  3.50423  1.93488  5.22565  4.16775    278 l - - -
          2.68618  4.42225  2.77519  2.73123  3.46354  2.40513  3.72494  3.29354  2.67741  2.69355  4.24690  2.90347  2.73739  3.18146  2.89801  2.37887  2.77519  2.98518  4.58477  3.61503
          0.02450  4.11704  4.83939  0.61958  0.77255  0.48576  0.95510
    252   3.01527  4.36168  4.66225  4.11946  3.52374  4.31441  4.76600  1.33850  4.01120  1.92318  3.36348  4.34135  4.62636  4.25236  4.20469  3.65596  2.75991  1.43321  5.34551  4.15953    279 i - - -
          2.68618  4.42225  2.77519  2.73123  3.46354  2.40513  3.72494  3.29354  2.67741  2.69355  4.24690  2.90347  2.73739  3.18146  2.89801  2.37887  2.77519  2.98518  4.58477  3.61503
          0.02450  4.11704  4.83939  0.61958  0.77255  0.48576  0.95510
    253   2.45325  4.37312  3.43910  3.27370  4.33088  3.09946  4.37289  3.89040  3.36443  3.59402  4.50388  3.45342  3.85996  3.69542  3.63760  0.77407  2.95303  3.37061  5.68480  4.41787    280 s - - -
          2.68618  4.42225  2.77519  2.73123  3.46354  2.40513  3.72494  3.29354  2.67741  2.69355  4.24690  2.90347  2.73739  3.18146  2.89801  2.37887  2.77519  2.98518  4.58477  3.61503
          0.02450  4.11704  4.83939  0.61958  0.77255  0.48576  0.95510
    254   2.55629  4.29471  3.86909  3.44600  3.81039  3.42159  4.34019  2.55711  3.34638  2.65850  3.73180  3.64510  4.04128  3.68111  3.62144  2.83308  1.41695  1.80501  5.39190  4.16702    281 t - - -
          2.68618  4.42225  2.77519  2.73123  3.46354  2.40513  3.72494  3.29354  2.67741  2.69355  4.24690  2.90347  2.73739  3.18146  2.89801  2.37887  2.77519  2.98518  4.58477  3.61503
          0.02450  4.11704  4.83939  0.61958  0.77255  0.48576  0.95510
    255   1.20612  4.20670  3.56721  3.28544  4.35669  2.99801  4.32894  3.71944  3.32748  3.45904  4.30117  3.40094  3.75736  3.61389  3.62319  1.55864  2.76965  3.18659  5.71790  4.50803    282 a - - -
          2.68618  4.42225  2.77519  2.73123  3.46354  2.40513  3.72494  3.29354  2.67741  2.69355  4.24690  2.90347  2.73739  3.18146  2.89801  2.37887  2.77519  2.98518  4.58477  3.61503
          0.02450  4.11704  4.83939  0.61958  0.77255  0.48576  0.95510
    256   1.40221  4.21643  3.56826  3.21196  4.24953  2.44551  4.24121  3.59457  3.22583  3.32800  4.16754  3.37370  3.76286  3.51584  3.54475  2.47261  1.73750  3.11161  5.61192  4.40347    283 a - - -
          2.68618  4.42225  2.77519  2.73123  3.46354  2.40513  3.72494  3.29354  2.67741  2.69355  4.24690  2.90347  2.73739  3.18146  2.89801  2.37887  2.77519  2.98518  4.58477  3.61503
          0.02450  4.11704  4.83939  0.61958  0.77255  0.48576  0.95510
    257   2.99843  4.74240  3.72172  3.65564  4.77982  0.43498  4.75417  4.44565  3.86978  4.06665  5.04932  3.88697  4.14084  4.17503  4.07247  3.17844  3.49864  3.92664  5.80344  4.89235    284 G - - -
          2.68618  4.42225  2.77519  2.73123  3.46354  2.40513  3.72494  3.29354  2.67741  2.69355  4.24690  2.90347  2.73739  3.18146  2.89801  2.37887  2.77519  2.98518  4.58477  3.61503
          0.02450  4.11704  4.83939  0.61958  0.77255  0.48576  0.95510
    258   3.24909  4.53751  4.98512  4.44711  3.36730  4.61355  5.04273  1.31774  4.32582  1.33899  3.15641  4.66955  4.83553  4.48987  4.46619  3.98035  3.48891  1.67164  5.40659  4.28583    285 i - - -
          2.68618  4.42225  2.77519  2.73123  3.46354  2.40513  3.72494  3.29354  2.67741  2.69355  4.24690  2.90347  2.73739  3.18146  2.89801  2.37887  2.77519  2.98518  4.58477  3.61503
          0.02450  4.11704  4.83939  0.61958  0.77255  0.48576  0.95510
    259   3.15773  4.45687  4.90377  4.36743  3.46882  4.52152  4.98536  1.17589  4.25505  1.94836  2.73546  4.57867  4.78142  4.45559  4.41549  3.88256  3.40330  1.45939  5.43130  4.28073    286 i - - -
          2.68618  4.42225  2.77519  2.73123  3.46354  2.40513  3.72494  3.29354  2.67741  2.69355  4.24690  2.90347  2.73739  3.18146  2.89801  2.37887  2.77519  2.98518  4.58477  3.61503
          0.02450  4.11704  4.83939  0.61958  0.77255  0.48576  0.95510
    260   3.09927  4.48093  4.66280  4.19309  3.53190  4.30942  4.89151  1.89881  4.03170  1.85540  3.40229  4.40933  4.68648  4.33594  4.23181  3.71336  3.38349  0.95385  5.45487  4.21148    287 v - - -
          2.68618  4.42225  2.77519  2.73123  3.46354  2.40513  3.72494  3.29354  2.67741  2.69355  4.24690  2.90347  2.73739  3.18146  2.89801  2.37887  2.77519  2.98518  4.58477  3.61503
          0.02450  4.11704  4.83939  0.61958  0.77255  0.48576  0.95510
    261   2.33878  4.25787  3.50433  3.21937  4.24421  3.06522  4.26397  3.55741  3.21467  3.33310  4.21106  3.38924  3.79817  3.55050  3.50577  2.10402  1.11660  3.10305  5.62389  4.39450    288 t - - -
          2.68618  4.42225  2.77519  2.73123  3.46354  2.40513  3.72494  3.29354  2.67741  2.69355  4.24690  2.90347  2.73739  3.18146  2.89801  2.37887  2.77519  2.98518  4.58477  3.61503
          0.02450  4.11704  4.83939  0.61958  0.77255  0.48576  0.95510
    262   3.30242  5.11049  3.82002  3.28843  4.52829  3.73415  4.03155  4.09315  2.37641  3.56475  4.56450  3.62626  4.23024  3.24494  0.66163  3.37852  3.55513  3.80796  5.51523  4.40907    289 R - - -
          2.68618  4.42225  2.77519  2.73123  3.46354  2.40513  3.72494  3.29354  2.67741  2.69355  4.24690  2.90347  2.73739  3.18146  2.89801  2.37887  2.77519  2.98518  4.58477  3.61503
          0.02450  4.11704  4.83939  0.61958  0.77255  0.48576  0.95510
    263   1.32581  4.21794  3.59060  3.17615  4.10233  2.49985  4.17405  3.45107  3.16565  3.18178  4.03029  3.36706  3.77704  3.45621  3.49357  2.11814  2.75419  2.50408  5.48351  4.26784    290 a - - -
          2.68618  4.42225  2.77519  2.73123  3.46354  2.40513  3.72494  3.29354  2.67741  2.69355  4.24690  2.90347  2.73739  3.18146  2.89801  2.37887  2.77519  2.98518  4.58477  3.61503
          0.02450  4.11704  4.83939  0.61958  0.77255  0.48576  0.95510
    264   1.77485  4.29615  3.51513  3.05255  3.86747  3.25680  4.04927  2.55542  3.01500  2.90369  3.80751  3.34621  3.85943  3.33425  3.35796  1.67336  2.81137  2.77371  5.29288  4.05358    291 s - - -
          2.68619  4.42226  2.77521  2.73124  3.46355  2.40501  3.72496  3.29355  2.67742  2.69356  4.24691  2.90348  2.73741  3.18147  2.89802  2.37888  2.77521  2.98519  4.58478  3.61504
          0.09791  2.46085  4.83939  0.39718  1.11538  0.48576  0.95510
    265   2.58067  4.68932  2.89312  2.24628  4.22865  3.27917  3.82356  3.62627  2.66324  3.26147  4.09411  3.02533  3.83190  3.00365  3.09098  1.60489  2.26184  3.24813  5.50419  4.18592    293 s - - -
          2.68618  4.42225  2.77519  2.73123  3.46354  2.40513  3.72494  3.29354  2.67741  2.69355  4.24690  2.90347  2.73739  3.18146  2.89801  2.37887  2.77519  2.98518  4.58477  3.61503
          0.02450  4.11704  4.83939  0.61958  0.77255  0.48576  0.95510
    266   2.45309  5.30336  2.02959  1.59584  4.61106  3.32829  3.69374  4.09491  2.25427  3.59472  4.38556  2.79300  3.84165  2.82646  3.06945  2.73076  3.05237  3.67729  5.75168  4.31147    294 e - - -
          2.68618  4.42225  2.77519  2.73123  3.46354  2.40513  3.72494  3.29354  2.67741  2.69355  4.24690  2.90347  2.73739  3.18146  2.89801  2.37887  2.77519  2.98518  4.58477  3.61503
          0.02450  4.11704  4.83939  0.61958  0.77255  0.48576  0.95510
    267   2.40010  4.97960  2.75115  2.17516  4.30186  2.37225  3.65933  3.74501  2.45767  3.30288  4.09973  2.55868  3.81847  2.52660  2.93388  2.65478  2.62375  3.37260  5.50235  4.13070    295 e - - -
          2.68618  4.42225  2.77519  2.73123  3.46354  2.40513  3.72494  3.29354  2.67741  2.69355  4.24690  2.90347  2.73739  3.18146  2.89801  2.37887  2.77519  2.98518  4.58477  3.61503
          0.02450  4.11704  4.83939  0.61958  0.77255  0.48576  0.95510
    268   2.38627  5.08395  2.05410  2.29690  4.50954  3.29608  3.73226  3.98060  2.60201  3.51763  4.31489  2.07521  3.82822  2.87517  3.11684  2.10464  2.99870  3.56109  5.69685  4.28599    296 d - - -
          2.68618  4.42225  2.77519  2.73123  3.46354  2.40513  3.72494  3.29354  2.67741  2.69355  4.24690  2.90347  2.73739  3.18146  2.89801  2.37887  2.77519  2.98518  4.58477  3.61503
          0.02450  4.11704  4.83939  0.61958  0.77255  0.48576  0.95510
    269   3.20289  4.54458  4.83957  4.26111  2.23333  4.42510  4.68668  2.25936  4.13180  1.09293  2.45427  4.46171  4.64238  4.21197  4.22412  3.75402  3.42211  2.09447  5.02221  3.89723    297 l - - -
          2.68618  4.42225  2.77519  2.73123  3.46354  2.40513  3.72494  3.29354  2.67741  2.69355  4.24690  2.90347  2.73739  3.18146  2.89801  2.37887  2.77519  2.98518  4.58477  3.61503
          0.02450  4.11704  4.83939  0.61958  0.77255  0.48576  0.95510
    270   2.23955  4.73604  2.72972  2.18740  4.39694  1.49214  3.91757  3.80035  2.81855  3.43804  4.28232  3.00960  3.84869  3.11163  3.25655  2.69018  2.98854  3.38670  5.66888  4.34152    298 g - - -
          2.68618  4.42225  2.77519  2.73123  3.46354  2.40513  3.72494  3.29354  2.67741  2.69355  4.24690  2.90347  2.73739  3.18146  2.89801  2.37887  2.77519  2.98518  4.58477  3.61503
          0.02450  4.11704  4.83939  0.61958  0.77255  0.48576  0.95510
    271   2.40322  4.92829  2.87111  2.21417  4.21705  2.68692  3.18511  3.65362  2.23878  3.21743  4.01088  2.90684  3.80749  2.75554  2.86410  2.40208  2.59238  3.29373  5.42199  4.06160    299 e - - -
          2.68618  4.42225  2.77519  2.73123  3.46354  2.40513  3.72494  3.29354  2.67741  2.69355  4.24690  2.90347  2.73739  3.18146  2.89801  2.37887  2.77519  2.98518  4.58477  3.61503
          0.02450  4.11704  4.83939  0.61958  0.77255  0.48576  0.95510
    272   2.75320  5.21022  2.11395  1.62833  4.50162  3.34749  3.66980  3.97408  2.49573  2.97340  4.28150  2.81827  3.83239  2.50075  3.00139  2.70234  3.00000  3.57465  5.65865  4.23952    300 e - - -
          2.68618  4.42225  2.77519  2.73123  3.46354  2.40513  3.72494  3.29354  2.67741  2.69355  4.24690  2.90347  2.73739  3.18146  2.89801  2.37887  2.77519  2.98518  4.58477  3.61503
          0.02450  4.11704  4.83939  0.61958  0.77255  0.48576  0.95510
    273   3.14277  4.45509  4.87328  4.31362  3.31149  4.45993  4.84774  1.50078  4.19580  1.62110  2.27832  4.51323  4.70458  4.34477  4.32285  3.80304  3.37661  1.57811  5.25870  4.14305    301 i - - -
          2.68618  4.42225  2.77519  2.73123  3.46354  2.40513  3.72494  3.29354  2.67741  2.69355  4.24690  2.90347  2.73739  3.18146  2.89801  2.37887  2.77519  2.98518  4.58477  3.61503
          0.02450  4.11704  4.83939  0.61958  0.77255  0.48576  0.95510
    274   2.58424  4.29607  3.48295  2.92039  2.68885  2.76028  3.83104  2.77492  2.57356  2.29796  3.40636  3.31710  3.94826  3.17033  3.20443  2.81470  2.59199  2.35645  4.88787  3.65254    302 l - - -
          2.68618  4.42225  2.77519  2.73123  3.46354  2.40513  3.72494  3.29354  2.67741  2.69355  4.24690  2.90347  2.73739  3.18146  2.89801  2.37887  2.77519  2.98518  4.58477  3.61503
          0.02450  4.11704  4.83939  0.61958  0.77255  0.48576  0.95510
    275   2.41122  5.01968  2.55415  2.33099  4.33308  2.71122  3.60349  3.78915  2.21152  3.31788  4.09032  2.62293  3.79351  2.72110  2.58004  2.60822  2.62507  3.39760  5.49104  4.10744    303 k - - -
          2.68618  4.42225  2.77519  2.73123  3.46354  2.40513  3.72494  3.29354  2.67741  2.69355  4.24690  2.90347  2.73739  3.18146  2.89801  2.37887  2.77519  2.98518  4.58477  3.61503
          0.02450  4.11704  4.83939  0.61958  0.77255  0.48576  0.95510
    276   3.10093  5.07877  3.09007  2.85626  4.27883  3.54441  4.01406  3.95490  2.66155  3.43188  4.46013  3.31542  4.10600  0.85418  2.93770  3.14170  3.40113  3.67139  5.51011  4.22351    304 q - - -
          2.68618  4.42225  2.77519  2.73123  3.46354  2.40513  3.72494  3.29354  2.67741  2.69355  4.24690  2.90347  2.73739  3.18146  2.89801  2.37887  2.77519  2.98518  4.58477  3.61503
          0.02450  4.11704  4.83939  0.61958  0.77255  0.48576  0.95510
    277   3.36892  4.67703  4.98395  4.42635  2.48403  4.62165  4.81898  1.95053  4.29632  0.88645  2.90961  4.64203  4.79189  4.35383  4.38406  3.97067  3.58685  2.33419  5.06449  3.87781    305 l - - -
          2.68618  4.42225  2.77519  2.73123  3.46354  2.40513  3.72494  3.29354  2.67741  2.69355  4.24690  2.90347  2.73739  3.18146  2.89801  2.37887  2.77519  2.98518  4.58477  3.61503
          0.02450  4.11704  4.83939  0.61958  0.77255  0.48576  0.95510
    278   2.36079  4.23028  3.84227  3.29358  2.30340  3.66237  4.03101  2.52940  3.20746  2.07690  3.30871  3.58960  4.07542  3.47980  3.47643  2.96204  2.12275  2.35773  4.85418  3.61287    306 l - - -
          2.68618  4.42225  2.77519  2.73123  3.46354  2.40513  3.72494  3.29354  2.67741  2.69355  4.24690  2.90347  2.73739  3.18146  2.89801  2.37887  2.77519  2.98518  4.58477  3.61503
          0.02450  4.11704  4.83939  0.61958  0.77255  0.48576  0.95510
    279   2.24350  4.95945  2.51000  2.35881  4.31140  3.35671  3.64829  3.76020  2.43579  3.31015  4.09709  2.57265  3.80446  2.77870  2.60474  2.05757  2.88269  3.37454  5.50015  4.12634    307 s - - -
          2.68618  4.42225  2.77519  2.73123  3.46354  2.40513  3.72494  3.29354  2.67741  2.69355  4.24690  2.90347  2.73739  3.18146  2.89801  2.37887  2.77519  2.98518  4.58477  3.61503
          0.02450  4.11704  4.83939  0.61958  0.77255  0.48576  0.95510
    280   2.62733  4.77562  3.04566  2.48887  3.99502  3.45435  3.11097  2.75403  2.07529  3.02481  3.85088  2.71872  3.84308  2.54928  2.82571  2.67273  2.85500  3.10599  5.26461  3.38804    308 k - - -
          2.68618  4.42225  2.77519  2.73123  3.46354  2.40513  3.72494  3.29354  2.67741  2.69355  4.24690  2.90347  2.73739  3.18146  2.89801  2.37887  2.77519  2.98518  4.58477  3.61503
          0.02450  4.11704  4.83939  0.61958  0.77255  0.48576  0.95510
    281   2.60963  4.63390  3.14872  2.64274  3.96358  2.89047  3.75013  3.35968  2.51687  2.60694  3.85396  3.10078  2.08776  2.94454  2.54585  2.70224  2.88047  3.05303  5.26867  3.98278    309 p - - -
          2.68618  4.42225  2.77519  2.73123  3.46354  2.40513  3.72494  3.29354  2.67741  2.69355  4.24690  2.90347  2.73739  3.18146  2.89801  2.37887  2.77519  2.98518  4.58477  3.61503
          0.02450  4.11704  4.83939  0.61958  0.77255  0.48576  0.95510
    282   2.63064  4.95052  2.89673  2.38901  4.27909  2.93638  3.62313  3.71880  1.94993  3.26635  4.05404  2.91543  3.19188  2.49450  2.80832  2.41948  2.59037  3.34451  5.45247  4.09449    310 k - - -
          2.68618  4.42225  2.77519  2.73123  3.46354  2.40513  3.72494  3.29354  2.67741  2.69355  4.24690  2.90347  2.73739  3.18146  2.89801  2.37887  2.77519  2.98518  4.58477  3.61503
          0.02450  4.11704  4.83939  0.61958  0.77255  0.48576  0.95510
    283   2.02828  4.26687  3.61982  3.06010  3.45070  3.59209  3.93553  2.34765  2.99960  2.28501  3.40703  3.42414  3.23225  3.29636  3.32666  2.86634  2.54796  2.20792  4.93696  3.71317    311 a - - -
          2.68618  4.42225  2.77519  2.73123  3.46354  2.40513  3.72494  3.29354  2.67741  2.69355  4.24690  2.90347  2.73739  3.18146  2.89801  2.37887  2.77519  2.98518  4.58477  3.61503
          0.02450  4.11704  4.83939  0.61958  0.77255  0.48576  0.95510
    284   2.89383  4.30002  4.45564  3.87218  3.11937  4.06042  4.35575  2.05999  3.74095  1.33091  2.62788  4.07041  4.36615  3.91099  3.88294  3.36606  3.12136  2.05125  4.88093  2.96503    312 l - - -
          2.68618  4.42225  2.77519  2.73123  3.46354  2.40513  3.72494  3.29354  2.67741  2.69355  4.24690  2.90347  2.73739  3.18146  2.89801  2.37887  2.77519  2.98518  4.58477  3.61503
          0.02450  4.11704  4.83939  0.61958  0.77255  0.48576  0.95510
    285   2.65027  4.17527  3.91287  3.33552  3.04015  3.70607  3.89770  2.61503  3.19866  1.95519  2.85829  3.59559  4.07188  3.46735  2.92041  2.98488  2.88041  2.43040  2.97169  2.55925    313 l - - -
          2.68618  4.42225  2.77519  2.73123  3.46354  2.40513  3.72494  3.29354  2.67741  2.69355  4.24690  2.90347  2.73739  3.18146  2.89801  2.37887  2.77519  2.98518  4.58477  3.61503
          0.02450  4.11704  4.83939  0.61958  0.77255  0.48576  0.95510
    286   3.18187  4.49109  4.89811  4.33935  3.29683  4.50216  4.88570  1.33455  4.22006  1.59173  2.31113  4.55028  4.73424  4.36409  4.34806  3.84802  3.41468  1.76793  5.27727  4.17154    314 i - - -
          2.68618  4.42225  2.77519  2.73123  3.46354  2.40513  3.72494  3.29354  2.67741  2.69355  4.24690  2.90347  2.73739  3.18146  2.89801  2.37887  2.77519  2.98518  4.58477  3.61503
          0.02450  4.11704  4.83939  0.61958  0.77255  0.48576  0.95510
    287   1.71301  4.25973  3.53031  3.05493  3.97535  2.59794  4.05936  3.33236  3.02980  3.04786  3.90077  3.31846  3.79654  3.33076  3.38248  2.22467  2.08702  2.45776  5.35967  4.13049    315 a - - -
          2.68618  4.42225  2.77519  2.73123  3.46354  2.40513  3.72494  3.29354  2.67741  2.69355  4.24690  2.90347  2.73739  3.18146  2.89801  2.37887  2.77519  2.98518  4.58477  3.61503
          0.02450  4.11704  4.83939  0.61958  0.77255  0.48576  0.95510
    288   1.74382  4.23515  3.45819  3.16239  4.43205  1.76994  4.26818  3.86331  3.25076  3.53161  4.33815  3.33389  3.73890  3.52240  3.58582  1.57487  2.75957  3.27872  5.75482  4.53895    316 s - - -
          2.68618  4.42225  2.77519  2.73123  3.46354  2.40513  3.72494  3.29354  2.67741  2.69355  4.24690  2.90347  2.73739  3.18146  2.89801  2.37887  2.77519  2.98518  4.58477  3.61503
          0.02450  4.11704  4.83939  0.61958  0.77255  0.48576  0.95510
    289   1.51710  2.35263  3.92118  3.53517  4.12063  1.77744  4.37416  3.45238  3.47178  3.21653  4.07393  3.52057  3.76447  3.72776  3.71593  2.45894  2.72819  2.99432  5.53222  4.35914    317 a - - -
          2.68618  4.42225  2.77519  2.73123  3.46354  2.40513  3.72494  3.29354  2.67741  2.69355  4.24690  2.90347  2.73739  3.18146  2.89801  2.37887  2.77519  2.98518  4.58477  3.61503
          0.02450  4.11704  4.83939  0.61958  0.77255  0.48576  0.95510
    290   2.14886  4.18615  4.00415  3.45733  2.46518  3.68885  4.14133  2.36964  3.36649  2.31572  3.32849  3.70165  4.11938  3.62006  3.60489  3.00667  2.60072  1.71770  4.91810  3.70563    318 v - - -
          2.68618  4.42225  2.77519  2.73123  3.46354  2.40513  3.72494  3.29354  2.67741  2.69355  4.24690  2.90347  2.73739  3.18146  2.89801  2.37887  2.77519  2.98518  4.58477  3.61503
          0.02450  4.11704  4.83939  0.61958  0.77255  0.48576  0.95510
    291   3.28533  4.58734  4.96351  4.41729  3.27442  4.61025  4.99841  1.63380  4.28767  1.05742  3.06229  4.65415  4.81830  4.42980  4.42019  3.97186  3.52009  1.79242  5.33755  4.24090    319 l - - -
          2.68618  4.42225  2.77519  2.73123  3.46354  2.40513  3.72494  3.29354  2.67741  2.69355  4.24690  2.90347  2.73739  3.18146  2.89801  2.37887  2.77519  2.98518  4.58477  3.61503
          0.02450  4.11704  4.83939  0.61958  0.77255  0.48576  0.95510
    292   2.67973  4.20322  3.95017  3.37579  2.82788  2.44785  4.04648  2.26607  3.28119  1.81295  2.82894  3.66171  4.11823  3.52825  3.52219  3.03815  2.91319  2.32826  4.79621  3.59096    320 l - - -
          2.68618  4.42225  2.77519  2.73123  3.46354  2.40513  3.72494  3.29354  2.67741  2.69355  4.24690  2.90347  2.73739  3.18146  2.89801  2.37887  2.77519  2.98518  4.58477  3.61503
          0.02450  4.11704  4.83939  0.61958  0.77255  0.48576  0.95510
    293   2.42007  4.19576  4.13845  3.57058  2.78663  3.84157  4.19567  2.25115  3.46715  1.87727  3.24523  3.81370  4.21060  3.70519  3.68080  3.14185  2.63149  1.65363  4.89912  3.70280    321 v - - -
          2.68618  4.42225  2.77519  2.73123  3.46354  2.40513  3.72494  3.29354  2.67741  2.69355  4.24690  2.90347  2.73739  3.18146  2.89801  2.37887  2.77519  2.98518  4.58477  3.61503
          0.02450  4.11704  4.83939  0.61958  0.77255  0.48576  0.95510
    294   3.36890  4.68150  4.98141  4.40975  3.11023  4.64131  4.93721  1.92791  4.26743  0.94634  2.13807  4.66478  4.80123  4.35083  4.36968  3.98862  3.58586  2.30208  5.21227  4.17120    322 l - - -
          2.68618  4.42225  2.77519  2.73123  3.46354  2.40513  3.72494  3.29354  2.67741  2.69355  4.24690  2.90347  2.73739  3.18146  2.89801  2.37887  2.77519  2.98518  4.58477  3.61503
          0.02450  4.11704  4.83939  0.61958  0.77255  0.48576  0.95510
    295   1.64238  2.84943  3.88860  3.51499  4.19699  1.42701  4.38523  3.53237  3.46002  3.29367  4.14352  3.50629  3.75571  3.72164  3.71236  2.44580  2.72907  3.04651  5.59472  4.42106    323 g - - -
          2.68618  4.42225  2.77519  2.73123  3.46354  2.40513  3.72494  3.29354  2.67741  2.69355  4.24690  2.90347  2.73739  3.18146  2.89801  2.37887  2.77519  2.98518  4.58477  3.61503
          0.02450  4.11704  4.83939  0.61958  0.77255  0.48576  0.95510
    296   3.24156  4.56048  4.94991  4.36882  2.18712  4.48980  4.75780  1.82999  4.23453  1.14811  2.48323  4.55155  4.68825  4.28626  4.29977  3.82522  3.45881  2.33391  5.05022  3.94520    324 l - - -
          2.68618  4.42225  2.77519  2.73123  3.46354  2.40513  3.72494  3.29354  2.67741  2.69355  4.24690  2.90347  2.73739  3.18146  2.89801  2.37887  2.77519  2.98518  4.58477  3.61503
          0.02450  4.11704  4.83939  0.61958  0.77255  0.48576  0.95510
    297   3.05462  4.39042  4.77415  4.20280  2.76039  4.32135  4.67180  1.85123  4.07834  1.61105  2.63679  4.37857  4.58807  4.21687  4.19094  3.65125  3.28552  1.40633  5.10469  3.97237    325 v - - -
          2.68618  4.42225  2.77519  2.73123  3.46354  2.40513  3.72494  3.29354  2.67741  2.69355  4.24690  2.90347  2.73739  3.18146  2.89801  2.37887  2.77519  2.98518  4.58477  3.61503
          0.02450  4.11704  4.83939  0.61958  0.77255  0.48576  0.95510
    298   2.46391  4.39207  3.36334  3.12335  4.29787  3.14393  4.24331  3.62492  3.14822  3.35208  4.27975  3.37413  1.13905  3.51451  3.44919  2.63161  2.40469  3.20086  5.65164  4.42396    326 p - - -
          2.68618  4.42225  2.77519  2.73123  3.46354  2.40513  3.72494  3.29354  2.67741  2.69355  4.24690  2.90347  2.73739  3.18146  2.89801  2.37887  2.77519  2.98518  4.58477  3.61503
          0.02450  4.11704  4.83939  0.61958  0.77255  0.48576  0.95510
    299   2.55243  4.47531  3.32979  3.17637  4.57843  0.86785  4.37980  4.08642  3.37542  3.73137  4.59647  3.43700  2.71122  3.66844  3.68638  2.71042  3.03663  3.53222  5.79512  4.65657    327 g - - -
          2.68618  4.42225  2.77519  2.73123  3.46354  2.40513  3.72494  3.29354  2.67741  2.69355  4.24690  2.90347  2.73739  3.18146  2.89801  2.37887  2.77519  2.98518  4.58477  3.61503
          0.02450  4.11704  4.83939  0.61958  0.77255  0.48576  0.95510
    300   3.30579  4.62201  4.97761  4.39602  2.51058  4.55626  4.82058  2.02884  4.26757  1.01161  2.16574  4.60563  4.73105  4.30785  4.33727  3.89343  3.51962  2.39498  5.08970  4.01589    328 l - - -
          2.68618  4.42225  2.77519  2.73123  3.46354  2.40513  3.72494  3.29354  2.67741  2.69355  4.24690  2.90347  2.73739  3.18146  2.89801  2.37887  2.77519  2.98518  4.58477  3.61503
          0.02450  4.11704  4.83939  0.61958  0.77255  0.48576  0.95510
    301   2.62749  4.53340  3.35051  3.18347  4.54420  2.43010  4.37017  4.05442  3.34076  3.70081  4.58483  3.46635  0.89289  3.66244  3.64578  2.78267  3.09716  3.54230  5.74901  4.61882    329 p - - -
          2.68618  4.42225  2.77519  2.73123  3.46354  2.40513  3.72494  3.29354  2.67741  2.69355  4.24690  2.90347  2.73739  3.18146  2.89801  2.37887  2.77519  2.98518  4.58477  3.61503
          0.02450  4.11704  4.83939  0.61958  0.77255  0.48576  0.95510
    302   2.64312  4.68317  3.12351  2.58673  3.92485  3.47468  3.69908  2.59972  1.95321  2.94273  3.79695  2.74412  3.87984  2.88511  2.84782  2.72392  2.36593  2.98500  5.22911  3.93978    330 k - - -
          2.68618  4.42225  2.77519  2.73123  3.46354  2.40513  3.72494  3.29354  2.67741  2.69355  4.24690  2.90347  2.73739  3.18146  2.89801  2.37887  2.77519  2.98518  4.58477  3.61503
          0.02450  4.11704  4.83939  0.61958  0.77255  0.48576  0.95510
    303   2.91963  4.42675  4.16764  3.62953  3.25528  3.99299  4.34235  2.07848  3.48380  1.16724  3.14795  3.92613  3.27654  3.76525  3.71482  3.31391  3.16796  2.29284  5.03782  3.85608    331 l - - -
          2.68618  4.42225  2.77519  2.73123  3.46354  2.40513  3.72494  3.29354  2.67741  2.69355  4.24690  2.90347  2.73739  3.18146  2.89801  2.37887  2.77519  2.98518  4.58477  3.61503
          0.02450  4.11704  4.83939  0.61958  0.77255  0.48576  0.95510
    304   2.18026  4.30193  3.64121  3.08708  3.48159  3.62035  3.97920  2.29705  3.02318  2.25316  3.42218  3.45479  2.51374  3.32715  3.35321  2.90017  2.88646  2.16830  4.99342  3.76870    332 v - - -
          2.68618  4.42225  2.77519  2.73123  3.46354  2.40513  3.72494  3.29354  2.67741  2.69355  4.24690  2.90347  2.73739  3.18146  2.89801  2.37887  2.77519  2.98518  4.58477  3.61503
          0.02450  4.11704  4.83939  0.61958  0.77255  0.48576  0.95510
    305   2.96364  4.43780  4.27901  3.76991  1.47508  4.00612  4.15678  2.46560  3.63738  1.77101  3.23087  3.96765  4.37519  3.85653  3.82651  3.34046  2.73112  2.41144  4.62558  3.18036    333 f - - -
          2.68618  4.42225  2.77519  2.73123  3.46354  2.40513  3.72494  3.29354  2.67741  2.69355  4.24690  2.90347  2.73739  3.18146  2.89801  2.37887  2.77519  2.98518  4.58477  3.61503
          0.02450  4.11704  4.83939  0.61958  0.77255  0.48576  0.95510
    306   2.65203  4.11264  4.13270  3.54957  2.71465  3.19372  4.01463  2.48724  3.41861  1.60598  2.72070  3.74110  4.11569  3.62759  3.58541  3.04816  2.88326  2.33439  3.45024  3.37314    334 l - - -
          2.68618  4.42225  2.77519  2.73123  3.46354  2.40513  3.72494  3.29354  2.67741  2.69355  4.24690  2.90347  2.73739  3.18146  2.89801  2.37887  2.77519  2.98518  4.58477  3.61503
          0.02450  4.11704  4.83939  0.61958  0.77255  0.48576  0.95510
    307   2.61959  4.11742  3.99119  3.41214  2.78068  3.71299  4.01819  2.08050  3.30661  1.91196  3.19629  3.65928  3.39171  3.54307  3.51967  2.68896  2.85410  2.09056  4.74006  3.54108    335 l - - -
          2.68618  4.42225  2.77519  2.73123  3.46354  2.40513  3.72494  3.29354  2.67741  2.69355  4.24690  2.90347  2.73739  3.18146  2.89801  2.37887  2.77519  2.98518  4.58477  3.61503
          0.02450  4.11704  4.83939  0.61958  0.77255  0.48576  0.95510
    308   2.90335  4.42055  4.11852  3.58732  2.64227  3.94728  4.21080  2.48344  3.47529  1.16706  3.13966  3.86855  3.18624  3.72061  3.70391  3.26328  3.14875  2.45727  4.83316  3.54030    336 l - - -
          2.68618  4.42225  2.77519  2.73123  3.46354  2.40513  3.72494  3.29354  2.67741  2.69355  4.24690  2.90347  2.73739  3.18146  2.89801  2.37887  2.77519  2.98518  4.58477  3.61503
          0.02450  4.11704  4.83939  0.61958  0.77255  0.48576  0.95510
    309   1.76181  4.24754  3.49122  3.11487  4.33501  2.11059  4.19216  3.75454  3.14784  3.42071  4.23110  3.31662  3.74272  3.43559  3.49854  1.61253  2.31253  3.21780  5.66104  4.43730    337 s - - -
          2.68618  4.42225  2.77519  2.73123  3.46354  2.40513  3.72494  3.29354  2.67741  2.69355  4.24690  2.90347  2.73739  3.18146  2.89801  2.37887  2.77519  2.98518  4.58477  3.61503
          0.02450  4.11704  4.83939  0.61958  0.77255  0.48576  0.95510
    310   1.99084  4.26384  3.65306  3.10254  3.47628  2.68526  3.97328  2.35984  3.03883  2.23798  3.43096  3.45076  4.00613  3.33643  3.35989  2.86506  2.85942  2.16999  4.97047  3.74722    338 a - - -
          2.68618  4.42225  2.77519  2.73123  3.46354  2.40513  3.72494  3.29354  2.67741  2.69355  4.24690  2.90347  2.73739  3.18146  2.89801  2.37887  2.77519  2.98518  4.58477  3.61503
          0.02450  4.11704  4.83939  0.61958  0.77255  0.48576  0.95510
    311   2.28579  4.30256  3.48216  2.95259  3.57267  2.35689  3.89823  2.30988  2.90446  2.40085  3.52918  3.32196  3.91960  3.21669  3.25213  2.43830  2.81971  2.60819  5.01648  3.78126    339 a - - -
          2.68618  4.42225  2.77519  2.73123  3.46354  2.40513  3.72494  3.29354  2.67741  2.69355  4.24690  2.90347  2.73739  3.18146  2.89801  2.37887  2.77519  2.98518  4.58477  3.61503
          0.02450  4.11704  4.83939  0.61958  0.77255  0.48576  0.95510
    312   2.24611  4.34387  4.36637  3.81132  3.37961  4.08847  4.48539  1.86826  3.70526  1.47569  3.24827  4.06947  4.42989  3.94661  3.92261  3.40757  3.16002  1.77532  5.14150  3.96834    340 l - - -
          2.68618  4.42225  2.77519  2.73123  3.46354  2.40513  3.72494  3.29354  2.67741  2.69355  4.24690  2.90347  2.73739  3.18146  2.89801  2.37887  2.77519  2.98518  4.58477  3.61503
          0.02450  4.11704  4.83939  0.61958  0.77255  0.48576  0.95510
    313   1.96587  4.25513  3.70797  3.17071  3.44791  3.03921  4.00928  2.34091  3.09066  1.85679  3.40662  3.49749  4.02567  3.39156  3.39104  2.88968  2.87653  2.38154  4.96369  3.74516    341 l - - -
          2.68618  4.42225  2.77519  2.73123  3.46354  2.40513  3.72494  3.29354  2.67741  2.69355  4.24690  2.90347  2.73739  3.18146  2.89801  2.37887  2.77519  2.98518  4.58477  3.61503
          0.09791  4.11704  2.56419  0.61958  0.77255  0.48576  0.95510
    314   1.95985  4.23572  3.53895  3.09038  2.19525  2.38344  3.98012  2.93384  3.07279  2.67192  3.60066  3.37738  3.88604  3.36027  3.38753  2.69139  2.81054  2.66953  4.99310  3.69870    342 a - - -
          2.68618  4.42225  2.77519  2.73123  3.46354  2.40513  3.72494  3.29354  2.67741  2.69355  4.24690  2.90347  2.73739  3.18146  2.89801  2.37887  2.77519  2.98518  4.58477  3.61503
          0.02634  4.04547  4.76782  0.61958  0.77255  0.44020  1.03257
    315   2.34445  4.22262  3.65877  3.11685  3.41502  3.06509  3.94559  2.39812  3.04022  1.76048  3.39031  3.44567  3.98192  3.33669  3.34002  2.56222  2.83410  2.45262  4.89917  3.68121    343 l - - -
          2.68618  4.42225  2.77519  2.73123  3.46354  2.40513  3.72494  3.29354  2.67741  2.69355  4.24690  2.90347  2.73739  3.18146  2.89801  2.37887  2.77519  2.98518  4.58477  3.61503
          0.02450  4.11704  4.83939  0.61958  0.77255  0.48576  0.95510
    316   1.70987  4.32121  3.42981  3.02870  3.98193  1.80293  4.07271  3.26698  3.01804  2.49981  3.92678  3.31925  3.83873  3.34494  3.36004  2.60135  2.82215  2.92109  5.38484  4.13992    344 a - - -
          2.68618  4.42225  2.77519  2.73123  3.46354  2.40513  3.72494  3.29354  2.67741  2.69355  4.24690  2.90347  2.73739  3.18146  2.89801  2.37887  2.77519  2.98518  4.58477  3.61503
          0.02450  4.11704  4.83939  0.61958  0.77255  0.48576  0.95510
    317   2.75006  4.30738  3.86808  3.30298  2.84181  3.75494  3.79410  2.77665  3.13717  2.44211  2.85139  3.57289  4.11940  3.43927  2.84571  3.03280  2.97853  2.58539  2.82290  1.95221    345 y - - -
          2.68618  4.42225  2.77519  2.73123  3.46354  2.40513  3.72494  3.29354  2.67741  2.69355  4.24690  2.90347  2.73739  3.18146  2.89801  2.37887  2.77519  2.98518  4.58477  3.61503
          0.02450  4.11704  4.83939  0.61958  0.77255  0.48576  0.95510
    318   2.57918  4.17247  3.70012  3.12598  2.90474  3.61510  3.88171  2.43679  3.04812  2.37244  3.28183  3.45542  3.98986  3.32180  2.91122  2.58044  2.36532  2.43519  3.66263  3.02290    346 t - - -
          2.68618  4.42225  2.77519  2.73123  3.46354  2.40513  3.72494  3.29354  2.67741  2.69355  4.24690  2.90347  2.73739  3.18146  2.89801  2.37887  2.77519  2.98518  4.58477  3.61503
          0.02450  4.11704  4.83939  0.61958  0.77255  0.48576  0.95510
    319   3.27740  4.59245  4.92912  4.36105  3.18131  4.56754  4.90325  1.88799  4.23955  1.01289  2.53447  4.59949  4.76106  4.34197  4.35513  3.91075  3.50116  1.90285  5.23305  4.17238    347 l - - -
          2.68618  4.42225  2.77519  2.73123  3.46354  2.40513  3.72494  3.29354  2.67741  2.69355  4.24690  2.90347  2.73739  3.18146  2.89801  2.37887  2.77519  2.98518  4.58477  3.61503
          0.02450  4.11704  4.83939  0.61958  0.77255  0.48576  0.95510
    320   2.62179  4.81878  3.01259  2.46070  4.08016  3.03941  3.63497  3.49508  2.20984  3.08963  3.90431  2.97274  3.83052  2.78408  2.36417  2.26970  2.58955  3.16864  5.32047  3.38734    348 k - - -
          2.68618  4.42225  2.77519  2.73123  3.46354  2.40513  3.72494  3.29354  2.67741  2.69355  4.24690  2.90347  2.73739  3.18146  2.89801  2.37887  2.77519  2.98518  4.58477  3.61503
          0.02450  4.11704  4.83939  0.61958  0.77255  0.48576  0.95510
    321   2.65081  4.95315  2.94094  2.22380  4.24512  2.68696  3.61296  3.67538  2.03392  2.89191  4.02289  2.93203  3.82515  2.74210  2.52655  2.41859  2.87934  3.31781  5.41774  4.07195    349 k - - -
          2.68618  4.42225  2.77519  2.73123  3.46354  2.40513  3.72494  3.29354  2.67741  2.69355  4.24690  2.90347  2.73739  3.18146  2.89801  2.37887  2.77519  2.98518  4.58477  3.61503
          0.02450  4.11704  4.83939  0.61958  0.77255  0.48576  0.95510
    322   2.61256  4.88696  2.95223  2.10615  4.15545  3.41601  3.61200  3.09419  2.20177  3.15680  3.95477  2.92908  3.24638  2.74645  2.59548  2.45126  2.61974  3.23638  5.36965  4.02171    350 e - - -
          2.68621  4.42228  2.77523  2.73126  3.46357  2.40505  3.72497  3.29357  2.67744  2.69343  4.24693  2.90350  2.73743  3.18149  2.89782  2.37890  2.77523  2.98521  4.58480  3.61506
          0.23524  1.60094  4.83939  0.24866  1.51342  0.48576  0.95510
    323   2.74553  5.15666  2.79760  1.99623  4.49507  3.42151  3.62452  3.94383  1.84954  3.43580  4.22039  2.89917  3.14695  2.22173  2.69574  2.70941  2.97306  3.54840  5.56999  4.20718    352 k - - -
          2.68618  4.42225  2.77519  2.73123  3.46354  2.40513  3.72494  3.29354  2.67741  2.69355  4.24690  2.90347  2.73739  3.18146  2.89801  2.37887  2.77519  2.98518  4.58477  3.61503
          0.02450  4.11704  4.83939  0.61958  0.77255  0.48576  0.95510
    324   2.76982  5.16182  2.81671  2.03998  4.50480  3.43641  3.63089  3.94609  1.64833  3.43760  4.22925  2.91651  3.14290  2.47373  2.65805  2.73496  2.99507  3.55711  5.56878  4.21813    353 k - - -
          2.68618  4.42225  2.77519  2.73123  3.46354  2.40513  3.72494  3.29354  2.67741  2.69355  4.24690  2.90347  2.73739  3.18146  2.89801  2.37887  2.77519  2.98518  4.58477  3.61503
          0.02450  4.11704  4.83939  0.61958  0.77255  0.48576  0.95510
    325   2.42377  5.08252  2.57594  2.14500  4.40332  3.38431  3.59475  3.86699  1.92269  3.37330  4.13773  2.86261  3.21091  2.70639  2.57464  2.61604  2.87795  3.46159  5.52626  4.13637    354 k - - -
          2.68618  4.42225  2.77519  2.73123  3.46354  2.40513  3.72494  3.29354  2.67741  2.69355  4.24690  2.90347  2.73739  3.18146  2.89801  2.37887  2.77519  2.98518  4.58477  3.61503
          0.02450  4.11704  4.83939  0.61958  0.77255  0.48576  0.95510
    326   1.91475  4.82022  2.78552  1.70262  4.27311  3.32063  3.77824  3.61940  2.61183  3.27832  4.11657  2.96853  3.84555  2.94397  3.06135  2.68544  2.58018  3.26324  5.53273  4.19136    355 e - - -
          2.68618  4.42225  2.77519  2.73123  3.46354  2.40513  3.72494  3.29354  2.67741  2.69355  4.24690  2.90347  2.73739  3.18146  2.89801  2.37887  2.77519  2.98518  4.58477  3.61503
          0.02450  4.11704  4.83939  0.61958  0.77255  0.48576  0.95510
    327   2.62923  4.79820  2.99234  1.87517  4.03462  3.44118  3.64951  2.96926  2.26433  2.75750  3.87356  2.97896  3.27703  2.80663  2.86216  2.66888  2.86038  3.11191  5.30264  3.97852    356 e - - -
          2.68618  4.42225  2.77519  2.73123  3.46354  2.40513  3.72494  3.29354  2.67741  2.69355  4.24690  2.90347  2.73739  3.18146  2.89801  2.37887  2.77519  2.98518  4.58477  3.61503
          0.02450  4.11704  4.83939  0.61958  0.77255  0.48576  0.95510
    328   2.22926  4.91152  2.34698  2.21313  4.20843  3.38080  3.63561  3.63675  2.43180  3.21392  4.01032  2.90474  3.20562  2.77109  2.91107  2.62419  2.61531  2.94325  5.42726  4.06447    357 e - - -
          2.68618  4.42225  2.77519  2.73123  3.46354  2.40513  3.72494  3.29354  2.67741  2.69355  4.24690  2.90347  2.73739  3.18146  2.89801  2.37887  2.77519  2.98518  4.58477  3.61503
          0.02450  4.11704  4.83939  0.61958  0.77255  0.48576  0.95510
    329   2.44387  5.24028  2.15344  1.77711  4.55427  3.34457  3.65336  4.03729  2.21798  3.53012  4.30522  2.80924  3.82207  2.46537  2.97005  2.68397  2.98615  3.61689  5.67926  4.25269    358 e - - -
          2.68618  4.42225  2.77519  2.73123  3.46354  2.40513  3.72494  3.29354  2.67741  2.69355  4.24690  2.90347  2.73739  3.18146  2.89801  2.37887  2.77519  2.98518  4.58477  3.61503
          0.02450  4.11704  4.83939  0.61958  0.77255  0.48576  0.95510
    330   2.40985  4.92150  2.91060  2.09137  4.20300  3.41595  3.62771  3.62464  2.05065  2.86178  3.99981  2.93076  2.86421  2.76374  2.81256  2.65260  2.87748  3.27662  5.40541  4.05875    359 k - - -
          2.68618  4.42225  2.77519  2.73123  3.46354  2.40513  3.72494  3.29354  2.67741  2.69355  4.24690  2.90347  2.73739  3.18146  2.89801  2.37887  2.77519  2.98518  4.58477  3.61503
          0.02450  4.11704  4.83939  0.61958  0.77255  0.48576  0.95510
    331   2.40134  4.72092  3.05057  1.91426  3.94149  3.45569  3.66763  2.97026  2.29640  2.95505  3.20021  3.01347  3.84937  2.83930  2.90237  2.67882  2.84882  3.01007  5.24474  3.93431    360 e - - -
          2.68618  4.42225  2.77519  2.73123  3.46354  2.40513  3.72494  3.29354  2.67741  2.69355  4.24690  2.90347  2.73739  3.18146  2.89801  2.37887  2.77519  2.98518  4.58477  3.61503
          0.02450  4.11704  4.83939  0.61958  0.77255  0.48576  0.95510
    332   2.06601  4.60700  3.11707  2.39010  3.27966  3.46595  3.69183  3.18692  2.33665  2.62647  3.69804  3.05951  3.29988  2.89304  2.97178  2.69135  2.83037  2.91148  5.14816  3.85611    361 a - - -
          2.68618  4.42225  2.77519  2.73123  3.46354  2.40513  3.72494  3.29354  2.67741  2.69355  4.24690  2.90347  2.73739  3.18146  2.89801  2.37887  2.77519  2.98518  4.58477  3.61503
          0.02450  4.11704  4.83939  0.61958  0.77255  0.48576  0.95510
    333   2.63671  4.83212  2.94495  1.86063  4.08469  2.98222  3.65044  3.48073  2.25931  2.73930  3.91677  2.96206  3.83628  2.80348  2.86655  2.66753  2.87101  2.82682  5.33837  4.00702    362 e - - -
          2.68618  4.42225  2.77519  2.73123  3.46354  2.40513  3.72494  3.29354  2.67741  2.69355  4.24690  2.90347  2.73739  3.18146  2.89801  2.37887  2.77519  2.98518  4.58477  3.61503
          0.02450  4.11704  4.83939  0.61958  0.77255  0.48576  0.95510
    334   2.46814  5.06286  2.90913  2.05831  4.39246  3.43047  3.60553  3.83278  1.84794  3.34492  4.12762  2.91985  3.19213  2.72354  2.42426  2.67159  2.91672  3.44889  5.49547  4.14288    363 k - - -
          2.68618  4.42225  2.77519  2.73123  3.46354  2.40513  3.72494  3.29354  2.67741  2.69355  4.24690  2.90347  2.73739  3.18146  2.89801  2.37887  2.77519  2.98518  4.58477  3.61503
          0.02450  4.11704  4.83939  0.61958  0.77255  0.48576  0.95510
    335   2.41325  4.95299  2.91564  2.08306  4.23905  3.40942  3.60289  3.67638  2.05815  3.22796  3.39461  2.90924  3.28878  2.49210  2.79775  2.62275  2.85489  3.31210  5.41990  4.06051    364 k - - -
          2.68618  4.42225  2.77519  2.73123  3.46354  2.40513  3.72494  3.29354  2.67741  2.69355  4.24690  2.90347  2.73739  3.18146  2.89801  2.37887  2.77519  2.98518  4.58477  3.61503
          0.02450  4.11704  4.83939  0.61958  0.77255  0.48576  0.95510
    336   1.92206  5.05455  2.45706  1.97770  4.36153  3.36836  3.65213  3.80875  2.44424  3.35410  4.14704  2.86734  3.82253  2.78411  2.58708  2.66753  2.93279  3.42985  5.54110  4.15735    365 a - - -
          2.68618  4.42225  2.77519  2.73123  3.46354  2.40513  3.72494  3.29354  2.67741  2.69355  4.24690  2.90347  2.73739  3.18146  2.89801  2.37887  2.77519  2.98518  4.58477  3.61503
          0.02450  4.11704  4.83939  0.61958  0.77255  0.48576  0.95510
    337   2.61111  4.94791  2.62248  1.96244  4.22740  3.39437  3.60381  3.66788  2.37584  3.22411  3.41541  2.89309  3.24079  2.49262  2.85369  2.60804  2.84390  2.96991  5.42270  4.05387    366 e - - -
          2.68618  4.42225  2.77519  2.73123  3.46354  2.40513  3.72494  3.29354  2.67741  2.69355  4.24690  2.90347  2.73739  3.18146  2.89801  2.37887  2.77519  2.98518  4.58477  3.61503
          0.09540  4.11704  2.59435  0.61958  0.77255  0.48576  0.95510
    338   1.89237  4.29872  3.53718  3.01279  3.57426  3.50539  3.95513  2.36559  2.95725  2.57194  3.51716  2.88234  3.96617  3.27563  3.29914  2.80882  2.84997  2.02406  5.05391  3.81608    367 a - - -
          2.68618  4.42225  2.77519  2.73123  3.46354  2.40513  3.72494  3.29354  2.67741  2.69355  4.24690  2.90347  2.73739  3.18146  2.89801  2.37887  2.77519  2.98518  4.58477  3.61503
          0.02628  4.04793  4.77027  0.61958  0.77255  0.56076  0.84578
    339   2.68993  5.15918  2.37041  2.05024  4.47080  3.32785  3.62225  3.94688  2.23263  3.45225  4.22726  2.30064  3.11209  2.74424  2.93420  2.36335  2.93376  3.53540  5.61083  4.19405    368 e - - -
          2.68610  4.42235  2.77513  2.73082  3.46364  2.40522  3.72504  3.29364  2.67750  2.69365  4.24699  2.90356  2.73733  3.18075  2.89810  2.37896  2.77529  2.98528  4.58487  3.61513
          0.44550  1.27881  2.51172  0.80580  0.59191  0.44157  1.03010
    340   2.58794  4.55113  3.15009  2.37756  3.73879  3.46960  3.69175  2.74961  2.36137  2.37876  3.64172  3.07761  3.24722  2.90631  2.95609  2.69911  2.57645  2.83600  5.09836  3.81842    374 k - - -
          2.68618  4.42225  2.77519  2.73123  3.46354  2.40513  3.72494  3.29354  2.67741  2.69355  4.24690  2.90347  2.73739  3.18146  2.89801  2.37887  2.77519  2.98518  4.58477  3.61503
          0.02631  4.04684  4.76918  0.61958  0.77255  0.44096  1.03119
    341   2.61881  4.98320  2.58874  2.05272  4.26921  3.38760  3.60240  3.71800  2.23484  3.26297  4.04274  2.64317  3.79445  2.72461  2.85659  2.40355  2.85218  2.98025  5.45117  3.35958    375 e - - -
          2.68618  4.42225  2.77519  2.73123  3.46354  2.40513  3.72494  3.29354  2.67741  2.69355  4.24690  2.90347  2.73739  3.18146  2.89801  2.37887  2.77519  2.98518  4.58477  3.61503
          0.02450  4.11704  4.83939  0.61958  0.77255  0.48576  0.95510
    342   2.37673  4.79217  2.97716  2.13633  4.08744  3.40425  3.66000  3.49566  2.44160  3.10230  3.91914  2.97181  3.82500  2.81336  2.59866  2.08202  2.85274  2.82544  5.34154  4.01261    376 s - - -
          2.68618  4.42225  2.77519  2.73123  3.46354  2.40513  3.72494  3.29354  2.67741  2.69355  4.24690  2.90347  2.73739  3.18146  2.89801  2.37887  2.77519  2.98518  4.58477  3.61503
          0.02450  4.11704  4.83939  0.61958  0.77255  0.48576  0.95510
    343   2.40949  4.99672  2.47411  1.88554  4.29885  3.36873  3.64180  3.73637  2.44410  3.29749  4.08932  2.87531  2.85050  2.77337  2.93282  2.64049  2.89536  2.95867  5.49670  4.11702    377 e - - -
          2.68618  4.42225  2.77519  2.73123  3.46354  2.40513  3.72494  3.29354  2.67741  2.69355  4.24690  2.90347  2.73739  3.18146  2.89801  2.37887  2.77519  2.98518  4.58477  3.61503
          0.02450  4.11704  4.83939  0.61958  0.77255  0.48576  0.95510
    344   2.46524  5.23420  2.30549  1.65983  4.54653  3.34741  3.65602  4.02622  2.21601  3.52265  4.30083  2.81352  3.82545  2.50209  2.96472  2.68945  2.99001  3.61007  5.67420  4.25145    378 e - - -
          2.68618  4.42225  2.77519  2.73123  3.46354  2.40513  3.72494  3.29354  2.67741  2.69355  4.24690  2.90347  2.73739  3.18146  2.89801  2.37887  2.77519  2.98518  4.58477  3.61503
          0.02450  4.11704  4.83939  0.61958  0.77255  0.48576  0.95510
    345   2.37853  4.99899  2.03753  2.33237  4.38626  3.32943  3.67090  3.84478  2.48593  3.38567  4.16983  2.55075  3.19142  2.80191  2.98168  2.41249  2.60072  3.44120  5.56898  4.18001    379 d - - -
          2.68618  4.42225  2.77519  2.73123  3.46354  2.40513  3.72494  3.29354  2.67741  2.69355  4.24690  2.90347  2.73739  3.18146  2.89801  2.37887  2.77519  2.98518  4.58477  3.61503
          0.02450  4.11704  4.83939  0.61958  0.77255  0.48576  0.95510
    346   2.59389  4.22238  3.63179  2.76063  3.32808  3.61005  3.87732  2.66962  2.98049  2.04871  3.31889  3.41883  3.27226  3.27693  3.28342  2.87241  2.82664  1.98574  3.67176  3.58534    380 v - - -
          2.68618  4.42225  2.77519  2.73123  3.46354  2.40513  3.72494  3.29354  2.67741  2.69355  4.24690  2.90347  2.73739  3.18146  2.89801  2.37887  2.77519  2.98518  4.58477  3.61503
          0.02450  4.11704  4.83939  0.61958  0.77255  0.48576  0.95510
    347   2.58339  4.72713  2.61988  2.48500  4.07035  3.36285  3.70790  3.47252  2.54281  3.10015  3.92380  2.67015  3.82152  2.87443  3.00031  2.02493  2.57779  2.51418  5.35471  4.02810    381 s - - -
          2.68618  4.42225  2.77519  2.73123  3.46354  2.40513  3.72494  3.29354  2.67741  2.69355  4.24690  2.90347  2.73739  3.18146  2.89801  2.37887  2.77519  2.98518  4.58477  3.61503
          0.02450  4.11704  4.83939  0.61958  0.77255  0.48576  0.95510
    348   2.64977  5.09119  2.29972  2.12583  4.39785  3.36684  3.60779  3.86587  2.38666  3.38034  4.14776  2.59746  3.17652  2.51642  2.88287  2.39592  2.88652  3.46241  5.54366  3.44547    382 e - - -
          2.68618  4.42225  2.77519  2.73123  3.46354  2.40513  3.72494  3.29354  2.67741  2.69355  4.24690  2.90347  2.73739  3.18146  2.89801  2.37887  2.77519  2.98518  4.58477  3.61503
          0.02450  4.11704  4.83939  0.61958  0.77255  0.48576  0.95510
    349   2.80892  4.31341  4.03063  2.89349  3.39743  3.92504  4.24139  2.02453  3.37448  1.72126  3.30408  3.79614  4.27388  3.66061  3.64187  3.21542  3.04595  1.60976  5.04568  3.84559    383 v - - -
          2.68618  4.42225  2.77519  2.73123  3.46354  2.40513  3.72494  3.29354  2.67741  2.69355  4.24690  2.90347  2.73739  3.18146  2.89801  2.37887  2.77519  2.98518  4.58477  3.61503
          0.02450  4.11704  4.83939  0.61958  0.77255  0.48576  0.95510
    350   2.62789  4.19807  3.79039  3.21555  3.27722  3.67945  3.96068  2.34537  3.12371  1.82636  2.83078  3.53673  4.04780  2.96325  3.39590  2.66203  2.86027  2.17173  4.80489  3.60180    384 l - - -
          2.68618  4.42225  2.77519  2.73123  3.46354  2.40513  3.72494  3.29354  2.67741  2.69355  4.24690  2.90347  2.73739  3.18146  2.89801  2.37887  2.77519  2.98518  4.58477  3.61503
          0.02450  4.11704  4.83939  0.61958  0.77255  0.48576  0.95510
    351   2.65302  4.86547  3.02558  2.46775  4.12534  3.45464  3.18033  3.54139  2.16425  2.53552  3.93739  2.70316  2.87567  2.77199  2.49164  2.67762  2.87821  3.21325  5.33859  4.01635    385 k - - -
          2.68618  4.42225  2.77519  2.73123  3.46354  2.40513  3.72494  3.29354  2.67741  2.69355  4.24690  2.90347  2.73739  3.18146  2.89801  2.37887  2.77519  2.98518  4.58477  3.61503
          0.02450  4.11704  4.83939  0.61958  0.77255  0.48576  0.95510
    352   2.65179  4.28906  3.64354  2.74334  3.43075  3.67137  3.95647  2.32667  3.01449  2.19714  3.38093  3.46156  3.34323  3.32100  3.33552  2.93733  2.88844  1.72671  4.93840  3.71481    386 v - - -
          2.68618  4.42225  2.77519  2.73123  3.46354  2.40513  3.72494  3.29354  2.67741  2.69355  4.24690  2.90347  2.73739  3.18146  2.89801  2.37887  2.77519  2.98518  4.58477  3.61503
          0.02450  4.11704  4.83939  0.61958  0.77255  0.48576  0.95510
    353   3.05215  5.66086  1.23978  1.52327  4.94369  3.27697  3.84868  4.47840  2.89956  3.96737  4.83138  2.73621  3.91560  3.01915  3.51780  2.92025  3.34690  4.04066  6.11237  4.58775    387 d - - -
          2.68618  4.42225  2.77519  2.73123  3.46354  2.40513  3.72494  3.29354  2.67741  2.69355  4.24690  2.90347  2.73739  3.18146  2.89801  2.37887  2.77519  2.98518  4.58477  3.61503
          0.02450  4.11704  4.83939  0.61958  0.77255  0.48576  0.95510
    354   2.56802  4.70562  2.55764  2.51072  4.15147  3.31006  3.76085  3.55940  2.60876  3.18673  4.01032  2.99777  2.16792  2.93072  3.06446  2.16420  2.86668  2.78779  5.43230  4.10283    388 s - - -
          2.68618  4.42225  2.77519  2.73123  3.46354  2.40513  3.72494  3.29354  2.67741  2.69355  4.24690  2.90347  2.73739  3.18146  2.89801  2.37887  2.77519  2.98518  4.58477  3.61503
          0.02450  4.11704  4.83939  0.61958  0.77255  0.48576  0.95510
    355   3.37576  4.68866  4.95091  4.42297  3.18272  4.64305  4.98244  1.71161  4.24542  0.89105  2.99331  4.67653  4.84041  4.40336  4.37110  4.02343  3.60947  2.14858  5.28089  4.16423    389 l - - -
          2.68618  4.42225  2.77519  2.73123  3.46354  2.40513  3.72494  3.29354  2.67741  2.69355  4.24690  2.90347  2.73739  3.18146  2.89801  2.37887  2.77519  2.98518  4.58477  3.61503
          0.02450  4.11704  4.83939  0.61958  0.77255  0.48576  0.95510
    356   2.32515  4.85989  2.78294  1.72903  4.30627  2.84898  3.72339  3.74155  2.54960  3.32032  4.12359  2.92765  3.81367  2.87202  3.02257  2.35621  2.58450  3.35172  5.53056  4.17209    390 e - - -
          2.68618  4.42225  2.77519  2.73123  3.46354  2.40513  3.72494  3.29354  2.67741  2.69355  4.24690  2.90347  2.73739  3.18146  2.89801  2.37887  2.77519  2.98518  4.58477  3.61503
          0.02450  4.11704  4.83939  0.61958  0.77255  0.48576  0.95510
    357   3.21934  4.55899  4.85142  4.27360  2.30216  4.44454  4.70623  2.25601  4.14554  1.05229  2.48330  4.47918  4.65656  4.22355  4.23874  3.77454  3.43816  2.10093  5.03557  3.91538    391 l - - -
          2.68618  4.42225  2.77519  2.73123  3.46354  2.40513  3.72494  3.29354  2.67741  2.69355  4.24690  2.90347  2.73739  3.18146  2.89801  2.37887  2.77519  2.98518  4.58477  3.61503
          0.02450  4.11704  4.83939  0.61958  0.77255  0.48576  0.95510
    358   2.96043  5.38670  2.34372  1.10652  4.70893  3.31740  3.82031  4.21957  2.72282  3.74995  4.60701  2.36318  3.91605  2.98929  3.21661  2.88262  3.24783  3.81690  5.88377  4.44044    392 e - - -
          2.68618  4.42225  2.77519  2.73123  3.46354  2.40513  3.72494  3.29354  2.67741  2.69355  4.24690  2.90347  2.73739  3.18146  2.89801  2.37887  2.77519  2.98518  4.58477  3.61503
          0.02450  4.11704  4.83939  0.61958  0.77255  0.48576  0.95510
    359   3.16578  4.47111  4.90447  4.35197  2.77067  4.48784  4.85187  1.24367  4.23739  1.61935  3.13125  4.54281  4.72923  4.37799  4.36008  3.83564  3.40065  1.72692  5.23448  4.07195    393 i - - -
          2.68618  4.42225  2.77519  2.73123  3.46354  2.40513  3.72494  3.29354  2.67741  2.69355  4.24690  2.90347  2.73739  3.18146  2.89801  2.37887  2.77519  2.98518  4.58477  3.61503
          0.02450  4.11704  4.83939  0.61958  0.77255  0.48576  0.95510
    360   1.93852  4.28956  3.41726  3.26259  4.51347  0.99555  4.40840  3.89956  3.43151  3.63446  4.49293  3.41484  3.80111  3.70435  3.71777  2.53511  2.86758  3.33218  5.83278  4.64758    394 g - - -
          2.68618  4.42225  2.77519  2.73123  3.46354  2.40513  3.72494  3.29354  2.67741  2.69355  4.24690  2.90347  2.73739  3.18146  2.89801  2.37887  2.77519  2.98518  4.58477  3.61503
          0.02450  4.11704  4.83939  0.61958  0.77255  0.48576  0.95510
    361   3.78832  4.99171  4.73440  4.45071  1.46399  4.49673  3.51406  3.46811  4.29101  2.77563  4.05813  4.15708  4.80179  4.23009  4.30387  3.87446  4.00890  3.39630  3.64241  0.90911    395 y - - -
          2.68618  4.42225  2.77519  2.73123  3.46354  2.40513  3.72494  3.29354  2.67741  2.69355  4.24690  2.90347  2.73739  3.18146  2.89801  2.37887  2.77519  2.98518  4.58477  3.61503
          0.02450  4.11704  4.83939  0.61958  0.77255  0.48576  0.95510
    362   2.68803  5.11546  2.44208  2.30604  4.43632  2.40923  3.62915  3.90096  2.39249  3.41320  4.18963  2.53901  3.81449  2.47647  2.37389  2.65427  2.92762  3.49937  5.57235  4.17790    396 e - - -
          2.68618  4.42225  2.77519  2.73123  3.46354  2.40513  3.72494  3.29354  2.67741  2.69355  4.24690  2.90347  2.73739  3.18146  2.89801  2.37887  2.77519  2.98518  4.58477  3.61503
          0.02450  4.11704  4.83939  0.61958  0.77255  0.48576  0.95510
    363   3.44105  4.83477  4.58143  4.22928  3.24730  4.29001  4.80905  2.47144  3.99487  0.62344  3.20604  4.48115  4.68768  4.30383  4.12807  3.90015  3.72657  2.57099  5.20800  3.98548    397 L - - -
          2.68618  4.42225  2.77519  2.73123  3.46354  2.40513  3.72494  3.29354  2.67741  2.69355  4.24690  2.90347  2.73739  3.18146  2.89801  2.37887  2.77519  2.98518  4.58477  3.61503
          0.02450  4.11704  4.83939  0.61958  0.77255  0.48576  0.95510
    364   3.17978  4.47496  4.94633  4.46012  3.62696  4.55767  5.16399  1.04970  4.34695  2.10344  3.42219  4.66410  4.85975  4.60439  4.53236  3.95819  3.44727  1.33373  5.63063  4.42929    398 i - - -
          2.68618  4.42225  2.77519  2.73123  3.46354  2.40513  3.72494  3.29354  2.67741  2.69355  4.24690  2.90347  2.73739  3.18146  2.89801  2.37887  2.77519  2.98518  4.58477  3.61503
          0.02450  4.11704  4.83939  0.61958  0.77255  0.48576  0.95510
    365   2.68479  5.01164  2.38537  2.34004  4.37515  3.33953  3.69180  3.82654  2.28720  3.37926  4.17891  2.87828  2.21555  2.83247  2.99042  2.17922  2.94851  3.43969  5.57112  4.18980    399 s - - -
          2.68618  4.42225  2.77519  2.73123  3.46354  2.40513  3.72494  3.29354  2.67741  2.69355  4.24690  2.90347  2.73739  3.18146  2.89801  2.37887  2.77519  2.98518  4.58477  3.61503
          0.02450  4.11704  4.83939  0.61958  0.77255  0.48576  0.95510
    366   3.39123  4.69945  4.99679  4.42880  3.12029  4.67178  4.96947  1.90286  4.28279  0.86777  2.46064  4.69119  4.82560  4.37226  4.38927  4.02343  3.60900  2.28016  5.23679  4.19323    400 l - - -
          2.68618  4.42225  2.77519  2.73123  3.46354  2.40513  3.72494  3.29354  2.67741  2.69355  4.24690  2.90347  2.73739  3.18146  2.89801  2.37887  2.77519  2.98518  4.58477  3.61503
          0.02450  4.11704  4.83939  0.61958  0.77255  0.48576  0.95510
    367   2.06186  4.30192  4.18681  3.79120  3.79319  3.63488  4.61185  2.18611  3.70356  2.53514  3.67791  3.92687  4.23580  4.00756  3.93714  3.06336  3.06684  1.08502  5.49085  4.27276    401 v - - -
          2.68618  4.42225  2.77519  2.73123  3.46354  2.40513  3.72494  3.29354  2.67741  2.69355  4.24690  2.90347  2.73739  3.18146  2.89801  2.37887  2.77519  2.98518  4.58477  3.61503
          0.02450  4.11704  4.83939  0.61958  0.77255  0.48576  0.95510
    368   3.27219  5.41609  0.62199  2.52229  4.83061  3.41393  4.17280  4.47871  3.30716  4.04579  5.03610  3.08844  4.08449  3.41710  3.85148  3.21155  3.61829  4.09395  5.94938  4.67190    402 D - - -
          2.68618  4.42225  2.77519  2.73123  3.46354  2.40513  3.72494  3.29354  2.67741  2.69355  4.24690  2.90347  2.73739  3.18146  2.89801  2.37887  2.77519  2.98518  4.58477  3.61503
          0.02450  4.11704  4.83939  0.61958  0.77255  0.48576  0.95510
    369   2.44718  4.99782  2.54047  1.92739  3.51100  3.38200  3.61151  3.73328  2.39319  3.27871  4.06074  2.87390  3.20822  2.49446  2.87947  2.61763  2.86606  3.35738  5.46801  4.08792    403 e - - -
          2.68618  4.42225  2.77519  2.73123  3.46354  2.40513  3.72494  3.29354  2.67741  2.69355  4.24690  2.90347  2.73739  3.18146  2.89801  2.37887  2.77519  2.98518  4.58477  3.61503
          0.02450  4.11704  4.83939  0.61958  0.77255  0.48576  0.95510
    370   2.39549  4.98075  2.48781  2.34241  4.31732  3.35663  3.64625  3.76760  2.44412  3.31647  4.10321  2.62484  3.80454  2.52158  2.93056  2.06472  2.57109  3.38313  5.50767  4.12854    404 s - - -
          2.68618  4.42225  2.77519  2.73123  3.46354  2.40513  3.72494  3.29354  2.67741  2.69355  4.24690  2.90347  2.73739  3.18146  2.89801  2.37887  2.77519  2.98518  4.58477  3.61503
          0.02450  4.11704  4.83939  0.61958  0.77255  0.48576  0.95510
    371   2.51890  5.08058  3.09789  2.54961  4.44117  3.52921  3.63258  3.84176  1.95105  3.34689  4.16483  3.03753  3.92389  1.75653  2.20954  2.81403  3.03054  3.49033  5.47686  4.19461    405 q - - -
          2.68618  4.42225  2.77519  2.73123  3.46354  2.40513  3.72494  3.29354  2.67741  2.69355  4.24690  2.90347  2.73739  3.18146  2.89801  2.37887  2.77519  2.98518  4.58477  3.61503
          0.02450  4.11704  4.83939  0.61958  0.77255  0.48576  0.95510
    372   2.60109  4.73257  2.32710  2.51719  4.44160  1.47279  3.92637  3.86892  2.86466  3.49499  4.32715  2.99296  3.83119  3.11596  3.33436  2.66169  2.44825  3.42722  5.71205  4.36856    406 g - - -
          2.68618  4.42225  2.77519  2.73123  3.46354  2.40513  3.72494  3.29354  2.67741  2.69355  4.24690  2.90347  2.73739  3.18146  2.89801  2.37887  2.77519  2.98518  4.58477  3.61503
          0.02450  4.11704  4.83939  0.61958  0.77255  0.48576  0.95510
    373   2.35359  4.30986  3.29283  3.15082  4.51900  1.03302  4.34777  4.01498  3.35971  3.68867  4.52031  3.34653  3.78638  3.63060  3.66748  2.04149  2.86096  3.40375  5.83357  4.60756    407 g - - -
          2.68618  4.42225  2.77519  2.73123  3.46354  2.40513  3.72494  3.29354  2.67741  2.69355  4.24690  2.90347  2.73739  3.18146  2.89801  2.37887  2.77519  2.98518  4.58477  3.61503
          0.02450  4.11704  4.83939  0.61958  0.77255  0.48576  0.95510
    374   2.81221  5.25808  1.84746  1.57367  4.52942  3.33518  3.71703  3.98503  2.59269  2.89440  4.34907  2.80967  3.85628  2.86081  3.11490  2.75433  3.06899  3.60072  5.71829  4.28636    408 e - - -
          2.68618  4.42225  2.77519  2.73123  3.46354  2.40513  3.72494  3.29354  2.67741  2.69355  4.24690  2.90347  2.73739  3.18146  2.89801  2.37887  2.77519  2.98518  4.58477  3.61503
          0.02450  4.11704  4.83939  0.61958  0.77255  0.48576  0.95510
    375   3.41260  4.76232  4.86643  4.32651  3.09355  4.60348  4.89138  2.25714  4.11475  0.77241  2.42119  4.60556  4.79582  4.28695  4.24550  3.97599  3.63983  2.41159  5.20158  4.10527    409 l - - -
          2.68618  4.42225  2.77519  2.73123  3.46354  2.40513  3.72494  3.29354  2.67741  2.69355  4.24690  2.90347  2.73739  3.18146  2.89801  2.37887  2.77519  2.98518  4.58477  3.61503
          0.02450  4.11704  4.83939  0.61958  0.77255  0.48576  0.95510
    376   3.39425  4.72573  4.89824  4.38039  3.15170  4.61736  4.94313  1.92346  4.18146  0.80250  2.97776  4.64278  4.82634  4.36104  4.31362  4.00502  3.63076  2.23281  5.25008  4.11539    410 l - - -
          2.68618  4.42225  2.77519  2.73123  3.46354  2.40513  3.72494  3.29354  2.67741  2.69355  4.24690  2.90347  2.73739  3.18146  2.89801  2.37887  2.77519  2.98518  4.58477  3.61503
          0.02450  4.11704  4.83939  0.61958  0.77255  0.48576  0.95510
    377   2.73375  5.24071  2.12456  1.88683  4.55592  2.88645  3.65057  4.04239  2.26018  3.53310  4.30498  2.80468  3.81734  2.49685  2.98082  2.39793  2.97929  3.61823  5.68137  4.25082    411 e - - -
          2.68618  4.42225  2.77519  2.73123  3.46354  2.40513  3.72494  3.29354  2.67741  2.69355  4.24690  2.90347  2.73739  3.18146  2.89801  2.37887  2.77519  2.98518  4.58477  3.61503
          0.02450  4.11704  4.83939  0.61958  0.77255  0.48576  0.95510
    378   3.30242  5.11049  3.82002  3.28843  4.52829  3.73415  4.03155  4.09315  2.37641  3.56475  4.56450  3.62626  4.23024  3.24494  0.66163  3.37852  3.55513  3.80796  5.51523  4.40907    412 R - - -
          2.68618  4.42225  2.77519  2.73123  3.46354  2.40513  3.72494  3.29354  2.67741  2.69355  4.24690  2.90347  2.73739  3.18146  2.89801  2.37887  2.77519  2.98518  4.58477  3.61503
          0.02450  4.11704  4.83939  0.61958  0.77255  0.48576  0.95510
    379   3.17641  4.46568  4.96081  4.47211  3.64663  4.56932  5.17662  1.13631  4.36443  2.12932  3.43909  4.67419  4.86730  4.62132  4.55049  3.96811  3.44250  1.21108  5.64487  4.44176    413 i - - -
          2.68618  4.42225  2.77519  2.73123  3.46354  2.40513  3.72494  3.29354  2.67741  2.69355  4.24690  2.90347  2.73739  3.18146  2.89801  2.37887  2.77519  2.98518  4.58477  3.61503
          0.02450  4.11704  4.83939  0.61958  0.77255  0.48576  0.95510
    380   2.46452  4.80019  3.21377  2.62659  4.08557  3.52015  3.67507  3.43621  1.94858  3.06128  3.91090  3.09634  3.91261  2.83980  1.99513  2.77863  2.94405  2.48009  5.29995  4.02943    414 k - - -
          2.68618  4.42225  2.77519  2.73123  3.46354  2.40513  3.72494  3.29354  2.67741  2.69355  4.24690  2.90347  2.73739  3.18146  2.89801  2.37887  2.77519  2.98518  4.58477  3.61503
          0.02450  4.11704  4.83939  0.61958  0.77255  0.48576  0.95510
    381   2.37145  4.63216  3.10054  2.55793  3.87299  3.43786  3.69280  3.26362  2.31323  2.91140  2.86827  2.75951  3.84682  2.88272  2.95365  2.28642  2.56610  2.97208  5.19799  3.90105    415 s - - -
          2.68618  4.42225  2.77519  2.73123  3.46354  2.40513  3.72494  3.29354  2.67741  2.69355  4.24690  2.90347  2.73739  3.18146  2.89801  2.37887  2.77519  2.98518  4.58477  3.61503
          0.02450  4.11704  4.83939  0.61958  0.77255  0.48576  0.95510
    382   3.32731  4.62692  4.96997  4.44337  3.25589  4.63585  5.01093  1.36236  4.27973  1.13248  3.06446  4.68139  4.84489  4.44726  4.40944  4.01538  3.56455  2.00421  5.33127  4.20343    416 l - - -
          2.68618  4.42225  2.77519  2.73123  3.46354  2.40513  3.72494  3.29354  2.67741  2.69355  4.24690  2.90347  2.73739  3.18146  2.89801  2.37887  2.77519  2.98518  4.58477  3.61503
          0.02450  4.11704  4.83939  0.61958  0.77255  0.48576  0.95510
    383   3.30242  5.11049  3.82002  3.28843  4.52829  3.73415  4.03155  4.09315  2.37641  3.56475  4.56450  3.62626  4.23024  3.24494  0.66163  3.37852  3.55513  3.80796  5.51523  4.40907    417 R - - -
          2.68618  4.42225  2.77519  2.73123  3.46354  2.40513  3.72494  3.29354  2.67741  2.69355  4.24690  2.90347  2.73739  3.18146  2.89801  2.37887  2.77519  2.98518  4.58477  3.61503
          0.02450  4.11704  4.83939  0.61958  0.77255  0.48576  0.95510
    384   3.17351  5.26734  3.63382  2.91376  4.75966  3.76619  3.66340  4.08854  1.41461  3.50213  4.37927  3.29424  4.12204  2.79583  1.27199  3.16352  3.32415  3.77307  5.51634  4.37670    418 r - - -
          2.68618  4.42225  2.77519  2.73123  3.46354  2.40513  3.72494  3.29354  2.67741  2.69355  4.24690  2.90347  2.73739  3.18146  2.89801  2.37887  2.77519  2.98518  4.58477  3.61503
          0.02450  4.11704  4.83939  0.61958  0.77255  0.48576  0.95510
    385   2.79767  5.17303  2.88658  2.18583  4.52087  3.46823  3.00956  3.95726  1.87549  3.43876  4.23487  2.94678  3.88558  1.91837  2.57294  2.76374  3.01507  3.57354  5.55499  4.22267    419 k - - -
          2.68618  4.42225  2.77519  2.73123  3.46354  2.40513  3.72494  3.29354  2.67741  2.69355  4.24690  2.90347  2.73739  3.18146  2.89801  2.37887  2.77519  2.98518  4.58477  3.61503
          0.02450  4.11704  4.83939  0.61958  0.77255  0.48576  0.95510
    386   2.94250  3.28098  4.62161  4.04304  2.67778  4.14043  4.45460  1.97085  3.90200  1.21712  3.04658  4.19819  4.44161  4.04841  4.01090  3.46048  3.17449  2.15149  4.91846  3.74329    420 l - - -
          2.68618  4.42225  2.77519  2.73123  3.46354  2.40513  3.72494  3.29354  2.67741  2.69355  4.24690  2.90347  2.73739  3.18146  2.89801  2.37887  2.77519  2.98518  4.58477  3.61503
          0.02450  4.11704  4.83939  0.61958  0.77255  0.48576  0.95510
    387   0.92691  4.19817  3.59736  3.35554  4.34376  3.00008  4.38122  3.65998  3.39693  3.44602  4.31130  3.43825  3.77084  3.68698  3.66696  2.09917  2.78492  3.14831  5.72576  4.51834    421 a - - -
          2.68618  4.42225  2.77519  2.73123  3.46354  2.40513  3.72494  3.29354  2.67741  2.69355  4.24690  2.90347  2.73739  3.18146  2.89801  2.37887  2.77519  2.98518  4.58477  3.61503
          0.02450  4.11704  4.83939  0.61958  0.77255  0.48576  0.95510
    388   2.59196  4.51031  3.20844  2.42727  3.13980  3.04879  3.72024  2.77689  2.42651  2.33905  3.60111  3.12047  3.88007  2.68988  3.02244  2.72142  2.82309  2.80236  5.06076  3.78798    422 l - - -
          2.68618  4.42225  2.77519  2.73123  3.46354  2.40513  3.72494  3.29354  2.67741  2.69355  4.24690  2.90347  2.73739  3.18146  2.89801  2.37887  2.77519  2.98518  4.58477  3.61503
          0.02450  4.11704  4.83939  0.61958  0.77255  0.48576  0.95510
    389   3.01868  5.54531  1.97558  1.03899  4.84332  3.29731  3.84310  4.35639  2.84611  3.87102  4.73237  2.77365  3.91776  3.01277  3.42201  2.90885  3.30851  3.93906  6.01321  4.53122    423 e - - -
          2.68618  4.42225  2.77519  2.73123  3.46354  2.40513  3.72494  3.29354  2.67741  2.69355  4.24690  2.90347  2.73739  3.18146  2.89801  2.37887  2.77519  2.98518  4.58477  3.61503
          0.02450  4.11704  4.83939  0.61958  0.77255  0.48576  0.95510
    390   3.33053  4.66162  4.91215  4.34009  2.48131  4.55121  4.76406  2.29819  4.20737  1.02324  1.90353  4.56665  4.72955  4.26889  4.29872  3.88791  3.54463  2.46459  5.04047  3.90309    424 l - - -
          2.68618  4.42225  2.77519  2.73123  3.46354  2.40513  3.72494  3.29354  2.67741  2.69355  4.24690  2.90347  2.73739  3.18146  2.89801  2.37887  2.77519  2.98518  4.58477  3.61503
          0.02450  4.11704  4.83939  0.61958  0.77255  0.48576  0.95510
    391   2.99843  4.74240  3.72172  3.65564  4.77982  0.43498  4.75417  4.44565  3.86978  4.06665  5.04932  3.88697  4.14084  4.17503  4.07247  3.17844  3.49864  3.92664  5.80344  4.89235    425 G - - -
          2.68618  4.42225  2.77519  2.73123  3.46354  2.40513  3.72494  3.29354  2.67741  2.69355  4.24690  2.90347  2.73739  3.18146  2.89801  2.37887  2.77519  2.98518  4.58477  3.61503
          0.02450  4.11704  4.83939  0.61958  0.77255  0.48576  0.95510
    392   3.23353  4.55243  4.94858  4.36706  2.24080  4.48329  4.75772  1.78166  4.23234  1.17206  2.44337  4.54779  4.68408  4.28560  4.29708  3.81862  3.45122  2.32193  5.05388  3.95324    426 l - - -
          2.68618  4.42225  2.77519  2.73123  3.46354  2.40513  3.72494  3.29354  2.67741  2.69355  4.24690  2.90347  2.73739  3.18146  2.89801  2.37887  2.77519  2.98518  4.58477  3.61503
          0.02450  4.11704  4.83939  0.61958  0.77255  0.48576  0.95510
    393   3.17447  4.47727  4.88530  4.35544  3.48004  4.53509  5.00150  1.67871  4.23987  1.60669  3.28480  4.58084  4.79720  4.45649  4.41403  3.90002  3.42247  1.12058  5.45654  4.29024    427 v - - -
          2.68618  4.42225  2.77519  2.73123  3.46354  2.40513  3.72494  3.29354  2.67741  2.69355  4.24690  2.90347  2.73739  3.18146  2.89801  2.37887  2.77519  2.98518  4.58477  3.61503
          0.02450  4.11704  4.83939  0.61958  0.77255  0.48576  0.95510
    394   2.84550  4.30093  4.29125  3.76055  3.48975  3.99356  4.46384  1.56838  3.65228  2.24877  3.38532  4.00690  3.28663  3.92497  3.88114  3.32850  3.11102  1.36028  5.18483  3.98042    428 v - - -
          2.68618  4.42225  2.77519  2.73123  3.46354  2.40513  3.72494  3.29354  2.67741  2.69355  4.24690  2.90347  2.73739  3.18146  2.89801  2.37887  2.77519  2.98518  4.58477  3.61503
          0.02450  4.11704  4.83939  0.61958  0.77255  0.48576  0.95510
    395   2.76687  4.79524  2.95064  2.71607  4.26873  3.35101  3.95609  3.78388  2.72159  3.35832  4.27939  3.16269  1.25485  2.56215  3.05750  2.84256  3.11185  3.42837  5.54130  4.24289    429 p - - -
          2.68618  4.42225  2.77519  2.73123  3.46354  2.40513  3.72494  3.29354  2.67741  2.69355  4.24690  2.90347  2.73739  3.18146  2.89801  2.37887  2.77519  2.98518  4.58477  3.61503
          0.02450  4.11704  4.83939  0.61958  0.77255  0.48576  0.95510
    396   2.36835  4.44936  3.30039  2.74585  3.64381  3.50282  3.77606  2.96053  2.42976  2.68284  3.05564  3.19042  2.62143  3.03170  3.06991  2.75039  2.83432  2.31321  5.04809  3.79033    430 v - - -
          2.68618  4.42225  2.77519  2.73123  3.46354  2.40513  3.72494  3.29354  2.67741  2.69355  4.24690  2.90347  2.73739  3.18146  2.89801  2.37887  2.77519  2.98518  4.58477  3.61503
          0.02450  4.11704  4.83939  0.61958  0.77255  0.48576  0.95510
    397   3.15377  4.45792  4.90561  4.41926  3.65824  4.52040  5.13597  1.44297  4.30874  2.15979  3.45917  4.62451  4.83681  4.57784  4.50373  3.91847  3.42386  0.96719  5.63685  4.42343    431 v - - -
          2.68618  4.42225  2.77519  2.73123  3.46354  2.40513  3.72494  3.29354  2.67741  2.69355  4.24690  2.90347  2.73739  3.18146  2.89801  2.37887  2.77519  2.98518  4.58477  3.61503
          0.02450  4.11704  4.83939  0.61958  0.77255  0.48576  0.95510
    398   3.01515  5.10275  3.38576  2.79984  4.22187  3.66085  2.18868  3.88195  2.08029  3.36230  4.24161  3.22247  4.05530  2.85600  1.39034  3.02880  3.20990  3.57108  5.33095  4.02613    432 r - - -
          2.68618  4.42225  2.77519  2.73123  3.46354  2.40513  3.72494  3.29354  2.67741  2.69355  4.24690  2.90347  2.73739  3.18146  2.89801  2.37887  2.77519  2.98518  4.58477  3.61503
          0.02450  4.11704  4.83939  0.61958  0.77255  0.48576  0.95510
    399   2.94398  4.40535  4.39450  3.94833  3.60673  4.05307  4.70977  1.05746  3.79960  2.22939  3.46988  4.16725  4.50133  4.12828  4.01695  3.45354  2.64482  1.83960  5.42317  4.20642    433 i - - -
          2.68618  4.42225  2.77519  2.73123  3.46354  2.40513  3.72494  3.29354  2.67741  2.69355  4.24690  2.90347  2.73739  3.18146  2.89801  2.37887  2.77519  2.98518  4.58477  3.61503
          0.02450  4.11704  4.83939  0.61958  0.77255  0.48576  0.95510
    400   2.75192  4.86124  3.22284  2.63605  4.18546  3.52338  3.67003  3.56233  2.05865  3.14848  3.99033  3.10002  3.92267  2.82610  1.68176  2.48030  2.97672  2.76555  5.34814  4.08237    434 r - - -
          2.68618  4.42225  2.77519  2.73123  3.46354  2.40513  3.72494  3.29354  2.67741  2.69355  4.24690  2.90347  2.73739  3.18146  2.89801  2.37887  2.77519  2.98518  4.58477  3.61503
          0.02450  4.11704  4.83939  0.61958  0.77255  0.48576  0.95510
    401   3.27219  5.41609  0.62199  2.52229  4.83061  3.41393  4.17280  4.47871  3.30716  4.04579  5.03610  3.08844  4.08449  3.41710  3.85148  3.21155  3.61829  4.09395  5.94938  4.67190    435 D - - -
          2.68618  4.42225  2.77519  2.73123  3.46354  2.40513  3.72494  3.29354  2.67741  2.69355  4.24690  2.90347  2.73739  3.18146  2.89801  2.37887  2.77519  2.98518  4.58477  3.61503
          0.02450  4.11704  4.83939  0.61958  0.77255  0.48576  0.95510
    402   2.94718  4.93945  2.87544  2.78935  4.34378  3.36512  4.14847  4.11493  3.07728  3.73550  4.69472  0.78821  4.03206  3.42758  3.43523  3.00871  3.34073  3.71177  5.62163  4.27915    436 n - - -
          2.68618  4.42225  2.77519  2.73123  3.46354  2.40513  3.72494  3.29354  2.67741  2.69355  4.24690  2.90347  2.73739  3.18146  2.89801  2.37887  2.77519  2.98518  4.58477  3.61503
          0.02450  4.11704  4.83939  0.61958  0.77255  0.48576  0.95510
    403   3.24707  4.56993  4.89795  4.32631  3.16606  4.52240  4.85200  1.92898  4.20325  1.11212  2.17542  4.55663  4.72544  4.30522  4.31558  3.86103  3.47025  1.92016  5.19502  4.13132    437 l - - -
          2.68618  4.42225  2.77519  2.73123  3.46354  2.40513  3.72494  3.29354  2.67741  2.69355  4.24690  2.90347  2.73739  3.18146  2.89801  2.37887  2.77519  2.98518  4.58477  3.61503
          0.02450  4.11704  4.83939  0.61958  0.77255  0.48576  0.95510
    404   2.47446  5.15281  2.05197  2.12750  4.47007  3.36812  3.62654  3.93950  2.39294  3.44244  4.21500  2.84142  3.81370  2.49662  2.32164  2.65613  2.93548  3.53112  5.59517  4.19254    438 d - - -
          2.68618  4.42225  2.77519  2.73123  3.46354  2.40513  3.72494  3.29354  2.67741  2.69355  4.24690  2.90347  2.73739  3.18146  2.89801  2.37887  2.77519  2.98518  4.58477  3.61503
          0.02450  4.11704  4.83939  0.61958  0.77255  0.48576  0.95510
    405   3.41229  4.76167  4.86758  4.32707  3.09315  4.60398  4.89160  2.25725  4.11626  0.77480  2.40780  4.60605  4.79566  4.28712  4.24669  3.97598  3.63926  2.41213  5.20129  4.10612    439 l - - -
          2.68618  4.42225  2.77519  2.73123  3.46354  2.40513  3.72494  3.29354  2.67741  2.69355  4.24690  2.90347  2.73739  3.18146  2.89801  2.37887  2.77519  2.98518  4.58477  3.61503
          0.02450  4.11704  4.83939  0.61958  0.77255  0.48576  0.95510
    406   2.68933  5.18316  2.40847  2.08585  4.50831  3.35968  3.61753  3.98897  2.04829  3.47652  4.23835  2.56469  3.16195  2.30381  2.88144  2.64154  2.92767  3.56490  5.61790  4.20292    440 k - - -
          2.68618  4.42225  2.77519  2.73123  3.46354  2.40513  3.72494  3.29354  2.67741  2.69355  4.24690  2.90347  2.73739  3.18146  2.89801  2.37887  2.77519  2.98518  4.58477  3.61503
          0.02450  4.11704  4.83939  0.61958  0.77255  0.48576  0.95510
    407   2.42817  4.38609  3.25480  3.04839  4.35319  3.09444  4.21947  3.83094  3.15005  3.50543  4.37259  3.31186  1.17674  3.48676  3.46865  2.11804  2.89734  3.32581  5.68381  4.42326    441 p - - -
          2.68618  4.42225  2.77519  2.73123  3.46354  2.40513  3.72494  3.29354  2.67741  2.69355  4.24690  2.90347  2.73739  3.18146  2.89801  2.37887  2.77519  2.98518  4.58477  3.61503
          0.02450  4.11704  4.83939  0.61958  0.77255  0.48576  0.95510
    408   2.35359  4.83164  2.86964  2.48165  4.31707  2.79514  3.74003  3.75129  2.50048  3.32606  4.13687  1.78576  3.83338  2.89288  2.54146  2.66232  2.92092  3.36077  5.52232  4.18736    442 n - - -
          2.68618  4.42225  2.77519  2.73123  3.46354  2.40513  3.72494  3.29354  2.67741  2.69355  4.24690  2.90347  2.73739  3.18146  2.89801  2.37887  2.77519  2.98518  4.58477  3.61503
          0.02450  4.11704  4.83939  0.61958  0.77255  0.48576  0.95510
    409   2.42126  5.06371  2.86212  1.93410  4.38359  3.41067  3.60274  3.83253  2.12661  3.34656  4.12365  2.89564  3.81885  2.49505  2.50328  2.41320  2.89973  3.44331  5.50238  4.13489    443 e - - -
          2.68618  4.42225  2.77519  2.73123  3.46354  2.40513  3.72494  3.29354  2.67741  2.69355  4.24690  2.90347  2.73739  3.18146  2.89801  2.37887  2.77519  2.98518  4.58477  3.61503
          0.02450  4.11704  4.83939  0.61958  0.77255  0.48576  0.95510
    410   3.61945  5.00848  4.20878  3.99018  2.34648  4.12248  3.76127  3.59695  3.84123  2.98592  4.24747  4.03793  4.59343  4.08698  3.97184  3.72904  3.90891  3.47986  3.99745  0.63923    444 Y - - -
          2.68618  4.42225  2.77519  2.73123  3.46354  2.40513  3.72494  3.29354  2.67741  2.69355  4.24690  2.90347  2.73739  3.18146  2.89801  2.37887  2.77519  2.98518  4.58477  3.61503
          0.02450  4.11704  4.83939  0.61958  0.77255  0.48576  0.95510
    411   2.34692  4.62864  3.13607  2.59876  3.93670  3.41486  3.71910  3.32042  2.51456  2.96916  3.81166  2.74388  3.85082  2.90679  2.23624  2.40510  2.84570  2.41116  5.24482  3.95404    445 r - - -
          2.68618  4.42225  2.77519  2.73123  3.46354  2.40513  3.72494  3.29354  2.67741  2.69355  4.24690  2.90347  2.73739  3.18146  2.89801  2.37887  2.77519  2.98518  4.58477  3.61503
          0.02450  4.11704  4.83939  0.61958  0.77255  0.48576  0.95510
    412   3.12069  4.42928  4.87978  4.32531  2.68610  4.43963  4.81282  1.35702  4.20859  1.69707  3.15843  4.50249  4.69509  4.35674  4.32888  3.78463  3.35670  1.55866  5.21762  4.05045    446 i - - -
          2.68618  4.42225  2.77519  2.73123  3.46354  2.40513  3.72494  3.29354  2.67741  2.69355  4.24690  2.90347  2.73739  3.18146  2.89801  2.37887  2.77519  2.98518  4.58477  3.61503
          0.02450  4.11704  4.83939  0.61958  0.77255  0.48576  0.95510
    413   2.78000  4.91337  3.22602  2.62183  4.20883  3.55057  3.64866  3.59385  1.74671  2.49388  4.00117  3.09191  3.93025  2.79888  2.05291  2.49796  2.99029  3.28375  5.34954  4.08326    447 k - - -
          2.68618  4.42225  2.77519  2.73123  3.46354  2.40513  3.72494  3.29354  2.67741  2.69355  4.24690  2.90347  2.73739  3.18146  2.89801  2.37887  2.77519  2.98518  4.58477  3.61503
          0.02450  4.11704  4.83939  0.61958  0.77255  0.48576  0.95510
    414   3.22620  4.52993  4.94810  4.38482  3.24361  4.54401  4.91046  1.54599  4.26578  1.24803  2.56988  4.59700  4.75546  4.37994  4.37738  3.89063  3.45474  1.79684  5.25896  4.17681    448 l - - -
          2.68618  4.42225  2.77519  2.73123  3.46354  2.40513  3.72494  3.29354  2.67741  2.69355  4.24690  2.90347  2.73739  3.18146  2.89801  2.37887  2.77519  2.98518  4.58477  3.61503
          0.02450  4.11704  4.83939  0.61958  0.77255  0.48576  0.95510
    415   2.99555  5.21799  3.31230  2.69955  4.65780  3.64316  3.63629  4.02736  1.44770  3.46743  4.30436  2.64285  4.01789  2.76169  1.64276  2.97579  3.17587  3.67978  5.52149  4.30609    449 k - - -
          2.68618  4.42225  2.77519  2.73123  3.46354  2.40513  3.72494  3.29354  2.67741  2.69355  4.24690  2.90347  2.73739  3.18146  2.89801  2.37887  2.77519  2.98518  4.58477  3.61503
          0.02450  4.11704  4.83939  0.61958  0.77255  0.48576  0.95510
    416   2.99843  4.74240  3.72172  3.65564  4.77982  0.43498  4.75417  4.44565  3.86978  4.06665  5.04932  3.88697  4.14084  4.17503  4.07247  3.17844  3.49864  3.92664  5.80344  4.89235    450 G - - -
          2.68618  4.42225  2.77519  2.73123  3.46354  2.40513  3.72494  3.29354  2.67741  2.69355  4.24690  2.90347  2.73739  3.18146  2.89801  2.37887  2.77519  2.98518  4.58477  3.61503
          0.02450  4.11704  4.83939  0.61958  0.77255  0.48576  0.95510
    417   2.68429  4.41184  3.51894  3.03254  3.57894  3.61221  3.99481  2.58946  2.95519  2.28672  3.56571  2.30151  4.05530  3.31099  3.29080  2.92436  2.95508  1.67974  5.09620  3.81659    451 v - - -
          2.68618  4.42225  2.77519  2.73123  3.46354  2.40513  3.72494  3.29354  2.67741  2.69355  4.24690  2.90347  2.73739  3.18146  2.89801  2.37887  2.77519  2.98518  4.58477  3.61503
          0.02450  4.11704  4.83939  0.61958  0.77255  0.48576  0.95510
    418   2.69369  4.91124  2.76694  1.48844  4.24364  3.37186  3.73151  3.60221  2.54197  3.23950  4.08793  2.94551  3.08105  2.88968  2.99220  2.71301  2.96043  2.82108  5.49832  4.14572    452 e - - -
          2.68618  4.42225  2.77519  2.73123  3.46354  2.40513  3.72494  3.29354  2.67741  2.69355  4.24690  2.90347  2.73739  3.18146  2.89801  2.37887  2.77519  2.98518  4.58477  3.61503
          0.02450  4.11704  4.83939  0.61958  0.77255  0.48576  0.95510
    419   3.16624  4.45862  4.94533  4.45645  3.65979  4.55551  5.16596  1.31065  4.34995  2.15283  3.45441  4.65906  4.85882  4.61159  4.53987  3.95320  3.43320  1.04804  5.64778  4.43968    453 v - - -
          2.68618  4.42225  2.77519  2.73123  3.46354  2.40513  3.72494  3.29354  2.67741  2.69355  4.24690  2.90347  2.73739  3.18146  2.89801  2.37887  2.77519  2.98518  4.58477  3.61503
          0.02450  4.11704  4.83939  0.61958  0.77255  0.48576  0.95510
    420   1.49585  4.24658  3.48338  3.27518  4.46343  1.29359  4.37925  3.84004  3.39901  3.57120  4.41415  3.40768  3.77617  3.66823  3.69272  2.49297  2.81734  3.27694  5.79612  4.60700    454 g - - -
          2.68618  4.42225  2.77519  2.73123  3.46354  2.40513  3.72494  3.29354  2.67741  2.69355  4.24690  2.90347  2.73739  3.18146  2.89801  2.37887  2.77519  2.98518  4.58477  3.61503
          0.02450  4.11704  4.83939  0.61958  0.77255  0.48576  0.95510
    421   2.73839  5.06265  2.94503  2.21834  4.40330  2.98695  3.62425  3.82952  2.08883  3.34460  4.14246  2.95765  3.86688  2.74919  1.85274  2.46435  2.96179  3.45909  5.49291  4.16464    455 r - - -
          2.68618  4.42225  2.77519  2.73123  3.46354  2.40513  3.72494  3.29354  2.67741  2.69355  4.24690  2.90347  2.73739  3.18146  2.89801  2.37887  2.77519  2.98518  4.58477  3.61503
          0.02450  4.11704  4.83939  0.61958  0.77255  0.48576  0.95510
    422   2.80874  4.48698  3.64184  3.13753  2.80559  1.82798  3.72920  3.04272  3.04520  2.67707  3.63764  3.46345  4.10974  3.35402  3.35151  3.00166  3.05585  2.82686  3.20789  2.21511    456 g - - -
          2.68618  4.42225  2.77519  2.73123  3.46354  2.40513  3.72494  3.29354  2.67741  2.69355  4.24690  2.90347  2.73739  3.18146  2.89801  2.37887  2.77519  2.98518  4.58477  3.61503
          0.02450  4.11704  4.83939  0.61958  0.77255  0.48576  0.95510
    423   2.88487  5.42572  2.10455  1.40468  4.72133  3.31435  3.73842  4.22266  2.63188  3.71049  4.52033  2.77246  3.86852  2.16927  3.16570  2.79587  3.14785  3.79922  5.86126  4.39827    457 e - - -
          2.68618  4.42225  2.77519  2.73123  3.46354  2.40513  3.72494  3.29354  2.67741  2.69355  4.24690  2.90347  2.73739  3.18146  2.89801  2.37887  2.77519  2.98518  4.58477  3.61503
          0.02450  4.11704  4.83939  0.61958  0.77255  0.48576  0.95510
    424   2.21264  4.25355  4.18137  3.62394  3.45451  3.93344  4.33100  1.75597  3.53257  2.11287  3.36823  3.89263  4.30522  3.79497  3.77589  3.24116  2.62252  1.63506  5.08495  3.88157    458 v - - -
          2.68618  4.42225  2.77519  2.73123  3.46354  2.40513  3.72494  3.29354  2.67741  2.69355  4.24690  2.90347  2.73739  3.18146  2.89801  2.37887  2.77519  2.98518  4.58477  3.61503
          0.02450  4.11704  4.83939  0.61958  0.77255  0.48576  0.95510
    425   2.59597  4.74273  2.76052  2.29158  3.96591  3.43483  3.64352  3.37395  2.27259  2.75414  2.93016  2.97976  3.26162  2.80659  2.90960  2.64522  2.82729  3.06604  5.25438  3.36331    459 k - - -
          2.68618  4.42225  2.77519  2.73123  3.46354  2.40513  3.72494  3.29354  2.67741  2.69355  4.24690  2.90347  2.73739  3.18146  2.89801  2.37887  2.77519  2.98518  4.58477  3.61503
          0.02450  4.11704  4.83939  0.61958  0.77255  0.48576  0.95510
    426   2.24489  4.40073  3.44271  2.99800  3.75489  3.39008  4.00925  2.97397  2.93021  2.11019  3.70336  3.34902  1.85847  3.29074  3.26582  2.75222  2.89798  2.73460  5.23088  3.97814    460 p - - -
          2.68618  4.42225  2.77519  2.73123  3.46354  2.40513  3.72494  3.29354  2.67741  2.69355  4.24690  2.90347  2.73739  3.18146  2.89801  2.37887  2.77519  2.98518  4.58477  3.61503
          0.02450  4.11704  4.83939  0.61958  0.77255  0.48576  0.95510
    427   2.84457  5.25618  1.89783  2.23933  4.69403  1.79385  3.81376  4.19886  2.77784  3.72354  4.54887  2.11263  3.86798  2.97590  3.33195  2.78857  3.15036  3.76062  5.88986  4.43717    461 g - - -
          2.68618  4.42225  2.77519  2.73123  3.46354  2.40513  3.72494  3.29354  2.67741  2.69355  4.24690  2.90347  2.73739  3.18146  2.89801  2.37887  2.77519  2.98518  4.58477  3.61503
          0.02450  4.11704  4.83939  0.61958  0.77255  0.48576  0.95510
    428   2.41167  4.81473  3.03493  2.46787  4.05929  3.44815  3.20081  3.47250  2.06893  3.06913  3.32969  2.97915  3.83470  2.53697  2.56726  2.66033  2.85302  3.15212  5.30203  3.31519    462 k - - -
          2.68618  4.42225  2.77519  2.73123  3.46354  2.40513  3.72494  3.29354  2.67741  2.69355  4.24690  2.90347  2.73739  3.18146  2.89801  2.37887  2.77519  2.98518  4.58477  3.61503
          0.02450  4.11704  4.83939  0.61958  0.77255  0.48576  0.95510
    429   2.58481  4.11686  3.85845  3.28007  2.77622  3.65137  3.30578  2.57461  2.79521  2.13253  2.83042  3.55404  4.02266  3.43273  3.42144  2.92605  2.81652  2.20707  3.61645  3.03538    463 l - - -
          2.68618  4.42225  2.77519  2.73123  3.46354  2.40513  3.72494  3.29354  2.67741  2.69355  4.24690  2.90347  2.73739  3.18146  2.89801  2.37887  2.77519  2.98518  4.58477  3.61503
          0.02450  4.11704  4.83939  0.61958  0.77255  0.48576  0.95510
    430   3.44105  4.83477  4.58143  4.22928  3.24730  4.29001  4.80905  2.47144  3.99487  0.62344  3.20604  4.48115  4.68768  4.30383  4.12807  3.90015  3.72657  2.57099  5.20800  3.98548    464 L - - -
          2.68618  4.42225  2.77519  2.73123  3.46354  2.40513  3.72494  3.29354  2.67741  2.69355  4.24690  2.90347  2.73739  3.18146  2.89801  2.37887  2.77519  2.98518  4.58477  3.61503
          0.02450  4.11704  4.83939  0.61958  0.77255  0.48576  0.95510
    431   1.24405  3.05995  4.04637  3.58971  3.80281  3.25940  4.35470  2.73073  3.49094  2.76937  3.74644  3.64907  3.92773  3.75586  3.72726  2.67578  2.82539  2.10286  5.32565  4.13285    465 a - - -
          2.68618  4.42225  2.77519  2.73123  3.46354  2.40513  3.72494  3.29354  2.67741  2.69355  4.24690  2.90347  2.73739  3.18146  2.89801  2.37887  2.77519  2.98518  4.58477  3.61503
          0.02450  4.11704  4.83939  0.61958  0.77255  0.48576  0.95510
    432   3.19311  4.50285  4.91479  4.35048  3.24960  4.50265  4.86990  1.49639  4.22994  1.40764  2.30212  4.55624  4.72621  4.35234  4.34362  3.84623  3.42258  1.79266  5.23882  4.14765    466 l - - -
          2.68618  4.42225  2.77519  2.73123  3.46354  2.40513  3.72494  3.29354  2.67741  2.69355  4.24690  2.90347  2.73739  3.18146  2.89801  2.37887  2.77519  2.98518  4.58477  3.61503
          0.02450  4.11704  4.83939  0.61958  0.77255  0.48576  0.95510
    433   2.65852  4.99268  2.27534  2.33525  4.31830  2.88224  3.66314  3.76922  2.48000  2.85833  4.11938  2.32866  3.81373  2.79935  2.97108  2.21993  2.91198  3.39033  5.52154  4.13991    467 s - - -
          2.68618  4.42225  2.77519  2.73123  3.46354  2.40513  3.72494  3.29354  2.67741  2.69355  4.24690  2.90347  2.73739  3.18146  2.89801  2.37887  2.77519  2.98518  4.58477  3.61503
          0.09988  4.11704  2.54134  0.61958  0.77255  0.48576  0.95510
    434   2.66463  4.90768  2.68017  2.12569  4.28422  3.31584  3.70289  3.71264  2.52226  3.29710  4.11716  2.51788  2.16620  2.85964  2.97890  2.67506  2.58819  3.34663  5.51195  4.15461    468 e - - -
          2.68618  4.42225  2.77519  2.73123  3.46354  2.40513  3.72494  3.29354  2.67741  2.69355  4.24690  2.90347  2.73739  3.18146  2.89801  2.37887  2.77519  2.98518  4.58477  3.61503
          0.02640  4.04356  4.76591  0.61958  0.77255  0.43914  1.03448
    435   2.60333  4.85464  2.64950  2.23293  4.11301  2.76418  3.62385  3.53700  2.41713  3.12550  3.36714  2.65447  3.80761  2.76501  2.88785  2.62243  2.62630  2.84049  5.35355  4.00500    469 e - - -
          2.68618  4.42225  2.77519  2.73123  3.46354  2.40513  3.72494  3.29354  2.67741  2.69355  4.24690  2.90347  2.73739  3.18146  2.89801  2.37887  2.77519  2.98518  4.58477  3.61503
          0.02450  4.11704  4.83939  0.61958  0.77255  0.48576  0.95510
    436   2.38280  4.85119  2.62749  2.40395  4.15612  2.94605  3.63726  3.58682  2.43170  2.81544  3.96657  2.67004  3.29932  2.77648  2.90423  2.42133  2.59495  3.23288  5.38789  4.03612    470 a - - -
          2.68618  4.42225  2.77519  2.73123  3.46354  2.40513  3.72494  3.29354  2.67741  2.69355  4.24690  2.90347  2.73739  3.18146  2.89801  2.37887  2.77519  2.98518  4.58477  3.61503
          0.02450  4.11704  4.83939  0.61958  0.77255  0.48576  0.95510
    437   2.40387  4.54318  3.18888  2.44846  3.72673  3.48892  3.71210  2.54203  2.58140  2.77328  3.63567  3.10484  3.87600  2.67903  2.69694  2.71522  2.56970  2.56892  5.09316  3.81634    471 a - - -
          2.68618  4.42225  2.77519  2.73123  3.46354  2.40513  3.72494  3.29354  2.67741  2.69355  4.24690  2.90347  2.73739  3.18146  2.89801  2.37887  2.77519  2.98518  4.58477  3.61503
          0.02450  4.11704  4.83939  0.61958  0.77255  0.48576  0.95510
    438   2.42848  5.07604  2.08673  2.30183  4.41180  2.94539  3.63239  3.87806  2.42299  3.39830  4.17182  2.55326  3.17035  2.75332  2.63985  2.63074  2.90483  3.47273  5.56593  4.16675    472 d - - -
          2.68618  4.42225  2.77519  2.73123  3.46354  2.40513  3.72494  3.29354  2.67741  2.69355  4.24690  2.90347  2.73739  3.18146  2.89801  2.37887  2.77519  2.98518  4.58477  3.61503
          0.09651  4.11704  2.58084  0.61958  0.77255  0.48576  0.95510
    439   2.60419  4.92426  2.61408  2.04274  3.48432  2.98807  3.59911  3.64055  2.38197  3.20269  3.99361  2.87779  3.78532  2.72971  2.59327  2.37970  2.83925  3.27965  5.40616  4.03933    473 e - - -
          2.68618  4.42225  2.77519  2.73123  3.46354  2.40513  3.72494  3.29354  2.67741  2.69355  4.24690  2.90347  2.73739  3.18146  2.89801  2.37887  2.77519  2.98518  4.58477  3.61503
          0.02631  4.04684  4.76918  0.61958  0.77255  0.56186  0.84432
    440   2.31963  4.62856  3.05752  2.52719  3.93506  2.90516  3.68360  3.33539  2.31961  2.69708  3.80302  3.01277  3.18205  2.86274  2.94611  2.40896  2.54829  3.02095  5.24158  3.93653    474 k - - -
          2.68618  4.42225  2.77519  2.73123  3.46354  2.40513  3.72494  3.29354  2.67741  2.69355  4.24690  2.90347  2.73739  3.18146  2.89801  2.37887  2.77519  2.98518  4.58477  3.61503
          0.02631  4.04684  4.76918  0.61958  0.77255  0.44096  1.03119
    441   2.81860  4.25956  4.27452  3.69846  3.23708  3.97038  4.29279  1.74292  3.58516  1.68290  2.69525  3.93906  3.25065  3.80253  3.77802  3.26917  3.05189  1.96285  4.92958  3.76370    475 l - - -
          2.68618  4.42225  2.77519  2.73123  3.46354  2.40513  3.72494  3.29354  2.67741  2.69355  4.24690  2.90347  2.73739  3.18146  2.89801  2.37887  2.77519  2.98518  4.58477  3.61503
          0.02450  4.11704  4.83939  0.61958  0.77255  0.48576  0.95510
    442   2.62972  4.99463  2.54316  2.06506  3.52567  3.38235  3.61146  3.73009  2.39308  3.27596  4.05813  2.87493  2.88040  2.49820  2.87898  2.39700  2.86509  3.35465  5.46542  4.08592    476 e - - -
          2.68618  4.42225  2.77519  2.73123  3.46354  2.40513  3.72494  3.29354  2.67741  2.69355  4.24690  2.90347  2.73739  3.18146  2.89801  2.37887  2.77519  2.98518  4.58477  3.61503
          0.02450  4.11704  4.83939  0.61958  0.77255  0.48576  0.95510
    443   2.99843  4.74240  3.72172  3.65564  4.77982  0.43498  4.75417  4.44565  3.86978  4.06665  5.04932  3.88697  4.14084  4.17503  4.07247  3.17844  3.49864  3.92664  5.80344  4.89235    477 G - - -
          2.68618  4.42225  2.77519  2.73123  3.46354  2.40513  3.72494  3.29354  2.67741  2.69355  4.24690  2.90347  2.73739  3.18146  2.89801  2.37887  2.77519  2.98518  4.58477  3.61503
          0.02450  4.11704  4.83939  0.61958  0.77255  0.48576  0.95510
    444   2.60523  4.66631  2.73211  2.34585  3.87498  3.45617  3.68027  2.44589  2.32758  2.90638  3.75204  3.02700  3.85114  2.86563  2.96076  2.68143  2.57836  2.69702  5.20193  3.89738    478 k - - -
          2.68618  4.42225  2.77519  2.73123  3.46354  2.40513  3.72494  3.29354  2.67741  2.69355  4.24690  2.90347  2.73739  3.18146  2.89801  2.37887  2.77519  2.98518  4.58477  3.61503
          0.02450  4.11704  4.83939  0.61958  0.77255  0.48576  0.95510
    445   2.24735  4.88386  2.96669  2.11776  4.15394  3.42885  3.62287  3.57431  2.20682  2.79161  3.95753  2.94775  3.82585  2.76189  2.53492  2.45284  2.86387  3.23469  5.36639  4.02905    479 e - - -
          2.68618  4.42225  2.77519  2.73123  3.46354  2.40513  3.72494  3.29354  2.67741  2.69355  4.24690  2.90347  2.73739  3.18146  2.89801  2.37887  2.77519  2.98518  4.58477  3.61503
          0.02450  4.11704  4.83939  0.61958  0.77255  0.48576  0.95510
    446   2.60089  4.29415  3.94517  3.51100  3.76702  3.50121  4.37884  2.42402  3.41041  2.59433  3.67978  3.71050  4.09815  3.73704  3.67843  2.90679  1.60866  1.55938  5.37386  4.15236    480 v - - -
          2.68618  4.42225  2.77519  2.73123  3.46354  2.40513  3.72494  3.29354  2.67741  2.69355  4.24690  2.90347  2.73739  3.18146  2.89801  2.37887  2.77519  2.98518  4.58477  3.61503
          0.02450  4.11704  4.83939  0.61958  0.77255  0.48576  0.95510
    447   2.63827  4.63132  3.18281  2.38610  3.83358  3.50330  3.69574  2.57301  2.12373  2.85766  3.71806  3.09419  3.88758  2.89489  2.58191  2.73517  2.86491  2.45088  5.16029  3.88180    481 k - - -
          2.68618  4.42225  2.77519  2.73123  3.46354  2.40513  3.72494  3.29354  2.67741  2.69355  4.24690  2.90347  2.73739  3.18146  2.89801  2.37887  2.77519  2.98518  4.58477  3.61503
          0.02450  4.11704  4.83939  0.61958  0.77255  0.48576  0.95510
    448   3.03962  5.64633  1.37818  1.38595  4.93054  3.27877  3.84053  4.46328  2.88029  3.95111  4.80973  2.73751  3.91176  3.00865  3.49316  2.91048  3.33189  4.02542  6.09611  4.57510    482 d - - -
          2.68618  4.42225  2.77519  2.73123  3.46354  2.40513  3.72494  3.29354  2.67741  2.69355  4.24690  2.90347  2.73739  3.18146  2.89801  2.37887  2.77519  2.98518  4.58477  3.61503
          0.02450  4.11704  4.83939  0.61958  0.77255  0.48576  0.95510
    449   3.10987  4.81881  3.74457  3.62392  4.58671  3.49283  4.67526  4.20281  3.70372  3.79978  4.86459  3.90277  0.47694  4.08478  3.91548  3.28652  3.57190  3.81884  5.69877  4.71287    483 P - - -
          2.68618  4.42225  2.77519  2.73123  3.46354  2.40513  3.72494  3.29354  2.67741  2.69355  4.24690  2.90347  2.73739  3.18146  2.89801  2.37887  2.77519  2.98518  4.58477  3.61503
          0.02450  4.11704  4.83939  0.61958  0.77255  0.48576  0.95510
    450   1.68995  4.24494  3.58291  3.11260  3.96168  3.16744  4.09549  3.24384  3.07615  3.02050  3.88965  3.35559  3.81115  3.37854  3.41559  1.97527  2.08144  2.42354  5.36228  4.13852    484 a - - -
          2.68618  4.42225  2.77519  2.73123  3.46354  2.40513  3.72494  3.29354  2.67741  2.69355  4.24690  2.90347  2.73739  3.18146  2.89801  2.37887  2.77519  2.98518  4.58477  3.61503
          0.02450  4.11704  4.83939  0.61958  0.77255  0.48576  0.95510
    451   3.58695  4.91889  4.57563  4.34275  0.68279  4.20633  4.01039  3.08784  4.24546  2.40411  3.78541  4.30386  4.66404  4.34727  4.30432  3.83984  3.89055  3.09548  4.19846  2.53955    485 F - - -
          2.68618  4.42225  2.77519  2.73123  3.46354  2.40513  3.72494  3.29354  2.67741  2.69355  4.24690  2.90347  2.73739  3.18146  2.89801  2.37887  2.77519  2.98518  4.58477  3.61503
          0.02450  4.11704  4.83939  0.61958  0.77255  0.48576  0.95510
    452   2.99843  4.74240  3.72172  3.65564  4.77982  0.43498  4.75417  4.44565  3.86978  4.06665  5.04932  3.88697  4.14084  4.17503  4.07247  3.17844  3.49864  3.92664  5.80344  4.89235    486 G - - -
          2.68618  4.42225  2.77519  2.73123  3.46354  2.40513  3.72494  3.29354  2.67741  2.69355  4.24690  2.90347  2.73739  3.18146  2.89801  2.37887  2.77519  2.98518  4.58477  3.61503
          0.02450  4.11704  4.83939  0.61958  0.77255  0.48576  0.95510
    453   2.55183  4.47143  4.43569  3.90401  3.30023  4.17249  4.58478  1.94966  3.75799  1.10331  3.14698  4.16974  4.50844  4.01097  3.96210  3.51463  3.28549  2.10806  5.18153  4.02653    487 l - - -
          2.68618  4.42225  2.77519  2.73123  3.46354  2.40513  3.72494  3.29354  2.67741  2.69355  4.24690  2.90347  2.73739  3.18146  2.89801  2.37887  2.77519  2.98518  4.58477  3.61503
          0.02450  4.11704  4.83939  0.61958  0.77255  0.48576  0.95510
    454   2.78615  5.10711  2.53839  2.09650  4.48322  3.32636  3.75858  3.94513  2.60240  3.49929  4.32409  1.99895  2.02785  2.91586  3.07352  2.76175  3.06523  3.55723  5.68120  4.29023    488 n - - -
          2.68618  4.42225  2.77519  2.73123  3.46354  2.40513  3.72494  3.29354  2.67741  2.69355  4.24690  2.90347  2.73739  3.18146  2.89801  2.37887  2.77519  2.98518  4.58477  3.61503
          0.02450  4.11704  4.83939  0.61958  0.77255  0.48576  0.95510
    455   1.08742  4.20002  3.53881  3.25799  4.39001  2.37438  4.32009  3.79920  3.33082  3.49473  4.31348  3.38077  3.74275  3.59881  3.63785  2.02980  2.75571  3.23216  5.73506  4.53432    489 a - - -
          2.68618  4.42225  2.77519  2.73123  3.46354  2.40513  3.72494  3.29354  2.67741  2.69355  4.24690  2.90347  2.73739  3.18146  2.89801  2.37887  2.77519  2.98518  4.58477  3.61503
          0.02450  4.11704  4.83939  0.61958  0.77255  0.48576  0.95510
    456   2.65022  4.41022  3.46607  2.88346  3.54436  3.59963  3.81623  2.56032  2.26915  2.01010  3.47989  3.29941  3.97431  3.10543  2.68712  2.85168  2.87770  2.37154  4.98258  3.74860    490 l - - -
          2.68618  4.42225  2.77519  2.73123  3.46354  2.40513  3.72494  3.29354  2.67741  2.69355  4.24690  2.90347  2.73739  3.18146  2.89801  2.37887  2.77519  2.98518  4.58477  3.61503
          0.02450  4.11704  4.83939  0.61958  0.77255  0.48576  0.95510
    457   3.77464  5.05612  4.48596  4.25749  2.96078  4.02207  4.23543  3.81666  3.97879  3.16613  4.43781  4.35924  4.56149  4.35344  4.06162  3.97577  4.08900  3.71344  0.50935  2.95123    491 W - - -
          2.68618  4.42225  2.77519  2.73123  3.46354  2.40513  3.72494  3.29354  2.67741  2.69355  4.24690  2.90347  2.73739  3.18146  2.89801  2.37887  2.77519  2.98518  4.58477  3.61503
          0.02450  4.11704  4.83939  0.61958  0.77255  0.48576  0.95510
    458   3.20443  4.48139  4.98897  4.46722  3.53060  4.61596  5.11631  1.17486  4.35916  1.78090  3.32045  4.68110  4.86378  4.57162  4.52565  3.99207  3.45333  1.37234  5.53668  4.37067    492 i - - -
          2.68618  4.42225  2.77519  2.73123  3.46354  2.40513  3.72494  3.29354  2.67741  2.69355  4.24690  2.90347  2.73739  3.18146  2.89801  2.37887  2.77519  2.98518  4.58477  3.61503
          0.02450  4.11704  4.83939  0.61958  0.77255  0.48576  0.95510
    459   1.99478  5.14810  2.32279  1.92672  4.46978  3.33400  3.68340  3.93675  2.52929  3.46674  4.25930  2.47849  3.82750  2.81844  3.04287  2.44034  2.98660  3.53832  5.64652  4.23404    493 e - - -
          2.68618  4.42225  2.77519  2.73123  3.46354  2.40513  3.72494  3.29354  2.67741  2.69355  4.24690  2.90347  2.73739  3.18146  2.89801  2.37887  2.77519  2.98518  4.58477  3.61503
          0.02450  4.11704  4.83939  0.61958  0.77255  0.48576  0.95510
    460   2.75531  5.20684  2.23585  1.76031  4.53370  3.32625  3.69120  4.01082  2.54512  3.52742  4.31829  2.81157  2.65269  2.82536  3.06575  2.19911  3.01315  3.60075  5.69675  4.27108    494 e - - -
          2.68618  4.42225  2.77519  2.73123  3.46354  2.40513  3.72494  3.29354  2.67741  2.69355  4.24690  2.90347  2.73739  3.18146  2.89801  2.37887  2.77519  2.98518  4.58477  3.61503
          0.02450  4.11704  4.83939  0.61958  0.77255  0.48576  0.95510
    461   2.09769  5.12755  2.18469  1.93731  4.43893  3.35686  3.64881  3.90102  2.44896  3.42508  4.20860  2.84059  3.81864  2.77517  2.59552  2.66755  2.94816  3.50413  5.59601  4.19358    495 e - - -
          2.68618  4.42225  2.77519  2.73123  3.46354  2.40513  3.72494  3.29354  2.67741  2.69355  4.24690  2.90347  2.73739  3.18146  2.89801  2.37887  2.77519  2.98518  4.58477  3.61503
          0.02450  4.11704  4.83939  0.61958  0.77255  0.48576  0.95510
    462   2.61222  4.57818  3.14969  2.62453  3.78704  2.97604  3.72348  3.15615  2.36837  2.17041  3.69447  2.51159  3.87954  2.93871  2.96651  2.72204  2.85208  2.63949  5.14110  3.86011    496 l - - -
          2.68618  4.42225  2.77519  2.73123  3.46354  2.40513  3.72494  3.29354  2.67741  2.69355  4.24690  2.90347  2.73739  3.18146  2.89801  2.37887  2.77519  2.98518  4.58477  3.61503
          0.02450  4.11704  4.83939  0.61958  0.77255  0.48576  0.95510
    463   2.71428  4.91911  3.10837  2.30281  4.20330  3.49967  3.62802  3.59842  1.84353  2.77117  3.98881  3.02004  3.88071  2.76874  2.15923  2.73492  2.93044  2.88908  5.36441  4.06508    497 k - - -
          2.68618  4.42225  2.77519  2.73123  3.46354  2.40513  3.72494  3.29354  2.67741  2.69355  4.24690  2.90347  2.73739  3.18146  2.89801  2.37887  2.77519  2.98518  4.58477  3.61503
          0.02450  4.11704  4.83939  0.61958  0.77255  0.48576  0.95510
    464   2.84000  5.37643  1.97740  1.53529  4.67918  3.31372  3.71745  4.17781  2.60607  3.66762  4.46467  2.77345  3.85147  2.46654  3.14760  2.39484  3.10005  3.75153  5.82140  4.36191    498 e - - -
          2.68618  4.42225  2.77519  2.73123  3.46354  2.40513  3.72494  3.29354  2.67741  2.69355  4.24690  2.90347  2.73739  3.18146  2.89801  2.37887  2.77519  2.98518  4.58477  3.61503
          0.02450  4.11704  4.83939  0.61958  0.77255  0.48576  0.95510
    465   2.67536  5.11947  2.50275  1.99892  4.43710  3.37653  3.61298  3.90290  2.36511  3.40849  4.17830  2.85223  3.80739  2.10866  2.58632  2.64003  2.59439  3.49735  5.56211  4.16650    499 e - - -
          2.68618  4.42225  2.77519  2.73123  3.46354  2.40513  3.72494  3.29354  2.67741  2.69355  4.24690  2.90347  2.73739  3.18146  2.89801  2.37887  2.77519  2.98518  4.58477  3.61503
          0.02450  4.11704  4.83939  0.61958  0.77255  0.48576  0.95510
    466   0.71155  4.33268  3.72863  3.53971  4.31326  3.14913  4.53030  3.47671  3.56277  3.34634  4.35686  3.62180  3.91221  3.88246  3.79127  2.68376  2.97850  3.08785  5.71539  4.54561    500 a - - -
          2.68618  4.42225  2.77519  2.73123  3.46354  2.40513  3.72494  3.29354  2.67741  2.69355  4.24690  2.90347  2.73739  3.18146  2.89801  2.37887  2.77519  2.98518  4.58477  3.61503
          0.02450  4.11704  4.83939  0.61958  0.77255  0.48576  0.95510
    467   2.69616  5.12591  2.47353  1.71009  4.43019  3.37388  3.62937  3.89233  2.21941  2.93321  4.18724  2.85005  3.81712  2.49597  2.87522  2.66046  2.93344  3.49603  5.57116  4.17560    501 e - - -
          2.68618  4.42225  2.77519  2.73123  3.46354  2.40513  3.72494  3.29354  2.67741  2.69355  4.24690  2.90347  2.73739  3.18146  2.89801  2.37887  2.77519  2.98518  4.58477  3.61503
          0.02450  4.11704  4.83939  0.61958  0.77255  0.48576  0.95510
    468   2.38501  4.34342  3.45585  2.88589  3.47029  3.57582  3.81862  2.55588  2.52125  2.16455  2.70957  3.29776  3.95337  2.77240  3.14572  2.82266  2.83782  2.58835  4.92182  3.68840    502 l - - -
          2.68618  4.42225  2.77519  2.73123  3.46354  2.40513  3.72494  3.29354  2.67741  2.69355  4.24690  2.90347  2.73739  3.18146  2.89801  2.37887  2.77519  2.98518  4.58477  3.61503
          0.02450  4.11704  4.83939  0.61958  0.77255  0.48576  0.95510
    469   2.39493  4.54571  3.20652  2.64844  3.72583  3.49974  3.71609  3.09977  2.37701  2.16884  3.10795  2.81542  3.88655  2.67045  2.95778  2.73253  2.84144  2.84101  5.09028  3.81845    503 l - - -
          2.68618  4.42225  2.77519  2.73123  3.46354  2.40513  3.72494  3.29354  2.67741  2.69355  4.24690  2.90347  2.73739  3.18146  2.89801  2.37887  2.77519  2.98518  4.58477  3.61503
          0.02450  4.11704  4.83939  0.61958  0.77255  0.48576  0.95510
    470   2.99843  4.74240  3.72172  3.65564  4.77982  0.43498  4.75417  4.44565  3.86978  4.06665  5.04932  3.88697  4.14084  4.17503  4.07247  3.17844  3.49864  3.92664  5.80344  4.89235    504 G - - -
          2.68618  4.42225  2.77519  2.73123  3.46354  2.40513  3.72494  3.29354  2.67741  2.69355  4.24690  2.90347  2.73739  3.18146  2.89801  2.37887  2.77519  2.98518  4.58477  3.61503
          0.02450  4.11704  4.83939  0.61958  0.77255  0.48576  0.95510
    471   2.43396  4.43921  3.81429  3.32565  2.85696  3.77127  3.85803  2.78405  3.18948  2.15120  3.50953  3.60665  4.18171  3.50491  3.45154  3.09020  3.09155  2.62136  4.46962  1.54905    505 y - - -
          2.68618  4.42225  2.77519  2.73123  3.46354  2.40513  3.72494  3.29354  2.67741  2.69355  4.24690  2.90347  2.73739  3.18146  2.89801  2.37887  2.77519  2.98518  4.58477  3.61503
          0.02450  4.11704  4.83939  0.61958  0.77255  0.48576  0.95510
    472   2.33950  4.25809  3.50482  3.22099  4.24366  3.06570  4.26520  3.55518  3.21578  3.33245  4.21138  3.39032  3.79890  3.55223  3.50617  2.11570  1.11168  3.10169  5.62400  4.39446    506 t - - -
          2.68618  4.42225  2.77519  2.73123  3.46354  2.40513  3.72494  3.29354  2.67741  2.69355  4.24690  2.90347  2.73739  3.18146  2.89801  2.37887  2.77519  2.98518  4.58477  3.61503
          0.02450  4.11704  4.83939  0.61958  0.77255  0.48576  0.95510
    473   3.00598  4.48887  4.45876  4.13618  3.74162  3.97109  4.89980  2.07166  4.00797  2.39019  3.67580  4.28503  4.52292  4.35320  4.19605  3.49541  3.36465  0.76383  5.56519  4.30925    507 v - - -
          2.68618  4.42225  2.77519  2.73123  3.46354  2.40513  3.72494  3.29354  2.67741  2.69355  4.24690  2.90347  2.73739  3.18146  2.89801  2.37887  2.77519  2.98518  4.58477  3.61503
          0.02450  4.11704  4.83939  0.61958  0.77255  0.48576  0.95510
    474   3.12840  4.45947  4.82682  4.34945  3.65087  4.44321  5.07767  1.59857  4.22797  2.16839  3.46685  4.55615  4.79000  4.51252  4.43034  3.84529  3.40696  0.90356  5.61325  4.38833    508 v - - -
          2.68618  4.42225  2.77519  2.73123  3.46354  2.40513  3.72494  3.29354  2.67741  2.69355  4.24690  2.90347  2.73739  3.18146  2.89801  2.37887  2.77519  2.98518  4.58477  3.61503
          0.02450  4.11704  4.83939  0.61958  0.77255  0.48576  0.95510
    475   3.06574  5.66867  1.12605  1.66622  4.95154  3.27634  3.85941  4.48697  2.92151  3.98032  4.85152  2.73801  3.92092  3.03304  3.54347  2.93226  3.36355  4.05138  6.12475  4.59946    509 d - - -
          2.68618  4.42225  2.77519  2.73123  3.46354  2.40513  3.72494  3.29354  2.67741  2.69355  4.24690  2.90347  2.73739  3.18146  2.89801  2.37887  2.77519  2.98518  4.58477  3.61503
          0.02450  4.11704  4.83939  0.61958  0.77255  0.48576  0.95510
    476   2.29271  4.53650  3.19649  2.67711  3.95662  3.34317  3.78814  3.33999  2.61684  2.99770  3.84176  3.11508  2.19882  2.98809  2.63049  2.38516  2.82497  2.67121  5.28029  3.99911    510 p - - -
          2.68618  4.42225  2.77519  2.73123  3.46354  2.40513  3.72494  3.29354  2.67741  2.69355  4.24690  2.90347  2.73739  3.18146  2.89801  2.37887  2.77519  2.98518  4.58477  3.61503
          0.02450  4.11704  4.83939  0.61958  0.77255  0.48576  0.95510
    477   1.59780  4.29544  3.39219  3.03389  4.29144  3.06225  4.14116  3.69701  3.07652  3.37140  4.19572  3.28334  2.02077  3.38026  3.43350  1.89687  2.77667  3.19896  5.62069  4.38225    511 a - - -
          2.68618  4.42225  2.77519  2.73123  3.46354  2.40513  3.72494  3.29354  2.67741  2.69355  4.24690  2.90347  2.73739  3.18146  2.89801  2.37887  2.77519  2.98518  4.58477  3.61503
          0.02450  4.11704  4.83939  0.61958  0.77255  0.48576  0.95510
    478   1.96892  4.23660  3.53619  3.16517  4.25103  3.04776  4.20733  3.60304  3.16787  3.32747  4.16507  3.35149  3.76397  3.47024  3.49613  1.63919  1.59303  3.12214  5.60565  4.38798    512 t - - -
          2.68618  4.42225  2.77519  2.73123  3.46354  2.40513  3.72494  3.29354  2.67741  2.69355  4.24690  2.90347  2.73739  3.18146  2.89801  2.37887  2.77519  2.98518  4.58477  3.61503
          0.02450  4.11704  4.83939  0.61958  0.77255  0.48576  0.95510
    479   2.52759  4.36475  4.62868  4.11881  3.65212  4.24893  4.83594  1.51547  4.02051  2.28055  3.48377  4.33163  4.62143  4.29070  4.23649  3.61611  3.26396  1.11411  5.47535  4.26745    513 v - - -
          2.68618  4.42225  2.77519  2.73123  3.46354  2.40513  3.72494  3.29354  2.67741  2.69355  4.24690  2.90347  2.73739  3.18146  2.89801  2.37887  2.77519  2.98518  4.58477  3.61503
          0.02450  4.11704  4.83939  0.61958  0.77255  0.48576  0.95510
    480   3.20847  4.48670  4.98576  4.46558  3.53009  4.61742  5.11987  1.12917  4.35529  1.79960  3.32018  4.68188  4.86628  4.57097  4.52377  3.99490  3.45811  1.41637  5.54079  4.37329    514 i - - -
          2.68618  4.42225  2.77519  2.73123  3.46354  2.40513  3.72494  3.29354  2.67741  2.69355  4.24690  2.90347  2.73739  3.18146  2.89801  2.37887  2.77519  2.98518  4.58477  3.61503
          0.02450  4.11704  4.83939  0.61958  0.77255  0.48576  0.95510
    481   2.03886  4.29272  3.53202  3.00037  3.65766  3.39754  3.95321  2.54198  2.95286  2.69667  3.60067  3.34437  3.90622  3.26083  3.30311  1.99675  2.47000  2.35205  5.10066  3.86746    515 s - - -
          2.68618  4.42225  2.77519  2.73123  3.46354  2.40513  3.72494  3.29354  2.67741  2.69355  4.24690  2.90347  2.73739  3.18146  2.89801  2.37887  2.77519  2.98518  4.58477  3.61503
          0.02450  4.11704  4.83939  0.61958  0.77255  0.48576  0.95510
    482   2.56416  4.40731  3.66707  3.43953  4.20651  3.23628  4.43538  3.36457  3.38740  3.21914  4.25943  3.60303  3.96195  3.77132  3.62930  2.76890  0.81578  3.03216  5.62200  4.42536    516 t - - -
          2.68618  4.42225  2.77519  2.73123  3.46354  2.40513  3.72494  3.29354  2.67741  2.69355  4.24690  2.90347  2.73739  3.18146  2.89801  2.37887  2.77519  2.98518  4.58477  3.61503
          0.02450  4.11704  4.83939  0.61958  0.77255  0.48576  0.95510
    483   3.30073  5.06215  3.40058  3.19182  3.48531  3.67932  0.71675  4.04206  3.02956  3.50184  4.56945  3.58847  4.24861  3.56322  3.27701  3.37127  3.61531  3.77278  4.94532  3.43068    517 h - - -
          2.68618  4.42225  2.77519  2.73123  3.46354  2.40513  3.72494  3.29354  2.67741  2.69355  4.24690  2.90347  2.73739  3.18146  2.89801  2.37887  2.77519  2.98518  4.58477  3.61503
          0.02450  4.11704  4.83939  0.61958  0.77255  0.48576  0.95510
    484   3.39678  4.70825  4.98812  4.41962  3.11210  4.67044  4.96267  1.96532  4.27118  0.85439  2.40338  4.68571  4.82326  4.36227  4.37923  4.02143  3.61393  2.30472  5.23063  4.18778    518 l - - -
          2.68618  4.42225  2.77519  2.73123  3.46354  2.40513  3.72494  3.29354  2.67741  2.69355  4.24690  2.90347  2.73739  3.18146  2.89801  2.37887  2.77519  2.98518  4.58477  3.61503
          0.02450  4.11704  4.83939  0.61958  0.77255  0.48576  0.95510
    485   2.08143  4.43169  3.27500  2.76341  3.77061  3.38115  3.82586  3.12412  2.73772  2.28271  3.69469  2.78125  3.86242  3.07157  3.12871  2.42494  2.28501  2.83802  5.15451  3.89280    519 a - - -
          2.68618  4.42225  2.77519  2.73123  3.46354  2.40513  3.72494  3.29354  2.67741  2.69355  4.24690  2.90347  2.73739  3.18146  2.89801  2.37887  2.77519  2.98518  4.58477  3.61503
          0.02450  4.11704  4.83939  0.61958  0.77255  0.48576  0.95510
    486   2.88820  5.40683  2.10788  1.27562  4.67230  3.31540  2.98929  4.19314  2.65133  3.69107  4.50703  2.77690  3.87232  2.89373  3.18792  2.80241  3.15243  3.77875  5.83713  4.37332    520 e - - -
          2.68618  4.42225  2.77519  2.73123  3.46354  2.40513  3.72494  3.29354  2.67741  2.69355  4.24690  2.90347  2.73739  3.18146  2.89801  2.37887  2.77519  2.98518  4.58477  3.61503
          0.02450  4.11704  4.83939  0.61958  0.77255  0.48576  0.95510
    487   2.64559  4.31277  3.58292  2.67044  3.43795  3.64697  3.90490  2.22291  2.65428  1.91611  3.38684  3.40713  4.02069  3.25088  3.24348  2.90635  2.87738  2.21654  4.92854  3.70418    521 l - - -
          2.68618  4.42225  2.77519  2.73123  3.46354  2.40513  3.72494  3.29354  2.67741  2.69355  4.24690  2.90347  2.73739  3.18146  2.89801  2.37887  2.77519  2.98518  4.58477  3.61503
          0.02450  4.11704  4.83939  0.61958  0.77255  0.48576  0.95510
    488   3.22339  4.50700  4.97479  4.45323  3.48919  4.61607  5.10219  1.08327  4.33456  1.72829  3.28156  4.67566  4.86132  4.54607  4.50064  3.99318  3.47214  1.55043  5.51250  4.35140    522 i - - -
          2.68618  4.42225  2.77519  2.73123  3.46354  2.40513  3.72494  3.29354  2.67741  2.69355  4.24690  2.90347  2.73739  3.18146  2.89801  2.37887  2.77519  2.98518  4.58477  3.61503
          0.02450  4.11704  4.83939  0.61958  0.77255  0.48576  0.95510
    489   2.95465  5.14760  3.33170  2.70830  4.58493  3.62508  3.64411  3.95480  1.45279  3.42047  4.25869  3.14998  4.00586  2.77357  1.67250  2.55755  3.14574  3.61135  5.49660  4.27788    523 k - - -
          2.68618  4.42225  2.77519  2.73123  3.46354  2.40513  3.72494  3.29354  2.67741  2.69355  4.24690  2.90347  2.73739  3.18146  2.89801  2.37887  2.77519  2.98518  4.58477  3.61503
          0.02450  4.11704  4.83939  0.61958  0.77255  0.48576  0.95510
    490   2.64491  5.05725  2.59366  2.34480  4.37826  3.39944  3.59170  3.83415  2.14010  3.34522  4.11390  2.88243  3.80282  2.32777  2.33091  2.42677  2.60550  3.43692  5.50001  4.12282    524 k - - -
          2.68618  4.42225  2.77519  2.73123  3.46354  2.40513  3.72494  3.29354  2.67741  2.69355  4.24690  2.90347  2.73739  3.18146  2.89801  2.37887  2.77519  2.98518  4.58477  3.61503
          0.02450  4.11704  4.83939  0.61958  0.77255  0.48576  0.95510
    491   2.79610  4.91157  2.97776  2.56623  3.42005  3.51644  2.11887  3.58795  2.54601  3.14177  4.02534  2.12315  3.94841  2.94168  2.94635  2.81914  3.03348  3.28696  4.88688  2.86120    525 h - - -
          2.68618  4.42225  2.77519  2.73123  3.46354  2.40513  3.72494  3.29354  2.67741  2.69355  4.24690  2.90347  2.73739  3.18146  2.89801  2.37887  2.77519  2.98518  4.58477  3.61503
          0.02450  4.11704  4.83939  0.61958  0.77255  0.48576  0.95510
    492   1.06365  4.20022  3.58291  3.31322  4.35090  2.99675  4.34788  3.70123  3.35479  3.45382  4.30195  3.41476  3.76039  3.64065  3.64132  1.78478  2.77229  3.17389  5.71904  4.51179    526 a - - -
          2.68618  4.42225  2.77519  2.73123  3.46354  2.40513  3.72494  3.29354  2.67741  2.69355  4.24690  2.90347  2.73739  3.18146  2.89801  2.37887  2.77519  2.98518  4.58477  3.61503
          0.02450  4.11704  4.83939  0.61958  0.77255  0.48576  0.95510
    493   2.19188  4.58794  3.31335  2.82958  3.14537  3.58546  2.39869  3.17038  2.75666  2.80480  3.72519  3.24998  4.00013  3.11976  3.11568  2.86917  2.98409  2.92572  4.66720  2.16285    527 y - - -
          2.68618  4.42225  2.77519  2.73123  3.46354  2.40513  3.72494  3.29354  2.67741  2.69355  4.24690  2.90347  2.73739  3.18146  2.89801  2.37887  2.77519  2.98518  4.58477  3.61503
          0.02450  4.11704  4.83939  0.61958  0.77255  0.48576  0.95510
    494   2.85739  5.20667  2.82101  1.47122  4.56118  3.46969  3.65972  3.98606  2.02482  3.47412  4.28863  2.95512  3.91382  2.78960  2.28775  2.82032  3.07861  3.61228  5.59300  4.26944    528 e - - -
          2.68618  4.42225  2.77519  2.73123  3.46354  2.40513  3.72494  3.29354  2.67741  2.69355  4.24690  2.90347  2.73739  3.18146  2.89801  2.37887  2.77519  2.98518  4.58477  3.61503
          0.02450  4.11704  4.83939  0.61958  0.77255  0.48576  0.95510
    495   3.37033  4.68058  4.95743  4.42868  3.19040  4.64453  4.98779  1.66621  4.25404  0.91476  2.99950  4.67998  4.84175  4.41041  4.37911  4.02421  3.60406  2.13065  5.28678  4.17107    529 l - - -
          2.68618  4.42225  2.77519  2.73123  3.46354  2.40513  3.72494  3.29354  2.67741  2.69355  4.24690  2.90347  2.73739  3.18146  2.89801  2.37887  2.77519  2.98518  4.58477  3.61503
          0.02450  4.11704  4.83939  0.61958  0.77255  0.48576  0.95510
    496   3.38367  4.69303  4.97992  4.42466  2.53591  4.63319  4.82486  1.99626  4.29393  0.85512  2.90800  4.64726  4.80062  4.35449  4.38601  3.98356  3.60163  2.34542  5.06788  3.87752    530 l - - -
          2.68618  4.42225  2.77519  2.73123  3.46354  2.40513  3.72494  3.29354  2.67741  2.69355  4.24690  2.90347  2.73739  3.18146  2.89801  2.37887  2.77519  2.98518  4.58477  3.61503
          0.02450  4.11704  4.83939  0.61958  0.77255  0.48576  0.95510
    497   2.54949  4.71894  2.44889  2.50159  4.33232  2.20168  3.81255  3.77209  2.67715  3.36519  4.17089  2.98187  3.80079  2.97600  3.14560  2.05381  2.22315  3.34683  5.58016  4.23794    531 s - - -
          2.68618  4.42225  2.77519  2.73123  3.46354  2.40513  3.72494  3.29354  2.67741  2.69355  4.24690  2.90347  2.73739  3.18146  2.89801  2.37887  2.77519  2.98518  4.58477  3.61503
          0.02450  4.11704  4.83939  0.61958  0.77255  0.48576  0.95510
    498   3.30242  5.11049  3.82002  3.28843  4.52829  3.73415  4.03155  4.09315  2.37641  3.56475  4.56450  3.62626  4.23024  3.24494  0.66163  3.37852  3.55513  3.80796  5.51523  4.40907    532 R - - -
          2.68618  4.42225  2.77519  2.73123  3.46354  2.40513  3.72494  3.29354  2.67741  2.69355  4.24690  2.90347  2.73739  3.18146  2.89801  2.37887  2.77519  2.98518  4.58477  3.61503
          0.02450  4.11704  4.83939  0.61958  0.77255  0.48576  0.95510
    499   2.41767  4.85485  2.95467  2.25484  4.11191  3.43752  3.65751  3.50783  2.40329  3.10503  3.31199  2.97479  3.85025  1.88712  2.82296  2.68969  2.89491  3.19044  5.35576  4.02984    533 q - - -
          2.68618  4.42225  2.77519  2.73123  3.46354  2.40513  3.72494  3.29354  2.67741  2.69355  4.24690  2.90347  2.73739  3.18146  2.89801  2.37887  2.77519  2.98518  4.58477  3.61503
          0.02450  4.11704  4.83939  0.61958  0.77255  0.48576  0.95510
    500   2.93725  5.52176  1.78684  1.35132  4.80890  3.29545  3.76951  4.32535  2.71834  3.80515  4.62631  2.74802  3.87957  2.51242  3.28549  2.83068  3.20954  3.89159  5.95614  4.46432    534 e - - -
          2.68618  4.42225  2.77519  2.73123  3.46354  2.40513  3.72494  3.29354  2.67741  2.69355  4.24690  2.90347  2.73739  3.18146  2.89801  2.37887  2.77519  2.98518  4.58477  3.61503
          0.02450  4.11704  4.83939  0.61958  0.77255  0.48576  0.95510
    501   2.26000  4.24944  4.01121  3.55713  3.75156  3.51667  4.38970  2.35156  3.47399  2.60815  3.65471  3.73843  4.10359  3.77140  3.73610  2.91259  2.20962  1.30422  5.34332  4.13546    535 v - - -
          2.68618  4.42225  2.77519  2.73123  3.46354  2.40513  3.72494  3.29354  2.67741  2.69355  4.24690  2.90347  2.73739  3.18146  2.89801  2.37887  2.77519  2.98518  4.58477  3.61503
          0.02450  4.11704  4.83939  0.61958  0.77255  0.48576  0.95510
    502   3.03295  5.24815  3.36898  2.72988  4.69604  3.67275  3.63264  4.05414  1.30148  3.47958  4.32160  3.16668  4.03690  2.12551  1.95511  3.00968  3.20297  3.71140  5.52388  4.32325    536 k - - -
          2.68618  4.42225  2.77519  2.73123  3.46354  2.40513  3.72494  3.29354  2.67741  2.69355  4.24690  2.90347  2.73739  3.18146  2.89801  2.37887  2.77519  2.98518  4.58477  3.61503
          0.02450  4.11704  4.83939  0.61958  0.77255  0.48576  0.95510
    503   2.67847  5.06446  2.83554  2.03192  4.38073  3.40642  3.61143  3.82908  2.32045  3.34781  4.12861  2.58282  3.82214  2.31763  2.49661  2.65632  2.39848  3.44285  5.50812  4.13968    537 e - - -
          2.68618  4.42225  2.77519  2.73123  3.46354  2.40513  3.72494  3.29354  2.67741  2.69355  4.24690  2.90347  2.73739  3.18146  2.89801  2.37887  2.77519  2.98518  4.58477  3.61503
          0.02450  4.11704  4.83939  0.61958  0.77255  0.48576  0.95510
    504   2.98318  4.38610  4.48969  3.91749  3.22835  4.17329  4.50563  1.81329  3.79153  1.31259  2.59983  4.15902  4.46877  3.98995  3.96612  3.48657  2.67073  2.11879  5.05725  3.92368    538 l - - -
          2.68618  4.42225  2.77519  2.73123  3.46354  2.40513  3.72494  3.29354  2.67741  2.69355  4.24690  2.90347  2.73739  3.18146  2.89801  2.37887  2.77519  2.98518  4.58477  3.61503
          0.02450  4.11704  4.83939  0.61958  0.77255  0.48576  0.95510
    505   3.01989  4.42142  4.51429  3.96778  3.33313  4.21750  4.60997  1.60095  3.82527  1.32162  3.18033  4.21626  4.53330  4.06679  4.01665  3.55180  2.69755  1.98696  5.18717  4.03063    539 l - - -
          2.68618  4.42225  2.77519  2.73123  3.46354  2.40513  3.72494  3.29354  2.67741  2.69355  4.24690  2.90347  2.73739  3.18146  2.89801  2.37887  2.77519  2.98518  4.58477  3.61503
          0.02450  4.11704  4.83939  0.61958  0.77255  0.48576  0.95510
    506   3.08511  5.65966  0.99996  1.86862  4.94819  3.27879  3.88057  4.48263  2.95714  3.98957  4.87415  2.74953  3.93163  3.06025  3.57950  2.95314  3.38856  4.05400  6.12964  4.61186    540 d - - -
          2.68618  4.42225  2.77519  2.73123  3.46354  2.40513  3.72494  3.29354  2.67741  2.69355  4.24690  2.90347  2.73739  3.18146  2.89801  2.37887  2.77519  2.98518  4.58477  3.61503
          0.02450  4.11704  4.83939  0.61958  0.77255  0.48576  0.95510
    507   2.42147  4.72541  3.05902  2.49832  3.94890  3.44978  3.22066  3.35100  2.26175  2.68726  3.80475  2.74246  3.83834  2.81888  2.63379  2.66362  2.58526  2.73082  5.23823  3.92657    541 k - - -
          2.68618  4.42225  2.77519  2.73123  3.46354  2.40513  3.72494  3.29354  2.67741  2.69355  4.24690  2.90347  2.73739  3.18146  2.89801  2.37887  2.77519  2.98518  4.58477  3.61503
          0.02450  4.11704  4.83939  0.61958  0.77255  0.48576  0.95510
    508   2.46100  4.17537  4.23853  3.66239  2.77117  3.88914  4.22480  2.03952  3.54953  1.83814  3.21005  3.87851  4.24037  3.76943  3.73475  3.18837  2.59804  1.75482  4.87712  3.69050    542 v - - -
          2.68618  4.42225  2.77519  2.73123  3.46354  2.40513  3.72494  3.29354  2.67741  2.69355  4.24690  2.90347  2.73739  3.18146  2.89801  2.37887  2.77519  2.98518  4.58477  3.61503
          0.02450  4.11704  4.83939  0.61958  0.77255  0.48576  0.95510
    509   2.28012  5.06786  2.92595  2.20485  4.39900  3.44254  3.60893  3.83463  1.94857  3.34588  4.13293  2.61743  3.84566  2.72845  2.22120  2.68958  2.93167  3.45510  5.49387  4.14967    543 k - - -
          2.68618  4.42225  2.77519  2.73123  3.46354  2.40513  3.72494  3.29354  2.67741  2.69355  4.24690  2.90347  2.73739  3.18146  2.89801  2.37887  2.77519  2.98518  4.58477  3.61503
          0.02450  4.11704  4.83939  0.61958  0.77255  0.48576  0.95510
    510   2.81788  5.19325  2.93521  1.75475  4.56389  3.48832  3.62119  3.99006  1.83955  3.45759  4.25388  2.96566  3.89798  2.45447  2.25900  2.78215  3.03034  3.60387  5.56096  4.24214    544 e - - -
          2.68618  4.42225  2.77519  2.73123  3.46354  2.40513  3.72494  3.29354  2.67741  2.69355  4.24690  2.90347  2.73739  3.18146  2.89801  2.37887  2.77519  2.98518  4.58477  3.61503
          0.02450  4.11704  4.83939  0.61958  0.77255  0.48576  0.95510
    511   2.71485  5.11786  2.31175  2.09572  4.44568  3.33714  3.67802  3.90993  2.51433  3.44285  4.23421  2.53818  3.82388  2.81221  3.02195  1.87314  2.59902  3.51320  5.62390  4.21770    545 s - - -
          2.68618  4.42225  2.77519  2.73123  3.46354  2.40513  3.72494  3.29354  2.67741  2.69355  4.24690  2.90347  2.73739  3.18146  2.89801  2.37887  2.77519  2.98518  4.58477  3.61503
          0.02450  4.11704  4.83939  0.61958  0.77255  0.48576  0.95510
    512   2.39454  4.40591  3.46653  2.91854  3.21364  3.60430  2.72903  2.91294  2.83004  2.58992  3.01148  3.31624  3.98884  3.16559  3.17214  2.86145  2.89841  2.69113  4.71695  2.17934    546 y - - -
          2.68618  4.42225  2.77519  2.73123  3.46354  2.40513  3.72494  3.29354  2.67741  2.69355  4.24690  2.90347  2.73739  3.18146  2.89801  2.37887  2.77519  2.98518  4.58477  3.61503
          0.02450  4.11704  4.83939  0.61958  0.77255  0.48576  0.95510
    513   2.37183  4.35997  3.20494  2.96236  4.41428  2.41989  4.16581  3.86606  3.10746  3.51502  4.33679  3.24568  1.39472  3.40437  3.46592  2.15488  2.83429  3.32686  5.72067  4.47035    547 p - - -
          2.68618  4.42225  2.77519  2.73123  3.46354  2.40513  3.72494  3.29354  2.67741  2.69355  4.24690  2.90347  2.73739  3.18146  2.89801  2.37887  2.77519  2.98518  4.58477  3.61503
          0.08682  4.11704  2.70507  0.61958  0.77255  0.48576  0.95510
    514   1.90899  4.49282  3.27920  2.77442  3.83581  3.42683  3.83008  3.00253  2.13542  2.82745  3.73567  3.19731  3.89960  3.05775  2.99488  2.73384  2.87041  2.21213  5.21523  3.95418    548 a - - -
          2.68618  4.42225  2.77519  2.73123  3.46354  2.40513  3.72494  3.29354  2.67741  2.69355  4.24690  2.90347  2.73739  3.18146  2.89801  2.37887  2.77519  2.98518  4.58477  3.61503
          0.02606  4.05628  4.77863  0.61958  0.77255  0.44632  1.02159
    515   3.22944  4.52503  4.95444  4.41184  3.35510  4.58083  5.00108  1.57196  4.29345  1.24600  3.14707  4.63334  4.80804  4.45450  4.43399  3.94197  3.46819  1.53302  5.37786  4.25955    549 l - - -
          2.68618  4.42225  2.77519  2.73123  3.46354  2.40513  3.72494  3.29354  2.67741  2.69355  4.24690  2.90347  2.73739  3.18146  2.89801  2.37887  2.77519  2.98518  4.58477  3.61503
          0.02450  4.11704  4.83939  0.61958  0.77255  0.48576  0.95510
    516   2.95189  4.36394  4.52083  4.01337  3.64761  4.15969  4.75612  1.71444  3.90197  2.29337  3.48923  4.23769  4.55739  4.19103  4.13030  3.52661  2.70833  1.04092  5.44728  4.23592    550 v - - -
          2.68618  4.42225  2.77519  2.73123  3.46354  2.40513  3.72494  3.29354  2.67741  2.69355  4.24690  2.90347  2.73739  3.18146  2.89801  2.37887  2.77519  2.98518  4.58477  3.61503
          0.02450  4.11704  4.83939  0.61958  0.77255  0.48576  0.95510
    517   2.91338  5.47763  1.85088  1.35914  4.77351  3.30541  3.75439  4.27830  2.34991  3.76261  4.57742  2.76042  3.87494  2.90090  3.22012  2.81500  3.18078  3.84902  5.91248  4.43613    551 e - - -
          2.68618  4.42225  2.77519  2.73123  3.46354  2.40513  3.72494  3.29354  2.67741  2.69355  4.24690  2.90347  2.73739  3.18146  2.89801  2.37887  2.77519  2.98518  4.58477  3.61503
          0.02450  4.11704  4.83939  0.61958  0.77255  0.48576  0.95510
    518   3.02097  5.59575  1.75171  1.13803  4.88593  3.28683  3.83439  4.40937  2.85212  3.90683  4.76208  2.75137  3.91046  3.00114  3.44740  2.90127  3.31030  3.97950  6.05137  4.54779    552 e - - -
          2.68618  4.42225  2.77519  2.73123  3.46354  2.40513  3.72494  3.29354  2.67741  2.69355  4.24690  2.90347  2.73739  3.18146  2.89801  2.37887  2.77519  2.98518  4.58477  3.61503
          0.02450  4.11704  4.83939  0.61958  0.77255  0.48576  0.95510
    519   3.24606  4.55922  4.90551  4.36031  3.29927  4.55984  4.95640  1.79768  4.23263  1.09355  3.09455  4.59779  4.78683  4.39385  4.37800  3.91788  3.48367  1.59890  5.33427  4.22297    553 l - - -
          2.68618  4.42225  2.77519  2.73123  3.46354  2.40513  3.72494  3.29354  2.67741  2.69355  4.24690  2.90347  2.73739  3.18146  2.89801  2.37887  2.77519  2.98518  4.58477  3.61503
          0.02450  4.11704  4.83939  0.61958  0.77255  0.48576  0.95510
    520   2.91012  4.32479  4.39451  3.84504  3.49714  4.12029  4.54352  1.80149  3.74149  1.97490  3.36903  4.10230  4.46744  4.00427  3.96993  3.44397  2.38544  1.31949  5.23100  4.03393    554 v - - -
          2.68618  4.42225  2.77519  2.73123  3.46354  2.40513  3.72494  3.29354  2.67741  2.69355  4.24690  2.90347  2.73739  3.18146  2.89801  2.37887  2.77519  2.98518  4.58477  3.61503
          0.02450  4.11704  4.83939  0.61958  0.77255  0.48576  0.95510
    521   2.80484  4.83190  3.02780  2.74186  4.35672  3.39627  3.92787  3.78884  2.15797  3.39530  4.28973  3.18588  1.27947  3.12884  2.91681  2.87598  3.12920  3.43411  5.55400  4.29953    555 p - - -
          2.68618  4.42225  2.77519  2.73123  3.46354  2.40513  3.72494  3.29354  2.67741  2.69355  4.24690  2.90347  2.73739  3.18146  2.89801  2.37887  2.77519  2.98518  4.58477  3.61503
          0.02450  4.11704  4.83939  0.61958  0.77255  0.48576  0.95510
    522   2.41634  5.12921  2.18092  2.27929  4.46264  2.90248  3.65071  3.93433  2.23966  3.44980  4.22706  2.31272  3.81090  2.77498  2.96634  2.41906  2.94192  3.52478  5.61555  4.20559    556 d - - -
          2.68618  4.42225  2.77519  2.73123  3.46354  2.40513  3.72494  3.29354  2.67741  2.69355  4.24690  2.90347  2.73739  3.18146  2.89801  2.37887  2.77519  2.98518  4.58477  3.61503
          0.09988  4.11704  2.54134  0.61958  0.77255  0.48576  0.95510
    523   2.63206  4.34011  3.51325  2.97022  3.43508  3.59281  3.88245  2.69972  2.86149  1.85601  3.38328  3.36265  3.30948  2.82259  3.18672  2.86779  2.87499  2.10241  4.94086  3.71023    557 l - - -
          2.68618  4.42225  2.77519  2.73123  3.46354  2.40513  3.72494  3.29354  2.67741  2.69355  4.24690  2.90347  2.73739  3.18146  2.89801  2.37887  2.77519  2.98518  4.58477  3.61503
          0.02640  4.04356  4.76591  0.61958  0.77255  0.43914  1.03448
    524   3.13867  4.48800  4.78425  4.20473  2.56678  4.36232  4.65608  2.22500  4.07634  1.22541  2.21316  4.40246  4.59959  4.17735  4.17803  3.68806  3.36107  1.85728  5.03423  3.92366    558 l - - -
          2.68618  4.42225  2.77519  2.73123  3.46354  2.40513  3.72494  3.29354  2.67741  2.69355  4.24690  2.90347  2.73739  3.18146  2.89801  2.37887  2.77519  2.98518  4.58477  3.61503
          0.02450  4.11704  4.83939  0.61958  0.77255  0.48576  0.95510
    525   2.54181  4.65361  3.02057  2.57369  4.15809  3.29912  3.77560  3.57586  2.58652  3.18927  4.00982  3.03788  3.13811  2.56353  3.01205  1.78361  2.28602  3.20156  5.42726  4.11568    559 s - - -
          2.68618  4.42225  2.77519  2.73123  3.46354  2.40513  3.72494  3.29354  2.67741  2.69355  4.24690  2.90347  2.73739  3.18146  2.89801  2.37887  2.77519  2.98518  4.58477  3.61503
          0.02450  4.11704  4.83939  0.61958  0.77255  0.48576  0.95510
    526   3.22450  4.59958  4.74255  4.23592  3.26058  4.41562  4.85359  2.09378  4.06444  0.98465  3.09557  4.47568  4.71123  4.28355  4.22572  3.79893  3.48275  1.68009  5.27987  4.12468    560 l - - -
          2.68618  4.42225  2.77519  2.73123  3.46354  2.40513  3.72494  3.29354  2.67741  2.69355  4.24690  2.90347  2.73739  3.18146  2.89801  2.37887  2.77519  2.98518  4.58477  3.61503
          0.02450  4.11704  4.83939  0.61958  0.77255  0.48576  0.95510
    527   2.44572  4.46503  3.02209  2.80530  4.40974  1.33694  4.07903  3.84409  2.99742  3.49497  4.32488  2.58661  3.80034  3.30124  3.38013  2.57093  2.40285  3.34449  5.70672  4.42595    561 g - - -
          2.68618  4.42225  2.77519  2.73123  3.46354  2.40513  3.72494  3.29354  2.67741  2.69355  4.24690  2.90347  2.73739  3.18146  2.89801  2.37887  2.77519  2.98518  4.58477  3.61503
          0.02450  4.11704  4.83939  0.61958  0.77255  0.48576  0.95510
    528   2.65128  5.00073  2.32095  1.87767  4.29049  3.37489  3.63483  3.20095  2.43359  3.28861  4.07983  2.87431  3.80943  2.76542  2.92177  2.39778  2.61886  3.35747  5.48764  4.10806    562 e - - -
          2.68618  4.42225  2.77519  2.73123  3.46354  2.40513  3.72494  3.29354  2.67741  2.69355  4.24690  2.90347  2.73739  3.18146  2.89801  2.37887  2.77519  2.98518  4.58477  3.61503
          0.02450  4.11704  4.83939  0.61958  0.77255  0.48576  0.95510
    529   3.23211  4.51620  4.98303  4.45315  3.43616  4.61602  5.07551  1.17388  4.33516  1.55339  3.22665  4.67411  4.84977  4.52359  4.48875  3.98768  3.47641  1.59421  5.46418  4.32213    563 i - - -
          2.68618  4.42225  2.77519  2.73123  3.46354  2.40513  3.72494  3.29354  2.67741  2.69355  4.24690  2.90347  2.73739  3.18146  2.89801  2.37887  2.77519  2.98518  4.58477  3.61503
          0.02450  4.11704  4.83939  0.61958  0.77255  0.48576  0.95510
    530   2.86458  5.10570  3.10560  2.57513  4.37222  3.55174  2.64551  3.86160  2.13657  3.35699  4.18741  3.05760  3.94843  1.70879  2.17757  2.85563  3.06982  3.51820  5.43988  4.13677    564 q - - -
          2.68618  4.42225  2.77519  2.73123  3.46354  2.40513  3.72494  3.29354  2.67741  2.69355  4.24690  2.90347  2.73739  3.18146  2.89801  2.37887  2.77519  2.98518  4.58477  3.61503
          0.02450  4.11704  4.83939  0.61958  0.77255  0.48576  0.95510
    531   3.14899  5.26035  3.57583  2.88256  4.74446  3.74619  3.66371  4.08191  1.11816  3.50016  4.37346  3.27376  4.10811  2.79583  1.67081  3.13774  3.30592  3.76186  5.51930  4.36839    565 k - - -
          2.68618  4.42225  2.77519  2.73123  3.46354  2.40513  3.72494  3.29354  2.67741  2.69355  4.24690  2.90347  2.73739  3.18146  2.89801  2.37887  2.77519  2.98518  4.58477  3.61503
          0.02450  4.11704  4.83939  0.61958  0.77255  0.48576  0.95510
    532   3.00598  4.48887  4.45876  4.13618  3.74162  3.97109  4.89980  2.07166  4.00797  2.39019  3.67580  4.28503  4.52292  4.35320  4.19605  3.49541  3.36465  0.76383  5.56519  4.30925    566 v - - -
          2.68618  4.42225  2.77519  2.73123  3.46354  2.40513  3.72494  3.29354  2.67741  2.69355  4.24690  2.90347  2.73739  3.18146  2.89801  2.37887  2.77519  2.98518  4.58477  3.61503
          0.02450  4.11704  4.83939  0.61958  0.77255  0.48576  0.95510
    533   3.44105  4.83477  4.58143  4.22928  3.24730  4.29001  4.80905  2.47144  3.99487  0.62344  3.20604  4.48115  4.68768  4.30383  4.12807  3.90015  3.72657  2.57099  5.20800  3.98548    567 L - - -
          2.68618  4.42225  2.77519  2.73123  3.46354  2.40513  3.72494  3.29354  2.67741  2.69355  4.24690  2.90347  2.73739  3.18146  2.89801  2.37887  2.77519  2.98518  4.58477  3.61503
          0.02450  4.11704  4.83939  0.61958  0.77255  0.48576  0.95510
    534   2.50731  5.03674  2.92366  2.52189  4.40465  3.46661  3.69700  3.80750  2.07548  3.34996  4.19237  3.01733  3.92339  1.54660  2.61000  2.82178  3.05775  3.46254  5.51636  4.21568    568 q - - -
          2.68618  4.42225  2.77519  2.73123  3.46354  2.40513  3.72494  3.29354  2.67741  2.69355  4.24690  2.90347  2.73739  3.18146  2.89801  2.37887  2.77519  2.98518  4.58477  3.61503
          0.02450  4.11704  4.83939  0.61958  0.77255  0.48576  0.95510
    535   2.72020  5.08496  2.86280  2.39296  4.41859  2.58668  3.62270  3.85896  2.12876  3.37031  4.15964  2.21042  3.84780  2.46652  2.41484  2.69820  2.94832  3.47680  5.51953  4.16868    569 k - - -
          2.68618  4.42225  2.77519  2.73123  3.46354  2.40513  3.72494  3.29354  2.67741  2.69355  4.24690  2.90347  2.73739  3.18146  2.89801  2.37887  2.77519  2.98518  4.58477  3.61503
          0.02450  4.11704  4.83939  0.61958  0.77255  0.48576  0.95510
    536   3.44105  4.83477  4.58143  4.22928  3.24730  4.29001  4.80905  2.47144  3.99487  0.62344  3.20604  4.48115  4.68768  4.30383  4.12807  3.90015  3.72657  2.57099  5.20800  3.98548    570 L - - -
          2.68618  4.42225  2.77519  2.73123  3.46354  2.40513  3.72494  3.29354  2.67741  2.69355  4.24690  2.90347  2.73739  3.18146  2.89801  2.37887  2.77519  2.98518  4.58477  3.61503
          0.02450  4.11704  4.83939  0.61958  0.77255  0.48576  0.95510
    537   3.44105  4.83477  4.58143  4.22928  3.24730  4.29001  4.80905  2.47144  3.99487  0.62344  3.20604  4.48115  4.68768  4.30383  4.12807  3.90015  3.72657  2.57099  5.20800  3.98548    571 L - - -
          2.68618  4.42225  2.77519  2.73123  3.46354  2.40513  3.72494  3.29354  2.67741  2.69355  4.24690  2.90347  2.73739  3.18146  2.89801  2.37887  2.77519  2.98518  4.58477  3.61503
          0.02450  4.11704  4.83939  0.61958  0.77255  0.48576  0.95510
    538   2.72616  5.17918  2.26231  2.12885  4.51769  3.39970  3.61852  3.98004  1.85475  3.46373  4.23716  2.87068  3.83287  2.73337  2.26907  2.68321  2.95689  3.56954  5.59418  4.21128    572 k - - -
          2.68618  4.42225  2.77519  2.73123  3.46354  2.40513  3.72494  3.29354  2.67741  2.69355  4.24690  2.90347  2.73739  3.18146  2.89801  2.37887  2.77519  2.98518  4.58477  3.61503
          0.02450  4.11704  4.83939  0.61958  0.77255  0.48576  0.95510
    539   3.18596  5.32592  2.62057  0.72141  4.70640  3.44876  4.06637  4.21051  2.97974  3.79122  4.76215  3.10163  4.06728  3.28176  3.40856  3.14770  3.49455  3.87184  5.83136  4.56319    573 e - - -
          2.68618  4.42225  2.77519  2.73123  3.46354  2.40513  3.72494  3.29354  2.67741  2.69355  4.24690  2.90347  2.73739  3.18146  2.89801  2.37887  2.77519  2.98518  4.58477  3.61503
          0.02450  4.11704  4.83939  0.61958  0.77255  0.48576  0.95510
    540   2.77732  5.11827  3.05379  2.48564  4.47758  3.01612  3.01740  3.89890  1.75051  3.38291  4.17762  2.98964  3.88881  2.20850  2.24962  2.75600  2.98690  3.52300  5.49812  4.18853    574 k - - -
          2.68618  4.42225  2.77519  2.73123  3.46354  2.40513  3.72494  3.29354  2.67741  2.69355  4.24690  2.90347  2.73739  3.18146  2.89801  2.37887  2.77519  2.98518  4.58477  3.61503
          0.02450  4.11704  4.83939  0.61958  0.77255  0.48576  0.95510
    541   3.15306  4.45795  4.90329  4.41712  3.65804  4.51828  5.13422  1.44888  4.30632  2.16003  3.45935  4.62250  4.83549  4.57586  4.50158  3.91641  3.42336  0.96421  5.63615  4.42243    575 v - - -
          2.68618  4.42225  2.77519  2.73123  3.46354  2.40513  3.72494  3.29354  2.67741  2.69355  4.24690  2.90347  2.73739  3.18146  2.89801  2.37887  2.77519  2.98518  4.58477  3.61503
          0.02450  4.11704  4.83939  0.61958  0.77255  0.48576  0.95510
    542   2.49184  4.56535  2.96899  2.67359  4.33936  3.17329  3.94101  3.79729  2.81109  3.41250  4.23207  2.59649  1.91862  3.13445  3.22432  1.78019  2.88000  3.33692  5.61544  4.30459    576 s - - -
          2.68618  4.42225  2.77519  2.73123  3.46354  2.40513  3.72494  3.29354  2.67741  2.69355  4.24690  2.90347  2.73739  3.18146  2.89801  2.37887  2.77519  2.98518  4.58477  3.61503
          0.02450  4.11704  4.83939  0.61958  0.77255  0.48576  0.95510
    543   3.22614  4.58632  4.66956  4.30032  3.55092  4.32042  4.98957  0.81760  4.13338  2.09428  3.45581  4.51252  4.73454  4.46083  4.30301  3.84559  3.52356  1.88452  5.48746  4.24240    577 i - - -
          2.68618  4.42225  2.77519  2.73123  3.46354  2.40513  3.72494  3.29354  2.67741  2.69355  4.24690  2.90347  2.73739  3.18146  2.89801  2.37887  2.77519  2.98518  4.58477  3.61503
          0.02450  4.11704  4.83939  0.61958  0.77255  0.48576  0.95510
    544   2.96642  5.07192  3.41714  2.78540  4.50524  3.64056  3.67189  3.84913  1.84660  3.35456  4.21488  3.20368  4.02979  2.81338  1.30094  2.98619  2.69637  3.52961  5.46167  4.26263    578 r - - -
          2.68618  4.42225  2.77519  2.73123  3.46354  2.40513  3.72494  3.29354  2.67741  2.69355  4.24690  2.90347  2.73739  3.18146  2.89801  2.37887  2.77519  2.98518  4.58477  3.61503
          0.02450  4.11704  4.83939  0.61958  0.77255  0.48576  0.95510
    545   3.00898  5.52648  1.14046  2.17877  4.84400  3.26899  3.86361  4.41826  2.91336  3.92696  4.79247  2.02388  3.91248  3.04152  3.51530  2.90189  3.31838  3.97787  6.04875  4.53582    579 d - - -
          2.68618  4.42225  2.77519  2.73123  3.46354  2.40513  3.72494  3.29354  2.67741  2.69355  4.24690  2.90347  2.73739  3.18146  2.89801  2.37887  2.77519  2.98518  4.58477  3.61503
          0.02450  4.11704  4.83939  0.61958  0.77255  0.48576  0.95510
    546   2.88563  4.38219  4.15580  3.57136  3.20210  3.98078  4.24813  2.18366  3.38962  1.25826  2.67171  3.87161  4.29977  3.67887  3.00056  3.27236  3.11240  2.37356  4.94828  3.79163    580 l - - -
          2.68618  4.42225  2.77519  2.73123  3.46354  2.40513  3.72494  3.29354  2.67741  2.69355  4.24690  2.90347  2.73739  3.18146  2.89801  2.37887  2.77519  2.98518  4.58477  3.61503
          0.02450  4.11704  4.83939  0.61958  0.77255  0.48576  0.95510
    547   2.57864  4.33239  3.44864  2.89351  3.51970  3.01657  3.83614  2.57264  2.81627  2.57649  3.47528  3.29387  3.23518  3.14912  2.80955  2.79067  2.82810  1.90266  4.95772  3.72073    581 v - - -
          2.68618  4.42225  2.77519  2.73123  3.46354  2.40513  3.72494  3.29354  2.67741  2.69355  4.24690  2.90347  2.73739  3.18146  2.89801  2.37887  2.77519  2.98518  4.58477  3.61503
          0.02450  4.11704  4.83939  0.61958  0.77255  0.48576  0.95510
    548   2.60618  4.54194  3.36819  2.92998  4.09066  3.34442  3.94377  3.41809  2.63236  3.10863  4.01893  3.28404  3.91630  3.16843  2.43385  2.74536  1.30194  3.09260  5.40021  4.15458    582 t - - -
          2.68618  4.42225  2.77519  2.73123  3.46354  2.40513  3.72494  3.29354  2.67741  2.69355  4.24690  2.90347  2.73739  3.18146  2.89801  2.37887  2.77519  2.98518  4.58477  3.61503
          0.02450  4.11704  4.83939  0.61958  0.77255  0.48576  0.95510
    549   3.22614  4.58632  4.66956  4.30032  3.55092  4.32042  4.98957  0.81760  4.13338  2.09428  3.45581  4.51252  4.73454  4.46083  4.30301  3.84559  3.52356  1.88452  5.48746  4.24240    583 i - - -
          2.68618  4.42225  2.77519  2.73123  3.46354  2.40513  3.72494  3.29354  2.67741  2.69355  4.24690  2.90347  2.73739  3.18146  2.89801  2.37887  2.77519  2.98518  4.58477  3.61503
          0.02450  4.11704  4.83939  0.61958  0.77255  0.48576  0.95510
    550   3.23802  4.58375  4.80496  4.25705  1.93585  4.42982  4.58137  2.27081  4.12407  1.11681  2.98050  4.43822  4.66564  4.22120  4.23077  3.76928  3.46475  2.08456  4.88976  3.59185    584 l - - -
          2.68618  4.42225  2.77519  2.73123  3.46354  2.40513  3.72494  3.29354  2.67741  2.69355  4.24690  2.90347  2.73739  3.18146  2.89801  2.37887  2.77519  2.98518  4.58477  3.61503
          0.02450  4.11704  4.83939  0.61958  0.77255  0.48576  0.95510
    551   3.18596  5.32592  2.62057  0.72141  4.70640  3.44876  4.06637  4.21051  2.97974  3.79122  4.76215  3.10163  4.06728  3.28176  3.40856  3.14770  3.49455  3.87184  5.83136  4.56319    585 e - - -
          2.68618  4.42225  2.77519  2.73123  3.46354  2.40513  3.72494  3.29354  2.67741  2.69355  4.24690  2.90347  2.73739  3.18146  2.89801  2.37887  2.77519  2.98518  4.58477  3.61503
          0.02450  4.11704  4.83939  0.61958  0.77255  0.48576  0.95510
    552   1.75641  4.22850  3.63920  3.31770  4.19916  3.08643  4.31490  3.33057  3.29244  3.21052  4.12918  3.45124  3.81666  3.61102  3.57671  2.53779  1.23709  2.93556  5.61649  4.41128    586 t - - -
          2.68618  4.42225  2.77519  2.73123  3.46354  2.40513  3.72494  3.29354  2.67741  2.69355  4.24690  2.90347  2.73739  3.18146  2.89801  2.37887  2.77519  2.98518  4.58477  3.61503
          0.02450  4.11704  4.83939  0.61958  0.77255  0.48576  0.95510
    553   3.39121  4.71712  4.91469  4.39321  3.15842  4.62718  4.95525  1.87313  4.20082  0.82047  2.97915  4.65402  4.83127  4.37279  4.33099  4.01226  3.62648  2.21243  5.25832  4.13037    587 l - - -
          2.68618  4.42225  2.77519  2.73123  3.46354  2.40513  3.72494  3.29354  2.67741  2.69355  4.24690  2.90347  2.73739  3.18146  2.89801  2.37887  2.77519  2.98518  4.58477  3.61503
          0.02450  4.11704  4.83939  0.61958  0.77255  0.48576  0.95510
    554   1.18987  4.20134  3.69566  3.30049  4.05019  3.11441  4.24944  3.23046  3.26289  3.09354  3.99182  3.44675  3.81566  3.56000  3.55900  2.15218  2.78085  2.36308  5.47725  4.26559    588 a - - -
          2.68618  4.42225  2.77519  2.73123  3.46354  2.40513  3.72494  3.29354  2.67741  2.69355  4.24690  2.90347  2.73739  3.18146  2.89801  2.37887  2.77519  2.98518  4.58477  3.61503
          0.02450  4.11704  4.83939  0.61958  0.77255  0.48576  0.95510
    555   2.96591  5.56515  1.35840  1.72954  4.84676  3.28869  3.78603  4.36900  2.75947  3.84695  4.67665  2.73963  3.88713  2.46350  3.33929  2.85142  3.24283  3.93309  5.99921  4.49565    589 d - - -
          2.68618  4.42225  2.77519  2.73123  3.46354  2.40513  3.72494  3.29354  2.67741  2.69355  4.24690  2.90347  2.73739  3.18146  2.89801  2.37887  2.77519  2.98518  4.58477  3.61503
          0.02450  4.11704  4.83939  0.61958  0.77255  0.48576  0.95510
    556   2.59704  4.53246  3.20075  2.63929  3.12949  3.49413  2.84590  3.09094  2.59827  2.75997  3.62336  3.11194  3.87895  2.68631  2.70708  2.51175  2.82789  2.57520  5.05019  3.27799    590 s - - -
          2.68618  4.42225  2.77519  2.73123  3.46354  2.40513  3.72494  3.29354  2.67741  2.69355  4.24690  2.90347  2.73739  3.18146  2.89801  2.37887  2.77519  2.98518  4.58477  3.61503
          0.02450  4.11704  4.83939  0.61958  0.77255  0.48576  0.95510
    557   1.61373  4.29921  3.46456  2.97021  3.84114  2.78424  3.97622  2.71434  2.94138  2.90631  3.77389  3.29054  3.83257  3.25183  3.30226  2.31333  2.39313  2.85098  5.24014  4.00285    591 a - - -
          2.68618  4.42225  2.77519  2.73123  3.46354  2.40513  3.72494  3.29354  2.67741  2.69355  4.24690  2.90347  2.73739  3.18146  2.89801  2.37887  2.77519  2.98518  4.58477  3.61503
          0.02450  4.11704  4.83939  0.61958  0.77255  0.48576  0.95510
    558   2.40532  4.93452  2.93500  2.40673  4.25998  3.40370  3.62109  3.69519  2.19810  3.24604  4.03648  2.66631  3.24905  2.74919  2.33644  2.20849  2.86844  3.32638  5.43398  4.08360    592 k - - -
          2.68618  4.42225  2.77519  2.73123  3.46354  2.40513  3.72494  3.29354  2.67741  2.69355  4.24690  2.90347  2.73739  3.18146  2.89801  2.37887  2.77519  2.98518  4.58477  3.61503
          0.02450  4.11704  4.83939  0.61958  0.77255  0.48576  0.95510
    559   2.61099  4.53699  3.21869  2.65731  3.71424  3.50534  3.72156  2.50716  2.39039  2.54762  3.62695  2.81816  3.89044  2.42593  2.97116  2.73636  2.84094  2.55251  5.08485  3.81317    593 k - - -
          2.68618  4.42225  2.77519  2.73123  3.46354  2.40513  3.72494  3.29354  2.67741  2.69355  4.24690  2.90347  2.73739  3.18146  2.89801  2.37887  2.77519  2.98518  4.58477  3.61503
          0.02450  4.11704  4.83939  0.61958  0.77255  0.48576  0.95510
    560   2.51721  4.57017  3.05587  2.65477  4.14523  2.72691  3.84807  3.55621  2.68657  3.18934  4.02067  3.08842  3.81915  2.61998  3.09401  2.29604  1.68757  3.17589  5.43998  4.14684    594 t - - -
          2.68618  4.42225  2.77519  2.73123  3.46354  2.40513  3.72494  3.29354  2.67741  2.69355  4.24690  2.90347  2.73739  3.18146  2.89801  2.37887  2.77519  2.98518  4.58477  3.61503
          0.02450  4.11704  4.83939  0.61958  0.77255  0.48576  0.95510
    561   2.73957  5.05105  3.03548  2.47598  4.39434  3.48210  3.61234  3.81418  1.88549  3.32572  4.12379  2.98235  3.87364  2.07543  2.31649  2.47328  2.67072  3.44765  5.46821  4.15271    595 k - - -
          2.68618  4.42225  2.77519  2.73123  3.46354  2.40513  3.72494  3.29354  2.67741  2.69355  4.24690  2.90347  2.73739  3.18146  2.89801  2.37887  2.77519  2.98518  4.58477  3.61503
          0.02450  4.11704  4.83939  0.61958  0.77255  0.48576  0.95510
    562   2.77469  5.09224  1.32025  2.30488  4.61904  2.64930  3.83976  4.07764  2.79577  3.64920  4.47871  2.84963  3.85859  3.00712  3.32973  2.75344  2.54861  3.64476  5.83813  4.41699    596 d - - -
          2.68618  4.42225  2.77519  2.73123  3.46354  2.40513  3.72494  3.29354  2.67741  2.69355  4.24690  2.90347  2.73739  3.18146  2.89801  2.37887  2.77519  2.98518  4.58477  3.61503
          0.02450  4.11704  4.83939  0.61958  0.77255  0.48576  0.95510
    563   2.61590  4.25498  3.67342  3.11500  3.40994  3.62355  3.95694  2.14354  3.04057  2.20535  3.37287  3.46654  2.57248  3.33785  3.35108  2.62792  2.86512  2.16346  4.91325  3.69194    597 i - - -
          2.68618  4.42225  2.77519  2.73123  3.46354  2.40513  3.72494  3.29354  2.67741  2.69355  4.24690  2.90347  2.73739  3.18146  2.89801  2.37887  2.77519  2.98518  4.58477  3.61503
          0.02450  4.11704  4.83939  0.61958  0.77255  0.48576  0.95510
    564   2.64550  5.02107  2.36818  1.88793  3.41548  3.37829  3.13404  3.75828  2.40770  3.30059  4.08408  2.86708  3.20841  2.74434  2.89703  2.62824  2.88198  3.38065  5.48211  4.09453    598 e - - -
          2.68618  4.42225  2.77519  2.73123  3.46354  2.40513  3.72494  3.29354  2.67741  2.69355  4.24690  2.90347  2.73739  3.18146  2.89801  2.37887  2.77519  2.98518  4.58477  3.61503
          0.02450  4.11704  4.83939  0.61958  0.77255  0.48576  0.95510
    565   2.36793  4.20674  3.65148  2.76469  2.89198  3.08444  3.89133  2.42365  3.01556  2.09131  3.31153  3.43294  3.99180  3.29658  3.31930  2.87648  2.82200  2.22649  4.81261  3.59565    599 l - - -
          2.68618  4.42225  2.77519  2.73123  3.46354  2.40513  3.72494  3.29354  2.67741  2.69355  4.24690  2.90347  2.73739  3.18146  2.89801  2.37887  2.77519  2.98518  4.58477  3.61503
          0.02450  4.11704  4.83939  0.61958  0.77255  0.48576  0.95510
    566   3.41260  4.76232  4.86643  4.32651  3.09355  4.60348  4.89138  2.25714  4.11475  0.77241  2.42119  4.60556  4.79582  4.28695  4.24550  3.97599  3.63983  2.41159  5.20158  4.10527    600 l - - -
          2.68618  4.42225  2.77519  2.73123  3.46354  2.40513  3.72494  3.29354  2.67741  2.69355  4.24690  2.90347  2.73739  3.18146  2.89801  2.37887  2.77519  2.98518  4.58477  3.61503
          0.02450  4.11704  4.83939  0.61958  0.77255  0.48576  0.95510
    567   2.78918  4.32550  4.11690  3.59145  3.56068  3.86217  4.39255  1.73811  3.49164  2.32090  3.44867  3.86924  4.29703  3.78981  3.76127  3.20028  1.76423  1.78549  5.23338  4.02271    601 i - - -
          2.68618  4.42225  2.77519  2.73123  3.46354  2.40513  3.72494  3.29354  2.67741  2.69355  4.24690  2.90347  2.73739  3.18146  2.89801  2.37887  2.77519  2.98518  4.58477  3.61503
          0.02450  4.11704  4.83939  0.61958  0.77255  0.48576  0.95510
    568   2.42049  5.10827  2.51568  1.14557  4.53882  3.32232  3.85120  3.88994  2.72386  3.53533  4.42019  2.91104  3.90978  3.02502  3.18485  2.83197  3.15286  3.52966  5.76693  4.38278    602 e - - -
          2.68618  4.42225  2.77519  2.73123  3.46354  2.40513  3.72494  3.29354  2.67741  2.69355  4.24690  2.90347  2.73739  3.18146  2.89801  2.37887  2.77519  2.98518  4.58477  3.61503
          0.02450  4.11704  4.83939  0.61958  0.77255  0.48576  0.95510
    569   2.20748  4.50643  3.23939  2.68740  3.63508  3.50874  3.15241  3.05640  2.38220  2.73355  3.60560  3.14730  3.89795  2.97788  3.00393  2.74698  2.84286  2.55970  5.02741  2.64363    603 a - - -
          2.68618  4.42225  2.77519  2.73123  3.46354  2.40513  3.72494  3.29354  2.67741  2.69355  4.24690  2.90347  2.73739  3.18146  2.89801  2.37887  2.77519  2.98518  4.58477  3.61503
          0.02450  4.11704  4.83939  0.61958  0.77255  0.48576  0.95510
    570   2.21770  2.55813  4.18427  3.67874  3.56055  3.50939  4.32797  2.37758  3.56732  2.51678  3.50922  3.78051  4.07336  3.81197  3.77015  2.89197  2.52452  1.49680  5.12097  3.92910    604 v - - -
          2.68618  4.42225  2.77519  2.73123  3.46354  2.40513  3.72494  3.29354  2.67741  2.69355  4.24690  2.90347  2.73739  3.18146  2.89801  2.37887  2.77519  2.98518  4.58477  3.61503
          0.02450  4.11704  4.83939  0.61958  0.77255  0.48576  0.95510
    571   3.30242  5.11049  3.82002  3.28843  4.52829  3.73415  4.03155  4.09315  2.37641  3.56475  4.56450  3.62626  4.23024  3.24494  0.66163  3.37852  3.55513  3.80796  5.51523  4.40907    605 R - - -
          2.68618  4.42225  2.77519  2.73123  3.46354  2.40513  3.72494  3.29354  2.67741  2.69355  4.24690  2.90347  2.73739  3.18146  2.89801  2.37887  2.77519  2.98518  4.58477  3.61503
          0.02450  4.11704  4.83939  0.61958  0.77255  0.48576  0.95510
    572   2.20303  4.60837  3.13787  2.58170  3.82286  3.06165  3.69448  2.87673  2.52971  2.86164  3.71236  3.06632  3.85882  2.42421  2.65990  2.68979  2.83213  2.66127  5.16026  3.87078    606 a - - -
          2.68618  4.42225  2.77519  2.73123  3.46354  2.40513  3.72494  3.29354  2.67741  2.69355  4.24690  2.90347  2.73739  3.18146  2.89801  2.37887  2.77519  2.98518  4.58477  3.61503
          0.02450  4.11704  4.83939  0.61958  0.77255  0.48576  0.95510
    573   1.11878  4.19217  3.62730  3.29084  4.27829  3.01647  4.29648  3.60270  3.29322  3.35845  4.20235  3.40770  3.75978  3.58298  3.59174  2.05708  2.26001  3.10879  5.64774  4.44810    607 a - - -
          2.68618  4.42225  2.77519  2.73123  3.46354  2.40513  3.72494  3.29354  2.67741  2.69355  4.24690  2.90347  2.73739  3.18146  2.89801  2.37887  2.77519  2.98518  4.58477  3.61503
          0.02450  4.11704  4.83939  0.61958  0.77255  0.48576  0.95510
    574   3.26457  4.65158  4.73643  4.24057  3.21490  4.42163  4.85233  2.15689  4.05114  0.87053  3.05573  4.48542  4.71840  4.27382  4.20792  3.81522  3.52559  1.91096  5.25757  4.10063    608 l - - -
          2.68618  4.42225  2.77519  2.73123  3.46354  2.40513  3.72494  3.29354  2.67741  2.69355  4.24690  2.90347  2.73739  3.18146  2.89801  2.37887  2.77519  2.98518  4.58477  3.61503
          0.02450  4.11704  4.83939  0.61958  0.77255  0.48576  0.95510
    575   1.51543  4.21661  3.48249  3.21562  4.43418  1.52215  4.31092  3.85538  3.31499  3.53902  4.35130  3.35893  3.74057  3.57976  3.63298  2.08688  2.76141  3.26936  5.76763  4.56128    609 a - - -
          2.68618  4.42225  2.77519  2.73123  3.46354  2.40513  3.72494  3.29354  2.67741  2.69355  4.24690  2.90347  2.73739  3.18146  2.89801  2.37887  2.77519  2.98518  4.58477  3.61503
          0.02450  4.11704  4.83939  0.61958  0.77255  0.48576  0.95510
    576   2.88634  5.05637  3.24932  2.67242  4.46046  3.57587  3.66322  3.84428  1.93119  3.35019  4.19030  3.12569  2.61253  2.80148  1.50980  2.89685  3.09581  3.50702  5.46679  4.22715    610 r - - -
          2.68618  4.42225  2.77519  2.73123  3.46354  2.40513  3.72494  3.29354  2.67741  2.69355  4.24690  2.90347  2.73739  3.18146  2.89801  2.37887  2.77519  2.98518  4.58477  3.61503
          0.02450  4.11704  4.83939  0.61958  0.77255  0.48576  0.95510
    577   2.22688  4.70761  3.06932  2.51396  3.95020  3.44032  3.66326  3.34966  2.45844  2.97659  3.28305  3.01361  3.83909  2.38973  2.61608  2.46143  2.56986  3.04633  5.24271  3.93411    611 a - - -
          2.68618  4.42225  2.77519  2.73123  3.46354  2.40513  3.72494  3.29354  2.67741  2.69355  4.24690  2.90347  2.73739  3.18146  2.89801  2.37887  2.77519  2.98518  4.58477  3.61503
          0.02450  4.11704  4.83939  0.61958  0.77255  0.48576  0.95510
    578   3.26216  4.56923  4.88946  4.39583  3.40041  4.57412  5.02221  0.99980  4.21958  1.66611  3.24000  4.62786  4.83973  4.47141  4.38366  3.97294  3.51605  1.82483  5.42724  4.22443    612 i - - -
          2.68618  4.42225  2.77519  2.73123  3.46354  2.40513  3.72494  3.29354  2.67741  2.69355  4.24690  2.90347  2.73739  3.18146  2.89801  2.37887  2.77519  2.98518  4.58477  3.61503
          0.02450  4.11704  4.83939  0.61958  0.77255  0.48576  0.95510
    579   2.29191  3.00949  3.84225  3.41337  4.00006  3.08528  4.27314  3.28882  3.32531  3.08031  3.95703  3.48862  3.79631  3.61538  3.59170  2.12784  1.27990  2.89397  5.42414  4.22934    613 t - - -
          2.68618  4.42225  2.77519  2.73123  3.46354  2.40513  3.72494  3.29354  2.67741  2.69355  4.24690  2.90347  2.73739  3.18146  2.89801  2.37887  2.77519  2.98518  4.58477  3.61503
          0.02450  4.11704  4.83939  0.61958  0.77255  0.48576  0.95510
    580   2.23497  4.91747  2.91872  2.41812  4.25119  3.39786  3.63910  3.68392  2.37039  3.24267  4.03980  2.65627  3.82218  2.30900  2.52052  2.22395  2.88103  3.31902  5.43676  4.09061    614 s - - -
          2.68618  4.42225  2.77519  2.73123  3.46354  2.40513  3.72494  3.29354  2.67741  2.69355  4.24690  2.90347  2.73739  3.18146  2.89801  2.37887  2.77519  2.98518  4.58477  3.61503
          0.02450  4.11704  4.83939  0.61958  0.77255  0.48576  0.95510
    581   2.41108  4.96379  2.88993  2.19458  4.25116  2.97400  3.60188  3.69330  2.19188  3.24178  3.42293  2.65721  3.80092  2.35538  2.81940  2.61541  2.85224  3.32400  5.43173  4.06552    615 k - - -
          2.68618  4.42225  2.77519  2.73123  3.46354  2.40513  3.72494  3.29354  2.67741  2.69355  4.24690  2.90347  2.73739  3.18146  2.89801  2.37887  2.77519  2.98518  4.58477  3.61503
          0.02450  4.11704  4.83939  0.61958  0.77255  0.48576  0.95510
    582   3.35879  4.64465  4.69454  4.28287  1.48457  4.28507  3.61076  3.09143  4.11392  1.88255  3.69635  4.08823  4.59671  4.10692  4.13561  3.61982  3.57875  2.97908  2.84018  1.59354    616 f - - -
          2.68618  4.42225  2.77519  2.73123  3.46354  2.40513  3.72494  3.29354  2.67741  2.69355  4.24690  2.90347  2.73739  3.18146  2.89801  2.37887  2.77519  2.98518  4.58477  3.61503
          0.02450  4.11704  4.83939  0.61958  0.77255  0.48576  0.95510
    583   2.02958  4.19622  3.77604  3.21489  2.89536  3.62511  3.97607  2.55846  3.13717  1.97814  3.31335  3.52547  4.02965  3.40944  3.41672  2.57658  2.85200  2.18269  4.84038  3.62136    617 l - - -
          2.68618  4.42225  2.77519  2.73123  3.46354  2.40513  3.72494  3.29354  2.67741  2.69355  4.24690  2.90347  2.73739  3.18146  2.89801  2.37887  2.77519  2.98518  4.58477  3.61503
          0.02450  4.11704  4.83939  0.61958  0.77255  0.48576  0.95510
    584   2.71047  5.18034  2.00073  2.26908  4.49999  2.86716  3.64089  3.97621  2.08846  3.47751  4.25101  2.82574  3.18103  2.46913  2.93226  2.66399  2.95380  3.56212  5.63130  4.21708    618 d - - -
          2.68618  4.42225  2.77519  2.73123  3.46354  2.40513  3.72494  3.29354  2.67741  2.69355  4.24690  2.90347  2.73739  3.18146  2.89801  2.37887  2.77519  2.98518  4.58477  3.61503
          0.16365  4.11704  2.00497  0.61958  0.77255  0.48576  0.95510
    585   2.60694  4.88853  2.50869  2.17169  4.17016  2.92431  3.61493  3.60347  2.42700  2.77015  3.98545  2.86363  3.13718  2.75745  2.90686  2.37227  2.85056  3.25158  5.40009  4.03793    619 e - - -
          2.68618  4.42225  2.77519  2.73123  3.46354  2.40513  3.72494  3.29354  2.67741  2.69355  4.24690  2.90347  2.73739  3.18146  2.89801  2.37887  2.77519  2.98518  4.58477  3.61503
          0.02811  3.98151  4.70385  0.61958  0.77255  0.40830  1.09296
    586   2.87990  5.44708  1.71712  1.95046  4.74632  3.30687  3.73478  4.25338  2.32829  3.73288  4.53592  1.95182  3.86206  2.87566  3.19032  2.78665  3.14346  3.81979  5.88120  4.40749    620 d - - -
          2.68618  4.42225  2.77519  2.73123  3.46354  2.40513  3.72494  3.29354  2.67741  2.69355  4.24690  2.90347  2.73739  3.18146  2.89801  2.37887  2.77519  2.98518  4.58477  3.61503
          0.02450  4.11704  4.83939  0.61958  0.77255  0.48576  0.95510
    587   2.75958  5.19078  2.27821  2.08376  4.50604  2.03497  3.69173  3.97596  2.29584  3.49984  4.29595  2.82013  3.83697  2.82845  3.04861  2.38602  3.01492  3.57658  5.67564  4.25909    621 g - - -
          2.68618  4.42225  2.77519  2.73123  3.46354  2.40513  3.72494  3.29354  2.67741  2.69355  4.24690  2.90347  2.73739  3.18146  2.89801  2.37887  2.77519  2.98518  4.58477  3.61503
          0.02450  4.11704  4.83939  0.61958  0.77255  0.48576  0.95510
    588   2.63247  4.92934  2.94093  2.08034  4.21592  3.41826  3.61203  3.64603  2.34285  3.20606  4.00062  2.92765  3.81654  2.52902  2.32943  2.42031  2.62216  2.96266  5.40391  4.05501    622 e - - -
          2.68618  4.42225  2.77519  2.73123  3.46354  2.40513  3.72494  3.29354  2.67741  2.69355  4.24690  2.90347  2.73739  3.18146  2.89801  2.37887  2.77519  2.98518  4.58477  3.61503
          0.02450  4.11704  4.83939  0.61958  0.77255  0.48576  0.95510
    589   3.28085  4.58173  4.96499  4.41899  3.28121  4.60902  5.00012  1.61589  4.29058  1.07472  3.06910  4.65415  4.81827  4.43358  4.42327  3.97065  3.51589  1.77553  5.34142  4.24343    623 l - - -
          2.68618  4.42225  2.77519  2.73123  3.46354  2.40513  3.72494  3.29354  2.67741  2.69355  4.24690  2.90347  2.73739  3.18146  2.89801  2.37887  2.77519  2.98518  4.58477  3.61503
          0.02450  4.11704  4.83939  0.61958  0.77255  0.48576  0.95510
    590   2.60886  4.88052  2.94426  2.40320  4.15576  3.40920  3.16335  3.58494  2.09052  3.15958  3.95757  2.64207  3.24686  2.75208  2.83920  2.41262  2.61677  2.91381  5.37333  4.02434    624 k - - -
          2.68618  4.42225  2.77519  2.73123  3.46354  2.40513  3.72494  3.29354  2.67741  2.69355  4.24690  2.90347  2.73739  3.18146  2.89801  2.37887  2.77519  2.98518  4.58477  3.61503
          0.02450  4.11704  4.83939  0.61958  0.77255  0.48576  0.95510
    591   2.00694  4.29693  4.17040  3.77224  3.79318  3.61724  4.59448  2.20496  3.68597  2.54399  3.68020  3.90881  4.22056  3.98872  3.92158  3.04436  3.05581  1.11188  5.48184  4.26457    625 v - - -
          2.68618  4.42225  2.77519  2.73123  3.46354  2.40513  3.72494  3.29354  2.67741  2.69355  4.24690  2.90347  2.73739  3.18146  2.89801  2.37887  2.77519  2.98518  4.58477  3.61503
          0.02450  4.11704  4.83939  0.61958  0.77255  0.48576  0.95510
    592   2.53583  4.26122  4.53198  3.94936  2.68703  4.07477  4.40574  1.81339  3.81724  1.58997  2.63354  4.11838  4.38535  3.98049  3.94122  3.38673  3.10822  1.94486  4.92320  3.77535    626 l - - -
          2.68618  4.42225  2.77519  2.73123  3.46354  2.40513  3.72494  3.29354  2.67741  2.69355  4.24690  2.90347  2.73739  3.18146  2.89801  2.37887  2.77519  2.98518  4.58477  3.61503
          0.02450  4.11704  4.83939  0.61958  0.77255  0.48576  0.95510
    593   2.56973  4.25600  3.70268  3.17245  3.55100  2.95921  4.04283  2.33262  3.10311  2.54576  3.49980  3.48791  4.00449  3.40464  3.41503  2.84413  1.90174  1.94148  5.04978  3.82822    627 t - - -
          2.68618  4.42225  2.77519  2.73123  3.46354  2.40513  3.72494  3.29354  2.67741  2.69355  4.24690  2.90347  2.73739  3.18146  2.89801  2.37887  2.77519  2.98518  4.58477  3.61503
          0.02450  4.11704  4.83939  0.61958  0.77255  0.48576  0.95510
    594   2.97645  3.33115  4.62691  4.04816  3.18051  4.18463  4.52444  1.95053  3.90897  1.19724  2.57674  4.23055  4.47692  4.06746  4.03299  3.50536  3.20826  2.12524  5.00544  3.87423    628 l - - -
          2.68618  4.42225  2.77519  2.73123  3.46354  2.40513  3.72494  3.29354  2.67741  2.69355  4.24690  2.90347  2.73739  3.18146  2.89801  2.37887  2.77519  2.98518  4.58477  3.61503
          0.02450  4.11704  4.83939  0.61958  0.77255  0.48576  0.95510
    595   2.82934  5.35063  1.75646  1.98206  4.66851  2.80489  3.72369  4.16614  2.62564  3.66163  4.45910  2.39625  3.84832  2.86285  3.17553  2.20298  3.09402  3.73881  5.82096  4.36160    629 d - - -
          2.68618  4.42225  2.77519  2.73123  3.46354  2.40513  3.72494  3.29354  2.67741  2.69355  4.24690  2.90347  2.73739  3.18146  2.89801  2.37887  2.77519  2.98518  4.58477  3.61503
          0.02450  4.11704  4.83939  0.61958  0.77255  0.48576  0.95510
    596   2.48299  4.54426  3.00379  2.68384  4.29844  2.69497  3.93174  3.72589  2.80319  3.35216  4.17395  2.61945  1.72047  3.12594  3.21660  2.58473  2.45490  3.28434  5.58068  4.28362    630 p - - -
          2.68618  4.42225  2.77519  2.73123  3.46354  2.40513  3.72494  3.29354  2.67741  2.69355  4.24690  2.90347  2.73739  3.18146  2.89801  2.37887  2.77519  2.98518  4.58477  3.61503
          0.02450  4.11704  4.83939  0.61958  0.77255  0.48576  0.95510
    597   2.23009  4.84674  2.97270  2.26965  4.10726  3.42264  3.62460  3.52747  2.23855  2.78889  3.92230  2.94785  3.28317  2.76741  2.62154  2.41431  2.84568  3.19294  5.34103  4.00329    631 a - - -
          2.68618  4.42225  2.77519  2.73123  3.46354  2.40513  3.72494  3.29354  2.67741  2.69355  4.24690  2.90347  2.73739  3.18146  2.89801  2.37887  2.77519  2.98518  4.58477  3.61503
          0.02450  4.11704  4.83939  0.61958  0.77255  0.48576  0.95510
    598   2.79149  4.28536  4.12824  3.56418  2.72640  3.89086  4.21848  2.32810  3.46248  1.58437  3.18186  3.83424  4.24877  3.70142  3.68982  3.19020  2.14757  2.04823  4.91004  3.70426    632 l - - -
          2.68618  4.42225  2.77519  2.73123  3.46354  2.40513  3.72494  3.29354  2.67741  2.69355  4.24690  2.90347  2.73739  3.18146  2.89801  2.37887  2.77519  2.98518  4.58477  3.61503
          0.02450  4.11704  4.83939  0.61958  0.77255  0.48576  0.95510
    599   2.95990  5.36190  2.42972  1.13559  4.65113  3.36093  3.78751  4.14065  2.59968  3.65106  4.51622  2.85424  3.92621  2.51141  3.04057  2.88896  3.22666  3.76341  5.80217  4.39382    633 e - - -
          2.68618  4.42225  2.77519  2.73123  3.46354  2.40513  3.72494  3.29354  2.67741  2.69355  4.24690  2.90347  2.73739  3.18146  2.89801  2.37887  2.77519  2.98518  4.58477  3.61503
          0.02450  4.11704  4.83939  0.61958  0.77255  0.48576  0.95510
    600   2.80453  5.18287  2.90554  1.89100  4.54420  3.47533  3.62328  3.97441  2.03792  3.44915  4.24447  2.95331  3.88958  1.99979  2.30997  2.76945  3.02015  3.58833  5.56047  4.23362    634 e - - -
          2.68618  4.42225  2.77519  2.73123  3.46354  2.40513  3.72494  3.29354  2.67741  2.69355  4.24690  2.90347  2.73739  3.18146  2.89801  2.37887  2.77519  2.98518  4.58477  3.61503
          0.02450  4.11704  4.83939  0.61958  0.77255  0.48576  0.95510
    601   2.22998  4.35518  3.40709  2.83834  3.48126  3.55113  3.19088  2.86076  2.76354  2.20937  2.98353  3.25859  3.93107  3.09641  2.77697  2.79377  2.82406  2.63192  4.91547  3.18532    635 l - - -
          2.68618  4.42225  2.77519  2.73123  3.46354  2.40513  3.72494  3.29354  2.67741  2.69355  4.24690  2.90347  2.73739  3.18146  2.89801  2.37887  2.77519  2.98518  4.58477  3.61503
          0.02450  4.11704  4.83939  0.61958  0.77255  0.48576  0.95510
    602   3.34909  4.65246  4.97031  4.44111  3.22093  4.64325  5.00173  1.50797  4.27378  1.01344  3.02793  4.68483  4.84417  4.43138  4.39921  4.02197  3.58398  2.06672  5.30806  4.18983    636 l - - -
          2.68618  4.42225  2.77519  2.73123  3.46354  2.40513  3.72494  3.29354  2.67741  2.69355  4.24690  2.90347  2.73739  3.18146  2.89801  2.37887  2.77519  2.98518  4.58477  3.61503
          0.02450  4.11704  4.83939  0.61958  0.77255  0.48576  0.95510
    603   2.46344  4.20514  4.11408  3.55102  3.35760  3.84132  4.21284  1.72323  3.44646  1.89833  3.30146  3.80601  4.21788  3.70206  3.67385  2.74869  2.96986  1.87112  4.95178  3.75253    637 i - - -
          2.68618  4.42225  2.77519  2.73123  3.46354  2.40513  3.72494  3.29354  2.67741  2.69355  4.24690  2.90347  2.73739  3.18146  2.89801  2.37887  2.77519  2.98518  4.58477  3.61503
          0.02450  4.11704  4.83939  0.61958  0.77255  0.48576  0.95510
    604   2.45547  5.33808  1.81234  1.99149  4.64239  3.31930  3.69999  4.13703  2.57336  3.62865  4.41844  2.22913  3.84155  2.49557  3.11077  2.73561  3.06613  3.71204  5.78294  4.33074    638 d - - -
          2.68618  4.42225  2.77519  2.73123  3.46354  2.40513  3.72494  3.29354  2.67741  2.69355  4.24690  2.90347  2.73739  3.18146  2.89801  2.37887  2.77519  2.98518  4.58477  3.61503
          0.02450  4.11704  4.83939  0.61958  0.77255  0.48576  0.95510
    605   2.20181  4.71816  3.02315  2.49501  4.00956  3.02575  3.67472  3.41774  2.28407  2.74775  3.86051  2.71304  3.82376  2.83979  2.92978  2.39930  2.55543  3.09584  5.29313  3.97451    639 a - - -
          2.68618  4.42225  2.77519  2.73123  3.46354  2.40513  3.72494  3.29354  2.67741  2.69355  4.24690  2.90347  2.73739  3.18146  2.89801  2.37887  2.77519  2.98518  4.58477  3.61503
          0.02450  4.11704  4.83939  0.61958  0.77255  0.48576  0.95510
    606   2.35867  4.31150  3.57352  3.01025  3.47292  3.58564  3.89854  2.70361  2.88958  1.82654  3.42288  3.38664  3.98965  3.23589  2.77663  2.85946  2.55438  2.30860  4.94907  3.72534    640 l - - -
          2.68618  4.42225  2.77519  2.73123  3.46354  2.40513  3.72494  3.29354  2.67741  2.69355  4.24690  2.90347  2.73739  3.18146  2.89801  2.37887  2.77519  2.98518  4.58477  3.61503
          0.02450  4.11704  4.83939  0.61958  0.77255  0.48576  0.95510
    607   2.71642  5.02280  3.00319  2.24056  4.33829  3.46937  3.61176  3.75938  2.08142  3.28710  4.08628  2.96690  3.86099  1.98780  2.36640  2.70987  2.93506  2.91204  5.44769  4.12312    641 q - - -
          2.68618  4.42225  2.77519  2.73123  3.46354  2.40513  3.72494  3.29354  2.67741  2.69355  4.24690  2.90347  2.73739  3.18146  2.89801  2.37887  2.77519  2.98518  4.58477  3.61503
          0.02450  4.11704  4.83939  0.61958  0.77255  0.48576  0.95510
    608   2.65383  5.04742  2.82954  2.03098  4.35631  2.99191  3.08955  3.80940  2.33816  3.33213  4.10839  2.88122  3.80804  2.51692  2.56120  2.21999  2.88581  3.42114  5.49803  4.12146    642 e - - -
          2.68618  4.42225  2.77519  2.73123  3.46354  2.40513  3.72494  3.29354  2.67741  2.69355  4.24690  2.90347  2.73739  3.18146  2.89801  2.37887  2.77519  2.98518  4.58477  3.61503
          0.02450  4.11704  4.83939  0.61958  0.77255  0.48576  0.95510
    609   2.63550  4.88821  2.73987  2.16426  4.32895  2.22985  3.72893  3.77189  2.56224  3.34390  4.14880  2.58770  3.81923  2.87906  3.03779  2.14291  2.60712  3.38061  5.55145  4.18855    643 s - - -
          2.68621  4.42228  2.77523  2.73126  3.46357  2.40491  3.72498  3.29357  2.67744  2.69358  4.24693  2.90350  2.73725  3.18150  2.89804  2.37890  2.77523  2.98522  4.58480  3.61506
          0.32936  1.54296  2.70507  0.23943  1.54684  0.48576  0.95510
    610   2.59542  4.77488  2.93370  2.10944  4.02765  2.99603  3.63777  3.43755  2.44505  2.71920  3.87008  2.63653  3.21638  2.79524  2.90116  2.63346  2.83393  2.80703  5.29904  3.96755    645 e - - -
          2.68618  4.42225  2.77519  2.73123  3.46354  2.40513  3.72494  3.29354  2.67741  2.69355  4.24690  2.90347  2.73739  3.18146  2.89801  2.37887  2.77519  2.98518  4.58477  3.61503
          0.02606  4.05628  4.77863  0.61958  0.77255  0.44632  1.02159
    611   2.64787  4.96000  2.34241  2.35781  4.21988  3.38923  2.51931  3.67396  2.42628  2.87607  4.03737  2.63131  3.81545  2.77105  2.90139  2.64530  2.59812  3.31624  5.43640  4.06429    646 d - - -
          2.68618  4.42225  2.77519  2.73123  3.46354  2.40513  3.72494  3.29354  2.67741  2.69355  4.24690  2.90347  2.73739  3.18146  2.89801  2.37887  2.77519  2.98518  4.58477  3.61503
          0.02450  4.11704  4.83939  0.61958  0.77255  0.48576  0.95510
    612   2.39971  4.90563  2.32645  2.20648  4.17012  2.46980  3.64561  3.60359  2.45573  3.18605  3.99210  2.90842  3.81725  2.78962  2.93301  2.64670  2.87712  3.25845  3.87051  4.04939    647 e - - -
          2.68618  4.42225  2.77519  2.73123  3.46354  2.40513  3.72494  3.29354  2.67741  2.69355  4.24690  2.90347  2.73739  3.18146  2.89801  2.37887  2.77519  2.98518  4.58477  3.61503
          0.02450  4.11704  4.83939  0.61958  0.77255  0.48576  0.95510
    613   2.38165  4.77010  2.98554  2.45807  4.04730  3.40494  3.65424  3.46167  2.45557  2.73163  3.88576  2.47503  3.26554  2.58055  2.90948  2.41227  2.59837  3.13428  5.31478  3.98537    648 a - - -
          2.68618  4.42225  2.77519  2.73123  3.46354  2.40513  3.72494  3.29354  2.67741  2.69355  4.24690  2.90347  2.73739  3.18146  2.89801  2.37887  2.77519  2.98518  4.58477  3.61503
          0.02450  4.11704  4.83939  0.61958  0.77255  0.48576  0.95510
    614   2.58484  4.08286  3.96555  3.38284  2.78729  3.14593  3.96648  2.28550  3.27434  2.07956  2.84065  3.62213  4.04341  3.50714  3.48085  2.95606  2.53088  2.31841  4.68151  2.74893    649 l - - -
          2.68618  4.42225  2.77519  2.73123  3.46354  2.40513  3.72494  3.29354  2.67741  2.69355  4.24690  2.90347  2.73739  3.18146  2.89801  2.37887  2.77519  2.98518  4.58477  3.61503
          0.02450  4.11704  4.83939  0.61958  0.77255  0.48576  0.95510
    615   2.56845  4.35354  3.46273  3.00409  3.60944  3.43125  3.95921  2.93855  2.92736  1.61755  3.59856  3.35459  2.71448  3.27966  3.24881  2.40583  2.87927  2.70460  5.08294  3.82823    650 l - - -
          2.68618  4.42225  2.77519  2.73123  3.46354  2.40513  3.72494  3.29354  2.67741  2.69355  4.24690  2.90347  2.73739  3.18146  2.89801  2.37887  2.77519  2.98518  4.58477  3.61503
          0.02450  4.11704  4.83939  0.61958  0.77255  0.48576  0.95510
    616   1.90161  4.72483  2.51678  2.49358  4.29794  2.74606  3.77486  3.73880  2.61763  3.32493  4.12456  2.97767  3.11319  2.93036  3.08618  2.10329  2.85983  3.32171  5.53800  4.19540    651 a - - -
          2.68618  4.42225  2.77519  2.73123  3.46354  2.40513  3.72494  3.29354  2.67741  2.69355  4.24690  2.90347  2.73739  3.18146  2.89801  2.37887  2.77519  2.98518  4.58477  3.61503
          0.02450  4.11704  4.83939  0.61958  0.77255  0.48576  0.95510
    617   2.62868  4.36443  3.01777  2.90216  3.48436  3.59900  3.85186  2.46236  2.83859  1.86068  3.42936  3.31907  3.97796  3.16266  2.81346  2.84829  2.86163  2.33638  4.95723  3.71891    652 l - - -
          2.68618  4.42225  2.77519  2.73123  3.46354  2.40513  3.72494  3.29354  2.67741  2.69355  4.24690  2.90347  2.73739  3.18146  2.89801  2.37887  2.77519  2.98518  4.58477  3.61503
          0.02450  4.11704  4.83939  0.61958  0.77255  0.48576  0.95510
    618   2.72889  5.22147  1.98418  2.10596  4.54327  3.35758  3.63917  4.02345  2.41729  3.51126  4.28260  2.54543  3.82054  2.45667  2.34172  2.67552  2.96976  3.60271  5.65325  4.23677    653 d - - -
          2.68618  4.42225  2.77519  2.73123  3.46354  2.40513  3.72494  3.29354  2.67741  2.69355  4.24690  2.90347  2.73739  3.18146  2.89801  2.37887  2.77519  2.98518  4.58477  3.61503
          0.08971  4.11704  2.66622  0.61958  0.77255  0.48576  0.95510
    619   2.42076  4.35286  3.31236  3.05016  4.22803  3.11148  4.16866  3.54675  3.06783  3.27641  4.19742  3.31445  1.29838  3.43327  3.37793  2.58628  2.29767  3.13275  5.58438  4.35092    654 p - - -
          2.68591  4.42232  2.77526  2.73112  3.46361  2.40520  3.72501  3.29361  2.67748  2.69362  4.24696  2.90353  2.73729  3.18153  2.89786  2.37881  2.77526  2.98525  4.58484  3.61510
          0.18701  1.81934  4.77581  0.93305  0.49980  0.55514  0.85330
    620   2.40431  5.07213  1.97323  2.09370  4.37171  3.33021  3.65010  3.81873  2.48373  3.37099  4.16746  2.48770  3.80484  2.78596  2.98791  2.66030  2.93833  2.95916  5.56388  4.16535    658 d - - -
          2.68618  4.42225  2.77519  2.73123  3.46354  2.40513  3.72494  3.29354  2.67741  2.69355  4.24690  2.90347  2.73739  3.18146  2.89801  2.37887  2.77519  2.98518  4.58477  3.61503
          0.02613  4.05346  4.77581  0.61958  0.77255  0.55514  0.85330
    621   2.36798  4.57754  2.78068  2.55731  3.26335  3.45307  3.67639  2.86299  2.54381  2.54802  3.66426  2.76789  3.84245  2.61594  2.97604  2.67421  2.80862  2.87614  5.11582  3.82293    659 a - - -
          2.68618  4.42225  2.77519  2.73123  3.46354  2.40513  3.72494  3.29354  2.67741  2.69355  4.24690  2.90347  2.73739  3.18146  2.89801  2.37887  2.77519  2.98518  4.58477  3.61503
          0.02613  4.05346  4.77581  0.61958  0.77255  0.55514  0.85330
    622   2.33658  4.39294  3.32537  2.77283  3.59602  3.48465  3.77867  2.90757  2.43548  2.20087  3.53243  3.20301  3.89481  3.05018  3.07861  2.51627  2.55804  2.44329  5.00819  3.75738    660 l - - -
          2.68618  4.42225  2.77519  2.73123  3.46354  2.40513  3.72494  3.29354  2.67741  2.69355  4.24690  2.90347  2.73739  3.18146  2.89801  2.37887  2.77519  2.98518  4.58477  3.61503
          0.02613  4.05346  4.77581  0.61958  0.77255  0.55514  0.85330
    623   2.58785  4.68611  3.01457  2.15866  3.28214  3.42701  3.64935  3.29795  2.47705  2.93423  3.77046  2.72025  3.82407  2.59672  2.92158  2.65116  2.55254  2.69482  5.20959  3.89656    661 e - - -
          2.68618  4.42225  2.77519  2.73123  3.46354  2.40513  3.72494  3.29354  2.67741  2.69355  4.24690  2.90347  2.73739  3.18146  2.89801  2.37887  2.77519  2.98518  4.58477  3.61503
          0.02613  4.05346  4.77581  0.61958  0.77255  0.55514  0.85330
    624   2.38702  4.75632  3.03906  2.52458  4.00727  3.43478  3.66101  3.42877  1.75611  3.04447  3.88294  3.01532  3.85225  2.83216  2.76898  2.46845  2.88349  3.11939  5.27182  3.21375    662 k - - -
          2.68618  4.42225  2.77519  2.73123  3.46354  2.40513  3.72494  3.29354  2.67741  2.69355  4.24690  2.90347  2.73739  3.18146  2.89801  2.37887  2.77519  2.98518  4.58477  3.61503
          0.02613  4.05346  4.77581  0.61958  0.77255  0.44470  1.02448
    625   2.39668  4.18885  3.95820  3.38049  2.77398  3.75228  4.04002  2.10671  3.26778  1.73797  3.19192  3.66037  4.11260  3.52531  2.97106  3.03346  2.90344  2.31393  4.79120  3.59073    663 l - - -
          2.68618  4.42225  2.77519  2.73123  3.46354  2.40513  3.72494  3.29354  2.67741  2.69355  4.24690  2.90347  2.73739  3.18146  2.89801  2.37887  2.77519  2.98518  4.58477  3.61503
          0.02450  4.11704  4.83939  0.61958  0.77255  0.48576  0.95510
    626   3.13031  4.43610  4.89085  4.33774  2.76552  4.45614  4.83567  1.33686  4.22289  1.68300  3.16334  4.51846  4.70877  4.37216  4.34536  3.80267  3.36663  1.55432  5.23868  4.07536    664 i - - -
          2.68618  4.42225  2.77519  2.73123  3.46354  2.40513  3.72494  3.29354  2.67741  2.69355  4.24690  2.90347  2.73739  3.18146  2.89801  2.37887  2.77519  2.98518  4.58477  3.61503
          0.02450  4.11704  4.83939  0.61958  0.77255  0.48576  0.95510
    627   2.42030  4.92514  2.62673  2.22105  4.20184  2.99370  3.60655  3.64085  2.38295  3.20283  3.99094  2.89990  3.79679  2.73477  2.64696  2.40759  2.61890  3.27978  5.40660  3.35543    665 e - - -
          2.68618  4.42225  2.77519  2.73123  3.46354  2.40513  3.72494  3.29354  2.67741  2.69355  4.24690  2.90347  2.73739  3.18146  2.89801  2.37887  2.77519  2.98518  4.58477  3.61503
          0.02450  4.11704  4.83939  0.61958  0.77255  0.48576  0.95510
    628   2.80827  5.20108  2.52416  1.45423  4.53087  3.34644  3.71999  3.99738  2.53246  3.52451  4.33926  2.84549  3.86592  2.50781  3.00081  2.21667  3.06845  3.60633  5.69314  4.29088    666 e - - -
          2.68618  4.42225  2.77519  2.73123  3.46354  2.40513  3.72494  3.29354  2.67741  2.69355  4.24690  2.90347  2.73739  3.18146  2.89801  2.37887  2.77519  2.98518  4.58477  3.61503
          0.02450  4.11704  4.83939  0.61958  0.77255  0.48576  0.95510
    629   2.60131  4.24545  3.61567  3.04872  3.38218  3.61284  3.89443  2.24659  2.97386  2.21895  3.35208  3.41442  3.99476  2.85428  3.28917  2.58392  2.57495  2.09146  4.86248  3.64161    667 v - - -
          2.68618  4.42225  2.77519  2.73123  3.46354  2.40513  3.72494  3.29354  2.67741  2.69355  4.24690  2.90347  2.73739  3.18146  2.89801  2.37887  2.77519  2.98518  4.58477  3.61503
          0.02450  4.11704  4.83939  0.61958  0.77255  0.48576  0.95510
    630   2.23582  4.55484  3.18074  2.62236  3.16460  3.48270  3.70818  3.12363  2.57137  2.54023  3.64989  3.09841  3.87264  2.46362  2.68357  2.50311  2.82980  2.85846  5.10006  3.81819    668 a - - -
          2.68618  4.42225  2.77519  2.73123  3.46354  2.40513  3.72494  3.29354  2.67741  2.69355  4.24690  2.90347  2.73739  3.18146  2.89801  2.37887  2.77519  2.98518  4.58477  3.61503
          0.02450  4.11704  4.83939  0.61958  0.77255  0.48576  0.95510
    631   2.78298  5.11076  3.00621  2.08782  4.46682  3.49303  3.61838  3.88294  1.62609  3.37900  4.17965  2.98458  3.89129  2.73994  2.27351  2.76345  2.62098  3.51227  5.50526  4.19415    669 k - - -
          2.68618  4.42225  2.77519  2.73123  3.46354  2.40513  3.72494  3.29354  2.67741  2.69355  4.24690  2.90347  2.73739  3.18146  2.89801  2.37887  2.77519  2.98518  4.58477  3.61503
          0.02450  4.11704  4.83939  0.61958  0.77255  0.48576  0.95510
    632   2.40883  4.61896  3.12054  2.22123  3.81432  3.46934  3.21916  2.83460  2.33494  2.59450  3.70368  3.05431  3.85677  2.88016  2.95236  2.68855  2.82905  2.67342  5.15289  3.85972    670 e - - -
          2.68618  4.42225  2.77519  2.73123  3.46354  2.40513  3.72494  3.29354  2.67741  2.69355  4.24690  2.90347  2.73739  3.18146  2.89801  2.37887  2.77519  2.98518  4.58477  3.61503
          0.02450  4.11704  4.83939  0.61958  0.77255  0.48576  0.95510
    633   2.25385  4.33739  4.22891  3.66561  3.29232  3.98687  4.34699  2.23532  3.55576  1.42426  2.73135  3.94054  4.33339  3.79814  3.78077  3.29368  3.10690  1.93327  5.03068  3.86666    671 l - - -
          2.68618  4.42225  2.77519  2.73123  3.46354  2.40513  3.72494  3.29354  2.67741  2.69355  4.24690  2.90347  2.73739  3.18146  2.89801  2.37887  2.77519  2.98518  4.58477  3.61503
          0.02450  4.11704  4.83939  0.61958  0.77255  0.48576  0.95510
    634   2.64820  4.87849  2.83425  1.93398  4.16117  3.38990  3.66991  3.02498  2.47432  3.17827  3.99486  2.59755  3.83119  2.82157  2.93443  2.07478  2.89490  3.23878  5.40807  4.05939    672 e - - -
          2.68618  4.42225  2.77519  2.73123  3.46354  2.40513  3.72494  3.29354  2.67741  2.69355  4.24690  2.90347  2.73739  3.18146  2.89801  2.37887  2.77519  2.98518  4.58477  3.61503
          0.02450  4.11704  4.83939  0.61958  0.77255  0.48576  0.95510
    635   2.70287  5.10612  2.83115  2.16030  4.43637  3.41401  3.61229  3.88694  2.29564  3.39001  4.16928  2.40273  3.83209  2.28729  2.26041  2.41406  2.93155  3.49323  5.53486  4.16834    673 e - - -
          2.68618  4.42225  2.77519  2.73123  3.46354  2.40513  3.72494  3.29354  2.67741  2.69355  4.24690  2.90347  2.73739  3.18146  2.89801  2.37887  2.77519  2.98518  4.58477  3.61503
          0.02450  4.11704  4.83939  0.61958  0.77255  0.48576  0.95510
    636   2.37444  4.40518  3.32965  2.77378  3.11338  3.52786  3.77702  2.90395  2.73357  2.42912  3.50553  2.56885  3.91588  2.75684  3.11658  2.76876  2.82636  2.25997  4.97611  3.71848    674 v - - -
          2.68618  4.42225  2.77519  2.73123  3.46354  2.40513  3.72494  3.29354  2.67741  2.69355  4.24690  2.90347  2.73739  3.18146  2.89801  2.37887  2.77519  2.98518  4.58477  3.61503
          0.09791  4.11704  2.56419  0.61958  0.77255  0.48576  0.95510
    637   2.59663  4.77307  2.97093  2.11232  3.99340  3.41588  3.12413  3.03792  2.41359  3.02672  3.84729  2.95100  3.81109  2.52122  2.86062  2.45254  2.82749  3.10361  5.26607  3.35194    675 e - - -
          2.68618  4.42225  2.77519  2.73123  3.46354  2.40513  3.72494  3.29354  2.67741  2.69355  4.24690  2.90347  2.73739  3.18146  2.89801  2.37887  2.77519  2.98518  4.58477  3.61503
          0.02634  4.04547  4.76782  0.61958  0.77255  0.56323  0.84250
    638   2.34333  4.23179  3.56367  2.99392  2.95016  3.58397  3.84826  2.45954  2.93195  2.21883  2.92122  3.36825  3.27345  2.83160  3.25475  2.83884  2.80834  2.47427  4.82079  3.59950    676 l - - -
          2.68618  4.42225  2.77519  2.73123  3.46354  2.40513  3.72494  3.29354  2.67741  2.69355  4.24690  2.90347  2.73739  3.18146  2.89801  2.37887  2.77519  2.98518  4.58477  3.61503
          0.02634  4.04547  4.76782  0.61958  0.77255  0.56323  0.84250
    639   2.63300  4.86712  2.93285  2.21664  4.12938  3.41578  3.61326  3.54880  2.34834  2.52889  3.94072  2.66248  3.81764  2.52709  2.55222  2.41743  2.86210  3.21507  5.34626  4.01323    677 e - - -
          2.68618  4.42225  2.77519  2.73123  3.46354  2.40513  3.72494  3.29354  2.67741  2.69355  4.24690  2.90347  2.73739  3.18146  2.89801  2.37887  2.77519  2.98518  4.58477  3.61503
          0.02634  4.04547  4.76782  0.61958  0.77255  0.44020  1.03257
    640   2.71163  5.09431  2.34827  2.29746  4.40090  2.11012  3.09371  3.86475  2.49488  3.40355  4.19857  2.84817  3.82686  2.54021  2.99071  2.40182  2.96244  3.47888  5.58673  4.18912    678 g - - -
          2.68618  4.42225  2.77519  2.73123  3.46354  2.40513  3.72494  3.29354  2.67741  2.69355  4.24690  2.90347  2.73739  3.18146  2.89801  2.37887  2.77519  2.98518  4.58477  3.61503
          0.02450  4.11704  4.83939  0.61958  0.77255  0.48576  0.95510
    641   2.09838  4.74978  2.99974  2.31733  3.28894  3.43181  3.65907  3.39162  2.46414  3.01298  3.84164  2.47685  3.83598  2.82589  2.61917  2.66288  2.84819  3.08333  5.26984  3.94851    679 a - - -
          2.68618  4.42225  2.77519  2.73123  3.46354  2.40513  3.72494  3.29354  2.67741  2.69355  4.24690  2.90347  2.73739  3.18146  2.89801  2.37887  2.77519  2.98518  4.58477  3.61503
          0.02450  4.11704  4.83939  0.61958  0.77255  0.48576  0.95510
    642   2.35806  4.27129  3.52821  2.96345  3.40835  3.57339  3.85011  2.50454  2.90426  2.27324  3.38109  3.34850  3.32027  3.20532  3.23955  2.82964  2.20649  2.51514  4.87084  3.08209    680 t - - -
          2.68618  4.42225  2.77519  2.73123  3.46354  2.40513  3.72494  3.29354  2.67741  2.69355  4.24690  2.90347  2.73739  3.18146  2.89801  2.37887  2.77519  2.98518  4.58477  3.61503
          0.02450  4.11704  4.83939  0.61958  0.77255  0.48576  0.95510
    643   2.08566  4.37857  3.37435  3.16248  4.34269  3.12412  4.29408  3.67463  3.23371  3.40704  4.33339  3.39454  1.09707  3.57446  3.53247  2.62447  2.92659  3.23049  5.69324  4.47589    681 p - - -
          2.68618  4.42225  2.77519  2.73123  3.46354  2.40513  3.72494  3.29354  2.67741  2.69355  4.24690  2.90347  2.73739  3.18146  2.89801  2.37887  2.77519  2.98518  4.58477  3.61503
          0.02450  4.11704  4.83939  0.61958  0.77255  0.48576  0.95510
    644   3.15215  4.45798  4.90028  4.41436  3.65777  4.51552  5.13196  1.45635  4.30320  2.16034  3.45959  4.61990  4.83379  4.57330  4.49880  3.91373  3.42272  0.96051  5.63525  4.42114    682 v - - -
          2.68618  4.42225  2.77519  2.73123  3.46354  2.40513  3.72494  3.29354  2.67741  2.69355  4.24690  2.90347  2.73739  3.18146  2.89801  2.37887  2.77519  2.98518  4.58477  3.61503
          0.02450  4.11704  4.83939  0.61958  0.77255  0.48576  0.95510
    645   3.29218  4.60935  4.91823  4.37194  3.24607  4.58810  4.96399  1.83648  4.23492  0.96933  3.03817  4.62058  4.80075  4.38473  4.37492  3.94806  3.52731  1.80649  5.31273  4.21518    683 l - - -
          2.68618  4.42225  2.77519  2.73123  3.46354  2.40513  3.72494  3.29354  2.67741  2.69355  4.24690  2.90347  2.73739  3.18146  2.89801  2.37887  2.77519  2.98518  4.58477  3.61503
          0.02450  4.11704  4.83939  0.61958  0.77255  0.48576  0.95510
    646   2.47958  4.42677  4.31390  3.80372  3.36761  4.00635  4.52281  2.20072  3.66496  1.15544  3.22842  4.05411  4.41122  3.93875  3.88417  3.36347  3.21031  1.92167  5.19759  4.02732    684 l - - -
          2.68618  4.42225  2.77519  2.73123  3.46354  2.40513  3.72494  3.29354  2.67741  2.69355  4.24690  2.90347  2.73739  3.18146  2.89801  2.37887  2.77519  2.98518  4.58477  3.61503
          0.02450  4.11704  4.83939  0.61958  0.77255  0.48576  0.95510
    647   2.57374  2.49090  4.03425  3.47829  3.34405  3.61341  4.11032  2.18139  3.37090  2.37198  3.32508  3.68165  4.06426  3.61589  3.58636  2.55380  2.54780  1.88936  4.87136  3.67416    685 v - - -
          2.68618  4.42225  2.77519  2.73123  3.46354  2.40513  3.72494  3.29354  2.67741  2.69355  4.24690  2.90347  2.73739  3.18146  2.89801  2.37887  2.77519  2.98518  4.58477  3.61503
          0.02450  4.11704  4.83939  0.61958  0.77255  0.48576  0.95510
    648   2.29850  4.76264  2.86338  2.50076  4.27033  3.29617  3.77425  3.70485  2.58577  3.29843  4.11519  2.60373  3.82535  2.54431  3.02080  1.65371  2.90591  3.31532  5.51332  4.18015    686 s - - -
          2.68618  4.42225  2.77519  2.73123  3.46354  2.40513  3.72494  3.29354  2.67741  2.69355  4.24690  2.90347  2.73739  3.18146  2.89801  2.37887  2.77519  2.98518  4.58477  3.61503
          0.02450  4.11704  4.83939  0.61958  0.77255  0.48576  0.95510
    649   2.39061  4.89216  2.82210  2.18680  4.20114  3.37794  3.11868  3.63248  2.47003  3.21482  4.02523  2.92544  2.34353  2.81980  2.92965  2.40586  2.89751  3.28162  5.43410  4.08314    687 e - - -
          2.68618  4.42225  2.77519  2.73123  3.46354  2.40513  3.72494  3.29354  2.67741  2.69355  4.24690  2.90347  2.73739  3.18146  2.89801  2.37887  2.77519  2.98518  4.58477  3.61503
          0.02450  4.11704  4.83939  0.61958  0.77255  0.48576  0.95510
    650   2.36812  4.71404  3.01623  2.50496  4.04138  3.38332  3.69072  3.44925  2.30700  3.06798  3.89077  2.70599  2.56560  2.85584  2.93950  2.38494  2.83968  2.74593  5.32022  4.00193    688 k - - -
          2.68618  4.42225  2.77519  2.73123  3.46354  2.40513  3.72494  3.29354  2.67741  2.69355  4.24690  2.90347  2.73739  3.18146  2.89801  2.37887  2.77519  2.98518  4.58477  3.61503
          0.02450  4.11704  4.83939  0.61958  0.77255  0.48576  0.95510
    651   2.39943  4.20130  4.00657  3.44291  3.33995  3.77349  4.13543  1.96917  3.34386  1.76919  3.29239  3.71651  4.15768  3.60587  3.58679  2.65431  2.93316  1.98785  4.91222  3.71162    689 l - - -
          2.68618  4.42225  2.77519  2.73123  3.46354  2.40513  3.72494  3.29354  2.67741  2.69355  4.24690  2.90347  2.73739  3.18146  2.89801  2.37887  2.77519  2.98518  4.58477  3.61503
          0.02450  4.11704  4.83939  0.61958  0.77255  0.48576  0.95510
    652   3.30242  5.11049  3.82002  3.28843  4.52829  3.73415  4.03155  4.09315  2.37641  3.56475  4.56450  3.62626  4.23024  3.24494  0.66163  3.37852  3.55513  3.80796  5.51523  4.40907    690 R - - -
          2.68618  4.42225  2.77519  2.73123  3.46354  2.40513  3.72494  3.29354  2.67741  2.69355  4.24690  2.90347  2.73739  3.18146  2.89801  2.37887  2.77519  2.98518  4.58477  3.61503
          0.02450  4.11704  4.83939  0.61958  0.77255  0.48576  0.95510
    653   2.21385  4.49602  3.24016  2.68215  3.67215  3.49351  3.73540  3.05240  2.62302  2.72940  3.16637  3.14241  2.60264  2.97529  2.73922  2.72983  2.82963  2.79733  5.05700  3.20500    691 a - - -
          2.68618  4.42225  2.77519  2.73123  3.46354  2.40513  3.72494  3.29354  2.67741  2.69355  4.24690  2.90347  2.73739  3.18146  2.89801  2.37887  2.77519  2.98518  4.58477  3.61503
          0.02450  4.11704  4.83939  0.61958  0.77255  0.48576  0.95510
    654   2.36096  4.22494  3.61775  3.05082  3.34531  3.59811  3.87796  2.41820  2.98064  2.23857  3.33320  3.40907  3.33883  3.27125  3.29104  2.86072  2.54010  2.46207  4.82307  2.54695    692 l - - -
          2.68618  4.42225  2.77519  2.73123  3.46354  2.40513  3.72494  3.29354  2.67741  2.69355  4.24690  2.90347  2.73739  3.18146  2.89801  2.37887  2.77519  2.98518  4.58477  3.61503
          0.02450  4.11704  4.83939  0.61958  0.77255  0.48576  0.95510
    655   3.15577  4.46983  4.89396  4.32932  2.70412  4.45049  4.79554  1.66763  4.20800  1.30773  3.05366  4.51225  4.68738  4.32401  4.31151  3.79121  3.38568  1.65776  5.16588  4.03545    693 l - - -
          2.68618  4.42225  2.77519  2.73123  3.46354  2.40513  3.72494  3.29354  2.67741  2.69355  4.24690  2.90347  2.73739  3.18146  2.89801  2.37887  2.77519  2.98518  4.58477  3.61503
          0.02450  4.11704  4.83939  0.61958  0.77255  0.48576  0.95510
    656   2.77442  4.97275  3.16540  2.57154  4.26340  3.53375  3.63078  3.68269  1.75013  3.22593  4.05078  3.05458  3.91384  2.77147  1.92596  2.50681  2.98431  3.35378  5.38149  3.23888    694 k - - -
          2.68618  4.42225  2.77519  2.73123  3.46354  2.40513  3.72494  3.29354  2.67741  2.69355  4.24690  2.90347  2.73739  3.18146  2.89801  2.37887  2.77519  2.98518  4.58477  3.61503
          0.02450  4.11704  4.83939  0.61958  0.77255  0.48576  0.95510
    657   2.81662  5.02457  3.20498  2.59732  4.35781  3.55849  3.62950  3.74652  1.96715  3.27139  4.09901  3.07313  3.93425  2.07236  1.86028  2.82464  3.01993  2.86263  5.41974  4.15193    695 r - - -
          2.68618  4.42225  2.77519  2.73123  3.46354  2.40513  3.72494  3.29354  2.67741  2.69355  4.24690  2.90347  2.73739  3.18146  2.89801  2.37887  2.77519  2.98518  4.58477  3.61503
          0.02450  4.11704  4.83939  0.61958  0.77255  0.48576  0.95510
    658   2.94510  4.31573  4.61025  4.03869  2.18892  4.09414  4.21202  1.94334  3.87927  1.42037  3.03984  4.12861  4.39574  3.99129  3.95485  3.40921  3.17018  2.39596  3.27271  3.23224    696 l - - -
          2.68618  4.42225  2.77519  2.73123  3.46354  2.40513  3.72494  3.29354  2.67741  2.69355  4.24690  2.90347  2.73739  3.18146  2.89801  2.37887  2.77519  2.98518  4.58477  3.61503
          0.02450  4.11704  4.83939  0.61958  0.77255  0.48576  0.95510
    659   2.96048  4.35885  4.48267  3.92615  3.38102  4.17552  4.56898  1.85150  3.81157  1.43087  3.23801  4.16994  4.49716  4.04371  4.01104  3.49927  2.66316  1.60338  5.17662  4.01002    697 l - - -
          2.68618  4.42225  2.77519  2.73123  3.46354  2.40513  3.72494  3.29354  2.67741  2.69355  4.24690  2.90347  2.73739  3.18146  2.89801  2.37887  2.77519  2.98518  4.58477  3.61503
          0.02450  4.11704  4.83939  0.61958  0.77255  0.48576  0.95510
    660   2.72061  5.17405  2.36229  1.71535  4.49305  3.35992  3.64533  3.96405  2.42715  3.46942  4.24818  2.83582  3.82265  2.76819  2.34201  2.38957  2.96325  3.55619  5.62423  4.21752    698 e - - -
          2.68618  4.42225  2.77519  2.73123  3.46354  2.40513  3.72494  3.29354  2.67741  2.69355  4.24690  2.90347  2.73739  3.18146  2.89801  2.37887  2.77519  2.98518  4.58477  3.61503
          0.02450  4.11704  4.83939  0.61958  0.77255  0.48576  0.95510
    661   2.61790  4.77424  3.04099  2.49778  4.05653  3.42811  3.65876  3.03968  2.41143  3.07184  3.89426  2.71534  2.82694  2.81649  2.19620  2.42475  2.85869  3.14280  5.31036  3.99393    699 r - - -
          2.68618  4.42225  2.77519  2.73123  3.46354  2.40513  3.72494  3.29354  2.67741  2.69355  4.24690  2.90347  2.73739  3.18146  2.89801  2.37887  2.77519  2.98518  4.58477  3.61503
          0.02450  4.11704  4.83939  0.61958  0.77255  0.48576  0.95510
    662   2.36806  4.32340  3.42618  2.57800  3.46526  3.55071  3.80746  2.81441  2.81793  2.53527  2.97781  3.27819  3.93449  3.12839  3.17684  2.55808  2.81691  2.21584  4.90668  2.87887    700 v - - -
          2.68618  4.42225  2.77519  2.73123  3.46354  2.40513  3.72494  3.29354  2.67741  2.69355  4.24690  2.90347  2.73739  3.18146  2.89801  2.37887  2.77519  2.98518  4.58477  3.61503
          0.02450  4.11704  4.83939  0.61958  0.77255  0.48576  0.95510
    663   2.62568  4.10631  4.03834  3.45860  2.49657  3.72245  3.98548  2.09039  3.34391  2.06442  3.19024  3.07951  4.08713  3.56805  3.53743  3.00843  2.85774  2.10750  4.64562  2.95759    701 l - - -
          2.68618  4.42225  2.77519  2.73123  3.46354  2.40513  3.72494  3.29354  2.67741  2.69355  4.24690  2.90347  2.73739  3.18146  2.89801  2.37887  2.77519  2.98518  4.58477  3.61503
          0.02450  4.11704  4.83939  0.61958  0.77255  0.48576  0.95510
    664   2.42817  4.38609  3.25480  3.04839  4.35319  3.09444  4.21947  3.83094  3.15005  3.50543  4.37259  3.31186  1.17674  3.48676  3.46865  2.11804  2.89734  3.32581  5.68381  4.42326    702 p - - -
          2.68618  4.42225  2.77519  2.73123  3.46354  2.40513  3.72494  3.29354  2.67741  2.69355  4.24690  2.90347  2.73739  3.18146  2.89801  2.37887  2.77519  2.98518  4.58477  3.61503
          0.02450  4.11704  4.83939  0.61958  0.77255  0.48576  0.95510
    665   2.73505  5.20174  1.99247  2.28194  4.52227  3.36453  3.64469  3.99852  2.41242  3.49359  4.27145  2.32653  3.82794  2.48773  2.30391  2.68622  2.97607  3.58616  5.63816  4.23070    703 d - - -
          2.68618  4.42225  2.77519  2.73123  3.46354  2.40513  3.72494  3.29354  2.67741  2.69355  4.24690  2.90347  2.73739  3.18146  2.89801  2.37887  2.77519  2.98518  4.58477  3.61503
          0.02450  4.11704  4.83939  0.61958  0.77255  0.48576  0.95510
    666   3.36803  4.67729  4.95970  4.43071  3.19364  4.64485  4.98975  1.64779  4.25713  0.92492  3.00226  4.68109  4.84219  4.41312  4.38204  4.02432  3.60181  2.12334  5.28917  4.17361    704 l - - -
          2.68618  4.42225  2.77519  2.73123  3.46354  2.40513  3.72494  3.29354  2.67741  2.69355  4.24690  2.90347  2.73739  3.18146  2.89801  2.37887  2.77519  2.98518  4.58477  3.61503
          0.02450  4.11704  4.83939  0.61958  0.77255  0.48576  0.95510
    667   2.56306  4.49079  3.23283  2.71841  3.78891  3.41719  3.79645  3.12326  2.67250  2.82524  3.70219  3.15791  2.80994  2.69907  3.06402  2.69922  2.11134  2.29933  5.16525  3.89703    705 t - - -
          2.68618  4.42225  2.77519  2.73123  3.46354  2.40513  3.72494  3.29354  2.67741  2.69355  4.24690  2.90347  2.73739  3.18146  2.89801  2.37887  2.77519  2.98518  4.58477  3.61503
          0.02450  4.11704  4.83939  0.61958  0.77255  0.48576  0.95510
    668   3.00598  4.48887  4.45876  4.13618  3.74162  3.97109  4.89980  2.07166  4.00797  2.39019  3.67580  4.28503  4.52292  4.35320  4.19605  3.49541  3.36465  0.76383  5.56519  4.30925    706 v - - -
          2.68618  4.42225  2.77519  2.73123  3.46354  2.40513  3.72494  3.29354  2.67741  2.69355  4.24690  2.90347  2.73739  3.18146  2.89801  2.37887  2.77519  2.98518  4.58477  3.61503
          0.02450  4.11704  4.83939  0.61958  0.77255  0.48576  0.95510
    669   3.41203  4.76116  4.86840  4.32745  3.09285  4.60431  4.89172  2.25735  4.11735  0.77667  2.39753  4.60638  4.79551  4.28722  4.24754  3.97593  3.63882  2.41253  5.20104  4.10673    707 l - - -
          2.68618  4.42225  2.77519  2.73123  3.46354  2.40513  3.72494  3.29354  2.67741  2.69355  4.24690  2.90347  2.73739  3.18146  2.89801  2.37887  2.77519  2.98518  4.58477  3.61503
          0.02450  4.11704  4.83939  0.61958  0.77255  0.48576  0.95510
    670   1.67528  4.22364  3.52042  3.25265  4.38585  2.99874  4.32104  3.76014  3.30801  3.49241  4.33338  3.38522  3.75864  3.59909  3.60897  1.13034  2.77867  3.21651  5.73968  4.52229    708 s - - -
          2.68618  4.42225  2.77519  2.73123  3.46354  2.40513  3.72494  3.29354  2.67741  2.69355  4.24690  2.90347  2.73739  3.18146  2.89801  2.37887  2.77519  2.98518  4.58477  3.61503
          0.02450  4.11704  4.83939  0.61958  0.77255  0.48576  0.95510
    671   2.61187  4.35548  3.43456  2.88690  3.38106  3.56235  3.80013  2.85336  2.82571  2.35961  3.46748  2.89991  3.25533  3.14756  3.17721  2.81911  2.84921  2.37715  4.84782  2.28286    709 y - - -
          2.68618  4.42225  2.77519  2.73123  3.46354  2.40513  3.72494  3.29354  2.67741  2.69355  4.24690  2.90347  2.73739  3.18146  2.89801  2.37887  2.77519  2.98518  4.58477  3.61503
          0.02450  4.11704  4.83939  0.61958  0.77255  0.48576  0.95510
    672   2.57623  4.66702  3.00503  2.53869  4.01287  2.88328  3.73071  3.42213  2.56746  2.41930  3.88651  2.23632  3.15223  2.91123  3.00491  2.41504  2.85074  3.09510  5.31579  4.00409    710 n - - -
          2.68618  4.42225  2.77519  2.73123  3.46354  2.40513  3.72494  3.29354  2.67741  2.69355  4.24690  2.90347  2.73739  3.18146  2.89801  2.37887  2.77519  2.98518  4.58477  3.61503
          0.02450  4.11704  4.83939  0.61958  0.77255  0.48576  0.95510
    673   3.01846  5.55629  1.93656  1.05469  4.85237  3.29481  3.84049  4.36766  2.84664  3.87832  4.73797  2.76820  3.91573  3.00935  3.42701  2.90641  3.30803  3.94749  6.02131  4.53434    711 e - - -
          2.68618  4.42225  2.77519  2.73123  3.46354  2.40513  3.72494  3.29354  2.67741  2.69355  4.24690  2.90347  2.73739  3.18146  2.89801  2.37887  2.77519  2.98518  4.58477  3.61503
          0.02450  4.11704  4.83939  0.61958  0.77255  0.48576  0.95510
    674   3.25639  4.54926  4.97789  4.43532  3.33140  4.60714  5.02018  1.46050  4.31290  1.21550  3.11989  4.66028  4.82426  4.46536  4.44815  3.97069  3.49389  1.68754  5.37517  4.26526    712 l - - -
          2.68618  4.42225  2.77519  2.73123  3.46354  2.40513  3.72494  3.29354  2.67741  2.69355  4.24690  2.90347  2.73739  3.18146  2.89801  2.37887  2.77519  2.98518  4.58477  3.61503
          0.02450  4.11704  4.83939  0.61958  0.77255  0.48576  0.95510
    675   2.65409  5.01009  2.47135  2.16467  4.35418  2.56746  3.65845  3.80887  2.47068  3.35379  4.14116  2.86794  2.77262  2.78999  2.96504  2.40440  2.57906  3.41877  5.54273  4.15612    713 e - - -
          2.68618  4.42225  2.77519  2.73123  3.46354  2.40513  3.72494  3.29354  2.67741  2.69355  4.24690  2.90347  2.73739  3.18146  2.89801  2.37887  2.77519  2.98518  4.58477  3.61503
          0.02450  4.11704  4.83939  0.61958  0.77255  0.48576  0.95510
    676   2.44742  5.04616  2.45249  2.31390  4.37598  3.35234  3.64990  3.83428  2.45437  3.37099  4.15569  2.58185  2.47142  2.47926  2.94771  2.41911  2.91611  3.44222  5.55306  4.16172    714 e - - -
          2.68618  4.42225  2.77519  2.73123  3.46354  2.40513  3.72494  3.29354  2.67741  2.69355  4.24690  2.90347  2.73739  3.18146  2.89801  2.37887  2.77519  2.98518  4.58477  3.61503
          0.02450  4.11704  4.83939  0.61958  0.77255  0.48576  0.95510
    677   2.76867  5.28673  2.06277  2.03262  4.59736  3.33633  3.00736  4.08800  2.27069  3.57509  4.35353  2.06146  3.82949  2.79323  3.01031  2.70340  3.01676  3.66284  5.72112  4.28410    715 e - - -
          2.68618  4.42225  2.77519  2.73123  3.46354  2.40513  3.72494  3.29354  2.67741  2.69355  4.24690  2.90347  2.73739  3.18146  2.89801  2.37887  2.77519  2.98518  4.58477  3.61503
          0.02450  4.11704  4.83939  0.61958  0.77255  0.48576  0.95510
    678   2.41268  4.23998  3.94671  3.37509  3.35808  3.79364  4.10768  1.69845  3.24791  2.06967  3.30111  3.68054  4.16120  3.54512  2.98507  3.07963  2.94812  2.01035  4.93010  3.72760    716 i - - -
          2.68618  4.42225  2.77519  2.73123  3.46354  2.40513  3.72494  3.29354  2.67741  2.69355  4.24690  2.90347  2.73739  3.18146  2.89801  2.37887  2.77519  2.98518  4.58477  3.61503
          0.02450  4.11704  4.83939  0.61958  0.77255  0.48576  0.95510
    679   2.71840  5.10945  2.97176  2.25049  4.45884  3.45828  3.08934  3.89789  1.79364  3.38427  4.16283  2.93853  3.18188  2.44541  2.35163  2.69231  2.93602  3.50570  5.50877  4.16750    717 k - - -
          2.68618  4.42225  2.77519  2.73123  3.46354  2.40513  3.72494  3.29354  2.67741  2.69355  4.24690  2.90347  2.73739  3.18146  2.89801  2.37887  2.77519  2.98518  4.58477  3.61503
          0.02450  4.11704  4.83939  0.61958  0.77255  0.48576  0.95510
    680   3.18549  4.47342  4.94458  4.41406  3.48763  4.57186  5.04378  1.52156  4.30479  1.60980  3.28443  4.62878  4.82237  4.50741  4.46755  3.93885  3.43155  1.19833  5.47329  4.31532    718 v - - -
          2.68618  4.42225  2.77519  2.73123  3.46354  2.40513  3.72494  3.29354  2.67741  2.69355  4.24690  2.90347  2.73739  3.18146  2.89801  2.37887  2.77519  2.98518  4.58477  3.61503
          0.02450  4.11704  4.83939  0.61958  0.77255  0.48576  0.95510
    681   2.65686  5.13751  2.50674  2.12999  4.46966  3.37615  3.08960  3.94505  2.17707  3.43147  4.18724  2.37408  3.79505  2.49906  2.56412  2.61699  2.88994  3.52241  5.56868  4.16627    719 e - - -
          2.68618  4.42225  2.77519  2.73123  3.46354  2.40513  3.72494  3.29354  2.67741  2.69355  4.24690  2.90347  2.73739  3.18146  2.89801  2.37887  2.77519  2.98518  4.58477  3.61503
          0.02450  4.11704  4.83939  0.61958  0.77255  0.48576  0.95510
    682   2.38164  4.19497  3.75780  3.19138  3.35498  3.63492  3.97001  2.12712  3.11610  2.38893  2.90879  3.51339  4.03024  3.39237  3.40300  2.39270  2.54354  2.12206  4.85646  3.64464    720 v - - -
          2.68618  4.42225  2.77519  2.73123  3.46354  2.40513  3.72494  3.29354  2.67741  2.69355  4.24690  2.90347  2.73739  3.18146  2.89801  2.37887  2.77519  2.98518  4.58477  3.61503
          0.02450  4.11704  4.83939  0.61958  0.77255  0.48576  0.95510
    683   2.73019  4.25540  3.93835  2.91501  3.41233  3.83076  4.14694  1.78965  3.28899  2.10367  3.34644  3.69829  4.19316  3.57277  3.56489  3.11373  2.63067  1.75721  4.98764  3.77793    721 v - - -
          2.68618  4.42225  2.77519  2.73123  3.46354  2.40513  3.72494  3.29354  2.67741  2.69355  4.24690  2.90347  2.73739  3.18146  2.89801  2.37887  2.77519  2.98518  4.58477  3.61503
          0.02450  4.11704  4.83939  0.61958  0.77255  0.48576  0.95510
    684   2.40428  5.00819  2.30563  2.34307  4.41591  1.86670  3.73758  3.86204  2.27897  3.42607  4.23679  2.87970  3.83834  2.88855  3.07255  2.69948  2.98788  3.47052  5.62538  4.24297    722 g - - -
          2.68618  4.42225  2.77519  2.73123  3.46354  2.40513  3.72494  3.29354  2.67741  2.69355  4.24690  2.90347  2.73739  3.18146  2.89801  2.37887  2.77519  2.98518  4.58477  3.61503
          0.02450  4.11704  4.83939  0.61958  0.77255  0.48576  0.95510
    685   2.60632  4.39068  3.45088  2.95612  3.66202  3.49764  3.93656  2.80162  2.85612  2.64419  3.59828  3.33982  3.96902  2.73881  3.19085  2.81459  2.05658  1.81177  5.12029  3.87835    723 v - - -
          2.68618  4.42225  2.77519  2.73123  3.46354  2.40513  3.72494  3.29354  2.67741  2.69355  4.24690  2.90347  2.73739  3.18146  2.89801  2.37887  2.77519  2.98518  4.58477  3.61503
          0.02450  4.11704  4.83939  0.61958  0.77255  0.48576  0.95510
    686   3.16667  4.46859  4.87989  4.35955  3.54790  4.53763  5.03746  1.63738  4.24436  1.82683  3.35406  4.58667  4.81289  4.48586  4.43252  3.90925  3.42008  1.01077  5.51892  4.33063    724 v - - -
          2.68618  4.42225  2.77519  2.73123  3.46354  2.40513  3.72494  3.29354  2.67741  2.69355  4.24690  2.90347  2.73739  3.18146  2.89801  2.37887  2.77519  2.98518  4.58477  3.61503
          0.02450  4.11704  4.83939  0.61958  0.77255  0.48576  0.95510
    687   2.68405  5.10920  2.45381  1.96211  4.42883  2.92579  3.63867  3.89479  2.43178  3.41414  4.19209  2.84354  3.81063  2.76189  2.60344  2.03582  2.92816  3.49348  5.58184  4.18067    725 e - - -
          2.68618  4.42225  2.77519  2.73123  3.46354  2.40513  3.72494  3.29354  2.67741  2.69355  4.24690  2.90347  2.73739  3.18146  2.89801  2.37887  2.77519  2.98518  4.58477  3.61503
          0.02450  4.11704  4.83939  0.61958  0.77255  0.48576  0.95510
    688   2.74624  4.24155  4.09135  3.53677  3.39478  2.69745  4.23958  1.72584  3.43586  2.05674  3.33062  3.80903  4.23814  3.70397  3.67862  3.16274  2.99758  1.72246  5.00514  3.79926    726 v - - -
          2.68618  4.42225  2.77519  2.73123  3.46354  2.40513  3.72494  3.29354  2.67741  2.69355  4.24690  2.90347  2.73739  3.18146  2.89801  2.37887  2.77519  2.98518  4.58477  3.61503
          0.15853  4.11704  2.03787  0.61958  0.77255  0.48576  0.95510
    689   2.37886  4.93348  2.54987  2.13569  4.20782  3.35646  3.58952  3.64883  2.20674  3.20857  4.00073  2.85541  3.16921  2.72083  2.85293  2.59972  2.84021  3.28692  5.41041  3.37756    727 e - - -
          2.68618  4.42225  2.77519  2.73123  3.46354  2.40513  3.72494  3.29354  2.67741  2.69355  4.24690  2.90347  2.73739  3.18146  2.89801  2.37887  2.77519  2.98518  4.58477  3.61503
          0.10289  3.98649  2.53566  0.61958  0.77255  0.61918  0.77302
    690   2.69415  5.13990  2.23901  1.97970  4.43080  2.81941  2.94772  3.90349  2.43698  3.42178  4.21489  2.75366  3.76995  2.40483  2.93968  2.64424  2.94147  3.50701  5.59129  4.17580    728 e - - -
          2.68618  4.42225  2.77519  2.73123  3.46354  2.40513  3.72494  3.29354  2.67741  2.69355  4.24690  2.90347  2.73739  3.18146  2.89801  2.37887  2.77519  2.98518  4.58477  3.61503
          0.12385  3.91371  2.33801  0.61958  0.77255  0.68015  0.70631
    691   2.12205  4.54952  2.35237  2.43265  4.15500  2.55370  3.75048  3.54690  2.65063  3.19531  4.02681  2.90046  3.70474  2.93675  3.10563  2.51811  2.40696  3.15104  5.44491  4.12036    729 a - - -
          2.68542  4.42252  2.77528  2.73135  3.46381  2.40527  3.72474  3.29381  2.67753  2.69365  4.24717  2.90352  2.73749  3.18174  2.89828  2.37839  2.77528  2.98502  4.58504  3.61492
          0.34098  1.24157        *  1.82086  0.17660  0.00000        *
//
