# Supplementary material for: T346Hunter: A Novel Web-Based Tool for the Prediction of Type III, Type IV and Type VI Secretion Systems in Bacterial Genomes
Source: PLoS One. 2015 Apr 13;10(4):e0119317. doi: 10.1371/journal.pone.0119317 (PMC4395097; doi:10.1371/journal.pone.0119317)
Supplement: S1 Data — (ZIP) [file pone.0119317.s009.zip › T346Hunter_profiles/flhb.hmm]

HMMER3/f [3.1b1 | May 2013]
NAME  flhb
LENG  358
ALPH  amino
RF    no
MM    no
CONS  yes
CS    no
MAP   yes
DATE  Wed Sep  4 10:55:27 2013
NSEQ  8
EFFN  1.238281
CKSUM 1544124374
STATS LOCAL MSV      -11.3626  0.69996
STATS LOCAL VITERBI  -11.9818  0.69996
STATS LOCAL FORWARD   -5.7186  0.69996
HMM          A        C        D        E        F        G        H        I        K        L        M        N        P        Q        R        S        T        V        W        Y   
            m->m     m->i     m->d     i->m     i->i     d->m     d->d
  COMPO   2.45847  4.54086  3.11202  2.72305  3.32279  3.03757  3.83111  2.69281  2.61364  2.35862  3.50842  3.16615  3.27319  3.11957  2.91887  2.69981  2.86661  2.51638  4.80085  3.46935
          2.68913  4.42241  2.77937  2.73833  3.44827  2.40845  3.72986  3.26086  2.68375  2.68629  4.20809  2.90411  2.74037  3.18355  2.90333  2.38221  2.77631  2.98486  4.58938  3.61431
          0.69763  1.17063  1.64994  4.83751  0.00796  0.00000        *
      1   3.22514  4.60678  4.63600  4.12797  1.40771  4.31147  4.30523  2.44484  3.98052  1.69684  2.14649  4.27619  4.59581  4.10933  4.10452  3.66114  3.46065  2.52095  4.60701  3.14925    247 f - - -
          2.68618  4.42225  2.77519  2.73123  3.46354  2.40513  3.72494  3.29354  2.67741  2.69355  4.24690  2.90347  2.73739  3.18146  2.89801  2.37887  2.77519  2.98518  4.58477  3.61503
          0.02476  4.10671  4.82905  0.61958  0.77255  0.50722  0.92172
      2   2.35013  4.20109  3.85965  3.30305  2.08740  3.64808  4.00080  2.63949  3.21497  2.35949  2.59840  3.58360  4.05862  3.47667  3.47059  2.33553  2.87799  2.44658  4.80447  3.56827    248 f - - -
          2.68618  4.42225  2.77519  2.73123  3.46354  2.40513  3.72494  3.29354  2.67741  2.69355  4.24690  2.90347  2.73739  3.18146  2.89801  2.37887  2.77519  2.98518  4.58477  3.61503
          0.02196  4.22526  4.94761  0.61958  0.77255  0.59701  0.79952
      3   2.04547  4.65433  2.44886  2.59770  3.93446  3.43670  3.76770  3.30422  2.63550  2.97248  2.45009  3.08227  3.88173  2.96410  3.07388  2.45521  2.87941  3.00901  5.27333  3.97288    249 a - - -
          2.68618  4.42225  2.77519  2.73123  3.46354  2.40513  3.72494  3.29354  2.67741  2.69355  4.24690  2.90347  2.73739  3.18146  2.89801  2.37887  2.77519  2.98518  4.58477  3.61503
          0.02196  4.22526  4.94761  0.61958  0.77255  0.42200  1.06634
      4   2.67045  5.07332  2.61312  2.09432  4.37723  2.31949  3.64227  3.83363  2.25456  3.35937  3.22441  2.92350  3.84126  2.75689  2.60373  2.65166  2.90259  3.44225  5.52980  4.14634    250 e - - -
          2.68618  4.42225  2.77519  2.73123  3.46354  2.40513  3.72494  3.29354  2.67741  2.69355  4.24690  2.90347  2.73739  3.18146  2.89801  2.37887  2.77519  2.98518  4.58477  3.61503
          0.07062  4.31195  2.90443  0.61958  0.77255  0.48576  0.95510
      5   2.67547  4.88396  2.12797  2.50843  4.50753  3.29806  3.89758  3.95214  2.78663  3.54308  4.35425  3.00770  3.88306  3.06166  3.27088  1.36346  2.57587  3.51395  5.74415  4.37600    251 s - - -
          2.68618  4.42225  2.77519  2.73123  3.46354  2.40513  3.72494  3.29354  2.67741  2.69355  4.24690  2.90347  2.73739  3.18146  2.89801  2.37887  2.77519  2.98518  4.58477  3.61503
          0.02115  4.26248  4.98482  0.61958  0.77255  0.55193  0.85764
      6   2.05879  5.13997  2.51087  2.13649  4.45606  2.80410  3.66172  3.92436  2.44768  3.43936  4.20891  2.88528  3.28977  2.30112  2.94552  2.66898  2.94174  3.51909  5.60350  4.20076    252 a - - -
          2.68618  4.42225  2.77519  2.73123  3.46354  2.40513  3.72494  3.29354  2.67741  2.69355  4.24690  2.90347  2.73739  3.18146  2.89801  2.37887  2.77519  2.98518  4.58477  3.61503
          0.08914  4.26248  2.64232  0.61958  0.77255  0.44650  1.02127
      7   2.86352  5.39869  1.66471  1.67879  4.71218  2.76569  3.75151  4.20978  2.61677  3.69499  4.48243  2.83360  3.89439  2.88330  2.74627  2.78798  3.11986  3.77926  5.84282  4.39004    253 d - - -
          2.68618  4.42225  2.77519  2.73123  3.46354  2.40513  3.72494  3.29354  2.67741  2.69355  4.24690  2.90347  2.73739  3.18146  2.89801  2.37887  2.77519  2.98518  4.58477  3.61503
          0.02145  4.24874  4.97109  0.61958  0.77255  0.43702  1.03833
      8   3.32519  5.42354  3.80320  3.04681  4.95804  3.89723  3.75930  4.27115  0.95146  3.65180  4.53002  3.41600  4.24359  2.88759  1.62105  3.30521  3.46304  3.95186  5.63820  4.51758    254 k - - -
          2.68618  4.42225  2.77519  2.73123  3.46354  2.40513  3.72494  3.29354  2.67741  2.69355  4.24690  2.90347  2.73739  3.18146  2.89801  2.37887  2.77519  2.98518  4.58477  3.61503
          0.02012  4.31195  5.03429  0.61958  0.77255  0.48576  0.95510
      9   2.70877  4.67243  3.25206  2.94071  4.22691  3.40159  4.07733  3.59073  2.85054  3.25866  4.18306  3.32471  4.00622  2.70094  3.16842  2.83569  1.04879  3.25477  5.56627  4.29011    255 t - - -
          2.68618  4.42225  2.77519  2.73123  3.46354  2.40513  3.72494  3.29354  2.67741  2.69355  4.24690  2.90347  2.73739  3.18146  2.89801  2.37887  2.77519  2.98518  4.58477  3.61503
          0.02012  4.31195  5.03429  0.61958  0.77255  0.48576  0.95510
     10   2.97792  5.22915  2.72224  1.02755  4.14960  3.51285  3.85574  3.90852  2.71964  3.46742  4.36304  3.03902  4.02988  3.06171  3.16117  2.95511  3.23593  3.58764  5.49455  3.09052    256 e - - -
          2.68618  4.42225  2.77519  2.73123  3.46354  2.40513  3.72494  3.29354  2.67741  2.69355  4.24690  2.90347  2.73739  3.18146  2.89801  2.37887  2.77519  2.98518  4.58477  3.61503
          0.02012  4.31195  5.03429  0.61958  0.77255  0.48576  0.95510
     11   2.48492  5.13860  2.58692  1.89520  4.45277  3.43634  3.65799  3.91315  1.80679  2.94888  4.19516  2.91503  3.85485  2.77207  2.88551  2.67706  2.94029  3.51182  5.58629  4.19437    257 k - - -
          2.68618  4.42225  2.77519  2.73123  3.46354  2.40513  3.72494  3.29354  2.67741  2.69355  4.24690  2.90347  2.73739  3.18146  2.89801  2.37887  2.77519  2.98518  4.58477  3.61503
          0.02012  4.31195  5.03429  0.61958  0.77255  0.48576  0.95510
     12   1.09236  4.39285  3.64948  3.36939  4.47379  3.17694  4.43625  3.81956  3.41417  3.54970  4.41779  3.53101  1.70950  3.71569  3.71774  2.64439  2.94743  3.32312  5.82515  4.62271    258 a - - -
          2.68618  4.42225  2.77519  2.73123  3.46354  2.40513  3.72494  3.29354  2.67741  2.69355  4.24690  2.90347  2.73739  3.18146  2.89801  2.37887  2.77519  2.98518  4.58477  3.61503
          0.02012  4.31195  5.03429  0.61958  0.77255  0.48576  0.95510
     13   2.42767  4.34909  3.68995  3.41700  4.43184  3.15145  4.44539  3.77451  3.41973  3.53286  4.39516  3.53921  3.90477  3.73882  3.69984  2.04864  0.91656  3.27703  5.80417  4.58893    259 t - - -
          2.68618  4.42225  2.77519  2.73123  3.46354  2.40513  3.72494  3.29354  2.67741  2.69355  4.24690  2.90347  2.73739  3.18146  2.89801  2.37887  2.77519  2.98518  4.58477  3.61503
          0.02012  4.31195  5.03429  0.61958  0.77255  0.48576  0.95510
     14   2.91103  5.25621  2.21715  2.38999  4.61652  3.40643  3.87079  4.10144  2.75615  3.64624  4.47887  2.94234  1.38004  2.54560  3.25138  2.87494  3.19526  3.70857  5.82320  4.41432    260 p - - -
          2.68618  4.42225  2.77519  2.73123  3.46354  2.40513  3.72494  3.29354  2.67741  2.69355  4.24690  2.90347  2.73739  3.18146  2.89801  2.37887  2.77519  2.98518  4.58477  3.61503
          0.02012  4.31195  5.03429  0.61958  0.77255  0.48576  0.95510
     15   3.11778  5.36168  3.52086  2.82163  4.83192  3.77232  3.00728  4.18653  1.33312  3.58927  4.42164  3.25550  4.12023  2.41406  1.61797  3.08800  3.28123  3.83305  5.61425  4.41726    261 k - - -
          2.68618  4.42225  2.77519  2.73123  3.46354  2.40513  3.72494  3.29354  2.67741  2.69355  4.24690  2.90347  2.73739  3.18146  2.89801  2.37887  2.77519  2.98518  4.58477  3.61503
          0.02012  4.31195  5.03429  0.61958  0.77255  0.48576  0.95510
     16   3.33964  5.43472  3.84218  3.06141  4.97867  3.91036  3.75535  4.28345  1.08386  3.65700  4.53561  3.42494  4.25041  2.88258  1.38804  3.31814  3.47196  3.96533  5.63854  4.52467    262 k - - -
          2.68618  4.42225  2.77519  2.73123  3.46354  2.40513  3.72494  3.29354  2.67741  2.69355  4.24690  2.90347  2.73739  3.18146  2.89801  2.37887  2.77519  2.98518  4.58477  3.61503
          0.02012  4.31195  5.03429  0.61958  0.77255  0.48576  0.95510
     17   3.02215  5.07921  3.53261  2.86996  4.36972  3.74864  3.75239  3.72257  1.25222  2.17147  4.14838  3.29470  4.11127  2.90609  2.17564  3.06062  3.20892  3.44651  5.44823  4.23150    263 k - - -
          2.68618  4.42225  2.77519  2.73123  3.46354  2.40513  3.72494  3.29354  2.67741  2.69355  4.24690  2.90347  2.73739  3.18146  2.89801  2.37887  2.77519  2.98518  4.58477  3.61503
          0.02012  4.31195  5.03429  0.61958  0.77255  0.48576  0.95510
     18   2.80892  5.25025  2.78534  2.03132  4.58711  2.31158  3.70014  4.04769  2.03609  3.53738  4.31738  2.93701  3.90744  2.02731  2.84022  2.76591  3.04261  3.64176  5.67350  4.29085    264 q - - -
          2.68618  4.42225  2.77519  2.73123  3.46354  2.40513  3.72494  3.29354  2.67741  2.69355  4.24690  2.90347  2.73739  3.18146  2.89801  2.37887  2.77519  2.98518  4.58477  3.61503
          0.02012  4.31195  5.03429  0.61958  0.77255  0.48576  0.95510
     19   2.91453  5.43797  2.30560  1.41644  4.75977  3.42293  3.77603  4.24794  1.75979  3.72544  4.51747  2.88305  3.93764  2.90692  3.07586  2.83881  3.16515  3.82203  5.86015  4.42563    265 e - - -
          2.68618  4.42225  2.77519  2.73123  3.46354  2.40513  3.72494  3.29354  2.67741  2.69355  4.24690  2.90347  2.73739  3.18146  2.89801  2.37887  2.77519  2.98518  4.58477  3.61503
          0.02012  4.31195  5.03429  0.61958  0.77255  0.48576  0.95510
     20   1.43801  4.68565  3.16674  2.74767  4.24226  3.37278  3.92237  3.61169  2.71623  3.26127  4.10921  3.18263  3.91953  2.05629  3.10541  2.72239  2.60740  3.24725  5.52910  4.23721    266 a - - -
          2.68618  4.42225  2.77519  2.73123  3.46354  2.40513  3.72494  3.29354  2.67741  2.69355  4.24690  2.90347  2.73739  3.18146  2.89801  2.37887  2.77519  2.98518  4.58477  3.61503
          0.02012  4.31195  5.03429  0.61958  0.77255  0.48576  0.95510
     21   3.57985  5.34145  4.12199  3.56699  4.81340  3.95179  4.24813  4.40745  2.55245  3.84283  4.84999  3.88288  4.44994  3.46307  0.47531  3.65494  3.82648  4.11644  5.72663  4.66691    267 R - - -
          2.68618  4.42225  2.77519  2.73123  3.46354  2.40513  3.72494  3.29354  2.67741  2.69355  4.24690  2.90347  2.73739  3.18146  2.89801  2.37887  2.77519  2.98518  4.58477  3.61503
          0.02012  4.31195  5.03429  0.61958  0.77255  0.48576  0.95510
     22   2.94087  5.30768  3.03699  1.59371  4.70040  3.58755  3.70494  4.11827  1.58256  3.57055  4.37390  3.06550  3.99898  2.82359  2.25623  2.90122  3.14878  3.73257  5.65590  4.35334    268 k - - -
          2.68618  4.42225  2.77519  2.73123  3.46354  2.40513  3.72494  3.29354  2.67741  2.69355  4.24690  2.90347  2.73739  3.18146  2.89801  2.37887  2.77519  2.98518  4.58477  3.61503
          0.02012  4.31195  5.03429  0.61958  0.77255  0.48576  0.95510
     23   3.02927  5.39361  2.84640  1.66312  4.77783  3.56327  3.78311  4.20293  1.29416  3.67077  4.49907  3.05047  4.03524  2.91655  2.67697  2.97637  3.25339  3.82170  5.76049  4.44268    269 k - - -
          2.68618  4.42225  2.77519  2.73123  3.46354  2.40513  3.72494  3.29354  2.67741  2.69355  4.24690  2.90347  2.73739  3.18146  2.89801  2.37887  2.77519  2.98518  4.58477  3.61503
          0.02012  4.31195  5.03429  0.61958  0.77255  0.48576  0.95510
     24   3.30488  5.01339  4.06609  4.03094  5.12114  0.28869  5.10042  4.85119  4.27033  4.43957  5.43481  4.23275  4.41555  4.56047  4.43609  3.49269  3.81914  4.29401  6.07689  5.24561    270 G - - -
          2.68618  4.42225  2.77519  2.73123  3.46354  2.40513  3.72494  3.29354  2.67741  2.69355  4.24690  2.90347  2.73739  3.18146  2.89801  2.37887  2.77519  2.98518  4.58477  3.61503
          0.02012  4.31195  5.03429  0.61958  0.77255  0.48576  0.95510
     25   2.76700  5.24191  2.38803  2.35825  4.57370  3.43800  3.68261  4.04929  2.42268  3.53540  4.30232  1.98735  3.87919  2.18144  2.31151  2.72171  3.00316  3.63028  5.67122  4.26908    271 n - - -
          2.68618  4.42225  2.77519  2.73123  3.46354  2.40513  3.72494  3.29354  2.67741  2.69355  4.24690  2.90347  2.73739  3.18146  2.89801  2.37887  2.77519  2.98518  4.58477  3.61503
          0.02012  4.31195  5.03429  0.61958  0.77255  0.48576  0.95510
     26   3.31614  4.56413  5.23375  4.75725  3.82601  4.79881  5.46770  1.07982  4.66605  2.28491  3.59427  4.93549  5.06989  4.91894  4.83978  4.21465  3.58126  1.06940  5.87162  4.66262    272 v - - -
          2.68618  4.42225  2.77519  2.73123  3.46354  2.40513  3.72494  3.29354  2.67741  2.69355  4.24690  2.90347  2.73739  3.18146  2.89801  2.37887  2.77519  2.98518  4.58477  3.61503
          0.02012  4.31195  5.03429  0.61958  0.77255  0.48576  0.95510
     27   1.57952  4.40798  3.59855  3.11531  3.76316  3.46854  4.07939  3.01192  3.05790  1.97178  3.70993  3.44837  2.52857  3.38560  3.39248  2.81340  2.93407  2.76599  5.23205  3.99730    273 a - - -
          2.68618  4.42225  2.77519  2.73123  3.46354  2.40513  3.72494  3.29354  2.67741  2.69355  4.24690  2.90347  2.73739  3.18146  2.89801  2.37887  2.77519  2.98518  4.58477  3.61503
          0.02012  4.31195  5.03429  0.61958  0.77255  0.48576  0.95510
     28   3.17215  5.36833  3.59669  2.88333  4.82950  3.80907  2.74373  4.18758  1.19549  3.59068  4.43682  3.29980  4.15474  2.83783  1.65304  3.14707  3.32802  3.84795  5.60567  4.42459    274 k - - -
          2.68618  4.42225  2.77519  2.73123  3.46354  2.40513  3.72494  3.29354  2.67741  2.69355  4.24690  2.90347  2.73739  3.18146  2.89801  2.37887  2.77519  2.98518  4.58477  3.61503
          0.02012  4.31195  5.03429  0.61958  0.77255  0.48576  0.95510
     29   2.04190  4.34050  3.67862  3.46784  4.60870  3.10107  4.53797  4.01275  3.54799  3.74131  4.57908  3.55063  3.88700  3.82985  3.82463  0.76944  2.91694  3.41527  5.95973  4.74930    275 s - - -
          2.68618  4.42225  2.77519  2.73123  3.46354  2.40513  3.72494  3.29354  2.67741  2.69355  4.24690  2.90347  2.73739  3.18146  2.89801  2.37887  2.77519  2.98518  4.58477  3.61503
          0.02012  4.31195  5.03429  0.61958  0.77255  0.48576  0.95510
     30   2.66603  4.77469  3.15977  2.59854  4.05761  3.49316  3.73157  3.45558  2.48905  3.07569  3.33918  3.08850  3.22469  2.89925  1.84627  2.51590  2.37964  3.14358  5.33092  4.02791    276 r - - -
          2.68618  4.42225  2.77519  2.73123  3.46354  2.40513  3.72494  3.29354  2.67741  2.69355  4.24690  2.90347  2.73739  3.18146  2.89801  2.37887  2.77519  2.98518  4.58477  3.61503
          0.02012  4.31195  5.03429  0.61958  0.77255  0.48576  0.95510
     31   3.17033  5.80766  1.56278  1.04299  5.09270  3.38399  3.95860  4.63973  3.01425  4.11290  4.97438  2.83928  4.02512  3.12760  3.64010  3.03214  3.46548  4.19047  6.25048  4.71569    277 e - - -
          2.68618  4.42225  2.77519  2.73123  3.46354  2.40513  3.72494  3.29354  2.67741  2.69355  4.24690  2.90347  2.73739  3.18146  2.89801  2.37887  2.77519  2.98518  4.58477  3.61503
          0.02012  4.31195  5.03429  0.61958  0.77255  0.48576  0.95510
     32   2.95967  4.37126  4.50240  3.93399  3.34544  4.13927  4.49609  1.99506  3.80798  1.30653  3.23592  4.14874  3.34577  4.01808  3.97955  3.45361  3.19834  1.67068  5.08441  3.92220    278 l - - -
          2.68618  4.42225  2.77519  2.73123  3.46354  2.40513  3.72494  3.29354  2.67741  2.69355  4.24690  2.90347  2.73739  3.18146  2.89801  2.37887  2.77519  2.98518  4.58477  3.61503
          0.02012  4.31195  5.03429  0.61958  0.77255  0.48576  0.95510
     33   2.58195  4.70049  3.13764  2.62810  4.16459  2.86962  3.81162  3.58191  2.63875  3.19816  4.01275  2.44484  2.42227  2.97836  3.08499  2.43086  2.23986  2.81024  5.44355  4.12871    279 t - - -
          2.68618  4.42225  2.77519  2.73123  3.46354  2.40513  3.72494  3.29354  2.67741  2.69355  4.24690  2.90347  2.73739  3.18146  2.89801  2.37887  2.77519  2.98518  4.58477  3.61503
          0.02012  4.31195  5.03429  0.61958  0.77255  0.48576  0.95510
     34   2.32859  4.30385  3.73625  3.19217  3.58354  3.56426  4.05577  2.48689  3.13227  2.62194  3.54378  3.51249  4.03634  3.42236  3.44901  2.03274  2.31324  1.87919  5.06046  3.84044    280 v - - -
          2.68618  4.42225  2.77519  2.73123  3.46354  2.40513  3.72494  3.29354  2.67741  2.69355  4.24690  2.90347  2.73739  3.18146  2.89801  2.37887  2.77519  2.98518  4.58477  3.61503
          0.02012  4.31195  5.03429  0.61958  0.77255  0.48576  0.95510
     35   1.59510  4.25553  3.75748  3.19413  3.39316  3.63326  3.97609  2.73513  3.10981  2.27952  3.39826  3.51638  4.04379  3.39557  3.39925  2.64928  2.88168  2.31272  3.55100  3.65189    281 a - - -
          2.68618  4.42225  2.77519  2.73123  3.46354  2.40513  3.72494  3.29354  2.67741  2.69355  4.24690  2.90347  2.73739  3.18146  2.89801  2.37887  2.77519  2.98518  4.58477  3.61503
          0.02012  4.31195  5.03429  0.61958  0.77255  0.48576  0.95510
     36   2.16321  4.20088  3.99895  3.42671  3.32058  3.15254  4.08292  2.52755  3.32636  1.98574  2.28857  3.68983  4.13145  3.57687  3.55863  3.03492  2.91745  1.99771  4.84964  3.65238    282 l - - -
          2.68618  4.42225  2.77519  2.73123  3.46354  2.40513  3.72494  3.29354  2.67741  2.69355  4.24690  2.90347  2.73739  3.18146  2.89801  2.37887  2.77519  2.98518  4.58477  3.61503
          0.02012  4.31195  5.03429  0.61958  0.77255  0.48576  0.95510
     37   2.26430  4.43222  3.43143  2.88394  3.70213  2.96044  3.89009  2.71719  2.84910  2.50053  3.64247  3.29224  3.94654  3.16634  3.23030  2.12866  2.11014  2.78944  5.11358  3.86438    283 t - - -
          2.68618  4.42225  2.77519  2.73123  3.46354  2.40513  3.72494  3.29354  2.67741  2.69355  4.24690  2.90347  2.73739  3.18146  2.89801  2.37887  2.77519  2.98518  4.58477  3.61503
          0.02012  4.31195  5.03429  0.61958  0.77255  0.48576  0.95510
     38   3.63537  4.93177  5.21454  4.66621  3.16230  4.88068  5.15965  2.36123  4.46039  0.64483  2.30280  4.93000  5.00578  4.54201  4.53632  4.26685  3.85270  2.57234  5.33754  4.29714    284 L - - -
          2.68618  4.42225  2.77519  2.73123  3.46354  2.40513  3.72494  3.29354  2.67741  2.69355  4.24690  2.90347  2.73739  3.18146  2.89801  2.37887  2.77519  2.98518  4.58477  3.61503
          0.02012  4.31195  5.03429  0.61958  0.77255  0.48576  0.95510
     39   3.65857  4.94642  5.18298  4.68673  2.55791  4.83929  4.91145  2.43448  4.52967  0.61482  3.01570  4.87309  4.99864  4.55850  4.58697  4.24407  3.88123  2.63770  5.06105  3.75158    285 L - - -
          2.68618  4.42225  2.77519  2.73123  3.46354  2.40513  3.72494  3.29354  2.67741  2.69355  4.24690  2.90347  2.73739  3.18146  2.89801  2.37887  2.77519  2.98518  4.58477  3.61503
          0.02012  4.31195  5.03429  0.61958  0.77255  0.48576  0.95510
     40   1.70983  4.31810  4.06195  3.52946  3.60181  3.75512  4.30694  2.38027  3.44293  2.21109  3.53091  3.78959  4.22180  3.72406  3.71162  3.08879  2.62987  1.59118  5.17622  3.96816    286 v - - -
          2.68618  4.42225  2.77519  2.73123  3.46354  2.40513  3.72494  3.29354  2.67741  2.69355  4.24690  2.90347  2.73739  3.18146  2.89801  2.37887  2.77519  2.98518  4.58477  3.61503
          0.02012  4.31195  5.03429  0.61958  0.77255  0.48576  0.95510
     41   2.43203  4.19412  4.01388  3.44285  2.27950  2.37690  4.06943  2.18793  3.34245  2.10856  3.28500  3.69721  4.13258  3.58517  3.56610  3.04009  2.91732  2.36436  4.80766  3.59389    287 l - - -
          2.68618  4.42225  2.77519  2.73123  3.46354  2.40513  3.72494  3.29354  2.67741  2.69355  4.24690  2.90347  2.73739  3.18146  2.89801  2.37887  2.77519  2.98518  4.58477  3.61503
          0.02012  4.31195  5.03429  0.61958  0.77255  0.48576  0.95510
     42   2.78505  4.22572  4.31118  3.72926  2.30150  3.92398  4.24440  2.15293  3.60628  2.13108  2.79471  3.92734  4.27419  3.81130  3.77241  3.22205  1.89240  2.06540  4.86752  3.68490    288 t - - -
          2.68618  4.42225  2.77519  2.73123  3.46354  2.40513  3.72494  3.29354  2.67741  2.69355  4.24690  2.90347  2.73739  3.18146  2.89801  2.37887  2.77519  2.98518  4.58477  3.61503
          0.02012  4.31195  5.03429  0.61958  0.77255  0.48576  0.95510
     43   2.21109  4.19549  4.12015  3.54419  2.80378  3.80241  4.12402  2.30446  3.43192  1.51237  3.24661  3.77437  4.17441  3.66147  3.63177  2.73975  2.94539  2.33155  4.81760  3.61885    289 l - - -
          2.68618  4.42225  2.77519  2.73123  3.46354  2.40513  3.72494  3.29354  2.67741  2.69355  4.24690  2.90347  2.73739  3.18146  2.89801  2.37887  2.77519  2.98518  4.58477  3.61503
          0.02012  4.31195  5.03429  0.61958  0.77255  0.48576  0.95510
     44   2.87163  4.34818  4.34818  3.81920  3.43358  3.97000  4.43762  2.27854  3.67771  1.39777  3.36937  4.02644  4.37855  3.94046  3.87278  2.84419  3.14193  1.49050  5.11189  3.90909    290 l - - -
          2.68618  4.42225  2.77519  2.73123  3.46354  2.40513  3.72494  3.29354  2.67741  2.69355  4.24690  2.90347  2.73739  3.18146  2.89801  2.37887  2.77519  2.98518  4.58477  3.61503
          0.02012  4.31195  5.03429  0.61958  0.77255  0.48576  0.95510
     45   3.20371  4.51281  5.02056  4.45086  2.34344  4.49364  4.83232  1.93917  4.31308  1.37972  3.13980  4.58771  4.74140  4.41397  4.38463  3.83461  3.43361  1.41726  5.18898  4.04340    291 l - - -
          2.68618  4.42225  2.77519  2.73123  3.46354  2.40513  3.72494  3.29354  2.67741  2.69355  4.24690  2.90347  2.73739  3.18146  2.89801  2.37887  2.77519  2.98518  4.58477  3.61503
          0.02012  4.31195  5.03429  0.61958  0.77255  0.48576  0.95510
     46   2.63474  4.32073  3.57024  3.00247  2.95641  2.95368  3.23343  2.41129  2.94919  2.53005  3.42717  3.39022  2.59265  3.24500  3.28654  2.61674  2.86710  2.59246  3.73023  3.65864    292 i - - -
          2.68618  4.42225  2.77519  2.73123  3.46354  2.40513  3.72494  3.29354  2.67741  2.69355  4.24690  2.90347  2.73739  3.18146  2.89801  2.37887  2.77519  2.98518  4.58477  3.61503
          0.02012  4.31195  5.03429  0.61958  0.77255  0.48576  0.95510
     47   2.44603  4.11545  4.17114  3.58415  2.32336  3.76495  4.06467  2.52535  3.45377  2.07807  3.20979  3.76809  4.13303  3.66407  3.61581  3.05638  2.13811  2.16765  3.29404  3.49873    293 l - - -
          2.68618  4.42225  2.77519  2.73123  3.46354  2.40513  3.72494  3.29354  2.67741  2.69355  4.24690  2.90347  2.73739  3.18146  2.89801  2.37887  2.77519  2.98518  4.58477  3.61503
          0.02012  4.31195  5.03429  0.61958  0.77255  0.48576  0.95510
     48   2.31965  4.18337  3.87394  3.29656  3.29482  2.82238  3.98616  2.43207  3.20762  1.88130  2.84925  3.58858  4.07076  3.46388  3.45937  2.96962  2.57142  2.42620  4.79071  3.14484    294 l - - -
          2.68618  4.42225  2.77519  2.73123  3.46354  2.40513  3.72494  3.29354  2.67741  2.69355  4.24690  2.90347  2.73739  3.18146  2.89801  2.37887  2.77519  2.98518  4.58477  3.61503
          0.02012  4.31195  5.03429  0.61958  0.77255  0.48576  0.95510
     49   2.75071  4.26897  4.04895  3.48160  2.20814  2.18946  4.09171  2.59040  3.37809  1.87759  2.78914  3.74363  4.18685  3.61890  3.60398  3.10604  2.98814  2.45066  4.78944  3.53381    295 l - - -
          2.68618  4.42225  2.77519  2.73123  3.46354  2.40513  3.72494  3.29354  2.67741  2.69355  4.24690  2.90347  2.73739  3.18146  2.89801  2.37887  2.77519  2.98518  4.58477  3.61503
          0.02012  4.31195  5.03429  0.61958  0.77255  0.48576  0.95510
     50   2.20234  4.44190  3.47601  2.98366  4.13826  3.27259  4.05769  3.51811  2.96662  3.19968  4.03721  3.31721  2.22626  3.28508  3.35491  1.64410  2.44136  2.65945  5.48538  4.23046    296 s - - -
          2.68618  4.42225  2.77519  2.73123  3.46354  2.40513  3.72494  3.29354  2.67741  2.69355  4.24690  2.90347  2.73739  3.18146  2.89801  2.37887  2.77519  2.98518  4.58477  3.61503
          0.02012  4.31195  5.03429  0.61958  0.77255  0.48576  0.95510
     51   2.67377  4.30744  3.69381  3.12597  2.92286  3.68020  3.89945  2.78645  3.04455  2.49692  2.80340  3.47698  4.05676  3.33728  2.89146  2.42084  2.90595  2.57658  4.77490  2.03970    297 y - - -
          2.68618  4.42225  2.77519  2.73123  3.46354  2.40513  3.72494  3.29354  2.67741  2.69355  4.24690  2.90347  2.73739  3.18146  2.89801  2.37887  2.77519  2.98518  4.58477  3.61503
          0.02012  4.31195  5.03429  0.61958  0.77255  0.48576  0.95510
     52   2.25129  4.07856  4.28115  3.68680  2.75080  3.77802  4.09297  2.48055  3.53838  2.07438  2.84912  3.82478  4.14288  3.72884  3.66186  3.07460  2.56739  1.82027  3.29782  3.50957    298 v - - -
          2.68618  4.42225  2.77519  2.73123  3.46354  2.40513  3.72494  3.29354  2.67741  2.69355  4.24690  2.90347  2.73739  3.18146  2.89801  2.37887  2.77519  2.98518  4.58477  3.61503
          0.02012  4.31195  5.03429  0.61958  0.77255  0.48576  0.95510
     53   2.23258  4.40050  3.44497  2.51195  3.09493  3.59603  3.84397  2.90512  2.83833  2.61469  3.50209  3.30429  3.97760  3.15036  2.90105  2.83635  2.58671  2.08469  4.97730  3.26102    299 v - - -
          2.68618  4.42225  2.77519  2.73123  3.46354  2.40513  3.72494  3.29354  2.67741  2.69355  4.24690  2.90347  2.73739  3.18146  2.89801  2.37887  2.77519  2.98518  4.58477  3.61503
          0.02012  4.31195  5.03429  0.61958  0.77255  0.48576  0.95510
     54   2.20280  5.06648  2.10881  2.39131  4.36873  3.44316  3.64592  3.82170  2.25249  2.92511  4.12359  2.93064  3.84613  2.54006  2.62594  2.65861  2.90711  3.43463  5.52406  4.14486    300 d - - -
          2.68618  4.42225  2.77519  2.73123  3.46354  2.40513  3.72494  3.29354  2.67741  2.69355  4.24690  2.90347  2.73739  3.18146  2.89801  2.37887  2.77519  2.98518  4.58477  3.61503
          0.02012  4.31195  5.03429  0.61958  0.77255  0.48576  0.95510
     55   2.43081  4.91744  2.68301  2.45277  4.18917  3.45655  3.66909  3.61818  2.44696  3.19749  3.99599  2.97838  3.85581  2.80570  2.23653  2.46604  2.22521  3.27158  5.41604  3.48070    301 t - - -
          2.68618  4.42225  2.77519  2.73123  3.46354  2.40513  3.72494  3.29354  2.67741  2.69355  4.24690  2.90347  2.73739  3.18146  2.89801  2.37887  2.77519  2.98518  4.58477  3.61503
          0.02012  4.31195  5.03429  0.61958  0.77255  0.48576  0.95510
     56   3.33736  4.66569  4.88203  4.36328  2.28685  4.43493  4.22863  2.66127  4.18974  0.90553  3.20402  4.38846  4.69609  4.24699  4.24312  3.76855  3.55648  2.73609  2.86140  2.93876    302 l - - -
          2.68618  4.42225  2.77519  2.73123  3.46354  2.40513  3.72494  3.29354  2.67741  2.69355  4.24690  2.90347  2.73739  3.18146  2.89801  2.37887  2.77519  2.98518  4.58477  3.61503
          0.02012  4.31195  5.03429  0.61958  0.77255  0.48576  0.95510
     57   2.36979  4.81392  3.11002  2.54405  4.04658  3.50565  3.69571  2.98321  1.97283  2.59189  3.89000  3.05049  3.89255  2.61175  2.60809  2.50557  2.89893  3.14237  5.31640  4.00258    303 k - - -
          2.68618  4.42225  2.77519  2.73123  3.46354  2.40513  3.72494  3.29354  2.67741  2.69355  4.24690  2.90347  2.73739  3.18146  2.89801  2.37887  2.77519  2.98518  4.58477  3.61503
          0.02012  4.31195  5.03429  0.61958  0.77255  0.48576  0.95510
     58   2.39410  5.02659  2.51157  2.42273  4.44522  2.27546  3.75441  3.90216  2.57097  3.44849  4.23536  2.95390  3.87304  2.54445  3.06116  1.87063  2.97346  3.49618  5.63515  4.25315    304 s - - -
          2.68618  4.42225  2.77519  2.73123  3.46354  2.40513  3.72494  3.29354  2.67741  2.69355  4.24690  2.90347  2.73739  3.18146  2.89801  2.37887  2.77519  2.98518  4.58477  3.61503
          0.02012  4.31195  5.03429  0.61958  0.77255  0.48576  0.95510
     59   2.39434  4.22071  3.79082  3.21771  2.96885  3.67773  3.96300  2.67387  3.14070  2.40972  2.65143  3.53748  4.05615  3.40833  3.41824  1.97850  2.87182  2.25122  4.81826  3.15389    305 s - - -
          2.68618  4.42225  2.77519  2.73123  3.46354  2.40513  3.72494  3.29354  2.67741  2.69355  4.24690  2.90347  2.73739  3.18146  2.89801  2.37887  2.77519  2.98518  4.58477  3.61503
          0.02012  4.31195  5.03429  0.61958  0.77255  0.48576  0.95510
     60   2.49708  4.20050  4.46419  3.87594  2.41800  3.94200  4.20878  2.04777  3.72188  1.51403  3.15094  3.99497  4.28420  3.88514  3.82472  3.24639  3.02528  2.33171  4.72293  2.76492    306 l - - -
          2.68618  4.42225  2.77519  2.73123  3.46354  2.40513  3.72494  3.29354  2.67741  2.69355  4.24690  2.90347  2.73739  3.18146  2.89801  2.37887  2.77519  2.98518  4.58477  3.61503
          0.02012  4.31195  5.03429  0.61958  0.77255  0.48576  0.95510
     61   2.48884  5.21699  2.46699  2.17996  4.54132  3.41595  3.67469  4.02100  2.09646  3.51518  4.27614  2.15131  3.85741  2.78754  2.95607  2.18061  2.97182  3.59902  5.66244  4.24745    307 k - - -
          2.68618  4.42225  2.77519  2.73123  3.46354  2.40513  3.72494  3.29354  2.67741  2.69355  4.24690  2.90347  2.73739  3.18146  2.89801  2.37887  2.77519  2.98518  4.58477  3.61503
          0.02012  4.31195  5.03429  0.61958  0.77255  0.48576  0.95510
     62   2.45916  4.84026  3.03180  2.07725  4.08070  3.01778  3.69786  3.49476  2.49470  3.10344  3.92318  3.02011  3.87989  2.85483  2.67825  2.70276  2.66798  3.17672  5.35064  2.44905    308 e - - -
          2.68618  4.42225  2.77519  2.73123  3.46354  2.40513  3.72494  3.29354  2.67741  2.69355  4.24690  2.90347  2.73739  3.18146  2.89801  2.37887  2.77519  2.98518  4.58477  3.61503
          0.08465  4.31195  2.69179  0.61958  0.77255  0.48576  0.95510
     63   2.62237  4.19378  3.79719  3.22324  2.17796  3.14429  3.95198  2.41676  3.13819  2.36518  2.74237  3.53589  4.04456  2.91186  3.40691  2.93925  2.61318  2.44201  4.79143  3.58087    309 f - - -
          2.68618  4.42225  2.77519  2.73123  3.46354  2.40513  3.72494  3.29354  2.67741  2.69355  4.24690  2.90347  2.73739  3.18146  2.89801  2.37887  2.77519  2.98518  4.58477  3.61503
          0.02145  4.24874  4.97109  0.61958  0.77255  0.56900  0.83492
     64   2.46088  4.30328  4.31106  3.74744  2.34642  3.96021  4.12406  2.53174  3.61774  1.31647  3.19374  3.92776  4.30175  3.80748  3.77811  3.26100  3.09171  2.43988  4.63289  2.83479    310 l - - -
          2.68618  4.42225  2.77519  2.73123  3.46354  2.40513  3.72494  3.29354  2.67741  2.69355  4.24690  2.90347  2.73739  3.18146  2.89801  2.37887  2.77519  2.98518  4.58477  3.61503
          0.02145  4.24874  4.97109  0.61958  0.77255  0.43702  1.03833
     65   2.64482  4.70162  2.69187  2.58186  3.90559  3.50367  3.23028  2.89094  2.57313  2.45437  3.78908  3.08052  3.89669  2.91481  3.01491  2.02010  2.65686  3.01342  5.23478  3.93084    311 s - - -
          2.68618  4.42225  2.77519  2.73123  3.46354  2.40513  3.72494  3.29354  2.67741  2.69355  4.24690  2.90347  2.73739  3.18146  2.89801  2.37887  2.77519  2.98518  4.58477  3.61503
          0.02012  4.31195  5.03429  0.61958  0.77255  0.48576  0.95510
     66   2.65366  4.63414  3.21184  2.46857  3.27870  3.53482  3.74912  3.20601  2.37164  1.99949  3.72177  2.85335  3.92094  2.95861  2.73064  2.75799  2.60460  2.93666  5.17206  3.88860    312 l - - -
          2.68618  4.42225  2.77519  2.73123  3.46354  2.40513  3.72494  3.29354  2.67741  2.69355  4.24690  2.90347  2.73739  3.18146  2.89801  2.37887  2.77519  2.98518  4.58477  3.61503
          0.08824  4.31195  2.64433  0.61958  0.77255  0.48576  0.95510
     67   2.78567  5.22786  1.74782  2.30921  4.57689  3.37140  3.73688  4.05702  2.58123  3.57107  4.35840  2.86724  3.20107  2.49871  3.09668  1.95362  3.04639  3.64103  5.73613  4.31362    313 d - - -
          2.68618  4.42225  2.77519  2.73123  3.46354  2.40513  3.72494  3.29354  2.67741  2.69355  4.24690  2.90347  2.73739  3.18146  2.89801  2.37887  2.77519  2.98518  4.58477  3.61503
          0.02152  4.24523  4.96758  0.61958  0.77255  0.57328  0.82936
     68   2.41077  4.27547  3.63720  3.06898  2.35359  3.64007  3.27368  2.74318  2.99688  2.14068  3.37068  3.43294  4.01673  2.74385  3.31015  2.89808  2.86343  2.31066  4.83275  3.58776    314 l - - -
          2.68618  4.42225  2.77519  2.73123  3.46354  2.40513  3.72494  3.29354  2.67741  2.69355  4.24690  2.90347  2.73739  3.18146  2.89801  2.37887  2.77519  2.98518  4.58477  3.61503
          0.02152  4.24523  4.96758  0.61958  0.77255  0.43468  1.04262
     69   2.63740  4.36750  3.50169  2.93454  3.50361  3.61019  3.86205  2.58297  2.87652  2.34835  3.47200  3.34254  3.12654  3.18962  2.87793  2.60502  2.63841  2.64190  4.94591  2.34886    315 l - - -
          2.68618  4.42225  2.77519  2.73123  3.46354  2.40513  3.72494  3.29354  2.67741  2.69355  4.24690  2.90347  2.73739  3.18146  2.89801  2.37887  2.77519  2.98518  4.58477  3.61503
          0.02012  4.31195  5.03429  0.61958  0.77255  0.48576  0.95510
     70   2.69159  4.37224  3.63466  3.05788  3.46628  3.68108  3.92908  2.53476  2.92980  2.28159  2.05660  3.44264  3.25047  3.27455  2.44405  2.93830  2.92231  2.59964  4.95268  3.73277    316 m - - -
          2.68618  4.42225  2.77519  2.73123  3.46354  2.40513  3.72494  3.29354  2.67741  2.69355  4.24690  2.90347  2.73739  3.18146  2.89801  2.37887  2.77519  2.98518  4.58477  3.61503
          0.02012  4.31195  5.03429  0.61958  0.77255  0.48576  0.95510
     71   2.66433  4.92579  2.97661  2.25545  4.19026  3.46085  3.67533  2.87481  2.30411  3.19828  4.00015  2.26089  3.86297  2.81425  2.91937  2.22091  2.61836  3.27294  5.41991  4.07090    317 s - - -
          2.68618  4.42225  2.77519  2.73123  3.46354  2.40513  3.72494  3.29354  2.67741  2.69355  4.24690  2.90347  2.73739  3.18146  2.89801  2.37887  2.77519  2.98518  4.58477  3.61503
          0.02012  4.31195  5.03429  0.61958  0.77255  0.48576  0.95510
     72   2.63056  4.15423  3.93870  3.35840  3.26148  3.70483  3.99695  2.01804  3.25810  2.05300  3.26708  3.12671  3.30781  3.50500  3.48761  2.71655  2.86311  2.19912  3.34671  3.55870    318 i - - -
          2.68618  4.42225  2.77519  2.73123  3.46354  2.40513  3.72494  3.29354  2.67741  2.69355  4.24690  2.90347  2.73739  3.18146  2.89801  2.37887  2.77519  2.98518  4.58477  3.61503
          0.02012  4.31195  5.03429  0.61958  0.77255  0.48576  0.95510
     73   2.65446  4.97402  2.47183  2.27684  4.24837  3.44790  3.65489  3.68622  2.43077  2.78086  3.33351  2.26669  3.84649  2.78267  2.90840  2.48081  2.64571  3.32582  5.45348  4.08892    319 n - - -
          2.68618  4.42225  2.77519  2.73123  3.46354  2.40513  3.72494  3.29354  2.67741  2.69355  4.24690  2.90347  2.73739  3.18146  2.89801  2.37887  2.77519  2.98518  4.58477  3.61503
          0.07036  4.31195  2.90890  0.61958  0.77255  0.48576  0.95510
     74   2.67422  4.99590  2.50828  2.24883  4.26179  3.43598  3.65918  3.70947  2.43744  3.26951  4.06217  2.93639  2.61276  2.79098  2.59983  2.67146  2.90826  3.34943  5.46709  2.61590    320 e - - -
          2.68618  4.42225  2.77519  2.73123  3.46354  2.40513  3.72494  3.29354  2.67741  2.69355  4.24690  2.90347  2.73739  3.18146  2.89801  2.37887  2.77519  2.98518  4.58477  3.61503
          0.02115  4.26273  4.98508  0.61958  0.77255  0.55160  0.85808
     75   2.34181  4.66573  3.12767  2.62280  4.08227  2.73672  3.79477  3.49094  2.63161  3.12069  3.14115  2.43084  3.86123  2.97182  3.07116  1.85748  2.86853  3.14599  5.38057  4.07323    321 s - - -
          2.68618  4.42225  2.77519  2.73123  3.46354  2.40513  3.72494  3.29354  2.67741  2.69355  4.24690  2.90347  2.73739  3.18146  2.89801  2.37887  2.77519  2.98518  4.58477  3.61503
          0.02115  4.26273  4.98508  0.61958  0.77255  0.44669  1.02094
     76   2.70760  4.91178  2.96999  2.50549  4.18333  3.46872  3.72781  3.61752  2.50272  2.53561  4.03137  1.94064  3.90014  2.47584  2.93872  2.25193  2.95213  3.28375  5.43189  4.09139    322 n - - -
          2.68618  4.42225  2.77519  2.73123  3.46354  2.40513  3.72494  3.29354  2.67741  2.69355  4.24690  2.90347  2.73739  3.18146  2.89801  2.37887  2.77519  2.98518  4.58477  3.61503
          0.02012  4.31195  5.03429  0.61958  0.77255  0.48576  0.95510
     77   2.43278  4.17136  4.24801  3.66465  3.26088  3.25669  4.18016  2.19824  3.53919  1.64126  2.66951  3.85918  4.21605  3.75301  3.70746  3.15109  2.95809  1.90438  4.82785  3.64292    323 l - - -
          2.68618  4.42225  2.77519  2.73123  3.46354  2.40513  3.72494  3.29354  2.67741  2.69355  4.24690  2.90347  2.73739  3.18146  2.89801  2.37887  2.77519  2.98518  4.58477  3.61503
          0.02012  4.31195  5.03429  0.61958  0.77255  0.48576  0.95510
     78   2.65314  4.79552  3.08624  2.02468  4.01662  3.49293  3.25545  3.42722  2.49468  2.76767  3.87086  3.03858  3.88174  2.61946  2.70960  2.70317  2.88334  2.46360  5.30231  3.29723    324 e - - -
          2.68618  4.42225  2.77519  2.73123  3.46354  2.40513  3.72494  3.29354  2.67741  2.69355  4.24690  2.90347  2.73739  3.18146  2.89801  2.37887  2.77519  2.98518  4.58477  3.61503
          0.02012  4.31195  5.03429  0.61958  0.77255  0.48576  0.95510
     79   2.66858  5.04625  2.96854  2.18001  4.34945  3.06570  3.13458  3.79795  1.92576  3.32785  3.50568  2.94493  3.84670  2.75230  2.59245  2.65618  2.44394  3.41481  5.49964  4.12964    325 k - - -
          2.68618  4.42225  2.77519  2.73123  3.46354  2.40513  3.72494  3.29354  2.67741  2.69355  4.24690  2.90347  2.73739  3.18146  2.89801  2.37887  2.77519  2.98518  4.58477  3.61503
          0.02012  4.31195  5.03429  0.61958  0.77255  0.48576  0.95510
     80   2.68201  4.27003  3.80432  3.22826  2.96561  3.72187  3.99154  2.67101  2.64335  1.64332  2.84616  3.56098  4.08942  2.98286  3.41465  2.98780  2.91270  2.27616  4.85787  3.65244    326 l - - -
          2.68618  4.42225  2.77519  2.73123  3.46354  2.40513  3.72494  3.29354  2.67741  2.69355  4.24690  2.90347  2.73739  3.18146  2.89801  2.37887  2.77519  2.98518  4.58477  3.61503
          0.02012  4.31195  5.03429  0.61958  0.77255  0.48576  0.95510
     81   2.75064  4.15609  4.43541  3.84537  2.85379  3.12586  4.24643  2.00124  3.69690  1.98775  2.63731  3.97642  4.26697  3.87932  3.81152  3.22056  2.98397  1.59759  4.81705  3.63837    327 v - - -
          2.68618  4.42225  2.77519  2.73123  3.46354  2.40513  3.72494  3.29354  2.67741  2.69355  4.24690  2.90347  2.73739  3.18146  2.89801  2.37887  2.77519  2.98518  4.58477  3.61503
          0.02012  4.31195  5.03429  0.61958  0.77255  0.48576  0.95510
     82   2.41562  4.06884  4.31734  3.72133  2.74382  3.13864  4.09815  1.80579  3.56595  1.99805  3.17241  3.84234  4.14650  3.75026  3.67662  3.08029  2.87716  2.13920  3.67507  3.49834    328 i - - -
          2.68618  4.42225  2.77519  2.73123  3.46354  2.40513  3.72494  3.29354  2.67741  2.69355  4.24690  2.90347  2.73739  3.18146  2.89801  2.37887  2.77519  2.98518  4.58477  3.61503
          0.02012  4.31195  5.03429  0.61958  0.77255  0.48576  0.95510
     83   1.74035  4.48885  3.33752  2.54498  3.21100  3.54745  3.82477  3.03231  2.76265  2.50594  3.61320  3.23565  3.95094  3.08661  3.15801  2.57281  2.58387  2.78317  5.08179  3.82193    329 a - - -
          2.68618  4.42225  2.77519  2.73123  3.46354  2.40513  3.72494  3.29354  2.67741  2.69355  4.24690  2.90347  2.73739  3.18146  2.89801  2.37887  2.77519  2.98518  4.58477  3.61503
          0.02012  4.31195  5.03429  0.61958  0.77255  0.48576  0.95510
     84   2.63315  4.25104  3.71177  3.14391  3.37698  2.46955  3.94117  2.20815  3.07271  2.13602  3.36720  3.48687  4.03777  3.35404  3.37055  2.61051  2.63016  2.50760  4.85379  3.05827    330 l - - -
          2.68618  4.42225  2.77519  2.73123  3.46354  2.40513  3.72494  3.29354  2.67741  2.69355  4.24690  2.90347  2.73739  3.18146  2.89801  2.37887  2.77519  2.98518  4.58477  3.61503
          0.02012  4.31195  5.03429  0.61958  0.77255  0.48576  0.95510
     85   2.70827  4.30131  3.82954  3.25497  3.39279  3.14086  4.01079  2.19400  3.07578  1.54564  3.36541  3.58008  4.11082  3.42262  2.73541  3.01271  2.94390  2.48437  4.90570  3.69660    331 l - - -
          2.68618  4.42225  2.77519  2.73123  3.46354  2.40513  3.72494  3.29354  2.67741  2.69355  4.24690  2.90347  2.73739  3.18146  2.89801  2.37887  2.77519  2.98518  4.58477  3.61503
          0.02012  4.31195  5.03429  0.61958  0.77255  0.48576  0.95510
     86   2.02773  4.73654  3.26421  2.68575  3.96335  3.56596  3.74859  3.33703  2.14834  2.97604  2.49443  3.15845  3.95417  2.93759  2.31898  2.80696  2.94787  3.05918  5.25761  3.98381    332 a - - -
          2.68618  4.42225  2.77519  2.73123  3.46354  2.40513  3.72494  3.29354  2.67741  2.69355  4.24690  2.90347  2.73739  3.18146  2.89801  2.37887  2.77519  2.98518  4.58477  3.61503
          0.02012  4.31195  5.03429  0.61958  0.77255  0.48576  0.95510
     87   2.37445  5.09185  2.04765  2.21005  4.39251  3.42930  3.66333  3.32806  2.44136  3.38080  4.15485  2.91585  3.84976  2.54570  2.93194  2.23028  2.92659  3.45962  5.55751  4.16804    333 d - - -
          2.68618  4.42225  2.77519  2.73123  3.46354  2.40513  3.72494  3.29354  2.67741  2.69355  4.24690  2.90347  2.73739  3.18146  2.89801  2.37887  2.77519  2.98518  4.58477  3.61503
          0.02012  4.31195  5.03429  0.61958  0.77255  0.48576  0.95510
     88   2.43557  4.10674  4.28301  3.69129  2.25698  3.13898  4.12208  2.22661  3.54895  2.07016  2.44693  3.84265  4.16745  3.74283  3.68191  3.10176  2.90490  2.11585  4.73075  3.54713    334 l - - -
          2.68618  4.42225  2.77519  2.73123  3.46354  2.40513  3.72494  3.29354  2.67741  2.69355  4.24690  2.90347  2.73739  3.18146  2.89801  2.37887  2.77519  2.98518  4.58477  3.61503
          0.02012  4.31195  5.03429  0.61958  0.77255  0.48576  0.95510
     89   2.04380  4.19821  3.95403  3.39409  2.27499  3.16252  4.05083  2.63263  3.29867  2.35829  2.22194  3.65112  4.09556  3.54883  3.53321  2.98540  2.90003  2.44170  4.82142  3.60528    335 a - - -
          2.68618  4.42225  2.77519  2.73123  3.46354  2.40513  3.72494  3.29354  2.67741  2.69355  4.24690  2.90347  2.73739  3.18146  2.89801  2.37887  2.77519  2.98518  4.58477  3.61503
          0.02012  4.31195  5.03429  0.61958  0.77255  0.48576  0.95510
     90   2.64407  4.48368  3.35749  2.79313  3.64509  2.75435  3.81428  2.73559  2.12817  2.48461  3.16258  3.24212  3.95993  3.07951  3.14109  2.80917  2.51055  2.49449  5.05472  3.79792    336 k - - -
          2.68618  4.42225  2.77519  2.73123  3.46354  2.40513  3.72494  3.29354  2.67741  2.69355  4.24690  2.90347  2.73739  3.18146  2.89801  2.37887  2.77519  2.98518  4.58477  3.61503
          0.02012  4.31195  5.03429  0.61958  0.77255  0.48576  0.95510
     91   2.23807  4.16131  4.36465  3.77712  3.24120  3.89720  4.22276  1.70715  3.63769  2.05063  2.81274  3.93390  4.25059  3.83346  3.77377  3.19790  2.97521  1.94261  4.82193  2.99594    337 i - - -
          2.68618  4.42225  2.77519  2.73123  3.46354  2.40513  3.72494  3.29354  2.67741  2.69355  4.24690  2.90347  2.73739  3.18146  2.89801  2.37887  2.77519  2.98518  4.58477  3.61503
          0.02012  4.31195  5.03429  0.61958  0.77255  0.48576  0.95510
     92   2.55355  4.35066  4.67618  4.09317  2.11708  4.17460  4.49962  2.09537  3.95098  1.37058  3.13083  4.23905  4.48218  4.09846  4.05435  3.49122  3.20709  1.98645  4.98116  3.82325    338 l - - -
          2.68618  4.42225  2.77519  2.73123  3.46354  2.40513  3.72494  3.29354  2.67741  2.69355  4.24690  2.90347  2.73739  3.18146  2.89801  2.37887  2.77519  2.98518  4.58477  3.61503
          0.02012  4.31195  5.03429  0.61958  0.77255  0.48576  0.95510
     93   2.07165  4.21194  4.18475  3.60627  3.21704  3.83235  4.14417  2.50794  3.47176  1.51565  3.22310  3.81917  4.20079  3.70148  3.65542  3.12919  2.97295  2.13533  3.24085  3.59237    339 l - - -
          2.68618  4.42225  2.77519  2.73123  3.46354  2.40513  3.72494  3.29354  2.67741  2.69355  4.24690  2.90347  2.73739  3.18146  2.89801  2.37887  2.77519  2.98518  4.58477  3.61503
          0.02012  4.31195  5.03429  0.61958  0.77255  0.48576  0.95510
     94   2.90116  4.70826  3.70442  3.38754  3.94727  3.59130  4.36168  3.33010  3.27403  2.30668  4.07933  3.69508  0.90953  3.69833  3.54866  3.09122  3.28408  3.12266  5.45759  4.16545    340 p - - -
          2.68618  4.42225  2.77519  2.73123  3.46354  2.40513  3.72494  3.29354  2.67741  2.69355  4.24690  2.90347  2.73739  3.18146  2.89801  2.37887  2.77519  2.98518  4.58477  3.61503
          0.02012  4.31195  5.03429  0.61958  0.77255  0.48576  0.95510
     95   3.34588  4.62952  5.18035  4.61193  2.63552  4.66776  5.00439  1.44695  4.47980  1.15177  3.07485  4.76883  4.86398  4.53396  4.53213  4.02043  3.57077  1.97649  5.27579  4.17860    341 l - - -
          2.68618  4.42225  2.77519  2.73123  3.46354  2.40513  3.72494  3.29354  2.67741  2.69355  4.24690  2.90347  2.73739  3.18146  2.89801  2.37887  2.77519  2.98518  4.58477  3.61503
          0.02012  4.31195  5.03429  0.61958  0.77255  0.48576  0.95510
     96   1.85413  4.25023  4.42277  3.84518  2.47473  4.00440  4.34481  1.93088  3.72070  2.00663  3.25467  4.02797  4.35009  3.92206  3.87680  3.31054  3.07151  1.87355  4.94442  3.75846    342 a - - -
          2.68618  4.42225  2.77519  2.73123  3.46354  2.40513  3.72494  3.29354  2.67741  2.69355  4.24690  2.90347  2.73739  3.18146  2.89801  2.37887  2.77519  2.98518  4.58477  3.61503
          0.02012  4.31195  5.03429  0.61958  0.77255  0.48576  0.95510
     97   2.66895  4.11877  4.21897  3.63287  2.77915  3.13292  4.11393  1.77976  3.50140  1.99350  3.22590  3.80956  4.16092  3.71054  3.65792  2.74831  2.90378  2.01980  4.75566  3.56413    343 i - - -
          2.68618  4.42225  2.77519  2.73123  3.46354  2.40513  3.72494  3.29354  2.67741  2.69355  4.24690  2.90347  2.73739  3.18146  2.89801  2.37887  2.77519  2.98518  4.58477  3.61503
          0.02012  4.31195  5.03429  0.61958  0.77255  0.48576  0.95510
     98   2.17830  4.29737  3.64588  3.08141  3.45575  3.11881  3.93926  2.53632  3.02245  2.51916  2.81966  3.44512  2.54922  3.31291  3.34552  2.89190  2.87595  2.18511  4.92405  3.70184    344 a - - -
          2.68618  4.42225  2.77519  2.73123  3.46354  2.40513  3.72494  3.29354  2.67741  2.69355  4.24690  2.90347  2.73739  3.18146  2.89801  2.37887  2.77519  2.98518  4.58477  3.61503
          0.02012  4.31195  5.03429  0.61958  0.77255  0.48576  0.95510
     99   2.47228  4.14629  4.25350  3.66859  2.00125  3.82626  4.14544  2.21395  3.53692  1.93374  3.21761  3.84475  4.19077  3.74244  3.69170  2.70320  2.93511  2.09880  4.77372  3.57858    345 l - - -
          2.68618  4.42225  2.77519  2.73123  3.46354  2.40513  3.72494  3.29354  2.67741  2.69355  4.24690  2.90347  2.73739  3.18146  2.89801  2.37887  2.77519  2.98518  4.58477  3.61503
          0.02012  4.31195  5.03429  0.61958  0.77255  0.48576  0.95510
    100   3.45513  4.73942  5.21045  4.63973  2.70824  4.75933  5.05176  2.00557  4.51288  0.81084  2.99786  4.83625  4.91647  4.53665  4.56644  4.11343  3.67308  2.08187  5.27283  4.19588    346 l - - -
          2.68618  4.42225  2.77519  2.73123  3.46354  2.40513  3.72494  3.29354  2.67741  2.69355  4.24690  2.90347  2.73739  3.18146  2.89801  2.37887  2.77519  2.98518  4.58477  3.61503
          0.02012  4.31195  5.03429  0.61958  0.77255  0.48576  0.95510
    101   2.10068  4.39241  4.46654  3.94521  3.60472  4.07977  4.63186  2.10067  3.83354  1.88759  3.48749  4.15830  4.49411  4.09850  4.04932  3.43231  3.21842  1.20251  5.32818  4.12926    347 v - - -
          2.68618  4.42225  2.77519  2.73123  3.46354  2.40513  3.72494  3.29354  2.67741  2.69355  4.24690  2.90347  2.73739  3.18146  2.89801  2.37887  2.77519  2.98518  4.58477  3.61503
          0.02012  4.31195  5.03429  0.61958  0.77255  0.48576  0.95510
    102   2.23974  3.04770  4.28232  3.71342  3.35149  3.81476  4.24276  2.34882  3.58890  1.78968  3.32792  3.88286  4.22044  3.80917  3.75961  3.13206  2.58731  1.71942  4.90918  3.71870    348 v - - -
          2.68618  4.42225  2.77519  2.73123  3.46354  2.40513  3.72494  3.29354  2.67741  2.69355  4.24690  2.90347  2.73739  3.18146  2.89801  2.37887  2.77519  2.98518  4.58477  3.61503
          0.02012  4.31195  5.03429  0.61958  0.77255  0.48576  0.95510
    103   1.79590  4.50243  3.31634  2.84862  2.90644  2.04513  3.93565  3.30090  2.86885  2.98416  3.84600  2.72932  3.92088  3.18367  3.26685  2.72036  2.89318  2.98997  5.27882  3.99998    349 a - - -
          2.68618  4.42225  2.77519  2.73123  3.46354  2.40513  3.72494  3.29354  2.67741  2.69355  4.24690  2.90347  2.73739  3.18146  2.89801  2.37887  2.77519  2.98518  4.58477  3.61503
          0.02012  4.31195  5.03429  0.61958  0.77255  0.48576  0.95510
    104   2.43378  4.31847  4.72710  4.15277  2.76725  4.21025  4.58019  1.50336  4.01500  1.75152  3.26314  4.28776  4.52646  4.18591  4.12493  3.53395  3.20179  1.70150  5.08648  3.91839    350 i - - -
          2.68618  4.42225  2.77519  2.73123  3.46354  2.40513  3.72494  3.29354  2.67741  2.69355  4.24690  2.90347  2.73739  3.18146  2.89801  2.37887  2.77519  2.98518  4.58477  3.61503
          0.02012  4.31195  5.03429  0.61958  0.77255  0.48576  0.95510
    105   2.15526  4.18696  4.05586  3.48672  2.82958  2.73523  4.11370  1.77799  3.38694  2.35783  3.31587  3.72852  4.14692  3.62798  3.60635  3.05054  2.92220  2.13120  4.85610  3.65552    351 i - - -
          2.68618  4.42225  2.77519  2.73123  3.46354  2.40513  3.72494  3.29354  2.67741  2.69355  4.24690  2.90347  2.73739  3.18146  2.89801  2.37887  2.77519  2.98518  4.58477  3.61503
          0.02012  4.31195  5.03429  0.61958  0.77255  0.48576  0.95510
    106   1.48901  4.35554  3.65852  3.14817  3.79329  3.42181  4.09196  3.00764  3.09505  2.48188  3.74038  3.45513  3.97451  3.40385  3.43254  2.03750  2.89332  2.36592  5.24004  4.00934    352 a - - -
          2.68618  4.42225  2.77519  2.73123  3.46354  2.40513  3.72494  3.29354  2.67741  2.69355  4.24690  2.90347  2.73739  3.18146  2.89801  2.37887  2.77519  2.98518  4.58477  3.61503
          0.02012  4.31195  5.03429  0.61958  0.77255  0.48576  0.95510
    107   2.60900  4.69794  3.09273  2.67407  4.21716  3.35944  3.88574  3.62493  2.72815  3.26336  4.09085  1.54427  3.14262  3.06673  3.15897  2.36660  2.93099  2.60388  5.50853  4.19550    353 n - - -
          2.68618  4.42225  2.77519  2.73123  3.46354  2.40513  3.72494  3.29354  2.67741  2.69355  4.24690  2.90347  2.73739  3.18146  2.89801  2.37887  2.77519  2.98518  4.58477  3.61503
          0.02012  4.31195  5.03429  0.61958  0.77255  0.48576  0.95510
    108   2.97242  4.34257  4.69592  4.10760  3.20795  4.17323  4.49517  2.05191  3.95770  1.31231  2.68186  4.24439  4.47626  4.09848  4.04982  3.48877  3.20113  1.73043  4.96796  3.15027    354 l - - -
          2.68618  4.42225  2.77519  2.73123  3.46354  2.40513  3.72494  3.29354  2.67741  2.69355  4.24690  2.90347  2.73739  3.18146  2.89801  2.37887  2.77519  2.98518  4.58477  3.61503
          0.02012  4.31195  5.03429  0.61958  0.77255  0.48576  0.95510
    109   2.14844  4.21790  4.43780  3.85105  2.19307  3.96215  4.28805  2.12352  3.71183  2.06930  2.30004  4.00655  4.30544  3.89269  3.83995  3.26663  3.03769  2.05539  4.85573  3.68316    355 v - - -
          2.68618  4.42225  2.77519  2.73123  3.46354  2.40513  3.72494  3.29354  2.67741  2.69355  4.24690  2.90347  2.73739  3.18146  2.89801  2.37887  2.77519  2.98518  4.58477  3.61503
          0.02012  4.31195  5.03429  0.61958  0.77255  0.48576  0.95510
    110   2.78968  4.92401  3.05178  2.63450  4.22022  2.72328  3.81470  3.67285  2.52248  2.79043  4.12428  3.12097  3.97193  1.39794  2.89158  2.83273  3.05462  3.34953  5.47544  4.14779    356 q - - -
          2.68618  4.42225  2.77519  2.73123  3.46354  2.40513  3.72494  3.29354  2.67741  2.69355  4.24690  2.90347  2.73739  3.18146  2.89801  2.37887  2.77519  2.98518  4.58477  3.61503
          0.02012  4.31195  5.03429  0.61958  0.77255  0.48576  0.95510
    111   2.60300  4.24049  3.86430  3.34631  2.98571  2.58965  4.10147  2.72509  3.27765  2.55707  3.48661  3.60226  4.05554  3.54429  3.54374  2.56043  2.90149  1.44035  4.97520  3.74994    357 v - - -
          2.68618  4.42225  2.77519  2.73123  3.46354  2.40513  3.72494  3.29354  2.67741  2.69355  4.24690  2.90347  2.73739  3.18146  2.89801  2.37887  2.77519  2.98518  4.58477  3.61503
          0.02012  4.31195  5.03429  0.61958  0.77255  0.48576  0.95510
    112   1.89497  4.39042  3.65376  3.51742  4.72816  0.80820  4.63385  4.13226  3.69409  3.86096  4.70322  3.60199  3.92993  3.94368  3.95737  2.64663  2.98928  3.51026  6.04287  4.88219    358 g - - -
          2.68625  4.42232  2.77526  2.73130  3.46361  2.40481  3.72501  3.29361  2.67747  2.69362  4.24696  2.90353  2.73746  3.18112  2.89776  2.37893  2.77526  2.98525  4.58484  3.61510
          0.10865  2.33882  5.03429  1.09358  0.40799  0.48576  0.95510
    113   2.87915  4.24573  4.70102  4.10607  2.18286  4.05860  4.33220  1.78789  3.92824  1.64530  3.09539  4.16551  4.38046  4.04612  3.97403  3.37375  3.10765  2.02098  3.47010  3.55208    363 l - - -
          2.68618  4.42225  2.77519  2.73123  3.46354  2.40513  3.72494  3.29354  2.67741  2.69355  4.24690  2.90347  2.73739  3.18146  2.89801  2.37887  2.77519  2.98518  4.58477  3.61503
          0.02012  4.31195  5.03429  0.61958  0.77255  0.48576  0.95510
    114   2.65180  4.40425  3.47642  2.90927  3.01011  3.61284  3.85264  2.90120  2.83432  1.82534  3.49779  2.94141  3.99279  2.68983  2.81074  2.85742  2.88277  2.46026  4.96923  3.72391    364 l - - -
          2.68618  4.42225  2.77519  2.73123  3.46354  2.40513  3.72494  3.29354  2.67741  2.69355  4.24690  2.90347  2.73739  3.18146  2.89801  2.37887  2.77519  2.98518  4.58477  3.61503
          0.02012  4.31195  5.03429  0.61958  0.77255  0.48576  0.95510
    115   3.26845  4.59081  4.97189  4.41280  1.36008  4.50587  4.70275  1.99484  4.27477  1.58549  3.11017  4.55404  4.74676  4.36231  4.35458  3.84424  3.49519  2.04207  5.01618  3.74405    365 f - - -
          2.68618  4.42225  2.77519  2.73123  3.46354  2.40513  3.72494  3.29354  2.67741  2.69355  4.24690  2.90347  2.73739  3.18146  2.89801  2.37887  2.77519  2.98518  4.58477  3.61503
          0.02012  4.31195  5.03429  0.61958  0.77255  0.48576  0.95510
    116   1.93969  4.33019  3.70956  3.33142  4.40571  3.13918  4.35743  3.77899  3.32997  3.48947  4.31687  3.48637  3.86808  3.62240  3.65386  1.54642  1.41446  3.26878  5.75556  4.54546    366 t - - -
          2.68618  4.42225  2.77519  2.73123  3.46354  2.40513  3.72494  3.29354  2.67741  2.69355  4.24690  2.90347  2.73739  3.18146  2.89801  2.37887  2.77519  2.98518  4.58477  3.61503
          0.02012  4.31195  5.03429  0.61958  0.77255  0.48576  0.95510
    117   2.14885  4.33763  3.66029  3.14358  2.56122  1.85294  4.01166  2.88757  3.09528  2.38754  3.55618  3.47363  4.02228  3.38849  3.41584  2.85896  2.91038  2.65760  5.00323  3.73585    367 g - - -
          2.68618  4.42225  2.77519  2.73123  3.46354  2.40513  3.72494  3.29354  2.67741  2.69355  4.24690  2.90347  2.73739  3.18146  2.89801  2.37887  2.77519  2.98518  4.58477  3.61503
          0.02012  4.31195  5.03429  0.61958  0.77255  0.48576  0.95510
    118   2.85766  5.25180  2.81816  1.54857  4.60479  3.48963  3.72686  4.04001  1.70350  3.54298  4.34096  2.97660  3.94263  2.85257  2.79064  2.81981  2.70093  3.64945  5.68052  4.32042    368 e - - -
          2.68618  4.42225  2.77519  2.73123  3.46354  2.40513  3.72494  3.29354  2.67741  2.69355  4.24690  2.90347  2.73739  3.18146  2.89801  2.37887  2.77519  2.98518  4.58477  3.61503
          0.02012  4.31195  5.03429  0.61958  0.77255  0.48576  0.95510
    119   1.89468  4.43631  3.47882  2.97128  4.06164  3.29857  4.03118  3.44100  2.94932  3.12488  3.96867  3.31427  2.68350  3.26625  3.33734  2.06903  1.94371  2.67661  5.42103  4.16755    369 a - - -
          2.68618  4.42225  2.77519  2.73123  3.46354  2.40513  3.72494  3.29354  2.67741  2.69355  4.24690  2.90347  2.73739  3.18146  2.89801  2.37887  2.77519  2.98518  4.58477  3.61503
          0.02012  4.31195  5.03429  0.61958  0.77255  0.48576  0.95510
    120   3.54219  4.80745  5.27164  4.73889  3.28819  4.88230  5.24084  1.51886  4.57470  0.85102  3.07149  4.96544  5.03192  4.66031  4.65269  4.27465  3.77096  2.21050  5.43605  4.36227    370 l - - -
          2.68618  4.42225  2.77519  2.73123  3.46354  2.40513  3.72494  3.29354  2.67741  2.69355  4.24690  2.90347  2.73739  3.18146  2.89801  2.37887  2.77519  2.98518  4.58477  3.61503
          0.02012  4.31195  5.03429  0.61958  0.77255  0.48576  0.95510
    121   2.19713  5.11204  2.93024  2.21480  4.43525  3.46642  3.65788  3.88358  1.88136  3.39882  4.17472  2.95372  3.87286  2.19380  2.79477  2.69945  2.69676  3.49346  5.55526  4.18760    371 k - - -
          2.68618  4.42225  2.77519  2.73123  3.46354  2.40513  3.72494  3.29354  2.67741  2.69355  4.24690  2.90347  2.73739  3.18146  2.89801  2.37887  2.77519  2.98518  4.58477  3.61503
          0.02012  4.31195  5.03429  0.61958  0.77255  0.48576  0.95510
    122   3.44431  5.10288  4.10116  4.01835  4.94024  3.76683  5.03806  4.62733  4.11903  4.19289  5.27562  4.27117  0.30680  4.49229  4.29389  3.63020  3.92316  4.21667  5.97959  5.07352    372 P - - -
          2.68618  4.42225  2.77519  2.73123  3.46354  2.40513  3.72494  3.29354  2.67741  2.69355  4.24690  2.90347  2.73739  3.18146  2.89801  2.37887  2.77519  2.98518  4.58477  3.61503
          0.02012  4.31195  5.03429  0.61958  0.77255  0.48576  0.95510
    123   2.94630  5.28724  3.17748  2.61617  4.69485  3.62519  3.68823  4.10136  1.44109  3.54540  4.34905  2.12217  4.01118  2.49151  2.18100  2.91338  3.14471  3.72100  5.61986  4.34007    373 k - - -
          2.68618  4.42225  2.77519  2.73123  3.46354  2.40513  3.72494  3.29354  2.67741  2.69355  4.24690  2.90347  2.73739  3.18146  2.89801  2.37887  2.77519  2.98518  4.58477  3.61503
          0.02012  4.31195  5.03429  0.61958  0.77255  0.48576  0.95510
    124   3.10547  4.45822  4.81687  4.24227  2.55291  4.27182  4.39884  2.09335  4.07671  1.11298  3.07307  4.32467  4.55152  4.16230  4.13085  3.59264  3.32805  2.50966  2.67448  3.41453    374 l - - -
          2.68618  4.42225  2.77519  2.73123  3.46354  2.40513  3.72494  3.29354  2.67741  2.69355  4.24690  2.90347  2.73739  3.18146  2.89801  2.37887  2.77519  2.98518  4.58477  3.61503
          0.02012  4.31195  5.03429  0.61958  0.77255  0.48576  0.95510
    125   2.86330  5.38173  2.07026  1.86142  4.69481  3.40034  3.76442  4.18778  2.62126  3.67931  4.46385  2.86457  3.91128  2.51517  3.15118  1.69927  3.11760  3.76191  5.83134  4.38580    375 s - - -
          2.68618  4.42225  2.77519  2.73123  3.46354  2.40513  3.72494  3.29354  2.67741  2.69355  4.24690  2.90347  2.73739  3.18146  2.89801  2.37887  2.77519  2.98518  4.58477  3.61503
          0.02012  4.31195  5.03429  0.61958  0.77255  0.48576  0.95510
    126   3.07363  5.28087  3.45650  2.81223  4.74688  3.73123  3.72416  4.11010  1.16402  3.55008  4.38729  3.24812  4.10550  2.84923  1.80691  2.58598  3.25743  3.76014  5.60336  4.39583    376 k - - -
          2.68618  4.42225  2.77519  2.73123  3.46354  2.40513  3.72494  3.29354  2.67741  2.69355  4.24690  2.90347  2.73739  3.18146  2.89801  2.37887  2.77519  2.98518  4.58477  3.61503
          0.02012  4.31195  5.03429  0.61958  0.77255  0.48576  0.95510
    127   3.49123  4.76893  5.22431  4.67539  3.30101  4.83082  5.20308  1.88462  4.53667  0.78606  3.07296  4.90511  4.99191  4.61692  4.62646  4.20518  3.72008  1.95503  5.43329  4.37818    377 l - - -
          2.68618  4.42225  2.77519  2.73123  3.46354  2.40513  3.72494  3.29354  2.67741  2.69355  4.24690  2.90347  2.73739  3.18146  2.89801  2.37887  2.77519  2.98518  4.58477  3.61503
          0.02012  4.31195  5.03429  0.61958  0.77255  0.48576  0.95510
    128   2.93103  5.31474  2.20020  2.35593  4.77235  3.35797  3.92365  4.29079  2.88243  3.82195  4.65108  1.16733  3.96716  3.08991  3.42339  2.40617  3.24561  3.84841  5.97951  4.52745    378 n - - -
          2.68618  4.42225  2.77519  2.73123  3.46354  2.40513  3.72494  3.29354  2.67741  2.69355  4.24690  2.90347  2.73739  3.18146  2.89801  2.37887  2.77519  2.98518  4.58477  3.61503
          0.02012  4.31195  5.03429  0.61958  0.77255  0.48576  0.95510
    129   2.74234  4.46244  3.79745  3.32200  2.75566  3.63414  4.14315  2.84976  3.25974  2.51769  3.60996  3.62313  1.38288  3.56180  3.56489  2.98612  3.06090  2.38505  5.02873  3.66776    379 p - - -
          2.68618  4.42225  2.77519  2.73123  3.46354  2.40513  3.72494  3.29354  2.67741  2.69355  4.24690  2.90347  2.73739  3.18146  2.89801  2.37887  2.77519  2.98518  4.58477  3.61503
          0.02012  4.31195  5.03429  0.61958  0.77255  0.48576  0.95510
    130   2.89953  4.36735  4.23730  3.69934  3.37206  4.01454  4.34489  1.51968  3.55230  1.51502  3.32778  3.06758  4.37346  3.83554  3.76522  3.32932  3.14191  2.17740  5.03917  3.82160    380 l - - -
          2.68618  4.42225  2.77519  2.73123  3.46354  2.40513  3.72494  3.29354  2.67741  2.69355  4.24690  2.90347  2.73739  3.18146  2.89801  2.37887  2.77519  2.98518  4.58477  3.61503
          0.02012  4.31195  5.03429  0.61958  0.77255  0.48576  0.95510
    131   2.65120  4.91554  2.98712  2.28513  3.39623  3.45720  3.66830  3.60743  2.30601  3.18878  3.98833  2.68429  3.31655  2.80593  2.92224  2.00404  2.53496  3.26349  5.41056  4.06001    381 s - - -
          2.68618  4.42225  2.77519  2.73123  3.46354  2.40513  3.72494  3.29354  2.67741  2.69355  4.24690  2.90347  2.73739  3.18146  2.89801  2.37887  2.77519  2.98518  4.58477  3.61503
          0.02012  4.31195  5.03429  0.61958  0.77255  0.48576  0.95510
    132   2.41863  4.33456  3.67674  3.36106  4.33675  1.11014  4.38696  3.68439  3.39208  3.43570  4.28932  3.51118  3.89437  3.67988  3.69636  2.16376  2.89357  2.37275  5.71831  4.50007    382 g - - -
          2.68602  4.42229  2.77523  2.73127  3.46358  2.40517  3.72498  3.29358  2.67745  2.69359  4.24694  2.90351  2.73743  3.18150  2.89780  2.37891  2.77523  2.98522  4.58350  3.61507
          0.08824  2.55169  5.03429  0.87006  0.54288  0.48576  0.95510
    133   2.72093  4.15285  4.31018  3.72254  2.03174  3.84231  4.09073  2.14551  2.96058  1.81463  3.19203  3.86472  4.19874  3.76043  3.69749  3.13959  2.95159  2.37208  3.44333  3.38262    386 l - - -
          2.68618  4.42225  2.77519  2.73123  3.46354  2.40513  3.72494  3.29354  2.67741  2.69355  4.24690  2.90347  2.73739  3.18146  2.89801  2.37887  2.77519  2.98518  4.58477  3.61503
          0.02012  4.31195  5.03429  0.61958  0.77255  0.48576  0.95510
    134   3.03016  5.33663  3.09688  2.63859  4.74732  3.63609  3.73469  4.15519  1.14712  3.60032  4.42559  2.61344  4.05494  2.35368  2.46394  2.99334  3.23215  3.78515  5.66756  4.39715    387 k - - -
          2.68618  4.42225  2.77519  2.73123  3.46354  2.40513  3.72494  3.29354  2.67741  2.69355  4.24690  2.90347  2.73739  3.18146  2.89801  2.37887  2.77519  2.98518  4.58477  3.61503
          0.02012  4.31195  5.03429  0.61958  0.77255  0.48576  0.95510
    135   2.79794  5.16356  2.99714  2.49007  4.52303  3.51300  3.68104  3.96363  2.29597  3.45836  4.24542  2.16247  3.92331  2.20777  1.93568  2.46084  3.02285  3.57466  5.58725  4.24778    388 r - - -
          2.68618  4.42225  2.77519  2.73123  3.46354  2.40513  3.72494  3.29354  2.67741  2.69355  4.24690  2.90347  2.73739  3.18146  2.89801  2.37887  2.77519  2.98518  4.58477  3.61503
          0.02012  4.31195  5.03429  0.61958  0.77255  0.48576  0.95510
    136   2.91020  4.31371  4.52732  3.94522  2.70809  4.08014  4.40511  1.82836  3.80830  1.95873  1.78128  4.11758  4.40484  3.98302  3.94002  3.38954  2.55051  2.24745  4.94444  3.78305    389 m - - -
          2.68618  4.42225  2.77519  2.73123  3.46354  2.40513  3.72494  3.29354  2.67741  2.69355  4.24690  2.90347  2.73739  3.18146  2.89801  2.37887  2.77519  2.98518  4.58477  3.61503
          0.02012  4.31195  5.03429  0.61958  0.77255  0.48576  0.95510
    137   3.96884  5.14327  4.95554  4.70914  0.65463  4.67179  3.68744  3.53563  4.53594  2.79714  4.12353  4.35891  4.97550  4.44075  4.50974  4.07241  4.19375  3.50491  3.80346  1.82510    390 F - - -
          2.68618  4.42225  2.77519  2.73123  3.46354  2.40513  3.72494  3.29354  2.67741  2.69355  4.24690  2.90347  2.73739  3.18146  2.89801  2.37887  2.77519  2.98518  4.58477  3.61503
          0.02012  4.31195  5.03429  0.61958  0.77255  0.48576  0.95510
    138   2.44398  4.40153  3.53968  3.36317  4.68657  2.41791  4.51365  4.18734  3.52640  3.85074  4.66416  3.51154  3.90202  3.79346  3.82827  0.76223  2.95880  3.53932  5.99593  4.78405    391 s - - -
          2.68618  4.42225  2.77519  2.73123  3.46354  2.40513  3.72494  3.29354  2.67741  2.69355  4.24690  2.90347  2.73739  3.18146  2.89801  2.37887  2.77519  2.98518  4.58477  3.61503
          0.02012  4.31195  5.03429  0.61958  0.77255  0.48576  0.95510
    139   2.17552  4.36801  3.52779  2.97618  3.57163  3.55677  3.91271  2.91378  2.92356  2.42609  2.22037  3.36405  3.23115  3.23445  3.27484  2.24452  2.87532  2.67812  5.01499  3.78057    392 a - - -
          2.68618  4.42225  2.77519  2.73123  3.46354  2.40513  3.72494  3.29354  2.67741  2.69355  4.24690  2.90347  2.73739  3.18146  2.89801  2.37887  2.77519  2.98518  4.58477  3.61503
          0.02012  4.31195  5.03429  0.61958  0.77255  0.48576  0.95510
    140   2.88282  5.15971  3.20817  2.62324  4.53428  2.95272  3.69134  3.93604  2.01778  3.42995  4.24001  3.10962  3.98969  2.51747  1.47897  2.87340  2.74730  3.57661  5.54923  4.26784    393 r - - -
          2.68618  4.42225  2.77519  2.73123  3.46354  2.40513  3.72494  3.29354  2.67741  2.69355  4.24690  2.90347  2.73739  3.18146  2.89801  2.37887  2.77519  2.98518  4.58477  3.61503
          0.02012  4.31195  5.03429  0.61958  0.77255  0.48576  0.95510
    141   1.88884  4.37364  3.60955  3.14649  4.25404  1.89206  4.19153  3.65087  3.13329  3.32956  4.15696  3.39804  3.86588  3.43436  3.49870  1.73208  2.43641  2.69801  5.60122  4.36656    394 s - - -
          2.68618  4.42225  2.77519  2.73123  3.46354  2.40513  3.72494  3.29354  2.67741  2.69355  4.24690  2.90347  2.73739  3.18146  2.89801  2.37887  2.77519  2.98518  4.58477  3.61503
          0.02012  4.31195  5.03429  0.61958  0.77255  0.48576  0.95510
    142   2.44593  4.20495  4.06627  3.49349  2.79358  2.75196  4.10462  2.32861  3.38795  1.52332  3.25740  3.74004  4.15954  3.62477  3.60169  3.07490  2.93968  2.35858  4.82284  3.62178    395 l - - -
          2.68618  4.42225  2.77519  2.73123  3.46354  2.40513  3.72494  3.29354  2.67741  2.69355  4.24690  2.90347  2.73739  3.18146  2.89801  2.37887  2.77519  2.98518  4.58477  3.61503
          0.02012  4.31195  5.03429  0.61958  0.77255  0.48576  0.95510
    143   2.40970  4.18508  3.86915  3.29525  2.38879  3.67669  3.98391  2.65437  3.20727  2.39307  3.30829  3.58245  4.06251  3.46365  3.46004  2.18660  2.47585  2.28191  3.56265  3.57537    396 s - - -
          2.68618  4.42225  2.77519  2.73123  3.46354  2.40513  3.72494  3.29354  2.67741  2.69355  4.24690  2.90347  2.73739  3.18146  2.89801  2.37887  2.77519  2.98518  4.58477  3.61503
          0.02012  4.31195  5.03429  0.61958  0.77255  0.48576  0.95510
    144   2.70645  5.10227  2.86216  1.84346  4.42612  3.00862  3.67066  3.88192  2.41910  3.40505  4.17997  2.60778  3.86190  2.78941  2.50057  2.68548  2.19905  3.48787  5.57189  4.19022    397 e - - -
          2.68618  4.42225  2.77519  2.73123  3.46354  2.40513  3.72494  3.29354  2.67741  2.69355  4.24690  2.90347  2.73739  3.18146  2.89801  2.37887  2.77519  2.98518  4.58477  3.61503
          0.02012  4.31195  5.03429  0.61958  0.77255  0.48576  0.95510
    145   2.62041  4.51517  4.70552  4.12586  2.69018  4.30495  4.60073  2.39395  3.99374  0.99012  2.43547  4.33005  4.57676  4.12693  4.11673  3.62196  3.35373  2.44126  5.04530  3.92060    398 l - - -
          2.68618  4.42225  2.77519  2.73123  3.46354  2.40513  3.72494  3.29354  2.67741  2.69355  4.24690  2.90347  2.73739  3.18146  2.89801  2.37887  2.77519  2.98518  4.58477  3.61503
          0.02012  4.31195  5.03429  0.61958  0.77255  0.48576  0.95510
    146   2.28464  4.35553  4.64105  4.06815  2.72941  4.18647  4.53146  1.45305  3.93600  1.63394  3.21027  4.23527  4.50259  4.11042  4.06586  3.50550  3.21343  2.10399  5.04809  3.87558    399 i - - -
          2.68618  4.42225  2.77519  2.73123  3.46354  2.40513  3.72494  3.29354  2.67741  2.69355  4.24690  2.90347  2.73739  3.18146  2.89801  2.37887  2.77519  2.98518  4.58477  3.61503
          0.02012  4.31195  5.03429  0.61958  0.77255  0.48576  0.95510
    147   3.44503  5.37254  3.64721  3.21332  4.86379  3.85796  4.09374  4.32887  0.56139  3.80703  4.76585  3.60934  4.34438  3.27522  2.62779  3.47082  3.67514  4.01971  5.75030  4.64013    400 K - - -
          2.68618  4.42225  2.77519  2.73123  3.46354  2.40513  3.72494  3.29354  2.67741  2.69355  4.24690  2.90347  2.73739  3.18146  2.89801  2.37887  2.77519  2.98518  4.58477  3.61503
          0.02012  4.31195  5.03429  0.61958  0.77255  0.48576  0.95510
    148   2.20016  5.02579  2.04160  2.42233  4.46639  3.37997  3.75683  3.92545  2.57416  3.46834  4.25113  2.65594  3.86901  2.88916  3.06758  1.95649  2.63428  3.51027  5.65027  4.26494    401 s - - -
          2.68618  4.42225  2.77519  2.73123  3.46354  2.40513  3.72494  3.29354  2.67741  2.69355  4.24690  2.90347  2.73739  3.18146  2.89801  2.37887  2.77519  2.98518  4.58477  3.61503
          0.02012  4.31195  5.03429  0.61958  0.77255  0.48576  0.95510
    149   2.35928  4.29816  4.13785  3.57794  3.41981  3.88402  4.26561  1.99490  3.47410  1.64743  3.35426  3.84436  4.26915  3.73442  3.71073  3.18782  2.11128  2.19040  5.02481  3.83176    402 l - - -
          2.68618  4.42225  2.77519  2.73123  3.46354  2.40513  3.72494  3.29354  2.67741  2.69355  4.24690  2.90347  2.73739  3.18146  2.89801  2.37887  2.77519  2.98518  4.58477  3.61503
          0.02012  4.31195  5.03429  0.61958  0.77255  0.48576  0.95510
    150   1.53469  4.46345  4.08314  3.64068  3.58406  3.73820  4.43937  2.60524  3.51832  1.34034  3.51014  3.87103  4.27036  3.83338  3.76152  3.13367  3.15816  2.48294  5.28403  4.07523    403 l - - -
          2.68618  4.42225  2.77519  2.73123  3.46354  2.40513  3.72494  3.29354  2.67741  2.69355  4.24690  2.90347  2.73739  3.18146  2.89801  2.37887  2.77519  2.98518  4.58477  3.61503
          0.02012  4.31195  5.03429  0.61958  0.77255  0.48576  0.95510
    151   2.76799  4.76313  3.28714  2.74038  4.00241  3.59116  3.79891  2.24933  1.58664  2.98218  3.87462  3.20478  3.01547  2.99002  2.83204  2.86165  3.00245  3.01984  5.30903  4.03747    404 k - - -
          2.68618  4.42225  2.77519  2.73123  3.46354  2.40513  3.72494  3.29354  2.67741  2.69355  4.24690  2.90347  2.73739  3.18146  2.89801  2.37887  2.77519  2.98518  4.58477  3.61503
          0.02012  4.31195  5.03429  0.61958  0.77255  0.48576  0.95510
    152   3.07464  4.41064  4.78716  4.24332  3.62319  4.38557  4.84577  1.26932  4.13327  2.09045  3.47573  4.43700  4.70259  4.36694  4.30949  3.72863  2.41135  1.42552  5.41168  4.21922    405 i - - -
          2.68618  4.42225  2.77519  2.73123  3.46354  2.40513  3.72494  3.29354  2.67741  2.69355  4.24690  2.90347  2.73739  3.18146  2.89801  2.37887  2.77519  2.98518  4.58477  3.61503
          0.02012  4.31195  5.03429  0.61958  0.77255  0.48576  0.95510
    153   2.21969  4.37576  3.53301  2.99222  3.70111  2.58235  3.95946  2.67559  2.95342  2.76688  3.64959  3.35921  3.95286  3.25959  3.31561  2.01426  2.58592  2.24144  5.12650  3.88898    406 s - - -
          2.68618  4.42225  2.77519  2.73123  3.46354  2.40513  3.72494  3.29354  2.67741  2.69355  4.24690  2.90347  2.73739  3.18146  2.89801  2.37887  2.77519  2.98518  4.58477  3.61503
          0.02012  4.31195  5.03429  0.61958  0.77255  0.48576  0.95510
    154   2.47450  4.42191  4.86683  4.32256  3.59747  4.43073  4.89042  1.32933  4.21129  1.82342  3.44246  4.49943  4.73504  4.42591  4.36804  3.77750  3.34897  1.42079  5.41285  4.23068    407 i - - -
          2.68618  4.42225  2.77519  2.73123  3.46354  2.40513  3.72494  3.29354  2.67741  2.69355  4.24690  2.90347  2.73739  3.18146  2.89801  2.37887  2.77519  2.98518  4.58477  3.61503
          0.02012  4.31195  5.03429  0.61958  0.77255  0.48576  0.95510
    155   2.70668  4.46697  4.83471  4.28120  3.46376  4.41301  4.83315  1.81957  4.16032  1.24224  3.30003  4.47160  4.70576  4.34926  4.30744  3.75401  3.37118  1.51228  5.32442  4.17552    408 l - - -
          2.68618  4.42225  2.77519  2.73123  3.46354  2.40513  3.72494  3.29354  2.67741  2.69355  4.24690  2.90347  2.73739  3.18146  2.89801  2.37887  2.77519  2.98518  4.58477  3.61503
          0.02012  4.31195  5.03429  0.61958  0.77255  0.48576  0.95510
    156   1.36579  3.04829  3.84492  3.35617  3.86476  2.13987  4.22088  3.16788  3.28908  2.55288  3.82654  3.54330  3.93782  3.57239  3.58397  2.69161  2.86088  2.84752  5.30677  4.09960    409 a - - -
          2.68618  4.42225  2.77519  2.73123  3.46354  2.40513  3.72494  3.29354  2.67741  2.69355  4.24690  2.90347  2.73739  3.18146  2.89801  2.37887  2.77519  2.98518  4.58477  3.61503
          0.02012  4.31195  5.03429  0.61958  0.77255  0.48576  0.95510
    157   2.64211  3.12217  4.12061  3.53603  2.59723  3.74252  4.02917  2.55942  3.41164  1.95208  3.22887  3.73068  3.36573  3.62733  3.58481  2.71586  2.87546  2.36652  4.68186  2.37479    410 l - - -
          2.68618  4.42225  2.77519  2.73123  3.46354  2.40513  3.72494  3.29354  2.67741  2.69355  4.24690  2.90347  2.73739  3.18146  2.89801  2.37887  2.77519  2.98518  4.58477  3.61503
          0.02012  4.31195  5.03429  0.61958  0.77255  0.48576  0.95510
    158   2.66114  4.37803  4.80256  4.23663  2.64138  4.30796  4.68900  1.22867  4.10579  1.90982  3.28351  4.38327  4.61147  4.27693  4.22244  3.63910  3.27656  1.78800  5.17445  4.00224    411 i - - -
          2.68618  4.42225  2.77519  2.73123  3.46354  2.40513  3.72494  3.29354  2.67741  2.69355  4.24690  2.90347  2.73739  3.18146  2.89801  2.37887  2.77519  2.98518  4.58477  3.61503
          0.02012  4.31195  5.03429  0.61958  0.77255  0.48576  0.95510
    159   2.24978  4.36510  3.50331  2.94314  3.53493  2.44847  3.88003  2.89042  2.89856  2.37296  3.49798  3.34449  3.98286  3.20381  3.25553  2.60515  2.60401  2.33790  4.97534  3.11611    412 a - - -
          2.68618  4.42225  2.77519  2.73123  3.46354  2.40513  3.72494  3.29354  2.67741  2.69355  4.24690  2.90347  2.73739  3.18146  2.89801  2.37887  2.77519  2.98518  4.58477  3.61503
          0.02012  4.31195  5.03429  0.61958  0.77255  0.48576  0.95510
    160   2.32292  4.38654  3.78440  3.27275  2.68915  3.06360  3.90067  2.90635  3.21236  2.60237  3.54657  3.57071  4.13406  3.48012  3.49885  3.01326  3.01607  2.69406  4.59852  1.53612    413 y - - -
          2.68618  4.42225  2.77519  2.73123  3.46354  2.40513  3.72494  3.29354  2.67741  2.69355  4.24690  2.90347  2.73739  3.18146  2.89801  2.37887  2.77519  2.98518  4.58477  3.61503
          0.02012  4.31195  5.03429  0.61958  0.77255  0.48576  0.95510
    161   2.42296  4.53456  2.82328  2.75191  2.32509  2.83955  3.83814  3.14959  2.76728  2.83757  3.70593  3.20316  3.93518  3.08356  3.17702  2.76684  2.13719  2.88087  5.16260  3.89008    414 t - - -
          2.68618  4.42225  2.77519  2.73123  3.46354  2.40513  3.72494  3.29354  2.67741  2.69355  4.24690  2.90347  2.73739  3.18146  2.89801  2.37887  2.77519  2.98518  4.58477  3.61503
          0.02012  4.31195  5.03429  0.61958  0.77255  0.48576  0.95510
    162   2.42809  4.18879  3.92311  3.34512  2.16203  3.72690  4.01867  2.32900  2.71679  2.19863  3.28996  3.62869  4.09798  3.50478  3.49323  3.00244  2.57939  2.22337  4.80544  3.60300    415 f - - -
          2.68618  4.42225  2.77519  2.73123  3.46354  2.40513  3.72494  3.29354  2.67741  2.69355  4.24690  2.90347  2.73739  3.18146  2.89801  2.37887  2.77519  2.98518  4.58477  3.61503
          0.02012  4.31195  5.03429  0.61958  0.77255  0.48576  0.95510
    163   3.14511  4.47319  4.97000  4.38039  2.04800  4.38743  4.70792  2.01834  4.22507  1.47268  2.27169  4.49585  4.64187  4.30160  4.26951  3.71744  3.36931  1.81238  5.06726  3.96021    416 l - - -
          2.68618  4.42225  2.77519  2.73123  3.46354  2.40513  3.72494  3.29354  2.67741  2.69355  4.24690  2.90347  2.73739  3.18146  2.89801  2.37887  2.77519  2.98518  4.58477  3.61503
          0.02012  4.31195  5.03429  0.61958  0.77255  0.48576  0.95510
    164   2.81183  5.10768  3.15847  2.30724  4.43660  3.56832  3.66928  3.85362  2.08648  3.36652  4.16791  3.06447  3.94622  2.07591  1.92817  2.80498  3.02245  3.49535  3.22878  4.20118    417 r - - -
          2.68618  4.42225  2.77519  2.73123  3.46354  2.40513  3.72494  3.29354  2.67741  2.69355  4.24690  2.90347  2.73739  3.18146  2.89801  2.37887  2.77519  2.98518  4.58477  3.61503
          0.10865  4.31195  2.41302  0.61958  0.77255  0.48576  0.95510
    165   2.64208  5.00788  2.20827  2.36835  4.29055  2.98032  3.16388  3.74471  2.39976  2.96789  4.06748  2.61094  3.27396  2.74941  2.88326  2.63173  2.87543  3.36816  5.47392  3.48369    418 d - - -
          2.68618  4.42225  2.77519  2.73123  3.46354  2.40513  3.72494  3.29354  2.67741  2.69355  4.24690  2.90347  2.73739  3.18146  2.89801  2.37887  2.77519  2.98518  4.58477  3.61503
          0.02196  4.22526  4.94761  0.61958  0.77255  0.59701  0.79952
    166   2.75326  4.79408  3.07521  2.62714  3.74098  3.52763  2.75006  3.41094  2.55849  2.18019  3.90551  1.94946  3.95446  2.97202  2.94296  2.81933  2.99261  3.13128  5.13076  3.72469    419 n - - -
          2.68618  4.42225  2.77519  2.73123  3.46354  2.40513  3.72494  3.29354  2.67741  2.69355  4.24690  2.90347  2.73739  3.18146  2.89801  2.37887  2.77519  2.98518  4.58477  3.61503
          0.02196  4.22526  4.94761  0.61958  0.77255  0.59701  0.79952
    167   2.75142  4.16976  4.34344  3.76720  2.92060  3.86771  4.02972  2.04577  3.61354  2.02940  3.21198  3.88127  4.22059  3.78868  3.73199  3.16875  2.98201  2.12826  3.41629  1.98360    420 y - - -
          2.68618  4.42225  2.77519  2.73123  3.46354  2.40513  3.72494  3.29354  2.67741  2.69355  4.24690  2.90347  2.73739  3.18146  2.89801  2.37887  2.77519  2.98518  4.58477  3.61503
          0.02196  4.22526  4.94761  0.61958  0.77255  0.59701  0.79952
    168   2.60603  4.57283  3.15863  2.70573  3.89735  2.55306  3.83524  3.28890  2.71507  2.07683  3.82039  2.78387  2.43214  3.05937  3.11788  2.72454  2.89216  2.99176  5.25728  3.97353    421 l - - -
          2.68618  4.42225  2.77519  2.73123  3.46354  2.40513  3.72494  3.29354  2.67741  2.69355  4.24690  2.90347  2.73739  3.18146  2.89801  2.37887  2.77519  2.98518  4.58477  3.61503
          0.02196  4.22526  4.94761  0.61958  0.77255  0.59701  0.79952
    169   2.73347  5.20479  1.89059  1.99443  4.51795  3.39455  3.66264  3.99229  2.20868  2.95099  4.26352  2.86406  3.84506  2.51138  2.93697  2.68848  2.97289  3.57986  5.64518  4.23421    422 d - - -
          2.68618  4.42225  2.77519  2.73123  3.46354  2.40513  3.72494  3.29354  2.67741  2.69355  4.24690  2.90347  2.73739  3.18146  2.89801  2.37887  2.77519  2.98518  4.58477  3.61503
          0.02196  4.22526  4.94761  0.61958  0.77255  0.42200  1.06634
    170   2.70265  4.22003  3.99164  2.78757  2.93359  3.78810  4.08433  1.68930  3.32116  2.29469  2.59110  3.69683  4.15288  3.57223  3.55921  3.06762  2.59944  2.32906  4.85028  3.65233    423 i - - -
          2.68618  4.42225  2.77519  2.73123  3.46354  2.40513  3.72494  3.29354  2.67741  2.69355  4.24690  2.90347  2.73739  3.18146  2.89801  2.37887  2.77519  2.98518  4.58477  3.61503
          0.02012  4.31195  5.03429  0.61958  0.77255  0.48576  0.95510
    171   2.64999  4.30831  3.63951  3.07060  3.43009  3.65323  3.92432  2.75919  2.99628  1.75088  2.98640  3.44264  4.03340  2.75668  3.31573  2.59012  2.58411  2.35101  4.90476  3.68413    424 l - - -
          2.68618  4.42225  2.77519  2.73123  3.46354  2.40513  3.72494  3.29354  2.67741  2.69355  4.24690  2.90347  2.73739  3.18146  2.89801  2.37887  2.77519  2.98518  4.58477  3.61503
          0.02012  4.31195  5.03429  0.61958  0.77255  0.48576  0.95510
    172   2.78053  5.05971  3.14111  2.55201  4.38058  3.54962  3.67209  3.79344  1.67277  3.32488  4.12799  3.05526  3.93164  2.53411  2.23635  2.78130  2.31474  3.03022  5.48624  4.17510    425 k - - -
          2.68618  4.42225  2.77519  2.73123  3.46354  2.40513  3.72494  3.29354  2.67741  2.69355  4.24690  2.90347  2.73739  3.18146  2.89801  2.37887  2.77519  2.98518  4.58477  3.61503
          0.02012  4.31195  5.03429  0.61958  0.77255  0.48576  0.95510
    173   2.31410  4.21768  3.87772  3.31407  3.32600  3.08289  4.01993  2.62910  3.22028  1.54708  3.32686  3.60546  4.08877  3.48740  3.47541  2.98222  2.89762  2.24132  4.83568  3.14171    426 l - - -
          2.68618  4.42225  2.77519  2.73123  3.46354  2.40513  3.72494  3.29354  2.67741  2.69355  4.24690  2.90347  2.73739  3.18146  2.89801  2.37887  2.77519  2.98518  4.58477  3.61503
          0.02012  4.31195  5.03429  0.61958  0.77255  0.48576  0.95510
    174   2.63019  4.34283  3.52953  2.96379  3.48456  2.48163  3.87622  2.47980  2.91506  2.55953  2.76623  3.36236  3.40352  3.21611  3.26341  2.56213  2.57951  2.61891  4.93263  3.18274    427 i - - -
          2.68618  4.42225  2.77519  2.73123  3.46354  2.40513  3.72494  3.29354  2.67741  2.69355  4.24690  2.90347  2.73739  3.18146  2.89801  2.37887  2.77519  2.98518  4.58477  3.61503
          0.02012  4.31195  5.03429  0.61958  0.77255  0.48576  0.95510
    175   2.44948  4.83188  3.04017  2.29457  4.08252  3.46934  3.69150  3.49225  2.49493  2.83504  3.91932  2.28487  3.10870  2.84497  2.95508  2.68377  2.46022  2.82120  5.35161  4.01945    428 n - - -
          2.68618  4.42225  2.77519  2.73123  3.46354  2.40513  3.72494  3.29354  2.67741  2.69355  4.24690  2.90347  2.73739  3.18146  2.89801  2.37887  2.77519  2.98518  4.58477  3.61503
          0.02012  4.31195  5.03429  0.61958  0.77255  0.48576  0.95510
    176   2.63789  4.19051  3.85758  2.90526  3.30557  3.21520  3.98355  2.02882  3.19453  2.07860  3.30141  3.58022  4.07077  3.45427  3.45160  2.96907  2.57331  2.15948  4.79917  3.03358    429 i - - -
          2.68618  4.42225  2.77519  2.73123  3.46354  2.40513  3.72494  3.29354  2.67741  2.69355  4.24690  2.90347  2.73739  3.18146  2.89801  2.37887  2.77519  2.98518  4.58477  3.61503
          0.02012  4.31195  5.03429  0.61958  0.77255  0.48576  0.95510
    177   2.63971  4.36670  3.52241  2.96667  2.84160  3.60323  3.87454  2.88557  2.92127  2.59511  3.49092  3.36285  2.88731  3.22360  3.27192  2.40665  2.38021  2.65743  4.91657  2.45826    430 t - - -
          2.68618  4.42225  2.77519  2.73123  3.46354  2.40513  3.72494  3.29354  2.67741  2.69355  4.24690  2.90347  2.73739  3.18146  2.89801  2.37887  2.77519  2.98518  4.58477  3.61503
          0.02012  4.31195  5.03429  0.61958  0.77255  0.48576  0.95510
    178   2.67552  4.31225  3.76070  3.21587  3.43838  3.66678  4.02917  2.47410  3.12481  1.50400  3.41172  3.54744  2.91200  3.42614  3.41692  2.49583  2.93266  2.52087  4.95425  3.73601    431 l - - -
          2.68618  4.42225  2.77519  2.73123  3.46354  2.40513  3.72494  3.29354  2.67741  2.69355  4.24690  2.90347  2.73739  3.18146  2.89801  2.37887  2.77519  2.98518  4.58477  3.61503
          0.02012  4.31195  5.03429  0.61958  0.77255  0.48576  0.95510
    179   2.66435  4.84819  3.03968  2.34358  4.08547  3.48336  3.69090  3.08157  2.47947  2.67334  3.92300  2.76697  2.40805  2.35723  2.92783  2.70110  2.89574  3.17887  5.35060  4.02142    432 e - - -
          2.68618  4.42225  2.77519  2.73123  3.46354  2.40513  3.72494  3.29354  2.67741  2.69355  4.24690  2.90347  2.73739  3.18146  2.89801  2.37887  2.77519  2.98518  4.58477  3.61503
          0.02012  4.31195  5.03429  0.61958  0.77255  0.48576  0.95510
    180   2.39410  4.83526  2.96966  2.32902  4.25996  2.87885  3.78266  3.68854  2.60449  3.28225  4.09000  2.71933  3.87467  2.93683  3.06758  2.38541  1.76201  3.31669  5.50942  4.17000    433 t - - -
          2.68618  4.42225  2.77519  2.73123  3.46354  2.40513  3.72494  3.29354  2.67741  2.69355  4.24690  2.90347  2.73739  3.18146  2.89801  2.37887  2.77519  2.98518  4.58477  3.61503
          0.02012  4.31195  5.03429  0.61958  0.77255  0.48576  0.95510
    181   2.28131  4.50274  3.35093  2.78922  3.67579  3.03348  3.81036  3.04125  2.71699  1.97524  3.60879  3.23649  3.95771  2.79239  2.64866  2.80702  2.88414  2.52561  5.07377  3.81732    434 l - - -
          2.68618  4.42225  2.77519  2.73123  3.46354  2.40513  3.72494  3.29354  2.67741  2.69355  4.24690  2.90347  2.73739  3.18146  2.89801  2.37887  2.77519  2.98518  4.58477  3.61503
          0.02012  4.31195  5.03429  0.61958  0.77255  0.48576  0.95510
    182   3.35568  4.64963  5.14087  4.56664  3.25506  4.66319  5.00652  1.77378  4.43442  1.23996  1.77015  4.74944  4.85423  4.49495  4.49905  4.01134  3.57828  1.97290  5.29025  4.23512    435 l - - -
          2.68618  4.42225  2.77519  2.73123  3.46354  2.40513  3.72494  3.29354  2.67741  2.69355  4.24690  2.90347  2.73739  3.18146  2.89801  2.37887  2.77519  2.98518  4.58477  3.61503
          0.02012  4.31195  5.03429  0.61958  0.77255  0.48576  0.95510
    183   2.66143  4.80899  3.03773  2.52173  4.02309  3.05714  3.14893  3.46127  2.53202  3.07780  3.90386  2.74009  3.08877  2.87931  2.98510  2.29667  2.89908  3.14892  5.31875  2.42469    436 s - - -
          2.68618  4.42225  2.77519  2.73123  3.46354  2.40513  3.72494  3.29354  2.67741  2.69355  4.24690  2.90347  2.73739  3.18146  2.89801  2.37887  2.77519  2.98518  4.58477  3.61503
          0.02012  4.31195  5.03429  0.61958  0.77255  0.48576  0.95510
    184   2.63472  4.45703  3.37228  2.81092  3.18534  3.57141  3.81982  2.65814  2.77649  2.68153  3.56099  2.90491  3.95835  2.78767  3.16476  2.46212  2.03763  2.53911  5.03104  3.77709    437 t - - -
          2.68618  4.42225  2.77519  2.73123  3.46354  2.40513  3.72494  3.29354  2.67741  2.69355  4.24690  2.90347  2.73739  3.18146  2.89801  2.37887  2.77519  2.98518  4.58477  3.61503
          0.02012  4.31195  5.03429  0.61958  0.77255  0.48576  0.95510
    185   2.01993  4.38388  4.42971  3.90440  3.58226  4.05198  4.59027  2.13033  3.79388  1.83617  3.47050  4.12201  4.46646  4.05688  4.01158  3.40024  3.19953  1.28483  5.29372  4.09666    438 v - - -
          2.68618  4.42225  2.77519  2.73123  3.46354  2.40513  3.72494  3.29354  2.67741  2.69355  4.24690  2.90347  2.73739  3.18146  2.89801  2.37887  2.77519  2.98518  4.58477  3.61503
          0.02012  4.31195  5.03429  0.61958  0.77255  0.48576  0.95510
    186   2.43533  4.52286  3.30010  2.73821  3.00745  3.06466  3.78839  3.06520  2.11134  2.48930  3.15600  3.19930  3.93965  3.03574  3.10942  2.40492  2.87062  2.81385  5.08353  3.81744    439 k - - -
          2.68618  4.42225  2.77519  2.73123  3.46354  2.40513  3.72494  3.29354  2.67741  2.69355  4.24690  2.90347  2.73739  3.18146  2.89801  2.37887  2.77519  2.98518  4.58477  3.61503
          0.02012  4.31195  5.03429  0.61958  0.77255  0.48576  0.95510
    187   2.68473  5.03463  1.91255  2.40374  4.34848  3.43145  3.68139  3.78930  2.15921  3.34278  4.12714  2.94113  3.85775  2.80737  2.94165  2.43139  2.53200  2.93466  5.53383  4.15767    440 d - - -
          2.68618  4.42225  2.77519  2.73123  3.46354  2.40513  3.72494  3.29354  2.67741  2.69355  4.24690  2.90347  2.73739  3.18146  2.89801  2.37887  2.77519  2.98518  4.58477  3.61503
          0.02012  4.31195  5.03429  0.61958  0.77255  0.48576  0.95510
    188   2.38970  4.14441  4.00949  3.42825  3.24821  3.72082  4.02666  2.32954  3.31586  1.64949  3.25345  3.67081  4.09593  3.55628  3.52636  2.56526  2.62643  2.38251  3.62957  3.55970    441 l - - -
          2.68618  4.42225  2.77519  2.73123  3.46354  2.40513  3.72494  3.29354  2.67741  2.69355  4.24690  2.90347  2.73739  3.18146  2.89801  2.37887  2.77519  2.98518  4.58477  3.61503
          0.02012  4.31195  5.03429  0.61958  0.77255  0.48576  0.95510
    189   2.44672  4.19215  4.41749  3.83550  2.85452  3.95537  4.30000  2.09116  3.70203  2.23368  2.66075  3.99564  4.30759  3.90193  3.84355  3.26089  2.69822  1.43476  4.90026  3.71614    442 v - - -
          2.68618  4.42225  2.77519  2.73123  3.46354  2.40513  3.72494  3.29354  2.67741  2.69355  4.24690  2.90347  2.73739  3.18146  2.89801  2.37887  2.77519  2.98518  4.58477  3.61503
          0.02012  4.31195  5.03429  0.61958  0.77255  0.48576  0.95510
    190   2.78385  4.25133  4.17800  3.61406  2.59299  3.16240  3.98103  2.41161  3.49288  1.96644  3.32674  3.79804  4.22047  3.69965  3.67302  3.15044  3.01546  2.47864  4.51663  1.73687    443 y - - -
          2.68618  4.42225  2.77519  2.73123  3.46354  2.40513  3.72494  3.29354  2.67741  2.69355  4.24690  2.90347  2.73739  3.18146  2.89801  2.37887  2.77519  2.98518  4.58477  3.61503
          0.02012  4.31195  5.03429  0.61958  0.77255  0.48576  0.95510
    191   2.44104  4.54301  3.29576  2.73031  3.71267  3.55642  3.78126  2.81743  2.42988  2.54321  3.63719  3.19337  3.94055  3.02222  2.74249  1.95977  2.87719  2.83611  3.89103  3.82951    444 s - - -
          2.68618  4.42225  2.77519  2.73123  3.46354  2.40513  3.72494  3.29354  2.67741  2.69355  4.24690  2.90347  2.73739  3.18146  2.89801  2.37887  2.77519  2.98518  4.58477  3.61503
          0.02012  4.31195  5.03429  0.61958  0.77255  0.48576  0.95510
    192   2.97100  3.30442  4.81722  4.22487  2.69876  4.19241  4.52912  1.54826  4.05787  1.45558  2.71993  4.30903  4.49434  4.17389  4.10894  3.51506  3.20059  2.19571  4.96270  3.82209    445 l - - -
          2.68618  4.42225  2.77519  2.73123  3.46354  2.40513  3.72494  3.29354  2.67741  2.69355  4.24690  2.90347  2.73739  3.18146  2.89801  2.37887  2.77519  2.98518  4.58477  3.61503
          0.02012  4.31195  5.03429  0.61958  0.77255  0.48576  0.95510
    193   2.20452  3.26280  4.14157  3.55876  3.23691  3.21510  4.08315  2.50993  3.43508  1.81125  2.45104  3.75344  4.12573  3.65423  3.61061  3.03955  2.88473  2.16615  4.75919  3.56914    446 l - - -
          2.68618  4.42225  2.77519  2.73123  3.46354  2.40513  3.72494  3.29354  2.67741  2.69355  4.24690  2.90347  2.73739  3.18146  2.89801  2.37887  2.77519  2.98518  4.58477  3.61503
          0.02012  4.31195  5.03429  0.61958  0.77255  0.48576  0.95510
    194   2.63363  4.14845  3.96587  3.38405  2.81743  3.71302  4.00287  2.59785  3.28086  2.04144  2.91845  3.64138  4.08387  3.52274  2.99878  2.21202  2.86559  2.14302  3.64146  3.54567    447 l - - -
          2.68618  4.42225  2.77519  2.73123  3.46354  2.40513  3.72494  3.29354  2.67741  2.69355  4.24690  2.90347  2.73739  3.18146  2.89801  2.37887  2.77519  2.98518  4.58477  3.61503
          0.02012  4.31195  5.03429  0.61958  0.77255  0.48576  0.95510
    195   2.36746  4.91499  2.71034  2.44887  3.40651  3.46080  3.66073  3.60305  1.98090  2.87833  3.98144  2.97564  3.85285  2.79676  2.66364  2.34072  2.87860  3.25928  5.40330  4.05311    448 k - - -
          2.68618  4.42225  2.77519  2.73123  3.46354  2.40513  3.72494  3.29354  2.67741  2.69355  4.24690  2.90347  2.73739  3.18146  2.89801  2.37887  2.77519  2.98518  4.58477  3.61503
          0.02012  4.31195  5.03429  0.61958  0.77255  0.48576  0.95510
    196   2.11483  4.16608  3.97425  3.40120  2.93600  3.19251  4.04393  1.97211  3.30483  2.37494  3.30124  3.65597  4.09435  3.54936  3.53348  2.62881  2.88066  2.03745  4.80904  3.60902    449 i - - -
          2.68618  4.42225  2.77519  2.73123  3.46354  2.40513  3.72494  3.29354  2.67741  2.69355  4.24690  2.90347  2.73739  3.18146  2.89801  2.37887  2.77519  2.98518  4.58477  3.61503
          0.02012  4.31195  5.03429  0.61958  0.77255  0.48576  0.95510
    197   1.75743  2.35812  4.25898  3.71727  3.48940  3.73153  4.32673  2.38964  3.60192  2.20316  3.44915  3.87671  4.20922  3.84084  3.79983  3.07869  2.98948  1.81681  5.05883  3.86447    450 a - - -
          2.68618  4.42225  2.77519  2.73123  3.46354  2.40513  3.72494  3.29354  2.67741  2.69355  4.24690  2.90347  2.73739  3.18146  2.89801  2.37887  2.77519  2.98518  4.58477  3.61503
          0.02012  4.31195  5.03429  0.61958  0.77255  0.48576  0.95510
    198   2.32791  4.14092  4.17049  3.58683  2.88722  3.23793  4.11182  2.45922  3.46479  2.10473  2.51963  3.78742  4.16010  3.68264  3.64028  3.08402  2.91191  1.67608  4.77889  3.58854    451 v - - -
          2.68618  4.42225  2.77519  2.73123  3.46354  2.40513  3.72494  3.29354  2.67741  2.69355  4.24690  2.90347  2.73739  3.18146  2.89801  2.37887  2.77519  2.98518  4.58477  3.61503
          0.02012  4.31195  5.03429  0.61958  0.77255  0.48576  0.95510
    199   1.73521  4.26754  3.76325  3.20681  2.89838  2.73334  4.00959  2.70511  3.13952  2.30421  3.42299  3.52895  4.05252  3.41789  3.43636  2.91786  2.89247  2.18820  4.92814  3.70790    452 a - - -
          2.68618  4.42225  2.77519  2.73123  3.46354  2.40513  3.72494  3.29354  2.67741  2.69355  4.24690  2.90347  2.73739  3.18146  2.89801  2.37887  2.77519  2.98518  4.58477  3.61503
          0.02012  4.31195  5.03429  0.61958  0.77255  0.48576  0.95510
    200   2.65926  4.19521  3.96425  3.39312  3.30379  3.09099  4.05134  2.58815  3.28682  1.69322  2.29369  3.65884  4.10750  3.54308  3.51986  2.71768  2.90191  2.21566  4.82521  3.62666    453 l - - -
          2.68618  4.42225  2.77519  2.73123  3.46354  2.40513  3.72494  3.29354  2.67741  2.69355  4.24690  2.90347  2.73739  3.18146  2.89801  2.37887  2.77519  2.98518  4.58477  3.61503
          0.02012  4.31195  5.03429  0.61958  0.77255  0.48576  0.95510
    201   2.53556  4.32614  4.75849  4.18366  2.63842  4.22737  4.59659  1.48934  4.04306  1.74639  3.25172  4.31163  4.53972  4.20726  4.14524  3.55265  3.21406  1.70479  5.08869  3.92286    454 i - - -
          2.68618  4.42225  2.77519  2.73123  3.46354  2.40513  3.72494  3.29354  2.67741  2.69355  4.24690  2.90347  2.73739  3.18146  2.89801  2.37887  2.77519  2.98518  4.58477  3.61503
          0.02012  4.31195  5.03429  0.61958  0.77255  0.48576  0.95510
    202   2.01659  4.25947  3.99864  3.43222  3.41274  3.80514  4.15061  2.03363  3.34581  2.16512  3.37256  3.72258  2.94606  3.60899  3.60344  3.09353  2.97114  1.84536  4.95888  3.75445    455 v - - -
          2.68618  4.42225  2.77519  2.73123  3.46354  2.40513  3.72494  3.29354  2.67741  2.69355  4.24690  2.90347  2.73739  3.18146  2.89801  2.37887  2.77519  2.98518  4.58477  3.61503
          0.02012  4.31195  5.03429  0.61958  0.77255  0.48576  0.95510
    203   2.91444  4.28293  4.69937  4.10455  3.17071  4.10782  4.42728  1.52550  3.93770  1.62973  2.68989  4.20400  4.42141  4.07017  4.00540  3.42318  3.14325  2.03309  3.15958  3.73993    456 i - - -
          2.68618  4.42225  2.77519  2.73123  3.46354  2.40513  3.72494  3.29354  2.67741  2.69355  4.24690  2.90347  2.73739  3.18146  2.89801  2.37887  2.77519  2.98518  4.58477  3.61503
          0.02012  4.31195  5.03429  0.61958  0.77255  0.48576  0.95510
    204   1.10712  4.30724  3.75681  3.34569  4.26537  2.51007  4.32943  3.63390  3.33269  3.35167  4.19159  3.49973  3.87546  3.61464  3.65263  2.07469  2.85414  2.60010  5.64160  4.43388    457 a - - -
          2.68618  4.42225  2.77519  2.73123  3.46354  2.40513  3.72494  3.29354  2.67741  2.69355  4.24690  2.90347  2.73739  3.18146  2.89801  2.37887  2.77519  2.98518  4.58477  3.61503
          0.02012  4.31195  5.03429  0.61958  0.77255  0.48576  0.95510
    205   2.13258  4.19528  4.02379  3.45619  2.86090  2.80918  4.10676  2.30096  3.36115  2.38082  3.33318  3.70825  4.13887  3.60741  3.59103  3.03759  2.92007  1.66194  4.86985  3.66730    458 v - - -
          2.68618  4.42225  2.77519  2.73123  3.46354  2.40513  3.72494  3.29354  2.67741  2.69355  4.24690  2.90347  2.73739  3.18146  2.89801  2.37887  2.77519  2.98518  4.58477  3.61503
          0.02012  4.31195  5.03429  0.61958  0.77255  0.48576  0.95510
    206   1.88359  4.30800  4.41857  3.84245  2.42886  4.02974  4.34686  2.04434  3.71879  1.60871  3.18697  4.03985  4.36693  3.91190  3.87840  3.33520  3.11584  2.25443  4.92529  3.73598    459 l - - -
          2.68618  4.42225  2.77519  2.73123  3.46354  2.40513  3.72494  3.29354  2.67741  2.69355  4.24690  2.90347  2.73739  3.18146  2.89801  2.37887  2.77519  2.98518  4.58477  3.61503
          0.02012  4.31195  5.03429  0.61958  0.77255  0.48576  0.95510
    207   3.53385  5.65929  0.44966  2.72483  5.11223  3.61002  4.40847  4.81627  3.58810  4.35102  5.36062  3.29574  4.29415  3.66299  4.14791  3.46080  3.88858  4.41451  6.18481  4.94043    460 D - - -
          2.68618  4.42225  2.77519  2.73123  3.46354  2.40513  3.72494  3.29354  2.67741  2.69355  4.24690  2.90347  2.73739  3.18146  2.89801  2.37887  2.77519  2.98518  4.58477  3.61503
          0.02012  4.31195  5.03429  0.61958  0.77255  0.48576  0.95510
    208   3.49760  4.83889  4.65343  4.24227  2.02764  4.38877  3.76546  3.16321  4.09674  2.64082  3.84863  4.16435  4.71845  4.16391  4.19458  3.72936  3.72982  2.51930  3.96410  0.87571    461 y - - -
          2.68618  4.42225  2.77519  2.73123  3.46354  2.40513  3.72494  3.29354  2.67741  2.69355  4.24690  2.90347  2.73739  3.18146  2.89801  2.37887  2.77519  2.98518  4.58477  3.61503
          0.02012  4.31195  5.03429  0.61958  0.77255  0.48576  0.95510
    209   1.97022  4.29384  4.36885  3.80057  2.85054  4.00069  4.36014  2.28129  3.68636  1.70135  3.27334  4.01058  4.35739  3.90133  3.86807  3.30998  3.09708  1.64754  4.98970  3.79887    462 v - - -
          2.68618  4.42225  2.77519  2.73123  3.46354  2.40513  3.72494  3.29354  2.67741  2.69355  4.24690  2.90347  2.73739  3.18146  2.89801  2.37887  2.77519  2.98518  4.58477  3.61503
          0.02012  4.31195  5.03429  0.61958  0.77255  0.48576  0.95510
    210   3.42014  4.74219  4.72130  4.29338  1.58603  4.36300  3.78457  3.07994  4.13983  2.58045  3.75681  4.18143  4.68518  4.18058  4.20346  3.69808  3.64740  2.28427  3.98221  1.17517    463 y - - -
          2.68618  4.42225  2.77519  2.73123  3.46354  2.40513  3.72494  3.29354  2.67741  2.69355  4.24690  2.90347  2.73739  3.18146  2.89801  2.37887  2.77519  2.98518  4.58477  3.61503
          0.02012  4.31195  5.03429  0.61958  0.77255  0.48576  0.95510
    211   2.91911  5.29055  2.89045  1.96754  4.64331  3.53830  3.72928  4.08148  2.32116  3.55983  4.36828  3.02048  3.98044  1.47087  2.41926  2.87916  3.14130  3.69941  5.67424  4.34115    464 q - - -
          2.68618  4.42225  2.77519  2.73123  3.46354  2.40513  3.72494  3.29354  2.67741  2.69355  4.24690  2.90347  2.73739  3.18146  2.89801  2.37887  2.77519  2.98518  4.58477  3.61503
          0.02012  4.31195  5.03429  0.61958  0.77255  0.48576  0.95510
    212   2.78899  4.50145  3.67806  3.07269  3.45199  3.73396  3.88417  2.61676  2.74282  2.30039  3.53823  3.45224  4.10011  3.22404  1.62270  3.00280  3.01096  2.74755  3.26714  3.63056    465 r - - -
          2.68618  4.42225  2.77519  2.73123  3.46354  2.40513  3.72494  3.29354  2.67741  2.69355  4.24690  2.90347  2.73739  3.18146  2.89801  2.37887  2.77519  2.98518  4.58477  3.61503
          0.02012  4.31195  5.03429  0.61958  0.77255  0.48576  0.95510
    213   2.92870  4.42480  4.12061  3.58105  2.15519  3.93374  3.82380  2.91184  3.46618  2.57450  3.54696  3.77015  4.29274  3.68141  2.93214  2.66626  3.15771  2.72178  2.56522  1.75630    466 y - - -
          2.68618  4.42225  2.77519  2.73123  3.46354  2.40513  3.72494  3.29354  2.67741  2.69355  4.24690  2.90347  2.73739  3.18146  2.89801  2.37887  2.77519  2.98518  4.58477  3.61503
          0.02012  4.31195  5.03429  0.61958  0.77255  0.48576  0.95510
    214   2.70942  5.16479  2.61504  2.21915  4.49025  3.43713  3.65152  3.95871  2.22052  3.45652  4.21792  2.91142  3.85355  2.48802  2.57586  1.78560  2.94223  3.54638  5.60269  4.20768    467 s - - -
          2.68618  4.42225  2.77519  2.73123  3.46354  2.40513  3.72494  3.29354  2.67741  2.69355  4.24690  2.90347  2.73739  3.18146  2.89801  2.37887  2.77519  2.98518  4.58477  3.61503
          0.02012  4.31195  5.03429  0.61958  0.77255  0.48576  0.95510
    215   3.77695  5.11387  4.56355  4.17235  2.12544  4.49407  1.45937  3.73649  3.98511  3.08805  4.28114  4.09879  4.80765  4.10223  4.12491  3.82712  3.98951  3.59805  2.53078  1.28824    468 y - - -
          2.68618  4.42225  2.77519  2.73123  3.46354  2.40513  3.72494  3.29354  2.67741  2.69355  4.24690  2.90347  2.73739  3.18146  2.89801  2.37887  2.77519  2.98518  4.58477  3.61503
          0.02012  4.31195  5.03429  0.61958  0.77255  0.48576  0.95510
    216   2.67615  4.91192  3.05398  2.00300  4.16841  3.48885  3.67074  3.07086  1.94439  2.85554  3.97878  3.00824  3.87680  2.81147  2.57850  2.69776  2.90363  3.25445  5.39146  3.40776    469 k - - -
          2.68618  4.42225  2.77519  2.73123  3.46354  2.40513  3.72494  3.29354  2.67741  2.69355  4.24690  2.90347  2.73739  3.18146  2.89801  2.37887  2.77519  2.98518  4.58477  3.61503
          0.02012  4.31195  5.03429  0.61958  0.77255  0.48576  0.95510
    217   2.49778  5.23207  2.88258  1.91030  4.58044  3.49226  3.68525  4.02907  1.60801  3.51332  4.29464  2.96870  3.91689  2.39934  2.73752  2.77428  3.03802  3.62865  5.63980  4.27847    470 k - - -
          2.68618  4.42225  2.77519  2.73123  3.46354  2.40513  3.72494  3.29354  2.67741  2.69355  4.24690  2.90347  2.73739  3.18146  2.89801  2.37887  2.77519  2.98518  4.58477  3.61503
          0.02012  4.31195  5.03429  0.61958  0.77255  0.48576  0.95510
    218   2.69306  5.16646  2.61444  2.36055  4.50081  3.43440  3.63721  3.97424  2.21025  3.46247  4.21582  2.48678  3.84303  2.12989  2.48927  2.23141  2.92479  3.55262  5.60026  4.20188    471 q - - -
          2.68618  4.42225  2.77519  2.73123  3.46354  2.40513  3.72494  3.29354  2.67741  2.69355  4.24690  2.90347  2.73739  3.18146  2.89801  2.37887  2.77519  2.98518  4.58477  3.61503
          0.02012  4.31195  5.03429  0.61958  0.77255  0.48576  0.95510
    219   3.60855  4.89854  5.20727  4.68944  3.21936  4.86957  5.19044  2.03419  4.48604  0.63853  3.02208  4.93801  5.02534  4.59684  4.57215  4.27546  3.83872  2.39895  5.38067  4.28774    472 L - - -
          2.68618  4.42225  2.77519  2.73123  3.46354  2.40513  3.72494  3.29354  2.67741  2.69355  4.24690  2.90347  2.73739  3.18146  2.89801  2.37887  2.77519  2.98518  4.58477  3.61503
          0.02012  4.31195  5.03429  0.61958  0.77255  0.48576  0.95510
    220   3.35817  5.43621  3.87558  3.08476  4.98312  3.92229  3.76019  4.28441  1.33737  3.65801  4.54100  3.44077  4.26152  2.88871  1.10676  3.33872  3.48765  3.97052  5.63776  4.53064    473 r - - -
          2.68618  4.42225  2.77519  2.73123  3.46354  2.40513  3.72494  3.29354  2.67741  2.69355  4.24690  2.90347  2.73739  3.18146  2.89801  2.37887  2.77519  2.98518  4.58477  3.61503
          0.02012  4.31195  5.03429  0.61958  0.77255  0.48576  0.95510
    221   3.38429  4.87376  4.56353  4.21378  3.49070  4.18944  4.84731  2.71538  3.95346  2.03648  0.72918  4.42999  4.67122  4.31543  4.10211  3.76858  3.70838  2.76917  5.37557  4.16852    474 m - - -
          2.68618  4.42225  2.77519  2.73123  3.46354  2.40513  3.72494  3.29354  2.67741  2.69355  4.24690  2.90347  2.73739  3.18146  2.89801  2.37887  2.77519  2.98518  4.58477  3.61503
          0.02012  4.31195  5.03429  0.61958  0.77255  0.48576  0.95510
    222   2.41669  4.35553  3.65898  3.34724  4.44486  3.14595  4.39493  3.81909  3.35762  3.54288  4.38556  3.49973  3.88789  3.66798  3.66351  1.46542  1.24168  3.30446  5.79879  4.57955    475 t - - -
          2.68618  4.42225  2.77519  2.73123  3.46354  2.40513  3.72494  3.29354  2.67741  2.69355  4.24690  2.90347  2.73739  3.18146  2.89801  2.37887  2.77519  2.98518  4.58477  3.61503
          0.02012  4.31195  5.03429  0.61958  0.77255  0.48576  0.95510
    223   3.30523  5.39287  3.70993  3.02923  4.90364  3.86723  3.78481  4.24236  0.82535  3.64483  4.52904  3.40841  4.23731  2.91902  1.95886  3.29226  3.45961  3.92347  5.64196  4.50725    476 k - - -
          2.68618  4.42225  2.77519  2.73123  3.46354  2.40513  3.72494  3.29354  2.67741  2.69355  4.24690  2.90347  2.73739  3.18146  2.89801  2.37887  2.77519  2.98518  4.58477  3.61503
          0.02012  4.31195  5.03429  0.61958  0.77255  0.48576  0.95510
    224   2.78341  5.26639  2.49889  2.13469  4.59340  3.43638  3.06416  4.06955  2.23949  3.55455  4.32362  2.90301  3.88510  1.65334  2.91070  2.73414  3.02018  3.65045  5.69126  4.28525    477 q - - -
          2.68618  4.42225  2.77519  2.73123  3.46354  2.40513  3.72494  3.29354  2.67741  2.69355  4.24690  2.90347  2.73739  3.18146  2.89801  2.37887  2.77519  2.98518  4.58477  3.61503
          0.02012  4.31195  5.03429  0.61958  0.77255  0.48576  0.95510
    225   3.16542  5.77537  1.81878  0.92159  5.06622  3.39022  3.96096  4.60735  3.00572  4.08939  4.95186  2.85115  4.02795  3.13060  3.61962  3.03316  3.46001  4.16495  6.22490  4.70369    478 e - - -
          2.68618  4.42225  2.77519  2.73123  3.46354  2.40513  3.72494  3.29354  2.67741  2.69355  4.24690  2.90347  2.73739  3.18146  2.89801  2.37887  2.77519  2.98518  4.58477  3.61503
          0.02012  4.31195  5.03429  0.61958  0.77255  0.48576  0.95510
    226   3.25222  4.52791  5.09170  4.56598  3.64887  4.66530  5.17700  1.57418  4.45890  2.14627  2.82349  4.75184  4.92625  4.66717  4.61185  4.03812  3.50162  0.91792  5.60891  4.44013    479 v - - -
          2.68618  4.42225  2.77519  2.73123  3.46354  2.40513  3.72494  3.29354  2.67741  2.69355  4.24690  2.90347  2.73739  3.18146  2.89801  2.37887  2.77519  2.98518  4.58477  3.61503
          0.02012  4.31195  5.03429  0.61958  0.77255  0.48576  0.95510
    227   3.14392  5.37753  3.45146  2.45657  4.85205  3.76771  3.71915  4.20065  1.12297  3.60758  4.44754  3.25467  4.13181  2.84019  1.77279  3.11233  3.30998  3.85091  5.63555  4.44108    480 k - - -
          2.68618  4.42225  2.77519  2.73123  3.46354  2.40513  3.72494  3.29354  2.67741  2.69355  4.24690  2.90347  2.73739  3.18146  2.89801  2.37887  2.77519  2.98518  4.58477  3.61503
          0.02012  4.31195  5.03429  0.61958  0.77255  0.48576  0.95510
    228   3.08562  5.72364  1.26507  1.56172  5.00625  3.38031  3.89357  4.54116  2.88646  4.00486  4.83539  2.82674  3.98866  2.50145  3.48296  2.96088  3.36579  4.09177  6.15063  4.62908    481 d - - -
          2.68618  4.42225  2.77519  2.73123  3.46354  2.40513  3.72494  3.29354  2.67741  2.69355  4.24690  2.90347  2.73739  3.18146  2.89801  2.37887  2.77519  2.98518  4.58477  3.61503
          0.02012  4.31195  5.03429  0.61958  0.77255  0.48576  0.95510
    229   3.41950  5.55072  2.77785  0.53105  4.96620  3.62378  4.28053  4.51625  3.22555  4.07004  5.05025  3.28861  4.25663  3.50295  3.66336  3.36986  3.73521  4.16287  6.04977  4.80624    482 E - - -
          2.68618  4.42225  2.77519  2.73123  3.46354  2.40513  3.72494  3.29354  2.67741  2.69355  4.24690  2.90347  2.73739  3.18146  2.89801  2.37887  2.77519  2.98518  4.58477  3.61503
          0.02012  4.31195  5.03429  0.61958  0.77255  0.48576  0.95510
    230   2.76486  4.42456  3.69655  3.13232  2.34711  3.73749  3.84382  2.91266  3.01505  2.31822  3.51964  3.48598  4.10868  2.88510  2.55151  2.99720  2.99377  2.70561  4.64375  2.06386    483 y - - -
          2.68618  4.42225  2.77519  2.73123  3.46354  2.40513  3.72494  3.29354  2.67741  2.69355  4.24690  2.90347  2.73739  3.18146  2.89801  2.37887  2.77519  2.98518  4.58477  3.61503
          0.02012  4.31195  5.03429  0.61958  0.77255  0.48576  0.95510
    231   3.30711  5.39697  3.72297  3.03076  4.91081  3.87141  3.78013  4.24552  0.83622  3.64489  4.52786  3.40867  4.23760  2.91333  1.92360  3.29306  3.45892  3.92654  5.64083  4.50802    484 k - - -
          2.68618  4.42225  2.77519  2.73123  3.46354  2.40513  3.72494  3.29354  2.67741  2.69355  4.24690  2.90347  2.73739  3.18146  2.89801  2.37887  2.77519  2.98518  4.58477  3.61503
          0.02012  4.31195  5.03429  0.61958  0.77255  0.48576  0.95510
    232   2.72024  5.18246  2.81137  2.02252  4.50862  3.43278  3.66001  3.97952  2.24965  3.47592  4.23804  2.18071  3.85726  2.24545  2.88360  2.48212  2.63818  3.56492  5.62177  4.22232    485 e - - -
          2.68618  4.42225  2.77519  2.73123  3.46354  2.40513  3.72494  3.29354  2.67741  2.69355  4.24690  2.90347  2.73739  3.18146  2.89801  2.37887  2.77519  2.98518  4.58477  3.61503
          0.02012  4.31195  5.03429  0.61958  0.77255  0.48576  0.95510
    233   2.62740  4.44768  3.41678  2.86874  3.63681  3.54452  3.86369  3.00889  2.82127  2.71201  3.01885  3.28960  3.96580  3.14853  3.19671  1.85891  2.10098  2.76262  5.05965  3.25951    486 s - - -
          2.68618  4.42225  2.77519  2.73123  3.46354  2.40513  3.72494  3.29354  2.67741  2.69355  4.24690  2.90347  2.73739  3.18146  2.89801  2.37887  2.77519  2.98518  4.58477  3.61503
          0.02012  4.31195  5.03429  0.61958  0.77255  0.48576  0.95510
    234   3.41950  5.55072  2.77785  0.53105  4.96620  3.62378  4.28053  4.51625  3.22555  4.07004  5.05025  3.28861  4.25663  3.50295  3.66336  3.36986  3.73521  4.16287  6.04977  4.80624    487 E - - -
          2.68618  4.42225  2.77519  2.73123  3.46354  2.40513  3.72494  3.29354  2.67741  2.69355  4.24690  2.90347  2.73739  3.18146  2.89801  2.37887  2.77519  2.98518  4.58477  3.61503
          0.02012  4.31195  5.03429  0.61958  0.77255  0.48576  0.95510
    235   3.30488  5.01339  4.06609  4.03094  5.12114  0.28869  5.10042  4.85119  4.27033  4.43957  5.43481  4.23275  4.41555  4.56047  4.43609  3.49269  3.81914  4.29401  6.07689  5.24561    488 G - - -
          2.68618  4.42225  2.77519  2.73123  3.46354  2.40513  3.72494  3.29354  2.67741  2.69355  4.24690  2.90347  2.73739  3.18146  2.89801  2.37887  2.77519  2.98518  4.58477  3.61503
          0.02012  4.31195  5.03429  0.61958  0.77255  0.48576  0.95510
    236   3.16987  5.73660  0.94445  2.26985  5.05407  3.37455  3.99693  4.64822  3.08497  4.13721  5.01379  1.98283  4.03564  3.17818  3.71526  3.04474  3.48556  4.19172  6.25173  4.71333    489 d - - -
          2.68618  4.42225  2.77519  2.73123  3.46354  2.40513  3.72494  3.29354  2.67741  2.69355  4.24690  2.90347  2.73739  3.18146  2.89801  2.37887  2.77519  2.98518  4.58477  3.61503
          0.02012  4.31195  5.03429  0.61958  0.77255  0.48576  0.95510
    237   2.90609  4.72359  3.69927  3.40633  4.01826  3.57138  4.39232  3.42895  3.30188  2.47996  4.17609  3.70552  0.83664  3.73036  3.57234  3.09062  3.30309  3.19987  5.50347  4.21310    490 p - - -
          2.68618  4.42225  2.77519  2.73123  3.46354  2.40513  3.72494  3.29354  2.67741  2.69355  4.24690  2.90347  2.73739  3.18146  2.89801  2.37887  2.77519  2.98518  4.58477  3.61503
          0.02012  4.31195  5.03429  0.61958  0.77255  0.48576  0.95510
    238   2.68370  4.86507  3.07307  1.73608  4.09560  3.50117  3.19527  3.11800  2.44680  2.54937  3.93532  3.03396  3.89191  2.84446  2.59372  2.71948  2.91186  3.19615  5.35144  4.02536    491 e - - -
          2.68618  4.42225  2.77519  2.73123  3.46354  2.40513  3.72494  3.29354  2.67741  2.69355  4.24690  2.90347  2.73739  3.18146  2.89801  2.37887  2.77519  2.98518  4.58477  3.61503
          0.02012  4.31195  5.03429  0.61958  0.77255  0.48576  0.95510
    239   3.21134  4.49771  5.06451  4.51694  2.84940  4.57429  4.99027  1.63505  4.39904  1.80294  3.31551  4.66725  4.83033  4.55077  4.50618  3.92925  3.45074  1.08403  5.38304  4.21430    492 v - - -
          2.68618  4.42225  2.77519  2.73123  3.46354  2.40513  3.72494  3.29354  2.67741  2.69355  4.24690  2.90347  2.73739  3.18146  2.89801  2.37887  2.77519  2.98518  4.58477  3.61503
          0.02012  4.31195  5.03429  0.61958  0.77255  0.48576  0.95510
    240   3.15425  5.38319  3.48436  2.46588  4.86441  3.77871  3.71775  4.20881  1.22723  3.61097  4.45185  3.26514  4.13823  2.83821  1.57851  3.12261  3.31715  3.85998  5.63443  4.44581    493 k - - -
          2.68618  4.42225  2.77519  2.73123  3.46354  2.40513  3.72494  3.29354  2.67741  2.69355  4.24690  2.90347  2.73739  3.18146  2.89801  2.37887  2.77519  2.98518  4.58477  3.61503
          0.02012  4.31195  5.03429  0.61958  0.77255  0.48576  0.95510
    241   2.04358  4.93485  2.97935  2.28441  4.29591  3.00028  3.70615  3.73149  2.46796  3.29597  4.08902  2.99261  3.86491  2.84039  2.33952  2.07720  2.91491  3.35853  5.49666  4.14532    494 a - - -
          2.68618  4.42225  2.77519  2.73123  3.46354  2.40513  3.72494  3.29354  2.67741  2.69355  4.24690  2.90347  2.73739  3.18146  2.89801  2.37887  2.77519  2.98518  4.58477  3.61503
          0.02012  4.31195  5.03429  0.61958  0.77255  0.48576  0.95510
    242   2.55721  5.24676  3.24499  2.40608  4.65003  3.64088  3.68975  4.04374  1.44913  3.50394  4.31424  3.13067  4.01901  2.80833  1.77044  2.92233  3.14176  3.67646  5.58992  4.32282    495 k - - -
          2.68618  4.42225  2.77519  2.73123  3.46354  2.40513  3.72494  3.29354  2.67741  2.69355  4.24690  2.90347  2.73739  3.18146  2.89801  2.37887  2.77519  2.98518  4.58477  3.61503
          0.02012  4.31195  5.03429  0.61958  0.77255  0.48576  0.95510
    243   3.02379  4.53544  4.23779  3.72343  3.58056  4.03635  4.41592  0.98550  3.30996  2.34683  3.53272  3.99354  4.44490  3.81636  2.84716  3.42166  3.28744  2.24089  5.25087  4.01763    496 i - - -
          2.68618  4.42225  2.77519  2.73123  3.46354  2.40513  3.72494  3.29354  2.67741  2.69355  4.24690  2.90347  2.73739  3.18146  2.89801  2.37887  2.77519  2.98518  4.58477  3.61503
          0.02012  4.31195  5.03429  0.61958  0.77255  0.48576  0.95510
    244   2.45797  5.23614  3.44166  2.79337  4.68419  3.71222  3.72128  4.04419  1.35340  3.50686  4.34266  3.23433  4.08676  2.84761  1.63280  3.02669  3.22269  3.69831  5.58243  4.36576    497 k - - -
          2.68618  4.42225  2.77519  2.73123  3.46354  2.40513  3.72494  3.29354  2.67741  2.69355  4.24690  2.90347  2.73739  3.18146  2.89801  2.37887  2.77519  2.98518  4.58477  3.61503
          0.02012  4.31195  5.03429  0.61958  0.77255  0.48576  0.95510
    245   2.70949  5.08275  2.90935  2.06745  4.38933  3.45785  3.66363  3.83565  2.24077  3.36626  4.14699  2.94874  3.86825  1.89348  2.84328  2.37045  2.94105  2.98336  5.53794  4.16823    498 q - - -
          2.68618  4.42225  2.77519  2.73123  3.46354  2.40513  3.72494  3.29354  2.67741  2.69355  4.24690  2.90347  2.73739  3.18146  2.89801  2.37887  2.77519  2.98518  4.58477  3.61503
          0.02012  4.31195  5.03429  0.61958  0.77255  0.48576  0.95510
    246   2.81996  4.89580  3.32839  2.71025  4.14624  3.62631  3.72833  2.81105  1.68329  3.10191  3.26059  3.17791  3.99728  2.89121  1.87642  2.87571  3.03003  3.21916  5.35218  4.09008    499 k - - -
          2.68618  4.42225  2.77519  2.73123  3.46354  2.40513  3.72494  3.29354  2.67741  2.69355  4.24690  2.90347  2.73739  3.18146  2.89801  2.37887  2.77519  2.98518  4.58477  3.61503
          0.02012  4.31195  5.03429  0.61958  0.77255  0.48576  0.95510
    247   2.48986  4.86064  3.18076  2.61297  4.10978  3.54736  3.72029  3.50134  2.40311  3.09471  2.86632  3.10372  3.93880  1.76161  2.40669  2.78620  2.96342  3.20167  5.35345  4.05841    500 q - - -
          2.68618  4.42225  2.77519  2.73123  3.46354  2.40513  3.72494  3.29354  2.67741  2.69355  4.24690  2.90347  2.73739  3.18146  2.89801  2.37887  2.77519  2.98518  4.58477  3.61503
          0.02012  4.31195  5.03429  0.61958  0.77255  0.48576  0.95510
    248   3.06847  5.12109  3.61752  2.91612  4.45920  3.77852  3.74992  3.80188  1.90992  3.31913  3.14269  3.32479  4.13514  2.89890  1.13870  3.10219  3.24737  3.51791  5.47460  4.27976    501 r - - -
          2.68618  4.42225  2.77519  2.73123  3.46354  2.40513  3.72494  3.29354  2.67741  2.69355  4.24690  2.90347  2.73739  3.18146  2.89801  2.37887  2.77519  2.98518  4.58477  3.61503
          0.02012  4.31195  5.03429  0.61958  0.77255  0.48576  0.95510
    249   2.26026  4.96864  2.93968  2.13329  4.26032  3.46294  3.70645  3.66657  2.47049  3.25565  4.06672  2.99107  3.88696  1.82765  2.91874  2.71706  2.94547  2.86247  5.47805  4.12940    502 q - - -
          2.68618  4.42225  2.77519  2.73123  3.46354  2.40513  3.72494  3.29354  2.67741  2.69355  4.24690  2.90347  2.73739  3.18146  2.89801  2.37887  2.77519  2.98518  4.58477  3.61503
          0.02012  4.31195  5.03429  0.61958  0.77255  0.48576  0.95510
    250   2.68033  4.49176  4.84478  4.27530  3.33165  4.40732  4.77085  1.44672  4.14060  1.29325  2.72926  4.46146  4.67763  4.29444  4.26139  3.73936  3.38178  2.09732  5.21627  4.09691    503 l - - -
          2.68618  4.42225  2.77519  2.73123  3.46354  2.40513  3.72494  3.29354  2.67741  2.69355  4.24690  2.90347  2.73739  3.18146  2.89801  2.37887  2.77519  2.98518  4.58477  3.61503
          0.02012  4.31195  5.03429  0.61958  0.77255  0.48576  0.95510
    251   1.93706  4.66885  3.23935  2.69519  4.00557  3.46597  3.80150  3.38963  2.59265  2.64741  3.88417  3.15528  3.91504  2.99204  2.28613  2.03716  2.90774  3.08064  5.31630  4.02931    504 a - - -
          2.68618  4.42225  2.77519  2.73123  3.46354  2.40513  3.72494  3.29354  2.67741  2.69355  4.24690  2.90347  2.73739  3.18146  2.89801  2.37887  2.77519  2.98518  4.58477  3.61503
          0.02012  4.31195  5.03429  0.61958  0.77255  0.48576  0.95510
    252   2.68213  4.83562  3.10771  2.35648  4.07762  3.50708  3.69891  3.48067  2.44987  2.81345  3.36780  3.05254  3.89782  2.85706  2.14974  1.96370  2.91139  3.16971  5.33727  4.02252    505 s - - -
          2.68618  4.42225  2.77519  2.73123  3.46354  2.40513  3.72494  3.29354  2.67741  2.69355  4.24690  2.90347  2.73739  3.18146  2.89801  2.37887  2.77519  2.98518  4.58477  3.61503
          0.02012  4.31195  5.03429  0.61958  0.77255  0.48576  0.95510
    253   2.94008  5.24107  3.27969  2.65832  4.64429  3.64689  3.68305  4.03869  1.75810  3.49605  4.30489  3.13591  4.01768  1.85368  1.86235  2.91833  2.66692  3.67133  5.58006  4.31522    506 k - - -
          2.68619  4.42226  2.77520  2.73124  3.46355  2.40514  3.72495  3.29355  2.67742  2.69356  4.24691  2.90348  2.73723  3.18147  2.89802  2.37888  2.77520  2.98519  4.58478  3.61504
          0.07732  2.68973  5.03429  0.40311  1.10333  0.48576  0.95510
    254   2.34485  4.99129  3.24528  2.74375  4.48546  3.54350  3.80386  3.88670  2.32346  3.43249  4.26788  2.65039  4.00999  2.95320  1.27717  2.88677  3.11207  3.52135  5.57394  4.30889    508 r - - -
          2.68618  4.42225  2.77519  2.73123  3.46354  2.40513  3.72494  3.29354  2.67741  2.69355  4.24690  2.90347  2.73739  3.18146  2.89801  2.37887  2.77519  2.98518  4.58477  3.61503
          0.02012  4.31195  5.03429  0.61958  0.77255  0.48576  0.95510
    255   2.91993  4.42118  4.24400  3.68205  3.31793  4.00477  4.35468  2.44747  3.54259  1.60404  1.86007  3.95701  4.36106  3.80306  3.76266  3.31318  2.10336  2.38379  5.04796  3.88512    509 l - - -
          2.68618  4.42225  2.77519  2.73123  3.46354  2.40513  3.72494  3.29354  2.67741  2.69355  4.24690  2.90347  2.73739  3.18146  2.89801  2.37887  2.77519  2.98518  4.58477  3.61503
          0.02012  4.31195  5.03429  0.61958  0.77255  0.48576  0.95510
    256   2.67717  4.49315  2.98369  2.84359  3.63194  3.60918  3.84481  2.44286  2.76391  2.64805  2.12856  3.28449  3.99249  3.11661  2.40372  2.85238  2.90888  2.72974  5.06153  3.81063    510 m - - -
          2.68618  4.42225  2.77519  2.73123  3.46354  2.40513  3.72494  3.29354  2.67741  2.69355  4.24690  2.90347  2.73739  3.18146  2.89801  2.37887  2.77519  2.98518  4.58477  3.61503
          0.02012  4.31195  5.03429  0.61958  0.77255  0.48576  0.95510
    257   2.08701  4.89488  3.07034  2.51555  4.15611  3.49516  3.18011  3.57304  2.42098  3.16169  3.97569  3.02775  3.88922  2.04612  2.56629  2.71543  2.91691  2.83796  5.38562  4.05884    511 q - - -
          2.68618  4.42225  2.77519  2.73123  3.46354  2.40513  3.72494  3.29354  2.67741  2.69355  4.24690  2.90347  2.73739  3.18146  2.89801  2.37887  2.77519  2.98518  4.58477  3.61503
          0.02012  4.31195  5.03429  0.61958  0.77255  0.48576  0.95510
    258   1.63004  5.36857  1.73581  1.93699  4.70609  3.38985  3.83510  4.17483  2.75033  3.70834  4.52148  2.88014  3.94326  2.98324  3.29408  2.85094  3.18720  3.76572  5.88839  4.44376    512 a - - -
          2.68618  4.42225  2.77519  2.73123  3.46354  2.40513  3.72494  3.29354  2.67741  2.69355  4.24690  2.90347  2.73739  3.18146  2.89801  2.37887  2.77519  2.98518  4.58477  3.61503
          0.02012  4.31195  5.03429  0.61958  0.77255  0.48576  0.95510
    259   3.27179  4.56248  5.09316  4.62731  3.80868  4.65971  5.34891  1.62070  4.51503  2.29776  3.60259  4.80829  4.98548  4.79273  4.70233  4.07775  3.54953  0.75138  5.81858  4.59192    513 v - - -
          2.68618  4.42225  2.77519  2.73123  3.46354  2.40513  3.72494  3.29354  2.67741  2.69355  4.24690  2.90347  2.73739  3.18146  2.89801  2.37887  2.77519  2.98518  4.58477  3.61503
          0.02012  4.31195  5.03429  0.61958  0.77255  0.48576  0.95510
    260   2.23592  4.46120  3.43430  2.95165  3.98811  3.35137  4.00954  3.34607  2.92016  3.04152  3.10636  3.31339  1.60686  3.25496  3.29541  2.25145  2.88702  3.01476  5.36490  4.11041    514 p - - -
          2.68618  4.42225  2.77519  2.73123  3.46354  2.40513  3.72494  3.29354  2.67741  2.69355  4.24690  2.90347  2.73739  3.18146  2.89801  2.37887  2.77519  2.98518  4.58477  3.61503
          0.02012  4.31195  5.03429  0.61958  0.77255  0.48576  0.95510
    261   2.76362  5.11586  3.06390  2.49703  4.46054  3.51840  3.65963  3.89290  1.76813  3.39815  4.18317  3.01256  3.90859  2.48106  2.32484  2.07968  2.64685  3.51210  5.53850  4.20409    515 k - - -
          2.68618  4.42225  2.77519  2.73123  3.46354  2.40513  3.72494  3.29354  2.67741  2.69355  4.24690  2.90347  2.73739  3.18146  2.89801  2.37887  2.77519  2.98518  4.58477  3.61503
          0.02012  4.31195  5.03429  0.61958  0.77255  0.48576  0.95510
    262   0.72811  4.29722  3.81740  3.59885  4.54820  3.09709  4.59369  3.88850  3.64304  3.66477  4.51651  3.61021  3.88928  3.91356  3.88934  2.16243  2.90234  3.32809  5.92578  4.73759    516 a - - -
          2.68618  4.42225  2.77519  2.73123  3.46354  2.40513  3.72494  3.29354  2.67741  2.69355  4.24690  2.90347  2.73739  3.18146  2.89801  2.37887  2.77519  2.98518  4.58477  3.61503
          0.02012  4.31195  5.03429  0.61958  0.77255  0.48576  0.95510
    263   2.76736  5.05039  1.49075  2.44395  4.58239  3.34771  3.88130  4.03215  2.77648  3.60592  4.41636  2.97193  3.91691  3.03771  3.28299  2.28423  2.02002  3.60515  5.80029  4.40562    517 d - - -
          2.68618  4.42225  2.77519  2.73123  3.46354  2.40513  3.72494  3.29354  2.67741  2.69355  4.24690  2.90347  2.73739  3.18146  2.89801  2.37887  2.77519  2.98518  4.58477  3.61503
          0.02012  4.31195  5.03429  0.61958  0.77255  0.48576  0.95510
    264   2.44792  4.44033  4.52507  4.16241  3.93187  3.90195  4.94626  2.12154  4.06472  2.59425  3.78946  4.24893  4.49278  4.36815  4.26578  3.35124  3.27427  0.78830  5.72106  4.49867    518 v - - -
          2.68618  4.42225  2.77519  2.73123  3.46354  2.40513  3.72494  3.29354  2.67741  2.69355  4.24690  2.90347  2.73739  3.18146  2.89801  2.37887  2.77519  2.98518  4.58477  3.61503
          0.02012  4.31195  5.03429  0.61958  0.77255  0.48576  0.95510
    265   3.31421  4.56240  5.23190  4.75535  3.82973  4.79705  5.46677  1.13458  4.66455  2.29081  3.59820  4.93348  5.06897  4.91861  4.83906  4.21267  3.57944  1.01651  5.87329  4.66302    519 v - - -
          2.68618  4.42225  2.77519  2.73123  3.46354  2.40513  3.72494  3.29354  2.67741  2.69355  4.24690  2.90347  2.73739  3.18146  2.89801  2.37887  2.77519  2.98518  4.58477  3.61503
          0.02012  4.31195  5.03429  0.61958  0.77255  0.48576  0.95510
    266   3.31125  4.56093  5.22541  4.74895  3.83177  4.79113  5.46147  1.20592  4.65779  2.29557  3.60121  4.92733  5.06534  4.91349  4.83346  4.20645  3.57687  0.95733  5.87240  4.66067    520 v - - -
          2.68618  4.42225  2.77519  2.73123  3.46354  2.40513  3.72494  3.29354  2.67741  2.69355  4.24690  2.90347  2.73739  3.18146  2.89801  2.37887  2.77519  2.98518  4.58477  3.61503
          0.02012  4.31195  5.03429  0.61958  0.77255  0.48576  0.95510
    267   2.55849  4.44816  3.49404  3.07909  4.03230  3.35265  4.12493  3.24942  3.04382  3.07614  3.97586  2.80268  3.95851  3.39233  3.38684  2.73695  1.20953  2.47216  5.43859  4.18504    521 t - - -
          2.68618  4.42225  2.77519  2.73123  3.46354  2.40513  3.72494  3.29354  2.67741  2.69355  4.24690  2.90347  2.73739  3.18146  2.89801  2.37887  2.77519  2.98518  4.58477  3.61503
          0.02012  4.31195  5.03429  0.61958  0.77255  0.48576  0.95510
    268   3.16783  5.13813  3.06398  3.00546  4.58065  3.54576  4.38338  4.41430  3.34084  4.01366  4.98393  0.56727  4.22813  3.67638  3.69430  3.22990  3.57558  3.98857  5.83306  4.51247    522 N - - -
          2.68618  4.42225  2.77519  2.73123  3.46354  2.40513  3.72494  3.29354  2.67741  2.69355  4.24690  2.90347  2.73739  3.18146  2.89801  2.37887  2.77519  2.98518  4.58477  3.61503
          0.02012  4.31195  5.03429  0.61958  0.77255  0.48576  0.95510
    269   3.44431  5.10288  4.10116  4.01835  4.94024  3.76683  5.03806  4.62733  4.11903  4.19289  5.27562  4.27117  0.30680  4.49229  4.29389  3.63020  3.92316  4.21667  5.97959  5.07352    523 P - - -
          2.68618  4.42225  2.77519  2.73123  3.46354  2.40513  3.72494  3.29354  2.67741  2.69355  4.24690  2.90347  2.73739  3.18146  2.89801  2.37887  2.77519  2.98518  4.58477  3.61503
          0.02012  4.31195  5.03429  0.61958  0.77255  0.48576  0.95510
    270   2.79915  4.88977  2.89407  2.04724  4.37260  3.42281  3.97014  3.68543  2.80359  3.38271  4.26576  3.13543  3.99146  3.16271  3.20946  2.86000  1.21795  3.34833  5.65853  4.34203    524 t - - -
          2.68618  4.42225  2.77519  2.73123  3.46354  2.40513  3.72494  3.29354  2.67741  2.69355  4.24690  2.90347  2.73739  3.18146  2.89801  2.37887  2.77519  2.98518  4.58477  3.61503
          0.02012  4.31195  5.03429  0.61958  0.77255  0.48576  0.95510
    271   3.60868  5.30438  3.68261  3.50763  3.70146  3.90919  0.48195  4.38484  3.34439  3.81051  4.90600  3.89013  4.49533  3.88615  3.57184  3.68246  3.93646  4.11162  5.15270  3.64446    525 H - - -
          2.68618  4.42225  2.77519  2.73123  3.46354  2.40513  3.72494  3.29354  2.67741  2.69355  4.24690  2.90347  2.73739  3.18146  2.89801  2.37887  2.77519  2.98518  4.58477  3.61503
          0.02012  4.31195  5.03429  0.61958  0.77255  0.48576  0.95510
    272   3.12113  4.48749  4.66204  4.12854  2.30922  4.21720  4.09797  2.28219  3.97642  1.52213  3.29357  4.17647  4.52591  4.07977  4.06233  3.53386  3.34620  2.59519  4.40565  1.60605    526 l - - -
          2.68618  4.42225  2.77519  2.73123  3.46354  2.40513  3.72494  3.29354  2.67741  2.69355  4.24690  2.90347  2.73739  3.18146  2.89801  2.37887  2.77519  2.98518  4.58477  3.61503
          0.02012  4.31195  5.03429  0.61958  0.77255  0.48576  0.95510
    273   1.06955  4.30516  3.77403  3.49990  4.55105  3.09449  4.51907  3.93718  3.53998  3.66373  4.49140  3.56033  3.87171  3.81097  3.82142  1.41780  2.88230  3.35741  5.90565  4.71162    527 a - - -
          2.68618  4.42225  2.77519  2.73123  3.46354  2.40513  3.72494  3.29354  2.67741  2.69355  4.24690  2.90347  2.73739  3.18146  2.89801  2.37887  2.77519  2.98518  4.58477  3.61503
          0.02012  4.31195  5.03429  0.61958  0.77255  0.48576  0.95510
    274   3.31426  4.56244  5.23198  4.75543  3.82966  4.79713  5.46683  1.13319  4.66463  2.29069  3.59812  4.93356  5.06901  4.91866  4.83912  4.21275  3.57948  1.01777  5.87328  4.66303    528 v - - -
          2.68618  4.42225  2.77519  2.73123  3.46354  2.40513  3.72494  3.29354  2.67741  2.69355  4.24690  2.90347  2.73739  3.18146  2.89801  2.37887  2.77519  2.98518  4.58477  3.61503
          0.02012  4.31195  5.03429  0.61958  0.77255  0.48576  0.95510
    275   0.52987  4.47722  3.97545  3.81496  4.55619  3.28542  4.77470  3.75360  3.84468  3.61225  4.61153  3.83216  4.06787  4.14664  4.04675  2.83231  3.14136  3.32604  5.93483  4.79552    529 A - - -
          2.68618  4.42225  2.77519  2.73123  3.46354  2.40513  3.72494  3.29354  2.67741  2.69355  4.24690  2.90347  2.73739  3.18146  2.89801  2.37887  2.77519  2.98518  4.58477  3.61503
          0.02012  4.31195  5.03429  0.61958  0.77255  0.48576  0.95510
    276   3.36891  4.64388  5.17175  4.62900  3.42323  4.74386  5.16962  1.79213  4.50662  1.06387  3.20588  4.82845  4.94941  4.63098  4.61451  4.11386  3.60564  1.44689  5.47951  4.38146    530 l - - -
          2.68618  4.42225  2.77519  2.73123  3.46354  2.40513  3.72494  3.29354  2.67741  2.69355  4.24690  2.90347  2.73739  3.18146  2.89801  2.37887  2.77519  2.98518  4.58477  3.61503
          0.02012  4.31195  5.03429  0.61958  0.77255  0.48576  0.95510
    277   3.21285  5.40437  3.64056  2.91290  4.91012  3.83256  3.71841  4.23658  1.51916  3.62174  4.47181  3.32042  4.17457  2.07262  1.34325  3.18319  3.36111  3.89705  5.62799  4.46778    531 r - - -
          2.68618  4.42225  2.77519  2.73123  3.46354  2.40513  3.72494  3.29354  2.67741  2.69355  4.24690  2.90347  2.73739  3.18146  2.89801  2.37887  2.77519  2.98518  4.58477  3.61503
          0.02012  4.31195  5.03429  0.61958  0.77255  0.48576  0.95510
    278   4.19884  5.24499  5.14579  4.96804  1.61775  4.80673  3.57947  3.86342  4.76527  3.10488  4.40704  4.39205  5.07500  4.52693  4.64644  4.18978  4.39937  3.78403  2.60665  0.72774    532 y - - -
          2.68618  4.42225  2.77519  2.73123  3.46354  2.40513  3.72494  3.29354  2.67741  2.69355  4.24690  2.90347  2.73739  3.18146  2.89801  2.37887  2.77519  2.98518  4.58477  3.61503
          0.02012  4.31195  5.03429  0.61958  0.77255  0.48576  0.95510
    279   2.87984  5.39551  1.73057  1.60213  4.72024  3.39291  3.78490  4.21306  2.66279  3.70879  4.49830  2.86281  3.91887  2.91875  3.20256  2.34161  2.66254  3.78484  5.86452  4.41293    533 e - - -
          2.68618  4.42225  2.77519  2.73123  3.46354  2.40513  3.72494  3.29354  2.67741  2.69355  4.24690  2.90347  2.73739  3.18146  2.89801  2.37887  2.77519  2.98518  4.58477  3.61503
          0.02012  4.31195  5.03429  0.61958  0.77255  0.48576  0.95510
    280   2.68826  5.05411  2.97708  2.13608  4.35996  3.46658  3.64538  3.80413  1.90612  2.81449  4.11202  2.95808  2.90186  2.76300  2.59141  2.43413  2.91603  3.42482  5.50445  4.14148    534 k - - -
          2.68618  4.42225  2.77519  2.73123  3.46354  2.40513  3.72494  3.29354  2.67741  2.69355  4.24690  2.90347  2.73739  3.18146  2.89801  2.37887  2.77519  2.98518  4.58477  3.61503
          0.02012  4.31195  5.03429  0.61958  0.77255  0.48576  0.95510
    281   2.99723  5.55859  2.12059  1.60066  4.87138  1.71338  3.85769  4.38372  2.80996  3.86959  4.68388  2.46604  3.96204  3.00656  3.38334  2.90029  3.27237  3.94717  6.02614  4.53958    535 e - - -
          2.68618  4.42225  2.77519  2.73123  3.46354  2.40513  3.72494  3.29354  2.67741  2.69355  4.24690  2.90347  2.73739  3.18146  2.89801  2.37887  2.77519  2.98518  4.58477  3.61503
          0.08465  4.31195  2.69179  0.61958  0.77255  0.48576  0.95510
    282   2.76669  4.97896  3.08486  2.32542  4.27015  3.52772  3.68568  3.65021  1.51883  2.66728  4.05882  3.05123  3.92549  2.82762  2.67835  2.78411  2.60871  3.32500  5.43665  4.13066    536 k - - -
          2.68618  4.42225  2.77519  2.73123  3.46354  2.40513  3.72494  3.29354  2.67741  2.69355  4.24690  2.90347  2.73739  3.18146  2.89801  2.37887  2.77519  2.98518  4.58477  3.61503
          0.02145  4.24874  4.97109  0.61958  0.77255  0.43702  1.03833
    283   2.42517  4.72823  2.17916  2.59859  4.00685  3.46159  3.80293  3.37614  2.67396  3.04079  2.07558  3.09213  3.91661  2.99597  3.11881  2.45792  2.93326  3.07893  5.34159  4.03305    537 m - - -
          2.68618  4.42225  2.77519  2.73123  3.46354  2.40513  3.72494  3.29354  2.67741  2.69355  4.24690  2.90347  2.73739  3.18146  2.89801  2.37887  2.77519  2.98518  4.58477  3.61503
          0.02012  4.31195  5.03429  0.61958  0.77255  0.48576  0.95510
    284   2.66340  5.11040  2.66455  2.13953  4.42744  3.00395  3.22149  3.89576  2.38432  2.97033  4.16047  2.90452  3.29879  2.15417  2.87343  2.44607  2.89605  3.48631  5.55912  4.16250    538 e - - -
          2.68618  4.42225  2.77519  2.73123  3.46354  2.40513  3.72494  3.29354  2.67741  2.69355  4.24690  2.90347  2.73739  3.18146  2.89801  2.37887  2.77519  2.98518  4.58477  3.61503
          0.02012  4.31195  5.03429  0.61958  0.77255  0.48576  0.95510
    285   0.52987  4.47722  3.97545  3.81496  4.55619  3.28542  4.77470  3.75360  3.84468  3.61225  4.61153  3.83216  4.06787  4.14664  4.04675  2.83231  3.14136  3.32604  5.93483  4.79552    539 A - - -
          2.68618  4.42225  2.77519  2.73123  3.46354  2.40513  3.72494  3.29354  2.67741  2.69355  4.24690  2.90347  2.73739  3.18146  2.89801  2.37887  2.77519  2.98518  4.58477  3.61503
          0.02012  4.31195  5.03429  0.61958  0.77255  0.48576  0.95510
    286   3.44431  5.10288  4.10116  4.01835  4.94024  3.76683  5.03806  4.62733  4.11903  4.19289  5.27562  4.27117  0.30680  4.49229  4.29389  3.63020  3.92316  4.21667  5.97959  5.07352    540 P - - -
          2.68618  4.42225  2.77519  2.73123  3.46354  2.40513  3.72494  3.29354  2.67741  2.69355  4.24690  2.90347  2.73739  3.18146  2.89801  2.37887  2.77519  2.98518  4.58477  3.61503
          0.02012  4.31195  5.03429  0.61958  0.77255  0.48576  0.95510
    287   2.70195  4.72742  3.23300  2.65579  3.93864  3.55591  3.73633  3.31893  1.99738  2.96342  3.81409  3.13659  3.93911  2.92524  2.29775  2.78582  2.61944  2.24616  5.24153  3.37297    541 k - - -
          2.68618  4.42225  2.77519  2.73123  3.46354  2.40513  3.72494  3.29354  2.67741  2.69355  4.24690  2.90347  2.73739  3.18146  2.89801  2.37887  2.77519  2.98518  4.58477  3.61503
          0.02012  4.31195  5.03429  0.61958  0.77255  0.48576  0.95510
    288   3.29089  4.56062  5.15561  4.68273  3.81999  4.72524  5.40056  1.49026  4.58151  2.29716  3.60128  4.86431  5.02439  4.84817  4.76425  4.14045  3.56182  0.79644  5.84350  4.62469    542 v - - -
          2.68618  4.42225  2.77519  2.73123  3.46354  2.40513  3.72494  3.29354  2.67741  2.69355  4.24690  2.90347  2.73739  3.18146  2.89801  2.37887  2.77519  2.98518  4.58477  3.61503
          0.02012  4.31195  5.03429  0.61958  0.77255  0.48576  0.95510
    289   3.29665  4.61796  4.99813  4.49330  3.48972  4.58784  5.08530  2.01929  4.34110  1.28955  3.31295  4.69050  4.87726  4.55167  4.48660  3.97769  3.55553  1.11630  5.49141  4.32560    543 v - - -
          2.68618  4.42225  2.77519  2.73123  3.46354  2.40513  3.72494  3.29354  2.67741  2.69355  4.24690  2.90347  2.73739  3.18146  2.89801  2.37887  2.77519  2.98518  4.58477  3.61503
          0.02012  4.31195  5.03429  0.61958  0.77255  0.48576  0.95510
    290   0.90253  4.43651  3.88324  3.52016  3.95302  3.43272  4.43419  2.98065  3.42405  2.39225  3.94311  3.70241  4.09506  3.77492  3.69049  2.87457  3.06004  2.74369  5.51728  4.26621    544 a - - -
          2.68618  4.42225  2.77519  2.73123  3.46354  2.40513  3.72494  3.29354  2.67741  2.69355  4.24690  2.90347  2.73739  3.18146  2.89801  2.37887  2.77519  2.98518  4.58477  3.61503
          0.02012  4.31195  5.03429  0.61958  0.77255  0.48576  0.95510
    291   3.44503  5.37254  3.64721  3.21332  4.86379  3.85796  4.09374  4.32887  0.56139  3.80703  4.76585  3.60934  4.34438  3.27522  2.62779  3.47082  3.67514  4.01971  5.75030  4.64013    545 K - - -
          2.68618  4.42225  2.77519  2.73123  3.46354  2.40513  3.72494  3.29354  2.67741  2.69355  4.24690  2.90347  2.73739  3.18146  2.89801  2.37887  2.77519  2.98518  4.58477  3.61503
          0.02012  4.31195  5.03429  0.61958  0.77255  0.48576  0.95510
    292   3.30488  5.01339  4.06609  4.03094  5.12114  0.28869  5.10042  4.85119  4.27033  4.43957  5.43481  4.23275  4.41555  4.56047  4.43609  3.49269  3.81914  4.29401  6.07689  5.24561    546 G - - -
          2.68618  4.42225  2.77519  2.73123  3.46354  2.40513  3.72494  3.29354  2.67741  2.69355  4.24690  2.90347  2.73739  3.18146  2.89801  2.37887  2.77519  2.98518  4.58477  3.61503
          0.02012  4.31195  5.03429  0.61958  0.77255  0.48576  0.95510
    293   1.78356  4.71957  3.20460  2.65513  3.98327  3.51373  3.76313  3.35511  2.53386  3.00385  3.85522  3.13293  3.92757  2.41017  2.51000  2.76162  2.92280  2.51507  5.28883  4.00048    547 a - - -
          2.68618  4.42225  2.77519  2.73123  3.46354  2.40513  3.72494  3.29354  2.67741  2.69355  4.24690  2.90347  2.73739  3.18146  2.89801  2.37887  2.77519  2.98518  4.58477  3.61503
          0.02012  4.31195  5.03429  0.61958  0.77255  0.48576  0.95510
    294   2.92372  5.34911  1.22765  2.35075  4.74002  2.40176  3.86190  4.23714  2.75597  3.75159  4.56489  2.91241  3.95782  3.01234  2.73603  2.86771  3.20673  3.81187  5.90346  4.47266    548 d - - -
          2.68618  4.42225  2.77519  2.73123  3.46354  2.40513  3.72494  3.29354  2.67741  2.69355  4.24690  2.90347  2.73739  3.18146  2.89801  2.37887  2.77519  2.98518  4.58477  3.61503
          0.02012  4.31195  5.03429  0.61958  0.77255  0.48576  0.95510
    295   2.42593  4.58938  3.25171  2.44534  3.75104  3.55191  3.28057  3.14532  2.43467  2.15819  3.68051  3.17085  3.93870  3.00037  3.04337  2.78347  2.89049  2.88636  5.12455  2.56575    549 l - - -
          2.68618  4.42225  2.77519  2.73123  3.46354  2.40513  3.72494  3.29354  2.67741  2.69355  4.24690  2.90347  2.73739  3.18146  2.89801  2.37887  2.77519  2.98518  4.58477  3.61503
          0.02012  4.31195  5.03429  0.61958  0.77255  0.48576  0.95510
    296   2.93304  4.35618  4.43984  3.85898  3.31024  4.09630  4.41617  1.90441  3.69609  1.32361  3.21117  4.08174  4.42108  3.93391  3.12402  3.40271  3.16570  1.83177  5.02559  3.86307    550 l - - -
          2.68618  4.42225  2.77519  2.73123  3.46354  2.40513  3.72494  3.29354  2.67741  2.69355  4.24690  2.90347  2.73739  3.18146  2.89801  2.37887  2.77519  2.98518  4.58477  3.61503
          0.02012  4.31195  5.03429  0.61958  0.77255  0.48576  0.95510
    297   0.52987  4.47722  3.97545  3.81496  4.55619  3.28542  4.77470  3.75360  3.84468  3.61225  4.61153  3.83216  4.06787  4.14664  4.04675  2.83231  3.14136  3.32604  5.93483  4.79552    551 A - - -
          2.68618  4.42225  2.77519  2.73123  3.46354  2.40513  3.72494  3.29354  2.67741  2.69355  4.24690  2.90347  2.73739  3.18146  2.89801  2.37887  2.77519  2.98518  4.58477  3.61503
          0.02012  4.31195  5.03429  0.61958  0.77255  0.48576  0.95510
    298   2.41667  4.37132  3.52996  2.55993  2.40517  3.64008  3.89501  2.83366  2.92800  1.88757  3.44954  3.38373  4.02222  2.90690  3.26924  2.89693  2.89840  2.62533  4.93835  3.69745    552 l - - -
          2.68618  4.42225  2.77519  2.73123  3.46354  2.40513  3.72494  3.29354  2.67741  2.69355  4.24690  2.90347  2.73739  3.18146  2.89801  2.37887  2.77519  2.98518  4.58477  3.61503
          0.02012  4.31195  5.03429  0.61958  0.77255  0.48576  0.95510
    299   3.00094  5.27591  3.36910  2.72004  4.70195  3.69213  3.69105  4.08038  1.41114  3.52266  4.34080  3.18160  4.05511  2.34884  1.78511  2.97849  2.67759  3.71965  5.58906  4.34995    553 k - - -
          2.68618  4.42225  2.77519  2.73123  3.46354  2.40513  3.72494  3.29354  2.67741  2.69355  4.24690  2.90347  2.73739  3.18146  2.89801  2.37887  2.77519  2.98518  4.58477  3.61503
          0.02012  4.31195  5.03429  0.61958  0.77255  0.48576  0.95510
    300   3.39473  4.72046  4.92154  4.57196  3.71363  4.51496  5.24137  0.65495  4.41097  2.23133  3.60300  4.76079  4.92412  4.72735  4.56124  4.07353  3.69383  1.95999  5.67992  4.44352    554 I - - -
          2.68618  4.42225  2.77519  2.73123  3.46354  2.40513  3.72494  3.29354  2.67741  2.69355  4.24690  2.90347  2.73739  3.18146  2.89801  2.37887  2.77519  2.98518  4.58477  3.61503
          0.02012  4.31195  5.03429  0.61958  0.77255  0.48576  0.95510
    301   3.35399  5.43759  3.86968  3.07873  4.98503  3.92013  3.75790  4.28620  1.26854  3.65862  4.54014  3.43654  4.25869  2.88579  1.16898  3.33354  3.48360  3.97100  5.63820  4.52976    555 r - - -
          2.68618  4.42225  2.77519  2.73123  3.46354  2.40513  3.72494  3.29354  2.67741  2.69355  4.24690  2.90347  2.73739  3.18146  2.89801  2.37887  2.77519  2.98518  4.58477  3.61503
          0.02012  4.31195  5.03429  0.61958  0.77255  0.48576  0.95510
    302   2.85531  5.38639  2.30297  1.44248  4.70984  3.41666  3.74014  4.20128  2.08721  3.67547  4.45202  2.87530  3.90888  2.40172  3.04286  2.78629  3.10175  3.76922  5.80976  4.37504    556 e - - -
          2.68618  4.42225  2.77519  2.73123  3.46354  2.40513  3.72494  3.29354  2.67741  2.69355  4.24690  2.90347  2.73739  3.18146  2.89801  2.37887  2.77519  2.98518  4.58477  3.61503
          0.02012  4.31195  5.03429  0.61958  0.77255  0.48576  0.95510
    303   2.89073  4.42926  3.99435  2.40494  3.55738  3.98772  4.30159  1.40041  3.36984  2.14052  3.45472  3.81090  4.34250  3.67650  3.66922  3.27512  3.12901  1.95626  5.19322  3.97863    557 i - - -
          2.68618  4.42225  2.77519  2.73123  3.46354  2.40513  3.72494  3.29354  2.67741  2.69355  4.24690  2.90347  2.73739  3.18146  2.89801  2.37887  2.77519  2.98518  4.58477  3.61503
          0.02012  4.31195  5.03429  0.61958  0.77255  0.48576  0.95510
    304   0.69128  4.33996  3.79607  3.60094  4.62072  2.46910  4.62638  3.98118  3.68848  3.73801  4.58529  3.63285  3.91653  3.94701  3.93788  2.62119  2.94860  3.40332  5.96403  4.80573    558 A - - -
          2.68618  4.42225  2.77519  2.73123  3.46354  2.40513  3.72494  3.29354  2.67741  2.69355  4.24690  2.90347  2.73739  3.18146  2.89801  2.37887  2.77519  2.98518  4.58477  3.61503
          0.02012  4.31195  5.03429  0.61958  0.77255  0.48576  0.95510
    305   2.31079  4.98107  3.22714  2.62910  4.28371  3.58143  3.70260  3.04843  1.60256  3.23683  4.06544  3.11458  3.96366  2.84522  2.07700  2.82654  3.01674  3.34109  5.43201  4.14630    559 k - - -
          2.68618  4.42225  2.77519  2.73123  3.46354  2.40513  3.72494  3.29354  2.67741  2.69355  4.24690  2.90347  2.73739  3.18146  2.89801  2.37887  2.77519  2.98518  4.58477  3.61503
          0.02012  4.31195  5.03429  0.61958  0.77255  0.48576  0.95510
    306   2.70357  4.94459  2.99772  1.78316  4.19831  2.42155  3.69181  3.63790  2.43971  3.21625  4.02624  3.00691  3.89002  2.83620  2.57903  2.72057  2.93596  3.29995  3.48570  4.07959    560 e - - -
          2.68618  4.42225  2.77519  2.73123  3.46354  2.40513  3.72494  3.29354  2.67741  2.69355  4.24690  2.90347  2.73739  3.18146  2.89801  2.37887  2.77519  2.98518  4.58477  3.61503
          0.02012  4.31195  5.03429  0.61958  0.77255  0.48576  0.95510
    307   2.35099  4.80372  3.06057  2.57102  3.24993  3.49566  2.57359  3.46205  2.58127  3.07957  3.92242  1.91902  3.91649  2.93261  3.02098  2.74791  2.93707  3.15638  5.23218  3.84683    561 n - - -
          2.68618  4.42225  2.77519  2.73123  3.46354  2.40513  3.72494  3.29354  2.67741  2.69355  4.24690  2.90347  2.73739  3.18146  2.89801  2.37887  2.77519  2.98518  4.58477  3.61503
          0.02012  4.31195  5.03429  0.61958  0.77255  0.48576  0.95510
    308   2.86381  5.36054  1.50933  2.30898  4.69677  2.67691  3.77640  4.18969  2.63061  3.68413  4.47162  2.23754  3.91598  2.90868  2.67682  2.79996  3.12336  3.76222  5.83541  4.39466    562 d - - -
          2.68618  4.42225  2.77519  2.73123  3.46354  2.40513  3.72494  3.29354  2.67741  2.69355  4.24690  2.90347  2.73739  3.18146  2.89801  2.37887  2.77519  2.98518  4.58477  3.61503
          0.02012  4.31195  5.03429  0.61958  0.77255  0.48576  0.95510
    309   3.30514  4.55991  5.20625  4.73036  3.83015  4.77358  5.44460  1.31988  4.63688  2.29844  3.60266  4.90981  5.05431  4.89578  4.81483  4.18850  3.57201  0.88058  5.86520  4.65125    563 v - - -
          2.68618  4.42225  2.77519  2.73123  3.46354  2.40513  3.72494  3.29354  2.67741  2.69355  4.24690  2.90347  2.73739  3.18146  2.89801  2.37887  2.77519  2.98518  4.58477  3.61503
          0.02012  4.31195  5.03429  0.61958  0.77255  0.48576  0.95510
    310   2.75156  4.71585  3.28343  2.81009  4.00327  3.53651  3.87958  3.35310  2.36386  3.00005  3.20657  3.24992  1.46209  3.09085  2.94229  2.86197  3.02396  3.08351  5.34197  4.06915    564 p - - -
          2.68618  4.42225  2.77519  2.73123  3.46354  2.40513  3.72494  3.29354  2.67741  2.69355  4.24690  2.90347  2.73739  3.18146  2.89801  2.37887  2.77519  2.98518  4.58477  3.61503
          0.02012  4.31195  5.03429  0.61958  0.77255  0.48576  0.95510
    311   3.03144  4.40833  4.65790  4.08406  3.32732  4.24818  4.59875  1.53129  3.95075  1.44061  2.76878  4.27872  4.55003  4.13400  4.09414  3.56723  2.44286  2.11161  5.12108  3.97835    565 l - - -
          2.68618  4.42225  2.77519  2.73123  3.46354  2.40513  3.72494  3.29354  2.67741  2.69355  4.24690  2.90347  2.73739  3.18146  2.89801  2.37887  2.77519  2.98518  4.58477  3.61503
          0.02012  4.31195  5.03429  0.61958  0.77255  0.48576  0.95510
    312   3.14773  4.45397  5.01164  4.44106  2.79333  4.45314  4.83209  1.54710  4.30121  1.74006  2.63152  4.56251  4.71624  4.41855  4.37172  3.79404  3.38043  1.38817  5.22052  4.09166    566 v - - -
          2.68618  4.42225  2.77519  2.73123  3.46354  2.40513  3.72494  3.29354  2.67741  2.69355  4.24690  2.90347  2.73739  3.18146  2.89801  2.37887  2.77519  2.98518  4.58477  3.61503
          0.02012  4.31195  5.03429  0.61958  0.77255  0.48576  0.95510
    313   3.41950  5.55072  2.77785  0.53105  4.96620  3.62378  4.28053  4.51625  3.22555  4.07004  5.05025  3.28861  4.25663  3.50295  3.66336  3.36986  3.73521  4.16287  6.04977  4.80624    567 E - - -
          2.68618  4.42225  2.77519  2.73123  3.46354  2.40513  3.72494  3.29354  2.67741  2.69355  4.24690  2.90347  2.73739  3.18146  2.89801  2.37887  2.77519  2.98518  4.58477  3.61503
          0.02012  4.31195  5.03429  0.61958  0.77255  0.48576  0.95510
    314   2.52251  5.37858  1.93802  2.32676  4.79848  3.36649  3.90235  4.29380  2.86037  3.82493  4.65117  1.27010  3.96499  3.06238  3.41393  2.88720  3.25028  3.85900  5.99158  4.53148    568 n - - -
          2.68618  4.42225  2.77519  2.73123  3.46354  2.40513  3.72494  3.29354  2.67741  2.69355  4.24690  2.90347  2.73739  3.18146  2.89801  2.37887  2.77519  2.98518  4.58477  3.61503
          0.02012  4.31195  5.03429  0.61958  0.77255  0.48576  0.95510
    315   2.79381  5.01228  3.18649  2.59673  4.31861  3.56785  3.69124  3.08521  1.66510  3.27115  4.09041  3.08986  2.47906  2.82803  2.22190  2.80933  3.01008  3.38397  5.45250  4.15624    569 k - - -
          2.68618  4.42225  2.77519  2.73123  3.46354  2.40513  3.72494  3.29354  2.67741  2.69355  4.24690  2.90347  2.73739  3.18146  2.89801  2.37887  2.77519  2.98518  4.58477  3.61503
          0.02012  4.31195  5.03429  0.61958  0.77255  0.48576  0.95510
    316   2.59340  4.50673  3.42940  3.05265  4.03004  3.35365  4.11263  3.42333  3.00541  2.54395  4.03987  3.38354  1.29275  3.38163  3.33883  2.37831  2.97483  3.09222  5.43788  4.15016    570 p - - -
          2.68618  4.42225  2.77519  2.73123  3.46354  2.40513  3.72494  3.29354  2.67741  2.69355  4.24690  2.90347  2.73739  3.18146  2.89801  2.37887  2.77519  2.98518  4.58477  3.61503
          0.02012  4.31195  5.03429  0.61958  0.77255  0.48576  0.95510
    317   3.54305  4.80840  5.27167  4.73889  3.28727  4.88267  5.24069  1.52405  4.57451  0.84793  3.07057  4.96568  5.03203  4.65989  4.65241  4.27505  3.77174  2.21249  5.43548  4.36191    571 l - - -
          2.68618  4.42225  2.77519  2.73123  3.46354  2.40513  3.72494  3.29354  2.67741  2.69355  4.24690  2.90347  2.73739  3.18146  2.89801  2.37887  2.77519  2.98518  4.58477  3.61503
          0.02012  4.31195  5.03429  0.61958  0.77255  0.48576  0.95510
    318   0.52987  4.47722  3.97545  3.81496  4.55619  3.28542  4.77470  3.75360  3.84468  3.61225  4.61153  3.83216  4.06787  4.14664  4.04675  2.83231  3.14136  3.32604  5.93483  4.79552    572 A - - -
          2.68618  4.42225  2.77519  2.73123  3.46354  2.40513  3.72494  3.29354  2.67741  2.69355  4.24690  2.90347  2.73739  3.18146  2.89801  2.37887  2.77519  2.98518  4.58477  3.61503
          0.02012  4.31195  5.03429  0.61958  0.77255  0.48576  0.95510
    319   3.26529  5.29735  3.69090  3.04777  4.48176  3.84884  2.93124  4.12939  2.09602  3.56263  4.46223  3.42626  4.23568  2.97566  0.88885  3.27444  3.43973  3.82428  5.48605  4.23364    573 r - - -
          2.68618  4.42225  2.77519  2.73123  3.46354  2.40513  3.72494  3.29354  2.67741  2.69355  4.24690  2.90347  2.73739  3.18146  2.89801  2.37887  2.77519  2.98518  4.58477  3.61503
          0.02012  4.31195  5.03429  0.61958  0.77255  0.48576  0.95510
    320   1.39610  4.36183  3.85624  3.37725  3.71472  3.53777  4.24649  2.75745  3.28571  1.81999  3.64851  3.63557  4.09120  3.60252  3.57349  2.90567  2.60777  2.54807  5.25908  4.04714    574 a - - -
          2.68618  4.42225  2.77519  2.73123  3.46354  2.40513  3.72494  3.29354  2.67741  2.69355  4.24690  2.90347  2.73739  3.18146  2.89801  2.37887  2.77519  2.98518  4.58477  3.61503
          0.02012  4.31195  5.03429  0.61958  0.77255  0.48576  0.95510
    321   3.69106  5.03541  4.89627  4.55977  3.36845  4.53701  5.08211  2.61506  4.32600  0.47614  3.29141  4.79510  4.91034  4.58418  4.42102  4.19536  3.97231  2.76235  5.38282  4.20067    575 L - - -
          2.68618  4.42225  2.77519  2.73123  3.46354  2.40513  3.72494  3.29354  2.67741  2.69355  4.24690  2.90347  2.73739  3.18146  2.89801  2.37887  2.77519  2.98518  4.58477  3.61503
          0.02012  4.31195  5.03429  0.61958  0.77255  0.48576  0.95510
    322   3.94344  5.25111  4.51923  4.34975  2.45460  4.36728  3.91714  3.90133  4.19797  3.23585  4.53176  4.30783  4.83915  4.39109  4.28165  4.02694  4.23687  3.79472  4.10828  0.46367    576 Y - - -
          2.68618  4.42225  2.77519  2.73123  3.46354  2.40513  3.72494  3.29354  2.67741  2.69355  4.24690  2.90347  2.73739  3.18146  2.89801  2.37887  2.77519  2.98518  4.58477  3.61503
          0.02012  4.31195  5.03429  0.61958  0.77255  0.48576  0.95510
    323   2.44758  5.14919  2.66923  2.22079  4.48294  3.44813  3.63840  3.94809  1.89467  3.44165  4.20065  2.92391  3.85152  2.74567  2.12459  2.48035  2.92894  3.53533  5.58184  4.19528    577 k - - -
          2.68618  4.42225  2.77519  2.73123  3.46354  2.40513  3.72494  3.29354  2.67741  2.69355  4.24690  2.90347  2.73739  3.18146  2.89801  2.37887  2.77519  2.98518  4.58477  3.61503
          0.02012  4.31195  5.03429  0.61958  0.77255  0.48576  0.95510
    324   2.69422  4.98347  2.96848  2.45401  4.24923  3.47029  3.17640  3.13312  2.42195  3.25833  4.05687  2.44025  3.87529  1.85436  2.86780  2.50217  2.92618  3.34210  5.45329  4.09817    578 q - - -
          2.68618  4.42225  2.77519  2.73123  3.46354  2.40513  3.72494  3.29354  2.67741  2.69355  4.24690  2.90347  2.73739  3.18146  2.89801  2.37887  2.77519  2.98518  4.58477  3.61503
          0.02012  4.31195  5.03429  0.61958  0.77255  0.48576  0.95510
    325   2.39302  2.65200  4.60090  4.12447  3.73597  3.78640  4.70280  2.20068  3.99307  2.56797  3.64537  4.14352  4.34991  4.22604  4.14912  3.19351  3.11286  1.02125  5.39395  4.19983    579 v - - -
          2.68618  4.42225  2.77519  2.73123  3.46354  2.40513  3.72494  3.29354  2.67741  2.69355  4.24690  2.90347  2.73739  3.18146  2.89801  2.37887  2.77519  2.98518  4.58477  3.61503
          0.02012  4.31195  5.03429  0.61958  0.77255  0.48576  0.95510
    326   2.88472  5.41575  2.24092  1.27824  4.72858  3.40432  3.77078  4.22270  2.30074  3.70770  4.49413  2.86462  3.14500  2.90119  3.14536  2.81090  3.13852  3.79430  5.85418  4.40669    580 e - - -
          2.68618  4.42225  2.77519  2.73123  3.46354  2.40513  3.72494  3.29354  2.67741  2.69355  4.24690  2.90347  2.73739  3.18146  2.89801  2.37887  2.77519  2.98518  4.58477  3.61503
          0.02012  4.31195  5.03429  0.61958  0.77255  0.48576  0.95510
    327   3.00955  4.41063  4.43998  3.11458  3.63744  4.23313  4.64886  1.25002  3.82047  2.37274  3.51236  4.19237  4.57721  4.10744  4.05179  3.56479  3.25841  1.37054  5.35764  4.14725    581 i - - -
          2.68618  4.42225  2.77519  2.73123  3.46354  2.40513  3.72494  3.29354  2.67741  2.69355  4.24690  2.90347  2.73739  3.18146  2.89801  2.37887  2.77519  2.98518  4.58477  3.61503
          0.02012  4.31195  5.03429  0.61958  0.77255  0.48576  0.95510
    328   3.04538  5.64009  1.51874  2.00834  4.94695  1.81501  3.88519  4.47106  2.87376  3.94884  4.77322  2.37993  3.97713  3.03936  3.46870  2.93463  3.32701  4.02647  6.10381  4.59606    582 d - - -
          2.68618  4.42225  2.77519  2.73123  3.46354  2.40513  3.72494  3.29354  2.67741  2.69355  4.24690  2.90347  2.73739  3.18146  2.89801  2.37887  2.77519  2.98518  4.58477  3.61503
          0.02012  4.31195  5.03429  0.61958  0.77255  0.48576  0.95510
    329   2.96298  5.49067  2.23185  1.85530  4.79336  3.41102  3.81663  4.29128  2.68182  3.77729  4.58503  2.87148  3.95585  1.36941  3.19642  2.87848  3.22279  3.86966  5.92287  4.47103    583 q - - -
          2.68618  4.42225  2.77519  2.73123  3.46354  2.40513  3.72494  3.29354  2.67741  2.69355  4.24690  2.90347  2.73739  3.18146  2.89801  2.37887  2.77519  2.98518  4.58477  3.61503
          0.02012  4.31195  5.03429  0.61958  0.77255  0.48576  0.95510
    330   2.50266  5.05902  2.84647  1.57179  4.34308  3.44343  3.68720  3.79242  2.46613  3.34276  4.13343  2.94158  3.87124  2.56381  2.94044  2.36660  2.95041  3.42260  5.53325  3.47118    584 e - - -
          2.68618  4.42225  2.77519  2.73123  3.46354  2.40513  3.72494  3.29354  2.67741  2.69355  4.24690  2.90347  2.73739  3.18146  2.89801  2.37887  2.77519  2.98518  4.58477  3.61503
          0.02012  4.31195  5.03429  0.61958  0.77255  0.48576  0.95510
    331   3.32289  4.60762  5.13450  4.67473  3.72239  4.70489  5.36934  0.79033  4.54717  2.16704  3.51540  4.85759  5.01193  4.80593  4.71601  4.13077  3.59807  1.59020  5.77713  4.57172    585 i - - -
          2.68618  4.42225  2.77519  2.73123  3.46354  2.40513  3.72494  3.29354  2.67741  2.69355  4.24690  2.90347  2.73739  3.18146  2.89801  2.37887  2.77519  2.98518  4.58477  3.61503
          0.02012  4.31195  5.03429  0.61958  0.77255  0.48576  0.95510
    332   3.44431  5.10288  4.10116  4.01835  4.94024  3.76683  5.03806  4.62733  4.11903  4.19289  5.27562  4.27117  0.30680  4.49229  4.29389  3.63020  3.92316  4.21667  5.97959  5.07352    586 P - - -
          2.68618  4.42225  2.77519  2.73123  3.46354  2.40513  3.72494  3.29354  2.67741  2.69355  4.24690  2.90347  2.73739  3.18146  2.89801  2.37887  2.77519  2.98518  4.58477  3.61503
          0.02012  4.31195  5.03429  0.61958  0.77255  0.48576  0.95510
    333   2.69732  4.96160  2.96660  1.66349  3.20246  3.04071  3.68774  3.65985  2.44764  3.23444  4.04102  2.99006  3.88155  2.82870  2.35817  2.70877  2.93126  3.31602  5.43923  4.08666    587 e - - -
          2.68618  4.42225  2.77519  2.73123  3.46354  2.40513  3.72494  3.29354  2.67741  2.69355  4.24690  2.90347  2.73739  3.18146  2.89801  2.37887  2.77519  2.98518  4.58477  3.61503
          0.02012  4.31195  5.03429  0.61958  0.77255  0.48576  0.95510
    334   2.39336  5.43310  1.83371  1.61305  4.74433  3.39576  3.76905  4.24623  2.63632  3.72563  4.50740  2.55035  3.91373  2.55260  3.17650  2.80285  3.13538  3.81003  5.87038  4.41207    588 e - - -
          2.68618  4.42225  2.77519  2.73123  3.46354  2.40513  3.72494  3.29354  2.67741  2.69355  4.24690  2.90347  2.73739  3.18146  2.89801  2.37887  2.77519  2.98518  4.58477  3.61503
          0.02012  4.31195  5.03429  0.61958  0.77255  0.48576  0.95510
    335   3.10889  4.48113  4.73760  4.15919  2.63121  4.27048  4.44490  2.48292  4.01090  1.14436  2.00433  4.29980  4.54587  4.11763  4.09883  3.58582  3.33056  2.53193  4.82547  2.82893    589 l - - -
          2.68618  4.42225  2.77519  2.73123  3.46354  2.40513  3.72494  3.29354  2.67741  2.69355  4.24690  2.90347  2.73739  3.18146  2.89801  2.37887  2.77519  2.98518  4.58477  3.61503
          0.02012  4.31195  5.03429  0.61958  0.77255  0.48576  0.95510
    336   4.20793  5.24728  5.15906  4.98858  1.52036  4.81295  3.57847  3.86761  4.78415  3.10755  4.41092  4.39737  5.08008  4.53543  4.65693  4.19702  4.40795  3.78863  2.60491  0.76788    590 y - - -
          2.68618  4.42225  2.77519  2.73123  3.46354  2.40513  3.72494  3.29354  2.67741  2.69355  4.24690  2.90347  2.73739  3.18146  2.89801  2.37887  2.77519  2.98518  4.58477  3.61503
          0.02012  4.31195  5.03429  0.61958  0.77255  0.48576  0.95510
    337   2.22128  5.02809  2.93662  2.10139  4.32297  3.44777  3.65013  3.76826  2.25963  3.31109  4.09034  2.94317  3.29898  2.16021  2.87096  2.66039  2.90109  2.97253  5.49569  4.12483    591 e - - -
          2.68618  4.42225  2.77519  2.73123  3.46354  2.40513  3.72494  3.29354  2.67741  2.69355  4.24690  2.90347  2.73739  3.18146  2.89801  2.37887  2.77519  2.98518  4.58477  3.61503
          0.02012  4.31195  5.03429  0.61958  0.77255  0.48576  0.95510
    338   1.18717  4.38640  4.12380  3.63336  3.75064  3.71626  4.46661  2.09065  3.54613  2.54481  3.64905  3.85943  4.25495  3.84208  3.82063  3.09061  3.09167  2.00906  5.38798  4.17495    592 a - - -
          2.68618  4.42225  2.77519  2.73123  3.46354  2.40513  3.72494  3.29354  2.67741  2.69355  4.24690  2.90347  2.73739  3.18146  2.89801  2.37887  2.77519  2.98518  4.58477  3.61503
          0.02012  4.31195  5.03429  0.61958  0.77255  0.48576  0.95510
    339   3.17701  4.51313  4.87189  4.33208  2.02292  4.41405  4.66280  2.16371  4.19661  1.80322  3.25979  4.46802  4.70413  4.34217  4.30802  3.75885  3.41756  1.18498  5.03868  3.71846    593 v - - -
          2.68618  4.42225  2.77519  2.73123  3.46354  2.40513  3.72494  3.29354  2.67741  2.69355  4.24690  2.90347  2.73739  3.18146  2.89801  2.37887  2.77519  2.98518  4.58477  3.61503
          0.02012  4.31195  5.03429  0.61958  0.77255  0.48576  0.95510
    340   0.74563  4.29602  3.81559  3.59066  4.54881  3.09535  4.58669  3.89658  3.63461  3.66542  4.51318  3.60533  3.88631  3.90395  3.88432  2.10071  2.89863  3.33232  5.92364  4.73598    594 a - - -
          2.68618  4.42225  2.77519  2.73123  3.46354  2.40513  3.72494  3.29354  2.67741  2.69355  4.24690  2.90347  2.73739  3.18146  2.89801  2.37887  2.77519  2.98518  4.58477  3.61503
          0.02012  4.31195  5.03429  0.61958  0.77255  0.48576  0.95510
    341   2.21171  5.15550  2.93009  1.69375  4.49210  3.48540  3.67252  3.93586  2.00571  3.44093  4.22216  2.97155  3.89825  2.78982  2.46989  2.74009  2.99279  3.54532  5.58525  4.22676    595 e - - -
          2.68618  4.42225  2.77519  2.73123  3.46354  2.40513  3.72494  3.29354  2.67741  2.69355  4.24690  2.90347  2.73739  3.18146  2.89801  2.37887  2.77519  2.98518  4.58477  3.61503
          0.02012  4.31195  5.03429  0.61958  0.77255  0.48576  0.95510
    342   3.32209  4.58379  5.19720  4.72445  3.77547  4.76582  5.42782  0.86462  4.61975  2.22230  3.55140  4.90668  5.04776  4.87002  4.79079  4.18408  3.59018  1.38630  5.82910  4.62723    596 i - - -
          2.68618  4.42225  2.77519  2.73123  3.46354  2.40513  3.72494  3.29354  2.67741  2.69355  4.24690  2.90347  2.73739  3.18146  2.89801  2.37887  2.77519  2.98518  4.58477  3.61503
          0.02012  4.31195  5.03429  0.61958  0.77255  0.48576  0.95510
    343   3.69106  5.03541  4.89627  4.55977  3.36845  4.53701  5.08211  2.61506  4.32600  0.47614  3.29141  4.79510  4.91034  4.58418  4.42102  4.19536  3.97231  2.76235  5.38282  4.20067    597 L - - -
          2.68618  4.42225  2.77519  2.73123  3.46354  2.40513  3.72494  3.29354  2.67741  2.69355  4.24690  2.90347  2.73739  3.18146  2.89801  2.37887  2.77519  2.98518  4.58477  3.61503
          0.02012  4.31195  5.03429  0.61958  0.77255  0.48576  0.95510
    344   1.30393  4.34764  4.19632  3.79749  3.94280  3.53938  4.61534  2.51876  3.71987  2.76916  3.85008  3.89369  4.18864  4.00543  3.95688  2.96966  3.06417  1.41288  5.56203  4.35534    598 a - - -
          2.68618  4.42225  2.77519  2.73123  3.46354  2.40513  3.72494  3.29354  2.67741  2.69355  4.24690  2.90347  2.73739  3.18146  2.89801  2.37887  2.77519  2.98518  4.58477  3.61503
          0.02012  4.31195  5.03429  0.61958  0.77255  0.48576  0.95510
    345   2.06625  4.44679  3.39967  2.41176  3.05870  3.58852  3.82030  2.96605  2.79208  2.66213  3.54549  3.27209  3.97029  3.11365  2.78978  2.82490  2.87602  2.72931  3.03353  3.24757    599 a - - -
          2.68618  4.42225  2.77519  2.73123  3.46354  2.40513  3.72494  3.29354  2.67741  2.69355  4.24690  2.90347  2.73739  3.18146  2.89801  2.37887  2.77519  2.98518  4.58477  3.61503
          0.02012  4.31195  5.03429  0.61958  0.77255  0.48576  0.95510
    346   3.29939  4.56822  5.12652  4.61319  3.67084  4.72892  5.26263  1.70132  4.50313  1.82819  3.46165  4.81338  4.98320  4.72603  4.66790  4.11383  3.55225  0.86990  5.67792  4.49672    600 v - - -
          2.68618  4.42225  2.77519  2.73123  3.46354  2.40513  3.72494  3.29354  2.67741  2.69355  4.24690  2.90347  2.73739  3.18146  2.89801  2.37887  2.77519  2.98518  4.58477  3.61503
          0.02012  4.31195  5.03429  0.61958  0.77255  0.48576  0.95510
    347   4.18519  5.24176  5.12546  4.93698  1.70720  4.79729  3.58131  3.85634  4.73626  3.09955  4.40036  4.38405  5.06731  4.51397  4.63014  4.17893  4.38652  3.77681  2.72681  0.68106    601 Y - - -
          2.68618  4.42225  2.77519  2.73123  3.46354  2.40513  3.72494  3.29354  2.67741  2.69355  4.24690  2.90347  2.73739  3.18146  2.89801  2.37887  2.77519  2.98518  4.58477  3.61503
          0.02012  4.31195  5.03429  0.61958  0.77255  0.48576  0.95510
    348   2.81844  5.20805  3.06264  2.29589  4.57648  3.54280  3.66094  4.00979  1.57743  3.48131  4.26316  3.02179  3.93270  2.50817  2.25900  2.24579  3.03200  3.61583  5.58995  4.26132    602 k - - -
          2.68618  4.42225  2.77519  2.73123  3.46354  2.40513  3.72494  3.29354  2.67741  2.69355  4.24690  2.90347  2.73739  3.18146  2.89801  2.37887  2.77519  2.98518  4.58477  3.61503
          0.02012  4.31195  5.03429  0.61958  0.77255  0.48576  0.95510
    349   2.66017  4.23861  3.81169  3.23419  2.97041  3.70429  3.97736  1.89070  3.13036  2.03664  3.31985  3.55585  4.07537  2.98348  2.80719  2.97239  2.64180  2.46835  4.83540  3.62723    603 i - - -
          2.68618  4.42225  2.77519  2.73123  3.46354  2.40513  3.72494  3.29354  2.67741  2.69355  4.24690  2.90347  2.73739  3.18146  2.89801  2.37887  2.77519  2.98518  4.58477  3.61503
          0.02012  4.31195  5.03429  0.61958  0.77255  0.48576  0.95510
    350   2.76955  5.16993  2.50421  2.44121  4.51578  3.48553  3.67213  3.96230  1.46101  3.46017  4.23894  2.97122  3.89933  2.78773  2.48812  2.74165  2.63167  3.56607  5.59721  4.23742    604 k - - -
          2.68618  4.42225  2.77519  2.73123  3.46354  2.40513  3.72494  3.29354  2.67741  2.69355  4.24690  2.90347  2.73739  3.18146  2.89801  2.37887  2.77519  2.98518  4.58477  3.61503
          0.07732  4.31195  2.79683  0.61958  0.77255  0.48576  0.95510
    351   2.74095  5.06108  3.06018  2.48875  4.37874  3.50694  3.64382  3.80514  1.82451  3.32847  3.12783  2.20014  3.89270  2.53873  2.42458  2.73343  2.95958  3.44017  5.48558  4.15642    605 k - - -
          2.68618  4.42225  2.77519  2.73123  3.46354  2.40513  3.72494  3.29354  2.67741  2.69355  4.24690  2.90347  2.73739  3.18146  2.89801  2.37887  2.77519  2.98518  4.58477  3.61503
          0.02129  4.25592  4.97826  0.61958  0.77255  0.56015  0.84659
    352   2.73708  4.95460  3.13332  2.24372  4.23309  3.52913  3.66349  3.64341  1.98030  3.20764  4.02284  3.04732  3.90964  2.80298  1.88886  2.75615  2.95483  2.94835  3.79891  4.09368    606 r - - -
          2.68618  4.42225  2.77519  2.73123  3.46354  2.40513  3.72494  3.29354  2.67741  2.69355  4.24690  2.90347  2.73739  3.18146  2.89801  2.37887  2.77519  2.98518  4.58477  3.61503
          0.02129  4.25592  4.97826  0.61958  0.77255  0.56015  0.84659
    353   2.62613  4.43020  3.37497  2.46031  3.03184  3.05758  3.80589  2.94869  2.77368  2.64679  3.52955  3.25209  3.95158  3.09508  2.82809  2.80609  2.85798  2.34350  4.98473  2.51794    607 v - - -
          2.68618  4.42225  2.77519  2.73123  3.46354  2.40513  3.72494  3.29354  2.67741  2.69355  4.24690  2.90347  2.73739  3.18146  2.89801  2.37887  2.77519  2.98518  4.58477  3.61503
          0.07457  4.25592  2.85286  0.61958  0.77255  0.56015  0.84659
    354   2.74950  4.98485  3.13066  2.54045  4.26780  3.52681  3.64478  3.69057  1.76768  2.84483  4.05200  2.64984  3.90628  2.78069  2.07750  2.76069  2.96398  3.35359  5.40758  3.39309    608 k - - -
          2.68618  4.42225  2.77519  2.73123  3.46354  2.40513  3.72494  3.29354  2.67741  2.69355  4.24690  2.90347  2.73739  3.18146  2.89801  2.37887  2.77519  2.98518  4.58477  3.61503
          0.16004  4.20379  2.01777  0.61958  0.77255  0.62141  0.77043
    355   2.46070  4.34300  4.32432  3.81552  3.52515  4.00667  4.56285  1.99164  3.69714  1.85407  3.39376  4.05924  4.42128  3.98798  3.93269  3.36460  3.15941  1.23598  5.29137  4.08534    609 v - - -
          2.68618  4.42225  2.77519  2.73123  3.46354  2.40513  3.72494  3.29354  2.67741  2.69355  4.24690  2.90347  2.73739  3.18146  2.89801  2.37887  2.77519  2.98518  4.58477  3.61503
          0.02571  4.06946  4.79180  0.61958  0.77255  0.63383  0.75620
    356   2.60269  4.70097  3.07580  2.65293  4.28525  2.08254  3.82768  3.71563  2.56133  3.30914  4.13454  3.09805  2.14453  2.99954  2.33810  2.67642  2.92559  3.32052  5.50423  4.21499    610 g - - -
          2.68618  4.42225  2.77519  2.73123  3.46354  2.40513  3.72494  3.29354  2.67741  2.69355  4.24690  2.90347  2.73739  3.18146  2.89801  2.37887  2.77519  2.98518  4.58477  3.61503
          0.02402  4.13660  4.85894  0.61958  0.77255  0.69109  0.69521
    357   2.70930  5.10664  2.53418  2.36747  4.44506  2.59018  3.62612  3.89611  1.79588  3.40181  4.18253  2.90195  3.83864  2.74507  2.35566  2.68178  2.94153  3.50128  5.54817  4.18083    611 k - - -
          2.68618  4.42225  2.77519  2.73123  3.46354  2.40513  3.72494  3.29354  2.67741  2.69355  4.24690  2.90347  2.73739  3.18146  2.89801  2.37887  2.77519  2.98518  4.58477  3.61503
          0.02402  4.13660  4.85894  0.61958  0.77255  0.69109  0.69521
    358   2.77376  4.85349  3.24335  2.66087  4.11968  3.55270  3.68668  3.48713  2.25637  3.08106  3.95151  3.12419  3.94496  2.17025  1.87767  2.82748  2.99361  2.42450  5.32209  4.05404    612 r - - -
          2.68588  4.42393  2.77587  2.73036  3.46432  2.40615  3.72518  3.29412  2.67893  2.69408  4.24497  2.90432  2.73598  3.17833  2.89494  2.37967  2.77440  2.98583  4.58476  3.61671
          0.29276  1.37122        *  3.41065  0.03358  0.00000        *
//
