# Supplementary material for: T346Hunter: A Novel Web-Based Tool for the Prediction of Type III, Type IV and Type VI Secretion Systems in Bacterial Genomes
Source: PLoS One. 2015 Apr 13;10(4):e0119317. doi: 10.1371/journal.pone.0119317 (PMC4395097; doi:10.1371/journal.pone.0119317)
Supplement: S1 Data — (ZIP) [file pone.0119317.s009.zip › T346Hunter_profiles/flhf.hmm]

HMMER3/f [3.1b1 | May 2013]
NAME  flhf
LENG  370
ALPH  amino
RF    no
MM    no
CONS  yes
CS    no
MAP   yes
DATE  Fri Nov 15 12:11:59 2013
NSEQ  6
EFFN  1.461914
CKSUM 3233221637
STATS LOCAL MSV      -11.2754  0.69974
STATS LOCAL VITERBI  -12.1163  0.69974
STATS LOCAL FORWARD   -5.4543  0.69974
HMM          A        C        D        E        F        G        H        I        K        L        M        N        P        Q        R        S        T        V        W        Y   
            m->m     m->i     m->d     i->m     i->i     d->m     d->d
  COMPO   2.59410  4.61010  2.91106  2.59323  3.42142  3.00129  3.85939  2.61259  2.49361  2.43223  3.63348  3.05457  3.59874  3.00778  3.05491  2.71552  2.72363  2.56748  5.15551  3.60758
          2.68618  4.42225  2.77519  2.73123  3.46354  2.40513  3.72494  3.29354  2.67741  2.69355  4.24690  2.90347  2.73739  3.18146  2.89801  2.37887  2.77519  2.98518  4.58477  3.61503
          0.13674  4.41437  2.15676  0.61958  0.77255  0.00000        *
      1   3.36854  4.85967  4.54550  4.19322  3.47851  4.17690  4.82997  2.70139  3.93379  2.02539  0.74500  4.41157  4.65750  4.29623  4.08439  3.75205  3.69175  2.75373  5.36251  4.15455      1 m - - -
          2.68618  4.42225  2.77519  2.73123  3.46354  2.40513  3.72494  3.29354  2.67741  2.69355  4.24690  2.90347  2.73739  3.18146  2.89801  2.37887  2.77519  2.98518  4.58477  3.61503
          0.02040  4.29804  5.02038  0.61958  0.77255  0.39778  1.11417
      2   2.92015  5.06711  3.32792  2.73503  4.34643  3.67571  3.76372  3.72983  1.42938  3.26837  2.32107  3.20683  4.05481  2.33182  2.58723  2.94692  3.12691  3.42912  5.48262  4.21700      2 k - - -
          2.68618  4.42225  2.77519  2.73123  3.46354  2.40513  3.72494  3.29354  2.67741  2.69355  4.24690  2.90347  2.73739  3.18146  2.89801  2.37887  2.77519  2.98518  4.58477  3.61503
          0.01814  4.41437  5.13672  0.61958  0.77255  0.48576  0.95510
      3   3.13930  4.45168  4.94914  4.40187  3.63789  4.47688  4.93132  1.40105  4.28350  1.82835  3.49031  4.55874  4.77925  4.49120  4.42412  3.82358  2.55231  1.31257  5.43827  4.25516      3 v - - -
          2.68618  4.42225  2.77519  2.73123  3.46354  2.40513  3.72494  3.29354  2.67741  2.69355  4.24690  2.90347  2.73739  3.18146  2.89801  2.37887  2.77519  2.98518  4.58477  3.61503
          0.01814  4.41437  5.13672  0.61958  0.77255  0.48576  0.95510
      4   3.26749  5.45816  3.43845  2.90414  4.92045  3.82667  3.82287  4.29595  0.89570  3.70250  4.56907  3.33730  4.22447  2.18579  2.34582  3.23670  3.44150  3.95643  5.72254  4.53059      4 k - - -
          2.68618  4.42225  2.77519  2.73123  3.46354  2.40513  3.72494  3.29354  2.67741  2.69355  4.24690  2.90347  2.73739  3.18146  2.89801  2.37887  2.77519  2.98518  4.58477  3.61503
          0.01814  4.41437  5.13672  0.61958  0.77255  0.48576  0.95510
      5   2.81622  4.84689  3.34979  2.74695  4.04582  3.64539  3.77124  2.58787  1.62813  3.07010  3.92735  3.21412  4.01990  2.95404  2.21306  2.89001  3.03136  3.17128  5.30874  2.83839      5 k - - -
          2.68618  4.42225  2.77519  2.73123  3.46354  2.40513  3.72494  3.29354  2.67741  2.69355  4.24690  2.90347  2.73739  3.18146  2.89801  2.37887  2.77519  2.98518  4.58477  3.61503
          0.01814  4.41437  5.13672  0.61958  0.77255  0.48576  0.95510
      6   4.27828  5.33451  5.20167  5.03573  0.78814  4.88051  3.68600  3.87193  4.84080  3.09265  4.42774  4.48556  5.15722  4.61713  4.72909  4.28038  4.48667  3.82369  3.77739  1.23671      6 f - - -
          2.68618  4.42225  2.77519  2.73123  3.46354  2.40513  3.72494  3.29354  2.67741  2.69355  4.24690  2.90347  2.73739  3.18146  2.89801  2.37887  2.77519  2.98518  4.58477  3.61503
          0.01814  4.41437  5.13672  0.61958  0.77255  0.48576  0.95510
      7   2.72633  4.66686  3.25763  2.22173  3.97738  3.55244  3.94355  3.14021  2.81511  2.97341  3.87589  3.26489  4.01974  3.16422  3.21723  2.85704  1.54586  2.24552  5.36401  4.08400      7 t - - -
          2.68618  4.42225  2.77519  2.73123  3.46354  2.40513  3.72494  3.29354  2.67741  2.69355  4.24690  2.90347  2.73739  3.18146  2.89801  2.37887  2.77519  2.98518  4.58477  3.61503
          0.01814  4.41437  5.13672  0.61958  0.77255  0.48576  0.95510
      8   1.28879  4.88221  2.91737  2.06139  4.49807  2.36245  3.99350  3.91818  2.87301  3.53186  4.35514  3.13014  3.96707  3.16946  3.32997  2.79091  3.07678  3.50407  5.75616  4.41964      8 a - - -
          2.68618  4.42225  2.77519  2.73123  3.46354  2.40513  3.72494  3.29354  2.67741  2.69355  4.24690  2.90347  2.73739  3.18146  2.89801  2.37887  2.77519  2.98518  4.58477  3.61503
          0.01814  4.41437  5.13672  0.61958  0.77255  0.48576  0.95510
      9   1.99920  4.90480  3.05959  2.52079  2.94826  3.50841  3.71589  3.57208  2.14674  3.16892  3.98202  2.58009  3.90554  2.41489  2.94488  2.72577  2.92825  3.24527  5.40227  4.06629      9 a - - -
          2.68623  4.42230  2.77524  2.73128  3.46359  2.40490  3.72499  3.29359  2.67746  2.69360  4.24695  2.90352  2.73705  3.18151  2.89806  2.37892  2.77524  2.98523  4.58482  3.61508
          0.13674  2.10435  5.13672  0.66577  0.72129  0.48576  0.95510
     10   2.76263  5.03414  1.74988  2.51594  4.58510  3.39108  3.90415  4.03818  2.77067  3.60480  4.40406  3.03408  3.94352  3.05407  3.26633  1.85390  1.96395  3.60568  5.79533  4.41237     12 d - - -
          2.68618  4.42225  2.77519  2.73123  3.46354  2.40513  3.72494  3.29354  2.67741  2.69355  4.24690  2.90347  2.73739  3.18146  2.89801  2.37887  2.77519  2.98518  4.58477  3.61503
          0.01814  4.41437  5.13672  0.61958  0.77255  0.48576  0.95510
     11   2.77211  4.19968  4.38276  3.79114  3.21353  3.91043  4.21995  2.14079  3.64569  1.59506  2.54819  3.94619  4.26142  3.83366  3.77546  3.20879  2.33609  2.35202  4.80653  2.67035     13 l - - -
          2.68618  4.42225  2.77519  2.73123  3.46354  2.40513  3.72494  3.29354  2.67741  2.69355  4.24690  2.90347  2.73739  3.18146  2.89801  2.37887  2.77519  2.98518  4.58477  3.61503
          0.01814  4.41437  5.13672  0.61958  0.77255  0.48576  0.95510
     12   2.74956  5.21496  2.90564  2.05071  4.55474  3.48022  3.67824  4.02398  2.38693  3.50885  4.26671  2.42351  3.89081  2.09540  2.31827  2.29628  2.97985  3.60497  5.64191  4.25136     14 e - - -
          2.68618  4.42225  2.77519  2.73123  3.46354  2.40513  3.72494  3.29354  2.67741  2.69355  4.24690  2.90347  2.73739  3.18146  2.89801  2.37887  2.77519  2.98518  4.58477  3.61503
          0.01814  4.41437  5.13672  0.61958  0.77255  0.48576  0.95510
     13   3.04905  5.61592  2.00418  1.13116  4.93571  3.43370  3.91060  4.45085  2.86058  3.93423  4.74718  2.89715  4.01416  3.05858  3.43348  2.15443  3.32524  4.00953  6.08586  4.59661     15 e - - -
          2.68618  4.42225  2.77519  2.73123  3.46354  2.40513  3.72494  3.29354  2.67741  2.69355  4.24690  2.90347  2.73739  3.18146  2.89801  2.37887  2.77519  2.98518  4.58477  3.61503
          0.01814  4.41437  5.13672  0.61958  0.77255  0.48576  0.95510
     14   1.35020  4.41936  4.23494  3.71806  3.63812  3.87467  4.47564  2.39489  3.61765  1.92370  3.54698  3.95487  4.34899  3.89665  3.86852  3.22626  3.15458  1.82478  5.29204  4.09064     16 a - - -
          2.68618  4.42225  2.77519  2.73123  3.46354  2.40513  3.72494  3.29354  2.67741  2.69355  4.24690  2.90347  2.73739  3.18146  2.89801  2.37887  2.77519  2.98518  4.58477  3.61503
          0.01814  4.41437  5.13672  0.61958  0.77255  0.48576  0.95510
     15   2.31431  4.24887  4.32639  3.74467  3.31184  3.94170  4.27016  2.01035  3.61952  1.85879  2.10285  3.94447  4.29697  3.83247  3.78938  3.23958  2.41690  2.25843  4.90999  3.73072     17 l - - -
          2.68618  4.42225  2.77519  2.73123  3.46354  2.40513  3.72494  3.29354  2.67741  2.69355  4.24690  2.90347  2.73739  3.18146  2.89801  2.37887  2.77519  2.98518  4.58477  3.61503
          0.01814  4.41437  5.13672  0.61958  0.77255  0.48576  0.95510
     16   2.74462  5.15172  2.97764  2.10048  4.47411  3.49988  3.67807  3.92711  2.37070  2.75623  4.20542  2.13659  3.89881  2.29281  2.36352  2.72123  2.97157  3.53212  5.58435  4.21422     18 e - - -
          2.68618  4.42225  2.77519  2.73123  3.46354  2.40513  3.72494  3.29354  2.67741  2.69355  4.24690  2.90347  2.73739  3.18146  2.89801  2.37887  2.77519  2.98518  4.58477  3.61503
          0.01814  4.41437  5.13672  0.61958  0.77255  0.48576  0.95510
     17   2.77179  4.69287  3.38196  2.80596  3.84641  3.65122  3.83322  2.51514  2.15198  2.07293  3.74151  3.26578  4.02949  2.05835  2.94868  2.89471  2.99560  2.94844  5.21826  3.95904     19 q - - -
          2.68618  4.42225  2.77519  2.73123  3.46354  2.40513  3.72494  3.29354  2.67741  2.69355  4.24690  2.90347  2.73739  3.18146  2.89801  2.37887  2.77519  2.98518  4.58477  3.61503
          0.01814  4.41437  5.13672  0.61958  0.77255  0.48576  0.95510
     18   2.41847  4.41015  4.84035  4.28367  3.56263  4.35982  4.78903  1.24319  4.15937  2.26600  2.50409  4.43770  4.67839  4.36056  4.29673  3.69662  3.31682  1.56713  5.31718  4.13855     20 i - - -
          2.68618  4.42225  2.77519  2.73123  3.46354  2.40513  3.72494  3.29354  2.67741  2.69355  4.24690  2.90347  2.73739  3.18146  2.89801  2.37887  2.77519  2.98518  4.58477  3.61503
          0.01814  4.41437  5.13672  0.61958  0.77255  0.48576  0.95510
     19   3.04973  5.28966  3.40719  2.79164  4.74302  3.72589  3.76367  4.12401  1.15660  3.57676  4.40201  3.24558  4.11046  2.88724  2.00630  2.27478  3.24672  3.76256  5.64614  4.41139     21 k - - -
          2.68618  4.42225  2.77519  2.73123  3.46354  2.40513  3.72494  3.29354  2.67741  2.69355  4.24690  2.90347  2.73739  3.18146  2.89801  2.37887  2.77519  2.98518  4.58477  3.61503
          0.01814  4.41437  5.13672  0.61958  0.77255  0.48576  0.95510
     20   2.26034  5.04639  3.02177  2.47123  4.34113  3.49981  3.68379  3.77844  1.86570  3.32394  3.11525  2.49786  3.89377  2.33174  2.84882  2.71056  2.94269  3.41112  5.50863  4.15209     22 k - - -
          2.68618  4.42225  2.77519  2.73123  3.46354  2.40513  3.72494  3.29354  2.67741  2.69355  4.24690  2.90347  2.73739  3.18146  2.89801  2.37887  2.77519  2.98518  4.58477  3.61503
          0.01814  4.41437  5.13672  0.61958  0.77255  0.48576  0.95510
     21   2.22744  5.27465  2.77599  1.35313  4.62144  3.49212  3.78458  4.06584  2.06753  3.58569  4.38188  2.98589  3.96546  2.91427  2.96731  2.83548  3.11837  3.67108  5.74259  4.35934     23 e - - -
          2.68618  4.42225  2.77519  2.73123  3.46354  2.40513  3.72494  3.29354  2.67741  2.69355  4.24690  2.90347  2.73739  3.18146  2.89801  2.37887  2.77519  2.98518  4.58477  3.61503
          0.01814  4.41437  5.13672  0.61958  0.77255  0.48576  0.95510
     22   3.47244  4.77681  4.95141  4.48032  1.89345  4.51470  4.09548  2.86900  4.31227  1.00732  3.43784  4.41081  4.78810  4.33160  4.34483  3.85177  3.69142  2.90194  4.29079  2.00163     24 l - - -
          2.68618  4.42225  2.77519  2.73123  3.46354  2.40513  3.72494  3.29354  2.67741  2.69355  4.24690  2.90347  2.73739  3.18146  2.89801  2.37887  2.77519  2.98518  4.58477  3.61503
          0.01814  4.41437  5.13672  0.61958  0.77255  0.48576  0.95510
     23   3.47597  5.16319  4.25587  4.23680  5.30439  0.23325  5.28725  5.07128  4.48853  4.63993  5.64356  4.42309  4.56614  4.77067  4.63215  3.66809  3.99678  4.49438  6.22195  5.43589     25 G - - -
          2.68618  4.42225  2.77519  2.73123  3.46354  2.40513  3.72494  3.29354  2.67741  2.69355  4.24690  2.90347  2.73739  3.18146  2.89801  2.37887  2.77519  2.98518  4.58477  3.61503
          0.01814  4.41437  5.13672  0.61958  0.77255  0.48576  0.95510
     24   2.73338  5.18154  2.07110  2.38514  4.49119  3.45797  3.68984  3.96430  2.10597  3.47323  4.23725  2.46877  2.80474  2.80319  2.94995  2.70098  2.96915  3.55665  5.62908  3.02362     26 d - - -
          2.68618  4.42225  2.77519  2.73123  3.46354  2.40513  3.72494  3.29354  2.67741  2.69355  4.24690  2.90347  2.73739  3.18146  2.89801  2.37887  2.77519  2.98518  4.58477  3.61503
          0.01814  4.41437  5.13672  0.61958  0.77255  0.48576  0.95510
     25   2.93979  5.51273  2.00928  1.66703  4.82926  3.44253  3.81649  4.33677  2.10290  3.80431  4.58430  1.92557  3.96342  2.94416  3.21206  2.85679  3.19451  3.89243  5.93964  4.47684     27 e - - -
          2.68618  4.42225  2.77519  2.73123  3.46354  2.40513  3.72494  3.29354  2.67741  2.69355  4.24690  2.90347  2.73739  3.18146  2.89801  2.37887  2.77519  2.98518  4.58477  3.61503
          0.01814  4.41437  5.13672  0.61958  0.77255  0.48576  0.95510
     26   1.41795  4.35263  3.90406  3.36709  3.37710  3.75692  4.09821  2.25036  3.27503  2.49168  3.47711  3.66748  4.17549  3.56177  3.54840  3.05884  3.01273  2.49248  4.91926  2.58838     28 a - - -
          2.68618  4.42225  2.77519  2.73123  3.46354  2.40513  3.72494  3.29354  2.67741  2.69355  4.24690  2.90347  2.73739  3.18146  2.89801  2.37887  2.77519  2.98518  4.58477  3.61503
          0.01814  4.41437  5.13672  0.61958  0.77255  0.48576  0.95510
     27   2.78048  4.72915  3.39074  2.80548  3.96031  3.63551  3.82014  3.28229  2.08726  2.97105  3.84169  3.25803  4.02541  3.02533  2.31530  2.89121  2.49355  1.78120  5.27000  4.01381     29 v - - -
          2.68618  4.42225  2.77519  2.73123  3.46354  2.40513  3.72494  3.29354  2.67741  2.69355  4.24690  2.90347  2.73739  3.18146  2.89801  2.37887  2.77519  2.98518  4.58477  3.61503
          0.01814  4.41437  5.13672  0.61958  0.77255  0.48576  0.95510
     28   3.42086  4.65288  5.36466  4.85639  3.71916  4.92061  5.47728  0.93436  4.75974  1.78595  3.48385  5.03645  5.13177  4.93935  4.89127  4.31963  3.66946  1.46404  5.79224  4.64145     30 i - - -
          2.68618  4.42225  2.77519  2.73123  3.46354  2.40513  3.72494  3.29354  2.67741  2.69355  4.24690  2.90347  2.73739  3.18146  2.89801  2.37887  2.77519  2.98518  4.58477  3.61503
          0.01814  4.41437  5.13672  0.61958  0.77255  0.48576  0.95510
     29   3.68403  4.93289  5.47498  4.89711  3.23018  5.02607  5.31874  1.91298  4.75543  0.74308  2.16667  5.12300  5.10214  4.71484  4.76976  4.39850  3.89173  2.52403  5.42011  4.43979     31 l - - -
          2.68618  4.42225  2.77519  2.73123  3.46354  2.40513  3.72494  3.29354  2.67741  2.69355  4.24690  2.90347  2.73739  3.18146  2.89801  2.37887  2.77519  2.98518  4.58477  3.61503
          0.01814  4.41437  5.13672  0.61958  0.77255  0.48576  0.95510
     30   2.70587  5.01513  2.49984  2.45194  4.29758  3.47147  3.71319  3.74321  2.50511  3.30852  4.10120  2.50504  3.89048  2.84651  2.98539  1.96770  2.42674  3.38140  5.51178  2.91929     32 s - - -
          2.68618  4.42225  2.77519  2.73123  3.46354  2.40513  3.72494  3.29354  2.67741  2.69355  4.24690  2.90347  2.73739  3.18146  2.89801  2.37887  2.77519  2.98518  4.58477  3.61503
          0.01814  4.41437  5.13672  0.61958  0.77255  0.48576  0.95510
     31   2.71339  4.92659  3.10317  2.54190  4.18663  3.52528  3.71272  3.60510  2.16375  3.19264  4.00429  3.05515  3.91670  2.85784  2.36497  2.01008  2.45531  3.27531  5.41495  2.95755     33 s - - -
          2.68618  4.42225  2.77519  2.73123  3.46354  2.40513  3.72494  3.29354  2.67741  2.69355  4.24690  2.90347  2.73739  3.18146  2.89801  2.37887  2.77519  2.98518  4.58477  3.61503
          0.01814  4.41437  5.13672  0.61958  0.77255  0.48576  0.95510
     32   2.80141  5.24538  2.38260  2.46441  4.59804  3.52374  2.68880  4.05740  1.60085  3.53003  4.29668  2.99636  3.92686  2.79546  2.28941  2.76475  3.02438  3.64504  5.64546  4.27920     34 k - - -
          2.68618  4.42225  2.77519  2.73123  3.46354  2.40513  3.72494  3.29354  2.67741  2.69355  4.24690  2.90347  2.73739  3.18146  2.89801  2.37887  2.77519  2.98518  4.58477  3.61503
          0.01814  4.41437  5.13672  0.61958  0.77255  0.48576  0.95510
     33   2.70676  5.00959  2.98698  2.18040  4.29074  3.48908  3.70011  3.72051  2.15700  3.28808  4.08172  2.42712  3.89326  2.83111  2.92247  2.71093  2.08150  2.69782  5.49284  4.13565     35 t - - -
          2.68618  4.42225  2.77519  2.73123  3.46354  2.40513  3.72494  3.29354  2.67741  2.69355  4.24690  2.90347  2.73739  3.18146  2.89801  2.37887  2.77519  2.98518  4.58477  3.61503
          0.01814  4.41437  5.13672  0.61958  0.77255  0.48576  0.95510
     34   3.38577  4.62078  5.34917  4.88098  3.92608  4.90151  5.60780  1.25058  4.79779  2.37703  3.68456  5.05161  5.16626  5.05644  4.97173  4.32632  3.65207  0.85537  5.99255  4.77546     36 v - - -
          2.68618  4.42225  2.77519  2.73123  3.46354  2.40513  3.72494  3.29354  2.67741  2.69355  4.24690  2.90347  2.73739  3.18146  2.89801  2.37887  2.77519  2.98518  4.58477  3.61503
          0.01814  4.41437  5.13672  0.61958  0.77255  0.48576  0.95510
     35   2.88735  5.25238  3.14270  2.58393  4.63760  3.60216  3.71186  4.06336  1.43885  3.53181  4.32087  2.44991  2.78510  2.82567  2.20522  2.86037  3.09959  3.67377  5.63363  4.32011     37 k - - -
          2.68618  4.42225  2.77519  2.73123  3.46354  2.40513  3.72494  3.29354  2.67741  2.69355  4.24690  2.90347  2.73739  3.18146  2.89801  2.37887  2.77519  2.98518  4.58477  3.61503
          0.01814  4.41437  5.13672  0.61958  0.77255  0.48576  0.95510
     36   2.73578  5.12752  2.04578  2.42222  4.42292  3.47669  2.79505  3.88094  1.91471  3.41149  4.18917  2.96351  3.89276  2.81642  2.92121  2.71565  2.96958  2.67304  5.58124  4.19816     38 k - - -
          2.68623  4.42230  2.77525  2.73129  3.46359  2.40487  3.72500  3.29359  2.67707  2.69360  4.24695  2.90352  2.73745  3.18152  2.89806  2.37892  2.77525  2.98524  4.58482  3.61508
          0.44582  1.38472  2.21362  0.17351  1.83703  0.48576  0.95510
     37   2.59733  4.59647  3.25484  2.71349  3.93904  2.59301  3.81941  3.32535  2.67108  2.98509  3.83106  3.16550  3.90046  3.02403  2.48791  2.28896  2.28345  2.34274  5.27763  3.99534     40 t - - -
          2.68618  4.42225  2.77519  2.73123  3.46354  2.40513  3.72494  3.29354  2.67741  2.69355  4.24690  2.90347  2.73739  3.18146  2.89801  2.37887  2.77519  2.98518  4.58477  3.61503
          0.02026  4.30520  5.02754  0.61958  0.77255  0.63623  0.75350
     38   2.87136  5.27128  2.74055  1.92683  4.63094  2.08713  3.75136  4.08316  1.68683  3.58284  4.38262  2.95925  3.94387  2.88216  2.87189  2.82929  3.11440  3.68536  5.72132  4.34952     41 k - - -
          2.68618  4.42225  2.77519  2.73123  3.46354  2.40513  3.72494  3.29354  2.67741  2.69355  4.24690  2.90347  2.73739  3.18146  2.89801  2.37887  2.77519  2.98518  4.58477  3.61503
          0.02026  4.30520  5.02754  0.61958  0.77255  0.63623  0.75350
     39   3.09980  4.48522  4.63761  4.10807  3.03245  4.20683  4.34556  1.07444  3.87971  2.09253  3.32535  4.23001  4.54603  4.11044  4.00110  3.56359  3.34151  2.33177  2.75214  3.33766     42 i - - -
          2.68618  4.42225  2.77519  2.73123  3.46354  2.40513  3.72494  3.29354  2.67741  2.69355  4.24690  2.90347  2.73739  3.18146  2.89801  2.37887  2.77519  2.98518  4.58477  3.61503
          0.02026  4.30520  5.02754  0.61958  0.77255  0.40201  1.10557
     40   2.67628  4.44096  3.48667  2.91949  2.82611  3.63541  3.87835  2.94196  2.86147  2.23231  3.53506  3.34243  2.87759  2.65176  2.61055  2.87646  2.90766  2.24591  5.01224  3.76873     43 l - - -
          2.68618  4.42225  2.77519  2.73123  3.46354  2.40513  3.72494  3.29354  2.67741  2.69355  4.24690  2.90347  2.73739  3.18146  2.89801  2.37887  2.77519  2.98518  4.58477  3.61503
          0.01814  4.41437  5.13672  0.61958  0.77255  0.48576  0.95510
     41   2.17023  4.62651  3.27697  2.76476  2.74903  1.97346  3.86116  3.27921  2.27142  2.95136  3.81319  3.22036  3.96597  3.08627  3.14126  2.79270  2.93689  2.99691  5.25277  3.96876     44 g - - -
          2.68618  4.42225  2.77519  2.73123  3.46354  2.40513  3.72494  3.29354  2.67741  2.69355  4.24690  2.90347  2.73739  3.18146  2.89801  2.37887  2.77519  2.98518  4.58477  3.61503
          0.01814  4.41437  5.13672  0.61958  0.77255  0.48576  0.95510
     42   2.20100  4.31355  3.91892  3.36559  3.44565  3.79581  4.12292  1.85295  3.27696  1.79277  3.41531  2.73355  4.18294  3.55884  3.54831  3.08203  2.99057  2.37100  4.97524  3.76424     45 l - - -
          2.68618  4.42225  2.77519  2.73123  3.46354  2.40513  3.72494  3.29354  2.67741  2.69355  4.24690  2.90347  2.73739  3.18146  2.89801  2.37887  2.77519  2.98518  4.58477  3.61503
          0.01814  4.41437  5.13672  0.61958  0.77255  0.48576  0.95510
     43   2.69124  4.26172  3.86186  3.28779  2.26217  3.74075  4.02223  2.18915  2.50339  2.42317  3.35897  3.60321  2.94644  3.47122  3.46827  3.01078  2.92426  2.13553  4.86627  3.65422     46 v - - -
          2.68618  4.42225  2.77519  2.73123  3.46354  2.40513  3.72494  3.29354  2.67741  2.69355  4.24690  2.90347  2.73739  3.18146  2.89801  2.37887  2.77519  2.98518  4.58477  3.61503
          0.01814  4.41437  5.13672  0.61958  0.77255  0.48576  0.95510
     44   2.82767  5.31239  2.15580  2.36617  4.64909  3.44834  3.75941  4.13319  2.09164  3.62709  4.39891  2.38846  3.92362  2.88040  3.06998  1.70111  3.07619  3.70819  5.77491  4.35168     47 s - - -
          2.68618  4.42225  2.77519  2.73123  3.46354  2.40513  3.72494  3.29354  2.67741  2.69355  4.24690  2.90347  2.73739  3.18146  2.89801  2.37887  2.77519  2.98518  4.58477  3.61503
          0.01814  4.41437  5.13672  0.61958  0.77255  0.48576  0.95510
     45   2.72634  4.54951  3.45309  2.88785  2.68568  3.65114  3.87582  3.01744  1.79988  2.26671  3.62137  3.32583  4.03521  3.14884  3.13671  2.89648  2.37720  2.79569  5.08969  3.82143     48 k - - -
          2.68618  4.42225  2.77519  2.73123  3.46354  2.40513  3.72494  3.29354  2.67741  2.69355  4.24690  2.90347  2.73739  3.18146  2.89801  2.37887  2.77519  2.98518  4.58477  3.61503
          0.01814  4.41437  5.13672  0.61958  0.77255  0.48576  0.95510
     46   2.88252  5.36059  1.78521  2.38648  4.70264  3.46634  3.78885  4.18431  1.56508  3.67472  4.45711  2.94412  2.80747  2.91446  3.06134  2.82689  3.13200  3.76227  5.81430  4.39754     49 k - - -
          2.68618  4.42225  2.77519  2.73123  3.46354  2.40513  3.72494  3.29354  2.67741  2.69355  4.24690  2.90347  2.73739  3.18146  2.89801  2.37887  2.77519  2.98518  4.58477  3.61503
          0.01814  4.41437  5.13672  0.61958  0.77255  0.48576  0.95510
     47   2.32883  4.89993  2.59873  2.13339  4.13739  3.49879  2.81661  3.56352  2.50156  2.61010  3.96977  3.02393  3.89250  2.85241  2.96670  2.70725  2.91117  3.23497  3.28149  4.05211     50 e - - -
          2.68618  4.42225  2.77519  2.73123  3.46354  2.40513  3.72494  3.29354  2.67741  2.69355  4.24690  2.90347  2.73739  3.18146  2.89801  2.37887  2.77519  2.98518  4.58477  3.61503
          0.01814  4.41437  5.13672  0.61958  0.77255  0.48576  0.95510
     48   2.80821  4.22874  4.40803  3.83015  3.34730  3.96980  4.31071  1.69760  3.69475  2.32355  3.33230  3.99971  4.32905  3.90808  3.84726  3.27512  2.33752  1.60084  4.92821  2.72002     51 v - - -
          2.68618  4.42225  2.77519  2.73123  3.46354  2.40513  3.72494  3.29354  2.67741  2.69355  4.24690  2.90347  2.73739  3.18146  2.89801  2.37887  2.77519  2.98518  4.58477  3.61503
          0.01814  4.41437  5.13672  0.61958  0.77255  0.48576  0.95510
     49   2.83169  4.73871  3.31686  1.52999  3.87502  3.69720  3.97100  2.91039  2.82779  2.19527  3.76093  3.32255  4.10559  3.18672  3.23026  2.97300  3.07380  2.16930  5.35009  4.06586     52 e - - -
          2.68618  4.42225  2.77519  2.73123  3.46354  2.40513  3.72494  3.29354  2.67741  2.69355  4.24690  2.90347  2.73739  3.18146  2.89801  2.37887  2.77519  2.98518  4.58477  3.61503
          0.01814  4.41437  5.13672  0.61958  0.77255  0.48576  0.95510
     50   3.40143  4.63026  5.36841  4.86296  3.76310  4.91471  5.48873  1.06928  4.77212  1.83185  3.52793  5.03484  5.13258  4.96284  4.90721  4.31428  3.65127  1.23772  5.81923  4.65594     53 i - - -
          2.68618  4.42225  2.77519  2.73123  3.46354  2.40513  3.72494  3.29354  2.67741  2.69355  4.24690  2.90347  2.73739  3.18146  2.89801  2.37887  2.77519  2.98518  4.58477  3.61503
          0.01814  4.41437  5.13672  0.61958  0.77255  0.48576  0.95510
     51   2.67886  4.33841  3.83550  3.29011  3.59337  3.65643  4.12616  2.23111  3.22232  2.61321  3.55369  3.60320  4.11440  3.51042  3.52656  1.91688  2.03072  2.02024  5.08855  3.87104     54 s - - -
          2.68618  4.42225  2.77519  2.73123  3.46354  2.40513  3.72494  3.29354  2.67741  2.69355  4.24690  2.90347  2.73739  3.18146  2.89801  2.37887  2.77519  2.98518  4.58477  3.61503
          0.11324  4.41437  2.35430  0.61958  0.77255  0.48576  0.95510
     52   1.84561  4.81475  2.97846  2.05645  4.29398  2.50197  3.82357  3.71277  2.65373  3.31780  4.12862  3.05580  3.88414  2.98236  3.11255  2.69128  2.24829  3.33189  5.54742  4.21197     55 a - - -
          2.68618  4.42225  2.77519  2.73123  3.46354  2.40513  3.72494  3.29354  2.67741  2.69355  4.24690  2.90347  2.73739  3.18146  2.89801  2.37887  2.77519  2.98518  4.58477  3.61503
          0.01993  4.32107  5.04342  0.61958  0.77255  0.61666  0.77597
     53   2.65108  4.65696  3.17669  2.63476  3.85212  2.74787  3.75434  3.25187  2.61284  2.90777  3.75932  3.12094  2.83304  2.38433  3.03913  2.74719  2.88801  2.48993  5.20097  2.87116     56 q - - -
          2.68618  4.42225  2.77519  2.73123  3.46354  2.40513  3.72494  3.29354  2.67741  2.69355  4.24690  2.90347  2.73739  3.18146  2.89801  2.37887  2.77519  2.98518  4.58477  3.61503
          0.01993  4.32107  5.04342  0.61958  0.77255  0.61666  0.77597
     54   2.19074  4.34517  3.75193  2.45354  3.49615  3.76431  4.05046  2.11864  3.12910  2.11087  3.44278  3.56073  4.13696  3.42318  3.44983  3.02819  2.96240  1.96849  5.01213  3.79012     57 v - - -
          2.68618  4.42225  2.77519  2.73123  3.46354  2.40513  3.72494  3.29354  2.67741  2.69355  4.24690  2.90347  2.73739  3.18146  2.89801  2.37887  2.77519  2.98518  4.58477  3.61503
          0.01993  4.32107  5.04342  0.61958  0.77255  0.61666  0.77597
     55   2.20915  5.23490  1.94548  1.95599  4.55750  3.42175  3.69780  4.03291  2.48435  3.53319  4.30242  2.89495  3.87553  2.81548  2.37524  2.71753  3.00404  3.61671  5.68487  4.27159     58 d - - -
          2.68618  4.42225  2.77519  2.73123  3.46354  2.40513  3.72494  3.29354  2.67741  2.69355  4.24690  2.90347  2.73739  3.18146  2.89801  2.37887  2.77519  2.98518  4.58477  3.61503
          0.01993  4.32107  5.04342  0.61958  0.77255  0.61666  0.77597
     56   2.68781  4.82144  3.04954  1.87265  4.01175  3.50261  3.71805  3.43960  2.52513  3.06195  3.89911  3.04892  3.90419  2.42986  2.96429  2.73688  2.91997  2.47206  5.31208  2.88471     59 e - - -
          2.68618  4.42225  2.77519  2.73123  3.46354  2.40513  3.72494  3.29354  2.67741  2.69355  4.24690  2.90347  2.73739  3.18146  2.89801  2.37887  2.77519  2.98518  4.58477  3.61503
          0.01993  4.32107  5.04342  0.61958  0.77255  0.61666  0.77597
     57   2.21240  5.01031  2.05986  2.42943  4.29306  3.45359  3.69564  3.71189  2.07867  2.61067  4.09159  2.96381  3.87679  2.83001  2.94532  2.70400  2.94189  3.35754  5.50271  4.13854     60 d - - -
          2.68618  4.42225  2.77519  2.73123  3.46354  2.40513  3.72494  3.29354  2.67741  2.69355  4.24690  2.90347  2.73739  3.18146  2.89801  2.37887  2.77519  2.98518  4.58477  3.61503
          0.01993  4.32107  5.04342  0.61958  0.77255  0.41183  1.08600
     58   2.71351  4.33351  3.76046  3.19587  2.70654  3.73072  4.00030  1.71433  2.43845  2.47792  3.42254  3.54614  2.92836  3.40256  3.38863  2.99912  2.94761  2.53083  4.92306  3.69443     61 i - - -
          2.68618  4.42225  2.77519  2.73123  3.46354  2.40513  3.72494  3.29354  2.67741  2.69355  4.24690  2.90347  2.73739  3.18146  2.89801  2.37887  2.77519  2.98518  4.58477  3.61503
          0.01814  4.41437  5.13672  0.61958  0.77255  0.48576  0.95510
     59   1.89053  4.79925  3.07215  2.14703  4.10774  2.25600  3.81986  3.49199  2.65869  2.53695  3.97652  3.11105  3.94020  2.99845  3.10191  2.76600  2.96313  3.17746  5.41303  4.09873     62 a - - -
          2.68618  4.42225  2.77519  2.73123  3.46354  2.40513  3.72494  3.29354  2.67741  2.69355  4.24690  2.90347  2.73739  3.18146  2.89801  2.37887  2.77519  2.98518  4.58477  3.61503
          0.11324  4.41437  2.35430  0.61958  0.77255  0.48576  0.95510
     60   2.78613  5.21178  2.19852  1.69380  2.83560  3.42280  3.72646  3.96437  2.55678  3.49367  4.28262  2.30827  3.89190  2.85825  3.06673  2.74706  3.03095  3.57373  5.66230  4.24774     63 e - - -
          2.68618  4.42225  2.77519  2.73123  3.46354  2.40513  3.72494  3.29354  2.67741  2.69355  4.24690  2.90347  2.73739  3.18146  2.89801  2.37887  2.77519  2.98518  4.58477  3.61503
          0.01993  4.32107  5.04342  0.61958  0.77255  0.61666  0.77597
     61   2.74601  5.22242  2.80561  1.99144  4.55710  3.44276  3.66784  4.03009  2.07408  3.51468  4.27619  2.38742  2.73628  2.28293  2.86343  2.70356  2.97949  3.60968  5.64966  4.25056     64 e - - -
          2.68618  4.42225  2.77519  2.73123  3.46354  2.40513  3.72494  3.29354  2.67741  2.69355  4.24690  2.90347  2.73739  3.18146  2.89801  2.37887  2.77519  2.98518  4.58477  3.61503
          0.01993  4.32107  5.04342  0.61958  0.77255  0.61666  0.77597
     62   2.74601  5.22242  2.80561  1.99144  4.55710  3.44276  3.66784  4.03009  2.07408  3.51468  4.27619  2.38742  2.73628  2.28293  2.86343  2.70356  2.97949  3.60968  5.64966  4.25056     65 e - - -
          2.68618  4.42225  2.77519  2.73123  3.46354  2.40513  3.72494  3.29354  2.67741  2.69355  4.24690  2.90347  2.73739  3.18146  2.89801  2.37887  2.77519  2.98518  4.58477  3.61503
          0.01993  4.32107  5.04342  0.61958  0.77255  0.61666  0.77597
     63   2.65498  4.44813  3.43056  2.86746  3.61024  3.59789  3.84956  2.39543  2.33545  2.20559  3.55515  3.29743  3.98569  3.13611  3.16407  2.30109  2.42286  2.70089  5.03335  3.78691     66 l - - -
          2.68625  4.42232  2.77527  2.73130  3.46361  2.40520  3.72502  3.29361  2.67713  2.69322  4.24697  2.90354  2.73713  3.18153  2.89808  2.37894  2.77527  2.98525  4.58484  3.61510
          0.69321  1.02024  1.96954  0.14060  2.03131  0.61666  0.77597
     64   2.76913  5.22515  2.65864  1.89507  4.53475  3.39518  2.64615  4.01220  2.42111  3.50825  4.29078  2.25250  3.85710  2.26915  2.88351  2.72073  3.00773  3.60604  5.64977  4.24787     68 e - - -
          2.68618  4.42225  2.77519  2.73123  3.46354  2.40513  3.72494  3.29354  2.67741  2.69355  4.24690  2.90347  2.73739  3.18146  2.89801  2.37887  2.77519  2.98518  4.58477  3.61503
          0.02303  4.17827  4.90062  0.61958  0.77255  0.77106  0.62087
     65   2.67922  4.65811  3.26558  2.72774  3.96923  3.50612  3.79428  3.16746  1.74141  2.94627  3.83869  3.17943  3.94110  2.98930  2.86541  2.78874  2.31292  2.26569  5.29149  4.02095     69 k - - -
          2.68618  4.42225  2.77519  2.73123  3.46354  2.40513  3.72494  3.29354  2.67741  2.69355  4.24690  2.90347  2.73739  3.18146  2.89801  2.37887  2.77519  2.98518  4.58477  3.61503
          0.02303  4.17827  4.90062  0.61958  0.77255  0.77106  0.62087
     66   2.14140  4.93266  2.71354  1.58276  4.41049  3.32122  3.78774  3.83661  2.63079  3.42493  4.23951  2.94267  3.85669  2.94317  3.10230  2.11694  2.98451  3.44050  5.63313  4.26591     70 e - - -
          2.68618  4.42225  2.77519  2.73123  3.46354  2.40513  3.72494  3.29354  2.67741  2.69355  4.24690  2.90347  2.73739  3.18146  2.89801  2.37887  2.77519  2.98518  4.58477  3.61503
          0.02303  4.17827  4.90062  0.61958  0.77255  0.77106  0.62087
     67   2.22702  4.89410  2.26331  2.41655  4.17061  3.40046  3.70198  3.57695  2.53426  2.42752  4.01535  2.36129  3.85162  2.85782  3.00830  2.69044  2.92052  3.24327  5.43375  4.08022     71 a - - -
          2.68618  4.42225  2.77519  2.73123  3.46354  2.40513  3.72494  3.29354  2.67741  2.69355  4.24690  2.90347  2.73739  3.18146  2.89801  2.37887  2.77519  2.98518  4.58477  3.61503
          0.02303  4.17827  4.90062  0.61958  0.77255  0.77106  0.62087
     68   2.09053  5.05796  2.60130  1.24667  4.51346  3.34298  3.86004  3.86818  2.72543  3.51245  4.37715  2.94872  3.91639  3.02932  3.18883  2.81201  3.11866  3.50056  5.74515  4.36967     72 e - - -
          2.68618  4.42225  2.77519  2.73123  3.46354  2.40513  3.72494  3.29354  2.67741  2.69355  4.24690  2.90347  2.73739  3.18146  2.89801  2.37887  2.77519  2.98518  4.58477  3.61503
          0.02303  4.17827  4.90062  0.61958  0.77255  0.77106  0.62087
     69   2.69239  4.81217  3.10339  2.55576  4.02902  3.49985  2.73563  3.45236  2.00842  2.38850  3.89585  3.05057  2.86504  2.84281  2.76290  2.74138  2.91800  3.15047  5.28722  3.97840     73 k - - -
          2.68618  4.42225  2.77519  2.73123  3.46354  2.40513  3.72494  3.29354  2.67741  2.69355  4.24690  2.90347  2.73739  3.18146  2.89801  2.37887  2.77519  2.98518  4.58477  3.61503
          0.02303  4.17827  4.90062  0.61958  0.77255  0.77106  0.62087
     70   2.94213  5.25205  3.15120  2.01664  4.66661  3.59882  3.64890  4.05865  1.48967  3.50215  4.31819  3.08215  3.98700  2.76844  1.89834  2.91004  3.13539  3.68957  5.57231  4.31118     74 k - - -
          2.68618  4.42225  2.77519  2.73123  3.46354  2.40513  3.72494  3.29354  2.67741  2.69355  4.24690  2.90347  2.73739  3.18146  2.89801  2.37887  2.77519  2.98518  4.58477  3.61503
          0.02303  4.17827  4.90062  0.61958  0.77255  0.77106  0.62087
     71   2.79884  5.05876  3.02639  2.52955  4.41355  3.50405  3.67062  3.82012  1.85835  3.34833  4.16718  3.02814  3.92125  1.84713  2.58463  2.79705  2.34533  3.46668  5.50287  4.19944     75 q - - -
          2.68618  4.42225  2.77519  2.73123  3.46354  2.40513  3.72494  3.29354  2.67741  2.69355  4.24690  2.90347  2.73739  3.18146  2.89801  2.37887  2.77519  2.98518  4.58477  3.61503
          0.02303  4.17827  4.90062  0.61958  0.77255  0.77106  0.62087
     72   2.63988  4.39658  2.55936  2.88465  2.67135  3.59337  3.86176  2.25985  2.86353  2.55250  3.48739  3.30930  3.98440  3.17055  3.23551  2.84872  2.37763  2.56001  4.98293  3.72245     76 i - - -
          2.68618  4.42225  2.77519  2.73123  3.46354  2.40513  3.72494  3.29354  2.67741  2.69355  4.24690  2.90347  2.73739  3.18146  2.89801  2.37887  2.77519  2.98518  4.58477  3.61503
          0.02303  4.17827  4.90062  0.61958  0.77255  0.77106  0.62087
     73   2.90733  4.71368  3.25650  2.10026  3.66930  3.68856  4.01431  2.89505  2.87668  1.32976  3.61873  3.37114  4.13368  3.28212  3.21052  3.07376  3.15731  2.77076  5.23643  3.96608     77 l - - -
          2.68618  4.42225  2.77519  2.73123  3.46354  2.40513  3.72494  3.29354  2.67741  2.69355  4.24690  2.90347  2.73739  3.18146  2.89801  2.37887  2.77519  2.98518  4.58477  3.61503
          0.02303  4.17827  4.90062  0.61958  0.77255  0.50155  0.93036
     74   2.94010  5.30255  3.19727  2.12925  4.71926  3.62844  3.68048  4.12700  1.55127  3.55979  4.35671  3.10366  4.00738  2.20965  1.95985  2.90380  3.13676  3.73851  5.62643  4.34426     78 k - - -
          2.68618  4.42225  2.77519  2.73123  3.46354  2.40513  3.72494  3.29354  2.67741  2.69355  4.24690  2.90347  2.73739  3.18146  2.89801  2.37887  2.77519  2.98518  4.58477  3.61503
          0.01993  4.32107  5.04342  0.61958  0.77255  0.61666  0.77597
     75   2.71985  4.96465  2.83512  1.70164  4.40879  3.39530  3.81210  3.83464  2.63206  3.42048  4.23025  3.00645  3.90416  2.96280  3.09668  2.16957  1.91490  3.44815  5.62990  4.27023     79 e - - -
          2.68618  4.42225  2.77519  2.73123  3.46354  2.40513  3.72494  3.29354  2.67741  2.69355  4.24690  2.90347  2.73739  3.18146  2.89801  2.37887  2.77519  2.98518  4.58477  3.61503
          0.01993  4.32107  5.04342  0.61958  0.77255  0.41183  1.08600
     76   2.66907  4.37724  3.56507  2.41199  3.51015  3.65265  3.90790  2.37542  2.94541  2.21099  3.47906  3.39797  3.01277  3.24878  3.29219  2.90002  2.37122  2.64408  3.31800  3.72822     80 l - - -
          2.68618  4.42225  2.77519  2.73123  3.46354  2.40513  3.72494  3.29354  2.67741  2.69355  4.24690  2.90347  2.73739  3.18146  2.89801  2.37887  2.77519  2.98518  4.58477  3.61503
          0.01814  4.41437  5.13672  0.61958  0.77255  0.48576  0.95510
     77   2.30362  4.84910  3.10346  2.24897  4.07951  3.52345  3.72746  3.48366  1.87837  3.10199  3.92646  3.06633  3.91579  2.88770  2.95745  2.73933  2.92465  2.63455  5.35565  2.91413     81 k - - -
          2.68618  4.42225  2.77519  2.73123  3.46354  2.40513  3.72494  3.29354  2.67741  2.69355  4.24690  2.90347  2.73739  3.18146  2.89801  2.37887  2.77519  2.98518  4.58477  3.61503
          0.01814  4.41437  5.13672  0.61958  0.77255  0.48576  0.95510
     78   2.78605  5.12740  3.10667  2.52881  4.44810  3.55343  3.68817  3.88310  1.80050  3.39800  4.18521  3.04506  3.93755  2.29570  2.25334  2.35012  3.00473  3.51016  5.54588  2.87248     82 k - - -
          2.68618  4.42225  2.77519  2.73123  3.46354  2.40513  3.72494  3.29354  2.67741  2.69355  4.24690  2.90347  2.73739  3.18146  2.89801  2.37887  2.77519  2.98518  4.58477  3.61503
          0.01814  4.41437  5.13672  0.61958  0.77255  0.48576  0.95510
     79   2.68989  4.93141  3.04433  2.15437  4.19597  3.49785  3.70690  2.83186  2.48017  3.20493  4.00997  3.02382  2.87156  2.84821  2.51709  2.01227  2.92333  3.27971  5.43059  4.08839     83 s - - -
          2.68618  4.42225  2.77519  2.73123  3.46354  2.40513  3.72494  3.29354  2.67741  2.69355  4.24690  2.90347  2.73739  3.18146  2.89801  2.37887  2.77519  2.98518  4.58477  3.61503
          0.01814  4.41437  5.13672  0.61958  0.77255  0.48576  0.95510
     80   2.19701  4.97036  2.97908  1.88086  4.36097  3.43971  3.74774  3.80371  2.53453  3.36455  4.15045  3.01206  2.91747  2.87918  3.00975  2.26331  2.36615  3.41584  5.56198  4.19890     84 e - - -
          2.68618  4.42225  2.77519  2.73123  3.46354  2.40513  3.72494  3.29354  2.67741  2.69355  4.24690  2.90347  2.73739  3.18146  2.89801  2.37887  2.77519  2.98518  4.58477  3.61503
          0.01814  4.41437  5.13672  0.61958  0.77255  0.48576  0.95510
     81   2.73420  5.19728  2.39142  2.38454  4.51371  3.46037  3.68330  3.99040  2.13177  3.48964  4.24927  2.13477  3.87954  2.29420  2.92457  2.69886  2.96854  3.57608  5.63636  2.94132     85 k - - -
          2.68618  4.42225  2.77519  2.73123  3.46354  2.40513  3.72494  3.29354  2.67741  2.69355  4.24690  2.90347  2.73739  3.18146  2.89801  2.37887  2.77519  2.98518  4.58477  3.61503
          0.01814  4.41437  5.13672  0.61958  0.77255  0.48576  0.95510
     82   2.65518  4.50508  3.41427  2.86586  3.73269  3.56497  3.89226  2.51413  2.83476  2.78807  3.66772  2.54725  3.98892  3.15746  3.22534  2.00462  2.33168  2.38459  5.14132  3.88498     86 s - - -
          2.68618  4.42225  2.77519  2.73123  3.46354  2.40513  3.72494  3.29354  2.67741  2.69355  4.24690  2.90347  2.73739  3.18146  2.89801  2.37887  2.77519  2.98518  4.58477  3.61503
          0.01814  4.41437  5.13672  0.61958  0.77255  0.48576  0.95510
     83   2.70301  4.90108  3.00169  1.92398  4.23582  3.46832  3.78300  3.64343  2.59392  3.25381  4.06966  3.05490  2.23768  2.93690  3.05376  2.25663  2.96318  2.59559  5.49236  4.15294     87 e - - -
          2.68618  4.42225  2.77519  2.73123  3.46354  2.40513  3.72494  3.29354  2.67741  2.69355  4.24690  2.90347  2.73739  3.18146  2.89801  2.37887  2.77519  2.98518  4.58477  3.61503
          0.01814  4.41437  5.13672  0.61958  0.77255  0.48576  0.95510
     84   2.69133  4.41476  3.54831  2.49276  3.52350  3.66371  3.90812  2.38013  2.91945  1.85981  3.49865  3.39357  4.04239  2.67135  3.26674  2.91251  2.92226  2.67429  4.98005  2.83721     88 l - - -
          2.68618  4.42225  2.77519  2.73123  3.46354  2.40513  3.72494  3.29354  2.67741  2.69355  4.24690  2.90347  2.73739  3.18146  2.89801  2.37887  2.77519  2.98518  4.58477  3.61503
          0.01814  4.41437  5.13672  0.61958  0.77255  0.48576  0.95510
     85   2.82249  5.29923  2.27449  2.04231  4.64770  3.49848  3.71192  4.11623  2.08960  3.58715  4.35333  2.96567  3.92877  2.82281  1.73464  2.77555  3.05263  3.69476  5.70743  4.31946     89 r - - -
          2.68618  4.42225  2.77519  2.73123  3.46354  2.40513  3.72494  3.29354  2.67741  2.69355  4.24690  2.90347  2.73739  3.18146  2.89801  2.37887  2.77519  2.98518  4.58477  3.61503
          0.01814  4.41437  5.13672  0.61958  0.77255  0.48576  0.95510
     86   2.85929  5.35657  1.59368  2.35708  4.68348  3.44911  3.77673  4.16872  2.14247  3.66207  4.43876  2.27834  3.93666  2.90082  3.10762  2.80167  2.47300  3.74435  5.81086  4.38072     90 d - - -
          2.68618  4.42225  2.77519  2.73123  3.46354  2.40513  3.72494  3.29354  2.67741  2.69355  4.24690  2.90347  2.73739  3.18146  2.89801  2.37887  2.77519  2.98518  4.58477  3.61503
          0.01814  4.41437  5.13672  0.61958  0.77255  0.48576  0.95510
     87   2.69886  4.22854  3.97242  3.39578  3.27886  3.76749  4.03939  2.64353  3.29438  2.08142  2.53303  2.77469  4.13756  3.54764  3.53153  3.04425  2.93106  2.07831  4.79662  2.26062     91 v - - -
          2.68618  4.42225  2.77519  2.73123  3.46354  2.40513  3.72494  3.29354  2.67741  2.69355  4.24690  2.90347  2.73739  3.18146  2.89801  2.37887  2.77519  2.98518  4.58477  3.61503
          0.01814  4.41437  5.13672  0.61958  0.77255  0.48576  0.95510
     88   2.74098  4.95932  3.12865  2.56259  4.23694  3.54193  3.71727  3.65064  2.12645  2.57216  4.04041  3.07121  2.39899  2.85931  2.29884  2.32687  2.96817  3.31767  5.44007  4.11924     92 k - - -
          2.68618  4.42225  2.77519  2.73123  3.46354  2.40513  3.72494  3.29354  2.67741  2.69355  4.24690  2.90347  2.73739  3.18146  2.89801  2.37887  2.77519  2.98518  4.58477  3.61503
          0.01814  4.41437  5.13672  0.61958  0.77255  0.48576  0.95510
     89   2.31803  5.02863  3.06130  2.49551  4.31777  3.51525  3.68656  3.74843  2.07009  2.60459  4.09113  3.01860  2.98649  2.31899  2.43359  2.72411  2.94805  3.39013  5.48836  4.14269     93 k - - -
          2.68618  4.42225  2.77519  2.73123  3.46354  2.40513  3.72494  3.29354  2.67741  2.69355  4.24690  2.90347  2.73739  3.18146  2.89801  2.37887  2.77519  2.98518  4.58477  3.61503
          0.01814  4.41437  5.13672  0.61958  0.77255  0.48576  0.95510
     90   2.76239  5.10776  3.00747  1.64966  4.41400  3.51841  3.69919  3.84784  2.38795  3.38123  4.17057  3.01262  3.91982  2.38512  2.34996  2.75126  2.98925  2.64945  5.55300  4.20017     94 e - - -
          2.68618  4.42225  2.77519  2.73123  3.46354  2.40513  3.72494  3.29354  2.67741  2.69355  4.24690  2.90347  2.73739  3.18146  2.89801  2.37887  2.77519  2.98518  4.58477  3.61503
          0.01814  4.41437  5.13672  0.61958  0.77255  0.48576  0.95510
     91   3.00119  4.47805  4.19044  2.53889  3.68580  4.14435  4.52035  1.18919  3.61248  2.45427  3.56977  4.01937  4.50528  3.91876  3.89146  3.46125  3.24812  1.67510  5.35829  4.13934     95 i - - -
          2.68618  4.42225  2.77519  2.73123  3.46354  2.40513  3.72494  3.29354  2.67741  2.69355  4.24690  2.90347  2.73739  3.18146  2.89801  2.37887  2.77519  2.98518  4.58477  3.61503
          0.01814  4.41437  5.13672  0.61958  0.77255  0.48576  0.95510
     92   2.75731  5.10189  2.98740  1.87127  4.40328  3.51119  3.70193  3.83809  1.81727  2.58611  4.16555  3.00614  2.94889  2.82547  2.83688  2.74665  2.98587  3.46864  5.55268  4.19631     96 k - - -
          2.68618  4.42225  2.77519  2.73123  3.46354  2.40513  3.72494  3.29354  2.67741  2.69355  4.24690  2.90347  2.73739  3.18146  2.89801  2.37887  2.77519  2.98518  4.58477  3.61503
          0.01814  4.41437  5.13672  0.61958  0.77255  0.48576  0.95510
     93   2.31505  5.03887  2.94221  2.11668  4.36778  3.46192  3.71285  3.81353  2.48547  3.36303  4.14603  2.98375  3.88639  2.43048  2.96089  1.94948  2.37900  3.43305  5.55317  4.18226     97 s - - -
          2.68618  4.42225  2.77519  2.73123  3.46354  2.40513  3.72494  3.29354  2.67741  2.69355  4.24690  2.90347  2.73739  3.18146  2.89801  2.37887  2.77519  2.98518  4.58477  3.61503
          0.01814  4.41437  5.13672  0.61958  0.77255  0.48576  0.95510
     94   2.27185  4.37944  3.83030  3.27460  3.46634  3.78028  4.08996  2.67062  3.16977  1.53373  3.41384  3.62050  4.16650  2.68879  3.46113  3.06081  3.00645  2.06225  5.00819  3.80058     98 l - - -
          2.68618  4.42225  2.77519  2.73123  3.46354  2.40513  3.72494  3.29354  2.67741  2.69355  4.24690  2.90347  2.73739  3.18146  2.89801  2.37887  2.77519  2.98518  4.58477  3.61503
          0.01814  4.41437  5.13672  0.61958  0.77255  0.48576  0.95510
     95   2.77486  4.98253  3.17823  2.59337  4.25038  3.57414  3.71638  3.66292  1.82110  3.23495  4.05148  3.09568  3.95528  2.40465  2.24609  2.79800  2.99425  2.57871  5.43646  2.96162     99 k - - -
          2.68618  4.42225  2.77519  2.73123  3.46354  2.40513  3.72494  3.29354  2.67741  2.69355  4.24690  2.90347  2.73739  3.18146  2.89801  2.37887  2.77519  2.98518  4.58477  3.61503
          0.01814  4.41437  5.13672  0.61958  0.77255  0.48576  0.95510
     96   2.72840  5.10785  2.90149  2.11629  4.44623  2.22484  3.71262  3.90105  2.08381  3.43035  4.20646  2.97097  3.89281  2.83329  2.94404  2.33519  2.42166  3.50646  5.60253  4.22213    100 k - - -
          2.68618  4.42225  2.77519  2.73123  3.46354  2.40513  3.72494  3.29354  2.67741  2.69355  4.24690  2.90347  2.73739  3.18146  2.89801  2.37887  2.77519  2.98518  4.58477  3.61503
          0.01814  4.41437  5.13672  0.61958  0.77255  0.48576  0.95510
     97   2.69844  4.63132  3.30034  1.98006  3.79612  3.59618  3.81515  2.62575  2.28498  2.39329  2.75002  3.21267  3.97941  3.03822  3.08965  2.82256  2.92866  2.88809  5.18138  3.90856    101 e - - -
          2.68618  4.42225  2.77519  2.73123  3.46354  2.40513  3.72494  3.29354  2.67741  2.69355  4.24690  2.90347  2.73739  3.18146  2.89801  2.37887  2.77519  2.98518  4.58477  3.61503
          0.01814  4.41437  5.13672  0.61958  0.77255  0.48576  0.95510
     98   2.23313  4.31824  3.72319  3.16680  3.48317  2.80337  4.00181  2.36466  3.10212  1.81550  3.45913  3.51267  2.81924  3.39017  3.41182  2.93585  2.91704  2.57219  4.95917  3.74128    102 l - - -
          2.68618  4.42225  2.77519  2.73123  3.46354  2.40513  3.72494  3.29354  2.67741  2.69355  4.24690  2.90347  2.73739  3.18146  2.89801  2.37887  2.77519  2.98518  4.58477  3.61503
          0.01814  4.41437  5.13672  0.61958  0.77255  0.48576  0.95510
     99   2.28382  5.18543  2.36209  1.74223  4.49450  3.45512  3.71641  3.95608  2.50842  3.48024  4.25351  2.47566  3.89437  2.83603  3.00789  2.72421  2.99577  2.73928  5.65017  4.24851    103 e - - -
          2.68618  4.42225  2.77519  2.73123  3.46354  2.40513  3.72494  3.29354  2.67741  2.69355  4.24690  2.90347  2.73739  3.18146  2.89801  2.37887  2.77519  2.98518  4.58477  3.61503
          0.01814  4.41437  5.13672  0.61958  0.77255  0.48576  0.95510
    100   2.25032  4.88704  3.04943  2.18285  3.09645  3.49981  2.85104  3.54775  2.51216  3.14905  3.96136  2.58562  3.89567  2.86168  2.97584  2.71165  2.40936  3.22235  5.38962  4.05166    104 e - - -
          2.68618  4.42225  2.77519  2.73123  3.46354  2.40513  3.72494  3.29354  2.67741  2.69355  4.24690  2.90347  2.73739  3.18146  2.89801  2.37887  2.77519  2.98518  4.58477  3.61503
          0.01814  4.41437  5.13672  0.61958  0.77255  0.48576  0.95510
    101   2.72111  5.11714  2.98744  2.12521  4.43225  3.49188  3.67141  3.88333  1.80864  3.40051  3.13717  2.97711  3.88697  2.30444  2.82705  2.33180  2.94901  3.49270  5.56000  4.18920    105 k - - -
          2.68618  4.42225  2.77519  2.73123  3.46354  2.40513  3.72494  3.29354  2.67741  2.69355  4.24690  2.90347  2.73739  3.18146  2.89801  2.37887  2.77519  2.98518  4.58477  3.61503
          0.13674  4.41437  2.15676  0.61958  0.77255  0.48576  0.95510
    102   2.25537  4.76158  3.15427  2.62433  4.04980  2.74581  3.75569  3.42571  1.80219  2.37828  3.90923  3.10805  3.91888  2.93164  2.90650  2.75235  2.93037  3.12202  5.33384  4.03739    106 k - - -
          2.68618  4.42225  2.77519  2.73123  3.46354  2.40513  3.72494  3.29354  2.67741  2.69355  4.24690  2.90347  2.73739  3.18146  2.89801  2.37887  2.77519  2.98518  4.58477  3.61503
          0.02040  4.29804  5.02038  0.61958  0.77255  0.39778  1.11417
    103   2.68118  4.74481  3.17511  2.21315  3.06074  3.54206  3.74904  3.34520  2.20699  2.98558  3.82605  3.11208  3.92898  2.93376  2.44425  2.75643  2.91145  2.53961  5.26505  3.02416    107 k - - -
          2.68618  4.42225  2.77519  2.73123  3.46354  2.40513  3.72494  3.29354  2.67741  2.69355  4.24690  2.90347  2.73739  3.18146  2.89801  2.37887  2.77519  2.98518  4.58477  3.61503
          0.01814  4.41437  5.13672  0.61958  0.77255  0.48576  0.95510
    104   2.70522  5.15510  2.48977  2.07386  4.47240  2.67535  3.66814  2.89064  2.11506  3.44753  4.20578  2.93435  3.86592  2.38846  2.91050  2.67582  2.93836  3.53112  5.60221  4.20451    108 e - - -
          2.68618  4.42225  2.77519  2.73123  3.46354  2.40513  3.72494  3.29354  2.67741  2.69355  4.24690  2.90347  2.73739  3.18146  2.89801  2.37887  2.77519  2.98518  4.58477  3.61503
          0.01814  4.41437  5.13672  0.61958  0.77255  0.48576  0.95510
    105   2.79349  5.16456  2.77068  2.03919  4.54075  3.44449  3.78944  4.00092  2.60067  3.53590  4.32434  1.70802  3.92863  2.92216  3.09009  2.28881  2.35771  3.59754  5.71315  4.31963    109 n - - -
          2.68618  4.42225  2.77519  2.73123  3.46354  2.40513  3.72494  3.29354  2.67741  2.69355  4.24690  2.90347  2.73739  3.18146  2.89801  2.37887  2.77519  2.98518  4.58477  3.61503
          0.01814  4.41437  5.13672  0.61958  0.77255  0.48576  0.95510
    106   2.81644  4.35504  4.02596  3.46209  3.53724  3.89737  4.22411  1.46070  2.63407  2.48333  3.48059  3.77621  4.27328  3.64624  3.59747  3.18671  2.42184  1.90597  5.08668  3.87579    110 i - - -
          2.68618  4.42225  2.77519  2.73123  3.46354  2.40513  3.72494  3.29354  2.67741  2.69355  4.24690  2.90347  2.73739  3.18146  2.89801  2.37887  2.77519  2.98518  4.58477  3.61503
          0.01814  4.41437  5.13672  0.61958  0.77255  0.48576  0.95510
    107   2.79659  5.11690  2.80989  2.06513  4.41237  2.55010  3.77501  3.85570  2.58245  2.66007  4.22446  1.75334  3.93623  2.91644  3.05850  2.78599  3.04470  3.49111  5.62028  4.24450    111 n - - -
          2.68618  4.42225  2.77519  2.73123  3.46354  2.40513  3.72494  3.29354  2.67741  2.69355  4.24690  2.90347  2.73739  3.18146  2.89801  2.37887  2.77519  2.98518  4.58477  3.61503
          0.14989  4.41437  2.06284  0.61958  0.77255  0.48576  0.95510
    108   2.84144  5.36261  1.75420  1.90374  4.66824  3.39196  2.60627  4.16401  2.59195  3.65400  4.43541  2.85361  2.74801  2.87062  3.11986  2.77384  3.09294  3.73843  5.80288  4.35850    112 d - - -
          2.68618  4.42225  2.77519  2.73123  3.46354  2.40513  3.72494  3.29354  2.67741  2.69355  4.24690  2.90347  2.73739  3.18146  2.89801  2.37887  2.77519  2.98518  4.58477  3.61503
          0.02067  4.28516  5.00750  0.61958  0.77255  0.65997  0.72746
    109   2.73847  5.10630  2.74343  2.02557  4.45312  3.40656  3.72292  3.90774  2.52430  3.44722  4.23690  1.97711  2.72046  2.85484  3.00888  2.71869  2.37917  3.51508  5.62875  4.24024    113 n - - -
          2.68618  4.42225  2.77519  2.73123  3.46354  2.40513  3.72494  3.29354  2.67741  2.69355  4.24690  2.90347  2.73739  3.18146  2.89801  2.37887  2.77519  2.98518  4.58477  3.61503
          0.02067  4.28516  5.00750  0.61958  0.77255  0.65997  0.72746
    110   2.65112  4.90510  2.53186  2.44878  4.16872  3.45321  3.66864  2.79759  2.09012  3.17736  3.98118  2.97466  2.95688  2.80852  2.91881  2.66951  2.39533  3.24641  5.40420  4.05616    114 k - - -
          2.68618  4.42225  2.77519  2.73123  3.46354  2.40513  3.72494  3.29354  2.67741  2.69355  4.24690  2.90347  2.73739  3.18146  2.89801  2.37887  2.77519  2.98518  4.58477  3.61503
          0.02067  4.28516  5.00750  0.61958  0.77255  0.39046  1.12931
    111   2.99087  4.47915  4.18602  2.62389  3.47784  4.10128  4.41422  1.42350  3.54542  1.57149  3.37386  3.97817  4.44367  3.83833  3.79389  3.40751  3.22625  2.22642  5.17718  3.98764    115 i - - -
          2.68618  4.42225  2.77519  2.73123  3.46354  2.40513  3.72494  3.29354  2.67741  2.69355  4.24690  2.90347  2.73739  3.18146  2.89801  2.37887  2.77519  2.98518  4.58477  3.61503
          0.01814  4.41437  5.13672  0.61958  0.77255  0.48576  0.95510
    112   2.70213  5.18549  2.50976  2.05901  4.52212  3.45971  2.77127  3.99879  2.09120  3.48367  4.23094  2.93041  3.86061  2.75565  2.45254  2.66672  2.44804  3.57215  5.61891  4.21747    116 e - - -
          2.68618  4.42225  2.77519  2.73123  3.46354  2.40513  3.72494  3.29354  2.67741  2.69355  4.24690  2.90347  2.73739  3.18146  2.89801  2.37887  2.77519  2.98518  4.58477  3.61503
          0.01814  4.41437  5.13672  0.61958  0.77255  0.48576  0.95510
    113   3.09162  5.46358  2.89906  1.62126  4.85615  3.61863  3.83462  4.28288  1.21874  3.74098  4.56850  3.10383  4.09079  2.96697  2.71599  3.03552  3.31444  3.89782  5.82231  4.50661    117 k - - -
          2.68618  4.42225  2.77519  2.73123  3.46354  2.40513  3.72494  3.29354  2.67741  2.69355  4.24690  2.90347  2.73739  3.18146  2.89801  2.37887  2.77519  2.98518  4.58477  3.61503
          0.01814  4.41437  5.13672  0.61958  0.77255  0.48576  0.95510
    114   2.29863  4.31632  4.13785  3.58141  3.44592  3.88630  4.26334  1.51734  3.47721  1.98335  3.39541  3.84584  2.74603  3.73893  3.71222  3.18959  3.05364  2.26049  5.02801  3.83103    118 i - - -
          2.68618  4.42225  2.77519  2.73123  3.46354  2.40513  3.72494  3.29354  2.67741  2.69355  4.24690  2.90347  2.73739  3.18146  2.89801  2.37887  2.77519  2.98518  4.58477  3.61503
          0.01814  4.41437  5.13672  0.61958  0.77255  0.48576  0.95510
    115   2.68595  3.30681  3.17089  1.98244  3.96741  3.54087  3.75571  3.35064  2.21968  2.43099  3.84066  3.11405  3.93223  2.93803  3.00625  2.76022  2.39864  3.06243  5.28420  3.98186    119 e - - -
          2.68618  4.42225  2.77519  2.73123  3.46354  2.40513  3.72494  3.29354  2.67741  2.69355  4.24690  2.90347  2.73739  3.18146  2.89801  2.37887  2.77519  2.98518  4.58477  3.61503
          0.01814  4.41437  5.13672  0.61958  0.77255  0.48576  0.95510
    116   2.77550  5.23908  2.32216  2.39554  4.56579  3.47003  2.69631  4.04181  1.64472  3.53502  4.30003  2.94404  3.90266  2.81979  2.92307  2.28826  3.01140  3.62597  5.67555  4.27479    120 k - - -
          2.68618  4.42225  2.77519  2.73123  3.46354  2.40513  3.72494  3.29354  2.67741  2.69355  4.24690  2.90347  2.73739  3.18146  2.89801  2.37887  2.77519  2.98518  4.58477  3.61503
          0.01814  4.41437  5.13672  0.61958  0.77255  0.48576  0.95510
    117   2.68093  4.48837  3.42451  2.35253  3.64731  3.62534  3.86999  2.42951  2.82916  2.31808  3.58865  2.72303  4.00845  3.14938  3.21493  2.86226  2.36706  2.30503  5.07063  3.81833    121 v - - -
          2.68618  4.42225  2.77519  2.73123  3.46354  2.40513  3.72494  3.29354  2.67741  2.69355  4.24690  2.90347  2.73739  3.18146  2.89801  2.37887  2.77519  2.98518  4.58477  3.61503
          0.01814  4.41437  5.13672  0.61958  0.77255  0.48576  0.95510
    118   3.39982  4.70653  5.15263  4.59041  1.80980  4.64461  4.85076  2.36713  4.44384  1.06493  3.09277  4.72176  4.85749  4.48748  4.48981  3.99148  3.62303  1.87109  5.10922  3.88308    122 l - - -
          2.68618  4.42225  2.77519  2.73123  3.46354  2.40513  3.72494  3.29354  2.67741  2.69355  4.24690  2.90347  2.73739  3.18146  2.89801  2.37887  2.77519  2.98518  4.58477  3.61503
          0.01814  4.41437  5.13672  0.61958  0.77255  0.48576  0.95510
    119   2.69546  4.80831  3.15513  2.59020  4.02783  3.53968  2.87863  3.43123  2.52027  2.59013  2.84006  3.09341  3.92630  2.46815  2.44336  2.29961  2.92417  3.13150  5.31693  4.00721    123 s - - -
          2.68559  4.42240  2.77535  2.73138  3.46369  2.40498  3.72510  3.29369  2.67682  2.69335  4.24705  2.90362  2.73755  3.18161  2.89816  2.37902  2.77535  2.98533  4.58492  3.61518
          0.27244  1.45841  5.13672  1.00515  0.45569  0.48576  0.95510
    120   2.69620  4.90401  2.50824  1.92280  4.14412  3.50151  3.72431  2.72326  2.53197  2.51958  3.97783  3.02942  3.90462  2.87543  2.99860  2.37025  2.92994  3.22291  5.40952  4.06977    127 e - - -
          2.68618  4.42225  2.77519  2.73123  3.46354  2.40513  3.72494  3.29354  2.67741  2.69355  4.24690  2.90347  2.73739  3.18146  2.89801  2.37887  2.77519  2.98518  4.58477  3.61503
          0.01814  4.41437  5.13672  0.61958  0.77255  0.48576  0.95510
    121   2.69782  5.14456  2.41202  2.39308  4.46391  3.46038  3.66185  3.93148  2.10930  2.82823  4.19483  2.45066  3.86301  2.30878  2.89172  2.67005  2.49614  3.52181  5.59103  4.19615    128 k - - -
          2.68618  4.42225  2.77519  2.73123  3.46354  2.40513  3.72494  3.29354  2.67741  2.69355  4.24690  2.90347  2.73739  3.18146  2.89801  2.37887  2.77519  2.98518  4.58477  3.61503
          0.01814  4.41437  5.13672  0.61958  0.77255  0.48576  0.95510
    122   2.74439  5.20314  2.34063  1.85030  4.51871  2.75374  3.69525  3.98986  2.07370  2.66403  4.25830  2.93096  3.88467  2.80819  2.95789  2.70855  2.98074  3.57877  5.64973  4.24546    129 e - - -
          2.68618  4.42225  2.77519  2.73123  3.46354  2.40513  3.72494  3.29354  2.67741  2.69355  4.24690  2.90347  2.73739  3.18146  2.89801  2.37887  2.77519  2.98518  4.58477  3.61503
          0.01814  4.41437  5.13672  0.61958  0.77255  0.48576  0.95510
    123   3.32023  4.60706  5.21253  4.64080  2.36620  4.63787  4.98908  1.49411  4.49737  1.28540  3.15723  4.76052  4.85985  4.56149  4.53688  3.98755  3.54777  1.78028  5.28815  4.17734    130 l - - -
          2.68618  4.42225  2.77519  2.73123  3.46354  2.40513  3.72494  3.29354  2.67741  2.69355  4.24690  2.90347  2.73739  3.18146  2.89801  2.37887  2.77519  2.98518  4.58477  3.61503
          0.01814  4.41437  5.13672  0.61958  0.77255  0.48576  0.95510
    124   2.72954  5.06649  2.99739  2.46965  4.36255  3.50068  3.69264  3.80261  2.11577  2.59602  4.13199  2.14819  3.90137  2.37136  2.85612  2.28992  2.95922  3.43372  5.52663  4.16837    131 k - - -
          2.68618  4.42225  2.77519  2.73123  3.46354  2.40513  3.72494  3.29354  2.67741  2.69355  4.24690  2.90347  2.73739  3.18146  2.89801  2.37887  2.77519  2.98518  4.58477  3.61503
          0.01814  4.41437  5.13672  0.61958  0.77255  0.48576  0.95510
    125   2.71827  4.85235  3.10892  1.75967  4.05626  3.53996  3.74203  2.66886  2.17491  3.09308  3.92822  3.08504  3.93512  2.90988  2.95546  2.76756  2.94803  3.16703  5.34476  2.85671    132 e - - -
          2.68618  4.42225  2.77519  2.73123  3.46354  2.40513  3.72494  3.29354  2.67741  2.69355  4.24690  2.90347  2.73739  3.18146  2.89801  2.37887  2.77519  2.98518  4.58477  3.61503
          0.01814  4.41437  5.13672  0.61958  0.77255  0.48576  0.95510
    126   2.73877  4.89493  2.98763  2.20469  4.14330  3.50696  3.77828  3.55380  2.59850  2.06147  4.00419  2.45215  3.93973  2.94604  3.04748  2.01392  2.98225  3.23918  5.42696  4.09692    133 s - - -
          2.68618  4.42225  2.77519  2.73123  3.46354  2.40513  3.72494  3.29354  2.67741  2.69355  4.24690  2.90347  2.73739  3.18146  2.89801  2.37887  2.77519  2.98518  4.58477  3.61503
          0.01814  4.41437  5.13672  0.61958  0.77255  0.48576  0.95510
    127   2.67299  4.24897  3.85776  3.28764  3.37559  2.70350  4.02152  2.30271  3.20599  2.45228  3.37135  3.59634  4.10075  3.47319  3.47608  2.99039  2.04623  2.11520  4.86733  2.74178    134 t - - -
          2.68618  4.42225  2.77519  2.73123  3.46354  2.40513  3.72494  3.29354  2.67741  2.69355  4.24690  2.90347  2.73739  3.18146  2.89801  2.37887  2.77519  2.98518  4.58477  3.61503
          0.01814  4.41437  5.13672  0.61958  0.77255  0.48576  0.95510
    128   2.74612  4.46149  3.60890  3.04038  3.61168  3.71635  3.95530  1.98428  2.40281  2.62290  3.55569  3.44382  4.09404  2.52118  3.20832  2.97566  2.97665  1.89389  5.06530  3.83397    135 v - - -
          2.68618  4.42225  2.77519  2.73123  3.46354  2.40513  3.72494  3.29354  2.67741  2.69355  4.24690  2.90347  2.73739  3.18146  2.89801  2.37887  2.77519  2.98518  4.58477  3.61503
          0.01814  4.41437  5.13672  0.61958  0.77255  0.48576  0.95510
    129   2.69847  4.99029  3.01738  2.19186  4.27791  3.49071  3.69888  3.70494  1.84991  3.27501  4.06921  3.00665  3.89205  2.83017  2.90958  2.25547  2.48475  2.69451  5.48094  4.12803    136 k - - -
          2.68618  4.42225  2.77519  2.73123  3.46354  2.40513  3.72494  3.29354  2.67741  2.69355  4.24690  2.90347  2.73739  3.18146  2.89801  2.37887  2.77519  2.98518  4.58477  3.61503
          0.01814  4.41437  5.13672  0.61958  0.77255  0.48576  0.95510
    130   2.83961  5.35938  2.16574  1.94445  4.68535  3.44143  3.76123  4.17782  2.58592  3.66298  4.43107  2.37448  2.68215  2.88103  3.10839  1.97130  3.08787  3.74500  5.80736  4.36987    137 e - - -
          2.68618  4.42225  2.77519  2.73123  3.46354  2.40513  3.72494  3.29354  2.67741  2.69355  4.24690  2.90347  2.73739  3.18146  2.89801  2.37887  2.77519  2.98518  4.58477  3.61503
          0.01814  4.41437  5.13672  0.61958  0.77255  0.48576  0.95510
    131   2.78453  4.33323  4.00320  3.45360  3.53227  3.85336  4.22120  1.77151  3.37235  2.50404  3.48524  2.62679  4.24782  3.65334  3.64622  3.14836  2.44431  1.62093  5.07516  3.86130    138 v - - -
          2.68618  4.42225  2.77519  2.73123  3.46354  2.40513  3.72494  3.29354  2.67741  2.69355  4.24690  2.90347  2.73739  3.18146  2.89801  2.37887  2.77519  2.98518  4.58477  3.61503
          0.01814  4.41437  5.13672  0.61958  0.77255  0.48576  0.95510
    132   2.67497  4.67726  3.22364  2.66342  3.87405  3.55200  3.77441  3.26109  2.62742  2.47712  2.89273  2.56111  3.94149  2.97734  2.58859  2.31138  2.38038  2.98599  5.22005  3.93097    139 s - - -
          2.68618  4.42225  2.77519  2.73123  3.46354  2.40513  3.72494  3.29354  2.67741  2.69355  4.24690  2.90347  2.73739  3.18146  2.89801  2.37887  2.77519  2.98518  4.58477  3.61503
          0.01814  4.41437  5.13672  0.61958  0.77255  0.48576  0.95510
    133   2.25605  4.95430  2.52505  2.14345  4.21409  3.48882  3.69343  2.93676  2.18204  2.59032  4.01987  3.00142  3.88389  2.82925  2.94633  2.69570  2.91346  3.29276  5.44278  4.09030    140 e - - -
          2.68618  4.42225  2.77519  2.73123  3.46354  2.40513  3.72494  3.29354  2.67741  2.69355  4.24690  2.90347  2.73739  3.18146  2.89801  2.37887  2.77519  2.98518  4.58477  3.61503
          0.01814  4.41437  5.13672  0.61958  0.77255  0.48576  0.95510
    134   2.69755  5.05577  2.15540  2.42978  3.06226  3.47341  3.68284  3.78912  2.15629  3.33543  4.11608  2.96770  3.87691  2.38294  2.92825  2.68898  2.40103  3.41526  5.52360  4.14886    141 d - - -
          2.68618  4.42225  2.77519  2.73123  3.46354  2.40513  3.72494  3.29354  2.67741  2.69355  4.24690  2.90347  2.73739  3.18146  2.89801  2.37887  2.77519  2.98518  4.58477  3.61503
          0.01814  4.41437  5.13672  0.61958  0.77255  0.48576  0.95510
    135   3.52871  4.78777  5.37125  4.80580  3.32858  4.89003  5.24399  1.18665  4.66782  1.22793  2.27083  4.99461  5.03516  4.69835  4.71168  4.25808  3.75013  2.25852  5.44154  4.40548    142 i - - -
          2.68618  4.42225  2.77519  2.73123  3.46354  2.40513  3.72494  3.29354  2.67741  2.69355  4.24690  2.90347  2.73739  3.18146  2.89801  2.37887  2.77519  2.98518  4.58477  3.61503
          0.01814  4.41437  5.13672  0.61958  0.77255  0.48576  0.95510
    136   2.25835  4.74240  3.24931  2.67816  3.93793  3.57976  3.76829  3.33365  1.90490  2.49216  3.82615  3.16169  3.96375  2.51119  2.93584  2.80639  2.94695  3.05603  3.09546  3.96715    143 k - - -
          2.68618  4.42225  2.77519  2.73123  3.46354  2.40513  3.72494  3.29354  2.67741  2.69355  4.24690  2.90347  2.73739  3.18146  2.89801  2.37887  2.77519  2.98518  4.58477  3.61503
          0.11324  4.41437  2.35430  0.61958  0.77255  0.48576  0.95510
    137   2.21201  5.16861  3.40324  2.77741  4.59823  3.68233  3.73367  3.96434  1.74156  3.45731  4.29352  3.22331  4.06867  2.86553  1.41967  2.99171  3.18788  3.62285  5.56097  4.33184    144 r - - -
          2.68618  4.42225  2.77519  2.73123  3.46354  2.40513  3.72494  3.29354  2.67741  2.69355  4.24690  2.90347  2.73739  3.18146  2.89801  2.37887  2.77519  2.98518  4.58477  3.61503
          0.01993  4.32107  5.04342  0.61958  0.77255  0.41183  1.08600
    138   2.72831  4.83998  3.14951  1.72165  2.93846  3.55899  3.73617  3.46226  2.56274  3.07189  3.91735  3.10912  3.95040  2.93429  2.40334  2.78145  2.95828  3.16564  5.21385  2.87840    145 e - - -
          2.68618  4.42225  2.77519  2.73123  3.46354  2.40513  3.72494  3.29354  2.67741  2.69355  4.24690  2.90347  2.73739  3.18146  2.89801  2.37887  2.77519  2.98518  4.58477  3.61503
          0.01814  4.41437  5.13672  0.61958  0.77255  0.48576  0.95510
    139   2.67401  4.33782  3.65312  3.08428  2.68330  3.67568  3.94296  2.80534  2.48054  2.53260  2.78077  3.45943  4.05588  3.31544  3.34261  2.06852  2.90765  2.16901  4.92873  3.70230    146 s - - -
          2.68618  4.42225  2.77519  2.73123  3.46354  2.40513  3.72494  3.29354  2.67741  2.69355  4.24690  2.90347  2.73739  3.18146  2.89801  2.37887  2.77519  2.98518  4.58477  3.61503
          0.01814  4.41437  5.13672  0.61958  0.77255  0.48576  0.95510
    140   2.70997  4.72306  3.19416  2.69945  3.99363  3.53267  3.83191  3.35920  2.26826  3.03097  3.88430  2.52471  3.96786  3.03200  3.05464  2.29032  2.96455  1.77105  5.32225  4.03370    147 v - - -
          2.68618  4.42225  2.77519  2.73123  3.46354  2.40513  3.72494  3.29354  2.67741  2.69355  4.24690  2.90347  2.73739  3.18146  2.89801  2.37887  2.77519  2.98518  4.58477  3.61503
          0.01814  4.41437  5.13672  0.61958  0.77255  0.48576  0.95510
    141   2.73186  4.70881  3.26310  2.31517  2.44270  3.59772  3.79707  3.25337  1.87172  2.37973  3.77973  3.19376  3.98536  3.01154  3.01153  2.83375  2.96040  2.99641  5.20599  3.90522    148 k - - -
          2.68618  4.42225  2.77519  2.73123  3.46354  2.40513  3.72494  3.29354  2.67741  2.69355  4.24690  2.90347  2.73739  3.18146  2.89801  2.37887  2.77519  2.98518  4.58477  3.61503
          0.01814  4.41437  5.13672  0.61958  0.77255  0.48576  0.95510
    142   2.25159  4.77477  3.13758  2.61427  4.13877  2.61247  3.79797  3.55273  2.62110  2.53982  3.98881  2.56816  2.75919  2.96313  3.07223  2.24555  2.91578  3.21204  5.42220  4.10324    149 s - - -
          2.68618  4.42225  2.77519  2.73123  3.46354  2.40513  3.72494  3.29354  2.67741  2.69355  4.24690  2.90347  2.73739  3.18146  2.89801  2.37887  2.77519  2.98518  4.58477  3.61503
          0.01814  4.41437  5.13672  0.61958  0.77255  0.48576  0.95510
    143   3.03199  5.53772  1.57137  2.34698  4.89250  1.64540  3.92418  4.40503  2.86478  3.90076  4.71811  2.92177  4.01790  2.29066  3.42108  2.94953  3.31501  3.96871  6.05417  4.58420    150 d - - -
          2.68618  4.42225  2.77519  2.73123  3.46354  2.40513  3.72494  3.29354  2.67741  2.69355  4.24690  2.90347  2.73739  3.18146  2.89801  2.37887  2.77519  2.98518  4.58477  3.61503
          0.01814  4.41437  5.13672  0.61958  0.77255  0.48576  0.95510
    144   2.66772  2.84445  4.06281  3.48784  3.31507  2.83089  4.08971  2.24407  3.37745  1.73175  3.31579  3.71896  2.91912  3.61651  3.58713  3.03114  2.91389  2.41566  4.82534  3.62956    151 l - - -
          2.68618  4.42225  2.77519  2.73123  3.46354  2.40513  3.72494  3.29354  2.67741  2.69355  4.24690  2.90347  2.73739  3.18146  2.89801  2.37887  2.77519  2.98518  4.58477  3.61503
          0.01814  4.41437  5.13672  0.61958  0.77255  0.48576  0.95510
    145   2.84890  5.25285  1.62448  2.38997  4.56513  2.50962  3.80491  4.03488  2.65673  2.67942  4.37023  2.26501  3.94607  2.94316  3.17008  2.81203  3.10615  3.64144  5.75337  4.34083    152 d - - -
          2.68618  4.42225  2.77519  2.73123  3.46354  2.40513  3.72494  3.29354  2.67741  2.69355  4.24690  2.90347  2.73739  3.18146  2.89801  2.37887  2.77519  2.98518  4.58477  3.61503
          0.01814  4.41437  5.13672  0.61958  0.77255  0.48576  0.95510
    146   2.71059  5.07072  2.41906  2.42660  4.35950  3.47104  3.69439  3.80687  2.46847  2.62808  4.13605  2.47191  3.88335  2.31974  2.94961  2.70013  2.19446  3.43210  5.54331  4.16669    153 t - - -
          2.68618  4.42225  2.77519  2.73123  3.46354  2.40513  3.72494  3.29354  2.67741  2.69355  4.24690  2.90347  2.73739  3.18146  2.89801  2.37887  2.77519  2.98518  4.58477  3.61503
          0.01814  4.41437  5.13672  0.61958  0.77255  0.48576  0.95510
    147   2.69194  4.91636  3.03353  1.91236  4.15757  3.50088  3.71132  3.58341  2.50175  3.17839  3.98874  3.02556  3.89903  2.35523  2.96241  2.36866  2.92428  2.65017  5.40980  2.97376    154 e - - -
          2.68618  4.42225  2.77519  2.73123  3.46354  2.40513  3.72494  3.29354  2.67741  2.69355  4.24690  2.90347  2.73739  3.18146  2.89801  2.37887  2.77519  2.98518  4.58477  3.61503
          0.01814  4.41437  5.13672  0.61958  0.77255  0.48576  0.95510
    148   2.83314  5.16335  3.11399  1.65368  4.49391  3.57744  3.70588  3.91639  2.01728  2.58206  4.22257  3.06858  3.96647  2.82649  2.16995  2.81921  3.04896  3.54853  5.57087  4.24735    155 e - - -
          2.68618  4.42225  2.77519  2.73123  3.46354  2.40513  3.72494  3.29354  2.67741  2.69355  4.24690  2.90347  2.73739  3.18146  2.89801  2.37887  2.77519  2.98518  4.58477  3.61503
          0.11324  4.41437  2.35430  0.61958  0.77255  0.48576  0.95510
    149   2.13795  4.90960  3.01516  2.52676  4.35328  3.41521  3.74979  3.79085  2.49585  3.35273  4.14646  2.05998  3.87858  2.88697  2.33359  2.16713  2.93557  3.40007  5.54376  4.20066    156 n - - -
          2.68645  4.42252  2.77503  2.73150  3.46295  2.40539  3.72410  3.29381  2.67728  2.69302  4.24716  2.90324  2.73766  3.18173  2.89779  2.37884  2.77503  2.98545  4.58504  3.61530
          0.30355  1.95326  2.12032  1.94904  0.15363  0.61666  0.77597
    150   2.94874  4.33792  4.50187  3.96436  2.01112  4.03624  3.98904  2.58203  3.80408  2.17832  3.30158  4.01726  4.37688  3.94167  3.90208  3.35284  3.18129  1.61027  2.51408  2.82993    167 v - - -
          2.68618  4.42225  2.77519  2.73123  3.46354  2.40513  3.72494  3.29354  2.67741  2.69355  4.24690  2.90347  2.73739  3.18146  2.89801  2.37887  2.77519  2.98518  4.58477  3.61503
          0.02252  4.20055  4.92289  0.61958  0.77255  0.74984  0.63950
    151   2.82200  4.92086  3.28343  2.68982  4.20376  3.58784  3.70185  3.57421  2.23636  3.15117  4.01790  3.15065  3.97684  2.18278  1.69706  2.86653  3.03763  2.50802  5.37153  4.10818    168 r - - -
          2.68618  4.42225  2.77519  2.73123  3.46354  2.40513  3.72494  3.29354  2.67741  2.69355  4.24690  2.90347  2.73739  3.18146  2.89801  2.37887  2.77519  2.98518  4.58477  3.61503
          0.02252  4.20055  4.92289  0.61958  0.77255  0.74984  0.63950
    152   2.70359  4.78887  2.90553  1.71092  2.61151  2.59641  3.76332  3.42716  2.64547  3.06490  3.92877  3.03638  3.90529  2.96719  3.09174  2.76159  2.95901  3.13187  5.29053  3.93240    169 e - - -
          2.68618  4.42225  2.77519  2.73123  3.46354  2.40513  3.72494  3.29354  2.67741  2.69355  4.24690  2.90347  2.73739  3.18146  2.89801  2.37887  2.77519  2.98518  4.58477  3.61503
          0.02252  4.20055  4.92289  0.61958  0.77255  0.35023  1.21918
    153   2.68206  4.96329  2.49592  2.46726  4.22337  3.48598  3.69144  2.77756  2.18009  3.23236  4.02870  2.56837  3.88210  2.82617  2.94559  2.27549  2.91408  3.30854  5.44843  3.04266    170 k - - -
          2.68618  4.42225  2.77519  2.73123  3.46354  2.40513  3.72494  3.29354  2.67741  2.69355  4.24690  2.90347  2.73739  3.18146  2.89801  2.37887  2.77519  2.98518  4.58477  3.61503
          0.01814  4.41437  5.13672  0.61958  0.77255  0.48576  0.95510
    154   3.44628  4.75445  5.16991  4.65764  3.43368  4.73289  5.19467  2.16312  4.49710  0.91015  3.23758  4.85180  4.98098  4.64745  4.60559  4.12735  3.69733  1.43467  5.50287  4.38552    171 l - - -
          2.68618  4.42225  2.77519  2.73123  3.46354  2.40513  3.72494  3.29354  2.67741  2.69355  4.24690  2.90347  2.73739  3.18146  2.89801  2.37887  2.77519  2.98518  4.58477  3.61503
          0.01814  4.41437  5.13672  0.61958  0.77255  0.48576  0.95510
    155   2.68910  4.57916  3.33880  2.77822  3.75515  3.59649  3.82549  2.48816  2.29920  2.80413  3.67743  3.23851  3.98341  2.55303  3.10110  2.31688  2.92117  2.09922  5.14029  3.87552    172 v - - -
          2.68618  4.42225  2.77519  2.73123  3.46354  2.40513  3.72494  3.29354  2.67741  2.69355  4.24690  2.90347  2.73739  3.18146  2.89801  2.37887  2.77519  2.98518  4.58477  3.61503
          0.01814  4.41437  5.13672  0.61958  0.77255  0.48576  0.95510
    156   2.73994  5.03326  2.96716  1.68491  4.30603  3.50131  3.71996  3.72773  2.47509  2.60310  4.10281  3.00970  3.91405  2.31873  2.92580  2.74316  2.45380  3.38008  5.51191  4.15770    173 e - - -
          2.68618  4.42225  2.77519  2.73123  3.46354  2.40513  3.72494  3.29354  2.67741  2.69355  4.24690  2.90347  2.73739  3.18146  2.89801  2.37887  2.77519  2.98518  4.58477  3.61503
          0.01814  4.41437  5.13672  0.61958  0.77255  0.48576  0.95510
    157   2.68259  2.92138  4.30845  3.71863  3.22752  2.73719  4.14067  1.89874  3.57262  2.30690  3.24342  3.85995  4.18263  3.76969  3.70319  3.10944  2.91909  1.93987  4.75391  2.68394    174 i - - -
          2.68618  4.42225  2.77519  2.73123  3.46354  2.40513  3.72494  3.29354  2.67741  2.69355  4.24690  2.90347  2.73739  3.18146  2.89801  2.37887  2.77519  2.98518  4.58477  3.61503
          0.01814  4.41437  5.13672  0.61958  0.77255  0.48576  0.95510
    158   3.14413  4.53598  4.71640  4.16082  3.39883  4.33850  4.72629  1.83489  4.01405  1.06408  3.24855  4.37430  4.65018  4.21916  4.17178  3.67253  2.35827  2.19970  5.25034  4.11220    175 l - - -
          2.68618  4.42225  2.77519  2.73123  3.46354  2.40513  3.72494  3.29354  2.67741  2.69355  4.24690  2.90347  2.73739  3.18146  2.89801  2.37887  2.77519  2.98518  4.58477  3.61503
          0.01814  4.41437  5.13672  0.61958  0.77255  0.48576  0.95510
    159   2.28404  3.32848  2.98781  2.09415  4.30676  3.47283  3.68645  3.74826  2.17869  3.30372  4.08748  2.44962  3.87521  2.81153  2.92667  2.30383  2.91784  3.37917  5.50018  4.13446    176 e - - -
          2.68618  4.42225  2.77519  2.73123  3.46354  2.40513  3.72494  3.29354  2.67741  2.69355  4.24690  2.90347  2.73739  3.18146  2.89801  2.37887  2.77519  2.98518  4.58477  3.61503
          0.01814  4.41437  5.13672  0.61958  0.77255  0.48576  0.95510
    160   2.77645  5.25209  2.36178  2.38716  4.58646  3.46479  3.70806  4.06235  1.85593  3.55154  4.31392  2.93755  3.90089  2.27606  2.93605  1.94252  3.01357  3.64119  5.69137  4.28647    177 k - - -
          2.68618  4.42225  2.77519  2.73123  3.46354  2.40513  3.72494  3.29354  2.67741  2.69355  4.24690  2.90347  2.73739  3.18146  2.89801  2.37887  2.77519  2.98518  4.58477  3.61503
          0.01814  4.41437  5.13672  0.61958  0.77255  0.48576  0.95510
    161   2.74411  4.51410  3.54450  2.96980  3.63410  3.68957  3.91845  2.93530  2.01270  1.86947  2.77085  3.39034  4.06774  3.20461  3.15221  2.94134  2.40390  2.73315  5.08610  3.85265    178 l - - -
          2.68618  4.42225  2.77519  2.73123  3.46354  2.40513  3.72494  3.29354  2.67741  2.69355  4.24690  2.90347  2.73739  3.18146  2.89801  2.37887  2.77519  2.98518  4.58477  3.61503
          0.01814  4.41437  5.13672  0.61958  0.77255  0.48576  0.95510
    162   2.99020  4.38290  4.58812  4.02422  3.47641  4.20147  4.58216  1.37152  3.90177  1.88590  3.37726  4.22446  2.71482  4.12157  4.07280  3.52028  3.23206  1.68082  5.18144  4.00119    179 i - - -
          2.68618  4.42225  2.77519  2.73123  3.46354  2.40513  3.72494  3.29354  2.67741  2.69355  4.24690  2.90347  2.73739  3.18146  2.89801  2.37887  2.77519  2.98518  4.58477  3.61503
          0.01814  4.41437  5.13672  0.61958  0.77255  0.48576  0.95510
    163   2.68732  4.88339  2.49494  2.52232  4.12239  3.50951  3.71697  2.70763  1.95016  2.58798  3.95521  3.04124  3.00495  2.86812  2.96644  2.72178  2.91902  3.20376  5.38729  4.05370    180 k - - -
          2.68618  4.42225  2.77519  2.73123  3.46354  2.40513  3.72494  3.29354  2.67741  2.69355  4.24690  2.90347  2.73739  3.18146  2.89801  2.37887  2.77519  2.98518  4.58477  3.61503
          0.01814  4.41437  5.13672  0.61958  0.77255  0.48576  0.95510
    164   2.66184  2.94715  3.89512  3.31815  2.57919  3.71673  4.01332  2.30985  3.22746  2.42111  3.33452  3.61090  4.09570  3.48713  2.62517  2.48682  2.39980  2.47496  4.82639  3.62157    181 i - - -
          2.68618  4.42225  2.77519  2.73123  3.46354  2.40513  3.72494  3.29354  2.67741  2.69355  4.24690  2.90347  2.73739  3.18146  2.89801  2.37887  2.77519  2.98518  4.58477  3.61503
          0.01814  4.41437  5.13672  0.61958  0.77255  0.48576  0.95510
    165   2.34097  5.18814  2.37946  2.12034  4.52215  3.45463  3.65870  4.00004  2.06788  3.48748  4.23552  2.92570  3.86058  2.76193  2.43825  2.27323  2.93644  3.57359  5.62584  4.22091    182 k - - -
          2.68618  4.42225  2.77519  2.73123  3.46354  2.40513  3.72494  3.29354  2.67741  2.69355  4.24690  2.90347  2.73739  3.18146  2.89801  2.37887  2.77519  2.98518  4.58477  3.61503
          0.01814  4.41437  5.13672  0.61958  0.77255  0.48576  0.95510
    166   2.88503  5.31488  2.11592  2.38899  4.76138  1.95176  3.87532  4.25493  2.76494  3.76291  4.55477  1.93004  3.96443  3.01565  3.29892  2.14830  3.17291  3.80829  5.92320  4.48586    183 n - - -
          2.68618  4.42225  2.77519  2.73123  3.46354  2.40513  3.72494  3.29354  2.67741  2.69355  4.24690  2.90347  2.73739  3.18146  2.89801  2.37887  2.77519  2.98518  4.58477  3.61503
          0.01814  4.41437  5.13672  0.61958  0.77255  0.48576  0.95510
    167   2.70004  5.07221  2.41534  2.42282  3.10714  3.47027  3.68206  3.81510  2.15375  3.35537  4.13270  2.96224  3.87585  2.42834  2.92884  1.97028  2.93343  3.43558  5.53731  4.15827    184 s - - -
          2.68618  4.42225  2.77519  2.73123  3.46354  2.40513  3.72494  3.29354  2.67741  2.69355  4.24690  2.90347  2.73739  3.18146  2.89801  2.37887  2.77519  2.98518  4.58477  3.61503
          0.01814  4.41437  5.13672  0.61958  0.77255  0.48576  0.95510
    168   2.67718  4.39757  2.76592  2.98424  3.52625  3.65444  3.90485  2.02948  2.92583  2.59778  3.49768  3.38968  4.03396  3.23751  2.55264  2.90128  2.90896  2.30444  3.25495  3.73675    185 i - - -
          2.68618  4.42225  2.77519  2.73123  3.46354  2.40513  3.72494  3.29354  2.67741  2.69355  4.24690  2.90347  2.73739  3.18146  2.89801  2.37887  2.77519  2.98518  4.58477  3.61503
          0.01814  4.41437  5.13672  0.61958  0.77255  0.48576  0.95510
    169   2.86335  4.29773  4.38001  3.80268  2.45003  4.00705  4.31205  1.49338  3.67149  2.16266  3.26322  4.00306  4.35157  2.80330  3.83789  3.30736  3.09661  1.91976  4.92181  3.72017    186 i - - -
          2.68618  4.42225  2.77519  2.73123  3.46354  2.40513  3.72494  3.29354  2.67741  2.69355  4.24690  2.90347  2.73739  3.18146  2.89801  2.37887  2.77519  2.98518  4.58477  3.61503
          0.01814  4.41437  5.13672  0.61958  0.77255  0.48576  0.95510
    170   2.94115  5.49060  2.03884  1.37911  4.80464  3.43906  3.82881  4.30637  2.70821  3.78901  4.57552  2.34180  3.96659  2.96078  3.25264  2.86207  2.42541  3.87078  5.93643  4.47513    187 e - - -
          2.68618  4.42225  2.77519  2.73123  3.46354  2.40513  3.72494  3.29354  2.67741  2.69355  4.24690  2.90347  2.73739  3.18146  2.89801  2.37887  2.77519  2.98518  4.58477  3.61503
          0.25913  4.41437  1.53166  0.61958  0.77255  0.48576  0.95510
    171   2.71420  4.83393  2.80372  2.60859  4.45419  3.28672  3.97154  3.98338  2.83797  3.57856  4.42846  1.56489  1.81238  3.16904  3.25380  2.76911  3.07982  3.54569  5.70423  4.35945    188 n - - -
          2.68618  4.42225  2.77519  2.73123  3.46354  2.40513  3.72494  3.29354  2.67741  2.69355  4.24690  2.90347  2.73739  3.18146  2.89801  2.37887  2.77519  2.98518  4.58477  3.61503
          0.02303  4.17827  4.90062  0.61958  0.77255  0.77106  0.62087
    172   2.83821  4.43426  3.87070  3.29718  3.41905  3.86048  4.10230  2.05290  2.32899  1.51269  3.33163  3.65432  4.21428  3.45351  3.30080  3.14991  3.06790  2.37496  5.03938  3.83468    189 l - - -
          2.68620  4.42228  2.77522  2.73126  3.46356  2.40515  3.72497  3.29357  2.67743  2.69357  4.24692  2.90349  2.73742  3.18149  2.89803  2.37889  2.77479  2.98521  4.58479  3.61506
          0.18756  1.81046  4.90062  0.27299  1.43171  0.50155  0.93036
    173   2.89406  5.26412  3.15107  2.06235  4.65768  3.59832  2.72217  4.07700  1.58954  3.52659  4.31826  3.07527  3.98063  2.78604  2.02348  2.86115  3.09715  3.68777  5.60972  4.30988    191 k - - -
          2.68618  4.42225  2.77519  2.73123  3.46354  2.40513  3.72494  3.29354  2.67741  2.69355  4.24690  2.90347  2.73739  3.18146  2.89801  2.37887  2.77519  2.98518  4.58477  3.61503
          0.01993  4.32107  5.04342  0.61958  0.77255  0.61666  0.77597
    174   2.72581  5.15162  2.85088  2.38958  4.49126  2.58450  3.67302  3.95410  2.04296  3.45907  4.22812  2.40313  3.86933  2.26774  2.86620  2.28492  2.96272  3.54695  5.60954  4.22305    192 k - - -
          2.68618  4.42225  2.77519  2.73123  3.46354  2.40513  3.72494  3.29354  2.67741  2.69355  4.24690  2.90347  2.73739  3.18146  2.89801  2.37887  2.77519  2.98518  4.58477  3.61503
          0.01993  4.32107  5.04342  0.61958  0.77255  0.41183  1.08600
    175   3.02776  5.27746  3.34120  2.76135  4.72896  2.09384  3.77108  4.11788  1.34660  3.57781  4.39983  3.22467  4.09635  2.89568  1.98883  3.01495  3.23253  3.75158  5.65483  4.40886    193 k - - -
          2.68618  4.42225  2.77519  2.73123  3.46354  2.40513  3.72494  3.29354  2.67741  2.69355  4.24690  2.90347  2.73739  3.18146  2.89801  2.37887  2.77519  2.98518  4.58477  3.61503
          0.01814  4.41437  5.13672  0.61958  0.77255  0.48576  0.95510
    176   2.74727  4.25125  4.07183  3.49441  3.34886  3.83839  4.12762  2.06162  2.68218  2.38863  3.35338  3.75822  4.20482  3.63224  3.57854  3.12368  2.98064  1.50288  4.88067  2.78671    194 v - - -
          2.68618  4.42225  2.77519  2.73123  3.46354  2.40513  3.72494  3.29354  2.67741  2.69355  4.24690  2.90347  2.73739  3.18146  2.89801  2.37887  2.77519  2.98518  4.58477  3.61503
          0.01814  4.41437  5.13672  0.61958  0.77255  0.48576  0.95510
    177   2.89041  4.25913  4.70779  4.11579  2.39932  4.07111  4.34577  1.77273  3.94020  1.72333  3.18173  4.17432  4.40192  4.07026  3.99323  3.38563  3.12066  1.93229  4.79785  2.51731    195 l - - -
          2.68618  4.42225  2.77519  2.73123  3.46354  2.40513  3.72494  3.29354  2.67741  2.69355  4.24690  2.90347  2.73739  3.18146  2.89801  2.37887  2.77519  2.98518  4.58477  3.61503
          0.01814  4.41437  5.13672  0.61958  0.77255  0.48576  0.95510
    178   1.57922  4.43031  4.60061  4.07920  3.72951  4.17369  4.76360  1.70723  3.98293  2.46785  3.60219  4.27598  4.58924  4.24001  4.19716  3.53086  3.28133  1.36234  5.45150  4.24685    196 v - - -
          2.68618  4.42225  2.77519  2.73123  3.46354  2.40513  3.72494  3.29354  2.67741  2.69355  4.24690  2.90347  2.73739  3.18146  2.89801  2.37887  2.77519  2.98518  4.58477  3.61503
          0.01814  4.41437  5.13672  0.61958  0.77255  0.48576  0.95510
    179   3.73186  4.99207  5.31532  4.82708  1.59853  4.89796  4.74911  2.56970  4.66841  0.82194  3.11572  4.90359  5.05380  4.63177  4.67734  4.28842  3.94749  2.77619  4.86994  3.43192    197 l - - -
          2.68618  4.42225  2.77519  2.73123  3.46354  2.40513  3.72494  3.29354  2.67741  2.69355  4.24690  2.90347  2.73739  3.18146  2.89801  2.37887  2.77519  2.98518  4.58477  3.61503
          0.01814  4.41437  5.13672  0.61958  0.77255  0.48576  0.95510
    180   3.26795  4.58000  5.04451  4.49580  2.45454  4.55270  4.86600  2.16059  4.36069  1.59119  3.27348  4.63332  4.81711  4.48772  4.45383  3.90196  3.50518  1.06283  5.22471  3.98809    198 v - - -
          2.68618  4.42225  2.77519  2.73123  3.46354  2.40513  3.72494  3.29354  2.67741  2.69355  4.24690  2.90347  2.73739  3.18146  2.89801  2.37887  2.77519  2.98518  4.58477  3.61503
          0.01814  4.41437  5.13672  0.61958  0.77255  0.48576  0.95510
    181   3.47597  5.16319  4.25587  4.23680  5.30439  0.23325  5.28725  5.07128  4.48853  4.63993  5.64356  4.42309  4.56614  4.77067  4.63215  3.66809  3.99678  4.49438  6.22195  5.43589    199 G - - -
          2.68618  4.42225  2.77519  2.73123  3.46354  2.40513  3.72494  3.29354  2.67741  2.69355  4.24690  2.90347  2.73739  3.18146  2.89801  2.37887  2.77519  2.98518  4.58477  3.61503
          0.01814  4.41437  5.13672  0.61958  0.77255  0.48576  0.95510
    182   2.58307  4.53597  3.54904  3.37618  4.67886  3.24750  4.53617  4.18378  3.50722  3.84827  4.69518  3.57269  0.85814  3.81684  3.80661  1.99629  3.08279  3.59992  5.99822  4.76397    200 p - - -
          2.68618  4.42225  2.77519  2.73123  3.46354  2.40513  3.72494  3.29354  2.67741  2.69355  4.24690  2.90347  2.73739  3.18146  2.89801  2.37887  2.77519  2.98518  4.58477  3.61503
          0.01814  4.41437  5.13672  0.61958  0.77255  0.48576  0.95510
    183   2.57797  4.49641  3.70519  3.41724  4.48184  3.29135  4.47301  3.81350  3.41656  3.54835  4.43725  3.60446  2.51549  3.75442  3.71196  2.75936  0.83589  3.35925  5.83877  4.63224    201 t - - -
          2.68618  4.42225  2.77519  2.73123  3.46354  2.40513  3.72494  3.29354  2.67741  2.69355  4.24690  2.90347  2.73739  3.18146  2.89801  2.37887  2.77519  2.98518  4.58477  3.61503
          0.01814  4.41437  5.13672  0.61958  0.77255  0.48576  0.95510
    184   3.47597  5.16319  4.25587  4.23680  5.30439  0.23325  5.28725  5.07128  4.48853  4.63993  5.64356  4.42309  4.56614  4.77067  4.63215  3.66809  3.99678  4.49438  6.22195  5.43589    202 G - - -
          2.68618  4.42225  2.77519  2.73123  3.46354  2.40513  3.72494  3.29354  2.67741  2.69355  4.24690  2.90347  2.73739  3.18146  2.89801  2.37887  2.77519  2.98518  4.58477  3.61503
          0.01814  4.41437  5.13672  0.61958  0.77255  0.48576  0.95510
    185   2.18907  4.46728  4.58638  4.21639  4.00160  3.89585  4.97827  2.21297  4.12402  2.69338  3.86240  4.27420  4.50291  4.41017  4.31941  3.34222  3.29143  0.78730  5.76091  4.54733    203 v - - -
          2.68618  4.42225  2.77519  2.73123  3.46354  2.40513  3.72494  3.29354  2.67741  2.69355  4.24690  2.90347  2.73739  3.18146  2.89801  2.37887  2.77519  2.98518  4.58477  3.61503
          0.01814  4.41437  5.13672  0.61958  0.77255  0.48576  0.95510
    186   3.47597  5.16319  4.25587  4.23680  5.30439  0.23325  5.28725  5.07128  4.48853  4.63993  5.64356  4.42309  4.56614  4.77067  4.63215  3.66809  3.99678  4.49438  6.22195  5.43589    204 G - - -
          2.68618  4.42225  2.77519  2.73123  3.46354  2.40513  3.72494  3.29354  2.67741  2.69355  4.24690  2.90347  2.73739  3.18146  2.89801  2.37887  2.77519  2.98518  4.58477  3.61503
          0.01814  4.41437  5.13672  0.61958  0.77255  0.48576  0.95510
    187   3.58193  5.48626  3.79001  3.34872  5.00444  3.96844  4.20116  4.48123  0.47919  3.94016  4.90314  3.73564  4.45538  3.38365  2.70763  3.60694  3.80844  4.16988  5.85323  4.76592    205 K - - -
          2.68618  4.42225  2.77519  2.73123  3.46354  2.40513  3.72494  3.29354  2.67741  2.69355  4.24690  2.90347  2.73739  3.18146  2.89801  2.37887  2.77519  2.98518  4.58477  3.61503
          0.01814  4.41437  5.13672  0.61958  0.77255  0.48576  0.95510
    188   2.81822  4.65357  4.03837  3.85939  4.57776  3.46485  4.81817  3.78270  3.81495  3.62350  4.66155  3.94506  4.22155  4.18569  4.02124  3.02849  0.50742  3.40859  5.95647  4.80389    206 T - - -
          2.68618  4.42225  2.77519  2.73123  3.46354  2.40513  3.72494  3.29354  2.67741  2.69355  4.24690  2.90347  2.73739  3.18146  2.89801  2.37887  2.77519  2.98518  4.58477  3.61503
          0.01814  4.41437  5.13672  0.61958  0.77255  0.48576  0.95510
    189   2.81822  4.65357  4.03837  3.85939  4.57776  3.46485  4.81817  3.78270  3.81495  3.62350  4.66155  3.94506  4.22155  4.18569  4.02124  3.02849  0.50742  3.40859  5.95647  4.80389    207 T - - -
          2.68618  4.42225  2.77519  2.73123  3.46354  2.40513  3.72494  3.29354  2.67741  2.69355  4.24690  2.90347  2.73739  3.18146  2.89801  2.37887  2.77519  2.98518  4.58477  3.61503
          0.01814  4.41437  5.13672  0.61958  0.77255  0.48576  0.95510
    190   2.66936  4.66701  3.24973  3.00685  4.46687  3.33981  4.23222  3.86607  3.11226  3.56785  4.43030  2.22858  4.01073  3.46334  3.47151  2.79775  0.99327  3.43120  5.78821  4.49735    208 t - - -
          2.68618  4.42225  2.77519  2.73123  3.46354  2.40513  3.72494  3.29354  2.67741  2.69355  4.24690  2.90347  2.73739  3.18146  2.89801  2.37887  2.77519  2.98518  4.58477  3.61503
          0.01814  4.41437  5.13672  0.61958  0.77255  0.48576  0.95510
    191   3.59641  4.84230  5.40644  4.87831  3.39045  4.98179  5.37297  1.23290  4.72366  0.98599  3.16632  5.08794  5.12542  4.79820  4.79053  4.38179  3.82740  2.17514  5.54621  4.47338    209 l - - -
          2.68618  4.42225  2.77519  2.73123  3.46354  2.40513  3.72494  3.29354  2.67741  2.69355  4.24690  2.90347  2.73739  3.18146  2.89801  2.37887  2.77519  2.98518  4.58477  3.61503
          0.01814  4.41437  5.13672  0.61958  0.77255  0.48576  0.95510
    192   0.98009  4.45994  4.06995  3.66138  2.30201  3.59849  4.35165  2.98955  3.60823  2.71131  3.79703  3.82116  4.20273  3.86924  3.85456  3.01148  3.13050  2.78450  5.11373  3.72241    210 a - - -
          2.68618  4.42225  2.77519  2.73123  3.46354  2.40513  3.72494  3.29354  2.67741  2.69355  4.24690  2.90347  2.73739  3.18146  2.89801  2.37887  2.77519  2.98518  4.58477  3.61503
          0.01814  4.41437  5.13672  0.61958  0.77255  0.48576  0.95510
    193   3.58193  5.48626  3.79001  3.34872  5.00444  3.96844  4.20116  4.48123  0.47919  3.94016  4.90314  3.73564  4.45538  3.38365  2.70763  3.60694  3.80844  4.16988  5.85323  4.76592    211 K - - -
          2.68618  4.42225  2.77519  2.73123  3.46354  2.40513  3.72494  3.29354  2.67741  2.69355  4.24690  2.90347  2.73739  3.18146  2.89801  2.37887  2.77519  2.98518  4.58477  3.61503
          0.01814  4.41437  5.13672  0.61958  0.77255  0.48576  0.95510
    194   3.62467  4.87092  5.42020  4.88826  3.35774  4.99883  5.37169  1.38233  4.73039  0.86821  3.13138  5.10363  5.12994  4.78828  4.78921  4.39858  3.85260  2.23773  5.52582  4.46567    212 l - - -
          2.68618  4.42225  2.77519  2.73123  3.46354  2.40513  3.72494  3.29354  2.67741  2.69355  4.24690  2.90347  2.73739  3.18146  2.89801  2.37887  2.77519  2.98518  4.58477  3.61503
          0.01814  4.41437  5.13672  0.61958  0.77255  0.48576  0.95510
    195   0.45185  4.56435  4.11721  3.97480  4.69609  3.36796  4.91591  3.91357  4.00844  3.76549  4.75949  3.95425  4.16011  4.30016  4.19381  2.92214  3.23858  3.46343  6.06020  4.93970    213 A - - -
          2.68618  4.42225  2.77519  2.73123  3.46354  2.40513  3.72494  3.29354  2.67741  2.69355  4.24690  2.90347  2.73739  3.18146  2.89801  2.37887  2.77519  2.98518  4.58477  3.61503
          0.01814  4.41437  5.13672  0.61958  0.77255  0.48576  0.95510
    196   1.20075  4.40832  3.72254  3.27019  3.98064  3.38590  4.22819  3.26004  3.22112  2.26317  3.93857  3.52888  4.00393  3.53658  3.54347  2.07321  2.95231  2.94676  5.41647  4.18440    214 a - - -
          2.68618  4.42225  2.77519  2.73123  3.46354  2.40513  3.72494  3.29354  2.67741  2.69355  4.24690  2.90347  2.73739  3.18146  2.89801  2.37887  2.77519  2.98518  4.58477  3.61503
          0.01814  4.41437  5.13672  0.61958  0.77255  0.48576  0.95510
    197   2.81907  4.86676  3.30694  2.72842  4.10672  3.63369  3.77609  1.91672  2.09842  3.10276  3.95483  2.46824  4.01672  2.95193  2.21092  2.88722  3.03692  3.19075  5.35089  4.08112    215 i - - -
          2.68618  4.42225  2.77519  2.73123  3.46354  2.40513  3.72494  3.29354  2.67741  2.69355  4.24690  2.90347  2.73739  3.18146  2.89801  2.37887  2.77519  2.98518  4.58477  3.61503
          0.01814  4.41437  5.13672  0.61958  0.77255  0.48576  0.95510
    198   2.25323  4.19714  4.07450  3.49830  2.46262  3.77939  4.04366  2.63805  3.38865  1.77761  3.30391  3.72778  4.15227  3.61862  3.59230  2.50501  2.93308  2.44672  4.72274  2.63761    216 l - - -
          2.68618  4.42225  2.77519  2.73123  3.46354  2.40513  3.72494  3.29354  2.67741  2.69355  4.24690  2.90347  2.73739  3.18146  2.89801  2.37887  2.77519  2.98518  4.58477  3.61503
          0.01814  4.41437  5.13672  0.61958  0.77255  0.48576  0.95510
    199   2.20396  4.45540  3.47686  2.91778  3.63071  2.74506  3.89338  2.96081  2.38312  2.69044  2.80642  3.33937  4.01240  3.18832  3.23080  2.86492  2.91263  1.99830  5.05766  3.81352    217 v - - -
          2.68618  4.42225  2.77519  2.73123  3.46354  2.40513  3.72494  3.29354  2.67741  2.69355  4.24690  2.90347  2.73739  3.18146  2.89801  2.37887  2.77519  2.98518  4.58477  3.61503
          0.01814  4.41437  5.13672  0.61958  0.77255  0.48576  0.95510
    200   3.55858  4.82010  5.39044  4.82182  2.39665  4.87708  5.12710  1.51642  4.68199  0.93695  3.04049  4.98059  5.01373  4.66226  4.69355  4.24043  3.77376  2.43068  5.28955  4.17506    218 l - - -
          2.68618  4.42225  2.77519  2.73123  3.46354  2.40513  3.72494  3.29354  2.67741  2.69355  4.24690  2.90347  2.73739  3.18146  2.89801  2.37887  2.77519  2.98518  4.58477  3.61503
          0.01814  4.41437  5.13672  0.61958  0.77255  0.48576  0.95510
    201   2.74269  5.07635  2.98266  1.92485  4.36907  3.50405  3.70113  2.87022  2.42350  3.35141  4.14198  2.07851  3.90913  2.82691  2.32955  2.73591  2.97260  3.43743  5.53541  4.17726    219 e - - -
          2.68618  4.42225  2.77519  2.73123  3.46354  2.40513  3.72494  3.29354  2.67741  2.69355  4.24690  2.90347  2.73739  3.18146  2.89801  2.37887  2.77519  2.98518  4.58477  3.61503
          0.01814  4.41437  5.13672  0.61958  0.77255  0.48576  0.95510
    202   2.70782  5.01756  2.99615  2.18254  2.96172  2.73702  2.85961  3.72957  1.87561  3.28930  4.08141  2.99691  3.89252  2.82240  2.90397  2.70991  2.93851  3.37215  5.48382  4.12327    220 k - - -
          2.68618  4.42225  2.77519  2.73123  3.46354  2.40513  3.72494  3.29354  2.67741  2.69355  4.24690  2.90347  2.73739  3.18146  2.89801  2.37887  2.77519  2.98518  4.58477  3.61503
          0.01814  4.41437  5.13672  0.61958  0.77255  0.48576  0.95510
    203   2.78269  5.26182  2.80341  2.03040  4.59058  2.59718  2.83518  4.06642  2.09962  3.55479  4.31787  2.06629  3.90327  2.82098  2.93564  2.73874  3.01867  3.64636  5.69436  4.28906    221 e - - -
          2.68618  4.42225  2.77519  2.73123  3.46354  2.40513  3.72494  3.29354  2.67741  2.69355  4.24690  2.90347  2.73739  3.18146  2.89801  2.37887  2.77519  2.98518  4.58477  3.61503
          0.01814  4.41437  5.13672  0.61958  0.77255  0.48576  0.95510
    204   2.21321  4.84306  3.17522  2.63254  4.14531  3.52667  3.77548  3.53173  1.66771  2.53070  3.98744  3.12315  3.94609  2.93873  2.91792  2.28592  2.96468  3.21466  5.40518  4.09891    222 k - - -
          2.68618  4.42225  2.77519  2.73123  3.46354  2.40513  3.72494  3.29354  2.67741  2.69355  4.24690  2.90347  2.73739  3.18146  2.89801  2.37887  2.77519  2.98518  4.58477  3.61503
          0.01814  4.41437  5.13672  0.61958  0.77255  0.48576  0.95510
    205   3.05356  5.51571  1.65175  2.43492  4.86227  3.50933  3.89246  4.35401  1.24519  3.83843  4.65720  2.99452  4.04607  3.03518  3.12279  2.97990  3.31144  3.93875  5.94800  4.54078    223 k - - -
          2.68628  4.42235  2.77530  2.73133  3.46364  2.40523  3.72505  3.29364  2.67710  2.69328  4.24700  2.90311  2.73750  3.18157  2.89811  2.37870  2.77530  2.98529  4.58487  3.61513
          0.28637  1.41412  5.13672  0.65740  0.73022  0.48576  0.95510
    206   3.38876  4.62249  5.34877  4.83800  3.73920  4.88714  5.44363  1.32293  4.74375  1.71983  3.50935  5.00606  5.10823  4.92780  4.87338  4.28154  3.63731  1.06910  5.77981  4.62053    227 v - - -
          2.68618  4.42225  2.77519  2.73123  3.46354  2.40513  3.72494  3.29354  2.67741  2.69355  4.24690  2.90347  2.73739  3.18146  2.89801  2.37887  2.77519  2.98518  4.58477  3.61503
          0.01814  4.41437  5.13672  0.61958  0.77255  0.48576  0.95510
    207   1.72677  4.76832  3.17110  2.78987  4.45312  1.63757  3.99992  3.86588  2.13519  3.47783  4.29761  3.22189  3.96158  3.17516  3.17045  2.75890  3.02583  3.44412  5.69156  4.39501    228 g - - -
          2.68618  4.42225  2.77519  2.73123  3.46354  2.40513  3.72494  3.29354  2.67741  2.69355  4.24690  2.90347  2.73739  3.18146  2.89801  2.37887  2.77519  2.98518  4.58477  3.61503
          0.01814  4.41437  5.13672  0.61958  0.77255  0.48576  0.95510
    208   3.28910  4.58037  5.17660  4.60595  2.46238  4.60467  4.96342  1.76322  4.46322  1.28566  3.18101  4.72461  4.83809  4.54204  4.51075  3.95253  3.51833  1.48859  5.28463  4.16594    229 l - - -
          2.68618  4.42225  2.77519  2.73123  3.46354  2.40513  3.72494  3.29354  2.67741  2.69355  4.24690  2.90347  2.73739  3.18146  2.89801  2.37887  2.77519  2.98518  4.58477  3.61503
          0.01814  4.41437  5.13672  0.61958  0.77255  0.48576  0.95510
    209   3.41889  4.65226  5.36437  4.85161  3.69374  4.91098  5.45319  0.99768  4.75351  1.68175  3.45995  5.02791  5.11970  4.92151  4.87698  4.30671  3.66576  1.45095  5.76216  4.61947    230 i - - -
          2.68618  4.42225  2.77519  2.73123  3.46354  2.40513  3.72494  3.29354  2.67741  2.69355  4.24690  2.90347  2.73739  3.18146  2.89801  2.37887  2.77519  2.98518  4.58477  3.61503
          0.01814  4.41437  5.13672  0.61958  0.77255  0.48576  0.95510
    210   2.47238  4.40829  3.77138  3.47251  4.54762  3.19924  4.50700  3.92832  3.48360  3.65176  4.49081  3.59317  3.95385  3.78730  3.77845  1.50226  1.08150  3.39319  5.90177  4.69089    231 t - - -
          2.68618  4.42225  2.77519  2.73123  3.46354  2.40513  3.72494  3.29354  2.67741  2.69355  4.24690  2.90347  2.73739  3.18146  2.89801  2.37887  2.77519  2.98518  4.58477  3.61503
          0.01814  4.41437  5.13672  0.61958  0.77255  0.48576  0.95510
    211   3.06411  4.44602  4.69920  4.14481  3.49428  4.28336  4.70115  1.14045  4.00305  2.15417  2.37368  4.33533  4.61681  4.22606  4.16336  3.61762  2.49155  2.02663  5.26574  4.09905    232 i - - -
          2.68618  4.42225  2.77519  2.73123  3.46354  2.40513  3.72494  3.29354  2.67741  2.69355  4.24690  2.90347  2.73739  3.18146  2.89801  2.37887  2.77519  2.98518  4.58477  3.61503
          0.01814  4.41437  5.13672  0.61958  0.77255  0.48576  0.95510
    212   3.68319  5.79029  0.37738  2.84761  5.26638  3.72480  4.54537  5.00261  3.74962  4.51944  5.54142  3.42036  4.41526  3.80665  4.31542  3.60516  4.04278  4.59224  6.31174  5.09089    233 D - - -
          2.68618  4.42225  2.77519  2.73123  3.46354  2.40513  3.72494  3.29354  2.67741  2.69355  4.24690  2.90347  2.73739  3.18146  2.89801  2.37887  2.77519  2.98518  4.58477  3.61503
          0.01814  4.41437  5.13672  0.61958  0.77255  0.48576  0.95510
    213   2.66722  4.66117  3.25979  3.01833  4.46581  3.33833  4.23996  3.86379  3.12144  3.56811  4.43163  2.27083  4.01171  3.47318  3.47799  2.79763  0.97695  3.42852  5.78918  4.49993    234 t - - -
          2.68618  4.42225  2.77519  2.73123  3.46354  2.40513  3.72494  3.29354  2.67741  2.69355  4.24690  2.90347  2.73739  3.18146  2.89801  2.37887  2.77519  2.98518  4.58477  3.61503
          0.01814  4.41437  5.13672  0.61958  0.77255  0.48576  0.95510
    214   4.30983  5.35466  5.20547  5.04744  1.22153  4.89260  3.67810  3.91286  4.85252  3.12734  4.46577  4.48635  5.16827  4.62234  4.73841  4.29352  4.51700  3.86163  3.76822  0.78744    235 y - - -
          2.68618  4.42225  2.77519  2.73123  3.46354  2.40513  3.72494  3.29354  2.67741  2.69355  4.24690  2.90347  2.73739  3.18146  2.89801  2.37887  2.77519  2.98518  4.58477  3.61503
          0.01814  4.41437  5.13672  0.61958  0.77255  0.48576  0.95510
    215   3.47506  5.51424  4.01995  3.20686  5.08082  4.01356  3.83514  4.37454  1.57654  3.73897  4.63319  3.54311  4.35269  2.96612  0.85476  3.45787  3.59679  4.06811  5.70544  4.61751    236 r - - -
          2.68618  4.42225  2.77519  2.73123  3.46354  2.40513  3.72494  3.29354  2.67741  2.69355  4.24690  2.90347  2.73739  3.18146  2.89801  2.37887  2.77519  2.98518  4.58477  3.61503
          0.01814  4.41437  5.13672  0.61958  0.77255  0.48576  0.95510
    216   2.27756  4.50538  4.80849  4.27742  3.59864  4.40199  4.88066  1.08024  4.14845  1.81455  3.44753  4.47217  4.73487  4.38161  4.31891  3.75529  3.40137  1.92556  5.43068  4.25351    237 i - - -
          2.68618  4.42225  2.77519  2.73123  3.46354  2.40513  3.72494  3.29354  2.67741  2.69355  4.24690  2.90347  2.73739  3.18146  2.89801  2.37887  2.77519  2.98518  4.58477  3.61503
          0.01814  4.41437  5.13672  0.61958  0.77255  0.48576  0.95510
    217   1.37237  4.41370  3.83918  3.66693  4.79450  0.99300  4.72672  4.20294  3.80083  3.92396  4.74748  3.69465  3.97878  4.03843  4.05646  2.67546  3.01668  3.55886  6.11877  4.96579    238 g - - -
          2.68618  4.42225  2.77519  2.73123  3.46354  2.40513  3.72494  3.29354  2.67741  2.69355  4.24690  2.90347  2.73739  3.18146  2.89801  2.37887  2.77519  2.98518  4.58477  3.61503
          0.01814  4.41437  5.13672  0.61958  0.77255  0.48576  0.95510
    218   0.45185  4.56435  4.11721  3.97480  4.69609  3.36796  4.91591  3.91357  4.00844  3.76549  4.75949  3.95425  4.16011  4.30016  4.19381  2.92214  3.23858  3.46343  6.06020  4.93970    239 A - - -
          2.68618  4.42225  2.77519  2.73123  3.46354  2.40513  3.72494  3.29354  2.67741  2.69355  4.24690  2.90347  2.73739  3.18146  2.89801  2.37887  2.77519  2.98518  4.58477  3.61503
          0.01814  4.41437  5.13672  0.61958  0.77255  0.48576  0.95510
    219   2.24242  4.56127  3.36947  2.80720  3.73529  3.61109  3.84302  2.50664  2.29339  2.77688  3.65953  3.26249  3.99665  2.46088  3.12501  2.84643  2.92621  2.10825  5.13202  3.87107    240 v - - -
          2.68618  4.42225  2.77519  2.73123  3.46354  2.40513  3.72494  3.29354  2.67741  2.69355  4.24690  2.90347  2.73739  3.18146  2.89801  2.37887  2.77519  2.98518  4.58477  3.61503
          0.01814  4.41437  5.13672  0.61958  0.77255  0.48576  0.95510
    220   3.03920  5.63631  1.61798  1.36736  4.94162  3.44380  3.88062  4.45760  2.14234  3.92307  4.72562  2.89415  4.00619  3.02086  3.34058  2.93771  3.30431  4.01240  6.06084  4.57689    241 e - - -
          2.68618  4.42225  2.77519  2.73123  3.46354  2.40513  3.72494  3.29354  2.67741  2.69355  4.24690  2.90347  2.73739  3.18146  2.89801  2.37887  2.77519  2.98518  4.58477  3.61503
          0.01814  4.41437  5.13672  0.61958  0.77255  0.48576  0.95510
    221   3.47144  5.39380  3.41741  3.21807  4.63783  3.83545  4.36692  4.39658  3.00758  3.83683  4.88476  3.66935  4.41842  0.51317  3.26470  3.51281  3.78491  4.10041  5.81867  4.57264    242 Q - - -
          2.68618  4.42225  2.77519  2.73123  3.46354  2.40513  3.72494  3.29354  2.67741  2.69355  4.24690  2.90347  2.73739  3.18146  2.89801  2.37887  2.77519  2.98518  4.58477  3.61503
          0.01814  4.41437  5.13672  0.61958  0.77255  0.48576  0.95510
    222   2.28129  4.54113  4.73975  4.19135  3.41420  4.34587  4.75845  1.82143  4.05373  1.05534  3.26077  4.39828  4.66430  4.25157  4.20948  3.68580  3.39838  2.18144  5.27486  4.13689    243 l - - -
          2.68618  4.42225  2.77519  2.73123  3.46354  2.40513  3.72494  3.29354  2.67741  2.69355  4.24690  2.90347  2.73739  3.18146  2.89801  2.37887  2.77519  2.98518  4.58477  3.61503
          0.01814  4.41437  5.13672  0.61958  0.77255  0.48576  0.95510
    223   2.91618  5.15803  3.30859  2.68567  4.49777  3.66322  3.72554  2.67234  1.70085  3.40317  4.22185  3.16675  4.03300  1.94330  2.06541  2.91646  3.11770  3.54936  5.54168  4.26748    244 k - - -
          2.68618  4.42225  2.77519  2.73123  3.46354  2.40513  3.72494  3.29354  2.67741  2.69355  4.24690  2.90347  2.73739  3.18146  2.89801  2.37887  2.77519  2.98518  4.58477  3.61503
          0.01814  4.41437  5.13672  0.61958  0.77255  0.48576  0.95510
    224   2.69028  4.34943  3.75595  3.20187  3.52909  3.67831  4.04886  2.31422  3.12899  2.08436  3.49521  3.54645  4.09889  3.42626  3.44054  1.99477  2.03206  2.52937  5.01991  3.79920    245 s - - -
          2.68618  4.42225  2.77519  2.73123  3.46354  2.40513  3.72494  3.29354  2.67741  2.69355  4.24690  2.90347  2.73739  3.18146  2.89801  2.37887  2.77519  2.98518  4.58477  3.61503
          0.01814  4.41437  5.13672  0.61958  0.77255  0.48576  0.95510
    225   4.27928  5.34854  5.15684  4.98305  1.59742  4.86716  3.68583  3.89558  4.79450  3.11845  4.45554  4.47082  5.15113  4.59879  4.70569  4.27045  4.49086  3.84318  3.78074  0.60993    246 Y - - -
          2.68618  4.42225  2.77519  2.73123  3.46354  2.40513  3.72494  3.29354  2.67741  2.69355  4.24690  2.90347  2.73739  3.18146  2.89801  2.37887  2.77519  2.98518  4.58477  3.61503
          0.01814  4.41437  5.13672  0.61958  0.77255  0.48576  0.95510
    226   1.51784  4.39562  3.77501  3.38637  4.56768  1.63951  4.43198  3.99995  3.40168  3.66093  4.46171  3.53742  3.91386  3.68063  3.74084  1.89052  2.18109  3.42543  5.89113  4.68001    247 a - - -
          2.68618  4.42225  2.77519  2.73123  3.46354  2.40513  3.72494  3.29354  2.67741  2.69355  4.24690  2.90347  2.73739  3.18146  2.89801  2.37887  2.77519  2.98518  4.58477  3.61503
          0.01814  4.41437  5.13672  0.61958  0.77255  0.48576  0.95510
    227   2.99359  5.58447  1.46974  1.92796  4.89396  3.44087  3.85182  4.40795  2.09432  3.87313  4.66417  2.18702  3.98574  2.98619  3.29171  2.89972  3.25425  3.96149  6.01018  4.53314    248 d - - -
          2.68618  4.42225  2.77519  2.73123  3.46354  2.40513  3.72494  3.29354  2.67741  2.69355  4.24690  2.90347  2.73739  3.18146  2.89801  2.37887  2.77519  2.98518  4.58477  3.61503
          0.01814  4.41437  5.13672  0.61958  0.77255  0.48576  0.95510
    228   3.42334  4.65615  5.36405  4.85428  3.70659  4.91922  5.46969  0.93736  4.75637  1.75342  3.47167  5.03464  5.12875  4.93158  4.88542  4.31735  3.67132  1.48700  5.78091  4.63386    249 i - - -
          2.68618  4.42225  2.77519  2.73123  3.46354  2.40513  3.72494  3.29354  2.67741  2.69355  4.24690  2.90347  2.73739  3.18146  2.89801  2.37887  2.77519  2.98518  4.58477  3.61503
          0.01814  4.41437  5.13672  0.61958  0.77255  0.48576  0.95510
    229   2.88634  4.39370  4.23622  3.67894  3.31844  3.95362  4.30539  2.57338  3.53295  1.30017  2.06559  3.92901  4.32778  3.79102  3.73881  2.47625  3.13404  2.49156  4.99225  3.80976    250 l - - -
          2.68618  4.42225  2.77519  2.73123  3.46354  2.40513  3.72494  3.29354  2.67741  2.69355  4.24690  2.90347  2.73739  3.18146  2.89801  2.37887  2.77519  2.98518  4.58477  3.61503
          0.01814  4.41437  5.13672  0.61958  0.77255  0.48576  0.95510
    230   2.84112  5.21237  2.79380  2.44518  4.52278  1.75297  2.72977  4.00087  2.54145  3.52712  4.32411  2.44270  3.95316  2.36928  2.99427  2.81388  3.08831  3.61354  5.68393  4.29733    251 g - - -
          2.68618  4.42225  2.77519  2.73123  3.46354  2.40513  3.72494  3.29354  2.67741  2.69355  4.24690  2.90347  2.73739  3.18146  2.89801  2.37887  2.77519  2.98518  4.58477  3.61503
          0.01814  4.41437  5.13672  0.61958  0.77255  0.48576  0.95510
    231   2.38910  4.50624  4.98330  4.47944  3.82455  4.50955  5.13421  0.99544  4.38036  2.43046  3.64251  4.64374  4.86168  4.63034  4.56042  3.89045  3.45238  1.42855  5.68469  4.47938    252 i - - -
          2.68618  4.42225  2.77519  2.73123  3.46354  2.40513  3.72494  3.29354  2.67741  2.69355  4.24690  2.90347  2.73739  3.18146  2.89801  2.37887  2.77519  2.98518  4.58477  3.61503
          0.01814  4.41437  5.13672  0.61958  0.77255  0.48576  0.95510
    232   2.92124  5.33751  2.13405  2.41517  4.68922  3.46898  3.84322  4.16207  2.06550  3.67902  4.48273  2.96986  1.55310  2.98289  3.14074  2.87405  3.18258  3.75626  5.83585  4.42874    253 p - - -
          2.68618  4.42225  2.77519  2.73123  3.46354  2.40513  3.72494  3.29354  2.67741  2.69355  4.24690  2.90347  2.73739  3.18146  2.89801  2.37887  2.77519  2.98518  4.58477  3.61503
          0.01814  4.41437  5.13672  0.61958  0.77255  0.48576  0.95510
    233   3.30008  4.61571  5.07220  4.51089  1.89769  4.55036  4.79754  2.29579  4.36432  1.30931  3.15894  4.63254  4.79600  4.44533  4.42564  3.89343  3.52896  1.49974  5.10988  3.87620    254 l - - -
          2.68618  4.42225  2.77519  2.73123  3.46354  2.40513  3.72494  3.29354  2.67741  2.69355  4.24690  2.90347  2.73739  3.18146  2.89801  2.37887  2.77519  2.98518  4.58477  3.61503
          0.01814  4.41437  5.13672  0.61958  0.77255  0.48576  0.95510
    234   2.69031  3.03963  3.25481  2.31836  3.86045  3.57092  3.77843  3.24655  2.28728  2.43502  3.75976  3.16914  3.95521  2.98628  2.48115  2.79351  2.91944  2.97666  5.20659  2.86554    255 k - - -
          2.68618  4.42225  2.77519  2.73123  3.46354  2.40513  3.72494  3.29354  2.67741  2.69355  4.24690  2.90347  2.73739  3.18146  2.89801  2.37887  2.77519  2.98518  4.58477  3.61503
          0.01814  4.41437  5.13672  0.61958  0.77255  0.48576  0.95510
    235   2.24366  4.23632  4.26239  3.68997  3.39038  2.88883  4.26216  1.94629  3.57670  1.96965  3.36248  3.90214  4.27763  3.80762  3.76865  3.20332  3.01802  1.64672  4.94964  3.75482    256 v - - -
          2.68618  4.42225  2.77519  2.73123  3.46354  2.40513  3.72494  3.29354  2.67741  2.69355  4.24690  2.90347  2.73739  3.18146  2.89801  2.37887  2.77519  2.98518  4.58477  3.61503
          0.01814  4.41437  5.13672  0.61958  0.77255  0.48576  0.95510
    236   1.87930  2.90650  4.55013  3.97258  3.39097  4.02887  4.41051  1.86948  3.83229  1.91578  3.35005  4.10514  4.38943  4.02891  3.95915  3.34485  3.08385  1.79799  4.99311  3.80673    257 v - - -
          2.68618  4.42225  2.77519  2.73123  3.46354  2.40513  3.72494  3.29354  2.67741  2.69355  4.24690  2.90347  2.73739  3.18146  2.89801  2.37887  2.77519  2.98518  4.58477  3.61503
          0.01814  4.41437  5.13672  0.61958  0.77255  0.48576  0.95510
    237   2.68887  4.77984  3.12945  2.21217  3.97886  3.53300  3.74725  2.78640  2.57362  3.02416  3.86119  3.09420  3.92641  2.39047  3.01436  2.29884  2.92057  3.09629  5.29328  2.51107    258 e - - -
          2.68618  4.42225  2.77519  2.73123  3.46354  2.40513  3.72494  3.29354  2.67741  2.69355  4.24690  2.90347  2.73739  3.18146  2.89801  2.37887  2.77519  2.98518  4.58477  3.61503
          0.01814  4.41437  5.13672  0.61958  0.77255  0.48576  0.95510
    238   2.76839  5.19456  1.89909  2.39903  4.54534  3.44831  3.73945  4.01371  2.13598  3.52886  4.30154  2.94694  3.90450  2.86013  3.02195  1.97711  2.47178  3.60148  5.69058  4.28808    259 d - - -
          2.68618  4.42225  2.77519  2.73123  3.46354  2.40513  3.72494  3.29354  2.67741  2.69355  4.24690  2.90347  2.73739  3.18146  2.89801  2.37887  2.77519  2.98518  4.58477  3.61503
          0.01814  4.41437  5.13672  0.61958  0.77255  0.48576  0.95510
    239   2.73282  4.93738  3.01583  2.11204  2.94525  3.51543  3.73925  3.60043  2.18186  3.19729  4.01860  3.04595  2.08392  2.89343  2.96355  2.75972  2.96693  3.27676  5.42758  4.08781    260 p - - -
          2.68618  4.42225  2.77519  2.73123  3.46354  2.40513  3.72494  3.29354  2.67741  2.69355  4.24690  2.90347  2.73739  3.18146  2.89801  2.37887  2.77519  2.98518  4.58477  3.61503
          0.01814  4.41437  5.13672  0.61958  0.77255  0.48576  0.95510
    240   2.75696  5.20389  2.41077  1.83260  4.51912  3.46432  3.70328  3.98058  1.81511  3.49357  4.26202  2.94006  3.89404  2.81825  2.95116  2.72240  2.99316  2.66433  5.65126  4.25170    261 k - - -
          2.68618  4.42225  2.77519  2.73123  3.46354  2.40513  3.72494  3.29354  2.67741  2.69355  4.24690  2.90347  2.73739  3.18146  2.89801  2.37887  2.77519  2.98518  4.58477  3.61503
          0.01814  4.41437  5.13672  0.61958  0.77255  0.48576  0.95510
    241   2.86803  5.40197  2.13892  1.53308  4.72479  3.44622  3.77260  4.21965  2.09441  3.69830  4.46911  2.90680  3.93491  2.89369  3.11411  2.19858  3.11612  3.78456  5.83769  4.39664    262 e - - -
          2.68618  4.42225  2.77519  2.73123  3.46354  2.40513  3.72494  3.29354  2.67741  2.69355  4.24690  2.90347  2.73739  3.18146  2.89801  2.37887  2.77519  2.98518  4.58477  3.61503
          0.01814  4.41437  5.13672  0.61958  0.77255  0.48576  0.95510
    242   3.49445  4.77550  5.34220  4.75006  2.35627  4.77698  5.05760  1.86053  4.60006  1.07353  1.84584  4.89842  4.92804  4.57110  4.59609  4.12640  3.70551  2.56541  5.24713  4.20909    263 l - - -
          2.68618  4.42225  2.77519  2.73123  3.46354  2.40513  3.72494  3.29354  2.67741  2.69355  4.24690  2.90347  2.73739  3.18146  2.89801  2.37887  2.77519  2.98518  4.58477  3.61503
          0.01814  4.41437  5.13672  0.61958  0.77255  0.48576  0.95510
    243   2.26797  5.17109  2.97529  2.15155  4.50878  3.48710  3.65979  3.97188  2.04427  3.46230  4.21965  2.96290  2.93805  2.37598  2.32898  2.69424  2.95093  3.55904  5.59844  4.21732    264 k - - -
          2.68618  4.42225  2.77519  2.73123  3.46354  2.40513  3.72494  3.29354  2.67741  2.69355  4.24690  2.90347  2.73739  3.18146  2.89801  2.37887  2.77519  2.98518  4.58477  3.61503
          0.01814  4.41437  5.13672  0.61958  0.77255  0.48576  0.95510
    244   2.69609  5.15734  2.43817  2.06306  4.48232  3.45832  3.65732  3.95375  2.39974  2.83939  4.20551  2.93311  3.85993  2.38677  2.38221  2.29594  2.92797  3.53761  5.59980  4.20158    265 e - - -
          2.68618  4.42225  2.77519  2.73123  3.46354  2.40513  3.72494  3.29354  2.67741  2.69355  4.24690  2.90347  2.73739  3.18146  2.89801  2.37887  2.77519  2.98518  4.58477  3.61503
          0.01814  4.41437  5.13672  0.61958  0.77255  0.48576  0.95510
    245   2.03258  4.50457  3.42701  2.36745  3.68806  3.62011  3.89309  2.94405  2.84273  2.29568  3.62230  3.31565  4.01662  3.16577  3.22999  2.86627  2.37122  2.22771  5.11280  3.85889    266 a - - -
          2.68618  4.42225  2.77519  2.73123  3.46354  2.40513  3.72494  3.29354  2.67741  2.69355  4.24690  2.90347  2.73739  3.18146  2.89801  2.37887  2.77519  2.98518  4.58477  3.61503
          0.01814  4.41437  5.13672  0.61958  0.77255  0.48576  0.95510
    246   2.91912  4.37019  4.33700  3.75914  3.40623  4.06414  4.37836  1.93562  2.68075  1.39992  3.32299  4.01139  4.40273  3.87139  3.80664  3.36283  3.15258  1.82667  5.06405  3.88536    267 l - - -
          2.68618  4.42225  2.77519  2.73123  3.46354  2.40513  3.72494  3.29354  2.67741  2.69355  4.24690  2.90347  2.73739  3.18146  2.89801  2.37887  2.77519  2.98518  4.58477  3.61503
          0.01814  4.41437  5.13672  0.61958  0.77255  0.48576  0.95510
    247   2.73254  5.21754  2.09123  2.09370  4.55277  3.46203  3.67391  4.02960  2.09381  3.51430  4.26654  2.93172  3.87645  2.77940  2.35597  2.69336  2.44100  3.60396  5.65000  4.24637    268 d - - -
          2.68618  4.42225  2.77519  2.73123  3.46354  2.40513  3.72494  3.29354  2.67741  2.69355  4.24690  2.90347  2.73739  3.18146  2.89801  2.37887  2.77519  2.98518  4.58477  3.61503
          0.01814  4.41437  5.13672  0.61958  0.77255  0.48576  0.95510
    248   2.74913  5.22742  1.99879  2.09825  4.55234  3.45933  3.69041  4.02816  2.10869  2.78391  4.27905  2.92930  3.88502  2.28698  2.93337  2.70903  2.98427  3.60824  5.66445  4.25789    269 d - - -
          2.68618  4.42225  2.77519  2.73123  3.46354  2.40513  3.72494  3.29354  2.67741  2.69355  4.24690  2.90347  2.73739  3.18146  2.89801  2.37887  2.77519  2.98518  4.58477  3.61503
          0.01814  4.41437  5.13672  0.61958  0.77255  0.48576  0.95510
    249   2.83607  4.27646  4.37496  3.79296  2.08565  3.95655  4.23615  2.54367  3.65619  1.50203  2.55405  3.96903  4.30449  3.84616  3.80260  2.47765  3.06838  2.43894  4.80728  3.58524    270 l - - -
          2.68618  4.42225  2.77519  2.73123  3.46354  2.40513  3.72494  3.29354  2.67741  2.69355  4.24690  2.90347  2.73739  3.18146  2.89801  2.37887  2.77519  2.98518  4.58477  3.61503
          0.01814  4.41437  5.13672  0.61958  0.77255  0.48576  0.95510
    250   2.27119  5.08250  2.94279  2.48703  4.48730  3.46422  3.75107  3.93743  1.84481  3.46742  4.24924  1.97517  3.91470  2.87616  2.92995  2.29595  2.99974  3.53476  5.63337  4.26725    271 k - - -
          2.68618  4.42225  2.77519  2.73123  3.46354  2.40513  3.72494  3.29354  2.67741  2.69355  4.24690  2.90347  2.73739  3.18146  2.89801  2.37887  2.77519  2.98518  4.58477  3.61503
          0.01814  4.41437  5.13672  0.61958  0.77255  0.48576  0.95510
    251   2.79161  5.21493  1.70724  2.06160  2.91217  3.46254  3.73726  3.96993  2.14514  3.49623  4.27920  2.94044  3.91357  2.86321  3.03784  2.75712  3.03220  3.57821  5.66600  4.26138    272 d - - -
          2.68618  4.42225  2.77519  2.73123  3.46354  2.40513  3.72494  3.29354  2.67741  2.69355  4.24690  2.90347  2.73739  3.18146  2.89801  2.37887  2.77519  2.98518  4.58477  3.61503
          0.01814  4.41437  5.13672  0.61958  0.77255  0.48576  0.95510
    252   2.68149  3.08675  3.91221  3.33492  2.58700  3.73934  4.01018  2.67598  2.13949  2.41832  3.33935  3.62555  4.11243  3.49919  3.48759  3.01235  2.91391  2.07978  4.80081  2.78669    273 v - - -
          2.68618  4.42225  2.77519  2.73123  3.46354  2.40513  3.72494  3.29354  2.67741  2.69355  4.24690  2.90347  2.73739  3.18146  2.89801  2.37887  2.77519  2.98518  4.58477  3.61503
          0.01814  4.41437  5.13672  0.61958  0.77255  0.48576  0.95510
    253   3.17786  5.69422  0.92423  2.38154  5.01654  3.47974  3.99629  4.54298  2.06869  4.03431  4.88707  2.96048  4.08809  3.16049  3.46044  3.07286  3.46273  4.11685  6.15175  4.68740    274 d - - -
          2.68618  4.42225  2.77519  2.73123  3.46354  2.40513  3.72494  3.29354  2.67741  2.69355  4.24690  2.90347  2.73739  3.18146  2.89801  2.37887  2.77519  2.98518  4.58477  3.61503
          0.01814  4.41437  5.13672  0.61958  0.77255  0.48576  0.95510
    254   2.83227  4.27271  4.34424  3.76290  3.28876  3.96974  2.93812  2.03027  3.61992  1.58043  3.26590  3.96349  4.31850  3.84340  3.78745  3.26817  3.06518  1.67909  4.90142  3.70459    275 l - - -
          2.68618  4.42225  2.77519  2.73123  3.46354  2.40513  3.72494  3.29354  2.67741  2.69355  4.24690  2.90347  2.73739  3.18146  2.89801  2.37887  2.77519  2.98518  4.58477  3.61503
          0.01814  4.41437  5.13672  0.61958  0.77255  0.48576  0.95510
    255   3.39358  4.62483  5.36567  4.89727  3.92069  4.91739  5.62215  1.02414  4.81534  2.36444  3.67661  5.06772  5.17581  5.06959  4.98645  4.34303  3.65886  1.04273  5.99513  4.78201    276 i - - -
          2.68618  4.42225  2.77519  2.73123  3.46354  2.40513  3.72494  3.29354  2.67741  2.69355  4.24690  2.90347  2.73739  3.18146  2.89801  2.37887  2.77519  2.98518  4.58477  3.61503
          0.01814  4.41437  5.13672  0.61958  0.77255  0.48576  0.95510
    256   3.73889  4.99808  5.33170  4.83834  1.73565  4.91603  4.79780  2.55545  4.68109  0.76039  3.09783  4.93001  5.06338  4.64231  4.68998  4.30783  3.95374  2.76919  4.91439  3.49916    277 l - - -
          2.68618  4.42225  2.77519  2.73123  3.46354  2.40513  3.72494  3.29354  2.67741  2.69355  4.24690  2.90347  2.73739  3.18146  2.89801  2.37887  2.77519  2.98518  4.58477  3.61503
          0.01814  4.41437  5.13672  0.61958  0.77255  0.48576  0.95510
    257   3.39210  4.62328  5.36493  4.89653  3.92447  4.91669  5.62238  1.07805  4.81507  2.36999  3.68039  5.06680  5.17559  5.07044  4.98687  4.34218  3.65743  0.98909  5.99738  4.78304    278 v - - -
          2.68618  4.42225  2.77519  2.73123  3.46354  2.40513  3.72494  3.29354  2.67741  2.69355  4.24690  2.90347  2.73739  3.18146  2.89801  2.37887  2.77519  2.98518  4.58477  3.61503
          0.01814  4.41437  5.13672  0.61958  0.77255  0.48576  0.95510
    258   3.68319  5.79029  0.37738  2.84761  5.26638  3.72480  4.54537  5.00261  3.74962  4.51944  5.54142  3.42036  4.41526  3.80665  4.31542  3.60516  4.04278  4.59224  6.31174  5.09089    279 D - - -
          2.68618  4.42225  2.77519  2.73123  3.46354  2.40513  3.72494  3.29354  2.67741  2.69355  4.24690  2.90347  2.73739  3.18146  2.89801  2.37887  2.77519  2.98518  4.58477  3.61503
          0.01814  4.41437  5.13672  0.61958  0.77255  0.48576  0.95510
    259   2.81822  4.65357  4.03837  3.85939  4.57776  3.46485  4.81817  3.78270  3.81495  3.62350  4.66155  3.94506  4.22155  4.18569  4.02124  3.02849  0.50742  3.40859  5.95647  4.80389    280 T - - -
          2.68618  4.42225  2.77519  2.73123  3.46354  2.40513  3.72494  3.29354  2.67741  2.69355  4.24690  2.90347  2.73739  3.18146  2.89801  2.37887  2.77519  2.98518  4.58477  3.61503
          0.01814  4.41437  5.13672  0.61958  0.77255  0.48576  0.95510
    260   1.86042  4.34341  4.38089  3.83560  3.60524  4.00041  4.49756  1.54122  3.73859  2.47978  3.52715  4.05157  4.41389  3.98979  3.95814  3.33118  2.47950  1.71650  5.22523  4.02292    281 i - - -
          2.68618  4.42225  2.77519  2.73123  3.46354  2.40513  3.72494  3.29354  2.67741  2.69355  4.24690  2.90347  2.73739  3.18146  2.89801  2.37887  2.77519  2.98518  4.58477  3.61503
          0.01814  4.41437  5.13672  0.61958  0.77255  0.48576  0.95510
    261   3.47597  5.16319  4.25587  4.23680  5.30439  0.23325  5.28725  5.07128  4.48853  4.63993  5.64356  4.42309  4.56614  4.77067  4.63215  3.66809  3.99678  4.49438  6.22195  5.43589    282 G - - -
          2.68618  4.42225  2.77519  2.73123  3.46354  2.40513  3.72494  3.29354  2.67741  2.69355  4.24690  2.90347  2.73739  3.18146  2.89801  2.37887  2.77519  2.98518  4.58477  3.61503
          0.01814  4.41437  5.13672  0.61958  0.77255  0.48576  0.95510
    262   3.09654  5.17298  3.63327  2.93073  4.51594  3.81376  3.78417  3.86186  1.77410  3.37422  2.63371  3.34857  4.16640  2.92940  1.25293  3.12452  3.27459  3.57077  5.52362  4.32471    283 r - - -
          2.68618  4.42225  2.77519  2.73123  3.46354  2.40513  3.72494  3.29354  2.67741  2.69355  4.24690  2.90347  2.73739  3.18146  2.89801  2.37887  2.77519  2.98518  4.58477  3.61503
          0.01814  4.41437  5.13672  0.61958  0.77255  0.48576  0.95510
    263   2.65031  4.77243  3.02469  2.77627  4.68027  2.42385  4.11847  4.16022  3.01210  3.74178  4.53911  1.79494  3.94904  3.29710  3.45731  1.36144  3.05377  3.63163  5.91717  4.58535    284 s - - -
          2.68618  4.42225  2.77519  2.73123  3.46354  2.40513  3.72494  3.29354  2.67741  2.69355  4.24690  2.90347  2.73739  3.18146  2.89801  2.37887  2.77519  2.98518  4.58477  3.61503
          0.01814  4.41437  5.13672  0.61958  0.77255  0.48576  0.95510
    264   2.74444  4.70510  3.29361  2.74516  2.76667  3.61772  2.74885  3.28192  2.71224  2.92152  3.79681  3.21562  2.31239  2.48425  3.12766  2.84480  2.97527  3.01794  4.97720  2.81312    285 p - - -
          2.68618  4.42225  2.77519  2.73123  3.46354  2.40513  3.72494  3.29354  2.67741  2.69355  4.24690  2.90347  2.73739  3.18146  2.89801  2.37887  2.77519  2.98518  4.58477  3.61503
          0.01814  4.41437  5.13672  0.61958  0.77255  0.48576  0.95510
    265   2.75308  5.05209  3.01721  2.50348  4.31578  3.51600  3.71253  3.78356  1.66431  3.33423  4.13219  2.47729  3.92315  2.84655  2.85431  2.25115  2.98442  3.42479  5.50275  2.88196    286 k - - -
          2.68618  4.42225  2.77519  2.73123  3.46354  2.40513  3.72494  3.29354  2.67741  2.69355  4.24690  2.90347  2.73739  3.18146  2.89801  2.37887  2.77519  2.98518  4.58477  3.61503
          0.01814  4.41437  5.13672  0.61958  0.77255  0.48576  0.95510
    266   3.08629  5.66683  1.11797  2.32064  4.97316  3.44567  3.91869  4.49420  2.17685  3.96742  4.78693  2.27556  4.03013  3.06825  3.40303  2.98085  3.35996  4.05386  6.10780  4.61925    287 d - - -
          2.68618  4.42225  2.77519  2.73123  3.46354  2.40513  3.72494  3.29354  2.67741  2.69355  4.24690  2.90347  2.73739  3.18146  2.89801  2.37887  2.77519  2.98518  4.58477  3.61503
          0.14989  4.41437  2.06284  0.61958  0.77255  0.48576  0.95510
    267   2.65542  4.60566  3.23079  2.70641  2.71085  3.51927  2.71004  3.21765  2.68950  2.87517  3.74297  3.17054  2.89697  3.02662  3.10210  2.00761  2.90368  2.94620  5.07478  3.72070    288 s - - -
          2.68618  4.42225  2.77519  2.73123  3.46354  2.40513  3.72494  3.29354  2.67741  2.69355  4.24690  2.90347  2.73739  3.18146  2.89801  2.37887  2.77519  2.98518  4.58477  3.61503
          0.02067  4.28516  5.00750  0.61958  0.77255  0.39046  1.12931
    268   2.70905  4.71525  3.22131  1.94813  3.87556  3.57235  3.77925  3.28890  2.60889  2.92644  2.43432  3.15999  3.96129  2.50134  3.01854  2.80167  2.93873  3.01992  3.13042  3.92649    289 e - - -
          2.68618  4.42225  2.77519  2.73123  3.46354  2.40513  3.72494  3.29354  2.67741  2.69355  4.24690  2.90347  2.73739  3.18146  2.89801  2.37887  2.77519  2.98518  4.58477  3.61503
          0.01814  4.41437  5.13672  0.61958  0.77255  0.48576  0.95510
    269   2.94407  5.24176  3.30102  2.67640  4.60384  3.67029  3.71660  4.01958  1.58348  3.49337  4.30049  3.15963  4.03913  1.98362  2.01937  2.92713  3.14181  3.65660  5.58793  2.94234    290 k - - -
          2.68618  4.42225  2.77519  2.73123  3.46354  2.40513  3.72494  3.29354  2.67741  2.69355  4.24690  2.90347  2.73739  3.18146  2.89801  2.37887  2.77519  2.98518  4.58477  3.61503
          0.01814  4.41437  5.13672  0.61958  0.77255  0.48576  0.95510
    270   3.45616  4.70401  5.35548  4.81756  3.50558  4.88189  5.33263  1.45509  4.70183  1.09329  3.27584  4.99569  5.06637  4.79994  4.78502  4.26297  3.69239  1.58324  5.58942  4.50184    291 l - - -
          2.68618  4.42225  2.77519  2.73123  3.46354  2.40513  3.72494  3.29354  2.67741  2.69355  4.24690  2.90347  2.73739  3.18146  2.89801  2.37887  2.77519  2.98518  4.58477  3.61503
          0.01814  4.41437  5.13672  0.61958  0.77255  0.48576  0.95510
    271   2.28335  4.98839  2.53170  2.45843  4.27320  2.70763  3.69279  3.70852  2.15203  2.73311  4.06525  2.98933  3.87896  2.82251  2.94389  2.68846  2.39620  3.34877  5.48217  4.12095    292 k - - -
          2.68618  4.42225  2.77519  2.73123  3.46354  2.40513  3.72494  3.29354  2.67741  2.69355  4.24690  2.90347  2.73739  3.18146  2.89801  2.37887  2.77519  2.98518  4.58477  3.61503
          0.01814  4.41437  5.13672  0.61958  0.77255  0.48576  0.95510
    272   2.86228  5.17581  2.95630  1.40898  4.46697  3.55233  3.75804  3.87637  1.99012  2.60480  4.24470  3.04934  3.98094  2.89167  2.81970  2.84806  3.09029  3.52755  5.60992  4.26685    293 e - - -
          2.68618  4.42225  2.77519  2.73123  3.46354  2.40513  3.72494  3.29354  2.67741  2.69355  4.24690  2.90347  2.73739  3.18146  2.89801  2.37887  2.77519  2.98518  4.58477  3.61503
          0.01814  4.41437  5.13672  0.61958  0.77255  0.48576  0.95510
    273   2.70001  4.41287  3.58036  3.01360  3.52336  3.67894  3.92800  2.43538  2.93919  2.19756  2.22598  2.68815  4.05580  2.53019  3.28173  2.92847  2.93114  2.65489  4.99070  3.75947    294 l - - -
          2.68618  4.42225  2.77519  2.73123  3.46354  2.40513  3.72494  3.29354  2.67741  2.69355  4.24690  2.90347  2.73739  3.18146  2.89801  2.37887  2.77519  2.98518  4.58477  3.61503
          0.01814  4.41437  5.13672  0.61958  0.77255  0.48576  0.95510
    274   2.94050  5.12701  3.32582  2.72697  4.43222  3.68068  3.75457  3.81892  1.28171  3.33857  2.71991  3.20025  4.05832  2.31566  2.54795  2.95362  3.14417  3.50420  5.52203  4.25564    295 k - - -
          2.68618  4.42225  2.77519  2.73123  3.46354  2.40513  3.72494  3.29354  2.67741  2.69355  4.24690  2.90347  2.73739  3.18146  2.89801  2.37887  2.77519  2.98518  4.58477  3.61503
          0.01814  4.41437  5.13672  0.61958  0.77255  0.48576  0.95510
    275   2.92862  5.47096  2.07643  1.41055  4.78594  3.43979  3.82115  4.28532  2.69359  3.76991  4.55472  2.34933  3.96174  2.95196  3.23451  2.85260  2.33955  3.85149  5.91803  4.46083    296 e - - -
          2.68618  4.42225  2.77519  2.73123  3.46354  2.40513  3.72494  3.29354  2.67741  2.69355  4.24690  2.90347  2.73739  3.18146  2.89801  2.37887  2.77519  2.98518  4.58477  3.61503
          0.01814  4.41437  5.13672  0.61958  0.77255  0.48576  0.95510
    276   2.88390  4.30888  4.45873  3.88075  2.50556  4.03377  4.36527  2.38586  3.75056  1.58015  3.24362  4.06125  4.37995  3.94443  3.90099  3.34069  1.99948  1.86164  4.94830  3.76250    297 l - - -
          2.68618  4.42225  2.77519  2.73123  3.46354  2.40513  3.72494  3.29354  2.67741  2.69355  4.24690  2.90347  2.73739  3.18146  2.89801  2.37887  2.77519  2.98518  4.58477  3.61503
          0.01814  4.41437  5.13672  0.61958  0.77255  0.48576  0.95510
    277   3.65059  4.89793  5.42762  4.89381  3.33199  5.01314  5.37067  1.52806  4.73167  0.77863  3.10483  5.11561  5.13466  4.77917  4.78570  4.41365  3.87627  2.29353  5.51040  4.45831    298 l - - -
          2.68618  4.42225  2.77519  2.73123  3.46354  2.40513  3.72494  3.29354  2.67741  2.69355  4.24690  2.90347  2.73739  3.18146  2.89801  2.37887  2.77519  2.98518  4.58477  3.61503
          0.01814  4.41437  5.13672  0.61958  0.77255  0.48576  0.95510
    278   2.72088  5.17371  2.45034  2.38985  4.51325  3.45178  3.68743  3.98627  2.44720  3.48789  4.24615  2.41910  2.95436  2.79761  2.39284  1.95586  2.95984  3.56807  5.63818  4.23665    299 s - - -
          2.68618  4.42225  2.77519  2.73123  3.46354  2.40513  3.72494  3.29354  2.67741  2.69355  4.24690  2.90347  2.73739  3.18146  2.89801  2.37887  2.77519  2.98518  4.58477  3.61503
          0.40687  4.41437  1.13268  0.61958  0.77255  0.48576  0.95510
    279   2.07075  4.87999  2.81373  2.43965  4.29126  3.34481  3.69230  3.70479  1.99913  3.28725  4.11035  2.16083  3.83332  2.84551  2.80997  2.68853  2.93849  3.33974  5.48235  4.15142    300 k - - -
          2.68618  4.42225  2.77519  2.73123  3.46354  2.40513  3.72494  3.29354  2.67741  2.69355  4.24690  2.90347  2.73739  3.18146  2.89801  2.37887  2.77519  2.98518  4.58477  3.61503
          0.02665  4.03415  4.75649  0.61958  0.77255  0.29720  1.35827
    280   1.95463  2.83551  4.27669  3.70340  2.04238  3.81745  4.07575  2.62144  3.56636  2.36263  3.30929  3.84545  4.20168  3.76273  3.71195  3.12087  2.96896  2.43312  4.64175  2.47770    301 a - - -
          2.68618  4.42225  2.77519  2.73123  3.46354  2.40513  3.72494  3.29354  2.67741  2.69355  4.24690  2.90347  2.73739  3.18146  2.89801  2.37887  2.77519  2.98518  4.58477  3.61503
          0.01814  4.41437  5.13672  0.61958  0.77255  0.48576  0.95510
    281   2.71521  4.53728  3.38353  2.10769  3.68923  2.73868  3.89406  2.44063  2.83421  1.89917  3.62434  3.30917  4.02878  3.16505  3.21775  2.88856  2.95150  2.74896  5.12149  3.86602    302 l - - -
          2.68618  4.42225  2.77519  2.73123  3.46354  2.40513  3.72494  3.29354  2.67741  2.69355  4.24690  2.90347  2.73739  3.18146  2.89801  2.37887  2.77519  2.98518  4.58477  3.61503
          0.01814  4.41437  5.13672  0.61958  0.77255  0.48576  0.95510
    282   2.69914  5.17233  2.42159  2.39058  4.50760  3.46215  3.65280  3.98132  2.09011  3.47015  4.21935  2.93509  3.86084  2.30219  2.40244  2.31935  2.52314  3.55850  5.60823  4.21039    303 k - - -
          2.68618  4.42225  2.77519  2.73123  3.46354  2.40513  3.72494  3.29354  2.67741  2.69355  4.24690  2.90347  2.73739  3.18146  2.89801  2.37887  2.77519  2.98518  4.58477  3.61503
          0.01814  4.41437  5.13672  0.61958  0.77255  0.48576  0.95510
    283   2.78642  5.18788  1.97799  2.00076  4.49956  3.45432  3.75331  3.95255  2.56886  3.49346  4.27941  2.94718  3.91529  2.88182  3.07135  1.92905  3.03369  2.69718  5.67600  4.27594    304 s - - -
          2.68618  4.42225  2.77519  2.73123  3.46354  2.40513  3.72494  3.29354  2.67741  2.69355  4.24690  2.90347  2.73739  3.18146  2.89801  2.37887  2.77519  2.98518  4.58477  3.61503
          0.01814  4.41437  5.13672  0.61958  0.77255  0.48576  0.95510
    284   1.91142  4.77562  2.47886  2.61773  4.02541  3.51829  3.82018  2.18126  2.68800  3.05742  3.90983  2.57324  3.95475  3.01071  3.13662  2.79155  2.96611  3.07074  5.35970  4.04935    305 a - - -
          2.68618  4.42225  2.77519  2.73123  3.46354  2.40513  3.72494  3.29354  2.67741  2.69355  4.24690  2.90347  2.73739  3.18146  2.89801  2.37887  2.77519  2.98518  4.58477  3.61503
          0.11324  4.41437  2.35430  0.61958  0.77255  0.48576  0.95510
    285   3.00928  5.45594  2.57472  1.29132  4.76870  3.46481  3.83689  4.25734  2.60826  3.74328  4.57577  2.94426  4.00013  1.78929  3.04547  2.93740  3.26404  3.85951  5.87505  4.46895    306 e - - -
          2.68618  4.42225  2.77519  2.73123  3.46354  2.40513  3.72494  3.29354  2.67741  2.69355  4.24690  2.90347  2.73739  3.18146  2.89801  2.37887  2.77519  2.98518  4.58477  3.61503
          0.01993  4.32107  5.04342  0.61958  0.77255  0.41183  1.08600
    286   2.66836  4.33721  3.63413  3.06498  2.68892  3.66873  3.92803  2.41858  2.41087  2.54346  3.44350  3.44399  4.04695  3.29953  3.33279  2.45801  2.41594  2.60425  4.91815  2.75112    307 k - - -
          2.68618  4.42225  2.77519  2.73123  3.46354  2.40513  3.72494  3.29354  2.67741  2.69355  4.24690  2.90347  2.73739  3.18146  2.89801  2.37887  2.77519  2.98518  4.58477  3.61503
          0.01814  4.41437  5.13672  0.61958  0.77255  0.48576  0.95510
    287   2.76234  4.22565  4.23006  3.64603  2.55253  3.87032  2.38240  2.57151  3.52044  1.89403  2.47164  3.84951  4.22630  3.73117  3.69358  3.16018  2.99308  2.00265  4.77127  3.54491    308 l - - -
          2.68618  4.42225  2.77519  2.73123  3.46354  2.40513  3.72494  3.29354  2.67741  2.69355  4.24690  2.90347  2.73739  3.18146  2.89801  2.37887  2.77519  2.98518  4.58477  3.61503
          0.01814  4.41437  5.13672  0.61958  0.77255  0.48576  0.95510
    288   3.75197  5.02293  5.39685  4.84225  3.20640  5.02602  5.29862  2.42443  4.64326  0.61997  2.10990  5.09958  5.11404  4.67097  4.68776  4.41829  3.96359  2.66454  5.41160  4.40086    309 L - - -
          2.68618  4.42225  2.77519  2.73123  3.46354  2.40513  3.72494  3.29354  2.67741  2.69355  4.24690  2.90347  2.73739  3.18146  2.89801  2.37887  2.77519  2.98518  4.58477  3.61503
          0.01814  4.41437  5.13672  0.61958  0.77255  0.48576  0.95510
    289   2.11045  4.45950  4.56704  4.19297  3.99773  3.87321  4.95372  2.23167  4.10159  2.70105  3.86211  4.25114  4.48311  4.38545  4.29866  3.31755  3.27692  0.81199  5.74493  4.53288    310 v - - -
          2.68618  4.42225  2.77519  2.73123  3.46354  2.40513  3.72494  3.29354  2.67741  2.69355  4.24690  2.90347  2.73739  3.18146  2.89801  2.37887  2.77519  2.98518  4.58477  3.61503
          0.01814  4.41437  5.13672  0.61958  0.77255  0.48576  0.95510
    290   3.52457  4.84022  5.19632  4.68830  3.35951  4.77426  5.21377  2.25812  4.51217  0.71632  3.15912  4.89638  5.00554  4.64119  4.60886  4.17761  3.77432  1.80855  5.47362  4.37710    311 l - - -
          2.68618  4.42225  2.77519  2.73123  3.46354  2.40513  3.72494  3.29354  2.67741  2.69355  4.24690  2.90347  2.73739  3.18146  2.89801  2.37887  2.77519  2.98518  4.58477  3.61503
          0.01814  4.41437  5.13672  0.61958  0.77255  0.48576  0.95510
    291   2.66644  4.82067  3.01764  2.70500  4.57630  3.33731  4.01437  4.04656  2.86494  3.62441  4.42279  1.94227  2.48880  3.18023  3.31182  1.45108  3.03249  3.56836  5.80568  4.46535    312 s - - -
          2.68618  4.42225  2.77519  2.73123  3.46354  2.40513  3.72494  3.29354  2.67741  2.69355  4.24690  2.90347  2.73739  3.18146  2.89801  2.37887  2.77519  2.98518  4.58477  3.61503
          0.01814  4.41437  5.13672  0.61958  0.77255  0.48576  0.95510
    292   1.13199  2.58124  4.19026  3.80513  4.38019  3.17179  4.61858  3.73996  3.73163  3.48623  4.33038  3.73211  3.94012  3.97464  3.96340  1.51061  2.90535  3.24073  5.78582  4.62143    313 a - - -
          2.68618  4.42225  2.77519  2.73123  3.46354  2.40513  3.72494  3.29354  2.67741  2.69355  4.24690  2.90347  2.73739  3.18146  2.89801  2.37887  2.77519  2.98518  4.58477  3.61503
          0.01814  4.41437  5.13672  0.61958  0.77255  0.48576  0.95510
    293   2.59451  4.63529  3.25207  2.91102  4.44857  3.30842  4.12419  3.87543  2.99987  3.51341  4.33336  2.27890  3.94522  3.32451  3.40218  2.08657  1.26657  3.41811  5.73955  4.45117    314 t - - -
          2.68618  4.42225  2.77519  2.73123  3.46354  2.40513  3.72494  3.29354  2.67741  2.69355  4.24690  2.90347  2.73739  3.18146  2.89801  2.37887  2.77519  2.98518  4.58477  3.61503
          0.01814  4.41437  5.13672  0.61958  0.77255  0.48576  0.95510
    294   1.81807  4.41577  3.60122  3.07358  3.80606  3.46483  4.04262  3.14338  3.02905  2.86922  2.59384  3.41906  3.98718  3.33937  3.38515  2.16445  1.95539  2.86103  5.22711  3.99202    315 a - - -
          2.68618  4.42225  2.77519  2.73123  3.46354  2.40513  3.72494  3.29354  2.67741  2.69355  4.24690  2.90347  2.73739  3.18146  2.89801  2.37887  2.77519  2.98518  4.58477  3.61503
          0.01814  4.41437  5.13672  0.61958  0.77255  0.48576  0.95510
    295   2.78674  5.20084  3.04417  2.48772  4.55174  3.53409  2.70336  4.00080  1.76980  3.48399  4.25421  2.41409  3.92527  2.78799  2.32822  2.31268  3.00748  3.59875  5.60731  4.25315    316 k - - -
          2.68618  4.42225  2.77519  2.73123  3.46354  2.40513  3.72494  3.29354  2.67741  2.69355  4.24690  2.90347  2.73739  3.18146  2.89801  2.37887  2.77519  2.98518  4.58477  3.61503
          0.01814  4.41437  5.13672  0.61958  0.77255  0.48576  0.95510
    296   2.77199  4.71444  3.17645  2.30980  3.77339  3.58460  3.85610  3.28911  2.75526  2.96073  3.84415  3.21844  4.01956  3.11073  3.15093  2.88177  1.97905  3.02677  5.18068  1.91152    317 y - - -
          2.68618  4.42225  2.77519  2.73123  3.46354  2.40513  3.72494  3.29354  2.67741  2.69355  4.24690  2.90347  2.73739  3.18146  2.89801  2.37887  2.77519  2.98518  4.58477  3.61503
          0.01814  4.41437  5.13672  0.61958  0.77255  0.48576  0.95510
    297   2.77835  5.21780  3.00836  2.14017  4.57192  3.52069  3.67515  4.02724  1.97793  3.50370  4.26766  2.99505  3.91539  2.27129  2.29790  2.02580  3.00073  3.61588  5.62384  4.25932    318 k - - -
          2.68618  4.42225  2.77519  2.73123  3.46354  2.40513  3.72494  3.29354  2.67741  2.69355  4.24690  2.90347  2.73739  3.18146  2.89801  2.37887  2.77519  2.98518  4.58477  3.61503
          0.01814  4.41437  5.13672  0.61958  0.77255  0.48576  0.95510
    298   2.78240  5.14188  1.76225  2.01722  4.43823  3.46552  3.75860  3.85032  2.57691  3.43275  4.23126  2.96366  3.92124  2.89232  3.07381  2.76424  2.44115  2.57666  5.63829  4.24980    319 d - - -
          2.68618  4.42225  2.77519  2.73123  3.46354  2.40513  3.72494  3.29354  2.67741  2.69355  4.24690  2.90347  2.73739  3.18146  2.89801  2.37887  2.77519  2.98518  4.58477  3.61503
          0.01814  4.41437  5.13672  0.61958  0.77255  0.48576  0.95510
    299   2.70864  4.21944  4.06585  3.48893  3.32599  3.79100  4.11420  2.56188  3.38282  1.72114  2.63341  3.74047  4.16876  3.62614  3.60245  2.41605  2.46079  2.01652  4.85601  3.66130    320 l - - -
          2.68618  4.42225  2.77519  2.73123  3.46354  2.40513  3.72494  3.29354  2.67741  2.69355  4.24690  2.90347  2.73739  3.18146  2.89801  2.37887  2.77519  2.98518  4.58477  3.61503
          0.01814  4.41437  5.13672  0.61958  0.77255  0.48576  0.95510
    300   2.78066  4.37203  3.86927  3.29763  2.57164  3.82437  4.09217  2.11032  1.87610  2.40996  3.41920  3.64446  4.19067  3.49616  3.48014  3.09371  3.01365  2.05065  4.98593  3.75817    321 k - - -
          2.68618  4.42225  2.77519  2.73123  3.46354  2.40513  3.72494  3.29354  2.67741  2.69355  4.24690  2.90347  2.73739  3.18146  2.89801  2.37887  2.77519  2.98518  4.58477  3.61503
          0.01814  4.41437  5.13672  0.61958  0.77255  0.48576  0.95510
    301   2.36608  5.38696  1.80950  1.95561  4.70389  3.44293  2.77734  4.19881  2.59729  3.68148  4.45129  2.27682  3.92866  2.88818  3.12220  2.79188  3.10385  3.76585  5.82461  4.38295    322 d - - -
          2.68618  4.42225  2.77519  2.73123  3.46354  2.40513  3.72494  3.29354  2.67741  2.69355  4.24690  2.90347  2.73739  3.18146  2.89801  2.37887  2.77519  2.98518  4.58477  3.61503
          0.01814  4.41437  5.13672  0.61958  0.77255  0.48576  0.95510
    302   2.24527  4.49257  4.91812  4.41099  3.80262  4.44671  5.06452  1.02186  4.31033  2.43001  3.63077  4.57822  4.81208  4.56022  4.49403  3.82327  3.42269  1.49046  5.63757  4.43366    323 i - - -
          2.68618  4.42225  2.77519  2.73123  3.46354  2.40513  3.72494  3.29354  2.67741  2.69355  4.24690  2.90347  2.73739  3.18146  2.89801  2.37887  2.77519  2.98518  4.58477  3.61503
          0.01814  4.41437  5.13672  0.61958  0.77255  0.48576  0.95510
    303   2.32408  4.34932  4.76122  4.19561  2.49880  4.23772  4.63463  1.30192  4.06042  2.24193  3.37796  4.32538  4.57078  4.24613  4.17867  3.56691  3.23572  1.69149  5.15940  3.97083    324 i - - -
          2.68618  4.42225  2.77519  2.73123  3.46354  2.40513  3.72494  3.29354  2.67741  2.69355  4.24690  2.90347  2.73739  3.18146  2.89801  2.37887  2.77519  2.98518  4.58477  3.61503
          0.01814  4.41437  5.13672  0.61958  0.77255  0.48576  0.95510
    304   2.76066  5.19517  2.44904  2.41735  4.51928  3.48079  2.77311  3.98458  1.59336  3.48728  4.25584  2.95996  3.90073  2.81030  2.88150  2.72901  2.45841  3.57935  5.63418  4.24674    325 k - - -
          2.68618  4.42225  2.77519  2.73123  3.46354  2.40513  3.72494  3.29354  2.67741  2.69355  4.24690  2.90347  2.73739  3.18146  2.89801  2.37887  2.77519  2.98518  4.58477  3.61503
          0.01814  4.41437  5.13672  0.61958  0.77255  0.48576  0.95510
    305   3.00220  5.32101  3.33571  2.70782  4.74424  3.69960  3.72381  4.13852  1.54904  3.57662  4.38254  3.18362  4.06838  2.24327  1.70309  2.41156  3.19364  3.76287  5.64317  4.38217    326 k - - -
          2.68618  4.42225  2.77519  2.73123  3.46354  2.40513  3.72494  3.29354  2.67741  2.69355  4.24690  2.90347  2.73739  3.18146  2.89801  2.37887  2.77519  2.98518  4.58477  3.61503
          0.01814  4.41437  5.13672  0.61958  0.77255  0.48576  0.95510
    306   4.30748  5.35079  5.21319  5.05634  1.01282  4.89399  3.67860  3.90631  4.86011  3.12110  4.45878  4.48885  5.16855  4.62529  4.74187  4.29433  4.51421  3.85581  3.76820  0.95143    327 y - - -
          2.68618  4.42225  2.77519  2.73123  3.46354  2.40513  3.72494  3.29354  2.67741  2.69355  4.24690  2.90347  2.73739  3.18146  2.89801  2.37887  2.77519  2.98518  4.58477  3.61503
          0.01814  4.41437  5.13672  0.61958  0.77255  0.48576  0.95510
    307   2.86705  5.22675  3.14415  2.57570  4.59952  3.59470  3.70567  4.02587  1.93468  3.50353  4.29201  3.08248  3.98285  1.89019  2.22320  1.98686  3.07996  3.64002  5.61459  4.29787    328 q - - -
          2.68618  4.42225  2.77519  2.73123  3.46354  2.40513  3.72494  3.29354  2.67741  2.69355  4.24690  2.90347  2.73739  3.18146  2.89801  2.37887  2.77519  2.98518  4.58477  3.61503
          0.01814  4.41437  5.13672  0.61958  0.77255  0.48576  0.95510
    308   1.92936  5.00591  2.98271  2.48210  4.38696  3.45109  3.73083  3.83376  2.09644  3.38158  4.16306  2.52324  2.84221  2.85720  2.95974  2.29748  2.94495  3.44247  5.56734  4.20244    329 a - - -
          2.68618  4.42225  2.77519  2.73123  3.46354  2.40513  3.72494  3.29354  2.67741  2.69355  4.24690  2.90347  2.73739  3.18146  2.89801  2.37887  2.77519  2.98518  4.58477  3.61503
          0.01814  4.41437  5.13672  0.61958  0.77255  0.48576  0.95510
    309   2.83394  4.38415  4.01665  3.51088  1.65610  3.84340  4.08531  2.69437  3.43099  2.48922  3.49779  2.55694  4.25468  3.68474  3.67314  3.15734  3.09096  1.80870  4.73875  3.33233    330 f - - -
          2.68618  4.42225  2.77519  2.73123  3.46354  2.40513  3.72494  3.29354  2.67741  2.69355  4.24690  2.90347  2.73739  3.18146  2.89801  2.37887  2.77519  2.98518  4.58477  3.61503
          0.01814  4.41437  5.13672  0.61958  0.77255  0.48576  0.95510
    310   2.74318  4.85110  3.10558  2.61141  2.75493  3.54924  2.71204  3.49717  2.62241  3.10712  3.95440  1.88514  2.93671  2.97039  3.06351  2.79534  2.98210  3.19576  5.19559  3.77654    331 n - - -
          2.68620  4.42228  2.77522  2.73126  3.46356  2.40515  3.72497  3.29357  2.67704  2.69357  4.24692  2.90349  2.73742  3.18149  2.89803  2.37889  2.77522  2.98521  4.58479  3.61506
          0.14509  2.04656  5.13672  0.27299  1.43171  0.48576  0.95510
    311   2.90344  4.27997  4.63474  4.06092  2.44545  4.06496  4.25042  1.96554  3.89687  2.21130  3.28910  4.12621  4.40532  4.04291  3.97497  3.37828  3.13565  1.62209  4.68776  2.03955    333 v - - -
          2.68618  4.42225  2.77519  2.73123  3.46354  2.40513  3.72494  3.29354  2.67741  2.69355  4.24690  2.90347  2.73739  3.18146  2.89801  2.37887  2.77519  2.98518  4.58477  3.61503
          0.01814  4.41437  5.13672  0.61958  0.77255  0.48576  0.95510
    312   2.85433  5.36726  1.78494  2.35339  4.69941  3.44852  3.76844  4.19012  1.84987  3.67355  4.44490  2.37109  3.93223  2.88944  3.08935  2.26795  3.10274  3.75832  5.81444  4.38172    334 d - - -
          2.68618  4.42225  2.77519  2.73123  3.46354  2.40513  3.72494  3.29354  2.67741  2.69355  4.24690  2.90347  2.73739  3.18146  2.89801  2.37887  2.77519  2.98518  4.58477  3.61503
          0.01814  4.41437  5.13672  0.61958  0.77255  0.48576  0.95510
    313   2.68391  4.85790  3.07399  2.54673  4.12151  2.75128  3.74027  3.54267  2.54164  3.15022  3.96828  3.05816  3.90838  2.07503  2.99382  2.36031  2.41636  3.21773  5.39275  2.89679    335 q - - -
          2.68618  4.42225  2.77519  2.73123  3.46354  2.40513  3.72494  3.29354  2.67741  2.69355  4.24690  2.90347  2.73739  3.18146  2.89801  2.37887  2.77519  2.98518  4.58477  3.61503
          0.01814  4.41437  5.13672  0.61958  0.77255  0.48576  0.95510
    314   2.74931  2.76381  4.55458  3.95679  2.47164  3.90626  4.19493  2.47494  3.77622  1.64887  3.19251  4.01039  4.26132  3.92544  3.83570  3.21447  2.98121  1.95774  4.69429  2.68085    336 l - - -
          2.68618  4.42225  2.77519  2.73123  3.46354  2.40513  3.72494  3.29354  2.67741  2.69355  4.24690  2.90347  2.73739  3.18146  2.89801  2.37887  2.77519  2.98518  4.58477  3.61503
          0.01814  4.41437  5.13672  0.61958  0.77255  0.48576  0.95510
    315   3.42314  4.70888  5.16542  4.66703  2.24999  4.70386  4.91062  0.89432  4.53207  1.94920  3.32332  4.78118  4.95456  4.63825  4.61397  4.08757  3.66630  2.13606  5.17097  3.80773    337 i - - -
          2.68618  4.42225  2.77519  2.73123  3.46354  2.40513  3.72494  3.29354  2.67741  2.69355  4.24690  2.90347  2.73739  3.18146  2.89801  2.37887  2.77519  2.98518  4.58477  3.61503
          0.01814  4.41437  5.13672  0.61958  0.77255  0.48576  0.95510
    316   3.46445  4.76296  5.10499  4.62200  1.19598  4.64326  4.60250  1.53992  4.47131  1.93091  3.30948  4.67000  4.90309  4.53402  4.52702  4.01834  3.70231  2.40617  4.81984  3.33527    338 f - - -
          2.68618  4.42225  2.77519  2.73123  3.46354  2.40513  3.72494  3.29354  2.67741  2.69355  4.24690  2.90347  2.73739  3.18146  2.89801  2.37887  2.77519  2.98518  4.58477  3.61503
          0.01814  4.41437  5.13672  0.61958  0.77255  0.48576  0.95510
    317   2.47977  4.40367  3.79706  3.52850  4.54297  3.20255  4.54809  3.90398  3.53575  3.65045  4.50237  3.62376  3.96614  3.84406  3.81076  1.95056  0.85158  3.37880  5.90985  4.70294    339 t - - -
          2.68618  4.42225  2.77519  2.73123  3.46354  2.40513  3.72494  3.29354  2.67741  2.69355  4.24690  2.90347  2.73739  3.18146  2.89801  2.37887  2.77519  2.98518  4.58477  3.61503
          0.01814  4.41437  5.13672  0.61958  0.77255  0.48576  0.95510
    318   3.58193  5.48626  3.79001  3.34872  5.00444  3.96844  4.20116  4.48123  0.47919  3.94016  4.90314  3.73564  4.45538  3.38365  2.70763  3.60694  3.80844  4.16988  5.85323  4.76592    340 K - - -
          2.68618  4.42225  2.77519  2.73123  3.46354  2.40513  3.72494  3.29354  2.67741  2.69355  4.24690  2.90347  2.73739  3.18146  2.89801  2.37887  2.77519  2.98518  4.58477  3.61503
          0.01814  4.41437  5.13672  0.61958  0.77255  0.48576  0.95510
    319   3.43404  4.67398  5.36220  4.83629  3.59585  4.89383  5.38825  1.15534  4.72911  1.37678  3.36489  5.01073  5.09064  4.85975  4.82988  4.28173  3.67552  1.54240  5.66943  4.55580    341 i - - -
          2.68618  4.42225  2.77519  2.73123  3.46354  2.40513  3.72494  3.29354  2.67741  2.69355  4.24690  2.90347  2.73739  3.18146  2.89801  2.37887  2.77519  2.98518  4.58477  3.61503
          0.01814  4.41437  5.13672  0.61958  0.77255  0.48576  0.95510
    320   3.68319  5.79029  0.37738  2.84761  5.26638  3.72480  4.54537  5.00261  3.74962  4.51944  5.54142  3.42036  4.41526  3.80665  4.31542  3.60516  4.04278  4.59224  6.31174  5.09089    342 D - - -
          2.68618  4.42225  2.77519  2.73123  3.46354  2.40513  3.72494  3.29354  2.67741  2.69355  4.24690  2.90347  2.73739  3.18146  2.89801  2.37887  2.77519  2.98518  4.58477  3.61503
          0.01814  4.41437  5.13672  0.61958  0.77255  0.48576  0.95510
    321   3.56004  5.67708  2.87872  0.44735  5.11423  3.72973  4.41104  4.69173  3.37516  4.23087  5.21937  3.40535  4.37065  3.63922  3.81607  3.50553  3.88047  4.33112  6.17332  4.94890    343 E - - -
          2.68618  4.42225  2.77519  2.73123  3.46354  2.40513  3.72494  3.29354  2.67741  2.69355  4.24690  2.90347  2.73739  3.18146  2.89801  2.37887  2.77519  2.98518  4.58477  3.61503
          0.01814  4.41437  5.13672  0.61958  0.77255  0.48576  0.95510
    322   1.85690  4.37123  3.84727  3.48285  4.48657  3.19042  4.48001  3.85690  3.47672  3.57579  4.40414  3.59193  3.93448  3.76004  3.78233  1.87677  1.11224  3.33552  5.84469  4.64690    344 t - - -
          2.68618  4.42225  2.77519  2.73123  3.46354  2.40513  3.72494  3.29354  2.67741  2.69355  4.24690  2.90347  2.73739  3.18146  2.89801  2.37887  2.77519  2.98518  4.58477  3.61503
          0.01814  4.41437  5.13672  0.61958  0.77255  0.48576  0.95510
    323   2.66254  4.37577  3.60420  3.04533  3.54871  3.63153  3.95148  2.42702  2.99037  2.15134  3.51416  3.42866  2.91665  3.29371  3.33182  2.33816  2.06398  2.64223  5.00349  3.77357    345 t - - -
          2.68618  4.42225  2.77519  2.73123  3.46354  2.40513  3.72494  3.29354  2.67741  2.69355  4.24690  2.90347  2.73739  3.18146  2.89801  2.37887  2.77519  2.98518  4.58477  3.61503
          0.01814  4.41437  5.13672  0.61958  0.77255  0.48576  0.95510
    324   2.16141  2.90529  3.92282  3.35315  3.36849  3.67847  4.04443  2.70696  3.26520  2.45461  3.36669  3.62563  4.08844  3.51970  3.51535  2.45064  2.43489  2.12028  4.85878  2.68171    346 v - - -
          2.68618  4.42225  2.77519  2.73123  3.46354  2.40513  3.72494  3.29354  2.67741  2.69355  4.24690  2.90347  2.73739  3.18146  2.89801  2.37887  2.77519  2.98518  4.58477  3.61503
          0.01814  4.41437  5.13672  0.61958  0.77255  0.48576  0.95510
    325   2.68887  4.31119  3.73668  3.16846  3.36402  3.70573  2.90055  2.77908  3.08925  2.16195  3.41641  3.51674  2.85715  3.37831  3.38948  2.96778  2.92115  1.85440  4.85141  2.84087    347 v - - -
          2.68618  4.42225  2.77519  2.73123  3.46354  2.40513  3.72494  3.29354  2.67741  2.69355  4.24690  2.90347  2.73739  3.18146  2.89801  2.37887  2.77519  2.98518  4.58477  3.61503
          0.01814  4.41437  5.13672  0.61958  0.77255  0.48576  0.95510
    326   3.47597  5.16319  4.25587  4.23680  5.30439  0.23325  5.28725  5.07128  4.48853  4.63993  5.64356  4.42309  4.56614  4.77067  4.63215  3.66809  3.99678  4.49438  6.22195  5.43589    348 G - - -
          2.68618  4.42225  2.77519  2.73123  3.46354  2.40513  3.72494  3.29354  2.67741  2.69355  4.24690  2.90347  2.73739  3.18146  2.89801  2.37887  2.77519  2.98518  4.58477  3.61503
          0.01814  4.41437  5.13672  0.61958  0.77255  0.48576  0.95510
    327   2.61053  4.68512  3.20578  2.76239  4.26708  2.41169  3.95525  3.68093  2.81094  3.31377  4.13441  1.97846  3.92377  3.13801  3.24433  1.88768  2.94756  2.39995  5.56109  4.25755    349 s - - -
          2.68618  4.42225  2.77519  2.73123  3.46354  2.40513  3.72494  3.29354  2.67741  2.69355  4.24690  2.90347  2.73739  3.18146  2.89801  2.37887  2.77519  2.98518  4.58477  3.61503
          0.01814  4.41437  5.13672  0.61958  0.77255  0.48576  0.95510
    328   2.26712  4.45485  4.89798  4.35124  3.62800  4.44575  4.90150  1.23453  4.23646  1.85650  3.48135  4.52015  4.75617  4.44762  4.38760  3.79068  3.37665  1.57429  5.42591  4.24410    350 i - - -
          2.68618  4.42225  2.77519  2.73123  3.46354  2.40513  3.72494  3.29354  2.67741  2.69355  4.24690  2.90347  2.73739  3.18146  2.89801  2.37887  2.77519  2.98518  4.58477  3.61503
          0.01814  4.41437  5.13672  0.61958  0.77255  0.48576  0.95510
    329   3.27233  4.56637  5.15845  4.58833  2.02738  4.58117  4.92795  1.45353  4.44314  1.52623  3.18912  4.69982  4.82116  4.52553  4.49053  3.92771  3.50202  1.76050  5.25457  4.11477    351 i - - -
          2.68618  4.42225  2.77519  2.73123  3.46354  2.40513  3.72494  3.29354  2.67741  2.69355  4.24690  2.90347  2.73739  3.18146  2.89801  2.37887  2.77519  2.98518  4.58477  3.61503
          0.01814  4.41437  5.13672  0.61958  0.77255  0.48576  0.95510
    330   2.73169  4.84155  2.95861  2.78459  4.66684  3.32622  4.16268  4.21657  3.06645  3.80902  4.63377  1.23361  3.99762  3.36230  3.49022  1.59182  3.14214  3.69873  5.93236  4.57276    352 n - - -
          2.68618  4.42225  2.77519  2.73123  3.46354  2.40513  3.72494  3.29354  2.67741  2.69355  4.24690  2.90347  2.73739  3.18146  2.89801  2.37887  2.77519  2.98518  4.58477  3.61503
          0.01814  4.41437  5.13672  0.61958  0.77255  0.48576  0.95510
    331   2.26171  4.51395  4.77257  4.22277  3.44465  4.35800  4.77394  1.58529  4.08728  1.20795  3.29545  4.41733  4.67439  4.28420  4.23731  3.69790  3.38545  2.10502  5.28775  4.14189    353 l - - -
          2.68618  4.42225  2.77519  2.73123  3.46354  2.40513  3.72494  3.29354  2.67741  2.69355  4.24690  2.90347  2.73739  3.18146  2.89801  2.37887  2.77519  2.98518  4.58477  3.61503
          0.01814  4.41437  5.13672  0.61958  0.77255  0.48576  0.95510
    332   2.99679  4.35105  4.75745  4.18230  3.41961  4.24249  4.61538  1.53977  4.04326  1.84293  2.56720  4.31816  4.56137  4.22020  4.15583  3.56515  2.37657  1.66555  5.13266  3.96590    354 i - - -
          2.68618  4.42225  2.77519  2.73123  3.46354  2.40513  3.72494  3.29354  2.67741  2.69355  4.24690  2.90347  2.73739  3.18146  2.89801  2.37887  2.77519  2.98518  4.58477  3.61503
          0.01814  4.41437  5.13672  0.61958  0.77255  0.48576  0.95510
    333   2.28359  4.27051  3.78132  3.21036  3.39664  3.70359  3.98825  2.22862  3.13849  2.47385  3.38530  2.82574  4.08269  3.41332  3.42869  2.96919  2.40740  2.10715  4.87823  2.76318    355 v - - -
          2.68618  4.42225  2.77519  2.73123  3.46354  2.40513  3.72494  3.29354  2.67741  2.69355  4.24690  2.90347  2.73739  3.18146  2.89801  2.37887  2.77519  2.98518  4.58477  3.61503
          0.01814  4.41437  5.13672  0.61958  0.77255  0.48576  0.95510
    334   2.83885  5.20412  2.93562  1.56876  4.47681  3.53389  3.73143  3.95882  1.74623  3.47379  4.27018  3.01988  3.95775  2.85963  2.81703  2.81403  3.06630  3.58279  5.60685  3.02443    356 e - - -
          2.68618  4.42225  2.77519  2.73123  3.46354  2.40513  3.72494  3.29354  2.67741  2.69355  4.24690  2.90347  2.73739  3.18146  2.89801  2.37887  2.77519  2.98518  4.58477  3.61503
          0.01814  4.41437  5.13672  0.61958  0.77255  0.48576  0.95510
    335   2.16851  4.43884  3.56736  3.04204  3.84730  3.45398  4.03381  3.18708  3.00054  2.90756  2.64540  3.39715  3.97945  3.31585  3.36519  1.84591  1.88845  2.89713  5.25871  4.01857    357 s - - -
          2.68618  4.42225  2.77519  2.73123  3.46354  2.40513  3.72494  3.29354  2.67741  2.69355  4.24690  2.90347  2.73739  3.18146  2.89801  2.37887  2.77519  2.98518  4.58477  3.61503
          0.01814  4.41437  5.13672  0.61958  0.77255  0.48576  0.95510
    336   2.84199  5.26064  2.88296  2.46136  4.61681  2.15305  3.73589  4.07270  1.77193  3.56156  4.34240  2.32933  3.95014  2.38104  2.82960  2.80554  3.07540  3.66778  5.69302  4.32312    358 k - - -
          2.68618  4.42225  2.77519  2.73123  3.46354  2.40513  3.72494  3.29354  2.67741  2.69355  4.24690  2.90347  2.73739  3.18146  2.89801  2.37887  2.77519  2.98518  4.58477  3.61503
          0.01814  4.41437  5.13672  0.61958  0.77255  0.48576  0.95510
    337   2.88573  4.40366  4.10624  3.53103  3.51005  3.98810  4.28257  1.70065  2.14528  1.92641  3.42947  3.85002  4.33909  3.69936  3.63759  3.27332  3.11973  1.87783  5.11567  3.91491    359 i - - -
          2.68618  4.42225  2.77519  2.73123  3.46354  2.40513  3.72494  3.29354  2.67741  2.69355  4.24690  2.90347  2.73739  3.18146  2.89801  2.37887  2.77519  2.98518  4.58477  3.61503
          0.01814  4.41437  5.13672  0.61958  0.77255  0.48576  0.95510
    338   1.91096  4.42352  3.65295  3.20141  4.15273  2.41311  4.22250  3.49358  3.19073  3.22043  4.07730  3.46850  1.65754  3.49175  3.54382  2.69554  2.92319  2.25105  5.53689  4.30586    360 p - - -
          2.68618  4.42225  2.77519  2.73123  3.46354  2.40513  3.72494  3.29354  2.67741  2.69355  4.24690  2.90347  2.73739  3.18146  2.89801  2.37887  2.77519  2.98518  4.58477  3.61503
          0.01814  4.41437  5.13672  0.61958  0.77255  0.48576  0.95510
    339   3.39652  4.64753  5.30123  4.77296  3.60431  4.83671  5.32614  1.66251  4.66307  1.34059  3.38314  4.94643  5.05137  4.81019  4.77330  4.21844  3.63921  1.12949  5.64463  4.51786    361 v - - -
          2.68618  4.42225  2.77519  2.73123  3.46354  2.40513  3.72494  3.29354  2.67741  2.69355  4.24690  2.90347  2.73739  3.18146  2.89801  2.37887  2.77519  2.98518  4.58477  3.61503
          0.01814  4.41437  5.13672  0.61958  0.77255  0.48576  0.95510
    340   2.45028  4.42331  3.68261  3.35860  4.64893  1.66854  4.45315  4.09131  3.41937  3.74698  4.54429  3.52482  3.92244  3.69856  3.75771  1.28296  2.02511  3.48788  5.95970  4.74398    362 s - - -
          2.68618  4.42225  2.77519  2.73123  3.46354  2.40513  3.72494  3.29354  2.67741  2.69355  4.24690  2.90347  2.73739  3.18146  2.89801  2.37887  2.77519  2.98518  4.58477  3.61503
          0.01814  4.41437  5.13672  0.61958  0.77255  0.48576  0.95510
    341   4.30789  5.35466  5.20107  5.04167  1.27951  4.89065  3.67858  3.91232  4.84742  3.12734  4.46577  4.48494  5.16701  4.62027  4.73566  4.29176  4.51541  3.86094  3.76909  0.75211    363 y - - -
          2.68618  4.42225  2.77519  2.73123  3.46354  2.40513  3.72494  3.29354  2.67741  2.69355  4.24690  2.90347  2.73739  3.18146  2.89801  2.37887  2.77519  2.98518  4.58477  3.61503
          0.01814  4.41437  5.13672  0.61958  0.77255  0.48576  0.95510
    342   3.35835  4.62585  5.26153  4.70686  3.46483  4.73941  5.15784  1.22895  4.58226  1.53862  2.41118  4.85541  4.95315  4.68016  4.65288  4.10181  3.59177  1.64220  5.46588  4.36916    364 i - - -
          2.68618  4.42225  2.77519  2.73123  3.46354  2.40513  3.72494  3.29354  2.67741  2.69355  4.24690  2.90347  2.73739  3.18146  2.89801  2.37887  2.77519  2.98518  4.58477  3.61503
          0.01814  4.41437  5.13672  0.61958  0.77255  0.48576  0.95510
    343   2.47805  4.40375  3.79353  3.51949  4.54296  3.20172  4.54115  3.90777  3.52752  3.64991  4.49940  3.61871  3.96380  3.83461  3.80588  1.88578  0.87714  3.38086  5.90779  4.70053    365 t - - -
          2.68618  4.42225  2.77519  2.73123  3.46354  2.40513  3.72494  3.29354  2.67741  2.69355  4.24690  2.90347  2.73739  3.18146  2.89801  2.37887  2.77519  2.98518  4.58477  3.61503
          0.01814  4.41437  5.13672  0.61958  0.77255  0.48576  0.95510
    344   2.91815  5.35386  1.67199  2.37953  4.73962  3.42891  3.87529  4.22226  2.77035  3.74604  4.54872  1.90293  3.97730  3.01946  3.30368  2.86681  1.96238  3.79756  5.91377  4.47530    366 d - - -
          2.68618  4.42225  2.77519  2.73123  3.46354  2.40513  3.72494  3.29354  2.67741  2.69355  4.24690  2.90347  2.73739  3.18146  2.89801  2.37887  2.77519  2.98518  4.58477  3.61503
          0.01814  4.41437  5.13672  0.61958  0.77255  0.48576  0.95510
    345   3.47597  5.16319  4.25587  4.23680  5.30439  0.23325  5.28725  5.07128  4.48853  4.63993  5.64356  4.42309  4.56614  4.77067  4.63215  3.66809  3.99678  4.49438  6.22195  5.43589    367 G - - -
          2.68618  4.42225  2.77519  2.73123  3.46354  2.40513  3.72494  3.29354  2.67741  2.69355  4.24690  2.90347  2.73739  3.18146  2.89801  2.37887  2.77519  2.98518  4.58477  3.61503
          0.01814  4.41437  5.13672  0.61958  0.77255  0.48576  0.95510
    346   3.47144  5.39380  3.41741  3.21807  4.63783  3.83545  4.36692  4.39658  3.00758  3.83683  4.88476  3.66935  4.41842  0.51317  3.26470  3.51281  3.78491  4.10041  5.81867  4.57264    368 Q - - -
          2.68618  4.42225  2.77519  2.73123  3.46354  2.40513  3.72494  3.29354  2.67741  2.69355  4.24690  2.90347  2.73739  3.18146  2.89801  2.37887  2.77519  2.98518  4.58477  3.61503
          0.01814  4.41437  5.13672  0.61958  0.77255  0.48576  0.95510
    347   2.71858  4.64679  3.32868  2.77172  3.84216  3.60344  3.83445  2.50952  2.66672  2.86993  3.75230  1.94120  3.99781  3.05686  2.41739  2.84494  2.95401  2.39095  5.21319  3.93893    369 n - - -
          2.68618  4.42225  2.77519  2.73123  3.46354  2.40513  3.72494  3.29354  2.67741  2.69355  4.24690  2.90347  2.73739  3.18146  2.89801  2.37887  2.77519  2.98518  4.58477  3.61503
          0.01814  4.41437  5.13672  0.61958  0.77255  0.48576  0.95510
    348   3.36766  4.62152  5.28494  4.82000  3.90930  4.83689  5.54620  1.51407  4.72532  2.37182  3.67967  4.99195  5.12643  4.99237  4.90396  4.26149  3.63907  0.72446  5.95944  4.73720    370 v - - -
          2.68618  4.42225  2.77519  2.73123  3.46354  2.40513  3.72494  3.29354  2.67741  2.69355  4.24690  2.90347  2.73739  3.18146  2.89801  2.37887  2.77519  2.98518  4.58477  3.61503
          0.01814  4.41437  5.13672  0.61958  0.77255  0.48576  0.95510
    349   3.63179  5.26069  4.29925  4.23666  5.13406  3.91963  5.23619  4.86316  4.34908  4.40914  5.50254  4.47559  0.24375  4.71733  4.50173  3.82290  4.11888  4.43742  6.13143  5.27161    371 P - - -
          2.68618  4.42225  2.77519  2.73123  3.46354  2.40513  3.72494  3.29354  2.67741  2.69355  4.24690  2.90347  2.73739  3.18146  2.89801  2.37887  2.77519  2.98518  4.58477  3.61503
          0.01814  4.41437  5.13672  0.61958  0.77255  0.48576  0.95510
    350   3.04804  5.64249  1.67827  1.30350  4.92623  3.44035  2.56379  4.45742  2.82369  3.92823  4.73557  2.89124  4.00968  3.03522  3.39001  2.94532  3.31590  4.01551  6.06609  4.57421    372 e - - -
          2.68618  4.42225  2.77519  2.73123  3.46354  2.40513  3.72494  3.29354  2.67741  2.69355  4.24690  2.90347  2.73739  3.18146  2.89801  2.37887  2.77519  2.98518  4.58477  3.61503
          0.01814  4.41437  5.13672  0.61958  0.77255  0.48576  0.95510
    351   3.26949  5.85592  0.81503  2.32937  5.17451  3.43808  4.08283  4.78425  3.19941  4.26519  5.15338  2.07476  4.11194  3.26834  3.84791  3.13483  3.59144  4.31917  6.37297  4.82003    373 d - - -
          2.68618  4.42225  2.77519  2.73123  3.46354  2.40513  3.72494  3.29354  2.67741  2.69355  4.24690  2.90347  2.73739  3.18146  2.89801  2.37887  2.77519  2.98518  4.58477  3.61503
          0.01814  4.41437  5.13672  0.61958  0.77255  0.48576  0.95510
    352   3.48931  4.79979  5.05156  4.71416  3.80719  4.61685  5.37672  0.58132  4.55760  2.31327  3.69024  4.89211  5.02568  4.86937  4.69846  4.19595  3.78992  2.01355  5.78689  4.55459    374 I - - -
          2.68618  4.42225  2.77519  2.73123  3.46354  2.40513  3.72494  3.29354  2.67741  2.69355  4.24690  2.90347  2.73739  3.18146  2.89801  2.37887  2.77519  2.98518  4.58477  3.61503
          0.01814  4.41437  5.13672  0.61958  0.77255  0.48576  0.95510
    353   2.71583  4.82318  3.17425  2.60948  4.04780  3.55372  3.74272  2.79813  1.83885  2.52324  3.90153  3.10892  3.94085  2.46024  2.91316  2.32300  2.94347  3.14323  5.32958  4.02531    375 k - - -
          2.68618  4.42225  2.77519  2.73123  3.46354  2.40513  3.72494  3.29354  2.67741  2.69355  4.24690  2.90347  2.73739  3.18146  2.89801  2.37887  2.77519  2.98518  4.58477  3.61503
          0.01814  4.41437  5.13672  0.61958  0.77255  0.48576  0.95510
    354   2.26751  4.33342  3.81415  3.24839  3.50074  3.76027  4.06765  2.12219  2.59151  2.52422  3.46408  3.59534  4.14490  3.46329  3.46949  3.03200  2.44477  1.74021  4.99914  3.78106    376 v - - -
          2.68618  4.42225  2.77519  2.73123  3.46354  2.40513  3.72494  3.29354  2.67741  2.69355  4.24690  2.90347  2.73739  3.18146  2.89801  2.37887  2.77519  2.98518  4.58477  3.61503
          0.01814  4.41437  5.13672  0.61958  0.77255  0.48576  0.95510
    355   1.56649  4.36288  3.79882  3.25997  3.60355  3.63982  4.11727  2.75895  3.19175  2.09006  3.55802  3.58132  2.92157  3.48665  3.50203  2.94960  2.96710  2.13309  5.10440  3.88694    377 a - - -
          2.68618  4.42225  2.77519  2.73123  3.46354  2.40513  3.72494  3.29354  2.67741  2.69355  4.24690  2.90347  2.73739  3.18146  2.89801  2.37887  2.77519  2.98518  4.58477  3.61503
          0.01814  4.41437  5.13672  0.61958  0.77255  0.48576  0.95510
    356   2.80303  5.28225  2.24558  1.99442  4.60646  3.44569  3.74387  4.08706  2.55400  3.58772  4.35748  2.43217  3.91073  2.86348  3.06600  2.30229  1.97938  3.66740  5.74234  4.32086    378 t - - -
          2.68618  4.42225  2.77519  2.73123  3.46354  2.40513  3.72494  3.29354  2.67741  2.69355  4.24690  2.90347  2.73739  3.18146  2.89801  2.37887  2.77519  2.98518  4.58477  3.61503
          0.01814  4.41437  5.13672  0.61958  0.77255  0.48576  0.95510
    357   2.76992  5.10264  2.95471  2.15599  4.45414  3.49412  3.73744  3.89650  2.45135  3.43037  4.22016  3.01621  1.97453  2.86461  2.29454  2.28907  3.01240  3.51389  5.60099  4.24373    379 p - - -
          2.68618  4.42225  2.77519  2.73123  3.46354  2.40513  3.72494  3.29354  2.67741  2.69355  4.24690  2.90347  2.73739  3.18146  2.89801  2.37887  2.77519  2.98518  4.58477  3.61503
          0.01814  4.41437  5.13672  0.61958  0.77255  0.48576  0.95510
    358   2.77231  5.14101  2.39023  1.78217  4.40517  3.47349  2.69880  3.86823  2.53188  2.23984  4.20673  2.96138  3.91307  2.86483  3.01882  2.75219  3.01066  3.49626  5.59967  4.21104    380 e - - -
          2.68618  4.42225  2.77519  2.73123  3.46354  2.40513  3.72494  3.29354  2.67741  2.69355  4.24690  2.90347  2.73739  3.18146  2.89801  2.37887  2.77519  2.98518  4.58477  3.61503
          0.01814  4.41437  5.13672  0.61958  0.77255  0.48576  0.95510
    359   2.72983  5.16379  2.98513  2.43576  4.50106  2.80019  3.66474  3.96046  2.09269  3.45491  4.21600  2.47658  3.88692  2.29281  2.32028  2.70249  2.44412  3.55231  5.59376  4.21749    381 k - - -
          2.68618  4.42225  2.77519  2.73123  3.46354  2.40513  3.72494  3.29354  2.67741  2.69355  4.24690  2.90347  2.73739  3.18146  2.89801  2.37887  2.77519  2.98518  4.58477  3.61503
          0.01814  4.41437  5.13672  0.61958  0.77255  0.48576  0.95510
    360   3.50141  4.77536  5.32172  4.75447  1.84830  4.79129  5.00034  1.58971  4.60774  1.11035  3.05583  4.88699  4.95541  4.60281  4.62165  4.14747  3.71816  2.44487  5.19238  4.01433    382 l - - -
          2.68618  4.42225  2.77519  2.73123  3.46354  2.40513  3.72494  3.29354  2.67741  2.69355  4.24690  2.90347  2.73739  3.18146  2.89801  2.37887  2.77519  2.98518  4.58477  3.61503
          0.01814  4.41437  5.13672  0.61958  0.77255  0.48576  0.95510
    361   2.34937  4.49519  4.99244  4.48414  3.83375  4.52087  5.13094  1.36400  4.38759  2.45785  3.65489  4.64758  4.86557  4.63693  4.56652  3.89833  3.44544  1.04134  5.68095  4.47124    383 v - - -
          2.68618  4.42225  2.77519  2.73123  3.46354  2.40513  3.72494  3.29354  2.67741  2.69355  4.24690  2.90347  2.73739  3.18146  2.89801  2.37887  2.77519  2.98518  4.58477  3.61503
          0.01814  4.41437  5.13672  0.61958  0.77255  0.48576  0.95510
    362   2.80295  5.21902  2.91434  2.03645  4.56728  3.50472  3.71529  4.02323  2.40005  3.51846  4.29418  2.42645  3.92972  2.83120  1.78511  2.24733  3.03512  3.61973  5.65597  4.28468    384 r - - -
          2.68618  4.42225  2.77519  2.73123  3.46354  2.40513  3.72494  3.29354  2.67741  2.69355  4.24690  2.90347  2.73739  3.18146  2.89801  2.37887  2.77519  2.98518  4.58477  3.61503
          0.01814  4.41437  5.13672  0.61958  0.77255  0.48576  0.95510
    363   3.04979  4.57733  4.25087  3.64916  3.35039  4.10045  4.32892  2.64173  3.31489  1.07567  2.47340  3.95908  4.42135  3.71920  2.51677  3.40162  3.27331  2.63915  5.09454  3.93739    385 l - - -
          2.68618  4.42225  2.77519  2.73123  3.46354  2.40513  3.72494  3.29354  2.67741  2.69355  4.24690  2.90347  2.73739  3.18146  2.89801  2.37887  2.77519  2.98518  4.58477  3.61503
          0.01814  4.41437  5.13672  0.61958  0.77255  0.48576  0.95510
    364   3.53537  4.80144  5.36744  4.79833  2.21276  4.84402  5.08351  1.52288  4.65568  0.99247  3.04419  4.94684  4.99103  4.64074  4.66695  4.20450  3.75109  2.43478  5.25761  4.12470    386 l - - -
          2.68618  4.42225  2.77519  2.73123  3.46354  2.40513  3.72494  3.29354  2.67741  2.69355  4.24690  2.90347  2.73739  3.18146  2.89801  2.37887  2.77519  2.98518  4.58477  3.61503
          0.01814  4.41437  5.13672  0.61958  0.77255  0.48576  0.95510
    365   2.12611  2.95397  3.84147  3.29706  3.50033  3.62849  4.07765  2.78643  3.21074  1.60270  3.48622  2.63580  4.08198  3.49601  3.49041  2.93699  2.92740  2.56677  4.98642  3.77361    387 l - - -
          2.68618  4.42225  2.77519  2.73123  3.46354  2.40513  3.72494  3.29354  2.67741  2.69355  4.24690  2.90347  2.73739  3.18146  2.89801  2.37887  2.77519  2.98518  4.58477  3.61503
          0.01814  4.41437  5.13672  0.61958  0.77255  0.48576  0.95510
    366   2.80248  5.22475  3.01941  2.48519  4.58233  2.30637  3.68723  4.03174  1.96372  3.50958  4.28010  2.45546  3.93227  2.26370  2.29917  2.77071  3.02400  3.62623  5.62905  4.27357    388 k - - -
          2.68618  4.42225  2.77519  2.73123  3.46354  2.40513  3.72494  3.29354  2.67741  2.69355  4.24690  2.90347  2.73739  3.18146  2.89801  2.37887  2.77519  2.98518  4.58477  3.61503
          0.12078  4.41437  2.28607  0.61958  0.77255  0.48576  0.95510
    367   2.66159  4.83302  3.03776  2.12582  4.05936  3.48253  3.69566  3.47740  2.49817  3.08888  3.91026  3.02131  3.87973  2.33711  2.95074  2.29897  2.89397  2.64516  5.33634  2.92688    389 e - - -
          2.68618  4.42225  2.77519  2.73123  3.46354  2.40513  3.72494  3.29354  2.67741  2.69355  4.24690  2.90347  2.73739  3.18146  2.89801  2.37887  2.77519  2.98518  4.58477  3.61503
          0.02008  4.31368  5.03603  0.61958  0.77255  0.62586  0.76529
    368   2.70527  5.05376  2.92664  1.81639  4.38872  3.45169  3.68017  3.83230  2.40815  3.36824  4.15184  2.96419  3.87254  2.80348  2.33586  2.26032  2.36063  3.44931  5.54253  4.17829    390 e - - -
          2.68618  4.42225  2.77519  2.73123  3.46354  2.40513  3.72494  3.29354  2.67741  2.69355  4.24690  2.90347  2.73739  3.18146  2.89801  2.37887  2.77519  2.98518  4.58477  3.61503
          0.02008  4.31368  5.03603  0.61958  0.77255  0.62586  0.76529
    369   2.67876  4.48106  2.56599  2.85712  3.63076  3.60548  3.88059  2.34952  2.84800  1.88234  3.57577  3.29814  4.00419  3.16287  3.23283  2.41361  2.91825  2.67091  5.07608  3.81909    391 l - - -
          2.68618  4.42225  2.77519  2.73123  3.46354  2.40513  3.72494  3.29354  2.67741  2.69355  4.24690  2.90347  2.73739  3.18146  2.89801  2.37887  2.77519  2.98518  4.58477  3.61503
          0.30618  4.31368  1.38485  0.61958  0.77255  0.62586  0.76529
    370   2.60421  4.56252  3.13922  2.64864  3.79230  3.43327  3.74351  2.48662  2.56432  2.82747  3.72042  3.10771  3.87396  2.24390  2.94254  2.16100  2.86286  2.87616  5.15955  3.87142    392 s - - -
          2.68601  4.42327  2.77496  2.73058  3.46286  2.40614  3.72596  3.29170  2.67655  2.69415  4.24791  2.90296  2.73798  3.18181  2.89751  2.37904  2.77621  2.98510  4.58579  3.61314
          0.44426  1.02526        *  2.72628  0.06770  0.00000        *
//
