# Supplementary material for: T346Hunter: A Novel Web-Based Tool for the Prediction of Type III, Type IV and Type VI Secretion Systems in Bacterial Genomes
Source: PLoS One. 2015 Apr 13;10(4):e0119317. doi: 10.1371/journal.pone.0119317 (PMC4395097; doi:10.1371/journal.pone.0119317)
Supplement: S1 Data — (ZIP) [file pone.0119317.s009.zip › T346Hunter_profiles/flia.hmm]

HMMER3/f [3.1b1 | May 2013]
NAME  flia
LENG  254
ALPH  amino
RF    no
MM    no
CONS  yes
CS    no
MAP   yes
DATE  Fri Nov 15 12:12:00 2013
NSEQ  8
EFFN  1.996094
CKSUM 3741846063
STATS LOCAL MSV      -10.7888  0.70275
STATS LOCAL VITERBI  -11.3937  0.70275
STATS LOCAL FORWARD   -5.4666  0.70275
HMM          A        C        D        E        F        G        H        I        K        L        M        N        P        Q        R        S        T        V        W        Y   
            m->m     m->i     m->d     i->m     i->i     d->m     d->d
  COMPO   2.53401  4.73200  2.88552  2.42925  3.52748  3.16024  3.69006  2.75083  2.59183  2.37410  3.66198  3.11396  3.56049  2.97534  2.76736  2.68202  2.90641  2.68720  5.04675  3.52961
          2.68531  4.42290  2.77584  2.73188  3.46418  2.40537  3.72559  3.29320  2.67805  2.69419  4.24290  2.90411  2.73578  3.18211  2.89799  2.37872  2.77408  2.98510  4.58541  3.61568
          0.76519  1.40616  1.23900  2.10734  0.12961  0.00000        *
      1   2.56999  4.34808  3.61893  3.11004  3.69102  3.45636  4.03407  2.98877  3.03589  2.72759  2.00506  3.43396  3.97687  3.35975  3.36126  2.09068  2.02698  2.73369  5.14397  3.91556     17 m - - -
          2.68618  4.42225  2.77519  2.73123  3.46354  2.40513  3.72494  3.29354  2.67741  2.69355  4.24690  2.90347  2.73739  3.18146  2.89801  2.37887  2.77519  2.98518  4.58477  3.61503
          0.02061  4.28811  5.01046  0.61958  0.77255  0.73537  0.65264
      2   1.95543  4.90952  3.11289  2.55763  4.17175  3.52767  3.71597  3.57560  2.02061  3.16855  3.07741  3.06542  3.92189  2.19932  2.84753  2.75323  2.94972  3.25442  5.40322  4.08477     18 a - - -
          2.68618  4.42225  2.77519  2.73123  3.46354  2.40513  3.72494  3.29354  2.67741  2.69355  4.24690  2.90347  2.73739  3.18146  2.89801  2.37887  2.77519  2.98518  4.58477  3.61503
          0.01884  4.37682  5.09916  0.61958  0.77255  0.83849  0.56627
      3   2.68771  4.46710  3.45121  2.90565  3.59448  3.62880  2.71634  2.30151  2.84735  2.67605  3.57519  2.33332  4.01937  3.18101  3.21257  2.88091  2.92340  2.09728  5.03220  3.76831     19 v - - -
          2.68618  4.42225  2.77519  2.73123  3.46354  2.40513  3.72494  3.29354  2.67741  2.69355  4.24690  2.90347  2.73739  3.18146  2.89801  2.37887  2.77519  2.98518  4.58477  3.61503
          0.01884  4.37682  5.09916  0.61958  0.77255  0.62344  0.76808
      4   2.69474  4.62253  3.30171  2.17009  3.80261  3.59176  3.82885  3.16717  2.72185  2.30215  2.92188  3.22075  3.98258  3.05828  3.13538  2.46263  2.08846  2.91004  5.18228  3.90781     20 t - - -
          2.68618  4.42225  2.77519  2.73123  3.46354  2.40513  3.72494  3.29354  2.67741  2.69355  4.24690  2.90347  2.73739  3.18146  2.89801  2.37887  2.77519  2.98518  4.58477  3.61503
          0.01715  4.46996  5.19231  0.61958  0.77255  0.72897  0.65856
      5   2.69510  4.88325  2.61794  2.54181  4.11760  3.52522  2.64169  2.69211  2.52512  2.69609  3.95571  3.05918  3.91588  2.88181  2.40418  2.37648  2.92618  3.21386  5.38545  4.05357     21 s - - -
          2.68618  4.42225  2.77519  2.73123  3.46354  2.40513  3.72494  3.29354  2.67741  2.69355  4.24690  2.90347  2.73739  3.18146  2.89801  2.37887  2.77519  2.98518  4.58477  3.61503
          0.01715  4.46996  5.19231  0.61958  0.77255  0.72897  0.65856
      6   3.11227  5.19284  3.60162  2.93458  4.32926  3.82886  3.80206  3.89508  1.76207  3.41029  4.27558  3.35977  4.18700  2.96830  1.59277  3.13708  3.29444  3.59751  5.44691  1.85519     22 r - - -
          2.68618  4.42225  2.77519  2.73123  3.46354  2.40513  3.72494  3.29354  2.67741  2.69355  4.24690  2.90347  2.73739  3.18146  2.89801  2.37887  2.77519  2.98518  4.58477  3.61503
          0.01715  4.46996  5.19231  0.61958  0.77255  0.72897  0.65856
      7   2.75418  5.25877  2.41725  2.09699  4.59170  3.46672  3.70000  4.07639  2.06231  3.55881  4.30831  2.25657  2.75452  2.80579  2.96279  2.71029  2.56860  3.64398  5.69537  4.27890     23 k - - -
          2.68618  4.42225  2.77519  2.73123  3.46354  2.40513  3.72494  3.29354  2.67741  2.69355  4.24690  2.90347  2.73739  3.18146  2.89801  2.37887  2.77519  2.98518  4.58477  3.61503
          0.09910  4.46996  2.49017  0.61958  0.77255  0.72897  0.65856
      8   2.71477  4.90712  3.11189  2.54916  4.15432  3.53029  3.70950  3.56502  2.03627  2.61622  2.79604  2.55938  3.91808  2.21463  2.85892  2.74691  2.94118  3.24490  5.39104  4.06967     24 k - - -
          2.68618  4.42225  2.77519  2.73123  3.46354  2.40513  3.72494  3.29354  2.67741  2.69355  4.24690  2.90347  2.73739  3.18146  2.89801  2.37887  2.77519  2.98518  4.58477  3.61503
          0.01860  4.38947  5.11182  0.61958  0.77255  0.82487  0.57678
      9   2.98014  4.67572  3.71139  3.24689  3.67695  3.88018  4.17580  1.41137  3.00364  2.48762  3.63351  3.64243  4.29408  1.85112  3.28565  3.22511  3.23068  2.58567  5.26830  4.00612     25 i - - -
          2.68618  4.42225  2.77519  2.73123  3.46354  2.40513  3.72494  3.29354  2.67741  2.69355  4.24690  2.90347  2.73739  3.18146  2.89801  2.37887  2.77519  2.98518  4.58477  3.61503
          0.01860  4.38947  5.11182  0.61958  0.77255  0.82487  0.57678
     10   1.62048  4.94113  2.89268  1.97446  4.41907  3.41526  3.87865  3.83469  2.71461  3.43630  4.25516  3.06611  2.24705  3.03836  3.17476  2.77286  3.03970  3.45077  5.65947  4.31153     26 a - - -
          2.68618  4.42225  2.77519  2.73123  3.46354  2.40513  3.72494  3.29354  2.67741  2.69355  4.24690  2.90347  2.73739  3.18146  2.89801  2.37887  2.77519  2.98518  4.58477  3.61503
          0.12172  4.38947  2.28087  0.61958  0.77255  0.82487  0.57678
     11   2.06946  5.06471  2.17583  1.95238  4.34571  3.42728  3.70665  3.77016  2.52076  2.64398  4.14671  2.92737  3.87433  2.84274  3.01148  2.71471  2.96963  3.40907  5.55569  4.17545     27 e - - -
          2.68618  4.42225  2.77519  2.73123  3.46354  2.40513  3.72494  3.29354  2.67741  2.69355  4.24690  2.90347  2.73739  3.18146  2.89801  2.37887  2.77519  2.98518  4.58477  3.61503
          0.02060  4.28836  5.01070  0.61958  0.77255  0.41040  1.08882
     12   2.40451  4.66612  3.31528  2.03435  3.84391  3.61911  3.84477  2.51091  2.73118  2.88385  2.99927  3.23353  4.00454  2.35953  3.15158  2.84148  2.95298  2.51035  5.21949  3.94079     28 e - - -
          2.68618  4.42225  2.77519  2.73123  3.46354  2.40513  3.72494  3.29354  2.67741  2.69355  4.24690  2.90347  2.73739  3.18146  2.89801  2.37887  2.77519  2.98518  4.58477  3.61503
          0.01583  4.54985  5.27220  0.61958  0.77255  0.61442  0.77860
     13   2.87476  5.07005  2.97534  1.49342  4.32264  3.58582  3.86540  3.65500  2.65416  3.31229  4.16649  3.11921  4.03500  2.50747  3.08971  2.89701  3.11733  1.92971  5.58765  4.24763     29 e - - -
          2.68618  4.42225  2.77519  2.73123  3.46354  2.40513  3.72494  3.29354  2.67741  2.69355  4.24690  2.90347  2.73739  3.18146  2.89801  2.37887  2.77519  2.98518  4.58477  3.61503
          0.01583  4.54985  5.27220  0.61958  0.77255  0.61442  0.77860
     14   2.73176  3.03973  3.12129  1.88642  4.14298  2.37999  3.77644  3.55251  2.57855  2.67829  3.98719  3.10107  3.95417  2.50748  3.03030  2.77458  2.96729  3.23608  5.41838  4.09155     30 e - - -
          2.68618  4.42225  2.77519  2.73123  3.46354  2.40513  3.72494  3.29354  2.67741  2.69355  4.24690  2.90347  2.73739  3.18146  2.89801  2.37887  2.77519  2.98518  4.58477  3.61503
          0.01583  4.54985  5.27220  0.61958  0.77255  0.61442  0.77860
     15   2.72512  4.75679  3.24468  2.68438  3.95076  2.71248  3.80599  3.34813  2.64311  2.55215  3.84314  2.50458  3.98127  3.00024  2.11800  2.81144  2.95630  2.64602  5.28502  3.06623     31 r - - -
          2.68618  4.42225  2.77519  2.73123  3.46354  2.40513  3.72494  3.29354  2.67741  2.69355  4.24690  2.90347  2.73739  3.18146  2.89801  2.37887  2.77519  2.98518  4.58477  3.61503
          0.01583  4.54985  5.27220  0.61958  0.77255  0.41298  1.08376
     16   2.80874  4.20308  4.61475  4.01048  2.46974  3.96483  4.28210  2.09973  2.95302  1.63097  2.32424  4.07308  4.31931  3.98002  3.88870  3.27099  3.03965  2.42545  3.20210  3.62484     32 l - - -
          2.68618  4.42225  2.77519  2.73123  3.46354  2.40513  3.72494  3.29354  2.67741  2.69355  4.24690  2.90347  2.73739  3.18146  2.89801  2.37887  2.77519  2.98518  4.58477  3.61503
          0.01469  4.62345  5.34580  0.61958  0.77255  0.48576  0.95510
     17   2.87078  5.37799  1.89141  1.82597  4.69947  3.52912  3.80236  4.18572  2.59487  2.53671  4.43332  2.53175  3.98103  2.31012  3.10345  2.81970  3.11155  3.75764  5.81566  4.39106     33 e - - -
          2.68618  4.42225  2.77519  2.73123  3.46354  2.40513  3.72494  3.29354  2.67741  2.69355  4.24690  2.90347  2.73739  3.18146  2.89801  2.37887  2.77519  2.98518  4.58477  3.61503
          0.01469  4.62345  5.34580  0.61958  0.77255  0.48576  0.95510
     18   2.82222  5.33109  2.49431  1.87612  4.67695  3.53794  3.75073  4.15988  1.98131  3.62981  4.37773  2.39812  3.95599  2.85407  2.05418  2.77680  3.05481  3.72344  5.75334  4.34520     34 e - - -
          2.68618  4.42225  2.77519  2.73123  3.46354  2.40513  3.72494  3.29354  2.67741  2.69355  4.24690  2.90347  2.73739  3.18146  2.89801  2.37887  2.77519  2.98518  4.58477  3.61503
          0.01469  4.62345  5.34580  0.61958  0.77255  0.48576  0.95510
     19   2.74677  5.15597  3.03616  2.22859  4.46415  3.53404  3.06803  3.92199  2.21418  2.58317  4.20733  2.45982  3.09270  2.83223  2.42460  2.72890  2.97703  3.52694  5.60903  3.21378     35 k - - -
          2.68618  4.42225  2.77519  2.73123  3.46354  2.40513  3.72494  3.29354  2.67741  2.69355  4.24690  2.90347  2.73739  3.18146  2.89801  2.37887  2.77519  2.98518  4.58477  3.61503
          0.01469  4.62345  5.34580  0.61958  0.77255  0.48576  0.95510
     20   2.22065  5.21515  2.97531  1.90600  4.54403  3.52346  3.73389  4.01409  2.20600  3.51794  4.27347  2.44480  3.93036  2.84131  2.97188  2.42912  2.28549  3.59982  5.66983  4.27223     36 e - - -
          2.68618  4.42225  2.77519  2.73123  3.46354  2.40513  3.72494  3.29354  2.67741  2.69355  4.24690  2.90347  2.73739  3.18146  2.89801  2.37887  2.77519  2.98518  4.58477  3.61503
          0.16473  4.62345  1.95153  0.61958  0.77255  0.48576  0.95510
     21   2.15691  5.22400  2.86026  1.73058  4.55294  3.47978  3.71570  4.02483  2.16105  3.52492  4.28633  2.51355  2.97328  2.82732  2.95978  2.72935  3.00177  3.60939  5.67441  4.27230     37 e - - -
          2.68618  4.42225  2.77519  2.73123  3.46354  2.40513  3.72494  3.29354  2.67741  2.69355  4.24690  2.90347  2.73739  3.18146  2.89801  2.37887  2.77519  2.98518  4.58477  3.61503
          0.25120  4.47578  1.55708  0.61958  0.77255  0.72135  0.66572
     22   2.79175  5.26106  1.98787  1.75421  4.58911  3.37537  3.72602  4.06802  2.57082  3.57798  4.36197  2.85582  3.87262  2.85557  3.09233  2.23424  2.40916  3.65205  5.74124  4.31272     38 e - - -
          2.68618  4.42225  2.77519  2.73123  3.46354  2.40513  3.72494  3.29354  2.67741  2.69355  4.24690  2.90347  2.73739  3.18146  2.89801  2.37887  2.77519  2.98518  4.58477  3.61503
          0.02150  4.24608  4.96843  0.61958  0.77255  0.96091  0.48215
     23   2.77342  5.22982  2.70424  1.81339  4.56209  3.41519  3.68397  4.03142  1.93967  3.52609  4.30337  2.35528  3.87248  2.80439  2.89741  2.25785  3.01324  3.61991  5.66980  4.27049     39 e - - -
          2.68595  4.42256  2.77516  2.73154  3.46385  2.40503  3.72526  3.29327  2.67741  2.69386  4.24721  2.90378  2.73737  3.18177  2.89621  2.37918  2.77492  2.98549  4.58508  3.61534
          0.56646  0.85446  4.96843  1.27610  0.32729  0.96091  0.48215
     24   2.82043  5.06430  2.68976  1.32913  4.48542  3.39277  3.85438  3.84634  2.68531  3.48044  4.33583  2.98660  3.93882  3.01778  3.13593  2.82334  2.01456  3.48621  5.71143  4.34520     45 e - - -
          2.68618  4.42225  2.77519  2.73123  3.46354  2.40513  3.72494  3.29354  2.67741  2.69355  4.24690  2.90347  2.73739  3.18146  2.89801  2.37887  2.77519  2.98518  4.58477  3.61503
          0.02150  4.24608  4.96843  0.61958  0.77255  0.96091  0.48215
     25   1.83708  4.78972  2.96337  1.94450  3.98045  3.46456  3.75229  3.41924  2.59778  3.06296  3.91542  3.04644  3.90664  2.94296  3.03505  2.75355  2.94369  3.12185  5.30970  2.87164     46 a - - -
          2.68618  4.42225  2.77519  2.73123  3.46354  2.40513  3.72494  3.29354  2.67741  2.69355  4.24690  2.90347  2.73739  3.18146  2.89801  2.37887  2.77519  2.98518  4.58477  3.61503
          0.02150  4.24608  4.96843  0.61958  0.77255  0.27345  1.43024
     26   3.59381  4.86322  5.49670  4.91460  1.91620  4.90400  5.19803  2.03723  4.76392  0.91149  3.15258  5.03913  5.06611  4.74418  4.75660  4.26025  3.81038  2.07667  5.38908  4.31334     47 l - - -
          2.68618  4.42225  2.77519  2.73123  3.46354  2.40513  3.72494  3.29354  2.67741  2.69355  4.24690  2.90347  2.73739  3.18146  2.89801  2.37887  2.77519  2.98518  4.58477  3.61503
          0.01469  4.62345  5.34580  0.61958  0.77255  0.48576  0.95510
     27   3.19001  4.52586  5.00861  4.44550  3.44372  4.43718  4.76445  0.89954  4.26799  2.22908  3.43600  4.53803  4.75075  4.43835  4.35192  3.77582  3.42994  1.85332  3.18531  3.94896     48 i - - -
          2.68618  4.42225  2.77519  2.73123  3.46354  2.40513  3.72494  3.29354  2.67741  2.69355  4.24690  2.90347  2.73739  3.18146  2.89801  2.37887  2.77519  2.98518  4.58477  3.61503
          0.01469  4.62345  5.34580  0.61958  0.77255  0.48576  0.95510
     28   2.75287  4.81290  3.24907  2.17042  4.01556  3.61449  3.82208  3.40540  2.10731  2.18681  3.04555  3.18546  4.00116  2.61635  3.07726  2.82946  2.98302  2.49124  5.33804  4.03766     49 k - - -
          2.68618  4.42225  2.77519  2.73123  3.46354  2.40513  3.72494  3.29354  2.67741  2.69355  4.24690  2.90347  2.73739  3.18146  2.89801  2.37887  2.77519  2.98518  4.58477  3.61503
          0.01469  4.62345  5.34580  0.61958  0.77255  0.48576  0.95510
     29   2.43943  5.30470  3.07273  2.00481  4.66133  3.59428  3.75168  4.11910  2.11427  3.59175  4.35386  3.06702  3.99083  1.65321  2.45285  2.82095  3.07890  3.70403  5.70913  4.34159     50 q - - -
          2.68618  4.42225  2.77519  2.73123  3.46354  2.40513  3.72494  3.29354  2.67741  2.69355  4.24690  2.90347  2.73739  3.18146  2.89801  2.37887  2.77519  2.98518  4.58477  3.61503
          0.01469  4.62345  5.34580  0.61958  0.77255  0.48576  0.95510
     30   1.96723  4.71946  3.30818  2.28509  3.02783  3.64405  3.86768  3.28534  2.77171  2.95078  3.81366  2.73212  4.03778  3.10193  3.19443  2.87739  2.99853  3.02116  5.21538  2.17087     51 a - - -
          2.68618  4.42225  2.77519  2.73123  3.46354  2.40513  3.72494  3.29354  2.67741  2.69355  4.24690  2.90347  2.73739  3.18146  2.89801  2.37887  2.77519  2.98518  4.58477  3.61503
          0.01469  4.62345  5.34580  0.61958  0.77255  0.48576  0.95510
     31   2.39398  4.33325  4.18077  3.60087  3.39213  3.92434  4.22410  2.63750  3.48814  1.59048  2.73492  3.85888  4.28636  2.65606  3.70514  3.20799  3.06499  1.78885  4.95187  3.76422     52 l - - -
          2.68618  4.42225  2.77519  2.73123  3.46354  2.40513  3.72494  3.29354  2.67741  2.69355  4.24690  2.90347  2.73739  3.18146  2.89801  2.37887  2.77519  2.98518  4.58477  3.61503
          0.01469  4.62345  5.34580  0.61958  0.77255  0.48576  0.95510
     32   2.88823  4.68237  4.17954  3.89429  4.33487  3.64180  4.80423  3.31438  3.83123  3.25947  4.34145  4.01719  0.79011  4.17022  4.06790  3.12966  3.34126  1.92059  5.86761  4.64584     53 p - - -
          2.68618  4.42225  2.77519  2.73123  3.46354  2.40513  3.72494  3.29354  2.67741  2.69355  4.24690  2.90347  2.73739  3.18146  2.89801  2.37887  2.77519  2.98518  4.58477  3.61503
          0.01469  4.62345  5.34580  0.61958  0.77255  0.48576  0.95510
     33   2.77083  4.80198  3.26765  2.17522  2.83921  3.63109  3.83987  3.38463  2.34581  1.86403  3.87893  3.21013  4.01983  2.44250  3.08439  2.85562  3.00061  3.10870  5.32282  4.02636     54 l - - -
          2.68618  4.42225  2.77519  2.73123  3.46354  2.40513  3.72494  3.29354  2.67741  2.69355  4.24690  2.90347  2.73739  3.18146  2.89801  2.37887  2.77519  2.98518  4.58477  3.61503
          0.01469  4.62345  5.34580  0.61958  0.77255  0.48576  0.95510
     34   3.08619  4.49203  4.78007  4.26724  3.78704  2.47221  4.85424  1.54916  4.15369  2.58381  3.68620  4.41479  4.68855  4.39481  4.32422  3.63930  3.36501  1.04588  5.48041  4.27539     55 v - - -
          2.68618  4.42225  2.77519  2.73123  3.46354  2.40513  3.72494  3.29354  2.67741  2.69355  4.24690  2.90347  2.73739  3.18146  2.89801  2.37887  2.77519  2.98518  4.58477  3.61503
          0.01469  4.62345  5.34580  0.61958  0.77255  0.48576  0.95510
     35   2.89703  5.22880  3.22973  2.64007  4.56283  3.65784  2.71810  3.98864  1.87040  3.49610  4.28708  2.63230  4.03826  2.89214  1.78544  2.88473  3.11157  2.53103  5.63546  4.31314     56 r - - -
          2.68618  4.42225  2.77519  2.73123  3.46354  2.40513  3.72494  3.29354  2.67741  2.69355  4.24690  2.90347  2.73739  3.18146  2.89801  2.37887  2.77519  2.98518  4.58477  3.61503
          0.01469  4.62345  5.34580  0.61958  0.77255  0.48576  0.95510
     36   2.77728  5.00493  3.13174  2.58953  4.22368  3.58399  3.05922  3.68356  2.13914  3.26960  4.07978  3.10864  2.72132  2.92876  2.99276  2.16894  3.00829  3.35093  5.47280  2.22335     57 k - - -
          2.68618  4.42225  2.77519  2.73123  3.46354  2.40513  3.72494  3.29354  2.67741  2.69355  4.24690  2.90347  2.73739  3.18146  2.89801  2.37887  2.77519  2.98518  4.58477  3.61503
          0.01469  4.62345  5.34580  0.61958  0.77255  0.48576  0.95510
     37   2.78815  4.30390  4.09639  2.86896  3.42476  3.87274  4.17569  1.58213  3.42351  2.46845  2.45243  3.79232  4.24374  3.67455  3.65647  2.43833  3.02246  2.12886  4.94177  3.74159     58 i - - -
          2.68618  4.42225  2.77519  2.73123  3.46354  2.40513  3.72494  3.29354  2.67741  2.69355  4.24690  2.90347  2.73739  3.18146  2.89801  2.37887  2.77519  2.98518  4.58477  3.61503
          0.01469  4.62345  5.34580  0.61958  0.77255  0.48576  0.95510
     38   1.21148  4.53924  4.73670  4.22681  3.84919  4.23452  4.89603  1.54238  4.12565  2.57872  3.72175  4.39263  4.68104  4.37722  4.32873  3.60527  3.38757  1.77109  5.57684  4.37688     59 a - - -
          2.68618  4.42225  2.77519  2.73123  3.46354  2.40513  3.72494  3.29354  2.67741  2.69355  4.24690  2.90347  2.73739  3.18146  2.89801  2.37887  2.77519  2.98518  4.58477  3.61503
          0.01469  4.62345  5.34580  0.61958  0.77255  0.48576  0.95510
     39   2.81209  5.10839  3.15737  2.59496  4.42205  2.45952  3.77528  3.85110  2.18424  2.83547  4.19179  3.11206  3.99175  2.90241  2.01861  1.95541  3.04165  3.48943  5.58058  4.24161     60 s - - -
          2.68618  4.42225  2.77519  2.73123  3.46354  2.40513  3.72494  3.29354  2.67741  2.69355  4.24690  2.90347  2.73739  3.18146  2.89801  2.37887  2.77519  2.98518  4.58477  3.61503
          0.01469  4.62345  5.34580  0.61958  0.77255  0.48576  0.95510
     40   2.43705  5.16399  3.13320  2.56786  4.51360  3.58096  3.76255  3.95549  1.75919  3.47489  4.25204  3.08977  3.97948  2.87870  2.09770  2.28112  2.33287  3.56714  5.63158  4.27883     61 k - - -
          2.68618  4.42225  2.77519  2.73123  3.46354  2.40513  3.72494  3.29354  2.67741  2.69355  4.24690  2.90347  2.73739  3.18146  2.89801  2.37887  2.77519  2.98518  4.58477  3.61503
          0.01469  4.62345  5.34580  0.61958  0.77255  0.48576  0.95510
     41   3.42153  4.71544  5.35493  4.76274  2.57806  4.70328  5.03539  2.02119  4.59712  1.14233  2.27372  4.85207  4.92003  4.61914  4.59477  4.04669  3.64276  1.65565  5.30989  4.24090     62 l - - -
          2.68618  4.42225  2.77519  2.73123  3.46354  2.40513  3.72494  3.29354  2.67741  2.69355  4.24690  2.90347  2.73739  3.18146  2.89801  2.37887  2.77519  2.98518  4.58477  3.61503
          0.01469  4.62345  5.34580  0.61958  0.77255  0.48576  0.95510
     42   2.18550  2.97903  3.52011  2.95517  2.96569  2.93798  3.93584  3.03842  2.52216  2.74065  2.72498  3.38640  4.07189  2.75033  3.29555  2.50572  2.96905  2.80358  5.09718  3.85068     63 a - - -
          2.68570  4.42231  2.77525  2.73129  3.46359  2.40518  3.72416  3.29360  2.67746  2.69360  4.24695  2.90352  2.73745  3.18152  2.89806  2.37892  2.77525  2.98524  4.58482  3.61509
          0.39186  1.55732  2.17593  0.16879  1.86229  0.48576  0.95510
     43   2.73333  4.75555  3.25440  2.22287  3.95630  3.59861  3.80177  2.38123  2.61203  2.98595  3.83894  3.18095  3.98455  2.55870  2.31806  2.82168  2.96219  2.28142  5.28487  3.99537     65 e - - -
          2.68618  4.42225  2.77519  2.73123  3.46354  2.40513  3.72494  3.29354  2.67741  2.69355  4.24690  2.90347  2.73739  3.18146  2.89801  2.37887  2.77519  2.98518  4.58477  3.61503
          0.01650  4.50834  5.23069  0.61958  0.77255  0.67672  0.70985
     44   2.73844  5.00303  3.07021  2.53309  4.27300  2.84032  3.73844  3.71310  2.48964  3.28543  4.08611  2.59750  2.57705  2.87601  2.12809  2.75265  2.97221  3.36538  5.48905  2.72468     66 r - - -
          2.68618  4.42225  2.77519  2.73123  3.46354  2.40513  3.72494  3.29354  2.67741  2.69355  4.24690  2.90347  2.73739  3.18146  2.89801  2.37887  2.77519  2.98518  4.58477  3.61503
          0.01650  4.50834  5.23069  0.61958  0.77255  0.38256  1.14605
     45   2.74533  4.87754  2.68743  2.62837  4.09731  2.94881  2.69290  3.50427  2.60866  2.04931  3.08467  3.13826  3.97844  2.96247  2.46562  2.79902  2.97639  3.19993  5.39087  4.07205     67 l - - -
          2.68618  4.42225  2.77519  2.73123  3.46354  2.40513  3.72494  3.29354  2.67741  2.69355  4.24690  2.90347  2.73739  3.18146  2.89801  2.37887  2.77519  2.98518  4.58477  3.61503
          0.08943  4.62345  2.58065  0.61958  0.77255  0.48576  0.95510
     46   3.03765  5.23147  3.37184  2.81756  4.55535  3.73543  2.78364  4.02764  2.33785  3.53430  4.36768  3.28423  1.68379  2.99360  1.61429  3.04567  3.25493  3.68237  5.62483  4.33998     68 r - - -
          2.68618  4.42225  2.77519  2.73123  3.46354  2.40513  3.72494  3.29354  2.67741  2.69355  4.24690  2.90347  2.73739  3.18146  2.89801  2.37887  2.77519  2.98518  4.58477  3.61503
          0.01583  4.54985  5.27220  0.61958  0.77255  0.41298  1.08376
     47   2.44410  5.02925  3.10056  2.54120  4.29460  3.55812  3.75153  3.72504  2.25458  2.76427  4.09282  3.06855  3.13136  2.38574  2.35376  2.75844  2.56459  3.37651  5.51104  2.94184     69 k - - -
          2.68618  4.42225  2.77519  2.73123  3.46354  2.40513  3.72494  3.29354  2.67741  2.69355  4.24690  2.90347  2.73739  3.18146  2.89801  2.37887  2.77519  2.98518  4.58477  3.61503
          0.01469  4.62345  5.34580  0.61958  0.77255  0.48576  0.95510
     48   2.74443  4.64396  3.37841  2.82711  3.81620  2.30569  2.82515  2.23386  2.80063  2.47286  3.74451  2.73084  4.04049  3.13234  3.20799  2.52095  2.97878  2.94084  5.20400  3.93363     70 i - - -
          2.68618  4.42225  2.77519  2.73123  3.46354  2.40513  3.72494  3.29354  2.67741  2.69355  4.24690  2.90347  2.73739  3.18146  2.89801  2.37887  2.77519  2.98518  4.58477  3.61503
          0.01469  4.62345  5.34580  0.61958  0.77255  0.48576  0.95510
     49   2.37381  4.35038  4.50587  3.95346  2.75699  3.99847  4.48181  2.41530  3.83265  2.50708  3.51872  4.10436  4.41935  4.05066  3.99798  3.33083  2.34508  1.11724  5.13472  3.93798     71 v - - -
          2.68618  4.42225  2.77519  2.73123  3.46354  2.40513  3.72494  3.29354  2.67741  2.69355  4.24690  2.90347  2.73739  3.18146  2.89801  2.37887  2.77519  2.98518  4.58477  3.61503
          0.01469  4.62345  5.34580  0.61958  0.77255  0.48576  0.95510
     50   2.45775  5.84030  1.59229  1.05829  5.15228  3.55159  4.06410  4.67496  3.05397  4.15094  4.97541  3.00770  4.15493  3.21728  3.65183  3.11438  3.51150  4.22462  6.30143  4.78695     72 e - - -
          2.68618  4.42225  2.77519  2.73123  3.46354  2.40513  3.72494  3.29354  2.67741  2.69355  4.24690  2.90347  2.73739  3.18146  2.89801  2.37887  2.77519  2.98518  4.58477  3.61503
          0.01469  4.62345  5.34580  0.61958  0.77255  0.48576  0.95510
     51   2.74193  4.73824  3.28944  2.40243  3.05574  3.62366  3.02511  3.31455  2.71102  2.18722  3.82461  3.21802  4.01017  2.45353  3.14193  2.26025  2.97330  3.04189  5.26524  3.12122     73 l - - -
          2.68618  4.42225  2.77519  2.73123  3.46354  2.40513  3.72494  3.29354  2.67741  2.69355  4.24690  2.90347  2.73739  3.18146  2.89801  2.37887  2.77519  2.98518  4.58477  3.61503
          0.01469  4.62345  5.34580  0.61958  0.77255  0.48576  0.95510
     52   3.21202  5.85042  1.18261  1.73149  5.14587  2.39634  4.03814  4.67904  3.00965  4.13782  4.95174  2.99657  4.14167  2.48675  3.60256  3.09472  3.48723  4.22311  6.27956  4.76437     74 d - - -
          2.68618  4.42225  2.77519  2.73123  3.46354  2.40513  3.72494  3.29354  2.67741  2.69355  4.24690  2.90347  2.73739  3.18146  2.89801  2.37887  2.77519  2.98518  4.58477  3.61503
          0.01469  4.62345  5.34580  0.61958  0.77255  0.48576  0.95510
     53   4.00830  6.06169  0.26200  3.12823  5.59058  3.98070  4.84704  5.39710  4.10100  4.87453  5.92478  3.70358  4.68152  4.12433  4.67337  3.92328  4.37754  4.96984  6.57421  5.41373     75 D - - -
          2.68618  4.42225  2.77519  2.73123  3.46354  2.40513  3.72494  3.29354  2.67741  2.69355  4.24690  2.90347  2.73739  3.18146  2.89801  2.37887  2.77519  2.98518  4.58477  3.61503
          0.01469  4.62345  5.34580  0.61958  0.77255  0.48576  0.95510
     54   3.32405  4.99503  3.71474  2.28571  3.77716  4.10864  4.48309  3.01654  3.40637  0.75484  3.69888  3.86654  4.55148  3.79878  3.69270  3.55915  3.57800  2.98920  5.49401  4.27197     76 l - - -
          2.68618  4.42225  2.77519  2.73123  3.46354  2.40513  3.72494  3.29354  2.67741  2.69355  4.24690  2.90347  2.73739  3.18146  2.89801  2.37887  2.77519  2.98518  4.58477  3.61503
          0.01469  4.62345  5.34580  0.61958  0.77255  0.48576  0.95510
     55   2.79848  4.24444  4.34841  2.89479  2.68556  3.91791  4.20220  2.62369  3.62628  1.72971  3.32374  3.92992  4.28047  3.82768  3.77447  3.21160  3.03027  1.64692  4.81191  2.61152     77 v - - -
          2.68618  4.42225  2.77519  2.73123  3.46354  2.40513  3.72494  3.29354  2.67741  2.69355  4.24690  2.90347  2.73739  3.18146  2.89801  2.37887  2.77519  2.98518  4.58477  3.61503
          0.01469  4.62345  5.34580  0.61958  0.77255  0.48576  0.95510
     56   2.80633  5.24349  2.94923  2.47790  4.57783  2.84427  2.75803  4.04832  2.51925  3.55409  4.31757  2.58022  3.95862  1.84511  2.99828  2.01914  3.04448  3.63675  5.70572  4.31036     78 q - - -
          2.68618  4.42225  2.77519  2.73123  3.46354  2.40513  3.72494  3.29354  2.67741  2.69355  4.24690  2.90347  2.73739  3.18146  2.89801  2.37887  2.77519  2.98518  4.58477  3.61503
          0.01469  4.62345  5.34580  0.61958  0.77255  0.48576  0.95510
     57   2.00988  4.23939  4.27139  3.68975  3.35947  3.87827  4.20950  2.12138  3.56624  2.42953  3.36567  3.88379  4.25545  3.78555  3.74007  2.64073  3.00850  1.58221  4.88108  2.87162     79 v - - -
          2.68618  4.42225  2.77519  2.73123  3.46354  2.40513  3.72494  3.29354  2.67741  2.69355  4.24690  2.90347  2.73739  3.18146  2.89801  2.37887  2.77519  2.98518  4.58477  3.61503
          0.01469  4.62345  5.34580  0.61958  0.77255  0.48576  0.95510
     58   1.70992  4.58388  4.09709  3.99402  5.09793  0.63805  5.03726  4.53478  4.17015  4.25354  5.06848  3.93954  4.16695  4.37672  4.38115  2.85791  3.21435  3.81815  6.40670  5.29282     80 G - - -
          2.68618  4.42225  2.77519  2.73123  3.46354  2.40513  3.72494  3.29354  2.67741  2.69355  4.24690  2.90347  2.73739  3.18146  2.89801  2.37887  2.77519  2.98518  4.58477  3.61503
          0.01469  4.62345  5.34580  0.61958  0.77255  0.48576  0.95510
     59   2.79269  4.27450  4.25960  3.68458  3.41377  3.02073  4.24590  2.21303  3.56816  2.02426  3.40749  3.89401  4.27833  3.79764  3.75819  2.33763  3.03626  1.46301  4.94236  3.74792     81 v - - -
          2.68618  4.42225  2.77519  2.73123  3.46354  2.40513  3.72494  3.29354  2.67741  2.69355  4.24690  2.90347  2.73739  3.18146  2.89801  2.37887  2.77519  2.98518  4.58477  3.61503
          0.01469  4.62345  5.34580  0.61958  0.77255  0.48576  0.95510
     60   3.36823  4.64474  5.33165  4.77254  2.01084  4.72220  5.11683  1.37926  4.62908  1.81124  3.40150  4.86191  4.97141  4.73146  4.67563  4.07788  3.60352  1.42407  5.45257  4.29903     82 i - - -
          2.68618  4.42225  2.77519  2.73123  3.46354  2.40513  3.72494  3.29354  2.67741  2.69355  4.24690  2.90347  2.73739  3.18146  2.89801  2.37887  2.77519  2.98518  4.58477  3.61503
          0.01469  4.62345  5.34580  0.61958  0.77255  0.48576  0.95510
     61   1.81500  4.59343  4.08649  3.99234  5.10881  0.60039  5.04428  4.54753  4.17871  4.26688  5.08418  3.94334  4.17388  4.38518  4.38858  2.86763  3.22511  3.82980  6.41432  5.30225     83 G - - -
          2.68618  4.42225  2.77519  2.73123  3.46354  2.40513  3.72494  3.29354  2.67741  2.69355  4.24690  2.90347  2.73739  3.18146  2.89801  2.37887  2.77519  2.98518  4.58477  3.61503
          0.01469  4.62345  5.34580  0.61958  0.77255  0.48576  0.95510
     62   4.02134  5.23689  5.69434  5.19781  2.14330  5.25457  5.17226  2.66251  5.04263  0.52054  3.16353  5.31330  5.32269  4.92138  5.00222  4.67442  4.22753  2.94061  5.20418  3.86659     84 L - - -
          2.68618  4.42225  2.77519  2.73123  3.46354  2.40513  3.72494  3.29354  2.67741  2.69355  4.24690  2.90347  2.73739  3.18146  2.89801  2.37887  2.77519  2.98518  4.58477  3.61503
          0.01469  4.62345  5.34580  0.61958  0.77255  0.48576  0.95510
     63   2.80223  4.25400  4.32825  3.74245  3.31872  3.92326  4.22561  2.25495  3.60891  1.46723  3.33477  2.72750  4.28608  3.82104  3.76909  3.21619  3.03475  1.93926  4.86354  2.88872     85 l - - -
          2.68618  4.42225  2.77519  2.73123  3.46354  2.40513  3.72494  3.29354  2.67741  2.69355  4.24690  2.90347  2.73739  3.18146  2.89801  2.37887  2.77519  2.98518  4.58477  3.61503
          0.01469  4.62345  5.34580  0.61958  0.77255  0.48576  0.95510
     64   3.08851  5.68745  1.65724  1.41150  5.00052  3.54451  3.94952  4.51720  2.06018  3.97778  4.76410  2.46154  4.08537  3.08151  3.38685  2.99479  3.34825  4.06599  6.11123  4.63269     86 e - - -
          2.68618  4.42225  2.77519  2.73123  3.46354  2.40513  3.72494  3.29354  2.67741  2.69355  4.24690  2.90347  2.73739  3.18146  2.89801  2.37887  2.77519  2.98518  4.58477  3.61503
          0.01469  4.62345  5.34580  0.61958  0.77255  0.48576  0.95510
     65   0.32444  4.76395  4.42768  4.32617  5.00289  3.55817  5.22410  4.26760  4.36835  4.10264  5.08565  4.22315  4.36803  4.63681  4.51466  3.12802  3.45855  3.76634  6.33154  5.25567     87 A - - -
          2.68618  4.42225  2.77519  2.73123  3.46354  2.40513  3.72494  3.29354  2.67741  2.69355  4.24690  2.90347  2.73739  3.18146  2.89801  2.37887  2.77519  2.98518  4.58477  3.61503
          0.01469  4.62345  5.34580  0.61958  0.77255  0.48576  0.95510
     66   2.16792  4.26717  4.62579  4.03386  3.34656  4.05013  4.38518  1.59802  3.87232  1.80098  3.33212  4.13477  4.40202  4.04629  3.96533  3.35865  3.10881  2.01876  4.93273  2.64729     88 i - - -
          2.68618  4.42225  2.77519  2.73123  3.46354  2.40513  3.72494  3.29354  2.67741  2.69355  4.24690  2.90347  2.73739  3.18146  2.89801  2.37887  2.77519  2.98518  4.58477  3.61503
          0.01469  4.62345  5.34580  0.61958  0.77255  0.48576  0.95510
     67   2.84593  5.36408  2.43084  1.53409  4.69897  3.52917  2.59844  4.18758  2.54195  3.66271  4.41451  2.54651  3.96640  2.88426  2.40891  2.79573  3.08334  3.75099  5.79364  4.37268     89 e - - -
          2.68618  4.42225  2.77519  2.73123  3.46354  2.40513  3.72494  3.29354  2.67741  2.69355  4.24690  2.90347  2.73739  3.18146  2.89801  2.37887  2.77519  2.98518  4.58477  3.61503
          0.01469  4.62345  5.34580  0.61958  0.77255  0.48576  0.95510
     68   2.79826  5.25474  3.05171  2.49752  4.60089  2.58750  3.72866  4.06590  1.78098  3.54879  4.30348  2.58186  3.95298  2.32141  2.50759  2.76654  2.44499  3.64780  5.67797  4.29672     90 k - - -
          2.68618  4.42225  2.77519  2.73123  3.46354  2.40513  3.72494  3.29354  2.67741  2.69355  4.24690  2.90347  2.73739  3.18146  2.89801  2.37887  2.77519  2.98518  4.58477  3.61503
          0.01469  4.62345  5.34580  0.61958  0.77255  0.48576  0.95510
     69   4.65089  5.60684  5.48036  5.39809  1.16318  5.14719  3.82698  4.21487  5.18482  3.37343  4.74587  4.70084  5.40900  4.86621  5.00607  4.56100  4.84973  4.17619  3.90422  0.70744     91 y - - -
          2.68618  4.42225  2.77519  2.73123  3.46354  2.40513  3.72494  3.29354  2.67741  2.69355  4.24690  2.90347  2.73739  3.18146  2.89801  2.37887  2.77519  2.98518  4.58477  3.61503
          0.01469  4.62345  5.34580  0.61958  0.77255  0.48576  0.95510
     70   2.98944  5.42963  1.20235  2.50268  4.81429  3.54978  3.93080  4.30391  2.74888  3.80505  4.59563  3.05672  4.06618  3.06463  2.25342  2.22521  3.25597  3.87592  5.94988  4.52989     92 d - - -
          2.68618  4.42225  2.77519  2.73123  3.46354  2.40513  3.72494  3.29354  2.67741  2.69355  4.24690  2.90347  2.73739  3.18146  2.89801  2.37887  2.77519  2.98518  4.58477  3.61503
          0.01469  4.62345  5.34580  0.61958  0.77255  0.48576  0.95510
     71   2.15536  4.68369  3.35016  2.80946  3.85645  3.63632  3.89045  3.25968  2.78859  2.50068  3.79793  2.55464  2.09927  3.12387  3.20176  2.87518  2.99085  2.99602  5.23818  2.80669     93 p - - -
          2.68618  4.42225  2.77519  2.73123  3.46354  2.40513  3.72494  3.29354  2.67741  2.69355  4.24690  2.90347  2.73739  3.18146  2.89801  2.37887  2.77519  2.98518  4.58477  3.61503
          0.01469  4.62345  5.34580  0.61958  0.77255  0.48576  0.95510
     72   2.42928  5.20763  2.57309  1.99424  4.53050  2.61012  3.71915  4.00145  2.10639  2.94540  4.25642  2.99686  3.91982  2.82450  2.95723  2.72183  2.44741  3.58665  5.65464  4.25604     94 e - - -
          2.68618  4.42225  2.77519  2.73123  3.46354  2.40513  3.72494  3.29354  2.67741  2.69355  4.24690  2.90347  2.73739  3.18146  2.89801  2.37887  2.77519  2.98518  4.58477  3.61503
          0.01469  4.62345  5.34580  0.61958  0.77255  0.48576  0.95510
     73   3.09169  5.42113  3.28082  2.75758  4.83894  3.75380  3.85031  4.25082  1.15944  3.70042  4.50877  3.24825  2.52310  2.10050  2.62395  3.06130  3.29852  3.86896  5.77912  4.49598     95 k - - -
          2.68618  4.42225  2.77519  2.73123  3.46354  2.40513  3.72494  3.29354  2.67741  2.69355  4.24690  2.90347  2.73739  3.18146  2.89801  2.37887  2.77519  2.98518  4.58477  3.61503
          0.09527  4.62345  2.51266  0.61958  0.77255  0.48576  0.95510
     74   3.16497  5.67543  1.77417  2.42144  5.10831  1.42310  4.07452  4.64344  3.09027  4.13172  4.96474  1.76925  4.12121  3.23818  3.68624  3.07442  3.47572  4.17537  6.28125  4.78032     96 g - - -
          2.68618  4.42225  2.77519  2.73123  3.46354  2.40513  3.72494  3.29354  2.67741  2.69355  4.24690  2.90347  2.73739  3.18146  2.89801  2.37887  2.77519  2.98518  4.58477  3.61503
          0.01592  4.54410  5.26645  0.61958  0.77255  0.40839  1.09278
     75   1.75353  4.63752  3.49197  2.94914  3.93298  3.62257  3.99705  3.21593  2.27833  2.97178  3.84919  3.37847  4.07245  3.23926  3.27456  2.89567  2.01580  2.15581  5.32103  4.06018     97 a - - -
          2.68618  4.42225  2.77519  2.73123  3.46354  2.40513  3.72494  3.29354  2.67741  2.69355  4.24690  2.90347  2.73739  3.18146  2.89801  2.37887  2.77519  2.98518  4.58477  3.61503
          0.01469  4.62345  5.34580  0.61958  0.77255  0.48576  0.95510
     76   2.45929  5.28485  2.29380  2.44705  4.62321  3.52562  3.74370  4.10341  1.81399  3.58767  4.33708  2.99665  3.94146  2.08171  2.97863  2.26816  3.02889  3.67392  5.72381  4.31555     98 k - - -
          2.68618  4.42225  2.77519  2.73123  3.46354  2.40513  3.72494  3.29354  2.67741  2.69355  4.24690  2.90347  2.73739  3.18146  2.89801  2.37887  2.77519  2.98518  4.58477  3.61503
          0.01469  4.62345  5.34580  0.61958  0.77255  0.48576  0.95510
     77   4.38646  5.57428  5.29845  5.19741  0.29912  4.78276  4.44864  3.89935  5.10853  3.11127  4.53678  4.96248  5.25884  5.08052  5.04125  4.57675  4.70457  3.93500  4.56938  2.88229     99 F - - -
          2.68618  4.42225  2.77519  2.73123  3.46354  2.40513  3.72494  3.29354  2.67741  2.69355  4.24690  2.90347  2.73739  3.18146  2.89801  2.37887  2.77519  2.98518  4.58477  3.61503
          0.01469  4.62345  5.34580  0.61958  0.77255  0.48576  0.95510
     78   2.40769  5.09055  3.07433  2.51648  4.37995  3.54872  3.74027  3.82172  2.12676  2.63640  4.15243  2.61035  3.94106  2.86225  2.33840  2.18218  2.61120  3.45209  5.56151  4.19692    100 k - - -
          2.68618  4.42225  2.77519  2.73123  3.46354  2.40513  3.72494  3.29354  2.67741  2.69355  4.24690  2.90347  2.73739  3.18146  2.89801  2.37887  2.77519  2.98518  4.58477  3.61503
          0.01469  4.62345  5.34580  0.61958  0.77255  0.48576  0.95510
     79   1.85487  4.50158  4.06814  3.70715  4.71625  3.31057  4.68767  4.11320  3.69796  3.81546  4.62917  3.76852  4.07286  3.96924  3.99433  1.55877  1.08917  3.54188  6.06461  4.87793    101 t - - -
          2.68618  4.42225  2.77519  2.73123  3.46354  2.40513  3.72494  3.29354  2.67741  2.69355  4.24690  2.90347  2.73739  3.18146  2.89801  2.37887  2.77519  2.98518  4.58477  3.61503
          0.01469  4.62345  5.34580  0.61958  0.77255  0.48576  0.95510
     80   4.56432  5.57087  5.38084  5.23319  1.26072  5.09617  2.47336  4.24349  5.03461  3.43867  4.76824  4.64071  5.36087  4.78682  4.91647  4.48637  4.76030  4.16671  3.89418  0.78790    102 y - - -
          2.68618  4.42225  2.77519  2.73123  3.46354  2.40513  3.72494  3.29354  2.67741  2.69355  4.24690  2.90347  2.73739  3.18146  2.89801  2.37887  2.77519  2.98518  4.58477  3.61503
          0.01469  4.62345  5.34580  0.61958  0.77255  0.48576  0.95510
     81   0.52690  4.49246  4.22174  4.04471  4.93002  3.28766  4.97763  4.32329  4.09202  4.07312  4.89409  3.91890  4.11128  4.32158  4.29205  2.12335  3.12235  3.66148  6.29553  5.14613    103 A - - -
          2.68618  4.42225  2.77519  2.73123  3.46354  2.40513  3.72494  3.29354  2.67741  2.69355  4.24690  2.90347  2.73739  3.18146  2.89801  2.37887  2.77519  2.98518  4.58477  3.61503
          0.01469  4.62345  5.34580  0.61958  0.77255  0.48576  0.95510
     82   2.74305  4.81869  2.54758  2.35737  4.02407  3.60076  3.81580  2.54705  2.23052  3.06124  3.89963  3.16723  3.99030  2.99753  3.09955  2.81502  2.97461  2.36590  5.34506  2.66872    104 k - - -
          2.68618  4.42225  2.77519  2.73123  3.46354  2.40513  3.72494  3.29354  2.67741  2.69355  4.24690  2.90347  2.73739  3.18146  2.89801  2.37887  2.77519  2.98518  4.58477  3.61503
          0.01469  4.62345  5.34580  0.61958  0.77255  0.48576  0.95510
     83   2.74090  4.51696  3.53509  2.96919  2.73743  3.69697  3.94032  2.29300  2.92342  2.25051  3.61627  2.78762  2.73689  2.75449  2.73018  2.93550  2.97235  2.79512  5.08939  3.84421    105 l - - -
          2.68618  4.42225  2.77519  2.73123  3.46354  2.40513  3.72494  3.29354  2.67741  2.69355  4.24690  2.90347  2.73739  3.18146  2.89801  2.37887  2.77519  2.98518  4.58477  3.61503
          0.01469  4.62345  5.34580  0.61958  0.77255  0.48576  0.95510
     84   3.03094  5.13312  3.52952  2.88892  4.43968  3.79831  3.85952  3.80389  2.04577  2.45635  4.21769  3.34251  4.16772  3.01062  1.35055  3.06953  2.29730  3.50332  5.55493  4.31161    106 r - - -
          2.68618  4.42225  2.77519  2.73123  3.46354  2.40513  3.72494  3.29354  2.67741  2.69355  4.24690  2.90347  2.73739  3.18146  2.89801  2.37887  2.77519  2.98518  4.58477  3.61503
          0.01469  4.62345  5.34580  0.61958  0.77255  0.48576  0.95510
     85   3.56294  4.79222  5.55085  5.10560  4.01911  5.07726  5.83965  0.62358  5.01405  2.42074  3.77120  5.26657  5.34029  5.26292  5.17422  4.52588  3.83523  1.56405  6.15311  4.94629    107 I - - -
          2.68618  4.42225  2.77519  2.73123  3.46354  2.40513  3.72494  3.29354  2.67741  2.69355  4.24690  2.90347  2.73739  3.18146  2.89801  2.37887  2.77519  2.98518  4.58477  3.61503
          0.01469  4.62345  5.34580  0.61958  0.77255  0.48576  0.95510
     86   3.68773  5.71899  4.31685  3.39995  5.34985  4.20193  3.95445  4.60183  1.16320  3.92051  4.81758  3.71176  4.51747  3.07998  0.96482  3.65731  3.78234  4.29706  5.85478  4.79849    108 r - - -
          2.68618  4.42225  2.77519  2.73123  3.46354  2.40513  3.72494  3.29354  2.67741  2.69355  4.24690  2.90347  2.73739  3.18146  2.89801  2.37887  2.77519  2.98518  4.58477  3.61503
          0.01469  4.62345  5.34580  0.61958  0.77255  0.48576  0.95510
     87   2.78767  4.83297  3.48236  3.12205  4.74614  0.99531  4.26442  4.19547  2.97585  3.78345  4.59969  3.47764  4.11785  3.45162  2.23502  2.29405  3.19027  3.69829  5.94714  4.68749    109 g - - -
          2.68618  4.42225  2.77519  2.73123  3.46354  2.40513  3.72494  3.29354  2.67741  2.69355  4.24690  2.90347  2.73739  3.18146  2.89801  2.37887  2.77519  2.98518  4.58477  3.61503
          0.01469  4.62345  5.34580  0.61958  0.77255  0.48576  0.95510
     88   1.68654  5.28200  2.30389  1.98656  4.58784  3.53189  3.78951  4.05881  2.57993  3.57294  4.34267  2.53055  3.97020  2.90729  3.08121  2.80025  3.07455  3.65405  5.73616  3.18357    110 a - - -
          2.68618  4.42225  2.77519  2.73123  3.46354  2.40513  3.72494  3.29354  2.67741  2.69355  4.24690  2.90347  2.73739  3.18146  2.89801  2.37887  2.77519  2.98518  4.58477  3.61503
          0.01469  4.62345  5.34580  0.61958  0.77255  0.48576  0.95510
     89   3.52849  4.77023  5.50831  4.96559  3.63591  4.96407  5.42018  1.02853  4.84763  1.57531  2.62501  5.10342  5.15816  4.93369  4.90550  4.34203  3.76409  1.64824  5.68027  4.58725    111 i - - -
          2.68618  4.42225  2.77519  2.73123  3.46354  2.40513  3.72494  3.29354  2.67741  2.69355  4.24690  2.90347  2.73739  3.18146  2.89801  2.37887  2.77519  2.98518  4.58477  3.61503
          0.01469  4.62345  5.34580  0.61958  0.77255  0.48576  0.95510
     90   3.05827  4.46443  4.66984  4.07761  2.59429  4.21266  4.49826  1.78108  3.90361  1.24733  3.23849  4.24334  4.52932  4.08835  2.49797  3.51921  3.28544  2.52171  5.01987  3.84882    112 l - - -
          2.68618  4.42225  2.77519  2.73123  3.46354  2.40513  3.72494  3.29354  2.67741  2.69355  4.24690  2.90347  2.73739  3.18146  2.89801  2.37887  2.77519  2.98518  4.58477  3.61503
          0.01469  4.62345  5.34580  0.61958  0.77255  0.48576  0.95510
     91   3.31221  5.71680  0.78275  2.63208  5.07831  3.67014  4.16015  4.63413  3.01862  4.11996  4.97327  3.19498  4.25663  3.32578  2.12771  3.23560  3.59489  4.21537  6.18771  4.78834    113 d - - -
          2.68618  4.42225  2.77519  2.73123  3.46354  2.40513  3.72494  3.29354  2.67741  2.69355  4.24690  2.90347  2.73739  3.18146  2.89801  2.37887  2.77519  2.98518  4.58477  3.61503
          0.01469  4.62345  5.34580  0.61958  0.77255  0.48576  0.95510
     92   2.82938  5.12277  3.01773  1.82119  4.23926  3.57994  2.28731  3.82980  2.59317  3.38982  4.19640  3.08504  3.99840  2.94933  3.05764  2.29582  3.06431  3.47893  5.50772  2.41417    114 e - - -
          2.68618  4.42225  2.77519  2.73123  3.46354  2.40513  3.72494  3.29354  2.67741  2.69355  4.24690  2.90347  2.73739  3.18146  2.89801  2.37887  2.77519  2.98518  4.58477  3.61503
          0.01469  4.62345  5.34580  0.61958  0.77255  0.48576  0.95510
     93   3.78291  5.01974  5.67071  5.09783  2.13176  5.11989  5.34110  1.62531  4.95390  0.82042  3.12168  5.24715  5.20991  4.86735  4.92085  4.49392  3.99141  2.65146  5.42657  4.33172    115 l - - -
          2.68618  4.42225  2.77519  2.73123  3.46354  2.40513  3.72494  3.29354  2.67741  2.69355  4.24690  2.90347  2.73739  3.18146  2.89801  2.37887  2.77519  2.98518  4.58477  3.61503
          0.01469  4.62345  5.34580  0.61958  0.77255  0.48576  0.95510
     94   4.08914  5.74820  4.66975  4.09162  5.31407  4.34494  4.67554  4.97277  2.93684  4.34786  5.37396  4.37001  4.85387  3.90151  0.27111  4.16954  4.33124  4.67230  6.11279  5.13952    116 R - - -
          2.68618  4.42225  2.77519  2.73123  3.46354  2.40513  3.72494  3.29354  2.67741  2.69355  4.24690  2.90347  2.73739  3.18146  2.89801  2.37887  2.77519  2.98518  4.58477  3.61503
          0.13161  4.62345  2.17593  0.61958  0.77255  0.48576  0.95510
     95   2.24138  5.26831  2.14830  2.40965  4.61035  3.47896  3.76122  4.08920  2.55389  3.58985  4.35417  2.49714  3.93137  2.44060  3.05828  1.84784  3.04859  3.66678  5.74216  4.32805    117 s - - -
          2.68618  4.42225  2.77519  2.73123  3.46354  2.40513  3.72494  3.29354  2.67741  2.69355  4.24690  2.90347  2.73739  3.18146  2.89801  2.37887  2.77519  2.98518  4.58477  3.61503
          0.01650  4.50834  5.23069  0.61958  0.77255  0.67672  0.70985
     96   2.81564  4.56672  3.63733  3.05199  3.65757  3.76139  3.96616  2.13668  2.82515  1.88532  3.58819  3.46267  4.13192  2.06494  2.62283  3.01899  3.04077  2.78874  5.11843  3.89065    118 l - - -
          2.68618  4.42225  2.77519  2.73123  3.46354  2.40513  3.72494  3.29354  2.67741  2.69355  4.24690  2.90347  2.73739  3.18146  2.89801  2.37887  2.77519  2.98518  4.58477  3.61503
          0.01650  4.50834  5.23069  0.61958  0.77255  0.67672  0.70985
     97   1.97970  5.19838  1.12995  2.54742  4.84322  3.42355  4.06151  4.31368  3.01165  3.87486  4.68921  3.07631  4.04186  3.22604  3.54100  2.29869  3.25458  3.84342  6.05671  4.64147    119 d - - -
          2.68618  4.42225  2.77519  2.73123  3.46354  2.40513  3.72494  3.29354  2.67741  2.69355  4.24690  2.90347  2.73739  3.18146  2.89801  2.37887  2.77519  2.98518  4.58477  3.61503
          0.01650  4.50834  5.23069  0.61958  0.77255  0.67672  0.70985
     98   2.86363  4.46915  4.08696  3.57670  3.29147  3.80540  4.15981  2.93939  3.39988  2.61572  3.63069  3.80717  2.88828  3.72249  3.63043  3.15268  3.15102  2.21958  1.30309  3.46344    120 w - - -
          2.68618  4.42225  2.77519  2.73123  3.46354  2.40513  3.72494  3.29354  2.67741  2.69355  4.24690  2.90347  2.73739  3.18146  2.89801  2.37887  2.77519  2.98518  4.58477  3.61503
          0.01650  4.50834  5.23069  0.61958  0.77255  0.67672  0.70985
     99   2.85875  4.25799  4.55160  3.96476  3.34210  2.67988  4.37617  1.81214  3.81688  1.95884  2.31231  4.09771  4.38413  4.00288  3.93384  3.34267  3.09359  1.71865  4.94550  3.76779    121 v - - -
          2.68618  4.42225  2.77519  2.73123  3.46354  2.40513  3.72494  3.29354  2.67741  2.69355  4.24690  2.90347  2.73739  3.18146  2.89801  2.37887  2.77519  2.98518  4.58477  3.61503
          0.01650  4.50834  5.23069  0.61958  0.77255  0.67672  0.70985
    100   2.58480  4.48762  3.70980  3.27467  4.20618  3.37502  4.29381  3.52373  3.25658  3.27298  4.14336  3.53797  1.84253  3.56740  3.60110  1.47365  2.99472  2.05657  5.59947  4.36279    122 s - - -
          2.68618  4.42225  2.77519  2.73123  3.46354  2.40513  3.72494  3.29354  2.67741  2.69355  4.24690  2.90347  2.73739  3.18146  2.89801  2.37887  2.77519  2.98518  4.58477  3.61503
          0.01650  4.50834  5.23069  0.61958  0.77255  0.67672  0.70985
    101   3.58047  5.59036  4.14557  3.31617  5.17488  4.09686  3.90901  4.46510  1.71494  3.82045  4.72331  3.63697  4.43725  3.04181  0.72384  3.56470  3.69682  4.16321  5.77435  4.70109    123 r - - -
          2.68629  4.42236  2.77530  2.73134  3.46365  2.40524  3.72505  3.29365  2.67752  2.69366  4.24701  2.90357  2.73637  3.18157  2.89745  2.37898  2.77530  2.98529  4.58488  3.61514
          0.17640  1.85553  5.23069  0.97857  0.47136  0.67672  0.70985
    102   2.73708  5.19837  2.94138  2.14735  4.52861  2.66760  2.97462  3.99987  2.42846  3.49568  4.24968  2.55456  3.89655  2.79869  2.27875  2.12563  2.96918  3.58257  5.63996  4.24327    127 s - - -
          2.68618  4.42225  2.77519  2.73123  3.46354  2.40513  3.72494  3.29354  2.67741  2.69355  4.24690  2.90347  2.73739  3.18146  2.89801  2.37887  2.77519  2.98518  4.58477  3.61503
          0.01650  4.50834  5.23069  0.61958  0.77255  0.67672  0.70985
    103   2.79199  4.41333  3.80739  3.25329  3.57600  3.81047  4.09400  1.57175  2.55242  2.59052  3.53554  2.83651  4.19196  3.46855  3.42586  3.08636  3.02859  1.89651  5.06785  3.84586    128 i - - -
          2.68618  4.42225  2.77519  2.73123  3.46354  2.40513  3.72494  3.29354  2.67741  2.69355  4.24690  2.90347  2.73739  3.18146  2.89801  2.37887  2.77519  2.98518  4.58477  3.61503
          0.01650  4.50834  5.23069  0.61958  0.77255  0.67672  0.70985
    104   3.17339  5.28552  3.65013  2.96914  4.60588  3.86488  3.83318  3.99412  2.18048  2.63246  4.35044  3.39111  4.22293  2.07805  1.15147  3.18654  3.35069  3.70010  5.59898  4.38545    129 r - - -
          2.68618  4.42225  2.77519  2.73123  3.46354  2.40513  3.72494  3.29354  2.67741  2.69355  4.24690  2.90347  2.73739  3.18146  2.89801  2.37887  2.77519  2.98518  4.58477  3.61503
          0.01650  4.50834  5.23069  0.61958  0.77255  0.67672  0.70985
    105   2.74022  5.22938  2.30094  2.41753  4.57166  3.49355  3.68450  4.04913  2.13480  3.52819  4.27452  2.55300  3.89474  2.41223  2.12555  2.70296  2.55982  3.61932  5.65799  4.25737    130 r - - -
          2.68618  4.42225  2.77519  2.73123  3.46354  2.40513  3.72494  3.29354  2.67741  2.69355  4.24690  2.90347  2.73739  3.18146  2.89801  2.37887  2.77519  2.98518  4.58477  3.61503
          0.01650  4.50834  5.23069  0.61958  0.77255  0.67672  0.70985
    106   2.98811  5.15573  3.30903  2.76830  4.44394  3.70768  3.82203  3.84512  1.19846  2.30287  4.25116  2.61552  4.10707  2.96992  2.64399  3.00592  3.20144  3.52998  5.56501  4.28295    131 k - - -
          2.68618  4.42225  2.77519  2.73123  3.46354  2.40513  3.72494  3.29354  2.67741  2.69355  4.24690  2.90347  2.73739  3.18146  2.89801  2.37887  2.77519  2.98518  4.58477  3.61503
          0.01650  4.50834  5.23069  0.61958  0.77255  0.67672  0.70985
    107   1.99437  4.51893  3.45770  2.89963  3.69863  3.62861  3.90471  3.04726  2.85814  2.75699  2.86966  3.33412  4.02807  2.37219  3.24133  2.44332  2.94018  2.14249  5.11508  3.86360    132 a - - -
          2.68618  4.42225  2.77519  2.73123  3.46354  2.40513  3.72494  3.29354  2.67741  2.69355  4.24690  2.90347  2.73739  3.18146  2.89801  2.37887  2.77519  2.98518  4.58477  3.61503
          0.01650  4.50834  5.23069  0.61958  0.77255  0.38256  1.14605
    108   2.85903  5.25993  3.13833  2.57505  4.62078  2.86274  3.75982  4.06625  1.81392  3.55330  4.32487  2.61547  4.00298  2.86954  1.83437  2.83463  2.33359  3.66526  5.67973  4.32937    133 k - - -
          2.68618  4.42225  2.77519  2.73123  3.46354  2.40513  3.72494  3.29354  2.67741  2.69355  4.24690  2.90347  2.73739  3.18146  2.89801  2.37887  2.77519  2.98518  4.58477  3.61503
          0.01469  4.62345  5.34580  0.61958  0.77255  0.48576  0.95510
    109   1.93259  5.36722  2.83490  1.42605  4.70091  3.54900  3.83063  4.17389  2.25438  3.67204  4.44545  2.52995  4.00904  2.95031  3.08756  2.85822  3.14632  3.75806  5.82038  4.41224    134 e - - -
          2.68618  4.42225  2.77519  2.73123  3.46354  2.40513  3.72494  3.29354  2.67741  2.69355  4.24690  2.90347  2.73739  3.18146  2.89801  2.37887  2.77519  2.98518  4.58477  3.61503
          0.01469  4.62345  5.34580  0.61958  0.77255  0.48576  0.95510
    110   2.82016  4.23171  4.51053  3.91941  3.32782  3.97522  4.30178  1.52692  3.76401  2.08179  3.33551  4.03989  4.33595  3.95155  3.87538  2.47195  3.05433  1.82749  4.88063  2.89142    135 i - - -
          2.68618  4.42225  2.77519  2.73123  3.46354  2.40513  3.72494  3.29354  2.67741  2.69355  4.24690  2.90347  2.73739  3.18146  2.89801  2.37887  2.77519  2.98518  4.58477  3.61503
          0.01469  4.62345  5.34580  0.61958  0.77255  0.48576  0.95510
    111   2.07939  5.30595  2.92588  1.95448  4.64206  3.53750  3.75636  4.11937  2.08883  3.60297  4.35693  2.07445  3.95730  2.45248  2.97301  2.77858  3.05312  3.69339  5.73798  4.33348    136 e - - -
          2.68618  4.42225  2.77519  2.73123  3.46354  2.40513  3.72494  3.29354  2.67741  2.69355  4.24690  2.90347  2.73739  3.18146  2.89801  2.37887  2.77519  2.98518  4.58477  3.61503
          0.01469  4.62345  5.34580  0.61958  0.77255  0.48576  0.95510
    112   2.22675  5.25528  2.98185  1.73437  4.59158  3.53082  2.77491  4.06707  2.45264  3.55278  4.30157  2.59330  3.93259  2.49528  2.54633  2.74035  3.00644  3.64198  5.68842  4.28858    137 e - - -
          2.68618  4.42225  2.77519  2.73123  3.46354  2.40513  3.72494  3.29354  2.67741  2.69355  4.24690  2.90347  2.73739  3.18146  2.89801  2.37887  2.77519  2.98518  4.58477  3.61503
          0.01469  4.62345  5.34580  0.61958  0.77255  0.48576  0.95510
    113   1.54798  4.85724  3.22482  2.69088  4.16802  3.56489  3.85897  3.56077  2.33089  3.19557  4.02294  2.47573  3.99526  3.02802  3.11023  2.80736  2.52994  2.70319  5.45852  4.14534    138 a - - -
          2.68618  4.42225  2.77519  2.73123  3.46354  2.40513  3.72494  3.29354  2.67741  2.69355  4.24690  2.90347  2.73739  3.18146  2.89801  2.37887  2.77519  2.98518  4.58477  3.61503
          0.01469  4.62345  5.34580  0.61958  0.77255  0.48576  0.95510
    114   2.86174  4.37672  4.13134  2.47149  3.50471  3.95902  4.26449  1.75557  3.47258  1.80506  3.46530  3.85483  4.32221  3.73281  3.72451  3.23958  2.39741  2.06571  5.05446  3.85220    139 i - - -
          2.68618  4.42225  2.77519  2.73123  3.46354  2.40513  3.72494  3.29354  2.67741  2.69355  4.24690  2.90347  2.73739  3.18146  2.89801  2.37887  2.77519  2.98518  4.58477  3.61503
          0.01469  4.62345  5.34580  0.61958  0.77255  0.48576  0.95510
    115   1.94466  4.57409  3.46583  2.51066  3.75739  2.97638  3.93660  3.11645  2.88821  2.30431  3.69757  3.35579  4.06101  3.20734  3.27971  2.47958  2.97906  2.07764  5.16772  3.91242    140 a - - -
          2.68618  4.42225  2.77519  2.73123  3.46354  2.40513  3.72494  3.29354  2.67741  2.69355  4.24690  2.90347  2.73739  3.18146  2.89801  2.37887  2.77519  2.98518  4.58477  3.61503
          0.01469  4.62345  5.34580  0.61958  0.77255  0.48576  0.95510
    116   2.76837  5.24336  2.08719  2.19225  3.02775  3.52121  3.72842  4.04590  1.92633  3.54029  4.29094  2.99356  3.92764  2.50052  2.97058  2.38995  3.00140  3.62454  5.68486  4.28050    141 k - - -
          2.68618  4.42225  2.77519  2.73123  3.46354  2.40513  3.72494  3.29354  2.67741  2.69355  4.24690  2.90347  2.73739  3.18146  2.89801  2.37887  2.77519  2.98518  4.58477  3.61503
          0.01469  4.62345  5.34580  0.61958  0.77255  0.48576  0.95510
    117   4.12524  5.39648  5.39862  5.09644  3.61695  4.93601  5.53931  2.90118  4.87437  0.30811  3.49815  5.31501  5.27866  5.04348  4.90475  4.69665  4.40140  3.12068  5.69868  4.57919    142 L - - -
          2.68618  4.42225  2.77519  2.73123  3.46354  2.40513  3.72494  3.29354  2.67741  2.69355  4.24690  2.90347  2.73739  3.18146  2.89801  2.37887  2.77519  2.98518  4.58477  3.61503
          0.01469  4.62345  5.34580  0.61958  0.77255  0.48576  0.95510
    118   2.22642  5.28894  3.04497  1.60046  4.63968  3.57396  3.74249  4.10331  2.03516  3.57964  4.33712  3.04616  3.97180  2.46761  2.44232  2.79430  3.05491  3.68455  5.70238  4.32450    143 e - - -
          2.68618  4.42225  2.77519  2.73123  3.46354  2.40513  3.72494  3.29354  2.67741  2.69355  4.24690  2.90347  2.73739  3.18146  2.89801  2.37887  2.77519  2.98518  4.58477  3.61503
          0.13161  4.62345  2.17593  0.61958  0.77255  0.48576  0.95510
    119   2.25220  4.87533  3.14042  2.64158  4.40733  2.50316  3.86483  3.84775  2.65923  3.42298  4.21220  3.12633  3.92866  2.15128  3.11744  1.83023  2.46639  3.43694  5.62660  4.28581    144 s - - -
          2.68618  4.42225  2.77519  2.73123  3.46354  2.40513  3.72494  3.29354  2.67741  2.69355  4.24690  2.90347  2.73739  3.18146  2.89801  2.37887  2.77519  2.98518  4.58477  3.61503
          0.01650  4.50834  5.23069  0.61958  0.77255  0.67672  0.70985
    120   2.26410  5.03753  3.05625  2.24135  4.31897  3.52235  3.70910  3.75406  1.98399  3.31130  3.12054  3.02545  3.91304  2.83511  2.49994  2.72454  2.31208  3.39374  5.50819  4.15185    145 k - - -
          2.68618  4.42225  2.77519  2.73123  3.46354  2.40513  3.72494  3.29354  2.67741  2.69355  4.24690  2.90347  2.73739  3.18146  2.89801  2.37887  2.77519  2.98518  4.58477  3.61503
          0.01650  4.50834  5.23069  0.61958  0.77255  0.67672  0.70985
    121   3.96076  5.25831  5.21416  4.89839  3.51772  4.78864  5.36837  2.78816  4.67009  0.36211  3.41261  5.12147  5.14135  4.87304  4.72459  4.50817  4.23867  2.98173  5.57726  4.43475    146 L - - -
          2.68618  4.42225  2.77519  2.73123  3.46354  2.40513  3.72494  3.29354  2.67741  2.69355  4.24690  2.90347  2.73739  3.18146  2.89801  2.37887  2.77519  2.98518  4.58477  3.61503
          0.01650  4.50834  5.23069  0.61958  0.77255  0.67672  0.70985
    122   2.84305  4.90105  3.18253  2.78427  4.21504  1.40689  3.95512  3.65340  2.71815  2.56207  4.14501  3.25331  4.06420  2.17326  3.08979  2.91679  3.12606  3.34277  5.52249  4.20876    147 g - - -
          2.68618  4.42225  2.77519  2.73123  3.46354  2.40513  3.72494  3.29354  2.67741  2.69355  4.24690  2.90347  2.73739  3.18146  2.89801  2.37887  2.77519  2.98518  4.58477  3.61503
          0.01650  4.50834  5.23069  0.61958  0.77255  0.67672  0.70985
    123   3.11105  5.38880  3.31326  2.25904  4.76189  3.75909  2.36898  4.18612  2.23141  3.63654  4.46233  3.24888  4.15037  2.93385  1.21460  3.08355  3.30353  3.82759  5.69716  4.43348    148 r - - -
          2.68618  4.42225  2.77519  2.73123  3.46354  2.40513  3.72494  3.29354  2.67741  2.69355  4.24690  2.90347  2.73739  3.18146  2.89801  2.37887  2.77519  2.98518  4.58477  3.61503
          0.01650  4.50834  5.23069  0.61958  0.77255  0.67672  0.70985
    124   2.76621  5.05583  2.96625  1.76685  4.31004  3.51876  3.76111  3.77337  2.54839  3.34206  4.14321  2.58882  3.94271  2.90159  3.01537  1.99004  3.00521  3.41934  2.86991  4.16738    149 e - - -
          2.68618  4.42225  2.77519  2.73123  3.46354  2.40513  3.72494  3.29354  2.67741  2.69355  4.24690  2.90347  2.73739  3.18146  2.89801  2.37887  2.77519  2.98518  4.58477  3.61503
          0.01650  4.50834  5.23069  0.61958  0.77255  0.38256  1.14605
    125   1.74861  5.05721  2.99243  2.07048  4.61818  3.51480  4.06136  4.03769  2.91646  3.64006  4.46275  3.20969  1.48217  3.22804  3.37426  2.91211  3.19640  3.63286  5.85864  4.51176    150 p - - -
          2.68618  4.42225  2.77519  2.73123  3.46354  2.40513  3.72494  3.29354  2.67741  2.69355  4.24690  2.90347  2.73739  3.18146  2.89801  2.37887  2.77519  2.98518  4.58477  3.61503
          0.01469  4.62345  5.34580  0.61958  0.77255  0.48576  0.95510
    126   2.81658  5.20270  2.32492  2.50530  4.56703  3.52684  3.81613  4.02770  2.26783  3.55573  4.33078  3.04524  3.97657  2.93843  3.08616  1.79226  1.85935  3.62230  5.72672  4.33676    151 s - - -
          2.68618  4.42225  2.77519  2.73123  3.46354  2.40513  3.72494  3.29354  2.67741  2.69355  4.24690  2.90347  2.73739  3.18146  2.89801  2.37887  2.77519  2.98518  4.58477  3.61503
          0.01469  4.62345  5.34580  0.61958  0.77255  0.48576  0.95510
    127   2.77049  5.27630  2.52781  1.90184  4.61468  3.51539  3.72516  4.09955  2.10951  3.57894  4.32149  2.55940  3.10571  2.82625  2.97088  2.40681  2.35336  3.66389  5.71176  4.29848    152 e - - -
          2.68618  4.42225  2.77519  2.73123  3.46354  2.40513  3.72494  3.29354  2.67741  2.69355  4.24690  2.90347  2.73739  3.18146  2.89801  2.37887  2.77519  2.98518  4.58477  3.61503
          0.01469  4.62345  5.34580  0.61958  0.77255  0.48576  0.95510
    128   2.83521  5.21654  2.95463  1.33697  4.49908  3.55850  3.78965  3.96488  2.54884  3.49723  4.28187  3.04671  3.98355  2.33194  3.01682  2.81477  2.62332  3.58386  5.66688  3.17535    153 e - - -
          2.68618  4.42225  2.77519  2.73123  3.46354  2.40513  3.72494  3.29354  2.67741  2.69355  4.24690  2.90347  2.73739  3.18146  2.89801  2.37887  2.77519  2.98518  4.58477  3.61503
          0.01469  4.62345  5.34580  0.61958  0.77255  0.48576  0.95510
    129   3.45124  6.15640  1.46090  0.83574  5.43208  3.58103  4.20320  5.01075  3.32264  4.45961  5.34445  3.03006  4.25074  3.38046  3.99335  3.28833  3.75835  4.54094  6.58873  5.01385    154 e - - -
          2.68618  4.42225  2.77519  2.73123  3.46354  2.40513  3.72494  3.29354  2.67741  2.69355  4.24690  2.90347  2.73739  3.18146  2.89801  2.37887  2.77519  2.98518  4.58477  3.61503
          0.01469  4.62345  5.34580  0.61958  0.77255  0.48576  0.95510
    130   3.10051  4.49093  4.64696  2.63252  3.63359  4.32681  4.69551  1.29541  3.97837  1.85513  3.53027  4.31549  4.65512  4.21506  4.17064  3.64136  3.33945  1.61075  5.32864  4.13970    155 i - - -
          2.68618  4.42225  2.77519  2.73123  3.46354  2.40513  3.72494  3.29354  2.67741  2.69355  4.24690  2.90347  2.73739  3.18146  2.89801  2.37887  2.77519  2.98518  4.58477  3.61503
          0.01469  4.62345  5.34580  0.61958  0.77255  0.48576  0.95510
    131   1.02110  4.48365  3.91901  3.45028  4.06597  3.48970  4.36536  3.37589  3.39187  3.12067  2.49831  3.67665  4.11381  3.69321  3.70117  2.12841  3.05047  3.05842  5.50484  4.28816    156 a - - -
          2.68618  4.42225  2.77519  2.73123  3.46354  2.40513  3.72494  3.29354  2.67741  2.69355  4.24690  2.90347  2.73739  3.18146  2.89801  2.37887  2.77519  2.98518  4.58477  3.61503
          0.01469  4.62345  5.34580  0.61958  0.77255  0.48576  0.95510
    132   1.93398  5.09229  2.60482  2.04780  4.37289  3.54127  3.74329  3.81640  2.24971  2.63579  4.15143  3.03863  3.93810  2.86662  2.99062  2.74597  2.98128  3.44788  5.56452  3.19053    157 a - - -
          2.68618  4.42225  2.77519  2.73123  3.46354  2.40513  3.72494  3.29354  2.67741  2.69355  4.24690  2.90347  2.73739  3.18146  2.89801  2.37887  2.77519  2.98518  4.58477  3.61503
          0.01469  4.62345  5.34580  0.61958  0.77255  0.48576  0.95510
    133   1.98098  5.05517  3.08312  1.69839  4.31052  3.57526  3.78506  3.75115  2.54669  3.32705  4.13103  3.09228  3.97993  2.92486  2.59495  2.80314  3.02343  3.40725  5.53369  2.65621    158 e - - -
          2.68618  4.42225  2.77519  2.73123  3.46354  2.40513  3.72494  3.29354  2.67741  2.69355  4.24690  2.90347  2.73739  3.18146  2.89801  2.37887  2.77519  2.98518  4.58477  3.61503
          0.01469  4.62345  5.34580  0.61958  0.77255  0.48576  0.95510
    134   3.84137  5.07047  5.71880  5.13756  3.35071  5.20777  5.50481  1.78963  4.99542  0.92270  1.55582  5.34023  5.26230  4.90595  4.97019  4.58846  4.04695  2.65540  5.55565  4.59072    159 l - - -
          2.68618  4.42225  2.77519  2.73123  3.46354  2.40513  3.72494  3.29354  2.67741  2.69355  4.24690  2.90347  2.73739  3.18146  2.89801  2.37887  2.77519  2.98518  4.58477  3.61503
          0.01469  4.62345  5.34580  0.61958  0.77255  0.48576  0.95510
    135   3.10235  5.36984  3.02665  2.72446  4.82627  1.13433  3.98673  4.26362  2.16916  3.76974  4.60007  3.23157  4.17477  2.25507  2.93945  3.08717  3.36257  3.87610  5.89422  4.57788    160 g - - -
          2.68618  4.42225  2.77519  2.73123  3.46354  2.40513  3.72494  3.29354  2.67741  2.69355  4.24690  2.90347  2.73739  3.18146  2.89801  2.37887  2.77519  2.98518  4.58477  3.61503
          0.01469  4.62345  5.34580  0.61958  0.77255  0.48576  0.95510
    136   3.47362  4.74049  5.41160  4.84984  3.53414  4.84208  5.24603  1.91229  4.71430  1.40064  2.10170  4.97608  5.05264  4.78713  4.75883  4.20318  3.70459  1.22158  5.53171  4.44469    161 v - - -
          2.68618  4.42225  2.77519  2.73123  3.46354  2.40513  3.72494  3.29354  2.67741  2.69355  4.24690  2.90347  2.73739  3.18146  2.89801  2.37887  2.77519  2.98518  4.58477  3.61503
          0.01469  4.62345  5.34580  0.61958  0.77255  0.48576  0.95510
    137   2.33914  5.05786  2.22667  2.58480  4.54426  3.49094  3.85998  4.00202  2.64988  3.54452  4.31764  3.09969  2.60267  2.98648  3.13146  1.77217  2.37244  3.57706  5.72254  4.34990    162 s - - -
          2.68618  4.42225  2.77519  2.73123  3.46354  2.40513  3.72494  3.29354  2.67741  2.69355  4.24690  2.90347  2.73739  3.18146  2.89801  2.37887  2.77519  2.98518  4.58477  3.61503
          0.01469  4.62345  5.34580  0.61958  0.77255  0.48576  0.95510
    138   3.11964  4.48043  4.79274  2.97654  3.61534  4.37395  4.75651  1.42814  4.10522  1.68230  3.51117  4.41103  4.69552  4.31967  4.25870  3.69700  3.35869  1.44369  5.32589  4.14363    163 i - - -
          2.68618  4.42225  2.77519  2.73123  3.46354  2.40513  3.72494  3.29354  2.67741  2.69355  4.24690  2.90347  2.73739  3.18146  2.89801  2.37887  2.77519  2.98518  4.58477  3.61503
          0.01469  4.62345  5.34580  0.61958  0.77255  0.48576  0.95510
    139   2.05657  5.20591  2.96596  1.50709  4.54258  3.54578  3.79518  3.99182  2.24238  3.52307  4.30084  3.04898  3.97753  2.91598  3.02008  2.80221  2.40853  3.59806  5.69408  4.31273    164 e - - -
          2.68618  4.42225  2.77519  2.73123  3.46354  2.40513  3.72494  3.29354  2.67741  2.69355  4.24690  2.90347  2.73739  3.18146  2.89801  2.37887  2.77519  2.98518  4.58477  3.61503
          0.01469  4.62345  5.34580  0.61958  0.77255  0.48576  0.95510
    140   3.46108  6.17876  1.20469  0.99824  5.45034  3.57949  4.20767  5.03245  3.33729  4.47840  5.36677  3.02679  4.25306  3.38601  4.01620  3.29441  3.76979  4.56005  6.60898  5.02611    165 e - - -
          2.68618  4.42225  2.77519  2.73123  3.46354  2.40513  3.72494  3.29354  2.67741  2.69355  4.24690  2.90347  2.73739  3.18146  2.89801  2.37887  2.77519  2.98518  4.58477  3.61503
          0.01469  4.62345  5.34580  0.61958  0.77255  0.48576  0.95510
    141   3.32276  4.67264  4.93807  4.39795  3.02401  4.46487  4.45061  1.92234  4.21659  1.51010  3.40076  4.46323  4.75913  4.34008  4.29450  3.79260  3.54978  2.61085  4.76745  1.31648    166 y - - -
          2.68618  4.42225  2.77519  2.73123  3.46354  2.40513  3.72494  3.29354  2.67741  2.69355  4.24690  2.90347  2.73739  3.18146  2.89801  2.37887  2.77519  2.98518  4.58477  3.61503
          0.01469  4.62345  5.34580  0.61958  0.77255  0.48576  0.95510
    142   2.76231  4.73425  3.33151  2.76925  3.91654  3.64412  2.58759  3.30471  2.70094  2.96614  2.43084  2.24804  4.03037  3.06917  2.67261  2.86948  2.99255  2.34820  5.26966  3.98646    167 n - - -
          2.68618  4.42225  2.77519  2.73123  3.46354  2.40513  3.72494  3.29354  2.67741  2.69355  4.24690  2.90347  2.73739  3.18146  2.89801  2.37887  2.77519  2.98518  4.58477  3.61503
          0.01469  4.62345  5.34580  0.61958  0.77255  0.48576  0.95510
    143   2.77812  5.26627  1.88714  2.08169  4.59712  3.52081  3.73312  3.16150  2.10314  3.56478  4.31338  2.99073  3.93138  2.49855  2.97775  2.39005  3.01173  3.64972  5.70471  4.29628    168 d - - -
          2.68618  4.42225  2.77519  2.73123  3.46354  2.40513  3.72494  3.29354  2.67741  2.69355  4.24690  2.90347  2.73739  3.18146  2.89801  2.37887  2.77519  2.98518  4.58477  3.61503
          0.01469  4.62345  5.34580  0.61958  0.77255  0.48576  0.95510
    144   2.16291  4.26884  4.08800  2.61513  3.36911  3.83812  4.13151  1.97988  3.40567  1.90882  2.80031  3.76618  4.20764  3.64707  3.62811  3.11660  2.98788  2.49769  4.87873  2.92782    169 l - - -
          2.68618  4.42225  2.77519  2.73123  3.46354  2.40513  3.72494  3.29354  2.67741  2.69355  4.24690  2.90347  2.73739  3.18146  2.89801  2.37887  2.77519  2.98518  4.58477  3.61503
          0.01469  4.62345  5.34580  0.61958  0.77255  0.48576  0.95510
    145   2.41369  4.65614  3.40417  2.47318  3.81588  3.67731  3.90812  2.48440  2.80661  1.96406  3.73534  3.31562  4.06308  2.03254  3.20501  2.91134  3.00012  2.91468  5.21584  3.95108    170 l - - -
          2.68618  4.42225  2.77519  2.73123  3.46354  2.40513  3.72494  3.29354  2.67741  2.69355  4.24690  2.90347  2.73739  3.18146  2.89801  2.37887  2.77519  2.98518  4.58477  3.61503
          0.01469  4.62345  5.34580  0.61958  0.77255  0.48576  0.95510
    146   2.77206  5.05075  3.11196  1.95428  4.32712  3.57179  3.76575  3.75382  2.51054  2.44165  4.12156  3.08567  3.96642  2.89879  2.07424  2.43889  2.43601  3.40483  5.53236  4.18552    171 e - - -
          2.68618  4.42225  2.77519  2.73123  3.46354  2.40513  3.72494  3.29354  2.67741  2.69355  4.24690  2.90347  2.73739  3.18146  2.89801  2.37887  2.77519  2.98518  4.58477  3.61503
          0.01469  4.62345  5.34580  0.61958  0.77255  0.48576  0.95510
    147   2.21454  5.32865  2.20055  2.43829  4.66428  3.52565  3.76212  4.14943  1.98930  3.62924  4.37966  2.12774  3.95414  2.32954  3.01860  2.77614  3.05809  3.71581  5.76343  4.34691    172 k - - -
          2.68618  4.42225  2.77519  2.73123  3.46354  2.40513  3.72494  3.29354  2.67741  2.69355  4.24690  2.90347  2.73739  3.18146  2.89801  2.37887  2.77519  2.98518  4.58477  3.61503
          0.01469  4.62345  5.34580  0.61958  0.77255  0.48576  0.95510
    148   2.11941  4.51170  3.55196  2.98995  3.66721  2.72139  3.95751  2.25991  2.94667  2.25488  3.62137  3.41244  4.08419  2.44002  3.31657  2.94040  2.57800  2.78461  5.09894  3.85608    173 a - - -
          2.68618  4.42225  2.77519  2.73123  3.46354  2.40513  3.72494  3.29354  2.67741  2.69355  4.24690  2.90347  2.73739  3.18146  2.89801  2.37887  2.77519  2.98518  4.58477  3.61503
          0.01469  4.62345  5.34580  0.61958  0.77255  0.48576  0.95510
    149   2.79284  5.23706  2.52546  2.46037  4.56433  2.55283  3.76219  4.03455  2.53257  3.54386  4.30544  1.86910  3.94771  2.46581  3.02733  2.39121  3.03147  2.93095  5.70166  4.30059    174 n - - -
          2.68618  4.42225  2.77519  2.73123  3.46354  2.40513  3.72494  3.29354  2.67741  2.69355  4.24690  2.90347  2.73739  3.18146  2.89801  2.37887  2.77519  2.98518  4.58477  3.61503
          0.01469  4.62345  5.34580  0.61958  0.77255  0.48576  0.95510
    150   2.37008  2.45044  3.34907  2.79110  3.91344  2.71098  3.88130  3.29733  2.75777  2.96448  3.02626  2.40897  4.02219  3.09935  2.49460  2.85041  2.97803  3.02419  5.27574  3.99645    175 a - - -
          2.68618  4.42225  2.77519  2.73123  3.46354  2.40513  3.72494  3.29354  2.67741  2.69355  4.24690  2.90347  2.73739  3.18146  2.89801  2.37887  2.77519  2.98518  4.58477  3.61503
          0.01469  4.62345  5.34580  0.61958  0.77255  0.48576  0.95510
    151   2.75432  4.65245  3.40221  2.83564  2.66681  3.66267  3.88433  3.19923  2.04879  2.11033  3.74590  3.29828  4.04640  3.12406  2.65496  2.52756  2.54449  2.94588  5.20396  3.93717    176 k - - -
          2.68618  4.42225  2.77519  2.73123  3.46354  2.40513  3.72494  3.29354  2.67741  2.69355  4.24690  2.90347  2.73739  3.18146  2.89801  2.37887  2.77519  2.98518  4.58477  3.61503
          0.01469  4.62345  5.34580  0.61958  0.77255  0.48576  0.95510
    152   2.73972  5.11725  3.04346  2.12481  3.27982  3.53438  2.82339  3.10430  2.48234  3.40008  4.17189  2.62741  3.92658  2.52042  2.35376  2.40020  2.97071  3.48046  5.58074  4.20386    177 e - - -
          2.68618  4.42225  2.77519  2.73123  3.46354  2.40513  3.72494  3.29354  2.67741  2.69355  4.24690  2.90347  2.73739  3.18146  2.89801  2.37887  2.77519  2.98518  4.58477  3.61503
          0.01469  4.62345  5.34580  0.61958  0.77255  0.48576  0.95510
    153   2.74692  4.46834  3.61916  2.42865  3.60808  3.72441  3.98270  2.53111  3.00914  1.82602  3.57115  3.46207  2.72717  3.31363  3.36280  2.52532  2.97995  2.35769  5.05686  3.82233    178 l - - -
          2.68618  4.42225  2.77519  2.73123  3.46354  2.40513  3.72494  3.29354  2.67741  2.69355  4.24690  2.90347  2.73739  3.18146  2.89801  2.37887  2.77519  2.98518  4.58477  3.61503
          0.01469  4.62345  5.34580  0.61958  0.77255  0.48576  0.95510
    154   2.19328  4.41376  4.96024  4.38422  2.76586  4.34651  4.73451  1.42541  4.22854  1.99274  3.44793  4.46556  4.66955  4.39133  4.30432  3.67605  3.31788  1.52408  5.21978  4.04400    179 i - - -
          2.68618  4.42225  2.77519  2.73123  3.46354  2.40513  3.72494  3.29354  2.67741  2.69355  4.24690  2.90347  2.73739  3.18146  2.89801  2.37887  2.77519  2.98518  4.58477  3.61503
          0.01469  4.62345  5.34580  0.61958  0.77255  0.48576  0.95510
    155   2.67617  4.60246  3.68590  3.29126  4.31841  2.32268  4.34991  3.72496  3.29451  2.29475  4.27907  3.57671  4.09353  3.61529  3.64356  1.00904  3.08795  3.33028  5.69848  4.44238    180 s - - -
          2.68618  4.42225  2.77519  2.73123  3.46354  2.40513  3.72494  3.29354  2.67741  2.69355  4.24690  2.90347  2.73739  3.18146  2.89801  2.37887  2.77519  2.98518  4.58477  3.61503
          0.01469  4.62345  5.34580  0.61958  0.77255  0.48576  0.95510
    156   2.90619  4.63393  3.70149  3.15005  3.36989  3.83859  2.69033  3.13052  2.98882  1.37620  3.71432  3.53950  4.21477  2.50400  3.30623  3.10183  3.13320  2.91947  4.88291  2.79621    181 l - - -
          2.68618  4.42225  2.77519  2.73123  3.46354  2.40513  3.72494  3.29354  2.67741  2.69355  4.24690  2.90347  2.73739  3.18146  2.89801  2.37887  2.77519  2.98518  4.58477  3.61503
          0.01469  4.62345  5.34580  0.61958  0.77255  0.48576  0.95510
    157   2.79382  5.22596  1.88128  2.08352  2.97606  3.52885  3.76026  3.99929  2.53480  3.51711  4.28349  2.58211  3.94879  2.87491  3.02962  2.39527  2.57052  3.59784  5.68249  4.28482    182 d - - -
          2.68618  4.42225  2.77519  2.73123  3.46354  2.40513  3.72494  3.29354  2.67741  2.69355  4.24690  2.90347  2.73739  3.18146  2.89801  2.37887  2.77519  2.98518  4.58477  3.61503
          0.01469  4.62345  5.34580  0.61958  0.77255  0.48576  0.95510
    158   2.22784  5.14698  2.60540  2.23952  4.45174  3.52730  3.72011  3.91016  2.47287  3.43484  4.19875  3.01234  3.92056  2.35284  2.55972  2.41339  2.96985  2.73504  5.60451  3.26194    183 a - - -
          2.68618  4.42225  2.77519  2.73123  3.46354  2.40513  3.72494  3.29354  2.67741  2.69355  4.24690  2.90347  2.73739  3.18146  2.89801  2.37887  2.77519  2.98518  4.58477  3.61503
          0.01469  4.62345  5.34580  0.61958  0.77255  0.48576  0.95510
    159   2.73697  4.90516  2.70344  2.59987  4.13476  3.57547  3.78196  3.54626  2.12573  2.68062  3.97900  3.11532  3.09852  2.93952  3.05040  2.30988  2.43473  2.75210  3.60494  4.08696    184 k - - -
          2.68618  4.42225  2.77519  2.73123  3.46354  2.40513  3.72494  3.29354  2.67741  2.69355  4.24690  2.90347  2.73739  3.18146  2.89801  2.37887  2.77519  2.98518  4.58477  3.61503
          0.01469  4.62345  5.34580  0.61958  0.77255  0.48576  0.95510
    160   2.77158  4.36319  3.89871  3.32332  3.48667  3.80980  4.09148  2.38828  3.22409  2.03463  3.46812  3.65393  4.18596  3.51549  2.44304  2.13085  3.00552  1.90082  4.97768  3.76654    185 v - - -
          2.68618  4.42225  2.77519  2.73123  3.46354  2.40513  3.72494  3.29354  2.67741  2.69355  4.24690  2.90347  2.73739  3.18146  2.89801  2.37887  2.77519  2.98518  4.58477  3.61503
          0.01469  4.62345  5.34580  0.61958  0.77255  0.48576  0.95510
    161   2.74494  4.60736  3.42067  2.21110  2.55677  3.66355  3.90908  3.14053  2.84384  2.31024  3.70777  3.32363  4.05350  3.16785  3.24377  2.11506  2.31485  2.89405  5.17230  3.90757    186 s - - -
          2.68618  4.42225  2.77519  2.73123  3.46354  2.40513  3.72494  3.29354  2.67741  2.69355  4.24690  2.90347  2.73739  3.18146  2.89801  2.37887  2.77519  2.98518  4.58477  3.61503
          0.01469  4.62345  5.34580  0.61958  0.77255  0.48576  0.95510
    162   2.29293  5.17912  2.57450  2.02428  3.04969  2.60706  3.72780  3.95344  2.22732  3.47061  4.23171  3.00701  3.92564  2.83801  2.97224  2.39407  2.98490  3.55187  5.63424  4.24275    187 e - - -
          2.68618  4.42225  2.77519  2.73123  3.46354  2.40513  3.72494  3.29354  2.67741  2.69355  4.24690  2.90347  2.73739  3.18146  2.89801  2.37887  2.77519  2.98518  4.58477  3.61503
          0.01469  4.62345  5.34580  0.61958  0.77255  0.48576  0.95510
    163   2.19045  5.48374  1.79939  1.67961  4.80546  3.53101  2.96656  4.30369  2.67850  3.78015  4.54587  2.46529  4.01463  2.97054  3.20437  2.87541  3.18846  3.86488  5.91842  4.47399    188 e - - -
          2.68618  4.42225  2.77519  2.73123  3.46354  2.40513  3.72494  3.29354  2.67741  2.69355  4.24690  2.90347  2.73739  3.18146  2.89801  2.37887  2.77519  2.98518  4.58477  3.61503
          0.01469  4.62345  5.34580  0.61958  0.77255  0.48576  0.95510
    164   2.77104  5.00620  2.01060  2.57748  2.88800  2.34756  3.82283  3.73579  2.63445  3.32622  4.13296  3.09957  2.67370  2.96963  3.10785  2.79491  2.57298  3.38831  5.55334  4.20316    189 d - - -
          2.68618  4.42225  2.77519  2.73123  3.46354  2.40513  3.72494  3.29354  2.67741  2.69355  4.24690  2.90347  2.73739  3.18146  2.89801  2.37887  2.77519  2.98518  4.58477  3.61503
          0.30482  4.62345  1.37467  0.61958  0.77255  0.48576  0.95510
    165   2.11459  5.17335  2.40964  2.36050  4.49395  3.43441  2.85310  3.96602  2.00949  3.46833  4.23020  2.47282  3.85859  2.77815  2.91459  2.68046  2.95127  3.55326  5.61970  4.21758    190 k - - -
          2.68618  4.42225  2.77519  2.73123  3.46354  2.40513  3.72494  3.29354  2.67741  2.69355  4.24690  2.90347  2.73739  3.18146  2.89801  2.37887  2.77519  2.98518  4.58477  3.61503
          0.01959  4.33823  5.06057  0.61958  0.77255  0.30104  1.34726
    166   2.76408  4.97812  2.34192  1.80300  4.22093  3.57370  3.79195  2.71467  2.59502  2.45402  4.04853  3.09934  3.97377  2.94023  3.06251  2.79316  2.56143  3.27970  5.48490  4.14382    191 e - - -
          2.68618  4.42225  2.77519  2.73123  3.46354  2.40513  3.72494  3.29354  2.67741  2.69355  4.24690  2.90347  2.73739  3.18146  2.89801  2.37887  2.77519  2.98518  4.58477  3.61503
          0.01469  4.62345  5.34580  0.61958  0.77255  0.48576  0.95510
    167   2.67933  4.55226  3.72800  3.23281  4.07308  3.51118  4.22776  3.40405  3.17936  3.12414  2.81703  3.54974  4.08940  3.50542  3.53041  1.40793  1.59083  3.08917  5.48216  4.24287    192 s - - -
          2.68618  4.42225  2.77519  2.73123  3.46354  2.40513  3.72494  3.29354  2.67741  2.69355  4.24690  2.90347  2.73739  3.18146  2.89801  2.37887  2.77519  2.98518  4.58477  3.61503
          0.01469  4.62345  5.34580  0.61958  0.77255  0.48576  0.95510
    168   2.25431  4.25055  4.35030  2.89743  2.50805  3.93085  4.24370  2.26152  3.63188  1.54800  3.32207  3.94244  4.29193  3.83704  3.78711  3.22419  3.03612  2.11754  4.87887  3.69401    193 l - - -
          2.68618  4.42225  2.77519  2.73123  3.46354  2.40513  3.72494  3.29354  2.67741  2.69355  4.24690  2.90347  2.73739  3.18146  2.89801  2.37887  2.77519  2.98518  4.58477  3.61503
          0.01469  4.62345  5.34580  0.61958  0.77255  0.48576  0.95510
    169   2.83121  5.34488  2.43674  1.94081  4.67621  2.52450  2.38457  4.16408  2.54644  3.64453  4.39581  2.98721  3.95786  2.47825  3.05132  2.26065  3.06926  3.72947  5.78071  4.35855    194 e - - -
          2.68618  4.42225  2.77519  2.73123  3.46354  2.40513  3.72494  3.29354  2.67741  2.69355  4.24690  2.90347  2.73739  3.18146  2.89801  2.37887  2.77519  2.98518  4.58477  3.61503
          0.01469  4.62345  5.34580  0.61958  0.77255  0.48576  0.95510
    170   2.74415  4.76167  2.29263  2.25337  3.07418  3.61800  3.83966  3.32824  2.70151  2.31208  3.84531  3.20460  4.00676  3.03839  3.13851  2.83647  2.33301  2.60000  5.30058  4.00549    195 e - - -
          2.68618  4.42225  2.77519  2.73123  3.46354  2.40513  3.72494  3.29354  2.67741  2.69355  4.24690  2.90347  2.73739  3.18146  2.89801  2.37887  2.77519  2.98518  4.58477  3.61503
          0.01469  4.62345  5.34580  0.61958  0.77255  0.48576  0.95510
    171   2.81110  4.23777  4.47076  3.88124  3.27616  3.94174  4.25742  2.58625  3.71530  1.49911  3.31274  4.00385  4.30925  3.90919  3.82978  2.63354  3.04709  1.58764  3.24956  3.62546    196 l - - -
          2.68618  4.42225  2.77519  2.73123  3.46354  2.40513  3.72494  3.29354  2.67741  2.69355  4.24690  2.90347  2.73739  3.18146  2.89801  2.37887  2.77519  2.98518  4.58477  3.61503
          0.01469  4.62345  5.34580  0.61958  0.77255  0.48576  0.95510
    172   2.24368  4.43222  3.71712  2.65113  3.58366  3.75430  4.03871  1.72598  3.10384  2.64311  3.55191  3.53711  3.08328  3.39884  3.43766  3.01281  2.57676  2.28521  5.04924  3.82239    197 i - - -
          2.68618  4.42225  2.77519  2.73123  3.46354  2.40513  3.72494  3.29354  2.67741  2.69355  4.24690  2.90347  2.73739  3.18146  2.89801  2.37887  2.77519  2.98518  4.58477  3.61503
          0.01469  4.62345  5.34580  0.61958  0.77255  0.48576  0.95510
    173   2.22610  5.20613  2.61687  2.10337  4.53055  2.89201  3.72019  4.00159  2.10719  3.50426  4.25690  2.99729  3.91989  2.82567  2.95953  2.15598  2.98268  2.95783  5.65532  4.25669    198 e - - -
          2.68618  4.42225  2.77519  2.73123  3.46354  2.40513  3.72494  3.29354  2.67741  2.69355  4.24690  2.90347  2.73739  3.18146  2.89801  2.37887  2.77519  2.98518  4.58477  3.61503
          0.01469  4.62345  5.34580  0.61958  0.77255  0.48576  0.95510
    174   2.93416  5.37735  1.36378  2.00025  4.67893  3.54234  3.87137  3.02327  2.71073  3.67142  4.46064  3.02053  4.02640  3.00230  3.22696  2.26208  3.18378  3.74288  5.84749  4.42929    199 d - - -
          2.68618  4.42225  2.77519  2.73123  3.46354  2.40513  3.72494  3.29354  2.67741  2.69355  4.24690  2.90347  2.73739  3.18146  2.89801  2.37887  2.77519  2.98518  4.58477  3.61503
          0.01469  4.62345  5.34580  0.61958  0.77255  0.48576  0.95510
    175   2.30516  5.16483  2.60142  2.46775  4.47657  3.52685  3.07005  3.10404  2.05325  3.45526  4.21534  3.00916  3.92015  2.82658  2.57486  2.07240  2.97250  3.53763  5.61779  4.22972    200 k - - -
          2.68618  4.42225  2.77519  2.73123  3.46354  2.40513  3.72494  3.29354  2.67741  2.69355  4.24690  2.90347  2.73739  3.18146  2.89801  2.37887  2.77519  2.98518  4.58477  3.61503
          0.01469  4.62345  5.34580  0.61958  0.77255  0.48576  0.95510
    176   2.75084  4.99508  3.09666  2.27998  4.25606  2.89476  3.77432  2.95614  2.56257  3.26841  4.07250  3.08435  2.35831  2.55742  3.02889  2.77240  2.10991  3.34158  5.49687  4.15129    201 t - - -
          2.68618  4.42225  2.77519  2.73123  3.46354  2.40513  3.72494  3.29354  2.67741  2.69355  4.24690  2.90347  2.73739  3.18146  2.89801  2.37887  2.77519  2.98518  4.58477  3.61503
          0.01469  4.62345  5.34580  0.61958  0.77255  0.48576  0.95510
    177   2.77076  5.25205  2.99136  1.98812  4.59162  3.53041  3.72077  4.06737  2.08206  3.55123  4.29856  2.12263  3.92983  2.82263  2.56326  2.28582  2.57296  3.64067  5.68506  4.28575    202 e - - -
          2.68618  4.42225  2.77519  2.73123  3.46354  2.40513  3.72494  3.29354  2.67741  2.69355  4.24690  2.90347  2.73739  3.18146  2.89801  2.37887  2.77519  2.98518  4.58477  3.61503
          0.01469  4.62345  5.34580  0.61958  0.77255  0.48576  0.95510
    178   2.41397  5.24780  2.54592  1.81394  4.57475  3.52064  2.76979  4.05032  2.49732  3.54758  4.30053  2.99513  3.93324  2.84538  2.99216  2.28086  2.34813  3.63017  5.69515  4.28975    203 e - - -
          2.68634  4.42241  2.77456  2.73140  3.46370  2.40529  3.72511  3.29370  2.67757  2.69339  4.24706  2.90363  2.73723  3.18163  2.89817  2.37857  2.77536  2.98535  4.58200  3.61520
          0.70527  1.33570  1.41449  0.80532  0.59230  0.48576  0.95510
    179   2.09173  4.66955  3.13202  2.76382  4.45308  2.43126  4.01043  3.88556  2.87138  3.49634  4.29976  1.58130  3.89292  3.18601  3.30685  2.66237  2.30555  3.42235  5.71200  4.40219    208 n - - -
          2.68618  4.42225  2.77519  2.73123  3.46354  2.40513  3.72494  3.29354  2.67741  2.69355  4.24690  2.90347  2.73739  3.18146  2.89801  2.37887  2.77519  2.98518  4.58477  3.61503
          0.12704  4.35127  2.24049  0.61958  0.77255  0.86494  0.54659
    180   3.32693  5.00357  3.97644  3.88055  4.81733  3.67086  4.91203  4.47892  3.97389  4.05599  5.13222  4.14237  0.35632  4.35003  4.16213  3.50955  3.80017  4.07765  5.88255  4.94801    209 P - - -
          2.68618  4.42225  2.77519  2.73123  3.46354  2.40513  3.72494  3.29354  2.67741  2.69355  4.24690  2.90347  2.73739  3.18146  2.89801  2.37887  2.77519  2.98518  4.58477  3.61503
          0.02151  4.24575  4.96810  0.61958  0.77255  0.74613  0.64283
    181   2.71547  4.79294  2.51136  1.97914  2.30870  3.52368  3.76323  3.36288  2.63435  2.54040  3.86511  3.08333  3.93724  2.96046  3.08508  2.77991  2.95120  3.08470  5.26559  3.91982    210 e - - -
          2.68618  4.42225  2.77519  2.73123  3.46354  2.40513  3.72494  3.29354  2.67741  2.69355  4.24690  2.90347  2.73739  3.18146  2.89801  2.37887  2.77519  2.98518  4.58477  3.61503
          0.01934  4.35127  5.07362  0.61958  0.77255  0.86494  0.54659
    182   2.72254  5.14759  2.88539  1.79194  4.46535  3.45956  3.66633  3.92451  2.11370  3.43424  4.20289  2.49591  3.87181  2.41215  2.85724  2.69472  2.95398  2.79527  5.58891  4.20460    211 e - - -
          2.68618  4.42225  2.77519  2.73123  3.46354  2.40513  3.72494  3.29354  2.67741  2.69355  4.24690  2.90347  2.73739  3.18146  2.89801  2.37887  2.77519  2.98518  4.58477  3.61503
          0.01934  4.35127  5.07362  0.61958  0.77255  0.86494  0.54659
    183   2.71816  4.30687  3.82711  3.25415  3.33035  3.75352  4.00790  1.99551  3.14728  2.34123  2.47306  3.58677  4.12052  2.32388  3.42579  3.02178  2.94879  2.51725  4.86231  2.82285    212 i - - -
          2.68618  4.42225  2.77519  2.73123  3.46354  2.40513  3.72494  3.29354  2.67741  2.69355  4.24690  2.90347  2.73739  3.18146  2.89801  2.37887  2.77519  2.98518  4.58477  3.61503
          0.01934  4.35127  5.07362  0.61958  0.77255  0.52316  0.89807
    184   2.92570  4.29785  4.71457  4.12961  2.48315  4.09356  4.31756  2.12160  3.95540  1.90706  3.26392  4.18101  4.43023  4.08847  4.01333  3.40702  3.15636  1.77246  4.75677  1.88240    213 v - - -
          2.68618  4.42225  2.77519  2.73123  3.46354  2.40513  3.72494  3.29354  2.67741  2.69355  4.24690  2.90347  2.73739  3.18146  2.89801  2.37887  2.77519  2.98518  4.58477  3.61503
          0.01650  4.50834  5.23069  0.61958  0.77255  0.67672  0.70985
    185   2.20698  5.03043  2.97260  1.26779  4.32373  3.54914  3.88161  3.62950  2.69015  2.66818  4.17011  3.11854  4.01841  3.04156  3.13776  2.86927  3.09963  3.32315  5.60705  4.26142    214 e - - -
          2.68618  4.42225  2.77519  2.73123  3.46354  2.40513  3.72494  3.29354  2.67741  2.69355  4.24690  2.90347  2.73739  3.18146  2.89801  2.37887  2.77519  2.98518  4.58477  3.61503
          0.01650  4.50834  5.23069  0.61958  0.77255  0.67672  0.70985
    186   2.74931  5.19897  2.57714  1.96488  4.52883  3.50694  3.69388  3.99418  1.84572  2.54003  4.24781  2.98239  3.90663  2.80046  2.46382  2.71925  2.97859  3.58216  5.63253  4.24493    215 k - - -
          2.68618  4.42225  2.77519  2.73123  3.46354  2.40513  3.72494  3.29354  2.67741  2.69355  4.24690  2.90347  2.73739  3.18146  2.89801  2.37887  2.77519  2.98518  4.58477  3.61503
          0.01650  4.50834  5.23069  0.61958  0.77255  0.38256  1.14605
    187   2.06860  5.10132  3.06547  2.02720  4.39287  3.54782  3.74077  3.83566  2.22976  3.38260  4.16257  3.04587  3.94155  2.86178  2.41376  2.44407  2.98488  2.57783  5.57051  4.20381    216 e - - -
          2.68618  4.42225  2.77519  2.73123  3.46354  2.40513  3.72494  3.29354  2.67741  2.69355  4.24690  2.90347  2.73739  3.18146  2.89801  2.37887  2.77519  2.98518  4.58477  3.61503
          0.01469  4.62345  5.34580  0.61958  0.77255  0.48576  0.95510
    188   3.07081  5.66524  1.43149  1.70274  4.97743  3.53962  3.94087  4.49337  2.83141  3.95744  4.74104  2.46509  4.07633  2.48052  3.38680  2.39969  3.33018  4.04309  6.09379  4.61589    217 d - - -
          2.68618  4.42225  2.77519  2.73123  3.46354  2.40513  3.72494  3.29354  2.67741  2.69355  4.24690  2.90347  2.73739  3.18146  2.89801  2.37887  2.77519  2.98518  4.58477  3.61503
          0.01469  4.62345  5.34580  0.61958  0.77255  0.48576  0.95510
    189   2.74515  4.63897  3.39523  2.83255  3.80790  3.65700  2.69327  2.67160  2.43876  2.23433  3.73353  3.29581  4.04183  3.12855  3.19188  2.36124  2.13482  2.93038  5.19512  3.92796    218 t - - -
          2.68618  4.42225  2.77519  2.73123  3.46354  2.40513  3.72494  3.29354  2.67741  2.69355  4.24690  2.90347  2.73739  3.18146  2.89801  2.37887  2.77519  2.98518  4.58477  3.61503
          0.01469  4.62345  5.34580  0.61958  0.77255  0.48576  0.95510
    190   2.94828  5.12185  3.38963  2.77141  4.41349  3.72962  3.81923  2.54629  1.59632  2.72592  4.18924  3.25243  4.10048  2.46835  1.94272  2.97270  3.15600  3.48402  5.54704  4.27091    219 k - - -
          2.68618  4.42225  2.77519  2.73123  3.46354  2.40513  3.72494  3.29354  2.67741  2.69355  4.24690  2.90347  2.73739  3.18146  2.89801  2.37887  2.77519  2.98518  4.58477  3.61503
          0.01469  4.62345  5.34580  0.61958  0.77255  0.48576  0.95510
    191   2.31289  5.29593  3.03698  1.48324  4.64564  3.57711  3.74955  4.10823  2.13515  3.58568  4.34540  3.04957  3.97821  2.48931  2.44154  2.80401  3.06528  3.69120  5.70930  4.33225    220 e - - -
          2.68618  4.42225  2.77519  2.73123  3.46354  2.40513  3.72494  3.29354  2.67741  2.69355  4.24690  2.90347  2.73739  3.18146  2.89801  2.37887  2.77519  2.98518  4.58477  3.61503
          0.01469  4.62345  5.34580  0.61958  0.77255  0.48576  0.95510
    192   2.76087  4.50709  3.60262  3.03287  3.65211  3.72296  2.03708  2.25735  2.94079  2.71648  3.61168  3.44514  4.10523  3.28203  2.76862  2.97079  2.30441  2.38628  5.08693  3.84832    221 h - - -
          2.68618  4.42225  2.77519  2.73123  3.46354  2.40513  3.72494  3.29354  2.67741  2.69355  4.24690  2.90347  2.73739  3.18146  2.89801  2.37887  2.77519  2.98518  4.58477  3.61503
          0.01469  4.62345  5.34580  0.61958  0.77255  0.48576  0.95510
    193   3.77803  5.00457  5.67070  5.12165  3.47758  5.19603  5.58315  1.91344  4.99387  0.64139  3.22590  5.32690  5.29167  4.98041  5.01852  4.59176  4.00097  1.99807  5.67780  4.66969    222 L - - -
          2.68618  4.42225  2.77519  2.73123  3.46354  2.40513  3.72494  3.29354  2.67741  2.69355  4.24690  2.90347  2.73739  3.18146  2.89801  2.37887  2.77519  2.98518  4.58477  3.61503
          0.01469  4.62345  5.34580  0.61958  0.77255  0.48576  0.95510
    194   2.74502  4.52506  3.53358  2.52922  3.67373  3.69936  3.94294  2.05448  2.91851  2.73778  2.97092  3.39714  4.08062  3.23915  2.46189  2.24664  2.97669  2.41303  5.10101  3.85587    223 i - - -
          2.68618  4.42225  2.77519  2.73123  3.46354  2.40513  3.72494  3.29354  2.67741  2.69355  4.24690  2.90347  2.73739  3.18146  2.89801  2.37887  2.77519  2.98518  4.58477  3.61503
          0.01469  4.62345  5.34580  0.61958  0.77255  0.48576  0.95510
    195   2.81677  5.32791  2.19770  1.70216  4.66715  3.52777  3.75418  4.15259  2.21959  3.62781  4.37581  2.99307  2.68369  2.85866  2.40640  2.77108  3.05164  3.71656  5.75748  4.34278    224 e - - -
          2.68618  4.42225  2.77519  2.73123  3.46354  2.40513  3.72494  3.29354  2.67741  2.69355  4.24690  2.90347  2.73739  3.18146  2.89801  2.37887  2.77519  2.98518  4.58477  3.61503
          0.01469  4.62345  5.34580  0.61958  0.77255  0.48576  0.95510
    196   1.55250  4.50834  4.90371  4.35141  3.70612  4.44054  4.88668  1.53384  4.23401  2.05635  3.58599  4.51459  4.77160  4.44812  4.38652  3.77825  3.40956  1.56437  5.44328  4.25471    225 i - - -
          2.68618  4.42225  2.77519  2.73123  3.46354  2.40513  3.72494  3.29354  2.67741  2.69355  4.24690  2.90347  2.73739  3.18146  2.89801  2.37887  2.77519  2.98518  4.58477  3.61503
          0.01469  4.62345  5.34580  0.61958  0.77255  0.48576  0.95510
    197   3.55791  4.76401  5.60960  5.15875  4.10746  5.14955  5.92927  0.82640  5.09529  2.51778  3.84079  5.32214  5.38618  5.35590  5.26734  4.59527  3.82440  1.13013  6.24419  5.02328    226 i - - -
          2.68618  4.42225  2.77519  2.73123  3.46354  2.40513  3.72494  3.29354  2.67741  2.69355  4.24690  2.90347  2.73739  3.18146  2.89801  2.37887  2.77519  2.98518  4.58477  3.61503
          0.01469  4.62345  5.34580  0.61958  0.77255  0.48576  0.95510
    198   2.77322  5.21399  3.02099  1.88093  4.53967  3.54148  3.72739  4.00368  1.88931  3.50557  3.24277  3.01949  3.93802  2.45952  2.91473  2.07116  3.00284  3.59499  5.65360  4.26676    227 e - - -
          2.68620  4.42227  2.77521  2.73125  3.46356  2.40515  3.72496  3.29356  2.67743  2.69357  4.24692  2.90312  2.73741  3.18148  2.89803  2.37889  2.77521  2.98520  4.58479  3.61505
          0.08984  2.51142  5.34580  0.31682  1.30365  0.48576  0.95510
    199   2.76069  5.23046  2.34120  1.90128  4.55601  3.52038  3.72405  4.03027  2.21731  3.52719  2.96774  2.59568  3.92390  2.82881  2.96511  2.72859  2.30892  3.61084  5.67378  4.27121    229 e - - -
          2.68618  4.42225  2.77519  2.73123  3.46354  2.40513  3.72494  3.29354  2.67741  2.69355  4.24690  2.90347  2.73739  3.18146  2.89801  2.37887  2.77519  2.98518  4.58477  3.61503
          0.01469  4.62345  5.34580  0.61958  0.77255  0.48576  0.95510
    200   3.93184  5.14662  5.75144  5.21689  3.40560  5.31653  5.64534  1.83098  5.04979  0.54649  3.16173  5.45070  5.36340  5.00803  5.05175  4.74044  4.14819  2.56763  5.65601  4.65204    230 L - - -
          2.68618  4.42225  2.77519  2.73123  3.46354  2.40513  3.72494  3.29354  2.67741  2.69355  4.24690  2.90347  2.73739  3.18146  2.89801  2.37887  2.77519  2.98518  4.58477  3.61503
          0.01469  4.62345  5.34580  0.61958  0.77255  0.48576  0.95510
    201   2.78672  5.04052  2.56955  2.56209  4.33576  3.54841  3.82194  2.72172  2.63176  3.35085  4.15602  2.61293  1.86439  2.96628  3.10735  2.28299  3.03379  3.41431  5.57532  4.22103    231 p - - -
          2.68618  4.42225  2.77519  2.73123  3.46354  2.40513  3.72494  3.29354  2.67741  2.69355  4.24690  2.90347  2.73739  3.18146  2.89801  2.37887  2.77519  2.98518  4.58477  3.61503
          0.01469  4.62345  5.34580  0.61958  0.77255  0.48576  0.95510
    202   2.19134  5.45920  2.31717  1.33038  4.78468  3.53645  3.84775  4.27560  2.12712  3.75716  4.52502  2.99920  4.01482  2.96658  3.17330  2.87365  3.18106  3.84248  5.89728  4.46206    232 e - - -
          2.68618  4.42225  2.77519  2.73123  3.46354  2.40513  3.72494  3.29354  2.67741  2.69355  4.24690  2.90347  2.73739  3.18146  2.89801  2.37887  2.77519  2.98518  4.58477  3.61503
          0.01469  4.62345  5.34580  0.61958  0.77255  0.48576  0.95510
    203   3.44836  5.60782  3.52306  2.14042  5.09173  3.95976  4.01650  4.47312  2.33836  3.89085  4.76705  3.49918  4.38572  3.15583  0.76519  3.41953  3.63345  4.13368  5.89948  4.72025    233 r - - -
          2.68618  4.42225  2.77519  2.73123  3.46354  2.40513  3.72494  3.29354  2.67741  2.69355  4.24690  2.90347  2.73739  3.18146  2.89801  2.37887  2.77519  2.98518  4.58477  3.61503
          0.01469  4.62345  5.34580  0.61958  0.77255  0.48576  0.95510
    204   3.26587  5.92093  1.81284  0.92908  5.20786  3.55758  4.07061  4.74862  3.06229  4.20324  5.03073  3.00221  4.16620  2.44841  3.66081  3.13821  3.54602  4.29131  6.34311  4.81627    234 e - - -
          2.68618  4.42225  2.77519  2.73123  3.46354  2.40513  3.72494  3.29354  2.67741  2.69355  4.24690  2.90347  2.73739  3.18146  2.89801  2.37887  2.77519  2.98518  4.58477  3.61503
          0.01469  4.62345  5.34580  0.61958  0.77255  0.48576  0.95510
    205   3.08735  5.45855  3.36795  2.16022  4.89304  3.77548  3.80978  4.29818  1.41731  3.71528  4.51019  3.24797  4.14831  1.95736  1.95866  3.04792  3.28031  3.90412  5.76790  4.49226    235 k - - -
          2.68618  4.42225  2.77519  2.73123  3.46354  2.40513  3.72494  3.29354  2.67741  2.69355  4.24690  2.90347  2.73739  3.18146  2.89801  2.37887  2.77519  2.98518  4.58477  3.61503
          0.01469  4.62345  5.34580  0.61958  0.77255  0.48576  0.95510
    206   2.87893  4.43350  4.07377  3.49253  3.46219  3.92762  4.20182  2.74184  2.65598  1.23515  2.51315  3.79866  4.29079  3.63506  3.54863  3.21039  2.54840  2.60133  5.02867  3.84071    236 l - - -
          2.68618  4.42225  2.77519  2.73123  3.46354  2.40513  3.72494  3.29354  2.67741  2.69355  4.24690  2.90347  2.73739  3.18146  2.89801  2.37887  2.77519  2.98518  4.58477  3.61503
          0.01469  4.62345  5.34580  0.61958  0.77255  0.48576  0.95510
    207   3.49118  4.72857  5.47710  4.95836  3.80744  4.96923  5.50691  0.91023  4.85385  2.25323  2.38438  5.10444  5.19309  5.01520  4.95908  4.35893  3.73776  1.44904  5.82989  4.68525    237 i - - -
          2.68618  4.42225  2.77519  2.73123  3.46354  2.40513  3.72494  3.29354  2.67741  2.69355  4.24690  2.90347  2.73739  3.18146  2.89801  2.37887  2.77519  2.98518  4.58477  3.61503
          0.01469  4.62345  5.34580  0.61958  0.77255  0.48576  0.95510
    208   3.09553  4.65840  4.07594  2.48457  3.57215  4.12129  4.43856  2.63173  3.50029  0.97915  3.46049  3.95336  4.48680  3.81331  3.77379  3.43778  3.33552  2.16577  5.28222  4.09542    238 l - - -
          2.68618  4.42225  2.77519  2.73123  3.46354  2.40513  3.72494  3.29354  2.67741  2.69355  4.24690  2.90347  2.73739  3.18146  2.89801  2.37887  2.77519  2.98518  4.58477  3.61503
          0.01469  4.62345  5.34580  0.61958  0.77255  0.48576  0.95510
    209   2.74520  5.01272  3.08794  2.15269  4.27820  2.89919  2.68678  2.97747  2.54703  3.28753  4.08586  3.07182  3.95050  2.90004  3.01745  2.08386  2.31709  3.36185  5.50821  4.15690    239 s - - -
          2.68618  4.42225  2.77519  2.73123  3.46354  2.40513  3.72494  3.29354  2.67741  2.69355  4.24690  2.90347  2.73739  3.18146  2.89801  2.37887  2.77519  2.98518  4.58477  3.61503
          0.01469  4.62345  5.34580  0.61958  0.77255  0.48576  0.95510
    210   3.23221  4.73117  4.49253  3.87781  3.43788  4.29481  4.51195  2.73533  3.47671  0.90427  2.55210  4.17104  4.59859  3.90315  2.34951  3.60607  3.45237  2.77131  5.23072  4.09312    240 l - - -
          2.68618  4.42225  2.77519  2.73123  3.46354  2.40513  3.72494  3.29354  2.67741  2.69355  4.24690  2.90347  2.73739  3.18146  2.89801  2.37887  2.77519  2.98518  4.58477  3.61503
          0.01469  4.62345  5.34580  0.61958  0.77255  0.48576  0.95510
    211   3.73812  5.13237  4.68812  4.24289  1.81475  4.55551  3.87606  3.67650  3.99054  3.12015  4.25789  4.24255  4.88595  4.20000  2.22966  3.88337  3.95803  3.53116  4.11153  0.86587    241 y - - -
          2.68618  4.42225  2.77519  2.73123  3.46354  2.40513  3.72494  3.29354  2.67741  2.69355  4.24690  2.90347  2.73739  3.18146  2.89801  2.37887  2.77519  2.98518  4.58477  3.61503
          0.01469  4.62345  5.34580  0.61958  0.77255  0.48576  0.95510
    212   3.78948  5.15157  4.76390  4.33667  1.70752  4.60065  3.87318  3.69704  4.09235  3.12997  4.27953  4.28936  4.92669  4.26490  2.37853  3.93371  4.00887  3.55687  4.08668  0.84858    242 y - - -
          2.68618  4.42225  2.77519  2.73123  3.46354  2.40513  3.72494  3.29354  2.67741  2.69355  4.24690  2.90347  2.73739  3.18146  2.89801  2.37887  2.77519  2.98518  4.58477  3.61503
          0.01469  4.62345  5.34580  0.61958  0.77255  0.48576  0.95510
    213   2.78123  4.88381  3.25019  2.68054  4.10586  3.62399  3.81084  3.50518  2.15484  3.12852  3.96235  3.17957  4.00903  2.58959  2.41705  2.84135  2.55933  2.43082  5.38943  2.33398    243 k - - -
          2.68618  4.42225  2.77519  2.73123  3.46354  2.40513  3.72494  3.29354  2.67741  2.69355  4.24690  2.90347  2.73739  3.18146  2.89801  2.37887  2.77519  2.98518  4.58477  3.61503
          0.01469  4.62345  5.34580  0.61958  0.77255  0.48576  0.95510
    214   3.17182  5.78174  1.88497  1.03661  5.08769  3.55740  4.00464  4.60836  2.15495  4.06835  4.87367  3.00631  4.12699  3.14629  3.47460  3.06538  3.43882  4.15898  6.20305  4.71296    244 e - - -
          2.68618  4.42225  2.77519  2.73123  3.46354  2.40513  3.72494  3.29354  2.67741  2.69355  4.24690  2.90347  2.73739  3.18146  2.89801  2.37887  2.77519  2.98518  4.58477  3.61503
          0.01469  4.62345  5.34580  0.61958  0.77255  0.48576  0.95510
    215   2.98730  5.54268  1.56763  1.76880  4.86484  3.54173  2.49232  4.36672  2.12872  3.83550  4.60681  2.99758  4.03875  2.99929  3.22343  2.91408  3.23616  3.92505  5.96771  4.51927    245 d - - -
          2.68618  4.42225  2.77519  2.73123  3.46354  2.40513  3.72494  3.29354  2.67741  2.69355  4.24690  2.90347  2.73739  3.18146  2.89801  2.37887  2.77519  2.98518  4.58477  3.61503
          0.01469  4.62345  5.34580  0.61958  0.77255  0.48576  0.95510
    216   3.23221  4.73117  4.49253  3.87781  3.43788  4.29481  4.51195  2.73533  3.47671  0.90427  2.55210  4.17104  4.59859  3.90315  2.34951  3.60607  3.45237  2.77131  5.23072  4.09312    246 l - - -
          2.68618  4.42225  2.77519  2.73123  3.46354  2.40513  3.72494  3.29354  2.67741  2.69355  4.24690  2.90347  2.73739  3.18146  2.89801  2.37887  2.77519  2.98518  4.58477  3.61503
          0.01469  4.62345  5.34580  0.61958  0.77255  0.48576  0.95510
    217   2.76077  4.86306  3.23192  2.88744  4.58853  3.46048  4.14477  4.02212  2.99128  3.63495  4.44882  1.85922  2.53026  3.32278  3.41686  2.84567  1.32341  3.57813  5.84752  4.53307    247 t - - -
          2.68618  4.42225  2.77519  2.73123  3.46354  2.40513  3.72494  3.29354  2.67741  2.69355  4.24690  2.90347  2.73739  3.18146  2.89801  2.37887  2.77519  2.98518  4.58477  3.61503
          0.01469  4.62345  5.34580  0.61958  0.77255  0.48576  0.95510
    218   3.28793  4.77570  4.50428  3.93287  3.38929  4.37165  4.61633  2.70358  3.71380  0.99672  1.99240  4.24986  4.65856  2.41879  3.92328  3.67663  3.50913  2.78853  5.25655  4.13380    248 l - - -
          2.68618  4.42225  2.77519  2.73123  3.46354  2.40513  3.72494  3.29354  2.67741  2.69355  4.24690  2.90347  2.73739  3.18146  2.89801  2.37887  2.77519  2.98518  4.58477  3.61503
          0.01469  4.62345  5.34580  0.61958  0.77255  0.48576  0.95510
    219   2.22423  5.39240  3.41262  2.79022  4.80835  3.78084  3.81795  4.20501  1.17962  3.65304  4.45816  3.26881  4.15249  2.41051  2.16343  3.05156  3.27181  3.83038  5.72916  4.46244    249 k - - -
          2.68618  4.42225  2.77519  2.73123  3.46354  2.40513  3.72494  3.29354  2.67741  2.69355  4.24690  2.90347  2.73739  3.18146  2.89801  2.37887  2.77519  2.98518  4.58477  3.61503
          0.01469  4.62345  5.34580  0.61958  0.77255  0.48576  0.95510
    220   3.27667  5.71562  2.70076  0.78990  4.86981  3.65125  2.45584  4.54854  2.92531  4.02704  4.88104  3.13935  4.22161  3.25082  3.38361  3.19203  3.54403  4.14753  6.05415  4.60069    250 e - - -
          2.68618  4.42225  2.77519  2.73123  3.46354  2.40513  3.72494  3.29354  2.67741  2.69355  4.24690  2.90347  2.73739  3.18146  2.89801  2.37887  2.77519  2.98518  4.58477  3.61503
          0.01469  4.62345  5.34580  0.61958  0.77255  0.48576  0.95510
    221   3.56134  4.78139  5.57367  5.12482  4.04910  5.10567  5.87132  0.66181  5.04435  2.45266  3.79366  5.28743  5.35730  5.29535  5.20847  4.55225  3.83094  1.44922  6.18438  4.97458    251 I - - -
          2.68618  4.42225  2.77519  2.73123  3.46354  2.40513  3.72494  3.29354  2.67741  2.69355  4.24690  2.90347  2.73739  3.18146  2.89801  2.37887  2.77519  2.98518  4.58477  3.61503
          0.01469  4.62345  5.34580  0.61958  0.77255  0.48576  0.95510
    222   1.81335  5.05283  2.96514  2.04647  4.76410  1.25662  4.16644  4.20375  3.07190  3.79976  4.61933  3.24437  4.10104  3.34270  3.54118  2.93201  3.24667  3.74934  6.00420  4.65298    252 g - - -
          2.68618  4.42225  2.77519  2.73123  3.46354  2.40513  3.72494  3.29354  2.67741  2.69355  4.24690  2.90347  2.73739  3.18146  2.89801  2.37887  2.77519  2.98518  4.58477  3.61503
          0.01469  4.62345  5.34580  0.61958  0.77255  0.48576  0.95510
    223   2.47461  5.33651  2.86485  1.26244  4.67932  3.55246  3.83119  4.14564  2.24849  3.65034  4.42649  3.03853  2.72538  2.95186  3.06907  2.85632  3.13924  3.73433  5.80223  4.40261    253 e - - -
          2.68618  4.42225  2.77519  2.73123  3.46354  2.40513  3.72494  3.29354  2.67741  2.69355  4.24690  2.90347  2.73739  3.18146  2.89801  2.37887  2.77519  2.98518  4.58477  3.61503
          0.01469  4.62345  5.34580  0.61958  0.77255  0.48576  0.95510
    224   2.82421  4.59569  3.59428  2.29587  3.76738  3.77281  4.01212  2.49051  2.91747  2.77596  3.69772  3.46459  4.15464  3.29315  2.49794  3.02563  3.05611  1.47989  5.20431  3.95959    254 v - - -
          2.68618  4.42225  2.77519  2.73123  3.46354  2.40513  3.72494  3.29354  2.67741  2.69355  4.24690  2.90347  2.73739  3.18146  2.89801  2.37887  2.77519  2.98518  4.58477  3.61503
          0.01469  4.62345  5.34580  0.61958  0.77255  0.48576  0.95510
    225   3.59613  4.82377  5.57582  5.04693  3.67111  5.06752  5.55398  1.60832  4.93796  1.05154  3.43241  5.20676  5.24068  5.02523  5.00644  4.46055  3.83418  1.34682  5.77498  4.68733    255 l - - -
          2.68618  4.42225  2.77519  2.73123  3.46354  2.40513  3.72494  3.29354  2.67741  2.69355  4.24690  2.90347  2.73739  3.18146  2.89801  2.37887  2.77519  2.98518  4.58477  3.61503
          0.01469  4.62345  5.34580  0.61958  0.77255  0.48576  0.95510
    226   2.86059  5.34639  2.42415  2.17958  4.67154  1.69862  2.92709  4.15102  2.56143  3.64134  4.40370  3.00698  3.97989  2.90570  2.39069  2.81521  3.09879  3.72911  5.78415  4.37184    256 g - - -
          2.68618  4.42225  2.77519  2.73123  3.46354  2.40513  3.72494  3.29354  2.67741  2.69355  4.24690  2.90347  2.73739  3.18146  2.89801  2.37887  2.77519  2.98518  4.58477  3.61503
          0.01469  4.62345  5.34580  0.61958  0.77255  0.48576  0.95510
    227   3.22949  2.98898  5.14758  4.60887  3.71479  4.52864  5.05329  2.10621  4.46381  1.63761  3.58182  4.69755  4.86732  4.65173  4.56416  3.89404  3.48945  0.93520  5.51800  4.33507    257 v - - -
          2.68618  4.42225  2.77519  2.73123  3.46354  2.40513  3.72494  3.29354  2.67741  2.69355  4.24690  2.90347  2.73739  3.18146  2.89801  2.37887  2.77519  2.98518  4.58477  3.61503
          0.01469  4.62345  5.34580  0.61958  0.77255  0.48576  0.95510
    228   1.87997  4.53111  3.96404  3.57165  4.76401  2.47567  4.60785  4.20526  3.57788  3.86076  4.65308  3.69878  4.05400  3.85500  3.91249  1.07758  1.88017  3.60057  6.07962  4.87382    258 s - - -
          2.68618  4.42225  2.77519  2.73123  3.46354  2.40513  3.72494  3.29354  2.67741  2.69355  4.24690  2.90347  2.73739  3.18146  2.89801  2.37887  2.77519  2.98518  4.58477  3.61503
          0.01469  4.62345  5.34580  0.61958  0.77255  0.48576  0.95510
    229   2.41503  5.16374  3.04626  1.70103  4.47312  3.55093  3.73989  3.92279  2.46767  3.44916  4.22089  3.03940  3.94745  2.26915  2.38652  2.75870  3.00443  2.70990  5.61751  4.24352    259 e - - -
          2.68618  4.42225  2.77519  2.73123  3.46354  2.40513  3.72494  3.29354  2.67741  2.69355  4.24690  2.90347  2.73739  3.18146  2.89801  2.37887  2.77519  2.98518  4.58477  3.61503
          0.01469  4.62345  5.34580  0.61958  0.77255  0.48576  0.95510
    230   2.35944  4.80351  3.30238  2.76183  4.09924  3.59071  3.88900  3.48479  2.19472  3.13090  2.64109  3.23803  4.02192  3.07598  3.11101  1.53007  3.01362  3.18204  5.41292  4.11905    260 s - - -
          2.68618  4.42225  2.77519  2.73123  3.46354  2.40513  3.72494  3.29354  2.67741  2.69355  4.24690  2.90347  2.73739  3.18146  2.89801  2.37887  2.77519  2.98518  4.58477  3.61503
          0.01469  4.62345  5.34580  0.61958  0.77255  0.48576  0.95510
    231   3.15847  5.35434  3.55649  2.93225  4.79528  3.84067  3.88137  4.16967  2.26533  3.64018  4.47762  3.37639  4.22687  2.14113  1.11906  3.15753  2.38461  3.82297  5.72833  4.50211    261 r - - -
          2.68618  4.42225  2.77519  2.73123  3.46354  2.40513  3.72494  3.29354  2.67741  2.69355  4.24690  2.90347  2.73739  3.18146  2.89801  2.37887  2.77519  2.98518  4.58477  3.61503
          0.01469  4.62345  5.34580  0.61958  0.77255  0.48576  0.95510
    232   3.53966  4.75841  5.54389  5.04702  3.91193  5.07827  5.68285  1.67492  4.95982  1.81744  3.67015  5.21239  5.29038  5.15252  5.09244  4.48743  3.79136  0.74784  5.99024  4.82254    262 v - - -
          2.68618  4.42225  2.77519  2.73123  3.46354  2.40513  3.72494  3.29354  2.67741  2.69355  4.24690  2.90347  2.73739  3.18146  2.89801  2.37887  2.77519  2.98518  4.58477  3.61503
          0.01469  4.62345  5.34580  0.61958  0.77255  0.48576  0.95510
    233   3.02241  5.22581  2.87384  1.99903  4.88709  3.53252  4.20747  4.37216  3.10618  3.94899  4.79052  3.24396  4.16665  3.38977  3.56299  0.83052  3.38212  3.91568  6.10735  4.73093    263 s - - -
          2.68618  4.42225  2.77519  2.73123  3.46354  2.40513  3.72494  3.29354  2.67741  2.69355  4.24690  2.90347  2.73739  3.18146  2.89801  2.37887  2.77519  2.98518  4.58477  3.61503
          0.01469  4.62345  5.34580  0.61958  0.77255  0.48576  0.95510
    234   3.42596  5.56316  3.76124  3.13109  5.02726  4.00035  3.95612  4.42434  2.21942  3.81671  4.69345  3.53447  4.38142  1.09768  1.44529  3.40729  3.59317  4.09291  5.81800  4.64639    264 q - - -
          2.68618  4.42225  2.77519  2.73123  3.46354  2.40513  3.72494  3.29354  2.67741  2.69355  4.24690  2.90347  2.73739  3.18146  2.89801  2.37887  2.77519  2.98518  4.58477  3.61503
          0.01469  4.62345  5.34580  0.61958  0.77255  0.48576  0.95510
    235   3.09977  4.53025  4.56753  3.99831  3.29870  4.22180  2.69760  1.78892  3.79633  1.09247  3.31091  4.20091  4.54682  4.04136  3.95046  3.53298  3.32902  2.55209  5.01418  3.77272    265 l - - -
          2.68618  4.42225  2.77519  2.73123  3.46354  2.40513  3.72494  3.29354  2.67741  2.69355  4.24690  2.90347  2.73739  3.18146  2.89801  2.37887  2.77519  2.98518  4.58477  3.61503
          0.01469  4.62345  5.34580  0.61958  0.77255  0.48576  0.95510
    236   3.07694  4.97912  3.68793  3.07710  3.93046  3.87886  1.52846  3.54879  2.51841  1.90953  4.05210  3.48899  4.25337  3.17738  2.14258  3.17957  3.28450  3.31220  5.27809  3.94016    266 h - - -
          2.68618  4.42225  2.77519  2.73123  3.46354  2.40513  3.72494  3.29354  2.67741  2.69355  4.24690  2.90347  2.73739  3.18146  2.89801  2.37887  2.77519  2.98518  4.58477  3.61503
          0.01469  4.62345  5.34580  0.61958  0.77255  0.48576  0.95510
    237   2.79349  5.15677  3.10929  2.55375  4.51196  2.86490  3.76300  3.95862  2.06521  3.47854  4.25264  3.07825  3.96974  2.87867  2.03109  2.06708  2.26465  3.56529  5.63710  4.27751    267 r - - -
          2.68618  4.42225  2.77519  2.73123  3.46354  2.40513  3.72494  3.29354  2.67741  2.69355  4.24690  2.90347  2.73739  3.18146  2.89801  2.37887  2.77519  2.98518  4.58477  3.61503
          0.01469  4.62345  5.34580  0.61958  0.77255  0.48576  0.95510
    238   2.30591  5.18913  3.01525  2.04912  4.50577  3.53360  3.72486  3.96874  1.83065  3.47977  4.23974  3.01398  3.93001  2.50615  2.93826  2.39680  2.98946  3.56505  5.63658  2.96391    268 k - - -
          2.68618  4.42225  2.77519  2.73123  3.46354  2.40513  3.72494  3.29354  2.67741  2.69355  4.24690  2.90347  2.73739  3.18146  2.89801  2.37887  2.77519  2.98518  4.58477  3.61503
          0.01469  4.62345  5.34580  0.61958  0.77255  0.48576  0.95510
    239   2.06809  4.38149  4.50897  3.96683  3.63766  4.01411  4.54399  1.24546  3.85348  2.57342  3.58701  4.12803  4.44958  4.08529  4.03573  2.64909  3.18644  1.79743  5.22831  4.03207    269 i - - -
          2.68618  4.42225  2.77519  2.73123  3.46354  2.40513  3.72494  3.29354  2.67741  2.69355  4.24690  2.90347  2.73739  3.18146  2.89801  2.37887  2.77519  2.98518  4.58477  3.61503
          0.01469  4.62345  5.34580  0.61958  0.77255  0.48576  0.95510
    240   2.79716  4.32527  4.07033  3.49185  3.39876  3.86952  4.15510  1.78330  3.37825  1.67511  2.75951  2.91437  4.23553  2.85511  3.61415  3.14720  3.02850  2.52839  4.92913  3.73287    270 l - - -
          2.68618  4.42225  2.77519  2.73123  3.46354  2.40513  3.72494  3.29354  2.67741  2.69355  4.24690  2.90347  2.73739  3.18146  2.89801  2.37887  2.77519  2.98518  4.58477  3.61503
          0.01469  4.62345  5.34580  0.61958  0.77255  0.48576  0.95510
    241   1.92232  4.48708  3.67914  3.10182  3.62442  3.75371  3.99454  2.50217  2.55526  1.72768  3.58387  3.49640  4.13167  3.32498  2.72968  3.00798  3.00884  2.73852  5.06942  3.84224    271 l - - -
          2.68618  4.42225  2.77519  2.73123  3.46354  2.40513  3.72494  3.29354  2.67741  2.69355  4.24690  2.90347  2.73739  3.18146  2.89801  2.37887  2.77519  2.98518  4.58477  3.61503
          0.01469  4.62345  5.34580  0.61958  0.77255  0.48576  0.95510
    242   2.81303  5.10063  3.16558  2.59460  4.39255  3.60455  3.76762  3.81713  1.71044  3.37006  2.87953  2.64456  3.99196  2.89639  2.50263  2.81857  2.08010  3.46419  5.55829  4.22249    272 k - - -
          2.68618  4.42225  2.77519  2.73123  3.46354  2.40513  3.72494  3.29354  2.67741  2.69355  4.24690  2.90347  2.73739  3.18146  2.89801  2.37887  2.77519  2.98518  4.58477  3.61503
          0.01469  4.62345  5.34580  0.61958  0.77255  0.48576  0.95510
    243   3.36351  2.63272  5.21889  4.65124  3.44435  4.61917  5.02022  1.99339  4.48367  0.80677  3.28224  4.76337  4.89148  4.58660  4.54001  3.97296  3.60337  2.33297  5.36986  4.25682    273 l - - -
          2.68618  4.42225  2.77519  2.73123  3.46354  2.40513  3.72494  3.29354  2.67741  2.69355  4.24690  2.90347  2.73739  3.18146  2.89801  2.37887  2.77519  2.98518  4.58477  3.61503
          0.01469  4.62345  5.34580  0.61958  0.77255  0.48576  0.95510
    244   3.18037  5.35206  3.64577  2.95432  4.73855  3.88659  3.85601  2.62502  1.81436  3.57726  4.41908  3.39278  4.23802  2.41225  1.21170  3.18130  3.35740  3.77178  5.67592  4.46302    274 r - - -
          2.68618  4.42225  2.77519  2.73123  3.46354  2.40513  3.72494  3.29354  2.67741  2.69355  4.24690  2.90347  2.73739  3.18146  2.89801  2.37887  2.77519  2.98518  4.58477  3.61503
          0.01469  4.62345  5.34580  0.61958  0.77255  0.48576  0.95510
    245   1.72067  4.80693  3.24155  2.69222  4.04676  3.59014  3.83858  2.63176  2.35273  3.08413  3.92182  2.69769  3.99524  3.02177  3.11443  2.43195  2.58882  3.14475  5.36619  4.06236    275 a - - -
          2.68618  4.42225  2.77519  2.73123  3.46354  2.40513  3.72494  3.29354  2.67741  2.69355  4.24690  2.90347  2.73739  3.18146  2.89801  2.37887  2.77519  2.98518  4.58477  3.61503
          0.01469  4.62345  5.34580  0.61958  0.77255  0.48576  0.95510
    246   1.86935  4.63889  3.48993  2.92875  2.71811  3.70418  3.93958  3.13164  1.75585  2.43038  3.72564  3.37373  4.09417  3.20218  3.21153  2.94793  3.02421  2.89941  5.18646  3.91384    276 k - - -
          2.68618  4.42225  2.77519  2.73123  3.46354  2.40513  3.72494  3.29354  2.67741  2.69355  4.24690  2.90347  2.73739  3.18146  2.89801  2.37887  2.77519  2.98518  4.58477  3.61503
          0.01469  4.62345  5.34580  0.61958  0.77255  0.48576  0.95510
    247   2.31488  4.55005  4.99663  4.41049  2.57981  4.42041  4.75015  1.81061  4.25342  1.07173  3.23550  4.52260  4.70803  4.36366  4.31647  3.74605  3.43041  2.40472  5.16461  4.02867    277 l - - -
          2.68618  4.42225  2.77519  2.73123  3.46354  2.40513  3.72494  3.29354  2.67741  2.69355  4.24690  2.90347  2.73739  3.18146  2.89801  2.37887  2.77519  2.98518  4.58477  3.61503
          0.01469  4.62345  5.34580  0.61958  0.77255  0.48576  0.95510
    248   2.21327  5.26102  2.92635  1.96014  4.59772  2.37111  3.75439  4.07383  2.23301  3.57013  4.32497  2.40720  3.94404  2.86264  3.00807  2.38964  3.03026  3.65162  5.71676  4.31097    278 e - - -
          2.68618  4.42225  2.77519  2.73123  3.46354  2.40513  3.72494  3.29354  2.67741  2.69355  4.24690  2.90347  2.73739  3.18146  2.89801  2.37887  2.77519  2.98518  4.58477  3.61503
          0.01469  4.62345  5.34580  0.61958  0.77255  0.48576  0.95510
    249   2.22060  5.28389  2.94688  1.96583  4.61814  3.53615  2.76823  4.09373  2.00518  3.58033  4.33372  2.13764  3.94962  2.85239  2.95858  2.76645  3.03709  3.67018  5.71724  4.31561    279 e - - -
          2.68618  4.42225  2.77519  2.73123  3.46354  2.40513  3.72494  3.29354  2.67741  2.69355  4.24690  2.90347  2.73739  3.18146  2.89801  2.37887  2.77519  2.98518  4.58477  3.61503
          0.15564  4.62345  2.00756  0.61958  0.77255  0.48576  0.95510
    250   2.87451  4.36545  4.17774  3.61736  3.00145  3.92842  2.86902  2.77991  3.47971  1.55790  3.43678  3.82989  4.29028  3.71984  3.68132  3.21714  3.10508  2.18491  4.58434  2.00633    280 l - - -
          2.68618  4.42225  2.77519  2.73123  3.46354  2.40513  3.72494  3.29354  2.67741  2.69355  4.24690  2.90347  2.73739  3.18146  2.89801  2.37887  2.77519  2.98518  4.58477  3.61503
          0.09757  4.48471  2.50492  0.61958  0.77255  0.70945  0.67711
    251   1.84267  4.57405  3.38009  2.84492  3.90264  3.51250  3.91071  3.19483  2.34372  2.93830  3.81059  3.27588  3.97547  3.14125  3.17495  2.79217  1.94886  2.42443  5.27743  4.01191    281 a - - -
          2.68618  4.42225  2.77519  2.73123  3.46354  2.40513  3.72494  3.29354  2.67741  2.69355  4.24690  2.90347  2.73739  3.18146  2.89801  2.37887  2.77519  2.98518  4.58477  3.61503
          0.11967  4.40545  2.29684  0.61958  0.77255  0.80714  0.59083
    252   2.70993  4.71288  3.15543  2.66599  3.67109  2.76318  2.81945  3.33503  2.65644  2.97168  3.83661  3.14518  2.66608  3.00817  3.07166  2.79720  2.95290  3.05516  5.08285  2.20040    282 y - - -
          2.68618  4.42225  2.77519  2.73123  3.46354  2.40513  3.72494  3.29354  2.67741  2.69355  4.24690  2.90347  2.73739  3.18146  2.89801  2.37887  2.77519  2.98518  4.58477  3.61503
          0.13333  4.30602  2.19523  0.61958  0.77255  0.90861  0.51598
    253   2.63642  4.69760  3.00754  2.04751  3.96041  2.70741  3.74429  2.42729  2.59763  2.99716  3.84430  3.04862  3.87709  2.93465  3.03567  2.29517  2.89014  3.03825  5.28563  3.97919    283 e - - -
          2.68618  4.42225  2.77519  2.73123  3.46354  2.40513  3.72494  3.29354  2.67741  2.69355  4.24690  2.90347  2.73739  3.18146  2.89801  2.37887  2.77519  2.98518  4.58477  3.61503
          0.02264  4.19533  4.91767  0.61958  0.77255  0.78632  0.60792
    254   2.66545  4.84654  2.42318  2.50993  4.08326  3.49017  3.68709  2.83405  2.15914  2.42627  3.91754  3.02431  3.88069  2.84047  2.48697  2.70315  2.89503  3.17003  5.34554  4.01934    284 k - - -
          2.68598  4.42337  2.77533  2.73142  3.46466  2.40466  3.72479  3.29325  2.67646  2.69378  4.24802  2.90459  2.73759  3.18114  2.89694  2.37934  2.77583  2.98393  4.58589  3.61501
          0.53686  0.87847        *  2.46450  0.08889  0.00000        *
//
