# Supplementary material for: T346Hunter: A Novel Web-Based Tool for the Prediction of Type III, Type IV and Type VI Secretion Systems in Bacterial Genomes
Source: PLoS One. 2015 Apr 13;10(4):e0119317. doi: 10.1371/journal.pone.0119317 (PMC4395097; doi:10.1371/journal.pone.0119317)
Supplement: S1 Data — (ZIP) [file pone.0119317.s009.zip › T346Hunter_profiles/flic.hmm]

HMMER3/f [3.1b1 | May 2013]
NAME  flic
LENG  397
ALPH  amino
RF    no
MM    no
CONS  yes
CS    no
MAP   yes
DATE  Wed Sep  4 10:55:28 2013
NSEQ  8
EFFN  1.761719
CKSUM 162866779
STATS LOCAL MSV      -11.6643  0.69929
STATS LOCAL VITERBI  -12.2220  0.69929
STATS LOCAL FORWARD   -5.3893  0.69929
HMM          A        C        D        E        F        G        H        I        K        L        M        N        P        Q        R        S        T        V        W        Y   
            m->m     m->i     m->d     i->m     i->i     d->m     d->d
  COMPO   2.24832  4.73714  2.90309  2.69813  3.79087  2.76370  3.98571  2.90855  2.73490  2.56658  3.81208  2.74805  3.80626  2.81382  3.07414  2.43013  2.62053  2.75128  5.35756  3.95970
          2.68622  4.42230  2.77524  2.73128  3.46358  2.40517  3.72499  3.29359  2.67745  2.69359  4.24530  2.90351  2.73744  3.18151  2.89805  2.37866  2.77524  2.98523  4.58481  3.61508
          0.35583  2.28931  1.61911  0.66457  0.72256  0.00000        *
      1   2.68246  4.41323  3.82576  3.40608  3.65419  3.53493  4.24371  2.94694  3.26586  2.60399  1.26215  3.64922  4.10716  3.62749  3.52307  2.18561  3.03769  2.74911  5.21337  3.95848      3 m - - -
          2.68618  4.42225  2.77519  2.73123  3.46354  2.40513  3.72494  3.29354  2.67741  2.69355  4.24690  2.90347  2.73739  3.18146  2.89801  2.37887  2.77519  2.98518  4.58477  3.61503
          0.01990  4.32277  5.04511  0.61958  0.77255  0.78016  0.61310
      2   1.58211  4.36503  3.57348  3.08521  2.61549  2.53287  4.06259  3.22580  3.06757  2.93152  3.80436  3.39857  3.93186  3.36417  3.42007  2.10546  2.87170  2.91257  5.25600  4.01306      4 a - - -
          2.68618  4.42225  2.77519  2.73123  3.46354  2.40513  3.72494  3.29354  2.67741  2.69355  4.24690  2.90347  2.73739  3.18146  2.89801  2.37887  2.77519  2.98518  4.58477  3.61503
          0.01990  4.32277  5.04511  0.61958  0.77255  0.33778  1.24950
      3   2.76825  4.46707  3.67085  3.10894  3.55773  3.74415  4.00277  2.90669  3.00561  1.75537  2.26201  3.50107  4.12538  2.37291  3.33163  2.47072  3.00210  2.71579  5.04319  3.81704      5 l - - -
          2.68618  4.42225  2.77519  2.73123  3.46354  2.40513  3.72494  3.29354  2.67741  2.69355  4.24690  2.90347  2.73739  3.18146  2.89801  2.37887  2.77519  2.98518  4.58477  3.61503
          0.01603  4.53705  5.25939  0.61958  0.77255  0.48576  0.95510
      4   2.74771  4.73832  3.30751  2.74031  3.94066  2.79007  3.82645  2.76729  2.63340  2.97481  3.83165  3.21902  4.00655  2.51739  1.94163  2.84739  2.97810  2.29017  5.27608  3.99530      6 r - - -
          2.68618  4.42225  2.77519  2.73123  3.46354  2.40513  3.72494  3.29354  2.67741  2.69355  4.24690  2.90347  2.73739  3.18146  2.89801  2.37887  2.77519  2.98518  4.58477  3.61503
          0.01603  4.53705  5.25939  0.61958  0.77255  0.48576  0.95510
      5   3.49199  4.71457  5.49287  5.03534  3.99754  5.03369  5.77381  0.76795  4.95574  2.41604  3.74511  5.20135  5.28526  5.20772  5.12270  4.47145  3.75925  1.30320  6.10968  4.89883      7 i - - -
          2.68618  4.42225  2.77519  2.73123  3.46354  2.40513  3.72494  3.29354  2.67741  2.69355  4.24690  2.90347  2.73739  3.18146  2.89801  2.37887  2.77519  2.98518  4.58477  3.61503
          0.01603  4.53705  5.25939  0.61958  0.77255  0.48576  0.95510
      6   3.05123  5.01814  3.27062  3.01562  4.02625  3.68821  4.17766  3.63309  3.04419  2.31133  4.31677  0.91061  4.25034  3.46057  3.38961  3.14629  3.37413  3.38052  5.48951  4.05930      8 n - - -
          2.68618  4.42225  2.77519  2.73123  3.46354  2.40513  3.72494  3.29354  2.67741  2.69355  4.24690  2.90347  2.73739  3.18146  2.89801  2.37887  2.77519  2.98518  4.58477  3.61503
          0.01603  4.53705  5.25939  0.61958  0.77255  0.48576  0.95510
      7   2.77400  4.86726  3.16645  2.66021  3.94982  3.58935  2.62220  3.50563  2.64076  3.12715  3.97049  2.53960  3.99872  3.00580  3.06989  2.83369  1.65508  3.20705  5.29744  3.08492      9 t - - -
          2.68618  4.42225  2.77519  2.73123  3.46354  2.40513  3.72494  3.29354  2.67741  2.69355  4.24690  2.90347  2.73739  3.18146  2.89801  2.37887  2.77519  2.98518  4.58477  3.61503
          0.01603  4.53705  5.25939  0.61958  0.77255  0.48576  0.95510
      8   3.47039  5.39982  3.34108  3.31585  4.89323  3.79725  4.70906  4.81187  3.70893  4.38273  5.37192  0.37818  4.49751  4.02561  4.05138  3.53688  3.89715  4.35662  6.10849  4.82652     10 N - - -
          2.68618  4.42225  2.77519  2.73123  3.46354  2.40513  3.72494  3.29354  2.67741  2.69355  4.24690  2.90347  2.73739  3.18146  2.89801  2.37887  2.77519  2.98518  4.58477  3.61503
          0.01603  4.53705  5.25939  0.61958  0.77255  0.48576  0.95510
      9   2.73525  4.21947  4.17476  3.59472  3.33771  3.83438  4.15592  1.75610  3.47896  2.40663  3.34184  3.81334  4.21034  3.70859  3.67180  2.27720  2.52409  1.92740  4.85572  2.94038     11 i - - -
          2.68618  4.42225  2.77519  2.73123  3.46354  2.40513  3.72494  3.29354  2.67741  2.69355  4.24690  2.90347  2.73739  3.18146  2.89801  2.37887  2.77519  2.98518  4.58477  3.61503
          0.01603  4.53705  5.25939  0.61958  0.77255  0.48576  0.95510
     10   2.45696  5.00259  2.57444  2.52115  4.27923  3.52233  3.76046  3.70740  2.55392  2.41131  4.09224  3.04879  3.93647  2.44543  3.02537  1.78244  2.97808  3.36072  5.51231  4.15918     12 s - - -
          2.68618  4.42225  2.77519  2.73123  3.46354  2.40513  3.72494  3.29354  2.67741  2.69355  4.24690  2.90347  2.73739  3.18146  2.89801  2.37887  2.77519  2.98518  4.58477  3.61503
          0.01603  4.53705  5.25939  0.61958  0.77255  0.48576  0.95510
     11   0.71069  4.43302  4.08172  3.85450  4.81134  3.22629  4.81933  4.21169  3.89532  3.94255  4.76012  3.80041  4.03354  4.13931  4.13200  1.69798  3.04278  3.57170  6.16908  5.00463     13 a - - -
          2.68618  4.42225  2.77519  2.73123  3.46354  2.40513  3.72494  3.29354  2.67741  2.69355  4.24690  2.90347  2.73739  3.18146  2.89801  2.37887  2.77519  2.98518  4.58477  3.61503
          0.01603  4.53705  5.25939  0.61958  0.77255  0.48576  0.95510
     12   2.80715  4.58251  2.86012  2.99212  3.65165  3.74059  3.99497  2.51329  2.96143  1.38546  3.58555  3.42972  4.12666  2.61647  3.32978  3.00190  3.04013  2.77718  5.14504  3.90106     14 l - - -
          2.68618  4.42225  2.77519  2.73123  3.46354  2.40513  3.72494  3.29354  2.67741  2.69355  4.24690  2.90347  2.73739  3.18146  2.89801  2.37887  2.77519  2.98518  4.58477  3.61503
          0.01603  4.53705  5.25939  0.61958  0.77255  0.48576  0.95510
     13   2.71656  4.67647  2.74632  2.73326  3.09222  3.60588  3.82683  2.20536  2.71816  2.90598  3.76542  2.45415  3.99325  2.54846  3.14294  2.82902  2.94829  2.97467  5.20109  2.93363     15 i - - -
          2.68618  4.42225  2.77519  2.73123  3.46354  2.40513  3.72494  3.29354  2.67741  2.69355  4.24690  2.90347  2.73739  3.18146  2.89801  2.37887  2.77519  2.98518  4.58477  3.61503
          0.01603  4.53705  5.25939  0.61958  0.77255  0.48576  0.95510
     14   0.98151  4.43476  4.11860  3.81866  4.61596  3.27982  4.74193  3.83463  3.79099  3.67256  4.54887  3.80507  4.05729  4.06480  4.03632  2.74530  1.36798  3.34624  6.01605  4.84584     16 a - - -
          2.68618  4.42225  2.77519  2.73123  3.46354  2.40513  3.72494  3.29354  2.67741  2.69355  4.24690  2.90347  2.73739  3.18146  2.89801  2.37887  2.77519  2.98518  4.58477  3.61503
          0.01603  4.53705  5.25939  0.61958  0.77255  0.48576  0.95510
     15   2.71205  4.79924  3.18277  2.26044  3.03122  3.56817  3.77988  3.40767  2.61512  2.40318  3.87917  2.76450  3.95705  2.28911  3.06197  2.44782  2.94347  3.11456  5.31703  3.11961     17 e - - -
          2.68618  4.42225  2.77519  2.73123  3.46354  2.40513  3.72494  3.29354  2.67741  2.69355  4.24690  2.90347  2.73739  3.18146  2.89801  2.37887  2.77519  2.98518  4.58477  3.61503
          0.01603  4.53705  5.25939  0.61958  0.77255  0.48576  0.95510
     16   2.84488  5.15713  3.12724  2.58794  4.47980  3.59613  3.75959  3.91067  2.39719  3.43932  4.23618  1.67255  3.99596  2.39426  2.10810  2.83892  3.06966  2.88362  5.59837  4.26501     18 n - - -
          2.68618  4.42225  2.77519  2.73123  3.46354  2.40513  3.72494  3.29354  2.67741  2.69355  4.24690  2.90347  2.73739  3.18146  2.89801  2.37887  2.77519  2.98518  4.58477  3.61503
          0.01603  4.53705  5.25939  0.61958  0.77255  0.48576  0.95510
     17   3.08373  5.39240  3.01560  2.66692  4.76149  3.66193  3.88511  4.22542  2.44959  3.70669  4.53417  1.10196  4.13071  2.53821  2.36853  3.05227  3.31656  3.84806  5.79940  4.47781     19 n - - -
          2.68618  4.42225  2.77519  2.73123  3.46354  2.40513  3.72494  3.29354  2.67741  2.69355  4.24690  2.90347  2.73739  3.18146  2.89801  2.37887  2.77519  2.98518  4.58477  3.61503
          0.01603  4.53705  5.25939  0.61958  0.77255  0.48576  0.95510
     18   2.97247  4.40031  4.50008  3.91968  3.33563  4.11984  4.43146  1.87336  3.77627  1.18296  2.72570  2.98590  4.45148  3.98296  3.93356  3.42279  3.20367  2.38438  5.02163  3.85671     20 l - - -
          2.68618  4.42225  2.77519  2.73123  3.46354  2.40513  3.72494  3.29354  2.67741  2.69355  4.24690  2.90347  2.73739  3.18146  2.89801  2.37887  2.77519  2.98518  4.58477  3.61503
          0.01603  4.53705  5.25939  0.61958  0.77255  0.48576  0.95510
     19   2.73103  4.86379  3.06900  2.83656  4.80066  2.15307  4.19930  4.28735  3.09980  3.86064  4.65417  1.45878  4.02383  3.37582  3.55185  1.60263  3.13791  3.74224  6.02857  4.69029     21 n - - -
          2.68618  4.42225  2.77519  2.73123  3.46354  2.40513  3.72494  3.29354  2.67741  2.69355  4.24690  2.90347  2.73739  3.18146  2.89801  2.37887  2.77519  2.98518  4.58477  3.61503
          0.01603  4.53705  5.25939  0.61958  0.77255  0.48576  0.95510
     20   2.71561  5.12001  2.54963  2.45052  4.42553  3.50437  3.69367  3.12307  2.00513  3.40681  3.21250  2.98987  3.89670  2.17962  2.62311  2.44979  2.94622  3.48931  5.57577  4.19344     22 k - - -
          2.68618  4.42225  2.77519  2.73123  3.46354  2.40513  3.72494  3.29354  2.67741  2.69355  4.24690  2.90347  2.73739  3.18146  2.89801  2.37887  2.77519  2.98518  4.58477  3.61503
          0.01603  4.53705  5.25939  0.61958  0.77255  0.48576  0.95510
     21   2.77707  4.82869  3.19692  2.96553  4.62584  3.42209  4.25303  4.05382  3.12373  3.71969  4.56747  1.37044  4.08037  3.46142  3.51278  2.87936  1.36114  3.59964  5.91386  4.59950     23 t - - -
          2.68618  4.42225  2.77519  2.73123  3.46354  2.40513  3.72494  3.29354  2.67741  2.69355  4.24690  2.90347  2.73739  3.18146  2.89801  2.37887  2.77519  2.98518  4.58477  3.61503
          0.01603  4.53705  5.25939  0.61958  0.77255  0.48576  0.95510
     22   2.41130  5.12542  2.97327  2.21764  4.43503  3.50534  3.72127  3.88891  2.48063  3.42125  4.19351  2.65678  3.91341  1.78044  2.96042  2.34069  2.97385  2.99578  5.59710  4.21596     24 q - - -
          2.68618  4.42225  2.77519  2.73123  3.46354  2.40513  3.72494  3.29354  2.67741  2.69355  4.24690  2.90347  2.73739  3.18146  2.89801  2.37887  2.77519  2.98518  4.58477  3.61503
          0.01603  4.53705  5.25939  0.61958  0.77255  0.48576  0.95510
     23   2.07483  5.10022  2.89501  2.12325  4.56010  3.47376  3.88206  4.01393  2.70412  3.56696  4.35925  2.61664  3.97882  3.02208  3.18719  1.44836  3.08659  3.60310  5.75578  4.37914     25 s - - -
          2.68618  4.42225  2.77519  2.73123  3.46354  2.40513  3.72494  3.29354  2.67741  2.69355  4.24690  2.90347  2.73739  3.18146  2.89801  2.37887  2.77519  2.98518  4.58477  3.61503
          0.01603  4.53705  5.25939  0.61958  0.77255  0.48576  0.95510
     24   1.99389  5.16025  2.96730  2.45158  4.49603  2.99238  3.71700  3.95960  2.19042  3.47266  4.23480  2.58483  3.90992  2.17518  2.94224  2.31205  2.97669  3.55264  5.63120  4.24251     26 a - - -
          2.68618  4.42225  2.77519  2.73123  3.46354  2.40513  3.72494  3.29354  2.67741  2.69355  4.24690  2.90347  2.73739  3.18146  2.89801  2.37887  2.77519  2.98518  4.58477  3.61503
          0.01603  4.53705  5.25939  0.61958  0.77255  0.48576  0.95510
     25   2.87243  4.64911  3.56057  3.09430  3.73614  3.73888  4.05242  3.11881  2.91352  1.21997  3.71719  3.49652  4.17551  2.35719  3.21729  2.59237  3.12864  2.92887  5.21374  3.95503     27 l - - -
          2.68618  4.42225  2.77519  2.73123  3.46354  2.40513  3.72494  3.29354  2.67741  2.69355  4.24690  2.90347  2.73739  3.18146  2.89801  2.37887  2.77519  2.98518  4.58477  3.61503
          0.01603  4.53705  5.25939  0.61958  0.77255  0.48576  0.95510
     26   2.28053  5.04417  2.99763  2.57295  4.51497  3.47718  3.85404  3.96720  2.63526  3.51746  4.30460  2.58326  3.96268  2.13672  3.09654  1.52411  3.04285  3.55629  5.70005  4.33678     28 s - - -
          2.68618  4.42225  2.77519  2.73123  3.46354  2.40513  3.72494  3.29354  2.67741  2.69355  4.24690  2.90347  2.73739  3.18146  2.89801  2.37887  2.77519  2.98518  4.58477  3.61503
          0.01603  4.53705  5.25939  0.61958  0.77255  0.48576  0.95510
     27   2.83317  5.35584  2.38025  2.06879  4.68863  3.49418  3.76060  4.17890  1.70737  3.65505  4.41009  2.40870  3.94313  2.87090  3.04536  2.11418  3.07318  3.74193  5.78850  4.36218     29 k - - -
          2.68618  4.42225  2.77519  2.73123  3.46354  2.40513  3.72494  3.29354  2.67741  2.69355  4.24690  2.90347  2.73739  3.18146  2.89801  2.37887  2.77519  2.98518  4.58477  3.61503
          0.01603  4.53705  5.25939  0.61958  0.77255  0.48576  0.95510
     28   2.63428  4.60798  3.46976  2.98297  4.17396  3.43821  4.08306  3.54526  2.97656  3.23095  4.07529  2.73913  3.99992  3.30383  3.37636  1.42322  2.01719  2.41068  5.52213  4.25377     30 s - - -
          2.68618  4.42225  2.77519  2.73123  3.46354  2.40513  3.72494  3.29354  2.67741  2.69355  4.24690  2.90347  2.73739  3.18146  2.89801  2.37887  2.77519  2.98518  4.58477  3.61503
          0.01603  4.53705  5.25939  0.61958  0.77255  0.48576  0.95510
     29   2.79989  4.33963  4.03955  3.45347  3.37767  3.86317  4.13493  2.06114  3.30296  1.62398  2.48752  3.74735  4.22313  2.86202  2.72867  3.13984  3.02911  2.54945  4.92916  3.73979     31 l - - -
          2.68618  4.42225  2.77519  2.73123  3.46354  2.40513  3.72494  3.29354  2.67741  2.69355  4.24690  2.90347  2.73739  3.18146  2.89801  2.37887  2.77519  2.98518  4.58477  3.61503
          0.01603  4.53705  5.25939  0.61958  0.77255  0.48576  0.95510
     30   2.96360  5.38976  2.74313  1.12614  4.72630  3.53359  3.87042  4.18691  2.65622  3.70056  4.50282  3.02241  4.03231  2.44216  3.12247  2.91584  2.44922  3.78681  5.86153  4.45864     32 e - - -
          2.68618  4.42225  2.77519  2.73123  3.46354  2.40513  3.72494  3.29354  2.67741  2.69355  4.24690  2.90347  2.73739  3.18146  2.89801  2.37887  2.77519  2.98518  4.58477  3.61503
          0.01603  4.53705  5.25939  0.61958  0.77255  0.48576  0.95510
     31   3.44215  5.59626  3.94366  3.13711  5.16136  4.02803  3.84807  4.45246  1.24971  3.79906  4.66218  3.51253  4.35317  2.23205  1.25080  3.40636  3.56736  4.12063  5.77036  4.65128     33 k - - -
          2.68618  4.42225  2.77519  2.73123  3.46354  2.40513  3.72494  3.29354  2.67741  2.69355  4.24690  2.90347  2.73739  3.18146  2.89801  2.37887  2.77519  2.98518  4.58477  3.61503
          0.01603  4.53705  5.25939  0.61958  0.77255  0.48576  0.95510
     32   4.00140  5.29231  5.26036  4.94791  3.54169  4.82545  5.41085  2.81559  4.72093  0.34784  3.43299  5.16966  5.17550  4.91552  4.76942  4.55489  4.27886  3.01572  5.60706  4.47031     34 L - - -
          2.68618  4.42225  2.77519  2.73123  3.46354  2.40513  3.72494  3.29354  2.67741  2.69355  4.24690  2.90347  2.73739  3.18146  2.89801  2.37887  2.77519  2.98518  4.58477  3.61503
          0.01603  4.53705  5.25939  0.61958  0.77255  0.48576  0.95510
     33   2.54316  4.48416  3.91927  3.68109  4.78899  3.25376  4.71520  4.20168  3.71785  3.91717  4.74260  3.73243  4.04195  4.00603  3.98719  0.67228  2.15954  3.58524  6.13188  4.93553     35 S - - -
          2.68618  4.42225  2.77519  2.73123  3.46354  2.40513  3.72494  3.29354  2.67741  2.69355  4.24690  2.90347  2.73739  3.18146  2.89801  2.37887  2.77519  2.98518  4.58477  3.61503
          0.01603  4.53705  5.25939  0.61958  0.77255  0.48576  0.95510
     34   2.54091  4.48328  3.91017  3.64136  4.74893  3.25835  4.67354  4.15604  3.66661  3.86763  4.69190  3.71333  4.03608  3.95716  3.94816  0.79627  1.79484  3.55814  6.09103  4.89168     36 s - - -
          2.68618  4.42225  2.77519  2.73123  3.46354  2.40513  3.72494  3.29354  2.67741  2.69355  4.24690  2.90347  2.73739  3.18146  2.89801  2.37887  2.77519  2.98518  4.58477  3.61503
          0.01603  4.53705  5.25939  0.61958  0.77255  0.48576  0.95510
     35   3.68714  5.34682  4.48761  4.48688  5.52413  0.18129  5.51141  5.33697  4.75190  4.87974  5.89476  4.65527  4.74951  5.02462  4.86723  3.88451  4.21480  4.73748  6.39475  5.66446     37 G - - -
          2.68618  4.42225  2.77519  2.73123  3.46354  2.40513  3.72494  3.29354  2.67741  2.69355  4.24690  2.90347  2.73739  3.18146  2.89801  2.37887  2.77519  2.98518  4.58477  3.61503
          0.01603  4.53705  5.25939  0.61958  0.77255  0.48576  0.95510
     36   2.79519  4.23094  4.37246  3.79002  2.62569  3.91027  4.14595  2.63024  3.64671  1.50197  3.30848  3.92946  4.27258  3.83469  3.77917  2.51358  3.02738  2.20735  4.69864  2.33387     38 l - - -
          2.68618  4.42225  2.77519  2.73123  3.46354  2.40513  3.72494  3.29354  2.67741  2.69355  4.24690  2.90347  2.73739  3.18146  2.89801  2.37887  2.77519  2.98518  4.58477  3.61503
          0.01603  4.53705  5.25939  0.61958  0.77255  0.48576  0.95510
     37   3.94125  5.63156  4.51195  3.93833  5.17069  4.23135  4.54826  4.80935  2.81871  4.20135  5.22162  4.22700  4.73660  3.77022  0.31782  4.01941  4.18402  4.51165  6.00056  5.00193     39 R - - -
          2.68618  4.42225  2.77519  2.73123  3.46354  2.40513  3.72494  3.29354  2.67741  2.69355  4.24690  2.90347  2.73739  3.18146  2.89801  2.37887  2.77519  2.98518  4.58477  3.61503
          0.01603  4.53705  5.25939  0.61958  0.77255  0.48576  0.95510
     38   3.60848  4.90269  5.20584  4.88425  3.92667  4.73906  5.54147  0.50227  4.73441  2.42037  3.80353  5.05057  5.14936  5.04147  4.86464  4.34541  3.91127  2.08978  5.92009  4.69284     40 I - - -
          2.68618  4.42225  2.77519  2.73123  3.46354  2.40513  3.72494  3.29354  2.67741  2.69355  4.24690  2.90347  2.73739  3.18146  2.89801  2.37887  2.77519  2.98518  4.58477  3.61503
          0.01603  4.53705  5.25939  0.61958  0.77255  0.48576  0.95510
     39   3.21143  5.46491  2.85099  2.70266  4.89273  3.63162  4.08770  4.43540  2.29866  3.94927  4.82064  0.81696  4.21466  3.26256  3.11972  3.18084  3.50608  4.03407  6.00403  4.64802     41 n - - -
          2.68618  4.42225  2.77519  2.73123  3.46354  2.40513  3.72494  3.29354  2.67741  2.69355  4.24690  2.90347  2.73739  3.18146  2.89801  2.37887  2.77519  2.98518  4.58477  3.61503
          0.01603  4.53705  5.25939  0.61958  0.77255  0.48576  0.95510
     40   3.03043  5.26415  3.39423  2.80730  4.71108  3.72667  3.82716  4.10652  1.95932  3.58770  4.40763  3.27047  4.12929  2.95449  1.58671  1.55253  3.24611  3.74059  5.68475  4.42856     42 s - - -
          2.68618  4.42225  2.77519  2.73123  3.46354  2.40513  3.72494  3.29354  2.67741  2.69355  4.24690  2.90347  2.73739  3.18146  2.89801  2.37887  2.77519  2.98518  4.58477  3.61503
          0.01603  4.53705  5.25939  0.61958  0.77255  0.48576  0.95510
     41   0.59416  4.48275  4.06682  3.89786  4.90056  2.14049  4.89369  4.30468  3.99961  4.03645  4.85888  3.84763  4.07625  4.22675  4.22341  2.76382  3.10583  3.64871  6.23245  5.10029     43 A - - -
          2.68618  4.42225  2.77519  2.73123  3.46354  2.40513  3.72494  3.29354  2.67741  2.69355  4.24690  2.90347  2.73739  3.18146  2.89801  2.37887  2.77519  2.98518  4.58477  3.61503
          0.01603  4.53705  5.25939  0.61958  0.77255  0.48576  0.95510
     42   1.57163  4.86557  3.19360  2.71785  4.45948  2.81846  3.93038  3.89531  1.99861  3.47559  4.27052  3.18501  3.96378  3.07968  3.14728  1.96679  3.00830  3.47527  5.67783  4.35071     44 a - - -
          2.68618  4.42225  2.77519  2.73123  3.46354  2.40513  3.72494  3.29354  2.67741  2.69355  4.24690  2.90347  2.73739  3.18146  2.89801  2.37887  2.77519  2.98518  4.58477  3.61503
          0.01603  4.53705  5.25939  0.61958  0.77255  0.48576  0.95510
     43   3.87106  5.94915  0.30493  3.00775  5.45541  3.87174  4.71919  5.23228  3.95286  4.72646  5.76468  3.58220  4.56874  3.98954  4.52354  3.78840  4.23641  4.81186  6.46550  5.27814     45 D - - -
          2.68618  4.42225  2.77519  2.73123  3.46354  2.40513  3.72494  3.29354  2.67741  2.69355  4.24690  2.90347  2.73739  3.18146  2.89801  2.37887  2.77519  2.98518  4.58477  3.61503
          0.01603  4.53705  5.25939  0.61958  0.77255  0.48576  0.95510
     44   3.87106  5.94915  0.30493  3.00775  5.45541  3.87174  4.71919  5.23228  3.95286  4.72646  5.76468  3.58220  4.56874  3.98954  4.52354  3.78840  4.23641  4.81186  6.46550  5.27814     46 D - - -
          2.68618  4.42225  2.77519  2.73123  3.46354  2.40513  3.72494  3.29354  2.67741  2.69355  4.24690  2.90347  2.73739  3.18146  2.89801  2.37887  2.77519  2.98518  4.58477  3.61503
          0.01603  4.53705  5.25939  0.61958  0.77255  0.48576  0.95510
     45   0.37230  4.67813  4.29639  4.17753  4.87311  3.47620  5.09410  4.11721  4.21613  3.95982  4.94748  4.10923  4.27916  4.49460  4.37929  3.03951  3.36442  3.63788  6.21741  5.12210     47 A - - -
          2.68618  4.42225  2.77519  2.73123  3.46354  2.40513  3.72494  3.29354  2.67741  2.69355  4.24690  2.90347  2.73739  3.18146  2.89801  2.37887  2.77519  2.98518  4.58477  3.61503
          0.01603  4.53705  5.25939  0.61958  0.77255  0.48576  0.95510
     46   0.37230  4.67813  4.29639  4.17753  4.87311  3.47620  5.09410  4.11721  4.21613  3.95982  4.94748  4.10923  4.27916  4.49460  4.37929  3.03951  3.36442  3.63788  6.21741  5.12210     48 A - - -
          2.68618  4.42225  2.77519  2.73123  3.46354  2.40513  3.72494  3.29354  2.67741  2.69355  4.24690  2.90347  2.73739  3.18146  2.89801  2.37887  2.77519  2.98518  4.58477  3.61503
          0.01603  4.53705  5.25939  0.61958  0.77255  0.48576  0.95510
     47   3.68714  5.34682  4.48761  4.48688  5.52413  0.18129  5.51141  5.33697  4.75190  4.87974  5.89476  4.65527  4.74951  5.02462  4.86723  3.88451  4.21480  4.73748  6.39475  5.66446     49 G - - -
          2.68618  4.42225  2.77519  2.73123  3.46354  2.40513  3.72494  3.29354  2.67741  2.69355  4.24690  2.90347  2.73739  3.18146  2.89801  2.37887  2.77519  2.98518  4.58477  3.61503
          0.01603  4.53705  5.25939  0.61958  0.77255  0.48576  0.95510
     48   2.85790  4.33476  4.25580  3.67614  2.53526  3.95209  4.19032  2.67058  3.55711  1.44655  2.67249  3.90107  4.30262  2.43824  3.74711  3.23910  3.08727  2.54772  4.81430  2.84109     50 l - - -
          2.68618  4.42225  2.77519  2.73123  3.46354  2.40513  3.72494  3.29354  2.67741  2.69355  4.24690  2.90347  2.73739  3.18146  2.89801  2.37887  2.77519  2.98518  4.58477  3.61503
          0.01603  4.53705  5.25939  0.61958  0.77255  0.48576  0.95510
     49   1.79186  4.80711  3.16934  2.26315  3.16265  2.86665  3.83204  3.50758  2.67099  3.13903  3.96922  3.14864  3.96182  3.00800  3.12023  2.05905  2.96470  3.19145  5.40751  4.09417     51 a - - -
          2.68618  4.42225  2.77519  2.73123  3.46354  2.40513  3.72494  3.29354  2.67741  2.69355  4.24690  2.90347  2.73739  3.18146  2.89801  2.37887  2.77519  2.98518  4.58477  3.61503
          0.01603  4.53705  5.25939  0.61958  0.77255  0.48576  0.95510
     50   3.52879  4.74878  5.50631  5.00290  3.77862  5.05131  5.62092  0.82319  4.90813  1.76131  3.53424  5.18023  5.24443  5.07067  5.02782  4.45946  3.77689  1.60289  5.88898  4.75059     52 i - - -
          2.68618  4.42225  2.77519  2.73123  3.46354  2.40513  3.72494  3.29354  2.67741  2.69355  4.24690  2.90347  2.73739  3.18146  2.89801  2.37887  2.77519  2.98518  4.58477  3.61503
          0.01603  4.53705  5.25939  0.61958  0.77255  0.48576  0.95510
     51   0.93158  4.43892  4.05286  3.80446  4.81013  3.22695  4.78518  4.22020  3.84337  3.93826  4.75029  3.77813  4.02811  4.09239  4.09618  1.28965  3.03770  3.57742  6.15978  4.98958     53 a - - -
          2.68618  4.42225  2.77519  2.73123  3.46354  2.40513  3.72494  3.29354  2.67741  2.69355  4.24690  2.90347  2.73739  3.18146  2.89801  2.37887  2.77519  2.98518  4.58477  3.61503
          0.01603  4.53705  5.25939  0.61958  0.77255  0.48576  0.95510
     52   2.99202  5.52326  2.62728  1.64817  4.84669  2.71879  3.87688  4.34336  2.72142  3.82364  4.60988  1.58480  4.02556  2.43502  3.23949  2.91784  3.24711  3.91108  5.96569  4.51873     54 n - - -
          2.68618  4.42225  2.77519  2.73123  3.46354  2.40513  3.72494  3.29354  2.67741  2.69355  4.24690  2.90347  2.73739  3.18146  2.89801  2.37887  2.77519  2.98518  4.58477  3.61503
          0.01603  4.53705  5.25939  0.61958  0.77255  0.48576  0.95510
     53   3.04892  5.37841  3.35433  2.74547  4.80221  2.20307  3.77987  4.20082  1.44935  3.63868  4.44231  3.22586  4.11636  2.43710  1.88915  3.01903  3.24340  3.82104  5.70626  4.43867     55 k - - -
          2.68618  4.42225  2.77519  2.73123  3.46354  2.40513  3.72494  3.29354  2.67741  2.69355  4.24690  2.90347  2.73739  3.18146  2.89801  2.37887  2.77519  2.98518  4.58477  3.61503
          0.01603  4.53705  5.25939  0.61958  0.77255  0.48576  0.95510
     54   3.66549  4.92528  5.54317  4.94888  2.04485  4.96605  5.22720  2.06434  4.79809  0.88961  2.11857  5.10103  5.07528  4.71962  4.76516  4.32486  3.87112  2.71104  5.34902  4.32994     56 l - - -
          2.68618  4.42225  2.77519  2.73123  3.46354  2.40513  3.72494  3.29354  2.67741  2.69355  4.24690  2.90347  2.73739  3.18146  2.89801  2.37887  2.77519  2.98518  4.58477  3.61503
          0.01603  4.53705  5.25939  0.61958  0.77255  0.48576  0.95510
     55   2.77134  5.23801  3.00988  2.15136  4.58526  3.52839  3.69826  4.05276  2.15341  3.53124  4.28405  2.58833  3.92276  2.11274  2.30393  2.73711  2.28994  3.63112  5.65710  4.27300     57 q - - -
          2.68618  4.42225  2.77519  2.73123  3.46354  2.40513  3.72494  3.29354  2.67741  2.69355  4.24690  2.90347  2.73739  3.18146  2.89801  2.37887  2.77519  2.98518  4.58477  3.61503
          0.01603  4.53705  5.25939  0.61958  0.77255  0.48576  0.95510
     56   1.26204  4.73350  3.29812  2.88165  4.46970  2.72239  4.08549  3.90182  2.93365  3.51437  4.32192  3.29449  3.98441  2.58805  3.35851  1.93926  3.02070  3.45895  5.73935  4.43954     58 a - - -
          2.68618  4.42225  2.77519  2.73123  3.46354  2.40513  3.72494  3.29354  2.67741  2.69355  4.24690  2.90347  2.73739  3.18146  2.89801  2.37887  2.77519  2.98518  4.58477  3.61503
          0.01603  4.53705  5.25939  0.61958  0.77255  0.48576  0.95510
     57   2.83418  5.19004  3.08483  2.55046  4.46711  3.58307  3.74134  3.95097  2.39749  3.46423  4.25182  1.96637  3.98029  1.83275  2.35149  2.81788  3.05736  3.57365  5.59315  3.19900     59 q - - -
          2.68618  4.42225  2.77519  2.73123  3.46354  2.40513  3.72494  3.29354  2.67741  2.69355  4.24690  2.90347  2.73739  3.18146  2.89801  2.37887  2.77519  2.98518  4.58477  3.61503
          0.01603  4.53705  5.25939  0.61958  0.77255  0.48576  0.95510
     58   2.29090  4.34513  4.09150  3.58232  3.68417  3.66757  4.32381  1.29206  3.49891  2.70474  3.65211  3.79193  4.19177  3.76567  3.74842  2.33172  2.37067  2.51590  5.19622  3.99483     60 i - - -
          2.68618  4.42225  2.77519  2.73123  3.46354  2.40513  3.72494  3.29354  2.67741  2.69355  4.24690  2.90347  2.73739  3.18146  2.89801  2.37887  2.77519  2.98518  4.58477  3.61503
          0.01603  4.53705  5.25939  0.61958  0.77255  0.48576  0.95510
     59   2.07756  5.15237  3.16809  2.61163  4.53905  2.34891  3.76937  3.96773  1.73956  3.48295  4.27266  3.11810  3.99732  2.89071  2.14583  2.83473  3.07156  3.58433  5.62926  4.30217     61 k - - -
          2.68618  4.42225  2.77519  2.73123  3.46354  2.40513  3.72494  3.29354  2.67741  2.69355  4.24690  2.90347  2.73739  3.18146  2.89801  2.37887  2.77519  2.98518  4.58477  3.61503
          0.01603  4.53705  5.25939  0.61958  0.77255  0.48576  0.95510
     60   1.85689  4.45398  3.94049  3.70714  4.90015  1.01496  4.75886  4.36040  3.81280  4.02748  4.81067  3.72918  4.01410  4.04330  4.09475  1.65928  3.03328  3.65501  6.22001  5.04974     62 g - - -
          2.68618  4.42225  2.77519  2.73123  3.46354  2.40513  3.72494  3.29354  2.67741  2.69355  4.24690  2.90347  2.73739  3.18146  2.89801  2.37887  2.77519  2.98518  4.58477  3.61503
          0.01603  4.53705  5.25939  0.61958  0.77255  0.48576  0.95510
     61   3.36455  4.94073  4.17136  3.74318  3.49138  4.25921  4.52372  2.86838  3.39164  0.72460  3.42642  4.09462  4.63146  2.57955  3.60403  3.66552  3.60750  2.94678  5.31840  4.09167     63 l - - -
          2.68618  4.42225  2.77519  2.73123  3.46354  2.40513  3.72494  3.29354  2.67741  2.69355  4.24690  2.90347  2.73739  3.18146  2.89801  2.37887  2.77519  2.98518  4.58477  3.61503
          0.01603  4.53705  5.25939  0.61958  0.77255  0.48576  0.95510
     62   2.79849  5.25891  2.52492  2.19563  4.58056  3.49729  3.75070  4.05390  2.52924  3.55828  4.32267  2.97380  3.93373  1.92280  3.02624  2.39774  1.96361  3.64024  5.71314  4.30570     64 q - - -
          2.68618  4.42225  2.77519  2.73123  3.46354  2.40513  3.72494  3.29354  2.67741  2.69355  4.24690  2.90347  2.73739  3.18146  2.89801  2.37887  2.77519  2.98518  4.58477  3.61503
          0.01603  4.53705  5.25939  0.61958  0.77255  0.48576  0.95510
     63   3.06961  5.06631  3.45757  2.99706  4.07511  3.79383  4.03638  3.52379  2.66539  2.95470  2.99217  3.44595  4.23938  0.97807  2.96234  3.14998  3.32127  3.35248  5.49710  4.18377     65 q - - -
          2.68618  4.42225  2.77519  2.73123  3.46354  2.40513  3.72494  3.29354  2.67741  2.69355  4.24690  2.90347  2.73739  3.18146  2.89801  2.37887  2.77519  2.98518  4.58477  3.61503
          0.01603  4.53705  5.25939  0.61958  0.77255  0.48576  0.95510
     64   0.74893  4.43142  4.03016  3.77329  4.83104  2.37518  4.76999  4.27515  3.83640  3.95686  4.75014  3.75808  4.01450  4.06929  4.10197  1.95133  3.02309  3.60339  6.16835  5.00540     66 a - - -
          2.68618  4.42225  2.77519  2.73123  3.46354  2.40513  3.72494  3.29354  2.67741  2.69355  4.24690  2.90347  2.73739  3.18146  2.89801  2.37887  2.77519  2.98518  4.58477  3.61503
          0.01603  4.53705  5.25939  0.61958  0.77255  0.48576  0.95510
     65   2.01481  4.47451  3.59437  3.04857  3.77455  2.93525  4.02208  3.12728  3.01034  2.33734  3.72328  3.42785  4.03849  3.31833  3.37721  1.86138  2.50605  2.40379  5.19651  3.95658     67 s - - -
          2.68618  4.42225  2.77519  2.73123  3.46354  2.40513  3.72494  3.29354  2.67741  2.69355  4.24690  2.90347  2.73739  3.18146  2.89801  2.37887  2.77519  2.98518  4.58477  3.61503
          0.01603  4.53705  5.25939  0.61958  0.77255  0.48576  0.95510
     66   3.25001  5.41093  3.72146  3.01185  4.89770  3.90169  3.84437  4.23173  1.64339  3.66626  4.51593  3.42258  4.26067  2.97070  1.09793  3.24153  2.46615  3.89598  5.71156  4.53585     68 r - - -
          2.68618  4.42225  2.77519  2.73123  3.46354  2.40513  3.72494  3.29354  2.67741  2.69355  4.24690  2.90347  2.73739  3.18146  2.89801  2.37887  2.77519  2.98518  4.58477  3.61503
          0.01603  4.53705  5.25939  0.61958  0.77255  0.48576  0.95510
     67   3.47039  5.39982  3.34108  3.31585  4.89323  3.79725  4.70906  4.81187  3.70893  4.38273  5.37192  0.37818  4.49751  4.02561  4.05138  3.53688  3.89715  4.35662  6.10849  4.82652     69 N - - -
          2.68618  4.42225  2.77519  2.73123  3.46354  2.40513  3.72494  3.29354  2.67741  2.69355  4.24690  2.90347  2.73739  3.18146  2.89801  2.37887  2.77519  2.98518  4.58477  3.61503
          0.01603  4.53705  5.25939  0.61958  0.77255  0.48576  0.95510
     68   1.39122  4.36404  3.91539  3.37391  3.65864  3.64696  4.19002  2.29726  3.30642  2.70322  3.62634  3.65714  4.13625  3.58486  3.60129  2.53881  2.47526  2.29109  5.14298  3.93075     70 a - - -
          2.68618  4.42225  2.77519  2.73123  3.46354  2.40513  3.72494  3.29354  2.67741  2.69355  4.24690  2.90347  2.73739  3.18146  2.89801  2.37887  2.77519  2.98518  4.58477  3.61503
          0.01603  4.53705  5.25939  0.61958  0.77255  0.48576  0.95510
     69   2.81735  5.20277  2.86605  2.48984  4.62639  2.66713  3.82805  4.09827  2.61336  3.61388  4.38950  1.94872  3.96658  1.98940  3.09427  2.00775  3.08336  3.67284  5.77181  4.37741     71 n - - -
          2.68618  4.42225  2.77519  2.73123  3.46354  2.40513  3.72494  3.29354  2.67741  2.69355  4.24690  2.90347  2.73739  3.18146  2.89801  2.37887  2.77519  2.98518  4.58477  3.61503
          0.01603  4.53705  5.25939  0.61958  0.77255  0.48576  0.95510
     70   3.25090  5.90421  0.92400  1.87913  5.18930  3.51214  4.04102  4.72709  2.37853  4.18457  5.02398  2.95726  4.13188  3.19950  3.63575  3.11798  3.53443  4.27385  6.32614  4.79746     72 d - - -
          2.68618  4.42225  2.77519  2.73123  3.46354  2.40513  3.72494  3.29354  2.67741  2.69355  4.24690  2.90347  2.73739  3.18146  2.89801  2.37887  2.77519  2.98518  4.58477  3.61503
          0.01603  4.53705  5.25939  0.61958  0.77255  0.48576  0.95510
     71   1.55124  4.50812  3.98924  3.85598  4.96890  0.76922  4.90531  4.39312  4.01260  4.11287  4.93090  3.83482  4.08465  4.23252  4.24313  2.77704  3.12742  3.70665  6.28522  5.15401     73 g - - -
          2.68618  4.42225  2.77519  2.73123  3.46354  2.40513  3.72494  3.29354  2.67741  2.69355  4.24690  2.90347  2.73739  3.18146  2.89801  2.37887  2.77519  2.98518  4.58477  3.61503
          0.01603  4.53705  5.25939  0.61958  0.77255  0.48576  0.95510
     72   3.09167  4.51547  4.51257  3.96268  3.72185  4.27866  4.65701  1.01903  2.66585  2.48222  3.60864  4.22684  4.62842  4.10005  3.95161  3.60771  3.33833  1.69964  5.40800  4.20142     74 i - - -
          2.68618  4.42225  2.77519  2.73123  3.46354  2.40513  3.72494  3.29354  2.67741  2.69355  4.24690  2.90347  2.73739  3.18146  2.89801  2.37887  2.77519  2.98518  4.58477  3.61503
          0.01603  4.53705  5.25939  0.61958  0.77255  0.48576  0.95510
     73   2.69934  4.79912  3.15184  2.91590  4.79637  2.33775  4.25205  4.28100  3.16056  3.86620  4.66036  2.02003  4.02334  3.43752  3.59741  1.10177  3.12306  3.72156  6.03754  4.71718     75 s - - -
          2.68618  4.42225  2.77519  2.73123  3.46354  2.40513  3.72494  3.29354  2.67741  2.69355  4.24690  2.90347  2.73739  3.18146  2.89801  2.37887  2.77519  2.98518  4.58477  3.61503
          0.01603  4.53705  5.25939  0.61958  0.77255  0.48576  0.95510
     74   2.38030  4.39585  4.76894  4.19238  2.66610  4.22952  4.59117  2.30537  4.04603  1.48869  3.31913  4.31634  4.56023  4.21102  4.14877  3.55171  3.26121  1.38257  5.09775  3.92323     76 v - - -
          2.68618  4.42225  2.77519  2.73123  3.46354  2.40513  3.72494  3.29354  2.67741  2.69355  4.24690  2.90347  2.73739  3.18146  2.89801  2.37887  2.77519  2.98518  4.58477  3.61503
          0.01603  4.53705  5.25939  0.61958  0.77255  0.48576  0.95510
     75   1.86214  4.45424  4.84872  4.28837  3.58666  4.37064  4.78784  1.67566  4.16318  1.63925  3.47111  4.44414  4.69487  4.36159  4.30093  3.70308  3.34825  1.57413  5.32483  4.14791     77 v - - -
          2.68618  4.42225  2.77519  2.73123  3.46354  2.40513  3.72494  3.29354  2.67741  2.69355  4.24690  2.90347  2.73739  3.18146  2.89801  2.37887  2.77519  2.98518  4.58477  3.61503
          0.01603  4.53705  5.25939  0.61958  0.77255  0.48576  0.95510
     76   2.96577  5.11599  3.07387  2.81541  4.66166  3.55020  4.07964  4.20712  2.77079  3.74876  4.60548  3.28141  4.13271  0.93072  3.11337  2.25911  3.29887  3.78636  5.85451  4.51155     78 q - - -
          2.68618  4.42225  2.77519  2.73123  3.46354  2.40513  3.72494  3.29354  2.67741  2.69355  4.24690  2.90347  2.73739  3.18146  2.89801  2.37887  2.77519  2.98518  4.58477  3.61503
          0.01603  4.53705  5.25939  0.61958  0.77255  0.48576  0.95510
     77   3.04025  4.49249  4.58808  4.06347  3.77169  4.19233  4.76367  1.89477  3.95792  2.52056  3.65140  4.27546  4.61182  4.22687  4.18086  3.54498  1.35822  1.45528  5.47925  4.27439     79 t - - -
          2.68618  4.42225  2.77519  2.73123  3.46354  2.40513  3.72494  3.29354  2.67741  2.69355  4.24690  2.90347  2.73739  3.18146  2.89801  2.37887  2.77519  2.98518  4.58477  3.61503
          0.01603  4.53705  5.25939  0.61958  0.77255  0.48576  0.95510
     78   1.02223  4.43354  4.01601  3.68006  4.64555  2.42034  4.65348  4.03136  3.68589  3.74547  4.56508  3.72461  4.01731  3.94767  3.97121  2.70185  1.55518  3.46777  6.00315  4.82296     80 a - - -
          2.68618  4.42225  2.77519  2.73123  3.46354  2.40513  3.72494  3.29354  2.67741  2.69355  4.24690  2.90347  2.73739  3.18146  2.89801  2.37887  2.77519  2.98518  4.58477  3.61503
          0.01603  4.53705  5.25939  0.61958  0.77255  0.48576  0.95510
     79   3.20806  5.85944  1.65295  1.05135  5.14622  3.50521  4.01544  4.68544  3.00520  4.14172  4.96807  2.95013  4.11190  2.49084  3.60303  3.08185  3.48760  4.22937  6.28258  4.75758     81 e - - -
          2.68618  4.42225  2.77519  2.73123  3.46354  2.40513  3.72494  3.29354  2.67741  2.69355  4.24690  2.90347  2.73739  3.18146  2.89801  2.37887  2.77519  2.98518  4.58477  3.61503
          0.01603  4.53705  5.25939  0.61958  0.77255  0.48576  0.95510
     80   3.68714  5.34682  4.48761  4.48688  5.52413  0.18129  5.51141  5.33697  4.75190  4.87974  5.89476  4.65527  4.74951  5.02462  4.86723  3.88451  4.21480  4.73748  6.39475  5.66446     82 G - - -
          2.68618  4.42225  2.77519  2.73123  3.46354  2.40513  3.72494  3.29354  2.67741  2.69355  4.24690  2.90347  2.73739  3.18146  2.89801  2.37887  2.77519  2.98518  4.58477  3.61503
          0.01603  4.53705  5.25939  0.61958  0.77255  0.48576  0.95510
     81   0.99687  4.60676  3.48587  3.16133  4.66628  2.35080  4.35346  4.11284  3.28201  3.74259  4.54223  2.53529  4.00198  3.56576  3.67570  2.27182  3.03891  3.56432  5.95694  4.69633     83 a - - -
          2.68618  4.42225  2.77519  2.73123  3.46354  2.40513  3.72494  3.29354  2.67741  2.69355  4.24690  2.90347  2.73739  3.18146  2.89801  2.37887  2.77519  2.98518  4.58477  3.61503
          0.01603  4.53705  5.25939  0.61958  0.77255  0.48576  0.95510
     82   4.00140  5.29231  5.26036  4.94791  3.54169  4.82545  5.41085  2.81559  4.72093  0.34784  3.43299  5.16966  5.17550  4.91552  4.76942  4.55489  4.27886  3.01572  5.60706  4.47031     84 L - - -
          2.68618  4.42225  2.77519  2.73123  3.46354  2.40513  3.72494  3.29354  2.67741  2.69355  4.24690  2.90347  2.73739  3.18146  2.89801  2.37887  2.77519  2.98518  4.58477  3.61503
          0.01603  4.53705  5.25939  0.61958  0.77255  0.48576  0.95510
     83   2.79142  5.29314  2.38710  2.19032  4.62384  3.49061  3.73581  4.10822  2.23668  3.59346  4.34633  2.22737  3.92317  2.84394  3.01017  1.86666  2.65337  3.67778  5.73300  4.31505     85 s - - -
          2.68618  4.42225  2.77519  2.73123  3.46354  2.40513  3.72494  3.29354  2.67741  2.69355  4.24690  2.90347  2.73739  3.18146  2.89801  2.37887  2.77519  2.98518  4.58477  3.61503
          0.01603  4.53705  5.25939  0.61958  0.77255  0.48576  0.95510
     84   3.00778  5.48195  2.66660  1.10150  4.82158  3.52396  3.89671  4.30782  2.71437  3.80146  4.60091  3.00372  4.04574  2.33608  3.20059  2.32297  3.26611  3.88906  5.94674  4.52045     86 e - - -
          2.68618  4.42225  2.77519  2.73123  3.46354  2.40513  3.72494  3.29354  2.67741  2.69355  4.24690  2.90347  2.73739  3.18146  2.89801  2.37887  2.77519  2.98518  4.58477  3.61503
          0.01603  4.53705  5.25939  0.61958  0.77255  0.48576  0.95510
     85   2.84498  4.35969  4.12928  3.56567  3.51740  3.93891  4.27275  1.89511  3.45682  2.47752  3.47348  3.85268  4.31368  2.77066  3.70523  3.22991  2.33856  1.42806  5.07121  3.86653     87 v - - -
          2.68618  4.42225  2.77519  2.73123  3.46354  2.40513  3.72494  3.29354  2.67741  2.69355  4.24690  2.90347  2.73739  3.18146  2.89801  2.37887  2.77519  2.98518  4.58477  3.61503
          0.01603  4.53705  5.25939  0.61958  0.77255  0.48576  0.95510
     86   2.71361  5.07092  3.01910  2.22302  4.35741  3.02564  3.12987  3.80427  2.46728  2.75105  4.12785  2.33073  3.90296  2.47401  2.94625  2.70761  2.48358  3.42997  5.53943  3.28279     88 e - - -
          2.68618  4.42225  2.77519  2.73123  3.46354  2.40513  3.72494  3.29354  2.67741  2.69355  4.24690  2.90347  2.73739  3.18146  2.89801  2.37887  2.77519  2.98518  4.58477  3.61503
          0.01603  4.53705  5.25939  0.61958  0.77255  0.48576  0.95510
     87   2.43831  5.10690  2.95976  2.55802  4.56610  3.49199  3.85262  4.01875  2.24976  3.55815  4.34538  1.57148  3.97674  2.98555  3.07156  1.98248  3.07419  3.60632  5.73089  4.36369     89 n - - -
          2.68618  4.42225  2.77519  2.73123  3.46354  2.40513  3.72494  3.29354  2.67741  2.69355  4.24690  2.90347  2.73739  3.18146  2.89801  2.37887  2.77519  2.98518  4.58477  3.61503
          0.01603  4.53705  5.25939  0.61958  0.77255  0.48576  0.95510
     88   2.96901  4.41169  4.39737  3.83889  3.54920  4.13215  4.48381  1.31427  3.72734  1.99829  3.48218  2.44843  4.48459  3.98389  3.94414  3.43745  3.21006  1.86379  5.18411  3.98014     90 i - - -
          2.68618  4.42225  2.77519  2.73123  3.46354  2.40513  3.72494  3.29354  2.67741  2.69355  4.24690  2.90347  2.73739  3.18146  2.89801  2.37887  2.77519  2.98518  4.58477  3.61503
          0.01603  4.53705  5.25939  0.61958  0.77255  0.48576  0.95510
     89   4.00140  5.29231  5.26036  4.94791  3.54169  4.82545  5.41085  2.81559  4.72093  0.34784  3.43299  5.16966  5.17550  4.91552  4.76942  4.55489  4.27886  3.01572  5.60706  4.47031     91 L - - -
          2.68618  4.42225  2.77519  2.73123  3.46354  2.40513  3.72494  3.29354  2.67741  2.69355  4.24690  2.90347  2.73739  3.18146  2.89801  2.37887  2.77519  2.98518  4.58477  3.61503
          0.01603  4.53705  5.25939  0.61958  0.77255  0.48576  0.95510
     90   2.84483  5.00243  3.09728  2.66463  4.28995  3.58059  3.86920  3.68622  2.61237  3.31561  4.16250  2.47045  4.03345  1.42995  3.01224  2.88332  3.09908  2.33171  5.54768  4.21571     92 q - - -
          2.68618  4.42225  2.77519  2.73123  3.46354  2.40513  3.72494  3.29354  2.67741  2.69355  4.24690  2.90347  2.73739  3.18146  2.89801  2.37887  2.77519  2.98518  4.58477  3.61503
          0.01603  4.53705  5.25939  0.61958  0.77255  0.48576  0.95510
     91   2.91201  5.23889  2.48136  2.58854  4.65381  3.56263  3.85669  4.11009  2.53501  3.62414  4.42382  3.10807  4.03573  2.98945  1.21721  2.32691  3.16790  3.70973  5.76191  4.40902     93 r - - -
          2.68618  4.42225  2.77519  2.73123  3.46354  2.40513  3.72494  3.29354  2.67741  2.69355  4.24690  2.90347  2.73739  3.18146  2.89801  2.37887  2.77519  2.98518  4.58477  3.61503
          0.01603  4.53705  5.25939  0.61958  0.77255  0.48576  0.95510
     92   1.96882  4.38456  4.68042  4.11162  3.51214  4.21150  4.60538  1.95151  3.98240  2.32059  2.01412  4.27218  4.55680  4.18578  4.12690  3.53273  3.24291  1.48148  5.18288  4.00268     94 v - - -
          2.68618  4.42225  2.77519  2.73123  3.46354  2.40513  3.72494  3.29354  2.67741  2.69355  4.24690  2.90347  2.73739  3.18146  2.89801  2.37887  2.77519  2.98518  4.58477  3.61503
          0.01603  4.53705  5.25939  0.61958  0.77255  0.48576  0.95510
     93   2.98577  5.24139  3.36007  2.74410  4.60572  3.71860  3.78234  3.99863  1.78816  3.50017  4.31528  2.59669  4.09324  2.90778  1.44505  2.98092  3.18809  2.67501  5.62165  4.34938     95 r - - -
          2.68618  4.42225  2.77519  2.73123  3.46354  2.40513  3.72494  3.29354  2.67741  2.69355  4.24690  2.90347  2.73739  3.18146  2.89801  2.37887  2.77519  2.98518  4.58477  3.61503
          0.01603  4.53705  5.25939  0.61958  0.77255  0.48576  0.95510
     94   2.74311  4.94845  3.05979  1.50778  4.29464  3.51316  3.82664  3.68108  2.63180  3.30625  4.12119  3.10110  3.96145  2.97704  3.09253  2.41651  2.20423  2.71451  5.54655  4.20533     96 e - - -
          2.68618  4.42225  2.77519  2.73123  3.46354  2.40513  3.72494  3.29354  2.67741  2.69355  4.24690  2.90347  2.73739  3.18146  2.89801  2.37887  2.77519  2.98518  4.58477  3.61503
          0.01603  4.53705  5.25939  0.61958  0.77255  0.48576  0.95510
     95   3.22611  4.92576  3.96920  3.42929  3.81795  4.05191  4.22384  3.09232  1.87994  0.96682  3.74253  3.79312  4.44014  3.49209  3.03158  3.43699  3.45154  3.01887  5.38387  4.17039     97 l - - -
          2.68618  4.42225  2.77519  2.73123  3.46354  2.40513  3.72494  3.29354  2.67741  2.69355  4.24690  2.90347  2.73739  3.18146  2.89801  2.37887  2.77519  2.98518  4.58477  3.61503
          0.01603  4.53705  5.25939  0.61958  0.77255  0.48576  0.95510
     96   1.29036  4.40209  3.96371  3.48578  4.05571  3.41442  4.37342  3.30794  3.43305  3.11958  4.00567  3.66849  4.05927  3.71232  3.73493  2.35536  1.97855  2.06514  5.49316  4.28715     98 a - - -
          2.68618  4.42225  2.77519  2.73123  3.46354  2.40513  3.72494  3.29354  2.67741  2.69355  4.24690  2.90347  2.73739  3.18146  2.89801  2.37887  2.77519  2.98518  4.58477  3.61503
          0.01603  4.53705  5.25939  0.61958  0.77255  0.48576  0.95510
     97   3.22348  4.53290  5.02763  4.49155  3.78611  4.57751  5.07250  1.74078  4.38026  2.13182  3.62756  4.66006  4.88681  4.61033  4.54056  3.93258  2.49321  0.90748  5.60020  4.40339     99 v - - -
          2.68618  4.42225  2.77519  2.73123  3.46354  2.40513  3.72494  3.29354  2.67741  2.69355  4.24690  2.90347  2.73739  3.18146  2.89801  2.37887  2.77519  2.98518  4.58477  3.61503
          0.01603  4.53705  5.25939  0.61958  0.77255  0.48576  0.95510
     98   3.21702  5.60141  2.75707  2.01356  4.93027  3.63333  4.00036  4.42295  2.70204  3.89926  4.75921  3.13088  4.17778  0.93975  3.08231  3.14787  3.47148  4.03954  6.00598  4.63470    100 q - - -
          2.68618  4.42225  2.77519  2.73123  3.46354  2.40513  3.72494  3.29354  2.67741  2.69355  4.24690  2.90347  2.73739  3.18146  2.89801  2.37887  2.77519  2.98518  4.58477  3.61503
          0.01603  4.53705  5.25939  0.61958  0.77255  0.48576  0.95510
     99   0.68179  4.43239  4.08651  3.86475  4.81254  3.22639  4.82691  4.21040  3.90645  3.94450  4.76348  3.80508  4.03500  4.14960  4.13956  1.77321  3.04442  3.57098  6.17196  5.00848    101 A - - -
          2.68618  4.42225  2.77519  2.73123  3.46354  2.40513  3.72494  3.29354  2.67741  2.69355  4.24690  2.90347  2.73739  3.18146  2.89801  2.37887  2.77519  2.98518  4.58477  3.61503
          0.01603  4.53705  5.25939  0.61958  0.77255  0.48576  0.95510
    100   1.44676  4.48052  3.85819  3.44561  4.63576  2.04559  4.48899  4.07048  3.44792  3.72666  4.52576  3.60750  3.99162  3.73158  3.79368  1.70956  1.88502  3.50059  5.95573  4.74039    102 a - - -
          2.68618  4.42225  2.77519  2.73123  3.46354  2.40513  3.72494  3.29354  2.67741  2.69355  4.24690  2.90347  2.73739  3.18146  2.89801  2.37887  2.77519  2.98518  4.58477  3.61503
          0.01603  4.53705  5.25939  0.61958  0.77255  0.48576  0.95510
    101   2.81503  4.88002  3.13471  2.94431  4.69043  3.42872  4.27206  4.13493  3.14745  3.79634  4.64936  0.96061  4.09788  3.48095  3.53809  2.90876  1.97718  3.66864  5.97111  4.64366    103 n - - -
          2.68623  4.42230  2.77525  2.73128  3.46359  2.40500  3.72499  3.29359  2.67746  2.69360  4.24695  2.90352  2.73745  3.18151  2.89806  2.37892  2.77467  2.98523  4.58482  3.61508
          0.25358  1.90068  2.59676  0.44571  1.02267  0.48576  0.95510
    102   2.82203  4.94385  2.89519  2.26994  4.66134  1.05567  4.12665  4.08032  3.02891  3.70206  4.54208  3.19583  4.03983  3.31894  3.46724  2.88225  2.53037  3.64238  5.91802  4.58616    106 g - - -
          2.68618  4.42225  2.77519  2.73123  3.46354  2.40513  3.72494  3.29354  2.67741  2.69355  4.24690  2.90347  2.73739  3.18146  2.89801  2.37887  2.77519  2.98518  4.58477  3.61503
          0.01724  4.46521  5.18756  0.61958  0.77255  0.41950  1.07113
    103   2.70791  4.66753  3.35004  2.82605  3.96635  3.55861  3.91944  2.82198  2.78531  3.01182  3.87392  3.27611  4.01021  2.69258  3.18782  2.05970  1.56594  3.04467  5.32642  4.05009    107 t - - -
          2.68618  4.42225  2.77519  2.73123  3.46354  2.40513  3.72494  3.29354  2.67741  2.69355  4.24690  2.90347  2.73739  3.18146  2.89801  2.37887  2.77519  2.98518  4.58477  3.61503
          0.01603  4.53705  5.25939  0.61958  0.77255  0.48576  0.95510
    104   2.72811  5.00420  2.68710  2.50801  4.25721  3.52627  3.73652  3.69421  2.52316  2.30057  4.07079  2.14438  3.92578  2.49428  2.99550  2.43544  2.96065  3.34866  5.48761  3.20302    108 n - - -
          2.68618  4.42225  2.77519  2.73123  3.46354  2.40513  3.72494  3.29354  2.67741  2.69355  4.24690  2.90347  2.73739  3.18146  2.89801  2.37887  2.77519  2.98518  4.58477  3.61503
          0.01603  4.53705  5.25939  0.61958  0.77255  0.48576  0.95510
    105   2.91858  5.42458  2.00227  2.40497  4.76199  3.49590  3.83949  4.25394  2.33955  3.74254  4.51807  2.10617  3.99175  2.96408  3.19057  1.61153  3.17209  3.82225  5.88881  4.45191    109 s - - -
          2.68618  4.42225  2.77519  2.73123  3.46354  2.40513  3.72494  3.29354  2.67741  2.69355  4.24690  2.90347  2.73739  3.18146  2.89801  2.37887  2.77519  2.98518  4.58477  3.61503
          0.01603  4.53705  5.25939  0.61958  0.77255  0.48576  0.95510
    106   2.47989  5.27426  2.21851  1.93887  4.60610  3.48919  3.72627  4.08930  2.49422  3.57579  4.32705  2.95829  3.91574  2.12644  2.99511  2.30653  2.65871  3.65947  5.71581  4.30016    110 e - - -
          2.68618  4.42225  2.77519  2.73123  3.46354  2.40513  3.72494  3.29354  2.67741  2.69355  4.24690  2.90347  2.73739  3.18146  2.89801  2.37887  2.77519  2.98518  4.58477  3.61503
          0.01603  4.53705  5.25939  0.61958  0.77255  0.48576  0.95510
    107   2.08383  5.01332  3.01830  2.28946  4.41449  3.48194  3.80376  3.85820  2.59461  3.41955  4.20652  2.50258  3.93610  2.93679  3.06979  1.83234  2.30002  3.46847  5.61749  4.25492    111 s - - -
          2.68618  4.42225  2.77519  2.73123  3.46354  2.40513  3.72494  3.29354  2.67741  2.69355  4.24690  2.90347  2.73739  3.18146  2.89801  2.37887  2.77519  2.98518  4.58477  3.61503
          0.01603  4.53705  5.25939  0.61958  0.77255  0.48576  0.95510
    108   2.41808  5.43788  1.64859  1.85177  4.76065  3.49335  3.81712  4.25629  2.64495  3.73654  4.50445  2.95471  3.97835  2.34970  3.16971  2.42256  3.15217  3.82032  5.87775  4.43552    112 d - - -
          2.68618  4.42225  2.77519  2.73123  3.46354  2.40513  3.72494  3.29354  2.67741  2.69355  4.24690  2.90347  2.73739  3.18146  2.89801  2.37887  2.77519  2.98518  4.58477  3.61503
          0.01603  4.53705  5.25939  0.61958  0.77255  0.48576  0.95510
    109   2.86990  5.03668  2.49242  2.66984  4.25646  3.63058  3.82828  3.66682  2.52144  2.06658  4.11099  3.17304  4.04213  2.98662  1.56184  2.90114  3.09977  3.36675  5.50236  4.18290    113 r - - -
          2.68618  4.42225  2.77519  2.73123  3.46354  2.40513  3.72494  3.29354  2.67741  2.69355  4.24690  2.90347  2.73739  3.18146  2.89801  2.37887  2.77519  2.98518  4.58477  3.61503
          0.01603  4.53705  5.25939  0.61958  0.77255  0.48576  0.95510
    110   2.32629  5.20912  2.89995  2.21884  4.54526  2.50802  3.73222  4.01662  2.49816  3.52252  4.28273  2.48759  3.91730  2.22958  2.99033  2.13361  3.00206  3.60147  5.67704  4.27596    114 s - - -
          2.68618  4.42225  2.77519  2.73123  3.46354  2.40513  3.72494  3.29354  2.67741  2.69355  4.24690  2.90347  2.73739  3.18146  2.89801  2.37887  2.77519  2.98518  4.58477  3.61503
          0.01603  4.53705  5.25939  0.61958  0.77255  0.48576  0.95510
    111   1.76712  5.00515  3.07916  2.59660  4.40050  3.51505  3.82107  3.83158  2.30025  3.39995  4.19985  3.10460  3.96681  2.52835  3.00456  1.73342  3.02417  3.45739  5.60049  4.25937    115 s - - -
          2.68618  4.42225  2.77519  2.73123  3.46354  2.40513  3.72494  3.29354  2.67741  2.69355  4.24690  2.90347  2.73739  3.18146  2.89801  2.37887  2.77519  2.98518  4.58477  3.61503
          0.01603  4.53705  5.25939  0.61958  0.77255  0.48576  0.95510
    112   1.90569  4.56871  4.74575  4.32123  3.89869  4.19861  5.02834  0.89165  4.20958  2.54790  3.75654  4.44915  4.70084  4.48919  4.39819  3.61825  3.43211  2.01985  5.70016  4.49303    116 i - - -
          2.68618  4.42225  2.77519  2.73123  3.46354  2.40513  3.72494  3.29354  2.67741  2.69355  4.24690  2.90347  2.73739  3.18146  2.89801  2.37887  2.77519  2.98518  4.58477  3.61503
          0.01603  4.53705  5.25939  0.61958  0.77255  0.48576  0.95510
    113   2.05569  5.15072  2.93550  2.58825  4.59696  3.51755  3.89553  4.05114  2.64809  3.59693  4.40230  2.39677  4.02023  1.37159  3.07745  2.86803  3.14424  3.64986  5.76588  4.40361    117 q - - -
          2.68618  4.42225  2.77519  2.73123  3.46354  2.40513  3.72494  3.29354  2.67741  2.69355  4.24690  2.90347  2.73739  3.18146  2.89801  2.37887  2.77519  2.98518  4.58477  3.61503
          0.01603  4.53705  5.25939  0.61958  0.77255  0.48576  0.95510
    114   2.75285  5.12686  1.91949  2.46076  4.42830  2.78519  3.73840  3.06614  2.51521  3.42012  4.19889  3.00171  3.92306  2.15920  3.00088  2.73930  2.55447  3.49535  5.60522  4.22363    118 d - - -
          2.68618  4.42225  2.77519  2.73123  3.46354  2.40513  3.72494  3.29354  2.67741  2.69355  4.24690  2.90347  2.73739  3.18146  2.89801  2.37887  2.77519  2.98518  4.58477  3.61503
          0.01603  4.53705  5.25939  0.61958  0.77255  0.48576  0.95510
    115   3.36823  6.00348  1.98540  0.69122  5.29734  3.53637  4.14214  4.85977  3.22558  4.32940  5.20913  2.99784  4.19387  3.31858  3.86119  3.22193  3.67166  4.40657  6.45161  4.91490    119 E - - -
          2.68618  4.42225  2.77519  2.73123  3.46354  2.40513  3.72494  3.29354  2.67741  2.69355  4.24690  2.90347  2.73739  3.18146  2.89801  2.37887  2.77519  2.98518  4.58477  3.61503
          0.01603  4.53705  5.25939  0.61958  0.77255  0.48576  0.95510
    116   3.21931  4.56148  4.93861  4.37610  3.23862  4.43282  4.64400  1.12896  4.20336  1.55367  3.29672  4.48751  4.72047  4.34636  4.28752  3.76342  3.44956  2.32061  5.02824  2.58039    120 i - - -
          2.68618  4.42225  2.77519  2.73123  3.46354  2.40513  3.72494  3.29354  2.67741  2.69355  4.24690  2.90347  2.73739  3.18146  2.89801  2.37887  2.77519  2.98518  4.58477  3.61503
          0.01603  4.53705  5.25939  0.61958  0.77255  0.48576  0.95510
    117   2.76760  5.24454  2.94442  2.17954  4.58340  3.50966  3.70752  4.05705  1.96623  3.54112  4.29328  2.59447  3.91655  1.88361  2.89732  2.45394  2.65788  3.63320  5.67483  4.27771    121 q - - -
          2.68618  4.42225  2.77519  2.73123  3.46354  2.40513  3.72494  3.29354  2.67741  2.69355  4.24690  2.90347  2.73739  3.18146  2.89801  2.37887  2.77519  2.98518  4.58477  3.61503
          0.01603  4.53705  5.25939  0.61958  0.77255  0.48576  0.95510
    118   2.47560  5.20467  2.88290  2.11580  4.55895  3.50668  3.79131  4.01842  2.56261  3.54264  4.32229  3.01660  3.95935  1.97294  3.03747  1.66941  3.06391  3.61663  5.71029  4.32251    122 s - - -
          2.68618  4.42225  2.77519  2.73123  3.46354  2.40513  3.72494  3.29354  2.67741  2.69355  4.24690  2.90347  2.73739  3.18146  2.89801  2.37887  2.77519  2.98518  4.58477  3.61503
          0.01603  4.53705  5.25939  0.61958  0.77255  0.48576  0.95510
    119   2.85763  4.57079  3.74129  3.14322  3.64074  3.81247  4.00664  2.39122  2.84639  1.52405  3.57059  3.53415  4.17776  2.60449  2.24809  3.07915  3.08020  2.79494  5.11720  3.90201    123 l - - -
          2.68618  4.42225  2.77519  2.73123  3.46354  2.40513  3.72494  3.29354  2.67741  2.69355  4.24690  2.90347  2.73739  3.18146  2.89801  2.37887  2.77519  2.98518  4.58477  3.61503
          0.01603  4.53705  5.25939  0.61958  0.77255  0.48576  0.95510
    120   2.39720  4.50987  3.48740  2.92711  3.67119  3.65851  3.91439  3.01683  2.56216  1.87602  3.61897  2.76735  4.04722  3.20314  3.25379  2.90131  2.29988  2.36080  5.09368  3.84629    124 l - - -
          2.68618  4.42225  2.77519  2.73123  3.46354  2.40513  3.72494  3.29354  2.67741  2.69355  4.24690  2.90347  2.73739  3.18146  2.89801  2.37887  2.77519  2.98518  4.58477  3.61503
          0.01603  4.53705  5.25939  0.61958  0.77255  0.48576  0.95510
    121   2.31345  5.20628  1.23109  2.54482  4.83663  2.49952  4.02381  4.32218  2.93768  3.85475  4.65071  3.07481  4.03104  3.17587  3.46237  2.21237  3.22082  3.84394  6.02480  4.61097    125 d - - -
          2.68618  4.42225  2.77519  2.73123  3.46354  2.40513  3.72494  3.29354  2.67741  2.69355  4.24690  2.90347  2.73739  3.18146  2.89801  2.37887  2.77519  2.98518  4.58477  3.61503
          0.01603  4.53705  5.25939  0.61958  0.77255  0.48576  0.95510
    122   2.49318  5.71994  2.04604  0.92358  5.04305  3.50244  4.00505  4.54935  2.97775  4.04282  4.86705  2.96750  4.09789  3.15814  3.56006  3.04830  3.43293  4.11032  6.20032  4.70343    126 e - - -
          2.68618  4.42225  2.77519  2.73123  3.46354  2.40513  3.72494  3.29354  2.67741  2.69355  4.24690  2.90347  2.73739  3.18146  2.89801  2.37887  2.77519  2.98518  4.58477  3.61503
          0.01603  4.53705  5.25939  0.61958  0.77255  0.48576  0.95510
    123   3.59947  4.83592  5.45489  4.97211  3.66534  5.03941  5.55162  0.70771  4.81561  1.73208  3.45922  5.16507  5.24086  4.99752  4.92924  4.46872  3.85031  1.98209  5.79301  4.62963    127 i - - -
          2.68618  4.42225  2.77519  2.73123  3.46354  2.40513  3.72494  3.29354  2.67741  2.69355  4.24690  2.90347  2.73739  3.18146  2.89801  2.37887  2.77519  2.98518  4.58477  3.61503
          0.01603  4.53705  5.25939  0.61958  0.77255  0.48576  0.95510
    124   3.21876  5.87392  1.34068  2.04178  5.16702  2.63815  4.02956  4.70932  3.04498  4.16720  4.99717  1.56815  4.11593  3.18545  3.66124  3.09024  3.50342  4.24954  6.31295  4.77843    128 d - - -
          2.68618  4.42225  2.77519  2.73123  3.46354  2.40513  3.72494  3.29354  2.67741  2.69355  4.24690  2.90347  2.73739  3.18146  2.89801  2.37887  2.77519  2.98518  4.58477  3.61503
          0.01603  4.53705  5.25939  0.61958  0.77255  0.48576  0.95510
    125   2.40377  5.22991  2.47874  2.42610  4.56688  2.98334  3.70414  4.04249  2.20110  3.53050  4.28109  2.47619  3.90713  2.80850  1.89901  2.71733  2.98541  3.61797  5.66860  4.26724    129 r - - -
          2.68618  4.42225  2.77519  2.73123  3.46354  2.40513  3.72494  3.29354  2.67741  2.69355  4.24690  2.90347  2.73739  3.18146  2.89801  2.37887  2.77519  2.98518  4.58477  3.61503
          0.01603  4.53705  5.25939  0.61958  0.77255  0.48576  0.95510
    126   3.49214  4.71542  5.49101  5.03360  3.99487  5.03163  5.77118  0.76108  4.95322  2.41300  3.74294  5.19965  5.28390  5.20487  5.11990  4.46945  3.75956  1.31692  6.10703  4.89664    130 i - - -
          2.68618  4.42225  2.77519  2.73123  3.46354  2.40513  3.72494  3.29354  2.67741  2.69355  4.24690  2.90347  2.73739  3.18146  2.89801  2.37887  2.77519  2.98518  4.58477  3.61503
          0.01603  4.53705  5.25939  0.61958  0.77255  0.48576  0.95510
    127   1.80907  4.51061  3.64383  3.16287  2.92350  2.05310  4.19432  3.52571  3.15461  3.21108  4.06374  3.47584  4.01137  3.45712  3.52619  1.56752  2.97697  3.16241  5.50846  4.25932    131 s - - -
          2.68618  4.42225  2.77519  2.73123  3.46354  2.40513  3.72494  3.29354  2.67741  2.69355  4.24690  2.90347  2.73739  3.18146  2.89801  2.37887  2.77519  2.98518  4.58477  3.61503
          0.01603  4.53705  5.25939  0.61958  0.77255  0.48576  0.95510
    128   2.81287  5.30532  2.42434  2.41120  4.64733  2.42735  3.75921  4.13161  1.96234  3.61914  4.37677  2.25388  3.93752  2.87088  3.04184  2.09731  3.05534  3.70071  5.76060  4.34211    132 k - - -
          2.68618  4.42225  2.77519  2.73123  3.46354  2.40513  3.72494  3.29354  2.67741  2.69355  4.24690  2.90347  2.73739  3.18146  2.89801  2.37887  2.77519  2.98518  4.58477  3.61503
          0.01603  4.53705  5.25939  0.61958  0.77255  0.48576  0.95510
    129   2.74324  5.22242  2.56791  2.41816  4.55601  3.49297  3.70091  4.03309  2.44641  3.52336  4.27280  2.22555  3.90066  2.00012  2.61397  2.45085  2.48445  3.60832  5.66418  4.25967    133 q - - -
          2.68618  4.42225  2.77519  2.73123  3.46354  2.40513  3.72494  3.29354  2.67741  2.69355  4.24690  2.90347  2.73739  3.18146  2.89801  2.37887  2.77519  2.98518  4.58477  3.61503
          0.01603  4.53705  5.25939  0.61958  0.77255  0.48576  0.95510
    130   2.01919  4.46156  4.09517  3.84787  4.64682  3.30033  4.78653  3.80169  3.82293  3.68057  4.58866  3.83119  4.08500  4.11560  4.05170  2.77943  0.68609  3.33401  6.05988  4.88969    134 T - - -
          2.68618  4.42225  2.77519  2.73123  3.46354  2.40513  3.72494  3.29354  2.67741  2.69355  4.24690  2.90347  2.73739  3.18146  2.89801  2.37887  2.77519  2.98518  4.58477  3.61503
          0.01603  4.53705  5.25939  0.61958  0.77255  0.48576  0.95510
    131   2.88138  5.28478  2.85396  1.80905  4.61876  3.53482  3.81026  4.07251  2.55781  3.58992  4.37975  3.02737  3.99343  1.70209  3.01126  2.84854  2.08641  3.67762  5.75108  4.36575    135 q - - -
          2.68618  4.42225  2.77519  2.73123  3.46354  2.40513  3.72494  3.29354  2.67741  2.69355  4.24690  2.90347  2.73739  3.18146  2.89801  2.37887  2.77519  2.98518  4.58477  3.61503
          0.01603  4.53705  5.25939  0.61958  0.77255  0.48576  0.95510
    132   4.46415  5.47663  5.35519  5.22863  0.65449  5.02302  3.77397  4.03350  5.02418  3.22436  4.57866  4.60906  5.29325  4.75610  4.87946  4.43116  4.66920  3.99392  3.85800  1.35239    136 F - - -
          2.68618  4.42225  2.77519  2.73123  3.46354  2.40513  3.72494  3.29354  2.67741  2.69355  4.24690  2.90347  2.73739  3.18146  2.89801  2.37887  2.77519  2.98518  4.58477  3.61503
          0.01603  4.53705  5.25939  0.61958  0.77255  0.48576  0.95510
    133   3.01588  5.10881  2.98697  2.92556  4.99481  2.39522  4.41537  4.60408  3.39526  4.17700  5.03285  0.69806  4.20084  3.63961  3.82567  3.07803  3.44710  4.05221  6.21082  4.88262    137 n - - -
          2.68618  4.42225  2.77519  2.73123  3.46354  2.40513  3.72494  3.29354  2.67741  2.69355  4.24690  2.90347  2.73739  3.18146  2.89801  2.37887  2.77519  2.98518  4.58477  3.61503
          0.01603  4.53705  5.25939  0.61958  0.77255  0.48576  0.95510
    134   2.79463  4.94517  3.04509  2.77317  4.68281  1.27882  4.09459  4.15032  2.91575  3.72261  4.53358  3.23356  4.04001  2.07320  3.33552  2.17750  3.15719  3.68261  5.89881  4.56490    138 g - - -
          2.68618  4.42225  2.77519  2.73123  3.46354  2.40513  3.72494  3.29354  2.67741  2.69355  4.24690  2.90347  2.73739  3.18146  2.89801  2.37887  2.77519  2.98518  4.58477  3.61503
          0.01603  4.53705  5.25939  0.61958  0.77255  0.48576  0.95510
    135   2.71328  4.81456  2.63573  2.61966  4.02861  3.56608  3.77782  3.41963  1.92913  2.66211  3.10510  3.12544  3.95528  2.95178  3.05126  2.42877  2.94488  2.36992  5.33779  4.02553    139 k - - -
          2.68618  4.42225  2.77519  2.73123  3.46354  2.40513  3.72494  3.29354  2.67741  2.69355  4.24690  2.90347  2.73739  3.18146  2.89801  2.37887  2.77519  2.98518  4.58477  3.61503
          0.01603  4.53705  5.25939  0.61958  0.77255  0.48576  0.95510
    136   2.92814  5.34668  3.07605  2.57258  4.71470  3.62055  2.91179  4.16271  1.52658  3.62188  4.40206  1.98467  4.02547  2.32962  2.70554  2.88901  3.14434  3.75866  5.71887  4.37799    140 k - - -
          2.68618  4.42225  2.77519  2.73123  3.46354  2.40513  3.72494  3.29354  2.67741  2.69355  4.24690  2.90347  2.73739  3.18146  2.89801  2.37887  2.77519  2.98518  4.58477  3.61503
          0.01603  4.53705  5.25939  0.61958  0.77255  0.48576  0.95510
    137   3.52230  4.80185  5.34911  4.78332  3.40228  4.85178  5.21746  2.28403  4.64055  0.97371  2.47147  4.95847  5.03419  4.69765  4.69547  4.21304  3.74828  1.41699  5.46748  4.41262    141 l - - -
          2.68618  4.42225  2.77519  2.73123  3.46354  2.40513  3.72494  3.29354  2.67741  2.69355  4.24690  2.90347  2.73739  3.18146  2.89801  2.37887  2.77519  2.98518  4.58477  3.61503
          0.01603  4.53705  5.25939  0.61958  0.77255  0.48576  0.95510
    138   3.73725  4.98178  5.57197  5.00236  1.94966  5.04931  5.22253  1.96532  4.85805  0.77523  3.06329  5.15455  5.14351  4.77878  4.83513  4.41955  3.94446  2.66081  5.31816  4.17994    142 l - - -
          2.68618  4.42225  2.77519  2.73123  3.46354  2.40513  3.72494  3.29354  2.67741  2.69355  4.24690  2.90347  2.73739  3.18146  2.89801  2.37887  2.77519  2.98518  4.58477  3.61503
          0.01603  4.53705  5.25939  0.61958  0.77255  0.48576  0.95510
    139   2.13170  5.23254  2.01263  2.09981  4.57585  3.48959  3.76684  4.04714  2.55708  3.55907  4.32605  2.98233  3.93615  2.88401  3.05803  2.13644  2.46501  3.63250  5.71956  4.31381    143 d - - -
          2.68618  4.42225  2.77519  2.73123  3.46354  2.40513  3.72494  3.29354  2.67741  2.69355  4.24690  2.90347  2.73739  3.18146  2.89801  2.37887  2.77519  2.98518  4.58477  3.61503
          0.01603  4.53705  5.25939  0.61958  0.77255  0.48576  0.95510
    140   2.98229  5.25986  2.90746  2.63764  4.77839  1.28881  3.96646  4.23453  1.89112  3.75354  4.57126  2.48790  4.08938  3.11524  3.05275  2.97480  3.27039  3.81696  5.89019  4.54446    144 g - - -
          2.68618  4.42225  2.77519  2.73123  3.46354  2.40513  3.72494  3.29354  2.67741  2.69355  4.24690  2.90347  2.73739  3.18146  2.89801  2.37887  2.77519  2.98518  4.58477  3.61503
          0.01603  4.53705  5.25939  0.61958  0.77255  0.48576  0.95510
    141   2.06564  5.03003  3.04036  2.52001  4.42010  2.75704  3.76513  3.86985  2.24381  3.41666  4.19335  2.28334  3.91738  2.88903  3.00958  2.35896  2.35974  3.47340  5.60201  4.23407    145 a - - -
          2.68618  4.42225  2.77519  2.73123  3.46354  2.40513  3.72494  3.29354  2.67741  2.69355  4.24690  2.90347  2.73739  3.18146  2.89801  2.37887  2.77519  2.98518  4.58477  3.61503
          0.07742  4.53705  2.75213  0.61958  0.77255  0.48576  0.95510
    142   2.24238  4.44995  3.51595  2.96100  2.87456  2.20037  3.92602  3.00473  2.92460  2.71030  3.59507  3.37105  4.02492  3.23278  3.29333  2.46568  2.42552  2.76395  5.06433  3.10222    146 g - - -
          2.68618  4.42225  2.77519  2.73123  3.46354  2.40513  3.72494  3.29354  2.67741  2.69355  4.24690  2.90347  2.73739  3.18146  2.89801  2.37887  2.77519  2.98518  4.58477  3.61503
          0.16781  4.47666  1.94409  0.61958  0.77255  0.58470  0.81481
    143   1.44780  4.33555  3.70087  3.38717  4.60287  2.20511  4.45378  4.04287  3.44886  3.70808  4.50538  3.50692  3.86286  3.71353  3.77110  1.28139  2.87607  3.42579  5.92420  4.72257    147 s - - -
          2.68618  4.42225  2.77519  2.73123  3.46354  2.40513  3.72494  3.29354  2.67741  2.69355  4.24690  2.90347  2.73739  3.18146  2.89801  2.37887  2.77519  2.98518  4.58477  3.61503
          0.01978  4.32863  5.05098  0.61958  0.77255  0.77387  0.61846
    144   2.54181  4.43129  3.48538  3.02686  3.94719  1.93382  4.05778  3.32237  3.00388  3.01822  2.22488  3.36393  3.93506  3.32912  3.36257  1.86146  2.90033  2.99663  5.34392  4.09537    148 s - - -
          2.68618  4.42225  2.77519  2.73123  3.46354  2.40513  3.72494  3.29354  2.67741  2.69355  4.24690  2.90347  2.73739  3.18146  2.89801  2.37887  2.77519  2.98518  4.58477  3.61503
          0.01978  4.32863  5.05098  0.61958  0.77255  0.77387  0.61846
    145   2.68359  5.08158  2.42887  2.39086  4.38804  3.44391  3.65445  3.84275  1.93262  3.37039  4.14187  2.93152  3.85145  2.41215  2.88284  2.32048  2.91691  2.70245  5.54160  4.15912    149 k - - -
          2.68618  4.42225  2.77519  2.73123  3.46354  2.40513  3.72494  3.29354  2.67741  2.69355  4.24690  2.90347  2.73739  3.18146  2.89801  2.37887  2.77519  2.98518  4.58477  3.61503
          0.01978  4.32863  5.05098  0.61958  0.77255  0.77387  0.61846
    146   2.19267  4.48728  3.36917  2.87029  3.82492  3.46169  3.92523  2.16666  2.85766  2.88164  3.75671  2.61728  3.94889  3.18223  3.24487  1.87851  2.89838  2.87080  5.22200  3.96310    150 s - - -
          2.68618  4.42225  2.77519  2.73123  3.46354  2.40513  3.72494  3.29354  2.67741  2.69355  4.24690  2.90347  2.73739  3.18146  2.89801  2.37887  2.77519  2.98518  4.58477  3.61503
          0.01978  4.32863  5.05098  0.61958  0.77255  0.77387  0.61846
    147   2.28120  4.49822  3.36014  2.81008  3.69512  2.74252  3.84261  2.43469  2.77163  2.74297  3.62685  3.25378  3.96535  2.25924  3.16290  2.80774  2.89024  2.38364  5.10254  3.84419    151 q - - -
          2.68618  4.42225  2.77519  2.73123  3.46354  2.40513  3.72494  3.29354  2.67741  2.69355  4.24690  2.90347  2.73739  3.18146  2.89801  2.37887  2.77519  2.98518  4.58477  3.61503
          0.01978  4.32863  5.05098  0.61958  0.77255  0.77387  0.61846
    148   2.30001  4.53537  3.31598  2.75950  3.70186  3.56310  3.80159  3.07997  2.70412  2.76794  3.63999  2.59519  3.95401  3.05119  2.61190  2.79979  2.88900  2.15223  5.09397  2.83397    152 v - - -
          2.68618  4.42225  2.77519  2.73123  3.46354  2.40513  3.72494  3.29354  2.67741  2.69355  4.24690  2.90347  2.73739  3.18146  2.89801  2.37887  2.77519  2.98518  4.58477  3.61503
          0.01978  4.32863  5.05098  0.61958  0.77255  0.77387  0.61846
    149   2.61985  4.76902  3.09535  2.63157  4.30390  2.21391  3.83864  3.72882  2.19311  3.32473  4.13245  3.10095  3.88630  2.99696  3.05599  2.17352  1.97259  3.33575  5.54396  4.22449    153 t - - -
          2.68618  4.42225  2.77519  2.73123  3.46354  2.40513  3.72494  3.29354  2.67741  2.69355  4.24690  2.90347  2.73739  3.18146  2.89801  2.37887  2.77519  2.98518  4.58477  3.61503
          0.01978  4.32863  5.05098  0.61958  0.77255  0.77387  0.61846
    150   1.41150  4.33093  3.71779  3.27175  4.14567  2.23106  4.25414  3.50218  3.25269  3.22525  4.07631  3.47728  3.89728  3.54032  3.58600  2.06162  2.86420  2.22188  5.53415  4.31717    154 a - - -
          2.68618  4.42225  2.77519  2.73123  3.46354  2.40513  3.72494  3.29354  2.67741  2.69355  4.24690  2.90347  2.73739  3.18146  2.89801  2.37887  2.77519  2.98518  4.58477  3.61503
          0.01978  4.32863  5.05098  0.61958  0.77255  0.77387  0.61846
    151   2.75143  5.17450  2.23841  2.06604  3.10230  2.64325  3.70515  3.93503  2.51467  3.46186  4.24237  2.13209  3.87748  2.83035  3.01879  2.71806  2.99325  3.54136  5.63598  4.23178    155 e - - -
          2.68618  4.42225  2.77519  2.73123  3.46354  2.40513  3.72494  3.29354  2.67741  2.69355  4.24690  2.90347  2.73739  3.18146  2.89801  2.37887  2.77519  2.98518  4.58477  3.61503
          0.01978  4.32863  5.05098  0.61958  0.77255  0.77387  0.61846
    152   2.32419  5.05736  2.13572  2.11672  4.34765  3.43829  3.69365  3.79053  2.49063  2.64309  4.13564  2.93829  3.86937  2.82326  2.97920  2.24488  2.94732  3.41916  5.54391  4.16486    156 e - - -
          2.68618  4.42225  2.77519  2.73123  3.46354  2.40513  3.72494  3.29354  2.67741  2.69355  4.24690  2.90347  2.73739  3.18146  2.89801  2.37887  2.77519  2.98518  4.58477  3.61503
          0.01978  4.32863  5.05098  0.61958  0.77255  0.77387  0.61846
    153   2.62911  4.54863  3.29766  2.75643  3.79293  3.51143  3.82964  3.13993  2.73012  2.42502  3.71196  2.28537  3.93829  3.06437  3.13698  2.27677  2.37709  2.42247  5.17460  3.90338    157 s - - -
          2.68618  4.42225  2.77519  2.73123  3.46354  2.40513  3.72494  3.29354  2.67741  2.69355  4.24690  2.90347  2.73739  3.18146  2.89801  2.37887  2.77519  2.98518  4.58477  3.61503
          0.01978  4.32863  5.05098  0.61958  0.77255  0.77387  0.61846
    154   2.65314  4.71902  3.11990  2.61657  2.87055  2.78371  3.77456  3.40484  2.61933  3.04075  3.88220  3.10341  3.90896  2.17296  3.05352  1.97942  2.91074  3.09892  5.29309  3.97163    158 s - - -
          2.68618  4.42225  2.77519  2.73123  3.46354  2.40513  3.72494  3.29354  2.67741  2.69355  4.24690  2.90347  2.73739  3.18146  2.89801  2.37887  2.77519  2.98518  4.58477  3.61503
          0.11745  4.32863  2.32656  0.61958  0.77255  0.77387  0.61846
    155   2.58496  4.73270  3.02815  2.58206  4.25239  2.57167  3.80354  3.67922  2.61112  3.27843  4.08850  3.05566  3.84869  2.31604  3.04893  2.10944  2.01509  3.29042  5.50284  4.17998    159 t - - -
          2.68618  4.42225  2.77519  2.73123  3.46354  2.40513  3.72494  3.29354  2.67741  2.69355  4.24690  2.90347  2.73739  3.18146  2.89801  2.37887  2.77519  2.98518  4.58477  3.61503
          0.02179  4.23297  4.95532  0.61958  0.77255  0.86785  0.54447
    156   2.56580  4.31628  3.66939  3.19879  3.71373  1.99037  4.11546  1.89998  3.14514  2.72140  3.66571  3.49305  3.99800  3.45703  3.45723  2.80904  2.21604  2.56959  5.19254  3.96805    160 i - - -
          2.68618  4.42225  2.77519  2.73123  3.46354  2.40513  3.72494  3.29354  2.67741  2.69355  4.24690  2.90347  2.73739  3.18146  2.89801  2.37887  2.77519  2.98518  4.58477  3.61503
          0.02179  4.23297  4.95532  0.61958  0.77255  0.86785  0.54447
    157   2.36172  4.33405  3.50654  3.15703  4.42820  2.12702  4.25728  3.85375  3.20488  3.51638  4.32714  3.37205  3.81535  3.49813  3.55559  1.50005  1.70782  3.31096  5.74833  4.51943    161 s - - -
          2.68618  4.42225  2.77519  2.73123  3.46354  2.40513  3.72494  3.29354  2.67741  2.69355  4.24690  2.90347  2.73739  3.18146  2.89801  2.37887  2.77519  2.98518  4.58477  3.61503
          0.02179  4.23297  4.95532  0.61958  0.77255  0.86785  0.54447
    158   2.71252  4.29838  3.99714  3.47266  3.54705  3.73249  4.25557  1.72401  3.38424  2.45898  3.49097  3.74410  4.19188  3.67257  3.65464  1.88500  3.00245  1.84622  5.12475  3.90543    162 i - - -
          2.68618  4.42225  2.77519  2.73123  3.46354  2.40513  3.72494  3.29354  2.67741  2.69355  4.24690  2.90347  2.73739  3.18146  2.89801  2.37887  2.77519  2.98518  4.58477  3.61503
          0.02179  4.23297  4.95532  0.61958  0.77255  0.86785  0.54447
    159   2.69307  4.96769  2.09362  2.04770  4.23230  3.42684  3.69313  2.68585  2.50969  3.23468  4.04996  2.93886  3.86208  2.83714  2.99106  2.69921  2.44711  3.27651  5.47296  4.11025    163 e - - -
          2.68618  4.42225  2.77519  2.73123  3.46354  2.40513  3.72494  3.29354  2.67741  2.69355  4.24690  2.90347  2.73739  3.18146  2.89801  2.37887  2.77519  2.98518  4.58477  3.61503
          0.02179  4.23297  4.95532  0.61958  0.77255  0.86785  0.54447
    160   2.23467  4.70566  2.37822  2.56693  3.99420  3.42958  3.76890  3.36514  2.63214  2.15559  3.87847  3.06052  3.88319  2.95727  3.07861  2.23268  2.89898  3.06244  5.32155  4.01003    164 l - - -
          2.68618  4.42225  2.77519  2.73123  3.46354  2.40513  3.72494  3.29354  2.67741  2.69355  4.24690  2.90347  2.73739  3.18146  2.89801  2.37887  2.77519  2.98518  4.58477  3.61503
          0.02179  4.23297  4.95532  0.61958  0.77255  0.86785  0.54447
    161   2.29388  5.20882  2.18825  2.31491  4.53895  3.39018  3.68415  4.01264  1.86699  3.51672  4.29182  2.27993  3.85534  2.80573  2.96802  2.70481  2.99450  3.59854  5.67063  4.25906    165 k - - -
          2.68618  4.42225  2.77519  2.73123  3.46354  2.40513  3.72494  3.29354  2.67741  2.69355  4.24690  2.90347  2.73739  3.18146  2.89801  2.37887  2.77519  2.98518  4.58477  3.61503
          0.02179  4.23297  4.95532  0.61958  0.77255  0.86785  0.54447
    162   2.72704  4.71388  3.22836  2.71817  3.89536  3.54602  3.80399  3.22890  2.55610  2.25021  3.79500  3.18400  3.96897  1.79283  2.91593  2.82698  2.41594  2.99065  5.26727  3.98280    166 q - - -
          2.68618  4.42225  2.77519  2.73123  3.46354  2.40513  3.72494  3.29354  2.67741  2.69355  4.24690  2.90347  2.73739  3.18146  2.89801  2.37887  2.77519  2.98518  4.58477  3.61503
          0.02179  4.23297  4.95532  0.61958  0.77255  0.86785  0.54447
    163   2.23996  4.20738  3.86444  3.30293  3.32911  3.69258  4.02018  1.92239  3.21037  2.37994  3.32901  3.59804  4.08453  3.48175  3.47013  2.97876  2.33791  2.34992  4.84338  2.65188    167 i - - -
          2.68618  4.42225  2.77519  2.73123  3.46354  2.40513  3.72494  3.29354  2.67741  2.69355  4.24690  2.90347  2.73739  3.18146  2.89801  2.37887  2.77519  2.98518  4.58477  3.61503
          0.02179  4.23297  4.95532  0.61958  0.77255  0.86785  0.54447
    164   2.71859  4.74671  2.03468  2.59620  2.10716  3.46058  3.79711  3.38944  2.75900  3.03653  3.91911  3.08852  3.93847  3.04994  3.20659  2.28191  2.98605  3.10310  5.16424  3.74670    168 d - - -
          2.68618  4.42225  2.77519  2.73123  3.46354  2.40513  3.72494  3.29354  2.67741  2.69355  4.24690  2.90347  2.73739  3.18146  2.89801  2.37887  2.77519  2.98518  4.58477  3.61503
          0.02179  4.23297  4.95532  0.61958  0.77255  0.86785  0.54447
    165   1.64720  4.63005  2.40385  2.66863  2.80321  3.45366  3.83051  3.23158  2.75494  2.93173  3.82156  3.13975  3.92418  3.06308  3.18538  2.76079  2.92635  2.95680  5.22594  3.89522    169 a - - -
          2.68618  4.42225  2.77519  2.73123  3.46354  2.40513  3.72494  3.29354  2.67741  2.69355  4.24690  2.90347  2.73739  3.18146  2.89801  2.37887  2.77519  2.98518  4.58477  3.61503
          0.02179  4.23297  4.95532  0.61958  0.77255  0.86785  0.54447
    166   2.71203  4.80231  3.16756  2.64174  4.12556  3.49741  3.75269  3.45378  1.61625  3.11086  3.96901  3.11666  2.70507  2.92061  2.79590  2.77590  2.96254  2.44296  5.37707  4.08641    170 k - - -
          2.68618  4.42225  2.77519  2.73123  3.46354  2.40513  3.72494  3.29354  2.67741  2.69355  4.24690  2.90347  2.73739  3.18146  2.89801  2.37887  2.77519  2.98518  4.58477  3.61503
          0.02179  4.23297  4.95532  0.61958  0.77255  0.86785  0.54447
    167   2.65691  4.36897  3.54721  2.99914  3.52520  3.62736  3.92631  2.29447  2.93062  2.10471  3.48098  2.60913  4.02566  3.25411  3.27313  2.89426  2.10972  2.50818  5.00008  3.76226    171 l - - -
          2.68618  4.42225  2.77519  2.73123  3.46354  2.40513  3.72494  3.29354  2.67741  2.69355  4.24690  2.90347  2.73739  3.18146  2.89801  2.37887  2.77519  2.98518  4.58477  3.61503
          0.02179  4.23297  4.95532  0.61958  0.77255  0.86785  0.54447
    168   2.66550  4.24419  3.86727  3.30926  3.38823  3.70148  4.06250  2.09365  3.21414  1.80649  3.35586  3.61267  4.10422  3.49636  3.48387  2.43805  2.30213  2.33535  4.91801  3.70962    172 l - - -
          2.68618  4.42225  2.77519  2.73123  3.46354  2.40513  3.72494  3.29354  2.67741  2.69355  4.24690  2.90347  2.73739  3.18146  2.89801  2.37887  2.77519  2.98518  4.58477  3.61503
          0.02179  4.23297  4.95532  0.61958  0.77255  0.86785  0.54447
    169   2.73252  4.96765  2.66259  1.93411  4.53819  1.69292  3.87742  3.99534  2.76167  3.56634  4.38458  2.96811  3.89271  3.04328  3.24080  2.06653  3.05930  3.56700  5.76106  4.38689    173 g - - -
          2.68530  4.42551  2.77440  2.73330  3.46351  2.40400  3.72820  3.29365  2.67953  2.69473  4.25016  2.90119  2.73909  3.18177  2.90084  2.37858  2.76897  2.98248  4.58803  3.61684
          0.65238  0.75046  4.95532  3.46302  0.03184  0.86785  0.54447
    170   2.14000  4.55020  3.23249  2.73345  3.87266  3.43739  3.83743  3.19495  2.71473  2.29613  3.78234  2.17954  3.90579  3.06016  3.11816  2.72473  2.36861  2.91066  5.24175  3.96458    234 a - - -
          2.68618  4.42225  2.77519  2.73123  3.46354  2.40513  3.72494  3.29354  2.67741  2.69355  4.24690  2.90347  2.73739  3.18146  2.89801  2.37887  2.77519  2.98518  4.58477  3.61503
          0.02179  4.23297  4.95532  0.61958  0.77255  0.86785  0.54447
    171   2.63524  4.75552  2.16748  2.52312  2.96376  3.42871  3.73293  3.43563  2.58140  3.07047  3.90506  3.02728  3.86902  2.90949  3.03815  2.21457  2.36104  3.12094  5.32718  3.99634    235 d - - -
          2.68618  4.42225  2.77519  2.73123  3.46354  2.40513  3.72494  3.29354  2.67741  2.69355  4.24690  2.90347  2.73739  3.18146  2.89801  2.37887  2.77519  2.98518  4.58477  3.61503
          0.02179  4.23297  4.95532  0.61958  0.77255  0.86785  0.54447
    172   2.68336  4.81165  3.05457  2.53929  4.01620  3.48676  3.69694  3.45821  2.07333  3.07233  3.90629  2.51994  3.89222  2.86839  2.87153  2.73200  2.38706  3.15166  5.29824  2.50925    236 k - - -
          2.68618  4.42225  2.77519  2.73123  3.46354  2.40513  3.72494  3.29354  2.67741  2.69355  4.24690  2.90347  2.73739  3.18146  2.89801  2.37887  2.77519  2.98518  4.58477  3.61503
          0.02179  4.23297  4.95532  0.61958  0.77255  0.86785  0.54447
    173   2.75079  5.07558  2.15807  2.35975  4.29051  2.63833  3.71951  3.80371  2.57219  3.36650  4.17718  2.31575  3.87621  2.87164  3.07005  2.73480  3.00070  3.44216  5.53750  2.42010    237 d - - -
          2.68618  4.42225  2.77519  2.73123  3.46354  2.40513  3.72494  3.29354  2.67741  2.69355  4.24690  2.90347  2.73739  3.18146  2.89801  2.37887  2.77519  2.98518  4.58477  3.61503
          0.02179  4.23297  4.95532  0.61958  0.77255  0.86785  0.54447
    174   1.67133  4.28981  3.66374  3.17950  3.93639  3.25564  4.13750  3.20848  3.13873  2.99583  3.87269  3.42606  3.88235  3.43599  3.47333  2.02229  2.08789  2.21624  5.35166  4.13032    238 a - - -
          2.68618  4.42225  2.77519  2.73123  3.46354  2.40513  3.72494  3.29354  2.67741  2.69355  4.24690  2.90347  2.73739  3.18146  2.89801  2.37887  2.77519  2.98518  4.58477  3.61503
          0.02179  4.23297  4.95532  0.61958  0.77255  0.86785  0.54447
    175   2.16922  4.79544  3.01604  2.55672  4.32808  2.50431  3.77828  3.75959  1.86082  3.33718  4.13714  3.03794  3.84962  2.92640  2.97244  2.11691  2.90520  3.35657  5.53856  4.20874    239 k - - -
          2.68618  4.42225  2.77519  2.73123  3.46354  2.40513  3.72494  3.29354  2.67741  2.69355  4.24690  2.90347  2.73739  3.18146  2.89801  2.37887  2.77519  2.98518  4.58477  3.61503
          0.02179  4.23297  4.95532  0.61958  0.77255  0.67421  0.71245
    176   2.78400  4.27857  4.13641  3.56506  3.32438  2.21195  4.20618  1.84188  3.45234  1.91104  2.61806  3.82630  4.24637  3.70030  3.67285  3.17588  3.02204  2.29355  4.92756  3.73860    240 i - - -
          2.68618  4.42225  2.77519  2.73123  3.46354  2.40513  3.72494  3.29354  2.67741  2.69355  4.24690  2.90347  2.73739  3.18146  2.89801  2.37887  2.77519  2.98518  4.58477  3.61503
          0.01978  4.32863  5.05098  0.61958  0.77255  0.77387  0.61846
    177   1.81476  4.71054  3.16119  2.70243  4.20990  3.39563  3.87601  3.58962  2.67255  3.23054  4.06795  3.15473  3.91198  2.02233  3.07896  2.71437  2.03767  3.23260  5.49194  4.19204    241 a - - -
          2.68618  4.42225  2.77519  2.73123  3.46354  2.40513  3.72494  3.29354  2.67741  2.69355  4.24690  2.90347  2.73739  3.18146  2.89801  2.37887  2.77519  2.98518  4.58477  3.61503
          0.01978  4.32863  5.05098  0.61958  0.77255  0.77387  0.61846
    178   2.65044  4.64436  3.15590  2.70152  3.95865  2.28832  3.85018  3.35361  2.72294  1.99080  3.87101  2.53986  2.91579  3.06370  3.13717  2.75682  2.92948  3.05385  5.30810  4.01788    242 l - - -
          2.68618  4.42225  2.77519  2.73123  3.46354  2.40513  3.72494  3.29354  2.67741  2.69355  4.24690  2.90347  2.73739  3.18146  2.89801  2.37887  2.77519  2.98518  4.58477  3.61503
          0.01978  4.32863  5.05098  0.61958  0.77255  0.77387  0.61846
    179   1.68431  4.33214  3.72338  3.25347  4.03331  1.99188  4.21554  3.31927  3.22064  3.09683  3.96801  3.48220  3.92152  3.51283  3.55281  2.66320  2.11668  2.19598  5.44321  4.22468    243 a - - -
          2.68618  4.42225  2.77519  2.73123  3.46354  2.40513  3.72494  3.29354  2.67741  2.69355  4.24690  2.90347  2.73739  3.18146  2.89801  2.37887  2.77519  2.98518  4.58477  3.61503
          0.01978  4.32863  5.05098  0.61958  0.77255  0.77387  0.61846
    180   2.78024  5.23524  1.99812  2.34624  4.56011  3.42156  3.72019  4.03307  2.17233  3.54195  4.31842  2.34364  3.88808  2.84301  3.02031  2.73719  2.05562  3.62180  5.70078  4.28829    244 d - - -
          2.68618  4.42225  2.77519  2.73123  3.46354  2.40513  3.72494  3.29354  2.67741  2.69355  4.24690  2.90347  2.73739  3.18146  2.89801  2.37887  2.77519  2.98518  4.58477  3.61503
          0.01978  4.32863  5.05098  0.61958  0.77255  0.77387  0.61846
    181   2.24131  4.69161  3.14939  2.23386  3.90748  3.51981  3.75986  2.69976  2.61168  2.93774  3.79174  2.29333  3.91963  2.95323  3.04820  2.75016  2.89840  2.50798  5.24896  3.95014    245 e - - -
          2.68618  4.42225  2.77519  2.73123  3.46354  2.40513  3.72494  3.29354  2.67741  2.69355  4.24690  2.90347  2.73739  3.18146  2.89801  2.37887  2.77519  2.98518  4.58477  3.61503
          0.01978  4.32863  5.05098  0.61958  0.77255  0.77387  0.61846
    182   2.18834  5.26565  1.83646  2.34827  4.68636  2.47575  3.82204  4.17207  2.70474  3.68687  4.47940  1.97297  3.92111  2.96156  3.23562  2.79517  3.12055  3.73657  5.85252  4.42020    246 d - - -
          2.68618  4.42225  2.77519  2.73123  3.46354  2.40513  3.72494  3.29354  2.67741  2.69355  4.24690  2.90347  2.73739  3.18146  2.89801  2.37887  2.77519  2.98518  4.58477  3.61503
          0.01978  4.32863  5.05098  0.61958  0.77255  0.77387  0.61846
    183   2.63745  4.75621  2.40493  2.59886  4.16818  2.26933  3.82468  3.54655  2.67343  3.19799  4.02615  3.08505  3.89525  2.99690  3.12816  2.70423  2.01230  2.55843  5.46089  4.13952    247 t - - -
          2.68618  4.42225  2.77519  2.73123  3.46354  2.40513  3.72494  3.29354  2.67741  2.69355  4.24690  2.90347  2.73739  3.18146  2.89801  2.37887  2.77519  2.98518  4.58477  3.61503
          0.01978  4.32863  5.05098  0.61958  0.77255  0.61369  0.77947
    184   2.34850  4.92238  3.06063  2.51124  3.04804  3.50405  3.70396  3.60120  1.83651  3.18884  3.99777  3.03044  3.06778  2.38166  2.91231  2.71747  2.92457  3.26802  5.41481  4.07692    248 k - - -
          2.68618  4.42225  2.77519  2.73123  3.46354  2.40513  3.72494  3.29354  2.67741  2.69355  4.24690  2.90347  2.73739  3.18146  2.89801  2.37887  2.77519  2.98518  4.58477  3.61503
          0.01840  4.40018  5.12253  0.61958  0.77255  0.69035  0.69595
    185   1.99620  4.54718  3.32932  2.79709  3.76162  2.69516  3.85613  3.14791  2.78117  2.83428  3.70311  2.65616  3.96712  3.10655  3.18364  2.79979  2.90931  2.52762  5.15541  2.52302    249 a - - -
          2.68618  4.42225  2.77519  2.73123  3.46354  2.40513  3.72494  3.29354  2.67741  2.69355  4.24690  2.90347  2.73739  3.18146  2.89801  2.37887  2.77519  2.98518  4.58477  3.61503
          0.01840  4.40018  5.12253  0.61958  0.77255  0.69035  0.69595
    186   2.78007  5.20062  2.04244  2.03564  4.49287  2.73998  3.73380  3.96112  2.54525  3.48876  4.27039  2.93237  3.90490  2.85988  3.04937  2.35250  3.02245  3.56818  5.66347  2.56521    250 e - - -
          2.68618  4.42225  2.77519  2.73123  3.46354  2.40513  3.72494  3.29354  2.67741  2.69355  4.24690  2.90347  2.73739  3.18146  2.89801  2.37887  2.77519  2.98518  4.58477  3.61503
          0.01840  4.40018  5.12253  0.61958  0.77255  0.69035  0.69595
    187   1.55605  4.41895  3.61211  3.10549  3.90851  3.40960  4.09187  3.22795  3.06382  2.39102  3.84697  3.42890  3.97279  3.37717  3.41887  2.18118  2.04394  2.92181  5.32000  4.08432    251 a - - -
          2.68618  4.42225  2.77519  2.73123  3.46354  2.40513  3.72494  3.29354  2.67741  2.69355  4.24690  2.90347  2.73739  3.18146  2.89801  2.37887  2.77519  2.98518  4.58477  3.61503
          0.01840  4.40018  5.12253  0.61958  0.77255  0.69035  0.69595
    188   2.03733  4.19821  4.00789  3.43296  3.32167  3.75100  4.07078  2.16249  3.33361  2.39375  3.32287  3.69122  4.13303  3.57960  3.56097  2.54756  2.91570  1.87672  4.82977  2.83604    252 v - - -
          2.68618  4.42225  2.77519  2.73123  3.46354  2.40513  3.72494  3.29354  2.67741  2.69355  4.24690  2.90347  2.73739  3.18146  2.89801  2.37887  2.77519  2.98518  4.58477  3.61503
          0.01840  4.40018  5.12253  0.61958  0.77255  0.69035  0.69595
    189   2.50397  4.41546  3.64592  3.17142  4.12496  2.49681  4.18773  3.48841  3.14921  3.19734  4.04867  3.44674  3.93858  3.45314  3.50699  1.73309  1.69101  2.29650  5.50491  4.27159    253 t - - -
          2.68618  4.42225  2.77519  2.73123  3.46354  2.40513  3.72494  3.29354  2.67741  2.69355  4.24690  2.90347  2.73739  3.18146  2.89801  2.37887  2.77519  2.98518  4.58477  3.61503
          0.01840  4.40018  5.12253  0.61958  0.77255  0.69035  0.69595
    190   2.54675  4.47661  3.49936  2.99167  4.02670  2.44772  4.04455  3.40863  2.97396  3.09243  3.94303  3.34793  2.95942  3.28877  3.36111  1.86225  2.33142  2.06184  5.39810  4.14550    254 s - - -
          2.68618  4.42225  2.77519  2.73123  3.46354  2.40513  3.72494  3.29354  2.67741  2.69355  4.24690  2.90347  2.73739  3.18146  2.89801  2.37887  2.77519  2.98518  4.58477  3.61503
          0.01840  4.40018  5.12253  0.61958  0.77255  0.69035  0.69595
    191   1.17406  4.67842  3.19125  2.85023  4.40359  2.39562  4.06885  3.82172  2.92030  3.45352  4.28313  3.25672  3.95230  2.48071  3.31861  2.73698  3.00743  3.39596  5.68951  4.40041    255 a - - -
          2.68618  4.42225  2.77519  2.73123  3.46354  2.40513  3.72494  3.29354  2.67741  2.69355  4.24690  2.90347  2.73739  3.18146  2.89801  2.37887  2.77519  2.98518  4.58477  3.61503
          0.01840  4.40018  5.12253  0.61958  0.77255  0.69035  0.69595
    192   2.26421  4.62318  3.25414  2.77836  3.95361  3.48177  3.89858  3.32571  2.78162  2.00238  3.87033  1.99781  3.96044  3.12099  3.18875  2.32342  2.94371  3.03016  5.31614  4.03405    256 n - - -
          2.68618  4.42225  2.77519  2.73123  3.46354  2.40513  3.72494  3.29354  2.67741  2.69355  4.24690  2.90347  2.73739  3.18146  2.89801  2.37887  2.77519  2.98518  4.58477  3.61503
          0.01840  4.40018  5.12253  0.61958  0.77255  0.37627  1.15969
    193   2.77903  5.29074  2.19609  2.09551  4.62577  3.48933  3.72292  4.11252  2.13814  3.59139  4.33923  2.95494  3.10838  2.51801  2.98582  1.96367  3.01519  3.67699  5.72518  4.30673    257 s - - -
          2.68618  4.42225  2.77519  2.73123  3.46354  2.40513  3.72494  3.29354  2.67741  2.69355  4.24690  2.90347  2.73739  3.18146  2.89801  2.37887  2.77519  2.98518  4.58477  3.61503
          0.01603  4.53705  5.25939  0.61958  0.77255  0.48576  0.95510
    194   2.70752  4.38825  3.65437  3.08578  2.74261  2.20130  3.96363  2.87883  2.66080  2.27783  3.49530  3.47074  4.08211  3.32546  3.36296  2.61627  2.55567  2.65946  3.39938  3.74394    258 g - - -
          2.68618  4.42225  2.77519  2.73123  3.46354  2.40513  3.72494  3.29354  2.67741  2.69355  4.24690  2.90347  2.73739  3.18146  2.89801  2.37887  2.77519  2.98518  4.58477  3.61503
          0.01603  4.53705  5.25939  0.61958  0.77255  0.48576  0.95510
    195   2.76367  4.95677  3.06244  2.64361  4.40967  3.49142  3.89383  3.84168  2.68466  3.42744  4.23705  2.65700  3.98567  2.49480  3.12413  2.29193  1.39554  3.46196  5.64075  4.30456    259 t - - -
          2.68618  4.42225  2.77519  2.73123  3.46354  2.40513  3.72494  3.29354  2.67741  2.69355  4.24690  2.90347  2.73739  3.18146  2.89801  2.37887  2.77519  2.98518  4.58477  3.61503
          0.01603  4.53705  5.25939  0.61958  0.77255  0.48576  0.95510
    196   3.04222  4.37953  4.91146  4.33222  2.72788  4.30002  4.67714  1.67673  4.17489  1.75129  3.36585  4.41636  4.61906  4.32993  4.24763  3.62771  2.57969  1.40879  5.15455  3.98609    260 v - - -
          2.68618  4.42225  2.77519  2.73123  3.46354  2.40513  3.72494  3.29354  2.67741  2.69355  4.24690  2.90347  2.73739  3.18146  2.89801  2.37887  2.77519  2.98518  4.58477  3.61503
          0.01603  4.53705  5.25939  0.61958  0.77255  0.48576  0.95510
    197   2.28270  4.62898  3.49098  2.94656  4.00882  3.54995  3.99084  3.32199  2.83018  3.04185  3.91284  3.35835  4.03375  3.21900  2.30575  2.84397  1.46689  2.59008  5.37074  4.11182    261 t - - -
          2.68618  4.42225  2.77519  2.73123  3.46354  2.40513  3.72494  3.29354  2.67741  2.69355  4.24690  2.90347  2.73739  3.18146  2.89801  2.37887  2.77519  2.98518  4.58477  3.61503
          0.01603  4.53705  5.25939  0.61958  0.77255  0.48576  0.95510
    198   2.80025  4.20854  4.50537  3.90999  2.76157  3.95463  4.27667  2.19398  3.75292  1.80695  2.29533  2.84903  4.30822  3.92676  3.85390  3.25744  3.03214  1.80415  4.83783  3.66136    262 v - - -
          2.68618  4.42225  2.77519  2.73123  3.46354  2.40513  3.72494  3.29354  2.67741  2.69355  4.24690  2.90347  2.73739  3.18146  2.89801  2.37887  2.77519  2.98518  4.58477  3.61503
          0.01603  4.53705  5.25939  0.61958  0.77255  0.48576  0.95510
    199   1.60152  5.05644  3.07103  2.61792  4.35156  3.56404  2.49722  3.82114  2.55544  3.38968  4.20831  3.12693  4.00857  2.00884  2.96296  2.85127  3.08210  3.47042  5.56908  4.22234    263 a - - -
          2.68618  4.42225  2.77519  2.73123  3.46354  2.40513  3.72494  3.29354  2.67741  2.69355  4.24690  2.90347  2.73739  3.18146  2.89801  2.37887  2.77519  2.98518  4.58477  3.61503
          0.01603  4.53705  5.25939  0.61958  0.77255  0.48576  0.95510
    200   2.70867  4.72195  2.63766  2.68423  3.91497  3.58520  3.80711  2.86705  2.67043  2.96062  3.80919  2.68835  3.97366  3.00755  3.10606  2.39798  2.27430  2.37780  5.26137  3.16898    264 t - - -
          2.68618  4.42225  2.77519  2.73123  3.46354  2.40513  3.72494  3.29354  2.67741  2.69355  4.24690  2.90347  2.73739  3.18146  2.89801  2.37887  2.77519  2.98518  4.58477  3.61503
          0.01603  4.53705  5.25939  0.61958  0.77255  0.48576  0.95510
    201   3.68714  5.34682  4.48761  4.48688  5.52413  0.18129  5.51141  5.33697  4.75190  4.87974  5.89476  4.65527  4.74951  5.02462  4.86723  3.88451  4.21480  4.73748  6.39475  5.66446    265 G - - -
          2.68618  4.42225  2.77519  2.73123  3.46354  2.40513  3.72494  3.29354  2.67741  2.69355  4.24690  2.90347  2.73739  3.18146  2.89801  2.37887  2.77519  2.98518  4.58477  3.61503
          0.01603  4.53705  5.25939  0.61958  0.77255  0.48576  0.95510
    202   1.40357  4.47747  3.67288  3.15799  3.97613  2.71388  4.14683  2.58898  3.12592  3.04727  3.91441  3.48178  4.02448  3.43014  3.48758  2.24022  2.29872  3.01868  5.38075  4.14496    266 a - - -
          2.68618  4.42225  2.77519  2.73123  3.46354  2.40513  3.72494  3.29354  2.67741  2.69355  4.24690  2.90347  2.73739  3.18146  2.89801  2.37887  2.77519  2.98518  4.58477  3.61503
          0.01603  4.53705  5.25939  0.61958  0.77255  0.48576  0.95510
    203   2.76135  5.16794  2.50082  2.45495  4.50516  3.49727  3.74447  3.96757  2.51169  3.48885  4.25782  2.31832  3.92450  2.86118  2.59045  2.45689  1.76290  3.56438  5.65515  4.26490    267 t - - -
          2.68618  4.42225  2.77519  2.73123  3.46354  2.40513  3.72494  3.29354  2.67741  2.69355  4.24690  2.90347  2.73739  3.18146  2.89801  2.37887  2.77519  2.98518  4.58477  3.61503
          0.01603  4.53705  5.25939  0.61958  0.77255  0.48576  0.95510
    204   1.57643  4.74471  3.24086  2.70667  4.00917  3.55222  3.84378  3.40696  2.69144  3.05455  3.89715  3.18861  3.97668  2.58631  3.12261  2.33458  2.55922  3.10986  5.33991  3.23970    268 a - - -
          2.68618  4.42225  2.77519  2.73123  3.46354  2.40513  3.72494  3.29354  2.67741  2.69355  4.24690  2.90347  2.73739  3.18146  2.89801  2.37887  2.77519  2.98518  4.58477  3.61503
          0.01603  4.53705  5.25939  0.61958  0.77255  0.48576  0.95510
    205   2.79652  5.18126  2.42384  2.47620  4.59852  2.89092  3.82235  4.06863  2.63115  3.59153  4.36555  1.95976  3.95356  2.94753  3.13059  2.30187  1.92740  3.64506  5.75903  4.36035    269 t - - -
          2.68618  4.42225  2.77519  2.73123  3.46354  2.40513  3.72494  3.29354  2.67741  2.69355  4.24690  2.90347  2.73739  3.18146  2.89801  2.37887  2.77519  2.98518  4.58477  3.61503
          0.01603  4.53705  5.25939  0.61958  0.77255  0.48576  0.95510
    206   2.14677  4.71234  3.25864  2.38516  3.90353  3.59439  3.81644  2.65259  2.67934  2.53722  3.79987  3.18982  3.98250  2.38069  3.10865  2.81414  2.27406  3.00649  5.25539  3.96596    270 a - - -
          2.68618  4.42225  2.77519  2.73123  3.46354  2.40513  3.72494  3.29354  2.67741  2.69355  4.24690  2.90347  2.73739  3.18146  2.89801  2.37887  2.77519  2.98518  4.58477  3.61503
          0.01603  4.53705  5.25939  0.61958  0.77255  0.48576  0.95510
    207   2.40584  4.96081  3.06866  2.28014  4.21572  3.53706  3.75281  3.63569  2.54123  2.65572  4.03781  2.70995  3.93784  2.58357  3.00232  2.75575  1.82205  3.30288  5.46216  4.12065    271 t - - -
          2.68618  4.42225  2.77519  2.73123  3.46354  2.40513  3.72494  3.29354  2.67741  2.69355  4.24690  2.90347  2.73739  3.18146  2.89801  2.37887  2.77519  2.98518  4.58477  3.61503
          0.01603  4.53705  5.25939  0.61958  0.77255  0.48576  0.95510
    208   2.03421  4.35068  4.58717  4.01922  3.54594  4.15694  4.54729  1.75373  3.89951  2.12493  3.48315  4.19668  4.51183  4.11941  4.06421  3.47279  2.45373  1.47577  5.16874  3.97421    272 v - - -
          2.68618  4.42225  2.77519  2.73123  3.46354  2.40513  3.72494  3.29354  2.67741  2.69355  4.24690  2.90347  2.73739  3.18146  2.89801  2.37887  2.77519  2.98518  4.58477  3.61503
          0.01603  4.53705  5.25939  0.61958  0.77255  0.48576  0.95510
    209   2.23942  4.64018  3.41666  2.90185  4.16691  3.44642  4.01748  3.55657  2.89326  3.21859  4.05403  2.61377  3.98112  3.22209  3.30977  1.82156  1.78765  2.61454  5.49953  4.22052    273 t - - -
          2.68618  4.42225  2.77519  2.73123  3.46354  2.40513  3.72494  3.29354  2.67741  2.69355  4.24690  2.90347  2.73739  3.18146  2.89801  2.37887  2.77519  2.98518  4.58477  3.61503
          0.22819  4.53705  1.64338  0.61958  0.77255  0.48576  0.95510
    210   2.13274  4.81973  2.06780  2.56289  4.28571  2.13813  3.83811  3.67512  2.68873  3.31020  4.12881  3.05766  3.89367  3.00082  3.15653  2.70503  2.95340  2.61157  5.55373  4.21546    274 d - - -
          2.68618  4.42225  2.77519  2.73123  3.46354  2.40513  3.72494  3.29354  2.67741  2.69355  4.24690  2.90347  2.73739  3.18146  2.89801  2.37887  2.77519  2.98518  4.58477  3.61503
          0.01978  4.32863  5.05098  0.61958  0.77255  0.77387  0.61846
    211   2.02399  4.37337  3.55241  2.99628  3.54656  3.61946  3.92389  2.37932  2.94417  2.19081  3.50457  2.74844  4.02067  3.25323  3.29362  2.88092  2.35339  2.58490  5.00179  3.76753    275 a - - -
          2.68618  4.42225  2.77519  2.73123  3.46354  2.40513  3.72494  3.29354  2.67741  2.69355  4.24690  2.90347  2.73739  3.18146  2.89801  2.37887  2.77519  2.98518  4.58477  3.61503
          0.11745  4.32863  2.32656  0.61958  0.77255  0.77387  0.61846
    212   2.77397  5.09601  2.66555  1.95538  4.45576  3.38498  3.76073  3.89505  2.58276  3.45933  4.27142  2.00311  3.89057  2.90794  3.05623  2.75814  1.94722  3.51463  5.65362  4.27065    276 t - - -
          2.68618  4.42225  2.77519  2.73123  3.46354  2.40513  3.72494  3.29354  2.67741  2.69355  4.24690  2.90347  2.73739  3.18146  2.89801  2.37887  2.77519  2.98518  4.58477  3.61503
          0.02179  4.23297  4.95532  0.61958  0.77255  0.86785  0.54447
    213   1.96868  4.28898  3.66010  3.18436  3.92246  2.31696  4.14083  3.18065  3.14877  2.97952  3.86048  3.43166  3.88906  3.44425  3.48075  2.64262  1.84026  2.10014  5.34267  4.12226    277 t - - -
          2.68618  4.42225  2.77519  2.73123  3.46354  2.40513  3.72494  3.29354  2.67741  2.69355  4.24690  2.90347  2.73739  3.18146  2.89801  2.37887  2.77519  2.98518  4.58477  3.61503
          0.02179  4.23297  4.95532  0.61958  0.77255  0.86785  0.54447
    214   2.35858  4.32673  3.51159  3.17908  4.44116  1.68320  4.27959  3.86633  3.23646  3.53215  4.34371  3.38264  3.81604  3.52563  3.58124  1.82990  1.69762  3.31687  5.76396  4.53911    278 g - - -
          2.68618  4.42225  2.77519  2.73123  3.46354  2.40513  3.72494  3.29354  2.67741  2.69355  4.24690  2.90347  2.73739  3.18146  2.89801  2.37887  2.77519  2.98518  4.58477  3.61503
          0.02179  4.23297  4.95532  0.61958  0.77255  0.67421  0.71245
    215   2.32590  4.94247  2.98871  2.13248  4.21538  2.70437  3.68232  2.92474  1.95377  3.21824  4.02015  2.98905  3.87291  2.81987  2.90391  2.69182  2.91130  3.29152  5.43609  4.08853    279 k - - -
          2.68618  4.42225  2.77519  2.73123  3.46354  2.40513  3.72494  3.29354  2.67741  2.69355  4.24690  2.90347  2.73739  3.18146  2.89801  2.37887  2.77519  2.98518  4.58477  3.61503
          0.01978  4.32863  5.05098  0.61958  0.77255  0.47915  0.96578
    216   2.06615  4.15577  4.19156  3.60474  2.59688  3.09251  4.10250  2.58402  3.47858  2.00662  3.26830  3.79547  4.16763  3.69216  3.64629  3.08720  2.92288  1.92594  4.76142  2.85756    280 v - - -
          2.68618  4.42225  2.77519  2.73123  3.46354  2.40513  3.72494  3.29354  2.67741  2.69355  4.24690  2.90347  2.73739  3.18146  2.89801  2.37887  2.77519  2.98518  4.58477  3.61503
          0.01724  4.46521  5.18756  0.61958  0.77255  0.41950  1.07113
    217   2.39915  4.82575  3.16360  2.26860  4.04239  3.56029  3.77142  2.75224  2.59543  3.07417  3.14883  2.74706  3.94978  2.54433  3.04624  2.77026  2.11042  3.14402  5.34555  4.03021    281 t - - -
          2.68618  4.42225  2.77519  2.73123  3.46354  2.40513  3.72494  3.29354  2.67741  2.69355  4.24690  2.90347  2.73739  3.18146  2.89801  2.37887  2.77519  2.98518  4.58477  3.61503
          0.01603  4.53705  5.25939  0.61958  0.77255  0.48576  0.95510
    218   2.10259  4.53636  3.45433  2.89542  3.72323  3.63030  3.90977  2.68657  2.86039  2.78365  3.66304  3.33305  4.03169  2.56928  3.24937  2.55596  2.02671  2.38584  5.13531  3.88124    282 t - - -
          2.68618  4.42225  2.77519  2.73123  3.46354  2.40513  3.72494  3.29354  2.67741  2.69355  4.24690  2.90347  2.73739  3.18146  2.89801  2.37887  2.77519  2.98518  4.58477  3.61503
          0.01603  4.53705  5.25939  0.61958  0.77255  0.48576  0.95510
    219   2.72805  5.06973  3.00581  1.99660  4.35333  3.51392  3.72058  2.63322  2.48859  3.34907  4.13200  2.37676  3.91413  2.43040  2.96562  2.39189  2.59554  3.42723  5.54402  4.17467    283 e - - -
          2.68618  4.42225  2.77519  2.73123  3.46354  2.40513  3.72494  3.29354  2.67741  2.69355  4.24690  2.90347  2.73739  3.18146  2.89801  2.37887  2.77519  2.98518  4.58477  3.61503
          0.01603  4.53705  5.25939  0.61958  0.77255  0.48576  0.95510
    220   2.39813  4.51951  2.94573  2.92668  3.69119  3.66267  3.92884  2.45654  2.89911  2.74504  3.63463  2.88575  4.05465  3.21355  3.28322  2.90691  2.24384  1.88462  5.11780  3.86715    284 v - - -
          2.68618  4.42225  2.77519  2.73123  3.46354  2.40513  3.72494  3.29354  2.67741  2.69355  4.24690  2.90347  2.73739  3.18146  2.89801  2.37887  2.77519  2.98518  4.58477  3.61503
          0.01603  4.53705  5.25939  0.61958  0.77255  0.48576  0.95510
    221   2.32185  4.76783  3.24369  2.71281  4.14979  3.49769  3.87366  3.55263  2.70654  3.18605  3.16950  2.27135  3.96026  3.04936  3.14759  1.67890  2.48816  3.21734  5.45039  4.14314    285 s - - -
          2.68618  4.42225  2.77519  2.73123  3.46354  2.40513  3.72494  3.29354  2.67741  2.69355  4.24690  2.90347  2.73739  3.18146  2.89801  2.37887  2.77519  2.98518  4.58477  3.61503
          0.01603  4.53705  5.25939  0.61958  0.77255  0.48576  0.95510
    222   2.44393  5.28318  2.44972  2.40739  4.61584  2.23800  3.73151  4.09882  2.14158  3.58441  4.33698  2.30378  3.92110  2.39307  2.99591  2.74251  3.02297  3.66916  5.72360  4.30843    286 k - - -
          2.68618  4.42225  2.77519  2.73123  3.46354  2.40513  3.72494  3.29354  2.67741  2.69355  4.24690  2.90347  2.73739  3.18146  2.89801  2.37887  2.77519  2.98518  4.58477  3.61503
          0.01603  4.53705  5.25939  0.61958  0.77255  0.48576  0.95510
    223   2.46520  5.12390  2.46133  2.02037  4.42612  2.51002  3.72770  3.87842  2.50120  2.84589  4.19165  2.99650  3.91510  2.84717  2.98832  2.72747  2.24957  3.49329  5.59849  4.21564    287 e - - -
          2.68618  4.42225  2.77519  2.73123  3.46354  2.40513  3.72494  3.29354  2.67741  2.69355  4.24690  2.90347  2.73739  3.18146  2.89801  2.37887  2.77519  2.98518  4.58477  3.61503
          0.01603  4.53705  5.25939  0.61958  0.77255  0.48576  0.95510
    224   2.31435  4.48125  2.97259  2.94834  2.94600  2.43256  3.92080  2.64301  2.91189  2.70368  3.59033  3.37340  4.04847  3.22222  3.28590  2.90353  2.24608  2.42831  5.06684  3.82249    288 t - - -
          2.68618  4.42225  2.77519  2.73123  3.46354  2.40513  3.72494  3.29354  2.67741  2.69355  4.24690  2.90347  2.73739  3.18146  2.89801  2.37887  2.77519  2.98518  4.58477  3.61503
          0.01603  4.53705  5.25939  0.61958  0.77255  0.48576  0.95510
    225   2.45803  5.02634  3.04409  2.49517  4.30403  3.51854  3.72068  2.89750  2.28358  3.30462  4.09310  2.60455  2.68057  2.52128  2.96149  2.12789  2.94899  3.38169  5.50947  4.14911    289 s - - -
          2.68618  4.42225  2.77519  2.73123  3.46354  2.40513  3.72494  3.29354  2.67741  2.69355  4.24690  2.90347  2.73739  3.18146  2.89801  2.37887  2.77519  2.98518  4.58477  3.61503
          0.01603  4.53705  5.25939  0.61958  0.77255  0.48576  0.95510
    226   2.71539  4.56345  2.73462  2.85747  3.73344  2.52623  3.89197  2.69817  2.83364  2.49177  3.66826  3.30897  2.95783  3.15446  3.23183  2.87763  2.95080  1.98964  5.14265  3.88287    290 v - - -
          2.68618  4.42225  2.77519  2.73123  3.46354  2.40513  3.72494  3.29354  2.67741  2.69355  4.24690  2.90347  2.73739  3.18146  2.89801  2.37887  2.77519  2.98518  4.58477  3.61503
          0.01603  4.53705  5.25939  0.61958  0.77255  0.48576  0.95510
    227   2.77323  5.16838  2.98310  2.20513  4.48136  2.21388  3.72733  3.93332  2.13823  3.45496  4.22872  3.01295  3.93318  2.02703  2.91117  2.75333  3.00443  2.87182  5.61931  4.24385    291 q - - -
          2.68618  4.42225  2.77519  2.73123  3.46354  2.40513  3.72494  3.29354  2.67741  2.69355  4.24690  2.90347  2.73739  3.18146  2.89801  2.37887  2.77519  2.98518  4.58477  3.61503
          0.01603  4.53705  5.25939  0.61958  0.77255  0.48576  0.95510
    228   2.72953  4.15489  4.39608  3.80138  3.25435  3.00052  4.18950  1.62651  3.64631  2.11663  3.26740  3.92644  4.23343  3.83534  3.76112  3.16643  2.54261  2.01420  3.24542  3.59832    292 i - - -
          2.68618  4.42225  2.77519  2.73123  3.46354  2.40513  3.72494  3.29354  2.67741  2.69355  4.24690  2.90347  2.73739  3.18146  2.89801  2.37887  2.77519  2.98518  4.58477  3.61503
          0.01603  4.53705  5.25939  0.61958  0.77255  0.48576  0.95510
    229   2.17634  5.09078  2.30283  2.47311  4.40421  3.50500  3.72336  3.84509  1.83171  3.39303  4.16919  3.00890  3.91165  2.84258  2.96341  2.71855  2.47539  2.97685  5.57767  4.20186    293 k - - -
          2.68618  4.42225  2.77519  2.73123  3.46354  2.40513  3.72494  3.29354  2.67741  2.69355  4.24690  2.90347  2.73739  3.18146  2.89801  2.37887  2.77519  2.98518  4.58477  3.61503
          0.01603  4.53705  5.25939  0.61958  0.77255  0.48576  0.95510
    230   2.32408  4.93146  3.09353  2.32051  4.17726  3.53712  3.74372  3.59435  2.53774  2.65140  4.00359  2.16602  3.93006  2.52961  3.00146  2.74376  2.58872  2.75284  5.43267  4.09388    294 n - - -
          2.68618  4.42225  2.77519  2.73123  3.46354  2.40513  3.72494  3.29354  2.67741  2.69355  4.24690  2.90347  2.73739  3.18146  2.89801  2.37887  2.77519  2.98518  4.58477  3.61503
          0.01603  4.53705  5.25939  0.61958  0.77255  0.48576  0.95510
    231   2.21679  4.63077  3.46617  3.04644  4.48926  3.35029  4.20390  3.91226  3.08605  3.54907  4.35911  2.60865  3.98842  3.40290  3.49066  1.75000  1.35351  3.44280  5.78396  4.51035    295 t - - -
          2.68618  4.42225  2.77519  2.73123  3.46354  2.40513  3.72494  3.29354  2.67741  2.69355  4.24690  2.90347  2.73739  3.18146  2.89801  2.37887  2.77519  2.98518  4.58477  3.61503
          0.07742  4.53705  2.75213  0.61958  0.77255  0.48576  0.95510
    232   1.51928  4.49038  2.92209  2.98892  2.71415  3.66647  3.95682  2.94299  2.97117  2.29307  3.59572  3.40523  4.07214  3.27534  3.33948  2.93141  2.97292  2.72498  5.06193  3.79004    296 a - - -
          2.68618  4.42225  2.77519  2.73123  3.46354  2.40513  3.72494  3.29354  2.67741  2.69355  4.24690  2.90347  2.73739  3.18146  2.89801  2.37887  2.77519  2.98518  4.58477  3.61503
          0.01704  4.47667  5.19901  0.61958  0.77255  0.42852  1.05403
    233   2.43924  5.05881  3.01905  2.49778  4.43930  2.25327  3.75046  3.89417  2.51819  3.43188  4.20312  2.51852  3.11155  2.49034  2.99837  2.36115  2.45387  3.49267  5.61009  4.23473    297 g - - -
          2.68618  4.42225  2.77519  2.73123  3.46354  2.40513  3.72494  3.29354  2.67741  2.69355  4.24690  2.90347  2.73739  3.18146  2.89801  2.37887  2.77519  2.98518  4.58477  3.61503
          0.01603  4.53705  5.25939  0.61958  0.77255  0.48576  0.95510
    234   2.01493  4.47585  3.87978  3.50325  4.71811  2.27871  4.55100  4.15956  3.52169  3.81502  4.60698  3.63467  3.99512  3.79776  3.85651  1.02106  2.13933  3.55035  6.03178  4.82531    298 s - - -
          2.68618  4.42225  2.77519  2.73123  3.46354  2.40513  3.72494  3.29354  2.67741  2.69355  4.24690  2.90347  2.73739  3.18146  2.89801  2.37887  2.77519  2.98518  4.58477  3.61503
          0.01603  4.53705  5.25939  0.61958  0.77255  0.48576  0.95510
    235   1.59048  4.56676  3.45802  2.92833  3.89244  3.54293  3.97831  2.42203  2.90718  2.95147  3.81868  2.61333  4.01661  3.22940  3.30206  2.38483  2.51516  2.96498  5.28296  4.02382    299 a - - -
          2.68618  4.42225  2.77519  2.73123  3.46354  2.40513  3.72494  3.29354  2.67741  2.69355  4.24690  2.90347  2.73739  3.18146  2.89801  2.37887  2.77519  2.98518  4.58477  3.61503
          0.01603  4.53705  5.25939  0.61958  0.77255  0.48576  0.95510
    236   2.10671  4.56966  3.42824  2.87401  3.82436  2.73117  3.91973  3.20054  2.84710  2.88588  3.08232  3.30988  3.06906  3.16961  3.24846  2.36853  2.20759  2.52799  5.21574  3.95389    300 a - - -
          2.68618  4.42225  2.77519  2.73123  3.46354  2.40513  3.72494  3.29354  2.67741  2.69355  4.24690  2.90347  2.73739  3.18146  2.89801  2.37887  2.77519  2.98518  4.58477  3.61503
          0.01603  4.53705  5.25939  0.61958  0.77255  0.48576  0.95510
    237   0.86434  4.46171  4.36914  4.01162  4.20309  3.54878  4.81351  2.85956  3.93369  3.05756  4.12071  4.01726  4.25573  4.20572  4.14918  2.99961  3.16481  1.73467  5.79638  4.60141    301 a - - -
          2.68618  4.42225  2.77519  2.73123  3.46354  2.40513  3.72494  3.29354  2.67741  2.69355  4.24690  2.90347  2.73739  3.18146  2.89801  2.37887  2.77519  2.98518  4.58477  3.61503
          0.01603  4.53705  5.25939  0.61958  0.77255  0.48576  0.95510
    238   2.70759  4.69122  3.27053  2.71133  3.87968  2.92106  3.81837  2.78912  2.69224  2.60777  3.78178  2.39395  3.98121  2.61381  3.12128  2.52923  2.48557  2.49302  5.23691  3.95028    302 n - - -
          2.68618  4.42225  2.77519  2.73123  3.46354  2.40513  3.72494  3.29354  2.67741  2.69355  4.24690  2.90347  2.73739  3.18146  2.89801  2.37887  2.77519  2.98518  4.58477  3.61503
          0.01603  4.53705  5.25939  0.61958  0.77255  0.48576  0.95510
    239   2.17444  4.77690  3.18211  2.34687  3.98640  2.43956  3.13842  3.38061  2.67096  2.00907  3.87558  3.16564  3.98406  3.01577  3.10454  2.81846  2.97335  3.09620  5.31948  4.01968    303 l - - -
          2.68618  4.42225  2.77519  2.73123  3.46354  2.40513  3.72494  3.29354  2.67741  2.69355  4.24690  2.90347  2.73739  3.18146  2.89801  2.37887  2.77519  2.98518  4.58477  3.61503
          0.01603  4.53705  5.25939  0.61958  0.77255  0.48576  0.95510
    240   2.61458  4.51688  3.64754  3.20506  4.15858  1.29009  4.23612  3.52484  3.18814  2.36280  4.09319  3.50482  4.03102  3.50584  3.54067  2.35087  2.29613  3.16473  5.54475  4.30584    304 g - - -
          2.68618  4.42225  2.77519  2.73123  3.46354  2.40513  3.72494  3.29354  2.67741  2.69355  4.24690  2.90347  2.73739  3.18146  2.89801  2.37887  2.77519  2.98518  4.58477  3.61503
          0.01603  4.53705  5.25939  0.61958  0.77255  0.48576  0.95510
    241   1.80911  4.48673  3.54220  2.99029  3.71124  2.77985  3.96983  2.65466  2.95455  2.77574  3.66050  2.74962  4.04664  3.26544  3.32712  2.88333  2.53606  2.18015  5.13744  3.89376    305 a - - -
          2.68618  4.42225  2.77519  2.73123  3.46354  2.40513  3.72494  3.29354  2.67741  2.69355  4.24690  2.90347  2.73739  3.18146  2.89801  2.37887  2.77519  2.98518  4.58477  3.61503
          0.01603  4.53705  5.25939  0.61958  0.77255  0.48576  0.95510
    242   2.71081  4.71150  3.26725  2.73836  3.96782  3.56399  3.86082  3.35039  2.72226  3.01366  3.86402  2.76970  3.98891  2.60053  3.14555  2.34114  2.05102  1.99160  5.31349  4.02554    306 v - - -
          2.68618  4.42225  2.77519  2.73123  3.46354  2.40513  3.72494  3.29354  2.67741  2.69355  4.24690  2.90347  2.73739  3.18146  2.89801  2.37887  2.77519  2.98518  4.58477  3.61503
          0.32586  4.53705  1.31904  0.61958  0.77255  0.48576  0.95510
    243   2.58455  4.60356  3.13007  2.66732  2.84190  2.50369  3.82041  3.38669  2.70641  3.03633  3.88206  2.42166  3.87747  3.03148  3.13434  1.95039  2.87870  3.06536  5.28825  3.97362    307 s - - -
          2.68618  4.42225  2.77519  2.73123  3.46354  2.40513  3.72494  3.29354  2.67741  2.69355  4.24690  2.90347  2.73739  3.18146  2.89801  2.37887  2.77519  2.98518  4.58477  3.61503
          0.02179  4.23297  4.95532  0.61958  0.77255  0.86785  0.54447
    244   2.05079  4.32207  3.57684  3.06319  3.68736  3.42043  4.00173  2.97231  3.00849  1.92191  3.64021  3.39306  3.94149  3.32077  3.34521  2.23773  2.20396  2.70851  5.12971  3.90092    308 l - - -
          2.68618  4.42225  2.77519  2.73123  3.46354  2.40513  3.72494  3.29354  2.67741  2.69355  4.24690  2.90347  2.73739  3.18146  2.89801  2.37887  2.77519  2.98518  4.58477  3.61503
          0.02179  4.23297  4.95532  0.61958  0.77255  0.86785  0.54447
    245   2.50122  4.26596  3.80729  3.37258  3.83020  2.33387  4.25409  2.85776  3.32099  2.83821  3.77873  3.57196  3.97784  3.61435  3.60471  2.75261  2.21348  1.40952  5.31341  4.10334    309 v - - -
          2.68618  4.42225  2.77519  2.73123  3.46354  2.40513  3.72494  3.29354  2.67741  2.69355  4.24690  2.90347  2.73739  3.18146  2.89801  2.37887  2.77519  2.98518  4.58477  3.61503
          0.02179  4.23297  4.95532  0.61958  0.77255  0.86785  0.54447
    246   2.78543  5.10803  2.82460  2.45194  4.51375  3.43132  3.72733  3.96437  1.77482  3.48400  4.28626  1.88977  3.90619  2.86202  2.80976  2.25914  3.04058  3.56935  5.62934  4.27661    310 k - - -
          2.68618  4.42225  2.77519  2.73123  3.46354  2.40513  3.72494  3.29354  2.67741  2.69355  4.24690  2.90347  2.73739  3.18146  2.89801  2.37887  2.77519  2.98518  4.58477  3.61503
          0.02179  4.23297  4.95532  0.61958  0.77255  0.86785  0.54447
    247   1.66291  4.33424  3.58956  3.13757  3.77782  2.39751  4.09134  3.03572  3.09536  1.86913  3.73682  3.43372  3.94824  3.41193  3.41776  2.74245  2.88384  2.76276  5.23276  4.00221    311 a - - -
          2.68618  4.42225  2.77519  2.73123  3.46354  2.40513  3.72494  3.29354  2.67741  2.69355  4.24690  2.90347  2.73739  3.18146  2.89801  2.37887  2.77519  2.98518  4.58477  3.61503
          0.02179  4.23297  4.95532  0.61958  0.77255  0.86785  0.54447
    248   2.63637  4.77491  2.99299  2.59314  4.28540  2.41978  3.82274  3.70489  2.60477  3.30705  4.13035  3.06731  3.87756  2.01106  3.01758  2.69511  1.91827  3.32436  5.52864  4.21041    312 t - - -
          2.68618  4.42225  2.77519  2.73123  3.46354  2.40513  3.72494  3.29354  2.67741  2.69355  4.24690  2.90347  2.73739  3.18146  2.89801  2.37887  2.77519  2.98518  4.58477  3.61503
          0.02179  4.23297  4.95532  0.61958  0.77255  0.86785  0.54447
    249   2.70614  4.79089  1.73762  2.54873  2.73958  3.45231  3.78757  3.38337  2.68825  3.04918  3.93483  3.05472  3.91904  2.99352  3.14588  2.76797  2.40504  3.09776  5.30209  3.92905    313 d - - -
          2.68618  4.42225  2.77519  2.73123  3.46354  2.40513  3.72494  3.29354  2.67741  2.69355  4.24690  2.90347  2.73739  3.18146  2.89801  2.37887  2.77519  2.98518  4.58477  3.61503
          0.02179  4.23297  4.95532  0.61958  0.77255  0.86785  0.54447
    250   2.35731  4.33042  3.50904  3.17230  4.45707  2.20036  4.27613  3.88599  3.22686  3.54781  4.35615  3.37830  3.81391  3.51798  3.57424  1.27458  1.97107  3.32886  5.77442  4.54765    314 s - - -
          2.68561  4.42397  2.77379  2.73235  3.46526  2.40501  3.72666  3.29353  2.67743  2.69307  4.24862  2.90189  2.73911  3.18318  2.89973  2.38017  2.77080  2.98459  4.58649  3.61242
          0.88105  0.54713  4.95532  2.65011  0.07326  0.86785  0.54447
    251   2.16709  5.05414  2.20443  2.37252  4.50062  3.34233  3.76031  3.96615  2.60599  3.50692  4.29711  2.24524  3.85801  2.89893  3.10946  1.91923  2.99405  3.54621  5.68758  4.29063    353 s - - -
          2.68618  4.42225  2.77519  2.73123  3.46354  2.40513  3.72494  3.29354  2.67741  2.69355  4.24690  2.90347  2.73739  3.18146  2.89801  2.37887  2.77519  2.98518  4.58477  3.61503
          0.02179  4.23297  4.95532  0.61958  0.77255  0.86785  0.54447
    252   2.38611  4.35437  3.43497  3.23508  4.61006  1.58359  4.40266  4.09654  3.40150  3.75295  4.56246  3.41616  3.83715  3.66750  3.72475  1.17247  2.89076  3.46445  5.91683  4.69565    354 s - - -
          2.68618  4.42225  2.77519  2.73123  3.46354  2.40513  3.72494  3.29354  2.67741  2.69355  4.24690  2.90347  2.73739  3.18146  2.89801  2.37887  2.77519  2.98518  4.58477  3.61503
          0.02179  4.23297  4.95532  0.61958  0.77255  0.86785  0.54447
    253   2.50120  4.59034  3.10005  2.72769  4.38779  1.98448  3.96452  3.82816  2.82892  3.43567  4.23871  2.36047  3.83263  3.14317  3.26066  1.98405  2.16380  3.36035  5.65097  4.34578    355 s - - -
          2.68618  4.42225  2.77519  2.73123  3.46354  2.40513  3.72494  3.29354  2.67741  2.69355  4.24690  2.90347  2.73739  3.18146  2.89801  2.37887  2.77519  2.98518  4.58477  3.61503
          0.02179  4.23297  4.95532  0.61958  0.77255  0.86785  0.54447
    254   1.86919  4.27821  3.73044  3.20286  3.56305  2.65083  4.05963  2.70901  3.13761  2.09152  3.52279  3.50961  4.01833  3.43132  3.44466  2.85345  2.88574  2.00664  5.05300  3.83457    356 a - - -
          2.68618  4.42225  2.77519  2.73123  3.46354  2.40513  3.72494  3.29354  2.67741  2.69355  4.24690  2.90347  2.73739  3.18146  2.89801  2.37887  2.77519  2.98518  4.58477  3.61503
          0.02179  4.23297  4.95532  0.61958  0.77255  0.86785  0.54447
    255   1.35893  4.46374  3.28253  2.91144  4.26219  3.21128  4.06731  3.62717  2.96327  3.32055  4.15758  2.37153  3.85293  3.28644  3.34813  2.60914  2.12290  3.20212  5.58737  4.32148    357 a - - -
          2.68618  4.42225  2.77519  2.73123  3.46354  2.40513  3.72494  3.29354  2.67741  2.69355  4.24690  2.90347  2.73739  3.18146  2.89801  2.37887  2.77519  2.98518  4.58477  3.61503
          0.02179  4.23297  4.95532  0.61958  0.77255  0.86785  0.54447
    256   2.21552  4.27921  3.75443  3.20620  3.46545  3.63715  4.03308  2.11414  3.13008  2.05107  3.42877  3.53487  4.06380  3.42347  3.43047  2.07570  2.90534  2.40201  4.97411  3.75596    358 l - - -
          2.68618  4.42225  2.77519  2.73123  3.46354  2.40513  3.72494  3.29354  2.67741  2.69355  4.24690  2.90347  2.73739  3.18146  2.89801  2.37887  2.77519  2.98518  4.58477  3.61503
          0.02179  4.23297  4.95532  0.61958  0.77255  0.86785  0.54447
    257   1.81182  4.28313  3.70393  3.27705  4.09094  3.19244  4.24819  3.31318  3.24591  3.14129  4.02517  3.46688  3.87295  3.54299  3.56461  1.36819  2.83704  2.19169  5.50412  4.28593    359 s - - -
          2.68618  4.42225  2.77519  2.73123  3.46354  2.40513  3.72494  3.29354  2.67741  2.69355  4.24690  2.90347  2.73739  3.18146  2.89801  2.37887  2.77519  2.98518  4.58477  3.61503
          0.02179  4.23297  4.95532  0.61958  0.77255  0.86785  0.54447
    258   2.72873  5.11270  2.78784  1.98891  4.44482  3.41796  3.67586  3.89736  2.04088  3.42099  4.20627  2.91594  2.42009  2.80096  2.87445  2.27837  2.96989  3.50638  5.58685  4.20881    360 e - - -
          2.68618  4.42225  2.77519  2.73123  3.46354  2.40513  3.72494  3.29354  2.67741  2.69355  4.24690  2.90347  2.73739  3.18146  2.89801  2.37887  2.77519  2.98518  4.58477  3.61503
          0.02179  4.23297  4.95532  0.61958  0.77255  0.86785  0.54447
    259   2.50661  4.41845  3.39369  2.90429  3.90485  2.40038  3.95582  3.27064  2.88093  2.34450  3.83116  3.27310  3.88276  3.20768  3.25915  2.11337  1.94476  2.94844  5.28620  4.03256    361 t - - -
          2.68618  4.42225  2.77519  2.73123  3.46354  2.40513  3.72494  3.29354  2.67741  2.69355  4.24690  2.90347  2.73739  3.18146  2.89801  2.37887  2.77519  2.98518  4.58477  3.61503
          0.02179  4.23297  4.95532  0.61958  0.77255  0.86785  0.54447
    260   1.30861  4.50389  3.14921  2.86651  4.43223  2.20447  4.10810  3.86277  3.02686  3.50497  4.32259  2.31221  3.84468  3.31930  3.42881  2.60140  2.90238  3.36738  5.72784  4.44856    362 a - - -
          2.68618  4.42225  2.77519  2.73123  3.46354  2.40513  3.72494  3.29354  2.67741  2.69355  4.24690  2.90347  2.73739  3.18146  2.89801  2.37887  2.77519  2.98518  4.58477  3.61503
          0.02179  4.23297  4.95532  0.61958  0.77255  0.86785  0.54447
    261   2.47698  4.28334  3.72088  3.27297  3.87300  2.41234  4.19651  3.00530  3.22688  2.90223  3.81907  3.50057  3.93759  3.52738  3.53333  2.70421  1.69239  1.78328  5.32743  4.11121    363 t - - -
          2.68618  4.42225  2.77519  2.73123  3.46354  2.40513  3.72494  3.29354  2.67741  2.69355  4.24690  2.90347  2.73739  3.18146  2.89801  2.37887  2.77519  2.98518  4.58477  3.61503
          0.02179  4.23297  4.95532  0.61958  0.77255  0.86785  0.54447
    262   2.11713  4.80893  3.14035  2.64586  4.28703  3.42789  3.78240  3.64029  1.53931  3.26668  4.09924  3.10912  3.90755  2.93920  2.81026  2.73716  2.36858  3.28623  5.48835  4.19517    364 k - - -
          2.68618  4.42225  2.77519  2.73123  3.46354  2.40513  3.72494  3.29354  2.67741  2.69355  4.24690  2.90347  2.73739  3.18146  2.89801  2.37887  2.77519  2.98518  4.58477  3.61503
          0.02179  4.23297  4.95532  0.61958  0.77255  0.86785  0.54447
    263   2.84429  4.36033  4.19420  3.65561  3.46961  3.92592  4.38782  2.25291  3.53884  1.62946  3.36935  3.92233  4.33298  3.81958  3.78232  3.25415  1.95032  1.73180  5.15466  3.96099    365 l - - -
          2.68618  4.42225  2.77519  2.73123  3.46354  2.40513  3.72494  3.29354  2.67741  2.69355  4.24690  2.90347  2.73739  3.18146  2.89801  2.37887  2.77519  2.98518  4.58477  3.61503
          0.02179  4.23297  4.95532  0.61958  0.77255  0.86785  0.54447
    264   2.50537  4.36576  3.47550  2.97998  3.82034  2.12180  3.98633  2.36255  2.95256  2.88364  3.75936  3.32605  3.90073  3.26682  3.31506  2.18594  2.17944  2.84774  5.22798  3.98713    366 g - - -
          2.68618  4.42225  2.77519  2.73123  3.46354  2.40513  3.72494  3.29354  2.67741  2.69355  4.24690  2.90347  2.73739  3.18146  2.89801  2.37887  2.77519  2.98518  4.58477  3.61503
          0.02179  4.23297  4.95532  0.61958  0.77255  0.86785  0.54447
    265   2.26174  5.14864  2.10302  2.33236  4.51559  2.19177  3.73446  3.98318  2.57323  3.51343  4.30420  2.88283  3.86600  2.26927  3.07980  2.72224  3.01748  3.57568  5.69009  4.28279    367 d - - -
          2.68618  4.42225  2.77519  2.73123  3.46354  2.40513  3.72494  3.29354  2.67741  2.69355  4.24690  2.90347  2.73739  3.18146  2.89801  2.37887  2.77519  2.98518  4.58477  3.61503
          0.02179  4.23297  4.95532  0.61958  0.77255  0.86785  0.54447
    266   2.21968  5.06177  2.01554  2.36322  4.40319  3.38663  3.69880  3.85144  2.50727  3.40003  4.18996  2.90541  3.85057  2.35356  2.99819  2.68682  2.33771  3.46319  5.58911  4.20170    368 d - - -
          2.68618  4.42225  2.77519  2.73123  3.46354  2.40513  3.72494  3.29354  2.67741  2.69355  4.24690  2.90347  2.73739  3.18146  2.89801  2.37887  2.77519  2.98518  4.58477  3.61503
          0.02179  4.23297  4.95532  0.61958  0.77255  0.86785  0.54447
    267   2.76380  5.21918  1.91846  2.30829  4.55970  2.61754  3.70607  4.03715  2.07813  3.54392  4.32346  2.86505  2.67252  2.83207  3.02659  2.71834  3.01626  3.62053  5.70188  4.28458    369 d - - -
          2.68618  4.42225  2.77519  2.73123  3.46354  2.40513  3.72494  3.29354  2.67741  2.69355  4.24690  2.90347  2.73739  3.18146  2.89801  2.37887  2.77519  2.98518  4.58477  3.61503
          0.02179  4.23297  4.95532  0.61958  0.77255  0.86785  0.54447
    268   1.77731  4.30725  3.58640  3.19471  4.39165  1.79379  4.25975  3.81285  3.21670  3.47790  4.28764  3.38998  3.80785  3.50393  3.56694  1.93525  1.97781  3.27716  5.71934  4.49717    370 a - - -
          2.68618  4.42225  2.77519  2.73123  3.46354  2.40513  3.72494  3.29354  2.67741  2.69355  4.24690  2.90347  2.73739  3.18146  2.89801  2.37887  2.77519  2.98518  4.58477  3.61503
          0.02179  4.23297  4.95532  0.61958  0.77255  0.86785  0.54447
    269   2.62007  4.82170  3.01876  2.53948  4.30007  2.62188  3.75079  3.72818  1.86394  3.30497  4.10655  3.02833  3.85341  2.89659  2.92853  2.17009  2.28181  3.33988  5.50785  4.17782    371 k - - -
          2.68618  4.42225  2.77519  2.73123  3.46354  2.40513  3.72494  3.29354  2.67741  2.69355  4.24690  2.90347  2.73739  3.18146  2.89801  2.37887  2.77519  2.98518  4.58477  3.61503
          0.02179  4.23297  4.95532  0.61958  0.77255  0.86785  0.54447
    270   2.58652  4.51362  3.25172  2.75583  3.83188  2.66459  3.84628  2.42951  2.74808  2.88375  3.75113  2.47470  3.90526  3.08189  3.14885  2.72463  2.05503  2.88937  5.20963  3.93937    372 t - - -
          2.68618  4.42225  2.77519  2.73123  3.46354  2.40513  3.72494  3.29354  2.67741  2.69355  4.24690  2.90347  2.73739  3.18146  2.89801  2.37887  2.77519  2.98518  4.58477  3.61503
          0.02179  4.23297  4.95532  0.61958  0.77255  0.86785  0.54447
    271   2.17843  4.70858  3.03812  1.95410  3.97894  2.72163  3.75596  2.58521  2.60464  3.00666  3.85612  3.06401  3.88838  2.94265  3.04475  2.71950  2.89713  3.02774  5.30385  3.99655    373 e - - -
          2.68618  4.42225  2.77519  2.73123  3.46354  2.40513  3.72494  3.29354  2.67741  2.69355  4.24690  2.90347  2.73739  3.18146  2.89801  2.37887  2.77519  2.98518  4.58477  3.61503
          0.02179  4.23297  4.95532  0.61958  0.77255  0.86785  0.54447
    272   2.50284  4.26512  3.81156  3.35151  3.80154  3.36701  4.22568  2.84956  3.28649  2.81479  3.75208  3.56155  3.97631  3.58367  3.57479  2.05439  2.15282  1.48088  5.28280  4.06981    374 v - - -
          2.68618  4.42225  2.77519  2.73123  3.46354  2.40513  3.72494  3.29354  2.67741  2.69355  4.24690  2.90347  2.73739  3.18146  2.89801  2.37887  2.77519  2.98518  4.58477  3.61503
          0.02179  4.23297  4.95532  0.61958  0.77255  0.86785  0.54447
    273   2.85220  4.24964  4.47870  3.90946  2.55798  4.04962  4.41876  1.77912  3.78642  2.18298  3.28693  4.08699  4.39461  3.99369  3.94324  3.36498  2.32602  1.51285  5.01017  3.81722    375 v - - -
          2.68618  4.42225  2.77519  2.73123  3.46354  2.40513  3.72494  3.29354  2.67741  2.69355  4.24690  2.90347  2.73739  3.18146  2.89801  2.37887  2.77519  2.98518  4.58477  3.61503
          0.02179  4.23297  4.95532  0.61958  0.77255  0.86785  0.54447
    274   2.23928  4.94874  2.11022  2.41628  4.21168  3.42765  3.69047  3.62825  2.49690  2.51254  4.03577  2.94879  3.86058  2.38733  2.96880  2.69481  2.92636  3.28982  5.45394  4.09588    376 d - - -
          2.68618  4.42225  2.77519  2.73123  3.46354  2.40513  3.72494  3.29354  2.67741  2.69355  4.24690  2.90347  2.73739  3.18146  2.89801  2.37887  2.77519  2.98518  4.58477  3.61503
          0.02179  4.23297  4.95532  0.61958  0.77255  0.86785  0.54447
    275   2.08645  4.30285  4.09149  3.59021  3.62908  3.73449  4.36953  1.43604  3.49841  2.49187  3.54470  3.82458  4.22806  3.78698  3.75512  3.09149  2.27630  2.10853  5.23116  4.02431    377 i - - -
          2.68618  4.42225  2.77519  2.73123  3.46354  2.40513  3.72494  3.29354  2.67741  2.69355  4.24690  2.90347  2.73739  3.18146  2.89801  2.37887  2.77519  2.98518  4.58477  3.61503
          0.02179  4.23297  4.95532  0.61958  0.77255  0.86785  0.54447
    276   2.77491  5.07914  1.45868  2.38313  4.61398  2.43811  3.86564  4.07252  2.78650  3.63762  4.45288  2.91972  3.89462  3.02528  3.30677  2.76553  2.22465  3.63857  5.82664  4.42017    378 d - - -
          2.68618  4.42225  2.77519  2.73123  3.46354  2.40513  3.72494  3.29354  2.67741  2.69355  4.24690  2.90347  2.73739  3.18146  2.89801  2.37887  2.77519  2.98518  4.58477  3.61503
          0.02179  4.23297  4.95532  0.61958  0.77255  0.86785  0.54447
    277   1.79264  4.29402  3.56574  3.27028  4.54268  1.71913  4.36789  3.98255  3.35610  3.64586  4.44532  3.42009  3.80470  3.62265  3.68681  1.39884  2.82470  3.37213  5.86056  4.65056    379 s - - -
          2.68618  4.42225  2.77519  2.73123  3.46354  2.40513  3.72494  3.29354  2.67741  2.69355  4.24690  2.90347  2.73739  3.18146  2.89801  2.37887  2.77519  2.98518  4.58477  3.61503
          0.02179  4.23297  4.95532  0.61958  0.77255  0.67421  0.71245
    278   2.76059  4.96781  3.13399  2.57014  4.24570  3.54605  3.70035  3.64550  1.84733  2.55476  4.04221  3.07197  3.93554  2.10645  2.72310  2.78285  2.39702  3.32044  5.42962  4.12102    380 k - - -
          2.68618  4.42225  2.77519  2.73123  3.46354  2.40513  3.72494  3.29354  2.67741  2.69355  4.24690  2.90347  2.73739  3.18146  2.89801  2.37887  2.77519  2.98518  4.58477  3.61503
          0.01978  4.32863  5.05098  0.61958  0.77255  0.77387  0.61846
    279   2.32344  5.06149  2.89848  1.86459  4.38343  3.45469  3.69372  3.81899  2.06564  3.36694  4.15542  2.96428  3.88121  2.82031  2.89299  2.70943  2.18078  3.44282  5.55068  4.18425    381 e - - -
          2.68618  4.42225  2.77519  2.73123  3.46354  2.40513  3.72494  3.29354  2.67741  2.69355  4.24690  2.90347  2.73739  3.18146  2.89801  2.37887  2.77519  2.98518  4.58477  3.61503
          0.01978  4.32863  5.05098  0.61958  0.77255  0.77387  0.61846
    280   2.78075  4.81388  3.08306  2.67368  3.78343  1.86688  3.80561  3.48799  2.66468  3.10574  3.97787  3.15449  3.99033  2.37627  3.05923  2.85138  3.03655  3.19545  5.18165  2.31797    382 g - - -
          2.68618  4.42225  2.77519  2.73123  3.46354  2.40513  3.72494  3.29354  2.67741  2.69355  4.24690  2.90347  2.73739  3.18146  2.89801  2.37887  2.77519  2.98518  4.58477  3.61503
          0.01978  4.32863  5.05098  0.61958  0.77255  0.77387  0.61846
    281   2.32880  4.99217  2.16307  2.42809  4.29881  2.68830  3.70242  3.73349  2.49974  3.30333  4.09771  2.96144  3.86872  2.41160  2.98091  2.68935  2.93163  2.61989  5.51128  4.14435    383 d - - -
          2.68618  4.42225  2.77519  2.73123  3.46354  2.40513  3.72494  3.29354  2.67741  2.69355  4.24690  2.90347  2.73739  3.18146  2.89801  2.37887  2.77519  2.98518  4.58477  3.61503
          0.01978  4.32863  5.05098  0.61958  0.77255  0.77387  0.61846
    282   2.09829  4.72874  3.12315  2.63369  4.27131  2.53975  3.83671  3.69971  2.65212  3.29947  4.10310  3.09975  3.86807  2.45317  3.09917  1.94180  2.37100  3.30330  5.52517  4.20307    384 s - - -
          2.68618  4.42225  2.77519  2.73123  3.46354  2.40513  3.72494  3.29354  2.67741  2.69355  4.24690  2.90347  2.73739  3.18146  2.89801  2.37887  2.77519  2.98518  4.58477  3.61503
          0.01978  4.32863  5.05098  0.61958  0.77255  0.59157  0.80622
    283   2.11161  4.91637  2.51874  2.49464  3.22591  3.48849  3.71242  3.59681  2.50968  3.19094  3.99869  3.01839  3.89205  2.19804  2.97810  2.70688  2.42952  3.26164  5.42406  4.07872    385 a - - -
          2.68618  4.42225  2.77519  2.73123  3.46354  2.40513  3.72494  3.29354  2.67741  2.69355  4.24690  2.90347  2.73739  3.18146  2.89801  2.37887  2.77519  2.98518  4.58477  3.61503
          0.01821  4.41056  5.13291  0.61958  0.77255  0.38238  1.14644
    284   2.09591  4.87168  2.13155  2.60043  4.15212  3.53225  3.79731  2.75698  2.61642  3.17472  3.99785  3.10918  3.08919  2.95776  3.07577  2.76496  2.29898  3.21945  5.43540  4.10829    386 a - - -
          2.68618  4.42225  2.77519  2.73123  3.46354  2.40513  3.72494  3.29354  2.67741  2.69355  4.24690  2.90347  2.73739  3.18146  2.89801  2.37887  2.77519  2.98518  4.58477  3.61503
          0.01603  4.53705  5.25939  0.61958  0.77255  0.48576  0.95510
    285   2.18784  4.56544  2.70876  2.85974  3.72832  3.65210  3.89114  2.63236  2.40000  1.99714  3.66100  3.31255  4.03568  3.15300  3.22632  2.88437  2.95308  2.43038  5.14015  3.88085    387 l - - -
          2.68618  4.42225  2.77519  2.73123  3.46354  2.40513  3.72494  3.29354  2.67741  2.69355  4.24690  2.90347  2.73739  3.18146  2.89801  2.37887  2.77519  2.98518  4.58477  3.61503
          0.01603  4.53705  5.25939  0.61958  0.77255  0.48576  0.95510
    286   2.74631  5.20441  2.32434  2.42117  4.52326  3.49340  3.70991  3.99626  2.46997  3.49996  4.25653  2.28320  3.09798  2.45101  2.96331  2.14930  2.98063  3.58256  5.65234  3.05736    388 s - - -
          2.68618  4.42225  2.77519  2.73123  3.46354  2.40513  3.72494  3.29354  2.67741  2.69355  4.24690  2.90347  2.73739  3.18146  2.89801  2.37887  2.77519  2.98518  4.58477  3.61503
          0.01603  4.53705  5.25939  0.61958  0.77255  0.48576  0.95510
    287   2.37680  4.21727  4.37373  3.79248  2.62289  2.50180  4.26033  1.95469  3.65930  2.38053  3.34262  3.95178  4.28324  3.86457  3.80705  3.21116  3.01669  1.63122  4.89019  3.69970    389 v - - -
          2.68618  4.42225  2.77519  2.73123  3.46354  2.40513  3.72494  3.29354  2.67741  2.69355  4.24690  2.90347  2.73739  3.18146  2.89801  2.37887  2.77519  2.98518  4.58477  3.61503
          0.01603  4.53705  5.25939  0.61958  0.77255  0.48576  0.95510
    288   1.88472  4.44900  3.96381  3.65231  4.70607  1.39289  4.65950  4.10151  3.68302  3.80721  4.62010  3.71127  4.01732  3.94450  3.97456  2.70200  1.33416  3.51294  6.05146  4.86897    390 t - - -
          2.68618  4.42225  2.77519  2.73123  3.46354  2.40513  3.72494  3.29354  2.67741  2.69355  4.24690  2.90347  2.73739  3.18146  2.89801  2.37887  2.77519  2.98518  4.58477  3.61503
          0.01603  4.53705  5.25939  0.61958  0.77255  0.48576  0.95510
    289   1.85903  4.85899  3.15407  2.61274  4.15869  3.52476  3.79614  3.56846  2.34986  3.18383  4.00189  2.32585  3.94529  2.95529  3.05714  2.47113  2.56684  2.63929  5.43472  4.11046    391 a - - -
          2.68618  4.42225  2.77519  2.73123  3.46354  2.40513  3.72494  3.29354  2.67741  2.69355  4.24690  2.90347  2.73739  3.18146  2.89801  2.37887  2.77519  2.98518  4.58477  3.61503
          0.01603  4.53705  5.25939  0.61958  0.77255  0.48576  0.95510
    290   2.70695  4.51629  3.45658  2.44476  3.07160  3.65134  3.89219  3.03540  2.85825  2.14707  3.05372  3.33251  3.13970  2.72203  3.24417  2.41524  2.93861  2.42941  5.08582  3.83460    392 l - - -
          2.68618  4.42225  2.77519  2.73123  3.46354  2.40513  3.72494  3.29354  2.67741  2.69355  4.24690  2.90347  2.73739  3.18146  2.89801  2.37887  2.77519  2.98518  4.58477  3.61503
          0.01603  4.53705  5.25939  0.61958  0.77255  0.48576  0.95510
    291   2.20760  4.98167  3.07345  2.52922  4.27777  2.77401  3.74527  3.70813  2.30134  3.28458  4.08046  3.05211  3.92359  2.23778  2.98692  2.14891  2.95401  2.72570  5.49987  4.14930    393 s - - -
          2.68618  4.42225  2.77519  2.73123  3.46354  2.40513  3.72494  3.29354  2.67741  2.69355  4.24690  2.90347  2.73739  3.18146  2.89801  2.37887  2.77519  2.98518  4.58477  3.61503
          0.01603  4.53705  5.25939  0.61958  0.77255  0.48576  0.95510
    292   2.20846  5.17463  2.64391  2.42696  4.50104  2.78614  3.69302  3.97132  2.44033  3.47457  4.22786  2.61004  3.89264  2.46844  2.49320  2.69464  2.29924  3.55682  5.62588  4.22864    394 a - - -
          2.68618  4.42225  2.77519  2.73123  3.46354  2.40513  3.72494  3.29354  2.67741  2.69355  4.24690  2.90347  2.73739  3.18146  2.89801  2.37887  2.77519  2.98518  4.58477  3.61503
          0.08907  4.53705  2.59676  0.61958  0.77255  0.48576  0.95510
    293   3.11758  5.63685  1.57639  2.36849  5.05216  1.55708  4.01852  4.58542  3.03025  4.07346  4.90534  1.96379  4.07151  3.18093  3.62582  3.02489  3.42433  4.12153  6.22409  4.72289    395 g - - -
          2.68618  4.42225  2.77519  2.73123  3.46354  2.40513  3.72494  3.29354  2.67741  2.69355  4.24690  2.90347  2.73739  3.18146  2.89801  2.37887  2.77519  2.98518  4.58477  3.61503
          0.01724  4.46521  5.18756  0.61958  0.77255  0.60179  0.79370
    294   2.11879  4.71855  3.19719  2.27339  3.96899  2.53658  3.81986  3.35001  2.67785  2.24623  3.85726  3.16163  3.95630  3.01637  3.11178  2.78082  2.41414  3.06025  5.30654  4.01080    396 a - - -
          2.68618  4.42225  2.77519  2.73123  3.46354  2.40513  3.72494  3.29354  2.67741  2.69355  4.24690  2.90347  2.73739  3.18146  2.89801  2.37887  2.77519  2.98518  4.58477  3.61503
          0.01724  4.46521  5.18756  0.61958  0.77255  0.60179  0.79370
    295   2.39935  4.35982  4.09936  3.55430  3.56389  3.81543  4.29700  2.51948  3.46046  1.79859  3.50588  3.81912  4.25740  3.73356  3.71864  3.13553  1.63857  2.02271  5.13235  3.93177    397 t - - -
          2.68618  4.42225  2.77519  2.73123  3.46354  2.40513  3.72494  3.29354  2.67741  2.69355  4.24690  2.90347  2.73739  3.18146  2.89801  2.37887  2.77519  2.98518  4.58477  3.61503
          0.01724  4.46521  5.18756  0.61958  0.77255  0.60179  0.79370
    296   1.75791  5.11684  2.07677  2.46714  4.55131  2.70612  3.81241  4.01527  2.63026  3.55020  4.33010  2.49519  3.92954  2.94251  3.12789  2.75445  2.60519  3.59577  5.72668  4.33485    398 a - - -
          2.68618  4.42225  2.77519  2.73123  3.46354  2.40513  3.72494  3.29354  2.67741  2.69355  4.24690  2.90347  2.73739  3.18146  2.89801  2.37887  2.77519  2.98518  4.58477  3.61503
          0.01724  4.46521  5.18756  0.61958  0.77255  0.60179  0.79370
    297   2.65211  4.67183  3.26515  2.75151  4.03850  2.12619  3.88705  2.64730  2.75291  3.08588  3.92746  2.50599  3.95262  3.08692  3.18046  2.35433  2.19090  3.11308  5.37339  4.08351    399 g - - -
          2.68618  4.42225  2.77519  2.73123  3.46354  2.40513  3.72494  3.29354  2.67741  2.69355  4.24690  2.90347  2.73739  3.18146  2.89801  2.37887  2.77519  2.98518  4.58477  3.61503
          0.15636  4.46521  2.01556  0.61958  0.77255  0.60179  0.79370
    298   2.70436  4.89703  2.39248  2.50205  4.22448  1.94653  3.78346  3.64498  2.62641  2.48659  4.07690  3.01945  2.91567  2.94537  3.09645  2.73685  2.97035  3.30207  5.49442  4.14921    400 g - - -
          2.68618  4.42225  2.77519  2.73123  3.46354  2.40513  3.72494  3.29354  2.67741  2.69355  4.24690  2.90347  2.73739  3.18146  2.89801  2.37887  2.77519  2.98518  4.58477  3.61503
          0.01978  4.32863  5.05098  0.61958  0.77255  0.77387  0.61846
    299   2.65206  4.77375  3.06532  1.97203  4.09792  3.45116  3.77271  3.47139  2.59709  3.12242  3.95353  3.07224  3.89692  2.94216  3.04389  2.23385  2.07647  2.60359  5.39041  4.07169    401 e - - -
          2.68618  4.42225  2.77519  2.73123  3.46354  2.40513  3.72494  3.29354  2.67741  2.69355  4.24690  2.90347  2.73739  3.18146  2.89801  2.37887  2.77519  2.98518  4.58477  3.61503
          0.12368  4.32863  2.27159  0.61958  0.77255  0.77387  0.61846
    300   1.94604  4.76946  3.08106  2.56837  4.17782  3.40123  3.74197  3.58714  2.49826  3.19119  4.00782  2.50349  3.86168  2.89909  2.33766  2.67286  2.29587  3.23313  5.42011  4.10521    402 a - - -
          2.68635  4.42242  2.77496  2.73141  3.46371  2.40530  3.72512  3.29371  2.67758  2.69280  4.24707  2.90364  2.73757  3.18107  2.89818  2.37904  2.77434  2.98536  4.58494  3.61520
          0.65802  0.74437  4.94923  0.68243  0.70398  0.66903  0.71786
    301   2.02620  4.29690  3.79781  3.23362  3.44675  3.73533  4.04279  2.19637  3.16247  2.06224  3.41202  2.70447  4.11819  3.44714  3.46191  3.00735  2.93705  2.07068  4.95464  3.73785    405 a - - -
          2.68618  4.42225  2.77519  2.73123  3.46354  2.40513  3.72494  3.29354  2.67741  2.69355  4.24690  2.90347  2.73739  3.18146  2.89801  2.37887  2.77519  2.98518  4.58477  3.61503
          0.01978  4.32863  5.05098  0.61958  0.77255  0.77387  0.61846
    302   2.66138  4.86523  2.49772  2.49746  4.17300  3.44340  3.73137  3.58567  2.54724  3.19326  4.00597  2.46075  3.87828  2.88361  3.01492  2.24097  2.47832  2.31327  5.43282  4.09210    406 s - - -
          2.68618  4.42225  2.77519  2.73123  3.46354  2.40513  3.72494  3.29354  2.67741  2.69355  4.24690  2.90347  2.73739  3.18146  2.89801  2.37887  2.77519  2.98518  4.58477  3.61503
          0.01978  4.32863  5.05098  0.61958  0.77255  0.47915  0.96578
    303   1.70814  4.50493  3.52587  3.00963  4.00736  2.54643  4.05382  3.38589  2.98624  2.45458  3.92805  3.37389  3.97175  3.30280  3.37206  2.18014  2.11774  3.05610  5.38555  4.13354    407 a - - -
          2.68618  4.42225  2.77519  2.73123  3.46354  2.40513  3.72494  3.29354  2.67741  2.69355  4.24690  2.90347  2.73739  3.18146  2.89801  2.37887  2.77519  2.98518  4.58477  3.61503
          0.01724  4.46521  5.18756  0.61958  0.77255  0.60179  0.79370
    304   2.30262  5.01349  2.37687  2.47752  4.34777  3.47240  3.72721  3.78950  2.50745  3.34809  4.13174  2.27094  3.89430  2.85430  2.98704  2.28298  2.53470  2.79478  5.54526  4.17780    408 n - - -
          2.68618  4.42225  2.77519  2.73123  3.46354  2.40513  3.72494  3.29354  2.67741  2.69355  4.24690  2.90347  2.73739  3.18146  2.89801  2.37887  2.77519  2.98518  4.58477  3.61503
          0.01724  4.46521  5.18756  0.61958  0.77255  0.60179  0.79370
    305   2.09913  4.85395  2.56104  2.56091  4.11244  2.49471  3.75491  2.97773  2.57095  3.13728  3.95780  2.60534  3.92065  2.91411  3.03113  2.73629  2.93109  2.70398  5.39332  4.06525    409 a - - -
          2.68618  4.42225  2.77519  2.73123  3.46354  2.40513  3.72494  3.29354  2.67741  2.69355  4.24690  2.90347  2.73739  3.18146  2.89801  2.37887  2.77519  2.98518  4.58477  3.61503
          0.08343  4.46521  2.68029  0.61958  0.77255  0.60179  0.79370
    306   2.87410  5.42768  1.85504  1.95699  4.74994  2.79659  3.77262  4.25100  1.92632  3.72282  4.49228  2.37509  3.93162  2.89365  3.13212  2.80270  3.12337  3.80943  5.85853  4.40902    410 d - - -
          2.68618  4.42225  2.77519  2.73123  3.46354  2.40513  3.72494  3.29354  2.67741  2.69355  4.24690  2.90347  2.73739  3.18146  2.89801  2.37887  2.77519  2.98518  4.58477  3.61503
          0.01840  4.40018  5.12253  0.61958  0.77255  0.37627  1.15969
    307   1.11044  4.41571  3.94298  3.46441  2.91169  3.51359  4.32010  3.11670  3.41044  2.91239  3.85355  3.68482  4.11032  3.69186  3.70493  2.88950  2.02794  2.84697  5.34331  4.10905    411 a - - -
          2.68618  4.42225  2.77519  2.73123  3.46354  2.40513  3.72494  3.29354  2.67741  2.69355  4.24690  2.90347  2.73739  3.18146  2.89801  2.37887  2.77519  2.98518  4.58477  3.61503
          0.01603  4.53705  5.25939  0.61958  0.77255  0.48576  0.95510
    308   2.72575  5.21209  2.64033  2.41618  4.54866  3.49173  3.68426  4.02699  2.22811  3.51240  4.25697  2.32696  3.88974  2.37731  2.48002  2.37565  2.30264  3.59857  5.64855  4.24473    412 k - - -
          2.68618  4.42225  2.77519  2.73123  3.46354  2.40513  3.72494  3.29354  2.67741  2.69355  4.24690  2.90347  2.73739  3.18146  2.89801  2.37887  2.77519  2.98518  4.58477  3.61503
          0.01603  4.53705  5.25939  0.61958  0.77255  0.48576  0.95510
    309   1.95624  5.30022  2.11564  2.07674  4.62679  3.49288  3.77499  4.10501  2.57410  3.60675  4.37308  2.41156  3.94691  2.89198  3.08218  2.78361  2.31479  3.68592  5.76097  4.34396    413 a - - -
          2.68618  4.42225  2.77519  2.73123  3.46354  2.40513  3.72494  3.29354  2.67741  2.69355  4.24690  2.90347  2.73739  3.18146  2.89801  2.37887  2.77519  2.98518  4.58477  3.61503
          0.01603  4.53705  5.25939  0.61958  0.77255  0.48576  0.95510
    310   2.05725  4.60668  3.35996  2.80086  3.78896  3.61361  3.86146  2.60648  2.77304  2.84527  3.10651  3.26333  2.65510  2.72046  3.18185  2.22607  2.94272  2.90667  5.17661  3.90806    414 a - - -
          2.68618  4.42225  2.77519  2.73123  3.46354  2.40513  3.72494  3.29354  2.67741  2.69355  4.24690  2.90347  2.73739  3.18146  2.89801  2.37887  2.77519  2.98518  4.58477  3.61503
          0.01603  4.53705  5.25939  0.61958  0.77255  0.48576  0.95510
    311   3.56242  4.79739  5.50341  4.96678  3.56503  5.00790  5.46346  1.50744  4.85218  0.99158  3.32738  5.13764  5.17367  4.92471  4.91670  4.39586  3.79721  1.59638  5.67654  4.60361    415 l - - -
          2.68618  4.42225  2.77519  2.73123  3.46354  2.40513  3.72494  3.29354  2.67741  2.69355  4.24690  2.90347  2.73739  3.18146  2.89801  2.37887  2.77519  2.98518  4.58477  3.61503
          0.01603  4.53705  5.25939  0.61958  0.77255  0.48576  0.95510
    312   2.09116  5.08674  3.02560  2.54147  4.50766  3.49948  3.79241  3.95829  1.81762  3.49179  4.27013  2.49442  3.94759  2.91637  2.98178  1.88398  3.01866  3.55222  5.66095  4.29629    416 k - - -
          2.68618  4.42225  2.77519  2.73123  3.46354  2.40513  3.72494  3.29354  2.67741  2.69355  4.24690  2.90347  2.73739  3.18146  2.89801  2.37887  2.77519  2.98518  4.58477  3.61503
          0.01603  4.53705  5.25939  0.61958  0.77255  0.48576  0.95510
    313   1.89985  4.98918  2.55654  2.51964  4.28689  3.51232  3.74474  3.71704  2.25547  3.29380  4.08795  3.04479  3.92050  2.87881  2.99958  2.46364  2.28294  2.90061  5.50839  4.15374    417 a - - -
          2.68618  4.42225  2.77519  2.73123  3.46354  2.40513  3.72494  3.29354  2.67741  2.69355  4.24690  2.90347  2.73739  3.18146  2.89801  2.37887  2.77519  2.98518  4.58477  3.61503
          0.01603  4.53705  5.25939  0.61958  0.77255  0.48576  0.95510
    314   3.51112  4.74515  5.47544  4.94766  3.64795  4.97683  5.46940  1.51734  4.83950  1.17734  3.41509  5.10817  5.16630  4.95032  4.92236  4.36622  3.75117  1.31144  5.72634  4.62232    418 l - - -
          2.68618  4.42225  2.77519  2.73123  3.46354  2.40513  3.72494  3.29354  2.67741  2.69355  4.24690  2.90347  2.73739  3.18146  2.89801  2.37887  2.77519  2.98518  4.58477  3.61503
          0.01603  4.53705  5.25939  0.61958  0.77255  0.48576  0.95510
    315   2.43855  5.77673  1.10344  1.99205  5.07842  3.49953  3.99822  4.60465  2.97928  4.07585  4.89511  2.22722  4.09550  3.14919  3.57416  3.04997  3.44174  4.15561  6.22587  4.71482    419 d - - -
          2.68618  4.42225  2.77519  2.73123  3.46354  2.40513  3.72494  3.29354  2.67741  2.69355  4.24690  2.90347  2.73739  3.18146  2.89801  2.37887  2.77519  2.98518  4.58477  3.61503
          0.01603  4.53705  5.25939  0.61958  0.77255  0.48576  0.95510
    316   2.20729  5.32630  2.10125  2.16930  4.66443  2.66855  3.77822  4.15007  2.57872  3.64112  4.40298  2.51030  3.94766  2.89335  3.09046  2.04507  3.07854  3.72034  5.78727  4.36335    420 s - - -
          2.68618  4.42225  2.77519  2.73123  3.46354  2.40513  3.72494  3.29354  2.67741  2.69355  4.24690  2.90347  2.73739  3.18146  2.89801  2.37887  2.77519  2.98518  4.58477  3.61503
          0.01603  4.53705  5.25939  0.61958  0.77255  0.48576  0.95510
    317   0.74530  4.56413  4.13123  3.77303  4.06705  3.58695  4.63972  3.09273  3.66685  2.30087  4.05304  3.91099  4.25816  4.00430  3.91260  3.03546  3.21465  2.86733  5.65883  4.41943    421 a - - -
          2.68618  4.42225  2.77519  2.73123  3.46354  2.40513  3.72494  3.29354  2.67741  2.69355  4.24690  2.90347  2.73739  3.18146  2.89801  2.37887  2.77519  2.98518  4.58477  3.61503
          0.01603  4.53705  5.25939  0.61958  0.77255  0.48576  0.95510
    318   3.58977  4.82954  5.43400  4.96054  3.69100  5.02314  5.55222  0.67836  4.79872  1.83249  3.49236  5.15207  5.23916  5.00205  4.92053  4.45834  3.84439  1.96156  5.81046  4.62906    422 I - - -
          2.68618  4.42225  2.77519  2.73123  3.46354  2.40513  3.72494  3.29354  2.67741  2.69355  4.24690  2.90347  2.73739  3.18146  2.89801  2.37887  2.77519  2.98518  4.58477  3.61503
          0.01603  4.53705  5.25939  0.61958  0.77255  0.48576  0.95510
    319   2.16401  5.13183  3.01625  2.46717  4.46082  3.50886  3.70700  3.91778  2.04282  3.43648  4.20157  2.30682  3.90824  2.81865  2.53505  2.31842  2.55587  3.51905  5.59849  4.21938    423 k - - -
          2.68618  4.42225  2.77519  2.73123  3.46354  2.40513  3.72494  3.29354  2.67741  2.69355  4.24690  2.90347  2.73739  3.18146  2.89801  2.37887  2.77519  2.98518  4.58477  3.61503
          0.01603  4.53705  5.25939  0.61958  0.77255  0.48576  0.95510
    320   2.41851  5.01365  2.52775  2.50161  4.29922  3.51395  3.73157  3.73439  2.51001  3.30313  3.19153  3.03113  3.91606  2.56382  2.98499  1.80593  2.54891  3.37596  5.51229  4.15278    424 s - - -
          2.68618  4.42225  2.77519  2.73123  3.46354  2.40513  3.72494  3.29354  2.67741  2.69355  4.24690  2.90347  2.73739  3.18146  2.89801  2.37887  2.77519  2.98518  4.58477  3.61503
          0.01603  4.53705  5.25939  0.61958  0.77255  0.48576  0.95510
    321   3.47348  4.70570  5.43759  4.92768  3.78905  4.97093  5.52699  1.68497  4.83008  1.63340  3.55780  5.09500  5.18710  5.00624  4.95404  4.36814  3.72199  0.85984  5.84492  4.69179    425 v - - -
          2.68618  4.42225  2.77519  2.73123  3.46354  2.40513  3.72494  3.29354  2.67741  2.69355  4.24690  2.90347  2.73739  3.18146  2.89801  2.37887  2.77519  2.98518  4.58477  3.61503
          0.01603  4.53705  5.25939  0.61958  0.77255  0.48576  0.95510
    322   2.28193  5.14874  1.92990  2.48528  4.57433  3.47168  3.81227  4.04156  2.61252  3.56709  4.33893  2.62122  3.94402  2.93587  3.10807  1.89581  2.46720  3.61802  5.73523  4.34141    426 s - - -
          2.68618  4.42225  2.77519  2.73123  3.46354  2.40513  3.72494  3.29354  2.67741  2.69355  4.24690  2.90347  2.73739  3.18146  2.89801  2.37887  2.77519  2.98518  4.58477  3.61503
          0.01603  4.53705  5.25939  0.61958  0.77255  0.48576  0.95510
    323   2.31893  5.16462  2.27303  2.44784  4.51414  3.48996  3.73018  3.98042  2.00060  3.49402  4.25548  2.98948  3.91165  2.84233  2.97937  1.97219  2.55040  3.56803  5.65320  4.25936    427 s - - -
          2.68618  4.42225  2.77519  2.73123  3.46354  2.40513  3.72494  3.29354  2.67741  2.69355  4.24690  2.90347  2.73739  3.18146  2.89801  2.37887  2.77519  2.98518  4.58477  3.61503
          0.01603  4.53705  5.25939  0.61958  0.77255  0.48576  0.95510
    324   2.72481  4.78222  3.20321  2.33399  2.66174  3.58156  3.79729  3.37787  2.63544  3.01728  3.11090  3.15474  3.97282  1.83272  3.07163  2.51798  2.95663  3.09345  5.30264  3.99556    428 q - - -
          2.68618  4.42225  2.77519  2.73123  3.46354  2.40513  3.72494  3.29354  2.67741  2.69355  4.24690  2.90347  2.73739  3.18146  2.89801  2.37887  2.77519  2.98518  4.58477  3.61503
          0.01603  4.53705  5.25939  0.61958  0.77255  0.48576  0.95510
    325   2.46479  4.94594  3.68517  3.06671  4.23408  3.77997  3.96021  3.53372  2.46054  2.41833  4.09730  3.46487  4.20082  3.14934  1.10611  3.10634  3.24291  3.28489  5.48653  4.25722    429 r - - -
          2.68618  4.42225  2.77519  2.73123  3.46354  2.40513  3.72494  3.29354  2.67741  2.69355  4.24690  2.90347  2.73739  3.18146  2.89801  2.37887  2.77519  2.98518  4.58477  3.61503
          0.01603  4.53705  5.25939  0.61958  0.77255  0.48576  0.95510
    326   1.28432  4.45379  3.95351  3.65268  4.82521  2.19013  4.68639  4.27772  3.70726  3.94119  4.72749  3.70411  4.00549  3.95728  4.00793  1.18652  3.01641  3.60989  6.14443  4.96226    430 s - - -
          2.68618  4.42225  2.77519  2.73123  3.46354  2.40513  3.72494  3.29354  2.67741  2.69355  4.24690  2.90347  2.73739  3.18146  2.89801  2.37887  2.77519  2.98518  4.58477  3.61503
          0.01603  4.53705  5.25939  0.61958  0.77255  0.48576  0.95510
    327   2.75339  5.19708  2.46866  2.43160  4.51094  3.49953  3.71575  3.98212  1.90563  3.49075  4.25177  2.57386  3.91158  2.82662  2.95979  1.93960  2.98752  3.57423  5.64555  3.04710    431 k - - -
          2.68618  4.42225  2.77519  2.73123  3.46354  2.40513  3.72494  3.29354  2.67741  2.69355  4.24690  2.90347  2.73739  3.18146  2.89801  2.37887  2.77519  2.98518  4.58477  3.61503
          0.01603  4.53705  5.25939  0.61958  0.77255  0.48576  0.95510
    328   3.79386  5.02656  5.62984  5.06005  2.50268  5.13384  5.34253  1.92096  4.92308  0.64751  3.05439  5.24377  5.19806  4.83018  4.90002  4.51256  3.99940  2.64613  5.40414  4.32383    432 L - - -
          2.68618  4.42225  2.77519  2.73123  3.46354  2.40513  3.72494  3.29354  2.67741  2.69355  4.24690  2.90347  2.73739  3.18146  2.89801  2.37887  2.77519  2.98518  4.58477  3.61503
          0.01603  4.53705  5.25939  0.61958  0.77255  0.48576  0.95510
    329   3.68714  5.34682  4.48761  4.48688  5.52413  0.18129  5.51141  5.33697  4.75190  4.87974  5.89476  4.65527  4.74951  5.02462  4.86723  3.88451  4.21480  4.73748  6.39475  5.66446    433 G - - -
          2.68618  4.42225  2.77519  2.73123  3.46354  2.40513  3.72494  3.29354  2.67741  2.69355  4.24690  2.90347  2.73739  3.18146  2.89801  2.37887  2.77519  2.98518  4.58477  3.61503
          0.01603  4.53705  5.25939  0.61958  0.77255  0.48576  0.95510
    330   0.57939  4.43323  4.10268  3.91020  4.81872  3.22950  4.86285  4.19955  3.95682  3.95403  4.78257  3.82713  4.04433  4.19847  4.17270  2.11555  3.05567  3.56638  6.18674  5.02582    434 A - - -
          2.68618  4.42225  2.77519  2.73123  3.46354  2.40513  3.72494  3.29354  2.67741  2.69355  4.24690  2.90347  2.73739  3.18146  2.89801  2.37887  2.77519  2.98518  4.58477  3.61503
          0.01603  4.53705  5.25939  0.61958  0.77255  0.48576  0.95510
    331   2.73442  4.36349  3.76710  3.20084  2.79033  3.74726  3.99025  2.83842  3.13254  2.56018  3.47150  3.55242  4.12488  2.39350  3.43865  2.48360  2.96714  1.88911  4.88351  2.49356    435 v - - -
          2.68618  4.42225  2.77519  2.73123  3.46354  2.40513  3.72494  3.29354  2.67741  2.69355  4.24690  2.90347  2.73739  3.18146  2.89801  2.37887  2.77519  2.98518  4.58477  3.61503
          0.01603  4.53705  5.25939  0.61958  0.77255  0.48576  0.95510
    332   3.07015  4.97815  3.51647  3.07411  3.97886  3.83217  4.10567  2.38847  2.79482  2.85538  3.97232  3.51449  4.27898  1.04041  3.09533  3.19298  3.32682  3.09029  5.46321  4.14897    436 q - - -
          2.68618  4.42225  2.77519  2.73123  3.46354  2.40513  3.72494  3.29354  2.67741  2.69355  4.24690  2.90347  2.73739  3.18146  2.89801  2.37887  2.77519  2.98518  4.58477  3.61503
          0.01603  4.53705  5.25939  0.61958  0.77255  0.48576  0.95510
    333   2.96743  4.91036  3.30130  3.03057  4.09692  3.65058  4.20475  2.58893  3.08082  3.25413  4.26043  0.90940  4.22061  3.47182  3.43708  3.08941  3.30176  3.16157  5.55623  4.16373    437 n - - -
          2.68618  4.42225  2.77519  2.73123  3.46354  2.40513  3.72494  3.29354  2.67741  2.69355  4.24690  2.90347  2.73739  3.18146  2.89801  2.37887  2.77519  2.98518  4.58477  3.61503
          0.01603  4.53705  5.25939  0.61958  0.77255  0.48576  0.95510
    334   2.86191  5.16470  3.10695  2.27567  4.53949  2.80602  3.79295  3.96610  2.43006  3.49152  4.28893  3.11693  4.01072  2.92026  1.42278  2.85793  2.45772  3.58960  5.64747  4.31798    438 r - - -
          2.68618  4.42225  2.77519  2.73123  3.46354  2.40513  3.72494  3.29354  2.67741  2.69355  4.24690  2.90347  2.73739  3.18146  2.89801  2.37887  2.77519  2.98518  4.58477  3.61503
          0.01603  4.53705  5.25939  0.61958  0.77255  0.48576  0.95510
    335   3.92264  5.15612  5.56331  5.06439  2.34045  5.14720  5.12201  2.59134  4.90906  0.52390  3.11120  5.20522  5.23648  4.82758  4.89493  4.56370  4.13300  2.85200  5.17819  3.86056    439 L - - -
          2.68618  4.42225  2.77519  2.73123  3.46354  2.40513  3.72494  3.29354  2.67741  2.69355  4.24690  2.90347  2.73739  3.18146  2.89801  2.37887  2.77519  2.98518  4.58477  3.61503
          0.01603  4.53705  5.25939  0.61958  0.77255  0.48576  0.95510
    336   2.95637  5.52492  1.95035  1.53814  4.84464  3.49352  3.84879  4.35131  2.70069  3.82011  4.59187  2.32766  4.00032  2.43390  3.23836  2.31987  3.20860  3.90563  5.95557  4.49636    440 e - - -
          2.68618  4.42225  2.77519  2.73123  3.46354  2.40513  3.72494  3.29354  2.67741  2.69355  4.24690  2.90347  2.73739  3.18146  2.89801  2.37887  2.77519  2.98518  4.58477  3.61503
          0.01603  4.53705  5.25939  0.61958  0.77255  0.48576  0.95510
    337   2.31165  4.81313  3.18513  2.63846  3.01533  3.56671  2.65599  3.44069  2.33398  3.07313  3.90838  3.13944  3.96443  2.97027  3.05572  1.84138  2.95741  3.14298  5.33656  4.02040    441 s - - -
          2.68618  4.42225  2.77519  2.73123  3.46354  2.40513  3.72494  3.29354  2.67741  2.69355  4.24690  2.90347  2.73739  3.18146  2.89801  2.37887  2.77519  2.98518  4.58477  3.61503
          0.01603  4.53705  5.25939  0.61958  0.77255  0.48576  0.95510
    338   2.10307  4.37545  3.83043  3.26396  3.53715  3.78469  4.08832  1.86100  2.56721  2.57239  3.50408  3.61437  4.17038  3.48114  3.49187  3.05418  2.33982  2.10118  5.02804  3.80948    442 i - - -
          2.68618  4.42225  2.77519  2.73123  3.46354  2.40513  3.72494  3.29354  2.67741  2.69355  4.24690  2.90347  2.73739  3.18146  2.89801  2.37887  2.77519  2.98518  4.58477  3.61503
          0.01603  4.53705  5.25939  0.61958  0.77255  0.48576  0.95510
    339   2.31054  4.65188  3.32293  2.36329  3.83022  3.61947  3.84470  2.18132  2.39887  2.87854  3.74379  3.23962  4.00561  2.71047  3.13966  2.84618  2.95262  2.25371  5.20495  3.93011    443 i - - -
          2.68618  4.42225  2.77519  2.73123  3.46354  2.40513  3.72494  3.29354  2.67741  2.69355  4.24690  2.90347  2.73739  3.18146  2.89801  2.37887  2.77519  2.98518  4.58477  3.61503
          0.01603  4.53705  5.25939  0.61958  0.77255  0.48576  0.95510
    340   2.68966  4.79713  3.19740  2.86350  4.61522  3.38306  4.13125  4.06382  2.98628  3.66619  4.46842  1.39702  4.00353  3.30668  3.41619  1.87535  2.02753  3.58170  5.86328  4.54584    444 n - - -
          2.68618  4.42225  2.77519  2.73123  3.46354  2.40513  3.72494  3.29354  2.67741  2.69355  4.24690  2.90347  2.73739  3.18146  2.89801  2.37887  2.77519  2.98518  4.58477  3.61503
          0.01603  4.53705  5.25939  0.61958  0.77255  0.48576  0.95510
    341   2.71680  4.74010  3.27498  2.93581  4.36424  3.43773  4.14364  3.74002  3.02308  3.44712  4.29851  1.14097  4.04111  3.35524  3.42448  2.29787  3.08650  2.41655  5.69566  4.38701    445 n - - -
          2.68618  4.42225  2.77519  2.73123  3.46354  2.40513  3.72494  3.29354  2.67741  2.69355  4.24690  2.90347  2.73739  3.18146  2.89801  2.37887  2.77519  2.98518  4.58477  3.61503
          0.01603  4.53705  5.25939  0.61958  0.77255  0.48576  0.95510
    342   2.79509  4.73978  3.20263  2.28289  3.93168  3.62033  3.90257  3.28563  2.77868  1.48258  3.84932  2.70588  4.04712  3.13023  3.18056  2.90814  2.55535  3.02786  5.30515  4.02478    446 l - - -
          2.68618  4.42225  2.77519  2.73123  3.46354  2.40513  3.72494  3.29354  2.67741  2.69355  4.24690  2.90347  2.73739  3.18146  2.89801  2.37887  2.77519  2.98518  4.58477  3.61503
          0.01603  4.53705  5.25939  0.61958  0.77255  0.48576  0.95510
    343   2.87321  5.30557  2.76366  1.66162  4.67088  3.49522  3.83602  4.14479  2.65161  3.65774  4.43845  1.73487  3.98260  2.96345  3.15290  2.46205  2.44849  3.72679  5.81895  4.40643    447 e - - -
          2.68618  4.42225  2.77519  2.73123  3.46354  2.40513  3.72494  3.29354  2.67741  2.69355  4.24690  2.90347  2.73739  3.18146  2.89801  2.37887  2.77519  2.98518  4.58477  3.61503
          0.01603  4.53705  5.25939  0.61958  0.77255  0.48576  0.95510
    344   2.42118  4.61248  3.36538  2.82110  3.82003  3.60031  3.88679  3.18707  2.79808  2.88080  3.74921  2.16988  4.01243  3.12825  3.20496  2.84630  1.92213  2.49585  5.20793  3.06447    448 t - - -
          2.68618  4.42225  2.77519  2.73123  3.46354  2.40513  3.72494  3.29354  2.67741  2.69355  4.24690  2.90347  2.73739  3.18146  2.89801  2.37887  2.77519  2.98518  4.58477  3.61503
          0.01603  4.53705  5.25939  0.61958  0.77255  0.48576  0.95510
    345   2.00256  4.77052  3.26754  2.77601  4.31470  3.44787  3.95464  3.73074  2.77575  3.34849  4.16296  3.22650  3.96818  2.42651  3.20805  2.01818  1.70504  3.34635  5.58894  4.28124    449 t - - -
          2.68618  4.42225  2.77519  2.73123  3.46354  2.40513  3.72494  3.29354  2.67741  2.69355  4.24690  2.90347  2.73739  3.18146  2.89801  2.37887  2.77519  2.98518  4.58477  3.61503
          0.01603  4.53705  5.25939  0.61958  0.77255  0.48576  0.95510
    346   2.71281  4.64215  3.32776  2.76510  3.81854  3.04836  3.84020  2.71428  2.72956  2.56882  3.73407  3.23749  3.99989  2.20378  2.70636  2.83845  2.26622  2.52693  5.19419  3.91976    450 q - - -
          2.68618  4.42225  2.77519  2.73123  3.46354  2.40513  3.72494  3.29354  2.67741  2.69355  4.24690  2.90347  2.73739  3.18146  2.89801  2.37887  2.77519  2.98518  4.58477  3.61503
          0.01603  4.53705  5.25939  0.61958  0.77255  0.48576  0.95510
    347   2.79435  4.94184  3.07272  1.47726  4.28890  3.54648  3.89634  3.54729  2.70989  3.27498  4.13142  3.15651  4.01341  3.05939  3.15588  2.84505  1.89891  2.67457  5.57796  4.24622    451 e - - -
          2.68618  4.42225  2.77519  2.73123  3.46354  2.40513  3.72494  3.29354  2.67741  2.69355  4.24690  2.90347  2.73739  3.18146  2.89801  2.37887  2.77519  2.98518  4.58477  3.61503
          0.01603  4.53705  5.25939  0.61958  0.77255  0.48576  0.95510
    348   3.47039  5.39982  3.34108  3.31585  4.89323  3.79725  4.70906  4.81187  3.70893  4.38273  5.37192  0.37818  4.49751  4.02561  4.05138  3.53688  3.89715  4.35662  6.10849  4.82652    452 N - - -
          2.68618  4.42225  2.77519  2.73123  3.46354  2.40513  3.72494  3.29354  2.67741  2.69355  4.24690  2.90347  2.73739  3.18146  2.89801  2.37887  2.77519  2.98518  4.58477  3.61503
          0.01603  4.53705  5.25939  0.61958  0.77255  0.48576  0.95510
    349   3.18546  4.57667  4.84333  4.30359  3.52538  4.37763  4.85044  2.27014  4.15435  0.99949  3.37638  4.47798  4.72323  4.35942  4.29939  3.73008  2.66785  1.62660  5.36881  4.22366    453 l - - -
          2.68618  4.42225  2.77519  2.73123  3.46354  2.40513  3.72494  3.29354  2.67741  2.69355  4.24690  2.90347  2.73739  3.18146  2.89801  2.37887  2.77519  2.98518  4.58477  3.61503
          0.01603  4.53705  5.25939  0.61958  0.77255  0.48576  0.95510
    350   2.77664  5.09881  3.05330  2.53929  4.44661  3.53477  3.76206  3.88604  2.19101  3.42620  4.21294  3.06187  3.95395  2.12782  2.91006  1.93473  2.04197  3.50640  5.60279  4.24867    454 s - - -
          2.68618  4.42225  2.77519  2.73123  3.46354  2.40513  3.72494  3.29354  2.67741  2.69355  4.24690  2.90347  2.73739  3.18146  2.89801  2.37887  2.77519  2.98518  4.58477  3.61503
          0.01603  4.53705  5.25939  0.61958  0.77255  0.48576  0.95510
    351   1.41741  5.01575  2.94178  1.70406  4.57086  3.45666  3.97138  4.00393  2.81742  3.59058  4.39806  3.13237  4.00474  3.12743  3.28717  2.22837  3.11335  3.58813  5.79654  4.43823    455 a - - -
          2.68618  4.42225  2.77519  2.73123  3.46354  2.40513  3.72494  3.29354  2.67741  2.69355  4.24690  2.90347  2.73739  3.18146  2.89801  2.37887  2.77519  2.98518  4.58477  3.61503
          0.01603  4.53705  5.25939  0.61958  0.77255  0.48576  0.95510
    352   0.71514  4.43313  4.08100  3.85301  4.81118  3.22628  4.81825  4.21187  3.89372  3.94229  4.75966  3.79974  4.03334  4.13783  4.13091  1.68702  3.04257  3.57180  6.16869  5.00408    456 a - - -
          2.68618  4.42225  2.77519  2.73123  3.46354  2.40513  3.72494  3.29354  2.67741  2.69355  4.24690  2.90347  2.73739  3.18146  2.89801  2.37887  2.77519  2.98518  4.58477  3.61503
          0.01603  4.53705  5.25939  0.61958  0.77255  0.48576  0.95510
    353   2.83302  5.28292  2.85148  1.61846  4.57809  3.51745  3.76303  4.06676  2.52379  3.56973  4.34215  2.51520  3.95582  1.89841  3.00101  2.79423  3.06954  3.66041  5.71202  3.16211    457 e - - -
          2.68618  4.42225  2.77519  2.73123  3.46354  2.40513  3.72494  3.29354  2.67741  2.69355  4.24690  2.90347  2.73739  3.18146  2.89801  2.37887  2.77519  2.98518  4.58477  3.61503
          0.01603  4.53705  5.25939  0.61958  0.77255  0.48576  0.95510
    354   2.11558  4.66379  3.38181  3.10529  4.72543  3.31755  4.34508  4.18195  3.25981  3.80837  4.60991  2.34612  4.01760  3.55242  3.65511  0.92894  3.07722  3.62417  6.00259  4.72414    458 s - - -
          2.68618  4.42225  2.77519  2.73123  3.46354  2.40513  3.72494  3.29354  2.67741  2.69355  4.24690  2.90347  2.73739  3.18146  2.89801  2.37887  2.77519  2.98518  4.58477  3.61503
          0.01603  4.53705  5.25939  0.61958  0.77255  0.48576  0.95510
    355   2.89668  5.15151  3.25971  2.69379  4.54637  3.63695  3.79842  3.95906  2.36078  3.47944  4.28633  3.18224  4.04544  2.45940  1.37703  2.33591  2.55416  3.59278  5.62441  4.32671    459 r - - -
          2.68618  4.42225  2.77519  2.73123  3.46354  2.40513  3.72494  3.29354  2.67741  2.69355  4.24690  2.90347  2.73739  3.18146  2.89801  2.37887  2.77519  2.98518  4.58477  3.61503
          0.01603  4.53705  5.25939  0.61958  0.77255  0.48576  0.95510
    356   3.49387  4.72640  5.46662  5.01172  3.96262  5.00422  5.73873  0.69954  4.92095  2.37710  3.71751  5.17779  5.26654  5.16986  5.08434  4.44340  3.76361  1.46060  6.07487  4.86878    460 i - - -
          2.68618  4.42225  2.77519  2.73123  3.46354  2.40513  3.72494  3.29354  2.67741  2.69355  4.24690  2.90347  2.73739  3.18146  2.89801  2.37887  2.77519  2.98518  4.58477  3.61503
          0.01603  4.53705  5.25939  0.61958  0.77255  0.48576  0.95510
    357   3.00288  5.26196  3.39239  2.75689  4.62505  3.73592  3.77738  4.01790  1.97148  3.50626  2.87714  3.23328  4.10220  1.62707  1.81550  2.99512  3.19939  3.66929  5.62286  4.35683    461 q - - -
          2.68618  4.42225  2.77519  2.73123  3.46354  2.40513  3.72494  3.29354  2.67741  2.69355  4.24690  2.90347  2.73739  3.18146  2.89801  2.37887  2.77519  2.98518  4.58477  3.61503
          0.01603  4.53705  5.25939  0.61958  0.77255  0.48576  0.95510
    358   2.28224  5.63596  0.92507  2.42498  5.07479  3.48530  4.07685  4.58949  3.09761  4.10206  4.94122  2.38447  4.11735  3.24366  3.69125  3.06858  3.46692  4.13223  6.26438  4.76777    462 d - - -
          2.68618  4.42225  2.77519  2.73123  3.46354  2.40513  3.72494  3.29354  2.67741  2.69355  4.24690  2.90347  2.73739  3.18146  2.89801  2.37887  2.77519  2.98518  4.58477  3.61503
          0.01603  4.53705  5.25939  0.61958  0.77255  0.48576  0.95510
    359   1.34334  4.40895  4.11823  3.65890  4.05465  3.49048  4.50205  3.01941  3.59110  3.04123  3.99005  3.79646  4.14076  3.86742  3.86414  2.89425  1.66911  1.94899  5.54841  4.34917    463 a - - -
          2.68618  4.42225  2.77519  2.73123  3.46354  2.40513  3.72494  3.29354  2.67741  2.69355  4.24690  2.90347  2.73739  3.18146  2.89801  2.37887  2.77519  2.98518  4.58477  3.61503
          0.01603  4.53705  5.25939  0.61958  0.77255  0.48576  0.95510
    360   3.18587  5.52325  0.71296  2.54772  5.07306  3.50895  4.21224  4.52361  3.27783  4.13315  5.02513  3.10641  4.17873  3.40290  3.85669  3.13750  2.52951  4.08667  6.30738  4.84753    464 d - - -
          2.68618  4.42225  2.77519  2.73123  3.46354  2.40513  3.72494  3.29354  2.67741  2.69355  4.24690  2.90347  2.73739  3.18146  2.89801  2.37887  2.77519  2.98518  4.58477  3.61503
          0.01603  4.53705  5.25939  0.61958  0.77255  0.48576  0.95510
    361   3.04119  4.42464  4.68735  4.12516  2.32054  4.16195  4.22303  2.68103  3.96279  2.20052  1.72769  4.18447  4.49373  4.08989  4.04220  3.47354  3.26975  2.25680  4.60578  1.79537    465 m - - -
          2.68618  4.42225  2.77519  2.73123  3.46354  2.40513  3.72494  3.29354  2.67741  2.69355  4.24690  2.90347  2.73739  3.18146  2.89801  2.37887  2.77519  2.98518  4.58477  3.61503
          0.01603  4.53705  5.25939  0.61958  0.77255  0.48576  0.95510
    362   0.60840  4.43437  4.17476  3.93353  4.70424  3.26890  4.84211  3.89061  3.91431  3.75566  4.64311  3.85460  4.06819  4.18030  4.12884  2.74949  2.26667  3.38170  6.11015  4.95436    466 A - - -
          2.68618  4.42225  2.77519  2.73123  3.46354  2.40513  3.72494  3.29354  2.67741  2.69355  4.24690  2.90347  2.73739  3.18146  2.89801  2.37887  2.77519  2.98518  4.58477  3.61503
          0.01603  4.53705  5.25939  0.61958  0.77255  0.48576  0.95510
    363   2.74235  5.22531  2.54601  2.41541  4.55886  3.49174  3.69976  4.03695  1.98880  3.52599  4.27447  2.59406  3.89939  2.44457  2.93644  2.13193  2.29295  3.61089  5.66599  4.26015    467 k - - -
          2.68618  4.42225  2.77519  2.73123  3.46354  2.40513  3.72494  3.29354  2.67741  2.69355  4.24690  2.90347  2.73739  3.18146  2.89801  2.37887  2.77519  2.98518  4.58477  3.61503
          0.01603  4.53705  5.25939  0.61958  0.77255  0.48576  0.95510
    364   2.24227  5.36705  2.70948  0.83418  4.87716  3.52642  4.10115  4.26773  3.00373  3.88086  4.74662  3.12643  4.13290  3.27159  3.48913  3.05034  3.39298  3.86730  6.08122  4.68135    468 e - - -
          2.68618  4.42225  2.77519  2.73123  3.46354  2.40513  3.72494  3.29354  2.67741  2.69355  4.24690  2.90347  2.73739  3.18146  2.89801  2.37887  2.77519  2.98518  4.58477  3.61503
          0.01603  4.53705  5.25939  0.61958  0.77255  0.48576  0.95510
    365   2.77202  4.36069  3.90882  3.34255  3.47343  3.80601  4.11061  2.70331  3.23480  2.46742  1.97504  3.66754  4.18924  2.72532  3.51120  3.08405  2.42974  1.77047  4.98957  3.78317    469 v - - -
          2.68618  4.42225  2.77519  2.73123  3.46354  2.40513  3.72494  3.29354  2.67741  2.69355  4.24690  2.90347  2.73739  3.18146  2.89801  2.37887  2.77519  2.98518  4.58477  3.61503
          0.01603  4.53705  5.25939  0.61958  0.77255  0.48576  0.95510
    366   2.16310  4.41621  3.92339  3.44408  4.05439  3.42598  4.35159  3.28625  3.39626  3.11220  4.00041  3.64935  4.06162  3.68067  3.70758  1.43705  2.27758  1.75051  5.49042  4.27973    470 s - - -
          2.68618  4.42225  2.77519  2.73123  3.46354  2.40513  3.72494  3.29354  2.67741  2.69355  4.24690  2.90347  2.73739  3.18146  2.89801  2.37887  2.77519  2.98518  4.58477  3.61503
          0.01603  4.53705  5.25939  0.61958  0.77255  0.48576  0.95510
    367   2.43023  5.27717  2.86539  2.20276  4.60076  3.50999  2.93427  4.07429  2.50036  3.57018  4.33415  1.86209  3.94136  2.05602  2.98002  2.77201  3.04730  3.65927  5.71559  4.31307    471 n - - -
          2.68618  4.42225  2.77519  2.73123  3.46354  2.40513  3.72494  3.29354  2.67741  2.69355  4.24690  2.90347  2.73739  3.18146  2.89801  2.37887  2.77519  2.98518  4.58477  3.61503
          0.01603  4.53705  5.25939  0.61958  0.77255  0.48576  0.95510
    368   2.05282  4.38483  4.57000  3.98658  1.99619  4.10744  4.40987  2.54294  3.84477  1.84958  1.86166  4.14753  4.44219  4.01410  3.97046  3.41460  3.19894  2.47359  4.94219  3.75401    472 l - - -
          2.68618  4.42225  2.77519  2.73123  3.46354  2.40513  3.72494  3.29354  2.67741  2.69355  4.24690  2.90347  2.73739  3.18146  2.89801  2.37887  2.77519  2.98518  4.58477  3.61503
          0.01603  4.53705  5.25939  0.61958  0.77255  0.48576  0.95510
    369   1.93278  4.45596  3.94372  3.57326  4.63964  3.25744  4.57882  4.03537  3.56878  3.73365  4.54766  3.67382  4.00884  3.84848  3.88006  1.26509  1.39485  3.47491  5.98197  4.78500    473 s - - -
          2.68618  4.42225  2.77519  2.73123  3.46354  2.40513  3.72494  3.29354  2.67741  2.69355  4.24690  2.90347  2.73739  3.18146  2.89801  2.37887  2.77519  2.98518  4.58477  3.61503
          0.01603  4.53705  5.25939  0.61958  0.77255  0.48576  0.95510
    370   3.10451  5.36006  3.35901  2.80819  4.79391  3.76229  3.83180  4.17652  0.99922  3.63912  4.46743  3.27577  4.16128  2.39441  2.52184  3.08716  2.60796  3.81651  5.72246  4.47309    474 k - - -
          2.68618  4.42225  2.77519  2.73123  3.46354  2.40513  3.72494  3.29354  2.67741  2.69355  4.24690  2.90347  2.73739  3.18146  2.89801  2.37887  2.77519  2.98518  4.58477  3.61503
          0.01603  4.53705  5.25939  0.61958  0.77255  0.48576  0.95510
    371   1.90171  4.38777  3.68233  3.11642  3.49911  3.71669  3.97915  2.86280  3.05513  2.00997  2.95921  2.53401  4.09695  3.35134  3.38242  2.97193  2.95200  2.64867  4.96657  2.82441    475 a - - -
          2.68618  4.42225  2.77519  2.73123  3.46354  2.40513  3.72494  3.29354  2.67741  2.69355  4.24690  2.90347  2.73739  3.18146  2.89801  2.37887  2.77519  2.98518  4.58477  3.61503
          0.01603  4.53705  5.25939  0.61958  0.77255  0.48576  0.95510
    372   2.91727  5.40373  2.74143  2.03175  4.73567  3.51643  3.82287  4.21743  2.60796  3.70545  4.48332  2.27225  3.99565  1.49270  3.09318  2.40787  3.16307  3.79580  5.84688  4.42892    476 q - - -
          2.68618  4.42225  2.77519  2.73123  3.46354  2.40513  3.72494  3.29354  2.67741  2.69355  4.24690  2.90347  2.73739  3.18146  2.89801  2.37887  2.77519  2.98518  4.58477  3.61503
          0.01603  4.53705  5.25939  0.61958  0.77255  0.48576  0.95510
    373   3.49164  4.71274  5.49688  5.03914  4.00346  5.03813  5.77955  0.78456  4.96121  2.42278  3.74994  5.20504  5.28822  5.21398  5.12880  4.47579  3.75858  1.27149  6.11553  4.90363    477 i - - -
          2.68618  4.42225  2.77519  2.73123  3.46354  2.40513  3.72494  3.29354  2.67741  2.69355  4.24690  2.90347  2.73739  3.18146  2.89801  2.37887  2.77519  2.98518  4.58477  3.61503
          0.01603  4.53705  5.25939  0.61958  0.77255  0.48576  0.95510
    374   3.23688  4.67117  4.59935  4.03506  3.35477  4.36887  4.64334  1.83889  3.82694  0.95939  3.21139  4.30703  4.65574  2.73961  4.00615  3.68554  3.46224  2.55552  5.21434  4.08102    478 l - - -
          2.68618  4.42225  2.77519  2.73123  3.46354  2.40513  3.72494  3.29354  2.67741  2.69355  4.24690  2.90347  2.73739  3.18146  2.89801  2.37887  2.77519  2.98518  4.58477  3.61503
          0.01603  4.53705  5.25939  0.61958  0.77255  0.48576  0.95510
    375   2.71344  4.75270  3.24394  2.69002  3.98241  3.57314  3.81993  3.36338  2.65855  3.01657  3.09519  3.17857  3.97619  1.82546  3.08904  2.15471  2.55021  2.70865  5.31456  4.01778    479 q - - -
          2.68618  4.42225  2.77519  2.73123  3.46354  2.40513  3.72494  3.29354  2.67741  2.69355  4.24690  2.90347  2.73739  3.18146  2.89801  2.37887  2.77519  2.98518  4.58477  3.61503
          0.01603  4.53705  5.25939  0.61958  0.77255  0.48576  0.95510
    376   3.65899  5.54547  3.58742  3.40646  4.81234  3.98185  4.54908  4.61385  3.19091  4.03649  5.09675  3.85289  4.57553  0.40690  3.43808  3.70297  3.98020  4.31222  5.96903  4.74670    480 Q - - -
          2.68618  4.42225  2.77519  2.73123  3.46354  2.40513  3.72494  3.29354  2.67741  2.69355  4.24690  2.90347  2.73739  3.18146  2.89801  2.37887  2.77519  2.98518  4.58477  3.61503
          0.01603  4.53705  5.25939  0.61958  0.77255  0.48576  0.95510
    377   1.10868  4.44037  4.00216  3.63707  4.65936  3.24695  4.62095  4.05827  3.62871  3.75831  4.57017  3.70193  4.00855  3.89962  3.92827  1.44848  2.12901  3.48370  6.00532  4.81750    481 a - - -
          2.68618  4.42225  2.77519  2.73123  3.46354  2.40513  3.72494  3.29354  2.67741  2.69355  4.24690  2.90347  2.73739  3.18146  2.89801  2.37887  2.77519  2.98518  4.58477  3.61503
          0.01603  4.53705  5.25939  0.61958  0.77255  0.48576  0.95510
    378   1.97312  4.45439  3.93339  3.73302  4.92600  0.87641  4.79223  4.38757  3.86364  4.05915  4.84329  3.74158  4.01950  4.08531  4.13433  1.83489  3.04233  3.67033  6.24862  5.08392    482 g - - -
          2.68618  4.42225  2.77519  2.73123  3.46354  2.40513  3.72494  3.29354  2.67741  2.69355  4.24690  2.90347  2.73739  3.18146  2.89801  2.37887  2.77519  2.98518  4.58477  3.61503
          0.01603  4.53705  5.25939  0.61958  0.77255  0.48576  0.95510
    379   2.71325  4.54959  3.42864  2.86582  3.70825  3.64690  3.88610  2.51803  2.82984  2.76513  2.96025  2.42546  4.03054  2.47766  3.22234  2.87968  2.22454  2.44240  5.11947  3.86298    483 t - - -
          2.68618  4.42225  2.77519  2.73123  3.46354  2.40513  3.72494  3.29354  2.67741  2.69355  4.24690  2.90347  2.73739  3.18146  2.89801  2.37887  2.77519  2.98518  4.58477  3.61503
          0.01603  4.53705  5.25939  0.61958  0.77255  0.48576  0.95510
    380   1.18131  4.44406  4.03429  3.78414  4.81890  3.22739  4.77564  4.23326  3.82641  3.94707  4.75706  3.76937  4.02723  4.07776  4.08474  1.01775  3.03853  3.58601  6.16441  4.99132    484 s - - -
          2.68618  4.42225  2.77519  2.73123  3.46354  2.40513  3.72494  3.29354  2.67741  2.69355  4.24690  2.90347  2.73739  3.18146  2.89801  2.37887  2.77519  2.98518  4.58477  3.61503
          0.01603  4.53705  5.25939  0.61958  0.77255  0.48576  0.95510
    381   2.28465  4.38180  3.87248  3.31194  3.49784  3.79092  4.10705  2.73642  3.21118  2.48137  1.77608  3.64663  4.18190  2.71032  3.49775  3.07064  3.01533  1.97583  5.01349  3.80508    485 m - - -
          2.68618  4.42225  2.77519  2.73123  3.46354  2.40513  3.72494  3.29354  2.67741  2.69355  4.24690  2.90347  2.73739  3.18146  2.89801  2.37887  2.77519  2.98518  4.58477  3.61503
          0.01603  4.53705  5.25939  0.61958  0.77255  0.48576  0.95510
    382   3.85442  5.08832  5.60734  5.07763  3.34195  5.19955  5.52015  1.97347  4.89597  0.54129  3.10987  5.31624  5.27326  4.89472  4.91994  4.61971  4.07368  2.54219  5.57287  4.54631    486 L - - -
          2.68618  4.42225  2.77519  2.73123  3.46354  2.40513  3.72494  3.29354  2.67741  2.69355  4.24690  2.90347  2.73739  3.18146  2.89801  2.37887  2.77519  2.98518  4.58477  3.61503
          0.01603  4.53705  5.25939  0.61958  0.77255  0.48576  0.95510
    383   0.37230  4.67813  4.29639  4.17753  4.87311  3.47620  5.09410  4.11721  4.21613  3.95982  4.94748  4.10923  4.27916  4.49460  4.37929  3.03951  3.36442  3.63788  6.21741  5.12210    487 A - - -
          2.68618  4.42225  2.77519  2.73123  3.46354  2.40513  3.72494  3.29354  2.67741  2.69355  4.24690  2.90347  2.73739  3.18146  2.89801  2.37887  2.77519  2.98518  4.58477  3.61503
          0.01603  4.53705  5.25939  0.61958  0.77255  0.48576  0.95510
    384   3.28426  5.50913  3.35243  2.89263  4.94068  3.83704  3.90220  4.34767  1.66165  3.77009  4.63121  3.35040  4.25961  1.04529  2.50670  3.25108  3.47608  3.99848  5.80583  4.58004    488 q - - -
          2.68618  4.42225  2.77519  2.73123  3.46354  2.40513  3.72494  3.29354  2.67741  2.69355  4.24690  2.90347  2.73739  3.18146  2.89801  2.37887  2.77519  2.98518  4.58477  3.61503
          0.01603  4.53705  5.25939  0.61958  0.77255  0.48576  0.95510
    385   0.37230  4.67813  4.29639  4.17753  4.87311  3.47620  5.09410  4.11721  4.21613  3.95982  4.94748  4.10923  4.27916  4.49460  4.37929  3.03951  3.36442  3.63788  6.21741  5.12210    489 A - - -
          2.68618  4.42225  2.77519  2.73123  3.46354  2.40513  3.72494  3.29354  2.67741  2.69355  4.24690  2.90347  2.73739  3.18146  2.89801  2.37887  2.77519  2.98518  4.58477  3.61503
          0.01603  4.53705  5.25939  0.61958  0.77255  0.48576  0.95510
    386   3.47039  5.39982  3.34108  3.31585  4.89323  3.79725  4.70906  4.81187  3.70893  4.38273  5.37192  0.37818  4.49751  4.02561  4.05138  3.53688  3.89715  4.35662  6.10849  4.82652    490 N - - -
          2.68618  4.42225  2.77519  2.73123  3.46354  2.40513  3.72494  3.29354  2.67741  2.69355  4.24690  2.90347  2.73739  3.18146  2.89801  2.37887  2.77519  2.98518  4.58477  3.61503
          0.01603  4.53705  5.25939  0.61958  0.77255  0.48576  0.95510
    387   2.01048  4.79093  3.24240  2.73022  4.19636  3.50231  3.89441  3.58413  2.70859  3.22528  4.05579  3.20073  3.97579  1.66404  3.13733  2.27652  2.98519  2.63571  5.48894  4.18213    491 q - - -
          2.68618  4.42225  2.77519  2.73123  3.46354  2.40513  3.72494  3.29354  2.67741  2.69355  4.24690  2.90347  2.73739  3.18146  2.89801  2.37887  2.77519  2.98518  4.58477  3.61503
          0.01603  4.53705  5.25939  0.61958  0.77255  0.48576  0.95510
    388   2.34120  4.79855  3.19679  2.32650  4.00806  3.57576  3.78581  3.40044  2.33556  3.04128  2.93487  3.14142  3.96437  2.39376  3.04725  2.79040  2.95073  2.12380  5.32269  4.01708    492 v - - -
          2.68618  4.42225  2.77519  2.73123  3.46354  2.40513  3.72494  3.29354  2.67741  2.69355  4.24690  2.90347  2.73739  3.18146  2.89801  2.37887  2.77519  2.98518  4.58477  3.61503
          0.01603  4.53705  5.25939  0.61958  0.77255  0.48576  0.95510
    389   2.76635  5.07545  2.96989  2.53381  4.48303  2.69816  3.81730  3.93283  2.59907  3.48143  4.26784  2.58812  1.84208  2.38799  3.06829  2.77098  2.52406  3.53551  5.66781  4.29947    493 p - - -
          2.68618  4.42225  2.77519  2.73123  3.46354  2.40513  3.72494  3.29354  2.67741  2.69355  4.24690  2.90347  2.73739  3.18146  2.89801  2.37887  2.77519  2.98518  4.58477  3.61503
          0.01603  4.53705  5.25939  0.61958  0.77255  0.48576  0.95510
    390   3.65899  5.54547  3.58742  3.40646  4.81234  3.98185  4.54908  4.61385  3.19091  4.03649  5.09675  3.85289  4.57553  0.40690  3.43808  3.70297  3.98020  4.31222  5.96903  4.74670    494 Q - - -
          2.68618  4.42225  2.77519  2.73123  3.46354  2.40513  3.72494  3.29354  2.67741  2.69355  4.24690  2.90347  2.73739  3.18146  2.89801  2.37887  2.77519  2.98518  4.58477  3.61503
          0.01603  4.53705  5.25939  0.61958  0.77255  0.48576  0.95510
    391   2.38152  4.82041  3.16585  2.61412  4.03737  3.03987  3.77680  3.44105  2.60333  2.28754  3.90291  2.74736  3.95284  2.28201  3.05251  2.38112  2.94526  3.14190  5.34344  3.16187    495 q - - -
          2.68618  4.42225  2.77519  2.73123  3.46354  2.40513  3.72494  3.29354  2.67741  2.69355  4.24690  2.90347  2.73739  3.18146  2.89801  2.37887  2.77519  2.98518  4.58477  3.61503
          0.01603  4.53705  5.25939  0.61958  0.77255  0.48576  0.95510
    392   3.39110  4.80626  5.02131  4.74821  4.14894  4.39179  5.47437  2.26103  4.63530  2.74399  4.04940  4.82617  4.94788  4.96666  4.78189  3.97447  3.75561  0.45972  6.02693  4.78742    496 V - - -
          2.68618  4.42225  2.77519  2.73123  3.46354  2.40513  3.72494  3.29354  2.67741  2.69355  4.24690  2.90347  2.73739  3.18146  2.89801  2.37887  2.77519  2.98518  4.58477  3.61503
          0.01603  4.53705  5.25939  0.61958  0.77255  0.48576  0.95510
    393   3.22809  4.74333  4.62348  4.18208  3.52360  4.22215  4.83700  2.59900  3.97395  0.71695  3.38962  4.37814  4.66944  4.26681  4.14129  3.63604  2.42258  2.60252  5.42423  4.27072    497 l - - -
          2.68618  4.42225  2.77519  2.73123  3.46354  2.40513  3.72494  3.29354  2.67741  2.69355  4.24690  2.90347  2.73739  3.18146  2.89801  2.37887  2.77519  2.98518  4.58477  3.61503
          0.01603  4.53705  5.25939  0.61958  0.77255  0.48576  0.95510
    394   2.91326  5.26291  3.08615  2.60362  4.65078  3.60702  3.79397  4.08942  1.78738  3.58106  4.37378  3.11705  4.03146  1.99606  2.76140  1.64992  3.14356  3.69760  5.70425  4.37156    498 s - - -
          2.68618  4.42225  2.77519  2.73123  3.46354  2.40513  3.72494  3.29354  2.67741  2.69355  4.24690  2.90347  2.73739  3.18146  2.89801  2.37887  2.77519  2.98518  4.58477  3.61503
          0.01603  4.53705  5.25939  0.61958  0.77255  0.48576  0.95510
    395   4.00140  5.29231  5.26036  4.94791  3.54169  4.82545  5.41085  2.81559  4.72093  0.34784  3.43299  5.16966  5.17550  4.91552  4.76942  4.55489  4.27886  3.01572  5.60706  4.47031    499 L - - -
          2.68618  4.42225  2.77519  2.73123  3.46354  2.40513  3.72494  3.29354  2.67741  2.69355  4.24690  2.90347  2.73739  3.18146  2.89801  2.37887  2.77519  2.98518  4.58477  3.61503
          0.01603  4.53705  5.25939  0.61958  0.77255  0.48576  0.95510
    396   4.00140  5.29231  5.26036  4.94791  3.54169  4.82545  5.41085  2.81559  4.72093  0.34784  3.43299  5.16966  5.17550  4.91552  4.76942  4.55489  4.27886  3.01572  5.60706  4.47031    500 L - - -
          2.68618  4.42225  2.77519  2.73123  3.46354  2.40513  3.72494  3.29354  2.67741  2.69355  4.24690  2.90347  2.73739  3.18146  2.89801  2.37887  2.77519  2.98518  4.58477  3.61503
          0.01603  4.53705  5.25939  0.61958  0.77255  0.48576  0.95510
    397   3.06106  5.32583  3.31037  2.77821  4.75993  2.93385  3.83723  4.17086  2.29516  3.63762  4.45749  3.25341  4.13742  1.35365  1.73303  3.04700  3.27516  3.79919  5.72166  4.45509    501 q - - -
          2.68622  4.42229  2.77523  2.73127  3.46358  2.40473  3.72498  3.29358  2.67744  2.69359  4.24693  2.90350  2.73743  3.18150  2.89804  2.37890  2.77523  2.98522  4.58481  3.61507
          0.17616  1.82315        *  0.21867  1.62755  0.00000        *
//
