# Supplementary material for: T346Hunter: A Novel Web-Based Tool for the Prediction of Type III, Type IV and Type VI Secretion Systems in Bacterial Genomes
Source: PLoS One. 2015 Apr 13;10(4):e0119317. doi: 10.1371/journal.pone.0119317 (PMC4395097; doi:10.1371/journal.pone.0119317)
Supplement: S1 Data — (ZIP) [file pone.0119317.s009.zip › T346Hunter_profiles/flid.hmm]

HMMER3/f [3.1b1 | May 2013]
NAME  flid
LENG  473
ALPH  amino
RF    no
MM    no
CONS  yes
CS    no
MAP   yes
DATE  Fri Nov 15 12:12:00 2013
NSEQ  8
EFFN  2.941406
CKSUM 94832180
STATS LOCAL MSV      -11.4688  0.69831
STATS LOCAL VITERBI  -12.3859  0.69831
STATS LOCAL FORWARD   -5.7986  0.69831
HMM          A        C        D        E        F        G        H        I        K        L        M        N        P        Q        R        S        T        V        W        Y   
            m->m     m->i     m->d     i->m     i->i     d->m     d->d
  COMPO   2.48498  4.81601  2.85253  2.69839  3.56866  2.81249  3.99568  2.91480  2.65466  2.53606  3.86078  2.77092  3.51578  2.94101  3.13358  2.34524  2.61056  2.74096  5.17019  3.73228
          2.68690  4.42297  2.77592  2.73195  3.46426  2.40475  3.72566  3.29229  2.67813  2.69427  4.23865  2.90419  2.73812  3.18218  2.89873  2.37690  2.77316  2.98590  4.58549  3.61575
          0.57552  0.99165  2.70870  1.64857  0.21360  0.00000        *
      1   2.91819  4.55392  4.32320  3.81489  3.80538  3.86802  4.52722  2.97363  3.69986  2.74756  1.34078  4.01015  4.39354  3.97590  3.93403  1.55266  3.24450  2.25521  5.36371  4.16104      9 m - - -
          2.68618  4.42225  2.77519  2.73123  3.46354  2.40513  3.72494  3.29354  2.67741  2.69355  4.24690  2.90347  2.73739  3.18146  2.89801  2.37887  2.77519  2.98518  4.58477  3.61503
          0.01169  4.85074  5.57309  0.61958  0.77255  0.40636  1.09682
      2   1.79075  4.47061  4.01009  3.44246  3.62597  2.39966  4.21527  2.40681  3.37085  2.70499  2.89953  3.76085  4.27917  3.64195  3.65753  2.00366  3.10697  2.32301  5.10578  3.89467     10 a - - -
          2.68618  4.42225  2.77519  2.73123  3.46354  2.40513  3.72494  3.29354  2.67741  2.69355  4.24690  2.90347  2.73739  3.18146  2.89801  2.37887  2.77519  2.98518  4.58477  3.61503
          0.01100  4.91155  5.63389  0.61958  0.77255  0.48576  0.95510
      3   2.32305  4.74836  3.86088  3.36346  4.42974  2.72083  4.41215  3.82257  3.34246  2.61179  4.34019  3.68006  4.21902  3.65396  3.72221  1.10136  1.99590  3.43682  5.79042  4.54360     11 s - - -
          2.68618  4.42225  2.77519  2.73123  3.46354  2.40513  3.72494  3.29354  2.67741  2.69355  4.24690  2.90347  2.73739  3.18146  2.89801  2.37887  2.77519  2.98518  4.58477  3.61503
          0.01100  4.91155  5.63389  0.61958  0.77255  0.48576  0.95510
      4   2.90710  5.30696  3.11520  2.30251  4.69385  2.26541  3.90921  4.15921  2.66140  3.67223  4.43637  3.16685  2.92666  3.02376  2.58123  1.43002  3.15684  3.74160  5.82889  4.44182     12 s - - -
          2.68618  4.42225  2.77519  2.73123  3.46354  2.40513  3.72494  3.29354  2.67741  2.69355  4.24690  2.90347  2.73739  3.18146  2.89801  2.37887  2.77519  2.98518  4.58477  3.61503
          0.01100  4.91155  5.63389  0.61958  0.77255  0.48576  0.95510
      5   3.01356  4.40854  4.74831  4.15822  1.86935  4.18433  4.50668  1.94993  3.99941  2.14370  3.47530  2.16643  4.53663  4.17378  4.09578  3.49192  3.24725  1.76687  5.05197  3.85300     13 v - - -
          2.68618  4.42225  2.77519  2.73123  3.46354  2.40513  3.72494  3.29354  2.67741  2.69355  4.24690  2.90347  2.73739  3.18146  2.89801  2.37887  2.77519  2.98518  4.58477  3.61503
          0.01100  4.91155  5.63389  0.61958  0.77255  0.48576  0.95510
      6   2.84971  4.99782  3.29938  2.75056  2.44063  2.42158  3.92818  3.67786  2.74042  3.29422  4.11507  2.73500  4.08943  3.08999  2.58363  1.80701  2.58115  3.35820  5.54896  4.22576     14 s - - -
          2.68618  4.42225  2.77519  2.73123  3.46354  2.40513  3.72494  3.29354  2.67741  2.69355  4.24690  2.90347  2.73739  3.18146  2.89801  2.37887  2.77519  2.98518  4.58477  3.61503
          0.01100  4.91155  5.63389  0.61958  0.77255  0.48576  0.95510
      7   2.80545  4.68182  4.11517  3.68480  4.46534  2.57006  4.64251  3.82933  3.67192  3.55101  4.40837  3.87275  2.66892  3.95017  3.99092  1.29364  3.23694  1.38867  5.86786  4.65717     15 s - - -
          2.68618  4.42225  2.77519  2.73123  3.46354  2.40513  3.72494  3.29354  2.67741  2.69355  4.24690  2.90347  2.73739  3.18146  2.89801  2.37887  2.77519  2.98518  4.58477  3.61503
          0.01100  4.91155  5.63389  0.61958  0.77255  0.48576  0.95510
      8   2.33994  4.73495  3.70876  3.17784  4.15216  3.68052  4.22023  3.52861  3.15076  2.19985  4.07571  3.56602  2.23055  3.47026  3.54096  1.61148  2.12011  3.22164  5.53627  4.28124     16 s - - -
          2.68618  4.42225  2.77519  2.73123  3.46354  2.40513  3.72494  3.29354  2.67741  2.69355  4.24690  2.90347  2.73739  3.18146  2.89801  2.37887  2.77519  2.98518  4.58477  3.61503
          0.01100  4.91155  5.63389  0.61958  0.77255  0.48576  0.95510
      9   1.65756  4.70367  4.57878  4.40440  5.30109  0.66503  5.29977  4.73585  4.45761  4.44610  5.22623  4.18893  4.33235  4.64524  4.63832  2.98429  2.36478  3.97532  6.64322  5.53628     17 G - - -
          2.68618  4.42225  2.77519  2.73123  3.46354  2.40513  3.72494  3.29354  2.67741  2.69355  4.24690  2.90347  2.73739  3.18146  2.89801  2.37887  2.77519  2.98518  4.58477  3.61503
          0.01100  4.91155  5.63389  0.61958  0.77255  0.48576  0.95510
     10   2.89040  4.43448  4.37465  3.83420  3.63545  2.77108  4.42216  2.87619  3.72254  1.44824  3.63353  4.01174  4.37628  3.95653  3.91516  2.17645  3.17291  1.58197  5.15342  3.96032     18 l - - -
          2.68618  4.42225  2.77519  2.73123  3.46354  2.40513  3.72494  3.29354  2.67741  2.69355  4.24690  2.90347  2.73739  3.18146  2.89801  2.37887  2.77519  2.98518  4.58477  3.61503
          0.08452  4.91154  2.60797  0.61958  0.77255  0.48576  0.95510
     11   2.84410  4.96821  3.25334  1.94379  4.23441  1.74294  3.93003  3.63001  2.75716  2.58934  4.09382  3.24625  4.08178  3.09980  3.20858  2.38529  3.09101  2.73917  5.53152  4.21240     19 g - - -
          2.68618  4.42225  2.77519  2.73123  3.46354  2.40513  3.72494  3.29354  2.67741  2.69355  4.24690  2.90347  2.73739  3.18146  2.89801  2.37887  2.77519  2.98518  4.58477  3.61503
          0.01183  4.83886  5.56120  0.61958  0.77255  0.65209  0.73596
     12   2.21199  4.84805  3.62152  3.16413  4.77663  2.47186  4.34248  4.22748  3.19474  3.82587  4.60876  2.64414  4.14415  3.51408  3.62129  1.32165  1.74509  3.70922  6.02535  4.73171     20 s - - -
          2.68735  4.42342  2.77519  2.73240  3.46237  2.40468  3.72611  3.29078  2.67857  2.69364  4.24806  2.90330  2.73856  3.18263  2.89785  2.37610  2.77519  2.98491  4.58594  3.61620
          0.36338  1.53301  2.42142  2.60438  0.07683  0.39425  1.12143
     13   3.19635  5.49801  3.06916  2.81549  5.05383  1.10065  4.15076  4.51577  1.74396  4.00841  4.82496  2.40412  4.28131  3.29606  3.19684  3.17845  3.48497  4.08079  6.12087  4.77580     37 g - - -
          2.68618  4.42225  2.77519  2.73123  3.46354  2.40513  3.72494  3.29354  2.67741  2.69355  4.24690  2.90347  2.73739  3.18146  2.89801  2.37887  2.77519  2.98518  4.58477  3.61503
          0.01194  4.82925  5.55160  0.61958  0.77255  0.38509  1.14066
     14   3.07050  4.45449  4.84443  4.25654  1.87994  4.21469  4.41571  2.79763  4.07653  1.46826  2.65556  4.29889  2.92923  4.20816  4.13093  3.52424  3.30012  2.67214  4.85652  2.11389     38 l - - -
          2.68618  4.42225  2.77519  2.73123  3.46354  2.40513  3.72494  3.29354  2.67741  2.69355  4.24690  2.90347  2.73739  3.18146  2.89801  2.37887  2.77519  2.98518  4.58477  3.61503
          0.01100  4.91155  5.63389  0.61958  0.77255  0.48576  0.95510
     15   3.48964  6.14286  1.19283  2.61153  5.44233  3.75378  4.28460  4.98949  2.38282  4.43989  5.27680  1.23381  4.37413  3.44227  3.87053  3.35784  3.77514  4.52821  6.57359  5.04343     39 d - - -
          2.68618  4.42225  2.77519  2.73123  3.46354  2.40513  3.72494  3.29354  2.67741  2.69355  4.24690  2.90347  2.73739  3.18146  2.89801  2.37887  2.77519  2.98518  4.58477  3.61503
          0.01100  4.91155  5.63389  0.61958  0.77255  0.48576  0.95510
     16   2.93566  4.33449  4.71011  4.10986  3.40541  4.09417  4.42044  2.25752  3.93777  2.13545  2.27423  4.19051  4.45180  4.10190  4.01454  3.39939  1.50684  2.15307  4.96396  2.78357     40 t - - -
          2.68618  4.42225  2.77519  2.73123  3.46354  2.40513  3.72494  3.29354  2.67741  2.69355  4.24690  2.90347  2.73739  3.18146  2.89801  2.37887  2.77519  2.98518  4.58477  3.61503
          0.01100  4.91155  5.63389  0.61958  0.77255  0.48576  0.95510
     17   2.46555  5.36077  2.60054  2.19708  4.70369  3.61756  3.81103  4.18912  1.92543  3.66507  4.40271  2.65690  4.01544  2.45083  3.04313  2.48129  2.09282  3.75040  5.79418  4.38282     41 k - - -
          2.68618  4.42225  2.77519  2.73123  3.46354  2.40513  3.72494  3.29354  2.67741  2.69355  4.24690  2.90347  2.73739  3.18146  2.89801  2.37887  2.77519  2.98518  4.58477  3.61503
          0.01100  4.91155  5.63389  0.61958  0.77255  0.48576  0.95510
     18   1.99691  5.34375  2.60164  1.91959  4.68316  2.83078  3.81804  4.16382  2.56056  3.64895  4.39158  3.09255  4.01978  2.91838  2.53674  2.22459  2.61590  3.73256  5.78542  4.37831     42 e - - -
          2.68618  4.42225  2.77519  2.73123  3.46354  2.40513  3.72494  3.29354  2.67741  2.69355  4.24690  2.90347  2.73739  3.18146  2.89801  2.37887  2.77519  2.98518  4.58477  3.61503
          0.01100  4.91155  5.63389  0.61958  0.77255  0.48576  0.95510
     19   3.60621  4.88285  5.51340  5.00449  3.98394  4.99850  5.56059  0.64700  4.86267  1.99338  3.78332  5.14566  5.28016  5.07121  4.98380  4.38929  2.72308  2.10393  5.95489  4.79071     43 I - - -
          2.68618  4.42225  2.77519  2.73123  3.46354  2.40513  3.72494  3.29354  2.67741  2.69355  4.24690  2.90347  2.73739  3.18146  2.89801  2.37887  2.77519  2.98518  4.58477  3.61503
          0.01100  4.91155  5.63389  0.61958  0.77255  0.48576  0.95510
     20   3.24732  4.61178  4.96799  4.38488  3.69326  4.47921  4.83763  1.22719  4.18324  1.86413  3.60124  4.53461  4.80212  4.42066  2.19689  3.80177  3.48340  1.70111  5.39040  4.21792     44 i - - -
          2.68618  4.42225  2.77519  2.73123  3.46354  2.40513  3.72494  3.29354  2.67741  2.69355  4.24690  2.90347  2.73739  3.18146  2.89801  2.37887  2.77519  2.98518  4.58477  3.61503
          0.01100  4.91155  5.63389  0.61958  0.77255  0.48576  0.95510
     21   3.07135  5.62758  2.43533  1.57476  4.95624  3.66827  3.98155  4.45827  2.80038  3.92638  4.68645  1.93252  4.14751  2.13566  3.32518  2.10730  3.31767  4.01205  6.05777  4.61117     45 e - - -
          2.68618  4.42225  2.77519  2.73123  3.46354  2.40513  3.72494  3.29354  2.67741  2.69355  4.24690  2.90347  2.73739  3.18146  2.89801  2.37887  2.77519  2.98518  4.58477  3.61503
          0.01100  4.91155  5.63389  0.61958  0.77255  0.48576  0.95510
     22   1.74656  5.31320  3.20965  2.65377  4.65672  3.68817  3.86690  4.10730  2.21628  3.61547  4.38503  3.18268  4.08533  2.55443  2.45868  1.68556  3.14990  3.70969  5.76436  4.39983     46 s - - -
          2.68618  4.42225  2.77519  2.73123  3.46354  2.40513  3.72494  3.29354  2.67741  2.69355  4.24690  2.90347  2.73739  3.18146  2.89801  2.37887  2.77519  2.98518  4.58477  3.61503
          0.01100  4.91155  5.63389  0.61958  0.77255  0.48576  0.95510
     23   2.96226  4.36382  4.71469  4.11905  3.44387  4.12194  4.45790  1.44934  3.95144  1.87953  2.14103  4.21267  4.48083  4.12396  4.03949  2.62155  2.51548  2.46818  5.01091  3.83406     47 i - - -
          2.68618  4.42225  2.77519  2.73123  3.46354  2.40513  3.72494  3.29354  2.67741  2.69355  4.24690  2.90347  2.73739  3.18146  2.89801  2.37887  2.77519  2.98518  4.58477  3.61503
          0.01100  4.91155  5.63389  0.61958  0.77255  0.48576  0.95510
     24   3.15579  4.63077  4.54275  3.96357  3.51461  4.25277  4.54743  2.82048  3.78341  1.26665  1.50070  4.20883  4.59101  2.96892  3.96875  3.55187  2.70946  2.76620  5.20205  4.04854     48 l - - -
          2.68618  4.42225  2.77519  2.73123  3.46354  2.40513  3.72494  3.29354  2.67741  2.69355  4.24690  2.90347  2.73739  3.18146  2.89801  2.37887  2.77519  2.98518  4.58477  3.61503
          0.01100  4.91155  5.63389  0.61958  0.77255  0.48576  0.95510
     25   1.99075  5.29847  3.27996  2.70235  4.61698  3.72955  3.87613  2.93304  1.85900  3.57211  4.35666  3.22256  4.11454  1.78089  2.41961  2.94301  3.17465  3.67613  5.73070  4.38840     49 q - - -
          2.68618  4.42225  2.77519  2.73123  3.46354  2.40513  3.72494  3.29354  2.67741  2.69355  4.24690  2.90347  2.73739  3.18146  2.89801  2.37887  2.77519  2.98518  4.58477  3.61503
          0.01100  4.91155  5.63389  0.61958  0.77255  0.48576  0.95510
     26   2.49606  4.97178  3.31923  2.76083  4.20108  3.70297  3.91922  2.16094  2.73117  3.23061  4.06036  3.26568  4.09613  2.06061  2.58297  2.07508  2.58848  3.29974  5.49866  4.18525     50 q - - -
          2.68618  4.42225  2.77519  2.73123  3.46354  2.40513  3.72494  3.29354  2.67741  2.69355  4.24690  2.90347  2.73739  3.18146  2.89801  2.37887  2.77519  2.98518  4.58477  3.61503
          0.01100  4.91155  5.63389  0.61958  0.77255  0.48576  0.95510
     27   1.93362  5.55787  1.72977  1.68704  4.88908  3.65948  3.94241  4.38435  2.35480  3.85686  4.61252  3.11972  4.11887  2.57177  3.25099  2.96172  3.26252  3.94300  5.98911  4.55449     51 e - - -
          2.68618  4.42225  2.77519  2.73123  3.46354  2.40513  3.72494  3.29354  2.67741  2.69355  4.24690  2.90347  2.73739  3.18146  2.89801  2.37887  2.77519  2.98518  4.58477  3.61503
          0.01100  4.91155  5.63389  0.61958  0.77255  0.48576  0.95510
     28   1.93803  5.37774  3.35837  2.77817  4.78211  3.77088  3.92131  4.21517  1.45472  3.70229  4.48321  3.28461  4.16933  3.03475  2.03787  2.18143  3.25098  3.81738  5.82270  4.49593     52 k - - -
          2.68618  4.42225  2.77519  2.73123  3.46354  2.40513  3.72494  3.29354  2.67741  2.69355  4.24690  2.90347  2.73739  3.18146  2.89801  2.37887  2.77519  2.98518  4.58477  3.61503
          0.01100  4.91155  5.63389  0.61958  0.77255  0.48576  0.95510
     29   1.60007  5.41213  3.01775  2.18984  4.78735  2.81107  3.98478  4.25362  2.76845  3.77011  4.54796  3.18667  4.14155  1.53618  3.25090  2.97977  3.26188  3.84041  5.93197  4.53563     53 q - - -
          2.68618  4.42225  2.77519  2.73123  3.46354  2.40513  3.72494  3.29354  2.67741  2.69355  4.24690  2.90347  2.73739  3.18146  2.89801  2.37887  2.77519  2.98518  4.58477  3.61503
          0.01100  4.91155  5.63389  0.61958  0.77255  0.48576  0.95510
     30   2.92603  5.22628  3.25853  2.70460  4.53866  3.70830  3.89496  3.96544  1.67946  3.51650  4.30985  3.22399  1.77062  2.57622  3.01244  2.92966  2.67306  2.85214  5.70250  4.35981     54 k - - -
          2.68618  4.42225  2.77519  2.73123  3.46354  2.40513  3.72494  3.29354  2.67741  2.69355  4.24690  2.90347  2.73739  3.18146  2.89801  2.37887  2.77519  2.98518  4.58477  3.61503
          0.01100  4.91155  5.63389  0.61958  0.77255  0.48576  0.95510
     31   2.87142  4.74082  3.54523  2.51979  3.90468  3.79130  4.01845  1.97197  2.42781  2.21923  3.83203  3.43829  4.17383  2.09809  3.31841  3.02202  3.10197  2.47464  5.30169  4.04023     55 i - - -
          2.68618  4.42225  2.77519  2.73123  3.46354  2.40513  3.72494  3.29354  2.67741  2.69355  4.24690  2.90347  2.73739  3.18146  2.89801  2.37887  2.77519  2.98518  4.58477  3.61503
          0.01100  4.91155  5.63389  0.61958  0.77255  0.48576  0.95510
     32   2.97787  5.25403  1.80198  2.67851  4.53987  3.68724  3.98955  3.96427  2.81855  2.32394  4.36693  2.53044  4.14234  3.13667  3.30306  2.98252  1.61822  3.61476  5.77953  4.41259     56 t - - -
          2.68618  4.42225  2.77519  2.73123  3.46354  2.40513  3.72494  3.29354  2.67741  2.69355  4.24690  2.90347  2.73739  3.18146  2.89801  2.37887  2.77519  2.98518  4.58477  3.61503
          0.01100  4.91155  5.63389  0.61958  0.77255  0.48576  0.95510
     33   2.85625  5.32631  3.10010  2.21170  4.65691  3.62766  3.82033  4.13097  1.98082  3.62496  3.29000  2.09417  2.67081  2.92312  3.04515  2.05916  3.08776  3.70970  5.76819  4.36820     57 k - - -
          2.68618  4.42225  2.77519  2.73123  3.46354  2.40513  3.72494  3.29354  2.67741  2.69355  4.24690  2.90347  2.73739  3.18146  2.89801  2.37887  2.77519  2.98518  4.58477  3.61503
          0.01100  4.91155  5.63389  0.61958  0.77255  0.48576  0.95510
     34   2.36407  4.33273  4.49599  3.90513  3.41649  4.00967  4.33175  2.38174  3.75701  1.28002  3.43214  4.05249  4.38081  3.95595  3.89012  2.13704  3.12439  2.56792  3.22249  3.75759     58 l - - -
          2.68618  4.42225  2.77519  2.73123  3.46354  2.40513  3.72494  3.29354  2.67741  2.69355  4.24690  2.90347  2.73739  3.18146  2.89801  2.37887  2.77519  2.98518  4.58477  3.61503
          0.01100  4.91155  5.63389  0.61958  0.77255  0.48576  0.95510
     35   2.89033  5.16294  3.23977  2.68462  2.47314  3.69116  3.88098  3.86708  1.51754  3.43605  4.23496  3.20669  4.08464  2.21548  3.05974  2.52320  2.60056  3.51930  5.64049  4.29491     59 k - - -
          2.68618  4.42225  2.77519  2.73123  3.46354  2.40513  3.72494  3.29354  2.67741  2.69355  4.24690  2.90347  2.73739  3.18146  2.89801  2.37887  2.77519  2.98518  4.58477  3.61503
          0.01100  4.91155  5.63389  0.61958  0.77255  0.48576  0.95510
     36   2.48217  5.41062  3.08920  2.60062  4.76348  2.93546  3.87699  4.23642  1.88959  3.71845  4.47361  1.64556  4.08284  2.13421  3.05433  2.90325  3.17383  3.81076  5.84948  4.45478     60 n - - -
          2.68618  4.42225  2.77519  2.73123  3.46354  2.40513  3.72494  3.29354  2.67741  2.69355  4.24690  2.90347  2.73739  3.18146  2.89801  2.37887  2.77519  2.98518  4.58477  3.61503
          0.01100  4.91155  5.63389  0.61958  0.77255  0.48576  0.95510
     37   2.94662  5.44572  2.51768  2.20824  4.80157  3.67468  3.86213  4.27846  1.68860  3.74217  4.49084  3.14054  4.08190  1.65049  2.52652  2.90321  3.17508  3.84370  5.85739  4.46217     61 q - - -
          2.68618  4.42225  2.77519  2.73123  3.46354  2.40513  3.72494  3.29354  2.67741  2.69355  4.24690  2.90347  2.73739  3.18146  2.89801  2.37887  2.77519  2.98518  4.58477  3.61503
          0.01100  4.91155  5.63389  0.61958  0.77255  0.48576  0.95510
     38   3.32280  5.39605  3.84198  3.15882  4.71648  4.05379  4.03818  4.07356  2.04436  1.27806  4.46222  3.58574  4.40687  1.84635  2.15585  3.35503  3.50341  3.78465  5.75791  4.55110     62 l - - -
          2.68618  4.42225  2.77519  2.73123  3.46354  2.40513  3.72494  3.29354  2.67741  2.69355  4.24690  2.90347  2.73739  3.18146  2.89801  2.37887  2.77519  2.98518  4.58477  3.61503
          0.01100  4.91155  5.63389  0.61958  0.77255  0.48576  0.95510
     39   2.96454  5.40263  3.03929  1.87189  4.74917  3.66491  3.92238  4.21803  2.68187  3.72307  4.49044  3.15523  4.10431  1.68384  3.16142  2.50952  1.80365  3.80389  5.87537  4.47755     63 q - - -
          2.68618  4.42225  2.77519  2.73123  3.46354  2.40513  3.72494  3.29354  2.67741  2.69355  4.24690  2.90347  2.73739  3.18146  2.89801  2.37887  2.77519  2.98518  4.58477  3.61503
          0.01100  4.91155  5.63389  0.61958  0.77255  0.48576  0.95510
     40   2.86899  4.63426  3.70334  3.14396  3.80755  3.82204  4.10729  2.51371  3.09720  2.86571  3.75999  3.55933  4.21980  2.33060  3.46332  1.70324  2.56721  1.93275  5.24383  4.00215     64 s - - -
          2.68618  4.42225  2.77519  2.73123  3.46354  2.40513  3.72494  3.29354  2.67741  2.69355  4.24690  2.90347  2.73739  3.18146  2.89801  2.37887  2.77519  2.98518  4.58477  3.61503
          0.01100  4.91155  5.63389  0.61958  0.77255  0.48576  0.95510
     41   2.89161  4.48450  4.00554  2.10287  2.89941  3.93120  4.20598  2.48319  2.63751  1.53745  3.56698  3.76779  4.30291  3.63112  3.64404  3.19522  3.12330  2.26344  5.08585  3.87598     65 l - - -
          2.68618  4.42225  2.77519  2.73123  3.46354  2.40513  3.72494  3.29354  2.67741  2.69355  4.24690  2.90347  2.73739  3.18146  2.89801  2.37887  2.77519  2.98518  4.58477  3.61503
          0.01100  4.91155  5.63389  0.61958  0.77255  0.48576  0.95510
     42   2.91370  5.40416  3.09061  1.71767  4.75050  3.65472  3.84962  4.22767  1.92574  3.70341  4.45160  3.12398  4.06074  1.79848  3.03212  2.49046  2.67837  3.79698  5.83002  4.43054     66 e - - -
          2.68618  4.42225  2.77519  2.73123  3.46354  2.40513  3.72494  3.29354  2.67741  2.69355  4.24690  2.90347  2.73739  3.18146  2.89801  2.37887  2.77519  2.98518  4.58477  3.61503
          0.01100  4.91155  5.63389  0.61958  0.77255  0.48576  0.95510
     43   1.82484  5.25902  2.66836  2.58748  4.56317  3.63889  3.84470  4.02067  2.60462  3.54996  4.31824  2.57211  4.04004  2.10816  3.08937  2.45214  3.09489  3.62965  2.73288  4.33921     67 a - - -
          2.68618  4.42225  2.77519  2.73123  3.46354  2.40513  3.72494  3.29354  2.67741  2.69355  4.24690  2.90347  2.73739  3.18146  2.89801  2.37887  2.77519  2.98518  4.58477  3.61503
          0.01100  4.91155  5.63389  0.61958  0.77255  0.48576  0.95510
     44   3.02523  5.48472  3.17658  1.89394  4.85171  3.73544  3.90036  4.31031  1.31343  3.77177  4.53618  3.20540  4.14205  2.15403  2.93860  2.98392  2.56463  3.89056  5.87918  4.51236     68 k - - -
          2.68618  4.42225  2.77519  2.73123  3.46354  2.40513  3.72494  3.29354  2.67741  2.69355  4.24690  2.90347  2.73739  3.18146  2.89801  2.37887  2.77519  2.98518  4.58477  3.61503
          0.01100  4.91155  5.63389  0.61958  0.77255  0.48576  0.95510
     45   2.95939  5.36771  2.65804  2.67051  4.70667  3.71803  3.86786  4.15498  1.51406  1.96774  4.41864  3.19799  4.10735  2.44379  2.46256  2.93441  3.18131  3.75724  5.78293  4.42506     69 k - - -
          2.68618  4.42225  2.77519  2.73123  3.46354  2.40513  3.72494  3.29354  2.67741  2.69355  4.24690  2.90347  2.73739  3.18146  2.89801  2.37887  2.77519  2.98518  4.58477  3.61503
          0.01100  4.91155  5.63389  0.61958  0.77255  0.48576  0.95510
     46   2.46324  5.35571  2.51550  2.19500  4.71875  3.64340  3.92285  4.18882  2.70715  3.70269  4.46809  3.14902  4.08808  3.03935  3.20431  1.61620  1.82703  3.77174  5.86348  4.46259     70 s - - -
          2.68618  4.42225  2.77519  2.73123  3.46354  2.40513  3.72494  3.29354  2.67741  2.69355  4.24690  2.90347  2.73739  3.18146  2.89801  2.37887  2.77519  2.98518  4.58477  3.61503
          0.01100  4.91155  5.63389  0.61958  0.77255  0.48576  0.95510
     47   1.18380  4.44672  4.41736  3.84836  3.60859  4.03976  4.43631  2.21459  3.73779  2.17546  3.59049  4.05891  4.44154  3.97094  3.93725  2.63670  3.20501  2.17533  5.14864  3.95413     71 a - - -
          2.68618  4.42225  2.77519  2.73123  3.46354  2.40513  3.72494  3.29354  2.67741  2.69355  4.24690  2.90347  2.73739  3.18146  2.89801  2.37887  2.77519  2.98518  4.58477  3.61503
          0.01100  4.91155  5.63389  0.61958  0.77255  0.48576  0.95510
     48   3.51491  4.82620  5.19585  4.71596  2.22391  4.56612  4.20836  2.52011  4.51347  2.85288  3.91210  4.53368  4.89824  4.53262  4.49466  3.89531  3.74106  2.31318  2.06154  1.09420     72 y - - -
          2.68618  4.42225  2.77519  2.73123  3.46354  2.40513  3.72494  3.29354  2.67741  2.69355  4.24690  2.90347  2.73739  3.18146  2.89801  2.37887  2.77519  2.98518  4.58477  3.61503
          0.01100  4.91155  5.63389  0.61958  0.77255  0.48576  0.95510
     49   2.99195  5.36528  3.25343  2.72977  4.77999  2.93428  3.93264  4.22993  2.57484  3.72203  4.49605  3.24716  4.14528  1.48827  2.08111  1.87529  3.23164  3.81796  5.85056  4.49963     73 q - - -
          2.68618  4.42225  2.77519  2.73123  3.46354  2.40513  3.72494  3.29354  2.67741  2.69355  4.24690  2.90347  2.73739  3.18146  2.89801  2.37887  2.77519  2.98518  4.58477  3.61503
          0.01100  4.91155  5.63389  0.61958  0.77255  0.48576  0.95510
     50   2.88925  5.33862  2.16656  2.23801  4.65598  2.21803  3.85575  4.12561  2.61895  2.31850  4.39273  2.65367  4.04903  2.96557  3.11267  2.45045  2.67159  3.71549  5.79074  4.39077     74 d - - -
          2.68618  4.42225  2.77519  2.73123  3.46354  2.40513  3.72494  3.29354  2.67741  2.69355  4.24690  2.90347  2.73739  3.18146  2.89801  2.37887  2.77519  2.98518  4.58477  3.61503
          0.01100  4.91155  5.63389  0.61958  0.77255  0.48576  0.95510
     51   3.86662  5.05572  5.93570  5.43809  3.97091  5.44805  6.03446  0.79095  5.35832  1.41800  3.70259  5.61021  5.58193  5.44702  5.43410  4.87608  4.10991  1.79139  6.16813  5.08115     75 i - - -
          2.68618  4.42225  2.77519  2.73123  3.46354  2.40513  3.72494  3.29354  2.67741  2.69355  4.24690  2.90347  2.73739  3.18146  2.89801  2.37887  2.77519  2.98518  4.58477  3.61503
          0.01100  4.91155  5.63389  0.61958  0.77255  0.48576  0.95510
     52   2.90737  5.37908  2.50000  2.56385  4.70295  2.88638  3.86258  2.99581  2.31884  3.67499  4.43025  1.45878  4.05735  2.55376  3.11358  2.87176  3.14203  3.75923  5.82243  4.41707     76 n - - -
          2.68618  4.42225  2.77519  2.73123  3.46354  2.40513  3.72494  3.29354  2.67741  2.69355  4.24690  2.90347  2.73739  3.18146  2.89801  2.37887  2.77519  2.98518  4.58477  3.61503
          0.01100  4.91155  5.63389  0.61958  0.77255  0.48576  0.95510
     53   2.89019  5.35338  3.15395  2.59484  4.70012  2.83116  3.83189  4.16881  2.17785  3.65241  4.40335  3.13370  4.05091  2.00715  2.10747  1.98686  2.62081  3.74706  5.78327  4.39642     77 s - - -
          2.68618  4.42225  2.77519  2.73123  3.46354  2.40513  3.72494  3.29354  2.67741  2.69355  4.24690  2.90347  2.73739  3.18146  2.89801  2.37887  2.77519  2.98518  4.58477  3.61503
          0.01100  4.91155  5.63389  0.61958  0.77255  0.48576  0.95510
     54   2.52976  5.34592  3.17100  2.23388  4.67897  3.67894  3.85055  3.16217  1.53111  3.63375  4.39639  3.15742  4.07291  1.80263  2.98228  2.88879  3.14210  3.73037  5.77538  4.39975     78 k - - -
          2.68618  4.42225  2.77519  2.73123  3.46354  2.40513  3.72494  3.29354  2.67741  2.69355  4.24690  2.90347  2.73739  3.18146  2.89801  2.37887  2.77519  2.98518  4.58477  3.61503
          0.01100  4.91155  5.63389  0.61958  0.77255  0.48576  0.95510
     55   3.33416  4.70880  5.08387  4.52947  3.61028  4.52443  4.93289  1.49689  4.35665  0.94965  3.50236  4.64668  4.85893  4.52440  4.44790  2.66357  3.58171  2.48437  5.40047  4.24741     79 l - - -
          2.68618  4.42225  2.77519  2.73123  3.46354  2.40513  3.72494  3.29354  2.67741  2.69355  4.24690  2.90347  2.73739  3.18146  2.89801  2.37887  2.77519  2.98518  4.58477  3.61503
          0.01100  4.91155  5.63389  0.61958  0.77255  0.48576  0.95510
     56   1.83373  5.07758  3.38379  2.86691  4.66272  3.63054  4.06962  4.10201  1.76371  3.66699  4.45133  3.34189  4.13071  3.20723  3.26145  1.50367  2.61344  3.67453  5.85426  4.51921     80 s - - -
          2.68618  4.42225  2.77519  2.73123  3.46354  2.40513  3.72494  3.29354  2.67741  2.69355  4.24690  2.90347  2.73739  3.18146  2.89801  2.37887  2.77519  2.98518  4.58477  3.61503
          0.01100  4.91155  5.63389  0.61958  0.77255  0.48576  0.95510
     57   1.92151  5.22549  3.14414  2.27928  4.62532  3.63791  3.94119  4.07954  2.72300  3.62157  4.39764  2.23466  4.08571  3.06564  3.20500  2.37944  1.70546  3.67601  5.80308  4.42735     81 t - - -
          2.68618  4.42225  2.77519  2.73123  3.46354  2.40513  3.72494  3.29354  2.67741  2.69355  4.24690  2.90347  2.73739  3.18146  2.89801  2.37887  2.77519  2.98518  4.58477  3.61503
          0.01100  4.91155  5.63389  0.61958  0.77255  0.48576  0.95510
     58   4.40843  5.57031  6.15130  5.66105  2.54722  5.69733  5.61936  2.86384  5.51317  0.34818  3.32561  5.80532  5.66682  5.28120  5.40849  5.16381  4.60406  3.20679  5.54116  4.27261     82 L - - -
          2.68618  4.42225  2.77519  2.73123  3.46354  2.40513  3.72494  3.29354  2.67741  2.69355  4.24690  2.90347  2.73739  3.18146  2.89801  2.37887  2.77519  2.98518  4.58477  3.61503
          0.01100  4.91155  5.63389  0.61958  0.77255  0.48576  0.95510
     59   2.98057  5.33439  3.11408  2.66839  4.55150  3.69968  3.93533  4.10243  2.69405  3.63393  4.42559  2.10325  4.13143  1.31155  3.14952  2.47330  3.22005  3.72278  5.75491  2.97000     83 q - - -
          2.68618  4.42225  2.77519  2.73123  3.46354  2.40513  3.72494  3.29354  2.67741  2.69355  4.24690  2.90347  2.73739  3.18146  2.89801  2.37887  2.77519  2.98518  4.58477  3.61503
          0.01100  4.91155  5.63389  0.61958  0.77255  0.48576  0.95510
     60   3.03751  5.26217  1.94347  2.89092  5.02512  3.63650  4.31518  4.49846  3.22030  4.05900  4.85430  3.38422  4.25247  3.47519  3.71672  0.97486  2.14569  3.99937  6.23420  4.85409     84 s - - -
          2.68618  4.42225  2.77519  2.73123  3.46354  2.40513  3.72494  3.29354  2.67741  2.69355  4.24690  2.90347  2.73739  3.18146  2.89801  2.37887  2.77519  2.98518  4.58477  3.61503
          0.01100  4.91155  5.63389  0.61958  0.77255  0.48576  0.95510
     61   1.80912  4.92168  3.34813  2.78966  4.12696  3.71739  3.92984  3.52417  2.33578  2.17741  4.00465  3.28868  4.10585  2.55479  3.19957  2.22941  3.08785  3.23584  5.44845  3.09265     85 a - - -
          2.68618  4.42225  2.77519  2.73123  3.46354  2.40513  3.72494  3.29354  2.67741  2.69355  4.24690  2.90347  2.73739  3.18146  2.89801  2.37887  2.77519  2.98518  4.58477  3.61503
          0.01100  4.91155  5.63389  0.61958  0.77255  0.48576  0.95510
     62   1.48506  4.34711  4.34026  3.75356  3.44389  3.97639  4.27953  2.40034  3.63151  1.90398  2.74139  3.06298  4.34530  3.85159  3.81026  3.26318  3.10488  2.58822  4.95788  2.80417     86 a - - -
          2.68618  4.42225  2.77519  2.73123  3.46354  2.40513  3.72494  3.29354  2.67741  2.69355  4.24690  2.90347  2.73739  3.18146  2.89801  2.37887  2.77519  2.98518  4.58477  3.61503
          0.01100  4.91155  5.63389  0.61958  0.77255  0.48576  0.95510
     63   2.86339  5.33276  2.07973  2.55631  4.66221  3.62779  3.82869  4.13665  1.92862  2.82840  4.38220  2.66066  4.02929  2.93266  3.06473  1.91165  2.66788  3.71590  5.77776  4.37599     87 s - - -
          2.68618  4.42225  2.77519  2.73123  3.46354  2.40513  3.72494  3.29354  2.67741  2.69355  4.24690  2.90347  2.73739  3.18146  2.89801  2.37887  2.77519  2.98518  4.58477  3.61503
          0.01100  4.91155  5.63389  0.61958  0.77255  0.48576  0.95510
     64   1.82325  5.34073  3.08090  1.91424  4.67710  3.62848  3.83549  4.15294  2.25665  3.64663  4.39577  2.27131  4.03367  2.93948  3.07235  2.44442  2.55513  3.72924  5.79008  4.38715     88 a - - -
          2.68618  4.42225  2.77519  2.73123  3.46354  2.40513  3.72494  3.29354  2.67741  2.69355  4.24690  2.90347  2.73739  3.18146  2.89801  2.37887  2.77519  2.98518  4.58477  3.61503
          0.01100  4.91155  5.63389  0.61958  0.77255  0.48576  0.95510
     65   2.92468  4.37589  4.47096  3.89065  3.48874  2.86826  4.37808  2.32133  3.75742  1.33062  3.48810  2.96206  4.41826  3.97091  3.91443  3.34467  3.16165  1.73030  5.02382  3.83448     89 l - - -
          2.68618  4.42225  2.77519  2.73123  3.46354  2.40513  3.72494  3.29354  2.67741  2.69355  4.24690  2.90347  2.73739  3.18146  2.89801  2.37887  2.77519  2.98518  4.58477  3.61503
          0.01100  4.91155  5.63389  0.61958  0.77255  0.48576  0.95510
     66   3.00642  5.14303  2.36355  3.01973  4.96792  3.62860  4.41038  4.41900  3.34086  4.02125  4.83197  3.47633  4.27313  3.59176  3.81250  2.05269  0.84258  3.92774  6.22234  4.87776     90 t - - -
          2.68618  4.42225  2.77519  2.73123  3.46354  2.40513  3.72494  3.29354  2.67741  2.69355  4.24690  2.90347  2.73739  3.18146  2.89801  2.37887  2.77519  2.98518  4.58477  3.61503
          0.01100  4.91155  5.63389  0.61958  0.77255  0.48576  0.95510
     67   2.97320  5.34678  2.15889  2.63599  4.66485  3.67414  3.95049  4.11997  2.37085  2.81760  4.44614  3.17851  4.12096  3.07821  3.21840  1.20586  3.21876  3.73336  5.83996  4.45336     91 s - - -
          2.68618  4.42225  2.77519  2.73123  3.46354  2.40513  3.72494  3.29354  2.67741  2.69355  4.24690  2.90347  2.73739  3.18146  2.89801  2.37887  2.77519  2.98518  4.58477  3.61503
          0.01100  4.91155  5.63389  0.61958  0.77255  0.48576  0.95510
     68   2.46540  4.44955  4.15014  3.58464  2.79152  3.91990  4.27775  2.90320  3.49623  1.86413  3.57295  3.86057  1.72869  3.75182  3.74586  3.21040  2.14657  2.70577  5.08534  3.88094     92 p - - -
          2.68618  4.42225  2.77519  2.73123  3.46354  2.40513  3.72494  3.29354  2.67741  2.69355  4.24690  2.90347  2.73739  3.18146  2.89801  2.37887  2.77519  2.98518  4.58477  3.61503
          0.01100  4.91155  5.63389  0.61958  0.77255  0.48576  0.95510
     69   2.91950  5.31992  2.25965  2.59963  4.62940  3.65093  3.89900  4.09404  2.68203  3.62342  4.39729  1.86290  4.07887  3.01919  3.17453  2.49373  1.79979  3.69992  5.79609  3.12662     93 t - - -
          2.68618  4.42225  2.77519  2.73123  3.46354  2.40513  3.72494  3.29354  2.67741  2.69355  4.24690  2.90347  2.73739  3.18146  2.89801  2.37887  2.77519  2.98518  4.58477  3.61503
          0.07249  4.91155  2.77157  0.61958  0.77255  0.48576  0.95510
     70   2.74714  4.74537  3.96336  3.56534  4.93540  2.47921  4.66521  4.38860  3.59260  4.02019  4.80514  3.77497  2.66333  3.88400  3.95987  1.16832  1.43202  3.78830  6.22410  4.99114     94 s - - -
          2.68618  4.42225  2.77519  2.73123  3.46354  2.40513  3.72494  3.29354  2.67741  2.69355  4.24690  2.90347  2.73739  3.18146  2.89801  2.37887  2.77519  2.98518  4.58477  3.61503
          0.01169  4.85074  5.57309  0.61958  0.77255  0.40636  1.09682
     71   2.87217  4.32818  4.41729  3.82733  3.42423  3.98663  4.29799  2.29341  3.69234  1.95705  3.43920  4.00145  2.38045  3.90025  3.84595  2.22506  3.10524  2.25101  2.31853  3.75170     95 l - - -
          2.68618  4.42225  2.77519  2.73123  3.46354  2.40513  3.72494  3.29354  2.67741  2.69355  4.24690  2.90347  2.73739  3.18146  2.89801  2.37887  2.77519  2.98518  4.58477  3.61503
          0.01100  4.91155  5.63389  0.61958  0.77255  0.48576  0.95510
     72   2.87345  4.94627  3.33145  2.80042  1.92448  3.71540  3.95430  3.57209  2.79246  3.20964  4.04945  2.75237  2.97499  2.05202  3.23190  2.94603  2.20278  3.27795  5.47929  4.16574     96 f - - -
          2.68618  4.42225  2.77519  2.73123  3.46354  2.40513  3.72494  3.29354  2.67741  2.69355  4.24690  2.90347  2.73739  3.18146  2.89801  2.37887  2.77519  2.98518  4.58477  3.61503
          0.01100  4.91155  5.63389  0.61958  0.77255  0.48576  0.95510
     73   1.58481  4.74821  3.55641  3.01424  2.85203  3.78064  4.04232  3.31908  2.99566  3.00112  3.87638  1.92390  4.18668  3.31629  3.39590  2.58126  3.12148  3.06491  5.27085  2.96844     97 a - - -
          2.68618  4.42225  2.77519  2.73123  3.46354  2.40513  3.72494  3.29354  2.67741  2.69355  4.24690  2.90347  2.73739  3.18146  2.89801  2.37887  2.77519  2.98518  4.58477  3.61503
          0.01100  4.91155  5.63389  0.61958  0.77255  0.48576  0.95510
     74   2.20752  5.06152  2.63602  2.68701  4.30256  3.67884  3.88165  3.71940  2.06453  2.24681  2.34627  3.20727  4.06964  2.56133  3.13507  2.88406  3.08370  3.39450  5.56122  4.22510     98 k - - -
          2.68618  4.42225  2.77519  2.73123  3.46354  2.40513  3.72494  3.29354  2.67741  2.69355  4.24690  2.90347  2.73739  3.18146  2.89801  2.37887  2.77519  2.98518  4.58477  3.61503
          0.01100  4.91155  5.63389  0.61958  0.77255  0.48576  0.95510
     75   1.95355  4.99793  3.30468  2.75115  4.27430  2.82228  3.92783  3.68551  2.05069  3.30070  2.41569  3.25640  4.08726  3.08796  3.19033  2.19042  2.64530  3.36327  5.55461  4.23152     99 a - - -
          2.68618  4.42225  2.77519  2.73123  3.46354  2.40513  3.72494  3.29354  2.67741  2.69355  4.24690  2.90347  2.73739  3.18146  2.89801  2.37887  2.77519  2.98518  4.58477  3.61503
          0.01100  4.91155  5.63389  0.61958  0.77255  0.48576  0.95510
     76   2.40671  5.11815  3.24943  2.68914  4.38308  3.68697  3.88071  3.80489  2.29005  3.38751  4.19130  3.20934  4.07857  2.55791  2.53536  1.88742  3.10439  1.97643  5.60821  4.26909    100 s - - -
          2.68618  4.42225  2.77519  2.73123  3.46354  2.40513  3.72494  3.29354  2.67741  2.69355  4.24690  2.90347  2.73739  3.18146  2.89801  2.37887  2.77519  2.98518  4.58477  3.61503
          0.01100  4.91155  5.63389  0.61958  0.77255  0.48576  0.95510
     77   2.90649  4.99355  3.33941  2.89157  4.34233  1.90127  4.08807  3.79243  2.94088  3.42073  4.25376  2.22719  4.16838  3.27518  3.38056  2.98155  1.55927  3.45560  5.65759  2.90083    101 t - - -
          2.68545  4.42240  2.77534  2.73138  3.46369  2.40528  3.72509  3.29369  2.67756  2.69370  4.24705  2.90362  2.73754  3.18161  2.89761  2.37869  2.77486  2.98533  4.58492  3.61518
          0.41315  1.79551  1.75798  0.86425  0.54709  0.48576  0.95510
     78   2.84920  4.45367  4.16552  3.62496  3.72610  3.85294  4.38135  2.15609  3.54379  2.72400  3.68657  3.88221  4.32242  3.81418  3.81011  1.37931  2.53002  1.81479  5.25095  4.04315    106 s - - -
          2.68618  4.42225  2.77519  2.73123  3.46354  2.40513  3.72494  3.29354  2.67741  2.69355  4.24690  2.90347  2.73739  3.18146  2.89801  2.37887  2.77519  2.98518  4.58477  3.61503
          0.01324  4.72664  5.44898  0.61958  0.77255  0.31197  1.31677
     79   2.19006  4.90498  3.65687  3.22982  4.86056  3.56356  4.42038  4.31016  3.27797  3.91170  4.69587  1.96477  4.20492  3.59512  3.70081  1.17981  1.97155  3.78332  6.10905  4.81675    107 s - - -
          2.68618  4.42225  2.77519  2.73123  3.46354  2.40513  3.72494  3.29354  2.67741  2.69355  4.24690  2.90347  2.73739  3.18146  2.89801  2.37887  2.77519  2.98518  4.58477  3.61503
          0.01100  4.91155  5.63389  0.61958  0.77255  0.48576  0.95510
     80   2.11461  4.84568  3.88548  3.67572  5.18781  3.53904  4.87496  4.66625  3.86322  4.30435  5.09061  2.66653  4.30941  4.11761  4.20872  0.58135  3.35979  3.99015  6.47764  5.24868    108 S - - -
          2.68618  4.42225  2.77519  2.73123  3.46354  2.40513  3.72494  3.29354  2.67741  2.69355  4.24690  2.90347  2.73739  3.18146  2.89801  2.37887  2.77519  2.98518  4.58477  3.61503
          0.01100  4.91155  5.63389  0.61958  0.77255  0.48576  0.95510
     81   1.96723  5.33272  2.57867  2.20547  4.68378  3.63109  3.86812  4.15696  2.63028  3.66041  4.41574  3.12341  3.12628  2.97695  3.12376  1.63060  2.66673  3.73595  5.81206  4.41100    109 s - - -
          2.68618  4.42225  2.77519  2.73123  3.46354  2.40513  3.72494  3.29354  2.67741  2.69355  4.24690  2.90347  2.73739  3.18146  2.89801  2.37887  2.77519  2.98518  4.58477  3.61503
          0.01100  4.91155  5.63389  0.61958  0.77255  0.48576  0.95510
     82   2.97626  5.40597  2.40387  2.62922  4.84010  2.70903  3.98834  4.32347  2.79156  3.82401  4.58662  1.63297  4.12307  3.10702  3.29677  1.88773  2.26321  3.87913  5.97322  4.56089    110 n - - -
          2.68618  4.42225  2.77519  2.73123  3.46354  2.40513  3.72494  3.29354  2.67741  2.69355  4.24690  2.90347  2.73739  3.18146  2.89801  2.37887  2.77519  2.98518  4.58477  3.61503
          0.01100  4.91155  5.63389  0.61958  0.77255  0.48576  0.95510
     83   2.50240  5.18027  2.64030  2.00103  4.46944  3.65282  3.87578  3.90436  2.65619  3.47090  4.25921  3.16516  4.05926  3.00446  3.13519  2.05496  2.54683  1.99181  5.67597  4.31111    111 v - - -
          2.68618  4.42225  2.77519  2.73123  3.46354  2.40513  3.72494  3.29354  2.67741  2.69355  4.24690  2.90347  2.73739  3.18146  2.89801  2.37887  2.77519  2.98518  4.58477  3.61503
          0.01100  4.91155  5.63389  0.61958  0.77255  0.48576  0.95510
     84   2.85338  4.77479  3.47443  1.82894  3.11045  3.75761  3.99064  3.31988  2.89348  2.57970  3.86918  3.38654  4.14493  3.22318  3.30974  2.16315  2.05028  2.57807  5.33206  4.05779    112 e - - -
          2.68618  4.42225  2.77519  2.73123  3.46354  2.40513  3.72494  3.29354  2.67741  2.69355  4.24690  2.90347  2.73739  3.18146  2.89801  2.37887  2.77519  2.98518  4.58477  3.61503
          0.01100  4.91155  5.63389  0.61958  0.77255  0.48576  0.95510
     85   1.90412  4.36215  4.32177  3.74023  3.48449  2.86916  4.29421  2.30541  3.62556  2.21512  3.49107  3.95220  4.34477  3.85049  3.81550  2.70579  2.60843  1.66513  4.99399  3.80083    113 v - - -
          2.68618  4.42225  2.77519  2.73123  3.46354  2.40513  3.72494  3.29354  2.67741  2.69355  4.24690  2.90347  2.73739  3.18146  2.89801  2.37887  2.77519  2.98518  4.58477  3.61503
          0.01100  4.91155  5.63389  0.61958  0.77255  0.48576  0.95510
     86   2.17657  4.32479  4.45482  3.86457  2.65813  3.99376  4.31515  2.28159  3.72666  1.63326  3.43820  4.02474  4.36524  3.92805  3.87016  2.04592  2.56519  2.55657  4.94655  3.75948    114 l - - -
          2.68618  4.42225  2.77519  2.73123  3.46354  2.40513  3.72494  3.29354  2.67741  2.69355  4.24690  2.90347  2.73739  3.18146  2.89801  2.37887  2.77519  2.98518  4.58477  3.61503
          0.01100  4.91155  5.63389  0.61958  0.77255  0.48576  0.95510
     87   2.91954  4.49947  4.31139  3.76726  3.74099  3.93150  4.45201  2.84448  3.66933  2.30046  3.71927  3.99088  4.39804  3.92697  3.90519  2.15825  1.58669  1.50470  5.26077  4.06017    115 v - - -
          2.68618  4.42225  2.77519  2.73123  3.46354  2.40513  3.72494  3.29354  2.67741  2.69355  4.24690  2.90347  2.73739  3.18146  2.89801  2.37887  2.77519  2.98518  4.58477  3.61503
          0.01100  4.91155  5.63389  0.61958  0.77255  0.48576  0.95510
     88   2.05691  4.38640  4.28545  3.70629  3.51250  3.96866  4.29844  2.39431  3.59934  1.85471  3.51315  3.93869  4.35124  3.83291  3.80611  2.03006  2.25439  2.17746  5.02335  3.82773    116 l - - -
          2.68618  4.42225  2.77519  2.73123  3.46354  2.40513  3.72494  3.29354  2.67741  2.69355  4.24690  2.90347  2.73739  3.18146  2.89801  2.37887  2.77519  2.98518  4.58477  3.61503
          0.01100  4.91155  5.63389  0.61958  0.77255  0.48576  0.95510
     89   1.60346  4.97164  3.49300  2.98759  4.61233  3.61583  4.16695  4.04028  2.33707  3.63958  4.43848  3.42844  4.15376  3.32565  3.39769  1.45816  2.15499  3.61776  5.85599  4.54375    117 s - - -
          2.68618  4.42225  2.77519  2.73123  3.46354  2.40513  3.72494  3.29354  2.67741  2.69355  4.24690  2.90347  2.73739  3.18146  2.89801  2.37887  2.77519  2.98518  4.58477  3.61503
          0.01100  4.91155  5.63389  0.61958  0.77255  0.48576  0.95510
     90   1.88110  5.01764  2.60828  3.09119  4.88901  1.22104  4.38657  4.33675  3.27909  3.93587  4.73070  3.51220  4.22689  3.56112  3.73240  2.99415  1.90269  3.83427  6.13891  4.81923    118 g - - -
          2.68618  4.42225  2.77519  2.73123  3.46354  2.40513  3.72494  3.29354  2.67741  2.69355  4.24690  2.90347  2.73739  3.18146  2.89801  2.37887  2.77519  2.98518  4.58477  3.61503
          0.30559  4.91155  1.36276  0.61958  0.77255  0.48576  0.95510
     91   2.80200  5.22304  2.37306  2.49354  4.59150  3.52805  3.78379  4.06050  2.53674  3.56780  4.33145  3.03371  2.97673  2.89759  1.98392  1.73597  3.04768  3.64277  5.71998  4.32724    119 s - - -
          2.68618  4.42225  2.77519  2.73123  3.46354  2.40513  3.72494  3.29354  2.67741  2.69355  4.24690  2.90347  2.73739  3.18146  2.89801  2.37887  2.77519  2.98518  4.58477  3.61503
          0.01474  4.62069  5.34303  0.61958  0.77255  0.98739  0.46609
     92   2.26174  4.58737  3.44459  2.35542  3.75462  3.66809  3.92332  3.11166  2.86765  2.81725  3.69576  3.34294  4.06084  3.19041  3.26120  2.90850  2.16064  2.38654  5.16384  2.25693    120 t - - -
          2.68618  4.42225  2.77519  2.73123  3.46354  2.40513  3.72494  3.29354  2.67741  2.69355  4.24690  2.90347  2.73739  3.18146  2.89801  2.37887  2.77519  2.98518  4.58477  3.61503
          0.01474  4.62069  5.34303  0.61958  0.77255  0.76627  0.62501
     93   2.73262  4.83896  3.37172  3.00839  4.77338  1.50283  4.26049  4.23382  3.12427  3.82033  4.60408  2.07874  4.07779  3.43041  3.56160  1.80272  2.26307  3.70438  6.00825  4.69771    121 g - - -
          2.68618  4.42225  2.77519  2.73123  3.46354  2.40513  3.72494  3.29354  2.67741  2.69355  4.24690  2.90347  2.73739  3.18146  2.89801  2.37887  2.77519  2.98518  4.58477  3.61503
          0.01365  4.69663  5.41898  0.61958  0.77255  0.29660  1.36000
     94   0.68433  4.66839  4.57205  4.23629  4.86041  3.53912  5.06858  4.14336  4.18635  3.95188  4.80306  4.13230  4.32477  4.42119  4.40834  1.68271  3.29825  2.58252  6.26725  5.10920    122 A - - -
          2.68618  4.42225  2.77519  2.73123  3.46354  2.40513  3.72494  3.29354  2.67741  2.69355  4.24690  2.90347  2.73739  3.18146  2.89801  2.37887  2.77519  2.98518  4.58477  3.61503
          0.01100  4.91155  5.63389  0.61958  0.77255  0.48576  0.95510
     95   2.84618  5.27834  3.12445  2.22180  4.59339  3.63074  3.82045  3.19762  1.93533  3.57004  4.32771  3.11140  3.08148  2.03444  3.04835  2.16045  3.07713  2.93652  5.72901  4.33887    123 k - - -
          2.68618  4.42225  2.77519  2.73123  3.46354  2.40513  3.72494  3.29354  2.67741  2.69355  4.24690  2.90347  2.73739  3.18146  2.89801  2.37887  2.77519  2.98518  4.58477  3.61503
          0.01100  4.91155  5.63389  0.61958  0.77255  0.48576  0.95510
     96   1.62797  5.34349  3.07902  2.28599  4.67705  3.65068  3.87829  4.14242  2.23121  3.65218  4.41549  1.90221  4.06955  2.99051  3.11016  2.88489  2.55233  3.73348  5.80831  4.41529    124 a - - -
          2.68618  4.42225  2.77519  2.73123  3.46354  2.40513  3.72494  3.29354  2.67741  2.69355  4.24690  2.90347  2.73739  3.18146  2.89801  2.37887  2.77519  2.98518  4.58477  3.61503
          0.01100  4.91155  5.63389  0.61958  0.77255  0.48576  0.95510
     97   2.96867  5.14405  3.17045  1.88921  4.51784  1.30774  4.07726  2.77686  2.92013  3.54374  4.36826  3.30367  4.17640  3.24229  3.38258  2.44456  3.24625  3.57571  5.78751  4.44797    125 g - - -
          2.68618  4.42225  2.77519  2.73123  3.46354  2.40513  3.72494  3.29354  2.67741  2.69355  4.24690  2.90347  2.73739  3.18146  2.89801  2.37887  2.77519  2.98518  4.58477  3.61503
          0.01100  4.91155  5.63389  0.61958  0.77255  0.48576  0.95510
     98   2.86587  5.04119  3.28179  2.74199  4.32339  3.68301  3.92949  2.98153  2.39010  3.34379  4.16011  2.60610  4.09483  3.08440  3.17320  1.89647  1.58916  3.40687  5.58858  4.26087    126 t - - -
          2.68618  4.42225  2.77519  2.73123  3.46354  2.40513  3.72494  3.29354  2.67741  2.69355  4.24690  2.90347  2.73739  3.18146  2.89801  2.37887  2.77519  2.98518  4.58477  3.61503
          0.01100  4.91155  5.63389  0.61958  0.77255  0.48576  0.95510
     99   4.18495  5.47948  5.10839  4.74502  1.46390  4.94490  1.58045  4.08053  4.62105  3.47421  4.64995  4.59619  5.25982  4.63572  4.71365  2.66387  4.40256  3.94037  4.22677  1.18968    127 y - - -
          2.68618  4.42225  2.77519  2.73123  3.46354  2.40513  3.72494  3.29354  2.67741  2.69355  4.24690  2.90347  2.73739  3.18146  2.89801  2.37887  2.77519  2.98518  4.58477  3.61503
          0.01100  4.91155  5.63389  0.61958  0.77255  0.48576  0.95510
    100   2.91832  5.34309  3.14660  2.62247  4.68753  3.67104  3.86822  4.14812  1.89249  3.64902  4.41221  2.66804  4.07716  2.45231  3.02662  2.40468  1.53591  3.73956  5.79412  4.41446    128 t - - -
          2.68618  4.42225  2.77519  2.73123  3.46354  2.40513  3.72494  3.29354  2.67741  2.69355  4.24690  2.90347  2.73739  3.18146  2.89801  2.37887  2.77519  2.98518  4.58477  3.61503
          0.01100  4.91155  5.63389  0.61958  0.77255  0.48576  0.95510
    101   3.69857  4.96302  5.67746  5.10038  1.56939  5.03344  5.37186  1.83655  4.94421  1.21088  3.39824  5.19110  5.22228  4.94883  4.93405  4.39228  3.92159  1.77593  5.59240  4.50484    129 l - - -
          2.68618  4.42225  2.77519  2.73123  3.46354  2.40513  3.72494  3.29354  2.67741  2.69355  4.24690  2.90347  2.73739  3.18146  2.89801  2.37887  2.77519  2.98518  4.58477  3.61503
          0.01100  4.91155  5.63389  0.61958  0.77255  0.48576  0.95510
    102   2.09710  5.15347  2.10825  2.29556  4.42185  3.65648  3.86291  2.40102  2.64334  3.42633  4.21854  2.69858  4.05317  2.99410  3.11953  2.50873  3.08758  2.84540  5.63850  4.27910    130 a - - -
          2.68618  4.42225  2.77519  2.73123  3.46354  2.40513  3.72494  3.29354  2.67741  2.69355  4.24690  2.90347  2.73739  3.18146  2.89801  2.37887  2.77519  2.98518  4.58477  3.61503
          0.01100  4.91155  5.63389  0.61958  0.77255  0.48576  0.95510
    103   3.76028  4.96714  5.84231  5.42117  4.36238  5.34931  6.24620  1.77334  5.36210  2.75925  4.08857  5.56873  5.61158  5.64917  5.54364  4.81999  4.03780  0.44414  6.54252  5.29541    131 V - - -
          2.68618  4.42225  2.77519  2.73123  3.46354  2.40513  3.72494  3.29354  2.67741  2.69355  4.24690  2.90347  2.73739  3.18146  2.89801  2.37887  2.77519  2.98518  4.58477  3.61503
          0.01100  4.91155  5.63389  0.61958  0.77255  0.48576  0.95510
    104   2.43743  5.34197  2.04838  2.62760  4.75955  3.63577  3.94930  4.23453  2.73585  3.74393  4.50580  2.17739  4.09549  3.06579  3.23295  2.09827  1.81109  3.80155  5.89909  4.49770    132 t - - -
          2.68618  4.42225  2.77519  2.73123  3.46354  2.40513  3.72494  3.29354  2.67741  2.69355  4.24690  2.90347  2.73739  3.18146  2.89801  2.37887  2.77519  2.98518  4.58477  3.61503
          0.01100  4.91155  5.63389  0.61958  0.77255  0.48576  0.95510
    105   2.99167  5.42652  3.20409  2.67225  4.78061  3.72564  3.03393  4.23876  2.52531  3.71501  4.48144  2.62509  4.12472  1.25444  2.40630  2.46891  3.21490  3.82811  5.83284  4.46897    133 q - - -
          2.68618  4.42225  2.77519  2.73123  3.46354  2.40513  3.72494  3.29354  2.67741  2.69355  4.24690  2.90347  2.73739  3.18146  2.89801  2.37887  2.77519  2.98518  4.58477  3.61503
          0.01100  4.91155  5.63389  0.61958  0.77255  0.48576  0.95510
    106   4.23712  5.41103  6.19307  5.61371  3.54327  5.68369  5.96404  1.66040  5.48667  0.59289  2.35080  5.85259  5.62256  5.27616  5.39666  5.09960  4.43193  2.91639  5.84647  4.94281    134 L - - -
          2.68618  4.42225  2.77519  2.73123  3.46354  2.40513  3.72494  3.29354  2.67741  2.69355  4.24690  2.90347  2.73739  3.18146  2.89801  2.37887  2.77519  2.98518  4.58477  3.61503
          0.01100  4.91155  5.63389  0.61958  0.77255  0.48576  0.95510
    107   0.20484  5.07827  4.88455  4.84041  5.45385  3.86054  5.67018  4.79857  4.89389  4.60129  5.56680  4.62205  4.68835  5.12619  4.97992  3.45235  3.79867  4.21782  6.72033  5.71816    135 A - - -
          2.68618  4.42225  2.77519  2.73123  3.46354  2.40513  3.72494  3.29354  2.67741  2.69355  4.24690  2.90347  2.73739  3.18146  2.89801  2.37887  2.77519  2.98518  4.58477  3.61503
          0.01100  4.91155  5.63389  0.61958  0.77255  0.48576  0.95510
    108   2.95377  5.35195  3.06894  2.20705  4.71509  3.66305  3.93753  4.17750  2.70245  3.69654  4.46968  3.17425  4.10786  2.22618  3.17904  1.32766  2.26732  3.76953  5.85951  4.47066    136 s - - -
          2.68618  4.42225  2.77519  2.73123  3.46354  2.40513  3.72494  3.29354  2.67741  2.69355  4.24690  2.90347  2.73739  3.18146  2.89801  2.37887  2.77519  2.98518  4.58477  3.61503
          0.01100  4.91155  5.63389  0.61958  0.77255  0.48576  0.95510
    109   1.64899  5.25345  3.12583  2.22979  4.64468  2.16343  3.91651  4.10574  2.69094  3.63473  4.40312  2.66176  2.92802  3.03516  3.17698  2.87665  2.59842  3.69470  5.80583  4.42199    137 a - - -
          2.68618  4.42225  2.77519  2.73123  3.46354  2.40513  3.72494  3.29354  2.67741  2.69355  4.24690  2.90347  2.73739  3.18146  2.89801  2.37887  2.77519  2.98518  4.58477  3.61503
          0.01100  4.91155  5.63389  0.61958  0.77255  0.48576  0.95510
    110   2.06577  5.52086  1.68827  2.60467  4.89630  3.66633  4.00649  4.38348  2.82540  3.87830  4.64828  3.16099  4.15336  1.56250  3.33848  2.45771  3.30626  3.94791  6.02645  4.60038    138 q - - -
          2.68618  4.42225  2.77519  2.73123  3.46354  2.40513  3.72494  3.29354  2.67741  2.69355  4.24690  2.90347  2.73739  3.18146  2.89801  2.37887  2.77519  2.98518  4.58477  3.61503
          0.01100  4.91155  5.63389  0.61958  0.77255  0.48576  0.95510
    111   2.85310  4.79651  3.55485  3.01909  4.11125  2.75408  4.09855  3.48590  2.40631  3.16468  4.02211  3.45901  4.17131  3.32574  3.38920  2.47320  1.58971  1.86349  5.47731  4.20696    139 t - - -
          2.68618  4.42225  2.77519  2.73123  3.46354  2.40513  3.72494  3.29354  2.67741  2.69355  4.24690  2.90347  2.73739  3.18146  2.89801  2.37887  2.77519  2.98518  4.58477  3.61503
          0.01100  4.91155  5.63389  0.61958  0.77255  0.48576  0.95510
    112   2.88437  4.39504  4.22262  3.64238  2.19180  3.96230  4.23280  2.84808  3.53597  2.27094  3.50694  3.89182  4.33316  3.77580  2.80150  1.81756  3.11642  2.22391  4.95199  2.45084    140 s - - -
          2.68618  4.42225  2.77519  2.73123  3.46354  2.40513  3.72494  3.29354  2.67741  2.69355  4.24690  2.90347  2.73739  3.18146  2.89801  2.37887  2.77519  2.98518  4.58477  3.61503
          0.01100  4.91155  5.63389  0.61958  0.77255  0.48576  0.95510
    113   2.46415  4.37491  4.23583  3.65321  3.48408  3.95629  4.25388  2.80715  2.78640  1.86173  3.48884  3.89889  4.32773  3.78281  3.75340  3.23739  2.21137  1.60720  4.98793  2.91458    141 v - - -
          2.68618  4.42225  2.77519  2.73123  3.46354  2.40513  3.72494  3.29354  2.67741  2.69355  4.24690  2.90347  2.73739  3.18146  2.89801  2.37887  2.77519  2.98518  4.58477  3.61503
          0.01100  4.91155  5.63389  0.61958  0.77255  0.48576  0.95510
    114   2.23114  4.66629  4.15696  3.68915  4.36469  3.63809  4.61350  2.51260  3.64263  3.42368  4.30643  3.88509  4.29099  3.93081  3.95620  0.82880  2.53071  3.27572  5.79031  4.57934    142 s - - -
          2.68618  4.42225  2.77519  2.73123  3.46354  2.40513  3.72494  3.29354  2.67741  2.69355  4.24690  2.90347  2.73739  3.18146  2.89801  2.37887  2.77519  2.98518  4.58477  3.61503
          0.08214  4.91154  2.63811  0.61958  0.77255  0.48576  0.95510
    115   1.96493  5.31172  3.09632  2.54599  4.65088  3.61337  3.79766  4.12281  2.16668  3.61138  4.36067  2.29141  4.00860  2.42471  2.58436  2.02798  3.07408  3.70066  5.74833  4.35419    143 a - - -
          2.68618  4.42225  2.77519  2.73123  3.46354  2.40513  3.72494  3.29354  2.67741  2.69355  4.24690  2.90347  2.73739  3.18146  2.89801  2.37887  2.77519  2.98518  4.58477  3.61503
          0.01180  4.84121  5.56355  0.61958  0.77255  0.64730  0.74120
    116   2.94480  4.93624  3.45552  3.06213  4.32421  3.70290  4.21877  3.66780  3.06425  2.47659  4.27445  1.08270  4.23606  3.43719  3.44933  3.05824  2.08298  3.36360  5.69135  4.38331    144 n - - -
          2.68618  4.42225  2.77519  2.73123  3.46354  2.40513  3.72494  3.29354  2.67741  2.69355  4.24690  2.90347  2.73739  3.18146  2.89801  2.37887  2.77519  2.98518  4.58477  3.61503
          0.24745  4.84121  1.55440  0.61958  0.77255  0.64730  0.74120
    117   2.78427  4.47070  3.69896  3.15300  1.77234  3.75671  3.98672  2.97899  3.10667  2.68626  3.59225  2.61064  4.14803  3.39792  3.43986  2.49406  2.50922  2.75790  4.91410  2.70717    145 f - - -
          2.68618  4.42225  2.77519  2.73123  3.46354  2.40513  3.72494  3.29354  2.67741  2.69355  4.24690  2.90347  2.73739  3.18146  2.89801  2.37887  2.77519  2.98518  4.58477  3.61503
          0.01491  4.60867  5.33101  0.61958  0.77255  0.40720  1.09516
    118   2.83508  5.13276  1.88950  2.61554  3.25338  3.62753  3.85003  3.85464  2.63053  3.42336  4.21519  3.14535  4.03317  2.98178  2.65182  2.37543  1.82535  3.49626  5.63076  4.26976    146 t - - -
          2.68618  4.42225  2.77519  2.73123  3.46354  2.40513  3.72494  3.29354  2.67741  2.69355  4.24690  2.90347  2.73739  3.18146  2.89801  2.37887  2.77519  2.98518  4.58477  3.61503
          0.01180  4.84121  5.56355  0.61958  0.77255  0.39657  1.11663
    119   2.36078  5.08210  2.32495  2.73922  4.46447  2.83297  3.96315  3.89477  2.76336  3.48030  4.27828  3.24717  2.34928  3.10569  3.23196  2.11051  3.12189  2.12386  5.70067  4.35554    147 s - - -
          2.68618  4.42225  2.77519  2.73123  3.46354  2.40513  3.72494  3.29354  2.67741  2.69355  4.24690  2.90347  2.73739  3.18146  2.89801  2.37887  2.77519  2.98518  4.58477  3.61503
          0.01100  4.91155  5.63389  0.61958  0.77255  0.48576  0.95510
    120   2.89739  5.38466  1.79292  2.55822  4.71548  3.63740  3.84938  4.19627  1.91897  3.68337  4.43273  3.10756  4.04876  2.51066  3.08672  1.96556  3.13089  3.76949  5.82115  3.16710    148 d - - -
          2.68618  4.42225  2.77519  2.73123  3.46354  2.40513  3.72494  3.29354  2.67741  2.69355  4.24690  2.90347  2.73739  3.18146  2.89801  2.37887  2.77519  2.98518  4.58477  3.61503
          0.01100  4.91155  5.63389  0.61958  0.77255  0.48576  0.95510
    121   2.86256  5.11381  3.24559  2.69235  4.41220  3.67003  3.89463  2.98053  1.59666  3.41764  4.21728  3.21094  2.97155  3.03202  3.11490  1.97347  2.29864  3.48635  5.63560  4.29156    149 k - - -
          2.68618  4.42225  2.77519  2.73123  3.46354  2.40513  3.72494  3.29354  2.67741  2.69355  4.24690  2.90347  2.73739  3.18146  2.89801  2.37887  2.77519  2.98518  4.58477  3.61503
          0.01100  4.91155  5.63389  0.61958  0.77255  0.48576  0.95510
    122   2.85109  4.89276  3.36281  2.80413  4.09310  3.71993  3.93697  2.74677  2.44697  3.13432  3.97778  2.77263  4.10818  2.61377  3.22224  2.44956  1.86031  2.19276  5.42639  4.12762    150 t - - -
          2.68618  4.42225  2.77519  2.73123  3.46354  2.40513  3.72494  3.29354  2.67741  2.69355  4.24690  2.90347  2.73739  3.18146  2.89801  2.37887  2.77519  2.98518  4.58477  3.61503
          0.01100  4.91155  5.63389  0.61958  0.77255  0.48576  0.95510
    123   2.37435  4.88933  3.53689  3.01071  4.44180  2.73028  4.15981  3.85662  3.00551  3.48514  4.30221  2.58662  4.14681  3.33907  3.44012  1.62257  1.78403  2.59525  5.73818  4.44023    151 s - - -
          2.68618  4.42225  2.77519  2.73123  3.46354  2.40513  3.72494  3.29354  2.67741  2.69355  4.24690  2.90347  2.73739  3.18146  2.89801  2.37887  2.77519  2.98518  4.58477  3.61503
          0.01100  4.91155  5.63389  0.61958  0.77255  0.48576  0.95510
    124   2.19447  4.85328  2.76090  2.83402  4.04499  3.72916  3.95194  2.26742  2.81860  2.54109  3.94140  3.32316  4.11733  2.57379  3.25229  2.54834  2.05988  3.15660  5.39494  4.10377    152 t - - -
          2.68618  4.42225  2.77519  2.73123  3.46354  2.40513  3.72494  3.29354  2.67741  2.69355  4.24690  2.90347  2.73739  3.18146  2.89801  2.37887  2.77519  2.98518  4.58477  3.61503
          0.01100  4.91155  5.63389  0.61958  0.77255  0.48576  0.95510
    125   2.86122  4.53065  3.82505  3.25693  3.65588  3.86102  4.12272  1.81794  3.19650  2.38381  3.63644  3.63644  2.40569  2.71490  3.52467  2.20391  3.09342  2.79780  5.11678  2.95786    153 i - - -
          2.68618  4.42225  2.77519  2.73123  3.46354  2.40513  3.72494  3.29354  2.67741  2.69355  4.24690  2.90347  2.73739  3.18146  2.89801  2.37887  2.77519  2.98518  4.58477  3.61503
          0.01100  4.91155  5.63389  0.61958  0.77255  0.48576  0.95510
    126   2.50649  5.21052  2.26309  1.94207  3.12232  2.97212  3.85439  3.93855  2.62624  3.48981  4.27055  2.63065  4.04727  2.97714  3.10823  2.85565  3.09359  2.22551  5.68352  4.31113    154 e - - -
          2.68914  4.42708  2.77595  2.73216  3.46026  2.40362  3.72978  3.28642  2.66933  2.69087  4.25173  2.89904  2.74223  3.18323  2.90169  2.37958  2.78003  2.98247  4.58960  3.61750
          0.19815  1.73625  5.63389  4.11892  0.01640  0.48576  0.95510
    127   2.86087  4.49862  3.96308  3.40453  2.74902  2.27809  4.20792  3.00749  3.33893  2.05441  3.64437  3.73507  2.94929  3.61726  3.63734  3.13983  1.61512  2.79075  5.13003  3.91148    231 t - - -
          2.68618  4.42225  2.77519  2.73123  3.46354  2.40513  3.72494  3.29354  2.67741  2.69355  4.24690  2.90347  2.73739  3.18146  2.89801  2.37887  2.77519  2.98518  4.58477  3.61503
          0.01100  4.91155  5.63389  0.61958  0.77255  0.48576  0.95510
    128   2.41491  4.42576  4.04825  3.47229  2.73309  3.90894  4.19383  2.02037  3.39178  2.27066  3.53829  2.98320  2.99241  3.65324  3.65828  2.67930  2.01181  2.68585  5.02885  3.82203    232 t - - -
          2.68618  4.42225  2.77519  2.73123  3.46354  2.40513  3.72494  3.29354  2.67741  2.69355  4.24690  2.90347  2.73739  3.18146  2.89801  2.37887  2.77519  2.98518  4.58477  3.61503
          0.01100  4.91155  5.63389  0.61958  0.77255  0.48576  0.95510
    129   2.85212  4.95257  2.78962  2.75808  3.10290  2.00662  3.92137  3.57074  2.75491  2.19371  4.03681  2.63522  3.16394  3.09671  3.20561  2.91628  2.53978  3.27329  5.47931  4.16640    233 g - - -
          2.68618  4.42225  2.77519  2.73123  3.46354  2.40513  3.72494  3.29354  2.67741  2.69355  4.24690  2.90347  2.73739  3.18146  2.89801  2.37887  2.77519  2.98518  4.58477  3.61503
          0.01100  4.91155  5.63389  0.61958  0.77255  0.48576  0.95510
    130   2.16078  4.92110  3.65137  3.32328  5.06615  2.10716  4.56521  4.54180  3.46245  4.13065  4.90226  2.01560  4.24278  3.74801  3.88317  1.03611  3.29723  3.93061  6.30250  5.01483    234 s - - -
          2.68618  4.42225  2.77519  2.73123  3.46354  2.40513  3.72494  3.29354  2.67741  2.69355  4.24690  2.90347  2.73739  3.18146  2.89801  2.37887  2.77519  2.98518  4.58477  3.61503
          0.08452  4.91154  2.60797  0.61958  0.77255  0.48576  0.95510
    131   2.85398  5.33807  3.03244  1.87453  4.67555  3.60157  3.81305  4.15459  2.27389  3.64268  4.39057  2.51847  2.27978  2.91668  3.05207  2.08764  2.62955  3.72671  5.78193  4.37515    235 e - - -
          2.68618  4.42225  2.77519  2.73123  3.46354  2.40513  3.72494  3.29354  2.67741  2.69355  4.24690  2.90347  2.73739  3.18146  2.89801  2.37887  2.77519  2.98518  4.58477  3.61503
          0.01183  4.83886  5.56120  0.61958  0.77255  0.65209  0.73596
    132   3.08328  4.56044  4.68422  4.16909  3.66932  2.15845  4.70156  2.61947  4.03062  1.17851  3.61026  4.30721  4.59978  4.25467  4.18285  3.51634  3.36714  1.58141  5.32755  4.14473    236 l - - -
          2.68618  4.42225  2.77519  2.73123  3.46354  2.40513  3.72494  3.29354  2.67741  2.69355  4.24690  2.90347  2.73739  3.18146  2.89801  2.37887  2.77519  2.98518  4.58477  3.61503
          0.01183  4.83886  5.56120  0.61958  0.77255  0.39425  1.12143
    133   1.98853  4.88313  3.53218  2.99011  4.24720  3.71518  4.09416  3.57009  1.96639  3.27486  4.12779  3.44055  4.17719  3.29222  3.31733  2.98695  1.44293  2.60727  5.57784  4.29581    237 t - - -
          2.68618  4.42225  2.77519  2.73123  3.46354  2.40513  3.72494  3.29354  2.67741  2.69355  4.24690  2.90347  2.73739  3.18146  2.89801  2.37887  2.77519  2.98518  4.58477  3.61503
          0.01100  4.91155  5.63389  0.61958  0.77255  0.48576  0.95510
    134   2.87835  4.37674  4.26238  3.68000  3.48547  3.96883  4.27084  1.89915  3.56991  1.78275  3.48800  3.91954  4.34003  2.82432  3.77700  2.57508  2.08879  2.23002  4.99469  3.79928    238 l - - -
          2.68618  4.42225  2.77519  2.73123  3.46354  2.40513  3.72494  3.29354  2.67741  2.69355  4.24690  2.90347  2.73739  3.18146  2.89801  2.37887  2.77519  2.98518  4.58477  3.61503
          0.01100  4.91155  5.63389  0.61958  0.77255  0.48576  0.95510
    135   2.10420  5.16588  3.21229  2.70308  4.59821  3.63081  3.94998  4.04867  2.72497  3.59771  4.37485  2.12563  4.08149  2.60558  3.19819  2.10054  1.76216  3.64369  5.78310  4.41795    239 t - - -
          2.68618  4.42225  2.77519  2.73123  3.46354  2.40513  3.72494  3.29354  2.67741  2.69355  4.24690  2.90347  2.73739  3.18146  2.89801  2.37887  2.77519  2.98518  4.58477  3.61503
          0.01100  4.91155  5.63389  0.61958  0.77255  0.48576  0.95510
    136   2.90713  4.30509  4.70690  4.10305  1.86463  4.06202  4.38632  2.29510  3.92390  2.04970  2.75375  4.16849  3.07576  3.08775  3.98919  3.36709  3.13883  1.74713  4.92253  3.74672    240 v - - -
          2.68618  4.42225  2.77519  2.73123  3.46354  2.40513  3.72494  3.29354  2.67741  2.69355  4.24690  2.90347  2.73739  3.18146  2.89801  2.37887  2.77519  2.98518  4.58477  3.61503
          0.01100  4.91155  5.63389  0.61958  0.77255  0.48576  0.95510
    137   3.00560  5.08534  3.36852  3.25886  5.29451  1.10654  4.69268  4.81334  3.68915  4.39384  5.18937  1.32211  4.33580  3.90079  4.12784  2.24405  3.47544  4.15644  6.53910  5.21930    241 g - - -
          2.68618  4.42225  2.77519  2.73123  3.46354  2.40513  3.72494  3.29354  2.67741  2.69355  4.24690  2.90347  2.73739  3.18146  2.89801  2.37887  2.77519  2.98518  4.58477  3.61503
          0.01100  4.91155  5.63389  0.61958  0.77255  0.48576  0.95510
    138   2.85116  4.92133  3.34590  2.39465  4.15580  2.57010  3.94980  2.76144  2.79231  3.19396  4.03155  3.29538  2.41359  3.13296  3.23676  1.79219  3.09206  2.62043  5.47727  4.17188    242 s - - -
          2.68618  4.42225  2.77519  2.73123  3.46354  2.40513  3.72494  3.29354  2.67741  2.69355  4.24690  2.90347  2.73739  3.18146  2.89801  2.37887  2.77519  2.98518  4.58477  3.61503
          0.01100  4.91155  5.63389  0.61958  0.77255  0.48576  0.95510
    139   3.23693  5.70441  1.90726  2.65492  5.16785  1.41781  4.20416  4.67600  3.13369  4.17003  4.96945  1.67950  4.27615  3.34986  3.68956  3.17571  2.60526  4.21162  6.32314  4.86054    243 g - - -
          2.68618  4.42225  2.77519  2.73123  3.46354  2.40513  3.72494  3.29354  2.67741  2.69355  4.24690  2.90347  2.73739  3.18146  2.89801  2.37887  2.77519  2.98518  4.58477  3.61503
          0.01100  4.91155  5.63389  0.61958  0.77255  0.48576  0.95510
    140   2.85256  4.72309  3.55195  2.99330  3.91072  2.83762  4.03281  3.28136  2.55032  2.06880  3.84259  3.44381  4.16589  3.28760  3.35897  1.81624  2.23739  2.48263  5.30816  4.04670    244 s - - -
          2.68618  4.42225  2.77519  2.73123  3.46354  2.40513  3.72494  3.29354  2.67741  2.69355  4.24690  2.90347  2.73739  3.18146  2.89801  2.37887  2.77519  2.98518  4.58477  3.61503
          0.22856  4.91155  1.62474  0.61958  0.77255  0.48576  0.95510
    141   2.36118  4.99712  2.65853  2.59151  4.24786  3.58697  3.79884  3.67009  2.59438  3.26499  4.07219  3.11441  3.98298  2.48551  3.06171  1.75578  3.00274  2.63893  5.49954  3.14368    245 s - - -
          2.68618  4.42225  2.77519  2.73123  3.46354  2.40513  3.72494  3.29354  2.67741  2.69355  4.24690  2.90347  2.73739  3.18146  2.89801  2.37887  2.77519  2.98518  4.58477  3.61503
          0.01365  4.69663  5.41898  0.61958  0.77255  0.29660  1.36000
    142   2.96506  5.46307  2.03814  2.56586  4.80002  3.64978  3.90955  4.28469  2.29270  3.77084  4.52654  2.20540  1.99992  3.01984  3.19025  2.91952  2.21101  3.85361  5.91122  4.49222    246 p - - -
          2.68618  4.42225  2.77519  2.73123  3.46354  2.40513  3.72494  3.29354  2.67741  2.69355  4.24690  2.90347  2.73739  3.18146  2.89801  2.37887  2.77519  2.98518  4.58477  3.61503
          0.01100  4.91155  5.63389  0.61958  0.77255  0.48576  0.95510
    143   3.22848  4.60021  5.00683  4.46094  3.85836  4.46212  4.95402  1.02842  4.33012  2.69194  3.77054  4.58449  2.90533  4.54639  4.46721  3.80670  2.63008  1.45906  5.52899  4.33320    247 i - - -
          2.68618  4.42225  2.77519  2.73123  3.46354  2.40513  3.72494  3.29354  2.67741  2.69355  4.24690  2.90347  2.73739  3.18146  2.89801  2.37887  2.77519  2.98518  4.58477  3.61503
          0.01100  4.91155  5.63389  0.61958  0.77255  0.48576  0.95510
    144   2.86126  4.69083  3.82225  3.33865  4.10641  3.71991  4.33010  3.40303  3.31542  3.16713  4.05226  2.80537  2.80689  3.62660  3.66880  3.05707  1.29903  1.69925  5.52801  4.29134    248 t - - -
          2.68618  4.42225  2.77519  2.73123  3.46354  2.40513  3.72494  3.29354  2.67741  2.69355  4.24690  2.90347  2.73739  3.18146  2.89801  2.37887  2.77519  2.98518  4.58477  3.61503
          0.01100  4.91155  5.63389  0.61958  0.77255  0.48576  0.95510
    145   2.88508  4.40226  2.95383  3.61857  3.51341  3.96593  4.25981  1.52826  3.52409  2.23607  3.51577  2.92940  4.33673  3.76851  3.75393  3.24436  3.11762  1.87346  5.01914  2.98386    249 i - - -
          2.68618  4.42225  2.77519  2.73123  3.46354  2.40513  3.72494  3.29354  2.67741  2.69355  4.24690  2.90347  2.73739  3.18146  2.89801  2.37887  2.77519  2.98518  4.58477  3.61503
          0.01100  4.91155  5.63389  0.61958  0.77255  0.48576  0.95510
    146   2.95063  5.35937  2.24590  2.60983  4.70316  2.84135  3.93692  3.01734  2.73169  3.69275  4.46588  1.53497  4.10092  3.05810  3.22978  2.04546  3.19931  3.76273  5.86264  4.46428    250 n - - -
          2.68618  4.42225  2.77519  2.73123  3.46354  2.40513  3.72494  3.29354  2.67741  2.69355  4.24690  2.90347  2.73739  3.18146  2.89801  2.37887  2.77519  2.98518  4.58477  3.61503
          0.01100  4.91155  5.63389  0.61958  0.77255  0.48576  0.95510
    147   2.85467  5.28154  3.11420  2.21956  4.59545  3.63285  3.83049  3.18887  2.58079  3.57439  4.33442  2.29103  4.03037  2.10866  3.06624  2.16395  2.08634  3.65602  5.73634  4.34615    251 t - - -
          2.68618  4.42225  2.77519  2.73123  3.46354  2.40513  3.72494  3.29354  2.67741  2.69355  4.24690  2.90347  2.73739  3.18146  2.89801  2.37887  2.77519  2.98518  4.58477  3.61503
          0.01100  4.91155  5.63389  0.61958  0.77255  0.48576  0.95510
    148   2.84107  5.05363  3.29719  2.75913  4.44986  2.15288  3.96504  3.87963  2.75897  3.46655  4.26462  3.26036  2.92766  2.50444  3.22142  1.64204  2.61849  2.77273  5.68779  4.34810    252 s - - -
          2.68618  4.42225  2.77519  2.73123  3.46354  2.40513  3.72494  3.29354  2.67741  2.69355  4.24690  2.90347  2.73739  3.18146  2.89801  2.37887  2.77519  2.98518  4.58477  3.61503
          0.01100  4.91155  5.63389  0.61958  0.77255  0.48576  0.95510
    149   2.47744  5.11185  1.44382  2.73236  4.47753  3.65589  3.97481  2.94252  2.78274  3.49060  4.29451  3.24580  4.10486  3.11928  3.25423  2.00705  2.57367  3.52629  5.71833  4.37016    253 d - - -
          2.68618  4.42225  2.77519  2.73123  3.46354  2.40513  3.72494  3.29354  2.67741  2.69355  4.24690  2.90347  2.73739  3.18146  2.89801  2.37887  2.77519  2.98518  4.58477  3.61503
          0.01100  4.91155  5.63389  0.61958  0.77255  0.48576  0.95510
    150   1.87812  4.88563  3.70950  3.25787  4.88333  1.84275  4.43387  4.34080  3.28982  3.93545  4.71187  2.62187  4.19757  3.60593  3.71299  1.36703  2.37271  3.79442  6.12595  4.83625    254 s - - -
          2.68618  4.42225  2.77519  2.73123  3.46354  2.40513  3.72494  3.29354  2.67741  2.69355  4.24690  2.90347  2.73739  3.18146  2.89801  2.37887  2.77519  2.98518  4.58477  3.61503
          0.31779  4.91154  1.32846  0.61958  0.77255  0.48576  0.95510
    151   2.31791  4.93922  3.17122  2.62236  4.21765  3.57236  3.80111  3.62656  2.57318  2.66128  4.04819  1.85027  3.97826  2.95319  2.42395  2.79557  2.41127  3.29917  5.47165  4.14534    255 n - - -
          2.68618  4.42225  2.77519  2.73123  3.46354  2.40513  3.72494  3.29354  2.67741  2.69355  4.24690  2.90347  2.73739  3.18146  2.89801  2.37887  2.77519  2.98518  4.58477  3.61503
          0.01491  4.60867  5.33101  0.61958  0.77255  1.00125  0.45795
    152   2.82371  5.30114  2.36016  2.44295  4.63912  3.51777  3.77880  4.11933  2.55874  3.61425  4.37297  1.96755  3.95801  2.43092  3.06030  1.99810  2.42301  3.69423  5.76131  4.34752    256 n - - -
          2.68618  4.42225  2.77519  2.73123  3.46354  2.40513  3.72494  3.29354  2.67741  2.69355  4.24690  2.90347  2.73739  3.18146  2.89801  2.37887  2.77519  2.98518  4.58477  3.61503
          0.01491  4.60867  5.33101  0.61958  0.77255  0.26109  1.47059
    153   2.95101  5.12176  3.45330  2.98201  4.77713  3.67900  4.15997  4.20654  1.85229  3.76994  4.56810  3.43452  4.20792  3.30629  3.23869  1.13804  2.07041  3.77172  5.94286  4.63258    257 s - - -
          2.68618  4.42225  2.77519  2.73123  3.46354  2.40513  3.72494  3.29354  2.67741  2.69355  4.24690  2.90347  2.73739  3.18146  2.89801  2.37887  2.77519  2.98518  4.58477  3.61503
          0.01100  4.91155  5.63389  0.61958  0.77255  0.48576  0.95510
    154   4.19545  5.36992  6.14057  5.60751  3.63170  5.66857  6.02605  1.42036  5.47023  0.59576  3.36646  5.84206  5.65399  5.34640  5.42763  5.11376  4.40849  2.69888  5.93347  4.97008    258 L - - -
          2.68618  4.42225  2.77519  2.73123  3.46354  2.40513  3.72494  3.29354  2.67741  2.69355  4.24690  2.90347  2.73739  3.18146  2.89801  2.37887  2.77519  2.98518  4.58477  3.61503
          0.01100  4.91155  5.63389  0.61958  0.77255  0.48576  0.95510
    155   1.22251  4.99836  2.13429  2.93819  4.55323  3.63476  4.16646  3.94636  3.01807  3.58599  4.40216  3.40070  4.16803  3.33596  3.47137  2.09136  3.20358  2.61290  5.83161  4.51158    259 a - - -
          2.68618  4.42225  2.77519  2.73123  3.46354  2.40513  3.72494  3.29354  2.67741  2.69355  4.24690  2.90347  2.73739  3.18146  2.89801  2.37887  2.77519  2.98518  4.58477  3.61503
          0.01100  4.91155  5.63389  0.61958  0.77255  0.48576  0.95510
    156   1.96877  4.91718  2.79485  2.78560  2.43893  3.00641  3.93320  3.53180  2.77545  3.17275  4.01032  2.70257  4.10012  3.11630  3.22083  2.43661  2.59675  2.62412  5.45637  4.15084    260 a - - -
          2.68618  4.42225  2.77519  2.73123  3.46354  2.40513  3.72494  3.29354  2.67741  2.69355  4.24690  2.90347  2.73739  3.18146  2.89801  2.37887  2.77519  2.98518  4.58477  3.61503
          0.01100  4.91155  5.63389  0.61958  0.77255  0.48576  0.95510
    157   2.87316  4.75148  3.53485  2.07935  3.92451  3.79348  4.02476  2.72188  2.16602  2.51085  3.84666  3.43506  4.17654  3.26989  3.33865  3.02200  2.53334  1.79427  5.32315  4.05692    261 v - - -
          2.68618  4.42225  2.77519  2.73123  3.46354  2.40513  3.72494  3.29354  2.67741  2.69355  4.24690  2.90347  2.73739  3.18146  2.89801  2.37887  2.77519  2.98518  4.58477  3.61503
          0.01100  4.91155  5.63389  0.61958  0.77255  0.48576  0.95510
    158   1.73383  4.61165  3.74769  3.18582  3.77510  3.84397  4.12176  1.94151  3.12506  2.83400  3.73290  2.25101  4.23599  3.44298  2.84668  3.09758  3.11642  2.35823  5.21959  3.98328    262 a - - -
          2.68618  4.42225  2.77519  2.73123  3.46354  2.40513  3.72494  3.29354  2.67741  2.69355  4.24690  2.90347  2.73739  3.18146  2.89801  2.37887  2.77519  2.98518  4.58477  3.61503
          0.01100  4.91155  5.63389  0.61958  0.77255  0.48576  0.95510
    159   1.61570  5.51997  1.99755  2.66670  5.00140  3.66818  4.12147  4.49303  2.99015  3.99898  4.78107  1.50390  4.20926  3.25647  3.51596  2.43266  3.39263  4.03703  6.15443  4.72481    263 n - - -
          2.68825  4.42707  2.77348  2.72682  3.45930  2.40679  3.72976  3.28481  2.67624  2.69416  4.25172  2.90488  2.73828  3.18485  2.90167  2.37728  2.77647  2.98187  4.58959  3.61748
          0.29942  1.36581  5.63389  3.79635  0.02271  0.48576  0.95510
    160   1.91797  5.41492  2.07364  2.56525  4.76551  2.17161  3.88785  4.24923  2.28397  3.73646  4.48779  2.63211  4.07012  2.99547  3.15879  2.38764  3.16840  3.81573  5.87649  4.46166    329 a - - -
          2.68618  4.42225  2.77519  2.73123  3.46354  2.40513  3.72494  3.29354  2.67741  2.69355  4.24690  2.90347  2.73739  3.18146  2.89801  2.37887  2.77519  2.98518  4.58477  3.61503
          0.01100  4.91155  5.63389  0.61958  0.77255  0.48576  0.95510
    161   3.54187  4.81055  5.51895  4.97431  3.86429  4.93478  5.40447  1.17265  4.84248  1.22311  3.68233  5.07836  5.19378  4.98548  4.91655  4.30013  2.78633  1.78161  5.77342  4.62895    330 i - - -
          2.68618  4.42225  2.77519  2.73123  3.46354  2.40513  3.72494  3.29354  2.67741  2.69355  4.24690  2.90347  2.73739  3.18146  2.89801  2.37887  2.77519  2.98518  4.58477  3.61503
          0.01100  4.91155  5.63389  0.61958  0.77255  0.48576  0.95510
    162   2.43918  3.03204  2.48979  2.77704  4.69505  2.14888  4.06520  4.14772  2.87973  3.70696  4.49087  1.40323  4.13319  3.20309  3.35889  2.93190  3.20436  3.72266  5.89761  4.53441    331 n - - -
          2.68618  4.42225  2.77519  2.73123  3.46354  2.40513  3.72494  3.29354  2.67741  2.69355  4.24690  2.90347  2.73739  3.18146  2.89801  2.37887  2.77519  2.98518  4.58477  3.61503
          0.01100  4.91155  5.63389  0.61958  0.77255  0.48576  0.95510
    163   2.34577  5.39659  2.30905  2.76319  5.01749  3.65358  4.20987  4.50380  3.09697  4.03154  4.81977  2.60376  4.23111  3.35592  3.61202  0.92668  3.40094  4.02665  6.19634  4.78798    332 s - - -
          2.68618  4.42225  2.77519  2.73123  3.46354  2.40513  3.72494  3.29354  2.67741  2.69355  4.24690  2.90347  2.73739  3.18146  2.89801  2.37887  2.77519  2.98518  4.58477  3.61503
          0.01100  4.91155  5.63389  0.61958  0.77255  0.48576  0.95510
    164   1.37681  5.25861  1.58101  2.87450  5.03923  2.10351  4.29213  4.52284  3.18777  4.06479  4.84874  3.36897  4.23506  3.44521  3.68891  2.37524  3.37729  4.00876  6.23207  4.84848    333 a - - -
          2.68618  4.42225  2.77519  2.73123  3.46354  2.40513  3.72494  3.29354  2.67741  2.69355  4.24690  2.90347  2.73739  3.18146  2.89801  2.37887  2.77519  2.98518  4.58477  3.61503
          0.01100  4.91155  5.63389  0.61958  0.77255  0.48576  0.95510
    165   2.87339  5.27038  2.60265  2.59024  4.57359  3.64313  3.85354  4.02963  2.32439  2.31084  4.32970  1.69500  4.04783  2.96922  3.10004  2.45428  2.55324  3.63965  5.73446  4.35017    334 n - - -
          2.68618  4.42225  2.77519  2.73123  3.46354  2.40513  3.72494  3.29354  2.67741  2.69355  4.24690  2.90347  2.73739  3.18146  2.89801  2.37887  2.77519  2.98518  4.58477  3.61503
          0.01100  4.91155  5.63389  0.61958  0.77255  0.48576  0.95510
    166   2.49947  4.99714  2.64476  2.73119  4.21903  3.69543  3.90722  3.62711  1.99284  1.70301  4.07452  3.24305  4.08767  3.07223  3.17634  2.52471  3.08880  3.32059  5.51095  3.13323    335 l - - -
          2.68618  4.42225  2.77519  2.73123  3.46354  2.40513  3.72494  3.29354  2.67741  2.69355  4.24690  2.90347  2.73739  3.18146  2.89801  2.37887  2.77519  2.98518  4.58477  3.61503
          0.01100  4.91155  5.63389  0.61958  0.77255  0.48576  0.95510
    167   2.81335  4.68203  4.07979  3.63287  4.40209  1.09234  4.59077  2.55043  3.60699  3.48091  4.34544  3.84675  4.27439  3.89630  3.93030  2.27178  1.86445  3.37612  5.80891  4.59352    336 g - - -
          2.68589  4.42240  2.77534  2.73138  3.46368  2.40527  3.72509  3.29368  2.67755  2.69369  4.24704  2.90319  2.73656  3.18161  2.89761  2.37901  2.77534  2.98533  4.58491  3.61518
          0.50979  0.92684  5.63389  0.07886  2.57923  0.48576  0.95510
    168   2.38882  4.41864  2.96880  3.85316  2.81567  4.07835  4.39894  2.66358  3.74147  1.81326  3.51561  4.06408  4.44418  3.96154  3.92462  3.37181  3.19243  1.27947  5.07183  3.87717    338 v - - -
          2.68618  4.42225  2.77519  2.73123  3.46354  2.40513  3.72494  3.29354  2.67741  2.69355  4.24690  2.90347  2.73739  3.18146  2.89801  2.37887  2.77519  2.98518  4.58477  3.61503
          0.01100  4.91155  5.63389  0.61958  0.77255  0.48576  0.95510
    169   2.47292  5.36529  3.09641  1.91177  4.70690  3.64392  3.84214  4.18153  2.56893  3.66808  4.41791  3.11856  4.04804  1.78339  2.61073  1.92416  3.12282  3.75645  5.80409  4.40560    339 q - - -
          2.68618  4.42225  2.77519  2.73123  3.46354  2.40513  3.72494  3.29354  2.67741  2.69355  4.24690  2.90347  2.73739  3.18146  2.89801  2.37887  2.77519  2.98518  4.58477  3.61503
          0.01100  4.91155  5.63389  0.61958  0.77255  0.48576  0.95510
    170   1.31487  5.20848  3.42697  2.84335  4.48862  3.80367  3.94372  3.90469  1.83890  3.47249  4.29374  3.33648  4.19004  3.08844  2.38232  3.04246  3.23745  3.57770  5.66148  2.96510    340 a - - -
          2.68618  4.42225  2.77519  2.73123  3.46354  2.40513  3.72494  3.29354  2.67741  2.69355  4.24690  2.90347  2.73739  3.18146  2.89801  2.37887  2.77519  2.98518  4.58477  3.61503
          0.01100  4.91155  5.63389  0.61958  0.77255  0.48576  0.95510
    171   2.89003  5.06579  3.30932  2.78015  3.09093  3.69109  3.96202  3.80518  1.94271  3.40397  4.22093  3.28186  2.93506  3.11866  3.17693  1.31558  3.14313  3.46708  5.62434  4.28874    341 s - - -
          2.68618  4.42225  2.77519  2.73123  3.46354  2.40513  3.72494  3.29354  2.67741  2.69355  4.24690  2.90347  2.73739  3.18146  2.89801  2.37887  2.77519  2.98518  4.58477  3.61503
          0.01100  4.91155  5.63389  0.61958  0.77255  0.48576  0.95510
    172   2.86242  4.56676  3.76040  2.57030  3.70126  3.84641  4.10144  1.67684  2.59528  2.77596  3.67133  3.59342  4.22588  3.44450  3.48241  2.51938  3.09412  2.41690  5.15080  2.35194    342 i - - -
          2.68618  4.42225  2.77519  2.73123  3.46354  2.40513  3.72494  3.29354  2.67741  2.69355  4.24690  2.90347  2.73739  3.18146  2.89801  2.37887  2.77519  2.98518  4.58477  3.61503
          0.01100  4.91155  5.63389  0.61958  0.77255  0.48576  0.95510
    173   2.43005  4.49668  3.05907  4.12431  3.67305  4.28279  4.64072  1.41315  4.00548  2.61364  2.66608  4.30577  4.63456  4.22173  4.16855  3.59027  3.32983  1.40419  5.26797  4.07344    343 v - - -
          2.68618  4.42225  2.77519  2.73123  3.46354  2.40513  3.72494  3.29354  2.67741  2.69355  4.24690  2.90347  2.73739  3.18146  2.89801  2.37887  2.77519  2.98518  4.58477  3.61503
          0.01100  4.91155  5.63389  0.61958  0.77255  0.48576  0.95510
    174   2.90957  5.36172  3.11450  2.59828  4.70717  3.65796  3.85970  4.17572  2.23955  3.66826  4.42465  2.34711  4.06567  1.56278  3.04209  2.40056  2.22948  3.75747  5.80784  4.41757    344 q - - -
          2.68618  4.42225  2.77519  2.73123  3.46354  2.40513  3.72494  3.29354  2.67741  2.69355  4.24690  2.90347  2.73739  3.18146  2.89801  2.37887  2.77519  2.98518  4.58477  3.61503
          0.01100  4.91155  5.63389  0.61958  0.77255  0.48576  0.95510
    175   2.91953  4.35206  4.58433  3.99865  3.47906  2.86192  4.41066  2.25445  3.84953  2.53405  2.16303  4.12532  4.43118  4.04382  3.97219  2.67844  3.16098  1.27262  5.01514  3.82944    345 v - - -
          2.68618  4.42225  2.77519  2.73123  3.46354  2.40513  3.72494  3.29354  2.67741  2.69355  4.24690  2.90347  2.73739  3.18146  2.89801  2.37887  2.77519  2.98518  4.58477  3.61503
          0.01100  4.91155  5.63389  0.61958  0.77255  0.48576  0.95510
    176   2.85651  4.96994  3.29658  2.32848  4.18887  1.85324  3.91884  2.80004  2.74510  3.22233  4.05302  2.21118  4.09429  3.09075  3.19556  2.91619  2.60184  3.29220  3.39155  4.17721    346 g - - -
          2.68618  4.42225  2.77519  2.73123  3.46354  2.40513  3.72494  3.29354  2.67741  2.69355  4.24690  2.90347  2.73739  3.18146  2.89801  2.37887  2.77519  2.98518  4.58477  3.61503
          0.01100  4.91155  5.63389  0.61958  0.77255  0.48576  0.95510
    177   2.90089  4.63475  3.77290  3.22350  3.78110  3.85725  4.15595  3.09874  3.15788  2.31784  2.25742  2.06848  4.25946  3.47980  3.50373  3.12205  1.62269  2.88432  5.24316  4.00749    347 t - - -
          2.68618  4.42225  2.77519  2.73123  3.46354  2.40513  3.72494  3.29354  2.67741  2.69355  4.24690  2.90347  2.73739  3.18146  2.89801  2.37887  2.77519  2.98518  4.58477  3.61503
          0.01100  4.91155  5.63389  0.61958  0.77255  0.48576  0.95510
    178   2.84397  4.58668  3.89634  3.35572  3.86864  2.06524  4.25657  2.49081  3.30840  2.94112  3.83447  3.69528  2.88466  3.60142  3.64254  1.71406  3.13685  1.95627  5.31701  4.09188    348 s - - -
          2.68618  4.42225  2.77519  2.73123  3.46354  2.40513  3.72494  3.29354  2.67741  2.69355  4.24690  2.90347  2.73739  3.18146  2.89801  2.37887  2.77519  2.98518  4.58477  3.61503
          0.08214  4.91154  2.63811  0.61958  0.77255  0.48576  0.95510
    179   2.83798  5.13993  3.16551  2.31975  4.42121  3.63694  3.83867  2.89083  1.91692  3.41934  4.21047  3.14729  4.03347  2.96794  3.06153  1.78597  2.20205  3.49545  5.62441  4.26793    349 s - - -
          2.68618  4.42225  2.77519  2.73123  3.46354  2.40513  3.72494  3.29354  2.67741  2.69355  4.24690  2.90347  2.73739  3.18146  2.89801  2.37887  2.77519  2.98518  4.58477  3.61503
          0.33198  4.84121  1.29243  0.61958  0.77255  0.64730  0.74120
    180   2.76332  4.86267  3.07906  2.19328  4.10257  3.55687  3.83196  2.08228  2.67364  3.13602  3.97703  2.55661  3.98538  3.01241  3.11953  1.91216  3.00742  3.18668  5.41354  4.09723    350 s - - -
          2.68618  4.42225  2.77519  2.73123  3.46354  2.40513  3.72494  3.29354  2.67741  2.69355  4.24690  2.90347  2.73739  3.18146  2.89801  2.37887  2.77519  2.98518  4.58477  3.61503
          0.01622  4.52544  5.24779  0.61958  0.77255  1.08828  0.41067
    181   2.70573  2.27999  3.45777  2.89877  3.73708  2.66440  3.90608  3.11712  2.83271  2.80795  3.68402  3.33207  2.97833  3.17592  2.48152  2.87250  2.95226  2.86633  5.14178  2.83653    351 c - - -
          2.68618  4.42225  2.77519  2.73123  3.46354  2.40513  3.72494  3.29354  2.67741  2.69355  4.24690  2.90347  2.73739  3.18146  2.89801  2.37887  2.77519  2.98518  4.58477  3.61503
          0.01622  4.52544  5.24779  0.61958  0.77255  1.08828  0.41067
    182   2.71571  4.82906  3.22413  2.68323  4.17201  3.53129  3.83708  3.55399  1.88008  3.19194  4.02013  3.16789  3.96959  3.00383  3.04099  1.84745  2.34693  2.53363  5.44941  4.14080    352 s - - -
          2.68618  4.42225  2.77519  2.73123  3.46354  2.40513  3.72494  3.29354  2.67741  2.69355  4.24690  2.90347  2.73739  3.18146  2.89801  2.37887  2.77519  2.98518  4.58477  3.61503
          0.01622  4.52544  5.24779  0.61958  0.77255  0.23653  1.55762
    183   2.41636  5.28158  3.13769  2.26672  4.59048  3.65129  3.84259  4.04762  1.92399  3.56823  4.33497  3.13581  4.04798  2.46271  3.04922  2.45668  3.10556  3.65373  5.73269  1.94403    353 k - - -
          2.68618  4.42225  2.77519  2.73123  3.46354  2.40513  3.72494  3.29354  2.67741  2.69355  4.24690  2.90347  2.73739  3.18146  2.89801  2.37887  2.77519  2.98518  4.58477  3.61503
          0.01100  4.91155  5.63389  0.61958  0.77255  0.48576  0.95510
    184   3.13216  5.51335  3.38672  1.91395  4.90726  3.84263  3.93445  4.33059  2.13883  3.78452  4.57134  3.32159  4.22845  3.04528  1.31207  3.09971  2.17776  3.93629  5.87380  4.56407    354 r - - -
          2.68618  4.42225  2.77519  2.73123  3.46354  2.40513  3.72494  3.29354  2.67741  2.69355  4.24690  2.90347  2.73739  3.18146  2.89801  2.37887  2.77519  2.98518  4.58477  3.61503
          0.01100  4.91155  5.63389  0.61958  0.77255  0.48576  0.95510
    185   3.26929  4.73027  4.79823  4.28311  3.63706  1.78659  4.82330  2.21764  4.13242  0.95130  3.54564  4.45626  4.74939  4.35072  4.28246  3.70732  3.53845  2.66558  5.39669  4.23083    355 l - - -
          2.68618  4.42225  2.77519  2.73123  3.46354  2.40513  3.72494  3.29354  2.67741  2.69355  4.24690  2.90347  2.73739  3.18146  2.89801  2.37887  2.77519  2.98518  4.58477  3.61503
          0.01100  4.91155  5.63389  0.61958  0.77255  0.48576  0.95510
    186   2.34619  4.95880  3.46802  2.96947  4.49064  3.64394  4.14083  3.89262  2.95604  3.52174  4.34130  3.41946  4.16027  1.94760  3.38414  1.19705  3.17740  2.76190  5.76812  4.46106    356 s - - -
          2.68618  4.42225  2.77519  2.73123  3.46354  2.40513  3.72494  3.29354  2.67741  2.69355  4.24690  2.90347  2.73739  3.18146  2.89801  2.37887  2.77519  2.98518  4.58477  3.61503
          0.01100  4.91155  5.63389  0.61958  0.77255  0.48576  0.95510
    187   3.14001  4.50831  4.98258  4.38434  2.64658  4.32801  4.65652  2.24957  4.20648  0.94323  3.38600  4.44906  4.65552  4.33325  4.25460  2.65479  3.37079  2.19758  5.12207  3.96330    357 l - - -
          2.68618  4.42225  2.77519  2.73123  3.46354  2.40513  3.72494  3.29354  2.67741  2.69355  4.24690  2.90347  2.73739  3.18146  2.89801  2.37887  2.77519  2.98518  4.58477  3.61503
          0.01100  4.91155  5.63389  0.61958  0.77255  0.48576  0.95510
    188   2.86723  5.20278  3.17848  1.94333  4.51712  3.65422  3.87111  3.95833  2.62556  3.50900  4.29020  3.16853  4.05940  2.99397  2.53929  1.47565  2.66075  2.87065  5.69859  4.33269    358 s - - -
          2.68618  4.42225  2.77519  2.73123  3.46354  2.40513  3.72494  3.29354  2.67741  2.69355  4.24690  2.90347  2.73739  3.18146  2.89801  2.37887  2.77519  2.98518  4.58477  3.61503
          0.01100  4.91155  5.63389  0.61958  0.77255  0.48576  0.95510
    189   2.95035  5.10475  2.47781  2.82138  4.50187  2.84201  4.09977  3.92533  2.96110  2.11768  4.36497  3.32288  4.17573  3.27019  3.42760  1.19189  3.23852  3.57073  5.78457  4.44747    359 s - - -
          2.68618  4.42225  2.77519  2.73123  3.46354  2.40513  3.72494  3.29354  2.67741  2.69355  4.24690  2.90347  2.73739  3.18146  2.89801  2.37887  2.77519  2.98518  4.58477  3.61503
          0.01100  4.91155  5.63389  0.61958  0.77255  0.48576  0.95510
    190   2.86007  5.20506  3.16966  2.61919  4.49379  3.65448  3.84960  2.95159  2.27457  3.48552  4.26612  2.35515  2.44398  2.48055  3.07314  2.85632  1.89745  3.56581  5.67570  4.30854    360 t - - -
          2.68618  4.42225  2.77519  2.73123  3.46354  2.40513  3.72494  3.29354  2.67741  2.69355  4.24690  2.90347  2.73739  3.18146  2.89801  2.37887  2.77519  2.98518  4.58477  3.61503
          0.01100  4.91155  5.63389  0.61958  0.77255  0.48576  0.95510
    191   2.45164  5.26290  2.30537  2.57543  4.57130  3.63245  3.82758  4.03143  2.29979  2.33830  4.31547  3.11676  4.02752  2.46850  3.06505  1.98921  2.61345  3.63406  5.71993  4.33281    361 s - - -
          2.68618  4.42225  2.77519  2.73123  3.46354  2.40513  3.72494  3.29354  2.67741  2.69355  4.24690  2.90347  2.73739  3.18146  2.89801  2.37887  2.77519  2.98518  4.58477  3.61503
          0.01100  4.91155  5.63389  0.61958  0.77255  0.48576  0.95510
    192   2.96126  4.48162  4.38313  3.82590  3.64860  4.02512  4.45014  1.86651  3.70931  2.17652  3.62638  4.04702  4.44343  3.96064  3.92086  2.63597  1.25143  2.55007  5.19264  3.99576    362 t - - -
          2.68618  4.42225  2.77519  2.73123  3.46354  2.40513  3.72494  3.29354  2.67741  2.69355  4.24690  2.90347  2.73739  3.18146  2.89801  2.37887  2.77519  2.98518  4.58477  3.61503
          0.08214  4.91154  2.63811  0.61958  0.77255  0.48576  0.95510
    193   3.21396  5.51824  2.98989  2.79884  5.09592  1.05413  4.21277  4.57419  2.23304  4.07937  4.90036  1.86798  4.29517  3.36702  3.37762  3.19484  3.52221  4.12591  6.20490  4.83462    363 g - - -
          2.68618  4.42225  2.77519  2.73123  3.46354  2.40513  3.72494  3.29354  2.67741  2.69355  4.24690  2.90347  2.73739  3.18146  2.89801  2.37887  2.77519  2.98518  4.58477  3.61503
          0.01180  4.84121  5.56355  0.61958  0.77255  0.64730  0.74120
    194   1.49391  4.35454  4.68436  4.09362  3.45467  4.12475  4.46143  1.77918  3.93607  2.14235  3.44759  4.20257  4.48154  4.11702  4.03783  3.43185  3.19009  1.99406  5.02456  2.75648    364 a - - -
          2.68618  4.42225  2.77519  2.73123  3.46354  2.40513  3.72494  3.29354  2.67741  2.69355  4.24690  2.90347  2.73739  3.18146  2.89801  2.37887  2.77519  2.98518  4.58477  3.61503
          0.01180  4.84121  5.56355  0.61958  0.77255  0.64730  0.74120
    195   2.89329  5.29964  1.63124  2.56664  4.61553  2.81991  3.87059  2.91348  2.65320  3.60389  4.37693  3.11212  4.04981  2.43863  3.14622  1.99719  3.13383  3.68003  5.77720  4.38427    365 d - - -
          2.68618  4.42225  2.77519  2.73123  3.46354  2.40513  3.72494  3.29354  2.67741  2.69355  4.24690  2.90347  2.73739  3.18146  2.89801  2.37887  2.77519  2.98518  4.58477  3.61503
          0.01180  4.84121  5.56355  0.61958  0.77255  0.64730  0.74120
    196   2.89301  4.97221  3.40929  3.17009  4.99141  1.59670  4.48663  4.45697  3.39601  4.05812  4.85674  1.39479  4.23217  3.67820  3.82033  2.99679  1.69865  3.90157  6.24041  4.93551    366 n - - -
          2.68618  4.42225  2.77519  2.73123  3.46354  2.40513  3.72494  3.29354  2.67741  2.69355  4.24690  2.90347  2.73739  3.18146  2.89801  2.37887  2.77519  2.98518  4.58477  3.61503
          0.01180  4.84121  5.56355  0.61958  0.77255  0.64730  0.74120
    197   1.65107  5.11962  3.24517  2.75217  4.64059  3.60552  3.98586  4.09068  2.74033  3.63838  4.41829  1.76605  4.08600  3.11670  2.48544  2.07295  3.14306  3.66819  5.81531  4.46330    367 a - - -
          2.68618  4.42225  2.77519  2.73123  3.46354  2.40513  3.72494  3.29354  2.67741  2.69355  4.24690  2.90347  2.73739  3.18146  2.89801  2.37887  2.77519  2.98518  4.58477  3.61503
          0.01180  4.84121  5.56355  0.61958  0.77255  0.64730  0.74120
    198   3.08085  4.50273  2.90756  4.07185  1.29786  4.22264  4.50827  2.23204  3.93939  1.87887  2.69204  4.24331  4.55593  4.11295  4.07392  3.52304  3.30992  2.60777  5.05889  3.86498    368 f - - -
          2.68618  4.42225  2.77519  2.73123  3.46354  2.40513  3.72494  3.29354  2.67741  2.69355  4.24690  2.90347  2.73739  3.18146  2.89801  2.37887  2.77519  2.98518  4.58477  3.61503
          0.01180  4.84121  5.56355  0.61958  0.77255  0.64730  0.74120
    199   2.91768  5.32585  3.02244  1.84640  4.67252  3.62826  3.89399  4.13559  2.66329  3.65446  4.42678  3.12998  4.06873  2.48375  3.14500  2.01750  1.63193  3.72990  5.81845  4.42658    369 t - - -
          2.68618  4.42225  2.77519  2.73123  3.46354  2.40513  3.72494  3.29354  2.67741  2.69355  4.24690  2.90347  2.73739  3.18146  2.89801  2.37887  2.77519  2.98518  4.58477  3.61503
          0.01180  4.84121  5.56355  0.61958  0.77255  0.64730  0.74120
    200   2.41048  4.40391  4.31278  2.20602  2.64322  4.02449  4.32755  1.62139  3.62912  1.86121  3.46378  3.97612  4.38671  3.85966  3.83382  3.31049  3.15243  2.52423  5.03203  3.83939    370 i - - -
          2.68618  4.42225  2.77519  2.73123  3.46354  2.40513  3.72494  3.29354  2.67741  2.69355  4.24690  2.90347  2.73739  3.18146  2.89801  2.37887  2.77519  2.98518  4.58477  3.61503
          0.01180  4.84121  5.56355  0.61958  0.77255  0.39657  1.11663
    201   1.74659  4.66903  4.32462  3.90682  4.64703  2.53273  4.81576  4.01129  3.87403  3.74084  4.58503  3.98105  4.28771  4.13426  4.16302  1.06478  3.25370  1.86197  6.04275  4.85355    371 s - - -
          2.68618  4.42225  2.77519  2.73123  3.46354  2.40513  3.72494  3.29354  2.67741  2.69355  4.24690  2.90347  2.73739  3.18146  2.89801  2.37887  2.77519  2.98518  4.58477  3.61503
          0.01100  4.91155  5.63389  0.61958  0.77255  0.48576  0.95510
    202   2.48710  5.48951  1.83659  1.82892  4.82501  1.80927  3.97036  4.30208  2.78374  3.80773  4.57851  3.14491  4.13185  3.09085  3.29656  2.97577  3.26899  2.98688  5.96473  4.54437    372 g - - -
          2.68618  4.42225  2.77519  2.73123  3.46354  2.40513  3.72494  3.29354  2.67741  2.69355  4.24690  2.90347  2.73739  3.18146  2.89801  2.37887  2.77519  2.98518  4.58477  3.61503
          0.01100  4.91155  5.63389  0.61958  0.77255  0.48576  0.95510
    203   2.42631  4.55136  3.80664  3.24184  3.70063  3.84375  4.13047  3.04545  3.18739  1.89221  3.67213  3.62545  4.23504  2.70246  3.52433  1.96592  2.61778  1.99145  5.15591  3.92839    373 l - - -
          2.68618  4.42225  2.77519  2.73123  3.46354  2.40513  3.72494  3.29354  2.67741  2.69355  4.24690  2.90347  2.73739  3.18146  2.89801  2.37887  2.77519  2.98518  4.58477  3.61503
          0.01100  4.91155  5.63389  0.61958  0.77255  0.48576  0.95510
    204   2.44769  5.28487  2.12086  2.60452  4.62139  2.21546  3.88664  2.95591  2.66040  3.60925  4.37842  2.05286  4.06360  3.00374  3.15017  2.39335  3.13301  3.68119  5.78156  4.39324    374 n - - -
          2.68618  4.42225  2.77519  2.73123  3.46354  2.40513  3.72494  3.29354  2.67741  2.69355  4.24690  2.90347  2.73739  3.18146  2.89801  2.37887  2.77519  2.98518  4.58477  3.61503
          0.01100  4.91155  5.63389  0.61958  0.77255  0.48576  0.95510
    205   2.40732  5.27302  2.66561  2.26587  4.58208  2.23380  3.85187  4.04030  2.61579  3.56770  4.33513  2.27971  4.04416  2.96629  3.10356  2.85117  2.60128  2.33672  5.74007  4.35310    375 g - - -
          2.68618  4.42225  2.77519  2.73123  3.46354  2.40513  3.72494  3.29354  2.67741  2.69355  4.24690  2.90347  2.73739  3.18146  2.89801  2.37887  2.77519  2.98518  4.58477  3.61503
          0.07459  4.91155  2.74085  0.61958  0.77255  0.48576  0.95510
    206   2.00931  5.30340  2.46694  2.70037  4.87837  1.40843  4.08898  4.35830  2.93500  3.88240  4.65924  2.44031  4.14487  3.22422  3.43962  2.31111  3.27795  3.89409  6.04601  4.64690    376 g - - -
          2.68618  4.42225  2.77519  2.73123  3.46354  2.40513  3.72494  3.29354  2.67741  2.69355  4.24690  2.90347  2.73739  3.18146  2.89801  2.37887  2.77519  2.98518  4.58477  3.61503
          0.01171  4.84867  5.57101  0.61958  0.77255  0.63185  0.75845
    207   1.80436  5.04459  2.20534  2.70068  4.35938  3.63777  3.91950  3.77131  2.72796  2.64538  4.18841  3.21369  2.23204  3.06948  3.19381  2.87751  2.56420  3.42970  5.61715  4.27817    377 a - - -
          2.68618  4.42225  2.77519  2.73123  3.46354  2.40513  3.72494  3.29354  2.67741  2.69355  4.24690  2.90347  2.73739  3.18146  2.89801  2.37887  2.77519  2.98518  4.58477  3.61503
          0.01171  4.84867  5.57101  0.61958  0.77255  0.63185  0.75845
    208   3.19782  4.59116  4.84504  4.26667  2.57162  4.35460  4.61642  2.22174  4.11318  0.88103  3.37402  2.81330  4.67328  4.26454  4.21474  3.66671  3.42688  2.64170  5.08995  3.86565    378 l - - -
          2.68618  4.42225  2.77519  2.73123  3.46354  2.40513  3.72494  3.29354  2.67741  2.69355  4.24690  2.90347  2.73739  3.18146  2.89801  2.37887  2.77519  2.98518  4.58477  3.61503
          0.01171  4.84867  5.57101  0.61958  0.77255  0.63185  0.75845
    209   2.82384  4.94000  3.33306  2.80091  4.28728  1.83706  3.97182  3.69726  2.79088  3.31889  2.99459  3.28772  4.08684  2.63097  3.23474  1.73569  2.54448  3.36460  5.57622  4.26224    379 s - - -
          2.68618  4.42225  2.77519  2.73123  3.46354  2.40513  3.72494  3.29354  2.67741  2.69355  4.24690  2.90347  2.73739  3.18146  2.89801  2.37887  2.77519  2.98518  4.58477  3.61503
          0.01171  4.84867  5.57101  0.61958  0.77255  0.63185  0.75845
    210   2.91266  5.20164  3.08130  2.21014  4.50699  3.64819  3.92687  2.83700  2.72590  3.51521  4.31657  2.08336  4.08915  3.06634  3.20001  1.40385  3.16017  3.57803  5.72616  4.36224    380 s - - -
          2.68618  4.42225  2.77519  2.73123  3.46354  2.40513  3.72494  3.29354  2.67741  2.69355  4.24690  2.90347  2.73739  3.18146  2.89801  2.37887  2.77519  2.98518  4.58477  3.61503
          0.01171  4.84867  5.57101  0.61958  0.77255  0.63185  0.75845
    211   2.84660  4.39639  4.09674  3.53722  1.86635  2.90188  4.21041  2.86420  3.45043  1.62744  3.52076  2.89075  4.28497  3.70379  3.69366  3.17980  2.46653  2.66195  4.99728  3.77926    381 l - - -
          2.68618  4.42225  2.77519  2.73123  3.46354  2.40513  3.72494  3.29354  2.67741  2.69355  4.24690  2.90347  2.73739  3.18146  2.89801  2.37887  2.77519  2.98518  4.58477  3.61503
          0.01171  4.84867  5.57101  0.61958  0.77255  0.63185  0.75845
    212   2.82491  5.07151  3.19124  1.94948  3.06294  3.64359  3.84461  3.74569  2.63125  2.74533  3.20112  2.09201  4.03497  2.17975  3.09860  2.84628  3.05616  3.41008  5.56168  4.21490    382 e - - -
          2.68618  4.42225  2.77519  2.73123  3.46354  2.40513  3.72494  3.29354  2.67741  2.69355  4.24690  2.90347  2.73739  3.18146  2.89801  2.37887  2.77519  2.98518  4.58477  3.61503
          0.24537  4.84867  1.56186  0.61958  0.77255  0.63185  0.75845
    213   2.74895  4.76213  3.26886  1.90537  3.97626  2.88034  3.85948  3.33046  2.71923  2.47916  3.86715  3.21774  4.01473  3.05902  3.15220  2.84410  2.09226  2.45083  5.32337  4.02974    383 e - - -
          2.68618  4.42225  2.77519  2.73123  3.46354  2.40513  3.72494  3.29354  2.67741  2.69355  4.24690  2.90347  2.73739  3.18146  2.89801  2.37887  2.77519  2.98518  4.58477  3.61503
          0.01477  4.61807  5.34042  0.61958  0.77255  0.99043  0.46428
    214   2.74561  4.80659  2.62003  2.67289  4.01064  2.79968  3.82572  2.17302  2.67520  3.05186  3.89290  2.53072  3.99461  3.01286  3.12004  2.82200  2.41999  3.11904  5.33888  3.08143    384 i - - -
          2.68618  4.42225  2.77519  2.73123  3.46354  2.40513  3.72494  3.29354  2.67741  2.69355  4.24690  2.90347  2.73739  3.18146  2.89801  2.37887  2.77519  2.98518  4.58477  3.61503
          0.01477  4.61807  5.34042  0.61958  0.77255  0.39638  1.11704
    215   2.37401  5.19271  2.20470  2.61782  3.12753  3.63113  3.89072  3.93798  2.68664  3.50273  4.29414  1.55360  4.05962  3.02324  3.17018  2.87782  2.58038  3.57002  5.70460  4.33368    385 n - - -
          2.68618  4.42225  2.77519  2.73123  3.46354  2.40513  3.72494  3.29354  2.67741  2.69355  4.24690  2.90347  2.73739  3.18146  2.89801  2.37887  2.77519  2.98518  4.58477  3.61503
          0.01171  4.84867  5.57101  0.61958  0.77255  0.63185  0.75845
    216   2.07141  4.78529  2.65909  2.91571  4.04376  3.69696  4.01907  2.16380  2.91365  3.09264  3.95208  3.37871  4.12776  3.24038  3.33526  2.45182  1.76189  3.12163  5.41233  4.13313    386 t - - -
          2.68618  4.42225  2.77519  2.73123  3.46354  2.40513  3.72494  3.29354  2.67741  2.69355  4.24690  2.90347  2.73739  3.18146  2.89801  2.37887  2.77519  2.98518  4.58477  3.61503
          0.01171  4.84867  5.57101  0.61958  0.77255  0.40418  1.10118
    217   2.49436  5.22918  3.14163  1.94086  4.53127  3.64206  3.84698  3.98177  2.60670  2.84056  4.29381  3.13816  4.04128  2.47635  3.08704  1.63716  2.61140  3.59865  5.70233  4.32530    387 s - - -
          2.68618  4.42225  2.77519  2.73123  3.46354  2.40513  3.72494  3.29354  2.67741  2.69355  4.24690  2.90347  2.73739  3.18146  2.89801  2.37887  2.77519  2.98518  4.58477  3.61503
          0.01100  4.91155  5.63389  0.61958  0.77255  0.48576  0.95510
    218   2.49617  5.09493  2.67491  2.66322  4.35956  2.83974  3.87315  2.89728  2.66123  3.37185  4.17282  2.20126  4.05751  3.01247  3.13112  2.46702  2.07558  2.86500  5.59846  4.25124    388 t - - -
          2.68618  4.42225  2.77519  2.73123  3.46354  2.40513  3.72494  3.29354  2.67741  2.69355  4.24690  2.90347  2.73739  3.18146  2.89801  2.37887  2.77519  2.98518  4.58477  3.61503
          0.01100  4.91155  5.63389  0.61958  0.77255  0.48576  0.95510
    219   1.42758  5.03365  3.41197  2.89257  4.59759  3.63176  4.08340  4.02814  1.91460  3.61185  4.40603  3.36061  4.13407  3.23003  3.29182  2.13645  2.11349  3.61783  5.81765  4.49193    389 a - - -
          2.68618  4.42225  2.77519  2.73123  3.46354  2.40513  3.72494  3.29354  2.67741  2.69355  4.24690  2.90347  2.73739  3.18146  2.89801  2.37887  2.77519  2.98518  4.58477  3.61503
          0.01100  4.91155  5.63389  0.61958  0.77255  0.48576  0.95510
    220   1.87225  5.31674  2.24487  2.55979  4.64383  3.62765  3.82682  4.11544  2.21884  3.61607  4.36775  3.10495  4.02734  2.02468  3.06191  2.48786  3.09039  3.00448  5.76513  4.36632    390 a - - -
          2.68618  4.42225  2.77519  2.73123  3.46354  2.40513  3.72494  3.29354  2.67741  2.69355  4.24690  2.90347  2.73739  3.18146  2.89801  2.37887  2.77519  2.98518  4.58477  3.61503
          0.01100  4.91155  5.63389  0.61958  0.77255  0.48576  0.95510
    221   2.91546  5.26537  1.77787  2.62551  4.56648  3.65882  3.91120  4.00831  2.70160  2.88502  4.35219  1.73132  4.08633  3.03866  3.18865  2.40000  3.15690  2.86183  5.75986  4.38075    391 n - - -
          2.68778  4.42386  2.77476  2.73094  3.46311  2.40537  3.72391  3.28920  2.67716  2.69421  4.24850  2.90159  2.73802  3.18235  2.89846  2.37978  2.77584  2.98242  4.58637  3.61664
          0.29942  1.36581  5.63389  2.70787  0.06901  0.48576  0.95510
    222   1.50680  5.02194  3.44907  3.01925  4.74976  1.66646  4.23903  4.19003  2.40451  3.77580  4.57089  3.45680  2.13962  3.39849  3.46903  2.96380  3.24012  3.73486  5.97545  4.66008    413 a - - -
          2.68618  4.42225  2.77519  2.73123  3.46354  2.40513  3.72494  3.29354  2.67741  2.69355  4.24690  2.90347  2.73739  3.18146  2.89801  2.37887  2.77519  2.98518  4.58477  3.61503
          0.01100  4.91155  5.63389  0.61958  0.77255  0.48576  0.95510
    223   3.14755  4.48802  5.10618  4.51002  2.70079  4.37902  4.73850  1.72804  4.32082  1.78607  2.74934  4.53274  4.70724  4.44688  4.34517  3.70324  2.55144  1.39679  5.19169  4.03080    414 v - - -
          2.68618  4.42225  2.77519  2.73123  3.46354  2.40513  3.72494  3.29354  2.67741  2.69355  4.24690  2.90347  2.73739  3.18146  2.89801  2.37887  2.77519  2.98518  4.58477  3.61503
          0.01100  4.91155  5.63389  0.61958  0.77255  0.48576  0.95510
    224   2.86157  5.04643  2.62461  2.38688  4.28248  3.68509  3.90031  2.24120  2.70997  3.30301  4.12161  2.20023  4.08125  3.05496  3.17340  2.89944  2.04971  2.68795  5.55655  4.22350    415 t - - -
          2.68618  4.42225  2.77519  2.73123  3.46354  2.40513  3.72494  3.29354  2.67741  2.69355  4.24690  2.90347  2.73739  3.18146  2.89801  2.37887  2.77519  2.98518  4.58477  3.61503
          0.01100  4.91155  5.63389  0.61958  0.77255  0.48576  0.95510
    225   1.84990  5.01908  3.26164  2.05944  4.25424  3.68424  3.89895  3.66479  2.70961  3.27952  4.09904  2.73313  4.07842  3.05694  3.16902  2.89472  2.06937  2.81915  5.53398  3.03484    416 a - - -
          2.68618  4.42225  2.77519  2.73123  3.46354  2.40513  3.72494  3.29354  2.67741  2.69355  4.24690  2.90347  2.73739  3.18146  2.89801  2.37887  2.77519  2.98518  4.58477  3.61503
          0.01100  4.91155  5.63389  0.61958  0.77255  0.48576  0.95510
    226   2.38389  4.64516  3.63001  3.06563  3.79633  2.44330  4.05059  2.67299  2.10114  2.86438  3.74722  3.49849  4.18712  3.34266  3.40626  2.60936  3.08650  1.97859  5.22008  3.00573    417 v - - -
          2.68618  4.42225  2.77519  2.73123  3.46354  2.40513  3.72494  3.29354  2.67741  2.69355  4.24690  2.90347  2.73739  3.18146  2.89801  2.37887  2.77519  2.98518  4.58477  3.61503
          0.01100  4.91155  5.63389  0.61958  0.77255  0.48576  0.95510
    227   2.88085  5.26773  3.16349  2.62395  4.60587  2.21746  3.86367  4.06045  1.97372  3.58310  4.35162  3.15748  4.05987  2.24228  3.05800  1.81271  3.11752  2.97663  5.74768  4.37207    418 s - - -
          2.68618  4.42225  2.77519  2.73123  3.46354  2.40513  3.72494  3.29354  2.67741  2.69355  4.24690  2.90347  2.73739  3.18146  2.89801  2.37887  2.77519  2.98518  4.58477  3.61503
          0.01100  4.91155  5.63389  0.61958  0.77255  0.48576  0.95510
    228   1.61041  5.02204  3.25238  2.35045  2.41226  3.68994  3.95163  3.69061  2.78148  3.31124  4.13703  2.28841  4.10872  3.11887  3.23931  2.42133  3.12405  3.37505  5.56873  4.24253    419 a - - -
          2.68618  4.42225  2.77519  2.73123  3.46354  2.40513  3.72494  3.29354  2.67741  2.69355  4.24690  2.90347  2.73739  3.18146  2.89801  2.37887  2.77519  2.98518  4.58477  3.61503
          0.01100  4.91155  5.63389  0.61958  0.77255  0.48576  0.95510
    229   1.56646  4.91371  3.50576  3.00393  4.30545  1.60467  4.12295  3.68490  2.35341  2.55352  4.18980  3.45108  4.19170  3.32181  3.33191  3.00401  3.19000  3.36673  5.62506  4.34305    420 a - - -
          2.68618  4.42225  2.77519  2.73123  3.46354  2.40513  3.72494  3.29354  2.67741  2.69355  4.24690  2.90347  2.73739  3.18146  2.89801  2.37887  2.77519  2.98518  4.58477  3.61503
          0.01100  4.91155  5.63389  0.61958  0.77255  0.48576  0.95510
    230   2.89158  5.31148  3.13978  1.71902  4.62963  3.65968  3.84720  4.08749  2.25080  2.80057  4.36358  3.14111  4.05728  2.27610  3.03172  2.86864  1.86055  3.68804  5.75502  4.37386    421 e - - -
          2.68618  4.42225  2.77519  2.73123  3.46354  2.40513  3.72494  3.29354  2.67741  2.69355  4.24690  2.90347  2.73739  3.18146  2.89801  2.37887  2.77519  2.98518  4.58477  3.61503
          0.01100  4.91155  5.63389  0.61958  0.77255  0.48576  0.95510
    231   2.38667  5.36659  2.49089  2.64034  4.78704  3.64544  3.98484  4.26037  2.78719  3.77577  4.54473  1.49918  2.16983  3.10658  3.28729  2.94391  2.53118  3.83038  5.93642  4.53385    422 n - - -
          2.68618  4.42225  2.77519  2.73123  3.46354  2.40513  3.72494  3.29354  2.67741  2.69355  4.24690  2.90347  2.73739  3.18146  2.89801  2.37887  2.77519  2.98518  4.58477  3.61503
          0.01100  4.91155  5.63389  0.61958  0.77255  0.48576  0.95510
    232   1.20049  5.08712  2.40411  3.04941  5.01225  1.60927  4.40169  4.48468  3.30520  4.05693  4.84198  3.48746  4.23961  3.56972  3.77527  2.27677  3.33971  3.94469  6.23704  4.89697    423 a - - -
          2.68618  4.42225  2.77519  2.73123  3.46354  2.40513  3.72494  3.29354  2.67741  2.69355  4.24690  2.90347  2.73739  3.18146  2.89801  2.37887  2.77519  2.98518  4.58477  3.61503
          0.01100  4.91155  5.63389  0.61958  0.77255  0.48576  0.95510
    233   2.50231  5.32104  3.11931  2.21903  4.65045  3.63758  3.82538  4.11962  1.74118  3.61726  4.36965  3.11398  4.03297  1.85464  3.03139  2.44876  3.09524  2.86156  5.76244  4.36886    424 k - - -
          2.68618  4.42225  2.77519  2.73123  3.46354  2.40513  3.72494  3.29354  2.67741  2.69355  4.24690  2.90347  2.73739  3.18146  2.89801  2.37887  2.77519  2.98518  4.58477  3.61503
          0.01100  4.91155  5.63389  0.61958  0.77255  0.48576  0.95510
    234   2.46460  4.27297  4.78010  4.17136  2.61897  4.05563  4.38641  1.88743  3.97402  1.90459  3.38109  4.19300  4.41757  4.11877  4.00927  3.36474  2.49405  2.14095  4.89890  2.13986    425 i - - -
          2.68618  4.42225  2.77519  2.73123  3.46354  2.40513  3.72494  3.29354  2.67741  2.69355  4.24690  2.90347  2.73739  3.18146  2.89801  2.37887  2.77519  2.98518  4.58477  3.61503
          0.01100  4.91155  5.63389  0.61958  0.77255  0.48576  0.95510
    235   3.03711  5.53480  2.37568  2.16121  4.86345  3.67636  3.95821  4.34532  1.89936  3.83266  4.59939  3.14400  4.13669  3.07469  3.23737  2.98498  1.32629  3.91983  5.97430  4.55448    426 t - - -
          2.68618  4.42225  2.77519  2.73123  3.46354  2.40513  3.72494  3.29354  2.67741  2.69355  4.24690  2.90347  2.73739  3.18146  2.89801  2.37887  2.77519  2.98518  4.58477  3.61503
          0.01100  4.91155  5.63389  0.61958  0.77255  0.48576  0.95510
    236   3.11186  4.47894  2.97833  4.32799  2.11588  4.32382  4.67387  1.47625  4.17032  2.05104  3.52668  4.42058  4.66311  4.33720  4.25530  3.64005  3.34691  1.60362  5.19384  4.01061    427 i - - -
          2.68618  4.42225  2.77519  2.73123  3.46354  2.40513  3.72494  3.29354  2.67741  2.69355  4.24690  2.90347  2.73739  3.18146  2.89801  2.37887  2.77519  2.98518  4.58477  3.61503
          0.01100  4.91155  5.63389  0.61958  0.77255  0.48576  0.95510
    237   3.21511  5.78499  1.59865  2.58287  5.11372  3.69845  4.09970  4.62651  2.98309  4.09619  4.87973  1.60086  4.23303  2.44544  3.53176  1.84438  3.47660  4.17778  6.23420  4.76383    428 d - - -
          2.68618  4.42225  2.77519  2.73123  3.46354  2.40513  3.72494  3.29354  2.67741  2.69355  4.24690  2.90347  2.73739  3.18146  2.89801  2.37887  2.77519  2.98518  4.58477  3.61503
          0.22856  4.91155  1.62474  0.61958  0.77255  0.48576  0.95510
    238   3.06284  5.06031  3.38014  3.35844  5.22184  0.52089  4.79468  4.85329  3.84587  4.45193  5.30405  2.43291  4.35340  4.06501  4.21494  3.18264  3.55914  4.20072  6.44637  5.20001    429 G - - -
          2.68618  4.42225  2.77519  2.73123  3.46354  2.40513  3.72494  3.29354  2.67741  2.69355  4.24690  2.90347  2.73739  3.18146  2.89801  2.37887  2.77519  2.98518  4.58477  3.61503
          0.01365  4.69663  5.41898  0.61958  0.77255  0.89066  0.52828
    239   2.98316  4.39652  4.61523  4.02412  2.55643  4.13248  4.43271  2.57751  3.85195  1.44660  3.32291  4.17328  4.47245  4.04828  2.70426  3.43746  3.21416  1.50335  4.98764  3.79833    430 l - - -
          2.68618  4.42225  2.77519  2.73123  3.46354  2.40513  3.72494  3.29354  2.67741  2.69355  4.24690  2.90347  2.73739  3.18146  2.89801  2.37887  2.77519  2.98518  4.58477  3.61503
          0.01365  4.69663  5.41898  0.61958  0.77255  0.89066  0.52828
    240   2.12780  5.20943  2.07273  2.16726  4.51944  3.55303  3.76258  3.98053  2.52290  3.50120  4.26483  3.03611  3.95785  2.47622  3.01178  2.76497  2.47032  2.74963  5.66742  4.27616    431 d - - -
          2.68618  4.42225  2.77519  2.73123  3.46354  2.40513  3.72494  3.29354  2.67741  2.69355  4.24690  2.90347  2.73739  3.18146  2.89801  2.37887  2.77519  2.98518  4.58477  3.61503
          0.01365  4.69663  5.41898  0.61958  0.77255  0.89066  0.52828
    241   2.96317  4.33220  4.79910  4.20673  2.52231  4.16540  4.51569  2.07134  4.03680  2.32086  2.57501  4.27829  4.50875  4.19459  4.10508  3.48092  2.04626  1.41414  5.02784  3.85379    432 v - - -
          2.68618  4.42225  2.77519  2.73123  3.46354  2.40513  3.72494  3.29354  2.67741  2.69355  4.24690  2.90347  2.73739  3.18146  2.89801  2.37887  2.77519  2.98518  4.58477  3.61503
          0.01365  4.69663  5.41898  0.61958  0.77255  0.89066  0.52828
    242   2.88345  5.33010  2.94327  1.44250  4.64970  3.58198  2.75715  4.11950  2.56412  3.62142  4.39092  3.05806  4.01351  2.46554  3.03489  2.84722  2.11441  3.71180  5.77009  4.37413    433 e - - -
          2.68618  4.42225  2.77519  2.73123  3.46354  2.40513  3.72494  3.29354  2.67741  2.69355  4.24690  2.90347  2.73739  3.18146  2.89801  2.37887  2.77519  2.98518  4.58477  3.61503
          0.01365  4.69663  5.41898  0.61958  0.77255  0.29660  1.36000
    243   2.94441  5.27095  3.27279  2.70417  4.58483  3.72300  3.88312  2.92204  2.21052  3.54983  4.33787  2.71343  4.11253  3.00484  1.81208  1.62094  3.16900  3.64830  5.71826  4.37634    434 s - - -
          2.68618  4.42225  2.77519  2.73123  3.46354  2.40513  3.72494  3.29354  2.67741  2.69355  4.24690  2.90347  2.73739  3.18146  2.89801  2.37887  2.77519  2.98518  4.58477  3.61503
          0.01100  4.91155  5.63389  0.61958  0.77255  0.48576  0.95510
    244   2.46773  5.32056  1.94253  2.57156  4.63712  3.63651  2.27291  4.10517  2.61302  2.87333  4.37719  2.55515  4.04601  2.96255  3.10424  2.15238  3.11607  3.69806  5.77602  4.37926    435 d - - -
          2.68618  4.42225  2.77519  2.73123  3.46354  2.40513  3.72494  3.29354  2.67741  2.69355  4.24690  2.90347  2.73739  3.18146  2.89801  2.37887  2.77519  2.98518  4.58477  3.61503
          0.01100  4.91155  5.63389  0.61958  0.77255  0.48576  0.95510
    245   2.92292  5.02339  3.53462  3.09336  4.74360  3.65436  4.26342  4.16544  2.31471  3.76343  4.57293  3.51230  4.22568  3.43043  3.39284  1.26402  1.42846  3.72768  5.96397  4.67021    436 s - - -
          2.68618  4.42225  2.77519  2.73123  3.46354  2.40513  3.72494  3.29354  2.67741  2.69355  4.24690  2.90347  2.73739  3.18146  2.89801  2.37887  2.77519  2.98518  4.58477  3.61503
          0.01100  4.91155  5.63389  0.61958  0.77255  0.48576  0.95510
    246   3.67782  6.17580  2.75200  2.07900  5.56076  3.84001  4.48509  5.17327  3.51011  4.64730  5.55395  0.54100  4.51669  3.67637  4.05526  3.55546  4.00521  4.71243  6.71357  5.21586    437 N - - -
          2.68618  4.42225  2.77519  2.73123  3.46354  2.40513  3.72494  3.29354  2.67741  2.69355  4.24690  2.90347  2.73739  3.18146  2.89801  2.37887  2.77519  2.98518  4.58477  3.61503
          0.01100  4.91155  5.63389  0.61958  0.77255  0.48576  0.95510
    247   2.89137  5.14362  3.18108  2.26919  4.40786  3.67968  3.90451  3.82892  2.69115  3.41747  4.22292  2.64087  4.08784  2.49733  3.15517  2.90849  1.55952  2.26146  5.64333  4.29537    438 t - - -
          2.68618  4.42225  2.77519  2.73123  3.46354  2.40513  3.72494  3.29354  2.67741  2.69355  4.24690  2.90347  2.73739  3.18146  2.89801  2.37887  2.77519  2.98518  4.58477  3.61503
          0.01100  4.91155  5.63389  0.61958  0.77255  0.48576  0.95510
    248   3.08067  4.45830  4.85959  4.28100  1.57810  4.27003  4.59399  1.58816  4.11873  2.51228  3.54377  2.88215  4.62192  4.29000  4.20468  3.58696  3.31806  1.74459  5.10812  3.87540    439 f - - -
          2.68618  4.42225  2.77519  2.73123  3.46354  2.40513  3.72494  3.29354  2.67741  2.69355  4.24690  2.90347  2.73739  3.18146  2.89801  2.37887  2.77519  2.98518  4.58477  3.61503
          0.01100  4.91155  5.63389  0.61958  0.77255  0.48576  0.95510
    249   2.90027  4.97739  3.53239  3.22700  4.96266  3.58760  4.48963  4.42364  3.36990  4.02665  4.82106  1.26857  4.25439  3.67527  3.78759  1.91970  1.46536  3.88286  6.21270  4.91169    440 n - - -
          2.68618  4.42225  2.77519  2.73123  3.46354  2.40513  3.72494  3.29354  2.67741  2.69355  4.24690  2.90347  2.73739  3.18146  2.89801  2.37887  2.77519  2.98518  4.58477  3.61503
          0.01100  4.91155  5.63389  0.61958  0.77255  0.48576  0.95510
    250   2.85981  5.21337  1.77370  2.60610  3.12447  3.64703  3.85251  3.94426  2.62200  3.49385  4.27362  2.68461  4.04614  2.03458  3.10350  2.85380  2.61230  2.86487  5.68494  4.31130    441 d - - -
          2.68618  4.42225  2.77519  2.73123  3.46354  2.40513  3.72494  3.29354  2.67741  2.69355  4.24690  2.90347  2.73739  3.18146  2.89801  2.37887  2.77519  2.98518  4.58477  3.61503
          0.07459  4.91155  2.74085  0.61958  0.77255  0.48576  0.95510
    251   1.86860  4.59245  3.68962  3.12918  3.74713  3.81055  4.07329  3.06886  2.47713  1.97103  3.70436  2.78385  4.19815  3.38870  3.41885  3.06114  3.08390  1.90487  5.18589  3.94816    442 a - - -
          2.68618  4.42225  2.77519  2.73123  3.46354  2.40513  3.72494  3.29354  2.67741  2.69355  4.24690  2.90347  2.73739  3.18146  2.89801  2.37887  2.77519  2.98518  4.58477  3.61503
          0.01171  4.84867  5.57101  0.61958  0.77255  0.40418  1.10118
    252   3.27207  4.59777  5.17930  4.61227  3.74479  2.96096  4.97288  1.50785  4.45564  1.47481  3.65227  4.68823  4.88030  4.62545  4.53177  3.89331  3.51439  1.34457  5.45257  4.27497    443 v - - -
          2.68618  4.42225  2.77519  2.73123  3.46354  2.40513  3.72494  3.29354  2.67741  2.69355  4.24690  2.90347  2.73739  3.18146  2.89801  2.37887  2.77519  2.98518  4.58477  3.61503
          0.01100  4.91155  5.63389  0.61958  0.77255  0.48576  0.95510
    253   3.17313  5.59465  1.89359  2.24250  4.91104  3.70713  4.10914  4.36419  2.99684  3.91260  4.72240  3.19835  1.19919  3.25408  3.52557  3.12398  3.43737  2.81660  6.10300  4.67747    444 p - - -
          2.68618  4.42225  2.77519  2.73123  3.46354  2.40513  3.72494  3.29354  2.67741  2.69355  4.24690  2.90347  2.73739  3.18146  2.89801  2.37887  2.77519  2.98518  4.58477  3.61503
          0.01100  4.91155  5.63389  0.61958  0.77255  0.48576  0.95510
    254   2.97687  5.03762  3.45614  3.30278  5.19736  1.09344  4.67223  4.68139  3.63087  4.28428  5.08512  1.34201  4.32509  3.88091  4.04576  3.08946  2.45533  4.06644  6.44959  5.15162    445 g - - -
          2.68618  4.42225  2.77519  2.73123  3.46354  2.40513  3.72494  3.29354  2.67741  2.69355  4.24690  2.90347  2.73739  3.18146  2.89801  2.37887  2.77519  2.98518  4.58477  3.61503
          0.01100  4.91155  5.63389  0.61958  0.77255  0.48576  0.95510
    255   3.33575  4.64965  5.28421  4.70519  3.62595  4.61631  4.98410  1.75394  4.53445  1.38425  3.53250  4.75914  4.91348  4.65645  4.57273  3.95273  3.57026  1.23957  5.39307  2.87092    446 v - - -
          2.68618  4.42225  2.77519  2.73123  3.46354  2.40513  3.72494  3.29354  2.67741  2.69355  4.24690  2.90347  2.73739  3.18146  2.89801  2.37887  2.77519  2.98518  4.58477  3.61503
          0.01100  4.91155  5.63389  0.61958  0.77255  0.48576  0.95510
    256   3.00274  5.14171  2.36682  3.01576  4.96279  3.62779  4.40271  4.41432  3.32924  4.01496  4.82447  3.47290  4.26958  3.58267  3.80087  1.99638  0.86400  3.92359  6.21534  4.87050    447 t - - -
          2.68618  4.42225  2.77519  2.73123  3.46354  2.40513  3.72494  3.29354  2.67741  2.69355  4.24690  2.90347  2.73739  3.18146  2.89801  2.37887  2.77519  2.98518  4.58477  3.61503
          0.01100  4.91155  5.63389  0.61958  0.77255  0.48576  0.95510
    257   3.39516  4.72519  5.30097  4.70510  1.45404  4.59346  4.81226  2.24469  4.51285  1.30901  2.47295  4.72694  4.86802  4.55575  4.50312  3.92029  3.61718  2.80315  5.13325  2.67358    448 l - - -
          2.68618  4.42225  2.77519  2.73123  3.46354  2.40513  3.72494  3.29354  2.67741  2.69355  4.24690  2.90347  2.73739  3.18146  2.89801  2.37887  2.77519  2.98518  4.58477  3.61503
          0.01100  4.91155  5.63389  0.61958  0.77255  0.48576  0.95510
    258   2.89781  5.33601  3.11093  2.59649  4.67800  3.65054  3.86110  4.14468  2.25227  3.64661  4.40543  1.98225  4.06030  2.51629  3.06464  2.04159  1.87182  3.73107  5.79481  4.40468    449 t - - -
          2.68618  4.42225  2.77519  2.73123  3.46354  2.40513  3.72494  3.29354  2.67741  2.69355  4.24690  2.90347  2.73739  3.18146  2.89801  2.37887  2.77519  2.98518  4.58477  3.61503
          0.01100  4.91155  5.63389  0.61958  0.77255  0.48576  0.95510
    259   2.49768  4.47823  4.50603  3.95869  3.62510  4.10681  4.51563  2.64618  3.83435  1.28638  3.59954  2.92789  4.50718  4.06902  4.01190  3.42567  3.26124  1.46279  5.19270  4.00040    450 l - - -
          2.68618  4.42225  2.77519  2.73123  3.46354  2.40513  3.72494  3.29354  2.67741  2.69355  4.24690  2.90347  2.73739  3.18146  2.89801  2.37887  2.77519  2.98518  4.58477  3.61503
          0.01100  4.91155  5.63389  0.61958  0.77255  0.48576  0.95510
    260   2.84510  5.23287  3.14175  2.23628  3.34678  3.63736  3.83074  3.98427  1.94507  2.86663  4.28698  2.30803  4.03031  2.94533  3.06794  1.99231  2.60062  3.59807  5.69499  4.31519    451 k - - -
          2.68618  4.42225  2.77519  2.73123  3.46354  2.40513  3.72494  3.29354  2.67741  2.69355  4.24690  2.90347  2.73739  3.18146  2.89801  2.37887  2.77519  2.98518  4.58477  3.61503
          0.01100  4.91155  5.63389  0.61958  0.77255  0.48576  0.95510
    261   2.87556  5.38485  2.63954  2.19459  4.72694  3.62594  3.82864  4.21237  1.92043  3.68809  4.42853  3.09291  4.03096  1.83894  3.06272  2.12083  2.60692  3.77434  5.81733  4.40508    452 q - - -
          2.68618  4.42225  2.77519  2.73123  3.46354  2.40513  3.72494  3.29354  2.67741  2.69355  4.24690  2.90347  2.73739  3.18146  2.89801  2.37887  2.77519  2.98518  4.58477  3.61503
          0.01100  4.91155  5.63389  0.61958  0.77255  0.48576  0.95510
    262   1.81764  4.74484  3.60138  3.05447  4.00851  3.74741  4.09878  3.34974  2.43331  3.06229  3.93339  3.48805  2.33398  3.34788  3.40523  3.01120  2.61092  1.78407  5.39964  4.13924    453 v - - -
          2.68618  4.42225  2.77519  2.73123  3.46354  2.40513  3.72494  3.29354  2.67741  2.69355  4.24690  2.90347  2.73739  3.18146  2.89801  2.37887  2.77519  2.98518  4.58477  3.61503
          0.01100  4.91155  5.63389  0.61958  0.77255  0.48576  0.95510
    263   1.55310  4.98843  3.47795  2.97358  4.73967  2.21682  4.18165  4.19490  2.98866  3.76405  4.53789  2.54551  2.89780  3.32560  3.44223  1.87779  2.57597  3.71607  5.95029  4.61981    454 a - - -
          2.68618  4.42225  2.77519  2.73123  3.46354  2.40513  3.72494  3.29354  2.67741  2.69355  4.24690  2.90347  2.73739  3.18146  2.89801  2.37887  2.77519  2.98518  4.58477  3.61503
          0.01100  4.91155  5.63389  0.61958  0.77255  0.48576  0.95510
    264   2.13497  4.72025  4.38437  4.04600  5.15890  2.35770  5.02629  4.62041  4.05212  4.27845  5.05263  4.03569  4.28969  4.29961  4.33956  0.77281  1.94972  3.91688  6.47301  5.30622    455 s - - -
          2.68618  4.42225  2.77519  2.73123  3.46354  2.40513  3.72494  3.29354  2.67741  2.69355  4.24690  2.90347  2.73739  3.18146  2.89801  2.37887  2.77519  2.98518  4.58477  3.61503
          0.01100  4.91155  5.63389  0.61958  0.77255  0.48576  0.95510
    265   2.28403  5.19239  1.89199  2.91450  4.96597  1.27677  4.29857  4.43034  3.18946  3.99591  4.78635  3.39568  4.22982  3.45679  3.67764  3.03307  2.07591  3.93484  6.17919  4.81409    456 g - - -
          2.68628  4.42235  2.77530  2.73133  3.46364  2.40523  3.72505  3.29364  2.67751  2.69365  4.24700  2.90310  2.73750  3.18156  2.89811  2.37841  2.77488  2.98528  4.58487  3.61513
          0.53251  2.58650  1.08592  1.16094  0.37570  0.48576  0.95510
    266   2.16973  4.65722  3.30485  2.77451  3.95529  3.52975  3.88380  3.34296  2.76262  3.00647  2.13572  2.61256  2.82942  3.09715  3.18304  2.29875  2.94640  3.04935  5.30951  4.02770    461 m - - -
          2.68618  4.42225  2.77519  2.73123  3.46354  2.40513  3.72494  3.29354  2.67741  2.69355  4.24690  2.90347  2.73739  3.18146  2.89801  2.37887  2.77519  2.98518  4.58477  3.61503
          0.01656  4.50506  5.22740  0.61958  0.77255  0.51342  0.91241
    267   2.88149  4.61476  3.84195  3.42223  3.95166  3.75266  4.34247  3.11271  3.32718  2.98906  3.92730  3.73659  4.28412  2.74761  3.61587  2.33868  3.20219  0.94538  5.41977  4.18760    462 v - - -
          2.68618  4.42225  2.77519  2.73123  3.46354  2.40513  3.72494  3.29354  2.67741  2.69355  4.24690  2.90347  2.73739  3.18146  2.89801  2.37887  2.77519  2.98518  4.58477  3.61503
          0.01281  4.75999  5.48234  0.61958  0.77255  0.33171  1.26476
    268   2.85519  5.30170  3.11351  1.93049  4.62440  3.63167  3.82446  4.09201  2.21536  3.59726  4.35182  3.11037  4.02774  2.51498  3.04915  1.77611  2.32380  2.99845  5.74970  4.35597    463 s - - -
          2.68618  4.42225  2.77519  2.73123  3.46354  2.40513  3.72494  3.29354  2.67741  2.69355  4.24690  2.90347  2.73739  3.18146  2.89801  2.37887  2.77519  2.98518  4.58477  3.61503
          0.01100  4.91155  5.63389  0.61958  0.77255  0.48576  0.95510
    269   1.98742  4.41653  4.79924  4.20293  2.61015  4.18832  4.52354  2.24225  4.03441  1.19771  3.40804  4.28910  4.53779  4.19024  4.11047  3.49825  2.58721  2.51681  5.04762  3.87964    464 l - - -
          2.68618  4.42225  2.77519  2.73123  3.46354  2.40513  3.72494  3.29354  2.67741  2.69355  4.24690  2.90347  2.73739  3.18146  2.89801  2.37887  2.77519  2.98518  4.58477  3.61503
          0.01100  4.91155  5.63389  0.61958  0.77255  0.48576  0.95510
    270   2.85828  5.29191  3.12732  2.22475  4.61107  3.63759  3.82701  4.07471  1.92734  3.58459  4.34263  3.11816  4.03212  2.24925  3.04207  2.43962  1.91042  2.84980  5.74044  4.35155    465 t - - -
          2.68618  4.42225  2.77519  2.73123  3.46354  2.40513  3.72494  3.29354  2.67741  2.69355  4.24690  2.90347  2.73739  3.18146  2.89801  2.37887  2.77519  2.98518  4.58477  3.61503
          0.01100  4.91155  5.63389  0.61958  0.77255  0.48576  0.95510
    271   3.41476  4.73258  5.33662  4.83336  4.08556  4.74305  5.37332  1.07832  4.71558  2.77481  3.93511  4.92972  5.10774  4.94657  4.84904  2.70601  3.68802  1.04359  5.88568  4.67378    466 v - - -
          2.68618  4.42225  2.77519  2.73123  3.46354  2.40513  3.72494  3.29354  2.67741  2.69355  4.24690  2.90347  2.73739  3.18146  2.89801  2.37887  2.77519  2.98518  4.58477  3.61503
          0.01100  4.91155  5.63389  0.61958  0.77255  0.48576  0.95510
    272   2.87744  5.16545  3.17483  1.94391  4.45549  3.66383  3.89317  3.88606  2.67179  3.45936  4.25423  3.18605  4.07391  2.59249  3.14166  2.45270  1.52751  2.75237  5.67091  4.31392    467 t - - -
          2.68618  4.42225  2.77519  2.73123  3.46354  2.40513  3.72494  3.29354  2.67741  2.69355  4.24690  2.90347  2.73739  3.18146  2.89801  2.37887  2.77519  2.98518  4.58477  3.61503
          0.01100  4.91155  5.63389  0.61958  0.77255  0.48576  0.95510
    273   2.40940  5.27709  3.13589  2.60942  4.60634  3.64906  3.86197  4.06330  2.30316  3.58588  4.35354  2.63055  1.75930  2.57418  3.07720  2.86452  2.22253  3.66587  5.75198  4.37124    468 p - - -
          2.68618  4.42225  2.77519  2.73123  3.46354  2.40513  3.72494  3.29354  2.67741  2.69355  4.24690  2.90347  2.73739  3.18146  2.89801  2.37887  2.77519  2.98518  4.58477  3.61503
          0.01100  4.91155  5.63389  0.61958  0.77255  0.48576  0.95510
    274   4.48641  6.43504  0.15721  3.56780  6.04505  4.36907  5.29660  5.95238  4.61238  5.37022  6.46146  4.14447  5.07754  4.59978  5.17783  4.39923  4.86663  5.50495  6.93333  5.87917    469 D - - -
          2.68618  4.42225  2.77519  2.73123  3.46354  2.40513  3.72494  3.29354  2.67741  2.69355  4.24690  2.90347  2.73739  3.18146  2.89801  2.37887  2.77519  2.98518  4.58477  3.61503
          0.01100  4.91155  5.63389  0.61958  0.77255  0.48576  0.95510
    275   1.97333  4.94920  3.31180  2.33963  4.16531  3.70267  3.92256  3.56552  2.75540  3.20075  4.03425  2.38296  4.09564  3.09860  3.20461  2.91756  2.26352  2.69542  5.47692  2.44784    470 a - - -
          2.68618  4.42225  2.77519  2.73123  3.46354  2.40513  3.72494  3.29354  2.67741  2.69355  4.24690  2.90347  2.73739  3.18146  2.89801  2.37887  2.77519  2.98518  4.58477  3.61503
          0.01100  4.91155  5.63389  0.61958  0.77255  0.48576  0.95510
    276   3.14668  5.70503  2.31891  1.35094  5.02985  3.68771  4.04068  4.53361  2.40950  4.00428  4.77723  3.14533  4.19335  3.16423  3.41592  1.49116  3.39900  4.08991  6.13996  4.68541    471 e - - -
          2.68618  4.42225  2.77519  2.73123  3.46354  2.40513  3.72494  3.29354  2.67741  2.69355  4.24690  2.90347  2.73739  3.18146  2.89801  2.37887  2.77519  2.98518  4.58477  3.61503
          0.01100  4.91155  5.63389  0.61958  0.77255  0.48576  0.95510
    277   3.03454  5.45371  2.99052  2.17954  4.83619  1.22430  4.00383  4.30747  2.38361  3.81674  4.59467  3.18866  3.04311  3.12877  3.27830  2.46053  3.29172  3.88790  5.97375  4.57147    472 g - - -
          2.68618  4.42225  2.77519  2.73123  3.46354  2.40513  3.72494  3.29354  2.67741  2.69355  4.24690  2.90347  2.73739  3.18146  2.89801  2.37887  2.77519  2.98518  4.58477  3.61503
          0.01100  4.91155  5.63389  0.61958  0.77255  0.48576  0.95510
    278   1.76646  4.78858  5.28901  4.77155  3.94486  4.75380  5.31450  0.87055  4.63966  2.10004  3.78340  4.90421  5.09524  4.85245  4.77378  4.12821  3.72348  2.13833  5.80129  4.62357    473 i - - -
          2.68618  4.42225  2.77519  2.73123  3.46354  2.40513  3.72494  3.29354  2.67741  2.69355  4.24690  2.90347  2.73739  3.18146  2.89801  2.37887  2.77519  2.98518  4.58477  3.61503
          0.01100  4.91155  5.63389  0.61958  0.77255  0.48576  0.95510
    279   1.99722  5.28672  3.12756  2.26756  4.60324  3.63649  3.82543  4.06655  1.92959  3.57803  4.33657  3.11706  4.03033  2.21637  3.04350  2.83260  2.27758  3.66227  5.73546  3.18714    474 k - - -
          2.68618  4.42225  2.77519  2.73123  3.46354  2.40513  3.72494  3.29354  2.67741  2.69355  4.24690  2.90347  2.73739  3.18146  2.89801  2.37887  2.77519  2.98518  4.58477  3.61503
          0.01100  4.91155  5.63389  0.61958  0.77255  0.48576  0.95510
    280   2.87218  5.37311  1.88899  2.54863  4.71568  3.62801  3.82632  4.19846  2.20729  3.67658  4.41836  2.60189  4.03044  2.92622  2.14539  2.12493  2.67065  3.76324  5.80711  4.39861    475 d - - -
          2.68618  4.42225  2.77519  2.73123  3.46354  2.40513  3.72494  3.29354  2.67741  2.69355  4.24690  2.90347  2.73739  3.18146  2.89801  2.37887  2.77519  2.98518  4.58477  3.61503
          0.01100  4.91155  5.63389  0.61958  0.77255  0.48576  0.95510
    281   2.20779  5.14025  3.21078  2.65779  4.41262  3.66878  3.86918  3.84051  1.88259  3.41545  4.21135  2.59625  4.06306  2.54072  3.09532  2.87428  2.64971  2.01373  5.62882  4.27805    476 k - - -
          2.68618  4.42225  2.77519  2.73123  3.46354  2.40513  3.72494  3.29354  2.67741  2.69355  4.24690  2.90347  2.73739  3.18146  2.89801  2.37887  2.77519  2.98518  4.58477  3.61503
          0.01100  4.91155  5.63389  0.61958  0.77255  0.48576  0.95510
    282   3.77536  5.00239  5.80566  5.26045  3.77424  5.22496  5.67244  1.16417  5.13902  1.30324  2.49510  5.38705  5.38874  5.17557  5.16177  4.61045  4.00716  1.61721  5.86370  4.79937    477 i - - -
          2.68618  4.42225  2.77519  2.73123  3.46354  2.40513  3.72494  3.29354  2.67741  2.69355  4.24690  2.90347  2.73739  3.18146  2.89801  2.37887  2.77519  2.98518  4.58477  3.61503
          0.01100  4.91155  5.63389  0.61958  0.77255  0.48576  0.95510
    283   3.39253  5.55243  3.79794  3.14590  4.90016  4.07182  4.04809  4.26911  0.96427  2.06971  4.60326  3.58180  4.43309  2.12549  2.64035  3.39189  3.56973  3.96620  5.86081  4.64657    478 k - - -
          2.68618  4.42225  2.77519  2.73123  3.46354  2.40513  3.72494  3.29354  2.67741  2.69355  4.24690  2.90347  2.73739  3.18146  2.89801  2.37887  2.77519  2.98518  4.58477  3.61503
          0.01100  4.91155  5.63389  0.61958  0.77255  0.48576  0.95510
    284   1.47658  5.65657  1.69174  2.16600  4.98980  3.68012  4.03564  4.48888  2.88482  3.96983  4.74326  2.44635  4.18350  3.15991  3.41851  2.46973  3.37723  4.04950  6.11316  4.66389    479 a - - -
          2.68618  4.42225  2.77519  2.73123  3.46354  2.40513  3.72494  3.29354  2.67741  2.69355  4.24690  2.90347  2.73739  3.18146  2.89801  2.37887  2.77519  2.98518  4.58477  3.61503
          0.01100  4.91155  5.63389  0.61958  0.77255  0.48576  0.95510
    285   3.46013  4.78447  5.28118  4.72206  1.07620  4.61664  4.62007  2.35646  4.52815  2.19749  1.86431  4.69100  4.90240  4.56521  4.52113  3.94519  3.68283  2.89681  3.09566  3.46953    480 f - - -
          2.68618  4.42225  2.77519  2.73123  3.46354  2.40513  3.72494  3.29354  2.67741  2.69355  4.24690  2.90347  2.73739  3.18146  2.89801  2.37887  2.77519  2.98518  4.58477  3.61503
          0.01100  4.91155  5.63389  0.61958  0.77255  0.48576  0.95510
    286   3.77905  4.96314  5.90165  5.47455  4.39877  5.44372  6.33964  1.39781  5.43900  2.78077  4.10542  5.63721  5.66462  5.72760  5.62920  4.91420  4.04882  0.56178  6.60718  5.36067    481 V - - -
          2.68618  4.42225  2.77519  2.73123  3.46354  2.40513  3.72494  3.29354  2.67741  2.69355  4.24690  2.90347  2.73739  3.18146  2.89801  2.37887  2.77519  2.98518  4.58477  3.61503
          0.01100  4.91155  5.63389  0.61958  0.77255  0.48576  0.95510
    287   3.31820  5.83521  1.07063  2.63883  5.26675  1.99624  4.24120  4.78736  3.20791  4.27034  5.08082  2.12556  4.31035  3.39204  3.78657  3.23633  2.63523  4.31934  6.42097  4.93309    482 d - - -
          2.68618  4.42225  2.77519  2.73123  3.46354  2.40513  3.72494  3.29354  2.67741  2.69355  4.24690  2.90347  2.73739  3.18146  2.89801  2.37887  2.77519  2.98518  4.58477  3.61503
          0.01100  4.91155  5.63389  0.61958  0.77255  0.48576  0.95510
    288   1.33817  5.25107  2.57133  2.61662  4.54827  3.65966  3.85727  3.99832  2.26602  3.53490  4.31138  3.15251  4.05884  2.97603  2.52809  2.87031  3.11279  3.61823  5.71265  3.25092    483 a - - -
          2.68618  4.42225  2.77519  2.73123  3.46354  2.40513  3.72494  3.29354  2.67741  2.69355  4.24690  2.90347  2.73739  3.18146  2.89801  2.37887  2.77519  2.98518  4.58477  3.61503
          0.01100  4.91155  5.63389  0.61958  0.77255  0.48576  0.95510
    289   1.78586  4.63538  4.46165  3.97868  3.46954  4.02471  4.44947  3.04699  3.86053  2.87272  3.87088  4.12757  4.52111  4.10714  4.05878  3.38403  3.36973  2.23098  5.05469  1.07024    484 y - - -
          2.68618  4.42225  2.77519  2.73123  3.46354  2.40513  3.72494  3.29354  2.67741  2.69355  4.24690  2.90347  2.73739  3.18146  2.89801  2.37887  2.77519  2.98518  4.58477  3.61503
          0.01100  4.91155  5.63389  0.61958  0.77255  0.48576  0.95510
    290   4.06217  5.89509  3.92099  3.94481  5.48539  4.29776  5.34187  5.56041  4.43092  5.06953  6.09922  0.18531  5.01993  4.71159  4.74248  4.14275  4.51971  5.05099  6.61419  5.43228    485 N - - -
          2.68618  4.42225  2.77519  2.73123  3.46354  2.40513  3.72494  3.29354  2.67741  2.69355  4.24690  2.90347  2.73739  3.18146  2.89801  2.37887  2.77519  2.98518  4.58477  3.61503
          0.01100  4.91155  5.63389  0.61958  0.77255  0.48576  0.95510
    291   1.49851  5.42402  2.99901  1.45123  4.79359  3.66910  3.98247  4.26290  2.77519  3.77760  4.55374  3.17722  4.13820  2.57864  3.26582  2.51251  3.26149  3.84754  5.93900  4.53700    486 e - - -
          2.68618  4.42225  2.77519  2.73123  3.46354  2.40513  3.72494  3.29354  2.67741  2.69355  4.24690  2.90347  2.73739  3.18146  2.89801  2.37887  2.77519  2.98518  4.58477  3.61503
          0.01100  4.91155  5.63389  0.61958  0.77255  0.48576  0.95510
    292   3.81273  5.05013  5.77929  5.29883  3.92747  5.25239  5.84825  2.28635  5.16854  1.24732  3.70063  5.44593  5.47330  5.30362  5.25259  4.68546  4.07046  0.77279  6.06043  4.93112    487 v - - -
          2.68618  4.42225  2.77519  2.73123  3.46354  2.40513  3.72494  3.29354  2.67741  2.69355  4.24690  2.90347  2.73739  3.18146  2.89801  2.37887  2.77519  2.98518  4.58477  3.61503
          0.01100  4.91155  5.63389  0.61958  0.77255  0.48576  0.95510
    293   3.11677  4.48247  4.95427  4.35997  3.50379  4.31926  4.66321  1.87038  4.18685  1.22225  2.58479  3.01481  4.65262  4.33411  4.24886  3.63553  3.34936  1.82731  5.15601  3.99409    488 l - - -
          2.68618  4.42225  2.77519  2.73123  3.46354  2.40513  3.72494  3.29354  2.67741  2.69355  4.24690  2.90347  2.73739  3.18146  2.89801  2.37887  2.77519  2.98518  4.58477  3.61503
          0.01100  4.91155  5.63389  0.61958  0.77255  0.48576  0.95510
    294   1.88672  5.17731  1.62424  2.83274  4.84167  3.61508  4.15316  4.30508  2.98391  3.85485  4.63124  3.32584  4.16407  3.29231  3.46670  1.59198  2.47141  3.83445  6.02970  4.66101    489 s - - -
          2.68618  4.42225  2.77519  2.73123  3.46354  2.40513  3.72494  3.29354  2.67741  2.69355  4.24690  2.90347  2.73739  3.18146  2.89801  2.37887  2.77519  2.98518  4.58477  3.61503
          0.01100  4.91155  5.63389  0.61958  0.77255  0.48576  0.95510
    295   2.86174  5.19727  3.15951  1.94660  3.12179  3.65259  3.85905  3.92715  2.24867  3.48129  4.26450  3.15555  4.05188  2.98334  3.09964  1.63558  2.35332  3.55871  5.67635  4.30875    490 s - - -
          2.68618  4.42225  2.77519  2.73123  3.46354  2.40513  3.72494  3.29354  2.67741  2.69355  4.24690  2.90347  2.73739  3.18146  2.89801  2.37887  2.77519  2.98518  4.58477  3.61503
          0.01100  4.91155  5.63389  0.61958  0.77255  0.48576  0.95510
    296   3.70406  4.93935  5.73733  5.19591  2.79225  5.14546  5.59669  0.95536  5.07238  1.57880  3.59654  5.30485  5.34046  5.14344  5.10845  4.52622  3.93982  1.60747  5.83845  4.72967    491 i - - -
          2.68618  4.42225  2.77519  2.73123  3.46354  2.40513  3.72494  3.29354  2.67741  2.69355  4.24690  2.90347  2.73739  3.18146  2.89801  2.37887  2.77519  2.98518  4.58477  3.61503
          0.01100  4.91155  5.63389  0.61958  0.77255  0.48576  0.95510
    297   2.48133  5.42346  1.92668  2.59637  4.74009  3.66153  3.94960  4.21865  2.75476  3.73545  4.50987  1.47700  4.11700  3.07200  3.25941  2.51293  3.23402  3.81167  5.89769  2.99091    492 n - - -
          2.68618  4.42225  2.77519  2.73123  3.46354  2.40513  3.72494  3.29354  2.67741  2.69355  4.24690  2.90347  2.73739  3.18146  2.89801  2.37887  2.77519  2.98518  4.58477  3.61503
          0.07459  4.91155  2.74085  0.61958  0.77255  0.48576  0.95510
    298   2.41019  4.90324  3.31382  2.04357  4.14895  2.79265  3.92885  2.25544  2.77015  3.18629  4.02230  3.26881  4.08128  3.11012  3.21591  2.50663  2.01437  3.24465  5.46698  4.15994    493 t - - -
          2.68618  4.42225  2.77519  2.73123  3.46354  2.40513  3.72494  3.29354  2.67741  2.69355  4.24690  2.90347  2.73739  3.18146  2.89801  2.37887  2.77519  2.98518  4.58477  3.61503
          0.01171  4.84867  5.57101  0.61958  0.77255  0.63185  0.75845
    299   1.92452  4.73288  3.52507  2.95977  3.90392  3.76911  3.99513  3.25192  2.08447  2.15559  3.82765  3.41603  4.15384  2.65667  3.26458  3.00335  3.08752  2.06559  5.29393  4.03297    494 a - - -
          2.68618  4.42225  2.77519  2.73123  3.46354  2.40513  3.72494  3.29354  2.67741  2.69355  4.24690  2.90347  2.73739  3.18146  2.89801  2.37887  2.77519  2.98518  4.58477  3.61503
          0.01171  4.84867  5.57101  0.61958  0.77255  0.63185  0.75845
    300   2.83488  4.74119  3.48244  2.47015  3.94365  3.73264  4.00369  3.29045  2.91140  2.49449  3.86447  3.39540  4.13701  3.24227  3.32008  2.04586  1.61238  2.46434  5.33088  4.06117    495 t - - -
          2.68618  4.42225  2.77519  2.73123  3.46354  2.40513  3.72494  3.29354  2.67741  2.69355  4.24690  2.90347  2.73739  3.18146  2.89801  2.37887  2.77519  2.98518  4.58477  3.61503
          0.01171  4.84867  5.57101  0.61958  0.77255  0.63185  0.75845
    301   1.92027  5.20549  3.14981  2.61719  4.59831  3.60746  3.86390  4.05683  1.81411  3.58176  4.34711  2.53849  4.03228  2.97898  3.08400  1.99718  2.50295  3.64584  5.74717  4.36986    496 k - - -
          2.68618  4.42225  2.77519  2.73123  3.46354  2.40513  3.72494  3.29354  2.67741  2.69355  4.24690  2.90347  2.73739  3.18146  2.89801  2.37887  2.77519  2.98518  4.58477  3.61503
          0.08771  4.84867  2.57523  0.61958  0.77255  0.63185  0.75845
    302   2.81895  4.87013  3.27078  2.33711  4.06387  3.66706  3.89732  3.46626  2.74771  3.11582  3.96053  2.14505  4.06603  3.08923  3.18692  2.89754  2.47621  2.55008  5.39787  2.01382    497 y - - -
          2.68618  4.42225  2.77519  2.73123  3.46354  2.40513  3.72494  3.29354  2.67741  2.69355  4.24690  2.90347  2.73739  3.18146  2.89801  2.37887  2.77519  2.98518  4.58477  3.61503
          0.26729  4.77359  1.48678  0.61958  0.77255  0.77290  0.61929
    303   2.85472  5.32839  2.82426  1.47167  4.66368  3.51465  3.77073  4.13657  2.05597  3.62507  4.39412  2.32888  3.96254  2.88640  2.98769  2.80860  2.52042  3.71785  5.76385  4.36041    498 e - - -
          2.68764  4.42508  2.77286  2.72865  3.46637  2.40771  3.72778  3.29385  2.67549  2.69327  4.24578  2.90282  2.73791  3.17834  2.90036  2.37874  2.77471  2.98579  4.58760  3.61242
          1.17065  0.56563  2.10513  2.89744  0.05674  0.35087  1.21764
    304   3.05367  5.56576  1.54035  1.69906  4.85102  3.61081  3.95725  4.36010  2.80862  3.85415  4.63716  2.44208  4.11135  3.08679  3.33673  2.98833  3.30450  3.93885  2.38321  4.55280    522 d - - -
          2.68618  4.42225  2.77519  2.73123  3.46354  2.40513  3.72494  3.29354  2.67741  2.69355  4.24690  2.90347  2.73739  3.18146  2.89801  2.37887  2.77519  2.98518  4.58477  3.61503
          0.01280  4.76080  5.48314  0.61958  0.77255  0.33223  1.26346
    305   3.06916  5.61059  2.39036  1.41488  4.93904  3.67076  3.98220  4.43653  2.37813  3.91034  4.67321  3.13090  1.84677  3.09887  3.31752  2.52232  3.31543  3.99572  6.04551  4.60422    523 e - - -
          2.68618  4.42225  2.77519  2.73123  3.46354  2.40513  3.72494  3.29354  2.67741  2.69355  4.24690  2.90347  2.73739  3.18146  2.89801  2.37887  2.77519  2.98518  4.58477  3.61503
          0.01100  4.91155  5.63389  0.61958  0.77255  0.48576  0.95510
    306   2.05892  5.37441  3.07099  1.79113  4.71208  3.64103  3.85063  4.18832  2.21517  3.67711  4.42784  3.11505  4.05110  2.55930  3.07409  1.77637  3.13070  3.76334  5.81616  4.41341    524 s - - -
          2.68618  4.42225  2.77519  2.73123  3.46354  2.40513  3.72494  3.29354  2.67741  2.69355  4.24690  2.90347  2.73739  3.18146  2.89801  2.37887  2.77519  2.98518  4.58477  3.61503
          0.01100  4.91155  5.63389  0.61958  0.77255  0.48576  0.95510
    307   2.88239  5.21352  3.17609  2.64116  4.50302  3.66665  3.87107  3.95054  1.99022  3.50109  4.28608  1.84411  4.06797  2.99632  3.08264  2.50993  2.30919  3.58166  5.68848  2.46152    525 n - - -
          2.68618  4.42225  2.77519  2.73123  3.46354  2.40513  3.72494  3.29354  2.67741  2.69355  4.24690  2.90347  2.73739  3.18146  2.89801  2.37887  2.77519  2.98518  4.58477  3.61503
          0.01100  4.91155  5.63389  0.61958  0.77255  0.48576  0.95510
    308   2.10887  5.31442  3.14166  2.61871  4.68550  2.14045  3.87352  4.15084  1.90564  3.65365  4.41265  3.15429  4.06519  1.99595  3.06421  2.49453  3.13471  3.73297  5.80081  4.41574    526 k - - -
          2.68618  4.42225  2.77519  2.73123  3.46354  2.40513  3.72494  3.29354  2.67741  2.69355  4.24690  2.90347  2.73739  3.18146  2.89801  2.37887  2.77519  2.98518  4.58477  3.61503
          0.01100  4.91155  5.63389  0.61958  0.77255  0.48576  0.95510
    309   2.88210  5.38308  3.08283  2.20246  4.72765  3.63562  3.82958  4.20936  1.79907  3.68472  4.42722  2.16034  4.03737  2.00935  3.03741  2.49080  2.62031  3.77416  5.81227  4.40639    527 k - - -
          2.68618  4.42225  2.77519  2.73123  3.46354  2.40513  3.72494  3.29354  2.67741  2.69355  4.24690  2.90347  2.73739  3.18146  2.89801  2.37887  2.77519  2.98518  4.58477  3.61503
          0.01100  4.91155  5.63389  0.61958  0.77255  0.48576  0.95510
    310   1.80562  5.18532  3.16624  2.24905  4.47013  2.97840  3.84998  3.91220  2.61596  2.30200  4.24933  2.70500  4.04413  2.97369  2.55600  2.44837  3.08315  3.54456  5.66339  4.29649    528 a - - -
          2.68618  4.42225  2.77519  2.73123  3.46354  2.40513  3.72494  3.29354  2.67741  2.69355  4.24690  2.90347  2.73739  3.18146  2.89801  2.37887  2.77519  2.98518  4.58477  3.61503
          0.01100  4.91155  5.63389  0.61958  0.77255  0.48576  0.95510
    311   3.13783  5.31749  3.08827  2.29857  5.21323  0.90782  4.48465  4.70501  3.44975  4.26602  5.08327  3.46287  4.33916  3.66975  3.93617  1.69990  3.54061  4.16551  6.43375  5.05951    529 g - - -
          2.68618  4.42225  2.77519  2.73123  3.46354  2.40513  3.72494  3.29354  2.67741  2.69355  4.24690  2.90347  2.73739  3.18146  2.89801  2.37887  2.77519  2.98518  4.58477  3.61503
          0.01100  4.91155  5.63389  0.61958  0.77255  0.48576  0.95510
    312   2.48249  4.49697  3.91099  2.64089  3.62476  3.89095  4.16094  1.79712  2.72539  2.31082  3.60605  3.69778  3.10408  3.55890  3.58298  3.14940  3.10120  1.87628  5.09831  3.88010    530 i - - -
          2.68618  4.42225  2.77519  2.73123  3.46354  2.40513  3.72494  3.29354  2.67741  2.69355  4.24690  2.90347  2.73739  3.18146  2.89801  2.37887  2.77519  2.98518  4.58477  3.61503
          0.01100  4.91155  5.63389  0.61958  0.77255  0.48576  0.95510
    313   4.54946  5.75817  5.84565  5.57915  3.89908  5.29785  5.96872  3.21575  5.38381  0.20516  3.75302  5.79597  5.62328  5.46744  5.35489  5.17535  4.82148  3.49486  6.02179  4.95936    531 L - - -
          2.68618  4.42225  2.77519  2.73123  3.46354  2.40513  3.72494  3.29354  2.67741  2.69355  4.24690  2.90347  2.73739  3.18146  2.89801  2.37887  2.77519  2.98518  4.58477  3.61503
          0.01100  4.91155  5.63389  0.61958  0.77255  0.48576  0.95510
    314   2.39284  4.84218  3.43532  2.87303  4.03802  3.74339  3.97027  3.42435  2.82674  2.64196  3.93999  3.35331  4.13419  3.18023  1.73216  2.55342  2.04836  3.15272  5.39076  3.08217    532 r - - -
          2.68618  4.42225  2.77519  2.73123  3.46354  2.40513  3.72494  3.29354  2.67741  2.69355  4.24690  2.90347  2.73739  3.18146  2.89801  2.37887  2.77519  2.98518  4.58477  3.61503
          0.01100  4.91155  5.63389  0.61958  0.77255  0.48576  0.95510
    315   3.22402  5.66221  2.20352  2.68065  5.19078  1.30208  4.23092  4.70318  3.16659  4.19735  4.99541  1.99343  4.28051  3.37860  3.72155  1.88893  3.53450  4.22235  6.34805  4.88848    533 g - - -
          2.68618  4.42225  2.77519  2.73123  3.46354  2.40513  3.72494  3.29354  2.67741  2.69355  4.24690  2.90347  2.73739  3.18146  2.89801  2.37887  2.77519  2.98518  4.58477  3.61503
          0.01100  4.91155  5.63389  0.61958  0.77255  0.48576  0.95510
    316   3.70040  6.49825  0.82323  1.39876  5.74431  3.77236  4.42137  5.34371  3.59297  4.76833  5.66845  2.39113  4.46133  3.60228  4.31192  3.51523  4.01494  4.85372  6.91293  5.28131    534 d - - -
          2.68618  4.42225  2.77519  2.73123  3.46354  2.40513  3.72494  3.29354  2.67741  2.69355  4.24690  2.90347  2.73739  3.18146  2.89801  2.37887  2.77519  2.98518  4.58477  3.61503
          0.01100  4.91155  5.63389  0.61958  0.77255  0.48576  0.95510
    317   2.86661  4.59813  2.81452  3.15627  2.30033  3.83753  4.08261  3.09965  3.11616  1.91873  3.70127  3.56581  3.09924  3.41837  3.47432  1.97434  3.09891  2.87380  5.14981  3.04357    535 l - - -
          2.68618  4.42225  2.77519  2.73123  3.46354  2.40513  3.72494  3.29354  2.67741  2.69355  4.24690  2.90347  2.73739  3.18146  2.89801  2.37887  2.77519  2.98518  4.58477  3.61503
          0.01100  4.91155  5.63389  0.61958  0.77255  0.48576  0.95510
    318   2.87519  4.90592  3.36849  2.36086  4.16619  2.94088  4.01095  3.55718  2.87127  2.12858  4.05546  3.34529  4.14075  3.20800  3.30523  2.47463  1.47069  3.26359  5.50214  4.20600    536 t - - -
          2.68618  4.42225  2.77519  2.73123  3.46354  2.40513  3.72494  3.29354  2.67741  2.69355  4.24690  2.90347  2.73739  3.18146  2.89801  2.37887  2.77519  2.98518  4.58477  3.61503
          0.01100  4.91155  5.63389  0.61958  0.77255  0.48576  0.95510
    319   3.80153  5.04825  5.78302  5.20933  2.51846  5.16646  5.51390  2.06264  5.06364  0.83400  3.38471  5.32621  5.31664  5.03829  5.04645  4.53541  4.02177  1.57873  5.67886  4.62990    537 l - - -
          2.68618  4.42225  2.77519  2.73123  3.46354  2.40513  3.72494  3.29354  2.67741  2.69355  4.24690  2.90347  2.73739  3.18146  2.89801  2.37887  2.77519  2.98518  4.58477  3.61503
          0.01100  4.91155  5.63389  0.61958  0.77255  0.48576  0.95510
    320   3.09603  5.49869  3.35320  2.78523  4.90048  3.81321  3.92188  4.33492  1.76496  3.78537  4.56352  1.79331  4.20270  3.02996  1.76607  2.14589  3.30890  3.92868  5.87373  4.55089    538 k - - -
          2.68618  4.42225  2.77519  2.73123  3.46354  2.40513  3.72494  3.29354  2.67741  2.69355  4.24690  2.90347  2.73739  3.18146  2.89801  2.37887  2.77519  2.98518  4.58477  3.61503
          0.01100  4.91155  5.63389  0.61958  0.77255  0.48576  0.95510
    321   2.40965  5.24157  3.16317  2.60781  4.54573  3.65133  3.84120  3.99599  2.58062  2.86048  4.30022  2.18524  4.04482  1.85524  2.52761  2.85082  2.31912  3.61135  5.70315  4.32932    539 q - - -
          2.68618  4.42225  2.77519  2.73123  3.46354  2.40513  3.72494  3.29354  2.67741  2.69355  4.24690  2.90347  2.73739  3.18146  2.89801  2.37887  2.77519  2.98518  4.58477  3.61503
          0.01100  4.91155  5.63389  0.61958  0.77255  0.48576  0.95510
    322   3.19701  4.55713  5.04797  4.45599  2.56250  2.94997  4.71588  1.38043  4.27731  1.24438  3.40448  4.51727  4.71432  4.39861  4.32138  3.71392  3.42859  2.53949  5.15958  3.98639    540 l - - -
          2.68618  4.42225  2.77519  2.73123  3.46354  2.40513  3.72494  3.29354  2.67741  2.69355  4.24690  2.90347  2.73739  3.18146  2.89801  2.37887  2.77519  2.98518  4.58477  3.61503
          0.01100  4.91155  5.63389  0.61958  0.77255  0.48576  0.95510
    323   2.90498  5.29484  3.20893  2.64064  4.61517  3.68455  3.85007  4.06329  1.88987  3.57823  4.34926  3.17121  4.07310  2.24484  2.01221  2.41406  2.60844  2.45923  5.73403  4.36966    541 k - - -
          2.68618  4.42225  2.77519  2.73123  3.46354  2.40513  3.72494  3.29354  2.67741  2.69355  4.24690  2.90347  2.73739  3.18146  2.89801  2.37887  2.77519  2.98518  4.58477  3.61503
          0.01100  4.91155  5.63389  0.61958  0.77255  0.48576  0.95510
    324   2.89557  5.35123  3.08795  2.20686  4.69343  3.64338  3.85806  4.16513  2.59833  3.66187  4.41676  1.69270  4.05512  2.96511  2.52361  2.04108  2.31791  3.74552  5.80676  4.40964    542 n - - -
          2.68618  4.42225  2.77519  2.73123  3.46354  2.40513  3.72494  3.29354  2.67741  2.69355  4.24690  2.90347  2.73739  3.18146  2.89801  2.37887  2.77519  2.98518  4.58477  3.61503
          0.01100  4.91155  5.63389  0.61958  0.77255  0.48576  0.95510
    325   2.92241  5.42882  2.47867  2.55775  4.77138  2.93339  3.86715  4.25657  1.91237  3.73382  4.48082  3.10964  4.06264  1.75143  3.11017  1.95284  3.15802  3.82039  5.86498  4.45089    543 q - - -
          2.68618  4.42225  2.77519  2.73123  3.46354  2.40513  3.72494  3.29354  2.67741  2.69355  4.24690  2.90347  2.73739  3.18146  2.89801  2.37887  2.77519  2.98518  4.58477  3.61503
          0.01100  4.91155  5.63389  0.61958  0.77255  0.48576  0.95510
    326   4.13760  5.32440  6.11091  5.54127  3.58512  5.58768  5.91057  1.16771  5.41496  0.84977  2.45269  5.75379  5.57978  5.26134  5.35302  4.99680  4.34235  2.76569  5.85492  4.91908    544 l - - -
          2.68618  4.42225  2.77519  2.73123  3.46354  2.40513  3.72494  3.29354  2.67741  2.69355  4.24690  2.90347  2.73739  3.18146  2.89801  2.37887  2.77519  2.98518  4.58477  3.61503
          0.01100  4.91155  5.63389  0.61958  0.77255  0.48576  0.95510
    327   2.85622  5.22665  3.16414  1.94912  3.33471  3.64996  3.83788  3.97014  2.30753  2.22084  4.28182  3.14165  4.04131  2.47154  2.22789  2.45783  3.08626  3.59039  5.68784  4.31542    545 e - - -
          2.68618  4.42225  2.77519  2.73123  3.46354  2.40513  3.72494  3.29354  2.67741  2.69355  4.24690  2.90347  2.73739  3.18146  2.89801  2.37887  2.77519  2.98518  4.58477  3.61503
          0.01100  4.91155  5.63389  0.61958  0.77255  0.48576  0.95510
    328   2.91170  4.98421  3.55330  3.18235  4.81531  3.62294  4.38624  4.25652  3.20027  3.86223  4.67294  3.57393  4.24624  2.61162  3.59184  0.86009  1.99437  3.78209  6.06529  4.77209    546 s - - -
          2.68618  4.42225  2.77519  2.73123  3.46354  2.40513  3.72494  3.29354  2.67741  2.69355  4.24690  2.90347  2.73739  3.18146  2.89801  2.37887  2.77519  2.98518  4.58477  3.61503
          0.01100  4.91155  5.63389  0.61958  0.77255  0.48576  0.95510
    329   1.76699  4.77415  2.34542  2.93210  3.94563  3.76920  4.00676  2.20263  2.91589  2.99080  2.50844  3.40170  4.15831  2.72451  3.32934  3.00020  3.09891  3.04740  5.33534  4.06380    547 a - - -
          2.68618  4.42225  2.77519  2.73123  3.46354  2.40513  3.72494  3.29354  2.67741  2.69355  4.24690  2.90347  2.73739  3.18146  2.89801  2.37887  2.77519  2.98518  4.58477  3.61503
          0.01100  4.91155  5.63389  0.61958  0.77255  0.48576  0.95510
    330   2.46237  4.55188  5.18214  4.59435  2.17489  4.47918  4.85165  1.68465  4.41496  1.60153  3.51462  4.63006  4.79727  4.54353  4.44734  3.80891  3.45817  1.55264  5.29374  4.13249    548 v - - -
          2.68618  4.42225  2.77519  2.73123  3.46354  2.40513  3.72494  3.29354  2.67741  2.69355  4.24690  2.90347  2.73739  3.18146  2.89801  2.37887  2.77519  2.98518  4.58477  3.61503
          0.01100  4.91155  5.63389  0.61958  0.77255  0.48576  0.95510
    331   2.90246  4.60823  3.79214  3.23740  1.73572  3.87323  4.10557  3.11523  3.18616  2.82072  3.72249  3.62649  4.26027  2.82473  3.52833  1.81580  2.51855  2.89222  5.08521  2.88207    549 f - - -
          2.68618  4.42225  2.77519  2.73123  3.46354  2.40513  3.72494  3.29354  2.67741  2.69355  4.24690  2.90347  2.73739  3.18146  2.89801  2.37887  2.77519  2.98518  4.58477  3.61503
          0.01100  4.91155  5.63389  0.61958  0.77255  0.48576  0.95510
    332   2.85346  5.32766  3.11221  2.55980  4.66997  2.83368  3.81828  4.14574  1.92174  3.63442  4.38003  2.67776  3.15774  2.91947  2.52386  1.80140  2.60323  3.71921  5.77246  4.37271    550 s - - -
          2.68618  4.42225  2.77519  2.73123  3.46354  2.40513  3.72494  3.29354  2.67741  2.69355  4.24690  2.90347  2.73739  3.18146  2.89801  2.37887  2.77519  2.98518  4.58477  3.61503
          0.01100  4.91155  5.63389  0.61958  0.77255  0.48576  0.95510
    333   2.85164  4.96973  2.65424  2.74427  4.18822  2.93505  3.91289  2.22288  2.73910  2.72745  4.04986  3.25307  2.11880  2.58935  3.19185  2.91013  2.65366  3.28950  5.49097  4.17444    551 p - - -
          2.68618  4.42225  2.77519  2.73123  3.46354  2.40513  3.72494  3.29354  2.67741  2.69355  4.24690  2.90347  2.73739  3.18146  2.89801  2.37887  2.77519  2.98518  4.58477  3.61503
          0.01100  4.91155  5.63389  0.61958  0.77255  0.48576  0.95510
    334   2.05789  4.40616  4.71740  4.13858  2.69074  4.13756  4.39977  2.70753  3.97547  2.54105  3.51610  4.21552  4.50606  4.14313  4.06591  3.44848  3.23798  1.23249  4.90477  2.15154    552 v - - -
          2.68618  4.42225  2.77519  2.73123  3.46354  2.40513  3.72494  3.29354  2.67741  2.69355  4.24690  2.90347  2.73739  3.18146  2.89801  2.37887  2.77519  2.98518  4.58477  3.61503
          0.01100  4.91155  5.63389  0.61958  0.77255  0.48576  0.95510
    335   2.46254  5.28435  2.55849  2.21952  4.60093  2.24765  3.83607  4.06485  2.59149  3.58115  4.34130  2.61664  4.03254  2.94585  3.07993  2.49089  2.65355  2.35590  5.74378  4.35214    553 e - - -
          2.68618  4.42225  2.77519  2.73123  3.46354  2.40513  3.72494  3.29354  2.67741  2.69355  4.24690  2.90347  2.73739  3.18146  2.89801  2.37887  2.77519  2.98518  4.58477  3.61503
          0.01100  4.91155  5.63389  0.61958  0.77255  0.48576  0.95510
    336   1.13249  4.71297  4.36611  3.99164  5.04977  2.37346  4.96215  4.49807  3.97980  4.16187  4.94936  4.01096  4.28265  4.23583  4.27652  1.87353  1.44301  3.85005  6.37711  5.20046    554 a - - -
          2.68618  4.42225  2.77519  2.73123  3.46354  2.40513  3.72494  3.29354  2.67741  2.69355  4.24690  2.90347  2.73739  3.18146  2.89801  2.37887  2.77519  2.98518  4.58477  3.61503
          0.01100  4.91155  5.63389  0.61958  0.77255  0.48576  0.95510
    337   2.88579  5.35125  2.27706  2.56094  4.67771  2.89555  3.85019  3.00452  2.60850  3.65153  4.40532  2.06564  4.04460  2.45925  3.10263  1.86848  3.12067  3.73362  5.80087  4.39710    555 s - - -
          2.68618  4.42225  2.77519  2.73123  3.46354  2.40513  3.72494  3.29354  2.67741  2.69355  4.24690  2.90347  2.73739  3.18146  2.89801  2.37887  2.77519  2.98518  4.58477  3.61503
          0.30825  4.91155  1.35517  0.61958  0.77255  0.48576  0.95510
    338   2.75800  5.15618  2.04654  2.47696  4.46364  2.77688  3.74109  2.86138  2.17529  3.44989  4.21887  3.01814  2.87164  2.85638  2.99020  2.38442  2.99264  3.52866  5.62395  4.23884    556 d - - -
          2.68618  4.42225  2.77519  2.73123  3.46354  2.40513  3.72494  3.29354  2.67741  2.69355  4.24690  2.90347  2.73739  3.18146  2.89801  2.37887  2.77519  2.98518  4.58477  3.61503
          0.01477  4.61807  5.34042  0.61958  0.77255  0.99043  0.46428
    339   2.29058  4.95619  3.12530  2.18279  4.20028  3.56713  3.77265  3.61777  2.21285  3.21750  4.02835  3.09577  2.33047  2.92045  3.02594  2.77461  2.97589  2.67847  5.45679  3.13339    557 e - - -
          2.68639  4.42246  2.77541  2.73144  3.46172  2.40501  3.72516  3.29375  2.67762  2.69332  4.24711  2.90252  2.73761  3.18168  2.89822  2.37908  2.77498  2.98540  4.58498  3.61524
          0.79383  0.82958  2.19231  0.58137  0.81902  0.39638  1.11704
    340   2.83344  5.24926  3.07128  2.54217  4.56156  3.59803  3.79116  4.02550  2.23216  3.53874  4.30470  2.50409  3.99869  1.94767  2.98344  1.78635  3.06407  3.62700  5.69375  3.09579    560 s - - -
          2.68618  4.42225  2.77519  2.73123  3.46354  2.40513  3.72494  3.29354  2.67741  2.69355  4.24690  2.90347  2.73739  3.18146  2.89801  2.37887  2.77519  2.98518  4.58477  3.61503
          0.01281  4.75999  5.48234  0.61958  0.77255  0.79543  0.60036
    341   2.80398  4.68137  3.51519  2.97942  3.91963  3.69389  4.02367  2.07525  2.93604  2.97131  3.84867  3.41716  4.12434  2.60369  3.32467  1.67684  2.13669  3.00342  5.31518  4.05484    561 s - - -
          2.68618  4.42225  2.77519  2.73123  3.46354  2.40513  3.72494  3.29354  2.67741  2.69355  4.24690  2.90347  2.73739  3.18146  2.89801  2.37887  2.77519  2.98518  4.58477  3.61503
          0.01281  4.75999  5.48234  0.61958  0.77255  0.50702  0.92203
    342   1.83423  4.73750  5.20367  4.65193  3.68681  4.65682  5.10050  1.39879  4.50585  1.22863  3.53460  4.78174  4.96567  4.66314  4.60391  4.00781  3.64593  2.29484  5.54075  4.40276    562 l - - -
          2.68618  4.42225  2.77519  2.73123  3.46354  2.40513  3.72494  3.29354  2.67741  2.69355  4.24690  2.90347  2.73739  3.18146  2.89801  2.37887  2.77519  2.98518  4.58477  3.61503
          0.01171  4.84867  5.57101  0.61958  0.77255  0.63185  0.75845
    343   2.04461  5.06593  3.30285  2.78927  4.52848  3.63027  3.98898  3.95652  2.74379  3.53453  4.33282  2.07292  4.09875  3.13178  2.48460  2.89884  1.53064  3.57078  5.73937  4.40716    563 t - - -
          2.68618  4.42225  2.77519  2.73123  3.46354  2.40513  3.72494  3.29354  2.67741  2.69355  4.24690  2.90347  2.73739  3.18146  2.89801  2.37887  2.77519  2.98518  4.58477  3.61503
          0.01171  4.84867  5.57101  0.61958  0.77255  0.63185  0.75845
    344   2.93618  5.45918  2.40415  2.17656  4.79623  3.62117  3.86877  4.28610  2.20882  3.75947  4.50929  3.08433  4.05785  1.64671  3.13544  1.90743  3.17380  3.84696  5.88947  4.46664    564 q - - -
          2.68618  4.42225  2.77519  2.73123  3.46354  2.40513  3.72494  3.29354  2.67741  2.69355  4.24690  2.90347  2.73739  3.18146  2.89801  2.37887  2.77519  2.98518  4.58477  3.61503
          0.01171  4.84867  5.57101  0.61958  0.77255  0.63185  0.75845
    345   3.50709  4.79887  5.48361  4.89324  2.57300  4.79751  5.14584  1.75604  4.72136  1.45304  1.91557  4.95916  5.03004  4.75572  4.71458  4.14192  3.73156  1.56630  5.43725  4.35364    565 l - - -
          2.68618  4.42225  2.77519  2.73123  3.46354  2.40513  3.72494  3.29354  2.67741  2.69355  4.24690  2.90347  2.73739  3.18146  2.89801  2.37887  2.77519  2.98518  4.58477  3.61503
          0.01171  4.84867  5.57101  0.61958  0.77255  0.40418  1.10118
    346   3.21978  5.03551  4.49189  4.33778  4.86170  0.39536  5.26614  2.61540  4.36602  3.92981  4.98143  4.39152  4.65195  4.67712  4.56121  3.44491  3.72021  3.69237  6.31165  5.11032    566 G - - -
          2.68618  4.42225  2.77519  2.73123  3.46354  2.40513  3.72494  3.29354  2.67741  2.69355  4.24690  2.90347  2.73739  3.18146  2.89801  2.37887  2.77519  2.98518  4.58477  3.61503
          0.01100  4.91155  5.63389  0.61958  0.77255  0.48576  0.95510
    347   3.82320  5.01577  5.90493  5.40786  4.00757  5.40400  6.00125  1.05202  5.32983  1.29946  3.74334  5.56678  5.55688  5.44008  5.41251  4.82723  4.06817  1.43240  6.17282  5.06707    567 i - - -
          2.68618  4.42225  2.77519  2.73123  3.46354  2.40513  3.72494  3.29354  2.67741  2.69355  4.24690  2.90347  2.73739  3.18146  2.89801  2.37887  2.77519  2.98518  4.58477  3.61503
          0.01100  4.91155  5.63389  0.61958  0.77255  0.48576  0.95510
    348   2.87465  5.03483  3.24666  2.30488  2.42744  3.68668  3.93623  3.70395  2.75720  3.31905  4.14110  2.72171  4.10011  3.09851  3.21641  1.58750  2.28972  3.38510  5.57083  4.24091    568 s - - -
          2.68618  4.42225  2.77519  2.73123  3.46354  2.40513  3.72494  3.29354  2.67741  2.69355  4.24690  2.90347  2.73739  3.18146  2.89801  2.37887  2.77519  2.98518  4.58477  3.61503
          0.01100  4.91155  5.63389  0.61958  0.77255  0.48576  0.95510
    349   2.37313  4.50437  3.95253  2.64278  2.90570  3.90128  4.20566  2.91747  3.33074  2.71297  3.62927  3.73786  4.29069  3.61058  3.63395  3.17102  1.69110  1.66222  5.13040  3.91332    569 v - - -
          2.68618  4.42225  2.77519  2.73123  3.46354  2.40513  3.72494  3.29354  2.67741  2.69355  4.24690  2.90347  2.73739  3.18146  2.89801  2.37887  2.77519  2.98518  4.58477  3.61503
          0.01100  4.91155  5.63389  0.61958  0.77255  0.48576  0.95510
    350   2.91911  5.40447  2.27920  2.56129  4.74352  2.87157  2.87815  4.22506  2.64529  3.71523  4.46736  1.86446  4.06405  2.98486  3.14516  2.43740  2.04984  3.79635  5.85769  4.44490    570 n - - -
          2.68618  4.42225  2.77519  2.73123  3.46354  2.40513  3.72494  3.29354  2.67741  2.69355  4.24690  2.90347  2.73739  3.18146  2.89801  2.37887  2.77519  2.98518  4.58477  3.61503
          0.31779  4.91154  1.32846  0.61958  0.77255  0.48576  0.95510
    351   2.81600  5.21046  3.01905  2.10151  4.56656  3.55341  3.77497  4.02236  2.48644  3.53315  4.30500  3.05643  2.99647  2.89054  2.06184  1.67535  3.05414  3.61955  5.68541  4.31199    571 s - - -
          2.68634  4.42280  2.77575  2.73178  3.46409  2.40427  3.72550  3.29237  2.67796  2.69410  4.24745  2.90292  2.73795  3.18138  2.89856  2.37736  2.77575  2.98573  4.58532  3.61348
          0.80535  0.81806  2.19123  1.45341  0.26627  0.26109  1.47059
    352   2.89584  4.94093  3.41813  2.86239  4.20082  3.72894  3.96142  3.57776  1.59914  1.84085  4.06841  3.33970  4.13779  3.14518  3.09150  2.17175  2.60804  3.28694  5.49662  4.21079    578 k - - -
          2.68618  4.42225  2.77519  2.73123  3.46354  2.40513  3.72494  3.29354  2.67741  2.69355  4.24690  2.90347  2.73739  3.18146  2.89801  2.37887  2.77519  2.98518  4.58477  3.61503
          0.01194  4.82925  5.55160  0.61958  0.77255  0.38509  1.14066
    353   3.01363  5.50488  1.40005  2.59874  4.85179  3.67873  3.93544  4.33260  2.23045  3.81168  4.57345  3.15077  4.12531  3.04774  2.56507  1.80392  3.25299  3.90293  5.94330  4.53361    579 d - - -
          2.68618  4.42225  2.77519  2.73123  3.46354  2.40513  3.72494  3.29354  2.67741  2.69355  4.24690  2.90347  2.73739  3.18146  2.89801  2.37887  2.77519  2.98518  4.58477  3.61503
          0.01100  4.91155  5.63389  0.61958  0.77255  0.48576  0.95510
    354   3.58928  5.49009  4.25868  3.95419  5.49703  0.53194  4.91724  5.05513  3.43152  4.55980  5.44734  4.24468  4.76457  4.14395  1.69074  3.71162  4.00221  4.54182  6.45653  5.39913    580 G - - -
          2.68618  4.42225  2.77519  2.73123  3.46354  2.40513  3.72494  3.29354  2.67741  2.69355  4.24690  2.90347  2.73739  3.18146  2.89801  2.37887  2.77519  2.98518  4.58477  3.61503
          0.01100  4.91155  5.63389  0.61958  0.77255  0.48576  0.95510
    355   2.87166  5.23694  3.17260  2.61891  4.52821  3.66056  2.58164  3.98039  2.30325  3.51725  4.29366  3.15299  4.05315  1.80363  3.04624  2.46182  2.55457  3.60220  5.69306  2.48629    581 q - - -
          2.68618  4.42225  2.77519  2.73123  3.46354  2.40513  3.72494  3.29354  2.67741  2.69355  4.24690  2.90347  2.73739  3.18146  2.89801  2.37887  2.77519  2.98518  4.58477  3.61503
          0.01100  4.91155  5.63389  0.61958  0.77255  0.48576  0.95510
    356   4.13711  5.31594  6.10047  5.57493  3.67401  5.62473  6.01771  1.13849  5.44330  0.76575  3.41079  5.79647  5.63923  5.35606  5.42013  5.06738  4.35641  2.59436  5.96006  4.97599    582 l - - -
          2.68618  4.42225  2.77519  2.73123  3.46354  2.40513  3.72494  3.29354  2.67741  2.69355  4.24690  2.90347  2.73739  3.18146  2.89801  2.37887  2.77519  2.98518  4.58477  3.61503
          0.01100  4.91155  5.63389  0.61958  0.77255  0.48576  0.95510
    357   2.89917  5.35711  3.14948  2.04672  4.70066  3.66256  3.83912  4.16766  2.18290  3.65401  4.40756  3.13835  4.05755  2.94276  2.10358  1.92823  2.07159  3.74895  5.78718  4.40156    583 s - - -
          2.68618  4.42225  2.77519  2.73123  3.46354  2.40513  3.72494  3.29354  2.67741  2.69355  4.24690  2.90347  2.73739  3.18146  2.89801  2.37887  2.77519  2.98518  4.58477  3.61503
          0.01100  4.91155  5.63389  0.61958  0.77255  0.48576  0.95510
    358   4.18181  5.37616  6.08223  5.51603  1.47813  5.54055  5.63830  2.17354  5.37445  0.73241  3.27830  5.66896  5.54001  5.18074  5.28413  4.93694  4.37758  3.02463  5.60957  4.47786    584 l - - -
          2.68618  4.42225  2.77519  2.73123  3.46354  2.40513  3.72494  3.29354  2.67741  2.69355  4.24690  2.90347  2.73739  3.18146  2.89801  2.37887  2.77519  2.98518  4.58477  3.61503
          0.01100  4.91155  5.63389  0.61958  0.77255  0.48576  0.95510
    359   3.44330  6.00179  1.01434  2.64184  5.40318  3.73616  4.31892  4.94046  3.34929  4.42238  5.26108  1.44977  4.37089  3.48284  3.95900  3.33739  2.54172  4.47076  6.57164  5.04995    585 d - - -
          2.68621  4.42228  2.77474  2.73126  3.46357  2.40516  3.72497  3.29357  2.67744  2.69358  4.24693  2.90349  2.73742  3.18149  2.89804  2.37890  2.77522  2.98521  4.58480  3.61506
          0.09424  2.44927  5.63389  0.25738  1.48313  0.48576  0.95510
    360   1.41030  5.19287  3.18507  1.41353  4.75549  3.65583  4.15688  4.16345  2.98833  3.76582  4.57169  3.33715  4.19420  3.30816  3.45530  3.00892  2.18741  3.75088  5.97710  4.62189    587 a - - -
          2.68618  4.42225  2.77519  2.73123  3.46354  2.40513  3.72494  3.29354  2.67741  2.69355  4.24690  2.90347  2.73739  3.18146  2.89801  2.37887  2.77519  2.98518  4.58477  3.61503
          0.01100  4.91155  5.63389  0.61958  0.77255  0.48576  0.95510
    361   3.11579  5.68228  1.54464  2.16258  5.00833  3.67898  4.01375  4.51364  1.89956  3.97920  4.74481  1.90750  4.17315  3.13296  3.37559  2.51605  3.36498  4.06588  6.11025  4.65679    588 d - - -
          2.68618  4.42225  2.77519  2.73123  3.46354  2.40513  3.72494  3.29354  2.67741  2.69355  4.24690  2.90347  2.73739  3.18146  2.89801  2.37887  2.77519  2.98518  4.58477  3.61503
          0.01100  4.91155  5.63389  0.61958  0.77255  0.48576  0.95510
    362   1.56707  5.10723  3.50699  2.99607  4.70416  3.70595  4.13504  4.09425  1.32080  3.68683  4.49813  3.44541  4.21320  3.28415  3.17318  3.01895  2.09462  3.69337  5.87978  4.58274    589 k - - -
          2.68618  4.42225  2.77519  2.73123  3.46354  2.40513  3.72494  3.29354  2.67741  2.69355  4.24690  2.90347  2.73739  3.18146  2.89801  2.37887  2.77519  2.98518  4.58477  3.61503
          0.01100  4.91155  5.63389  0.61958  0.77255  0.48576  0.95510
    363   4.35680  5.52514  5.98339  5.55817  0.96881  5.51219  5.08547  2.99911  5.39087  0.92861  3.48196  5.49739  5.58682  5.18821  5.29025  4.94875  4.56002  3.28773  5.10886  3.59648    590 l - - -
          2.68618  4.42225  2.77519  2.73123  3.46354  2.40513  3.72494  3.29354  2.67741  2.69355  4.24690  2.90347  2.73739  3.18146  2.89801  2.37887  2.77519  2.98518  4.58477  3.61503
          0.01100  4.91155  5.63389  0.61958  0.77255  0.48576  0.95510
    364   2.85914  5.36685  1.95327  2.54102  4.71079  3.62200  3.81491  4.19554  2.23988  3.67065  4.40912  2.65659  4.02050  2.02059  2.52802  2.38787  2.66869  3.75716  5.79876  4.38870    591 d - - -
          2.68618  4.42225  2.77519  2.73123  3.46354  2.40513  3.72494  3.29354  2.67741  2.69355  4.24690  2.90347  2.73739  3.18146  2.89801  2.37887  2.77519  2.98518  4.58477  3.61503
          0.01100  4.91155  5.63389  0.61958  0.77255  0.48576  0.95510
    365   1.47673  5.40656  2.57481  1.88034  4.73689  3.64286  3.87981  4.21493  2.23886  3.70883  4.46404  3.11613  4.06885  2.98855  3.14340  2.88761  2.55568  3.79152  5.85419  4.44385    592 a - - -
          2.68618  4.42225  2.77519  2.73123  3.46354  2.40513  3.72494  3.29354  2.67741  2.69355  4.24690  2.90347  2.73739  3.18146  2.89801  2.37887  2.77519  2.98518  4.58477  3.61503
          0.01100  4.91155  5.63389  0.61958  0.77255  0.48576  0.95510
    366   0.85512  4.92571  3.69235  3.29932  4.82601  3.61341  4.45270  4.24828  2.44894  3.87188  4.68346  3.64782  4.25662  3.64535  3.62708  1.80295  3.29654  3.76384  6.08314  4.81559    593 a - - -
          2.68618  4.42225  2.77519  2.73123  3.46354  2.40513  3.72494  3.29354  2.67741  2.69355  4.24690  2.90347  2.73739  3.18146  2.89801  2.37887  2.77519  2.98518  4.58477  3.61503
          0.01100  4.91155  5.63389  0.61958  0.77255  0.48576  0.95510
    367   3.32547  4.65282  5.23757  4.65108  3.51428  4.56886  4.88842  1.50095  4.47276  1.31617  3.45325  4.70268  4.86454  4.57734  4.50282  3.89917  3.55612  2.01301  5.28194  2.02333    594 l - - -
          2.68618  4.42225  2.77519  2.73123  3.46354  2.40513  3.72494  3.29354  2.67741  2.69355  4.24690  2.90347  2.73739  3.18146  2.89801  2.37887  2.77519  2.98518  4.58477  3.61503
          0.01100  4.91155  5.63389  0.61958  0.77255  0.48576  0.95510
    368   2.45545  5.13716  3.25026  2.68774  4.40692  3.69006  3.87854  2.89136  2.32643  3.40674  4.20817  2.67060  4.08071  3.01500  1.88554  2.89758  1.88121  3.48739  5.62123  4.28093    595 t - - -
          2.68618  4.42225  2.77519  2.73123  3.46354  2.40513  3.72494  3.29354  2.67741  2.69355  4.24690  2.90347  2.73739  3.18146  2.89801  2.37887  2.77519  2.98518  4.58477  3.61503
          0.01100  4.91155  5.63389  0.61958  0.77255  0.48576  0.95510
    369   1.96231  5.46203  2.44432  1.92494  4.79860  3.63978  3.88272  4.28866  2.33097  3.76445  4.51171  1.90326  4.07129  2.98809  3.15765  2.45072  3.17854  3.84943  5.89656  4.47337    596 n - - -
          2.68618  4.42225  2.77519  2.73123  3.46354  2.40513  3.72494  3.29354  2.67741  2.69355  4.24690  2.90347  2.73739  3.18146  2.89801  2.37887  2.77519  2.98518  4.58477  3.61503
          0.01100  4.91155  5.63389  0.61958  0.77255  0.48576  0.95510
    370   3.71908  6.35587  1.44744  2.69053  5.69390  3.80608  4.50147  5.35064  3.68435  4.79916  5.71606  0.72360  4.50747  3.69585  4.37954  3.56177  4.05655  4.85452  6.88316  5.29677    597 n - - -
          2.68618  4.42225  2.77519  2.73123  3.46354  2.40513  3.72494  3.29354  2.67741  2.69355  4.24690  2.90347  2.73739  3.18146  2.89801  2.37887  2.77519  2.98518  4.58477  3.61503
          0.01100  4.91155  5.63389  0.61958  0.77255  0.48576  0.95510
    371   2.48676  4.77059  3.47688  2.91939  3.94939  3.00222  3.99256  2.22015  2.89683  3.00585  3.86965  3.38868  2.04460  2.60722  3.31153  2.46469  3.08591  3.07031  5.33049  3.06681    598 p - - -
          2.68618  4.42225  2.77519  2.73123  3.46354  2.40513  3.72494  3.29354  2.67741  2.69355  4.24690  2.90347  2.73739  3.18146  2.89801  2.37887  2.77519  2.98518  4.58477  3.61503
          0.01100  4.91155  5.63389  0.61958  0.77255  0.48576  0.95510
    372   1.72931  5.41905  1.75222  2.60695  4.81075  2.72906  3.95989  4.29200  2.75663  3.79211  4.55466  3.15523  4.11212  2.51448  3.26136  2.15507  3.22870  3.85762  5.94237  4.52937    599 a - - -
          2.68618  4.42225  2.77519  2.73123  3.46354  2.40513  3.72494  3.29354  2.67741  2.69355  4.24690  2.90347  2.73739  3.18146  2.89801  2.37887  2.77519  2.98518  4.58477  3.61503
          0.01100  4.91155  5.63389  0.61958  0.77255  0.48576  0.95510
    373   1.70064  5.48242  2.16845  2.57195  4.82891  2.42461  3.93249  4.31574  2.25985  3.80198  4.55979  2.07442  4.10548  3.04501  3.22940  2.93846  3.23002  3.88163  5.94312  4.52048    600 a - - -
          2.68618  4.42225  2.77519  2.73123  3.46354  2.40513  3.72494  3.29354  2.67741  2.69355  4.24690  2.90347  2.73739  3.18146  2.89801  2.37887  2.77519  2.98518  4.58477  3.61503
          0.01100  4.91155  5.63389  0.61958  0.77255  0.48576  0.95510
    374   1.88080  4.70907  5.33737  4.79414  3.93264  4.77372  5.25771  1.88189  4.66722  1.83190  3.78938  4.90234  5.07937  4.85998  4.77494  4.12987  3.66263  1.01543  5.72668  4.54040    601 v - - -
          2.68618  4.42225  2.77519  2.73123  3.46354  2.40513  3.72494  3.29354  2.67741  2.69355  4.24690  2.90347  2.73739  3.18146  2.89801  2.37887  2.77519  2.98518  4.58477  3.61503
          0.01100  4.91155  5.63389  0.61958  0.77255  0.48576  0.95510
    375   2.17543  5.31221  3.18028  2.61717  4.63789  2.98885  3.84062  4.09428  2.18637  3.59965  4.36322  3.15198  4.06060  1.83476  2.10601  2.87189  3.12117  3.69371  5.74823  3.07448    602 q - - -
          2.68618  4.42225  2.77519  2.73123  3.46354  2.40513  3.72494  3.29354  2.67741  2.69355  4.24690  2.90347  2.73739  3.18146  2.89801  2.37887  2.77519  2.98518  4.58477  3.61503
          0.01100  4.91155  5.63389  0.61958  0.77255  0.48576  0.95510
    376   2.52119  5.41950  2.49178  1.88750  4.76014  2.88638  3.85020  4.24909  2.22441  3.72340  4.46532  2.28560  4.04587  2.95173  3.10620  1.96103  3.13594  3.80855  5.85295  4.43421    603 e - - -
          2.68618  4.42225  2.77519  2.73123  3.46354  2.40513  3.72494  3.29354  2.67741  2.69355  4.24690  2.90347  2.73739  3.18146  2.89801  2.37887  2.77519  2.98518  4.58477  3.61503
          0.01100  4.91155  5.63389  0.61958  0.77255  0.48576  0.95510
    377   1.62713  4.47142  4.61166  4.04006  2.70553  4.11324  4.50297  2.75796  3.90294  1.22603  3.47747  4.19008  4.50250  4.09649  4.04400  3.42959  2.64335  2.62278  5.10664  3.92351    604 l - - -
          2.68618  4.42225  2.77519  2.73123  3.46354  2.40513  3.72494  3.29354  2.67741  2.69355  4.24690  2.90347  2.73739  3.18146  2.89801  2.37887  2.77519  2.98518  4.58477  3.61503
          0.01100  4.91155  5.63389  0.61958  0.77255  0.48576  0.95510
    378   4.16094  5.36060  6.03757  5.48168  1.17094  5.49770  5.53785  2.25317  5.33586  0.90736  3.29968  5.60744  5.51921  5.15760  5.25281  4.89045  4.35894  3.02359  5.53526  4.33238    605 l - - -
          2.68618  4.42225  2.77519  2.73123  3.46354  2.40513  3.72494  3.29354  2.67741  2.69355  4.24690  2.90347  2.73739  3.18146  2.89801  2.37887  2.77519  2.98518  4.58477  3.61503
          0.01100  4.91155  5.63389  0.61958  0.77255  0.48576  0.95510
    379   2.07057  4.82539  3.42642  2.86990  4.02304  2.23420  3.97329  3.40774  2.85110  2.12941  3.92731  2.79225  4.12827  2.65158  3.27780  2.95864  2.57924  2.67643  5.38294  4.09846    606 a - - -
          2.68618  4.42225  2.77519  2.73123  3.46354  2.40513  3.72494  3.29354  2.67741  2.69355  4.24690  2.90347  2.73739  3.18146  2.89801  2.37887  2.77519  2.98518  4.58477  3.61503
          0.07459  4.91155  2.74085  0.61958  0.77255  0.48576  0.95510
    380   2.31026  4.79991  3.53474  3.04172  4.26233  1.88592  4.16028  3.67286  3.05168  3.32889  4.17084  3.46129  2.06471  3.37512  3.46736  2.36980  3.13130  3.33366  5.60932  2.20605    607 g - - -
          2.68618  4.42225  2.77519  2.73123  3.46354  2.40513  3.72494  3.29354  2.67741  2.69355  4.24690  2.90347  2.73739  3.18146  2.89801  2.37887  2.77519  2.98518  4.58477  3.61503
          0.01171  4.84867  5.57101  0.61958  0.77255  0.63185  0.75845
    381   2.93898  5.32337  1.79761  2.59586  4.65861  1.83332  3.93148  4.12674  2.73989  3.66050  4.44178  3.14061  2.86896  3.05897  3.23847  2.42611  3.19099  3.72884  5.83660  2.95425    608 d - - -
          2.68618  4.42225  2.77519  2.73123  3.46354  2.40513  3.72494  3.29354  2.67741  2.69355  4.24690  2.90347  2.73739  3.18146  2.89801  2.37887  2.77519  2.98518  4.58477  3.61503
          0.10067  4.84867  2.43123  0.61958  0.77255  0.63185  0.75845
    382   2.74298  4.59203  3.84782  3.38467  4.14267  1.38253  4.35698  3.50503  3.35651  1.84831  4.09307  3.66866  4.17073  3.66084  3.69270  2.22302  2.37465  3.17923  5.55725  4.33008    609 g - - -
          2.68618  4.42225  2.77519  2.73123  3.46354  2.40513  3.72494  3.29354  2.67741  2.69355  4.24690  2.90347  2.73739  3.18146  2.89801  2.37887  2.77519  2.98518  4.58477  3.61503
          0.01280  4.76080  5.48314  0.61958  0.77255  0.79412  0.60144
    383   3.00963  5.32465  3.01419  2.70123  4.83669  3.62645  4.03727  4.30753  2.30361  3.82581  4.62215  1.63830  4.14917  3.17634  3.21221  1.30938  3.29780  3.87480  5.96975  4.59870    610 s - - -
          2.68618  4.42225  2.77519  2.73123  3.46354  2.40513  3.72494  3.29354  2.67741  2.69355  4.24690  2.90347  2.73739  3.18146  2.89801  2.37887  2.77519  2.98518  4.58477  3.61503
          0.01280  4.76080  5.48314  0.61958  0.77255  0.79412  0.60144
    384   2.88356  5.19851  2.46387  2.57451  1.94722  2.19169  3.87082  3.91196  2.32145  3.47791  4.27725  2.47256  4.04515  3.00964  3.16522  2.87893  3.12341  3.55407  5.67977  4.30459    611 f - - -
          2.68618  4.42225  2.77519  2.73123  3.46354  2.40513  3.72494  3.29354  2.67741  2.69355  4.24690  2.90347  2.73739  3.18146  2.89801  2.37887  2.77519  2.98518  4.58477  3.61503
          0.19110  4.76080  1.79942  0.61958  0.77255  0.79412  0.60144
    385   1.60044  5.07544  1.72775  2.63089  4.73059  2.50616  4.01464  4.20149  2.88128  3.74861  4.53446  3.13702  4.01785  3.16133  3.37804  2.20564  3.14360  3.73049  5.92555  4.54408    612 a - - -
          2.68627  4.42234  2.77528  2.73132  3.46363  2.40522  3.72503  3.29363  2.67750  2.69364  4.24699  2.90307  2.73748  3.18155  2.89694  2.37896  2.77528  2.98527  4.58486  3.61512
          0.42521  1.07467  5.30731  0.11856  2.19106  0.73916  0.64916
    386   2.81214  4.55745  3.62297  3.08195  3.62977  3.75833  4.00887  3.05832  3.01035  2.76550  3.66921  3.48979  2.14402  2.64576  3.35732  3.01953  3.04968  1.91436  5.08522  2.29373    614 v - - -
          2.68618  4.42225  2.77519  2.73123  3.46354  2.40513  3.72494  3.29354  2.67741  2.69355  4.24690  2.90347  2.73739  3.18146  2.89801  2.37887  2.77519  2.98518  4.58477  3.61503
          0.01375  4.68974  5.41209  0.61958  0.77255  0.90015  0.52173
    387   1.81275  4.96888  2.44713  2.66509  4.24297  3.58459  3.89482  3.68934  2.73532  3.30282  4.12658  3.17480  4.03116  3.06298  3.19872  2.03193  3.06658  3.35861  5.53537  2.25416    615 a - - -
          2.68618  4.42225  2.77519  2.73123  3.46354  2.40513  3.72494  3.29354  2.67741  2.69355  4.24690  2.90347  2.73739  3.18146  2.89801  2.37887  2.77519  2.98518  4.58477  3.61503
          0.01375  4.68974  5.41209  0.61958  0.77255  0.90015  0.52173
    388   3.03378  5.45885  1.33124  2.52718  4.70451  3.60500  3.94695  4.19625  2.78089  2.69324  4.53834  3.08606  4.10345  1.77947  3.27758  2.98594  3.28543  3.81820  5.89977  4.47738    616 d - - -
          2.68618  4.42225  2.77519  2.73123  3.46354  2.40513  3.72494  3.29354  2.67741  2.69355  4.24690  2.90347  2.73739  3.18146  2.89801  2.37887  2.77519  2.98518  4.58477  3.61503
          0.01375  4.68974  5.41209  0.61958  0.77255  0.44343  1.02675
    389   2.87640  5.36721  2.47112  2.53142  4.70969  3.60772  3.83325  4.19167  1.95120  3.67696  4.42522  2.10906  4.02612  2.93789  3.08297  1.93098  2.29065  3.76000  5.81447  4.40348    617 s - - -
          2.68618  4.42225  2.77519  2.73123  3.46354  2.40513  3.72494  3.29354  2.67741  2.69355  4.24690  2.90347  2.73739  3.18146  2.89801  2.37887  2.77519  2.98518  4.58477  3.61503
          0.01171  4.84867  5.57101  0.61958  0.77255  0.40418  1.10118
    390   2.93591  4.93027  3.69761  3.59808  5.27612  0.58049  4.90995  4.76106  3.93443  4.40019  5.20374  2.64221  4.35609  4.16430  4.28239  3.08750  2.43736  4.08160  6.56438  5.32621    618 G - - -
          2.68618  4.42225  2.77519  2.73123  3.46354  2.40513  3.72494  3.29354  2.67741  2.69355  4.24690  2.90347  2.73739  3.18146  2.89801  2.37887  2.77519  2.98518  4.58477  3.61503
          0.01100  4.91155  5.63389  0.61958  0.77255  0.48576  0.95510
    391   3.38558  4.68915  5.34167  4.76782  3.69117  4.69218  5.08969  1.16348  4.60796  1.53561  2.56412  4.83621  4.97914  4.73156  4.65332  4.03371  2.68683  1.87908  5.49384  4.35013    619 i - - -
          2.68618  4.42225  2.77519  2.73123  3.46354  2.40513  3.72494  3.29354  2.67741  2.69355  4.24690  2.90347  2.73739  3.18146  2.89801  2.37887  2.77519  2.98518  4.58477  3.61503
          0.01100  4.91155  5.63389  0.61958  0.77255  0.48576  0.95510
    392   1.76832  4.43755  4.04219  3.46638  2.72966  3.91385  4.19684  2.89334  2.78275  2.26902  2.79617  3.77951  4.28866  3.64972  3.65368  3.18210  1.82704  2.69058  5.04009  3.83270    620 a - - -
          2.68618  4.42225  2.77519  2.73123  3.46354  2.40513  3.72494  3.29354  2.67741  2.69355  4.24690  2.90347  2.73739  3.18146  2.89801  2.37887  2.77519  2.98518  4.58477  3.61503
          0.01100  4.91155  5.63389  0.61958  0.77255  0.48576  0.95510
    393   2.92777  5.41138  3.05087  2.19261  4.75389  2.18688  3.87248  4.23182  1.71513  3.71623  4.46877  2.28801  4.07070  2.97864  3.09377  2.88866  2.26447  3.80402  5.85179  4.44699    621 k - - -
          2.68618  4.42225  2.77519  2.73123  3.46354  2.40513  3.72494  3.29354  2.67741  2.69355  4.24690  2.90347  2.73739  3.18146  2.89801  2.37887  2.77519  2.98518  4.58477  3.61503
          0.01100  4.91155  5.63389  0.61958  0.77255  0.48576  0.95510
    394   2.91359  5.26940  3.23237  2.66284  4.57768  3.69734  3.86040  4.01759  2.18317  3.54582  2.45153  2.69529  4.08475  2.52274  2.15911  2.90371  1.88132  3.64138  5.71293  4.35839    622 t - - -
          2.68618  4.42225  2.77519  2.73123  3.46354  2.40513  3.72494  3.29354  2.67741  2.69355  4.24690  2.90347  2.73739  3.18146  2.89801  2.37887  2.77519  2.98518  4.58477  3.61503
          0.01100  4.91155  5.63389  0.61958  0.77255  0.48576  0.95510
    395   3.82565  5.05642  5.83220  5.27212  3.68214  5.24249  5.64215  1.74667  5.14107  0.94764  2.46090  5.40491  5.38283  5.13119  5.13867  4.62309  4.05017  1.52855  5.79510  4.76211    623 l - - -
          2.68618  4.42225  2.77519  2.73123  3.46354  2.40513  3.72494  3.29354  2.67741  2.69355  4.24690  2.90347  2.73739  3.18146  2.89801  2.37887  2.77519  2.98518  4.58477  3.61503
          0.01100  4.91155  5.63389  0.61958  0.77255  0.48576  0.95510
    396   2.99888  5.13017  3.47515  3.06109  4.83373  1.55537  4.24406  4.25560  1.87778  3.82980  4.64020  3.49866  4.25802  3.40250  3.30165  3.06608  1.42701  3.81812  6.00582  4.71210    624 t - - -
          2.68618  4.42225  2.77519  2.73123  3.46354  2.40513  3.72494  3.29354  2.67741  2.69355  4.24690  2.90347  2.73739  3.18146  2.89801  2.37887  2.77519  2.98518  4.58477  3.61503
          0.01100  4.91155  5.63389  0.61958  0.77255  0.48576  0.95510
    397   2.86170  5.33428  2.16463  2.20611  4.66148  3.62630  3.82630  4.13662  2.21867  2.25005  4.38098  2.60799  4.02722  2.92995  3.06558  2.48763  2.32370  3.71552  5.77701  4.37410    625 d - - -
          2.68618  4.42225  2.77519  2.73123  3.46354  2.40513  3.72494  3.29354  2.67741  2.69355  4.24690  2.90347  2.73739  3.18146  2.89801  2.37887  2.77519  2.98518  4.58477  3.61503
          0.01100  4.91155  5.63389  0.61958  0.77255  0.48576  0.95510
    398   2.85261  2.53726  3.39921  2.83793  4.04435  3.73311  3.95087  2.71903  2.81106  3.09057  3.94092  2.41324  4.11948  2.08482  2.62399  2.95029  2.58509  3.15900  5.39277  3.16387    626 q - - -
          2.68618  4.42225  2.77519  2.73123  3.46354  2.40513  3.72494  3.29354  2.67741  2.69355  4.24690  2.90347  2.73739  3.18146  2.89801  2.37887  2.77519  2.98518  4.58477  3.61503
          0.01100  4.91155  5.63389  0.61958  0.77255  0.48576  0.95510
    399   2.90881  4.52544  4.01963  3.49060  3.68514  3.90666  4.28170  2.94942  3.41791  1.39867  3.67341  2.11711  4.32857  3.70354  3.69984  2.58971  3.16677  1.93131  5.18017  3.96311    627 l - - -
          2.68618  4.42225  2.77519  2.73123  3.46354  2.40513  3.72494  3.29354  2.67741  2.69355  4.24690  2.90347  2.73739  3.18146  2.89801  2.37887  2.77519  2.98518  4.58477  3.61503
          0.01100  4.91155  5.63389  0.61958  0.77255  0.48576  0.95510
    400   2.85190  5.22057  2.58478  2.60047  3.13572  3.64097  3.84518  3.96921  2.60778  3.51025  4.28438  2.68397  4.03918  2.96346  2.60126  1.57874  2.32721  3.58818  5.69392  4.31745    628 s - - -
          2.68618  4.42225  2.77519  2.73123  3.46354  2.40513  3.72494  3.29354  2.67741  2.69355  4.24690  2.90347  2.73739  3.18146  2.89801  2.37887  2.77519  2.98518  4.58477  3.61503
          0.01100  4.91155  5.63389  0.61958  0.77255  0.48576  0.95510
    401   2.91002  5.32931  3.07874  2.20827  4.67854  3.64584  3.89268  4.14461  2.65439  3.65816  4.42263  3.14550  2.11624  2.46482  3.13896  1.60465  2.61298  3.73365  5.81767  4.42463    629 s - - -
          2.68618  4.42225  2.77519  2.73123  3.46354  2.40513  3.72494  3.29354  2.67741  2.69355  4.24690  2.90347  2.73739  3.18146  2.89801  2.37887  2.77519  2.98518  4.58477  3.61503
          0.01100  4.91155  5.63389  0.61958  0.77255  0.48576  0.95510
    402   2.86545  4.64612  2.19019  3.08363  3.75651  2.95453  4.05527  3.16007  3.05028  2.02481  3.74697  3.51302  4.19919  3.36134  3.42653  3.05643  2.57415  2.92658  3.45161  2.14533    630 l - - -
          2.68618  4.42225  2.77519  2.73123  3.46354  2.40513  3.72494  3.29354  2.67741  2.69355  4.24690  2.90347  2.73739  3.18146  2.89801  2.37887  2.77519  2.98518  4.58477  3.61503
          0.01100  4.91155  5.63389  0.61958  0.77255  0.48576  0.95510
    403   1.41876  4.47922  4.25591  3.70843  3.73172  3.86969  4.40415  2.93904  3.61948  2.36911  3.71717  3.93395  4.34720  3.87245  3.86277  2.47243  2.58671  1.62823  5.23220  4.03237    631 a - - -
          2.68618  4.42225  2.77519  2.73123  3.46354  2.40513  3.72494  3.29354  2.67741  2.69355  4.24690  2.90347  2.73739  3.18146  2.89801  2.37887  2.77519  2.98518  4.58477  3.61503
          0.01100  4.91155  5.63389  0.61958  0.77255  0.48576  0.95510
    404   2.07424  5.26145  2.58427  2.57299  4.57137  2.84152  3.82394  3.10417  2.26213  3.55255  4.31376  3.11434  4.02422  2.55701  3.06115  2.49005  2.09213  3.63351  5.71829  4.33051    632 a - - -
          2.68618  4.42225  2.77519  2.73123  3.46354  2.40513  3.72494  3.29354  2.67741  2.69355  4.24690  2.90347  2.73739  3.18146  2.89801  2.37887  2.77519  2.98518  4.58477  3.61503
          0.01100  4.91155  5.63389  0.61958  0.77255  0.48576  0.95510
    405   2.87518  4.49072  4.21465  3.67152  2.85794  3.85981  4.38327  2.98169  3.58854  2.79456  3.72269  3.90902  4.33754  3.84466  3.84041  1.37787  2.14309  1.77985  5.22301  4.01195    633 s - - -
          2.68618  4.42225  2.77519  2.73123  3.46354  2.40513  3.72494  3.29354  2.67741  2.69355  4.24690  2.90347  2.73739  3.18146  2.89801  2.37887  2.77519  2.98518  4.58477  3.61503
          0.14832  4.91154  2.03650  0.61958  0.77255  0.48576  0.95510
    406   2.79152  4.87902  3.33908  2.85418  4.33222  1.78450  4.03629  2.76019  2.88080  3.37259  4.19636  2.64968  2.06979  3.21440  3.32175  2.28779  3.09334  3.38924  5.62959  4.32201    634 g - - -
          2.68328  4.42421  2.77599  2.73279  3.46550  2.40485  3.72691  3.29354  2.67661  2.69507  4.24676  2.90410  2.73936  3.18167  2.89997  2.37893  2.76967  2.98426  4.58673  3.61428
          1.42391  0.91255  1.02798  2.62131  0.07549  0.34226  1.23845
    407   2.74081  5.02820  3.01708  2.10883  4.31667  3.52028  3.75566  3.74912  2.53907  2.65251  4.11820  2.48613  3.93422  2.89050  3.01051  1.82089  2.51738  3.39337  5.53423  4.17626    656 s - - -
          2.68618  4.42225  2.77519  2.73123  3.46354  2.40513  3.72494  3.29354  2.67741  2.69355  4.24690  2.90347  2.73739  3.18146  2.89801  2.37887  2.77519  2.98518  4.58477  3.61503
          0.01595  4.54228  5.26463  0.61958  0.77255  0.24096  1.54117
    408   2.19782  4.86827  3.79258  3.59634  5.22089  0.74645  4.84461  4.70233  3.84635  4.32379  5.10355  2.46560  4.30337  4.07681  4.21844  2.25651  3.36307  4.01565  6.49931  5.26181    657 g - - -
          2.68618  4.42225  2.77519  2.73123  3.46354  2.40513  3.72494  3.29354  2.67741  2.69355  4.24690  2.90347  2.73739  3.18146  2.89801  2.37887  2.77519  2.98518  4.58477  3.61503
          0.01100  4.91155  5.63389  0.61958  0.77255  0.48576  0.95510
    409   3.01854  4.40440  4.81244  4.22308  3.52547  4.20277  4.56212  1.94419  4.05768  1.34572  3.50594  4.30752  4.56077  4.23145  4.14270  2.63847  2.58648  1.69470  5.10634  3.92564    658 l - - -
          2.68618  4.42225  2.77519  2.73123  3.46354  2.40513  3.72494  3.29354  2.67741  2.69355  4.24690  2.90347  2.73739  3.18146  2.89801  2.37887  2.77519  2.98518  4.58477  3.61503
          0.01100  4.91155  5.63389  0.61958  0.77255  0.48576  0.95510
    410   2.42774  4.32522  4.51661  3.92449  3.42890  4.01971  4.34414  1.73646  3.77860  1.90131  2.72130  4.06652  4.38846  3.97338  3.90737  2.59653  1.98845  2.52140  4.95571  3.77046    659 i - - -
          2.68618  4.42225  2.77519  2.73123  3.46354  2.40513  3.72494  3.29354  2.67741  2.69355  4.24690  2.90347  2.73739  3.18146  2.89801  2.37887  2.77519  2.98518  4.58477  3.61503
          0.01100  4.91155  5.63389  0.61958  0.77255  0.48576  0.95510
    411   1.99556  5.30599  2.28395  2.56096  4.62639  2.90057  3.82638  4.09578  2.30240  3.60133  4.35548  3.10582  4.02679  2.51576  3.06499  2.39244  3.08775  3.68383  5.75481  2.51018    660 a - - -
          2.68618  4.42225  2.77519  2.73123  3.46354  2.40513  3.72494  3.29354  2.67741  2.69355  4.24690  2.90347  2.73739  3.18146  2.89801  2.37887  2.77519  2.98518  4.58477  3.61503
          0.01100  4.91155  5.63389  0.61958  0.77255  0.48576  0.95510
    412   1.82181  5.23011  3.16016  2.72015  4.74239  2.07332  4.01301  4.20808  2.80115  3.73865  4.50835  1.82817  4.11371  2.59539  3.28216  2.35648  3.19226  3.76933  5.90604  4.52754    661 a - - -
          2.68618  4.42225  2.77519  2.73123  3.46354  2.40513  3.72494  3.29354  2.67741  2.69355  4.24690  2.90347  2.73739  3.18146  2.89801  2.37887  2.77519  2.98518  4.58477  3.61503
          0.01100  4.91155  5.63389  0.61958  0.77255  0.48576  0.95510
    413   2.51966  5.32438  3.16008  2.59823  4.65580  3.65837  3.83152  4.11885  1.90068  3.61599  4.37293  3.13615  4.04914  2.01376  2.48800  1.91035  3.11111  3.70876  5.75846  3.27201    662 k - - -
          2.68618  4.42225  2.77519  2.73123  3.46354  2.40513  3.72494  3.29354  2.67741  2.69355  4.24690  2.90347  2.73739  3.18146  2.89801  2.37887  2.77519  2.98518  4.58477  3.61503
          0.01100  4.91155  5.63389  0.61958  0.77255  0.48576  0.95510
    414   2.86757  4.93507  3.34772  2.80983  4.17081  3.71278  3.95974  2.27453  2.79271  3.20753  4.04686  2.75534  4.11900  2.17897  3.22919  2.48138  1.68186  3.26881  5.48956  4.18579    663 t - - -
          2.68618  4.42225  2.77519  2.73123  3.46354  2.40513  3.72494  3.29354  2.67741  2.69355  4.24690  2.90347  2.73739  3.18146  2.89801  2.37887  2.77519  2.98518  4.58477  3.61503
          0.01100  4.91155  5.63389  0.61958  0.77255  0.48576  0.95510
    415   2.86377  5.30025  2.28609  2.25919  4.61359  3.63432  3.83447  2.34087  1.77450  3.59144  4.35042  2.56230  4.03441  2.94330  3.07274  2.83904  3.09585  3.67400  5.75041  3.18035    664 k - - -
          2.68618  4.42225  2.77519  2.73123  3.46354  2.40513  3.72494  3.29354  2.67741  2.69355  4.24690  2.90347  2.73739  3.18146  2.89801  2.37887  2.77519  2.98518  4.58477  3.61503
          0.01100  4.91155  5.63389  0.61958  0.77255  0.48576  0.95510
    416   2.85982  5.20115  3.15707  2.29163  4.52986  2.96635  3.87874  3.97753  2.65000  3.52566  4.30370  2.16623  4.05490  3.00126  3.13029  1.91542  2.05779  2.78725  5.71482  4.34298    665 s - - -
          2.68618  4.42225  2.77519  2.73123  3.46354  2.40513  3.72494  3.29354  2.67741  2.69355  4.24690  2.90347  2.73739  3.18146  2.89801  2.37887  2.77519  2.98518  4.58477  3.61503
          0.01100  4.91155  5.63389  0.61958  0.77255  0.48576  0.95510
    417   3.27215  4.59881  5.17525  4.60132  3.58435  4.53098  4.85761  1.72916  4.43061  2.06120  3.58585  4.65347  4.84758  4.57445  4.48489  3.86271  3.50840  1.38158  5.28913  1.61185    666 v - - -
          2.68618  4.42225  2.77519  2.73123  3.46354  2.40513  3.72494  3.29354  2.67741  2.69355  4.24690  2.90347  2.73739  3.18146  2.89801  2.37887  2.77519  2.98518  4.58477  3.61503
          0.01100  4.91155  5.63389  0.61958  0.77255  0.48576  0.95510
    418   3.25893  5.59660  1.28233  2.78980  5.34251  2.09030  4.39840  4.87042  3.41107  4.38024  5.19571  3.33022  4.34354  3.56756  3.97935  1.28598  3.62529  4.33351  6.52929  5.07253    667 d - - -
          2.68618  4.42225  2.77519  2.73123  3.46354  2.40513  3.72494  3.29354  2.67741  2.69355  4.24690  2.90347  2.73739  3.18146  2.89801  2.37887  2.77519  2.98518  4.58477  3.61503
          0.01100  4.91155  5.63389  0.61958  0.77255  0.48576  0.95510
    419   2.93963  4.66902  3.80313  3.23120  3.80160  3.89760  4.14060  2.55969  1.91780  1.45261  3.75061  3.63187  4.28056  3.45320  3.38663  2.20964  3.17229  2.89874  5.25188  4.02207    668 l - - -
          2.68618  4.42225  2.77519  2.73123  3.46354  2.40513  3.72494  3.29354  2.67741  2.69355  4.24690  2.90347  2.73739  3.18146  2.89801  2.37887  2.77519  2.98518  4.58477  3.61503
          0.01100  4.91155  5.63389  0.61958  0.77255  0.48576  0.95510
    420   2.87528  5.35612  3.09416  2.56414  4.70154  2.23485  3.83332  4.17908  1.91544  3.66387  4.41014  2.28127  4.03690  2.19170  3.04632  2.39379  2.66985  3.74987  5.79888  4.39702    669 k - - -
          2.68618  4.42225  2.77519  2.73123  3.46354  2.40513  3.72494  3.29354  2.67741  2.69355  4.24690  2.90347  2.73739  3.18146  2.89801  2.37887  2.77519  2.98518  4.58477  3.61503
          0.01100  4.91155  5.63389  0.61958  0.77255  0.48576  0.95510
    421   3.02360  4.47975  4.60633  4.04985  3.63106  2.10811  4.56495  1.25338  3.91405  1.92381  3.59940  4.21227  4.53922  4.13787  4.07337  3.46184  2.59487  2.43577  5.21151  4.02364    670 i - - -
          2.68618  4.42225  2.77519  2.73123  3.46354  2.40513  3.72494  3.29354  2.67741  2.69355  4.24690  2.90347  2.73739  3.18146  2.89801  2.37887  2.77519  2.98518  4.58477  3.61503
          0.01100  4.91155  5.63389  0.61958  0.77255  0.48576  0.95510
    422   2.40484  5.18489  2.58099  2.62346  2.50299  3.65316  3.86502  3.90310  2.64278  3.46439  4.25162  2.08282  4.05444  2.58324  3.12177  2.86445  2.07361  3.54071  5.66703  4.30099    671 t - - -
          2.68618  4.42225  2.77519  2.73123  3.46354  2.40513  3.72494  3.29354  2.67741  2.69355  4.24690  2.90347  2.73739  3.18146  2.89801  2.37887  2.77519  2.98518  4.58477  3.61503
          0.01100  4.91155  5.63389  0.61958  0.77255  0.48576  0.95510
    423   2.86726  5.31935  3.12296  2.21811  4.64665  3.64035  3.82686  3.12017  2.28402  3.61367  4.36747  1.97771  4.03534  2.93181  2.51698  1.79351  3.09742  3.70096  5.76002  4.36815    672 s - - -
          2.68618  4.42225  2.77519  2.73123  3.46354  2.40513  3.72494  3.29354  2.67741  2.69355  4.24690  2.90347  2.73739  3.18146  2.89801  2.37887  2.77519  2.98518  4.58477  3.61503
          0.01100  4.91155  5.63389  0.61958  0.77255  0.48576  0.95510
    424   2.49161  4.62559  4.19880  3.64178  3.71598  4.11516  4.42037  1.28004  3.50529  2.24700  3.65232  3.97111  4.48742  1.87456  3.77576  3.40283  3.30089  2.58480  5.29122  4.08702    673 i - - -
          2.68618  4.42225  2.77519  2.73123  3.46354  2.40513  3.72494  3.29354  2.67741  2.69355  4.24690  2.90347  2.73739  3.18146  2.89801  2.37887  2.77519  2.98518  4.58477  3.61503
          0.01100  4.91155  5.63389  0.61958  0.77255  0.48576  0.95510
    425   2.87122  5.38279  2.53061  2.19110  4.72479  3.62299  3.82583  4.21113  1.92270  3.68648  4.42593  2.61001  4.02758  2.54085  3.06423  2.43171  1.90401  3.77211  5.81563  4.40216    674 t - - -
          2.68618  4.42225  2.77519  2.73123  3.46354  2.40513  3.72494  3.29354  2.67741  2.69355  4.24690  2.90347  2.73739  3.18146  2.89801  2.37887  2.77519  2.98518  4.58477  3.61503
          0.01100  4.91155  5.63389  0.61958  0.77255  0.48576  0.95510
    426   2.85675  5.34776  2.55588  2.24597  4.68413  3.62334  3.81691  4.16417  2.28801  3.64859  4.39163  1.97939  4.02132  2.91718  2.52870  2.82152  2.60506  3.73394  5.78429  2.40054    675 n - - -
          2.68618  4.42225  2.77519  2.73123  3.46354  2.40513  3.72494  3.29354  2.67741  2.69355  4.24690  2.90347  2.73739  3.18146  2.89801  2.37887  2.77519  2.98518  4.58477  3.61503
          0.01100  4.91155  5.63389  0.61958  0.77255  0.48576  0.95510
    427   2.85046  5.34952  2.34124  2.23759  4.69044  3.62058  3.80975  4.17262  1.92397  2.98985  4.39195  2.55914  4.01603  2.90822  2.52903  2.81420  2.09405  3.73807  5.78357  4.37621    676 k - - -
          2.68618  4.42225  2.77519  2.73123  3.46354  2.40513  3.72494  3.29354  2.67741  2.69355  4.24690  2.90347  2.73739  3.18146  2.89801  2.37887  2.77519  2.98518  4.58477  3.61503
          0.01100  4.91155  5.63389  0.61958  0.77255  0.48576  0.95510
    428   2.54004  4.56234  5.12632  4.56134  3.76438  4.51279  4.92816  1.31192  4.40700  2.62430  3.69930  4.63861  4.84789  4.59154  4.49268  3.84862  3.47579  1.10864  5.43131  3.02162    677 v - - -
          2.68618  4.42225  2.77519  2.73123  3.46354  2.40513  3.72494  3.29354  2.67741  2.69355  4.24690  2.90347  2.73739  3.18146  2.89801  2.37887  2.77519  2.98518  4.58477  3.61503
          0.01100  4.91155  5.63389  0.61958  0.77255  0.48576  0.95510
    429   2.87988  5.39512  2.61590  1.90042  4.73674  3.62420  2.99527  4.22437  2.58084  3.69889  4.43867  2.27165  4.03258  2.00955  3.07801  2.38776  2.60719  3.78429  5.82784  4.41214    678 e - - -
          2.68618  4.42225  2.77519  2.73123  3.46354  2.40513  3.72494  3.29354  2.67741  2.69355  4.24690  2.90347  2.73739  3.18146  2.89801  2.37887  2.77519  2.98518  4.58477  3.61503
          0.01100  4.91155  5.63389  0.61958  0.77255  0.48576  0.95510
    430   2.50075  5.16555  1.97520  2.62216  4.44458  2.84638  3.85073  3.03371  2.62197  2.87117  4.23042  3.15452  4.04344  2.97692  2.55838  1.99255  3.07820  3.52099  5.64748  4.28376    679 d - - -
          2.68618  4.42225  2.77519  2.73123  3.46354  2.40513  3.72494  3.29354  2.67741  2.69355  4.24690  2.90347  2.73739  3.18146  2.89801  2.37887  2.77519  2.98518  4.58477  3.61503
          0.01100  4.91155  5.63389  0.61958  0.77255  0.48576  0.95510
    431   2.16595  4.48797  3.91074  3.34003  3.60756  2.22410  4.15168  2.96433  3.27154  1.96777  2.82708  3.69355  4.25852  2.87959  3.57671  3.14070  3.09376  2.75310  5.08030  2.32838    680 l - - -
          2.68618  4.42225  2.77519  2.73123  3.46354  2.40513  3.72494  3.29354  2.67741  2.69355  4.24690  2.90347  2.73739  3.18146  2.89801  2.37887  2.77519  2.98518  4.58477  3.61503
          0.01100  4.91155  5.63389  0.61958  0.77255  0.48576  0.95510
    432   2.85915  5.32429  1.85651  2.55772  4.65245  3.62785  3.82544  4.12536  1.92905  3.62295  4.37325  3.10334  4.02718  2.50147  3.05795  2.48789  2.32386  2.86465  5.76942  4.36943    681 d - - -
          2.68618  4.42225  2.77519  2.73123  3.46354  2.40513  3.72494  3.29354  2.67741  2.69355  4.24690  2.90347  2.73739  3.18146  2.89801  2.37887  2.77519  2.98518  4.58477  3.61503
          0.01100  4.91155  5.63389  0.61958  0.77255  0.48576  0.95510
    433   3.00512  5.53048  2.15765  1.67429  4.86487  3.66048  3.92971  4.35552  1.72316  3.83020  4.58566  3.12317  4.11179  3.04029  3.21329  2.95041  2.01594  3.91744  5.96230  4.53518    682 e - - -
          2.68618  4.42225  2.77519  2.73123  3.46354  2.40513  3.72494  3.29354  2.67741  2.69355  4.24690  2.90347  2.73739  3.18146  2.89801  2.37887  2.77519  2.98518  4.58477  3.61503
          0.01100  4.91155  5.63389  0.61958  0.77255  0.48576  0.95510
    434   3.15286  5.34895  3.58927  2.96080  4.70090  3.90397  3.97871  4.08059  1.52546  3.61383  4.43929  3.43096  4.28001  3.11315  1.57605  2.54478  3.35931  2.06338  5.76181  4.49885    683 k - - -
          2.68618  4.42225  2.77519  2.73123  3.46354  2.40513  3.72494  3.29354  2.67741  2.69355  4.24690  2.90347  2.73739  3.18146  2.89801  2.37887  2.77519  2.98518  4.58477  3.61503
          0.01100  4.91155  5.63389  0.61958  0.77255  0.48576  0.95510
    435   2.87989  4.33737  4.41013  3.82002  3.42693  3.99465  4.30169  2.39574  3.68829  1.87658  2.66092  4.00155  4.36105  2.19191  3.84623  3.28486  2.56886  2.25521  4.94961  2.27281    684 l - - -
          2.68618  4.42225  2.77519  2.73123  3.46354  2.40513  3.72494  3.29354  2.67741  2.69355  4.24690  2.90347  2.73739  3.18146  2.89801  2.37887  2.77519  2.98518  4.58477  3.61503
          0.08214  4.91154  2.63811  0.61958  0.77255  0.48576  0.95510
    436   2.96475  5.49540  2.46960  1.80239  4.82703  3.62049  3.89333  4.32031  2.68325  3.79524  4.54909  2.11286  4.07254  2.12272  3.19477  2.90947  1.98486  3.88063  5.92870  4.49756    685 e - - -
          2.68618  4.42225  2.77519  2.73123  3.46354  2.40513  3.72494  3.29354  2.67741  2.69355  4.24690  2.90347  2.73739  3.18146  2.89801  2.37887  2.77519  2.98518  4.58477  3.61503
          0.01180  4.84121  5.56355  0.61958  0.77255  0.39657  1.11663
    437   2.19398  4.88452  1.96737  2.82134  4.09017  3.72744  3.95302  2.85025  2.80715  3.12683  3.97614  3.31491  4.11827  3.14699  2.62354  2.94535  2.58588  2.08458  5.43136  4.13396    686 d - - -
          2.68618  4.42225  2.77519  2.73123  3.46354  2.40513  3.72494  3.29354  2.67741  2.69355  4.24690  2.90347  2.73739  3.18146  2.89801  2.37887  2.77519  2.98518  4.58477  3.61503
          0.01100  4.91155  5.63389  0.61958  0.77255  0.48576  0.95510
    438   2.88271  5.01118  3.33365  2.41926  4.23818  3.72286  3.91364  2.87679  2.28120  2.69504  4.08712  3.27123  4.10875  2.64087  1.89297  2.93576  3.11072  2.13344  5.51658  4.20546    687 r - - -
          2.68618  4.42225  2.77519  2.73123  3.46354  2.40513  3.72494  3.29354  2.67741  2.69355  4.24690  2.90347  2.73739  3.18146  2.89801  2.37887  2.77519  2.98518  4.58477  3.61503
          0.01100  4.91155  5.63389  0.61958  0.77255  0.48576  0.95510
    439   2.89398  5.26288  2.05234  1.40534  4.55765  3.65660  3.87996  3.09301  2.65583  3.54226  4.32667  3.14894  4.06783  3.00105  3.14243  2.88258  2.61638  2.93656  5.74085  4.35984    688 e - - -
          2.68618  4.42225  2.77519  2.73123  3.46354  2.40513  3.72494  3.29354  2.67741  2.69355  4.24690  2.90347  2.73739  3.18146  2.89801  2.37887  2.77519  2.98518  4.58477  3.61503
          0.01100  4.91155  5.63389  0.61958  0.77255  0.48576  0.95510
    440   2.21975  5.36469  3.10735  2.28001  4.70977  2.24869  3.81908  4.18900  2.19201  3.66554  4.40788  2.60996  4.03092  2.44910  2.13498  2.83365  3.10013  3.75588  5.79317  4.39152    689 r - - -
          2.68618  4.42225  2.77519  2.73123  3.46354  2.40513  3.72494  3.29354  2.67741  2.69355  4.24690  2.90347  2.73739  3.18146  2.89801  2.37887  2.77519  2.98518  4.58477  3.61503
          0.01100  4.91155  5.63389  0.61958  0.77255  0.48576  0.95510
    441   2.97261  5.37285  3.27436  2.31710  4.71857  3.73506  3.86870  4.16204  1.83566  2.17268  4.42348  3.21561  4.11853  2.44398  1.89315  2.94864  2.67638  3.76606  5.78062  4.43180    690 k - - -
          2.68618  4.42225  2.77519  2.73123  3.46354  2.40513  3.72494  3.29354  2.67741  2.69355  4.24690  2.90347  2.73739  3.18146  2.89801  2.37887  2.77519  2.98518  4.58477  3.61503
          0.01100  4.91155  5.63389  0.61958  0.77255  0.48576  0.95510
    442   2.96140  4.45132  4.32793  3.76226  3.41749  4.04419  4.29922  2.82353  3.64188  1.50716  3.53766  2.15428  4.41417  3.88054  3.84154  3.33449  3.19536  1.85668  4.96379  2.40689    691 l - - -
          2.68618  4.42225  2.77519  2.73123  3.46354  2.40513  3.72494  3.29354  2.67741  2.69355  4.24690  2.90347  2.73739  3.18146  2.89801  2.37887  2.77519  2.98518  4.58477  3.61503
          0.01100  4.91155  5.63389  0.61958  0.77255  0.48576  0.95510
    443   1.99597  5.32380  3.12251  1.92892  4.65299  3.63914  3.82400  4.12259  2.06330  3.61863  4.37067  2.62932  4.03338  2.92796  2.51556  2.83673  3.09570  3.70644  5.76230  2.60626    692 e - - -
          2.68618  4.42225  2.77519  2.73123  3.46354  2.40513  3.72494  3.29354  2.67741  2.69355  4.24690  2.90347  2.73739  3.18146  2.89801  2.37887  2.77519  2.98518  4.58477  3.61503
          0.01100  4.91155  5.63389  0.61958  0.77255  0.48576  0.95510
    444   2.39687  5.12979  3.17959  2.04643  4.40706  2.31096  3.90751  3.83461  2.70516  1.91952  4.22324  2.69753  4.08105  3.04937  3.17698  2.45610  3.11786  3.49007  5.64592  4.29593    693 l - - -
          2.68618  4.42225  2.77519  2.73123  3.46354  2.40513  3.72494  3.29354  2.67741  2.69355  4.24690  2.90347  2.73739  3.18146  2.89801  2.37887  2.77519  2.98518  4.58477  3.61503
          0.01100  4.91155  5.63389  0.61958  0.77255  0.48576  0.95510
    445   1.76353  5.43234  3.09793  1.89197  4.77926  3.68179  3.88083  4.24905  1.93621  3.72785  4.48559  3.15349  4.09536  1.95546  3.03194  2.92149  3.19084  3.82660  5.85530  4.46513    694 a - - -
          2.68618  4.42225  2.77519  2.73123  3.46354  2.40513  3.72494  3.29354  2.67741  2.69355  4.24690  2.90347  2.73739  3.18146  2.89801  2.37887  2.77519  2.98518  4.58477  3.61503
          0.01100  4.91155  5.63389  0.61958  0.77255  0.48576  0.95510
    446   1.89726  4.42128  4.40875  3.83518  2.01541  4.04503  4.25411  2.86697  3.71188  1.83144  3.53305  2.94903  4.41323  3.91993  3.88241  3.33587  3.18753  2.67748  4.84204  2.20620    695 l - - -
          2.68618  4.42225  2.77519  2.73123  3.46354  2.40513  3.72494  3.29354  2.67741  2.69355  4.24690  2.90347  2.73739  3.18146  2.89801  2.37887  2.77519  2.98518  4.58477  3.61503
          0.01100  4.91155  5.63389  0.61958  0.77255  0.48576  0.95510
    447   2.40042  5.17362  3.17887  2.63181  4.47685  3.64649  3.86337  3.09660  2.63144  3.47500  4.25802  2.18512  4.04878  1.83926  3.10685  2.12100  2.65730  3.54757  5.67248  4.30734    696 q - - -
          2.68618  4.42225  2.77519  2.73123  3.46354  2.40513  3.72494  3.29354  2.67741  2.69355  4.24690  2.90347  2.73739  3.18146  2.89801  2.37887  2.77519  2.98518  4.58477  3.61503
          0.01100  4.91155  5.63389  0.61958  0.77255  0.48576  0.95510
    448   2.12100  5.37001  3.05326  1.96291  4.70404  3.63760  3.85987  4.17976  2.61514  3.67504  4.42835  2.05467  4.05343  2.26925  3.10659  2.86497  2.14920  3.75770  5.82045  4.41559    697 e - - -
          2.68618  4.42225  2.77519  2.73123  3.46354  2.40513  3.72494  3.29354  2.67741  2.69355  4.24690  2.90347  2.73739  3.18146  2.89801  2.37887  2.77519  2.98518  4.58477  3.61503
          0.01100  4.91155  5.63389  0.61958  0.77255  0.48576  0.95510
    449   3.08262  4.50769  4.71739  4.13293  3.48490  4.22076  4.56761  2.70053  3.98330  1.19105  2.26618  4.28221  4.57427  4.16547  4.10744  2.00658  3.32061  2.14038  5.13345  3.97132    698 l - - -
          2.68618  4.42225  2.77519  2.73123  3.46354  2.40513  3.72494  3.29354  2.67741  2.69355  4.24690  2.90347  2.73739  3.18146  2.89801  2.37887  2.77519  2.98518  4.58477  3.61503
          0.01100  4.91155  5.63389  0.61958  0.77255  0.48576  0.95510
    450   3.08166  5.58175  1.54720  1.83715  4.88728  3.68177  3.99733  4.37176  2.82046  2.09657  4.64487  3.14602  4.16198  2.18868  3.33609  3.02416  3.32773  3.95371  6.02224  4.59177    699 d - - -
          2.68618  4.42225  2.77519  2.73123  3.46354  2.40513  3.72494  3.29354  2.67741  2.69355  4.24690  2.90347  2.73739  3.18146  2.89801  2.37887  2.77519  2.98518  4.58477  3.61503
          0.01100  4.91155  5.63389  0.61958  0.77255  0.48576  0.95510
    451   2.40859  4.43302  4.09086  3.52089  2.22068  2.18262  4.23335  2.92251  3.43859  2.66213  2.86236  3.80967  4.29127  3.69698  3.69896  1.89009  3.10328  2.35920  5.06449  3.85880    700 s - - -
          2.68618  4.42225  2.77519  2.73123  3.46354  2.40513  3.72494  3.29354  2.67741  2.69355  4.24690  2.90347  2.73739  3.18146  2.89801  2.37887  2.77519  2.98518  4.58477  3.61503
          0.01100  4.91155  5.63389  0.61958  0.77255  0.48576  0.95510
    452   2.48987  4.48924  4.89801  4.31959  3.64517  4.33252  4.71461  2.06539  4.17028  1.67287  3.59694  4.42719  4.68233  4.35617  4.27520  3.65246  1.76408  1.55006  5.26402  4.07967    701 v - - -
          2.68618  4.42225  2.77519  2.73123  3.46354  2.40513  3.72494  3.29354  2.67741  2.69355  4.24690  2.90347  2.73739  3.18146  2.89801  2.37887  2.77519  2.98518  4.58477  3.61503
          0.01100  4.91155  5.63389  0.61958  0.77255  0.48576  0.95510
    453   2.86721  4.36404  4.25742  3.67366  3.46965  3.95811  4.25659  2.03989  3.56436  2.16366  2.84091  3.91024  3.10622  2.98027  3.76866  2.04724  3.09943  1.88193  4.97568  3.78062    702 v - - -
          2.68618  4.42225  2.77519  2.73123  3.46354  2.40513  3.72494  3.29354  2.67741  2.69355  4.24690  2.90347  2.73739  3.18146  2.89801  2.37887  2.77519  2.98518  4.58477  3.61503
          0.01100  4.91155  5.63389  0.61958  0.77255  0.48576  0.95510
    454   1.83105  5.33352  3.12035  2.56425  4.67142  3.63396  3.81730  4.14536  1.91604  3.63320  4.38003  2.56435  4.02729  2.49620  2.51400  2.44628  2.66812  3.72116  5.77008  4.37307    703 a - - -
          2.68618  4.42225  2.77519  2.73123  3.46354  2.40513  3.72494  3.29354  2.67741  2.69355  4.24690  2.90347  2.73739  3.18146  2.89801  2.37887  2.77519  2.98518  4.58477  3.61503
          0.01100  4.91155  5.63389  0.61958  0.77255  0.48576  0.95510
    455   3.17288  5.54367  3.48324  2.87095  4.96189  3.88405  3.93940  4.37599  1.77473  3.81198  4.60158  3.36310  4.25822  2.15495  1.86006  1.51698  3.37304  3.98155  5.88228  4.59230    704 s - - -
          2.68618  4.42225  2.77519  2.73123  3.46354  2.40513  3.72494  3.29354  2.67741  2.69355  4.24690  2.90347  2.73739  3.18146  2.89801  2.37887  2.77519  2.98518  4.58477  3.61503
          0.01100  4.91155  5.63389  0.61958  0.77255  0.48576  0.95510
    456   3.20319  4.54967  5.12402  4.52237  3.45803  4.41543  4.74931  2.18101  4.33343  1.66010  1.58641  4.56035  4.72816  4.43747  4.35374  3.73725  3.43237  1.66047  5.17544  2.76310    705 m - - -
          2.68618  4.42225  2.77519  2.73123  3.46354  2.40513  3.72494  3.29354  2.67741  2.69355  4.24690  2.90347  2.73739  3.18146  2.89801  2.37887  2.77519  2.98518  4.58477  3.61503
          0.01100  4.91155  5.63389  0.61958  0.77255  0.48576  0.95510
    457   2.42366  5.48702  1.74074  2.56073  4.82931  3.64894  3.91272  4.31908  1.91245  3.79732  4.54976  2.00776  4.09362  3.02170  3.19740  2.39125  3.21374  3.88062  5.93175  4.50737    706 d - - -
          2.68618  4.42225  2.77519  2.73123  3.46354  2.40513  3.72494  3.29354  2.67741  2.69355  4.24690  2.90347  2.73739  3.18146  2.89801  2.37887  2.77519  2.98518  4.58477  3.61503
          0.01100  4.91155  5.63389  0.61958  0.77255  0.48576  0.95510
    458   3.22185  5.78912  1.61240  1.84675  5.12069  3.69851  4.10879  4.63248  3.00124  4.10468  4.89018  3.16025  2.04223  3.24133  3.55490  1.75358  3.48538  4.18402  6.24582  4.77373    707 d - - -
          2.68618  4.42225  2.77519  2.73123  3.46354  2.40513  3.72494  3.29354  2.67741  2.69355  4.24690  2.90347  2.73739  3.18146  2.89801  2.37887  2.77519  2.98518  4.58477  3.61503
          0.01100  4.91155  5.63389  0.61958  0.77255  0.48576  0.95510
    459   2.93611  4.76101  3.68138  3.12936  3.95452  3.86017  4.14867  2.60553  3.05544  2.93423  3.87193  3.56607  4.26467  1.48478  3.43111  3.11632  1.80627  2.42817  5.39455  4.14071    708 q - - -
          2.68618  4.42225  2.77519  2.73123  3.46354  2.40513  3.72494  3.29354  2.67741  2.69355  4.24690  2.90347  2.73739  3.18146  2.89801  2.37887  2.77519  2.98518  4.58477  3.61503
          0.01100  4.91155  5.63389  0.61958  0.77255  0.48576  0.95510
    460   2.45453  5.31070  3.09707  1.92447  4.63310  3.62972  3.82923  4.10262  2.57742  3.60725  3.09512  1.88842  4.02950  2.46116  3.06565  2.22731  3.09190  3.68992  5.75983  4.36296    709 n - - -
          2.68618  4.42225  2.77519  2.73123  3.46354  2.40513  3.72494  3.29354  2.67741  2.69355  4.24690  2.90347  2.73739  3.18146  2.89801  2.37887  2.77519  2.98518  4.58477  3.61503
          0.01100  4.91155  5.63389  0.61958  0.77255  0.48576  0.95510
    461   2.50210  5.35196  3.08000  2.57376  4.70217  2.21258  3.85492  4.17795  2.26912  3.67078  4.42177  1.89109  4.04832  2.45672  3.08642  2.18072  3.12424  3.75197  5.81290  4.41124    710 n - - -
          2.68618  4.42225  2.77519  2.73123  3.46354  2.40513  3.72494  3.29354  2.67741  2.69355  4.24690  2.90347  2.73739  3.18146  2.89801  2.37887  2.77519  2.98518  4.58477  3.61503
          0.01100  4.91155  5.63389  0.61958  0.77255  0.48576  0.95510
    462   2.87039  4.71423  3.58760  3.02523  3.86583  3.79318  4.03722  3.25689  2.96411  2.48942  3.82338  3.46919  4.18402  3.30585  2.77305  1.77098  2.11721  3.01104  5.27321  2.19209    711 s - - -
          2.68618  4.42225  2.77519  2.73123  3.46354  2.40513  3.72494  3.29354  2.67741  2.69355  4.24690  2.90347  2.73739  3.18146  2.89801  2.37887  2.77519  2.98518  4.58477  3.61503
          0.01100  4.91155  5.63389  0.61958  0.77255  0.48576  0.95510
    463   3.61845  4.91859  5.48839  4.91342  2.41786  4.83120  4.93859  1.87568  4.73143  0.78075  3.35910  4.93772  5.05987  4.72856  4.71031  4.16962  3.83585  2.88528  5.17378  2.72819    712 l - - -
          2.68618  4.42225  2.77519  2.73123  3.46354  2.40513  3.72494  3.29354  2.67741  2.69355  4.24690  2.90347  2.73739  3.18146  2.89801  2.37887  2.77519  2.98518  4.58477  3.61503
          0.01100  4.91155  5.63389  0.61958  0.77255  0.48576  0.95510
    464   2.88523  5.05634  3.29891  2.74335  4.30673  3.70888  3.91202  2.22337  1.95339  3.32083  4.14116  3.25337  4.10307  2.61764  3.11136  1.70266  2.66148  3.39439  5.56543  4.24381    713 s - - -
          2.68618  4.42225  2.77519  2.73123  3.46354  2.40513  3.72494  3.29354  2.67741  2.69355  4.24690  2.90347  2.73739  3.18146  2.89801  2.37887  2.77519  2.98518  4.58477  3.61503
          0.01100  4.91155  5.63389  0.61958  0.77255  0.48576  0.95510
    465   1.52679  5.61915  1.76926  2.63714  5.00247  3.69532  4.10516  4.49094  2.96682  3.99558  4.78732  3.19784  4.22523  1.56987  3.48842  3.10502  3.43005  4.05877  6.15145  4.71527    714 a - - -
          2.68618  4.42225  2.77519  2.73123  3.46354  2.40513  3.72494  3.29354  2.67741  2.69355  4.24690  2.90347  2.73739  3.18146  2.89801  2.37887  2.77519  2.98518  4.58477  3.61503
          0.01100  4.91155  5.63389  0.61958  0.77255  0.48576  0.95510
    466   2.38604  4.70849  3.55093  2.52840  2.36491  3.78322  4.01709  3.24017  2.95040  1.78693  3.80373  3.44092  4.16639  2.76118  2.66776  3.01386  2.63106  2.99501  5.27072  4.01142    715 l - - -
          2.68618  4.42225  2.77519  2.73123  3.46354  2.40513  3.72494  3.29354  2.67741  2.69355  4.24690  2.90347  2.73739  3.18146  2.89801  2.37887  2.77519  2.98518  4.58477  3.61503
          0.01100  4.91155  5.63389  0.61958  0.77255  0.48576  0.95510
    467   2.86781  4.85008  2.24068  2.85934  2.66129  3.74525  3.97322  3.41224  2.85283  2.19784  3.93249  3.34556  4.13662  2.57967  3.28227  2.97195  1.84483  3.14694  5.38545  4.09294    716 t - - -
          2.68618  4.42225  2.77519  2.73123  3.46354  2.40513  3.72494  3.29354  2.67741  2.69355  4.24690  2.90347  2.73739  3.18146  2.89801  2.37887  2.77519  2.98518  4.58477  3.61503
          0.01100  4.91155  5.63389  0.61958  0.77255  0.48576  0.95510
    468   1.90491  4.57728  3.78064  2.70148  1.95741  2.11355  4.15369  3.09702  3.20683  2.82442  3.72166  3.62520  4.23884  3.50139  3.54923  3.09735  3.11484  2.40721  5.20027  3.96771    717 a - - -
          2.68618  4.42225  2.77519  2.73123  3.46354  2.40513  3.72494  3.29354  2.67741  2.69355  4.24690  2.90347  2.73739  3.18146  2.89801  2.37887  2.77519  2.98518  4.58477  3.61503
          0.09424  4.91154  2.49411  0.61958  0.77255  0.48576  0.95510
    469   3.20376  5.44453  3.08804  2.79903  4.16806  3.79921  4.04533  4.19145  2.86783  3.71372  4.58125  0.93255  4.28554  2.49525  3.27199  3.18624  3.45270  3.85245  5.55318  2.79939    718 n - - -
          2.68618  4.42225  2.77519  2.73123  3.46354  2.40513  3.72494  3.29354  2.67741  2.69355  4.24690  2.90347  2.73739  3.18146  2.89801  2.37887  2.77519  2.98518  4.58477  3.61503
          0.19179  4.82925  1.79261  0.61958  0.77255  0.67132  0.71546
    470   3.02088  5.39493  2.82497  2.58253  4.84948  1.79998  3.99694  4.34034  2.79525  3.84754  4.64877  2.00937  4.11020  1.57817  3.25521  2.98899  3.30410  3.90733  5.98727  4.58648    719 q - - -
          2.68618  4.42225  2.77519  2.73123  3.46354  2.40513  3.72494  3.29354  2.67741  2.69355  4.24690  2.90347  2.73739  3.18146  2.89801  2.37887  2.77519  2.98518  4.58477  3.61503
          0.01428  4.65175  5.37410  0.61958  0.77255  0.94983  0.48908
    471   2.88067  5.07723  3.26245  2.69889  4.27839  3.66873  3.81972  3.76716  2.48708  3.33750  4.15952  3.19856  4.05898  2.43437  1.91131  2.12697  3.10382  3.44050  5.49778  2.12422    720 r - - -
          2.68618  4.42225  2.77519  2.73123  3.46354  2.40513  3.72494  3.29354  2.67741  2.69355  4.24690  2.90347  2.73739  3.18146  2.89801  2.37887  2.77519  2.98518  4.58477  3.61503
          0.01428  4.65175  5.37410  0.61958  0.77255  0.94983  0.48908
    472   2.73436  4.85627  3.26641  2.93208  4.75630  1.69277  4.21403  4.21780  3.08014  3.80029  4.58713  1.54383  4.05773  3.38239  3.52427  2.23234  2.33342  3.69739  5.98707  4.66655    721 n - - -
          2.68618  4.42225  2.77519  2.73123  3.46354  2.40513  3.72494  3.29354  2.67741  2.69355  4.24690  2.90347  2.73739  3.18146  2.89801  2.37887  2.77519  2.98518  4.58477  3.61503
          0.01428  4.65175  5.37410  0.61958  0.77255  0.94983  0.48908
    473   3.00441  5.34421  3.18671  2.69527  4.75404  3.68763  3.85685  4.18611  1.46119  3.66521  4.46204  3.20044  4.11034  2.37408  2.75978  1.57285  3.23136  3.79373  5.77364  4.45607    722 k - - -
          2.66847  4.43450  2.78043  2.73900  3.47113  2.40211  3.73719  3.29405  2.68721  2.68760  4.24898  2.90775  2.74289  3.17109  2.90629  2.37858  2.76312  2.98023  4.58280  3.61917
          0.62297  0.76862        *  4.50500  0.01112  0.00000        *
//
