# Supplementary material for: T346Hunter: A Novel Web-Based Tool for the Prediction of Type III, Type IV and Type VI Secretion Systems in Bacterial Genomes
Source: PLoS One. 2015 Apr 13;10(4):e0119317. doi: 10.1371/journal.pone.0119317 (PMC4395097; doi:10.1371/journal.pone.0119317)
Supplement: S1 Data — (ZIP) [file pone.0119317.s009.zip › T346Hunter_profiles/flie.hmm]

HMMER3/f [3.1b1 | May 2013]
NAME  flie
LENG  105
ALPH  amino
RF    no
MM    no
CONS  yes
CS    no
MAP   yes
DATE  Wed Sep  4 10:55:28 2013
NSEQ  8
EFFN  2.136719
CKSUM 2975255943
STATS LOCAL MSV       -9.4158  0.71641
STATS LOCAL VITERBI  -10.0312  0.71641
STATS LOCAL FORWARD   -4.0010  0.71641
HMM          A        C        D        E        F        G        H        I        K        L        M        N        P        Q        R        S        T        V        W        Y   
            m->m     m->i     m->d     i->m     i->i     d->m     d->d
  COMPO   2.34831  4.87935  2.91250  2.62587  3.40959  3.21530  3.85172  2.74385  2.58466  2.52306  3.32592  2.87229  3.83540  2.72987  3.09971  2.61639  2.82893  2.62906  5.40479  3.79082
          2.68590  4.42254  2.77486  2.73153  3.46259  2.40542  3.72524  3.29383  2.67770  2.69384  4.24290  2.90376  2.73769  3.18176  2.89759  2.37916  2.77486  2.98471  4.58506  3.61532
          0.81594  1.53119  1.07440  1.43792  0.27105  0.00000        *
      1   3.23257  4.56658  4.93263  4.35777  1.94956  4.45418  4.69689  1.86825  4.21312  1.62746  1.71889  4.51450  4.68745  4.29012  4.28411  3.78697  3.45472  2.38384  5.02149  3.84153      8 l - - -
          2.68618  4.42225  2.77519  2.73123  3.46354  2.40513  3.72494  3.29354  2.67741  2.69355  4.24690  2.90347  2.73739  3.18146  2.89801  2.37887  2.77519  2.98518  4.58477  3.61503
          0.02118  4.26101  4.98336  0.61958  0.77255  1.00717  0.45452
      2   2.68638  4.97513  2.93453  2.45718  4.33163  3.43041  3.69393  3.76576  2.02759  3.32138  4.11693  2.42366  2.74157  2.82724  2.86545  2.69303  2.13373  3.39245  5.51081  4.16043      9 k - - -
          2.68618  4.42225  2.77519  2.73123  3.46354  2.40513  3.72494  3.29354  2.67741  2.69355  4.24690  2.90347  2.73739  3.18146  2.89801  2.37887  2.77519  2.98518  4.58477  3.61503
          0.02118  4.26101  4.98336  0.61958  0.77255  0.57315  0.82953
      3   1.99082  4.47946  3.55556  2.23260  3.62286  3.70093  3.96792  2.34262  2.95957  2.62841  2.29588  3.42391  4.08664  3.27573  3.32210  2.95300  2.97223  2.64450  5.08650  3.84809     10 a - - -
          2.68618  4.42225  2.77519  2.73123  3.46354  2.40513  3.72494  3.29354  2.67741  2.69355  4.24690  2.90347  2.73739  3.18146  2.89801  2.37887  2.77519  2.98518  4.58477  3.61503
          0.01693  4.48277  5.20511  0.61958  0.77255  0.78591  0.60827
      4   2.28117  4.87119  3.10511  2.55948  4.13183  3.51795  3.74952  2.83555  2.55365  3.15435  3.97052  2.32303  3.92106  2.43970  3.01178  2.32956  2.43303  3.22086  5.40273  4.07280     11 a - - -
          2.68618  4.42225  2.77519  2.73123  3.46354  2.40513  3.72494  3.29354  2.67741  2.69355  4.24690  2.90347  2.73739  3.18146  2.89801  2.37887  2.77519  2.98518  4.58477  3.61503
          0.01693  4.48277  5.20511  0.61958  0.77255  0.51693  0.90720
      5   2.34376  5.00944  3.08101  2.54313  4.29877  3.53819  3.76291  3.72960  2.53907  3.30545  2.95535  2.33924  3.94375  2.10660  3.00498  2.08973  2.97669  3.37705  5.52044  4.16869     12 s - - -
          2.68618  4.42225  2.77519  2.73123  3.46354  2.40513  3.72494  3.29354  2.67741  2.69355  4.24690  2.90347  2.73739  3.18146  2.89801  2.37887  2.77519  2.98518  4.58477  3.61503
          0.01520  4.58978  5.31213  0.61958  0.77255  0.63434  0.75563
      6   3.14473  4.49387  4.88233  4.32234  3.59804  4.40974  4.81850  1.10515  4.18963  1.90035  3.48091  4.48011  2.96550  4.38964  4.32522  3.74260  3.38758  1.68995  5.34810  4.17325     13 i - - -
          2.68618  4.42225  2.77519  2.73123  3.46354  2.40513  3.72494  3.29354  2.67741  2.69355  4.24690  2.90347  2.73739  3.18146  2.89801  2.37887  2.77519  2.98518  4.58477  3.61503
          0.01520  4.58978  5.31213  0.61958  0.77255  0.40294  1.10368
      7   2.37512  4.89585  3.19405  2.63964  3.13648  3.60009  3.81228  3.52741  2.62930  3.14899  3.05551  2.10871  2.95573  2.18993  3.08331  2.80991  2.98996  3.22088  5.41246  4.09113     14 n - - -
          2.68618  4.42225  2.77519  2.73123  3.46354  2.40513  3.72494  3.29354  2.67741  2.69355  4.24690  2.90347  2.73739  3.18146  2.89801  2.37887  2.77519  2.98518  4.58477  3.61503
          0.01399  4.67193  5.39427  0.61958  0.77255  0.48576  0.95510
      8   2.38454  5.11410  3.07223  2.52095  4.40715  2.85605  3.75513  3.85283  2.51272  2.53104  4.17724  2.21915  3.95179  2.48873  2.54898  2.33955  2.99416  3.47823  5.58766  4.21742     15 n - - -
          2.68618  4.42225  2.77519  2.73123  3.46354  2.40513  3.72494  3.29354  2.67741  2.69355  4.24690  2.90347  2.73739  3.18146  2.89801  2.37887  2.77519  2.98518  4.58477  3.61503
          0.01399  4.67193  5.39427  0.61958  0.77255  0.48576  0.95510
      9   3.44892  4.70657  5.44368  4.89670  2.55889  4.85109  5.28841  1.15084  4.76595  1.79301  3.48236  4.99660  5.08592  4.87509  4.82037  4.21832  3.68688  1.38060  5.60603  4.46260     16 i - - -
          2.68618  4.42225  2.77519  2.73123  3.46354  2.40513  3.72494  3.29354  2.67741  2.69355  4.24690  2.90347  2.73739  3.18146  2.89801  2.37887  2.77519  2.98518  4.58477  3.61503
          0.01399  4.67193  5.39427  0.61958  0.77255  0.48576  0.95510
     10   2.39173  5.21409  3.03804  1.96882  4.53822  3.54632  3.73100  3.02299  2.03330  3.50757  4.26171  3.02381  3.93895  2.46555  2.48444  2.33277  2.99686  3.59371  5.65695  4.26574     17 e - - -
          2.68618  4.42225  2.77519  2.73123  3.46354  2.40513  3.72494  3.29354  2.67741  2.69355  4.24690  2.90347  2.73739  3.18146  2.89801  2.37887  2.77519  2.98518  4.58477  3.61503
          0.01399  4.67193  5.39427  0.61958  0.77255  0.48576  0.95510
     11   2.84060  5.30506  2.98874  2.50118  4.65154  2.38938  3.77663  4.12243  2.00753  3.60821  4.36562  2.55851  2.89253  1.84988  2.95415  2.80463  3.07361  3.70096  5.74240  4.34942     18 q - - -
          2.68618  4.42225  2.77519  2.73123  3.46354  2.40513  3.72494  3.29354  2.67741  2.69355  4.24690  2.90347  2.73739  3.18146  2.89801  2.37887  2.77519  2.98518  4.58477  3.61503
          0.09735  4.67193  2.48403  0.61958  0.77255  0.48576  0.95510
     12   1.98469  4.60117  3.42601  2.87530  3.83127  2.75435  3.92615  3.19362  2.85042  2.35688  3.75852  2.39614  4.03272  3.17495  3.25310  2.86200  2.48812  2.43285  5.22395  3.96042     19 a - - -
          2.68618  4.42225  2.77519  2.73123  3.46354  2.40513  3.72494  3.29354  2.67741  2.69355  4.24690  2.90347  2.73739  3.18146  2.89801  2.37887  2.77519  2.98518  4.58477  3.61503
          0.01520  4.58978  5.31213  0.61958  0.77255  0.63434  0.75563
     13   1.98343  4.53648  3.52256  2.96707  3.71830  3.67283  3.95981  2.49452  2.92396  2.76752  3.66176  3.39409  2.20368  2.65372  3.30086  2.92367  2.98028  2.34995  5.14556  3.89780     20 a - - -
          2.68618  4.42225  2.77519  2.73123  3.46354  2.40513  3.72494  3.29354  2.67741  2.69355  4.24690  2.90347  2.73739  3.18146  2.89801  2.37887  2.77519  2.98518  4.58477  3.61503
          0.01520  4.58978  5.31213  0.61958  0.77255  0.63434  0.75563
     14   2.29259  4.67796  3.32142  2.76151  3.86070  3.62210  3.85066  2.62409  2.32111  2.26006  3.77147  2.68760  4.00981  3.07209  3.15677  2.41352  2.48694  2.97625  5.22959  3.95025     21 l - - -
          2.68618  4.42225  2.77519  2.73123  3.46354  2.40513  3.72494  3.29354  2.67741  2.69355  4.24690  2.90347  2.73739  3.18146  2.89801  2.37887  2.77519  2.98518  4.58477  3.61503
          0.01520  4.58978  5.31213  0.61958  0.77255  0.63434  0.75563
     15   2.73382  4.78334  3.23651  2.67999  3.98712  2.83874  2.63595  3.38134  2.65305  2.50660  3.86987  3.17604  3.98734  2.17313  3.08809  2.81454  2.52437  2.51892  5.31545  4.01522     22 q - - -
          2.68618  4.42225  2.77519  2.73123  3.46354  2.40513  3.72494  3.29354  2.67741  2.69355  4.24690  2.90347  2.73739  3.18146  2.89801  2.37887  2.77519  2.98518  4.58477  3.61503
          0.01520  4.58978  5.31213  0.61958  0.77255  0.40294  1.10368
     16   2.77238  4.85563  2.62443  2.68068  2.71446  3.61968  3.83850  3.46050  2.68070  2.25338  3.93610  3.18461  4.01409  1.96850  3.12741  2.37489  3.00523  3.17010  5.36618  4.04695     23 q - - -
          2.68618  4.42225  2.77519  2.73123  3.46354  2.40513  3.72494  3.29354  2.67741  2.69355  4.24690  2.90347  2.73739  3.18146  2.89801  2.37887  2.77519  2.98518  4.58477  3.61503
          0.01399  4.67193  5.39427  0.61958  0.77255  0.48576  0.95510
     17   2.93775  5.45481  1.83224  2.45604  4.78869  2.63749  3.86453  4.28104  2.68146  3.76469  4.53013  1.83392  4.02755  2.42610  3.20046  2.88018  2.50761  3.84601  5.90687  4.47171     24 d - - -
          2.68618  4.42225  2.77519  2.73123  3.46354  2.40513  3.72494  3.29354  2.67741  2.69355  4.24690  2.90347  2.73739  3.18146  2.89801  2.37887  2.77519  2.98518  4.58477  3.61503
          0.01399  4.67193  5.39427  0.61958  0.77255  0.48576  0.95510
     18   1.82251  4.74906  2.65570  2.77575  3.98471  2.85606  3.89545  3.36544  2.76876  2.49770  3.88244  3.25457  4.03154  3.10166  3.20006  2.41285  2.99938  2.33467  5.33627  4.04743     25 a - - -
          2.68618  4.42225  2.77519  2.73123  3.46354  2.40513  3.72494  3.29354  2.67741  2.69355  4.24690  2.90347  2.73739  3.18146  2.89801  2.37887  2.77519  2.98518  4.58477  3.61503
          0.01399  4.67193  5.39427  0.61958  0.77255  0.48576  0.95510
     19   2.33440  4.89828  3.19022  2.27332  4.12122  3.59953  2.96544  2.80344  2.62520  2.64511  3.97455  2.40998  3.98945  2.97278  3.08034  2.80772  2.23720  3.22090  5.41276  4.09122     26 t - - -
          2.68618  4.42225  2.77519  2.73123  3.46354  2.40513  3.72494  3.29354  2.67741  2.69355  4.24690  2.90347  2.73739  3.18146  2.89801  2.37887  2.77519  2.98518  4.58477  3.61503
          0.01399  4.67193  5.39427  0.61958  0.77255  0.48576  0.95510
     20   2.00317  4.50372  3.62593  3.07333  3.67571  2.34772  4.01536  3.02884  3.02848  1.89918  2.81757  2.78561  4.11611  3.33705  3.38460  2.97060  3.00326  2.79689  5.11659  3.88004     27 l - - -
          2.68618  4.42225  2.77519  2.73123  3.46354  2.40513  3.72494  3.29354  2.67741  2.69355  4.24690  2.90347  2.73739  3.18146  2.89801  2.37887  2.77519  2.98518  4.58477  3.61503
          0.01399  4.67193  5.39427  0.61958  0.77255  0.48576  0.95510
     21   2.76384  4.45489  3.68481  2.54745  2.53853  2.85595  4.01146  2.93959  3.06535  1.77203  2.80162  3.51108  4.13263  2.74809  3.40468  3.00418  2.99556  2.72277  5.03765  3.80815     28 l - - -
          2.68618  4.42225  2.77519  2.73123  3.46354  2.40513  3.72494  3.29354  2.67741  2.69355  4.24690  2.90347  2.73739  3.18146  2.89801  2.37887  2.77519  2.98518  4.58477  3.61503
          0.01399  4.67193  5.39427  0.61958  0.77255  0.48576  0.95510
     22   2.28866  4.86267  3.26548  2.72218  4.23855  2.73264  3.89501  3.65096  2.31112  3.26845  4.08530  3.20727  4.00055  3.05842  3.16037  1.69438  2.42715  2.68811  5.51904  4.20142     29 s - - -
          2.68623  4.42230  2.77483  2.73128  3.46359  2.40487  3.72500  3.29359  2.67746  2.69360  4.24695  2.90352  2.73745  3.18152  2.89806  2.37892  2.77525  2.98524  4.58482  3.61508
          0.39478  1.65872  1.99667  0.17566  1.82574  0.48576  0.95510
     23   2.33895  5.13986  2.46944  2.44187  4.45063  3.49749  3.70612  3.91053  2.13613  2.78013  4.19880  2.53646  3.90137  2.81896  2.94984  2.01745  2.96152  3.51365  5.60174  4.21381     31 s - - -
          2.68618  4.42225  2.77519  2.73123  3.46354  2.40513  3.72494  3.29354  2.67741  2.69355  4.24690  2.90347  2.73739  3.18146  2.89801  2.37887  2.77519  2.98518  4.58477  3.61503
          0.01613  4.53123  5.25358  0.61958  0.77255  0.36211  1.19141
     24   2.76751  5.15142  2.57960  2.50303  4.45222  3.55010  3.75333  3.90547  2.51216  2.38298  4.21143  2.59593  2.98967  2.86960  2.53470  1.94287  3.00047  3.51968  5.61839  4.23863     32 s - - -
          2.68618  4.42225  2.77519  2.73123  3.46354  2.40513  3.72494  3.29354  2.67741  2.69355  4.24690  2.90347  2.73739  3.18146  2.89801  2.37887  2.77519  2.98518  4.58477  3.61503
          0.01399  4.67193  5.39427  0.61958  0.77255  0.48576  0.95510
     25   2.04741  4.80134  3.27789  2.72091  4.02357  3.61805  3.85507  3.41352  2.15280  2.53409  3.90566  3.21318  2.98322  3.04453  3.13562  2.14289  2.99334  2.61341  5.35342  4.05432     33 a - - -
          2.68618  4.42225  2.77519  2.73123  3.46354  2.40513  3.72494  3.29354  2.67741  2.69355  4.24690  2.90347  2.73739  3.18146  2.89801  2.37887  2.77519  2.98518  4.58477  3.61503
          0.01399  4.67193  5.39427  0.61958  0.77255  0.48576  0.95510
     26   2.34491  5.23456  2.99409  2.18217  4.56865  2.83885  3.74269  4.04244  2.49214  3.54073  4.29162  2.52224  3.93965  2.16888  2.98284  2.19637  2.51742  3.62218  5.68806  4.28704     34 q - - -
          2.68618  4.42225  2.77519  2.73123  3.46354  2.40513  3.72494  3.29354  2.67741  2.69355  4.24690  2.90347  2.73739  3.18146  2.89801  2.37887  2.77519  2.98518  4.58477  3.61503
          0.01399  4.67193  5.39427  0.61958  0.77255  0.48576  0.95510
     27   2.34032  5.00610  3.13183  2.25249  4.25872  3.58353  3.78495  3.67728  2.02348  2.29568  4.07518  2.38799  3.97608  2.92678  3.02639  2.79009  2.99838  2.73676  5.49972  4.15719     35 k - - -
          2.68618  4.42225  2.77519  2.73123  3.46354  2.40513  3.72494  3.29354  2.67741  2.69355  4.24690  2.90347  2.73739  3.18146  2.89801  2.37887  2.77519  2.98518  4.58477  3.61503
          0.01399  4.67193  5.39427  0.61958  0.77255  0.48576  0.95510
     28   2.21122  5.23951  2.50481  2.46783  4.58064  2.83471  3.74481  4.05655  2.20029  3.55192  4.30110  2.51947  3.93966  2.84913  2.98715  2.05978  2.57028  3.63232  5.69679  4.29383     36 s - - -
          2.68618  4.42225  2.77519  2.73123  3.46354  2.40513  3.72494  3.29354  2.67741  2.69355  4.24690  2.90347  2.73739  3.18146  2.89801  2.37887  2.77519  2.98518  4.58477  3.61503
          0.01399  4.67193  5.39427  0.61958  0.77255  0.48576  0.95510
     29   2.77381  5.26401  2.55729  1.93360  4.59804  2.84266  3.73399  4.07813  2.03914  2.85807  4.30910  2.51919  3.93547  2.83550  2.97227  2.73801  2.49515  3.64899  5.70231  4.29474     37 e - - -
          2.68618  4.42225  2.77519  2.73123  3.46354  2.40513  3.72494  3.29354  2.67741  2.69355  4.24690  2.90347  2.73739  3.18146  2.89801  2.37887  2.77519  2.98518  4.58477  3.61503
          0.01399  4.67193  5.39427  0.61958  0.77255  0.48576  0.95510
     30   2.37194  5.28139  2.32675  2.16876  4.62186  2.84110  3.73163  4.10694  2.16272  3.58484  4.32491  2.99787  3.02314  2.38636  2.97080  2.39035  3.00715  3.66988  5.71599  4.30373     38 k - - -
          2.68618  4.42225  2.77519  2.73123  3.46354  2.40513  3.72494  3.29354  2.67741  2.69355  4.24690  2.90347  2.73739  3.18146  2.89801  2.37887  2.77519  2.98518  4.58477  3.61503
          0.01399  4.67193  5.39427  0.61958  0.77255  0.48576  0.95510
     31   2.07186  5.22244  2.99396  2.15743  4.55200  3.53956  3.75435  4.02078  2.50878  3.52841  4.28554  2.33987  3.94800  2.44144  2.99764  2.12127  2.51523  3.60859  5.68358  4.28711     39 a - - -
          2.68618  4.42225  2.77519  2.73123  3.46354  2.40513  3.72494  3.29354  2.67741  2.69355  4.24690  2.90347  2.73739  3.18146  2.89801  2.37887  2.77519  2.98518  4.58477  3.61503
          0.01399  4.67193  5.39427  0.61958  0.77255  0.48576  0.95510
     32   3.04014  5.60773  1.71100  2.02794  4.92882  3.55942  3.93122  4.43661  2.79648  3.90742  4.68340  1.74038  2.83112  3.05736  3.33985  2.36743  3.29553  3.99105  6.04558  4.58257     40 d - - -
          2.68618  4.42225  2.77519  2.73123  3.46354  2.40513  3.72494  3.29354  2.67741  2.69355  4.24690  2.90347  2.73739  3.18146  2.89801  2.37887  2.77519  2.98518  4.58477  3.61503
          0.09735  4.67193  2.48403  0.61958  0.77255  0.48576  0.95510
     33   2.30610  4.92490  3.13159  2.57668  4.16941  2.80186  3.76732  2.57681  2.21488  3.18921  4.00262  3.09443  3.00566  2.50272  3.02405  2.76511  2.50127  3.26159  5.43355  4.10030     41 k - - -
          2.68618  4.42225  2.77519  2.73123  3.46354  2.40513  3.72494  3.29354  2.67741  2.69355  4.24690  2.90347  2.73739  3.18146  2.89801  2.37887  2.77519  2.98518  4.58477  3.61503
          0.01520  4.58978  5.31213  0.61958  0.77255  0.40294  1.10368
     34   2.36523  4.93735  3.18141  2.62823  4.20601  2.77571  3.81435  2.86122  1.87017  3.22679  4.04151  3.14011  2.97818  2.96763  3.06800  2.79719  2.23474  3.29229  5.47265  4.14287     42 k - - -
          2.68618  4.42225  2.77519  2.73123  3.46354  2.40513  3.72494  3.29354  2.67741  2.69355  4.24690  2.90347  2.73739  3.18146  2.89801  2.37887  2.77519  2.98518  4.58477  3.61503
          0.01399  4.67193  5.39427  0.61958  0.77255  0.48576  0.95510
     35   2.82117  5.22902  2.38925  2.51635  4.62661  3.53143  3.83362  4.09830  2.61936  3.61236  4.37715  2.47900  2.93454  2.95108  3.11497  1.62433  2.29087  3.67375  5.77202  4.37328     43 s - - -
          2.68618  4.42225  2.77519  2.73123  3.46354  2.40513  3.72494  3.29354  2.67741  2.69355  4.24690  2.90347  2.73739  3.18146  2.89801  2.37887  2.77519  2.98518  4.58477  3.61503
          0.01399  4.67193  5.39427  0.61958  0.77255  0.48576  0.95510
     36   4.46799  5.64180  5.36781  5.27880  0.27623  4.83966  4.49988  3.98679  5.19207  3.18918  4.61833  5.02872  5.31814  5.15314  5.11360  4.65129  4.78763  4.02434  4.61688  2.92841     44 F - - -
          2.68618  4.42225  2.77519  2.73123  3.46354  2.40513  3.72494  3.29354  2.67741  2.69355  4.24690  2.90347  2.73739  3.18146  2.89801  2.37887  2.77519  2.98518  4.58477  3.61503
          0.01399  4.67193  5.39427  0.61958  0.77255  0.48576  0.95510
     37   2.08397  5.21178  2.99971  2.16031  4.56494  2.73431  3.78439  4.02977  2.04434  3.54381  4.30715  3.04649  3.96644  2.89747  3.02150  1.86059  3.03976  3.61883  5.70302  4.31275     45 s - - -
          2.68618  4.42225  2.77519  2.73123  3.46354  2.40513  3.72494  3.29354  2.67741  2.69355  4.24690  2.90347  2.73739  3.18146  2.89801  2.37887  2.77519  2.98518  4.58477  3.61503
          0.01399  4.67193  5.39427  0.61958  0.77255  0.48576  0.95510
     38   3.14728  5.69664  1.22249  2.05041  5.03195  2.10137  4.02970  4.54080  2.96366  4.02656  4.83062  3.03858  4.13721  3.17343  3.53101  3.05907  2.45207  4.09918  6.18056  4.70143     46 d - - -
          2.68618  4.42225  2.77519  2.73123  3.46354  2.40513  3.72494  3.29354  2.67741  2.69355  4.24690  2.90347  2.73739  3.18146  2.89801  2.37887  2.77519  2.98518  4.58477  3.61503
          0.01399  4.67193  5.39427  0.61958  0.77255  0.48576  0.95510
     39   2.29436  4.26933  4.17925  3.59636  2.68390  3.87045  4.17373  2.67972  3.48500  1.88995  3.37407  3.82888  4.24086  2.84220  3.68601  3.15436  2.46003  1.75295  4.88583  3.69155     47 v - - -
          2.68618  4.42225  2.77519  2.73123  3.46354  2.40513  3.72494  3.29354  2.67741  2.69355  4.24690  2.90347  2.73739  3.18146  2.89801  2.37887  2.77519  2.98518  4.58477  3.61503
          0.01399  4.67193  5.39427  0.61958  0.77255  0.48576  0.95510
     40   4.00452  5.21241  5.82505  5.29183  3.42458  5.38987  5.70949  1.94374  5.12103  0.49443  3.17861  5.53115  5.41884  5.05986  5.11146  4.82139  4.21872  2.64317  5.69050  4.69519     48 L - - -
          2.68618  4.42225  2.77519  2.73123  3.46354  2.40513  3.72494  3.29354  2.67741  2.69355  4.24690  2.90347  2.73739  3.18146  2.89801  2.37887  2.77519  2.98518  4.58477  3.61503
          0.01399  4.67193  5.39427  0.61958  0.77255  0.48576  0.95510
     41   2.78305  5.11287  3.10068  2.20774  4.39776  3.57758  2.93967  2.29779  1.97435  3.38703  4.17224  3.07662  3.96933  2.47514  2.95831  2.78167  2.49011  3.47107  5.57824  4.21878     49 k - - -
          2.68618  4.42225  2.77519  2.73123  3.46354  2.40513  3.72494  3.29354  2.67741  2.69355  4.24690  2.90347  2.73739  3.18146  2.89801  2.37887  2.77519  2.98518  4.58477  3.61503
          0.01399  4.67193  5.39427  0.61958  0.77255  0.48576  0.95510
     42   2.38738  5.31804  2.39025  2.48074  4.67008  2.76312  3.81499  4.14862  2.59265  3.64548  4.40623  1.59225  3.98972  2.92832  2.47235  2.81601  3.09828  3.72301  5.79315  4.38268     50 n - - -
          2.68618  4.42225  2.77519  2.73123  3.46354  2.40513  3.72494  3.29354  2.67741  2.69355  4.24690  2.90347  2.73739  3.18146  2.89801  2.37887  2.77519  2.98518  4.58477  3.61503
          0.01399  4.67193  5.39427  0.61958  0.77255  0.48576  0.95510
     43   1.60677  4.57065  3.68479  3.16456  2.83670  2.54614  4.17814  3.44172  3.13877  3.13130  3.99195  3.51025  4.08114  3.44617  3.51400  1.79629  2.36115  3.11987  5.45199  4.20764     51 a - - -
          2.68618  4.42225  2.77519  2.73123  3.46354  2.40513  3.72494  3.29354  2.67741  2.69355  4.24690  2.90347  2.73739  3.18146  2.89801  2.37887  2.77519  2.98518  4.58477  3.61503
          0.01399  4.67193  5.39427  0.61958  0.77255  0.48576  0.95510
     44   3.63913  4.84806  5.66122  5.15600  3.82778  5.17830  5.74373  0.86987  5.06545  1.54106  3.57572  5.32300  5.35029  5.19263  5.16077  4.59023  3.88416  1.62706  5.96160  4.84651     52 i - - -
          2.68618  4.42225  2.77519  2.73123  3.46354  2.40513  3.72494  3.29354  2.67741  2.69355  4.24690  2.90347  2.73739  3.18146  2.89801  2.37887  2.77519  2.98518  4.58477  3.61503
          0.01399  4.67193  5.39427  0.61958  0.77255  0.48576  0.95510
     45   2.87604  5.37920  1.78277  2.10069  4.70748  3.54702  3.81346  4.19265  2.23152  3.67940  4.43758  3.01446  3.99381  2.92537  3.10513  2.39841  2.01170  3.76332  5.82130  4.39936     53 d - - -
          2.68618  4.42225  2.77519  2.73123  3.46354  2.40513  3.72494  3.29354  2.67741  2.69355  4.24690  2.90347  2.73739  3.18146  2.89801  2.37887  2.77519  2.98518  4.58477  3.61503
          0.01399  4.67193  5.39427  0.61958  0.77255  0.48576  0.95510
     46   2.34647  5.25672  2.07121  2.46467  4.59613  2.80350  3.74270  4.07381  2.16678  3.56383  4.31133  3.01154  3.94135  2.84587  2.51962  2.11200  3.01293  3.64699  5.70422  4.29975     54 d - - -
          2.68618  4.42225  2.77519  2.73123  3.46354  2.40513  3.72494  3.29354  2.67741  2.69355  4.24690  2.90347  2.73739  3.18146  2.89801  2.37887  2.77519  2.98518  4.58477  3.61503
          0.01399  4.67193  5.39427  0.61958  0.77255  0.48576  0.95510
     47   3.51006  4.76310  5.48271  4.93372  3.64464  4.91967  5.36186  1.81042  4.80776  1.48613  2.50639  5.05918  5.13088  4.89974  4.86304  4.28994  3.74542  1.03946  5.64948  4.54799     55 v - - -
          2.68618  4.42225  2.77519  2.73123  3.46354  2.40513  3.72494  3.29354  2.67741  2.69355  4.24690  2.90347  2.73739  3.18146  2.89801  2.37887  2.77519  2.98518  4.58477  3.61503
          0.01399  4.67193  5.39427  0.61958  0.77255  0.48576  0.95510
     48   3.07879  5.62027  2.14723  2.46078  4.94966  3.56764  3.96962  4.45602  2.84880  3.93633  4.72513  1.23224  4.10211  2.35539  3.38902  2.36706  3.34116  4.01665  6.08038  4.61922     56 n - - -
          2.68618  4.42225  2.77519  2.73123  3.46354  2.40513  3.72494  3.29354  2.67741  2.69355  4.24690  2.90347  2.73739  3.18146  2.89801  2.37887  2.77519  2.98518  4.58477  3.61503
          0.01399  4.67193  5.39427  0.61958  0.77255  0.48576  0.95510
     49   2.39125  5.26091  2.53569  1.94497  3.20258  3.53183  3.72899  4.07725  2.03830  3.56195  4.30500  2.56084  3.93169  2.38940  2.96458  2.73241  3.00027  3.64661  5.69828  4.29057     57 e - - -
          2.68618  4.42225  2.77519  2.73123  3.46354  2.40513  3.72494  3.29354  2.67741  2.69355  4.24690  2.90347  2.73739  3.18146  2.89801  2.37887  2.77519  2.98518  4.58477  3.61503
          0.01399  4.67193  5.39427  0.61958  0.77255  0.48576  0.95510
     50   2.35680  5.02069  2.61505  2.56816  4.28866  3.56998  3.78687  3.71555  2.57495  2.29953  4.09988  3.09394  3.97007  2.46252  3.04563  1.99051  2.53078  3.37188  5.52368  4.17401     58 s - - -
          2.68618  4.42225  2.77519  2.73123  3.46354  2.40513  3.72494  3.29354  2.67741  2.69355  4.24690  2.90347  2.73739  3.18146  2.89801  2.37887  2.77519  2.98518  4.58477  3.61503
          0.01399  4.67193  5.39427  0.61958  0.77255  0.48576  0.95510
     51   3.03420  5.30870  3.06732  2.21282  4.55208  3.69314  3.91549  3.98560  2.58088  2.67471  4.37349  3.19972  4.13706  1.13029  2.95769  3.02385  3.26478  3.66052  5.73077  4.38996     59 q - - -
          2.68618  4.42225  2.77519  2.73123  3.46354  2.40513  3.72494  3.29354  2.67741  2.69355  4.24690  2.90347  2.73739  3.18146  2.89801  2.37887  2.77519  2.98518  4.58477  3.61503
          0.01399  4.67193  5.39427  0.61958  0.77255  0.48576  0.95510
     52   2.31377  4.53372  2.78227  2.99654  3.68201  3.72154  3.96939  2.53693  2.95912  2.16767  3.63465  3.42423  4.10282  2.66701  3.33346  2.96061  2.50671  2.08721  5.11466  3.87012     60 v - - -
          2.68618  4.42225  2.77519  2.73123  3.46354  2.40513  3.72494  3.29354  2.67741  2.69355  4.24690  2.90347  2.73739  3.18146  2.89801  2.37887  2.77519  2.98518  4.58477  3.61503
          0.01399  4.67193  5.39427  0.61958  0.77255  0.48576  0.95510
     53   2.11710  5.12140  3.08867  2.54688  4.43295  3.56674  2.85542  3.87711  2.51832  3.42225  4.20331  2.08853  3.96967  2.89746  2.50937  2.77956  2.17405  3.50121  5.60705  4.24263     61 n - - -
          2.68618  4.42225  2.77519  2.73123  3.46354  2.40513  3.72494  3.29354  2.67741  2.69355  4.24690  2.90347  2.73739  3.18146  2.89801  2.37887  2.77519  2.98518  4.58477  3.61503
          0.01399  4.67193  5.39427  0.61958  0.77255  0.48576  0.95510
     54   0.83572  4.47830  4.28290  3.89657  4.37930  3.43585  4.72696  3.53579  3.84103  3.43251  4.33031  3.90783  4.16720  4.09556  4.08339  2.20767  3.11389  2.00009  5.82962  4.64748     62 a - - -
          2.68618  4.42225  2.77519  2.73123  3.46354  2.40513  3.72494  3.29354  2.67741  2.69355  4.24690  2.90347  2.73739  3.18146  2.89801  2.37887  2.77519  2.98518  4.58477  3.61503
          0.01399  4.67193  5.39427  0.61958  0.77255  0.48576  0.95510
     55   2.83381  5.33453  1.87002  2.46349  4.67331  3.54696  3.77502  4.15635  2.19995  3.63627  4.38649  2.48601  3.97064  2.88063  2.51076  1.93216  3.06929  3.72387  5.76949  4.35730     63 d - - -
          2.68618  4.42225  2.77519  2.73123  3.46354  2.40513  3.72494  3.29354  2.67741  2.69355  4.24690  2.90347  2.73739  3.18146  2.89801  2.37887  2.77519  2.98518  4.58477  3.61503
          0.01399  4.67193  5.39427  0.61958  0.77255  0.48576  0.95510
     56   2.88122  5.40605  2.00580  2.09445  4.73810  3.54584  3.81145  4.22920  2.04187  3.70548  4.45913  2.16912  3.99345  2.92113  3.10225  2.82793  2.17818  3.79138  5.83931  4.41166     64 d - - -
          2.68618  4.42225  2.77519  2.73123  3.46354  2.40513  3.72494  3.29354  2.67741  2.69355  4.24690  2.90347  2.73739  3.18146  2.89801  2.37887  2.77519  2.98518  4.58477  3.61503
          0.01399  4.67193  5.39427  0.61958  0.77255  0.48576  0.95510
     57   2.34566  4.33357  3.95797  3.38094  3.44564  3.82193  4.10293  2.36311  2.62760  2.13460  2.32611  3.69052  4.19446  2.78897  3.55973  3.09059  3.00055  2.04780  4.93792  3.73194     65 v - - -
          2.68618  4.42225  2.77519  2.73123  3.46354  2.40513  3.72494  3.29354  2.67741  2.69355  4.24690  2.90347  2.73739  3.18146  2.89801  2.37887  2.77519  2.98518  4.58477  3.61503
          0.01399  4.67193  5.39427  0.61958  0.77255  0.48576  0.95510
     58   2.05340  4.94220  3.17626  2.29055  4.19965  3.59415  3.82150  3.59713  2.24792  3.21874  4.03875  3.14715  3.99658  2.97774  3.06982  2.81412  1.84859  2.65342  5.47097  4.14383     66 t - - -
          2.68618  4.42225  2.77519  2.73123  3.46354  2.40513  3.72494  3.29354  2.67741  2.69355  4.24690  2.90347  2.73739  3.18146  2.89801  2.37887  2.77519  2.98518  4.58477  3.61503
          0.01399  4.67193  5.39427  0.61958  0.77255  0.48576  0.95510
     59   2.83958  5.32479  2.91067  1.58749  4.65916  3.54657  3.78701  4.13896  2.55018  3.62847  4.38390  2.53948  3.97628  2.12636  3.04374  2.34682  2.48622  3.71295  5.77016  4.35908     67 e - - -
          2.68618  4.42225  2.77519  2.73123  3.46354  2.40513  3.72494  3.29354  2.67741  2.69355  4.24690  2.90347  2.73739  3.18146  2.89801  2.37887  2.77519  2.98518  4.58477  3.61503
          0.01399  4.67193  5.39427  0.61958  0.77255  0.48576  0.95510
     60   2.10359  5.29697  2.49629  2.46766  4.63405  2.81067  3.76520  4.11265  1.92824  3.60054  4.35191  3.01694  3.96124  1.95177  3.00353  2.77539  3.04857  3.68584  5.73976  4.33268     68 k - - -
          2.68618  4.42225  2.77519  2.73123  3.46354  2.40513  3.72494  3.29354  2.67741  2.69355  4.24690  2.90347  2.73739  3.18146  2.89801  2.37887  2.77519  2.98518  4.58477  3.61503
          0.01399  4.67193  5.39427  0.61958  0.77255  0.48576  0.95510
     61   1.79192  4.55367  4.72004  4.16757  1.72424  4.23925  4.53463  2.64919  4.02724  1.38925  3.34551  4.30604  4.59442  4.18792  4.14920  3.56757  3.37519  2.59965  5.00904  3.73085     69 l - - -
          2.68618  4.42225  2.77519  2.73123  3.46354  2.40513  3.72494  3.29354  2.67741  2.69355  4.24690  2.90347  2.73739  3.18146  2.89801  2.37887  2.77519  2.98518  4.58477  3.61503
          0.01399  4.67193  5.39427  0.61958  0.77255  0.48576  0.95510
     62   2.01257  4.28002  4.31455  3.73396  3.41482  3.92631  4.26730  1.76094  3.61425  2.11310  3.41042  3.93198  4.30368  3.83539  3.79285  2.60141  2.48829  2.03385  4.94389  3.75132     70 i - - -
          2.68618  4.42225  2.77519  2.73123  3.46354  2.40513  3.72494  3.29354  2.67741  2.69355  4.24690  2.90347  2.73739  3.18146  2.89801  2.37887  2.77519  2.98518  4.58477  3.61503
          0.01399  4.67193  5.39427  0.61958  0.77255  0.48576  0.95510
     63   2.05615  4.42942  3.78967  3.21885  3.55511  3.78636  4.05911  2.88020  2.53888  1.65049  2.77093  3.58436  4.16694  3.43816  3.44458  3.04678  2.44387  2.67289  5.02891  3.81041     71 l - - -
          2.68618  4.42225  2.77519  2.73123  3.46354  2.40513  3.72494  3.29354  2.67741  2.69355  4.24690  2.90347  2.73739  3.18146  2.89801  2.37887  2.77519  2.98518  4.58477  3.61503
          0.01399  4.67193  5.39427  0.61958  0.77255  0.48576  0.95510
     64   3.26462  5.30011  3.42859  3.22005  5.12070  0.70094  4.44315  4.60863  1.88531  4.14742  5.01751  3.64540  4.40036  3.64002  3.35965  3.32973  3.63428  4.14749  6.17081  4.97495     72 g - - -
          2.68624  4.42231  2.77526  2.73092  3.46360  2.40519  3.72501  3.29360  2.67747  2.69361  4.24696  2.90353  2.73685  3.18153  2.89807  2.37893  2.77526  2.98525  4.58483  3.61509
          0.25807  1.50097  5.39427  0.15574  1.93640  0.48576  0.95510
     65   2.79166  5.24498  2.99745  1.91021  4.58268  3.54553  3.75593  4.05327  1.97080  3.55229  4.30723  3.02739  3.00487  2.86283  2.97783  1.92378  2.54023  3.63575  5.69920  4.30279     74 e - - -
          2.68618  4.42225  2.77519  2.73123  3.46354  2.40513  3.72494  3.29354  2.67741  2.69355  4.24690  2.90347  2.73739  3.18146  2.89801  2.37887  2.77519  2.98518  4.58477  3.61503
          0.01399  4.67193  5.39427  0.61958  0.77255  0.48576  0.95510
     66   2.77398  5.09316  2.24271  2.19627  4.36790  2.43211  3.77468  2.98094  2.55457  2.68559  4.15814  3.06545  3.96399  2.90327  3.03383  2.20974  3.00741  3.44499  5.57463  4.20924     75 e - - -
          2.68618  4.42225  2.77519  2.73123  3.46354  2.40513  3.72494  3.29354  2.67741  2.69355  4.24690  2.90347  2.73739  3.18146  2.89801  2.37887  2.77519  2.98518  4.58477  3.61503
          0.01399  4.67193  5.39427  0.61958  0.77255  0.48576  0.95510
     67   2.31336  4.47358  3.74329  3.17562  3.62024  3.79415  4.05621  2.20424  2.50774  2.66974  3.58368  3.56050  4.17346  2.73060  3.40745  3.05146  3.03130  1.59068  5.08296  3.85667     76 v - - -
          2.68618  4.42225  2.77519  2.73123  3.46354  2.40513  3.72494  3.29354  2.67741  2.69355  4.24690  2.90347  2.73739  3.18146  2.89801  2.37887  2.77519  2.98518  4.58477  3.61503
          0.01399  4.67193  5.39427  0.61958  0.77255  0.48576  0.95510
     68   2.37804  5.53746  1.23882  2.49988  4.96704  3.55098  4.02356  4.46934  2.93279  3.96602  4.76054  2.01581  4.11324  3.16492  3.48125  2.31727  3.35227  4.01596  6.12035  4.66458     77 d - - -
          2.68618  4.42225  2.77519  2.73123  3.46354  2.40513  3.72494  3.29354  2.67741  2.69355  4.24690  2.90347  2.73739  3.18146  2.89801  2.37887  2.77519  2.98518  4.58477  3.61503
          0.01399  4.67193  5.39427  0.61958  0.77255  0.48576  0.95510
     69   3.54515  4.79688  5.52364  4.96664  3.58028  4.94159  5.35916  1.55103  4.83445  1.25432  2.43658  5.08851  5.13577  4.89142  4.86736  4.31090  3.77616  1.42096  5.60969  4.53141     78 l - - -
          2.68618  4.42225  2.77519  2.73123  3.46354  2.40513  3.72494  3.29354  2.67741  2.69355  4.24690  2.90347  2.73739  3.18146  2.89801  2.37887  2.77519  2.98518  4.58477  3.61503
          0.01399  4.67193  5.39427  0.61958  0.77255  0.48576  0.95510
     70   2.81052  5.28660  2.50671  2.46423  4.61321  3.54161  1.97281  4.09041  2.52706  3.58541  4.33948  2.52290  3.95973  2.44973  3.02167  2.36920  2.48975  3.66906  5.73125  4.32382     79 h - - -
          2.68618  4.42225  2.77519  2.73123  3.46354  2.40513  3.72494  3.29354  2.67741  2.69355  4.24690  2.90347  2.73739  3.18146  2.89801  2.37887  2.77519  2.98518  4.58477  3.61503
          0.01399  4.67193  5.39427  0.61958  0.77255  0.48576  0.95510
     71   3.12987  5.72948  1.44618  1.48871  5.03886  3.56933  3.99086  4.55737  2.89787  4.02174  4.81245  3.02009  4.11902  2.41537  3.45930  2.30525  3.39281  4.10718  6.15990  4.67551     80 d - - -
          2.68618  4.42225  2.77519  2.73123  3.46354  2.40513  3.72494  3.29354  2.67741  2.69355  4.24690  2.90347  2.73739  3.18146  2.89801  2.37887  2.77519  2.98518  4.58477  3.61503
          0.01399  4.67193  5.39427  0.61958  0.77255  0.48576  0.95510
     72   1.99090  4.39932  4.39328  3.86343  3.52091  3.97386  4.42077  2.54917  3.74229  2.56989  3.57117  4.04347  4.40582  3.98514  3.92978  3.30764  3.17593  1.10992  5.09469  2.67622     81 v - - -
          2.68618  4.42225  2.77519  2.73123  3.46354  2.40513  3.72494  3.29354  2.67741  2.69355  4.24690  2.90347  2.73739  3.18146  2.89801  2.37887  2.77519  2.98518  4.58477  3.61503
          0.01399  4.67193  5.39427  0.61958  0.77255  0.48576  0.95510
     73   3.48055  4.85398  5.18614  4.68736  3.59387  4.66042  5.21664  2.39838  4.49294  2.02697  0.90338  4.84122  4.99906  4.68463  4.60640  4.06282  3.75684  1.73888  5.60192  4.47310     82 m - - -
          2.68618  4.42225  2.77519  2.73123  3.46354  2.40513  3.72494  3.29354  2.67741  2.69355  4.24690  2.90347  2.73739  3.18146  2.89801  2.37887  2.77519  2.98518  4.58477  3.61503
          0.01399  4.67193  5.39427  0.61958  0.77255  0.48576  0.95510
     74   2.98231  4.37570  4.67415  4.09268  3.39584  4.15937  4.48104  1.15045  3.93095  1.95377  3.39050  4.22092  4.50419  4.12182  4.04431  3.47140  2.52405  2.29189  5.02516  2.80714     83 i - - -
          2.68618  4.42225  2.77519  2.73123  3.46354  2.40513  3.72494  3.29354  2.67741  2.69355  4.24690  2.90347  2.73739  3.18146  2.89801  2.37887  2.77519  2.98518  4.58477  3.61503
          0.01399  4.67193  5.39427  0.61958  0.77255  0.48576  0.95510
     75   1.57367  4.99388  2.58083  2.59851  4.26559  3.57616  3.81878  2.84167  2.62240  3.28299  4.09339  3.11927  3.98870  2.50914  3.08930  2.36781  3.01669  3.34801  5.52063  4.17900     84 a - - -
          2.68618  4.42225  2.77519  2.73123  3.46354  2.40513  3.72494  3.29354  2.67741  2.69355  4.24690  2.90347  2.73739  3.18146  2.89801  2.37887  2.77519  2.98518  4.58477  3.61503
          0.01399  4.67193  5.39427  0.61958  0.77255  0.48576  0.95510
     76   2.34215  4.37526  3.87939  3.31558  3.54183  2.80590  4.10566  2.41623  3.24613  2.62217  1.85548  3.63804  4.16315  3.52139  3.53914  2.43384  2.47067  2.66445  5.01697  3.80440     85 m - - -
          2.68618  4.42225  2.77519  2.73123  3.46354  2.40513  3.72494  3.29354  2.67741  2.69355  4.24690  2.90347  2.73739  3.18146  2.89801  2.37887  2.77519  2.98518  4.58477  3.61503
          0.01399  4.67193  5.39427  0.61958  0.77255  0.48576  0.95510
     77   2.94704  5.44214  2.81704  2.12064  4.77760  3.56807  3.86317  4.26191  2.64738  3.74697  4.51731  2.03124  4.03784  1.60199  3.13900  2.15614  3.19167  3.83508  5.88639  4.46621     86 q - - -
          2.68618  4.42225  2.77519  2.73123  3.46354  2.40513  3.72494  3.29354  2.67741  2.69355  4.24690  2.90347  2.73739  3.18146  2.89801  2.37887  2.77519  2.98518  4.58477  3.61503
          0.01399  4.67193  5.39427  0.61958  0.77255  0.48576  0.95510
     78   3.14371  5.55311  3.11832  1.82398  4.95745  3.74604  3.88865  4.38481  1.12648  3.81535  4.61703  3.21434  4.17595  2.35406  2.73299  3.08962  3.35407  3.98481  5.88616  4.57180     87 k - - -
          2.68618  4.42225  2.77519  2.73123  3.46354  2.40513  3.72494  3.29354  2.67741  2.69355  4.24690  2.90347  2.73739  3.18146  2.89801  2.37887  2.77519  2.98518  4.58477  3.61503
          0.01399  4.67193  5.39427  0.61958  0.77255  0.48576  0.95510
     79   0.30026  4.81397  4.50282  4.41116  5.07716  3.60607  5.29820  4.35413  4.45534  4.18452  5.16481  4.28847  4.41952  4.71798  4.59185  3.17962  3.51314  3.84011  6.39640  5.33203     88 A - - -
          2.68618  4.42225  2.77519  2.73123  3.46354  2.40513  3.72494  3.29354  2.67741  2.69355  4.24690  2.90347  2.73739  3.18146  2.89801  2.37887  2.77519  2.98518  4.58477  3.61503
          0.01399  4.67193  5.39427  0.61958  0.77255  0.48576  0.95510
     80   2.34873  5.27897  2.21016  2.45612  4.61689  3.53471  3.74269  4.09847  2.48971  3.58245  4.32736  2.33380  3.94205  2.41051  2.49765  2.11073  3.01869  3.66701  5.71849  4.30921     89 s - - -
          2.68618  4.42225  2.77519  2.73123  3.46354  2.40513  3.72494  3.29354  2.67741  2.69355  4.24690  2.90347  2.73739  3.18146  2.89801  2.37887  2.77519  2.98518  4.58477  3.61503
          0.01399  4.67193  5.39427  0.61958  0.77255  0.48576  0.95510
     81   3.16803  4.49836  5.04970  4.46807  3.49160  4.43005  4.80256  1.45785  4.30802  1.57836  2.26464  4.55224  4.73334  4.44333  4.36883  3.76014  2.56257  1.85824  5.24678  4.09876     90 i - - -
          2.68618  4.42225  2.77519  2.73123  3.46354  2.40513  3.72494  3.29354  2.67741  2.69355  4.24690  2.90347  2.73739  3.18146  2.89801  2.37887  2.77519  2.98518  4.58477  3.61503
          0.01399  4.67193  5.39427  0.61958  0.77255  0.48576  0.95510
     82   1.95961  5.09463  3.06271  2.62618  4.57601  3.52753  3.90655  4.03090  2.69198  3.57815  4.36038  2.26996  4.01166  2.43143  3.16041  1.57019  3.08715  3.61369  5.75889  4.39240     91 s - - -
          2.68618  4.42225  2.77519  2.73123  3.46354  2.40513  3.72494  3.29354  2.67741  2.69355  4.24690  2.90347  2.73739  3.18146  2.89801  2.37887  2.77519  2.98518  4.58477  3.61503
          0.01399  4.67193  5.39427  0.61958  0.77255  0.48576  0.95510
     83   3.17574  4.54444  4.93151  4.33743  1.77154  4.35743  4.65356  2.59326  4.17308  1.36656  2.02935  4.44881  4.65189  4.28136  4.23500  3.67489  2.48615  2.59944  5.07678  3.92939     92 l - - -
          2.68618  4.42225  2.77519  2.73123  3.46354  2.40513  3.72494  3.29354  2.67741  2.69355  4.24690  2.90347  2.73739  3.18146  2.89801  2.37887  2.77519  2.98518  4.58477  3.61503
          0.01399  4.67193  5.39427  0.61958  0.77255  0.48576  0.95510
     84   2.79964  5.26467  3.01197  1.71434  4.60207  3.55466  3.74887  4.07322  2.47121  3.56337  4.31616  3.02978  3.95717  2.11915  2.50340  2.19704  2.57543  3.65307  5.70189  4.30752     93 e - - -
          2.68618  4.42225  2.77519  2.73123  3.46354  2.40513  3.72494  3.29354  2.67741  2.69355  4.24690  2.90347  2.73739  3.18146  2.89801  2.37887  2.77519  2.98518  4.58477  3.61503
          0.01399  4.67193  5.39427  0.61958  0.77255  0.48576  0.95510
     85   2.40117  4.25829  4.74634  4.13970  2.57647  4.04889  4.36999  1.99418  3.94913  1.46685  2.57038  4.17823  4.39496  4.08176  3.98686  3.35950  3.10972  2.44353  4.85842  2.73555     94 l - - -
          2.68618  4.42225  2.77519  2.73123  3.46354  2.40513  3.72494  3.29354  2.67741  2.69355  4.24690  2.90347  2.73739  3.18146  2.89801  2.37887  2.77519  2.98518  4.58477  3.61503
          0.01399  4.67193  5.39427  0.61958  0.77255  0.48576  0.95510
     86   2.03592  4.33359  4.02112  3.45361  3.47563  2.85523  4.15481  2.79329  3.36388  1.57888  2.67909  3.73402  4.20427  3.62340  3.61683  3.08859  2.41841  2.59046  4.97391  3.77178     95 l - - -
          2.68618  4.42225  2.77519  2.73123  3.46354  2.40513  3.72494  3.29354  2.67741  2.69355  4.24690  2.90347  2.73739  3.18146  2.89801  2.37887  2.77519  2.98518  4.58477  3.61503
          0.01399  4.67193  5.39427  0.61958  0.77255  0.48576  0.95510
     87   2.78160  4.65944  3.44454  2.88294  3.83212  3.69442  3.92378  2.23028  2.20247  2.43161  3.75687  2.67085  4.08012  3.17003  3.20499  2.92856  1.93218  2.92407  5.22315  3.96025     96 t - - -
          2.68618  4.42225  2.77519  2.73123  3.46354  2.40513  3.72494  3.29354  2.67741  2.69355  4.24690  2.90347  2.73739  3.18146  2.89801  2.37887  2.77519  2.98518  4.58477  3.61503
          0.01399  4.67193  5.39427  0.61958  0.77255  0.48576  0.95510
     88   1.59863  5.37974  2.83750  1.42085  4.73168  3.58163  3.92107  4.19100  2.71946  3.71511  4.51116  3.08521  4.07349  2.43413  3.19730  2.93969  3.23247  3.78984  5.88407  4.48429     97 e - - -
          2.68618  4.42225  2.77519  2.73123  3.46354  2.40513  3.72494  3.29354  2.67741  2.69355  4.24690  2.90347  2.73739  3.18146  2.89801  2.37887  2.77519  2.98518  4.58477  3.61503
          0.01399  4.67193  5.39427  0.61958  0.77255  0.48576  0.95510
     89   3.46027  4.71282  5.42589  4.90890  2.69095  4.89647  5.37557  1.73883  4.79990  2.35403  3.64646  5.02811  5.15109  4.96727  4.90338  4.27842  3.70913  0.72694  5.72481  4.49765     98 v - - -
          2.68618  4.42225  2.77519  2.73123  3.46354  2.40513  3.72494  3.29354  2.67741  2.69355  4.24690  2.90347  2.73739  3.18146  2.89801  2.37887  2.77519  2.98518  4.58477  3.61503
          0.01399  4.67193  5.39427  0.61958  0.77255  0.48576  0.95510
     90   3.12403  5.12347  3.69532  3.05466  4.32464  3.88311  2.77008  3.77395  2.40767  3.35802  4.23985  3.47357  4.26321  3.12302  1.09134  3.19067  3.32976  2.31009  5.51189  4.24792     99 r - - -
          2.68618  4.42225  2.77519  2.73123  3.46354  2.40513  3.72494  3.29354  2.67741  2.69355  4.24690  2.90347  2.73739  3.18146  2.89801  2.37887  2.77519  2.98518  4.58477  3.61503
          0.01399  4.67193  5.39427  0.61958  0.77255  0.48576  0.95510
     91   3.12976  5.71917  2.07270  1.83438  5.03409  3.56831  3.99655  4.55131  2.90884  4.01982  4.81233  1.47591  4.12073  3.13292  3.47222  1.95033  3.39482  4.10242  6.16098  4.67755    100 n - - -
          2.68618  4.42225  2.77519  2.73123  3.46354  2.40513  3.72494  3.29354  2.67741  2.69355  4.24690  2.90347  2.73739  3.18146  2.89801  2.37887  2.77519  2.98518  4.58477  3.61503
          0.01399  4.67193  5.39427  0.61958  0.77255  0.48576  0.95510
     92   3.70495  5.74417  4.29295  3.41402  5.36777  4.21913  3.99202  4.63149  0.67116  3.95457  4.85053  3.73397  4.54272  3.11827  1.66300  3.67512  3.80667  4.32335  5.89056  4.82744    101 K - - -
          2.68618  4.42225  2.77519  2.73123  3.46354  2.40513  3.72494  3.29354  2.67741  2.69355  4.24690  2.90347  2.73739  3.18146  2.89801  2.37887  2.77519  2.98518  4.58477  3.61503
          0.01399  4.67193  5.39427  0.61958  0.77255  0.48576  0.95510
     93   1.50825  4.44011  3.95804  3.42225  3.68286  2.04734  4.23902  2.31096  3.35170  2.23910  3.65098  3.72091  4.21732  3.63617  3.64473  3.06456  3.06948  2.64953  5.18000  3.96632    102 a - - -
          2.68618  4.42225  2.77519  2.73123  3.46354  2.40513  3.72494  3.29354  2.67741  2.69355  4.24690  2.90347  2.73739  3.18146  2.89801  2.37887  2.77519  2.98518  4.58477  3.61503
          0.01399  4.67193  5.39427  0.61958  0.77255  0.48576  0.95510
     94   2.97203  4.37012  4.64219  4.05819  3.41716  4.14876  2.92752  2.01674  3.89764  1.72229  3.39015  4.20009  4.49283  4.09710  4.02031  3.45800  3.20629  1.26994  5.04052  3.84872    103 v - - -
          2.68618  4.42225  2.77519  2.73123  3.46354  2.40513  3.72494  3.29354  2.67741  2.69355  4.24690  2.90347  2.73739  3.18146  2.89801  2.37887  2.77519  2.98518  4.58477  3.61503
          0.01399  4.67193  5.39427  0.61958  0.77255  0.48576  0.95510
     95   2.07412  5.30420  2.46666  1.94418  4.64221  3.53512  3.74906  4.12722  2.03706  3.60621  4.34997  3.00225  3.94723  2.40782  2.99552  2.36634  3.03145  3.69168  5.73884  4.32502    104 e - - -
          2.68618  4.42225  2.77519  2.73123  3.46354  2.40513  3.72494  3.29354  2.67741  2.69355  4.24690  2.90347  2.73739  3.18146  2.89801  2.37887  2.77519  2.98518  4.58477  3.61503
          0.01399  4.67193  5.39427  0.61958  0.77255  0.48576  0.95510
     96   0.51054  4.52650  4.28900  4.11713  4.99291  3.32101  5.03911  4.39550  4.16385  4.13999  4.95524  3.96889  4.14872  4.38632  4.35660  2.08060  3.15929  3.71612  6.35596  5.21316    105 A - - -
          2.68618  4.42225  2.77519  2.73123  3.46354  2.40513  3.72494  3.29354  2.67741  2.69355  4.24690  2.90347  2.73739  3.18146  2.89801  2.37887  2.77519  2.98518  4.58477  3.61503
          0.01399  4.67193  5.39427  0.61958  0.77255  0.48576  0.95510
     97   4.69240  5.65555  5.49908  5.41516  1.70832  5.17910  3.87269  4.26010  5.20458  3.41641  4.79413  4.73900  5.44729  4.90299  5.03734  4.59967  4.89505  4.22349  3.95114  0.45874    106 Y - - -
          2.68618  4.42225  2.77519  2.73123  3.46354  2.40513  3.72494  3.29354  2.67741  2.69355  4.24690  2.90347  2.73739  3.18146  2.89801  2.37887  2.77519  2.98518  4.58477  3.61503
          0.01399  4.67193  5.39427  0.61958  0.77255  0.48576  0.95510
     98   3.05762  5.15544  3.30275  2.99421  4.70931  3.67411  4.18399  4.14257  2.82356  3.70974  4.60979  3.43787  4.24332  0.82757  3.13750  3.11563  2.36489  3.76924  5.90889  4.60987    107 q - - -
          2.68618  4.42225  2.77519  2.73123  3.46354  2.40513  3.72494  3.29354  2.67741  2.69355  4.24690  2.90347  2.73739  3.18146  2.89801  2.37887  2.77519  2.98518  4.58477  3.61503
          0.01399  4.67193  5.39427  0.61958  0.77255  0.48576  0.95510
     99   2.90943  5.44741  2.14057  1.47856  4.77968  3.54917  3.83002  4.27485  2.19977  3.74616  4.50160  3.00920  4.00778  2.42284  3.13272  2.31711  3.15123  3.83312  5.87717  4.44335    108 e - - -
          2.68618  4.42225  2.77519  2.73123  3.46354  2.40513  3.72494  3.29354  2.67741  2.69355  4.24690  2.90347  2.73739  3.18146  2.89801  2.37887  2.77519  2.98518  4.58477  3.61503
          0.01399  4.67193  5.39427  0.61958  0.77255  0.48576  0.95510
    100   3.52616  4.76561  5.52854  4.99254  3.72281  4.97717  5.45869  1.04972  4.87758  1.78015  2.49113  5.12083  5.18554  4.98744  4.94461  4.35738  3.76530  1.45905  5.74338  4.62950    109 i - - -
          2.68618  4.42225  2.77519  2.73123  3.46354  2.40513  3.72494  3.29354  2.67741  2.69355  4.24690  2.90347  2.73739  3.18146  2.89801  2.37887  2.77519  2.98518  4.58477  3.61503
          0.01399  4.67193  5.39427  0.61958  0.77255  0.48576  0.95510
    101   2.97996  4.49161  4.25596  3.72211  3.51301  4.04648  4.39001  1.97812  3.57543  2.37889  1.27369  2.77957  4.42890  3.86784  3.79681  3.35953  3.22701  2.48040  5.13230  3.92265    110 m - - -
          2.68618  4.42225  2.77519  2.73123  3.46354  2.40513  3.72494  3.29354  2.67741  2.69355  4.24690  2.90347  2.73739  3.18146  2.89801  2.37887  2.77519  2.98518  4.58477  3.61503
          0.01399  4.67193  5.39427  0.61958  0.77255  0.48576  0.95510
    102   2.90638  5.34179  3.14406  2.59078  4.71111  3.64136  3.77898  4.16153  2.05384  3.62656  4.39311  1.76289  4.03324  2.38452  2.06902  2.40013  3.12526  3.74933  5.73408  4.38119    111 n - - -
          2.68618  4.42225  2.77519  2.73123  3.46354  2.40513  3.72494  3.29354  2.67741  2.69355  4.24690  2.90347  2.73739  3.18146  2.89801  2.37887  2.77519  2.98518  4.58477  3.61503
          0.01399  4.67193  5.39427  0.61958  0.77255  0.48576  0.95510
    103   3.13356  4.47975  4.95858  4.37589  3.47511  4.37474  4.73834  1.79361  4.22038  1.86148  1.57346  4.47876  4.68603  4.36792  4.29813  3.69947  2.52154  1.86614  5.20978  4.05825    112 m - - -
          2.68618  4.42225  2.77519  2.73123  3.46354  2.40513  3.72494  3.29354  2.67741  2.69355  4.24690  2.90347  2.73739  3.18146  2.89801  2.37887  2.77519  2.98518  4.58477  3.61503
          0.01399  4.67193  5.39427  0.61958  0.77255  0.48576  0.95510
    104   3.45483  5.58536  3.73318  3.15483  5.03034  4.01558  4.01198  4.45624  2.29517  3.85543  4.73821  3.56482  4.41482  0.86786  1.79561  3.43913  3.63319  4.12417  5.85859  4.67510    113 q - - -
          2.68618  4.42225  2.77519  2.73123  3.46354  2.40513  3.72494  3.29354  2.67741  2.69355  4.24690  2.90347  2.73739  3.18146  2.89801  2.37887  2.77519  2.98518  4.58477  3.61503
          0.15682  4.67193  1.99667  0.61958  0.77255  0.48576  0.95510
    105   3.22005  4.52939  5.13043  4.55162  2.48781  4.50642  4.87233  1.54778  4.39402  1.98015  1.96189  4.63821  4.77698  4.49439  4.43685  3.84522  3.45146  1.55315  5.24866  4.11784    114 i - - -
          2.68618  4.42225  2.77519  2.73123  3.46354  2.40513  3.72494  3.29354  2.67741  2.69355  4.24690  2.90347  2.73739  3.18146  2.89801  2.37887  2.77519  2.98518  4.58477  3.61503
          0.01088  4.52599        *  0.61958  0.77255  0.00000        *
//
