# Supplementary material for: T346Hunter: A Novel Web-Based Tool for the Prediction of Type III, Type IV and Type VI Secretion Systems in Bacterial Genomes
Source: PLoS One. 2015 Apr 13;10(4):e0119317. doi: 10.1371/journal.pone.0119317 (PMC4395097; doi:10.1371/journal.pone.0119317)
Supplement: S1 Data — (ZIP) [file pone.0119317.s009.zip › T346Hunter_profiles/flif.hmm]

HMMER3/f [3.1b1 | May 2013]
NAME  flif
LENG  537
ALPH  amino
RF    no
MM    no
CONS  yes
CS    no
MAP   yes
DATE  Wed Sep  4 10:55:29 2013
NSEQ  8
EFFN  2.191406
CKSUM 217270799
STATS LOCAL MSV      -11.6501  0.69769
STATS LOCAL VITERBI  -12.3359  0.69769
STATS LOCAL FORWARD   -6.0411  0.69769
HMM          A        C        D        E        F        G        H        I        K        L        M        N        P        Q        R        S        T        V        W        Y   
            m->m     m->i     m->d     i->m     i->i     d->m     d->d
  COMPO   2.47169  4.86847  2.88829  2.52294  3.55937  3.00012  3.91952  2.81683  2.59750  2.48179  3.69748  3.00884  3.41303  2.89126  2.97320  2.59925  2.82338  2.55507  4.83680  3.77372
          2.68594  4.42237  2.77531  2.73135  3.46365  2.40524  3.72506  3.29366  2.67752  2.69366  4.24293  2.90358  2.73751  3.18158  2.89812  2.37861  2.77531  2.98530  4.58488  3.61515
          0.50257  1.59661  1.64796  0.67818  0.70834  0.00000        *
      1   2.91145  4.51402  3.96473  3.38239  3.53218  3.92544  4.16910  2.19394  2.24778  2.35086  1.53362  3.73003  4.28616  3.52837  3.36264  3.21323  3.14135  2.55145  5.11327  3.91523      3 m - - -
          2.68618  4.42225  2.77519  2.73123  3.46354  2.40513  3.72494  3.29354  2.67741  2.69355  4.24690  2.90347  2.73739  3.18146  2.89801  2.37887  2.77519  2.98518  4.58477  3.61503
          0.01695  4.48193  5.20427  0.61958  0.77255  0.54235  0.87079
      2   2.28210  4.49965  3.61072  3.06767  2.55832  3.70894  3.99820  2.98716  3.02540  2.69120  2.68682  1.71665  4.11312  3.33339  3.37973  2.97272  3.00389  2.76719  5.06574  3.79661      4 n - - -
          2.68618  4.42225  2.77519  2.73123  3.46354  2.40513  3.72494  3.29354  2.67741  2.69355  4.24690  2.90347  2.73739  3.18146  2.89801  2.37887  2.77519  2.98518  4.58477  3.61503
          0.01519  4.59028  5.31263  0.61958  0.77255  0.38794  1.13460
      3   2.34475  4.48307  3.64305  2.52497  2.64945  3.74342  3.99648  2.44298  2.53090  2.69326  2.73973  3.48050  4.12262  3.33033  2.67524  2.98821  2.99524  2.35330  5.06523  3.83121      5 a - - -
          2.68618  4.42225  2.77519  2.73123  3.46354  2.40513  3.72494  3.29354  2.67741  2.69355  4.24690  2.90347  2.73739  3.18146  2.89801  2.37887  2.77519  2.98518  4.58477  3.61503
          0.01374  4.69016  5.41251  0.61958  0.77255  0.48576  0.95510
      4   2.94543  5.23067  3.10635  1.88196  4.59096  3.64612  3.89390  4.01165  2.57202  3.55877  4.36716  3.18259  4.08984  3.02944  2.41108  2.94400  1.33882  3.64448  5.73385  4.39745      6 t - - -
          2.68618  4.42225  2.77519  2.73123  3.46354  2.40513  3.72494  3.29354  2.67741  2.69355  4.24690  2.90347  2.73739  3.18146  2.89801  2.37887  2.77519  2.98518  4.58477  3.61503
          0.01374  4.69016  5.41251  0.61958  0.77255  0.48576  0.95510
      5   2.08815  4.86330  3.23192  2.67486  4.08624  3.61279  3.83319  3.48638  2.28372  2.56283  3.95176  2.48764  4.00578  3.00711  3.10945  2.37140  2.46667  2.64922  5.39408  4.08180      7 a - - -
          2.68618  4.42225  2.77519  2.73123  3.46354  2.40513  3.72494  3.29354  2.67741  2.69355  4.24690  2.90347  2.73739  3.18146  2.89801  2.37887  2.77519  2.98518  4.58477  3.61503
          0.01374  4.69016  5.41251  0.61958  0.77255  0.48576  0.95510
      6   2.34169  4.25510  4.50541  3.91225  1.77634  3.97251  4.29621  1.92689  3.75851  2.32458  2.57825  4.03620  2.96284  3.94007  3.86969  3.27414  3.06687  2.43457  4.87506  3.69243      8 f - - -
          2.68618  4.42225  2.77519  2.73123  3.46354  2.40513  3.72494  3.29354  2.67741  2.69355  4.24690  2.90347  2.73739  3.18146  2.89801  2.37887  2.77519  2.98518  4.58477  3.61503
          0.01374  4.69016  5.41251  0.61958  0.77255  0.48576  0.95510
      7   2.82541  4.44688  3.87339  3.29827  2.56038  3.84585  4.10195  2.40007  2.52659  1.65360  3.48915  3.65235  4.21519  2.27015  3.49098  3.10767  3.05553  2.68286  5.02063  3.80250      9 l - - -
          2.68618  4.42225  2.77519  2.73123  3.46354  2.40513  3.72494  3.29354  2.67741  2.69355  4.24690  2.90347  2.73739  3.18146  2.89801  2.37887  2.77519  2.98518  4.58477  3.61503
          0.01374  4.69016  5.41251  0.61958  0.77255  0.48576  0.95510
      8   2.03677  4.86354  2.66543  2.67666  4.08841  3.61291  3.83861  3.47992  2.67045  3.12130  2.95011  2.24901  4.00834  3.01320  3.12069  2.82849  2.51228  2.48535  5.39863  4.08595     10 a - - -
          2.68618  4.42225  2.77519  2.73123  3.46354  2.40513  3.72494  3.29354  2.67741  2.69355  4.24690  2.90347  2.73739  3.18146  2.89801  2.37887  2.77519  2.98518  4.58477  3.61503
          0.01374  4.69016  5.41251  0.61958  0.77255  0.48576  0.95510
      9   3.29766  5.52752  3.70407  3.02449  5.02994  3.94791  3.91059  4.38497  1.04006  3.79295  4.62623  3.45487  4.31226  3.02983  1.68609  2.28719  3.47337  4.02487  5.82056  4.62412     11 k - - -
          2.68618  4.42225  2.77519  2.73123  3.46354  2.40513  3.72494  3.29354  2.67741  2.69355  4.24690  2.90347  2.73739  3.18146  2.89801  2.37887  2.77519  2.98518  4.58477  3.61503
          0.01374  4.69016  5.41251  0.61958  0.77255  0.48576  0.95510
     10   2.12825  4.54532  3.68186  3.18612  3.86524  3.64670  4.15680  1.54269  3.16460  2.92778  3.82056  2.62004  4.14276  3.46999  3.51583  1.99564  3.05769  2.89898  5.30111  4.06504     12 i - - -
          2.68618  4.42225  2.77519  2.73123  3.46354  2.40513  3.72494  3.29354  2.67741  2.69355  4.24690  2.90347  2.73739  3.18146  2.89801  2.37887  2.77519  2.98518  4.58477  3.61503
          0.01374  4.69016  5.41251  0.61958  0.77255  0.48576  0.95510
     11   3.22454  5.43461  3.66483  2.97395  4.84160  3.92001  3.88396  4.20520  1.18325  2.14541  4.49618  3.41656  4.27108  2.30403  2.06900  3.21383  3.39992  3.86901  5.73963  4.52404     13 k - - -
          2.68618  4.42225  2.77519  2.73123  3.46354  2.40513  3.72494  3.29354  2.67741  2.69355  4.24690  2.90347  2.73739  3.18146  2.89801  2.37887  2.77519  2.98518  4.58477  3.61503
          0.01374  4.69016  5.41251  0.61958  0.77255  0.48576  0.95510
     12   2.39139  5.26615  2.95304  1.50967  4.60807  2.60152  3.80449  4.07678  2.57347  3.58699  4.35110  3.04496  3.98463  2.38320  3.06344  2.80328  2.49643  3.66390  5.74465  4.34580     14 e - - -
          2.68517  4.42282  2.77576  2.73138  3.46326  2.40482  3.72551  3.29411  2.67757  2.69372  4.24746  2.90403  2.73796  3.18072  2.89758  2.37884  2.77446  2.98519  4.58534  3.61560
          0.45248  1.27567  2.46851  1.81508  0.17772  0.48576  0.95510
     13   2.78309  4.21086  4.41995  3.82739  2.09289  3.91233  4.19589  2.08133  2.69458  2.34237  3.30134  3.95591  4.27499  3.85980  3.78678  3.21039  3.01483  2.08367  2.45059  3.54172     27 i - - -
          2.68618  4.42225  2.77519  2.73123  3.46354  2.40513  3.72494  3.29354  2.67741  2.69355  4.24690  2.90347  2.73739  3.18146  2.89801  2.37887  2.77519  2.98518  4.58477  3.61503
          0.01495  4.60651  5.32885  0.61958  0.77255  0.40047  1.10868
     14   3.06428  4.41520  4.98314  4.38082  1.97933  4.25625  4.54346  1.79887  4.18443  1.51745  3.24023  4.39865  4.57282  4.27752  4.19389  3.57597  3.29210  2.06711  2.93672  3.75522     28 l - - -
          2.68618  4.42225  2.77519  2.73123  3.46354  2.40513  3.72494  3.29354  2.67741  2.69355  4.24690  2.90347  2.73739  3.18146  2.89801  2.37887  2.77519  2.98518  4.58477  3.61503
          0.01374  4.69016  5.41251  0.61958  0.77255  0.48576  0.95510
     15   2.77964  5.16463  3.07345  2.52076  3.21152  2.39056  3.75645  3.92348  1.86115  3.45285  4.22339  2.55825  3.96022  2.87120  2.48818  2.34031  3.01061  3.53633  5.62469  4.24921     29 k - - -
          2.68618  4.42225  2.77519  2.73123  3.46354  2.40513  3.72494  3.29354  2.67741  2.69355  4.24690  2.90347  2.73739  3.18146  2.89801  2.37887  2.77519  2.98518  4.58477  3.61503
          0.01374  4.69016  5.41251  0.61958  0.77255  0.48576  0.95510
     16   2.83165  5.31458  3.06528  2.19315  4.67114  3.58520  3.75119  4.14239  2.03044  3.60999  4.35860  2.51038  3.97903  2.10911  2.08005  2.33875  3.05744  3.71278  5.72654  4.34039     30 k - - -
          2.68618  4.42225  2.77519  2.73123  3.46354  2.40513  3.72494  3.29354  2.67741  2.69355  4.24690  2.90347  2.73739  3.18146  2.89801  2.37887  2.77519  2.98518  4.58477  3.61503
          0.01374  4.69016  5.41251  0.61958  0.77255  0.48576  0.95510
     17   2.23933  4.55934  2.81182  2.99848  2.86987  3.72868  3.97671  3.05824  2.95872  1.58405  3.65084  3.42822  4.11285  3.27518  2.64557  2.97131  3.01183  2.83055  5.12840  3.87892     31 l - - -
          2.68618  4.42225  2.77519  2.73123  3.46354  2.40513  3.72494  3.29354  2.67741  2.69355  4.24690  2.90347  2.73739  3.18146  2.89801  2.37887  2.77519  2.98518  4.58477  3.61503
          0.01374  4.69016  5.41251  0.61958  0.77255  0.48576  0.95510
     18   2.87566  5.20002  3.21403  2.65013  4.57339  3.63710  3.81770  4.00614  1.83799  3.52461  4.31052  3.16113  4.04144  2.93766  2.36534  1.70063  2.15583  3.62220  5.67594  4.34094     32 s - - -
          2.68618  4.42225  2.77519  2.73123  3.46354  2.40513  3.72494  3.29354  2.67741  2.69355  4.24690  2.90347  2.73739  3.18146  2.89801  2.37887  2.77519  2.98518  4.58477  3.61503
          0.01374  4.69016  5.41251  0.61958  0.77255  0.48576  0.95510
     19   1.76795  4.97467  3.23585  2.71027  4.41543  3.55748  3.90390  3.83682  1.89631  3.42322  4.22438  3.20121  2.87403  3.04834  3.10057  2.81775  1.97314  3.46033  5.63664  4.30622     33 a - - -
          2.68618  4.42225  2.77519  2.73123  3.46354  2.40513  3.72494  3.29354  2.67741  2.69355  4.24690  2.90347  2.73739  3.18146  2.89801  2.37887  2.77519  2.98518  4.58477  3.61503
          0.01374  4.69016  5.41251  0.61958  0.77255  0.48576  0.95510
     20   2.34392  4.80700  3.28463  2.73479  4.02621  2.04921  3.86795  3.41333  2.33430  2.51646  3.91094  2.63282  4.02898  3.06010  3.14640  2.85496  3.00679  2.44344  5.35870  4.06143     34 g - - -
          2.68618  4.42225  2.77519  2.73123  3.46354  2.40513  3.72494  3.29354  2.67741  2.69355  4.24690  2.90347  2.73739  3.18146  2.89801  2.37887  2.77519  2.98518  4.58477  3.61503
          0.01374  4.69016  5.41251  0.61958  0.77255  0.48576  0.95510
     21   2.90288  5.09818  3.18623  2.78639  4.62426  3.59476  4.01771  4.05660  2.73511  3.61899  4.43885  3.26936  2.78876  1.09834  3.12802  2.93921  2.40529  3.65884  5.80892  4.48264     35 q - - -
          2.68618  4.42225  2.77519  2.73123  3.46354  2.40513  3.72494  3.29354  2.67741  2.69355  4.24690  2.90347  2.73739  3.18146  2.89801  2.37887  2.77519  2.98518  4.58477  3.61503
          0.01374  4.69016  5.41251  0.61958  0.77255  0.48576  0.95510
     22   3.56179  5.70693  4.05378  3.24852  5.28428  4.13385  3.94627  4.56914  0.78718  3.90768  4.77486  3.61849  4.45932  2.24873  1.87530  3.52406  3.68287  4.23922  5.87172  4.76041     36 k - - -
          2.68618  4.42225  2.77519  2.73123  3.46354  2.40513  3.72494  3.29354  2.67741  2.69355  4.24690  2.90347  2.73739  3.18146  2.89801  2.37887  2.77519  2.98518  4.58477  3.61503
          0.01374  4.69016  5.41251  0.61958  0.77255  0.48576  0.95510
     23   3.08667  4.43589  4.94426  4.35674  3.42764  4.31324  4.65810  1.23971  4.18545  2.21573  2.10964  4.43004  4.63432  4.32842  4.24545  3.63602  3.32009  1.87129  5.12352  2.80266     37 i - - -
          2.68618  4.42225  2.77519  2.73123  3.46354  2.40513  3.72494  3.29354  2.67741  2.69355  4.24690  2.90347  2.73739  3.18146  2.89801  2.37887  2.77519  2.98518  4.58477  3.61503
          0.01374  4.69016  5.41251  0.61958  0.77255  0.48576  0.95510
     24   1.93883  4.47709  3.66121  3.09391  3.61811  2.79814  4.00738  2.49203  3.04348  2.27277  3.58548  3.49376  3.01006  3.34589  2.68987  2.99312  2.99798  2.34455  5.06611  3.83370     38 a - - -
          2.68618  4.42225  2.77519  2.73123  3.46354  2.40513  3.72494  3.29354  2.67741  2.69355  4.24690  2.90347  2.73739  3.18146  2.89801  2.37887  2.77519  2.98518  4.58477  3.61503
          0.01374  4.69016  5.41251  0.61958  0.77255  0.48576  0.95510
     25   2.97762  4.35763  4.79128  4.18797  3.28679  4.14897  4.46727  2.17108  4.00717  1.17249  2.49044  4.26011  4.48012  4.13955  4.06041  3.46003  2.52878  2.50419  3.00726  3.79522     39 l - - -
          2.68618  4.42225  2.77519  2.73123  3.46354  2.40513  3.72494  3.29354  2.67741  2.69355  4.24690  2.90347  2.73739  3.18146  2.89801  2.37887  2.77519  2.98518  4.58477  3.61503
          0.01374  4.69016  5.41251  0.61958  0.77255  0.48576  0.95510
     26   2.23827  4.46994  4.17158  3.67306  3.87572  1.24457  4.46668  2.24221  3.60333  2.86205  3.82694  3.88325  4.28343  3.87481  3.87169  3.09484  3.14025  2.08576  5.39568  4.19011     40 g - - -
          2.68618  4.42225  2.77519  2.73123  3.46354  2.40513  3.72494  3.29354  2.67741  2.69355  4.24690  2.90347  2.73739  3.18146  2.89801  2.37887  2.77519  2.98518  4.58477  3.61503
          0.01374  4.69016  5.41251  0.61958  0.77255  0.48576  0.95510
     27   2.80117  4.29361  4.24495  3.66919  3.41803  2.36767  4.23688  2.20017  3.55403  1.55553  3.41542  3.88426  4.27694  3.78408  3.74767  2.51842  3.04415  2.10526  4.94096  3.74762     41 l - - -
          2.68618  4.42225  2.77519  2.73123  3.46354  2.40513  3.72494  3.29354  2.67741  2.69355  4.24690  2.90347  2.73739  3.18146  2.89801  2.37887  2.77519  2.98518  4.58477  3.61503
          0.01374  4.69016  5.41251  0.61958  0.77255  0.48576  0.95510
     28   1.97016  4.34020  4.34910  3.78629  3.47497  2.76489  4.34390  1.79761  3.66578  1.56759  3.45448  3.98081  4.34600  3.89404  3.84863  3.25680  3.10877  2.41834  5.02952  3.84003     42 l - - -
          2.68618  4.42225  2.77519  2.73123  3.46354  2.40513  3.72494  3.29354  2.67741  2.69355  4.24690  2.90347  2.73739  3.18146  2.89801  2.37887  2.77519  2.98518  4.58477  3.61503
          0.01374  4.69016  5.41251  0.61958  0.77255  0.48576  0.95510
     29   1.96190  4.32740  4.49723  3.92067  3.48369  2.86335  4.41235  1.96668  3.79159  2.07280  3.46165  4.08696  4.41651  4.00360  3.94692  3.35086  3.13801  1.49967  5.04647  3.85557     43 v - - -
          2.68618  4.42225  2.77519  2.73123  3.46354  2.40513  3.72494  3.29354  2.67741  2.69355  4.24690  2.90347  2.73739  3.18146  2.89801  2.37887  2.77519  2.98518  4.58477  3.61503
          0.01374  4.69016  5.41251  0.61958  0.77255  0.48576  0.95510
     30   1.99141  4.22455  4.32658  3.73665  2.48879  2.91907  4.20260  2.21439  3.60253  2.09589  3.34245  3.90656  4.25712  3.80790  3.75350  2.56549  3.00407  2.07937  4.84449  3.65610     44 a - - -
          2.68618  4.42225  2.77519  2.73123  3.46354  2.40513  3.72494  3.29354  2.67741  2.69355  4.24690  2.90347  2.73739  3.18146  2.89801  2.37887  2.77519  2.98518  4.58477  3.61503
          0.01374  4.69016  5.41251  0.61958  0.77255  0.48576  0.95510
     31   1.50367  4.35532  4.10989  3.55833  2.48692  2.71835  4.21879  2.81859  3.46771  1.86041  3.50001  3.80523  4.24157  3.71592  3.70283  3.12029  3.05375  2.62081  4.99531  3.77492     45 a - - -
          2.68618  4.42225  2.77519  2.73123  3.46354  2.40513  3.72494  3.29354  2.67741  2.69355  4.24690  2.90347  2.73739  3.18146  2.89801  2.37887  2.77519  2.98518  4.58477  3.61503
          0.01374  4.69016  5.41251  0.61958  0.77255  0.48576  0.95510
     32   2.32873  4.20839  4.49444  3.89813  2.65023  2.86835  4.26116  1.87156  3.73949  2.06907  3.32615  4.00767  4.30101  3.92080  3.84240  3.23618  2.41771  1.96790  4.84224  3.65873     46 i - - -
          2.68618  4.42225  2.77519  2.73123  3.46354  2.40513  3.72494  3.29354  2.67741  2.69355  4.24690  2.90347  2.73739  3.18146  2.89801  2.37887  2.77519  2.98518  4.58477  3.61503
          0.01374  4.69016  5.41251  0.61958  0.77255  0.48576  0.95510
     33   3.36639  2.75340  5.39524  4.86783  3.89949  4.80640  5.33611  1.17756  4.74864  2.06690  3.72895  4.95823  5.08644  4.94276  4.84489  4.18004  3.61582  1.18755  5.75331  4.55899     47 i - - -
          2.68618  4.42225  2.77519  2.73123  3.46354  2.40513  3.72494  3.29354  2.67741  2.69355  4.24690  2.90347  2.73739  3.18146  2.89801  2.37887  2.77519  2.98518  4.58477  3.61503
          0.01374  4.69016  5.41251  0.61958  0.77255  0.48576  0.95510
     34   1.66364  4.59671  4.92986  4.38035  3.62261  4.45008  4.89421  1.41970  4.24435  1.51494  3.49142  4.54152  4.78595  4.43980  4.38172  3.79283  3.47698  2.17985  5.41551  4.25559     48 i - - -
          2.68618  4.42225  2.77519  2.73123  3.46354  2.40513  3.72494  3.29354  2.67741  2.69355  4.24690  2.90347  2.73739  3.18146  2.89801  2.37887  2.77519  2.98518  4.58477  3.61503
          0.01374  4.69016  5.41251  0.61958  0.77255  0.48576  0.95510
     35   1.88898  4.30601  4.45859  3.87879  3.43989  2.89459  4.36124  1.83312  3.74711  1.77146  3.42473  4.04436  4.37716  3.95604  3.89973  3.30806  3.10792  1.98786  4.99477  3.80643     49 l - - -
          2.68618  4.42225  2.77519  2.73123  3.46354  2.40513  3.72494  3.29354  2.67741  2.69355  4.24690  2.90347  2.73739  3.18146  2.89801  2.37887  2.77519  2.98518  4.58477  3.61503
          0.01374  4.69016  5.41251  0.61958  0.77255  0.48576  0.95510
     36   2.34387  4.37772  4.25993  3.70228  3.46106  2.77008  4.31053  2.73147  3.58162  1.15933  2.62334  3.92498  4.31902  3.82436  3.78454  3.22189  3.11302  2.57494  5.03039  3.84611     50 l - - -
          2.68618  4.42225  2.77519  2.73123  3.46354  2.40513  3.72494  3.29354  2.67741  2.69355  4.24690  2.90347  2.73739  3.18146  2.89801  2.37887  2.77519  2.98518  4.58477  3.61503
          0.01374  4.69016  5.41251  0.61958  0.77255  0.48576  0.95510
     37   2.46082  4.68681  5.37915  4.89203  4.08887  4.85498  5.54646  1.41429  4.80578  2.65182  3.87594  5.02526  5.17391  5.05715  4.96907  4.25685  3.68698  0.80546  6.01856  4.79891     51 v - - -
          2.68618  4.42225  2.77519  2.73123  3.46354  2.40513  3.72494  3.29354  2.67741  2.69355  4.24690  2.90347  2.73739  3.18146  2.89801  2.37887  2.77519  2.98518  4.58477  3.61503
          0.01374  4.69016  5.41251  0.61958  0.77255  0.48576  0.95510
     38   2.02431  4.27041  4.30913  3.72712  2.08802  2.31160  4.23294  2.21472  3.60212  2.08722  3.37334  3.91604  4.28268  3.81603  3.77082  3.20140  3.03959  2.47155  4.89196  3.69548     52 a - - -
          2.68618  4.42225  2.77519  2.73123  3.46354  2.40513  3.72494  3.29354  2.67741  2.69355  4.24690  2.90347  2.73739  3.18146  2.89801  2.37887  2.77519  2.98518  4.58477  3.61503
          0.01374  4.69016  5.41251  0.61958  0.77255  0.48576  0.95510
     39   3.14963  4.50947  4.94223  4.35300  2.56318  4.35614  4.68587  1.74623  4.19158  1.27822  3.28623  4.45653  4.66209  4.31805  4.25909  3.67670  2.01176  2.41367  5.13418  3.98559     53 l - - -
          2.68618  4.42225  2.77519  2.73123  3.46354  2.40513  3.72494  3.29354  2.67741  2.69355  4.24690  2.90347  2.73739  3.18146  2.89801  2.37887  2.77519  2.98518  4.58477  3.61503
          0.01374  4.69016  5.41251  0.61958  0.77255  0.48576  0.95510
     40   1.96782  4.28553  4.11000  3.52853  2.66677  3.85142  4.14793  1.91988  3.42379  2.14483  3.39712  3.78409  4.22391  3.66656  2.82359  2.51878  3.00439  2.52967  4.89540  3.69681     54 i - - -
          2.68618  4.42225  2.77519  2.73123  3.46354  2.40513  3.72494  3.29354  2.67741  2.69355  4.24690  2.90347  2.73739  3.18146  2.89801  2.37887  2.77519  2.98518  4.58477  3.61503
          0.01374  4.69016  5.41251  0.61958  0.77255  0.48576  0.95510
     41   2.76727  4.19124  4.45079  3.85316  3.28394  2.69735  4.21849  1.93496  3.69488  2.05862  3.30793  3.96755  4.26925  3.87764  3.80101  2.59688  2.99946  2.08197  3.10962  2.71073     55 i - - -
          2.68618  4.42225  2.77519  2.73123  3.46354  2.40513  3.72494  3.29354  2.67741  2.69355  4.24690  2.90347  2.73739  3.18146  2.89801  2.37887  2.77519  2.98518  4.58477  3.61503
          0.01374  4.69016  5.41251  0.61958  0.77255  0.48576  0.95510
     42   3.01583  4.45440  4.46622  3.91468  1.83777  4.08083  4.08710  2.91903  3.78116  2.61798  3.57754  4.02982  4.44292  3.95640  3.92606  2.49429  2.51655  2.73264  1.91868  2.36589     56 f - - -
          2.68618  4.42225  2.77519  2.73123  3.46354  2.40513  3.72494  3.29354  2.67741  2.69355  4.24690  2.90347  2.73739  3.18146  2.89801  2.37887  2.77519  2.98518  4.58477  3.61503
          0.01374  4.69016  5.41251  0.61958  0.77255  0.48576  0.95510
     43   1.37309  4.86466  3.35007  2.89248  4.57466  2.55165  4.09697  4.01269  2.32198  3.60429  4.39954  3.32698  4.04858  3.25713  3.33819  1.75738  3.08713  3.56519  5.81104  4.49720     57 a - - -
          2.68623  4.42230  2.77524  2.73128  3.46359  2.40517  3.72499  3.29359  2.67745  2.69324  4.24694  2.90307  2.73744  3.18151  2.89805  2.37891  2.77524  2.98523  4.58482  3.61508
          0.09860  2.41423  5.41251  0.66512  0.72198  0.48576  0.95510
     44   2.37266  5.06389  3.12733  2.58895  4.38818  3.57034  2.93691  3.82377  2.21547  3.38878  4.17962  3.11062  3.98396  2.93953  3.02848  1.78337  2.07370  3.45798  5.59152  4.23812     60 s - - -
          2.68618  4.42225  2.77519  2.73123  3.46354  2.40513  3.72494  3.29354  2.67741  2.69355  4.24690  2.90347  2.73739  3.18146  2.89801  2.37887  2.77519  2.98518  4.58477  3.61503
          0.01374  4.69016  5.41251  0.61958  0.77255  0.48576  0.95510
     45   2.42051  5.36652  3.22312  2.64415  4.74810  3.68426  3.79399  4.18779  1.37300  3.64533  4.41783  2.51026  4.06809  2.34257  2.26783  2.91651  3.16308  3.78118  5.74265  4.40854     61 k - - -
          2.68618  4.42225  2.77519  2.73123  3.46354  2.40513  3.72494  3.29354  2.67741  2.69355  4.24690  2.90347  2.73739  3.18146  2.89801  2.37887  2.77519  2.98518  4.58477  3.61503
          0.01374  4.69016  5.41251  0.61958  0.77255  0.48576  0.95510
     46   2.82760  5.21471  2.97529  2.17960  4.58952  3.54794  3.83622  4.05285  2.61754  3.57784  4.34921  2.46137  2.05876  2.95658  3.10591  1.93001  2.49472  3.64290  5.74678  4.35668     62 s - - -
          2.68618  4.42225  2.77519  2.73123  3.46354  2.40513  3.72494  3.29354  2.67741  2.69355  4.24690  2.90347  2.73739  3.18146  2.89801  2.37887  2.77519  2.98518  4.58477  3.61503
          0.01374  4.69016  5.41251  0.61958  0.77255  0.48576  0.95510
     47   2.95330  5.47334  1.51649  2.47727  4.80807  3.57378  3.86206  4.29755  1.86325  3.77216  4.53677  3.03728  4.04058  2.27343  3.13826  2.37974  3.19595  3.86287  5.90407  4.47797     63 d - - -
          2.68618  4.42225  2.77519  2.73123  3.46354  2.40513  3.72494  3.29354  2.67741  2.69355  4.24690  2.90347  2.73739  3.18146  2.89801  2.37887  2.77519  2.98518  4.58477  3.61503
          0.01374  4.69016  5.41251  0.61958  0.77255  0.48576  0.95510
     48   3.07694  4.53979  4.40628  3.86355  2.89658  4.11077  4.05872  3.01031  3.72652  2.68366  2.59720  4.00995  4.47343  3.92870  3.90159  2.35913  3.30876  2.82572  2.83876  1.24913     64 y - - -
          2.68618  4.42225  2.77519  2.73123  3.46354  2.40513  3.72494  3.29354  2.67741  2.69355  4.24690  2.90347  2.73739  3.18146  2.89801  2.37887  2.77519  2.98518  4.58477  3.61503
          0.01374  4.69016  5.41251  0.61958  0.77255  0.48576  0.95510
     49   1.29838  4.66464  3.72849  3.17114  3.93912  3.74460  4.11661  2.31841  2.94186  2.93660  3.86578  3.55589  4.19656  3.38650  2.09637  3.04560  3.12970  2.91168  5.35452  4.11795     65 a - - -
          2.68618  4.42225  2.77519  2.73123  3.46354  2.40513  3.72494  3.29354  2.67741  2.69355  4.24690  2.90347  2.73739  3.18146  2.89801  2.37887  2.77519  2.98518  4.58477  3.61503
          0.01374  4.69016  5.41251  0.61958  0.77255  0.48576  0.95510
     50   2.18128  4.40596  3.94622  3.38777  3.59947  3.78125  4.17849  2.83025  3.31594  2.17800  3.57604  3.69947  2.39103  3.59248  3.60610  3.07334  2.08039  1.89193  5.08820  3.87643     66 v - - -
          2.68618  4.42225  2.77519  2.73123  3.46354  2.40513  3.72494  3.29354  2.67741  2.69355  4.24690  2.90347  2.73739  3.18146  2.89801  2.37887  2.77519  2.98518  4.58477  3.61503
          0.01374  4.69016  5.41251  0.61958  0.77255  0.48576  0.95510
     51   4.22217  5.47852  5.50428  5.21025  3.67814  5.02092  5.63886  2.97018  4.99295  0.28051  3.55219  5.42721  5.35851  5.14217  5.00937  4.80697  4.49735  3.20422  5.77124  4.66502     67 L - - -
          2.68618  4.42225  2.77519  2.73123  3.46354  2.40513  3.72494  3.29354  2.67741  2.69355  4.24690  2.90347  2.73739  3.18146  2.89801  2.37887  2.77519  2.98518  4.58477  3.61503
          0.01374  4.69016  5.41251  0.61958  0.77255  0.48576  0.95510
     52   4.73518  5.67422  5.55973  5.49327  0.70845  5.21847  3.88143  4.28440  5.27548  3.43160  4.81087  4.76688  5.47719  4.93726  5.08152  4.63487  4.93234  4.25075  3.95630  1.12200     68 f - - -
          2.68618  4.42225  2.77519  2.73123  3.46354  2.40513  3.72494  3.29354  2.67741  2.69355  4.24690  2.90347  2.73739  3.18146  2.89801  2.37887  2.77519  2.98518  4.58477  3.61503
          0.01374  4.69016  5.41251  0.61958  0.77255  0.48576  0.95510
     53   2.19799  4.91016  3.30071  2.85863  4.63273  1.94253  4.08395  4.07859  2.25695  3.65476  4.44309  3.30453  4.04945  3.23645  3.31609  1.41512  3.10062  3.61762  5.84652  4.52257     69 s - - -
          2.68618  4.42225  2.77519  2.73123  3.46354  2.40513  3.72494  3.29354  2.67741  2.69355  4.24690  2.90347  2.73739  3.18146  2.89801  2.37887  2.77519  2.98518  4.58477  3.61503
          0.01374  4.69016  5.41251  0.61958  0.77255  0.48576  0.95510
     54   2.93618  5.43039  1.93007  2.06310  4.74799  2.25577  3.86722  4.23145  2.68557  3.72888  4.49933  2.08939  4.03266  2.98751  3.20287  2.88375  3.18212  2.60728  5.88176  4.45412     70 d - - -
          2.68618  4.42225  2.77519  2.73123  3.46354  2.40513  3.72494  3.29354  2.67741  2.69355  4.24690  2.90347  2.73739  3.18146  2.89801  2.37887  2.77519  2.98518  4.58477  3.61503
          0.01374  4.69016  5.41251  0.61958  0.77255  0.48576  0.95510
     55   3.39515  5.06193  3.76003  2.24944  3.82319  4.16882  4.55181  3.06775  3.47882  0.70925  3.74031  3.92818  4.61428  3.86757  3.76380  3.63103  3.64998  3.05199  5.55473  4.33706     71 l - - -
          2.68618  4.42225  2.77519  2.73123  3.46354  2.40513  3.72494  3.29354  2.67741  2.69355  4.24690  2.90347  2.73739  3.18146  2.89801  2.37887  2.77519  2.98518  4.58477  3.61503
          0.01374  4.69016  5.41251  0.61958  0.77255  0.48576  0.95510
     56   2.11332  5.19605  2.47999  2.14256  4.50098  3.55344  3.76834  2.80096  2.53442  3.48665  4.25488  2.52566  3.96089  2.88325  3.02305  2.06464  3.02382  3.56591  5.65929  4.27127     72 s - - -
          2.68618  4.42225  2.77519  2.73123  3.46354  2.40513  3.72494  3.29354  2.67741  2.69355  4.24690  2.90347  2.73739  3.18146  2.89801  2.37887  2.77519  2.98518  4.58477  3.61503
          0.01374  4.69016  5.41251  0.61958  0.77255  0.48576  0.95510
     57   1.76309  5.25745  2.41475  2.53077  4.62031  3.55922  3.85126  4.08204  2.11315  3.60651  4.38212  3.07271  2.02517  2.97368  3.11988  2.84033  3.11351  3.67499  5.77451  4.38199     73 a - - -
          2.68618  4.42225  2.77519  2.73123  3.46354  2.40513  3.72494  3.29354  2.67741  2.69355  4.24690  2.90347  2.73739  3.18146  2.89801  2.37887  2.77519  2.98518  4.58477  3.61503
          0.01374  4.69016  5.41251  0.61958  0.77255  0.48576  0.95510
     58   3.10089  5.68831  1.50427  1.68353  5.00230  3.57584  3.97309  4.51618  2.85803  3.98195  4.76548  3.02813  4.11013  1.96345  3.40908  2.37771  3.35974  4.06767  6.11865  4.64426     74 d - - -
          2.68618  4.42225  2.77519  2.73123  3.46354  2.40513  3.72494  3.29354  2.67741  2.69355  4.24690  2.90347  2.73739  3.18146  2.89801  2.37887  2.77519  2.98518  4.58477  3.61503
          0.01374  4.69016  5.41251  0.61958  0.77255  0.48576  0.95510
     59   2.34047  5.71617  1.17354  1.99738  5.02481  3.58108  4.00106  4.53668  2.90579  4.00953  4.80306  3.03486  4.12929  2.24206  3.46294  3.04332  3.39817  4.09367  6.15325  4.67534     75 d - - -
          2.68625  4.42232  2.77526  2.73130  3.46361  2.40519  3.72501  3.29361  2.67747  2.69311  4.24696  2.90353  2.73746  3.18153  2.89807  2.37893  2.77526  2.98525  4.58484  3.61383
          0.13558  2.10102  5.41251  0.67079  0.71601  0.48576  0.95510
     60   0.88751  4.54404  4.00755  3.60268  4.21369  2.46293  4.52159  3.49330  3.56437  2.18466  4.17766  3.78360  4.18096  3.85988  3.85440  2.93033  3.13315  3.16023  5.65977  4.44737     78 a - - -
          2.68618  4.42225  2.77519  2.73123  3.46354  2.40513  3.72494  3.29354  2.67741  2.69355  4.24690  2.90347  2.73739  3.18146  2.89801  2.37887  2.77519  2.98518  4.58477  3.61503
          0.01374  4.69016  5.41251  0.61958  0.77255  0.48576  0.95510
     61   2.04166  5.28646  2.30700  2.49476  4.64282  2.01634  3.81282  4.11779  2.58688  3.62051  4.38116  2.44525  3.98727  2.92585  2.50500  2.80682  3.08358  3.69539  5.77226  4.36724     79 g - - -
          2.68618  4.42225  2.77519  2.73123  3.46354  2.40513  3.72494  3.29354  2.67741  2.69355  4.24690  2.90347  2.73739  3.18146  2.89801  2.37887  2.77519  2.98518  4.58477  3.61503
          0.01374  4.69016  5.41251  0.61958  0.77255  0.48576  0.95510
     62   2.11018  5.25378  2.49299  2.47228  4.58747  3.54421  3.74146  4.06304  2.48132  3.55464  4.30258  2.55686  3.94433  2.40517  2.07332  2.74676  2.52053  3.63937  5.69600  4.29426     80 r - - -
          2.68618  4.42225  2.77519  2.73123  3.46354  2.40513  3.72494  3.29354  2.67741  2.69355  4.24690  2.90347  2.73739  3.18146  2.89801  2.37887  2.77519  2.98518  4.58477  3.61503
          0.01374  4.69016  5.41251  0.61958  0.77255  0.48576  0.95510
     63   3.56835  4.79699  5.56652  5.05418  3.85883  5.06689  5.62327  0.77268  4.95362  2.27650  2.52175  5.20673  5.27830  5.11124  5.05952  4.46494  3.81575  1.59471  5.91855  4.78003     81 i - - -
          2.68618  4.42225  2.77519  2.73123  3.46354  2.40513  3.72494  3.29354  2.67741  2.69355  4.24690  2.90347  2.73739  3.18146  2.89801  2.37887  2.77519  2.98518  4.58477  3.61503
          0.01374  4.69016  5.41251  0.61958  0.77255  0.48576  0.95510
     64   2.32913  4.59890  3.50428  2.94350  3.77837  3.69243  3.95899  3.12913  2.40690  2.40734  3.71752  3.38429  4.08853  3.22922  3.29339  2.00795  2.50798  2.06726  5.18869  3.93398     82 s - - -
          2.68618  4.42225  2.77519  2.73123  3.46354  2.40513  3.72494  3.29354  2.67741  2.69355  4.24690  2.90347  2.73739  3.18146  2.89801  2.37887  2.77519  2.98518  4.58477  3.61503
          0.01374  4.69016  5.41251  0.61958  0.77255  0.48576  0.95510
     65   2.34986  5.27586  2.51783  2.13807  4.61143  2.79929  3.75018  4.09150  2.50130  3.57964  4.32608  3.01244  3.94776  2.31347  2.99618  2.04612  2.55202  3.66287  5.71929  4.31087     83 s - - -
          2.68618  4.42225  2.77519  2.73123  3.46354  2.40513  3.72494  3.29354  2.67741  2.69355  4.24690  2.90347  2.73739  3.18146  2.89801  2.37887  2.77519  2.98518  4.58477  3.61503
          0.01374  4.69016  5.41251  0.61958  0.77255  0.48576  0.95510
     66   2.42700  5.33854  3.12701  1.89454  4.70379  3.62823  3.77216  4.16113  2.09146  3.62567  4.38549  3.09962  4.01905  2.07252  1.93330  2.84883  3.10554  3.74252  5.73505  4.37130     84 e - - -
          2.68618  4.42225  2.77519  2.73123  3.46354  2.40513  3.72494  3.29354  2.67741  2.69355  4.24690  2.90347  2.73739  3.18146  2.89801  2.37887  2.77519  2.98518  4.58477  3.61503
          0.01374  4.69016  5.41251  0.61958  0.77255  0.48576  0.95510
     67   4.22217  5.47852  5.50428  5.21025  3.67814  5.02092  5.63886  2.97018  4.99295  0.28051  3.55219  5.42721  5.35851  5.14217  5.00937  4.80697  4.49735  3.20422  5.77124  4.66502     85 L - - -
          2.68618  4.42225  2.77519  2.73123  3.46354  2.40513  3.72494  3.29354  2.67741  2.69355  4.24690  2.90347  2.73739  3.18146  2.89801  2.37887  2.77519  2.98518  4.58477  3.61503
          0.01374  4.69016  5.41251  0.61958  0.77255  0.48576  0.95510
     68   2.83984  5.35411  2.00095  2.09955  4.68916  3.54575  3.78369  4.17698  2.15768  3.65550  4.40338  2.51031  3.97389  2.88903  3.05323  2.37600  2.17112  3.74052  5.78940  4.36909     86 d - - -
          2.68618  4.42225  2.77519  2.73123  3.46354  2.40513  3.72494  3.29354  2.67741  2.69355  4.24690  2.90347  2.73739  3.18146  2.89801  2.37887  2.77519  2.98518  4.58477  3.61503
          0.01374  4.69016  5.41251  0.61958  0.77255  0.48576  0.95510
     69   2.36203  5.22595  3.03387  2.14576  4.55494  3.55022  3.74222  4.02350  2.47712  3.52476  4.27821  3.02938  3.94679  2.14899  2.38347  2.07276  2.51983  3.60947  5.67333  4.27996     87 s - - -
          2.68618  4.42225  2.77519  2.73123  3.46354  2.40513  3.72494  3.29354  2.67741  2.69355  4.24690  2.90347  2.73739  3.18146  2.89801  2.37887  2.77519  2.98518  4.58477  3.61503
          0.01374  4.69016  5.41251  0.61958  0.77255  0.48576  0.95510
     70   2.36810  5.05836  3.13153  1.70736  4.32269  3.59196  3.78580  3.74183  1.92889  2.72150  3.05488  3.10425  3.98395  2.92000  3.00034  2.79822  3.01511  3.39894  5.54092  4.19288     88 e - - -
          2.68618  4.42225  2.77519  2.73123  3.46354  2.40513  3.72494  3.29354  2.67741  2.69355  4.24690  2.90347  2.73739  3.18146  2.89801  2.37887  2.77519  2.98518  4.58477  3.61503
          0.01374  4.69016  5.41251  0.61958  0.77255  0.48576  0.95510
     71   3.03935  5.41536  2.97368  2.64277  4.86534  2.09515  3.95589  4.32804  1.55336  3.81372  4.60873  1.66373  4.13077  3.08562  3.03624  3.00745  3.29821  3.90530  5.93267  4.56847     89 k - - -
          2.68618  4.42225  2.77519  2.73123  3.46354  2.40513  3.72494  3.29354  2.67741  2.69355  4.24690  2.90347  2.73739  3.18146  2.89801  2.37887  2.77519  2.98518  4.58477  3.61503
          0.01374  4.69016  5.41251  0.61958  0.77255  0.48576  0.95510
     72   3.02698  4.47653  4.41611  2.79269  3.69318  4.19078  4.55839  1.30354  3.77790  2.58556  3.62050  4.13556  4.55103  4.04167  4.01209  3.49635  2.46058  1.51328  5.30117  4.09354     90 i - - -
          2.68618  4.42225  2.77519  2.73123  3.46354  2.40513  3.72494  3.29354  2.67741  2.69355  4.24690  2.90347  2.73739  3.18146  2.89801  2.37887  2.77519  2.98518  4.58477  3.61503
          0.01374  4.69016  5.41251  0.61958  0.77255  0.48576  0.95510
     73   3.13537  5.57154  2.14109  2.56070  4.94409  3.61843  4.03715  4.42906  2.10501  3.93346  4.74576  3.12008  1.15646  3.18231  3.35697  3.07561  3.40563  4.01125  6.07820  4.65979     91 p - - -
          2.68618  4.42225  2.77519  2.73123  3.46354  2.40513  3.72494  3.29354  2.67741  2.69355  4.24690  2.90347  2.73739  3.18146  2.89801  2.37887  2.77519  2.98518  4.58477  3.61503
          0.01374  4.69016  5.41251  0.61958  0.77255  0.48576  0.95510
     74   3.10393  4.69565  4.06315  3.55725  2.29452  4.04979  3.99927  3.20827  3.49306  2.85993  3.82942  2.64179  4.43392  3.74128  3.77048  3.33803  2.44624  3.00650  4.54206  1.19806     92 y - - -
          2.68618  4.42225  2.77519  2.73123  3.46354  2.40513  3.72494  3.29354  2.67741  2.69355  4.24690  2.90347  2.73739  3.18146  2.89801  2.37887  2.77519  2.98518  4.58477  3.61503
          0.01374  4.69016  5.41251  0.61958  0.77255  0.48576  0.95510
     75   2.87684  5.25357  3.15821  1.69184  2.88345  3.63660  3.78510  4.02301  1.84557  3.52866  4.30833  3.12214  4.02619  2.89997  2.07436  2.85784  3.09823  3.63808  5.67009  4.31898     93 e - - -
          2.68618  4.42225  2.77519  2.73123  3.46354  2.40513  3.72494  3.29354  2.67741  2.69355  4.24690  2.90347  2.73739  3.18146  2.89801  2.37887  2.77519  2.98518  4.58477  3.61503
          0.01374  4.69016  5.41251  0.61958  0.77255  0.48576  0.95510
     76   3.68259  4.94893  5.54968  4.98251  2.43618  4.99235  5.25956  2.47747  4.83596  0.78305  3.21717  5.11590  5.14988  4.81942  4.83909  4.35658  3.90182  1.66113  5.43379  4.30895     94 l - - -
          2.68618  4.42225  2.77519  2.73123  3.46354  2.40513  3.72494  3.29354  2.67741  2.69355  4.24690  2.90347  2.73739  3.18146  2.89801  2.37887  2.77519  2.98518  4.58477  3.61503
          0.01374  4.69016  5.41251  0.61958  0.77255  0.48576  0.95510
     77   2.40410  5.25006  3.06852  2.20499  4.58840  3.58414  3.76973  4.04698  2.11743  3.54762  4.31116  3.06843  3.98465  2.87893  2.40075  1.58641  3.05568  3.64101  5.69214  4.31516     95 s - - -
          2.68618  4.42225  2.77519  2.73123  3.46354  2.40513  3.72494  3.29354  2.67741  2.69355  4.24690  2.90347  2.73739  3.18146  2.89801  2.37887  2.77519  2.98518  4.58477  3.61503
          0.11269  4.69016  2.32906  0.61958  0.77255  0.48576  0.95510
     78   2.87288  5.39721  2.30161  2.05268  4.73001  2.70469  3.80281  4.22300  2.60592  3.70229  4.46068  1.99294  2.82829  2.91630  3.12226  2.18905  3.11711  3.78522  5.84016  4.40698     96 n - - -
          2.68618  4.42225  2.77519  2.73123  3.46354  2.40513  3.72494  3.29354  2.67741  2.69355  4.24690  2.90347  2.73739  3.18146  2.89801  2.37887  2.77519  2.98518  4.58477  3.61503
          0.01516  4.59263  5.31498  0.61958  0.77255  0.66158  0.72574
     79   2.34269  5.42109  1.80722  2.42499  4.75882  2.17083  3.84277  4.25005  2.66817  3.73787  4.50718  2.40768  3.99972  2.31686  3.18912  2.85622  3.16410  3.81686  5.88373  4.44853     97 d - - -
          2.68618  4.42225  2.77519  2.73123  3.46354  2.40513  3.72494  3.29354  2.67741  2.69355  4.24690  2.90347  2.73739  3.18146  2.89801  2.37887  2.77519  2.98518  4.58477  3.61503
          0.01516  4.59263  5.31498  0.61958  0.77255  0.38970  1.13092
     80   2.73437  4.67427  3.97021  3.91390  5.20449  0.53456  5.05902  4.75298  4.19105  4.41573  5.21213  3.93439  4.22310  4.38808  4.42518  2.06465  3.29035  3.96924  6.50243  5.35153     98 G - - -
          2.68618  4.42225  2.77519  2.73123  3.46354  2.40513  3.72494  3.29354  2.67741  2.69355  4.24690  2.90347  2.73739  3.18146  2.89801  2.37887  2.77519  2.98518  4.58477  3.61503
          0.01374  4.69016  5.41251  0.61958  0.77255  0.48576  0.95510
     81   2.73905  4.87635  3.36830  2.85924  4.50846  2.61655  4.03433  3.94081  2.81213  3.53037  4.32820  3.30380  4.03899  3.18978  2.33217  1.62412  1.72778  3.51810  5.73860  4.42628     99 s - - -
          2.68618  4.42225  2.77519  2.73123  3.46354  2.40513  3.72494  3.29354  2.67741  2.69355  4.24690  2.90347  2.73739  3.18146  2.89801  2.37887  2.77519  2.98518  4.58477  3.61503
          0.01374  4.69016  5.41251  0.61958  0.77255  0.48576  0.95510
     82   1.66141  4.43948  4.50660  3.95779  3.69356  4.07846  4.58069  1.64790  3.85486  2.60848  3.63220  4.15229  4.50065  4.09554  4.05940  3.40999  2.04526  1.84812  5.29161  4.09257    100 i - - -
          2.68618  4.42225  2.77519  2.73123  3.46354  2.40513  3.72494  3.29354  2.67741  2.69355  4.24690  2.90347  2.73739  3.18146  2.89801  2.37887  2.77519  2.98518  4.58477  3.61503
          0.01374  4.69016  5.41251  0.61958  0.77255  0.48576  0.95510
     83   3.18550  4.51396  5.05189  4.47801  3.49209  4.44876  4.79280  1.09900  4.31594  1.88256  3.44063  4.55986  4.75593  4.46330  4.38445  3.78049  3.42103  1.79706  5.23205  2.53785    101 i - - -
          2.68618  4.42225  2.77519  2.73123  3.46354  2.40513  3.72494  3.29354  2.67741  2.69355  4.24690  2.90347  2.73739  3.18146  2.89801  2.37887  2.77519  2.98518  4.58477  3.61503
          0.01374  4.69016  5.41251  0.61958  0.77255  0.48576  0.95510
     84   2.77649  4.52042  3.60647  2.16226  3.64042  3.74210  3.98847  3.01683  2.99886  1.95058  2.84066  3.46153  4.12320  3.31009  3.35916  2.45679  3.00834  2.79206  5.08547  2.34988    102 l - - -
          2.68618  4.42225  2.77519  2.73123  3.46354  2.40513  3.72494  3.29354  2.67741  2.69355  4.24690  2.90347  2.73739  3.18146  2.89801  2.37887  2.77519  2.98518  4.58477  3.61503
          0.01374  4.69016  5.41251  0.61958  0.77255  0.48576  0.95510
     85   3.20635  4.90538  2.26862  3.41043  4.27029  3.98256  4.67375  2.73756  3.74959  3.11042  4.21032  3.84245  4.54817  3.98276  4.13683  3.47828  3.53358  0.72106  5.87572  4.58170    103 v - - -
          2.68618  4.42225  2.77519  2.73123  3.46354  2.40513  3.72494  3.29354  2.67741  2.69355  4.24690  2.90347  2.73739  3.18146  2.89801  2.37887  2.77519  2.98518  4.58477  3.61503
          0.01374  4.69016  5.41251  0.61958  0.77255  0.48576  0.95510
     86   3.49044  5.66547  1.89938  2.94714  5.33053  3.77459  4.58003  4.93629  3.67305  4.47531  5.38447  3.48832  0.61844  3.80251  4.20789  3.47157  3.87023  4.46214  6.46812  5.15636    104 P - - -
          2.68618  4.42225  2.77519  2.73123  3.46354  2.40513  3.72494  3.29354  2.67741  2.69355  4.24690  2.90347  2.73739  3.18146  2.89801  2.37887  2.77519  2.98518  4.58477  3.61503
          0.01374  4.69016  5.41251  0.61958  0.77255  0.48576  0.95510
     87   2.07981  5.31584  3.10103  1.84450  4.67160  3.61018  3.76618  4.13216  2.11410  3.60513  4.36333  3.08268  4.00305  2.42341  2.02058  2.82677  3.08450  3.71431  5.72351  4.35207    105 e - - -
          2.68618  4.42225  2.77519  2.73123  3.46354  2.40513  3.72494  3.29354  2.67741  2.69355  4.24690  2.90347  2.73739  3.18146  2.89801  2.37887  2.77519  2.98518  4.58477  3.61503
          0.01374  4.69016  5.41251  0.61958  0.77255  0.48576  0.95510
     88   2.33533  5.26349  1.90629  2.48487  4.60579  3.54657  3.77653  4.07885  1.87309  3.57919  4.33457  3.03115  2.94913  2.88486  3.02450  2.77599  2.48710  3.65840  5.72807  4.32600    106 k - - -
          2.68618  4.42225  2.77519  2.73123  3.46354  2.40513  3.72494  3.29354  2.67741  2.69355  4.24690  2.90347  2.73739  3.18146  2.89801  2.37887  2.77519  2.98518  4.58477  3.61503
          0.01374  4.69016  5.41251  0.61958  0.77255  0.48576  0.95510
     89   2.79046  5.28235  2.18997  2.12998  4.61719  3.54327  3.74638  4.09744  1.94657  2.67492  4.32769  3.01287  3.94810  2.40178  2.98077  2.32038  3.02302  3.66787  5.71871  4.31111    107 k - - -
          2.68618  4.42225  2.77519  2.73123  3.46354  2.40513  3.72494  3.29354  2.67741  2.69355  4.24690  2.90347  2.73739  3.18146  2.89801  2.37887  2.77519  2.98518  4.58477  3.61503
          0.01374  4.69016  5.41251  0.61958  0.77255  0.48576  0.95510
     90   2.26648  4.49797  4.89182  4.32477  3.59764  4.37541  4.78092  2.26416  4.18494  1.94989  2.51495  4.46206  4.70849  4.37473  4.30669  3.70497  3.38006  1.05653  5.31191  4.13982    108 v - - -
          2.68618  4.42225  2.77519  2.73123  3.46354  2.40513  3.72494  3.29354  2.67741  2.69355  4.24690  2.90347  2.73739  3.18146  2.89801  2.37887  2.77519  2.98518  4.58477  3.61503
          0.01374  4.69016  5.41251  0.61958  0.77255  0.48576  0.95510
     91   2.87657  5.29509  1.80645  2.51953  4.47799  3.58624  2.33498  4.06364  2.09884  3.57513  4.35485  3.06472  4.01404  2.94050  3.05938  2.84572  3.11165  3.66913  5.67180  2.50878    109 d - - -
          2.68618  4.42225  2.77519  2.73123  3.46354  2.40513  3.72494  3.29354  2.67741  2.69355  4.24690  2.90347  2.73739  3.18146  2.89801  2.37887  2.77519  2.98518  4.58477  3.61503
          0.01374  4.69016  5.41251  0.61958  0.77255  0.48576  0.95510
     92   2.86498  5.38654  2.42625  1.84134  4.72526  3.55472  3.79654  4.21420  1.62250  3.68652  4.43583  3.01797  3.98839  2.43086  3.05219  2.33732  3.10173  3.77515  5.81505  4.39448    110 k - - -
          2.68618  4.42225  2.77519  2.73123  3.46354  2.40513  3.72494  3.29354  2.67741  2.69355  4.24690  2.90347  2.73739  3.18146  2.89801  2.37887  2.77519  2.98518  4.58477  3.61503
          0.01374  4.69016  5.41251  0.61958  0.77255  0.48576  0.95510
     93   2.01428  4.69753  4.87182  4.30708  3.42191  4.43208  4.81246  2.58919  4.15442  0.92358  2.27416  4.49889  4.74604  4.31811  4.28320  3.76518  3.52855  2.61447  5.29183  4.18427    111 l - - -
          2.68618  4.42225  2.77519  2.73123  3.46354  2.40513  3.72494  3.29354  2.67741  2.69355  4.24690  2.90347  2.73739  3.18146  2.89801  2.37887  2.77519  2.98518  4.58477  3.61503
          0.01374  4.69016  5.41251  0.61958  0.77255  0.48576  0.95510
     94   3.78779  5.77008  4.42431  3.51251  5.40724  4.27297  4.03288  4.66632  1.71243  3.98735  4.89767  3.80626  4.59817  3.16333  0.61798  3.76452  3.88153  4.36975  5.91386  4.87098    112 R - - -
          2.68618  4.42225  2.77519  2.73123  3.46354  2.40513  3.72494  3.29354  2.67741  2.69355  4.24690  2.90347  2.73739  3.18146  2.89801  2.37887  2.77519  2.98518  4.58477  3.61503
          0.01374  4.69016  5.41251  0.61958  0.77255  0.48576  0.95510
     95   2.25008  4.66382  4.92910  4.40084  3.59505  4.39756  4.93367  2.42161  4.25768  0.86250  3.44575  4.54923  4.77587  4.44512  4.39246  3.76126  3.52107  1.91000  5.44429  4.30829    113 l - - -
          2.68618  4.42225  2.77519  2.73123  3.46354  2.40513  3.72494  3.29354  2.67741  2.69355  4.24690  2.90347  2.73739  3.18146  2.89801  2.37887  2.77519  2.98518  4.58477  3.61503
          0.01374  4.69016  5.41251  0.61958  0.77255  0.48576  0.95510
     96   2.76754  5.24424  2.56485  2.14586  4.57692  3.54248  3.73049  2.86848  2.18124  3.54293  4.28886  3.01516  3.93670  2.09323  2.50451  2.73574  2.52218  3.62833  5.68303  4.28207    114 q - - -
          2.68618  4.42225  2.77519  2.73123  3.46354  2.40513  3.72494  3.29354  2.67741  2.69355  4.24690  2.90347  2.73739  3.18146  2.89801  2.37887  2.77519  2.98518  4.58477  3.61503
          0.01374  4.69016  5.41251  0.61958  0.77255  0.48576  0.95510
     97   3.69125  4.96167  5.58095  4.98567  2.35090  4.98160  5.26073  2.57573  4.82954  0.87160  1.88982  5.12163  5.11814  4.77320  4.80249  4.33582  3.90049  2.13796  5.41784  4.39211    115 l - - -
          2.68618  4.42225  2.77519  2.73123  3.46354  2.40513  3.72494  3.29354  2.67741  2.69355  4.24690  2.90347  2.73739  3.18146  2.89801  2.37887  2.77519  2.98518  4.58477  3.61503
          0.01374  4.69016  5.41251  0.61958  0.77255  0.48576  0.95510
     98   1.04890  4.49318  4.11566  3.65323  4.24616  3.46771  4.53534  3.52595  3.60069  3.31836  4.19419  3.79141  4.14444  3.87290  3.89396  2.13178  2.27496  2.15253  5.67450  4.47518    116 a - - -
          2.68618  4.42225  2.77519  2.73123  3.46354  2.40513  3.72494  3.29354  2.67741  2.69355  4.24690  2.90347  2.73739  3.18146  2.89801  2.37887  2.77519  2.98518  4.58477  3.61503
          0.01374  4.69016  5.41251  0.61958  0.77255  0.48576  0.95510
     99   1.86312  5.21633  3.07247  2.51656  4.54565  3.56926  3.75214  4.00548  2.16767  3.51225  4.27319  3.05359  2.93898  2.42911  2.35488  2.32985  3.02309  3.60108  5.66338  4.28289    117 a - - -
          2.68618  4.42225  2.77519  2.73123  3.46354  2.40513  3.72494  3.29354  2.67741  2.69355  4.24690  2.90347  2.73739  3.18146  2.89801  2.37887  2.77519  2.98518  4.58477  3.61503
          0.01374  4.69016  5.41251  0.61958  0.77255  0.48576  0.95510
    100   2.39987  5.31420  2.43297  1.82457  4.65350  2.78959  3.75431  4.14019  2.19490  3.61715  4.35939  3.00618  3.95203  2.42004  3.00404  2.32509  3.03658  3.70233  5.74835  4.33267    118 e - - -
          2.68618  4.42225  2.77519  2.73123  3.46354  2.40513  3.72494  3.29354  2.67741  2.69355  4.24690  2.90347  2.73739  3.18146  2.89801  2.37887  2.77519  2.98518  4.58477  3.61503
          0.11269  4.69016  2.32906  0.61958  0.77255  0.48576  0.95510
    101   3.16610  5.60232  2.57451  1.83488  5.05153  1.11822  4.09747  4.55996  3.05685  4.06882  4.90485  2.28280  4.15197  3.26274  3.59834  3.09580  3.47483  4.11382  6.22538  4.76496    119 g - - -
          2.68618  4.42225  2.77519  2.73123  3.46354  2.40513  3.72494  3.29354  2.67741  2.69355  4.24690  2.90347  2.73739  3.18146  2.89801  2.37887  2.77519  2.98518  4.58477  3.61503
          0.01516  4.59263  5.31498  0.61958  0.77255  0.66158  0.72574
    102   2.76773  4.45094  4.00328  3.55340  3.74388  2.54691  4.35174  2.98878  3.45878  1.08439  3.71449  3.78396  4.21587  3.76365  3.71094  3.04450  2.27967  2.77788  5.27316  4.06855    120 l - - -
          2.68618  4.42225  2.77519  2.73123  3.46354  2.40513  3.72494  3.29354  2.67741  2.69355  4.24690  2.90347  2.73739  3.18146  2.89801  2.37887  2.77519  2.98518  4.58477  3.61503
          0.01516  4.59263  5.31498  0.61958  0.77255  0.38970  1.13092
    103   3.11675  4.54124  4.62861  4.06792  3.59864  4.29078  4.67394  1.93586  3.94957  1.92188  3.49734  4.29435  1.45630  4.18114  4.14223  3.60763  3.36205  1.79055  5.30860  4.12965    121 p - - -
          2.68618  4.42225  2.77519  2.73123  3.46354  2.40513  3.72494  3.29354  2.67741  2.69355  4.24690  2.90347  2.73739  3.18146  2.89801  2.37887  2.77519  2.98518  4.58477  3.61503
          0.01374  4.69016  5.41251  0.61958  0.77255  0.48576  0.95510
    104   2.38909  5.22438  2.48391  2.48339  4.56645  3.54045  3.75204  4.03844  1.93091  3.53996  4.29192  3.02683  2.80980  2.85770  2.98982  2.08199  2.49034  3.61896  5.68935  4.29118    122 k - - -
          2.68618  4.42225  2.77519  2.73123  3.46354  2.40513  3.72494  3.29354  2.67741  2.69355  4.24690  2.90347  2.73739  3.18146  2.89801  2.37887  2.77519  2.98518  4.58477  3.61503
          0.01374  4.69016  5.41251  0.61958  0.77255  0.48576  0.95510
    105   2.75983  4.93827  2.48205  2.70769  4.37971  1.93465  3.93082  3.80194  2.75004  3.40380  4.20932  3.19956  4.01450  3.08420  3.21249  1.99873  2.43370  2.48812  5.63439  4.30012    123 g - - -
          2.68618  4.42225  2.77519  2.73123  3.46354  2.40513  3.72494  3.29354  2.67741  2.69355  4.24690  2.90347  2.73739  3.18146  2.89801  2.37887  2.77519  2.98518  4.58477  3.61503
          0.01374  4.69016  5.41251  0.61958  0.77255  0.48576  0.95510
    106   2.91837  5.20701  3.06500  2.65305  4.59833  1.41782  2.60181  4.05004  2.20356  3.59067  4.39126  3.17017  4.07591  3.05006  3.04784  2.37839  3.17714  3.66432  5.75847  4.40687    124 g - - -
          2.68618  4.42225  2.77519  2.73123  3.46354  2.40513  3.72494  3.29354  2.67741  2.69355  4.24690  2.90347  2.73739  3.18146  2.89801  2.37887  2.77519  2.98518  4.58477  3.61503
          0.01374  4.69016  5.41251  0.61958  0.77255  0.48576  0.95510
    107   2.36502  4.86092  3.24395  2.68420  4.07882  3.62101  3.83490  3.47768  2.65651  3.11162  2.79709  3.18682  4.01149  2.17100  2.56026  2.07111  3.00007  2.64429  5.38755  4.07852    125 s - - -
          2.68618  4.42225  2.77519  2.73123  3.46354  2.40513  3.72494  3.29354  2.67741  2.69355  4.24690  2.90347  2.73739  3.18146  2.89801  2.37887  2.77519  2.98518  4.58477  3.61503
          0.01374  4.69016  5.41251  0.61958  0.77255  0.48576  0.95510
    108   2.76317  4.68430  2.57466  2.82316  3.85800  3.66908  3.89770  2.61476  2.34844  2.91198  2.89080  3.29492  4.05420  3.13011  3.21658  2.45701  2.45863  2.18187  5.23904  3.96512    126 v - - -
          2.68618  4.42225  2.77519  2.73123  3.46354  2.40513  3.72494  3.29354  2.67741  2.69355  4.24690  2.90347  2.73739  3.18146  2.89801  2.37887  2.77519  2.98518  4.58477  3.61503
          0.01374  4.69016  5.41251  0.61958  0.77255  0.48576  0.95510
    109   3.12768  5.38612  2.09347  2.73129  5.13327  0.93182  4.31116  4.64855  3.32469  4.18836  5.01856  3.25906  2.36515  3.49312  3.86698  3.12580  3.50102  4.13913  6.33155  4.92827    127 g - - -
          2.68618  4.42225  2.77519  2.73123  3.46354  2.40513  3.72494  3.29354  2.67741  2.69355  4.24690  2.90347  2.73739  3.18146  2.89801  2.37887  2.77519  2.98518  4.58477  3.61503
          0.01374  4.69016  5.41251  0.61958  0.77255  0.48576  0.95510
    110   4.78849  5.68669  5.61718  5.57673  0.77334  5.25141  3.85800  4.36630  5.34415  3.51164  4.88042  4.77234  5.49766  4.95561  5.11420  4.65786  4.97548  4.31341  2.16978  1.31477    128 f - - -
          2.68618  4.42225  2.77519  2.73123  3.46354  2.40513  3.72494  3.29354  2.67741  2.69355  4.24690  2.90347  2.73739  3.18146  2.89801  2.37887  2.77519  2.98518  4.58477  3.61503
          0.01374  4.69016  5.41251  0.61958  0.77255  0.48576  0.95510
    111   1.55133  5.12244  3.00728  1.58040  4.68895  3.52836  4.02589  4.13678  2.86183  3.70226  4.49742  3.18881  4.06940  3.17253  3.33955  1.92474  3.17964  3.70425  5.89201  4.52261    129 a - - -
          2.68618  4.42225  2.77519  2.73123  3.46354  2.40513  3.72494  3.29354  2.67741  2.69355  4.24690  2.90347  2.73739  3.18146  2.89801  2.37887  2.77519  2.98518  4.58477  3.61503
          0.01374  4.69016  5.41251  0.61958  0.77255  0.48576  0.95510
    112   3.97657  5.18706  5.85041  5.27893  2.34772  5.33572  5.51432  2.04301  5.14163  0.57640  3.12830  5.46159  5.35621  4.99233  5.08342  4.72550  4.17624  2.81182  5.51401  4.44345    130 L - - -
          2.68618  4.42225  2.77519  2.73123  3.46354  2.40513  3.72494  3.29354  2.67741  2.69355  4.24690  2.90347  2.73739  3.18146  2.89801  2.37887  2.77519  2.98518  4.58477  3.61503
          0.01374  4.69016  5.41251  0.61958  0.77255  0.48576  0.95510
    113   3.85362  5.10374  5.63403  5.07435  1.06157  5.11382  5.15216  2.66737  4.91721  1.23163  2.27012  5.18878  5.21828  4.83053  4.88737  4.47982  4.05799  2.90838  5.25199  3.99692    131 f - - -
          2.68618  4.42225  2.77519  2.73123  3.46354  2.40513  3.72494  3.29354  2.67741  2.69355  4.24690  2.90347  2.73739  3.18146  2.89801  2.37887  2.77519  2.98518  4.58477  3.61503
          0.01374  4.69016  5.41251  0.61958  0.77255  0.48576  0.95510
    114   3.48481  6.19395  0.74397  1.95531  5.48853  2.40926  4.24643  5.06464  3.38296  4.51229  5.39664  3.06165  4.28777  3.42474  4.06858  3.32248  3.79741  4.58755  6.65805  5.06748    132 d - - -
          2.68618  4.42225  2.77519  2.73123  3.46354  2.40513  3.72494  3.29354  2.67741  2.69355  4.24690  2.90347  2.73739  3.18146  2.89801  2.37887  2.77519  2.98518  4.58477  3.61503
          0.01374  4.69016  5.41251  0.61958  0.77255  0.48576  0.95510
    115   2.80655  5.28025  2.46386  2.17393  4.61003  3.55408  3.75828  2.83001  1.93094  3.57581  4.32809  3.02603  3.96121  1.84846  2.97985  2.77178  3.03874  3.66295  5.71740  4.31636    133 q - - -
          2.68623  4.42230  2.77525  2.73129  3.46359  2.40518  3.72500  3.29359  2.67746  2.69360  4.24695  2.90302  2.73745  3.18152  2.89806  2.37862  2.77525  2.98524  4.58482  3.61508
          0.21862  1.65073  5.41251  0.17224  1.84377  0.48576  0.95510
    116   2.35477  5.33368  2.27418  2.12643  4.68336  2.27895  3.81990  4.16510  2.60542  3.65959  4.41792  3.03059  2.42483  2.93232  3.11015  2.31727  3.10301  3.73631  5.80650  4.39098    135 e - - -
          2.68618  4.42225  2.77519  2.73123  3.46354  2.40513  3.72494  3.29354  2.67741  2.69355  4.24690  2.90347  2.73739  3.18146  2.89801  2.37887  2.77519  2.98518  4.58477  3.61503
          0.01374  4.69016  5.41251  0.61958  0.77255  0.48576  0.95510
    117   2.79213  5.23700  3.05512  2.50602  4.58017  2.39710  3.75146  4.04684  1.92972  3.54319  4.29784  2.53077  3.95980  2.85672  2.35670  2.33303  2.48357  3.63090  5.68576  4.29819    136 k - - -
          2.68618  4.42225  2.77519  2.73123  3.46354  2.40513  3.72494  3.29354  2.67741  2.69355  4.24690  2.90347  2.73739  3.18146  2.89801  2.37887  2.77519  2.98518  4.58477  3.61503
          0.01374  4.69016  5.41251  0.61958  0.77255  0.48576  0.95510
    118   3.30009  4.62754  5.13983  4.56966  1.91948  4.47289  4.54725  1.78349  4.37936  1.45483  3.29501  4.56277  4.75641  4.42500  4.37795  3.80056  3.52311  2.70281  2.09019  3.46622    137 l - - -
          2.68618  4.42225  2.77519  2.73123  3.46354  2.40513  3.72494  3.29354  2.67741  2.69355  4.24690  2.90347  2.73739  3.18146  2.89801  2.37887  2.77519  2.98518  4.58477  3.61503
          0.01374  4.69016  5.41251  0.61958  0.77255  0.48576  0.95510
    119   2.66181  4.53680  4.13666  3.77297  4.49881  1.05103  4.69790  3.72037  3.74619  3.55880  4.43944  3.85131  4.16521  4.02292  4.02085  2.87378  1.70027  2.30982  5.91615  4.72420    138 g - - -
          2.68618  4.42225  2.77519  2.73123  3.46354  2.40513  3.72494  3.29354  2.67741  2.69355  4.24690  2.90347  2.73739  3.18146  2.89801  2.37887  2.77519  2.98518  4.58477  3.61503
          0.01374  4.69016  5.41251  0.61958  0.77255  0.48576  0.95510
    120   2.83154  4.26946  4.42798  3.83908  3.35648  2.85807  4.28790  1.81934  3.69754  1.75016  2.56582  3.99773  4.32765  3.89801  3.83743  3.26120  2.14164  2.41481  4.90573  3.72279    139 l - - -
          2.68618  4.42225  2.77519  2.73123  3.46354  2.40513  3.72494  3.29354  2.67741  2.69355  4.24690  2.90347  2.73739  3.18146  2.89801  2.37887  2.77519  2.98518  4.58477  3.61503
          0.01374  4.69016  5.41251  0.61958  0.77255  0.48576  0.95510
    121   2.64528  4.57763  4.11171  3.85403  4.87959  3.36492  4.84936  4.28719  3.87003  4.00409  4.82690  3.87227  4.15435  4.14948  4.13061  1.35966  0.88799  3.67639  6.22917  5.04530    140 t - - -
          2.68618  4.42225  2.77519  2.73123  3.46354  2.40513  3.72494  3.29354  2.67741  2.69355  4.24690  2.90347  2.73739  3.18146  2.89801  2.37887  2.77519  2.98518  4.58477  3.61503
          0.01374  4.69016  5.41251  0.61958  0.77255  0.48576  0.95510
    122   3.36741  6.04820  0.93157  1.97517  5.32628  3.60424  4.15081  4.87755  3.17873  4.32714  5.17056  3.04676  4.23367  1.94085  3.79594  3.22681  3.65498  4.41587  6.46789  4.92161    141 d - - -
          2.68618  4.42225  2.77519  2.73123  3.46354  2.40513  3.72494  3.29354  2.67741  2.69355  4.24690  2.90347  2.73739  3.18146  2.89801  2.37887  2.77519  2.98518  4.58477  3.61503
          0.01374  4.69016  5.41251  0.61958  0.77255  0.48576  0.95510
    123   3.10037  5.03067  3.15485  2.23580  1.10696  3.78077  4.05073  3.61078  3.12523  3.24301  4.17423  2.47406  4.27172  3.41373  3.53463  3.18299  3.35941  3.35879  5.16639  3.66023    142 f - - -
          2.68618  4.42225  2.77519  2.73123  3.46354  2.40513  3.72494  3.29354  2.67741  2.69355  4.24690  2.90347  2.73739  3.18146  2.89801  2.37887  2.77519  2.98518  4.58477  3.61503
          0.01374  4.69016  5.41251  0.61958  0.77255  0.48576  0.95510
    124   2.81156  5.28957  2.46151  1.62659  4.61501  3.54731  3.76775  4.09194  2.52682  3.58648  3.01599  3.01898  3.96258  2.14191  3.02170  2.36105  3.04618  3.67040  5.73207  4.32467    143 e - - -
          2.68618  4.42225  2.77519  2.73123  3.46354  2.40513  3.72494  3.29354  2.67741  2.69355  4.24690  2.90347  2.73739  3.18146  2.89801  2.37887  2.77519  2.98518  4.58477  3.61503
          0.01374  4.69016  5.41251  0.61958  0.77255  0.48576  0.95510
    125   2.83798  5.17717  3.10682  1.74537  2.48865  3.60820  3.78970  3.91037  2.50253  3.44687  4.23667  3.10342  4.00605  2.09633  2.33195  2.83025  3.06565  3.54283  5.61535  4.25149    144 e - - -
          2.68618  4.42225  2.77519  2.73123  3.46354  2.40513  3.72494  3.29354  2.67741  2.69355  4.24690  2.90347  2.73739  3.18146  2.89801  2.37887  2.77519  2.98518  4.58477  3.61503
          0.01374  4.69016  5.41251  0.61958  0.77255  0.48576  0.95510
    126   2.86133  5.37653  2.38514  2.46305  4.71364  3.55343  3.79673  4.20130  2.15405  3.67740  4.42787  2.16664  3.98711  1.81578  3.05709  2.24316  3.09854  3.76469  5.80901  4.38935    145 q - - -
          2.68618  4.42225  2.77519  2.73123  3.46354  2.40513  3.72494  3.29354  2.67741  2.69355  4.24690  2.90347  2.73739  3.18146  2.89801  2.37887  2.77519  2.98518  4.58477  3.61503
          0.01374  4.69016  5.41251  0.61958  0.77255  0.48576  0.95510
    127   3.50906  4.75090  5.51840  4.98332  3.75481  4.95869  5.44637  1.40012  4.86731  1.79062  2.48840  5.10395  5.17840  4.98954  4.93765  4.33739  3.74959  1.08946  5.75106  4.62514    146 v - - -
          2.68618  4.42225  2.77519  2.73123  3.46354  2.40513  3.72494  3.29354  2.67741  2.69355  4.24690  2.90347  2.73739  3.18146  2.89801  2.37887  2.77519  2.98518  4.58477  3.61503
          0.01374  4.69016  5.41251  0.61958  0.77255  0.48576  0.95510
    128   2.36209  5.03216  3.16904  2.68583  4.38272  3.60254  3.89456  3.76924  2.19526  3.38657  4.20432  1.41330  4.04635  3.04480  3.07938  2.87100  3.09326  2.63157  5.61553  4.28524    147 n - - -
          2.68618  4.42225  2.77519  2.73123  3.46354  2.40513  3.72494  3.29354  2.67741  2.69355  4.24690  2.90347  2.73739  3.18146  2.89801  2.37887  2.77519  2.98518  4.58477  3.61503
          0.01374  4.69016  5.41251  0.61958  0.77255  0.48576  0.95510
    129   2.86288  4.74113  3.50549  2.94647  3.76263  3.75039  3.93216  3.29173  1.96803  2.29925  3.84156  3.39190  4.13750  3.20280  3.14106  2.40311  3.09219  3.04314  5.17379  1.80861    148 y - - -
          2.68618  4.42225  2.77519  2.73123  3.46354  2.40513  3.72494  3.29354  2.67741  2.69355  4.24690  2.90347  2.73739  3.18146  2.89801  2.37887  2.77519  2.98518  4.58477  3.61503
          0.01374  4.69016  5.41251  0.61958  0.77255  0.48576  0.95510
    130   2.87806  5.08060  3.28689  2.70068  4.35244  3.67929  3.82249  2.87729  2.09689  3.32976  4.14933  3.20240  4.06019  1.64572  2.26428  2.90297  3.09761  2.67106  5.54039  4.23295    149 q - - -
          2.68618  4.42225  2.77519  2.73123  3.46354  2.40513  3.72494  3.29354  2.67741  2.69355  4.24690  2.90347  2.73739  3.18146  2.89801  2.37887  2.77519  2.98518  4.58477  3.61503
          0.01374  4.69016  5.41251  0.61958  0.77255  0.48576  0.95510
    131   3.66086  5.74425  4.22147  3.35269  5.35147  4.20131  3.96649  4.60823  1.71704  3.93341  4.81687  3.69029  4.51606  2.32801  0.78166  3.62491  3.76237  4.29484  5.88256  4.80453    150 r - - -
          2.68618  4.42225  2.77519  2.73123  3.46354  2.40513  3.72494  3.29354  2.67741  2.69355  4.24690  2.90347  2.73739  3.18146  2.89801  2.37887  2.77519  2.98518  4.58477  3.61503
          0.01374  4.69016  5.41251  0.61958  0.77255  0.48576  0.95510
    132   0.94000  4.52369  3.98547  3.52475  4.15495  3.51052  4.43951  3.46977  3.46721  3.21297  2.59973  3.73216  4.15142  3.76605  3.77327  2.07637  3.09316  3.13758  5.58971  4.37536    151 a - - -
          2.68618  4.42225  2.77519  2.73123  3.46354  2.40513  3.72494  3.29354  2.67741  2.69355  4.24690  2.90347  2.73739  3.18146  2.89801  2.37887  2.77519  2.98518  4.58477  3.61503
          0.01374  4.69016  5.41251  0.61958  0.77255  0.48576  0.95510
    133   3.31040  4.61762  5.18305  4.62294  3.63982  4.62889  5.05087  1.47887  4.48377  1.18882  3.48693  4.74327  4.91361  4.63750  4.57325  3.97509  2.52976  1.77444  5.47990  4.33273    152 l - - -
          2.68618  4.42225  2.77519  2.73123  3.46354  2.40513  3.72494  3.29354  2.67741  2.69355  4.24690  2.90347  2.73739  3.18146  2.89801  2.37887  2.77519  2.98518  4.58477  3.61503
          0.01374  4.69016  5.41251  0.61958  0.77255  0.48576  0.95510
    134   2.99184  5.44126  2.84950  1.24439  4.78151  3.59908  3.90300  4.24906  2.67090  3.74947  4.53654  3.08159  4.07719  1.98551  3.13848  2.94430  2.36140  3.83866  5.89883  4.49489    153 e - - -
          2.68618  4.42225  2.77519  2.73123  3.46354  2.40513  3.72494  3.29354  2.67741  2.69355  4.24690  2.90347  2.73739  3.18146  2.89801  2.37887  2.77519  2.98518  4.58477  3.61503
          0.01374  4.69016  5.41251  0.61958  0.77255  0.48576  0.95510
    135   2.74677  4.83478  3.46694  2.99739  4.59736  1.26791  4.15167  4.02840  2.92166  3.62523  4.42813  3.39918  4.07643  3.32081  2.29229  2.25913  2.34590  3.57617  5.82939  4.54012    154 g - - -
          2.68618  4.42225  2.77519  2.73123  3.46354  2.40513  3.72494  3.29354  2.67741  2.69355  4.24690  2.90347  2.73739  3.18146  2.89801  2.37887  2.77519  2.98518  4.58477  3.61503
          0.01374  4.69016  5.41251  0.61958  0.77255  0.48576  0.95510
    136   2.14558  5.47186  2.80016  0.74574  5.02174  3.61814  4.22184  4.42513  3.13913  4.02998  4.89383  3.22987  4.23660  3.39392  3.63106  3.15482  3.50661  4.00928  6.22033  4.81716    155 e - - -
          2.68618  4.42225  2.77519  2.73123  3.46354  2.40513  3.72494  3.29354  2.67741  2.69355  4.24690  2.90347  2.73739  3.18146  2.89801  2.37887  2.77519  2.98518  4.58477  3.61503
          0.01374  4.69016  5.41251  0.61958  0.77255  0.48576  0.95510
    137   3.76271  4.98402  5.71166  5.16919  3.58002  5.21044  5.63511  1.81870  5.05058  0.72798  3.32938  5.35246  5.32672  5.05787  5.08042  4.60704  3.99050  1.74847  5.75629  4.72847    156 l - - -
          2.68618  4.42225  2.77519  2.73123  3.46354  2.40513  3.72494  3.29354  2.67741  2.69355  4.24690  2.90347  2.73739  3.18146  2.89801  2.37887  2.77519  2.98518  4.58477  3.61503
          0.01374  4.69016  5.41251  0.61958  0.77255  0.48576  0.95510
    138   1.95908  5.08395  3.07445  1.58234  4.56138  3.52966  3.91012  4.00818  2.70621  3.56488  4.34750  3.14360  4.01176  3.04277  3.18248  1.97177  2.49610  3.59484  5.75316  4.38650    157 e - - -
          2.68618  4.42225  2.77519  2.73123  3.46354  2.40513  3.72494  3.29354  2.67741  2.69355  4.24690  2.90347  2.73739  3.18146  2.89801  2.37887  2.77519  2.98518  4.58477  3.61503
          0.01374  4.69016  5.41251  0.61958  0.77255  0.48576  0.95510
    139   3.16498  5.51003  3.47376  2.84576  4.95785  3.84559  3.85430  4.35054  1.64106  3.76118  4.56429  2.50068  4.21248  1.59644  1.80915  3.12701  3.35138  3.96429  5.80465  4.54857    158 q - - -
          2.68618  4.42225  2.77519  2.73123  3.46354  2.40513  3.72494  3.29354  2.67741  2.69355  4.24690  2.90347  2.73739  3.18146  2.89801  2.37887  2.77519  2.98518  4.58477  3.61503
          0.01374  4.69016  5.41251  0.61958  0.77255  0.48576  0.95510
    140   2.88120  4.69746  3.62140  3.11520  3.77665  3.75269  2.62410  3.24992  2.96679  2.32562  3.85695  3.51782  4.19614  3.37353  3.29615  3.05522  1.20999  3.01552  5.22734  3.91065    159 t - - -
          2.68618  4.42225  2.77519  2.73123  3.46354  2.40513  3.72494  3.29354  2.67741  2.69355  4.24690  2.90347  2.73739  3.18146  2.89801  2.37887  2.77519  2.98518  4.58477  3.61503
          0.01374  4.69016  5.41251  0.61958  0.77255  0.48576  0.95510
    141   3.61487  4.82980  5.64489  5.20195  4.10370  5.17202  5.96037  0.61577  5.12518  2.49795  3.84348  5.36227  5.42022  5.37718  5.28904  4.62495  3.88543  1.49630  6.25637  5.04509    160 I - - -
          2.68618  4.42225  2.77519  2.73123  3.46354  2.40513  3.72494  3.29354  2.67741  2.69355  4.24690  2.90347  2.73739  3.18146  2.89801  2.37887  2.77519  2.98518  4.58477  3.61503
          0.01374  4.69016  5.41251  0.61958  0.77255  0.48576  0.95510
    142   2.79544  5.28934  2.48175  1.92346  4.62314  3.54193  3.75174  4.10437  1.92754  3.58975  4.33574  2.49863  3.95055  2.85444  2.99653  2.31919  3.02894  2.70442  5.72728  4.31738    161 e - - -
          2.68618  4.42225  2.77519  2.73123  3.46354  2.40513  3.72494  3.29354  2.67741  2.69355  4.24690  2.90347  2.73739  3.18146  2.89801  2.37887  2.77519  2.98518  4.58477  3.61503
          0.01374  4.69016  5.41251  0.61958  0.77255  0.48576  0.95510
    143   1.99423  5.13822  3.05131  2.17781  4.47281  3.55426  3.79628  3.92295  2.56399  3.46527  4.24185  3.07306  3.97274  2.46736  3.04275  2.00938  2.16930  3.53551  5.64902  4.27427    162 a - - -
          2.68618  4.42225  2.77519  2.73123  3.46354  2.40513  3.72494  3.29354  2.67741  2.69355  4.24690  2.90347  2.73739  3.18146  2.89801  2.37887  2.77519  2.98518  4.58477  3.61503
          0.01374  4.69016  5.41251  0.61958  0.77255  0.48576  0.95510
    144   3.75067  5.00110  5.68351  5.09052  2.36500  5.07319  5.36049  1.41067  4.93687  1.00836  2.29521  5.22750  5.18321  4.85321  4.89237  4.43693  3.95869  2.72266  5.47383  4.46637    163 l - - -
          2.68618  4.42225  2.77519  2.73123  3.46354  2.40513  3.72494  3.29354  2.67741  2.69355  4.24690  2.90347  2.73739  3.18146  2.89801  2.37887  2.77519  2.98518  4.58477  3.61503
          0.01374  4.69016  5.41251  0.61958  0.77255  0.48576  0.95510
    145   3.13591  5.73063  1.46588  2.00309  5.04418  2.05644  4.00229  4.56221  2.91368  4.02875  4.81940  2.37116  2.69070  3.13765  3.47835  3.04147  3.40011  4.11191  6.16892  4.68449    164 d - - -
          2.68618  4.42225  2.77519  2.73123  3.46354  2.40513  3.72494  3.29354  2.67741  2.69355  4.24690  2.90347  2.73739  3.18146  2.89801  2.37887  2.77519  2.98518  4.58477  3.61503
          0.01374  4.69016  5.41251  0.61958  0.77255  0.48576  0.95510
    146   2.39819  5.35293  1.94366  2.48181  4.70648  2.27861  3.83746  4.18901  2.62973  3.68370  4.44499  3.03544  2.90571  2.01471  3.13556  2.83669  3.12546  3.75951  5.83108  4.41360    165 d - - -
          2.68618  4.42225  2.77519  2.73123  3.46354  2.40513  3.72494  3.29354  2.67741  2.69355  4.24690  2.90347  2.73739  3.18146  2.89801  2.37887  2.77519  2.98518  4.58477  3.61503
          0.01374  4.69016  5.41251  0.61958  0.77255  0.48576  0.95510
    147   3.58459  4.80405  5.61528  5.17330  4.16140  5.13954  5.94844  1.60018  5.10078  2.58358  3.90281  5.32954  5.40479  5.37554  5.27767  4.58978  3.85771  0.56482  6.28793  5.05376    166 V - - -
          2.68618  4.42225  2.77519  2.73123  3.46354  2.40513  3.72494  3.29354  2.67741  2.69355  4.24690  2.90347  2.73739  3.18146  2.89801  2.37887  2.77519  2.98518  4.58477  3.61503
          0.01374  4.69016  5.41251  0.61958  0.77255  0.48576  0.95510
    148   2.77857  5.27505  2.41861  1.88911  4.61802  3.54538  3.73164  4.09852  1.91505  3.57640  3.17713  3.01437  3.94102  2.43479  2.47908  2.74200  3.00897  3.66489  5.70576  4.30157    167 e - - -
          2.68618  4.42225  2.77519  2.73123  3.46354  2.40513  3.72494  3.29354  2.67741  2.69355  4.24690  2.90347  2.73739  3.18146  2.89801  2.37887  2.77519  2.98518  4.58477  3.61503
          0.01374  4.69016  5.41251  0.61958  0.77255  0.48576  0.95510
    149   2.21183  5.30931  1.97258  2.53295  4.76089  2.16409  3.91284  4.24471  2.73215  3.74928  4.51711  2.41950  4.03291  3.03610  3.24133  1.98520  3.16530  3.79829  5.90211  4.48812    168 d - - -
          2.68618  4.42225  2.77519  2.73123  3.46354  2.40513  3.72494  3.29354  2.67741  2.69355  4.24690  2.90347  2.73739  3.18146  2.89801  2.37887  2.77519  2.98518  4.58477  3.61503
          0.01374  4.69016  5.41251  0.61958  0.77255  0.48576  0.95510
    150   1.24327  4.51004  4.04161  3.56731  4.24753  3.46865  4.48359  3.55007  3.52081  3.32046  4.19002  3.74472  4.13274  3.80130  3.83345  1.76986  2.24864  2.17320  5.66478  4.45729    169 a - - -
          2.68618  4.42225  2.77519  2.73123  3.46354  2.40513  3.72494  3.29354  2.67741  2.69355  4.24690  2.90347  2.73739  3.18146  2.89801  2.37887  2.77519  2.98518  4.58477  3.61503
          0.01374  4.69016  5.41251  0.61958  0.77255  0.48576  0.95510
    151   3.01449  5.23566  3.42584  2.80676  4.57380  3.77003  3.85087  2.86997  1.75364  3.49405  4.31391  3.28668  4.14511  2.98284  1.44177  2.28895  3.22151  3.62717  5.64374  4.36816    170 r - - -
          2.68618  4.42225  2.77519  2.73123  3.46354  2.40513  3.72494  3.29354  2.67741  2.69355  4.24690  2.90347  2.73739  3.18146  2.89801  2.37887  2.77519  2.98518  4.58477  3.61503
          0.01374  4.69016  5.41251  0.61958  0.77255  0.48576  0.95510
    152   3.54853  4.94638  5.22458  4.97298  4.32150  4.54854  5.69411  2.37081  4.86984  2.90047  4.21324  5.02825  5.10965  5.19788  5.00257  4.15759  3.91670  0.37913  6.21265  4.98113    171 V - - -
          2.68618  4.42225  2.77519  2.73123  3.46354  2.40513  3.72494  3.29354  2.67741  2.69355  4.24690  2.90347  2.73739  3.18146  2.89801  2.37887  2.77519  2.98518  4.58477  3.61503
          0.01374  4.69016  5.41251  0.61958  0.77255  0.48576  0.95510
    153   2.92998  5.05577  3.20646  2.75414  4.08310  3.68507  1.91655  3.72740  2.69299  3.31854  2.86076  1.57355  4.11662  3.10871  3.09132  2.97128  3.17193  3.42092  5.42458  4.02401    172 n - - -
          2.68618  4.42225  2.77519  2.73123  3.46354  2.40513  3.72494  3.29354  2.67741  2.69355  4.24690  2.90347  2.73739  3.18146  2.89801  2.37887  2.77519  2.98518  4.58477  3.61503
          0.01374  4.69016  5.41251  0.61958  0.77255  0.48576  0.95510
    154   3.87575  5.08293  5.78896  5.26347  3.54720  5.32248  5.72412  1.12768  5.12051  0.89038  3.30014  5.46930  5.40239  5.11273  5.13862  4.74485  4.10164  2.37412  5.77405  4.74633    173 l - - -
          2.68618  4.42225  2.77519  2.73123  3.46354  2.40513  3.72494  3.29354  2.67741  2.69355  4.24690  2.90347  2.73739  3.18146  2.89801  2.37887  2.77519  2.98518  4.58477  3.61503
          0.01374  4.69016  5.41251  0.61958  0.77255  0.48576  0.95510
    155   1.88413  4.50989  3.87002  3.37519  3.91343  3.64327  4.29033  3.08150  3.33686  2.95651  3.86631  2.61241  4.18314  3.63104  3.66059  2.98771  2.34896  1.34452  5.37220  4.15011    174 v - - -
          2.68618  4.42225  2.77519  2.73123  3.46354  2.40513  3.72494  3.29354  2.67741  2.69355  4.24690  2.90347  2.73739  3.18146  2.89801  2.37887  2.77519  2.98518  4.58477  3.61503
          0.01374  4.69016  5.41251  0.61958  0.77255  0.48576  0.95510
    156   3.08076  4.52615  4.53116  2.69652  2.49515  4.20493  4.48455  2.67095  3.83006  1.36441  1.69991  4.17959  4.52552  4.02077  3.99809  3.50167  3.30741  2.63880  5.06452  3.89779    175 l - - -
          2.68618  4.42225  2.77519  2.73123  3.46354  2.40513  3.72494  3.29354  2.67741  2.69355  4.24690  2.90347  2.73739  3.18146  2.89801  2.37887  2.77519  2.98518  4.58477  3.61503
          0.01374  4.69016  5.41251  0.61958  0.77255  0.48576  0.95510
    157   3.18790  5.05988  4.11242  4.04639  5.38815  2.14586  5.21204  4.99225  4.30632  4.60341  5.47504  4.20761  0.44101  4.56403  4.54461  3.36534  3.71606  4.32014  6.49520  5.50456    176 P - - -
          2.68618  4.42225  2.77519  2.73123  3.46354  2.40513  3.72494  3.29354  2.67741  2.69355  4.24690  2.90347  2.73739  3.18146  2.89801  2.37887  2.77519  2.98518  4.58477  3.61503
          0.01374  4.69016  5.41251  0.61958  0.77255  0.48576  0.95510
    158   2.96051  5.42149  3.05922  1.56303  4.78862  3.64825  2.79988  4.24753  1.60898  3.70387  4.47278  3.11571  4.06244  2.41238  2.84051  2.91524  3.18265  3.82858  5.80596  4.44127    177 e - - -
          2.68618  4.42225  2.77519  2.73123  3.46354  2.40513  3.72494  3.29354  2.67741  2.69355  4.24690  2.90347  2.73739  3.18146  2.89801  2.37887  2.77519  2.98518  4.58477  3.61503
          0.01374  4.69016  5.41251  0.61958  0.77255  0.48576  0.95510
    159   2.84133  5.31023  1.62610  2.48187  4.65593  3.54918  3.80323  4.13398  2.10328  3.62992  4.38735  3.03201  2.93968  2.91400  3.07119  2.32083  2.54284  3.70885  5.77667  4.36718    178 d - - -
          2.68618  4.42225  2.77519  2.73123  3.46354  2.40513  3.72494  3.29354  2.67741  2.69355  4.24690  2.90347  2.73739  3.18146  2.89801  2.37887  2.77519  2.98518  4.58477  3.61503
          0.01374  4.69016  5.41251  0.61958  0.77255  0.48576  0.95510
    160   1.73507  5.09408  1.87320  2.74966  4.83025  3.49519  4.14689  4.29585  3.03773  3.86082  4.65411  3.24074  4.09735  3.30407  3.52990  1.35371  3.22871  3.80922  6.04164  4.66800    179 s - - -
          2.68618  4.42225  2.77519  2.73123  3.46354  2.40513  3.72494  3.29354  2.67741  2.69355  4.24690  2.90347  2.73739  3.18146  2.89801  2.37887  2.77519  2.98518  4.58477  3.61503
          0.01374  4.69016  5.41251  0.61958  0.77255  0.48576  0.95510
    161   3.15393  4.51124  4.91135  4.33889  3.54169  4.39098  4.77050  1.94945  4.19411  1.35893  3.43725  4.47393  2.81850  4.36866  4.30370  3.71736  3.39223  1.37468  5.27686  4.11553    180 l - - -
          2.68618  4.42225  2.77519  2.73123  3.46354  2.40513  3.72494  3.29354  2.67741  2.69355  4.24690  2.90347  2.73739  3.18146  2.89801  2.37887  2.77519  2.98518  4.58477  3.61503
          0.01374  4.69016  5.41251  0.61958  0.77255  0.48576  0.95510
    162   4.49875  5.66730  5.39383  5.30925  0.26808  4.86108  4.51950  4.02001  5.22340  3.21883  4.64932  5.05372  5.34048  5.18047  5.14079  4.67942  4.81896  4.05822  4.63520  2.94626    181 F - - -
          2.68618  4.42225  2.77519  2.73123  3.46354  2.40513  3.72494  3.29354  2.67741  2.69355  4.24690  2.90347  2.73739  3.18146  2.89801  2.37887  2.77519  2.98518  4.58477  3.61503
          0.01374  4.69016  5.41251  0.61958  0.77255  0.48576  0.95510
    163   2.81750  5.00019  3.16807  1.93233  4.25760  3.62213  3.84007  3.62325  2.13857  3.26347  4.08803  3.16195  4.02597  2.99340  3.05096  2.85387  2.17591  1.98962  5.51558  4.18796    182 e - - -
          2.68618  4.42225  2.77519  2.73123  3.46354  2.40513  3.72494  3.29354  2.67741  2.69355  4.24690  2.90347  2.73739  3.18146  2.89801  2.37887  2.77519  2.98518  4.58477  3.61503
          0.01374  4.69016  5.41251  0.61958  0.77255  0.48576  0.95510
    164   2.34610  5.26602  3.02494  2.08524  4.60686  2.80365  3.73349  4.08417  2.13136  3.56618  4.31029  3.01976  3.94367  2.43598  2.19303  2.35191  3.01001  3.65493  5.69851  4.29796    183 e - - -
          2.68618  4.42225  2.77519  2.73123  3.46354  2.40513  3.72494  3.29354  2.67741  2.69355  4.24690  2.90347  2.73739  3.18146  2.89801  2.37887  2.77519  2.98518  4.58477  3.61503
          0.01374  4.69016  5.41251  0.61958  0.77255  0.48576  0.95510
    165   3.03261  5.59374  2.22641  1.32881  4.91479  3.56981  3.92538  4.41951  2.77459  3.89052  4.66404  3.02628  4.07700  1.99642  3.30854  2.21581  3.28508  3.97610  6.02702  4.57054    184 e - - -
          2.68621  4.42228  2.77522  2.73084  3.46356  2.40515  3.72497  3.29357  2.67743  2.69357  4.24692  2.90349  2.73742  3.18149  2.89803  2.37889  2.77522  2.98521  4.58479  3.61506
          0.10919  2.31281  5.41251  0.27140  1.43680  0.48576  0.95510
    166   2.33415  5.30078  2.93096  2.16375  4.66259  3.57704  3.87010  4.12367  2.63768  3.64253  4.42333  3.08575  4.03729  1.33674  3.10815  2.37585  3.15377  3.71811  5.80506  4.41554    186 q - - -
          2.68618  4.42225  2.77519  2.73123  3.46354  2.40513  3.72494  3.29354  2.67741  2.69355  4.24690  2.90347  2.73739  3.18146  2.89801  2.37887  2.77519  2.98518  4.58477  3.61503
          0.01374  4.69016  5.41251  0.61958  0.77255  0.48576  0.95510
    167   2.77511  5.22807  2.56028  2.08842  4.55057  3.54730  3.74197  4.01980  2.17765  3.52280  4.27645  3.02403  3.94492  2.84756  2.49789  2.08236  3.00664  2.36681  5.67363  4.27770    187 s - - -
          2.68618  4.42225  2.77519  2.73123  3.46354  2.40513  3.72494  3.29354  2.67741  2.69355  4.24690  2.90347  2.73739  3.18146  2.89801  2.37887  2.77519  2.98518  4.58477  3.61503
          0.01374  4.69016  5.41251  0.61958  0.77255  0.48576  0.95510
    168   2.05001  5.23386  2.99514  1.90054  4.57259  3.55383  3.78514  4.03785  2.20598  3.55020  4.31327  3.04674  2.31795  2.89756  3.02302  2.36006  3.04811  3.62877  5.70862  4.31632    188 e - - -
          2.68618  4.42225  2.77519  2.73123  3.46354  2.40513  3.72494  3.29354  2.67741  2.69355  4.24690  2.90347  2.73739  3.18146  2.89801  2.37887  2.77519  2.98518  4.58477  3.61503
          0.01374  4.69016  5.41251  0.61958  0.77255  0.48576  0.95510
    169   1.21381  4.54722  3.93539  3.48250  4.33054  2.39135  4.45909  3.68173  3.46106  3.40771  4.26300  3.69397  2.09720  3.74858  3.79446  2.84833  3.08168  2.20528  5.72403  4.50701    189 a - - -
          2.68618  4.42225  2.77519  2.73123  3.46354  2.40513  3.72494  3.29354  2.67741  2.69355  4.24690  2.90347  2.73739  3.18146  2.89801  2.37887  2.77519  2.98518  4.58477  3.61503
          0.01374  4.69016  5.41251  0.61958  0.77255  0.48576  0.95510
    170   2.86466  5.07284  3.28606  2.80108  4.64532  3.59090  3.97634  4.07102  1.53869  3.62193  4.42086  3.27288  4.08609  3.11535  3.01833  1.42699  2.47874  3.65564  5.78642  4.47105    190 s - - -
          2.68618  4.42225  2.77519  2.73123  3.46354  2.40513  3.72494  3.29354  2.67741  2.69355  4.24690  2.90347  2.73739  3.18146  2.89801  2.37887  2.77519  2.98518  4.58477  3.61503
          0.01374  4.69016  5.41251  0.61958  0.77255  0.48576  0.95510
    171   0.29164  4.83312  4.53132  4.44337  5.10532  3.62443  5.32624  4.38703  4.48830  4.21560  5.19485  4.31328  4.43917  4.74872  4.62107  3.19936  3.53398  3.86814  6.42091  5.36097    191 A - - -
          2.68618  4.42225  2.77519  2.73123  3.46354  2.40513  3.72494  3.29354  2.67741  2.69355  4.24690  2.90347  2.73739  3.18146  2.89801  2.37887  2.77519  2.98518  4.58477  3.61503
          0.01374  4.69016  5.41251  0.61958  0.77255  0.48576  0.95510
    172   1.90689  4.56357  4.20720  4.03203  5.05835  3.33582  5.01521  4.49616  4.10598  4.21241  5.01533  3.94417  4.16000  4.33810  4.32678  0.54779  3.17964  3.78303  6.40111  5.24580    192 S - - -
          2.68618  4.42225  2.77519  2.73123  3.46354  2.40513  3.72494  3.29354  2.67741  2.69355  4.24690  2.90347  2.73739  3.18146  2.89801  2.37887  2.77519  2.98518  4.58477  3.61503
          0.01374  4.69016  5.41251  0.61958  0.77255  0.48576  0.95510
    173   3.58459  4.80405  5.61528  5.17330  4.16140  5.13954  5.94844  1.60018  5.10078  2.58358  3.90281  5.32954  5.40479  5.37554  5.27767  4.58978  3.85771  0.56482  6.28793  5.05376    193 V - - -
          2.68618  4.42225  2.77519  2.73123  3.46354  2.40513  3.72494  3.29354  2.67741  2.69355  4.24690  2.90347  2.73739  3.18146  2.89801  2.37887  2.77519  2.98518  4.58477  3.61503
          0.01374  4.69016  5.41251  0.61958  0.77255  0.48576  0.95510
    174   2.78750  4.25029  4.29232  3.70336  3.35185  3.90051  4.20681  2.25706  3.56906  2.10010  3.36017  3.89622  4.26766  3.78962  2.64036  3.19006  2.47320  1.60934  4.87070  2.74499    194 v - - -
          2.68618  4.42225  2.77519  2.73123  3.46354  2.40513  3.72494  3.29354  2.67741  2.69355  4.24690  2.90347  2.73739  3.18146  2.89801  2.37887  2.77519  2.98518  4.58477  3.61503
          0.01374  4.69016  5.41251  0.61958  0.77255  0.48576  0.95510
    175   3.66289  4.88100  5.66840  5.14300  3.71841  5.15439  5.65139  1.43315  5.03809  1.03630  3.47287  5.30186  5.31444  5.11317  5.09898  4.55362  3.90065  1.47464  5.84436  4.76438    195 l - - -
          2.68618  4.42225  2.77519  2.73123  3.46354  2.40513  3.72494  3.29354  2.67741  2.69355  4.24690  2.90347  2.73739  3.18146  2.89801  2.37887  2.77519  2.98518  4.58477  3.61503
          0.01374  4.69016  5.41251  0.61958  0.77255  0.48576  0.95510
    176   2.77466  5.17979  3.06682  2.50853  4.48913  3.56146  3.74673  3.94532  2.18935  3.46677  3.04852  2.55802  3.95321  2.41710  2.48782  2.33182  2.13450  3.55151  5.63223  4.25212    196 t - - -
          2.68618  4.42225  2.77519  2.73123  3.46354  2.40513  3.72494  3.29354  2.67741  2.69355  4.24690  2.90347  2.73739  3.18146  2.89801  2.37887  2.77519  2.98518  4.58477  3.61503
          0.01374  4.69016  5.41251  0.61958  0.77255  0.48576  0.95510
    177   2.95440  4.43000  4.40417  3.83613  3.45567  4.05701  4.41460  2.13723  3.70698  1.15372  3.39633  4.05690  2.70126  3.93869  3.89506  3.36290  2.52171  2.47425  5.08232  3.90756    197 l - - -
          2.68618  4.42225  2.77519  2.73123  3.46354  2.40513  3.72494  3.29354  2.67741  2.69355  4.24690  2.90347  2.73739  3.18146  2.89801  2.37887  2.77519  2.98518  4.58477  3.61503
          0.01374  4.69016  5.41251  0.61958  0.77255  0.48576  0.95510
    178   2.84799  5.10907  3.22223  2.64263  4.39065  3.64504  3.79839  3.81051  1.86376  2.69411  4.17331  3.15565  4.02835  2.11682  2.29356  2.85937  2.47984  3.46711  3.34221  4.23721    198 k - - -
          2.68618  4.42225  2.77519  2.73123  3.46354  2.40513  3.72494  3.29354  2.67741  2.69355  4.24690  2.90347  2.73739  3.18146  2.89801  2.37887  2.77519  2.98518  4.58477  3.61503
          0.01374  4.69016  5.41251  0.61958  0.77255  0.48576  0.95510
    179   2.98090  5.05951  3.23005  2.98653  4.64456  2.39538  2.62358  4.21672  3.12489  3.80520  4.64654  3.43404  0.97153  3.48347  3.51853  3.05548  3.34600  3.78555  5.91740  4.58177    199 p - - -
          2.68618  4.42225  2.77519  2.73123  3.46354  2.40513  3.72494  3.29354  2.67741  2.69355  4.24690  2.90347  2.73739  3.18146  2.89801  2.37887  2.77519  2.98518  4.58477  3.61503
          0.21820  4.69016  1.67745  0.61958  0.77255  0.48576  0.95510
    180   2.88861  5.12003  2.06281  2.60471  4.90120  1.13508  4.14231  4.39955  3.13261  3.95569  4.77437  3.11542  4.04772  3.32130  3.65875  2.15547  3.26898  3.88730  6.12728  4.72348    200 g - - -
          2.68618  4.42225  2.77519  2.73123  3.46354  2.40513  3.72494  3.29354  2.67741  2.69355  4.24690  2.90347  2.73739  3.18146  2.89801  2.37887  2.77519  2.98518  4.58477  3.61503
          0.01683  4.48879  5.21114  0.61958  0.77255  0.32764  1.27520
    181   2.78084  5.11111  3.10808  2.55071  4.40174  2.77391  3.76948  3.84172  2.20617  3.39281  4.17655  3.08088  3.97100  2.89294  2.17598  2.02168  2.48999  3.47447  5.58406  3.05279    201 s - - -
          2.68618  4.42225  2.77519  2.73123  3.46354  2.40513  3.72494  3.29354  2.67741  2.69355  4.24690  2.90347  2.73739  3.18146  2.89801  2.37887  2.77519  2.98518  4.58477  3.61503
          0.01374  4.69016  5.41251  0.61958  0.77255  0.48576  0.95510
    182   2.26223  5.03161  1.92685  2.71670  4.63280  3.50672  4.02483  4.07836  2.86293  3.65193  4.44243  3.20964  4.04676  3.17190  3.34063  2.23214  1.48931  3.64152  5.84870  4.49098    202 t - - -
          2.68618  4.42225  2.77519  2.73123  3.46354  2.40513  3.72494  3.29354  2.67741  2.69355  4.24690  2.90347  2.73739  3.18146  2.89801  2.37887  2.77519  2.98518  4.58477  3.61503
          0.01374  4.69016  5.41251  0.61958  0.77255  0.48576  0.95510
    183   4.00741  5.21102  5.85327  5.31802  3.44647  5.40862  5.73629  1.82552  5.15493  0.52154  3.19705  5.55363  5.43474  5.08636  5.14178  4.83876  4.22159  2.62292  5.71350  4.72295    203 L - - -
          2.68618  4.42225  2.77519  2.73123  3.46354  2.40513  3.72494  3.29354  2.67741  2.69355  4.24690  2.90347  2.73739  3.18146  2.89801  2.37887  2.77519  2.98518  4.58477  3.61503
          0.01374  4.69016  5.41251  0.61958  0.77255  0.48576  0.95510
    184   2.79778  5.14902  2.16605  2.16104  4.43909  3.56398  3.79018  2.75892  2.57027  3.43513  4.21831  3.06301  3.97591  2.91488  3.05468  2.03817  2.21629  3.50845  5.62966  4.25441    204 s - - -
          2.68618  4.42225  2.77519  2.73123  3.46354  2.40513  3.72494  3.29354  2.67741  2.69355  4.24690  2.90347  2.73739  3.18146  2.89801  2.37887  2.77519  2.98518  4.58477  3.61503
          0.01374  4.69016  5.41251  0.61958  0.77255  0.48576  0.95510
    185   2.81371  5.29240  3.01455  1.91606  4.63378  3.56394  3.75484  4.10768  1.90113  3.58984  4.33991  3.03521  3.01044  2.06658  2.93793  2.77772  2.40771  3.68227  5.72156  4.32526    205 k - - -
          2.68618  4.42225  2.77519  2.73123  3.46354  2.40513  3.72494  3.29354  2.67741  2.69355  4.24690  2.90347  2.73739  3.18146  2.89801  2.37887  2.77519  2.98518  4.58477  3.61503
          0.01374  4.69016  5.41251  0.61958  0.77255  0.48576  0.95510
    186   2.31865  5.33228  2.87710  1.64599  4.71457  2.71057  3.86111  4.19532  2.66014  3.69580  4.46063  1.97191  4.01490  2.97906  3.16482  2.32193  3.13736  3.76364  5.84691  4.43289    206 e - - -
          2.68625  4.42232  2.77526  2.73130  3.46361  2.40519  3.72501  3.29361  2.67698  2.69362  4.24696  2.90353  2.73746  3.18153  2.89745  2.37893  2.77526  2.98525  4.58484  3.61510
          0.13558  2.10102  5.41251  0.67079  0.71601  0.48576  0.95510
    187   3.18102  5.58534  3.07192  2.16928  4.97878  3.75202  3.92453  4.40864  1.92233  3.84724  4.65692  3.22166  4.19967  1.10774  2.79177  3.12412  3.39584  4.01330  5.92539  4.60545    209 q - - -
          2.68618  4.42225  2.77519  2.73123  3.46354  2.40513  3.72494  3.29354  2.67741  2.69355  4.24690  2.90347  2.73739  3.18146  2.89801  2.37887  2.77519  2.98518  4.58477  3.61503
          0.01374  4.69016  5.41251  0.61958  0.77255  0.48576  0.95510
    188   2.46566  4.69118  5.40985  4.92265  4.09114  4.88745  5.57378  1.04662  4.83783  2.64618  3.87469  5.05515  5.19527  5.08718  4.99773  4.29025  3.69806  1.07448  6.03095  4.81172    210 i - - -
          2.68618  4.42225  2.77519  2.73123  3.46354  2.40513  3.72494  3.29354  2.67741  2.69355  4.24690  2.90347  2.73739  3.18146  2.89801  2.37887  2.77519  2.98518  4.58477  3.61503
          0.01374  4.69016  5.41251  0.61958  0.77255  0.48576  0.95510
    189   2.85664  5.35326  2.96757  2.05624  4.69928  3.57256  3.78087  4.17771  1.88817  3.65023  4.40181  2.48021  3.98958  1.82622  2.96474  2.36663  3.08833  3.74616  5.77471  4.37286    211 q - - -
          2.68618  4.42225  2.77519  2.73123  3.46354  2.40513  3.72494  3.29354  2.67741  2.69355  4.24690  2.90347  2.73739  3.18146  2.89801  2.37887  2.77519  2.98518  4.58477  3.61503
          0.01374  4.69016  5.41251  0.61958  0.77255  0.48576  0.95510
    190   1.07338  4.54329  4.20287  3.96352  5.04035  1.28874  4.95113  4.50299  4.03519  4.17531  4.95359  3.90358  4.13153  4.25275  4.28865  1.99686  3.14213  3.77452  6.36740  5.21838    212 a - - -
          2.68618  4.42225  2.77519  2.73123  3.46354  2.40513  3.72494  3.29354  2.67741  2.69355  4.24690  2.90347  2.73739  3.18146  2.89801  2.37887  2.77519  2.98518  4.58477  3.61503
          0.01374  4.69016  5.41251  0.61958  0.77255  0.48576  0.95510
    191   3.62114  4.83008  5.66391  5.15964  3.87037  5.16552  5.74174  1.08631  5.07205  1.46485  3.62094  5.31452  5.34835  5.21026  5.16863  4.57541  3.86721  1.33826  5.98038  4.85306    213 i - - -
          2.68618  4.42225  2.77519  2.73123  3.46354  2.40513  3.72494  3.29354  2.67741  2.69355  4.24690  2.90347  2.73739  3.18146  2.89801  2.37887  2.77519  2.98518  4.58477  3.61503
          0.01374  4.69016  5.41251  0.61958  0.77255  0.48576  0.95510
    192   2.78273  4.29249  4.13180  3.54804  3.39732  3.86442  4.15809  2.71769  3.42333  2.47509  2.63254  3.79947  4.23578  3.67805  2.77168  3.14560  2.42470  1.47278  4.90259  2.78180    214 v - - -
          2.68618  4.42225  2.77519  2.73123  3.46354  2.40513  3.72494  3.29354  2.67741  2.69355  4.24690  2.90347  2.73739  3.18146  2.89801  2.37887  2.77519  2.98518  4.58477  3.61503
          0.01374  4.69016  5.41251  0.61958  0.77255  0.48576  0.95510
    193   2.34937  5.14391  3.07806  2.52837  3.20007  3.57031  2.16152  3.88417  2.10176  3.42409  4.20096  2.54903  3.96408  2.40418  2.97498  2.77228  3.01112  3.50718  5.60385  4.23200    215 k - - -
          2.68618  4.42225  2.77519  2.73123  3.46354  2.40513  3.72494  3.29354  2.67741  2.69355  4.24690  2.90347  2.73739  3.18146  2.89801  2.37887  2.77519  2.98518  4.58477  3.61503
          0.01374  4.69016  5.41251  0.61958  0.77255  0.48576  0.95510
    194   4.22217  5.47852  5.50428  5.21025  3.67814  5.02092  5.63886  2.97018  4.99295  0.28051  3.55219  5.42721  5.35851  5.14217  5.00937  4.80697  4.49735  3.20422  5.77124  4.66502    216 L - - -
          2.68618  4.42225  2.77519  2.73123  3.46354  2.40513  3.72494  3.29354  2.67741  2.69355  4.24690  2.90347  2.73739  3.18146  2.89801  2.37887  2.77519  2.98518  4.58477  3.61503
          0.01374  4.69016  5.41251  0.61958  0.77255  0.48576  0.95510
    195   3.60107  4.80236  5.67162  5.22674  4.18813  5.21033  6.02084  1.27996  5.17036  2.59881  3.91554  5.38823  5.44702  5.44266  5.34896  4.66132  3.86889  0.69626  6.33480  5.10233    217 v - - -
          2.68618  4.42225  2.77519  2.73123  3.46354  2.40513  3.72494  3.29354  2.67741  2.69355  4.24690  2.90347  2.73739  3.18146  2.89801  2.37887  2.77519  2.98518  4.58477  3.61503
          0.01374  4.69016  5.41251  0.61958  0.77255  0.48576  0.95510
    196   1.53823  4.85843  3.35979  2.95136  4.60283  3.48737  4.16228  4.03911  2.98214  3.64250  4.44889  3.37097  4.07755  2.29584  3.39843  1.35609  3.12528  3.58846  5.85309  4.54678    218 s - - -
          2.68618  4.42225  2.77519  2.73123  3.46354  2.40513  3.72494  3.29354  2.67741  2.69355  4.24690  2.90347  2.73739  3.18146  2.89801  2.37887  2.77519  2.98518  4.58477  3.61503
          0.01374  4.69016  5.41251  0.61958  0.77255  0.48576  0.95510
    197   2.36363  5.07547  3.11646  2.56281  4.35851  2.34023  3.77876  3.79349  2.19129  3.35775  4.14818  3.09049  3.97347  2.90797  2.53805  2.10327  3.00841  3.43579  5.56164  2.88135    219 s - - -
          2.68618  4.42225  2.77519  2.73123  3.46354  2.40513  3.72494  3.29354  2.67741  2.69355  4.24690  2.90347  2.73739  3.18146  2.89801  2.37887  2.77519  2.98518  4.58477  3.61503
          0.01374  4.69016  5.41251  0.61958  0.77255  0.48576  0.95510
    198   0.80408  4.54197  4.27101  4.05165  5.00439  3.33061  4.99525  4.42960  4.08974  4.14559  4.94719  3.94706  4.14914  4.31899  4.31302  1.29346  3.15807  3.73907  6.35277  5.20348    220 a - - -
          2.68618  4.42225  2.77519  2.73123  3.46354  2.40513  3.72494  3.29354  2.67741  2.69355  4.24690  2.90347  2.73739  3.18146  2.89801  2.37887  2.77519  2.98518  4.58477  3.61503
          0.01374  4.69016  5.41251  0.61958  0.77255  0.48576  0.95510
    199   3.58996  4.80322  5.63355  5.19008  4.16941  5.16305  5.97071  1.52497  5.12288  2.58789  3.90618  5.34833  5.41846  5.39637  5.30024  4.61312  3.86111  0.58946  6.30206  5.06886    221 V - - -
          2.68618  4.42225  2.77519  2.73123  3.46354  2.40513  3.72494  3.29354  2.67741  2.69355  4.24690  2.90347  2.73739  3.18146  2.89801  2.37887  2.77519  2.98518  4.58477  3.61503
          0.01374  4.69016  5.41251  0.61958  0.77255  0.48576  0.95510
    200   2.38202  5.34241  2.37769  1.58242  4.67893  3.55137  3.82199  4.15793  2.61001  3.65599  4.41722  3.03012  2.41064  2.93569  3.11485  2.82624  2.48167  3.73440  5.80595  4.39073    222 e - - -
          2.68618  4.42225  2.77519  2.73123  3.46354  2.40513  3.72494  3.29354  2.67741  2.69355  4.24690  2.90347  2.73739  3.18146  2.89801  2.37887  2.77519  2.98518  4.58477  3.61503
          0.01374  4.69016  5.41251  0.61958  0.77255  0.48576  0.95510
    201   3.07520  5.40552  2.89952  2.66404  4.91559  1.42813  4.05398  4.38832  2.15737  3.89654  4.70741  1.63982  4.16438  3.20032  3.22840  3.05223  3.36536  3.95552  6.03135  4.65631    223 g - - -
          2.68618  4.42225  2.77519  2.73123  3.46354  2.40513  3.72494  3.29354  2.67741  2.69355  4.24690  2.90347  2.73739  3.18146  2.89801  2.37887  2.77519  2.98518  4.58477  3.61503
          0.01374  4.69016  5.41251  0.61958  0.77255  0.48576  0.95510
    202   4.02225  5.22668  5.85373  5.31980  3.43782  5.41458  5.73523  1.92138  5.15157  0.49366  3.18984  5.55899  5.43795  5.08245  5.13773  4.84718  4.23587  2.65194  5.70774  4.71666    224 L - - -
          2.68618  4.42225  2.77519  2.73123  3.46354  2.40513  3.72494  3.29354  2.67741  2.69355  4.24690  2.90347  2.73739  3.18146  2.89801  2.37887  2.77519  2.98518  4.58477  3.61503
          0.01374  4.69016  5.41251  0.61958  0.77255  0.48576  0.95510
    203   2.79074  5.26816  2.99311  2.07481  4.60414  3.54633  3.75004  4.08067  1.93200  3.57062  4.31925  2.54665  2.47675  2.85351  2.97804  2.32083  2.51959  3.65561  5.71077  4.30772    225 k - - -
          2.68618  4.42225  2.77519  2.73123  3.46354  2.40513  3.72494  3.29354  2.67741  2.69355  4.24690  2.90347  2.73739  3.18146  2.89801  2.37887  2.77519  2.98518  4.58477  3.61503
          0.01374  4.69016  5.41251  0.61958  0.77255  0.48576  0.95510
    204   3.01208  5.32454  2.84281  1.72923  4.84968  3.56356  4.07840  4.32224  2.94543  3.86370  4.67314  3.16581  1.33442  3.23200  3.43454  2.16214  3.32135  3.88609  6.03683  4.63925    226 p - - -
          2.68618  4.42225  2.77519  2.73123  3.46354  2.40513  3.72494  3.29354  2.67741  2.69355  4.24690  2.90347  2.73739  3.18146  2.89801  2.37887  2.77519  2.98518  4.58477  3.61503
          0.01374  4.69016  5.41251  0.61958  0.77255  0.48576  0.95510
    205   2.07774  5.34211  2.00073  2.14384  4.67701  2.77488  3.78710  4.16224  2.16800  3.64590  4.39627  3.01482  3.97526  2.89379  3.05885  2.31466  3.07661  3.72948  5.78385  4.36596    227 d - - -
          2.68618  4.42225  2.77519  2.73123  3.46354  2.40513  3.72494  3.29354  2.67741  2.69355  4.24690  2.90347  2.73739  3.18146  2.89801  2.37887  2.77519  2.98518  4.58477  3.61503
          0.01374  4.69016  5.41251  0.61958  0.77255  0.48576  0.95510
    206   3.28897  5.88658  2.05017  2.47602  5.18602  3.60360  4.11203  4.72922  3.08138  4.19726  5.02748  0.94225  4.20835  2.32723  3.65447  3.17435  3.57108  4.28173  6.33312  4.82521    228 n - - -
          2.68618  4.42225  2.77519  2.73123  3.46354  2.40513  3.72494  3.29354  2.67741  2.69355  4.24690  2.90347  2.73739  3.18146  2.89801  2.37887  2.77519  2.98518  4.58477  3.61503
          0.01374  4.69016  5.41251  0.61958  0.77255  0.48576  0.95510
    207   3.60083  4.80235  5.67084  5.22597  4.18776  5.20938  6.01978  1.28718  5.16938  2.59862  3.91535  5.38740  5.44644  5.44169  5.34795  4.66034  3.86871  0.69243  6.33411  5.10163    229 V - - -
          2.68618  4.42225  2.77519  2.73123  3.46354  2.40513  3.72494  3.29354  2.67741  2.69355  4.24690  2.90347  2.73739  3.18146  2.89801  2.37887  2.77519  2.98518  4.58477  3.61503
          0.01374  4.69016  5.41251  0.61958  0.77255  0.48576  0.95510
    208   2.24960  4.85230  3.27351  2.71976  4.08464  3.63073  3.85936  3.46784  2.24879  3.11549  3.95506  3.21494  4.02921  2.48262  3.10183  2.85493  1.94268  2.20875  5.39656  4.09435    230 t - - -
          2.68618  4.42225  2.77519  2.73123  3.46354  2.40513  3.72494  3.29354  2.67741  2.69355  4.24690  2.90347  2.73739  3.18146  2.89801  2.37887  2.77519  2.98518  4.58477  3.61503
          0.01374  4.69016  5.41251  0.61958  0.77255  0.48576  0.95510
    209   3.59885  4.80717  5.64922  5.15118  3.92928  5.15562  5.75797  1.34486  5.06847  1.59276  3.68058  5.30377  5.35070  5.23344  5.17954  4.56741  3.84778  0.99781  6.02401  4.87496    231 v - - -
          2.68618  4.42225  2.77519  2.73123  3.46354  2.40513  3.72494  3.29354  2.67741  2.69355  4.24690  2.90347  2.73739  3.18146  2.89801  2.37887  2.77519  2.98518  4.58477  3.61503
          0.01374  4.69016  5.41251  0.61958  0.77255  0.48576  0.95510
    210   2.48529  4.57081  5.19236  4.64770  3.80558  4.63761  5.11439  1.46059  4.52127  2.49469  2.57596  4.75933  4.94221  4.71768  4.63193  3.99156  3.52344  1.04030  5.59042  4.40152    232 v - - -
          2.68618  4.42225  2.77519  2.73123  3.46354  2.40513  3.72494  3.29354  2.67741  2.69355  4.24690  2.90347  2.73739  3.18146  2.89801  2.37887  2.77519  2.98518  4.58477  3.61503
          0.01374  4.69016  5.41251  0.61958  0.77255  0.48576  0.95510
    211   3.35926  5.77189  0.60962  2.60570  5.35229  3.59775  4.34855  4.94921  3.48845  4.46466  5.35185  3.17521  4.29841  3.54517  4.12319  2.28509  3.72957  4.43841  6.57588  5.05543    233 D - - -
          2.68618  4.42225  2.77519  2.73123  3.46354  2.40513  3.72494  3.29354  2.67741  2.69355  4.24690  2.90347  2.73739  3.18146  2.89801  2.37887  2.77519  2.98518  4.58477  3.61503
          0.01374  4.69016  5.41251  0.61958  0.77255  0.48576  0.95510
    212   2.33059  5.22202  2.98594  2.57959  4.65706  3.55442  3.89056  4.12219  2.66293  3.64533  4.42201  1.73688  4.02831  1.75625  3.13382  2.35477  3.12965  3.70088  5.80722  4.42327    234 n - - -
          2.68618  4.42225  2.77519  2.73123  3.46354  2.40513  3.72494  3.29354  2.67741  2.69355  4.24690  2.90347  2.73739  3.18146  2.89801  2.37887  2.77519  2.98518  4.58477  3.61503
          0.01374  4.69016  5.41251  0.61958  0.77255  0.48576  0.95510
    213   2.78154  5.28815  2.47227  2.45787  4.63067  2.82659  3.73650  4.11519  2.14236  3.59148  4.33129  2.18329  3.94060  2.43502  2.52337  2.25577  3.01358  3.67779  5.72079  4.31026    235 k - - -
          2.68618  4.42225  2.77519  2.73123  3.46354  2.40513  3.72494  3.29354  2.67741  2.69355  4.24690  2.90347  2.73739  3.18146  2.89801  2.37887  2.77519  2.98518  4.58477  3.61503
          0.01374  4.69016  5.41251  0.61958  0.77255  0.48576  0.95510
    214   2.69870  4.59933  3.85172  3.48131  4.39531  0.92945  4.49574  3.78986  3.47429  3.48746  2.58723  3.70081  4.14686  3.78672  3.79272  2.15288  3.13454  3.38041  5.78751  4.55645    236 g - - -
          2.68618  4.42225  2.77519  2.73123  3.46354  2.40513  3.72494  3.29354  2.67741  2.69355  4.24690  2.90347  2.73739  3.18146  2.89801  2.37887  2.77519  2.98518  4.58477  3.61503
          0.01374  4.69016  5.41251  0.61958  0.77255  0.48576  0.95510
    215   2.81770  5.26062  3.02625  2.16661  4.58783  3.57087  2.45559  4.05304  2.48621  3.55287  4.31301  2.13221  3.97436  2.87348  2.49247  2.78862  2.08547  3.64358  5.69878  4.31111    237 t - - -
          2.68618  4.42225  2.77519  2.73123  3.46354  2.40513  3.72494  3.29354  2.67741  2.69355  4.24690  2.90347  2.73739  3.18146  2.89801  2.37887  2.77519  2.98518  4.58477  3.61503
          0.01374  4.69016  5.41251  0.61958  0.77255  0.48576  0.95510
    216   2.81669  4.24811  3.00422  3.84482  3.32845  3.95218  4.26772  2.09317  3.70120  1.76501  2.56542  3.99212  4.31360  3.89327  3.83070  3.24878  3.04881  1.84402  4.87257  2.75181    238 l - - -
          2.68618  4.42225  2.77519  2.73123  3.46354  2.40513  3.72494  3.29354  2.67741  2.69355  4.24690  2.90347  2.73739  3.18146  2.89801  2.37887  2.77519  2.98518  4.58477  3.61503
          0.01374  4.69016  5.41251  0.61958  0.77255  0.48576  0.95510
    217   3.17157  4.70162  4.24902  3.72288  3.20585  4.17133  4.24574  2.95301  3.48146  0.92814  3.53504  4.00030  4.52039  2.66434  3.69962  3.48080  3.39818  2.88437  4.86259  2.50772    239 l - - -
          2.68618  4.42225  2.77519  2.73123  3.46354  2.40513  3.72494  3.29354  2.67741  2.69355  4.24690  2.90347  2.73739  3.18146  2.89801  2.37887  2.77519  2.98518  4.58477  3.61503
          0.20522  4.69016  1.73529  0.61958  0.77255  0.48576  0.95510
    218   2.97882  5.40198  2.01861  2.43764  4.86006  3.45671  3.96696  4.36718  2.88950  3.87865  4.68371  2.09213  4.03535  3.11686  3.43200  1.27262  3.27846  3.91599  6.03543  4.58667    240 s - - -
          2.68655  4.42263  2.77412  2.73031  3.46282  2.40519  3.72532  3.29316  2.67739  2.69351  4.24727  2.90333  2.73777  3.18184  2.89838  2.37924  2.77557  2.98500  4.58514  3.61541
          0.46802  0.99865  5.22390  1.35120  0.29966  0.78997  0.60488
    219   2.31309  5.40129  1.78859  1.94759  4.74716  3.47479  3.84511  4.23527  2.70002  3.73463  4.51630  2.95660  3.98352  2.97441  3.22925  1.77571  3.17209  3.80667  5.89058  4.45210    251 s - - -
          2.68618  4.42225  2.77519  2.73123  3.46354  2.40513  3.72494  3.29354  2.67741  2.69355  4.24690  2.90347  2.73739  3.18146  2.89801  2.37887  2.77519  2.98518  4.58477  3.61503
          0.01662  4.50155  5.22390  0.61958  0.77255  0.33387  1.25931
    220   2.76946  4.96616  2.58141  2.60716  3.06231  3.59250  3.80661  3.62210  2.61217  2.67497  4.04238  2.12871  2.49241  2.95889  3.07630  2.80424  2.51976  3.29963  5.47229  4.13594    252 n - - -
          2.68618  4.42225  2.77519  2.73123  3.46354  2.40513  3.72494  3.29354  2.67741  2.69355  4.24690  2.90347  2.73739  3.18146  2.89801  2.37887  2.77519  2.98518  4.58477  3.61503
          0.01374  4.69016  5.41251  0.61958  0.77255  0.48576  0.95510
    221   2.76909  4.89284  3.20721  2.65979  4.11892  2.41652  3.82979  2.82772  2.64992  2.46910  3.97847  2.19339  4.00526  2.51213  3.10023  2.38123  3.00306  3.21945  5.41700  4.09959    253 n - - -
          2.68618  4.42225  2.77519  2.73123  3.46354  2.40513  3.72494  3.29354  2.67741  2.69355  4.24690  2.90347  2.73739  3.18146  2.89801  2.37887  2.77519  2.98518  4.58477  3.61503
          0.01374  4.69016  5.41251  0.61958  0.77255  0.48576  0.95510
    222   2.04254  5.15225  1.86953  2.52174  4.45512  3.55892  3.78305  3.90420  2.55520  3.44821  3.10351  3.05974  3.96933  2.41316  3.03852  2.36794  3.02575  3.52386  5.63512  4.25774    254 d - - -
          2.68618  4.42225  2.77519  2.73123  3.46354  2.40513  3.72494  3.29354  2.67741  2.69355  4.24690  2.90347  2.73739  3.18146  2.89801  2.37887  2.77519  2.98518  4.58477  3.61503
          0.01374  4.69016  5.41251  0.61958  0.77255  0.48576  0.95510
    223   2.03958  5.31169  2.48037  2.15499  4.64492  2.63379  2.87815  4.12820  2.52561  3.61286  4.36040  2.51009  2.91371  2.87022  3.02459  2.77211  3.04796  3.69695  5.75075  4.33690    255 a - - -
          2.68618  4.42225  2.77519  2.73123  3.46354  2.40513  3.72494  3.29354  2.67741  2.69355  4.24690  2.90347  2.73739  3.18146  2.89801  2.37887  2.77519  2.98518  4.58477  3.61503
          0.01374  4.69016  5.41251  0.61958  0.77255  0.48576  0.95510
    224   2.82755  5.06477  2.44752  2.22715  4.32302  2.02608  3.84717  2.23400  2.66703  3.33896  4.15242  3.11491  4.01565  2.99675  3.14319  2.84597  2.51717  3.40154  5.57727  4.22693    256 g - - -
          2.68618  4.42225  2.77519  2.73123  3.46354  2.40513  3.72494  3.29354  2.67741  2.69355  4.24690  2.90347  2.73739  3.18146  2.89801  2.37887  2.77519  2.98518  4.58477  3.61503
          0.10645  4.69016  2.38821  0.61958  0.77255  0.48576  0.95510
    225   2.93267  5.48029  2.09873  1.98958  4.80463  3.51977  3.84171  4.30424  2.66762  3.77783  4.54270  2.33485  4.00437  2.38752  3.19343  1.69930  3.18022  3.86294  5.91401  4.46818    257 s - - -
          2.68618  4.42225  2.77519  2.73123  3.46354  2.40513  3.72494  3.29354  2.67741  2.69355  4.24690  2.90347  2.73739  3.18146  2.89801  2.37887  2.77519  2.98518  4.58477  3.61503
          0.01506  4.59878  5.32112  0.61958  0.77255  0.65183  0.73625
    226   2.35315  4.90488  3.14886  2.59289  4.14036  2.81614  3.77579  3.55340  2.57969  2.62435  3.98267  2.52322  3.95845  2.93214  2.40508  2.33186  2.96445  3.23686  5.41588  2.98926    258 s - - -
          2.68618  4.42225  2.77519  2.73123  3.46354  2.40513  3.72494  3.29354  2.67741  2.69355  4.24690  2.90347  2.73739  3.18146  2.89801  2.37887  2.77519  2.98518  4.58477  3.61503
          0.01506  4.59878  5.32112  0.61958  0.77255  0.65183  0.73625
    227   2.29775  4.69803  3.31093  2.75250  3.89598  2.76073  3.85241  2.50346  2.73058  2.94608  3.80115  2.64771  4.00676  3.06675  2.58216  2.40582  2.96330  2.44833  5.25705  3.97368    259 a - - -
          2.68618  4.42225  2.77519  2.73123  3.46354  2.40513  3.72494  3.29354  2.67741  2.69355  4.24690  2.90347  2.73739  3.18146  2.89801  2.37887  2.77519  2.98518  4.58477  3.61503
          0.01506  4.59878  5.32112  0.61958  0.77255  0.65183  0.73625
    228   2.36488  5.23193  1.74941  2.12864  4.53515  3.52462  3.76664  2.86841  2.54761  3.51917  4.29076  3.00426  3.95213  2.35217  3.04243  2.77619  3.04189  3.59821  5.68930  4.29169    260 d - - -
          2.68618  4.42225  2.77519  2.73123  3.46354  2.40513  3.72494  3.29354  2.67741  2.69355  4.24690  2.90347  2.73739  3.18146  2.89801  2.37887  2.77519  2.98518  4.58477  3.61503
          0.01506  4.59878  5.32112  0.61958  0.77255  0.65183  0.73625
    229   2.28854  4.38064  3.91225  3.35507  3.52652  3.76017  4.13798  2.82083  3.27248  1.76099  2.59277  3.66883  4.17929  3.55369  3.55689  1.76793  3.01702  2.62485  5.03394  3.82541    261 l - - -
          2.68618  4.42225  2.77519  2.73123  3.46354  2.40513  3.72494  3.29354  2.67741  2.69355  4.24690  2.90347  2.73739  3.18146  2.89801  2.37887  2.77519  2.98518  4.58477  3.61503
          0.01506  4.59878  5.32112  0.61958  0.77255  0.65183  0.73625
    230   2.19791  4.68591  3.32492  2.77024  3.90021  2.82539  3.86763  3.28546  2.75266  2.95234  3.80774  2.61980  4.00848  3.08503  3.17680  2.39647  2.41248  2.44964  5.26404  2.90894    262 a - - -
          2.68618  4.42225  2.77519  2.73123  3.46354  2.40513  3.72494  3.29354  2.67741  2.69355  4.24690  2.90347  2.73739  3.18146  2.89801  2.37887  2.77519  2.98518  4.58477  3.61503
          0.01506  4.59878  5.32112  0.61958  0.77255  0.65183  0.73625
    231   2.96350  5.47288  1.59303  1.91381  4.80991  3.52131  3.88482  4.30224  2.73751  3.79414  4.57305  2.99496  4.02805  3.01221  3.26846  1.88444  2.49615  3.87012  5.94493  4.50157    263 d - - -
          2.68618  4.42225  2.77519  2.73123  3.46354  2.40513  3.72494  3.29354  2.67741  2.69355  4.24690  2.90347  2.73739  3.18146  2.89801  2.37887  2.77519  2.98518  4.58477  3.61503
          0.01506  4.59878  5.32112  0.61958  0.77255  0.65183  0.73625
    232   2.31896  4.91520  3.18911  2.63663  4.20483  3.56746  3.80788  3.60850  1.65090  2.61966  4.03868  3.14084  3.97768  2.96282  3.01710  2.32622  2.42147  3.28223  5.46416  4.14217    264 k - - -
          2.68618  4.42225  2.77519  2.73123  3.46354  2.40513  3.72494  3.29354  2.67741  2.69355  4.24690  2.90347  2.73739  3.18146  2.89801  2.37887  2.77519  2.98518  4.58477  3.61503
          0.01506  4.59878  5.32112  0.61958  0.77255  0.39438  1.12116
    233   2.94776  5.42103  2.86237  2.01330  4.75476  3.58530  3.86319  4.23017  2.62753  3.72124  4.49460  2.41286  4.04604  1.38077  3.10401  2.89933  2.55116  3.81193  5.86341  4.45511    265 q - - -
          2.68618  4.42225  2.77519  2.73123  3.46354  2.40513  3.72494  3.29354  2.67741  2.69355  4.24690  2.90347  2.73739  3.18146  2.89801  2.37887  2.77519  2.98518  4.58477  3.61503
          0.01374  4.69016  5.41251  0.61958  0.77255  0.48576  0.95510
    234   2.76259  5.13305  2.59444  2.51407  4.42520  3.55878  3.75108  2.91896  2.17184  2.77362  4.18832  2.55316  3.95068  2.42839  2.40753  2.75383  2.99351  2.84044  5.59811  4.22322    266 k - - -
          2.68618  4.42225  2.77519  2.73123  3.46354  2.40513  3.72494  3.29354  2.67741  2.69355  4.24690  2.90347  2.73739  3.18146  2.89801  2.37887  2.77519  2.98518  4.58477  3.61503
          0.01374  4.69016  5.41251  0.61958  0.77255  0.48576  0.95510
    235   2.04288  5.32547  2.10051  2.47039  4.66214  2.74851  3.78303  4.14337  1.85473  3.62953  4.38141  3.02196  3.97503  2.43686  3.03512  2.79329  3.07084  3.71429  5.76823  4.35662    267 k - - -
          2.68618  4.42225  2.77519  2.73123  3.46354  2.40513  3.72494  3.29354  2.67741  2.69355  4.24690  2.90347  2.73739  3.18146  2.89801  2.37887  2.77519  2.98518  4.58477  3.61503
          0.01374  4.69016  5.41251  0.61958  0.77255  0.48576  0.95510
    236   2.78014  4.26376  4.21287  3.62696  3.35322  3.87802  4.17630  2.25730  3.50714  1.58371  2.60144  3.84671  4.24610  2.85553  3.69632  2.51454  3.01194  2.51016  4.86942  2.80595    268 l - - -
          2.68618  4.42225  2.77519  2.73123  3.46354  2.40513  3.72494  3.29354  2.67741  2.69355  4.24690  2.90347  2.73739  3.18146  2.89801  2.37887  2.77519  2.98518  4.58477  3.61503
          0.01374  4.69016  5.41251  0.61958  0.77255  0.48576  0.95510
    237   2.39044  5.28576  3.02632  1.89642  4.62586  3.57048  3.75975  4.09546  1.65185  3.58199  4.33582  3.04420  3.97274  2.37541  2.93147  2.78621  2.55106  3.67524  5.71653  4.32528    269 k - - -
          2.68618  4.42225  2.77519  2.73123  3.46354  2.40513  3.72494  3.29354  2.67741  2.69355  4.24690  2.90347  2.73739  3.18146  2.89801  2.37887  2.77519  2.98518  4.58477  3.61503
          0.01374  4.69016  5.41251  0.61958  0.77255  0.48576  0.95510
    238   2.38771  4.95266  3.24120  2.67965  4.20153  3.63122  3.83149  3.60689  2.58849  2.14057  4.04140  3.18390  4.02477  2.45160  2.14441  2.07833  3.03606  3.29453  5.46406  4.15030    270 s - - -
          2.68618  4.42225  2.77519  2.73123  3.46354  2.40513  3.72494  3.29354  2.67741  2.69355  4.24690  2.90347  2.73739  3.18146  2.89801  2.37887  2.77519  2.98518  4.58477  3.61503
          0.01374  4.69016  5.41251  0.61958  0.77255  0.48576  0.95510
    239   1.83985  5.27823  2.49025  2.47848  4.61369  3.54969  3.76533  4.08908  1.87151  3.58236  4.33480  3.02581  3.96219  2.40282  3.00038  2.31962  3.04176  3.66650  5.72556  4.32246    271 a - - -
          2.68618  4.42225  2.77519  2.73123  3.46354  2.40513  3.72494  3.29354  2.67741  2.69355  4.24690  2.90347  2.73739  3.18146  2.89801  2.37887  2.77519  2.98518  4.58477  3.61503
          0.01374  4.69016  5.41251  0.61958  0.77255  0.48576  0.95510
    240   2.87605  4.35822  4.26819  3.69153  3.31925  3.96639  4.21931  2.70839  3.54594  1.78130  3.40774  3.91575  4.32879  2.77983  3.73806  3.25616  3.10766  1.60663  4.87931  2.16556    272 v - - -
          2.68618  4.42225  2.77519  2.73123  3.46354  2.40513  3.72494  3.29354  2.67741  2.69355  4.24690  2.90347  2.73739  3.18146  2.89801  2.37887  2.77519  2.98518  4.58477  3.61503
          0.01374  4.69016  5.41251  0.61958  0.77255  0.48576  0.95510
    241   3.41455  5.96585  2.56518  0.66417  5.29993  3.64360  4.21989  4.86626  3.21333  4.34215  5.21239  2.22460  4.28642  3.39371  3.76897  3.29346  3.71720  4.41809  6.44845  4.94591    273 E - - -
          2.68618  4.42225  2.77519  2.73123  3.46354  2.40513  3.72494  3.29354  2.67741  2.69355  4.24690  2.90347  2.73739  3.18146  2.89801  2.37887  2.77519  2.98518  4.58477  3.61503
          0.01374  4.69016  5.41251  0.61958  0.77255  0.48576  0.95510
    242   2.28253  5.28646  3.04840  2.14389  4.63333  2.82461  3.74453  4.10587  1.86917  3.58336  4.33149  3.04014  3.96369  2.11926  2.47025  2.77264  3.03573  3.67912  5.70980  4.31827    274 k - - -
          2.68618  4.42225  2.77519  2.73123  3.46354  2.40513  3.72494  3.29354  2.67741  2.69355  4.24690  2.90347  2.73739  3.18146  2.89801  2.37887  2.77519  2.98518  4.58477  3.61503
          0.01374  4.69016  5.41251  0.61958  0.77255  0.48576  0.95510
    243   2.37141  5.17899  2.53583  2.51295  4.48592  3.56369  3.75503  3.94015  2.49458  3.46541  2.89677  3.05098  3.95902  1.87537  2.19759  2.76559  3.01252  3.54966  5.63492  4.25591    275 q - - -
          2.68618  4.42225  2.77519  2.73123  3.46354  2.40513  3.72494  3.29354  2.67741  2.69355  4.24690  2.90347  2.73739  3.18146  2.89801  2.37887  2.77519  2.98518  4.58477  3.61503
          0.01374  4.69016  5.41251  0.61958  0.77255  0.48576  0.95510
    244   3.75761  4.97421  5.72537  5.18654  3.60207  5.22098  5.65918  1.52936  5.07183  0.80399  3.34967  5.36649  5.33767  5.08318  5.10292  4.62035  3.98667  1.85007  5.77934  4.74760    276 l - - -
          2.68618  4.42225  2.77519  2.73123  3.46354  2.40513  3.72494  3.29354  2.67741  2.69355  4.24690  2.90347  2.73739  3.18146  2.89801  2.37887  2.77519  2.98518  4.58477  3.61503
          0.01374  4.69016  5.41251  0.61958  0.77255  0.48576  0.95510
    245   2.39515  5.16691  3.06627  1.94828  4.47116  3.56113  3.74972  3.92483  2.49155  3.45245  3.02931  3.04871  3.95375  2.13000  2.38995  2.75812  2.51887  3.53570  5.62374  4.24527    277 e - - -
          2.68618  4.42225  2.77519  2.73123  3.46354  2.40513  3.72494  3.29354  2.67741  2.69355  4.24690  2.90347  2.73739  3.18146  2.89801  2.37887  2.77519  2.98518  4.58477  3.61503
          0.01374  4.69016  5.41251  0.61958  0.77255  0.48576  0.95510
    246   3.12417  5.47097  3.42738  2.81354  4.90332  2.54438  3.84855  4.30389  1.26869  3.73066  4.53051  3.29512  4.18819  1.99600  2.12916  3.09012  3.31742  3.91745  5.78948  4.52032    278 k - - -
          2.68618  4.42225  2.77519  2.73123  3.46354  2.40513  3.72494  3.29354  2.67741  2.69355  4.24690  2.90347  2.73739  3.18146  2.89801  2.37887  2.77519  2.98518  4.58477  3.61503
          0.01374  4.69016  5.41251  0.61958  0.77255  0.48576  0.95510
    247   2.39742  5.27600  2.54684  2.07542  4.61662  3.53734  2.89029  4.10007  2.47050  3.57889  4.31882  3.00572  3.93614  2.09414  2.50754  2.32745  3.00529  3.66445  5.71023  4.30072    279 e - - -
          2.68618  4.42225  2.77519  2.73123  3.46354  2.40513  3.72494  3.29354  2.67741  2.69355  4.24690  2.90347  2.73739  3.18146  2.89801  2.37887  2.77519  2.98518  4.58477  3.61503
          0.01374  4.69016  5.41251  0.61958  0.77255  0.48576  0.95510
    248   3.18598  4.55374  4.96867  4.45891  3.86143  2.71762  5.01696  1.11088  4.34139  2.61544  3.74258  4.58499  4.82098  4.57573  4.49350  3.79877  3.46097  1.24784  5.59425  4.38897    280 i - - -
          2.68618  4.42225  2.77519  2.73123  3.46354  2.40513  3.72494  3.29354  2.67741  2.69355  4.24690  2.90347  2.73739  3.18146  2.89801  2.37887  2.77519  2.98518  4.58477  3.61503
          0.01374  4.69016  5.41251  0.61958  0.77255  0.48576  0.95510
    249   2.79373  5.14918  2.40968  2.19428  4.43133  3.56854  3.77907  2.93419  2.54800  2.70220  4.20669  3.06230  3.97252  1.69806  3.02722  2.78563  3.02647  3.50096  5.61821  4.24434    281 q - - -
          2.68618  4.42225  2.77519  2.73123  3.46354  2.40513  3.72494  3.29354  2.67741  2.69355  4.24690  2.90347  2.73739  3.18146  2.89801  2.37887  2.77519  2.98518  4.58477  3.61503
          0.01374  4.69016  5.41251  0.61958  0.77255  0.48576  0.95510
    250   2.33835  5.22408  2.94703  2.11983  4.66508  2.67152  3.89495  4.13440  2.69842  3.65804  4.43117  2.49496  4.01943  3.02017  3.19294  1.46120  3.12417  3.70665  5.82471  4.43031    282 s - - -
          2.68618  4.42225  2.77519  2.73123  3.46354  2.40513  3.72494  3.29354  2.67741  2.69355  4.24690  2.90347  2.73739  3.18146  2.89801  2.37887  2.77519  2.98518  4.58477  3.61503
          0.01374  4.69016  5.41251  0.61958  0.77255  0.48576  0.95510
    251   2.23614  4.33615  4.57714  3.98808  3.37778  4.07605  4.40881  2.12412  3.84108  1.70121  1.82555  4.13076  4.42727  4.02535  3.96273  3.38052  2.48249  2.38623  4.98423  3.81288    283 l - - -
          2.68618  4.42225  2.77519  2.73123  3.46354  2.40513  3.72494  3.29354  2.67741  2.69355  4.24690  2.90347  2.73739  3.18146  2.89801  2.37887  2.77519  2.98518  4.58477  3.61503
          0.01374  4.69016  5.41251  0.61958  0.77255  0.48576  0.95510
    252   4.22217  5.47852  5.50428  5.21025  3.67814  5.02092  5.63886  2.97018  4.99295  0.28051  3.55219  5.42721  5.35851  5.14217  5.00937  4.80697  4.49735  3.20422  5.77124  4.66502    284 L - - -
          2.68618  4.42225  2.77519  2.73123  3.46354  2.40513  3.72494  3.29354  2.67741  2.69355  4.24690  2.90347  2.73739  3.18146  2.89801  2.37887  2.77519  2.98518  4.58477  3.61503
          0.01374  4.69016  5.41251  0.61958  0.77255  0.48576  0.95510
    253   2.39915  5.24668  3.01582  2.14435  4.58172  2.79443  3.74610  4.05445  2.48283  3.54930  4.29993  3.02554  3.94892  2.13274  2.45546  2.00218  3.01540  3.63406  5.69283  4.29484    285 s - - -
          2.68618  4.42225  2.77519  2.73123  3.46354  2.40513  3.72494  3.29354  2.67741  2.69355  4.24690  2.90347  2.73739  3.18146  2.89801  2.37887  2.77519  2.98518  4.58477  3.61503
          0.01374  4.69016  5.41251  0.61958  0.77255  0.48576  0.95510
    254   2.89591  5.29256  3.02448  2.13868  4.63825  3.60593  3.82820  4.08873  1.81517  3.59835  4.37706  3.09988  1.79289  2.94667  2.96495  2.87055  2.49748  3.69138  5.74892  4.37817    286 p - - -
          2.68618  4.42225  2.77519  2.73123  3.46354  2.40513  3.72494  3.29354  2.67741  2.69355  4.24690  2.90347  2.73739  3.18146  2.89801  2.37887  2.77519  2.98518  4.58477  3.61503
          0.01374  4.69016  5.41251  0.61958  0.77255  0.48576  0.95510
    255   3.50666  4.74767  5.51524  4.98257  3.77354  4.96176  5.45698  1.46604  4.86881  1.85858  2.49504  5.10537  5.18354  4.99875  4.94469  4.34153  3.74813  1.00958  5.76800  4.63696    287 v - - -
          2.68618  4.42225  2.77519  2.73123  3.46354  2.40513  3.72494  3.29354  2.67741  2.69355  4.24690  2.90347  2.73739  3.18146  2.89801  2.37887  2.77519  2.98518  4.58477  3.61503
          0.01374  4.69016  5.41251  0.61958  0.77255  0.48576  0.95510
    256   2.37929  4.37266  4.84604  4.25130  2.52461  4.20587  4.54793  2.44568  4.07893  1.79403  2.51999  4.32225  4.53859  4.22069  4.13799  3.52239  3.23889  1.32396  5.03452  3.87249    288 v - - -
          2.68618  4.42225  2.77519  2.73123  3.46354  2.40513  3.72494  3.29354  2.67741  2.69355  4.24690  2.90347  2.73739  3.18146  2.89801  2.37887  2.77519  2.98518  4.58477  3.61503
          0.01374  4.69016  5.41251  0.61958  0.77255  0.48576  0.95510
    257   2.72117  4.66315  3.97612  3.90736  5.19591  0.58381  5.04571  4.73765  4.17200  4.39910  5.19199  3.92582  4.21321  4.37001  4.41070  1.88663  3.27582  3.95499  6.49551  5.34320    289 G - - -
          2.68618  4.42225  2.77519  2.73123  3.46354  2.40513  3.72494  3.29354  2.67741  2.69355  4.24690  2.90347  2.73739  3.18146  2.89801  2.37887  2.77519  2.98518  4.58477  3.61503
          0.01374  4.69016  5.41251  0.61958  0.77255  0.48576  0.95510
    258   2.78341  5.01509  3.15522  2.60114  4.26865  3.59909  3.79548  3.68811  2.19698  2.66249  4.08513  2.58874  2.18416  2.45428  3.01414  2.80750  3.01366  2.57137  5.50623  4.16799    290 p - - -
          2.68618  4.42225  2.77519  2.73123  3.46354  2.40513  3.72494  3.29354  2.67741  2.69355  4.24690  2.90347  2.73739  3.18146  2.89801  2.37887  2.77519  2.98518  4.58477  3.61503
          0.01374  4.69016  5.41251  0.61958  0.77255  0.48576  0.95510
    259   3.42762  6.09376  1.24254  1.96824  5.40808  1.33364  4.21697  4.96936  3.31514  4.42672  5.29344  3.06337  4.26704  3.38970  3.97372  3.28138  3.73442  4.49911  6.57377  5.00871    291 d - - -
          2.68621  4.42228  2.77523  2.73126  3.46357  2.40516  3.72498  3.29357  2.67744  2.69358  4.24693  2.90350  2.73743  3.18150  2.89742  2.37890  2.77523  2.98522  4.58480  3.61506
          0.13558  2.10102  5.41251  0.23706  1.55565  0.48576  0.95510
    260   2.83928  5.19634  3.14473  2.58146  2.89936  3.61623  2.91463  3.94756  1.85639  3.47145  4.25318  1.91099  4.00512  2.89587  2.44054  2.82765  3.06367  3.57081  5.62156  4.26031    293 k - - -
          2.68618  4.42225  2.77519  2.73123  3.46354  2.40513  3.72494  3.29354  2.67741  2.69355  4.24690  2.90347  2.73739  3.18146  2.89801  2.37887  2.77519  2.98518  4.58477  3.61503
          0.01374  4.69016  5.41251  0.61958  0.77255  0.48576  0.95510
    261   2.38344  4.54234  5.08556  4.53335  3.74805  4.54407  4.99869  1.78914  4.40321  2.46888  2.41748  4.65385  4.86183  4.59971  4.51984  3.88935  3.47194  0.97047  5.50051  4.31476    294 v - - -
          2.68618  4.42225  2.77519  2.73123  3.46354  2.40513  3.72494  3.29354  2.67741  2.69355  4.24690  2.90347  2.73739  3.18146  2.89801  2.37887  2.77519  2.98518  4.58477  3.61503
          0.01374  4.69016  5.41251  0.61958  0.77255  0.48576  0.95510
    262   2.83446  4.47526  3.83749  3.26378  3.60298  3.83823  2.40910  2.24904  2.46860  2.65857  3.58226  3.62591  4.21432  3.46083  3.38938  3.10601  3.06529  1.52428  5.07262  3.84753    295 v - - -
          2.68618  4.42225  2.77519  2.73123  3.46354  2.40513  3.72494  3.29354  2.67741  2.69355  4.24690  2.90347  2.73739  3.18146  2.89801  2.37887  2.77519  2.98518  4.58477  3.61503
          0.01374  4.69016  5.41251  0.61958  0.77255  0.48576  0.95510
    263   1.15775  4.57321  4.69343  4.33255  4.23614  3.82017  5.05817  2.63595  4.24372  3.02211  4.12679  4.30180  4.49609  4.49826  4.42489  3.27180  3.34513  1.11813  5.90461  4.71061    296 v - - -
          2.68618  4.42225  2.77519  2.73123  3.46354  2.40513  3.72494  3.29354  2.67741  2.69355  4.24690  2.90347  2.73739  3.18146  2.89801  2.37887  2.77519  2.98518  4.58477  3.61503
          0.01374  4.69016  5.41251  0.61958  0.77255  0.48576  0.95510
    264   2.37862  5.23551  3.09254  2.53011  4.57085  3.58266  3.75430  4.02911  2.15127  3.52884  4.28999  3.06479  3.97429  2.13123  2.01915  2.35321  2.49500  3.62333  5.67235  4.29676    297 r - - -
          2.68618  4.42225  2.77519  2.73123  3.46354  2.40513  3.72494  3.29354  2.67741  2.69355  4.24690  2.90347  2.73739  3.18146  2.89801  2.37887  2.77519  2.98518  4.58477  3.61503
          0.01374  4.69016  5.41251  0.61958  0.77255  0.48576  0.95510
    265   2.31929  4.65851  4.95932  4.62688  4.25279  4.13726  5.35635  2.31104  4.53460  2.89275  4.08827  4.60327  4.76077  4.80773  4.69713  3.60331  3.52239  0.58750  6.07410  4.86140    298 V - - -
          2.68618  4.42225  2.77519  2.73123  3.46354  2.40513  3.72494  3.29354  2.67741  2.69355  4.24690  2.90347  2.73739  3.18146  2.89801  2.37887  2.77519  2.98518  4.58477  3.61503
          0.01374  4.69016  5.41251  0.61958  0.77255  0.48576  0.95510
    266   2.81584  5.11170  3.06478  2.60646  4.50209  3.55534  2.83429  3.95888  2.65286  3.51267  4.30066  1.78015  4.01217  3.00627  3.11964  1.99884  2.10587  3.56716  5.69783  4.33095    299 n - - -
          2.68618  4.42225  2.77519  2.73123  3.46354  2.40513  3.72494  3.29354  2.67741  2.69355  4.24690  2.90347  2.73739  3.18146  2.89801  2.37887  2.77519  2.98518  4.58477  3.61503
          0.01374  4.69016  5.41251  0.61958  0.77255  0.48576  0.95510
    267   1.47178  4.38959  4.26913  3.71554  3.60638  3.89119  4.37566  2.62293  3.61590  2.59575  2.64464  3.93733  4.33361  3.86513  3.84246  3.21277  2.39861  1.69635  5.14904  3.95184    300 a - - -
          2.68618  4.42225  2.77519  2.73123  3.46354  2.40513  3.72494  3.29354  2.67741  2.69355  4.24690  2.90347  2.73739  3.18146  2.89801  2.37887  2.77519  2.98518  4.58477  3.61503
          0.01374  4.69016  5.41251  0.61958  0.77255  0.48576  0.95510
    268   2.40993  5.44030  1.73456  1.82065  4.77279  3.55636  3.83064  4.26632  2.10282  3.73908  4.49377  3.01724  4.01053  2.41311  3.12655  2.85033  3.14802  3.82596  5.87070  4.43954    301 d - - -
          2.68618  4.42225  2.77519  2.73123  3.46354  2.40513  3.72494  3.29354  2.67741  2.69355  4.24690  2.90347  2.73739  3.18146  2.89801  2.37887  2.77519  2.98518  4.58477  3.61503
          0.01374  4.69016  5.41251  0.61958  0.77255  0.48576  0.95510
    269   3.96828  5.17968  5.84677  5.27470  2.36767  5.32875  5.51562  1.99277  5.13743  0.58681  3.12994  5.45657  5.35225  4.99094  5.08011  4.71795  4.16851  2.80046  5.51835  4.45278    302 L - - -
          2.68618  4.42225  2.77519  2.73123  3.46354  2.40513  3.72494  3.29354  2.67741  2.69355  4.24690  2.90347  2.73739  3.18146  2.89801  2.37887  2.77519  2.98518  4.58477  3.61503
          0.01374  4.69016  5.41251  0.61958  0.77255  0.48576  0.95510
    270   3.32193  5.98447  0.96571  1.98431  5.27719  3.59420  4.12927  4.82246  3.15084  4.27797  5.10975  2.30995  4.21353  3.28596  3.77119  2.30069  3.60789  4.36025  6.42295  4.88386    303 d - - -
          2.68618  4.42225  2.77519  2.73123  3.46354  2.40513  3.72494  3.29354  2.67741  2.69355  4.24690  2.90347  2.73739  3.18146  2.89801  2.37887  2.77519  2.98518  4.58477  3.61503
          0.01374  4.69016  5.41251  0.61958  0.77255  0.48576  0.95510
    271   3.13743  4.72845  4.53287  4.14298  1.06966  4.01525  4.44447  3.13120  4.03760  2.73709  3.89778  4.21038  4.56498  4.25235  4.20329  3.43387  1.49960  2.98572  4.90616  3.37937    304 f - - -
          2.68618  4.42225  2.77519  2.73123  3.46354  2.40513  3.72494  3.29354  2.67741  2.69355  4.24690  2.90347  2.73739  3.18146  2.89801  2.37887  2.77519  2.98518  4.58477  3.61503
          0.01374  4.69016  5.41251  0.61958  0.77255  0.48576  0.95510
    272   1.93964  5.08677  1.73793  2.64801  4.65241  2.68015  3.94952  4.11686  2.75721  3.65675  4.42927  3.15597  4.01634  3.08014  3.24178  2.16791  2.42599  3.66875  5.82992  4.45542    305 d - - -
          2.68618  4.42225  2.77519  2.73123  3.46354  2.40513  3.72494  3.29354  2.67741  2.69355  4.24690  2.90347  2.73739  3.18146  2.89801  2.37887  2.77519  2.98518  4.58477  3.61503
          0.01374  4.69016  5.41251  0.61958  0.77255  0.48576  0.95510
    273   2.93703  5.25212  3.28258  2.70155  4.63356  3.68642  3.82816  4.05590  1.53249  3.56014  4.35245  3.20307  4.08187  2.94767  2.24893  2.39756  1.84316  3.67684  5.69422  4.37906    306 k - - -
          2.68618  4.42225  2.77519  2.73123  3.46354  2.40513  3.72494  3.29354  2.67741  2.69355  4.24690  2.90347  2.73739  3.18146  2.89801  2.37887  2.77519  2.98518  4.58477  3.61503
          0.01374  4.69016  5.41251  0.61958  0.77255  0.48576  0.95510
    274   2.34338  5.11703  3.08380  1.87809  4.41284  3.57027  3.77514  3.84606  1.96587  3.40438  4.18758  3.07459  3.96950  2.89827  3.00107  2.77819  2.15611  2.80956  5.59832  4.23213    307 e - - -
          2.68618  4.42225  2.77519  2.73123  3.46354  2.40513  3.72494  3.29354  2.67741  2.69355  4.24690  2.90347  2.73739  3.18146  2.89801  2.37887  2.77519  2.98518  4.58477  3.61503
          0.01374  4.69016  5.41251  0.61958  0.77255  0.48576  0.95510
    275   2.77296  5.15660  3.04514  1.93141  4.45672  3.55588  2.95583  3.90983  2.51980  3.44505  4.21641  2.53034  3.95509  2.87588  3.00233  2.09113  2.40781  2.75647  5.62393  4.24394    308 e - - -
          2.68618  4.42225  2.77519  2.73123  3.46354  2.40513  3.72494  3.29354  2.67741  2.69355  4.24690  2.90347  2.73739  3.18146  2.89801  2.37887  2.77519  2.98518  4.58477  3.61503
          0.01374  4.69016  5.41251  0.61958  0.77255  0.48576  0.95510
    276   2.87672  5.31215  3.13243  2.19517  4.66745  3.62651  3.77259  4.12094  2.06097  3.59728  4.36112  3.10144  4.01660  2.10112  2.34417  2.84510  1.82563  3.71068  5.71662  4.35535    309 t - - -
          2.68618  4.42225  2.77519  2.73123  3.46354  2.40513  3.72494  3.29354  2.67741  2.69355  4.24690  2.90347  2.73739  3.18146  2.89801  2.37887  2.77519  2.98518  4.58477  3.61503
          0.01374  4.69016  5.41251  0.61958  0.77255  0.48576  0.95510
    277   2.98113  5.33692  2.96859  1.74335  4.68482  3.62943  3.90391  4.11820  2.19351  3.65052  4.45198  3.13615  4.09153  3.03614  3.04532  2.95688  1.38409  3.73627  5.81569  4.45111    310 t - - -
          2.68618  4.42225  2.77519  2.73123  3.46354  2.40513  3.72494  3.29354  2.67741  2.69355  4.24690  2.90347  2.73739  3.18146  2.89801  2.37887  2.77519  2.98518  4.58477  3.61503
          0.01374  4.69016  5.41251  0.61958  0.77255  0.48576  0.95510
    278   2.99910  5.55180  1.92047  1.53298  4.87694  3.56664  3.90039  4.37811  2.19473  3.84960  4.61774  3.02446  4.05980  3.02069  3.25735  1.91090  3.24834  3.93556  5.98461  4.53569    311 e - - -
          2.68618  4.42225  2.77519  2.73123  3.46354  2.40513  3.72494  3.29354  2.67741  2.69355  4.24690  2.90347  2.73739  3.18146  2.89801  2.37887  2.77519  2.98518  4.58477  3.61503
          0.01374  4.69016  5.41251  0.61958  0.77255  0.48576  0.95510
    279   2.84102  5.33635  2.40942  1.52871  4.66448  3.55087  3.78627  2.94494  2.09773  3.63350  4.38659  2.44783  3.97753  2.89386  3.04923  2.79831  3.07721  3.71845  5.77407  4.35999    312 e - - -
          2.68618  4.42225  2.77519  2.73123  3.46354  2.40513  3.72494  3.29354  2.67741  2.69355  4.24690  2.90347  2.73739  3.18146  2.89801  2.37887  2.77519  2.98518  4.58477  3.61503
          0.01374  4.69016  5.41251  0.61958  0.77255  0.48576  0.95510
    280   2.78049  4.85344  3.26158  2.21513  4.06211  3.63648  3.84306  2.05881  2.25771  2.51618  3.93367  3.20292  4.02420  2.52426  3.09102  2.85242  2.53279  3.16256  5.37628  4.07316    313 i - - -
          2.68618  4.42225  2.77519  2.73123  3.46354  2.40513  3.72494  3.29354  2.67741  2.69355  4.24690  2.90347  2.73739  3.18146  2.89801  2.37887  2.77519  2.98518  4.58477  3.61503
          0.01374  4.69016  5.41251  0.61958  0.77255  0.48576  0.95510
    281   3.19117  4.55338  4.86753  4.32456  3.27472  4.37502  4.54125  1.96779  4.16191  2.42599  3.56442  4.41367  4.71095  4.33959  4.26966  3.70472  3.43141  1.58861  4.95665  1.28028    314 y - - -
          2.68618  4.42225  2.77519  2.73123  3.46354  2.40513  3.72494  3.29354  2.67741  2.69355  4.24690  2.90347  2.73739  3.18146  2.89801  2.37887  2.77519  2.98518  4.58477  3.61503
          0.01374  4.69016  5.41251  0.61958  0.77255  0.48576  0.95510
    282   2.27596  5.26960  1.89941  2.14021  4.59619  3.54542  3.75524  4.07179  2.50747  2.84699  4.31813  2.51324  3.95345  2.86051  2.51466  2.76120  3.02866  3.65077  5.71215  4.30756    315 d - - -
          2.68618  4.42225  2.77519  2.73123  3.46354  2.40513  3.72494  3.29354  2.67741  2.69355  4.24690  2.90347  2.73739  3.18146  2.89801  2.37887  2.77519  2.98518  4.58477  3.61503
          0.01374  4.69016  5.41251  0.61958  0.77255  0.48576  0.95510
    283   3.29035  5.30755  3.37402  3.21526  4.91600  3.78392  4.48994  4.51348  3.22735  4.03947  4.97030  3.65301  0.62594  2.40614  3.53396  3.35927  3.66648  4.10257  6.11185  4.84622    316 P - - -
          2.68618  4.42225  2.77519  2.73123  3.46354  2.40513  3.72494  3.29354  2.67741  2.69355  4.24690  2.90347  2.73739  3.18146  2.89801  2.37887  2.77519  2.98518  4.58477  3.61503
          0.01374  4.69016  5.41251  0.61958  0.77255  0.48576  0.95510
    284   2.78406  5.16229  2.19288  2.15396  4.45453  3.55878  3.76882  2.78993  2.53763  3.44498  4.22015  2.20682  3.02542  2.88761  3.02289  2.77148  3.01720  2.77627  5.62914  4.24892    317 e - - -
          2.68618  4.42225  2.77519  2.73123  3.46354  2.40513  3.72494  3.29354  2.67741  2.69355  4.24690  2.90347  2.73739  3.18146  2.89801  2.37887  2.77519  2.98518  4.58477  3.61503
          0.01374  4.69016  5.41251  0.61958  0.77255  0.48576  0.95510
    285   2.82425  5.34119  2.42640  2.04500  4.68019  2.78980  3.76958  4.16838  1.92030  3.64346  4.38775  3.00895  3.96442  2.40615  3.02531  2.04153  3.05954  3.72941  5.77375  4.35526    318 k - - -
          2.68618  4.42225  2.77519  2.73123  3.46354  2.40513  3.72494  3.29354  2.67741  2.69355  4.24690  2.90347  2.73739  3.18146  2.89801  2.37887  2.77519  2.98518  4.58477  3.61503
          0.01374  4.69016  5.41251  0.61958  0.77255  0.48576  0.95510
    286   2.32564  4.86463  2.65248  2.66997  4.08019  3.61524  3.82980  3.47697  2.27642  2.45800  3.94617  3.17592  3.04329  3.00389  3.10948  2.82627  2.50320  2.25777  5.38949  4.07671    319 v - - -
          2.68618  4.42225  2.77519  2.73123  3.46354  2.40513  3.72494  3.29354  2.67741  2.69355  4.24690  2.90347  2.73739  3.18146  2.89801  2.37887  2.77519  2.98518  4.58477  3.61503
          0.01374  4.69016  5.41251  0.61958  0.77255  0.48576  0.95510
    287   1.81996  5.20633  2.99946  1.90444  4.54359  2.80961  3.79544  4.00389  2.56163  3.52812  4.29686  3.05488  3.97591  2.31765  3.04653  2.78815  2.47076  3.60250  5.69688  4.30890    320 a - - -
          2.68618  4.42225  2.77519  2.73123  3.46354  2.40513  3.72494  3.29354  2.67741  2.69355  4.24690  2.90347  2.73739  3.18146  2.89801  2.37887  2.77519  2.98518  4.58477  3.61503
          0.01374  4.69016  5.41251  0.61958  0.77255  0.48576  0.95510
    288   2.76627  4.49601  3.68929  3.13400  3.68675  3.72672  4.05882  2.41129  3.08788  2.75032  3.64842  2.69778  4.14085  3.39068  3.43758  2.01445  2.12241  1.98426  5.13573  3.90250    321 v - - -
          2.68618  4.42225  2.77519  2.73123  3.46354  2.40513  3.72494  3.29354  2.67741  2.69355  4.24690  2.90347  2.73739  3.18146  2.89801  2.37887  2.77519  2.98518  4.58477  3.61503
          0.01374  4.69016  5.41251  0.61958  0.77255  0.48576  0.95510
    289   2.76821  4.66019  3.42121  2.85697  3.82735  3.68213  2.95693  3.20274  2.35425  2.42044  2.85859  3.32028  4.06564  2.45981  3.21849  2.90897  2.52073  2.13298  5.21560  3.94899    322 v - - -
          2.68618  4.42225  2.77519  2.73123  3.46354  2.40513  3.72494  3.29354  2.67741  2.69355  4.24690  2.90347  2.73739  3.18146  2.89801  2.37887  2.77519  2.98518  4.58477  3.61503
          0.01374  4.69016  5.41251  0.61958  0.77255  0.48576  0.95510
    290   2.38247  5.37350  2.24402  1.81428  4.71702  3.55048  3.83240  4.20216  2.62576  3.69238  4.45173  3.02757  2.93694  2.94583  3.13472  1.76362  3.12745  3.77100  5.83691  4.41519    323 s - - -
          2.68627  4.42234  2.77528  2.73132  3.46363  2.40491  3.72503  3.29363  2.67750  2.69364  4.24698  2.90355  2.73695  3.18155  2.89810  2.37896  2.77483  2.98527  4.58486  3.61512
          0.37036  1.18726  5.41251  0.11929  2.18529  0.48576  0.95510
    291   2.37429  4.95781  3.19024  1.99398  4.19477  3.60889  3.80600  2.41238  2.15076  3.21195  3.00235  3.14404  3.99743  2.95958  2.50121  2.81629  3.00722  3.28647  5.45924  4.13254    325 e - - -
          2.68618  4.42225  2.77519  2.73123  3.46354  2.40513  3.72494  3.29354  2.67741  2.69355  4.24690  2.90347  2.73739  3.18146  2.89801  2.37887  2.77519  2.98518  4.58477  3.61503
          0.01374  4.69016  5.41251  0.61958  0.77255  0.48576  0.95510
    292   2.00878  5.16302  3.05705  2.16156  4.46642  3.55519  3.74769  3.92175  2.49755  2.78987  4.21718  3.04283  3.04257  2.43171  2.53696  2.33852  2.99741  3.53153  5.62257  4.24139    326 a - - -
          2.68618  4.42225  2.77519  2.73123  3.46354  2.40513  3.72494  3.29354  2.67741  2.69355  4.24690  2.90347  2.73739  3.18146  2.89801  2.37887  2.77519  2.98518  4.58477  3.61503
          0.01374  4.69016  5.41251  0.61958  0.77255  0.48576  0.95510
    293   2.86773  5.04245  3.29670  2.71215  4.30802  3.67669  3.82992  3.70639  1.87933  2.65866  4.11903  3.21085  4.05978  2.97874  1.80135  2.29212  3.08962  2.65413  5.51603  4.21205    327 r - - -
          2.68618  4.42225  2.77519  2.73123  3.46354  2.40513  3.72494  3.29354  2.67741  2.69355  4.24690  2.90347  2.73739  3.18146  2.89801  2.37887  2.77519  2.98518  4.58477  3.61503
          0.01374  4.69016  5.41251  0.61958  0.77255  0.48576  0.95510
    294   2.77204  4.48266  3.66494  3.10131  3.60138  3.75142  4.00828  2.49181  3.04976  2.69284  2.72920  2.70270  4.13418  3.35308  3.39656  1.68468  3.00575  2.75384  5.05465  2.70352    328 s - - -
          2.68618  4.42225  2.77519  2.73123  3.46354  2.40513  3.72494  3.29354  2.67741  2.69355  4.24690  2.90347  2.73739  3.18146  2.89801  2.37887  2.77519  2.98518  4.58477  3.61503
          0.01374  4.69016  5.41251  0.61958  0.77255  0.48576  0.95510
    295   2.36521  5.24414  3.04326  2.48747  4.57935  3.55452  3.73706  4.05025  2.17047  3.54193  4.29176  2.42433  3.94781  2.43930  2.14401  2.33376  2.52176  3.63042  5.68166  4.28807    329 r - - -
          2.68618  4.42225  2.77519  2.73123  3.46354  2.40513  3.72494  3.29354  2.67741  2.69355  4.24690  2.90347  2.73739  3.18146  2.89801  2.37887  2.77519  2.98518  4.58477  3.61503
          0.01374  4.69016  5.41251  0.61958  0.77255  0.48576  0.95510
    296   2.84939  5.29511  2.94393  1.65742  4.63634  3.56012  3.80911  4.10683  2.57013  3.61062  4.37457  3.04678  3.99343  2.08612  3.05452  2.03261  2.38789  3.69147  5.76243  4.36242    330 e - - -
          2.68618  4.42225  2.77519  2.73123  3.46354  2.40513  3.72494  3.29354  2.67741  2.69355  4.24690  2.90347  2.73739  3.18146  2.89801  2.37887  2.77519  2.98518  4.58477  3.61503
          0.01374  4.69016  5.41251  0.61958  0.77255  0.48576  0.95510
    297   2.79945  5.13367  3.12752  2.18834  4.42472  3.59343  3.76935  3.86322  1.89494  2.74489  4.19212  3.09105  3.98222  2.89148  2.35480  2.09753  3.02679  3.49601  3.39446  4.23536    331 k - - -
          2.68618  4.42225  2.77519  2.73123  3.46354  2.40513  3.72494  3.29354  2.67741  2.69355  4.24690  2.90347  2.73739  3.18146  2.89801  2.37887  2.77519  2.98518  4.58477  3.61503
          0.01374  4.69016  5.41251  0.61958  0.77255  0.48576  0.95510
    298   2.76781  5.19191  3.03489  2.19642  4.50779  2.77514  3.74616  3.97055  2.10105  3.48715  4.24723  2.55034  3.94533  2.85551  2.98164  2.07528  2.51828  2.81493  5.64963  4.26013    332 s - - -
          2.68618  4.42225  2.77519  2.73123  3.46354  2.40513  3.72494  3.29354  2.67741  2.69355  4.24690  2.90347  2.73739  3.18146  2.89801  2.37887  2.77519  2.98518  4.58477  3.61503
          0.01374  4.69016  5.41251  0.61958  0.77255  0.48576  0.95510
    299   2.32428  4.80292  3.27498  2.33030  4.01446  2.35879  3.85773  3.40819  2.71007  3.05675  3.89954  3.21544  4.02074  3.04917  3.15036  2.39075  2.52777  2.45140  5.34838  3.04515    333 a - - -
          2.68618  4.42225  2.77519  2.73123  3.46354  2.40513  3.72494  3.29354  2.67741  2.69355  4.24690  2.90347  2.73739  3.18146  2.89801  2.37887  2.77519  2.98518  4.58477  3.61503
          0.01374  4.69016  5.41251  0.61958  0.77255  0.48576  0.95510
    300   2.26058  5.16057  2.98601  1.62108  4.70353  2.56397  3.96875  4.17023  2.78923  3.70655  4.48515  3.14554  4.04134  3.10264  3.27818  1.61025  3.14810  3.72548  5.87845  4.49474    334 s - - -
          2.68618  4.42225  2.77519  2.73123  3.46354  2.40513  3.72494  3.29354  2.67741  2.69355  4.24690  2.90347  2.73739  3.18146  2.89801  2.37887  2.77519  2.98518  4.58477  3.61503
          0.01374  4.69016  5.41251  0.61958  0.77255  0.48576  0.95510
    301   2.94805  5.49068  1.84633  1.82205  4.81713  3.55875  3.86365  4.31464  2.67715  3.78848  4.54924  2.39100  4.03215  2.39786  3.19823  2.88502  2.12529  3.87375  5.92358  4.48265    335 e - - -
          2.68618  4.42225  2.77519  2.73123  3.46354  2.40513  3.72494  3.29354  2.67741  2.69355  4.24690  2.90347  2.73739  3.18146  2.89801  2.37887  2.77519  2.98518  4.58477  3.61503
          0.11269  4.69016  2.32906  0.61958  0.77255  0.48576  0.95510
    302   2.76413  5.10593  3.00648  2.12669  4.38525  3.53640  3.75111  3.83479  2.52064  3.38628  4.17133  3.03507  2.92964  2.41637  2.99566  1.97515  2.99786  3.46593  5.57707  2.50760    336 s - - -
          2.68618  4.42225  2.77519  2.73123  3.46354  2.40513  3.72494  3.29354  2.67741  2.69355  4.24690  2.90347  2.73739  3.18146  2.89801  2.37887  2.77519  2.98518  4.58477  3.61503
          0.01516  4.59263  5.31498  0.61958  0.77255  0.66158  0.72574
    303   2.22740  4.79309  3.25887  2.71716  4.12790  3.53954  3.87144  3.52314  2.70234  3.16273  3.99308  3.19783  3.98254  2.11099  3.14243  2.01492  2.30264  2.54422  5.43384  4.12763    337 s - - -
          2.68618  4.42225  2.77519  2.73123  3.46354  2.40513  3.72494  3.29354  2.67741  2.69355  4.24690  2.90347  2.73739  3.18146  2.89801  2.37887  2.77519  2.98518  4.58477  3.61503
          0.01516  4.59263  5.31498  0.61958  0.77255  0.66158  0.72574
    304   2.08746  4.45578  3.88178  3.40220  3.98562  1.40420  4.31671  2.20752  3.36045  3.03646  3.93602  3.65143  4.10779  3.65084  3.67670  2.88061  2.32522  2.91719  5.43146  4.21561    338 g - - -
          2.68618  4.42225  2.77519  2.73123  3.46354  2.40513  3.72494  3.29354  2.67741  2.69355  4.24690  2.90347  2.73739  3.18146  2.89801  2.37887  2.77519  2.98518  4.58477  3.61503
          0.01516  4.59263  5.31498  0.61958  0.77255  0.66158  0.72574
    305   2.31145  4.90002  2.53945  2.60204  4.15582  3.55685  3.79782  2.26099  2.61473  3.18129  4.00162  2.50507  3.96438  2.95725  3.07527  2.35222  2.49158  3.24379  5.43664  4.10840    339 i - - -
          2.68618  4.42225  2.77519  2.73123  3.46354  2.40513  3.72494  3.29354  2.67741  2.69355  4.24690  2.90347  2.73739  3.18146  2.89801  2.37887  2.77519  2.98518  4.58477  3.61503
          0.12765  4.59263  2.20990  0.61958  0.77255  0.66158  0.72574
    306   2.69125  4.80009  3.05889  2.84702  4.77383  1.44370  4.21074  4.25949  3.12820  3.84306  4.64171  1.82391  3.99756  3.39692  3.57184  1.90650  3.11113  3.70715  6.01523  4.68686    340 g - - -
          2.68618  4.42225  2.77519  2.73123  3.46354  2.40513  3.72494  3.29354  2.67741  2.69355  4.24690  2.90347  2.73739  3.18146  2.89801  2.37887  2.77519  2.98518  4.58477  3.61503
          0.01695  4.48193  5.20427  0.61958  0.77255  0.81423  0.58515
    307   1.96811  4.58462  3.34894  2.79678  3.76865  3.59381  3.85333  3.14756  2.76699  2.83173  3.70066  3.25505  3.99299  2.53423  3.17139  2.23765  2.93021  2.38144  5.15909  2.87912    341 a - - -
          2.68618  4.42225  2.77519  2.73123  3.46354  2.40513  3.72494  3.29354  2.67741  2.69355  4.24690  2.90347  2.73739  3.18146  2.89801  2.37887  2.77519  2.98518  4.58477  3.61503
          0.01695  4.48193  5.20427  0.61958  0.77255  0.81423  0.58515
    308   1.78460  4.85030  3.13748  2.73832  4.40954  3.44659  3.96306  3.82957  2.75376  3.43225  4.25806  3.20018  1.77346  2.19404  3.16578  2.79386  3.04828  3.43839  5.65924  4.34458    342 p - - -
          2.68618  4.42225  2.77519  2.73123  3.46354  2.40513  3.72494  3.29354  2.67741  2.69355  4.24690  2.90347  2.73739  3.18146  2.89801  2.37887  2.77519  2.98518  4.58477  3.61503
          0.01695  4.48193  5.20427  0.61958  0.77255  0.81423  0.58515
    309   2.12165  4.75860  3.21790  2.75416  4.43280  2.00780  3.96803  3.87118  2.79660  3.46529  4.26000  2.37364  2.71248  3.12695  3.24453  2.69912  2.14182  3.43286  5.67844  4.35795    343 g - - -
          2.68618  4.42225  2.77519  2.73123  3.46354  2.40513  3.72494  3.29354  2.67741  2.69355  4.24690  2.90347  2.73739  3.18146  2.89801  2.37887  2.77519  2.98518  4.58477  3.61503
          0.13280  4.48193  2.17998  0.61958  0.77255  0.81423  0.58515
    310   2.69176  4.81946  3.03976  2.68630  4.42278  1.59019  3.93748  3.85039  2.72927  3.44889  4.27184  3.14776  3.94279  2.11856  3.13685  2.75693  2.27636  3.44319  5.66103  4.34468    344 g - - -
          2.68618  4.42225  2.77519  2.73123  3.46354  2.40513  3.72494  3.29354  2.67741  2.69355  4.24690  2.90347  2.73739  3.18146  2.89801  2.37887  2.77519  2.98518  4.58477  3.61503
          0.13877  4.36814  2.14649  0.61958  0.77255  0.93651  0.49757
    311   2.66954  4.70388  3.17617  2.69976  4.09011  1.99813  3.82399  3.42251  1.93042  3.10598  3.96394  3.15495  3.92681  3.01267  2.94131  2.76008  2.95123  2.34390  5.38165  4.09724    345 k - - -
          2.68610  4.42255  2.77549  2.73100  3.46384  2.40514  3.72524  3.29318  2.67721  2.69347  4.24719  2.90330  2.73690  3.18114  2.89830  2.37889  2.77549  2.98548  4.58507  3.61533
          0.60444  0.80587  4.97312  1.18485  0.36498  1.03705  0.43773
    312   2.16201  4.27898  3.68793  3.13334  3.37768  3.63593  3.94547  2.71661  3.05292  2.06334  3.39817  3.47796  4.03701  3.34983  3.35520  2.91349  2.28106  2.51099  4.87095  2.46492    354 l - - -
          2.68618  4.42225  2.77519  2.73123  3.46354  2.40513  3.72494  3.29354  2.67741  2.69355  4.24690  2.90347  2.73739  3.18146  2.89801  2.37887  2.77519  2.98518  4.58477  3.61503
          0.02140  4.25078  4.97312  0.61958  0.77255  0.40797  1.09361
    313   1.99566  5.08706  3.03191  2.51098  4.45353  2.77328  3.76397  3.90758  2.52999  3.44528  4.21728  2.46464  2.92784  2.28991  3.00955  2.73169  2.49184  3.50952  5.62392  4.24824    355 a - - -
          2.68618  4.42225  2.77519  2.73123  3.46354  2.40513  3.72494  3.29354  2.67741  2.69355  4.24690  2.90347  2.73739  3.18146  2.89801  2.37887  2.77519  2.98518  4.58477  3.61503
          0.01519  4.59028  5.31263  0.61958  0.77255  0.66527  0.72183
    314   1.65764  4.51423  3.79641  3.34244  4.30403  1.76617  4.35738  3.66452  3.33000  3.37752  4.22592  3.58721  2.06764  3.62554  3.68089  2.77900  3.01932  2.29038  5.68176  4.45453    356 a - - -
          2.68618  4.42225  2.77519  2.73123  3.46354  2.40513  3.72494  3.29354  2.67741  2.69355  4.24690  2.90347  2.73739  3.18146  2.89801  2.37887  2.77519  2.98518  4.58477  3.61503
          0.01519  4.59028  5.31263  0.61958  0.77255  0.38794  1.13460
    315   2.83060  5.30466  2.45917  2.47567  4.64338  3.54752  3.79073  4.12198  2.55906  3.61675  4.37209  2.50132  3.97602  1.99061  3.05642  2.01436  2.17381  3.69727  5.76267  4.35296    357 q - - -
          2.68618  4.42225  2.77519  2.73123  3.46354  2.40513  3.72494  3.29354  2.67741  2.69355  4.24690  2.90347  2.73739  3.18146  2.89801  2.37887  2.77519  2.98518  4.58477  3.61503
          0.01374  4.69016  5.41251  0.61958  0.77255  0.48576  0.95510
    316   3.08852  5.17043  3.13605  3.08237  5.17430  1.32374  4.57810  4.77690  3.58404  4.34603  5.19034  0.98263  4.30635  3.80437  4.01883  3.16300  3.53843  4.18123  6.38620  5.07052    358 n - - -
          2.68618  4.42225  2.77519  2.73123  3.46354  2.40513  3.72494  3.29354  2.67741  2.69355  4.24690  2.90347  2.73739  3.18146  2.89801  2.37887  2.77519  2.98518  4.58477  3.61503
          0.01374  4.69016  5.41251  0.61958  0.77255  0.48576  0.95510
    317   2.03392  4.43321  3.73699  2.55730  3.56469  3.76880  4.03544  2.44625  3.11507  2.64112  3.54174  3.54813  4.14832  3.40621  3.44363  2.45044  2.99980  1.99296  5.02648  2.70200    359 v - - -
          2.68618  4.42225  2.77519  2.73123  3.46354  2.40513  3.72494  3.29354  2.67741  2.69355  4.24690  2.90347  2.73739  3.18146  2.89801  2.37887  2.77519  2.98518  4.58477  3.61503
          0.01374  4.69016  5.41251  0.61958  0.77255  0.48576  0.95510
    318   2.38824  5.17582  2.47631  2.16366  4.48873  3.55389  3.78208  3.94298  2.55358  3.47838  4.25105  3.05175  2.17405  2.90036  3.04077  2.25619  3.02917  2.74328  5.65735  4.27376    360 e - - -
          2.68618  4.42225  2.77519  2.73123  3.46354  2.40513  3.72494  3.29354  2.67741  2.69355  4.24690  2.90347  2.73739  3.18146  2.89801  2.37887  2.77519  2.98518  4.58477  3.61503
          0.01374  4.69016  5.41251  0.61958  0.77255  0.48576  0.95510
    319   2.32604  4.81539  2.62995  2.71881  4.02873  3.62908  3.86340  2.73143  2.71570  3.06690  3.91167  2.61723  2.40129  3.05341  3.15785  2.85197  3.00512  2.20284  5.36263  4.06134    361 v - - -
          2.68618  4.42225  2.77519  2.73123  3.46354  2.40513  3.72494  3.29354  2.67741  2.69355  4.24690  2.90347  2.73739  3.18146  2.89801  2.37887  2.77519  2.98518  4.58477  3.61503
          0.01374  4.69016  5.41251  0.61958  0.77255  0.48576  0.95510
    320   2.76677  4.76857  3.31649  2.75696  3.96435  3.64434  3.86895  3.35461  2.72657  3.01158  3.86187  2.60636  3.03663  3.07263  2.54760  2.10942  3.00018  2.21067  3.05191  4.02182    362 s - - -
          2.68618  4.42225  2.77519  2.73123  3.46354  2.40513  3.72494  3.29354  2.67741  2.69355  4.24690  2.90347  2.73739  3.18146  2.89801  2.37887  2.77519  2.98518  4.58477  3.61503
          0.01374  4.69016  5.41251  0.61958  0.77255  0.48576  0.95510
    321   2.76150  4.75411  3.37057  2.86555  4.09228  2.54432  3.98934  3.47794  2.86112  3.14158  2.33762  2.13358  4.06165  3.19940  3.27888  2.87338  1.81508  3.17394  5.43969  4.15561    363 t - - -
          2.68618  4.42225  2.77519  2.73123  3.46354  2.40513  3.72494  3.29354  2.67741  2.69355  4.24690  2.90347  2.73739  3.18146  2.89801  2.37887  2.77519  2.98518  4.58477  3.61503
          0.11508  4.69016  2.30744  0.61958  0.77255  0.48576  0.95510
    322   2.10037  4.86375  3.16757  2.89890  4.71104  3.41936  4.21068  4.16071  3.08785  3.76710  4.57778  1.54183  1.58050  3.39361  3.51803  2.84613  3.15484  3.66986  5.96185  4.64136    364 n - - -
          2.68618  4.42225  2.77519  2.73123  3.46354  2.40513  3.72494  3.29354  2.67741  2.69355  4.24690  2.90347  2.73739  3.18146  2.89801  2.37887  2.77519  2.98518  4.58477  3.61503
          0.01519  4.59028  5.31263  0.61958  0.77255  0.66527  0.72183
    323   2.73174  4.86592  3.16834  2.64562  4.15019  3.54918  3.82986  3.56838  2.65159  3.18780  4.01164  2.50556  2.29271  2.99694  3.10290  2.35188  2.11803  3.24604  5.44086  2.92576    365 t - - -
          2.68618  4.42225  2.77519  2.73123  3.46354  2.40513  3.72494  3.29354  2.67741  2.69355  4.24690  2.90347  2.73739  3.18146  2.89801  2.37887  2.77519  2.98518  4.58477  3.61503
          0.01519  4.59028  5.31263  0.61958  0.77255  0.66527  0.72183
    324   2.33021  5.14843  3.01633  2.51404  4.50153  2.18408  3.76760  3.95442  2.12934  3.48126  4.25551  3.04600  2.45113  2.36031  2.96594  2.76697  3.02086  3.55798  5.64928  4.27596    366 k - - -
          2.68618  4.42225  2.77519  2.73123  3.46354  2.40513  3.72494  3.29354  2.67741  2.69355  4.24690  2.90347  2.73739  3.18146  2.89801  2.37887  2.77519  2.98518  4.58477  3.61503
          0.01519  4.59028  5.31263  0.61958  0.77255  0.66527  0.72183
    325   2.32240  5.12652  3.02005  2.47313  4.43638  2.75161  3.71990  3.89182  2.14986  3.42112  4.18873  2.52151  3.91684  2.29820  2.95328  2.34649  2.96687  2.81814  5.59430  4.21312    367 k - - -
          2.68618  4.42225  2.77519  2.73123  3.46354  2.40513  3.72494  3.29354  2.67741  2.69355  4.24690  2.90347  2.73739  3.18146  2.89801  2.37887  2.77519  2.98518  4.58477  3.61503
          0.01519  4.59028  5.31263  0.61958  0.77255  0.66527  0.72183
    326   2.76409  5.24716  2.42973  2.02848  4.57531  3.50831  3.72180  4.05359  2.47657  3.54511  3.11328  2.44740  2.47101  2.38940  2.97134  2.72779  2.99792  3.62920  5.68794  4.28016    368 e - - -
          2.68618  4.42225  2.77519  2.73123  3.46354  2.40513  3.72494  3.29354  2.67741  2.69355  4.24690  2.90347  2.73739  3.18146  2.89801  2.37887  2.77519  2.98518  4.58477  3.61503
          0.01519  4.59028  5.31263  0.61958  0.77255  0.66527  0.72183
    327   2.83380  4.96640  3.03955  2.85736  4.87416  1.21925  4.26188  4.36569  3.18025  3.93987  4.74759  1.80266  2.52897  3.44656  3.63262  2.90323  3.23960  3.83227  6.10117  4.76270    369 g - - -
          2.68618  4.42225  2.77519  2.73123  3.46354  2.40513  3.72494  3.29354  2.67741  2.69355  4.24690  2.90347  2.73739  3.18146  2.89801  2.37887  2.77519  2.98518  4.58477  3.61503
          0.01519  4.59028  5.31263  0.61958  0.77255  0.66527  0.72183
    328   2.78269  5.09681  2.98306  2.13597  4.39119  2.77332  3.78389  3.82888  2.57041  2.66130  4.18645  1.78370  3.96021  2.91668  3.04642  2.78256  2.49790  3.46522  5.59710  4.23052    370 n - - -
          2.68618  4.42225  2.77519  2.73123  3.46354  2.40513  3.72494  3.29354  2.67741  2.69355  4.24690  2.90347  2.73739  3.18146  2.89801  2.37887  2.77519  2.98518  4.58477  3.61503
          0.01519  4.59028  5.31263  0.61958  0.77255  0.66527  0.72183
    329   2.75215  4.93424  3.14307  2.60478  4.18673  2.33078  3.79028  3.61066  2.57492  3.21392  4.03107  2.52504  3.97078  2.94528  2.49482  2.79054  2.34972  3.28648  5.45004  2.48515    371 g - - -
          2.68618  4.42225  2.77519  2.73123  3.46354  2.40513  3.72494  3.29354  2.67741  2.69355  4.24690  2.90347  2.73739  3.18146  2.89801  2.37887  2.77519  2.98518  4.58477  3.61503
          0.01519  4.59028  5.31263  0.61958  0.77255  0.66527  0.72183
    330   2.75315  4.97904  3.10889  2.64742  4.45724  2.66897  3.88909  3.89539  2.67062  3.46680  4.26260  3.14522  2.15179  2.04899  3.12051  2.78725  1.98904  3.49871  5.66846  4.32452    372 t - - -
          2.68618  4.42225  2.77519  2.73123  3.46354  2.40513  3.72494  3.29354  2.67741  2.69355  4.24690  2.90347  2.73739  3.18146  2.89801  2.37887  2.77519  2.98518  4.58477  3.61503
          0.01519  4.59028  5.31263  0.61958  0.77255  0.66527  0.72183
    331   2.78444  5.27477  2.92511  2.09572  4.61100  3.51710  3.72983  4.09017  2.15163  3.57365  4.32347  2.43845  2.31170  2.38300  2.95547  2.33978  3.01777  3.66184  5.70888  4.30241    373 e - - -
          2.68618  4.42225  2.77519  2.73123  3.46354  2.40513  3.72494  3.29354  2.67741  2.69355  4.24690  2.90347  2.73739  3.18146  2.89801  2.37887  2.77519  2.98518  4.58477  3.61503
          0.01519  4.59028  5.31263  0.61958  0.77255  0.66527  0.72183
    332   2.78714  5.24720  2.96990  2.03899  4.58193  3.53093  3.73093  4.05118  2.13842  3.54330  4.29988  3.00599  3.93851  1.83895  2.92087  2.30921  2.45602  3.63418  5.68344  4.29051    374 q - - -
          2.68618  4.42225  2.77519  2.73123  3.46354  2.40513  3.72494  3.29354  2.67741  2.69355  4.24690  2.90347  2.73739  3.18146  2.89801  2.37887  2.77519  2.98518  4.58477  3.61503
          0.01519  4.59028  5.31263  0.61958  0.77255  0.66527  0.72183
    333   2.04724  5.07643  3.03300  2.14481  4.36126  2.76401  3.73914  3.80358  2.19233  3.35849  4.14233  3.03376  3.93151  2.86401  2.98362  2.35398  2.97549  3.43622  5.55512  2.85171    375 a - - -
          2.68618  4.42225  2.77519  2.73123  3.46354  2.40513  3.72494  3.29354  2.67741  2.69355  4.24690  2.90347  2.73739  3.18146  2.89801  2.37887  2.77519  2.98518  4.58477  3.61503
          0.01519  4.59028  5.31263  0.61958  0.77255  0.66527  0.72183
    334   2.36303  5.26322  2.41040  2.12439  4.59832  3.50510  3.72011  4.08132  2.47412  3.56505  4.31060  2.45784  3.91695  2.27370  2.97118  2.32240  2.48389  3.64931  5.70166  4.28933    376 e - - -
          2.68618  4.42225  2.77519  2.73123  3.46354  2.40513  3.72494  3.29354  2.67741  2.69355  4.24690  2.90347  2.73739  3.18146  2.89801  2.37887  2.77519  2.98518  4.58477  3.61503
          0.01519  4.59028  5.31263  0.61958  0.77255  0.66527  0.72183
    335   2.74247  5.13039  2.38429  2.47157  4.43216  2.77600  3.72803  3.88682  2.18116  3.42042  4.19130  3.01144  3.92213  2.84430  2.97466  2.30157  2.18074  3.49951  5.59804  3.02887    377 t - - -
          2.68618  4.42225  2.77519  2.73123  3.46354  2.40513  3.72494  3.29354  2.67741  2.69355  4.24690  2.90347  2.73739  3.18146  2.89801  2.37887  2.77519  2.98518  4.58477  3.61503
          0.01519  4.59028  5.31263  0.61958  0.77255  0.66527  0.72183
    336   2.73329  4.74465  3.26106  2.28873  3.93933  3.60700  3.82971  3.32398  2.68769  2.03737  3.83276  3.19826  3.99677  2.50015  3.11909  2.40576  2.47427  2.54136  5.28494  3.99274    378 l - - -
          2.68618  4.42225  2.77519  2.73123  3.46354  2.40513  3.72494  3.29354  2.67741  2.69355  4.24690  2.90347  2.73739  3.18146  2.89801  2.37887  2.77519  2.98518  4.58477  3.61503
          0.01519  4.59028  5.31263  0.61958  0.77255  0.66527  0.72183
    337   2.89341  5.40175  1.70030  2.43140  4.73326  3.52415  3.81324  4.22055  2.14853  3.70294  4.46811  2.99088  3.98879  2.35571  3.10286  1.88234  3.13679  3.78999  5.84137  4.41651    379 d - - -
          2.68618  4.42225  2.77519  2.73123  3.46354  2.40513  3.72494  3.29354  2.67741  2.69355  4.24690  2.90347  2.73739  3.18146  2.89801  2.37887  2.77519  2.98518  4.58477  3.61503
          0.01519  4.59028  5.31263  0.61958  0.77255  0.66527  0.72183
    338   2.93271  5.40483  2.10041  2.00714  4.70319  3.52723  3.85555  2.88872  2.69384  3.69225  4.47746  1.50547  4.01348  2.98420  3.21285  2.87981  3.18098  3.76900  5.85862  4.43235    380 n - - -
          2.68618  4.42225  2.77519  2.73123  3.46354  2.40513  3.72494  3.29354  2.67741  2.69355  4.24690  2.90347  2.73739  3.18146  2.89801  2.37887  2.77519  2.98518  4.58477  3.61503
          0.01519  4.59028  5.31263  0.61958  0.77255  0.66527  0.72183
    339   2.14598  4.47267  3.80338  3.29559  3.94789  3.52595  4.23529  2.23902  3.25044  3.00093  3.89444  3.58890  4.09251  3.55022  3.58686  1.33716  2.34572  2.91205  5.38395  4.15877    381 s - - -
          2.68671  4.42278  2.77573  2.73083  3.46407  2.40499  3.72547  3.29407  2.67744  2.69408  4.24743  2.90291  2.73753  3.17992  2.89761  2.37875  2.77477  2.98571  4.58530  3.61429
          0.94395  1.12355  1.25251  1.70581  0.20044  0.66527  0.72183
    340   3.03578  5.51726  2.38487  1.09168  4.84001  3.38196  3.88356  4.36092  2.80207  3.86818  4.71435  2.03444  3.98086  3.04679  3.31809  2.94586  3.32081  3.94205  5.99966  4.53842    390 e - - -
          2.68618  4.42225  2.77519  2.73123  3.46354  2.40513  3.72494  3.29354  2.67741  2.69355  4.24690  2.90347  2.73739  3.18146  2.89801  2.37887  2.77519  2.98518  4.58477  3.61503
          0.02119  4.26058  4.98293  0.61958  0.77255  1.02945  0.44193
    341   2.64207  4.56429  3.27805  2.73321  3.79460  3.51983  3.79702  2.30586  2.16431  2.83354  3.70541  3.18918  3.93383  3.02524  3.03536  2.25053  2.33168  2.85901  5.16407  3.89571    391 k - - -
          2.68618  4.42225  2.77519  2.73123  3.46354  2.40513  3.72494  3.29354  2.67741  2.69355  4.24690  2.90347  2.73739  3.18146  2.89801  2.37887  2.77519  2.98518  4.58477  3.61503
          0.02119  4.26058  4.98293  0.61958  0.77255  0.57061  0.83283
    342   2.69932  4.48316  3.48899  2.92644  2.72550  3.64857  3.90301  2.42938  2.26394  2.70248  3.59021  3.35406  4.03569  3.19891  3.24985  2.05630  2.44211  2.75674  5.06326  3.81595    392 s - - -
          2.68618  4.42225  2.77519  2.73123  3.46354  2.40513  3.72494  3.29354  2.67741  2.69355  4.24690  2.90347  2.73739  3.18146  2.89801  2.37887  2.77519  2.98518  4.58477  3.61503
          0.01670  4.49653  5.21888  0.61958  0.77255  0.79628  0.59966
    343   2.96016  5.35029  2.67247  1.95042  4.73150  3.49103  3.91162  4.19347  2.75947  3.73014  4.54147  1.29770  4.02850  3.05816  3.25082  2.91923  2.38011  3.78754  5.90272  4.49051    393 n - - -
          2.68618  4.42225  2.77519  2.73123  3.46354  2.40513  3.72494  3.29354  2.67741  2.69355  4.24690  2.90347  2.73739  3.18146  2.89801  2.37887  2.77519  2.98518  4.58477  3.61503
          0.01670  4.49653  5.21888  0.61958  0.77255  0.51896  0.90421
    344   3.69074  4.97104  5.04837  4.65231  1.85033  4.62561  3.96765  3.29164  4.48036  2.80834  3.99701  4.44613  4.94090  4.47021  4.49483  3.97124  3.91729  2.06381  4.13626  0.87738    394 y - - -
          2.68618  4.42225  2.77519  2.73123  3.46354  2.40513  3.72494  3.29354  2.67741  2.69355  4.24690  2.90347  2.73739  3.18146  2.89801  2.37887  2.77519  2.98518  4.58477  3.61503
          0.01496  4.60571  5.32806  0.61958  0.77255  0.64064  0.74857
    345   2.19069  5.56403  2.14001  1.22966  4.90361  2.54380  3.93832  4.40429  2.82787  3.89190  4.68110  2.99948  4.06421  3.07292  3.37529  2.95965  3.29956  3.96596  6.04278  4.58253    395 e - - -
          2.68618  4.42225  2.77519  2.73123  3.46354  2.40513  3.72494  3.29354  2.67741  2.69355  4.24690  2.90347  2.73739  3.18146  2.89801  2.37887  2.77519  2.98518  4.58477  3.61503
          0.01496  4.60571  5.32806  0.61958  0.77255  0.39983  1.10998
    346   3.32216  4.61114  5.21771  4.67950  3.84275  4.70163  5.19245  1.74586  4.56069  1.91064  3.68402  4.81240  4.99720  4.76664  4.68709  4.06041  2.51026  0.91819  5.66689  4.47830    396 v - - -
          2.68618  4.42225  2.77519  2.73123  3.46354  2.40513  3.72494  3.29354  2.67741  2.69355  4.24690  2.90347  2.73739  3.18146  2.89801  2.37887  2.77519  2.98518  4.58477  3.61503
          0.01374  4.69016  5.41251  0.61958  0.77255  0.48576  0.95510
    347   3.01470  5.45653  2.20418  2.52844  4.92342  2.09018  4.01010  4.42238  2.89221  3.92053  4.70537  1.85436  4.09891  3.14663  3.42634  1.63627  3.30359  3.96360  6.07242  4.63174    397 s - - -
          2.68618  4.42225  2.77519  2.73123  3.46354  2.40513  3.72494  3.29354  2.67741  2.69355  4.24690  2.90347  2.73739  3.18146  2.89801  2.37887  2.77519  2.98518  4.58477  3.61503
          0.01374  4.69016  5.41251  0.61958  0.77255  0.48576  0.95510
    348   3.38229  5.63133  3.71262  2.18017  5.14424  3.99497  3.91428  4.48207  1.33856  3.85547  4.69409  3.47361  4.34935  3.03080  1.23099  3.34177  3.53885  4.12445  5.85646  4.67612    398 r - - -
          2.68618  4.42225  2.77519  2.73123  3.46354  2.40513  3.72494  3.29354  2.67741  2.69355  4.24690  2.90347  2.73739  3.18146  2.89801  2.37887  2.77519  2.98518  4.58477  3.61503
          0.01374  4.69016  5.41251  0.61958  0.77255  0.48576  0.95510
    349   2.78364  4.58245  3.55992  2.99693  3.75647  3.72587  3.98702  2.11671  2.01510  2.80813  3.69845  3.42825  4.11701  3.27020  3.31026  2.48401  2.11490  2.38385  5.17923  3.93087    399 k - - -
          2.68618  4.42225  2.77519  2.73123  3.46354  2.40513  3.72494  3.29354  2.67741  2.69355  4.24690  2.90347  2.73739  3.18146  2.89801  2.37887  2.77519  2.98518  4.58477  3.61503
          0.01374  4.69016  5.41251  0.61958  0.77255  0.48576  0.95510
    350   2.76447  4.67320  3.39882  2.37024  3.84347  3.67390  2.92138  2.25938  2.27468  2.89927  2.93310  3.30469  4.05817  3.13876  3.21727  2.89856  2.45790  2.50127  5.22753  3.95676    400 i - - -
          2.68618  4.42225  2.77519  2.73123  3.46354  2.40513  3.72494  3.29354  2.67741  2.69355  4.24690  2.90347  2.73739  3.18146  2.89801  2.37887  2.77519  2.98518  4.58477  3.61503
          0.01374  4.69016  5.41251  0.61958  0.77255  0.48576  0.95510
    351   2.77996  5.19498  3.06443  1.95560  4.50959  3.56290  3.74682  3.04625  1.89731  3.48347  4.24655  3.04617  3.95516  2.85664  2.49202  2.26693  2.49559  3.56951  5.64366  4.26211    401 k - - -
          2.68618  4.42225  2.77519  2.73123  3.46354  2.40513  3.72494  3.29354  2.67741  2.69355  4.24690  2.90347  2.73739  3.18146  2.89801  2.37887  2.77519  2.98518  4.58477  3.61503
          0.01374  4.69016  5.41251  0.61958  0.77255  0.48576  0.95510
    352   2.87343  5.28066  3.06924  1.71693  4.60971  3.61060  2.03683  4.06468  2.47639  3.56704  4.34056  3.09349  4.01688  2.90845  2.36945  2.84747  2.39551  3.66807  5.70978  4.34152    402 e - - -
          2.68618  4.42225  2.77519  2.73123  3.46354  2.40513  3.72494  3.29354  2.67741  2.69355  4.24690  2.90347  2.73739  3.18146  2.89801  2.37887  2.77519  2.98518  4.58477  3.61503
          0.01374  4.69016  5.41251  0.61958  0.77255  0.48576  0.95510
    353   2.76862  4.55195  3.59305  3.03055  3.73399  3.71225  4.00179  2.48647  2.97426  2.79486  3.68379  3.44824  4.11439  3.29835  2.64694  1.99351  1.87154  2.38489  5.16170  3.91821    403 t - - -
          2.68618  4.42225  2.77519  2.73123  3.46354  2.40513  3.72494  3.29354  2.67741  2.69355  4.24690  2.90347  2.73739  3.18146  2.89801  2.37887  2.77519  2.98518  4.58477  3.61503
          0.01374  4.69016  5.41251  0.61958  0.77255  0.48576  0.95510
    354   2.07156  5.18586  3.06256  1.85451  4.49237  3.57071  3.76075  2.93073  1.94458  3.47005  4.24075  3.05770  3.96693  2.45630  2.96003  2.77680  3.02306  3.55483  5.63938  4.26306    404 e - - -
          2.68618  4.42225  2.77519  2.73123  3.46354  2.40513  3.72494  3.29354  2.67741  2.69355  4.24690  2.90347  2.73739  3.18146  2.89801  2.37887  2.77519  2.98518  4.58477  3.61503
          0.01374  4.69016  5.41251  0.61958  0.77255  0.48576  0.95510
    355   2.77817  5.10271  3.10669  2.20329  4.38390  3.57850  3.76728  3.82027  1.69072  3.37650  3.08044  3.07942  3.96946  2.44374  2.97816  2.77903  2.54488  2.73518  5.57306  4.21291    405 k - - -
          2.68618  4.42225  2.77519  2.73123  3.46354  2.40513  3.72494  3.29354  2.67741  2.69355  4.24690  2.90347  2.73739  3.18146  2.89801  2.37887  2.77519  2.98518  4.58477  3.61503
          0.01374  4.69016  5.41251  0.61958  0.77255  0.48576  0.95510
    356   2.04374  5.21719  2.99316  2.07239  4.59176  2.75690  3.79948  4.06208  2.56709  3.57289  4.33234  2.51713  2.98541  2.91176  3.05846  2.00152  3.04556  3.64137  5.72977  4.33363    406 s - - -
          2.68618  4.42225  2.77519  2.73123  3.46354  2.40513  3.72494  3.29354  2.67741  2.69355  4.24690  2.90347  2.73739  3.18146  2.89801  2.37887  2.77519  2.98518  4.58477  3.61503
          0.01374  4.69016  5.41251  0.61958  0.77255  0.48576  0.95510
    357   3.03141  4.60574  4.34833  3.85209  3.74424  4.03550  4.60616  2.60968  3.72534  2.06911  3.67457  4.09803  1.28396  4.02848  3.96847  3.39517  3.33324  1.67118  5.41315  4.19896    407 p - - -
          2.68618  4.42225  2.77519  2.73123  3.46354  2.40513  3.72494  3.29354  2.67741  2.69355  4.24690  2.90347  2.73739  3.18146  2.89801  2.37887  2.77519  2.98518  4.58477  3.61503
          0.01374  4.69016  5.41251  0.61958  0.77255  0.48576  0.95510
    358   2.17337  4.50835  3.86238  3.34372  2.63793  1.43911  4.10399  3.07044  3.29705  2.77737  3.69769  3.66470  4.22424  3.57371  3.60432  3.08136  3.10494  2.84349  4.94492  2.63434    408 g - - -
          2.68618  4.42225  2.77519  2.73123  3.46354  2.40513  3.72494  3.29354  2.67741  2.69355  4.24690  2.90347  2.73739  3.18146  2.89801  2.37887  2.77519  2.98518  4.58477  3.61503
          0.01374  4.69016  5.41251  0.61958  0.77255  0.48576  0.95510
    359   2.78617  5.28807  2.16395  2.13179  4.62983  3.54276  3.73943  4.11261  1.91145  3.59031  4.33187  3.01095  3.94437  2.83913  2.38194  2.37309  2.55421  3.67739  5.72047  4.31205    409 k - - -
          2.68618  4.42225  2.77519  2.73123  3.46354  2.40513  3.72494  3.29354  2.67741  2.69355  4.24690  2.90347  2.73739  3.18146  2.89801  2.37887  2.77519  2.98518  4.58477  3.61503
          0.01374  4.69016  5.41251  0.61958  0.77255  0.48576  0.95510
    360   3.59921  4.80848  5.64706  5.14753  3.91917  5.15189  5.74852  1.37071  5.06343  1.56248  3.67133  5.29984  5.34648  5.22483  5.17227  4.56264  3.84770  0.99888  6.01308  4.86677    410 v - - -
          2.68618  4.42225  2.77519  2.73123  3.46354  2.40513  3.72494  3.29354  2.67741  2.69355  4.24690  2.90347  2.73739  3.18146  2.89801  2.37887  2.77519  2.98518  4.58477  3.61503
          0.01374  4.69016  5.41251  0.61958  0.77255  0.48576  0.95510
    361   2.77762  5.24872  3.03251  2.18603  4.58273  3.55061  3.73493  4.05584  2.17376  3.54592  4.29401  2.18627  3.94447  2.42479  2.46844  2.32512  3.00763  2.71186  5.68488  4.28805    411 k - - -
          2.68618  4.42225  2.77519  2.73123  3.46354  2.40513  3.72494  3.29354  2.67741  2.69355  4.24690  2.90347  2.73739  3.18146  2.89801  2.37887  2.77519  2.98518  4.58477  3.61503
          0.01374  4.69016  5.41251  0.61958  0.77255  0.48576  0.95510
    362   2.94952  5.38780  2.42831  2.57947  4.75183  2.56370  3.83099  4.20865  2.12534  3.68284  4.45630  3.11350  4.05936  2.94376  1.37504  2.91010  3.17769  3.79622  5.80081  4.43360    412 r - - -
          2.68618  4.42225  2.77519  2.73123  3.46354  2.40513  3.72494  3.29354  2.67741  2.69355  4.24690  2.90347  2.73739  3.18146  2.89801  2.37887  2.77519  2.98518  4.58477  3.61503
          0.01374  4.69016  5.41251  0.61958  0.77255  0.48576  0.95510
    363   3.74092  5.00743  5.57570  5.06572  3.56345  5.07568  5.54337  2.34837  4.90570  0.69998  3.34099  5.24262  5.26632  4.97514  4.96045  4.49075  3.98617  1.51861  5.71606  4.64627    413 l - - -
          2.68618  4.42225  2.77519  2.73123  3.46354  2.40513  3.72494  3.29354  2.67741  2.69355  4.24690  2.90347  2.73739  3.18146  2.89801  2.37887  2.77519  2.98518  4.58477  3.61503
          0.01374  4.69016  5.41251  0.61958  0.77255  0.48576  0.95510
    364   2.62349  4.58517  4.00828  3.69076  4.90293  2.27240  4.74223  4.35280  3.73583  4.01182  4.80193  3.78477  4.11916  4.00240  4.05011  1.10199  1.37859  3.70900  6.21774  5.02326    414 s - - -
          2.68618  4.42225  2.77519  2.73123  3.46354  2.40513  3.72494  3.29354  2.67741  2.69355  4.24690  2.90347  2.73739  3.18146  2.89801  2.37887  2.77519  2.98518  4.58477  3.61503
          0.01374  4.69016  5.41251  0.61958  0.77255  0.48576  0.95510
    365   2.41968  4.62197  5.25373  4.72077  3.87152  4.73340  5.24278  1.70322  4.60698  1.91697  3.70569  4.85141  5.02723  4.81405  4.73412  4.09712  3.58956  0.91946  5.70978  4.51877    415 v - - -
          2.68618  4.42225  2.77519  2.73123  3.46354  2.40513  3.72494  3.29354  2.67741  2.69355  4.24690  2.90347  2.73739  3.18146  2.89801  2.37887  2.77519  2.98518  4.58477  3.61503
          0.01374  4.69016  5.41251  0.61958  0.77255  0.48576  0.95510
    366   1.59001  4.86953  3.32484  2.88924  4.60640  1.98516  4.11353  4.05121  2.94002  3.63943  4.43142  3.32468  4.04869  2.43881  3.38120  1.81227  3.09284  3.59118  5.84276  4.52356    416 a - - -
          2.68618  4.42225  2.77519  2.73123  3.46354  2.40513  3.72494  3.29354  2.67741  2.69355  4.24690  2.90347  2.73739  3.18146  2.89801  2.37887  2.77519  2.98518  4.58477  3.61503
          0.01374  4.69016  5.41251  0.61958  0.77255  0.48576  0.95510
    367   3.58996  4.80322  5.63355  5.19008  4.16941  5.16305  5.97071  1.52497  5.12288  2.58789  3.90618  5.34833  5.41846  5.39637  5.30024  4.61312  3.86111  0.58946  6.30206  5.06886    417 V - - -
          2.68618  4.42225  2.77519  2.73123  3.46354  2.40513  3.72494  3.29354  2.67741  2.69355  4.24690  2.90347  2.73739  3.18146  2.89801  2.37887  2.77519  2.98518  4.58477  3.61503
          0.01374  4.69016  5.41251  0.61958  0.77255  0.48576  0.95510
    368   2.34413  4.35505  4.81582  4.21911  2.40651  4.17405  4.51132  2.47672  4.04517  1.89282  2.12364  4.28921  4.50972  4.18682  4.10387  3.48873  3.21557  1.49244  5.00201  3.83946    418 v - - -
          2.68618  4.42225  2.77519  2.73123  3.46354  2.40513  3.72494  3.29354  2.67741  2.69355  4.24690  2.90347  2.73739  3.18146  2.89801  2.37887  2.77519  2.98518  4.58477  3.61503
          0.01374  4.69016  5.41251  0.61958  0.77255  0.48576  0.95510
    369   3.59712  4.80616  5.64470  5.14667  3.93086  5.15259  5.75495  1.41794  5.06364  1.60532  3.68273  5.29987  5.34896  5.23051  5.17608  4.56411  3.84623  0.94320  6.02399  4.87359    419 v - - -
          2.68618  4.42225  2.77519  2.73123  3.46354  2.40513  3.72494  3.29354  2.67741  2.69355  4.24690  2.90347  2.73739  3.18146  2.89801  2.37887  2.77519  2.98518  4.58477  3.61503
          0.01374  4.69016  5.41251  0.61958  0.77255  0.48576  0.95510
    370   3.47738  6.22599  0.89875  1.90576  5.48625  3.60746  4.22414  5.06642  3.34774  4.50392  5.38165  1.79543  4.27715  3.39837  4.03050  3.30930  3.78288  4.58827  6.64860  5.04931    420 d - - -
          2.68618  4.42225  2.77519  2.73123  3.46354  2.40513  3.72494  3.29354  2.67741  2.69355  4.24690  2.90347  2.73739  3.18146  2.89801  2.37887  2.77519  2.98518  4.58477  3.61503
          0.01374  4.69016  5.41251  0.61958  0.77255  0.48576  0.95510
    371   2.79247  5.18562  3.01651  2.17225  4.48773  2.00555  3.77224  3.94399  2.53590  3.47530  4.24685  3.04764  2.95199  2.39857  3.01971  2.38273  3.02667  3.55532  5.65091  3.09328    421 g - - -
          2.68618  4.42225  2.77519  2.73123  3.46354  2.40513  3.72494  3.29354  2.67741  2.69355  4.24690  2.90347  2.73739  3.18146  2.89801  2.37887  2.77519  2.98518  4.58477  3.61503
          0.20771  4.69016  1.72389  0.61958  0.77255  0.48576  0.95510
    372   2.76845  5.02731  3.06329  2.12649  4.30048  3.54905  3.74655  2.61973  1.86874  3.29155  4.10005  3.06420  2.35517  2.88453  2.90764  2.78094  2.99826  3.36958  5.50617  4.16692    422 k - - -
          2.68618  4.42225  2.77519  2.73123  3.46354  2.40513  3.72494  3.29354  2.67741  2.69355  4.24690  2.90347  2.73739  3.18146  2.89801  2.37887  2.77519  2.98518  4.58477  3.61503
          0.01666  4.49911  5.22146  0.61958  0.77255  0.79305  0.60232
    373   2.71740  4.76516  2.56819  2.65789  3.90361  3.57763  3.78251  3.36284  2.62820  3.00406  3.84978  3.15284  3.96678  2.98087  2.46121  2.79647  2.44608  3.07884  2.44894  2.95132    423 t - - -
          2.68618  4.42225  2.77519  2.73123  3.46354  2.40513  3.72494  3.29354  2.67741  2.69355  4.24690  2.90347  2.73739  3.18146  2.89801  2.37887  2.77519  2.98518  4.58477  3.61503
          0.01666  4.49911  5.22146  0.61958  0.77255  0.79305  0.60232
    374   2.26969  4.70335  3.24962  2.69279  3.90548  3.57774  3.80720  3.27845  2.28249  2.44678  3.80005  2.43851  3.96997  3.01009  3.09174  2.80015  2.39216  2.46695  5.25346  3.96376    424 a - - -
          2.68618  4.42225  2.77519  2.73123  3.46354  2.40513  3.72494  3.29354  2.67741  2.69355  4.24690  2.90347  2.73739  3.18146  2.89801  2.37887  2.77519  2.98518  4.58477  3.61503
          0.01666  4.49911  5.22146  0.61958  0.77255  0.79305  0.60232
    375   2.69956  4.72796  3.21915  2.28812  2.74361  3.57147  3.78864  3.31436  2.23777  2.96569  2.87364  3.15493  2.94923  2.98395  3.07553  2.78772  2.39932  3.03496  5.26232  3.96632    425 k - - -
          2.68618  4.42225  2.77519  2.73123  3.46354  2.40513  3.72494  3.29354  2.67741  2.69355  4.24690  2.90347  2.73739  3.18146  2.89801  2.37887  2.77519  2.98518  4.58477  3.61503
          0.01666  4.49911  5.22146  0.61958  0.77255  0.79305  0.60232
    376   2.71015  4.97111  2.51328  2.50358  4.22897  2.70620  3.72688  2.86200  2.51681  3.23983  4.04119  2.48621  3.91334  2.39736  2.98854  2.72687  2.94327  2.51955  5.46497  4.11430    426 q - - -
          2.68618  4.42225  2.77519  2.73123  3.46354  2.40513  3.72494  3.29354  2.67741  2.69355  4.24690  2.90347  2.73739  3.18146  2.89801  2.37887  2.77519  2.98518  4.58477  3.61503
          0.01666  4.49911  5.22146  0.61958  0.77255  0.79305  0.60232
    377   2.71420  4.87032  3.12288  2.58772  4.12642  2.30049  3.76925  3.54024  2.20821  3.15309  3.97498  3.09654  2.83518  2.92996  3.01272  2.76103  2.41622  3.22204  5.40266  2.75368    427 k - - -
          2.68618  4.42225  2.77519  2.73123  3.46354  2.40513  3.72494  3.29354  2.67741  2.69355  4.24690  2.90347  2.73739  3.18146  2.89801  2.37887  2.77519  2.98518  4.58477  3.61503
          0.01666  4.49911  5.22146  0.61958  0.77255  0.79305  0.60232
    378   2.26383  5.38808  1.47102  2.42212  4.74245  3.49236  3.84990  4.21480  1.79725  3.72239  4.51159  2.98060  3.99758  2.98065  3.16509  2.87323  3.18419  3.79546  5.87562  4.45343    428 d - - -
          2.68618  4.42225  2.77519  2.73123  3.46354  2.40513  3.72494  3.29354  2.67741  2.69355  4.24690  2.90347  2.73739  3.18146  2.89801  2.37887  2.77519  2.98518  4.58477  3.61503
          0.01666  4.49911  5.22146  0.61958  0.77255  0.79305  0.60232
    379   2.76018  5.21531  2.89693  1.99111  4.55585  2.64683  3.71705  4.02758  1.85760  3.52547  4.28434  2.96980  2.88428  2.82693  2.94586  2.26859  2.99753  3.60931  5.67201  4.27309    429 k - - -
          2.68618  4.42225  2.77519  2.73123  3.46354  2.40513  3.72494  3.29354  2.67741  2.69355  4.24690  2.90347  2.73739  3.18146  2.89801  2.37887  2.77519  2.98518  4.58477  3.61503
          0.12655  4.49911  2.22790  0.61958  0.77255  0.79305  0.60232
    380   2.75957  5.20024  2.34227  1.99988  4.51410  3.46456  3.69782  3.97643  1.71974  2.62885  4.25719  2.94019  3.89336  2.81366  2.92287  2.72526  2.99438  3.57369  5.64185  4.24718    430 k - - -
          2.68674  4.42281  2.77521  2.73127  3.46300  2.40466  3.72550  3.29187  2.67712  2.69411  4.24507  2.90296  2.73751  3.18202  2.89732  2.37943  2.77575  2.98507  4.58533  3.61559
          0.52323  0.91285  5.11348  1.74716  0.19148  0.91405  0.51232
    381   2.68442  4.94583  3.00131  2.03151  4.22106  3.47951  3.70310  3.64496  2.48496  3.22886  4.03023  3.00432  3.88562  2.38754  2.95031  2.25696  2.36876  2.61208  5.45039  4.10064    443 e - - -
          2.68618  4.42225  2.77519  2.73123  3.46354  2.40513  3.72494  3.29354  2.67741  2.69355  4.24690  2.90347  2.73739  3.18146  2.89801  2.37887  2.77519  2.98518  4.58477  3.61503
          0.15024  4.39113  2.06269  0.61958  0.77255  0.91405  0.51232
    382   4.11980  5.18010  5.10192  4.91372  1.46649  4.75088  3.54689  3.79146  4.71230  3.05162  4.34088  4.34923  5.02152  4.48068  4.59598  4.13122  4.32174  3.70677  2.08226  0.95406    444 y - - -
          2.68618  4.42225  2.77519  2.73123  3.46354  2.40513  3.72494  3.29354  2.67741  2.69355  4.24690  2.90347  2.73739  3.18146  2.89801  2.37887  2.77519  2.98518  4.58477  3.61503
          0.02116  4.26205  4.98440  0.61958  0.77255  0.40855  1.09247
    383   2.36274  5.14887  3.02361  1.90318  4.45641  3.52863  3.71874  3.91146  2.05920  2.75569  4.20226  3.01433  3.92335  2.39343  2.93024  2.72946  2.47422  3.51929  5.60284  4.22262    445 e - - -
          2.68618  4.42225  2.77519  2.73123  3.46354  2.40513  3.72494  3.29354  2.67741  2.69355  4.24690  2.90347  2.73739  3.18146  2.89801  2.37887  2.77519  2.98518  4.58477  3.61503
          0.01516  4.59263  5.31498  0.61958  0.77255  0.38970  1.13092
    384   2.39780  5.29580  2.96598  2.14097  4.65245  3.60577  3.89121  4.09721  2.15776  3.62759  4.42180  3.12049  1.45583  3.02204  3.07290  2.91923  3.18743  3.70846  5.79654  4.42612    446 p - - -
          2.68618  4.42225  2.77519  2.73123  3.46354  2.40513  3.72494  3.29354  2.67741  2.69355  4.24690  2.90347  2.73739  3.18146  2.89801  2.37887  2.77519  2.98518  4.58477  3.61503
          0.01374  4.69016  5.41251  0.61958  0.77255  0.48576  0.95510
    385   2.37768  4.44246  3.96149  3.38053  3.52331  3.88588  4.15264  2.28950  3.24604  2.12686  2.53234  3.71714  4.25332  3.56156  1.70728  3.15440  3.08047  2.61826  5.04445  3.84107    447 r - - -
          2.68618  4.42225  2.77519  2.73123  3.46354  2.40513  3.72494  3.29354  2.67741  2.69355  4.24690  2.90347  2.73739  3.18146  2.89801  2.37887  2.77519  2.98518  4.58477  3.61503
          0.01374  4.69016  5.41251  0.61958  0.77255  0.48576  0.95510
    386   1.92032  5.13613  3.11337  2.61353  4.52321  3.57875  3.84577  3.96542  2.20253  3.50798  4.29361  3.13208  4.01492  2.41659  3.01440  1.57934  3.07941  3.57629  5.68591  4.33052    448 s - - -
          2.68618  4.42225  2.77519  2.73123  3.46354  2.40513  3.72494  3.29354  2.67741  2.69355  4.24690  2.90347  2.73739  3.18146  2.89801  2.37887  2.77519  2.98518  4.58477  3.61503
          0.01374  4.69016  5.41251  0.61958  0.77255  0.48576  0.95510
    387   2.37266  5.24890  2.50141  2.47463  4.57508  3.54643  3.74587  4.04795  2.15165  2.66599  4.29673  2.22316  3.94777  2.11343  2.97757  2.75209  3.01529  3.62976  5.69168  4.29162    449 q - - -
          2.68618  4.42225  2.77519  2.73123  3.46354  2.40513  3.72494  3.29354  2.67741  2.69355  4.24690  2.90347  2.73739  3.18146  2.89801  2.37887  2.77519  2.98518  4.58477  3.61503
          0.01374  4.69016  5.41251  0.61958  0.77255  0.48576  0.95510
    388   2.37248  5.28527  2.44734  1.63077  4.61033  2.74712  3.77098  4.08616  2.53402  3.58364  4.33793  3.01999  3.96362  2.44544  3.03054  2.77657  3.04744  2.87657  5.73175  4.32467    450 e - - -
          2.68618  4.42225  2.77519  2.73123  3.46354  2.40513  3.72494  3.29354  2.67741  2.69355  4.24690  2.90347  2.73739  3.18146  2.89801  2.37887  2.77519  2.98518  4.58477  3.61503
          0.01374  4.69016  5.41251  0.61958  0.77255  0.48576  0.95510
    389   2.79098  5.08041  3.08424  1.52918  4.34689  3.58288  3.79245  2.87397  2.56804  3.34834  4.14660  2.58373  3.98358  2.46522  3.03670  2.79932  3.02341  2.69917  5.56512  4.20848    451 e - - -
          2.68618  4.42225  2.77519  2.73123  3.46354  2.40513  3.72494  3.29354  2.67741  2.69355  4.24690  2.90347  2.73739  3.18146  2.89801  2.37887  2.77519  2.98518  4.58477  3.61503
          0.01374  4.69016  5.41251  0.61958  0.77255  0.48576  0.95510
    390   3.16029  4.59391  4.62295  4.03776  3.39051  4.30168  4.59208  1.70109  3.89241  1.51955  2.05152  4.27461  4.60622  2.18226  4.06009  3.60179  3.38574  2.60514  5.16430  4.03217    452 l - - -
          2.68618  4.42225  2.77519  2.73123  3.46354  2.40513  3.72494  3.29354  2.67741  2.69355  4.24690  2.90347  2.73739  3.18146  2.89801  2.37887  2.77519  2.98518  4.58477  3.61503
          0.01374  4.69016  5.41251  0.61958  0.77255  0.48576  0.95510
    391   2.00646  5.21875  3.14860  2.60559  4.57503  3.61833  3.80464  4.01396  1.59499  3.53059  4.31088  3.12695  4.02343  2.09768  2.88006  2.84995  2.54300  3.62522  5.68336  4.33286    453 k - - -
          2.68618  4.42225  2.77519  2.73123  3.46354  2.40513  3.72494  3.29354  2.67741  2.69355  4.24690  2.90347  2.73739  3.18146  2.89801  2.37887  2.77519  2.98518  4.58477  3.61503
          0.01374  4.69016  5.41251  0.61958  0.77255  0.48576  0.95510
    392   2.76888  5.25510  2.20881  2.46529  4.59102  3.54058  3.73015  3.02763  2.13604  3.55543  4.29899  2.42248  3.93599  2.42472  2.49315  2.37621  2.99998  3.64099  5.69207  4.28818    454 k - - -
          2.68618  4.42225  2.77519  2.73123  3.46354  2.40513  3.72494  3.29354  2.67741  2.69355  4.24690  2.90347  2.73739  3.18146  2.89801  2.37887  2.77519  2.98518  4.58477  3.61503
          0.01374  4.69016  5.41251  0.61958  0.77255  0.48576  0.95510
    393   3.17727  4.50310  5.07717  4.49812  3.49177  4.44261  4.80201  1.35361  4.33198  1.59079  3.41223  4.56852  4.74792  4.46832  4.38703  3.77448  3.41197  1.57684  5.23623  2.80620    455 i - - -
          2.68618  4.42225  2.77519  2.73123  3.46354  2.40513  3.72494  3.29354  2.67741  2.69355  4.24690  2.90347  2.73739  3.18146  2.89801  2.37887  2.77519  2.98518  4.58477  3.61503
          0.01374  4.69016  5.41251  0.61958  0.77255  0.48576  0.95510
    394   2.89441  5.33286  2.92988  1.26144  4.68011  3.57737  3.83855  4.14644  2.20531  3.64964  4.42083  3.06556  4.02264  2.95593  3.06129  2.33950  2.50793  3.73361  5.79932  4.40344    456 e - - -
          2.68618  4.42225  2.77519  2.73123  3.46354  2.40513  3.72494  3.29354  2.67741  2.69355  4.24690  2.90347  2.73739  3.18146  2.89801  2.37887  2.77519  2.98518  4.58477  3.61503
          0.01374  4.69016  5.41251  0.61958  0.77255  0.48576  0.95510
    395   2.90924  5.41665  1.67330  2.46571  4.75232  3.55512  3.84551  4.24123  2.64581  3.72657  4.48744  2.12228  4.01634  2.40366  3.15802  2.30862  2.49693  3.80805  5.86837  4.44054    457 d - - -
          2.68618  4.42225  2.77519  2.73123  3.46354  2.40513  3.72494  3.29354  2.67741  2.69355  4.24690  2.90347  2.73739  3.18146  2.89801  2.37887  2.77519  2.98518  4.58477  3.61503
          0.01374  4.69016  5.41251  0.61958  0.77255  0.48576  0.95510
    396   3.68101  4.90489  5.65907  5.12640  3.66630  5.14824  5.61703  1.76838  5.01445  0.90779  3.42245  5.29153  5.30139  5.07227  5.06754  4.54357  3.91589  1.40781  5.79876  4.73278    458 l - - -
          2.68618  4.42225  2.77519  2.73123  3.46354  2.40513  3.72494  3.29354  2.67741  2.69355  4.24690  2.90347  2.73739  3.18146  2.89801  2.37887  2.77519  2.98518  4.58477  3.61503
          0.01374  4.69016  5.41251  0.61958  0.77255  0.48576  0.95510
    397   3.33245  4.61815  5.23462  4.69817  3.85236  4.71890  5.21514  1.74291  4.58049  1.90961  3.68983  4.83126  5.01210  4.78692  4.70713  4.07959  2.57255  0.90087  5.68504  4.49634    459 v - - -
          2.68618  4.42225  2.77519  2.73123  3.46354  2.40513  3.72494  3.29354  2.67741  2.69355  4.24690  2.90347  2.73739  3.18146  2.89801  2.37887  2.77519  2.98518  4.58477  3.61503
          0.01374  4.69016  5.41251  0.61958  0.77255  0.48576  0.95510
    398   2.94459  5.36641  3.22679  2.64072  4.74902  3.68239  3.78905  4.18988  1.77018  3.64506  4.41559  2.49602  4.06404  1.95706  1.96021  2.91054  2.56068  3.78119  5.74057  4.40538    460 k - - -
          2.68618  4.42225  2.77519  2.73123  3.46354  2.40513  3.72494  3.29354  2.67741  2.69355  4.24690  2.90347  2.73739  3.18146  2.89801  2.37887  2.77519  2.98518  4.58477  3.61503
          0.01374  4.69016  5.41251  0.61958  0.77255  0.48576  0.95510
    399   2.33747  5.17679  3.00895  2.17625  4.56705  3.54206  3.83433  4.02762  2.61323  3.55739  4.32835  2.08854  3.98781  2.95481  3.09943  1.74523  2.47775  3.61732  5.72907  4.34394    461 s - - -
          2.68618  4.42225  2.77519  2.73123  3.46354  2.40513  3.72494  3.29354  2.67741  2.69355  4.24690  2.90347  2.73739  3.18146  2.89801  2.37887  2.77519  2.98518  4.58477  3.61503
          0.01374  4.69016  5.41251  0.61958  0.77255  0.48576  0.95510
    400   0.69658  4.53994  4.28415  4.07378  5.00538  3.33061  5.00981  4.42732  4.11258  4.14798  4.95154  3.95639  4.15146  4.33908  4.32863  1.48996  3.16019  3.73758  6.35693  5.21029    462 a - - -
          2.68618  4.42225  2.77519  2.73123  3.46354  2.40513  3.72494  3.29354  2.67741  2.69355  4.24690  2.90347  2.73739  3.18146  2.89801  2.37887  2.77519  2.98518  4.58477  3.61503
          0.01374  4.69016  5.41251  0.61958  0.77255  0.48576  0.95510
    401   2.41338  4.35702  4.92684  4.32932  2.41067  4.22297  4.57403  1.73652  4.14388  1.88300  2.55779  4.36518  4.55458  4.27454  4.17786  3.54351  3.23905  1.64415  5.04015  3.87899    463 v - - -
          2.68618  4.42225  2.77519  2.73123  3.46354  2.40513  3.72494  3.29354  2.67741  2.69355  4.24690  2.90347  2.73739  3.18146  2.89801  2.37887  2.77519  2.98518  4.58477  3.61503
          0.01374  4.69016  5.41251  0.61958  0.77255  0.48576  0.95510
    402   3.39633  6.00997  1.94078  1.83085  5.35182  0.96463  4.21190  4.90083  3.29006  4.37190  5.23336  3.07614  4.26111  3.38414  3.92875  3.26444  3.70361  4.43799  6.52106  4.97895    464 g - - -
          2.68618  4.42225  2.77519  2.73123  3.46354  2.40513  3.72494  3.29354  2.67741  2.69355  4.24690  2.90347  2.73739  3.18146  2.89801  2.37887  2.77519  2.98518  4.58477  3.61503
          0.01374  4.69016  5.41251  0.61958  0.77255  0.48576  0.95510
    403   2.83352  4.28604  4.35319  3.76884  1.87010  3.94070  4.18684  2.70748  2.71442  2.42421  2.58826  3.93756  4.30484  3.83562  3.78199  3.23300  3.06497  2.15674  4.78230  2.13225    465 f - - -
          2.68618  4.42225  2.77519  2.73123  3.46354  2.40513  3.72494  3.29354  2.67741  2.69355  4.24690  2.90347  2.73739  3.18146  2.89801  2.37887  2.77519  2.98518  4.58477  3.61503
          0.01374  4.69016  5.41251  0.61958  0.77255  0.48576  0.95510
    404   2.93965  5.47454  1.49990  2.46015  4.80539  3.56232  3.85509  4.29996  2.10577  3.77314  4.53320  2.42760  4.02924  2.42977  3.16314  2.35901  3.18307  3.86043  5.90602  4.47148    466 d - - -
          2.68618  4.42225  2.77519  2.73123  3.46354  2.40513  3.72494  3.29354  2.67741  2.69355  4.24690  2.90347  2.73739  3.18146  2.89801  2.37887  2.77519  2.98518  4.58477  3.61503
          0.01374  4.69016  5.41251  0.61958  0.77255  0.48576  0.95510
    405   2.84366  5.29733  2.93281  1.64961  4.63437  2.71430  3.80450  4.10726  2.57286  3.61000  4.37195  3.03860  2.33368  2.41372  3.06432  2.80983  2.54342  3.69031  5.76217  4.35837    467 e - - -
          2.68618  4.42225  2.77519  2.73123  3.46354  2.40513  3.72494  3.29354  2.67741  2.69355  4.24690  2.90347  2.73739  3.18146  2.89801  2.37887  2.77519  2.98518  4.58477  3.61503
          0.01374  4.69016  5.41251  0.61958  0.77255  0.48576  0.95510
    406   2.06022  5.24547  2.99824  1.83389  4.57747  3.54547  3.75399  4.04987  2.18269  3.54943  4.30225  2.55285  3.95141  2.85991  2.99077  2.37446  2.50666  3.63171  5.69769  4.29798    468 e - - -
          2.68618  4.42225  2.77519  2.73123  3.46354  2.40513  3.72494  3.29354  2.67741  2.69355  4.24690  2.90347  2.73739  3.18146  2.89801  2.37887  2.77519  2.98518  4.58477  3.61503
          0.01374  4.69016  5.41251  0.61958  0.77255  0.48576  0.95510
    407   3.66574  5.69476  4.12697  3.38971  5.22282  4.17818  4.04057  4.58397  2.20400  3.93568  4.84339  3.72899  4.54036  2.27578  0.64596  3.65023  3.79983  4.27674  5.89221  4.78727    469 R - - -
          2.68618  4.42225  2.77519  2.73123  3.46354  2.40513  3.72494  3.29354  2.67741  2.69355  4.24690  2.90347  2.73739  3.18146  2.89801  2.37887  2.77519  2.98518  4.58477  3.61503
          0.01374  4.69016  5.41251  0.61958  0.77255  0.48576  0.95510
    408   3.05777  5.06647  3.33384  3.30733  5.20707  0.56000  4.75454  4.83156  3.79871  4.42680  5.27764  2.28113  4.33932  4.01744  4.17889  3.17152  3.54779  4.18810  6.43204  5.17411    470 G - - -
          2.68618  4.42225  2.77519  2.73123  3.46354  2.40513  3.72494  3.29354  2.67741  2.69355  4.24690  2.90347  2.73739  3.18146  2.89801  2.37887  2.77519  2.98518  4.58477  3.61503
          0.01374  4.69016  5.41251  0.61958  0.77255  0.48576  0.95510
    409   3.50930  6.12190  0.61620  2.52709  5.39524  3.64965  4.27978  5.01668  3.37569  4.47331  5.37612  3.12099  4.32153  2.34137  4.00289  3.36187  3.82325  4.56164  6.57413  5.02909    471 D - - -
          2.68618  4.42225  2.77519  2.73123  3.46354  2.40513  3.72494  3.29354  2.67741  2.69355  4.24690  2.90347  2.73739  3.18146  2.89801  2.37887  2.77519  2.98518  4.58477  3.61503
          0.01374  4.69016  5.41251  0.61958  0.77255  0.48576  0.95510
    410   2.77335  5.07828  3.11113  2.55654  4.35779  3.57661  3.77438  2.91853  2.53400  3.35651  4.14607  2.55008  3.97043  2.47936  2.47552  1.81694  2.48860  3.43491  5.56032  4.20320    472 s - - -
          2.68618  4.42225  2.77519  2.73123  3.46354  2.40513  3.72494  3.29354  2.67741  2.69355  4.24690  2.90347  2.73739  3.18146  2.89801  2.37887  2.77519  2.98518  4.58477  3.61503
          0.01374  4.69016  5.41251  0.61958  0.77255  0.48576  0.95510
    411   3.48923  4.76027  5.45469  4.88543  2.44565  4.83459  5.20915  1.78557  4.73731  1.20755  3.33165  4.98239  5.05056  4.78947  4.75723  4.19162  3.71804  1.37969  5.48487  4.38305    473 l - - -
          2.68618  4.42225  2.77519  2.73123  3.46354  2.40513  3.72494  3.29354  2.67741  2.69355  4.24690  2.90347  2.73739  3.18146  2.89801  2.37887  2.77519  2.98518  4.58477  3.61503
          0.01374  4.69016  5.41251  0.61958  0.77255  0.48576  0.95510
    412   2.72161  4.76030  3.49965  3.15448  4.70711  3.43611  4.35682  4.14922  3.24221  3.77653  4.58220  2.46371  4.10184  3.55637  3.64163  1.47240  1.24762  3.63976  5.98728  4.70732    474 t - - -
          2.68618  4.42225  2.77519  2.73123  3.46354  2.40513  3.72494  3.29354  2.67741  2.69355  4.24690  2.90347  2.73739  3.18146  2.89801  2.37887  2.77519  2.98518  4.58477  3.61503
          0.01374  4.69016  5.41251  0.61958  0.77255  0.48576  0.95510
    413   3.23489  4.64860  2.79507  4.07028  3.95020  4.44868  4.92069  1.77015  4.06324  2.66522  3.80833  4.38095  4.81228  4.33638  4.33962  3.79637  3.49332  0.81911  5.69440  4.46014    475 v - - -
          2.68618  4.42225  2.77519  2.73123  3.46354  2.40513  3.72494  3.29354  2.67741  2.69355  4.24690  2.90347  2.73739  3.18146  2.89801  2.37887  2.77519  2.98518  4.58477  3.61503
          0.01374  4.69016  5.41251  0.61958  0.77255  0.48576  0.95510
    414   2.07614  4.85444  3.24919  2.30254  4.06539  3.62754  3.83704  2.79594  2.66041  3.09820  3.93530  3.19206  4.01568  2.47704  2.44548  2.84049  3.00211  2.23023  5.37855  4.07171    476 a - - -
          2.68618  4.42225  2.77519  2.73123  3.46354  2.40513  3.72494  3.29354  2.67741  2.69355  4.24690  2.90347  2.73739  3.18146  2.89801  2.37887  2.77519  2.98518  4.58477  3.61503
          0.01374  4.69016  5.41251  0.61958  0.77255  0.48576  0.95510
    415   2.84763  5.33781  2.39371  2.46939  4.67705  3.54833  3.79981  4.16006  2.57319  3.64862  4.40284  2.04990  3.98331  2.05253  3.07425  2.03554  2.54581  3.73021  5.79028  4.37460    477 s - - -
          2.68618  4.42225  2.77519  2.73123  3.46354  2.40513  3.72494  3.29354  2.67741  2.69355  4.24690  2.90347  2.73739  3.18146  2.89801  2.37887  2.77519  2.98518  4.58477  3.61503
          0.01374  4.69016  5.41251  0.61958  0.77255  0.48576  0.95510
    416   2.84658  4.27883  4.47034  3.88492  3.39944  3.98628  4.33169  1.76455  3.74376  2.42218  1.89120  4.03506  4.35625  3.94540  3.88165  2.58729  2.42600  2.02473  4.94805  3.76185    478 i - - -
          2.68618  4.42225  2.77519  2.73123  3.46354  2.40513  3.72494  3.29354  2.67741  2.69355  4.24690  2.90347  2.73739  3.18146  2.89801  2.37887  2.77519  2.98518  4.58477  3.61503
          0.01374  4.69016  5.41251  0.61958  0.77255  0.48576  0.95510
    417   2.77916  4.98973  3.18750  2.65139  4.32322  3.57891  3.84745  3.74576  2.61932  3.33558  4.14156  2.54372  1.88276  2.99297  2.46668  2.24923  3.03155  2.64693  5.55960  4.22497    479 p - - -
          2.68618  4.42225  2.77519  2.73123  3.46354  2.40513  3.72494  3.29354  2.67741  2.69355  4.24690  2.90347  2.73739  3.18146  2.89801  2.37887  2.77519  2.98518  4.58477  3.61503
          0.01374  4.69016  5.41251  0.61958  0.77255  0.48576  0.95510
    418   3.38193  4.83970  4.50499  4.06785  0.90146  4.32911  4.12517  3.16756  3.95172  2.04529  3.83239  2.62135  4.70516  4.14208  4.12324  3.66823  3.62788  3.05552  4.46673  2.85108    480 f - - -
          2.68618  4.42225  2.77519  2.73123  3.46354  2.40513  3.72494  3.29354  2.67741  2.69355  4.24690  2.90347  2.73739  3.18146  2.89801  2.37887  2.77519  2.98518  4.58477  3.61503
          0.01374  4.69016  5.41251  0.61958  0.77255  0.48576  0.95510
    419   3.26384  5.91064  1.00879  2.00125  5.20567  3.59389  4.08077  4.74021  2.28022  4.19358  5.00876  2.30875  4.18675  3.22839  3.63083  3.14358  3.53842  4.28232  6.33100  4.81514    481 d - - -
          2.68618  4.42225  2.77519  2.73123  3.46354  2.40513  3.72494  3.29354  2.67741  2.69355  4.24690  2.90347  2.73739  3.18146  2.89801  2.37887  2.77519  2.98518  4.58477  3.61503
          0.01374  4.69016  5.41251  0.61958  0.77255  0.48576  0.95510
    420   2.35704  4.77373  3.32522  2.76873  4.01327  3.62270  3.88819  2.68512  2.74285  3.05750  3.90364  3.25000  2.92104  3.08681  2.45469  2.40186  1.88350  3.11541  5.35347  4.06184    482 t - - -
          2.68618  4.42225  2.77519  2.73123  3.46354  2.40513  3.72494  3.29354  2.67741  2.69355  4.24690  2.90347  2.73739  3.18146  2.89801  2.37887  2.77519  2.98518  4.58477  3.61503
          0.30895  4.69016  1.36024  0.61958  0.77255  0.48576  0.95510
    421   2.68339  4.87942  2.43853  2.12429  4.11998  3.49701  3.71855  3.52565  2.52731  3.13925  2.72348  3.03046  3.89792  2.87159  2.99205  2.30920  2.91742  2.55783  5.38915  4.05311    483 e - - -
          2.68618  4.42225  2.77519  2.73123  3.46354  2.40513  3.72494  3.29354  2.67741  2.69355  4.24690  2.90347  2.73739  3.18146  2.89801  2.37887  2.77519  2.98518  4.58477  3.61503
          0.01841  4.39962  5.12197  0.61958  0.77255  0.90549  0.51809
    422   2.18770  4.85945  3.05247  2.54598  4.17882  2.61249  3.75652  3.59480  2.56055  3.19971  4.01310  2.31755  3.90148  2.39443  3.01707  2.71417  2.92821  2.53379  5.43924  4.10612    484 a - - -
          2.68627  4.42234  2.77528  2.73079  3.46363  2.40490  3.72503  3.29363  2.67750  2.69364  4.24699  2.90356  2.73748  3.18155  2.89810  2.37866  2.77528  2.98527  4.58486  3.61512
          0.77864  0.88977  2.03852  0.11860  2.19071  0.90549  0.51809
    423   2.65455  4.38759  3.50401  2.95551  2.44288  3.61245  3.87876  2.85590  2.89805  2.54500  3.47803  3.35895  2.73268  2.52482  3.24724  2.87188  2.89415  2.15986  4.94039  3.67461    486 v - - -
          2.68618  4.42225  2.77519  2.73123  3.46354  2.40513  3.72494  3.29354  2.67741  2.69355  4.24690  2.90347  2.73739  3.18146  2.89801  2.37887  2.77519  2.98518  4.58477  3.61503
          0.02106  4.26694  4.98929  0.61958  0.77255  0.38769  1.13513
    424   2.04354  5.19259  3.04188  2.48843  4.52584  2.77896  3.72452  3.98624  2.09792  3.49082  4.25132  3.02528  3.93602  2.37616  2.32046  2.33972  2.99746  3.58010  5.63984  4.25929    487 a - - -
          2.68618  4.42225  2.77519  2.73123  3.46354  2.40513  3.72494  3.29354  2.67741  2.69355  4.24690  2.90347  2.73739  3.18146  2.89801  2.37887  2.77519  2.98518  4.58477  3.61503
          0.01495  4.60651  5.32885  0.61958  0.77255  0.63934  0.75001
    425   2.36819  5.26485  2.45830  2.03175  4.60178  2.71776  3.72351  4.08479  2.12510  3.56814  4.31303  2.97984  2.91953  2.82591  2.97218  2.31713  3.00098  3.65222  5.70423  4.29238    488 e - - -
          2.68618  4.42225  2.77519  2.73123  3.46354  2.40513  3.72494  3.29354  2.67741  2.69355  4.24690  2.90347  2.73739  3.18146  2.89801  2.37887  2.77519  2.98518  4.58477  3.61503
          0.01495  4.60651  5.32885  0.61958  0.77255  0.63934  0.75001
    426   2.75433  4.96767  2.53603  1.73787  3.00896  3.56304  3.78155  2.65658  2.58821  3.22350  4.03906  3.08948  2.89299  2.93164  3.05610  2.78300  2.98752  3.29387  5.46782  4.12596    489 e - - -
          2.68618  4.42225  2.77519  2.73123  3.46354  2.40513  3.72494  3.29354  2.67741  2.69355  4.24690  2.90347  2.73739  3.18146  2.89801  2.37887  2.77519  2.98518  4.58477  3.61503
          0.01495  4.60651  5.32885  0.61958  0.77255  0.63934  0.75001
    427   2.30806  5.08367  2.08631  2.50321  4.38765  3.52845  3.74633  3.83068  2.19601  3.38303  4.16282  3.03709  3.93268  2.86881  2.99518  2.33864  2.48012  2.69890  5.57547  4.20453    490 d - - -
          2.68618  4.42225  2.77519  2.73123  3.46354  2.40513  3.72494  3.29354  2.67741  2.69355  4.24690  2.90347  2.73739  3.18146  2.89801  2.37887  2.77519  2.98518  4.58477  3.61503
          0.01495  4.60651  5.32885  0.61958  0.77255  0.63934  0.75001
    428   2.30418  5.22897  2.95306  2.03793  4.56978  2.30452  3.75452  4.03791  1.88379  3.54244  4.30335  3.01324  2.90792  2.86546  2.98306  2.76074  3.02715  3.62410  5.69411  4.29923    491 k - - -
          2.68618  4.42225  2.77519  2.73123  3.46354  2.40513  3.72494  3.29354  2.67741  2.69355  4.24690  2.90347  2.73739  3.18146  2.89801  2.37887  2.77519  2.98518  4.58477  3.61503
          0.01495  4.60651  5.32885  0.61958  0.77255  0.40047  1.10868
    429   2.39210  5.14677  3.06470  2.51495  4.44639  2.38360  3.75560  3.89733  2.17800  2.76029  4.20573  2.43694  3.95446  2.41267  2.98559  2.75885  2.54844  3.51395  5.61291  4.23657    492 k - - -
          2.68618  4.42225  2.77519  2.73123  3.46354  2.40513  3.72494  3.29354  2.67741  2.69355  4.24690  2.90347  2.73739  3.18146  2.89801  2.37887  2.77519  2.98518  4.58477  3.61503
          0.01374  4.69016  5.41251  0.61958  0.77255  0.48576  0.95510
    430   2.76787  5.00191  2.55072  1.97040  4.24734  3.58522  3.79210  3.67029  2.58673  2.69774  4.07090  3.10740  3.97916  2.93601  3.05518  2.10726  2.99982  2.69090  5.49740  2.87488    493 e - - -
          2.68618  4.42225  2.77519  2.73123  3.46354  2.40513  3.72494  3.29354  2.67741  2.69355  4.24690  2.90347  2.73739  3.18146  2.89801  2.37887  2.77519  2.98518  4.58477  3.61503
          0.01374  4.69016  5.41251  0.61958  0.77255  0.48576  0.95510
    431   2.34226  4.40724  3.79717  3.23417  2.59193  2.78381  4.06499  2.89951  3.17482  1.71457  3.53052  2.74652  4.15840  3.45827  3.48693  3.03254  2.49694  2.68326  5.01496  3.79502    494 l - - -
          2.68618  4.42225  2.77519  2.73123  3.46354  2.40513  3.72494  3.29354  2.67741  2.69355  4.24690  2.90347  2.73739  3.18146  2.89801  2.37887  2.77519  2.98518  4.58477  3.61503
          0.01374  4.69016  5.41251  0.61958  0.77255  0.48576  0.95510
    432   2.02091  5.13073  3.05930  2.17397  4.42424  2.76831  3.76869  3.87079  2.53294  2.72904  4.19573  3.06042  3.00358  2.15240  3.01145  2.76929  3.00904  3.49531  5.60622  4.23357    495 a - - -
          2.68618  4.42225  2.77519  2.73123  3.46354  2.40513  3.72494  3.29354  2.67741  2.69355  4.24690  2.90347  2.73739  3.18146  2.89801  2.37887  2.77519  2.98518  4.58477  3.61503
          0.01374  4.69016  5.41251  0.61958  0.77255  0.48576  0.95510
    433   2.39383  5.21872  2.47473  1.71203  3.15815  2.74329  3.77470  3.99396  2.54287  3.51502  4.28080  3.03701  3.96460  2.88862  3.03420  2.25604  3.03465  3.59430  5.68251  4.28973    496 e - - -
          2.68618  4.42225  2.77519  2.73123  3.46354  2.40513  3.72494  3.29354  2.67741  2.69355  4.24690  2.90347  2.73739  3.18146  2.89801  2.37887  2.77519  2.98518  4.58477  3.61503
          0.01374  4.69016  5.41251  0.61958  0.77255  0.48576  0.95510
    434   2.77459  5.01040  3.15227  1.72039  4.26164  3.59407  3.78921  2.83510  2.56227  3.27217  4.07803  3.11524  3.98384  2.49375  2.51990  2.79818  2.50099  3.34993  3.36283  4.16033    497 e - - -
          2.68618  4.42225  2.77519  2.73123  3.46354  2.40513  3.72494  3.29354  2.67741  2.69355  4.24690  2.90347  2.73739  3.18146  2.89801  2.37887  2.77519  2.98518  4.58477  3.61503
          0.10645  4.69016  2.38821  0.61958  0.77255  0.48576  0.95510
    435   2.78729  5.19582  3.07866  2.51233  4.52334  3.56178  3.72544  3.97551  1.84875  3.48091  4.24763  2.49496  3.95071  2.39088  2.28207  2.76591  2.45262  2.82875  5.62831  4.26030    498 k - - -
          2.68618  4.42225  2.77519  2.73123  3.46354  2.40513  3.72494  3.29354  2.67741  2.69355  4.24690  2.90347  2.73739  3.18146  2.89801  2.37887  2.77519  2.98518  4.58477  3.61503
          0.01506  4.59878  5.32112  0.61958  0.77255  0.39438  1.12116
    436   2.37823  4.83872  3.24582  2.68702  2.83645  3.62085  3.83587  3.44570  2.27475  3.08473  3.92129  3.18900  2.94276  2.52914  3.11944  2.42962  2.49106  2.59767  5.36661  4.05945    499 k - - -
          2.68618  4.42225  2.77519  2.73123  3.46354  2.40513  3.72494  3.29354  2.67741  2.69355  4.24690  2.90347  2.73739  3.18146  2.89801  2.37887  2.77519  2.98518  4.58477  3.61503
          0.01374  4.69016  5.41251  0.61958  0.77255  0.48576  0.95510
    437   2.79863  5.22150  3.06211  1.91149  4.54191  3.57151  3.75380  4.00041  2.07217  3.50941  3.02073  3.05242  3.96605  1.89897  2.93214  2.77559  2.55324  3.59930  5.66325  4.28245    500 q - - -
          2.68618  4.42225  2.77519  2.73123  3.46354  2.40513  3.72494  3.29354  2.67741  2.69355  4.24690  2.90347  2.73739  3.18146  2.89801  2.37887  2.77519  2.98518  4.58477  3.61503
          0.01374  4.69016  5.41251  0.61958  0.77255  0.48576  0.95510
    438   2.38096  5.18888  3.04622  2.17070  4.50096  2.79234  3.74290  3.96204  2.19546  3.47923  4.24022  3.03487  3.94586  2.85229  2.46790  2.09441  2.99900  3.56209  5.64185  2.92061    501 s - - -
          2.68618  4.42225  2.77519  2.73123  3.46354  2.40513  3.72494  3.29354  2.67741  2.69355  4.24690  2.90347  2.73739  3.18146  2.89801  2.37887  2.77519  2.98518  4.58477  3.61503
          0.01374  4.69016  5.41251  0.61958  0.77255  0.48576  0.95510
    439   2.79453  4.25447  4.30657  3.71932  1.82752  3.90274  4.18317  2.69210  3.58668  2.04483  2.67007  3.90051  4.26949  2.87284  3.74739  2.53561  3.02629  2.50524  3.09644  3.58683    502 f - - -
          2.68618  4.42225  2.77519  2.73123  3.46354  2.40513  3.72494  3.29354  2.67741  2.69355  4.24690  2.90347  2.73739  3.18146  2.89801  2.37887  2.77519  2.98518  4.58477  3.61503
          0.01374  4.69016  5.41251  0.61958  0.77255  0.48576  0.95510
    440   2.76287  4.65484  3.41544  2.85265  3.82116  3.67811  3.90794  2.62333  2.36164  2.31687  2.87664  2.70837  4.06201  2.61933  3.23114  2.42492  2.99428  2.94561  5.21139  2.89990    503 l - - -
          2.68618  4.42225  2.77519  2.73123  3.46354  2.40513  3.72494  3.29354  2.67741  2.69355  4.24690  2.90347  2.73739  3.18146  2.89801  2.37887  2.77519  2.98518  4.58477  3.61503
          0.01374  4.69016  5.41251  0.61958  0.77255  0.48576  0.95510
    441   2.76448  5.15592  2.56917  2.50433  2.97159  2.81329  3.74785  3.90951  1.94577  2.72870  4.20947  2.58008  3.94826  2.86192  2.51001  2.75084  2.99558  3.52194  5.61618  4.23577    504 k - - -
          2.68618  4.42225  2.77519  2.73123  3.46354  2.40513  3.72494  3.29354  2.67741  2.69355  4.24690  2.90347  2.73739  3.18146  2.89801  2.37887  2.77519  2.98518  4.58477  3.61503
          0.01374  4.69016  5.41251  0.61958  0.77255  0.48576  0.95510
    442   2.77953  4.49631  3.66346  3.09177  3.62958  3.75726  4.00336  2.03504  3.00949  2.02939  2.78052  2.70189  4.13506  2.67359  2.62288  3.00479  3.01011  2.76456  5.07549  3.84393    505 l - - -
          2.68618  4.42225  2.77519  2.73123  3.46354  2.40513  3.72494  3.29354  2.67741  2.69355  4.24690  2.90347  2.73739  3.18146  2.89801  2.37887  2.77519  2.98518  4.58477  3.61503
          0.01374  4.69016  5.41251  0.61958  0.77255  0.48576  0.95510
    443   1.92288  4.23896  4.34943  3.75985  3.34014  3.91173  4.22600  1.92613  3.62503  2.07571  3.34938  3.93046  2.96010  3.83078  3.77561  3.20482  3.02274  2.10646  4.86398  2.72534    506 a - - -
          2.68618  4.42225  2.77519  2.73123  3.46354  2.40513  3.72494  3.29354  2.67741  2.69355  4.24690  2.90347  2.73739  3.18146  2.89801  2.37887  2.77519  2.98518  4.58477  3.61503
          0.01374  4.69016  5.41251  0.61958  0.77255  0.48576  0.95510
    444   2.78178  4.32800  4.04310  3.46860  3.44236  2.35219  4.14966  2.27985  3.37592  1.86556  2.72151  3.75140  4.22191  3.63128  3.62220  2.05506  3.01941  2.56221  4.94578  3.74397    507 l - - -
          2.68618  4.42225  2.77519  2.73123  3.46354  2.40513  3.72494  3.29354  2.67741  2.69355  4.24690  2.90347  2.73739  3.18146  2.89801  2.37887  2.77519  2.98518  4.58477  3.61503
          0.01374  4.69016  5.41251  0.61958  0.77255  0.48576  0.95510
    445   2.33139  4.30261  4.03612  3.45634  3.40924  3.83381  4.11979  2.21561  2.62576  2.11510  3.41432  3.73653  2.98973  3.61319  3.60138  3.10763  2.99822  2.56004  3.12785  2.40710    508 l - - -
          2.68618  4.42225  2.77519  2.73123  3.46354  2.40513  3.72494  3.29354  2.67741  2.69355  4.24690  2.90347  2.73739  3.18146  2.89801  2.37887  2.77519  2.98518  4.58477  3.61503
          0.01374  4.69016  5.41251  0.61958  0.77255  0.48576  0.95510
    446   1.46467  4.53454  4.92859  4.37504  3.73012  4.45722  4.90184  1.79184  4.25575  2.02466  3.61459  4.53429  4.79132  4.46812  4.40550  3.79418  3.43288  1.42823  5.45899  4.27073    509 v - - -
          2.68618  4.42225  2.77519  2.73123  3.46354  2.40513  3.72494  3.29354  2.67741  2.69355  4.24690  2.90347  2.73739  3.18146  2.89801  2.37887  2.77519  2.98518  4.58477  3.61503
          0.01374  4.69016  5.41251  0.61958  0.77255  0.48576  0.95510
    447   2.77017  4.20784  4.38815  3.79388  2.47741  2.89103  4.20863  2.25740  2.81690  1.78803  3.32113  3.93726  4.26381  3.84154  3.77571  3.19170  3.00224  2.08160  4.82053  2.75116    510 l - - -
          2.68618  4.42225  2.77519  2.73123  3.46354  2.40513  3.72494  3.29354  2.67741  2.69355  4.24690  2.90347  2.73739  3.18146  2.89801  2.37887  2.77519  2.98518  4.58477  3.61503
          0.01374  4.69016  5.41251  0.61958  0.77255  0.48576  0.95510
    448   2.37677  4.78010  2.70235  2.74241  3.98054  3.63951  3.86573  2.27468  2.72479  3.02298  3.87227  3.23279  4.03020  3.06475  2.24046  2.30807  2.99847  2.50923  5.32548  4.03187    511 r - - -
          2.68618  4.42225  2.77519  2.73123  3.46354  2.40513  3.72494  3.29354  2.67741  2.69355  4.24690  2.90347  2.73739  3.18146  2.89801  2.37887  2.77519  2.98518  4.58477  3.61503
          0.01374  4.69016  5.41251  0.61958  0.77255  0.48576  0.95510
    449   2.00102  4.35243  3.92024  3.34835  3.48117  2.37174  4.09866  2.83018  3.27106  2.09392  3.47462  3.66573  2.97600  3.53983  3.54907  3.06723  3.00043  2.21236  3.18016  3.75374    512 a - - -
          2.68618  4.42225  2.77519  2.73123  3.46354  2.40513  3.72494  3.29354  2.67741  2.69355  4.24690  2.90347  2.73739  3.18146  2.89801  2.37887  2.77519  2.98518  4.58477  3.61503
          0.01374  4.69016  5.41251  0.61958  0.77255  0.48576  0.95510
    450   2.34900  4.31663  4.61386  4.03194  3.45796  2.82848  4.44892  1.75771  3.88593  1.71225  3.43486  4.15862  4.44802  4.07956  4.00644  3.39595  3.15239  1.66572  5.03397  3.84803    513 v - - -
          2.68618  4.42225  2.77519  2.73123  3.46354  2.40513  3.72494  3.29354  2.67741  2.69355  4.24690  2.90347  2.73739  3.18146  2.89801  2.37887  2.77519  2.98518  4.58477  3.61503
          0.01374  4.69016  5.41251  0.61958  0.77255  0.48576  0.95510
    451   2.33952  4.32211  4.47669  3.89903  3.46154  2.26721  4.38962  1.74680  3.76904  1.81715  3.44071  4.06731  4.39979  3.97995  3.92427  3.33295  3.12737  1.93895  5.02401  3.83516    514 i - - -
          2.68618  4.42225  2.77519  2.73123  3.46354  2.40513  3.72494  3.29354  2.67741  2.69355  4.24690  2.90347  2.73739  3.18146  2.89801  2.37887  2.77519  2.98518  4.58477  3.61503
          0.01374  4.69016  5.41251  0.61958  0.77255  0.48576  0.95510
    452   1.63759  4.54183  4.75287  4.21638  3.65323  4.24778  4.77520  2.37244  4.08818  1.38837  3.54722  4.37313  4.65146  4.30538  4.25005  3.59808  3.37999  1.59118  5.37763  4.20469    515 l - - -
          2.68618  4.42225  2.77519  2.73123  3.46354  2.40513  3.72494  3.29354  2.67741  2.69355  4.24690  2.90347  2.73739  3.18146  2.89801  2.37887  2.77519  2.98518  4.58477  3.61503
          0.01374  4.69016  5.41251  0.61958  0.77255  0.48576  0.95510
    453   2.36586  4.62451  4.99251  4.45819  3.64615  4.45090  4.96610  2.30581  4.31767  1.05073  3.50338  4.59446  4.81067  4.50672  4.44441  3.81056  3.50985  1.47047  5.46905  4.31707    516 l - - -
          2.68618  4.42225  2.77519  2.73123  3.46354  2.40513  3.72494  3.29354  2.67741  2.69355  4.24690  2.90347  2.73739  3.18146  2.89801  2.37887  2.77519  2.98518  4.58477  3.61503
          0.01374  4.69016  5.41251  0.61958  0.77255  0.48576  0.95510
    454   3.54429  4.80929  5.50829  4.93687  2.30920  4.89134  5.25184  1.36058  4.78904  1.20090  3.29382  5.04072  5.08685  4.81601  4.79766  4.25105  3.77002  1.86983  5.49228  4.40562    517 l - - -
          2.68618  4.42225  2.77519  2.73123  3.46354  2.40513  3.72494  3.29354  2.67741  2.69355  4.24690  2.90347  2.73739  3.18146  2.89801  2.37887  2.77519  2.98518  4.58477  3.61503
          0.01374  4.69016  5.41251  0.61958  0.77255  0.48576  0.95510
    455   1.97191  4.25548  4.21577  3.63254  3.37016  2.85473  4.18143  2.29227  3.51586  2.45741  3.37893  3.84496  4.23853  3.74055  3.70407  3.14883  2.33458  1.88833  3.05056  3.68520    518 v - - -
          2.68618  4.42225  2.77519  2.73123  3.46354  2.40513  3.72494  3.29354  2.67741  2.69355  4.24690  2.90347  2.73739  3.18146  2.89801  2.37887  2.77519  2.98518  4.58477  3.61503
          0.01374  4.69016  5.41251  0.61958  0.77255  0.48576  0.95510
    456   1.99683  4.56271  5.13682  4.58588  3.75115  4.59122  5.04615  1.45602  4.45698  1.73153  3.61713  4.70401  4.89843  4.64654  4.56777  3.93907  3.50130  1.40247  5.52802  4.34655    519 v - - -
          2.68618  4.42225  2.77519  2.73123  3.46354  2.40513  3.72494  3.29354  2.67741  2.69355  4.24690  2.90347  2.73739  3.18146  2.89801  2.37887  2.77519  2.98518  4.58477  3.61503
          0.01374  4.69016  5.41251  0.61958  0.77255  0.48576  0.95510
    457   2.28128  4.21260  4.41529  3.82134  2.46580  2.06192  4.21681  2.21575  3.67150  2.04998  3.32166  3.95519  4.27432  3.86149  3.79332  3.20389  3.01172  2.45549  3.12952  3.61906    520 l - - -
          2.68618  4.42225  2.77519  2.73123  3.46354  2.40513  3.72494  3.29354  2.67741  2.69355  4.24690  2.90347  2.73739  3.18146  2.89801  2.37887  2.77519  2.98518  4.58477  3.61503
          0.01374  4.69016  5.41251  0.61958  0.77255  0.48576  0.95510
    458   2.31222  4.28147  4.47405  3.88070  2.45004  3.98754  4.29983  1.90128  3.72690  1.55051  3.31615  4.02829  4.34436  3.92107  2.75719  3.28584  3.08388  2.45742  4.89386  3.71297    521 l - - -
          2.68618  4.42225  2.77519  2.73123  3.46354  2.40513  3.72494  3.29354  2.67741  2.69355  4.24690  2.90347  2.73739  3.18146  2.89801  2.37887  2.77519  2.98518  4.58477  3.61503
          0.01374  4.69016  5.41251  0.61958  0.77255  0.48576  0.95510
    459   2.22750  4.31092  4.58047  3.99805  3.45299  4.06680  4.42732  1.77335  3.85490  1.80944  3.43303  4.13283  4.43159  4.05182  3.98195  2.54420  3.14029  1.66858  5.02230  3.83528    522 v - - -
          2.68618  4.42225  2.77519  2.73123  3.46354  2.40513  3.72494  3.29354  2.67741  2.69355  4.24690  2.90347  2.73739  3.18146  2.89801  2.37887  2.77519  2.98518  4.58477  3.61503
          0.01374  4.69016  5.41251  0.61958  0.77255  0.48576  0.95510
    460   2.34068  4.17024  4.60649  4.00047  2.62207  2.83180  4.25710  2.09654  3.81418  1.74854  3.28133  4.04853  4.29476  3.96964  3.86921  3.23658  3.00733  2.06306  3.12238  3.61013    523 l - - -
          2.68618  4.42225  2.77519  2.73123  3.46354  2.40513  3.72494  3.29354  2.67741  2.69355  4.24690  2.90347  2.73739  3.18146  2.89801  2.37887  2.77519  2.98518  4.58477  3.61503
          0.01374  4.69016  5.41251  0.61958  0.77255  0.48576  0.95510
    461   2.77068  4.20661  4.39619  3.80162  2.26085  3.89811  4.20868  2.21980  3.65340  2.05724  3.32030  3.94121  4.26501  3.84627  2.84559  2.42799  3.00275  2.07427  4.81607  2.72740    524 l - - -
          2.68618  4.42225  2.77519  2.73123  3.46354  2.40513  3.72494  3.29354  2.67741  2.69355  4.24690  2.90347  2.73739  3.18146  2.89801  2.37887  2.77519  2.98518  4.58477  3.61503
          0.01374  4.69016  5.41251  0.61958  0.77255  0.48576  0.95510
    462   2.77352  4.42184  3.77950  3.20587  2.79476  3.78331  4.04409  2.09723  2.55726  2.20460  2.74435  3.57341  4.15905  2.65470  2.56312  3.03902  3.00466  2.68617  5.01073  3.79086    525 i - - -
          2.68618  4.42225  2.77519  2.73123  3.46354  2.40513  3.72494  3.29354  2.67741  2.69355  4.24690  2.90347  2.73739  3.18146  2.89801  2.37887  2.77519  2.98518  4.58477  3.61503
          0.01374  4.69016  5.41251  0.61958  0.77255  0.48576  0.95510
    463   1.98713  4.24941  4.33831  2.63826  2.66876  3.91810  4.22863  2.19353  3.61823  2.07645  2.61367  3.92826  4.28305  3.82503  3.77445  3.20958  3.02937  2.09077  4.87193  3.68497    526 a - - -
          2.68618  4.42225  2.77519  2.73123  3.46354  2.40513  3.72494  3.29354  2.67741  2.69355  4.24690  2.90347  2.73739  3.18146  2.89801  2.37887  2.77519  2.98518  4.58477  3.61503
          0.01374  4.69016  5.41251  0.61958  0.77255  0.48576  0.95510
    464   2.83140  4.23156  4.60453  4.00331  2.56619  3.98317  4.29372  2.21363  3.82733  1.45791  3.28482  4.07878  4.33997  3.98719  2.88301  3.28780  3.06268  2.08798  4.82551  2.69730    527 l - - -
          2.68618  4.42225  2.77519  2.73123  3.46354  2.40513  3.72494  3.29354  2.67741  2.69355  4.24690  2.90347  2.73739  3.18146  2.89801  2.37887  2.77519  2.98518  4.58477  3.61503
          0.01374  4.69016  5.41251  0.61958  0.77255  0.48576  0.95510
    465   2.85804  5.21860  3.17203  2.12875  4.54053  3.63128  3.77930  2.91603  1.85686  3.49350  4.27454  3.12079  4.01713  2.89525  1.84392  2.84447  2.48378  3.59707  5.64762  4.30087    528 r - - -
          2.68618  4.42225  2.77519  2.73123  3.46354  2.40513  3.72494  3.29354  2.67741  2.69355  4.24690  2.90347  2.73739  3.18146  2.89801  2.37887  2.77519  2.98518  4.58477  3.61503
          0.01374  4.69016  5.41251  0.61958  0.77255  0.48576  0.95510
    466   2.03463  5.26237  3.26957  2.69017  4.64204  3.68298  3.82290  4.06679  1.79046  3.56700  4.35675  3.19435  2.37842  2.94074  1.87925  2.92396  3.15727  3.68471  5.69841  4.37955    529 k - - -
          2.68618  4.42225  2.77519  2.73123  3.46354  2.40513  3.72494  3.29354  2.67741  2.69355  4.24690  2.90347  2.73739  3.18146  2.89801  2.37887  2.77519  2.98518  4.58477  3.61503
          0.01374  4.69016  5.41251  0.61958  0.77255  0.48576  0.95510
    467   2.94770  5.27882  3.29363  2.69039  4.62493  3.70488  3.80481  4.04507  1.59877  3.54353  2.98003  3.19509  4.08127  2.40421  1.86453  2.93375  2.48282  3.67359  5.67455  4.36099    530 k - - -
          2.68618  4.42225  2.77519  2.73123  3.46354  2.40513  3.72494  3.29354  2.67741  2.69355  4.24690  2.90347  2.73739  3.18146  2.89801  2.37887  2.77519  2.98518  4.58477  3.61503
          0.01374  4.69016  5.41251  0.61958  0.77255  0.48576  0.95510
    468   2.86189  5.14086  3.22222  2.64557  4.43995  3.64864  3.80178  3.86139  1.68174  2.28292  4.20990  3.15827  2.88568  2.93099  2.27395  2.36345  3.08463  3.50993  5.59288  4.26517    531 k - - -
          2.68618  4.42225  2.77519  2.73123  3.46354  2.40513  3.72494  3.29354  2.67741  2.69355  4.24690  2.90347  2.73739  3.18146  2.89801  2.37887  2.77519  2.98518  4.58477  3.61503
          0.01374  4.69016  5.41251  0.61958  0.77255  0.48576  0.95510
    469   2.40725  5.27980  3.06522  1.89125  4.62545  3.57588  3.74594  4.09425  2.12221  3.57454  4.32544  3.04823  3.96820  2.43433  2.03426  2.77841  2.53603  3.67186  5.70245  4.31598    532 e - - -
          2.68618  4.42225  2.77519  2.73123  3.46354  2.40513  3.72494  3.29354  2.67741  2.69355  4.24690  2.90347  2.73739  3.18146  2.89801  2.37887  2.77519  2.98518  4.58477  3.61503
          0.01374  4.69016  5.41251  0.61958  0.77255  0.48576  0.95510
    470   1.84086  5.14949  3.16611  2.19837  4.44591  3.62244  3.78736  3.87491  2.15992  2.56940  4.21163  3.12354  4.01123  2.91234  2.08540  2.83622  3.06167  3.51443  5.60156  4.25862    533 a - - -
          2.68618  4.42225  2.77519  2.73123  3.46354  2.40513  3.72494  3.29354  2.67741  2.69355  4.24690  2.90347  2.73739  3.18146  2.89801  2.37887  2.77519  2.98518  4.58477  3.61503
          0.01374  4.69016  5.41251  0.61958  0.77255  0.48576  0.95510
    471   2.39421  5.33484  3.12255  1.91886  4.69873  3.62478  3.77061  4.15686  2.09714  3.62249  4.38174  3.09624  4.01580  2.03396  1.96835  2.84432  3.10131  3.73800  5.73313  4.36783    534 e - - -
          2.68618  4.42225  2.77519  2.73123  3.46354  2.40513  3.72494  3.29354  2.67741  2.69355  4.24690  2.90347  2.73739  3.18146  2.89801  2.37887  2.77519  2.98518  4.58477  3.61503
          0.01374  4.69016  5.41251  0.61958  0.77255  0.48576  0.95510
    472   2.37888  5.23577  2.46279  1.66652  4.56027  3.54676  3.76767  4.02813  2.52953  3.53877  4.29792  3.02989  2.90959  2.87767  3.02183  2.35012  3.03051  2.86461  5.69681  4.29897    535 e - - -
          2.68618  4.42225  2.77519  2.73123  3.46354  2.40513  3.72494  3.29354  2.67741  2.69355  4.24690  2.90347  2.73739  3.18146  2.89801  2.37887  2.77519  2.98518  4.58477  3.61503
          0.01374  4.69016  5.41251  0.61958  0.77255  0.48576  0.95510
    473   2.79291  5.21015  2.48674  1.68385  4.52090  3.55213  3.76927  3.98151  2.53369  3.50415  3.02762  3.03744  3.96149  2.88276  3.02298  2.07952  2.48099  3.58342  5.67243  4.28146    536 e - - -
          2.68618  4.42225  2.77519  2.73123  3.46354  2.40513  3.72494  3.29354  2.67741  2.69355  4.24690  2.90347  2.73739  3.18146  2.89801  2.37887  2.77519  2.98518  4.58477  3.61503
          0.01374  4.69016  5.41251  0.61958  0.77255  0.48576  0.95510
    474   2.37905  5.20195  2.48152  1.85096  4.51233  3.55123  3.76541  3.03065  2.52877  3.49594  4.26149  3.03717  2.48035  2.87868  3.01776  2.35440  3.02165  3.57505  5.66479  4.27481    537 e - - -
          2.68618  4.42225  2.77519  2.73123  3.46354  2.40513  3.72494  3.29354  2.67741  2.69355  4.24690  2.90347  2.73739  3.18146  2.89801  2.37887  2.77519  2.98518  4.58477  3.61503
          0.01374  4.69016  5.41251  0.61958  0.77255  0.48576  0.95510
    475   2.81299  4.20361  4.65022  4.04480  2.55252  2.86604  4.28952  1.93103  3.85753  1.65288  2.59400  4.09018  4.32979  4.00608  3.90811  3.27837  3.04453  2.42884  4.80594  2.69881    538 l - - -
          2.68618  4.42225  2.77519  2.73123  3.46354  2.40513  3.72494  3.29354  2.67741  2.69355  4.24690  2.90347  2.73739  3.18146  2.89801  2.37887  2.77519  2.98518  4.58477  3.61503
          0.01374  4.69016  5.41251  0.61958  0.77255  0.48576  0.95510
    476   2.27861  5.20492  3.04864  1.91533  4.52140  3.55789  3.74601  3.98247  1.93152  2.82685  4.25564  3.03920  3.95224  2.39206  2.95510  2.75659  2.55199  3.58031  5.65308  4.26703    539 e - - -
          2.68618  4.42225  2.77519  2.73123  3.46354  2.40513  3.72494  3.29354  2.67741  2.69355  4.24690  2.90347  2.73739  3.18146  2.89801  2.37887  2.77519  2.98518  4.58477  3.61503
          0.01374  4.69016  5.41251  0.61958  0.77255  0.48576  0.95510
    477   1.61609  5.33663  2.37815  2.11248  4.66648  3.55223  3.80161  4.14624  2.10342  3.63926  4.39664  3.02475  3.98666  2.91216  3.07538  2.37500  3.09153  3.72208  5.78476  4.37135    540 a - - -
          2.68618  4.42225  2.77519  2.73123  3.46354  2.40513  3.72494  3.29354  2.67741  2.69355  4.24690  2.90347  2.73739  3.18146  2.89801  2.37887  2.77519  2.98518  4.58477  3.61503
          0.01374  4.69016  5.41251  0.61958  0.77255  0.48576  0.95510
    478   2.76281  4.97261  2.56659  2.22849  4.21274  3.58989  3.79468  3.63064  2.59313  2.30623  4.04266  3.11818  3.98098  2.37372  3.05795  2.79433  2.54151  2.70448  5.47332  3.03499    541 e - - -
          2.68618  4.42225  2.77519  2.73123  3.46354  2.40513  3.72494  3.29354  2.67741  2.69355  4.24690  2.90347  2.73739  3.18146  2.89801  2.37887  2.77519  2.98518  4.58477  3.61503
          0.01374  4.69016  5.41251  0.61958  0.77255  0.48576  0.95510
    479   2.01570  5.29390  2.44134  1.86830  4.62616  3.54306  3.76202  4.10656  2.51920  3.59530  4.34409  3.01403  2.95973  2.42404  3.01590  2.76709  2.55227  3.67885  5.73606  4.32573    542 e - - -
          2.68618  4.42225  2.77519  2.73123  3.46354  2.40513  3.72494  3.29354  2.67741  2.69355  4.24690  2.90347  2.73739  3.18146  2.89801  2.37887  2.77519  2.98518  4.58477  3.61503
          0.01374  4.69016  5.41251  0.61958  0.77255  0.48576  0.95510
    480   2.36275  5.00144  3.13738  2.25939  4.24769  3.58612  2.76312  3.67285  2.57655  2.70421  4.06954  3.10782  3.97757  2.48195  3.04212  2.34948  2.99687  3.33940  5.49457  2.51230    543 e - - -
          2.68618  4.42225  2.77519  2.73123  3.46354  2.40513  3.72494  3.29354  2.67741  2.69355  4.24690  2.90347  2.73739  3.18146  2.89801  2.37887  2.77519  2.98518  4.58477  3.61503
          0.01374  4.69016  5.41251  0.61958  0.77255  0.48576  0.95510
    481   2.76899  5.04622  3.12260  2.21713  4.30940  2.82990  3.77677  2.86561  2.54702  2.56734  4.11060  3.09285  3.97191  2.46957  2.18903  2.40190  2.99961  3.39217  5.53026  4.17911    544 r - - -
          2.68618  4.42225  2.77519  2.73123  3.46354  2.40513  3.72494  3.29354  2.67741  2.69355  4.24690  2.90347  2.73739  3.18146  2.89801  2.37887  2.77519  2.98518  4.58477  3.61503
          0.01374  4.69016  5.41251  0.61958  0.77255  0.48576  0.95510
    482   2.06682  4.82727  3.30484  2.74902  4.06681  3.63283  3.87458  3.45588  2.69147  3.10200  3.94436  3.23645  4.03655  2.47680  2.42111  2.36969  3.02042  1.94280  5.38570  4.09007    545 v - - -
          2.68618  4.42225  2.77519  2.73123  3.46354  2.40513  3.72494  3.29354  2.67741  2.69355  4.24690  2.90347  2.73739  3.18146  2.89801  2.37887  2.77519  2.98518  4.58477  3.61503
          0.01374  4.69016  5.41251  0.61958  0.77255  0.48576  0.95510
    483   2.77795  5.23148  3.04521  2.19248  4.55971  3.55488  3.73774  4.02785  2.13643  3.52584  4.27857  3.03114  2.53206  2.42765  2.37422  2.35564  3.00765  2.80336  5.67109  4.27949    546 k - - -
          2.68618  4.42225  2.77519  2.73123  3.46354  2.40513  3.72494  3.29354  2.67741  2.69355  4.24690  2.90347  2.73739  3.18146  2.89801  2.37887  2.77519  2.98518  4.58477  3.61503
          0.01374  4.69016  5.41251  0.61958  0.77255  0.48576  0.95510
    484   2.36740  4.89933  3.20357  2.25128  4.12329  3.61014  3.82361  3.52497  2.64084  2.28503  3.97937  3.16228  4.00225  2.08329  3.09258  2.37014  3.00040  2.63279  5.41855  4.09964    547 q - - -
          2.68618  4.42225  2.77519  2.73123  3.46354  2.40513  3.72494  3.29354  2.67741  2.69355  4.24690  2.90347  2.73739  3.18146  2.89801  2.37887  2.77519  2.98518  4.58477  3.61503
          0.01374  4.69016  5.41251  0.61958  0.77255  0.48576  0.95510
    485   2.40131  5.28837  2.48244  1.92067  4.63124  2.76645  3.73507  4.11633  2.15941  3.59186  4.33099  3.00560  3.93926  2.31208  2.50513  2.74067  3.01190  3.67811  5.72061  4.30951    548 e - - -
          2.68618  4.42225  2.77519  2.73123  3.46354  2.40513  3.72494  3.29354  2.67741  2.69355  4.24690  2.90347  2.73739  3.18146  2.89801  2.37887  2.77519  2.98518  4.58477  3.61503
          0.01374  4.69016  5.41251  0.61958  0.77255  0.48576  0.95510
    486   1.99794  5.20179  3.03019  1.94694  4.54423  2.84385  3.76013  4.01086  2.50953  3.52137  4.27872  3.03837  2.95606  2.86881  2.46759  2.32604  3.01196  3.59867  5.67786  4.28607    549 e - - -
          2.68618  4.42225  2.77519  2.73123  3.46354  2.40513  3.72494  3.29354  2.67741  2.69355  4.24690  2.90347  2.73739  3.18146  2.89801  2.37887  2.77519  2.98518  4.58477  3.61503
          0.01374  4.69016  5.41251  0.61958  0.77255  0.48576  0.95510
    487   2.36949  4.34620  4.16704  2.74449  3.48347  3.93978  4.24700  2.16559  3.49732  2.04008  3.46558  3.86128  4.30744  3.74623  3.73099  3.22142  2.43680  1.58609  5.00868  3.80699    550 v - - -
          2.68618  4.42225  2.77519  2.73123  3.46354  2.40513  3.72494  3.29354  2.67741  2.69355  4.24690  2.90347  2.73739  3.18146  2.89801  2.37887  2.77519  2.98518  4.58477  3.61503
          0.01374  4.69016  5.41251  0.61958  0.77255  0.48576  0.95510
    488   2.05890  4.77282  2.64429  2.73993  3.96470  3.64070  3.86028  2.70038  2.72312  3.00952  2.76980  2.62372  4.02772  3.06113  2.62728  2.85674  2.99360  2.56022  5.31183  4.01914    551 a - - -
          2.68618  4.42225  2.77519  2.73123  3.46354  2.40513  3.72494  3.29354  2.67741  2.69355  4.24690  2.90347  2.73739  3.18146  2.89801  2.37887  2.77519  2.98518  4.58477  3.61503
          0.01374  4.69016  5.41251  0.61958  0.77255  0.48576  0.95510
    489   2.39938  5.23799  2.07832  2.16760  4.55937  2.80665  3.75155  4.02908  2.50193  2.78541  4.28869  3.02441  3.95077  2.85853  2.17854  2.75631  3.01780  3.61646  5.68596  4.28810    552 d - - -
          2.68618  4.42225  2.77519  2.73123  3.46354  2.40513  3.72494  3.29354  2.67741  2.69355  4.24690  2.90347  2.73739  3.18146  2.89801  2.37887  2.77519  2.98518  4.58477  3.61503
          0.01374  4.69016  5.41251  0.61958  0.77255  0.48576  0.95510
    490   2.81650  5.32526  2.13710  2.15524  4.66415  2.22678  3.76345  4.14950  2.15195  3.62685  4.37174  3.01209  2.93518  2.86606  2.52373  2.77371  3.05076  3.71342  5.75819  4.34397    553 d - - -
          2.68618  4.42225  2.77519  2.73123  3.46354  2.40513  3.72494  3.29354  2.67741  2.69355  4.24690  2.90347  2.73739  3.18146  2.89801  2.37887  2.77519  2.98518  4.58477  3.61503
          0.01374  4.69016  5.41251  0.61958  0.77255  0.48576  0.95510
    491   1.40915  5.03459  1.93107  2.73799  4.68919  2.39103  4.06658  4.14054  2.91948  3.71151  4.50158  3.22637  4.06007  3.21685  3.39987  2.85933  2.40726  3.68662  5.90457  4.54558    554 a - - -
          2.68618  4.42225  2.77519  2.73123  3.46354  2.40513  3.72494  3.29354  2.67741  2.69355  4.24690  2.90347  2.73739  3.18146  2.89801  2.37887  2.77519  2.98518  4.58477  3.61503
          0.01374  4.69016  5.41251  0.61958  0.77255  0.48576  0.95510
    492   2.36743  4.59582  2.60701  2.93577  3.75683  3.70935  3.95237  2.52155  2.90615  2.39914  3.69644  2.66394  4.09310  3.22482  3.29853  2.94328  2.48698  2.06220  5.17282  3.91733    555 v - - -
          2.68618  4.42225  2.77519  2.73123  3.46354  2.40513  3.72494  3.29354  2.67741  2.69355  4.24690  2.90347  2.73739  3.18146  2.89801  2.37887  2.77519  2.98518  4.58477  3.61503
          0.01374  4.69016  5.41251  0.61958  0.77255  0.48576  0.95510
    493   2.09194  5.27436  2.35905  1.88370  4.59716  3.54661  3.76733  4.07150  2.52917  2.83745  4.32625  2.49445  2.91890  2.87511  3.02475  2.77253  3.04128  3.65389  5.72128  4.31613    556 e - - -
          2.68618  4.42225  2.77519  2.73123  3.46354  2.40513  3.72494  3.29354  2.67741  2.69355  4.24690  2.90347  2.73739  3.18146  2.89801  2.37887  2.77519  2.98518  4.58477  3.61503
          0.01374  4.69016  5.41251  0.61958  0.77255  0.48576  0.95510
    494   2.77160  4.78641  3.29920  1.79802  3.98147  2.87899  3.86523  2.56048  2.34588  2.48450  3.87190  3.23408  4.03436  3.06368  3.15138  2.86490  3.00309  2.55454  5.32653  4.03315    557 e - - -
          2.68618  4.42225  2.77519  2.73123  3.46354  2.40513  3.72494  3.29354  2.67741  2.69355  4.24690  2.90347  2.73739  3.18146  2.89801  2.37887  2.77519  2.98518  4.58477  3.61503
          0.01374  4.69016  5.41251  0.61958  0.77255  0.48576  0.95510
    495   2.87428  5.21257  3.15083  2.20560  4.52597  1.71837  3.79900  3.95927  2.13836  2.68289  4.27508  3.13015  4.03036  2.92057  2.39539  2.86419  3.09806  3.58875  5.65030  4.30638    558 g - - -
          2.68533  4.42299  2.77467  2.72998  3.46428  2.40500  3.72568  3.29362  2.67742  2.69270  4.24764  2.90420  2.73728  3.18151  2.89830  2.37933  2.77547  2.98592  4.58551  3.61577
          0.83130  1.02971  1.57309  1.85014  0.17104  0.48576  0.95510
    496   2.73224  5.11658  2.92682  2.06371  4.41141  2.67219  3.70515  3.86750  2.46832  3.40164  4.17810  2.97603  2.92207  2.03625  2.94688  2.71571  2.96630  3.48351  5.57840  3.03044    568 q - - -
          2.68618  4.42225  2.77519  2.73123  3.46354  2.40513  3.72494  3.29354  2.67741  2.69355  4.24690  2.90347  2.73739  3.18146  2.89801  2.37887  2.77519  2.98518  4.58477  3.61503
          0.14353  4.46333  2.10223  0.61958  0.77255  0.83627  0.56797
    497   2.20560  4.83364  3.01304  1.81573  4.11810  3.46884  3.75533  3.50595  2.57264  2.47973  3.96972  3.04894  3.90327  2.91983  3.02331  2.26356  2.93303  3.18719  5.40159  4.07456    569 e - - -
          2.68618  4.42225  2.77519  2.73123  3.46354  2.40513  3.72494  3.29354  2.67741  2.69355  4.24690  2.90347  2.73739  3.18146  2.89801  2.37887  2.77519  2.98518  4.58477  3.61503
          0.01957  4.33937  5.06171  0.61958  0.77255  0.96324  0.48071
    498   2.92921  5.49749  1.96353  1.53896  4.80744  2.46218  3.80391  4.31527  2.69008  3.79020  4.57848  2.85994  3.93996  2.23153  3.23791  2.84348  3.18837  3.87523  5.93349  4.46493    570 e - - -
          2.68618  4.42225  2.77519  2.73123  3.46354  2.40513  3.72494  3.29354  2.67741  2.69355  4.24690  2.90347  2.73739  3.18146  2.89801  2.37887  2.77519  2.98518  4.58477  3.61503
          0.01957  4.33937  5.06171  0.61958  0.77255  0.64086  0.74832
    499   2.78127  5.13362  3.04364  1.85311  4.44292  3.54316  3.71769  3.87833  2.40230  3.40814  4.19428  3.03585  3.94073  2.04234  2.33402  2.76930  3.00732  2.54201  5.57624  4.22275    571 e - - -
          2.68678  4.42285  2.77332  2.73095  3.46414  2.40573  3.72555  3.29414  2.67646  2.69330  4.24549  2.90354  2.73800  3.18207  2.89814  2.37885  2.77534  2.98522  4.58537  3.61456
          1.13646  0.56787  2.18643  1.41903  0.27700  0.80637  0.59145
    500   2.13750  4.63112  3.26493  2.71831  3.94363  3.48046  3.82639  3.32766  2.67880  2.98861  3.83564  3.17829  2.83381  3.02993  2.45307  2.26858  2.89936  2.27319  5.28377  3.99936    588 a - - -
          2.68618  4.42225  2.77519  2.73123  3.46354  2.40513  3.72494  3.29354  2.67741  2.69355  4.24690  2.90347  2.73739  3.18146  2.89801  2.37887  2.77519  2.98518  4.58477  3.61503
          0.01887  4.37537  5.09772  0.61958  0.77255  0.92956  0.50208
    501   1.91396  4.45874  3.55969  3.00051  3.63788  3.66734  3.95193  2.80763  2.28526  2.20284  3.57554  3.40993  4.06430  3.25203  3.24254  2.92957  2.95455  2.03844  5.09249  3.85428    589 a - - -
          2.68618  4.42225  2.77519  2.73123  3.46354  2.40513  3.72494  3.29354  2.67741  2.69355  4.24690  2.90347  2.73739  3.18146  2.89801  2.37887  2.77519  2.98518  4.58477  3.61503
          0.01887  4.37537  5.09772  0.61958  0.77255  0.66572  0.72134
    502   2.26369  5.18344  2.39885  2.06134  4.49845  2.54273  3.72131  3.96389  2.49910  3.48192  4.24895  2.43738  3.90565  2.83673  2.99478  2.72461  2.99072  2.77489  5.64751  4.24909    590 e - - -
          2.68618  4.42225  2.77519  2.73123  3.46354  2.40513  3.72494  3.29354  2.67741  2.69355  4.24690  2.90347  2.73739  3.18146  2.89801  2.37887  2.77519  2.98518  4.58477  3.61503
          0.01679  4.49139  5.21374  0.61958  0.77255  0.54521  0.86683
    503   2.79745  5.23207  3.01497  2.49453  4.58465  2.59051  3.74167  4.04791  2.44223  3.54163  4.30267  2.46696  3.95211  2.05680  2.06146  2.34988  3.03011  3.63397  5.68013  4.29921    591 q - - -
          2.68618  4.42225  2.77519  2.73123  3.46354  2.40513  3.72494  3.29354  2.67741  2.69355  4.24690  2.90347  2.73739  3.18146  2.89801  2.37887  2.77519  2.98518  4.58477  3.61503
          0.01516  4.59263  5.31498  0.61958  0.77255  0.38970  1.13092
    504   2.77025  5.12302  2.53461  1.96268  4.40862  3.56453  3.76047  2.79070  2.52036  2.34513  4.18014  3.05986  3.95855  2.44111  2.52601  2.76487  3.00137  3.48081  5.59156  4.22092    592 e - - -
          2.68618  4.42225  2.77519  2.73123  3.46354  2.40513  3.72494  3.29354  2.67741  2.69355  4.24690  2.90347  2.73739  3.18146  2.89801  2.37887  2.77519  2.98518  4.58477  3.61503
          0.01374  4.69016  5.41251  0.61958  0.77255  0.48576  0.95510
    505   2.76633  5.04958  2.55497  1.96536  4.31258  3.57640  3.77630  2.95068  2.55348  2.32891  4.11327  3.08689  3.96888  2.90945  2.42098  2.77819  2.50282  3.39254  5.53492  4.18057    593 e - - -
          2.68618  4.42225  2.77519  2.73123  3.46354  2.40513  3.72494  3.29354  2.67741  2.69355  4.24690  2.90347  2.73739  3.18146  2.89801  2.37887  2.77519  2.98518  4.58477  3.61503
          0.01374  4.69016  5.41251  0.61958  0.77255  0.48576  0.95510
    506   2.04722  5.12231  3.06195  1.89910  4.41294  2.83258  3.76871  2.98985  2.53576  3.40757  4.18734  3.06136  2.94644  2.44175  3.01508  2.76829  3.00647  3.48484  5.59937  4.22784    594 e - - -
          2.68618  4.42225  2.77519  2.73123  3.46354  2.40513  3.72494  3.29354  2.67741  2.69355  4.24690  2.90347  2.73739  3.18146  2.89801  2.37887  2.77519  2.98518  4.58477  3.61503
          0.01374  4.69016  5.41251  0.61958  0.77255  0.48576  0.95510
    507   2.09061  5.23159  3.03375  1.90725  4.56166  2.67037  3.74500  4.02991  2.18234  3.53020  4.28414  3.03199  3.95041  2.85037  2.45077  2.75406  2.54849  3.61580  5.67772  4.28506    595 e - - -
          2.68618  4.42225  2.77519  2.73123  3.46354  2.40513  3.72494  3.29354  2.67741  2.69355  4.24690  2.90347  2.73739  3.18146  2.89801  2.37887  2.77519  2.98518  4.58477  3.61503
          0.01374  4.69016  5.41251  0.61958  0.77255  0.48576  0.95510
    508   2.78511  5.20378  2.40273  2.17563  4.51056  3.55209  3.75994  3.97165  2.51997  2.37129  4.25771  3.03491  3.95603  2.42690  3.00784  2.03819  2.54685  3.57414  5.66052  4.27054    596 s - - -
          2.68618  4.42225  2.77519  2.73123  3.46354  2.40513  3.72494  3.29354  2.67741  2.69355  4.24690  2.90347  2.73739  3.18146  2.89801  2.37887  2.77519  2.98518  4.58477  3.61503
          0.01374  4.69016  5.41251  0.61958  0.77255  0.48576  0.95510
    509   2.33106  4.88735  3.22029  1.89651  4.16687  3.59721  3.87162  3.54308  2.69837  3.19365  4.02433  3.19332  2.50345  3.04128  3.14937  2.83297  2.45849  2.22125  5.46628  4.14930    597 e - - -
          2.68618  4.42225  2.77519  2.73123  3.46354  2.40513  3.72494  3.29354  2.67741  2.69355  4.24690  2.90347  2.73739  3.18146  2.89801  2.37887  2.77519  2.98518  4.58477  3.61503
          0.01374  4.69016  5.41251  0.61958  0.77255  0.48576  0.95510
    510   2.83524  4.40353  4.00321  2.70580  3.47029  3.88429  4.15540  2.31525  3.30294  1.56522  2.21896  3.74093  4.24981  3.59386  2.70981  3.15491  3.06539  2.61878  4.99742  3.79907    598 l - - -
          2.68618  4.42225  2.77519  2.73123  3.46354  2.40513  3.72494  3.29354  2.67741  2.69355  4.24690  2.90347  2.73739  3.18146  2.89801  2.37887  2.77519  2.98518  4.58477  3.61503
          0.01374  4.69016  5.41251  0.61958  0.77255  0.48576  0.95510
    511   2.38656  4.99105  3.14510  2.22334  3.02877  3.58750  3.78890  3.65864  2.57918  3.25271  4.05974  3.11142  3.97807  2.36904  2.52974  2.39074  2.99479  3.32766  5.48623  2.58206    599 e - - -
          2.68618  4.42225  2.77519  2.73123  3.46354  2.40513  3.72494  3.29354  2.67741  2.69355  4.24690  2.90347  2.73739  3.18146  2.89801  2.37887  2.77519  2.98518  4.58477  3.61503
          0.01374  4.69016  5.41251  0.61958  0.77255  0.48576  0.95510
    512   2.39724  5.22115  3.03005  1.70631  4.54119  3.55380  3.74708  4.00649  2.15910  2.83816  4.27145  3.03282  3.95132  2.43179  2.96503  2.26252  3.01253  3.59879  5.66797  4.27691    600 e - - -
          2.68618  4.42225  2.77519  2.73123  3.46354  2.40513  3.72494  3.29354  2.67741  2.69355  4.24690  2.90347  2.73739  3.18146  2.89801  2.37887  2.77519  2.98518  4.58477  3.61503
          0.01374  4.69016  5.41251  0.61958  0.77255  0.48576  0.95510
    513   2.35917  5.30093  3.04118  1.91248  4.65108  3.57026  3.74648  4.12568  2.14769  3.59835  4.34500  2.40893  3.96626  2.39251  2.12940  2.77661  3.04186  3.69533  5.72085  4.32759    601 e - - -
          2.68618  4.42225  2.77519  2.73123  3.46354  2.40513  3.72494  3.29354  2.67741  2.69355  4.24690  2.90347  2.73739  3.18146  2.89801  2.37887  2.77519  2.98518  4.58477  3.61503
          0.01374  4.69016  5.41251  0.61958  0.77255  0.48576  0.95510
    514   2.29839  4.62429  5.28362  4.75226  3.88292  4.75470  5.26909  1.11330  4.63921  2.01686  3.71434  4.87751  5.04448  4.84483  4.76228  4.12059  3.59813  1.35457  5.72676  4.53481    602 i - - -
          2.68618  4.42225  2.77519  2.73123  3.46354  2.40513  3.72494  3.29354  2.67741  2.69355  4.24690  2.90347  2.73739  3.18146  2.89801  2.37887  2.77519  2.98518  4.58477  3.61503
          0.01374  4.69016  5.41251  0.61958  0.77255  0.48576  0.95510
    515   2.37462  5.24192  3.03897  1.86309  4.57366  2.85937  3.73627  4.04449  2.13485  2.85620  4.28793  3.02754  3.94631  2.38462  2.48875  2.74858  3.00825  3.62577  5.67919  4.28489    603 e - - -
          2.68618  4.42225  2.77519  2.73123  3.46354  2.40513  3.72494  3.29354  2.67741  2.69355  4.24690  2.90347  2.73739  3.18146  2.89801  2.37887  2.77519  2.98518  4.58477  3.61503
          0.01374  4.69016  5.41251  0.61958  0.77255  0.48576  0.95510
    516   2.78483  5.17967  2.49289  1.59715  4.47803  3.55975  3.76215  3.93039  2.17903  2.62511  3.03206  3.04634  3.96027  2.87752  2.99954  2.76860  3.01683  3.54354  5.63886  4.25667    604 e - - -
          2.68618  4.42225  2.77519  2.73123  3.46354  2.40513  3.72494  3.29354  2.67741  2.69355  4.24690  2.90347  2.73739  3.18146  2.89801  2.37887  2.77519  2.98518  4.58477  3.61503
          0.01374  4.69016  5.41251  0.61958  0.77255  0.48576  0.95510
    517   2.78904  4.32162  4.06548  3.48289  3.41123  3.85754  4.13986  2.33858  3.36733  1.80025  2.25148  3.76112  4.22669  2.72088  2.75875  3.13297  3.02014  2.57134  4.91922  2.76924    605 l - - -
          2.68618  4.42225  2.77519  2.73123  3.46354  2.40513  3.72494  3.29354  2.67741  2.69355  4.24690  2.90347  2.73739  3.18146  2.89801  2.37887  2.77519  2.98518  4.58477  3.61503
          0.01374  4.69016  5.41251  0.61958  0.77255  0.48576  0.95510
    518   1.12552  4.47186  4.32244  3.91371  4.23134  3.50972  4.69858  3.30510  3.84901  3.26637  4.18722  3.94356  4.21039  4.09855  4.08087  2.20250  3.13118  1.46991  5.71080  4.52589    606 a - - -
          2.68618  4.42225  2.77519  2.73123  3.46354  2.40513  3.72494  3.29354  2.67741  2.69355  4.24690  2.90347  2.73739  3.18146  2.89801  2.37887  2.77519  2.98518  4.58477  3.61503
          0.01374  4.69016  5.41251  0.61958  0.77255  0.48576  0.95510
    519   2.87207  5.39318  2.40748  1.47638  4.73420  3.55985  3.79852  4.22222  2.16312  3.69228  4.44225  2.46976  3.99316  2.90456  2.36025  2.82159  3.10811  3.78312  5.81833  4.40006    607 e - - -
          2.68618  4.42225  2.77519  2.73123  3.46354  2.40513  3.72494  3.29354  2.67741  2.69355  4.24690  2.90347  2.73739  3.18146  2.89801  2.37887  2.77519  2.98518  4.58477  3.61503
          0.01374  4.69016  5.41251  0.61958  0.77255  0.48576  0.95510
    520   2.88822  5.41408  2.35950  1.40356  4.75298  3.56048  3.81147  4.24284  2.17972  3.71277  4.46467  2.47308  4.00165  2.91919  2.51724  2.83512  3.12583  3.80306  5.83972  4.41747    608 e - - -
          2.68618  4.42225  2.77519  2.73123  3.46354  2.40513  3.72494  3.29354  2.67741  2.69355  4.24690  2.90347  2.73739  3.18146  2.89801  2.37887  2.77519  2.98518  4.58477  3.61503
          0.01374  4.69016  5.41251  0.61958  0.77255  0.48576  0.95510
    521   2.91501  5.45015  2.34754  2.09241  4.78702  3.56252  3.83147  4.28011  1.59367  3.74821  4.50287  2.07672  4.01559  2.42815  3.10617  2.85730  3.15488  3.83833  5.87514  4.44668    609 k - - -
          2.68618  4.42225  2.77519  2.73123  3.46354  2.40513  3.72494  3.29354  2.67741  2.69355  4.24690  2.90347  2.73739  3.18146  2.89801  2.37887  2.77519  2.98518  4.58477  3.61503
          0.01374  4.69016  5.41251  0.61958  0.77255  0.48576  0.95510
    522   4.15725  5.69760  4.84555  4.83348  5.66079  4.34429  5.76849  5.51430  4.97782  4.99744  6.12174  5.03843  0.13351  5.32957  5.06422  4.36304  4.66244  5.04672  6.53806  5.81084    610 P - - -
          2.68618  4.42225  2.77519  2.73123  3.46354  2.40513  3.72494  3.29354  2.67741  2.69355  4.24690  2.90347  2.73739  3.18146  2.89801  2.37887  2.77519  2.98518  4.58477  3.61503
          0.01374  4.69016  5.41251  0.61958  0.77255  0.48576  0.95510
    523   2.37727  5.36218  2.38411  1.43858  4.69757  3.55230  3.78998  4.18354  2.55124  3.66191  4.41215  3.01778  3.98194  2.43682  2.50813  2.80503  3.08807  3.74894  5.79511  4.37750    611 e - - -
          2.68618  4.42225  2.77519  2.73123  3.46354  2.40513  3.72494  3.29354  2.67741  2.69355  4.24690  2.90347  2.73739  3.18146  2.89801  2.37887  2.77519  2.98518  4.58477  3.61503
          0.01374  4.69016  5.41251  0.61958  0.77255  0.48576  0.95510
    524   2.78833  5.19084  2.09428  2.19208  4.49093  3.55703  3.76509  3.94463  2.52651  3.47475  3.13108  3.04233  3.96088  1.85290  3.01165  2.77003  3.02119  2.82192  5.65035  4.26467    612 q - - -
          2.68618  4.42225  2.77519  2.73123  3.46354  2.40513  3.72494  3.29354  2.67741  2.69355  4.24690  2.90347  2.73739  3.18146  2.89801  2.37887  2.77519  2.98518  4.58477  3.61503
          0.01374  4.69016  5.41251  0.61958  0.77255  0.48576  0.95510
    525   2.84787  4.26732  4.52858  3.94214  2.60263  3.99732  4.34845  2.13352  3.79406  2.42908  3.39251  4.06771  4.36759  3.98578  3.91387  2.57556  2.42475  1.32328  4.94212  3.75402    613 v - - -
          2.68618  4.42225  2.77519  2.73123  3.46354  2.40513  3.72494  3.29354  2.67741  2.69355  4.24690  2.90347  2.73739  3.18146  2.89801  2.37887  2.77519  2.98518  4.58477  3.61503
          0.01374  4.69016  5.41251  0.61958  0.77255  0.48576  0.95510
    526   0.54026  4.53802  4.37916  4.15574  4.88511  3.36888  5.02798  4.10049  4.13141  3.95284  4.82513  4.00794  4.18221  4.37918  4.32306  2.85389  2.14639  3.55205  6.28474  5.14547    614 A - - -
          2.68618  4.42225  2.77519  2.73123  3.46354  2.40513  3.72494  3.29354  2.67741  2.69355  4.24690  2.90347  2.73739  3.18146  2.89801  2.37887  2.77519  2.98518  4.58477  3.61503
          0.01374  4.69016  5.41251  0.61958  0.77255  0.48576  0.95510
    527   2.77771  5.27941  2.49020  2.13817  4.62364  3.54325  3.73093  4.10588  1.84979  2.85264  4.32170  2.55664  3.93955  2.43430  2.48157  2.74016  3.00837  3.66990  5.70972  4.30350    615 k - - -
          2.68618  4.42225  2.77519  2.73123  3.46354  2.40513  3.72494  3.29354  2.67741  2.69355  4.24690  2.90347  2.73739  3.18146  2.89801  2.37887  2.77519  2.98518  4.58477  3.61503
          0.01374  4.69016  5.41251  0.61958  0.77255  0.48576  0.95510
    528   3.75293  4.96982  5.72209  5.18363  3.60595  5.21693  5.65718  1.53128  5.06923  0.80995  3.35394  5.36247  5.33573  5.08315  5.10147  4.61608  3.98234  1.83142  5.78073  4.74710    616 l - - -
          2.68618  4.42225  2.77519  2.73123  3.46354  2.40513  3.72494  3.29354  2.67741  2.69355  4.24690  2.90347  2.73739  3.18146  2.89801  2.37887  2.77519  2.98518  4.58477  3.61503
          0.01374  4.69016  5.41251  0.61958  0.77255  0.48576  0.95510
    529   3.81897  5.02903  5.74421  5.23108  3.61458  5.28238  5.72620  0.89516  5.09144  1.15402  3.37317  5.42774  5.39372  5.13231  5.13459  4.70705  4.05230  2.25699  5.81991  4.75896    617 i - - -
          2.68618  4.42225  2.77519  2.73123  3.46354  2.40513  3.72494  3.29354  2.67741  2.69355  4.24690  2.90347  2.73739  3.18146  2.89801  2.37887  2.77519  2.98518  4.58477  3.61503
          0.01374  4.69016  5.41251  0.61958  0.77255  0.48576  0.95510
    530   3.29475  5.53353  3.70949  3.01000  5.00624  3.95567  3.89343  4.35753  1.82267  3.76807  4.59999  3.44429  4.30579  2.32803  1.06871  3.26852  2.58066  4.00448  5.80120  4.60324    618 r - - -
          2.68618  4.42225  2.77519  2.73123  3.46354  2.40513  3.72494  3.29354  2.67741  2.69355  4.24690  2.90347  2.73739  3.18146  2.89801  2.37887  2.77519  2.98518  4.58477  3.61503
          0.01374  4.69016  5.41251  0.61958  0.77255  0.48576  0.95510
    531   2.79469  5.15446  3.07472  2.55391  4.51041  2.81305  3.79931  3.96239  2.20788  3.49439  4.26798  3.08381  3.98003  2.44133  3.00778  1.78500  2.05308  3.56715  5.66698  4.29504    619 s - - -
          2.68618  4.42225  2.77519  2.73123  3.46354  2.40513  3.72494  3.29354  2.67741  2.69355  4.24690  2.90347  2.73739  3.18146  2.89801  2.37887  2.77519  2.98518  4.58477  3.61503
          0.01374  4.69016  5.41251  0.61958  0.77255  0.48576  0.95510
    532   4.95867  5.97849  5.47794  5.41601  3.93427  4.79114  5.22427  5.13890  5.20763  4.36154  5.71154  5.45732  5.37733  5.53825  5.16729  5.16107  5.31233  5.03660  0.14457  3.90731    620 W - - -
          2.68618  4.42225  2.77519  2.73123  3.46354  2.40513  3.72494  3.29354  2.67741  2.69355  4.24690  2.90347  2.73739  3.18146  2.89801  2.37887  2.77519  2.98518  4.58477  3.61503
          0.01374  4.69016  5.41251  0.61958  0.77255  0.48576  0.95510
    533   3.92206  5.12709  5.81910  5.28714  3.50519  5.35525  5.72811  1.34792  5.13971  0.72937  3.25545  5.50234  5.41285  5.10227  5.14266  4.77832  4.14293  2.46361  5.74794  4.73943    621 l - - -
          2.68618  4.42225  2.77519  2.73123  3.46354  2.40513  3.72494  3.29354  2.67741  2.69355  4.24690  2.90347  2.73739  3.18146  2.89801  2.37887  2.77519  2.98518  4.58477  3.61503
          0.01374  4.69016  5.41251  0.61958  0.77255  0.48576  0.95510
    534   2.07697  4.88190  3.22590  2.66959  4.09949  3.61888  2.92226  3.50117  2.29734  2.46246  3.96201  2.23562  4.00870  2.99977  3.08819  2.83122  3.00230  2.58244  5.40080  4.08742    622 a - - -
          2.68618  4.42225  2.77519  2.73123  3.46354  2.40513  3.72494  3.29354  2.67741  2.69355  4.24690  2.90347  2.73739  3.18146  2.89801  2.37887  2.77519  2.98518  4.58477  3.61503
          0.01374  4.69016  5.41251  0.61958  0.77255  0.48576  0.95510
    535   2.95713  5.50632  2.30072  1.37854  4.83500  3.56057  3.86826  4.33440  2.11260  3.80445  4.56503  2.42995  4.03661  2.98364  3.20103  2.34414  3.20259  3.89077  5.93665  4.49388    623 e - - -
          2.68618  4.42225  2.77519  2.73123  3.46354  2.40513  3.72494  3.29354  2.67741  2.69355  4.24690  2.90347  2.73739  3.18146  2.89801  2.37887  2.77519  2.98518  4.58477  3.61503
          0.11269  4.69016  2.32906  0.61958  0.77255  0.48576  0.95510
    536   3.03841  5.61144  1.31513  1.97504  4.92733  3.52966  3.91115  4.43557  2.77538  3.90333  4.68632  2.17294  4.05567  3.04052  2.50447  2.95373  3.29439  3.99175  6.03898  4.57477    624 d - - -
          2.68618  4.42225  2.77519  2.73123  3.46354  2.40513  3.72494  3.29354  2.67741  2.69355  4.24690  2.90347  2.73739  3.18146  2.89801  2.37887  2.77519  2.98518  4.58477  3.61503
          0.23613  4.59263  1.60846  0.61958  0.77255  0.66158  0.72574
    537   1.87017  5.05686  3.08655  2.53619  4.36247  3.53728  2.73698  3.79296  2.34784  3.33389  4.13476  3.04840  3.93303  2.26270  2.27086  2.77353  2.99604  3.43706  5.50445  4.17493    625 a - - -
          2.68636  4.42243  2.77537  2.73102  3.46372  2.40531  3.72512  3.29372  2.67688  2.69373  4.24507  2.90365  2.73757  3.18164  2.89819  2.37852  2.77491  2.98536  4.58495  3.61521
          0.65870  0.72882        *  0.56861  0.83543  0.00000        *
//
