# Supplementary material for: T346Hunter: A Novel Web-Based Tool for the Prediction of Type III, Type IV and Type VI Secretion Systems in Bacterial Genomes
Source: PLoS One. 2015 Apr 13;10(4):e0119317. doi: 10.1371/journal.pone.0119317 (PMC4395097; doi:10.1371/journal.pone.0119317)
Supplement: S1 Data — (ZIP) [file pone.0119317.s009.zip › T346Hunter_profiles/flig.hmm]

HMMER3/f [3.1b1 | May 2013]
NAME  flig
LENG  338
ALPH  amino
RF    no
MM    no
CONS  yes
CS    no
MAP   yes
DATE  Wed Sep  4 10:55:29 2013
NSEQ  8
EFFN  1.183594
CKSUM 591850865
STATS LOCAL MSV      -11.0298  0.70036
STATS LOCAL VITERBI  -11.9024  0.70036
STATS LOCAL FORWARD   -5.1450  0.70036
HMM          A        C        D        E        F        G        H        I        K        L        M        N        P        Q        R        S        T        V        W        Y   
            m->m     m->i     m->d     i->m     i->i     d->m     d->d
  COMPO   2.45828  4.75824  2.93550  2.45263  3.53937  3.08137  3.86323  2.62902  2.63106  2.30790  3.54312  3.10660  3.65291  2.99309  2.91942  2.71218  2.95207  2.51173  5.36633  3.96295
          2.68612  4.42262  2.77556  2.73056  3.46391  2.40550  3.72531  3.29350  2.67744  2.69392  4.24333  2.90324  2.73749  3.18098  2.89816  2.37888  2.77479  2.98555  4.58514  3.61540
          0.75931  1.22769  1.43111  1.71606  0.19817  0.00000        *
      1   2.61261  4.35549  3.45499  2.87427  3.48073  3.57054  3.79500  2.78826  2.44191  2.17062  2.83253  3.28399  3.94565  3.09721  2.67732  2.82298  2.84096  2.27993  4.92778  3.69679     10 l - - -
          2.68618  4.42225  2.77519  2.73123  3.46354  2.40513  3.72494  3.29354  2.67741  2.69355  4.24690  2.90347  2.73739  3.18146  2.89801  2.37887  2.77519  2.98518  4.58477  3.61503
          0.10861  4.02079  2.46530  0.61958  0.77255  0.58512  0.81428
      2   2.26073  4.69013  2.98477  2.27894  3.94392  3.40287  3.66887  3.34081  2.49665  2.97629  2.97316  2.58321  3.82333  2.84529  2.93890  2.34914  2.83297  3.03595  5.24800  3.93499     11 a - - -
          2.68618  4.42225  2.77519  2.73123  3.46354  2.40513  3.72494  3.29354  2.67741  2.69355  4.24690  2.90347  2.73739  3.18146  2.89801  2.37887  2.77519  2.98518  4.58477  3.61503
          0.02603  4.05751  4.77985  0.61958  0.77255  0.73338  0.65447
      3   1.91268  4.26592  3.64191  3.10880  3.54494  3.51605  4.00929  2.28668  3.04750  2.51340  3.48332  3.44531  2.97630  3.35202  3.37368  2.82774  2.85546  2.01878  5.04869  3.82376     12 a - - -
          2.68618  4.42225  2.77519  2.73123  3.46354  2.40513  3.72494  3.29354  2.67741  2.69355  4.24690  2.90347  2.73739  3.18146  2.89801  2.37887  2.77519  2.98518  4.58477  3.61503
          0.02603  4.05751  4.77985  0.61958  0.77255  0.73338  0.65447
      4   2.59543  4.62998  3.04114  2.22760  3.06694  3.43947  3.67585  3.22172  2.53330  2.59066  3.72499  2.56757  3.84309  2.87568  2.96717  2.37842  2.83134  2.94067  5.15164  3.83982     13 e - - -
          2.68618  4.42225  2.77519  2.73123  3.46354  2.40513  3.72494  3.29354  2.67741  2.69355  4.24690  2.90347  2.73739  3.18146  2.89801  2.37887  2.77519  2.98518  4.58477  3.61503
          0.02603  4.05751  4.77985  0.61958  0.77255  0.61001  0.78382
      5   2.90684  5.45905  1.60465  1.58478  4.76405  3.30124  3.76729  4.27094  2.71128  3.76296  4.57805  2.76350  2.81028  2.91574  3.27865  2.81230  3.17938  3.84059  5.91942  4.43956     14 e - - -
          2.68618  4.42225  2.77519  2.73123  3.46354  2.40513  3.72494  3.29354  2.67741  2.69355  4.24690  2.90347  2.73739  3.18146  2.89801  2.37887  2.77519  2.98518  4.58477  3.61503
          0.02422  4.12845  4.85080  0.61958  0.77255  0.38653  1.13758
      6   2.65967  4.73380  3.14331  2.32934  3.94284  3.51261  3.71121  3.33202  2.02521  2.61195  2.74770  3.07771  3.89881  2.62443  2.92742  2.73025  2.88837  2.74529  5.25125  3.95099     15 k - - -
          2.68618  4.42225  2.77519  2.73123  3.46354  2.40513  3.72494  3.29354  2.67741  2.69355  4.24690  2.90347  2.73739  3.18146  2.89801  2.37887  2.77519  2.98518  4.58477  3.61503
          0.02067  4.28522  5.00757  0.61958  0.77255  0.48576  0.95510
      7   2.65388  4.88260  2.45596  2.51218  4.50294  2.66049  3.86690  3.96342  2.72853  3.52779  4.32270  3.01101  2.81470  3.01962  3.21265  1.46287  2.98272  3.51624  5.71926  4.35362     16 s - - -
          2.68618  4.42225  2.77519  2.73123  3.46354  2.40513  3.72494  3.29354  2.67741  2.69355  4.24690  2.90347  2.73739  3.18146  2.89801  2.37887  2.77519  2.98518  4.58477  3.61503
          0.02067  4.28522  5.00757  0.61958  0.77255  0.48576  0.95510
      8   1.95420  5.19984  2.13965  2.33907  4.53036  3.40665  3.70441  4.00039  2.01085  3.51293  4.29034  2.47762  3.87159  2.82771  2.99671  2.71831  3.00462  3.59113  5.67387  4.26573     17 a - - -
          2.68618  4.42225  2.77519  2.73123  3.46354  2.40513  3.72494  3.29354  2.67741  2.69355  4.24690  2.90347  2.73739  3.18146  2.89801  2.37887  2.77519  2.98518  4.58477  3.61503
          0.02067  4.28522  5.00757  0.61958  0.77255  0.48576  0.95510
      9   2.67007  4.22526  3.90592  3.33728  3.34034  3.72464  4.05003  2.26735  3.24455  1.64408  3.31728  3.63121  3.16795  3.51004  3.50138  2.53250  2.91227  2.15691  4.86576  3.66250     18 l - - -
          2.68618  4.42225  2.77519  2.73123  3.46354  2.40513  3.72494  3.29354  2.67741  2.69355  4.24690  2.90347  2.73739  3.18146  2.89801  2.37887  2.77519  2.98518  4.58477  3.61503
          0.02067  4.28522  5.00757  0.61958  0.77255  0.48576  0.95510
     10   2.42700  4.41181  3.45391  3.05761  4.35375  2.48024  4.17212  3.77558  3.09253  3.42810  4.24458  3.33991  2.85205  3.39801  3.46816  2.13497  1.32765  3.28826  5.67322  4.42632     19 t - - -
          2.68571  4.42278  2.77475  2.73059  3.46407  2.40548  3.72547  3.29366  2.67698  2.69337  4.24742  2.90371  2.73637  3.18199  2.89853  2.37923  2.77524  2.98536  4.58530  3.61556
          0.29883  1.37981  5.00757  2.17112  0.12110  0.48576  0.95510
     11   3.26122  4.97501  4.01738  3.97797  5.07359  0.30531  5.05200  4.79434  4.21400  4.38756  5.38080  4.18387  4.37682  4.50623  4.38526  3.44793  3.77366  4.24237  6.03907  5.19629     31 G - - -
          2.68618  4.42225  2.77519  2.73123  3.46354  2.40513  3.72494  3.29354  2.67741  2.69355  4.24690  2.90347  2.73739  3.18146  2.89801  2.37887  2.77519  2.98518  4.58477  3.61503
          0.02067  4.28522  5.00757  0.61958  0.77255  0.48576  0.95510
     12   2.36233  4.39577  3.52808  2.96570  3.56116  3.62481  3.90231  2.79907  2.36306  1.90139  3.50841  3.37095  4.01723  3.21571  3.22121  2.88276  2.51309  2.26210  5.01327  3.77855     32 l - - -
          2.68618  4.42225  2.77519  2.73123  3.46354  2.40513  3.72494  3.29354  2.67741  2.69355  4.24690  2.90347  2.73739  3.18146  2.89801  2.37887  2.77519  2.98518  4.58477  3.61503
          0.02067  4.28522  5.00757  0.61958  0.77255  0.48576  0.95510
     13   2.73019  5.20759  2.49050  2.11324  4.55382  3.44546  3.64217  4.02423  2.11746  3.49897  4.25683  2.91407  3.85962  2.08702  2.20950  2.68883  2.95931  3.60077  5.62303  4.23304     33 q - - -
          2.68618  4.42225  2.77519  2.73123  3.46354  2.40513  3.72494  3.29354  2.67741  2.69355  4.24690  2.90347  2.73739  3.18146  2.89801  2.37887  2.77519  2.98518  4.58477  3.61503
          0.02067  4.28522  5.00757  0.61958  0.77255  0.48576  0.95510
     14   3.41103  5.34379  3.61170  3.17996  4.82820  3.83037  4.06752  4.29047  0.58447  3.77364  4.73160  3.57823  4.31682  3.24889  2.60903  3.43718  3.64215  3.98196  5.72457  4.60875     34 K - - -
          2.68618  4.42225  2.77519  2.73123  3.46354  2.40513  3.72494  3.29354  2.67741  2.69355  4.24690  2.90347  2.73739  3.18146  2.89801  2.37887  2.77519  2.98518  4.58477  3.61503
          0.02067  4.28522  5.00757  0.61958  0.77255  0.48576  0.95510
     15   0.79692  4.28072  3.78065  3.54385  4.51946  3.07952  4.54640  3.87245  3.58692  3.63386  4.47906  3.57413  3.86571  3.85807  3.84481  2.01047  2.87734  3.31137  5.89153  4.70124     35 a - - -
          2.68618  4.42225  2.77519  2.73123  3.46354  2.40513  3.72494  3.29354  2.67741  2.69355  4.24690  2.90347  2.73739  3.18146  2.89801  2.37887  2.77519  2.98518  4.58477  3.61503
          0.02067  4.28522  5.00757  0.61958  0.77255  0.48576  0.95510
     16   0.92553  4.32068  4.02839  3.67295  4.09116  3.32200  4.55174  2.90985  3.60543  2.97890  4.02299  3.74041  4.03362  3.90247  3.85330  2.77023  2.97587  2.10768  5.64239  4.43478     36 a - - -
          2.68618  4.42225  2.77519  2.73123  3.46354  2.40513  3.72494  3.29354  2.67741  2.69355  4.24690  2.90347  2.73739  3.18146  2.89801  2.37887  2.77519  2.98518  4.58477  3.61503
          0.02067  4.28522  5.00757  0.61958  0.77255  0.48576  0.95510
     17   3.10430  4.44055  4.84223  4.32771  3.72315  4.41982  4.99222  1.09137  4.22051  2.33815  3.54870  4.51616  4.76387  4.47825  4.41046  3.78948  2.65149  1.38271  5.56682  4.36402     37 i - - -
          2.68618  4.42225  2.77519  2.73123  3.46354  2.40513  3.72494  3.29354  2.67741  2.69355  4.24690  2.90347  2.73739  3.18146  2.89801  2.37887  2.77519  2.98518  4.58477  3.61503
          0.02067  4.28522  5.00757  0.61958  0.77255  0.48576  0.95510
     18   3.61664  4.90429  5.15318  4.65112  2.27326  4.79470  4.80576  2.43770  4.49848  0.68518  3.01044  4.81234  4.95824  4.51706  4.55061  4.18558  3.83664  2.63483  4.96124  3.61030     38 L - - -
          2.68618  4.42225  2.77519  2.73123  3.46354  2.40513  3.72494  3.29354  2.67741  2.69355  4.24690  2.90347  2.73739  3.18146  2.89801  2.37887  2.77519  2.98518  4.58477  3.61503
          0.02067  4.28522  5.00757  0.61958  0.77255  0.48576  0.95510
     19   3.59325  4.89570  5.16949  4.61698  3.14778  4.83558  5.11440  2.34783  4.41842  0.70917  2.10020  4.87950  4.96815  4.50242  4.49866  4.21460  3.81024  2.55332  5.31036  4.26998     39 l - - -
          2.68618  4.42225  2.77519  2.73123  3.46354  2.40513  3.72494  3.29354  2.67741  2.69355  4.24690  2.90347  2.73739  3.18146  2.89801  2.37887  2.77519  2.98518  4.58477  3.61503
          0.02067  4.28522  5.00757  0.61958  0.77255  0.48576  0.95510
     20   2.78911  4.22379  4.33244  3.75927  3.34351  3.94319  4.30265  1.84943  3.63468  2.24676  2.33183  3.95738  4.30456  3.85878  3.81012  2.62470  3.03056  1.58152  4.94908  3.76047     40 v - - -
          2.68618  4.42225  2.77519  2.73123  3.46354  2.40513  3.72494  3.29354  2.67741  2.69355  4.24690  2.90347  2.73739  3.18146  2.89801  2.37887  2.77519  2.98518  4.58477  3.61503
          0.02067  4.28522  5.00757  0.61958  0.77255  0.48576  0.95510
     21   2.06692  4.53352  3.28416  2.74248  3.79216  3.48547  3.81629  2.64380  2.71298  2.84406  3.70840  3.19223  3.91838  2.67936  3.11902  2.28049  2.23055  2.88145  5.16903  3.89901     41 a - - -
          2.68618  4.42225  2.77519  2.73123  3.46354  2.40513  3.72494  3.29354  2.67741  2.69355  4.24690  2.90347  2.73739  3.18146  2.89801  2.37887  2.77519  2.98518  4.58477  3.61503
          0.02067  4.28522  5.00757  0.61958  0.77255  0.48576  0.95510
     22   3.39297  4.66282  5.19519  4.64971  3.37533  4.76935  5.18106  1.59520  4.52663  1.01241  3.15118  4.85441  4.95666  4.63026  4.62421  4.14082  3.62651  1.71492  5.45847  4.37791     42 l - - -
          2.68618  4.42225  2.77519  2.73123  3.46354  2.40513  3.72494  3.29354  2.67741  2.69355  4.24690  2.90347  2.73739  3.18146  2.89801  2.37887  2.77519  2.98518  4.58477  3.61503
          0.02067  4.28522  5.00757  0.61958  0.77255  0.48576  0.95510
     23   2.67719  4.60020  3.50097  3.35691  4.77168  0.75630  4.55881  4.29321  3.57044  3.92944  4.78561  3.59704  2.37243  3.85102  3.87641  2.83828  3.17172  3.70540  5.97509  4.85325     43 g - - -
          2.68618  4.42225  2.77519  2.73123  3.46354  2.40513  3.72494  3.29354  2.67741  2.69355  4.24690  2.90347  2.73739  3.18146  2.89801  2.37887  2.77519  2.98518  4.58477  3.61503
          0.02067  4.28522  5.00757  0.61958  0.77255  0.48576  0.95510
     24   2.65060  5.04155  2.54414  1.97701  4.33964  3.42886  3.63250  3.79339  2.21576  2.95893  4.09744  2.91700  3.16176  2.74834  2.87696  2.43783  2.88304  2.92755  5.50408  4.12206     44 e - - -
          2.68618  4.42225  2.77519  2.73123  3.46354  2.40513  3.72494  3.29354  2.67741  2.69355  4.24690  2.90347  2.73739  3.18146  2.89801  2.37887  2.77519  2.98518  4.58477  3.61503
          0.02067  4.28522  5.00757  0.61958  0.77255  0.48576  0.95510
     25   3.15325  5.79189  1.46886  1.12615  5.07578  3.36764  3.94161  4.62220  2.99746  4.09554  4.95660  2.82236  4.00853  3.11043  3.62395  3.01502  3.44821  4.17306  6.23434  4.69870     45 e - - -
          2.68618  4.42225  2.77519  2.73123  3.46354  2.40513  3.72494  3.29354  2.67741  2.69355  4.24690  2.90347  2.73739  3.18146  2.89801  2.37887  2.77519  2.98518  4.58477  3.61503
          0.02067  4.28522  5.00757  0.61958  0.77255  0.48576  0.95510
     26   2.65883  4.46403  3.41610  2.84290  3.62201  3.59831  3.82533  2.65374  2.39077  2.34115  3.55989  3.27782  3.97810  3.10131  2.41239  2.83866  2.54426  2.22871  5.03580  3.78909     46 v - - -
          2.68618  4.42225  2.77519  2.73123  3.46354  2.40513  3.72494  3.29354  2.67741  2.69355  4.24690  2.90347  2.73739  3.18146  2.89801  2.37887  2.77519  2.98518  4.58477  3.61503
          0.02067  4.28522  5.00757  0.61958  0.77255  0.48576  0.95510
     27   1.52300  4.50613  3.25836  2.92140  4.43214  3.19477  4.12168  3.86473  3.02160  3.50424  4.31636  2.44678  3.86172  3.32814  3.41991  1.53264  2.90259  3.36897  5.72586  4.44903     47 a - - -
          2.68618  4.42225  2.77519  2.73123  3.46354  2.40513  3.72494  3.29354  2.67741  2.69355  4.24690  2.90347  2.73739  3.18146  2.89801  2.37887  2.77519  2.98518  4.58477  3.61503
          0.02067  4.28522  5.00757  0.61958  0.77255  0.48576  0.95510
     28   1.85968  4.53442  3.33162  2.80198  3.96127  3.39852  3.88256  3.32643  2.73864  3.00811  3.86093  3.21903  3.90033  3.09950  2.55636  1.91044  2.87479  2.48708  5.30888  4.03892     48 a - - -
          2.68618  4.42225  2.77519  2.73123  3.46354  2.40513  3.72494  3.29354  2.67741  2.69355  4.24690  2.90347  2.73739  3.18146  2.89801  2.37887  2.77519  2.98518  4.58477  3.61503
          0.02067  4.28522  5.00757  0.61958  0.77255  0.48576  0.95510
     29   2.72640  5.21212  2.21157  2.10830  4.54725  3.42510  3.65297  4.02365  1.79876  3.50651  4.26480  2.89355  3.85306  2.76208  2.55448  2.44183  2.96062  3.59934  5.64088  4.23690     49 k - - -
          2.68618  4.42225  2.77519  2.73123  3.46354  2.40513  3.72494  3.29354  2.67741  2.69355  4.24690  2.90347  2.73739  3.18146  2.89801  2.37887  2.77519  2.98518  4.58477  3.61503
          0.02067  4.28522  5.00757  0.61958  0.77255  0.48576  0.95510
     30   3.29504  4.54632  5.18457  4.66991  3.66954  4.76018  5.29946  1.40236  4.57145  1.81170  3.44962  4.85619  4.99794  4.77563  4.72148  4.14648  3.54467  1.03312  5.68430  4.51426     50 v - - -
          2.68618  4.42225  2.77519  2.73123  3.46354  2.40513  3.72494  3.29354  2.67741  2.69355  4.24690  2.90347  2.73739  3.18146  2.89801  2.37887  2.77519  2.98518  4.58477  3.61503
          0.02067  4.28522  5.00757  0.61958  0.77255  0.48576  0.95510
     31   2.96216  4.33271  4.69900  4.11035  1.92508  4.13173  4.36266  2.11957  3.94788  1.49921  2.46232  4.20578  4.43436  4.05799  4.01155  3.44594  3.18746  2.42108  4.77526  2.90969     51 l - - -
          2.68618  4.42225  2.77519  2.73123  3.46354  2.40513  3.72494  3.29354  2.67741  2.69355  4.24690  2.90347  2.73739  3.18146  2.89801  2.37887  2.77519  2.98518  4.58477  3.61503
          0.02067  4.28522  5.00757  0.61958  0.77255  0.48576  0.95510
     32   2.51715  5.19352  3.14811  2.64563  4.60092  3.60271  3.72446  3.99268  1.21457  3.48370  4.31265  3.12551  4.01877  2.35309  2.49103  2.93040  3.15611  3.63572  5.59539  4.32510     52 k - - -
          2.68618  4.42225  2.77519  2.73123  3.46354  2.40513  3.72494  3.29354  2.67741  2.69355  4.24690  2.90347  2.73739  3.18146  2.89801  2.37887  2.77519  2.98518  4.58477  3.61503
          0.02067  4.28522  5.00757  0.61958  0.77255  0.48576  0.95510
     33   2.71735  4.97846  3.02001  2.48787  4.21123  3.49478  2.12618  3.67829  2.17912  3.24052  4.04763  3.00558  3.89158  2.43650  2.78973  2.41866  2.94337  3.33565  5.41532  3.34975     53 h - - -
          2.68618  4.42225  2.77519  2.73123  3.46354  2.40513  3.72494  3.29354  2.67741  2.69355  4.24690  2.90347  2.73739  3.18146  2.89801  2.37887  2.77519  2.98518  4.58477  3.61503
          0.02067  4.28522  5.00757  0.61958  0.77255  0.48576  0.95510
     34   3.60652  4.91151  5.16036  4.61659  3.15390  4.84027  5.12221  2.34500  4.40449  0.64355  2.41436  4.88286  4.97832  4.50698  4.49070  4.22730  3.82654  2.54607  5.32035  4.26652     54 L - - -
          2.68618  4.42225  2.77519  2.73123  3.46354  2.40513  3.72494  3.29354  2.67741  2.69355  4.24690  2.90347  2.73739  3.18146  2.89801  2.37887  2.77519  2.98518  4.58477  3.61503
          0.02067  4.28522  5.00757  0.61958  0.77255  0.48576  0.95510
     35   2.66874  5.02841  2.95401  2.41734  4.35253  3.44282  3.64767  3.79935  2.13307  3.33240  4.10944  2.60051  2.67502  2.76651  2.54981  2.20681  2.63243  3.41514  5.50591  4.13955     55 k - - -
          2.68618  4.42225  2.77519  2.73123  3.46354  2.40513  3.72494  3.29354  2.67741  2.69355  4.24690  2.90347  2.73739  3.18146  2.89801  2.37887  2.77519  2.98518  4.58477  3.61503
          0.02067  4.28522  5.00757  0.61958  0.77255  0.48576  0.95510
     36   2.97372  5.56117  1.65291  1.72476  4.86016  3.37900  3.81934  4.37571  2.73563  3.84726  4.65230  2.83073  3.94246  1.83915  3.29142  2.87401  3.23959  3.93525  5.99017  4.50681     56 d - - -
          2.68618  4.42225  2.77519  2.73123  3.46354  2.40513  3.72494  3.29354  2.67741  2.69355  4.24690  2.90347  2.73739  3.18146  2.89801  2.37887  2.77519  2.98518  4.58477  3.61503
          0.02067  4.28522  5.00757  0.61958  0.77255  0.48576  0.95510
     37   2.69066  5.12742  2.91429  2.07191  4.45944  3.44546  3.63034  3.92074  1.96088  3.41850  4.18018  2.53489  3.84588  2.73863  2.46500  2.42164  2.53289  3.51285  5.56151  4.18020     57 k - - -
          2.68618  4.42225  2.77519  2.73123  3.46354  2.40513  3.72494  3.29354  2.67741  2.69355  4.24690  2.90347  2.73739  3.18146  2.89801  2.37887  2.77519  2.98518  4.58477  3.61503
          0.02067  4.28522  5.00757  0.61958  0.77255  0.48576  0.95510
     38   3.01403  5.60757  1.97358  1.14777  4.89928  3.37647  3.84543  4.41854  2.78724  3.89206  4.70947  2.82791  3.95799  2.43203  3.35215  2.90668  3.28533  3.97985  6.03817  4.54539     58 e - - -
          2.68618  4.42225  2.77519  2.73123  3.46354  2.40513  3.72494  3.29354  2.67741  2.69355  4.24690  2.90347  2.73739  3.18146  2.89801  2.37887  2.77519  2.98518  4.58477  3.61503
          0.02067  4.28522  5.00757  0.61958  0.77255  0.48576  0.95510
     39   3.29068  4.54707  5.16097  4.64560  3.66461  4.74549  5.28025  1.50891  4.54485  1.81127  3.44758  4.83649  4.98739  4.75333  4.69926  4.13025  3.54074  0.97198  5.67515  4.50298     59 v - - -
          2.68618  4.42225  2.77519  2.73123  3.46354  2.40513  3.72494  3.29354  2.67741  2.69355  4.24690  2.90347  2.73739  3.18146  2.89801  2.37887  2.77519  2.98518  4.58477  3.61503
          0.02067  4.28522  5.00757  0.61958  0.77255  0.48576  0.95510
     40   2.98706  5.42646  2.56712  1.34655  4.73826  3.44945  3.81659  4.22428  2.58315  3.71272  4.54548  2.93004  3.98190  1.77192  3.01736  2.91746  3.24097  3.82902  5.84634  4.44336     60 e - - -
          2.68618  4.42225  2.77519  2.73123  3.46354  2.40513  3.72494  3.29354  2.67741  2.69355  4.24690  2.90347  2.73739  3.18146  2.89801  2.37887  2.77519  2.98518  4.58477  3.61503
          0.02067  4.28522  5.00757  0.61958  0.77255  0.48576  0.95510
     41   2.44844  5.02185  3.09051  2.52237  4.37255  3.50227  3.67236  3.79405  1.72274  3.32862  4.12518  3.02864  3.90212  2.79856  2.14808  2.48048  2.55009  3.42788  5.49355  4.17024     61 k - - -
          2.68618  4.42225  2.77519  2.73123  3.46354  2.40513  3.72494  3.29354  2.67741  2.69355  4.24690  2.90347  2.73739  3.18146  2.89801  2.37887  2.77519  2.98518  4.58477  3.61503
          0.02067  4.28522  5.00757  0.61958  0.77255  0.48576  0.95510
     42   3.37699  4.63995  5.20875  4.66885  3.42271  4.77520  5.20975  1.36339  4.54966  1.16439  3.19862  4.86628  4.96904  4.66634  4.65184  4.15031  3.61334  1.69897  5.49726  4.40377     62 l - - -
          2.68618  4.42225  2.77519  2.73123  3.46354  2.40513  3.72494  3.29354  2.67741  2.69355  4.24690  2.90347  2.73739  3.18146  2.89801  2.37887  2.77519  2.98518  4.58477  3.61503
          0.02067  4.28522  5.00757  0.61958  0.77255  0.48576  0.95510
     43   2.52176  4.39820  3.48484  2.98434  3.86885  2.70093  4.00108  2.55150  2.95586  2.93276  3.80329  3.33438  3.91440  3.27247  3.32387  2.01050  1.75554  2.90022  5.26841  4.02461     63 t - - -
          2.68618  4.42225  2.77519  2.73123  3.46354  2.40513  3.72494  3.29354  2.67741  2.69355  4.24690  2.90347  2.73739  3.18146  2.89801  2.37887  2.77519  2.98518  4.58477  3.61503
          0.02067  4.28522  5.00757  0.61958  0.77255  0.48576  0.95510
     44   2.16905  4.47299  3.34843  2.43798  3.13553  3.56987  3.80793  2.97648  2.41105  2.22679  3.56741  3.23625  3.95343  3.07564  3.13933  2.80386  2.86931  2.44478  5.04178  3.78514     64 a - - -
          2.68618  4.42225  2.77519  2.73123  3.46354  2.40513  3.72494  3.29354  2.67741  2.69355  4.24690  2.90347  2.73739  3.18146  2.89801  2.37887  2.77519  2.98518  4.58477  3.61503
          0.02067  4.28522  5.00757  0.61958  0.77255  0.48576  0.95510
     45   1.94549  5.10024  2.65916  1.21151  4.57429  3.38785  3.90991  3.93988  2.77749  3.57544  4.43225  2.99920  3.96145  3.07706  3.24545  2.85061  3.15867  3.56296  5.80097  4.42435     65 e - - -
          2.68618  4.42225  2.77519  2.73123  3.46354  2.40513  3.72494  3.29354  2.67741  2.69355  4.24690  2.90347  2.73739  3.18146  2.89801  2.37887  2.77519  2.98518  4.58477  3.61503
          0.02067  4.28522  5.00757  0.61958  0.77255  0.48576  0.95510
     46   3.29055  4.56824  5.12661  4.57387  3.41308  4.66210  5.07738  1.17493  4.45513  1.60028  2.51621  4.75117  4.88033  4.57616  4.55343  4.02122  3.52484  1.70289  5.41526  4.31279     66 i - - -
          2.68618  4.42225  2.77519  2.73123  3.46354  2.40513  3.72494  3.29354  2.67741  2.69355  4.24690  2.90347  2.73739  3.18146  2.89801  2.37887  2.77519  2.98518  4.58477  3.61503
          0.02067  4.28522  5.00757  0.61958  0.77255  0.48576  0.95510
     47   1.16943  4.34990  3.66772  3.23517  3.92793  3.32543  4.19153  3.16385  3.17790  2.33419  3.89239  3.48442  3.95224  3.50341  3.49076  2.33865  2.90415  2.85787  5.37466  4.13872     67 a - - -
          2.68618  4.42225  2.77519  2.73123  3.46354  2.40513  3.72494  3.29354  2.67741  2.69355  4.24690  2.90347  2.73739  3.18146  2.89801  2.37887  2.77519  2.98518  4.58477  3.61503
          0.02067  4.28522  5.00757  0.61958  0.77255  0.48576  0.95510
     48   2.67011  5.14285  2.49685  2.34508  4.47254  3.01082  3.62527  3.94708  2.20839  3.43996  4.19185  2.30893  3.82660  2.48235  2.54157  2.63594  2.53214  3.52608  5.58274  4.18099     68 k - - -
          2.68618  4.42225  2.77519  2.73123  3.46354  2.40513  3.72494  3.29354  2.67741  2.69355  4.24690  2.90347  2.73739  3.18146  2.89801  2.37887  2.77519  2.98518  4.58477  3.61503
          0.02067  4.28522  5.00757  0.61958  0.77255  0.48576  0.95510
     49   3.32505  4.61599  5.11733  4.54897  3.28627  4.64859  5.01046  1.84759  4.42211  1.09017  2.47628  4.73279  4.84803  4.50016  4.49836  3.99888  3.55099  1.66653  5.31191  4.24447     69 l - - -
          2.68618  4.42225  2.77519  2.73123  3.46354  2.40513  3.72494  3.29354  2.67741  2.69355  4.24690  2.90347  2.73739  3.18146  2.89801  2.37887  2.77519  2.98518  4.58477  3.61503
          0.02067  4.28522  5.00757  0.61958  0.77255  0.48576  0.95510
     50   2.69242  5.13314  2.54287  1.97811  4.45691  3.42285  3.64802  3.92323  2.39972  3.43064  4.19471  2.90327  3.84250  2.76046  2.09761  2.37935  2.55551  3.51521  5.58535  4.19040     70 e - - -
          2.68618  4.42225  2.77519  2.73123  3.46354  2.40513  3.72494  3.29354  2.67741  2.69355  4.24690  2.90347  2.73739  3.18146  2.89801  2.37887  2.77519  2.98518  4.58477  3.61503
          0.02067  4.28522  5.00757  0.61958  0.77255  0.48576  0.95510
     51   2.69817  5.11127  2.80027  2.10480  4.43703  2.80443  3.66976  3.90000  2.44641  3.42140  4.19368  2.54772  3.84866  2.44444  2.93482  2.02514  2.64445  3.49920  5.58942  4.19570     71 s - - -
          2.68618  4.42225  2.77519  2.73123  3.46354  2.40513  3.72494  3.29354  2.67741  2.69355  4.24690  2.90347  2.73739  3.18146  2.89801  2.37887  2.77519  2.98518  4.58477  3.61503
          0.02067  4.28522  5.00757  0.61958  0.77255  0.48576  0.95510
     52   2.38056  4.27951  4.18949  3.64334  3.49798  3.88131  4.33185  1.51468  3.54776  2.39829  3.43305  3.88807  3.00963  3.80776  3.78160  3.20087  3.04571  1.67739  5.09382  3.89149     72 i - - -
          2.68618  4.42225  2.77519  2.73123  3.46354  2.40513  3.72494  3.29354  2.67741  2.69355  4.24690  2.90347  2.73739  3.18146  2.89801  2.37887  2.77519  2.98518  4.58477  3.61503
          0.02067  4.28522  5.00757  0.61958  0.77255  0.48576  0.95510
     53   2.30514  4.86365  2.33038  2.49406  4.32709  3.36626  3.76059  3.76608  2.57274  3.34141  4.13458  3.00014  3.03427  2.90254  3.04669  2.31077  1.98061  3.36954  5.54848  4.19420     73 t - - -
          2.68618  4.42225  2.77519  2.73123  3.46354  2.40513  3.72494  3.29354  2.67741  2.69355  4.24690  2.90347  2.73739  3.18146  2.89801  2.37887  2.77519  2.98518  4.58477  3.61503
          0.02067  4.28522  5.00757  0.61958  0.77255  0.48576  0.95510
     54   2.69308  5.05940  2.89054  2.40450  4.37718  3.43820  3.12985  3.82878  2.14416  3.36141  4.14189  2.55613  2.68436  2.78572  2.86429  2.01885  2.93002  3.44432  5.53449  4.16204     74 s - - -
          2.68618  4.42225  2.77519  2.73123  3.46354  2.40513  3.72494  3.29354  2.67741  2.69355  4.24690  2.90347  2.73739  3.18146  2.89801  2.37887  2.77519  2.98518  4.58477  3.61503
          0.02067  4.28522  5.00757  0.61958  0.77255  0.48576  0.95510
     55   2.81471  5.25956  2.76859  1.58223  4.59875  3.45706  3.69503  4.05919  1.90432  3.54457  4.32628  2.92980  3.90505  2.50625  2.82114  2.44436  3.04783  3.65245  5.67634  4.29484     75 e - - -
          2.68618  4.42225  2.77519  2.73123  3.46354  2.40513  3.72494  3.29354  2.67741  2.69355  4.24690  2.90347  2.73739  3.18146  2.89801  2.37887  2.77519  2.98518  4.58477  3.61503
          0.02067  4.28522  5.00757  0.61958  0.77255  0.48576  0.95510
     56   2.66576  4.83943  3.04743  2.26894  4.07593  3.48480  3.68560  3.48416  2.28080  2.27821  3.91344  2.60344  3.87847  2.50746  2.89941  2.70447  2.89551  2.69797  5.33874  4.01479     76 e - - -
          2.68618  4.42225  2.77519  2.73123  3.46354  2.40513  3.72494  3.29354  2.67741  2.69355  4.24690  2.90347  2.73739  3.18146  2.89801  2.37887  2.77519  2.98518  4.58477  3.61503
          0.02067  4.28522  5.00757  0.61958  0.77255  0.48576  0.95510
     57   2.40221  4.51167  3.31454  2.74890  3.67960  3.55720  3.78654  2.61246  2.28561  2.42635  3.60800  3.20588  3.94117  3.03677  2.69076  2.43961  2.87013  2.48715  5.07281  3.81076     77 k - - -
          2.68618  4.42225  2.77519  2.73123  3.46354  2.40513  3.72494  3.29354  2.67741  2.69355  4.24690  2.90347  2.73739  3.18146  2.89801  2.37887  2.77519  2.98518  4.58477  3.61503
          0.02067  4.28522  5.00757  0.61958  0.77255  0.48576  0.95510
     58   2.36468  5.13615  2.20628  2.14570  4.46051  3.42030  3.63205  3.93164  2.14079  3.43132  4.18773  2.89517  3.83092  2.73988  2.54257  2.64318  2.55746  3.51654  5.57990  4.18039     78 k - - -
          2.68618  4.42225  2.77519  2.73123  3.46354  2.40513  3.72494  3.29354  2.67741  2.69355  4.24690  2.90347  2.73739  3.18146  2.89801  2.37887  2.77519  2.98518  4.58477  3.61503
          0.02067  4.28522  5.00757  0.61958  0.77255  0.48576  0.95510
     59   2.36399  5.18496  2.42828  1.81675  4.51015  3.40885  3.65530  3.98816  2.42916  3.48398  4.24268  2.60381  3.84148  2.76637  2.60669  2.33598  2.94428  3.56724  5.63183  4.22027     79 e - - -
          2.68618  4.42225  2.77519  2.73123  3.46354  2.40513  3.72494  3.29354  2.67741  2.69355  4.24690  2.90347  2.73739  3.18146  2.89801  2.37887  2.77519  2.98518  4.58477  3.61503
          0.02067  4.28522  5.00757  0.61958  0.77255  0.48576  0.95510
     60   3.27696  4.54499  5.14146  4.66514  3.80100  4.71566  5.37998  1.42890  4.56548  2.27841  3.58156  4.84883  5.00986  4.82902  4.74771  4.12811  3.54604  0.84135  5.82214  4.60621     80 v - - -
          2.68618  4.42225  2.77519  2.73123  3.46354  2.40513  3.72494  3.29354  2.67741  2.69355  4.24690  2.90347  2.73739  3.18146  2.89801  2.37887  2.77519  2.98518  4.58477  3.61503
          0.02067  4.28522  5.00757  0.61958  0.77255  0.48576  0.95510
     61   3.34093  4.60724  5.17946  4.63993  3.45155  4.73936  5.18314  1.53528  4.52383  1.18998  3.23271  4.83054  4.94747  4.65401  4.63217  4.11154  3.57901  1.47726  5.49853  4.39230     81 l - - -
          2.68618  4.42225  2.77519  2.73123  3.46354  2.40513  3.72494  3.29354  2.67741  2.69355  4.24690  2.90347  2.73739  3.18146  2.89801  2.37887  2.77519  2.98518  4.58477  3.61503
          0.02067  4.28522  5.00757  0.61958  0.77255  0.48576  0.95510
     62   2.19608  4.96771  2.97398  2.04347  4.24033  3.46856  3.66629  3.66529  2.18378  2.54154  4.03507  2.97752  3.86925  2.44514  2.84785  2.69471  2.91686  3.31810  5.44156  4.09519     82 e - - -
          2.68618  4.42225  2.77519  2.73123  3.46354  2.40513  3.72494  3.29354  2.67741  2.69355  4.24690  2.90347  2.73739  3.18146  2.89801  2.37887  2.77519  2.98518  4.58477  3.61503
          0.02067  4.28522  5.00757  0.61958  0.77255  0.48576  0.95510
     63   3.38483  5.51869  2.75359  0.55470  4.92890  3.59772  4.24848  4.47220  3.18880  4.02972  5.00814  3.26023  4.22850  3.46962  3.62563  3.33657  3.69942  4.12075  6.01852  4.77071     83 E - - -
          2.68618  4.42225  2.77519  2.73123  3.46354  2.40513  3.72494  3.29354  2.67741  2.69355  4.24690  2.90347  2.73739  3.18146  2.89801  2.37887  2.77519  2.98518  4.58477  3.61503
          0.02067  4.28522  5.00757  0.61958  0.77255  0.48576  0.95510
     64   2.38818  4.54481  4.31510  3.84290  1.18645  4.05731  3.84279  2.94534  3.72802  2.52393  3.61476  3.93475  4.43354  3.89232  3.89203  3.38259  3.33825  2.80055  4.17592  2.14353     84 f - - -
          2.68618  4.42225  2.77519  2.73123  3.46354  2.40513  3.72494  3.29354  2.67741  2.69355  4.24690  2.90347  2.73739  3.18146  2.89801  2.37887  2.77519  2.98518  4.58477  3.61503
          0.02067  4.28522  5.00757  0.61958  0.77255  0.48576  0.95510
     65   2.66657  4.98220  2.99781  2.20899  4.26419  3.46328  2.70166  3.70021  2.21299  3.25378  4.04249  2.96479  3.85307  2.51408  2.51780  2.66806  2.89445  2.87116  5.44579  3.19027     85 e - - -
          2.68618  4.42225  2.77519  2.73123  3.46354  2.40513  3.72494  3.29354  2.67741  2.69355  4.24690  2.90347  2.73739  3.18146  2.89801  2.37887  2.77519  2.98518  4.58477  3.61503
          0.02067  4.28522  5.00757  0.61958  0.77255  0.48576  0.95510
     66   2.82546  5.36760  2.25178  1.55144  4.69041  3.39754  3.72149  4.18662  2.18251  3.65990  4.43049  2.52341  3.88676  2.41626  3.05184  2.75673  3.07252  3.74941  5.79502  4.35353     86 e - - -
          2.68618  4.42225  2.77519  2.73123  3.46354  2.40513  3.72494  3.29354  2.67741  2.69355  4.24690  2.90347  2.73739  3.18146  2.89801  2.37887  2.77519  2.98518  4.58477  3.61503
          0.02067  4.28522  5.00757  0.61958  0.77255  0.48576  0.95510
     67   2.65036  4.29172  3.65759  2.64990  3.41672  3.66693  3.93468  2.20599  3.02397  2.26910  2.50528  2.83253  4.04192  3.31577  3.34207  2.92407  2.88260  2.23551  4.89752  3.67689     87 i - - -
          2.68618  4.42225  2.77519  2.73123  3.46354  2.40513  3.72494  3.29354  2.67741  2.69355  4.24690  2.90347  2.73739  3.18146  2.89801  2.37887  2.77519  2.98518  4.58477  3.61503
          0.11397  4.28522  2.36502  0.61958  0.77255  0.48576  0.95510
     68   1.80117  4.70238  3.07817  2.56801  3.96622  3.44828  3.72333  3.35717  2.53282  2.99711  3.20225  2.62797  3.87352  2.47773  2.95345  2.70267  2.87879  3.05709  5.27543  3.97126     88 a - - -
          2.68618  4.42225  2.77519  2.73123  3.46354  2.40513  3.72494  3.29354  2.67741  2.69355  4.24690  2.90347  2.73739  3.18146  2.89801  2.37887  2.77519  2.98518  4.58477  3.61503
          0.02267  4.19392  4.91626  0.61958  0.77255  0.42072  1.06878
     69   2.66914  4.59421  3.28285  2.14907  3.75082  3.56695  3.77965  2.76728  2.63353  2.20956  3.14200  3.18614  3.94842  3.00413  2.36757  2.79545  2.89824  2.85660  5.13906  3.87049     89 e - - -
          2.68618  4.42225  2.77519  2.73123  3.46354  2.40513  3.72494  3.29354  2.67741  2.69355  4.24690  2.90347  2.73739  3.18146  2.89801  2.37887  2.77519  2.98518  4.58477  3.61503
          0.02067  4.28522  5.00757  0.61958  0.77255  0.48576  0.95510
     70   1.51396  4.59776  3.21184  2.75172  4.17137  3.32824  3.91026  3.57292  2.75263  3.21443  4.04364  3.17506  3.87672  2.53424  3.16441  2.23068  2.37449  3.19618  5.47382  4.18523     90 a - - -
          2.68618  4.42225  2.77519  2.73123  3.46354  2.40513  3.72494  3.29354  2.67741  2.69355  4.24690  2.90347  2.73739  3.18146  2.89801  2.37887  2.77519  2.98518  4.58477  3.61503
          0.02067  4.28522  5.00757  0.61958  0.77255  0.48576  0.95510
     71   2.68996  5.02879  2.95619  2.17162  3.29523  3.46244  3.09723  3.75962  2.15913  3.30158  4.08873  2.95770  3.86107  1.93527  2.81738  2.68307  2.91842  3.39188  5.47707  4.11419     91 q - - -
          2.68618  4.42225  2.77519  2.73123  3.46354  2.40513  3.72494  3.29354  2.67741  2.69355  4.24690  2.90347  2.73739  3.18146  2.89801  2.37887  2.77519  2.98518  4.58477  3.61503
          0.02067  4.28522  5.00757  0.61958  0.77255  0.48576  0.95510
     72   2.11044  5.17865  1.99908  2.16196  4.49903  3.41662  3.68579  3.96449  2.46436  3.47806  4.25332  2.89815  3.86517  2.80626  2.26350  2.70494  2.98243  3.56013  5.63898  4.23779     92 d - - -
          2.68618  4.42225  2.77519  2.73123  3.46354  2.40513  3.72494  3.29354  2.67741  2.69355  4.24690  2.90347  2.73739  3.18146  2.89801  2.37887  2.77519  2.98518  4.58477  3.61503
          0.02067  4.28522  5.00757  0.61958  0.77255  0.48576  0.95510
     73   2.37193  4.27089  4.20134  3.64855  2.16564  3.87142  3.98080  2.63592  3.52916  2.34762  3.35172  3.81932  4.24029  3.73090  3.70616  3.17020  3.04158  2.11538  4.49041  1.83572     93 y - - -
          2.68618  4.42225  2.77519  2.73123  3.46354  2.40513  3.72494  3.29354  2.67741  2.69355  4.24690  2.90347  2.73739  3.18146  2.89801  2.37887  2.77519  2.98518  4.58477  3.61503
          0.02067  4.28522  5.00757  0.61958  0.77255  0.48576  0.95510
     74   2.68371  4.12867  4.23554  3.64675  3.19503  3.81164  4.12260  2.06850  3.51362  1.97071  2.63974  3.82485  3.09271  3.71736  3.66643  3.10534  2.91575  1.87328  4.75164  2.98454     94 v - - -
          2.68618  4.42225  2.77519  2.73123  3.46354  2.40513  3.72494  3.29354  2.67741  2.69355  4.24690  2.90347  2.73739  3.18146  2.89801  2.37887  2.77519  2.98518  4.58477  3.61503
          0.02067  4.28522  5.00757  0.61958  0.77255  0.48576  0.95510
     75   2.63148  4.48812  3.32336  2.76285  3.65348  3.55606  3.79643  2.64147  2.72810  2.38682  3.58790  2.49424  3.94238  2.75004  3.12516  2.54292  2.54003  2.42570  5.05637  3.79600     95 l - - -
          2.68618  4.42225  2.77519  2.73123  3.46354  2.40513  3.72494  3.29354  2.67741  2.69355  4.24690  2.90347  2.73739  3.18146  2.89801  2.37887  2.77519  2.98518  4.58477  3.61503
          0.02067  4.28522  5.00757  0.61958  0.77255  0.48576  0.95510
     76   2.73101  5.09635  3.03720  2.22164  4.42364  3.49793  2.93225  3.08450  1.76978  3.37027  4.15099  2.98519  3.88345  2.50459  2.41919  2.71494  2.95113  3.47968  5.51675  4.17275     96 k - - -
          2.68618  4.42225  2.77519  2.73123  3.46354  2.40513  3.72494  3.29354  2.67741  2.69355  4.24690  2.90347  2.73739  3.18146  2.89801  2.37887  2.77519  2.98518  4.58477  3.61503
          0.02067  4.28522  5.00757  0.61958  0.77255  0.48576  0.95510
     77   2.65678  4.65560  3.10464  2.78180  4.11141  1.42377  3.97705  3.55631  2.85073  2.49373  4.09937  2.52813  3.94486  3.20563  3.23582  2.76697  2.99958  3.21052  5.46296  4.14592     97 g - - -
          2.68618  4.42225  2.77519  2.73123  3.46354  2.40513  3.72494  3.29354  2.67741  2.69355  4.24690  2.90347  2.73739  3.18146  2.89801  2.37887  2.77519  2.98518  4.58477  3.61503
          0.02067  4.28522  5.00757  0.61958  0.77255  0.48576  0.95510
     78   2.07713  4.40037  3.54487  3.17323  4.06892  1.30945  4.20650  3.34150  3.16390  2.37538  4.02759  3.44197  3.93905  3.49253  3.48998  2.70191  2.92566  3.00110  5.48823  4.24551     98 g - - -
          2.68618  4.42225  2.77519  2.73123  3.46354  2.40513  3.72494  3.29354  2.67741  2.69355  4.24690  2.90347  2.73739  3.18146  2.89801  2.37887  2.77519  2.98518  4.58477  3.61503
          0.02067  4.28522  5.00757  0.61958  0.77255  0.48576  0.95510
     79   2.66640  4.26732  3.76471  3.19920  3.39318  3.70010  3.99417  2.37702  3.12117  1.86555  3.36781  2.89126  3.08432  3.40633  3.41465  2.97031  2.90360  1.94195  4.89534  3.68009     99 l - - -
          2.68618  4.42225  2.77519  2.73123  3.46354  2.40513  3.72494  3.29354  2.67741  2.69355  4.24690  2.90347  2.73739  3.18146  2.89801  2.37887  2.77519  2.98518  4.58477  3.61503
          0.02067  4.28522  5.00757  0.61958  0.77255  0.48576  0.95510
     80   2.48043  5.45787  1.45183  1.75078  4.78274  3.37258  3.81711  4.28120  2.73925  3.77820  4.58251  2.84240  3.93089  2.96040  3.29782  2.46222  3.19965  3.85061  5.93831  4.46979    100 d - - -
          2.68618  4.42225  2.77519  2.73123  3.46354  2.40513  3.72494  3.29354  2.67741  2.69355  4.24690  2.90347  2.73739  3.18146  2.89801  2.37887  2.77519  2.98518  4.58477  3.61503
          0.02067  4.28522  5.00757  0.61958  0.77255  0.48576  0.95510
     81   3.06179  4.72142  3.73541  3.29726  2.68082  3.90100  3.75523  3.23962  3.18552  2.38142  3.85232  2.63009  4.30160  3.51308  3.47180  3.22029  3.30344  3.04295  4.29468  1.22889    101 y - - -
          2.68618  4.42225  2.77519  2.73123  3.46354  2.40513  3.72494  3.29354  2.67741  2.69355  4.24690  2.90347  2.73739  3.18146  2.89801  2.37887  2.77519  2.98518  4.58477  3.61503
          0.02067  4.28522  5.00757  0.61958  0.77255  0.48576  0.95510
     82   1.40701  4.40786  4.12101  3.59406  3.54133  3.89471  4.38548  1.98418  3.48949  1.99066  3.44568  3.88129  4.32453  3.78468  3.75729  3.22690  3.13009  2.17116  5.21695  4.00848    102 a - - -
          2.68618  4.42225  2.77519  2.73123  3.46354  2.40513  3.72494  3.29354  2.67741  2.69355  4.24690  2.90347  2.73739  3.18146  2.89801  2.37887  2.77519  2.98518  4.58477  3.61503
          0.02067  4.28522  5.00757  0.61958  0.77255  0.48576  0.95510
     83   3.24036  5.39082  3.67545  2.94498  4.89622  3.84413  3.71726  4.21459  1.68078  3.60427  4.46562  3.33901  4.18645  2.28122  1.13044  3.21553  3.38315  3.88722  5.61084  4.46528    103 r - - -
          2.68618  4.42225  2.77519  2.73123  3.46354  2.40513  3.72494  3.29354  2.67741  2.69355  4.24690  2.90347  2.73739  3.18146  2.89801  2.37887  2.77519  2.98518  4.58477  3.61503
          0.02067  4.28522  5.00757  0.61958  0.77255  0.48576  0.95510
     84   2.80284  5.24630  2.78633  1.65712  4.58608  3.45753  3.68801  4.04617  1.86048  3.53202  4.31151  2.93090  3.89994  2.50539  2.81155  2.38224  3.03514  3.63920  5.66398  4.28361    104 e - - -
          2.68618  4.42225  2.77519  2.73123  3.46354  2.40513  3.72494  3.29354  2.67741  2.69355  4.24690  2.90347  2.73739  3.18146  2.89801  2.37887  2.77519  2.98518  4.58477  3.61503
          0.02067  4.28522  5.00757  0.61958  0.77255  0.48576  0.95510
     85   3.31360  4.57557  5.17547  4.64269  3.52003  4.73260  5.20473  1.48753  4.53209  1.36716  3.30356  4.82699  4.95352  4.68548  4.65161  4.10762  3.55540  1.30542  5.54636  4.41894    105 v - - -
          2.68618  4.42225  2.77519  2.73123  3.46354  2.40513  3.72494  3.29354  2.67741  2.69355  4.24690  2.90347  2.73739  3.18146  2.89801  2.37887  2.77519  2.98518  4.58477  3.61503
          0.02067  4.28522  5.00757  0.61958  0.77255  0.48576  0.95510
     86   3.65565  5.00658  4.85296  4.51397  3.35020  4.50293  5.04392  2.59360  4.27988  0.49412  3.27752  4.75135  4.87936  4.54527  4.38028  4.15389  3.93741  2.73444  5.35773  4.17012    106 L - - -
          2.68618  4.42225  2.77519  2.73123  3.46354  2.40513  3.72494  3.29354  2.67741  2.69355  4.24690  2.90347  2.73739  3.18146  2.89801  2.37887  2.77519  2.98518  4.58477  3.61503
          0.02067  4.28522  5.00757  0.61958  0.77255  0.48576  0.95510
     87   2.65497  4.79829  3.03187  1.83309  4.03726  3.47417  3.70873  2.83753  2.52568  3.06106  3.89075  2.65316  3.88006  2.87358  2.97857  2.41701  2.89190  2.68632  5.32798  4.00396    107 e - - -
          2.68618  4.42225  2.77519  2.73123  3.46354  2.40513  3.72494  3.29354  2.67741  2.69355  4.24690  2.90347  2.73739  3.18146  2.89801  2.37887  2.77519  2.98518  4.58477  3.61503
          0.02067  4.28522  5.00757  0.61958  0.77255  0.48576  0.95510
     88   2.45799  5.26883  2.30488  2.07993  4.59382  3.40814  3.68856  4.07689  1.69478  3.56358  4.32966  2.48895  3.86754  2.80476  2.97178  2.71538  3.00955  3.65136  5.70540  4.28446    108 k - - -
          2.68618  4.42225  2.77519  2.73123  3.46354  2.40513  3.72494  3.29354  2.67741  2.69355  4.24690  2.90347  2.73739  3.18146  2.89801  2.37887  2.77519  2.98518  4.58477  3.61503
          0.02067  4.28522  5.00757  0.61958  0.77255  0.48576  0.95510
     89   0.87340  4.28220  3.77036  3.51600  4.51923  3.07853  4.52447  3.88686  3.55742  3.63255  4.47016  3.55989  3.86021  3.82808  3.82567  1.81157  2.87070  3.31987  5.88455  4.69306    109 a - - -
          2.68618  4.42225  2.77519  2.73123  3.46354  2.40513  3.72494  3.29354  2.67741  2.69355  4.24690  2.90347  2.73739  3.18146  2.89801  2.37887  2.77519  2.98518  4.58477  3.61503
          0.02067  4.28522  5.00757  0.61958  0.77255  0.48576  0.95510
     90   3.61664  4.90429  5.15318  4.65112  2.27326  4.79470  4.80576  2.43770  4.49848  0.68518  3.01044  4.81234  4.95824  4.51706  4.55061  4.18558  3.83664  2.63483  4.96124  3.61030    110 L - - -
          2.68618  4.42225  2.77519  2.73123  3.46354  2.40513  3.72494  3.29354  2.67741  2.69355  4.24690  2.90347  2.73739  3.18146  2.89801  2.37887  2.77519  2.98518  4.58477  3.61503
          0.02067  4.28522  5.00757  0.61958  0.77255  0.48576  0.95510
     91   2.67719  4.60020  3.50097  3.35691  4.77168  0.75630  4.55881  4.29321  3.57044  3.92944  4.78561  3.59704  2.37243  3.85102  3.87641  2.83828  3.17172  3.70540  5.97509  4.85325    111 g - - -
          2.68618  4.42225  2.77519  2.73123  3.46354  2.40513  3.72494  3.29354  2.67741  2.69355  4.24690  2.90347  2.73739  3.18146  2.89801  2.37887  2.77519  2.98518  4.58477  3.61503
          0.02067  4.28522  5.00757  0.61958  0.77255  0.48576  0.95510
     92   2.66453  5.05182  2.90000  2.02869  4.35602  3.43228  3.64073  3.80832  2.15386  3.34044  4.11341  2.33930  3.07309  2.75780  2.87003  2.64911  2.63879  2.97399  5.51574  4.13617    112 e - - -
          2.68618  4.42225  2.77519  2.73123  3.46354  2.40513  3.72494  3.29354  2.67741  2.69355  4.24690  2.90347  2.73739  3.18146  2.89801  2.37887  2.77519  2.98518  4.58477  3.61503
          0.02067  4.28522  5.00757  0.61958  0.77255  0.48576  0.95510
     93   2.40889  5.19454  2.51495  1.77336  4.52107  3.41760  3.65462  3.99700  2.41184  3.48905  4.24883  2.88797  3.84766  2.22026  2.54278  2.67504  2.95218  3.57687  5.63244  4.22549    113 e - - -
          2.68618  4.42225  2.77519  2.73123  3.46354  2.40513  3.72494  3.29354  2.67741  2.69355  4.24690  2.90347  2.73739  3.18146  2.89801  2.37887  2.77519  2.98518  4.58477  3.61503
          0.02067  4.28522  5.00757  0.61958  0.77255  0.48576  0.95510
     94   3.31468  5.41224  3.81035  3.03797  4.94950  3.88910  3.74091  4.25770  1.11209  3.63599  4.51371  3.40456  4.23099  2.86849  1.38651  3.29423  3.44953  3.93926  5.62159  4.50374    114 k - - -
          2.68618  4.42225  2.77519  2.73123  3.46354  2.40513  3.72494  3.29354  2.67741  2.69355  4.24690  2.90347  2.73739  3.18146  2.89801  2.37887  2.77519  2.98518  4.58477  3.61503
          0.02067  4.28522  5.00757  0.61958  0.77255  0.48576  0.95510
     95   0.94444  4.32146  4.03425  3.67410  4.07710  3.33368  4.54999  2.88095  3.60595  2.96082  4.00698  3.74568  4.04085  3.90237  3.85434  2.78011  2.97920  2.06080  5.63227  4.42467    115 a - - -
          2.68618  4.42225  2.77519  2.73123  3.46354  2.40513  3.72494  3.29354  2.67741  2.69355  4.24690  2.90347  2.73739  3.18146  2.89801  2.37887  2.77519  2.98518  4.58477  3.61503
          0.02067  4.28522  5.00757  0.61958  0.77255  0.48576  0.95510
     96   2.38883  5.07237  2.92530  1.86878  4.38441  3.44337  3.63472  3.83710  2.12689  3.35854  4.12895  2.59070  3.84265  2.74876  2.54966  2.65622  2.90476  3.03108  5.52272  4.14685    116 e - - -
          2.68618  4.42225  2.77519  2.73123  3.46354  2.40513  3.72494  3.29354  2.67741  2.69355  4.24690  2.90347  2.73739  3.18146  2.89801  2.37887  2.77519  2.98518  4.58477  3.61503
          0.02067  4.28522  5.00757  0.61958  0.77255  0.48576  0.95510
     97   2.81432  5.34882  2.02562  1.80959  4.66820  3.39264  3.72104  4.16353  2.23507  3.64382  4.41458  2.52458  3.88175  2.84238  3.07363  2.12393  3.06263  3.72913  5.78536  4.34273    117 e - - -
          2.68618  4.42225  2.77519  2.73123  3.46354  2.40513  3.72494  3.29354  2.67741  2.69355  4.24690  2.90347  2.73739  3.18146  2.89801  2.37887  2.77519  2.98518  4.58477  3.61503
          0.02067  4.28522  5.00757  0.61958  0.77255  0.48576  0.95510
     98   3.39109  4.65735  5.20630  4.66281  3.39007  4.77661  5.19596  1.47975  4.54085  1.06634  3.16531  4.86473  4.96437  4.64702  4.63858  4.14989  3.62543  1.73474  5.47295  4.38919    118 l - - -
          2.68618  4.42225  2.77519  2.73123  3.46354  2.40513  3.72494  3.29354  2.67741  2.69355  4.24690  2.90347  2.73739  3.18146  2.89801  2.37887  2.77519  2.98518  4.58477  3.61503
          0.02067  4.28522  5.00757  0.61958  0.77255  0.48576  0.95510
     99   3.37972  4.67543  5.17874  4.59011  2.41924  4.64991  4.93338  1.82474  4.44596  1.10378  1.98677  4.75090  4.82108  4.44989  4.46867  3.99358  3.59341  2.45987  5.16515  4.11032    119 l - - -
          2.68618  4.42225  2.77519  2.73123  3.46354  2.40513  3.72494  3.29354  2.67741  2.69355  4.24690  2.90347  2.73739  3.18146  2.89801  2.37887  2.77519  2.98518  4.58477  3.61503
          0.02067  4.28522  5.00757  0.61958  0.77255  0.48576  0.95510
    100   2.34912  4.97716  2.88571  1.68466  4.26204  3.44110  3.69328  3.68260  2.48035  3.26473  3.20111  2.42491  3.86865  2.83184  2.94797  2.69703  2.93208  3.33165  5.48163  4.12207    120 e - - -
          2.68618  4.42225  2.77519  2.73123  3.46354  2.40513  3.72494  3.29354  2.67741  2.69355  4.24690  2.90347  2.73739  3.18146  2.89801  2.37887  2.77519  2.98518  4.58477  3.61503
          0.02067  4.28522  5.00757  0.61958  0.77255  0.48576  0.95510
    101   2.67967  5.02812  2.54095  2.40517  4.32634  2.51737  3.65980  3.77260  2.41594  2.77543  4.10235  2.65925  3.85204  2.78455  2.16114  2.67147  2.91499  3.39846  5.50362  4.13360    121 r - - -
          2.68618  4.42225  2.77519  2.73123  3.46354  2.40513  3.72494  3.29354  2.67741  2.69355  4.24690  2.90347  2.73739  3.18146  2.89801  2.37887  2.77519  2.98518  4.58477  3.61503
          0.02067  4.28522  5.00757  0.61958  0.77255  0.48576  0.95510
    102   3.33354  4.59817  5.18063  4.64291  3.46983  4.73840  5.19005  1.50296  4.52838  1.23754  3.25148  4.83111  4.94968  4.66413  4.63905  4.11144  3.57259  1.44166  5.51149  4.39988    122 l - - -
          2.68618  4.42225  2.77519  2.73123  3.46354  2.40513  3.72494  3.29354  2.67741  2.69355  4.24690  2.90347  2.73739  3.18146  2.89801  2.37887  2.77519  2.98518  4.58477  3.61503
          0.02067  4.28522  5.00757  0.61958  0.77255  0.48576  0.95510
    103   2.64100  4.84766  3.03317  2.25946  4.09133  3.05822  3.66973  3.50833  2.45905  2.70908  3.91995  2.99699  3.85811  2.55701  2.55005  2.41064  2.62268  2.72773  5.34841  4.01347    123 e - - -
          2.68618  4.42225  2.77519  2.73123  3.46354  2.40513  3.72494  3.29354  2.67741  2.69355  4.24690  2.90347  2.73739  3.18146  2.89801  2.37887  2.77519  2.98518  4.58477  3.61503
          0.02067  4.28522  5.00757  0.61958  0.77255  0.48576  0.95510
    104   2.19403  4.63007  3.18826  2.35461  3.82272  3.51630  3.73850  2.77893  2.59830  2.86744  3.01421  3.11505  3.90478  2.94425  2.60984  2.32438  2.86844  2.93250  5.17344  3.88564    124 a - - -
          2.68618  4.42225  2.77519  2.73123  3.46354  2.40513  3.72494  3.29354  2.67741  2.69355  4.24690  2.90347  2.73739  3.18146  2.89801  2.37887  2.77519  2.98518  4.58477  3.61503
          0.02067  4.28522  5.00757  0.61958  0.77255  0.48576  0.95510
    105   1.41947  4.47427  3.34912  2.93236  4.27759  3.22755  4.07141  3.68352  2.96740  3.34007  4.16314  2.56958  3.86132  3.28400  3.36257  2.26657  2.03317  3.24393  5.59458  4.32922    125 a - - -
          2.68618  4.42225  2.77519  2.73123  3.46354  2.40513  3.72494  3.29354  2.67741  2.69355  4.24690  2.90347  2.73739  3.18146  2.89801  2.37887  2.77519  2.98518  4.58477  3.61503
          0.02067  4.28522  5.00757  0.61958  0.77255  0.48576  0.95510
    106   2.65553  4.71615  3.14995  2.29900  3.92233  3.51277  3.71442  3.31423  2.52011  2.25879  3.12361  3.08292  3.89916  2.52138  2.57835  2.73080  2.55547  3.02882  5.23709  3.93909    126 l - - -
          2.68618  4.42225  2.77519  2.73123  3.46354  2.40513  3.72494  3.29354  2.67741  2.69355  4.24690  2.90347  2.73739  3.18146  2.89801  2.37887  2.77519  2.98518  4.58477  3.61503
          0.02067  4.28522  5.00757  0.61958  0.77255  0.48576  0.95510
    107   2.76209  5.25588  2.32273  1.67843  4.57577  3.40150  3.69258  4.05866  2.49620  3.55291  4.32067  2.86981  3.86446  2.29429  3.00566  2.37572  2.62695  3.63623  5.70229  4.27864    127 e - - -
          2.68618  4.42225  2.77519  2.73123  3.46354  2.40513  3.72494  3.29354  2.67741  2.69355  4.24690  2.90347  2.73739  3.18146  2.89801  2.37887  2.77519  2.98518  4.58477  3.61503
          0.02067  4.28522  5.00757  0.61958  0.77255  0.48576  0.95510
    108   2.26699  4.60371  3.19681  2.39945  3.91705  2.79451  3.80020  3.30019  2.67167  2.96415  3.81079  3.13732  3.89218  3.00452  3.09963  2.45176  2.21945  2.36123  5.26129  3.97336    128 t - - -
          2.68618  4.42225  2.77519  2.73123  3.46354  2.40513  3.72494  3.29354  2.67741  2.69355  4.24690  2.90347  2.73739  3.18146  2.89801  2.37887  2.77519  2.98518  4.58477  3.61503
          0.02067  4.28522  5.00757  0.61958  0.77255  0.48576  0.95510
    109   2.38424  4.97089  3.00776  2.44967  4.25940  3.46525  3.65077  3.69095  1.85655  3.24837  3.31847  2.57536  3.85806  2.77882  2.57392  2.40461  2.89926  3.33324  5.44370  4.09480    129 k - - -
          2.68599  4.42232  2.77526  2.73130  3.46361  2.40500  3.72501  3.29361  2.67747  2.69362  4.24696  2.90353  2.73746  3.18111  2.89807  2.37876  2.77526  2.98525  4.58484  3.61510
          0.32193  1.31467  5.00757  0.38027  1.15099  0.48576  0.95510
    110   2.22232  4.59257  3.20298  2.72817  4.11315  2.68895  3.88699  3.51208  2.75036  3.16012  3.99086  2.55138  2.07708  3.08024  3.17634  2.65688  2.87781  2.54674  5.42862  4.13696    132 p - - -
          2.68618  4.42225  2.77519  2.73123  3.46354  2.40513  3.72494  3.29354  2.67741  2.69355  4.24690  2.90347  2.73739  3.18146  2.89801  2.37887  2.77519  2.98518  4.58477  3.61503
          0.02067  4.28522  5.00757  0.61958  0.77255  0.48576  0.95510
    111   3.39946  4.70485  5.03008  4.49656  1.27929  4.60337  4.60881  1.98968  4.34995  1.46446  3.09335  4.60959  4.81736  4.40108  4.41373  3.95145  3.62159  2.43953  4.83914  3.44345    133 f - - -
          2.68618  4.42225  2.77519  2.73123  3.46354  2.40513  3.72494  3.29354  2.67741  2.69355  4.24690  2.90347  2.73739  3.18146  2.89801  2.37887  2.77519  2.98518  4.58477  3.61503
          0.02067  4.28522  5.00757  0.61958  0.77255  0.48576  0.95510
    112   2.36721  5.18117  2.54619  1.97986  4.51024  3.41580  3.02330  3.98857  2.17145  3.47710  4.23084  2.88507  3.83630  2.20961  2.88192  2.65512  2.92974  3.56418  5.61742  4.20934    134 e - - -
          2.68618  4.42225  2.77519  2.73123  3.46354  2.40513  3.72494  3.29354  2.67741  2.69355  4.24690  2.90347  2.73739  3.18146  2.89801  2.37887  2.77519  2.98518  4.58477  3.61503
          0.02067  4.28522  5.00757  0.61958  0.77255  0.48576  0.95510
    113   2.63318  4.32381  3.55578  2.56603  2.44041  3.62338  3.13106  2.80721  2.93196  2.26916  2.82651  3.38006  4.00156  3.23247  3.27040  2.87334  2.50973  2.59026  4.89811  3.66183    135 l - - -
          2.68618  4.42225  2.77519  2.73123  3.46354  2.40513  3.72494  3.29354  2.67741  2.69355  4.24690  2.90347  2.73739  3.18146  2.89801  2.37887  2.77519  2.98518  4.58477  3.61503
          0.02067  4.28522  5.00757  0.61958  0.77255  0.48576  0.95510
    114   2.63407  4.46178  4.81609  4.26139  3.43419  4.39968  4.81325  1.57199  4.13970  1.26524  3.26887  4.45507  4.69002  4.32569  4.28636  3.73960  3.36255  1.76493  5.30115  4.15678    136 l - - -
          2.68618  4.42225  2.77519  2.73123  3.46354  2.40513  3.72494  3.29354  2.67741  2.69355  4.24690  2.90347  2.73739  3.18146  2.89801  2.37887  2.77519  2.98518  4.58477  3.61503
          0.02067  4.28522  5.00757  0.61958  0.77255  0.48576  0.95510
    115   2.70286  5.07588  2.96074  1.96038  4.38716  3.46661  3.64302  3.11694  2.33708  3.35401  4.13290  2.57681  3.86346  2.45781  2.14684  2.68719  2.92941  3.44974  5.51642  4.15529    137 e - - -
          2.68618  4.42225  2.77519  2.73123  3.46354  2.40513  3.72494  3.29354  2.67741  2.69355  4.24690  2.90347  2.73739  3.18146  2.89801  2.37887  2.77519  2.98518  4.58477  3.61503
          0.02067  4.28522  5.00757  0.61958  0.77255  0.48576  0.95510
    116   2.72798  4.96856  3.10657  2.52779  3.23533  3.52008  3.66713  3.66538  1.78793  3.22665  4.03641  3.03522  3.90384  2.51353  2.18831  2.74274  2.57942  3.32796  5.42025  4.10195    138 k - - -
          2.68618  4.42225  2.77519  2.73123  3.46354  2.40513  3.72494  3.29354  2.67741  2.69355  4.24690  2.90347  2.73739  3.18146  2.89801  2.37887  2.77519  2.98518  4.58477  3.61503
          0.02067  4.28522  5.00757  0.61958  0.77255  0.48576  0.95510
    117   2.27066  4.32950  4.45330  3.88493  3.36665  4.08959  4.45865  2.19281  3.76540  1.65538  2.63309  4.09958  4.42945  3.98226  3.94471  3.40274  3.15319  1.50520  5.07255  3.90260    139 v - - -
          2.68618  4.42225  2.77519  2.73123  3.46354  2.40513  3.72494  3.29354  2.67741  2.69355  4.24690  2.90347  2.73739  3.18146  2.89801  2.37887  2.77519  2.98518  4.58477  3.61503
          0.02067  4.28522  5.00757  0.61958  0.77255  0.48576  0.95510
    118   3.01026  5.59733  1.42654  1.54243  4.90064  3.36960  3.85469  4.41948  2.81864  3.89901  4.71691  2.82646  2.76245  3.00465  3.40025  2.90462  3.28618  3.97842  6.04957  4.55296    140 d - - -
          2.68618  4.42225  2.77519  2.73123  3.46354  2.40513  3.72494  3.29354  2.67741  2.69355  4.24690  2.90347  2.73739  3.18146  2.89801  2.37887  2.77519  2.98518  4.58477  3.61503
          0.02067  4.28522  5.00757  0.61958  0.77255  0.48576  0.95510
    119   1.83685  4.36250  3.60353  3.12416  4.00114  3.29560  4.12714  3.25433  3.08953  3.04295  3.92420  3.40920  1.82967  3.40084  3.44092  2.66577  2.36502  2.39260  5.40587  4.17387    141 p - - -
          2.68618  4.42225  2.77519  2.73123  3.46354  2.40513  3.72494  3.29354  2.67741  2.69355  4.24690  2.90347  2.73739  3.18146  2.89801  2.37887  2.77519  2.98518  4.58477  3.61503
          0.02067  4.28522  5.00757  0.61958  0.77255  0.48576  0.95510
    120   2.47022  5.16950  2.53844  2.19110  4.50801  3.43216  3.62897  3.98096  1.94132  3.46426  4.21732  2.90274  3.83948  2.17030  2.53631  2.65578  2.92339  3.55773  5.59712  4.20112    142 k - - -
          2.68618  4.42225  2.77519  2.73123  3.46354  2.40513  3.72494  3.29354  2.67741  2.69355  4.24690  2.90347  2.73739  3.18146  2.89801  2.37887  2.77519  2.98518  4.58477  3.61503
          0.02067  4.28522  5.00757  0.61958  0.77255  0.48576  0.95510
    121   2.67450  5.02046  2.95945  2.41961  4.31424  3.45482  2.97200  3.75694  2.16420  3.29880  4.08164  2.67720  3.85147  2.12271  2.82424  2.38252  2.90395  2.83285  5.48033  4.11800    143 q - - -
          2.68618  4.42225  2.77519  2.73123  3.46354  2.40513  3.72494  3.29354  2.67741  2.69355  4.24690  2.90347  2.73739  3.18146  2.89801  2.37887  2.77519  2.98518  4.58477  3.61503
          0.02067  4.28522  5.00757  0.61958  0.77255  0.48576  0.95510
    122   2.48958  4.41762  4.80979  4.26067  3.52852  4.38722  4.82656  1.34303  4.14603  1.64924  3.37467  4.44638  4.69132  4.35386  4.30308  3.72913  3.32979  1.59724  5.34926  4.17815    144 i - - -
          2.68618  4.42225  2.77519  2.73123  3.46354  2.40513  3.72494  3.29354  2.67741  2.69355  4.24690  2.90347  2.73739  3.18146  2.89801  2.37887  2.77519  2.98518  4.58477  3.61503
          0.02067  4.28522  5.00757  0.61958  0.77255  0.48576  0.95510
    123   1.98221  4.28988  3.69294  3.15062  3.54761  2.78345  4.01345  2.79495  3.08893  1.92070  3.51334  3.47583  4.00830  3.38111  3.40482  2.84639  2.47297  2.28836  5.01838  3.79926    145 l - - -
          2.68618  4.42225  2.77519  2.73123  3.46354  2.40513  3.72494  3.29354  2.67741  2.69355  4.24690  2.90347  2.73739  3.18146  2.89801  2.37887  2.77519  2.98518  4.58477  3.61503
          0.02067  4.28522  5.00757  0.61958  0.77255  0.48576  0.95510
    124   2.84876  5.38860  2.18819  2.01786  4.70390  2.75032  3.74325  4.20113  2.20318  3.68165  4.46003  1.79337  3.89611  2.86939  3.11700  2.77677  3.10051  3.76758  5.82511  4.37642    146 n - - -
          2.68618  4.42225  2.77519  2.73123  3.46354  2.40513  3.72494  3.29354  2.67741  2.69355  4.24690  2.90347  2.73739  3.18146  2.89801  2.37887  2.77519  2.98518  4.58477  3.61503
          0.02067  4.28522  5.00757  0.61958  0.77255  0.48576  0.95510
    125   3.35002  4.65289  5.05033  4.50384  1.47729  4.58706  4.69514  1.68118  4.35880  1.48921  3.08425  4.62600  4.80368  4.41639  4.41904  3.93419  3.57356  2.33916  4.94688  3.61864    147 f - - -
          2.68618  4.42225  2.77519  2.73123  3.46354  2.40513  3.72494  3.29354  2.67741  2.69355  4.24690  2.90347  2.73739  3.18146  2.89801  2.37887  2.77519  2.98518  4.58477  3.61503
          0.02067  4.28522  5.00757  0.61958  0.77255  0.48576  0.95510
    126   3.47409  4.74114  5.22019  4.69218  3.32903  4.82870  5.21435  1.27977  4.53361  1.04979  3.11785  4.91091  5.00137  4.64857  4.62686  4.21934  3.70775  2.09161  5.44980  4.35374    148 l - - -
          2.68618  4.42225  2.77519  2.73123  3.46354  2.40513  3.72494  3.29354  2.67741  2.69355  4.24690  2.90347  2.73739  3.18146  2.89801  2.37887  2.77519  2.98518  4.58477  3.61503
          0.02067  4.28522  5.00757  0.61958  0.77255  0.48576  0.95510
    127   2.94670  5.28810  3.20351  2.22595  4.70427  3.62841  3.67317  4.10503  1.85968  3.54112  4.34471  3.10609  4.00724  2.00635  1.69948  2.91261  3.14092  3.72442  5.60867  4.33622    149 r - - -
          2.68618  4.42225  2.77519  2.73123  3.46354  2.40513  3.72494  3.29354  2.67741  2.69355  4.24690  2.90347  2.73739  3.18146  2.89801  2.37887  2.77519  2.98518  4.58477  3.61503
          0.02067  4.28522  5.00757  0.61958  0.77255  0.48576  0.95510
    128   2.72304  5.22706  2.40181  2.12675  4.55653  2.79545  3.65840  4.04080  2.42904  3.52417  4.27966  2.22046  3.84608  2.30337  2.55801  2.67566  2.96086  3.61086  5.66221  4.24420    150 e - - -
          2.68618  4.42225  2.77519  2.73123  3.46354  2.40513  3.72494  3.29354  2.67741  2.69355  4.24690  2.90347  2.73739  3.18146  2.89801  2.37887  2.77519  2.98518  4.58477  3.61503
          0.02067  4.28522  5.00757  0.61958  0.77255  0.48576  0.95510
    129   3.38483  5.51869  2.75359  0.55470  4.92890  3.59772  4.24848  4.47220  3.18880  4.02972  5.00814  3.26023  4.22850  3.46962  3.62563  3.33657  3.69942  4.12075  6.01852  4.77071    151 E - - -
          2.68618  4.42225  2.77519  2.73123  3.46354  2.40513  3.72494  3.29354  2.67741  2.69355  4.24690  2.90347  2.73739  3.18146  2.89801  2.37887  2.77519  2.98518  4.58477  3.61503
          0.02067  4.28522  5.00757  0.61958  0.77255  0.48576  0.95510
    130   2.85175  4.87207  3.07814  2.82015  3.83048  3.46797  1.16950  3.85979  2.77823  3.43017  4.33518  3.24987  4.04768  3.24041  3.10526  2.33459  3.18782  3.49974  5.25483  3.76743    152 h - - -
          2.68618  4.42225  2.77519  2.73123  3.46354  2.40513  3.72494  3.29354  2.67741  2.69355  4.24690  2.90347  2.73739  3.18146  2.89801  2.37887  2.77519  2.98518  4.58477  3.61503
          0.02067  4.28522  5.00757  0.61958  0.77255  0.48576  0.95510
    131   1.99642  4.44799  3.56025  3.35871  4.51811  3.20027  4.47111  3.85912  3.43748  3.59317  4.50090  3.54152  0.92802  3.76017  3.72404  2.70240  3.01529  3.37407  5.86293  4.66292    153 p - - -
          2.68618  4.42225  2.77519  2.73123  3.46354  2.40513  3.72494  3.29354  2.67741  2.69355  4.24690  2.90347  2.73739  3.18146  2.89801  2.37887  2.77519  2.98518  4.58477  3.61503
          0.02067  4.28522  5.00757  0.61958  0.77255  0.48576  0.95510
    132   3.29563  5.24776  3.26056  3.04415  4.47108  3.69784  4.19795  4.19022  2.84008  3.64740  4.68477  3.49961  4.27046  0.64636  3.10648  3.33572  3.60230  3.89947  5.67486  4.40852    154 Q - - -
          2.68618  4.42225  2.77519  2.73123  3.46354  2.40513  3.72494  3.29354  2.67741  2.69355  4.24690  2.90347  2.73739  3.18146  2.89801  2.37887  2.77519  2.98518  4.58477  3.61503
          0.02067  4.28522  5.00757  0.61958  0.77255  0.48576  0.95510
    133   2.83670  4.38599  4.18096  3.65815  3.64428  3.89418  4.45702  1.93351  3.55918  2.42016  3.53662  3.92527  4.34565  3.85566  3.82770  3.23745  1.45153  1.78424  5.30548  4.09442    155 t - - -
          2.68618  4.42225  2.77519  2.73123  3.46354  2.40513  3.72494  3.29354  2.67741  2.69355  4.24690  2.90347  2.73739  3.18146  2.89801  2.37887  2.77519  2.98518  4.58477  3.61503
          0.02067  4.28522  5.00757  0.61958  0.77255  0.48576  0.95510
    134   2.50534  4.39313  4.75320  4.20379  3.54777  4.33677  4.78117  1.17389  4.09027  2.20694  2.81309  4.39211  4.65471  4.30928  4.25647  3.67606  3.29589  1.59038  5.33481  4.15482    156 i - - -
          2.68618  4.42225  2.77519  2.73123  3.46354  2.40513  3.72494  3.29354  2.67741  2.69355  4.24690  2.90347  2.73739  3.18146  2.89801  2.37887  2.77519  2.98518  4.58477  3.61503
          0.02067  4.28522  5.00757  0.61958  0.77255  0.48576  0.95510
    135   0.55211  4.45573  3.93977  3.77487  4.52102  3.26510  4.73919  3.71347  3.80361  3.57374  4.57444  3.80154  4.04495  4.10812  4.00973  2.81016  3.11726  3.29153  5.90317  4.75928    157 A - - -
          2.68618  4.42225  2.77519  2.73123  3.46354  2.40513  3.72494  3.29354  2.67741  2.69355  4.24690  2.90347  2.73739  3.18146  2.89801  2.37887  2.77519  2.98518  4.58477  3.61503
          0.02067  4.28522  5.00757  0.61958  0.77255  0.48576  0.95510
    136   3.01314  4.47470  4.47583  3.94483  3.40406  4.12852  4.60234  2.25350  3.79773  1.07005  3.26315  4.17723  4.50556  4.05045  3.99451  3.47591  2.58012  1.90193  5.22669  4.06987    158 l - - -
          2.68618  4.42225  2.77519  2.73123  3.46354  2.40513  3.72494  3.29354  2.67741  2.69355  4.24690  2.90347  2.73739  3.18146  2.89801  2.37887  2.77519  2.98518  4.58477  3.61503
          0.02067  4.28522  5.00757  0.61958  0.77255  0.48576  0.95510
    137   3.31734  4.56444  5.21140  4.69834  3.65500  4.78859  5.32931  1.06280  4.59894  1.82091  3.42990  4.88715  5.01754  4.79603  4.74523  4.17847  3.56655  1.34293  5.69281  4.53057    159 i - - -
          2.68618  4.42225  2.77519  2.73123  3.46354  2.40513  3.72494  3.29354  2.67741  2.69355  4.24690  2.90347  2.73739  3.18146  2.89801  2.37887  2.77519  2.98518  4.58477  3.61503
          0.02067  4.28522  5.00757  0.61958  0.77255  0.48576  0.95510
    138   3.57228  4.86070  5.18676  4.66302  3.21685  4.84702  5.17166  1.94181  4.47031  0.68121  3.01541  4.91110  5.00285  4.57890  4.55933  4.24599  3.80149  2.34657  5.37216  4.28385    160 L - - -
          2.68618  4.42225  2.77519  2.73123  3.46354  2.40513  3.72494  3.29354  2.67741  2.69355  4.24690  2.90347  2.73739  3.18146  2.89801  2.37887  2.77519  2.98518  4.58477  3.61503
          0.02067  4.28522  5.00757  0.61958  0.77255  0.48576  0.95510
    139   1.54830  4.31974  3.68588  3.21036  4.04670  3.24298  4.18595  3.34482  3.17380  3.11042  3.97589  3.44475  3.89040  3.47138  3.51237  1.78733  2.26435  2.37530  5.44663  4.22479    161 a - - -
          2.68618  4.42225  2.77519  2.73123  3.46354  2.40513  3.72494  3.29354  2.67741  2.69355  4.24690  2.90347  2.73739  3.18146  2.89801  2.37887  2.77519  2.98518  4.58477  3.61503
          0.02067  4.28522  5.00757  0.61958  0.77255  0.48576  0.95510
    140   2.95269  4.95065  3.27376  2.80633  3.18738  3.70222  1.64281  3.59120  2.62904  3.12825  4.05494  3.25543  4.10458  2.47724  2.97296  2.99518  3.17734  3.32367  4.70790  2.35127    162 h - - -
          2.68618  4.42225  2.77519  2.73123  3.46354  2.40513  3.72494  3.29354  2.67741  2.69355  4.24690  2.90347  2.73739  3.18146  2.89801  2.37887  2.77519  2.98518  4.58477  3.61503
          0.02067  4.28522  5.00757  0.61958  0.77255  0.48576  0.95510
    141   3.58830  4.89130  5.16681  4.61322  3.14722  4.83065  5.10946  2.34848  4.41624  0.72986  2.02600  4.87467  4.96412  4.49911  4.49620  4.20833  3.80510  2.55351  5.30746  4.26778    163 l - - -
          2.68618  4.42225  2.77519  2.73123  3.46354  2.40513  3.72494  3.29354  2.67741  2.69355  4.24690  2.90347  2.73739  3.18146  2.89801  2.37887  2.77519  2.98518  4.58477  3.61503
          0.02067  4.28522  5.00757  0.61958  0.77255  0.48576  0.95510
    142   2.84155  5.38850  1.83066  2.02045  4.70707  2.81935  3.73632  4.20611  1.94593  3.68206  4.45669  2.43325  3.89220  2.86024  3.10185  2.76935  3.09214  3.76877  5.82145  4.37235    164 d - - -
          2.68618  4.42225  2.77519  2.73123  3.46354  2.40513  3.72494  3.29354  2.67741  2.69355  4.24690  2.90347  2.73739  3.18146  2.89801  2.37887  2.77519  2.98518  4.58477  3.61503
          0.02067  4.28522  5.00757  0.61958  0.77255  0.48576  0.95510
    143   2.92555  4.88493  3.43274  3.06157  4.46786  3.53606  4.10891  3.95672  2.72292  3.52990  4.43451  3.44760  0.98752  3.32247  2.23894  3.02561  3.26698  3.58923  5.63897  4.43061    165 p - - -
          2.68618  4.42225  2.77519  2.73123  3.46354  2.40513  3.72494  3.29354  2.67741  2.69355  4.24690  2.90347  2.73739  3.18146  2.89801  2.37887  2.77519  2.98518  4.58477  3.61503
          0.02067  4.28522  5.00757  0.61958  0.77255  0.48576  0.95510
    144   2.39206  5.03884  2.97468  2.04527  4.34372  3.46481  3.64642  3.78169  2.35232  3.31799  4.10175  2.96085  3.86117  2.24858  2.21300  2.68213  2.91882  2.98858  5.49319  4.13587    166 e - - -
          2.68618  4.42225  2.77519  2.73123  3.46354  2.40513  3.72494  3.29354  2.67741  2.69355  4.24690  2.90347  2.73739  3.18146  2.89801  2.37887  2.77519  2.98518  4.58477  3.61503
          0.02067  4.28522  5.00757  0.61958  0.77255  0.48576  0.95510
    145   2.93807  5.27699  3.20764  2.61962  4.69065  3.62526  3.67197  4.09360  1.57040  3.53295  4.33585  2.59000  4.00355  1.94502  2.08234  2.90574  3.13344  3.71319  5.60273  4.32864    167 k - - -
          2.68618  4.42225  2.77519  2.73123  3.46354  2.40513  3.72494  3.29354  2.67741  2.69355  4.24690  2.90347  2.73739  3.18146  2.89801  2.37887  2.77519  2.98518  4.58477  3.61503
          0.02067  4.28522  5.00757  0.61958  0.77255  0.48576  0.95510
    146   0.75541  4.32014  3.75044  3.54457  4.59088  2.29180  4.58051  3.95862  3.63498  3.70600  4.54881  3.59330  3.89041  3.89374  3.89470  2.59460  2.92081  3.38086  5.93342  4.76885    168 a - - -
          2.68618  4.42225  2.77519  2.73123  3.46354  2.40513  3.72494  3.29354  2.67741  2.69355  4.24690  2.90347  2.73739  3.18146  2.89801  2.37887  2.77519  2.98518  4.58477  3.61503
          0.02067  4.28522  5.00757  0.61958  0.77255  0.48576  0.95510
    147   1.04111  4.29110  3.70652  3.40907  4.54341  2.45671  4.45413  3.97120  3.46924  3.65187  4.45823  3.50333  3.83918  3.72990  3.77482  1.73014  2.84916  3.36965  5.87986  4.68636    169 a - - -
          2.68618  4.42225  2.77519  2.73123  3.46354  2.40513  3.72494  3.29354  2.67741  2.69355  4.24690  2.90347  2.73739  3.18146  2.89801  2.37887  2.77519  2.98518  4.58477  3.61503
          0.02067  4.28522  5.00757  0.61958  0.77255  0.48576  0.95510
    148   2.67065  5.07354  2.51706  1.81765  3.53405  3.42340  3.64545  3.83054  2.41708  3.36026  4.13192  2.90884  3.83617  2.52597  2.90613  2.34537  2.61090  3.44030  5.53533  4.14707    170 e - - -
          2.68618  4.42225  2.77519  2.73123  3.46354  2.40513  3.72494  3.29354  2.67741  2.69355  4.24690  2.90347  2.73739  3.18146  2.89801  2.37887  2.77519  2.98518  4.58477  3.61503
          0.02067  4.28522  5.00757  0.61958  0.77255  0.48576  0.95510
    149   3.29835  4.55224  5.19623  4.71800  3.79393  4.76618  5.42465  1.02932  4.62307  2.25365  3.56588  4.89935  5.04092  4.87474  4.79713  4.17983  3.56363  1.15165  5.83474  4.62846    171 i - - -
          2.68618  4.42225  2.77519  2.73123  3.46354  2.40513  3.72494  3.29354  2.67741  2.69355  4.24690  2.90347  2.73739  3.18146  2.89801  2.37887  2.77519  2.98518  4.58477  3.61503
          0.02067  4.28522  5.00757  0.61958  0.77255  0.48576  0.95510
    150   3.50989  4.77905  5.26912  4.69848  3.20838  4.84270  5.16140  1.62828  4.55933  0.88951  2.45287  4.92032  4.96896  4.58335  4.61266  4.20652  3.72587  2.31833  5.34770  4.32931    172 l - - -
          2.68618  4.42225  2.77519  2.73123  3.46354  2.40513  3.72494  3.29354  2.67741  2.69355  4.24690  2.90347  2.73739  3.18146  2.89801  2.37887  2.77519  2.98518  4.58477  3.61503
          0.02067  4.28522  5.00757  0.61958  0.77255  0.48576  0.95510
    151   2.35927  5.03677  2.80520  2.11637  4.39123  3.41461  3.73216  3.83416  2.52133  3.38997  4.18878  2.95388  3.88180  2.42749  2.98698  1.68331  2.98253  3.45501  5.58416  4.21476    173 s - - -
          2.68618  4.42225  2.77519  2.73123  3.46354  2.40513  3.72494  3.29354  2.67741  2.69355  4.24690  2.90347  2.73739  3.18146  2.89801  2.37887  2.77519  2.98518  4.58477  3.61503
          0.02067  4.28522  5.00757  0.61958  0.77255  0.48576  0.95510
    152   2.65388  4.75346  3.05610  2.34283  3.96138  2.63641  3.71426  3.37284  2.54852  2.61770  3.84078  2.61515  3.88681  2.89271  2.99527  2.48889  2.88840  3.07574  5.27384  2.70538    174 e - - -
          2.68618  4.42225  2.77519  2.73123  3.46354  2.40513  3.72494  3.29354  2.67741  2.69355  4.24690  2.90347  2.73739  3.18146  2.89801  2.37887  2.77519  2.98518  4.58477  3.61503
          0.02067  4.28522  5.00757  0.61958  0.77255  0.48576  0.95510
    153   3.60065  4.88633  5.14511  4.64471  1.97358  4.76917  4.71937  2.46117  4.49171  0.76687  3.02926  4.77575  4.94023  4.50167  4.53621  4.15339  3.81969  2.65117  4.87575  3.48179    175 l - - -
          2.68618  4.42225  2.77519  2.73123  3.46354  2.40513  3.72494  3.29354  2.67741  2.69355  4.24690  2.90347  2.73739  3.18146  2.89801  2.37887  2.77519  2.98518  4.58477  3.61503
          0.02067  4.28522  5.00757  0.61958  0.77255  0.48576  0.95510
    154   2.46852  5.35863  1.71727  2.02163  4.67596  3.38601  3.75444  4.16762  2.61740  3.66243  4.44676  2.50586  2.53184  2.88477  3.15188  2.77908  3.10150  3.74188  5.81754  4.37191    176 d - - -
          2.68627  4.42234  2.77528  2.73132  3.46363  2.40502  3.72503  3.29315  2.67749  2.69364  4.24698  2.90355  2.73748  3.18113  2.89745  2.37895  2.77528  2.98527  4.58486  3.61512
          0.11397  2.29233  5.00757  1.26100  0.33320  0.48576  0.95510
    155   2.64441  4.78694  3.03103  2.06297  3.21060  3.45833  3.71555  3.45313  2.53862  3.07493  3.90115  3.02949  2.47216  2.88163  2.99324  2.36646  2.61707  3.13799  5.33387  4.00919    182 e - - -
          2.68618  4.42225  2.77519  2.73123  3.46354  2.40513  3.72494  3.29354  2.67741  2.69355  4.24690  2.90347  2.73739  3.18146  2.89801  2.37887  2.77519  2.98518  4.58477  3.61503
          0.02067  4.28522  5.00757  0.61958  0.77255  0.48576  0.95510
    156   2.83763  5.36392  2.23602  1.44035  4.68253  3.39910  3.73268  4.17519  2.55486  3.65637  4.43368  2.38797  3.89443  2.85704  2.54766  2.77014  3.08629  3.74510  5.79709  4.35855    183 e - - -
          2.68618  4.42225  2.77519  2.73123  3.46354  2.40513  3.72494  3.29354  2.67741  2.69355  4.24690  2.90347  2.73739  3.18146  2.89801  2.37887  2.77519  2.98518  4.58477  3.61503
          0.02067  4.28522  5.00757  0.61958  0.77255  0.48576  0.95510
    157   2.79489  4.26955  4.18233  3.60511  3.24224  3.90448  3.02974  2.11540  3.46948  1.46180  3.22027  3.85043  4.25359  3.71515  3.67090  3.19657  3.02710  1.94313  4.86432  3.65789    184 l - - -
          2.68618  4.42225  2.77519  2.73123  3.46354  2.40513  3.72494  3.29354  2.67741  2.69355  4.24690  2.90347  2.73739  3.18146  2.89801  2.37887  2.77519  2.98518  4.58477  3.61503
          0.02067  4.28522  5.00757  0.61958  0.77255  0.48576  0.95510
    158   3.10355  5.26865  3.38621  2.82358  4.65811  3.72104  3.75752  4.08432  2.11292  3.52872  4.39654  3.26031  4.12075  1.33090  1.71912  3.09547  3.29574  3.75242  5.58597  4.36328    185 q - - -
          2.68618  4.42225  2.77519  2.73123  3.46354  2.40513  3.72494  3.29354  2.67741  2.69355  4.24690  2.90347  2.73739  3.18146  2.89801  2.37887  2.77519  2.98518  4.58477  3.61503
          0.02067  4.28522  5.00757  0.61958  0.77255  0.48576  0.95510
    159   2.24782  4.89218  2.98640  2.20171  4.15564  3.45044  3.03909  3.58124  2.45562  3.16786  3.97056  2.62928  3.85058  2.80753  2.92369  2.40179  2.62686  2.75618  5.39455  4.04742    186 e - - -
          2.68618  4.42225  2.77519  2.73123  3.46354  2.40513  3.72494  3.29354  2.67741  2.69355  4.24690  2.90347  2.73739  3.18146  2.89801  2.37887  2.77519  2.98518  4.58477  3.61503
          0.02067  4.28522  5.00757  0.61958  0.77255  0.48576  0.95510
    160   2.36860  5.46433  2.08425  1.31516  4.77591  3.37764  3.80287  4.27625  2.71120  3.76744  4.56724  2.46982  3.92661  2.94289  3.26460  2.83939  3.18810  3.84578  5.92298  4.45570    187 e - - -
          2.68618  4.42225  2.77519  2.73123  3.46354  2.40513  3.72494  3.29354  2.67741  2.69355  4.24690  2.90347  2.73739  3.18146  2.89801  2.37887  2.77519  2.98518  4.58477  3.61503
          0.02067  4.28522  5.00757  0.61958  0.77255  0.48576  0.95510
    161   2.41043  4.43020  4.74406  4.24058  3.75557  4.31213  4.94296  1.67095  4.14217  2.39570  3.58790  4.43029  4.70000  4.40956  4.34955  3.68737  3.33656  0.95360  5.57382  4.36319    188 v - - -
          2.68618  4.42225  2.77519  2.73123  3.46354  2.40513  3.72494  3.29354  2.67741  2.69355  4.24690  2.90347  2.73739  3.18146  2.89801  2.37887  2.77519  2.98518  4.58477  3.61503
          0.02067  4.28522  5.00757  0.61958  0.77255  0.48576  0.95510
    162   1.81891  4.30024  4.30370  3.73824  3.40357  3.99227  4.36928  1.94080  3.63305  2.21358  2.31385  3.97782  4.35394  3.86983  3.84297  3.29974  3.09223  1.82686  5.05440  3.86956    189 a - - -
          2.68618  4.42225  2.77519  2.73123  3.46354  2.40513  3.72494  3.29354  2.67741  2.69355  4.24690  2.90347  2.73739  3.18146  2.89801  2.37887  2.77519  2.98518  4.58477  3.61503
          0.02067  4.28522  5.00757  0.61958  0.77255  0.48576  0.95510
    163   2.68285  4.66809  3.24908  2.67130  3.84677  3.55328  3.13131  2.78198  2.23439  2.53110  3.75388  3.14654  3.93420  2.94205  2.14450  2.78162  2.90822  2.97735  5.17850  3.14336    190 r - - -
          2.68618  4.42225  2.77519  2.73123  3.46354  2.40513  3.72494  3.29354  2.67741  2.69355  4.24690  2.90347  2.73739  3.18146  2.89801  2.37887  2.77519  2.98518  4.58477  3.61503
          0.02067  4.28522  5.00757  0.61958  0.77255  0.48576  0.95510
    164   3.53969  5.30859  4.07838  3.52618  4.77289  3.92050  4.21590  4.36240  2.52516  3.80283  4.80871  3.84523  4.41810  3.43035  0.49789  3.61470  3.78700  4.07217  5.69616  4.62970    191 R - - -
          2.68618  4.42225  2.77519  2.73123  3.46354  2.40513  3.72494  3.29354  2.67741  2.69355  4.24690  2.90347  2.73739  3.18146  2.89801  2.37887  2.77519  2.98518  4.58477  3.61503
          0.02067  4.28522  5.00757  0.61958  0.77255  0.48576  0.95510
    165   3.42351  4.69113  5.17876  4.66559  3.42017  4.79651  5.22606  1.01373  4.50733  1.38185  3.22023  4.87898  4.99997  4.67276  4.62501  4.19339  3.66563  1.95840  5.51212  4.37483    192 i - - -
          2.68618  4.42225  2.77519  2.73123  3.46354  2.40513  3.72494  3.29354  2.67741  2.69355  4.24690  2.90347  2.73739  3.18146  2.89801  2.37887  2.77519  2.98518  4.58477  3.61503
          0.02067  4.28522  5.00757  0.61958  0.77255  0.48576  0.95510
    166   0.78910  4.28080  3.78160  3.54708  4.51942  3.07985  4.54905  3.87017  3.59032  3.63388  4.48025  3.57589  3.86656  3.86170  3.84693  2.03392  2.87839  3.31010  5.89239  4.70209    193 a - - -
          2.68618  4.42225  2.77519  2.73123  3.46354  2.40513  3.72494  3.29354  2.67741  2.69355  4.24690  2.90347  2.73739  3.18146  2.89801  2.37887  2.77519  2.98518  4.58477  3.61503
          0.02067  4.28522  5.00757  0.61958  0.77255  0.48576  0.95510
    167   2.60973  4.34897  3.53222  2.97427  3.54435  2.86526  3.90324  2.54187  2.92589  2.38032  3.50498  3.36326  3.98287  3.23067  3.27760  2.18689  2.22832  2.39017  4.99036  3.75641    194 s - - -
          2.68618  4.42225  2.77519  2.73123  3.46354  2.40513  3.72494  3.29354  2.67741  2.69355  4.24690  2.90347  2.73739  3.18146  2.89801  2.37887  2.77519  2.98518  4.58477  3.61503
          0.02067  4.28522  5.00757  0.61958  0.77255  0.48576  0.95510
    168   3.34781  4.66109  5.07483  4.49091  2.46714  4.59880  4.86887  1.99899  4.35245  1.34931  1.47764  4.67043  4.78685  4.38922  4.40547  3.93649  3.56337  2.45317  5.14070  4.05458    195 l - - -
          2.68618  4.42225  2.77519  2.73123  3.46354  2.40513  3.72494  3.29354  2.67741  2.69355  4.24690  2.90347  2.73739  3.18146  2.89801  2.37887  2.77519  2.98518  4.58477  3.61503
          0.02067  4.28522  5.00757  0.61958  0.77255  0.48576  0.95510
    169   2.74985  5.21853  2.22616  2.05623  4.54347  2.18169  3.69081  4.02050  2.48682  3.52250  4.29272  2.88102  3.86320  2.80984  2.51825  2.41569  2.99385  3.60416  5.67690  4.26217    196 e - - -
          2.68618  4.42225  2.77519  2.73123  3.46354  2.40513  3.72494  3.29354  2.67741  2.69355  4.24690  2.90347  2.73739  3.18146  2.89801  2.37887  2.77519  2.98518  4.58477  3.61503
          0.02067  4.28522  5.00757  0.61958  0.77255  0.48576  0.95510
    170   2.68494  5.15092  2.47722  2.35092  4.48361  2.88020  3.63525  3.95628  2.13215  3.44999  4.20566  2.56264  3.83550  2.74258  2.20060  2.37724  2.91861  3.53722  5.59299  4.19372    197 k - - -
          2.68618  4.42225  2.77519  2.73123  3.46354  2.40513  3.72494  3.29354  2.67741  2.69355  4.24690  2.90347  2.73739  3.18146  2.89801  2.37887  2.77519  2.98518  4.58477  3.61503
          0.02067  4.28522  5.00757  0.61958  0.77255  0.48576  0.95510
    171   2.85037  4.26463  4.42944  3.86110  2.66370  4.03047  4.39934  1.93149  3.74334  2.22899  3.31711  4.05398  4.38313  3.95959  3.91488  3.34286  2.09854  1.48020  5.01842  3.82230    198 v - - -
          2.68618  4.42225  2.77519  2.73123  3.46354  2.40513  3.72494  3.29354  2.67741  2.69355  4.24690  2.90347  2.73739  3.18146  2.89801  2.37887  2.77519  2.98518  4.58477  3.61503
          0.02067  4.28522  5.00757  0.61958  0.77255  0.48576  0.95510
    172   2.69113  4.76653  3.01794  2.75197  4.39649  3.33207  4.00418  3.90892  2.79393  3.50494  4.35927  3.18247  3.94723  2.47328  3.15918  1.08181  3.06037  3.48374  5.66756  4.33791    199 s - - -
          2.68618  4.42225  2.77519  2.73123  3.46354  2.40513  3.72494  3.29354  2.67741  2.69355  4.24690  2.90347  2.73739  3.18146  2.89801  2.37887  2.77519  2.98518  4.58477  3.61503
          0.02067  4.28522  5.00757  0.61958  0.77255  0.48576  0.95510
    173   2.50783  4.46434  3.41175  3.22040  4.53009  3.17425  4.38661  4.02168  3.33807  3.68947  4.54374  3.44943  0.98964  3.65936  3.64861  2.03397  2.99366  3.47359  5.85381  4.60709    200 p - - -
          2.68618  4.42225  2.77519  2.73123  3.46354  2.40513  3.72494  3.29354  2.67741  2.69355  4.24690  2.90347  2.73739  3.18146  2.89801  2.37887  2.77519  2.98518  4.58477  3.61503
          0.02067  4.28522  5.00757  0.61958  0.77255  0.48576  0.95510
    174   2.10187  5.23020  2.57807  1.38170  4.60793  3.38751  3.80668  4.06534  2.66308  3.60874  4.41867  2.37418  3.92154  2.95286  3.16216  2.80691  3.11921  3.66205  5.78755  4.37553    201 e - - -
          2.68618  4.42225  2.77519  2.73123  3.46354  2.40513  3.72494  3.29354  2.67741  2.69355  4.24690  2.90347  2.73739  3.18146  2.89801  2.37887  2.77519  2.98518  4.58477  3.61503
          0.02067  4.28522  5.00757  0.61958  0.77255  0.48576  0.95510
    175   2.45010  4.32274  4.65251  4.07852  3.35430  4.18928  4.55466  1.75259  3.94835  1.80641  2.22277  4.24235  4.50531  4.13067  4.07952  3.50887  3.19239  1.64574  5.08637  3.92491    202 v - - -
          2.68618  4.42225  2.77519  2.73123  3.46354  2.40513  3.72494  3.29354  2.67741  2.69355  4.24690  2.90347  2.73739  3.18146  2.89801  2.37887  2.77519  2.98518  4.58477  3.61503
          0.02067  4.28522  5.00757  0.61958  0.77255  0.48576  0.95510
    176   2.44930  4.41706  4.82945  4.28832  3.60776  4.41641  4.88519  1.24337  4.18058  1.93939  3.44975  4.47727  4.72536  4.40545  4.35012  3.76401  3.34068  1.46492  5.42575  4.23938    203 i - - -
          2.68618  4.42225  2.77519  2.73123  3.46354  2.40513  3.72494  3.29354  2.67741  2.69355  4.24690  2.90347  2.73739  3.18146  2.89801  2.37887  2.77519  2.98518  4.58477  3.61503
          0.02067  4.28522  5.00757  0.61958  0.77255  0.48576  0.95510
    177   2.42125  5.16634  3.03821  2.47986  4.52406  3.51573  3.64668  3.96151  1.82990  3.44432  4.22334  2.36213  3.90588  2.38065  2.17367  2.75135  2.99465  3.56820  5.56464  4.22711    204 k - - -
          2.68618  4.42225  2.77519  2.73123  3.46354  2.40513  3.72494  3.29354  2.67741  2.69355  4.24690  2.90347  2.73739  3.18146  2.89801  2.37887  2.77519  2.98518  4.58477  3.61503
          0.02067  4.28522  5.00757  0.61958  0.77255  0.48576  0.95510
    178   2.65301  5.00086  2.60190  1.93122  4.28541  3.43814  3.64305  3.72363  2.17132  2.88921  4.06103  2.93451  3.83775  2.76589  2.88644  2.64777  2.52692  2.88614  5.47288  4.10203    205 e - - -
          2.68618  4.42225  2.77519  2.73123  3.46354  2.40513  3.72494  3.29354  2.67741  2.69355  4.24690  2.90347  2.73739  3.18146  2.89801  2.37887  2.77519  2.98518  4.58477  3.61503
          0.02067  4.28522  5.00757  0.61958  0.77255  0.48576  0.95510
    179   3.30187  4.54869  5.20546  4.69271  3.67767  4.77691  5.32351  1.25353  4.59604  1.83703  3.45456  4.87683  5.01123  4.79896  4.74429  4.16570  3.55162  1.12900  5.69987  4.53034    206 v - - -
          2.68618  4.42225  2.77519  2.73123  3.46354  2.40513  3.72494  3.29354  2.67741  2.69355  4.24690  2.90347  2.73739  3.18146  2.89801  2.37887  2.77519  2.98518  4.58477  3.61503
          0.02067  4.28522  5.00757  0.61958  0.77255  0.48576  0.95510
    180   1.97505  4.92658  2.83258  1.51816  4.38044  3.38363  3.82026  3.75203  2.64712  3.38366  4.20771  3.01021  3.90010  2.97590  3.10808  2.73600  2.49153  3.38098  5.61811  4.26467    207 e - - -
          2.68618  4.42225  2.77519  2.73123  3.46354  2.40513  3.72494  3.29354  2.67741  2.69355  4.24690  2.90347  2.73739  3.18146  2.89801  2.37887  2.77519  2.98518  4.58477  3.61503
          0.02067  4.28522  5.00757  0.61958  0.77255  0.48576  0.95510
    181   2.67374  5.08165  2.50287  1.98028  4.38734  3.42853  3.64195  3.84523  2.39797  2.81964  4.13943  2.91315  3.83811  2.75736  2.41113  2.19802  2.90719  3.45208  5.53848  4.15231    208 e - - -
          2.68618  4.42225  2.77519  2.73123  3.46354  2.40513  3.72494  3.29354  2.67741  2.69355  4.24690  2.90347  2.73739  3.18146  2.89801  2.37887  2.77519  2.98518  4.58477  3.61503
          0.02067  4.28522  5.00757  0.61958  0.77255  0.48576  0.95510
    182   2.80018  4.30473  4.23301  3.70322  3.55153  3.89023  4.40198  1.75725  3.60206  2.43048  3.48445  3.93448  4.32204  3.87161  3.83492  2.20819  3.07928  1.38341  5.16717  3.95555    209 v - - -
          2.68618  4.42225  2.77519  2.73123  3.46354  2.40513  3.72494  3.29354  2.67741  2.69355  4.24690  2.90347  2.73739  3.18146  2.89801  2.37887  2.77519  2.98518  4.58477  3.61503
          0.02067  4.28522  5.00757  0.61958  0.77255  0.48576  0.95510
    183   3.53818  4.81218  5.25228  4.68942  2.52246  4.82891  5.03412  1.95944  4.55546  0.76077  2.95190  4.88915  4.95515  4.55111  4.59640  4.19024  3.75090  2.45317  5.19979  4.06193    210 l - - -
          2.68618  4.42225  2.77519  2.73123  3.46354  2.40513  3.72494  3.29354  2.67741  2.69355  4.24690  2.90347  2.73739  3.18146  2.89801  2.37887  2.77519  2.98518  4.58477  3.61503
          0.02067  4.28522  5.00757  0.61958  0.77255  0.48576  0.95510
    184   2.78792  5.22360  2.79770  1.54415  4.54676  3.45588  2.88048  4.01470  2.38524  3.50681  4.28617  2.50483  3.89354  2.80127  2.45241  2.74753  3.01986  3.61159  5.64058  4.25797    211 e - - -
          2.68618  4.42225  2.77519  2.73123  3.46354  2.40513  3.72494  3.29354  2.67741  2.69355  4.24690  2.90347  2.73739  3.18146  2.89801  2.37887  2.77519  2.98518  4.58477  3.61503
          0.02067  4.28522  5.00757  0.61958  0.77255  0.48576  0.95510
    185   2.68640  5.18646  2.50468  2.10050  4.52469  2.87913  3.62943  4.00651  2.04632  3.48553  4.23305  2.55453  3.83069  2.49950  2.48869  2.64488  2.91962  3.57425  5.61733  4.20812    212 k - - -
          2.68618  4.42225  2.77519  2.73123  3.46354  2.40513  3.72494  3.29354  2.67741  2.69355  4.24690  2.90347  2.73739  3.18146  2.89801  2.37887  2.77519  2.98518  4.58477  3.61503
          0.02067  4.28522  5.00757  0.61958  0.77255  0.48576  0.95510
    186   2.83024  5.17285  3.14117  2.21667  4.53583  3.56612  3.65500  3.95411  1.59503  2.80520  4.22851  3.05118  3.94462  2.41860  2.19791  2.80937  3.03784  3.57760  5.54878  4.24206    213 k - - -
          2.68618  4.42225  2.77519  2.73123  3.46354  2.40513  3.72494  3.29354  2.67741  2.69355  4.24690  2.90347  2.73739  3.18146  2.89801  2.37887  2.77519  2.98518  4.58477  3.61503
          0.02067  4.28522  5.00757  0.61958  0.77255  0.48576  0.95510
    187   2.81638  4.47344  3.93678  3.53776  3.47743  3.69698  4.31153  2.75262  3.38293  1.01431  3.52233  3.78256  4.22863  3.74104  3.61499  2.39163  3.14928  2.63267  5.13956  3.85868    214 l - - -
          2.68618  4.42225  2.77519  2.73123  3.46354  2.40513  3.72494  3.29354  2.67741  2.69355  4.24690  2.90347  2.73739  3.18146  2.89801  2.37887  2.77519  2.98518  4.58477  3.61503
          0.02067  4.28522  5.00757  0.61958  0.77255  0.48576  0.95510
    188   2.25956  5.03960  2.54530  2.14196  4.33087  2.92869  3.04834  3.78351  2.41506  3.32273  4.09849  2.91837  3.83523  2.76311  2.90093  2.43801  2.89434  3.40210  5.50602  3.20117    215 e - - -
          2.68618  4.42225  2.77519  2.73123  3.46354  2.40513  3.72494  3.29354  2.67741  2.69355  4.24690  2.90347  2.73739  3.18146  2.89801  2.37887  2.77519  2.98518  4.58477  3.61503
          0.02067  4.28522  5.00757  0.61958  0.77255  0.48576  0.95510
    189   2.51457  4.59784  3.16190  2.77062  4.39919  2.54710  3.99127  3.83825  2.85264  3.44773  4.25011  2.46868  3.85436  3.17032  3.28144  1.59058  2.04131  3.37071  5.66449  4.36304    216 s - - -
          2.68618  4.42225  2.77519  2.73123  3.46354  2.40513  3.72494  3.29354  2.67741  2.69355  4.24690  2.90347  2.73739  3.18146  2.89801  2.37887  2.77519  2.98518  4.58477  3.61503
          0.02067  4.28522  5.00757  0.61958  0.77255  0.48576  0.95510
    190   2.46904  4.25480  4.09120  3.51822  3.35118  3.87064  4.18348  1.87389  3.41030  1.90522  3.30148  3.79224  4.22959  2.90339  3.64253  3.15781  2.99632  1.77294  4.93218  3.73814    217 v - - -
          2.68618  4.42225  2.77519  2.73123  3.46354  2.40513  3.72494  3.29354  2.67741  2.69355  4.24690  2.90347  2.73739  3.18146  2.89801  2.37887  2.77519  2.98518  4.58477  3.61503
          0.02067  4.28522  5.00757  0.61958  0.77255  0.48576  0.95510
    191   2.62503  4.42102  3.40179  2.84463  3.08601  2.51202  3.83175  2.58765  2.80937  2.40502  3.53523  2.77989  3.96002  3.12448  3.18814  2.29867  2.86321  2.70743  5.00210  3.74950    218 s - - -
          2.68618  4.42225  2.77519  2.73123  3.46354  2.40513  3.72494  3.29354  2.67741  2.69355  4.24690  2.90347  2.73739  3.18146  2.89801  2.37887  2.77519  2.98518  4.58477  3.61503
          0.02067  4.28522  5.00757  0.61958  0.77255  0.48576  0.95510
    192   2.30738  4.73810  3.07649  2.25646  4.02860  2.54302  3.73673  3.43100  2.56595  2.63478  3.88949  3.05488  3.87490  2.90873  3.01448  2.45595  2.35818  3.11436  5.32731  4.01235    219 e - - -
          2.68618  4.42225  2.77519  2.73123  3.46354  2.40513  3.72494  3.29354  2.67741  2.69355  4.24690  2.90347  2.73739  3.18146  2.89801  2.37887  2.77519  2.98518  4.58477  3.61503
          0.02067  4.28522  5.00757  0.61958  0.77255  0.48576  0.95510
    193   2.40347  5.14025  2.51420  2.18218  4.46289  2.84719  3.63435  3.93606  2.16726  3.43614  4.19214  2.88981  3.82949  2.30224  2.88406  2.64210  2.52958  3.51981  5.58603  4.18291    220 k - - -
          2.68618  4.42225  2.77519  2.73123  3.46354  2.40513  3.72494  3.29354  2.67741  2.69355  4.24690  2.90347  2.73739  3.18146  2.89801  2.37887  2.77519  2.98518  4.58477  3.61503
          0.02067  4.28522  5.00757  0.61958  0.77255  0.48576  0.95510
    194   2.43922  5.16571  2.14570  2.13169  4.49366  3.41634  3.63887  3.96953  2.14301  3.46251  4.21752  2.88814  3.83484  2.74658  2.52797  2.33851  2.92387  3.54841  5.60630  4.20081    221 e - - -
          2.68620  4.42227  2.77522  2.73106  3.46356  2.40501  3.72497  3.29356  2.67743  2.69357  4.24692  2.90349  2.73742  3.18149  2.89803  2.37889  2.77522  2.98521  4.58479  3.61506
          0.18099  2.54034  2.44512  0.65399  0.73390  0.48576  0.95510
    195   2.61596  4.60514  3.16428  2.31108  3.10361  3.49604  3.71524  3.18057  2.58005  2.84019  3.69373  3.09403  3.88403  2.92481  2.58836  2.46436  2.52771  2.90916  5.13800  2.89454    224 e - - -
          2.68618  4.42225  2.77519  2.73123  3.46354  2.40513  3.72494  3.29354  2.67741  2.69355  4.24690  2.90347  2.73739  3.18146  2.89801  2.37887  2.77519  2.98518  4.58477  3.61503
          0.02249  4.20181  4.92415  0.61958  0.77255  0.42543  1.05984
    196   2.70865  5.04236  2.90297  2.15091  4.37148  3.44536  3.68201  3.81050  1.94897  3.35353  4.14293  2.95993  3.87182  2.80932  2.85834  2.14206  2.19549  3.43400  5.53394  4.17293    225 k - - -
          2.68618  4.42225  2.77519  2.73123  3.46354  2.40513  3.72494  3.29354  2.67741  2.69355  4.24690  2.90347  2.73739  3.18146  2.89801  2.37887  2.77519  2.98518  4.58477  3.61503
          0.02067  4.28522  5.00757  0.61958  0.77255  0.48576  0.95510
    197   2.63856  4.88481  2.65795  2.45171  4.13851  3.45615  3.65961  3.56222  2.22246  3.15068  3.15062  2.97648  3.84873  2.56827  2.91284  2.21422  2.59952  2.81347  5.37929  4.03377    226 s - - -
          2.68618  4.42225  2.77519  2.73123  3.46354  2.40513  3.72494  3.29354  2.67741  2.69355  4.24690  2.90347  2.73739  3.18146  2.89801  2.37887  2.77519  2.98518  4.58477  3.61503
          0.02067  4.28522  5.00757  0.61958  0.77255  0.48576  0.95510
    198   2.41655  4.14678  4.06083  3.47821  3.23146  3.75352  4.05557  2.52020  3.36427  2.02049  2.39790  3.71158  4.12115  3.59628  3.56483  3.03851  2.59052  2.13814  4.76136  2.49665    227 l - - -
          2.68618  4.42225  2.77519  2.73123  3.46354  2.40513  3.72494  3.29354  2.67741  2.69355  4.24690  2.90347  2.73739  3.18146  2.89801  2.37887  2.77519  2.98518  4.58477  3.61503
          0.02067  4.28522  5.00757  0.61958  0.77255  0.48576  0.95510
    199   2.42240  4.38344  3.48284  3.31960  4.68518  1.06678  4.49247  4.18118  3.51580  3.84158  4.65227  3.47751  3.87882  3.77015  3.82403  1.60104  2.93798  3.52670  5.99363  4.78224    228 g - - -
          2.68618  4.42225  2.77519  2.73123  3.46354  2.40513  3.72494  3.29354  2.67741  2.69355  4.24690  2.90347  2.73739  3.18146  2.89801  2.37887  2.77519  2.98518  4.58477  3.61503
          0.02067  4.28522  5.00757  0.61958  0.77255  0.48576  0.95510
    200   3.26122  4.97501  4.01738  3.97797  5.07359  0.30531  5.05200  4.79434  4.21400  4.38756  5.38080  4.18387  4.37682  4.50623  4.38526  3.44793  3.77366  4.24237  6.03907  5.19629    229 G - - -
          2.68618  4.42225  2.77519  2.73123  3.46354  2.40513  3.72494  3.29354  2.67741  2.69355  4.24690  2.90347  2.73739  3.18146  2.89801  2.37887  2.77519  2.98518  4.58477  3.61503
          0.02067  4.28522  5.00757  0.61958  0.77255  0.48576  0.95510
    201   3.18231  4.47449  5.04288  4.48721  2.58241  4.52327  4.91686  1.41589  4.36009  1.75086  3.25073  4.62354  4.77989  4.49426  4.44978  3.87346  3.41890  1.37741  5.29874  4.13816    230 v - - -
          2.68618  4.42225  2.77519  2.73123  3.46354  2.40513  3.72494  3.29354  2.67741  2.69355  4.24690  2.90347  2.73739  3.18146  2.89801  2.37887  2.77519  2.98518  4.58477  3.61503
          0.02067  4.28522  5.00757  0.61958  0.77255  0.48576  0.95510
    202   2.69766  5.19487  2.26353  1.98887  4.53109  3.41743  3.63694  4.01195  2.13103  3.49254  4.24307  2.88482  3.83656  2.47765  2.51396  2.37569  2.93151  3.58180  5.62581  4.21681    231 e - - -
          2.68618  4.42225  2.77519  2.73123  3.46354  2.40513  3.72494  3.29354  2.67741  2.69355  4.24690  2.90347  2.73739  3.18146  2.89801  2.37887  2.77519  2.98518  4.58477  3.61503
          0.02067  4.28522  5.00757  0.61958  0.77255  0.48576  0.95510
    203   2.14595  4.72211  3.10634  2.56758  3.99989  3.45596  3.73127  3.40016  2.55792  3.03318  3.86362  2.74563  3.20699  2.55886  3.00229  2.69020  2.26563  2.63085  5.30321  3.99216    232 a - - -
          2.68618  4.42225  2.77519  2.73123  3.46354  2.40513  3.72494  3.29354  2.67741  2.69355  4.24690  2.90347  2.73739  3.18146  2.89801  2.37887  2.77519  2.98518  4.58477  3.61503
          0.02067  4.28522  5.00757  0.61958  0.77255  0.48576  0.95510
    204   2.02565  4.25807  3.90140  3.36133  3.49426  3.64188  4.13066  2.56857  3.27757  1.98242  3.46000  3.63688  4.10051  3.55573  3.54957  2.45212  2.92851  1.74781  5.01359  3.80414    233 v - - -
          2.68618  4.42225  2.77519  2.73123  3.46354  2.40513  3.72494  3.29354  2.67741  2.69355  4.24690  2.90347  2.73739  3.18146  2.89801  2.37887  2.77519  2.98518  4.58477  3.61503
          0.02067  4.28522  5.00757  0.61958  0.77255  0.48576  0.95510
    205   1.35610  4.33619  4.17770  3.77649  3.92032  3.53611  4.59687  2.48993  3.69884  2.74353  3.82669  3.88026  4.18045  3.98607  3.93771  2.96476  3.05357  1.39280  5.54207  4.33429    234 a - - -
          2.68618  4.42225  2.77519  2.73123  3.46354  2.40513  3.72494  3.29354  2.67741  2.69355  4.24690  2.90347  2.73739  3.18146  2.89801  2.37887  2.77519  2.98518  4.58477  3.61503
          0.02067  4.28522  5.00757  0.61958  0.77255  0.48576  0.95510
    206   3.02096  5.63008  1.75269  1.24873  4.92113  3.37269  3.84909  4.44511  2.80194  3.91407  4.73120  2.82207  3.95841  2.43130  3.37631  2.90968  3.29364  4.00133  6.05889  4.55825    235 e - - -
          2.68618  4.42225  2.77519  2.73123  3.46354  2.40513  3.72494  3.29354  2.67741  2.69355  4.24690  2.90347  2.73739  3.18146  2.89801  2.37887  2.77519  2.98518  4.58477  3.61503
          0.02067  4.28522  5.00757  0.61958  0.77255  0.48576  0.95510
    207   3.34734  4.60234  5.19695  4.67991  3.57949  4.79053  5.30025  0.96228  4.56720  1.70519  3.35680  4.88108  5.01080  4.75086  4.70805  4.17931  3.59461  1.60747  5.64157  4.49567    236 i - - -
          2.68618  4.42225  2.77519  2.73123  3.46354  2.40513  3.72494  3.29354  2.67741  2.69355  4.24690  2.90347  2.73739  3.18146  2.89801  2.37887  2.77519  2.98518  4.58477  3.61503
          0.02067  4.28522  5.00757  0.61958  0.77255  0.48576  0.95510
    208   3.37228  4.63637  5.20361  4.66279  3.42095  4.76823  5.20133  1.41801  4.54394  1.14445  3.19757  4.85918  4.96347  4.66019  4.64576  4.14222  3.60846  1.66563  5.49163  4.39820    237 l - - -
          2.68618  4.42225  2.77519  2.73123  3.46354  2.40513  3.72494  3.29354  2.67741  2.69355  4.24690  2.90347  2.73739  3.18146  2.89801  2.37887  2.77519  2.98518  4.58477  3.61503
          0.02067  4.28522  5.00757  0.61958  0.77255  0.48576  0.95510
    209   2.79979  4.75275  3.15862  2.84326  3.93243  3.51262  4.00483  2.55821  2.86616  3.06429  4.04943  1.21521  4.05356  3.25822  3.23131  2.91751  3.11520  2.98914  5.37718  3.99822    238 n - - -
          2.68618  4.42225  2.77519  2.73123  3.46354  2.40513  3.72494  3.29354  2.67741  2.69355  4.24690  2.90347  2.73739  3.18146  2.89801  2.37887  2.77519  2.98518  4.58477  3.61503
          0.02067  4.28522  5.00757  0.61958  0.77255  0.48576  0.95510
    210   2.64759  4.75737  3.10927  2.55049  3.98456  3.05350  3.70172  3.38442  2.50148  2.63005  3.27385  2.36684  3.88368  2.87238  2.33540  2.70798  2.55734  3.08382  5.27941  3.96890    239 r - - -
          2.68618  4.42225  2.77519  2.73123  3.46354  2.40513  3.72494  3.29354  2.67741  2.69355  4.24690  2.90347  2.73739  3.18146  2.89801  2.37887  2.77519  2.98518  4.58477  3.61503
          0.02067  4.28522  5.00757  0.61958  0.77255  0.48576  0.95510
    211   2.40207  4.22741  3.80307  3.23370  3.37105  3.67271  3.99430  2.62104  3.15592  2.14275  2.79060  3.55099  4.06398  3.42794  3.43638  2.31456  2.51614  1.98554  4.86565  3.65594    240 v - - -
          2.68618  4.42225  2.77519  2.73123  3.46354  2.40513  3.72494  3.29354  2.67741  2.69355  4.24690  2.90347  2.73739  3.18146  2.89801  2.37887  2.77519  2.98518  4.58477  3.61503
          0.02067  4.28522  5.00757  0.61958  0.77255  0.48576  0.95510
    212   2.78897  5.23672  1.76856  2.32863  4.57945  3.39520  3.73428  4.05615  2.22373  3.56687  4.34971  2.88534  2.43444  2.86268  3.06392  2.37535  3.04398  3.64118  5.72818  4.31042    241 d - - -
          2.68618  4.42225  2.77519  2.73123  3.46354  2.40513  3.72494  3.29354  2.67741  2.69355  4.24690  2.90347  2.73739  3.18146  2.89801  2.37887  2.77519  2.98518  4.58477  3.61503
          0.02067  4.28522  5.00757  0.61958  0.77255  0.48576  0.95510
    213   2.37844  5.01886  3.23824  2.64911  4.39324  3.57156  3.70759  3.78131  1.97094  3.32423  4.14660  3.12421  3.97078  2.84461  1.59252  2.84150  2.55160  3.43896  5.48500  4.20924    242 r - - -
          2.68618  4.42225  2.77519  2.73123  3.46354  2.40513  3.72494  3.29354  2.67741  2.69355  4.24690  2.90347  2.73739  3.18146  2.89801  2.37887  2.77519  2.98518  4.58477  3.61503
          0.02067  4.28522  5.00757  0.61958  0.77255  0.48576  0.95510
    214   2.43910  5.16980  2.14986  2.33598  4.49774  2.97245  3.65523  3.97294  2.04162  3.47198  4.23217  2.88702  3.84184  2.43393  2.91911  2.37740  2.94065  3.55475  5.62181  4.21444    243 k - - -
          2.68618  4.42225  2.77519  2.73123  3.46354  2.40513  3.72494  3.29354  2.67741  2.69355  4.24690  2.90347  2.73739  3.18146  2.89801  2.37887  2.77519  2.98518  4.58477  3.61503
          0.02067  4.28522  5.00757  0.61958  0.77255  0.48576  0.95510
    215   2.65310  4.68776  3.16641  2.64427  3.95749  3.48272  3.77175  3.33972  2.58088  2.53398  3.84335  3.12160  3.91220  2.23184  2.98724  2.41523  1.96591  3.04671  5.28043  3.98653    244 t - - -
          2.68618  4.42225  2.77519  2.73123  3.46354  2.40513  3.72494  3.29354  2.67741  2.69355  4.24690  2.90347  2.73739  3.18146  2.89801  2.37887  2.77519  2.98518  4.58477  3.61503
          0.02067  4.28522  5.00757  0.61958  0.77255  0.48576  0.95510
    216   2.28445  5.05966  2.68015  1.29722  4.54166  3.36345  3.84262  3.97660  2.69654  3.55197  4.36650  2.96322  3.91223  2.99626  3.17800  2.28257  3.07260  3.56897  5.74819  4.36367    245 e - - -
          2.68618  4.42225  2.77519  2.73123  3.46354  2.40513  3.72494  3.29354  2.67741  2.69355  4.24690  2.90347  2.73739  3.18146  2.89801  2.37887  2.77519  2.98518  4.58477  3.61503
          0.02067  4.28522  5.00757  0.61958  0.77255  0.48576  0.95510
    217   2.99819  5.34399  3.00667  2.19577  4.74355  3.59892  3.71783  4.15184  1.22176  3.59728  4.41564  3.07637  4.02337  2.33704  2.49974  2.95375  3.20270  3.77512  5.67453  4.38701    246 k - - -
          2.68618  4.42225  2.77519  2.73123  3.46354  2.40513  3.72494  3.29354  2.67741  2.69355  4.24690  2.90347  2.73739  3.18146  2.89801  2.37887  2.77519  2.98518  4.58477  3.61503
          0.02067  4.28522  5.00757  0.61958  0.77255  0.48576  0.95510
    218   2.35756  4.61334  3.18677  2.33841  3.24397  3.51852  3.75086  3.17716  2.62806  2.28191  3.70633  2.43701  3.91086  2.96426  3.05423  2.74562  2.61004  2.90942  5.16206  3.87591    247 l - - -
          2.68618  4.42225  2.77519  2.73123  3.46354  2.40513  3.72494  3.29354  2.67741  2.69355  4.24690  2.90347  2.73739  3.18146  2.89801  2.37887  2.77519  2.98518  4.58477  3.61503
          0.02067  4.28522  5.00757  0.61958  0.77255  0.48576  0.95510
    219   3.30313  4.57857  5.13756  4.66727  3.72991  4.71268  5.36657  0.84447  4.55203  2.17788  3.51473  4.85323  5.00685  4.80543  4.72389  4.13111  3.57379  1.48006  5.77848  4.57693    248 i - - -
          2.68618  4.42225  2.77519  2.73123  3.46354  2.40513  3.72494  3.29354  2.67741  2.69355  4.24690  2.90347  2.73739  3.18146  2.89801  2.37887  2.77519  2.98518  4.58477  3.61503
          0.02067  4.28522  5.00757  0.61958  0.77255  0.48576  0.95510
    220   3.53733  4.81118  5.22656  4.69427  3.25350  4.85615  5.20112  1.66230  4.52347  0.79181  3.04074  4.92962  5.00748  4.61571  4.60660  4.24778  3.76554  2.24461  5.40203  4.32591    249 l - - -
          2.68618  4.42225  2.77519  2.73123  3.46354  2.40513  3.72494  3.29354  2.67741  2.69355  4.24690  2.90347  2.73739  3.18146  2.89801  2.37887  2.77519  2.98518  4.58477  3.61503
          0.02067  4.28522  5.00757  0.61958  0.77255  0.48576  0.95510
    221   2.88977  5.41246  1.70541  1.63384  4.73505  2.69836  3.78746  4.23059  2.68014  3.72547  4.51943  2.84731  3.91533  2.92425  3.22660  2.81486  2.55261  3.80140  5.88222  4.42462    250 e - - -
          2.68618  4.42225  2.77519  2.73123  3.46354  2.40513  3.72494  3.29354  2.67741  2.69355  4.24690  2.90347  2.73739  3.18146  2.89801  2.37887  2.77519  2.98518  4.58477  3.61503
          0.02067  4.28522  5.00757  0.61958  0.77255  0.48576  0.95510
    222   2.18885  5.04299  2.88603  2.14202  4.35803  3.42645  3.65443  3.80996  2.16293  3.34580  4.12187  2.58287  3.84170  2.77448  2.89338  2.25954  2.56495  3.42340  5.52466  4.14615    251 e - - -
          2.68618  4.42225  2.77519  2.73123  3.46354  2.40513  3.72494  3.29354  2.67741  2.69355  4.24690  2.90347  2.73739  3.18146  2.89801  2.37887  2.77519  2.98518  4.58477  3.61503
          0.02067  4.28522  5.00757  0.61958  0.77255  0.48576  0.95510
    223   3.36627  4.62751  5.20773  4.67026  3.44639  4.77248  5.21764  1.30967  4.55324  1.23034  3.22293  4.86501  4.97110  4.67801  4.65924  4.14860  3.60402  1.66029  5.51415  4.41341    252 l - - -
          2.68618  4.42225  2.77519  2.73123  3.46354  2.40513  3.72494  3.29354  2.67741  2.69355  4.24690  2.90347  2.73739  3.18146  2.89801  2.37887  2.77519  2.98518  4.58477  3.61503
          0.02067  4.28522  5.00757  0.61958  0.77255  0.48576  0.95510
    224   2.98901  5.29217  2.95946  1.43033  4.66913  3.57401  3.76847  4.09967  2.31171  3.58137  4.41417  3.08516  4.02620  2.90387  1.67744  2.95639  3.21179  3.73198  5.67668  4.37839    253 e - - -
          2.68618  4.42225  2.77519  2.73123  3.46354  2.40513  3.72494  3.29354  2.67741  2.69355  4.24690  2.90347  2.73739  3.18146  2.89801  2.37887  2.77519  2.98518  4.58477  3.61503
          0.02067  4.28522  5.00757  0.61958  0.77255  0.48576  0.95510
    225   2.74469  5.18111  2.40652  1.51867  4.48547  3.42060  3.68441  3.24167  2.16922  3.46544  4.24392  2.89671  3.86669  2.80575  2.95465  2.70817  2.98372  3.54576  5.63183  4.23054    254 e - - -
          2.68618  4.42225  2.77519  2.73123  3.46354  2.40513  3.72494  3.29354  2.67741  2.69355  4.24690  2.90347  2.73739  3.18146  2.89801  2.37887  2.77519  2.98518  4.58477  3.61503
          0.02067  4.28522  5.00757  0.61958  0.77255  0.48576  0.95510
    226   2.66717  5.09479  2.51572  2.00448  3.36013  3.42752  3.63153  3.86905  2.37980  3.38334  4.14704  2.90768  3.83203  2.28167  2.33731  2.64258  2.89930  3.46803  5.54311  4.15275    255 e - - -
          2.68618  4.42225  2.77519  2.73123  3.46354  2.40513  3.72494  3.29354  2.67741  2.69355  4.24690  2.90347  2.73739  3.18146  2.89801  2.37887  2.77519  2.98518  4.58477  3.61503
          0.02067  4.28522  5.00757  0.61958  0.77255  0.48576  0.95510
    227   2.31983  5.26324  1.41826  2.32882  4.69474  3.35493  3.83339  4.18064  2.74180  3.70287  4.50563  2.40017  3.91613  2.98027  3.27946  2.35207  3.13816  3.74569  5.87355  4.43649    256 d - - -
          2.68618  4.42225  2.77519  2.73123  3.46354  2.40513  3.72494  3.29354  2.67741  2.69355  4.24690  2.90347  2.73739  3.18146  2.89801  2.37887  2.77519  2.98518  4.58477  3.61503
          0.02067  4.28522  5.00757  0.61958  0.77255  0.48576  0.95510
    228   2.75438  5.03569  2.85618  2.17688  4.40041  2.77285  3.74347  3.83651  2.48696  3.39046  4.19707  2.98826  1.83655  2.88493  2.53940  2.75539  3.00954  3.46420  5.57780  4.22791    257 p - - -
          2.68618  4.42225  2.77519  2.73123  3.46354  2.40513  3.72494  3.29354  2.67741  2.69355  4.24690  2.90347  2.73739  3.18146  2.89801  2.37887  2.77519  2.98518  4.58477  3.61503
          0.02067  4.28522  5.00757  0.61958  0.77255  0.48576  0.95510
    229   2.99755  5.56973  1.81888  1.24459  4.88144  3.36783  3.85176  4.39705  2.81092  3.88156  4.69854  2.82897  3.95326  3.00171  3.38809  2.31470  3.27451  3.95750  6.03489  4.54186    258 e - - -
          2.68618  4.42225  2.77519  2.73123  3.46354  2.40513  3.72494  3.29354  2.67741  2.69355  4.24690  2.90347  2.73739  3.18146  2.89801  2.37887  2.77519  2.98518  4.58477  3.61503
          0.02067  4.28522  5.00757  0.61958  0.77255  0.48576  0.95510
    230   3.60249  4.90535  5.16852  4.62002  3.15052  4.84187  5.12173  2.34612  4.41531  0.66759  2.28048  4.88502  4.97547  4.50695  4.49807  4.22487  3.82070  2.55040  5.31669  4.27100    259 L - - -
          2.68618  4.42225  2.77519  2.73123  3.46354  2.40513  3.72494  3.29354  2.67741  2.69355  4.24690  2.90347  2.73739  3.18146  2.89801  2.37887  2.77519  2.98518  4.58477  3.61503
          0.02067  4.28522  5.00757  0.61958  0.77255  0.48576  0.95510
    231   0.55211  4.45573  3.93977  3.77487  4.52102  3.26510  4.73919  3.71347  3.80361  3.57374  4.57444  3.80154  4.04495  4.10812  4.00973  2.81016  3.11726  3.29153  5.90317  4.75928    260 A - - -
          2.68618  4.42225  2.77519  2.73123  3.46354  2.40513  3.72494  3.29354  2.67741  2.69355  4.24690  2.90347  2.73739  3.18146  2.89801  2.37887  2.77519  2.98518  4.58477  3.61503
          0.02067  4.28522  5.00757  0.61958  0.77255  0.48576  0.95510
    232   2.39915  5.09691  2.46881  1.91040  4.40036  3.42110  3.64931  3.86086  2.42144  2.81909  4.15534  2.90378  3.83896  2.44748  2.91164  2.38366  2.91620  3.46588  5.55591  4.16372    261 e - - -
          2.68618  4.42225  2.77519  2.73123  3.46354  2.40513  3.72494  3.29354  2.67741  2.69355  4.24690  2.90347  2.73739  3.18146  2.89801  2.37887  2.77519  2.98518  4.58477  3.61503
          0.02067  4.28522  5.00757  0.61958  0.77255  0.48576  0.95510
    233   2.75829  5.28295  2.34958  1.96606  4.61087  2.75756  3.68077  4.10180  2.18986  3.57952  4.33826  2.44039  3.85881  2.21082  2.98045  2.70212  2.99981  3.66630  5.71537  4.28579    262 e - - -
          2.68618  4.42225  2.77519  2.73123  3.46354  2.40513  3.72494  3.29354  2.67741  2.69355  4.24690  2.90347  2.73739  3.18146  2.89801  2.37887  2.77519  2.98518  4.58477  3.61503
          0.02067  4.28522  5.00757  0.61958  0.77255  0.48576  0.95510
    234   3.30116  4.56123  5.17958  4.70292  3.77092  4.75165  5.40686  0.92945  4.60208  2.22476  3.54612  4.88636  5.03104  4.85254  4.77508  4.16632  3.56772  1.29768  5.81573  4.61283    263 i - - -
          2.68618  4.42225  2.77519  2.73123  3.46354  2.40513  3.72494  3.29354  2.67741  2.69355  4.24690  2.90347  2.73739  3.18146  2.89801  2.37887  2.77519  2.98518  4.58477  3.61503
          0.02067  4.28522  5.00757  0.61958  0.77255  0.48576  0.95510
    235   2.83213  5.11170  3.17738  2.23736  4.44987  3.57878  3.66888  2.99919  1.58290  3.36579  4.17440  3.07700  3.95653  2.79355  2.01126  2.82630  3.03984  3.49907  5.50604  4.21172    264 k - - -
          2.68618  4.42225  2.77519  2.73123  3.46354  2.40513  3.72494  3.29354  2.67741  2.69355  4.24690  2.90347  2.73739  3.18146  2.89801  2.37887  2.77519  2.98518  4.58477  3.61503
          0.02067  4.28522  5.00757  0.61958  0.77255  0.48576  0.95510
    236   2.44823  5.23009  2.37683  2.06041  4.55520  3.40467  3.66912  4.03862  2.08694  3.52770  4.28729  2.20884  3.85042  2.78160  2.95799  2.37428  2.97199  3.61215  5.67144  4.25149    265 e - - -
          2.68618  4.42225  2.77519  2.73123  3.46354  2.40513  3.72494  3.29354  2.67741  2.69355  4.24690  2.90347  2.73739  3.18146  2.89801  2.37887  2.77519  2.98518  4.58477  3.61503
          0.02067  4.28522  5.00757  0.61958  0.77255  0.48576  0.95510
    237   2.75029  5.06650  3.07897  2.23018  4.38230  3.51923  2.99372  3.80756  2.10921  2.43539  4.12560  3.01483  3.90286  2.48670  2.14548  2.74372  2.96805  3.44420  5.48967  4.16236    266 k - - -
          2.68618  4.42225  2.77519  2.73123  3.46354  2.40513  3.72494  3.29354  2.67741  2.69355  4.24690  2.90347  2.73739  3.18146  2.89801  2.37887  2.77519  2.98518  4.58477  3.61503
          0.02067  4.28522  5.00757  0.61958  0.77255  0.48576  0.95510
    238   3.33402  4.70490  4.85226  4.32141  3.27381  4.52166  4.89927  1.93014  4.12504  1.68590  1.15128  4.56364  4.78692  4.33024  4.26951  3.89192  3.57905  2.29615  5.29995  4.17573    267 m - - -
          2.68618  4.42225  2.77519  2.73123  3.46354  2.40513  3.72494  3.29354  2.67741  2.69355  4.24690  2.90347  2.73739  3.18146  2.89801  2.37887  2.77519  2.98518  4.58477  3.61503
          0.02067  4.28522  5.00757  0.61958  0.77255  0.48576  0.95510
    239   3.83766  5.12235  4.81291  4.62278  0.52020  4.39215  4.13406  3.33314  4.52548  2.61416  4.01079  4.51367  4.85403  4.58251  4.54175  4.07298  4.14534  3.35132  4.29299  2.62163    268 F - - -
          2.68618  4.42225  2.77519  2.73123  3.46354  2.40513  3.72494  3.29354  2.67741  2.69355  4.24690  2.90347  2.73739  3.18146  2.89801  2.37887  2.77519  2.98518  4.58477  3.61503
          0.02067  4.28522  5.00757  0.61958  0.77255  0.48576  0.95510
    240   2.69213  4.28087  3.80594  3.23255  3.40625  3.73664  4.01936  2.55748  2.61431  2.14407  2.87710  3.57122  4.10878  3.42881  3.41329  3.00631  2.48843  1.69663  4.91811  3.70713    269 v - - -
          2.68618  4.42225  2.77519  2.73123  3.46354  2.40513  3.72494  3.29354  2.67741  2.69355  4.24690  2.90347  2.73739  3.18146  2.89801  2.37887  2.77519  2.98518  4.58477  3.61503
          0.02067  4.28522  5.00757  0.61958  0.77255  0.48576  0.95510
    241   3.83766  5.12235  4.81291  4.62278  0.52020  4.39215  4.13406  3.33314  4.52548  2.61416  4.01079  4.51367  4.85403  4.58251  4.54175  4.07298  4.14534  3.35132  4.29299  2.62163    270 F - - -
          2.68618  4.42225  2.77519  2.73123  3.46354  2.40513  3.72494  3.29354  2.67741  2.69355  4.24690  2.90347  2.73739  3.18146  2.89801  2.37887  2.77519  2.98518  4.58477  3.61503
          0.02067  4.28522  5.00757  0.61958  0.77255  0.48576  0.95510
    242   3.14424  5.72878  1.92702  0.90288  5.02393  3.38009  3.94686  4.55874  2.98142  4.04972  4.91322  2.84629  4.01448  3.11713  3.58432  3.01775  3.43826  4.12315  6.18447  4.67546    271 e - - -
          2.68618  4.42225  2.77519  2.73123  3.46354  2.40513  3.72494  3.29354  2.67741  2.69355  4.24690  2.90347  2.73739  3.18146  2.89801  2.37887  2.77519  2.98518  4.58477  3.61503
          0.02067  4.28522  5.00757  0.61958  0.77255  0.48576  0.95510
    243   3.16302  5.71125  0.87409  2.26282  5.03197  3.35960  3.99520  4.63367  3.09353  4.13014  5.01429  2.23282  4.02640  3.18065  3.72451  3.03992  3.48356  4.17903  6.23807  4.70158    272 d - - -
          2.68618  4.42225  2.77519  2.73123  3.46354  2.40513  3.72494  3.29354  2.67741  2.69355  4.24690  2.90347  2.73739  3.18146  2.89801  2.37887  2.77519  2.98518  4.58477  3.61503
          0.02067  4.28522  5.00757  0.61958  0.77255  0.48576  0.95510
    244   3.45147  4.71809  5.20610  4.68306  3.36486  4.81551  5.21870  1.15687  4.52591  1.17884  3.15726  4.89841  4.99999  4.65906  4.62798  4.20783  3.68830  2.03407  5.47359  4.36271    273 i - - -
          2.68618  4.42225  2.77519  2.73123  3.46354  2.40513  3.72494  3.29354  2.67741  2.69355  4.24690  2.90347  2.73739  3.18146  2.89801  2.37887  2.77519  2.98518  4.58477  3.61503
          0.02067  4.28522  5.00757  0.61958  0.77255  0.48576  0.95510
    245   3.07283  4.43281  4.76414  4.25222  3.73905  4.35355  4.94290  1.63274  4.14564  2.37649  3.57132  4.44906  4.71985  4.41503  4.34948  3.72283  2.64012  0.95400  5.56004  4.35088    274 v - - -
          2.68618  4.42225  2.77519  2.73123  3.46354  2.40513  3.72494  3.29354  2.67741  2.69355  4.24690  2.90347  2.73739  3.18146  2.89801  2.37887  2.77519  2.98518  4.58477  3.61503
          0.02067  4.28522  5.00757  0.61958  0.77255  0.48576  0.95510
    246   2.67932  5.05746  2.53817  2.39048  4.36065  3.43680  3.65024  3.80929  1.82965  2.95344  4.12253  2.62317  3.84677  2.76986  2.86987  2.66433  2.33076  3.42635  5.52171  4.14508    275 k - - -
          2.68618  4.42225  2.77519  2.73123  3.46354  2.40513  3.72494  3.29354  2.67741  2.69355  4.24690  2.90347  2.73739  3.18146  2.89801  2.37887  2.77519  2.98518  4.58477  3.61503
          0.02067  4.28522  5.00757  0.61958  0.77255  0.48576  0.95510
    247   3.35290  4.63001  5.14653  4.60303  3.40681  4.72438  5.14696  1.75599  4.48112  1.07072  3.18990  4.80524  4.93066  4.60697  4.59135  4.09304  3.58937  1.48383  5.46128  4.36327    276 l - - -
          2.68618  4.42225  2.77519  2.73123  3.46354  2.40513  3.72494  3.29354  2.67741  2.69355  4.24690  2.90347  2.73739  3.18146  2.89801  2.37887  2.77519  2.98518  4.58477  3.61503
          0.02067  4.28522  5.00757  0.61958  0.77255  0.48576  0.95510
    248   2.84869  5.26552  1.35271  2.35400  4.61724  3.40372  3.78540  4.10000  2.61782  3.61709  4.41847  2.90929  2.84856  2.92477  2.56309  2.80340  3.11253  3.69071  5.77273  4.36097    277 d - - -
          2.68618  4.42225  2.77519  2.73123  3.46354  2.40513  3.72494  3.29354  2.67741  2.69355  4.24690  2.90347  2.73739  3.18146  2.89801  2.37887  2.77519  2.98518  4.58477  3.61503
          0.02067  4.28522  5.00757  0.61958  0.77255  0.48576  0.95510
    249   2.01354  5.31270  1.52570  2.31788  4.72379  3.35780  3.85003  4.20820  2.77664  3.73735  4.54944  2.07201  3.93030  3.00137  3.32141  2.83211  3.17668  3.77822  5.90849  4.46201    278 d - - -
          2.68618  4.42225  2.77519  2.73123  3.46354  2.40513  3.72494  3.29354  2.67741  2.69355  4.24690  2.90347  2.73739  3.18146  2.89801  2.37887  2.77519  2.98518  4.58477  3.61503
          0.02067  4.28522  5.00757  0.61958  0.77255  0.48576  0.95510
    250   2.73511  4.85878  3.16523  2.31599  4.11875  3.54149  3.71363  2.88757  2.39184  3.10630  3.94803  3.09516  3.93376  2.87382  1.72420  2.78368  2.51736  3.18126  5.35469  4.06018    279 r - - -
          2.68618  4.42225  2.77519  2.73123  3.46354  2.40513  3.72494  3.29354  2.67741  2.69355  4.24690  2.90347  2.73739  3.18146  2.89801  2.37887  2.77519  2.98518  4.58477  3.61503
          0.02067  4.28522  5.00757  0.61958  0.77255  0.48576  0.95510
    251   1.73446  4.73903  2.41139  2.63140  4.44977  3.27667  3.95340  3.88157  2.84158  3.49346  4.30392  3.09092  3.87701  3.12699  3.30393  1.53654  2.96507  3.43460  5.70919  4.37362    280 s - - -
          2.68618  4.42225  2.77519  2.73123  3.46354  2.40513  3.72494  3.29354  2.67741  2.69355  4.24690  2.90347  2.73739  3.18146  2.89801  2.37887  2.77519  2.98518  4.58477  3.61503
          0.02067  4.28522  5.00757  0.61958  0.77255  0.48576  0.95510
    252   3.29285  4.57154  5.12190  4.56922  3.41195  4.66286  5.07706  1.15175  4.45018  1.62938  2.46961  4.74948  4.88079  4.57275  4.55056  4.02185  3.52713  1.73260  5.41612  4.31386    281 i - - -
          2.68618  4.42225  2.77519  2.73123  3.46354  2.40513  3.72494  3.29354  2.67741  2.69355  4.24690  2.90347  2.73739  3.18146  2.89801  2.37887  2.77519  2.98518  4.58477  3.61503
          0.02067  4.28522  5.00757  0.61958  0.77255  0.48576  0.95510
    253   2.83697  4.96303  3.26704  2.68113  4.20620  3.60831  3.72235  3.60760  2.28558  3.14819  2.98594  3.15441  3.99283  1.55921  2.23352  2.87432  3.05108  3.31769  5.39586  4.11837    282 q - - -
          2.68618  4.42225  2.77519  2.73123  3.46354  2.40513  3.72494  3.29354  2.67741  2.69355  4.24690  2.90347  2.73739  3.18146  2.89801  2.37887  2.77519  2.98518  4.58477  3.61503
          0.02067  4.28522  5.00757  0.61958  0.77255  0.48576  0.95510
    254   2.99951  5.31204  3.21945  1.93300  4.73782  3.65361  3.69103  4.12695  1.68196  3.56056  4.37649  3.13504  4.03806  2.80913  1.58955  2.96528  3.18968  3.75581  5.62166  4.36636    283 r - - -
          2.68618  4.42225  2.77519  2.73123  3.46354  2.40513  3.72494  3.29354  2.67741  2.69355  4.24690  2.90347  2.73739  3.18146  2.89801  2.37887  2.77519  2.98518  4.58477  3.61503
          0.02067  4.28522  5.00757  0.61958  0.77255  0.48576  0.95510
    255   3.30147  4.55729  5.18362  4.65883  3.58957  4.74415  5.24679  1.40840  4.55430  1.56405  3.37207  4.84102  4.97289  4.72959  4.68579  4.12403  3.54674  1.18989  5.60717  4.46056    284 v - - -
          2.68618  4.42225  2.77519  2.73123  3.46354  2.40513  3.72494  3.29354  2.67741  2.69355  4.24690  2.90347  2.73739  3.18146  2.89801  2.37887  2.77519  2.98518  4.58477  3.61503
          0.02067  4.28522  5.00757  0.61958  0.77255  0.48576  0.95510
    256   3.42580  4.70946  5.16175  4.61357  3.32010  4.76651  5.15236  1.87441  4.48062  0.86605  3.09724  4.83735  4.94799  4.58107  4.58222  4.13622  3.65745  1.78838  5.42201  4.35148    285 l - - -
          2.68618  4.42225  2.77519  2.73123  3.46354  2.40513  3.72494  3.29354  2.67741  2.69355  4.24690  2.90347  2.73739  3.18146  2.89801  2.37887  2.77519  2.98518  4.58477  3.61503
          0.02067  4.28522  5.00757  0.61958  0.77255  0.48576  0.95510
    257   2.76699  5.06253  3.12062  2.53024  4.38268  3.53645  3.65689  3.80084  1.84344  3.32614  3.20240  3.03649  3.91689  2.42800  2.02287  2.38893  2.98241  3.44322  5.48296  4.16707    286 k - - -
          2.68618  4.42225  2.77519  2.73123  3.46354  2.40513  3.72494  3.29354  2.67741  2.69355  4.24690  2.90347  2.73739  3.18146  2.89801  2.37887  2.77519  2.98518  4.58477  3.61503
          0.02067  4.28522  5.00757  0.61958  0.77255  0.48576  0.95510
    258   2.00775  5.40893  1.94805  1.45402  4.73442  3.37845  3.81088  4.21557  2.71961  3.73020  4.53641  2.85443  3.92812  2.95415  3.26714  2.83739  3.17927  3.79634  5.89773  4.44212    287 e - - -
          2.68618  4.42225  2.77519  2.73123  3.46354  2.40513  3.72494  3.29354  2.67741  2.69355  4.24690  2.90347  2.73739  3.18146  2.89801  2.37887  2.77519  2.98518  4.58477  3.61503
          0.02067  4.28522  5.00757  0.61958  0.77255  0.48576  0.95510
    259   3.24633  4.54771  5.04173  4.57648  3.78416  4.61248  5.29877  1.64179  4.45988  2.28067  3.58457  4.75986  4.94831  4.74125  4.64982  4.02939  3.52616  0.76319  5.78374  4.55512    288 v - - -
          2.68618  4.42225  2.77519  2.73123  3.46354  2.40513  3.72494  3.29354  2.67741  2.69355  4.24690  2.90347  2.73739  3.18146  2.89801  2.37887  2.77519  2.98518  4.58477  3.61503
          0.02067  4.28522  5.00757  0.61958  0.77255  0.48576  0.95510
    260   3.00133  5.54884  1.23840  1.78812  4.85937  3.37028  3.86026  4.35441  2.82446  3.86017  4.68516  2.83561  3.95830  3.01352  3.39951  2.90438  2.58064  3.92760  6.02588  4.53937    289 d - - -
          2.68618  4.42225  2.77519  2.73123  3.46354  2.40513  3.72494  3.29354  2.67741  2.69355  4.24690  2.90347  2.73739  3.18146  2.89801  2.37887  2.77519  2.98518  4.58477  3.61503
          0.02067  4.28522  5.00757  0.61958  0.77255  0.48576  0.95510
    261   2.42443  4.97925  2.96424  2.41719  4.26679  3.04144  3.64373  3.70659  1.97244  3.26067  3.26070  2.68008  3.84126  2.48440  2.86361  2.37882  2.88295  3.34058  5.45555  4.09296    290 k - - -
          2.68618  4.42225  2.77519  2.73123  3.46354  2.40513  3.72494  3.29354  2.67741  2.69355  4.24690  2.90347  2.73739  3.18146  2.89801  2.37887  2.77519  2.98518  4.58477  3.61503
          0.02067  4.28522  5.00757  0.61958  0.77255  0.48576  0.95510
    262   2.79238  5.32046  2.37268  1.85534  4.64861  3.40486  3.69841  4.13961  1.94878  3.61403  4.37892  2.18460  3.87481  2.51449  2.99058  2.73117  3.03517  3.70462  5.74733  4.31694    291 e - - -
          2.68618  4.42225  2.77519  2.73123  3.46354  2.40513  3.72494  3.29354  2.67741  2.69355  4.24690  2.90347  2.73739  3.18146  2.89801  2.37887  2.77519  2.98518  4.58477  3.61503
          0.02067  4.28522  5.00757  0.61958  0.77255  0.48576  0.95510
    263   2.73270  5.17199  1.81087  2.15798  4.48051  3.41308  3.68172  3.94604  2.17722  3.46405  4.23878  2.89131  3.85954  2.80236  2.97027  2.36460  2.97333  2.98595  5.63004  4.22583    292 d - - -
          2.68618  4.42225  2.77519  2.73123  3.46354  2.40513  3.72494  3.29354  2.67741  2.69355  4.24690  2.90347  2.73739  3.18146  2.89801  2.37887  2.77519  2.98518  4.58477  3.61503
          0.02067  4.28522  5.00757  0.61958  0.77255  0.48576  0.95510
    264   3.65565  5.00658  4.85296  4.51397  3.35020  4.50293  5.04392  2.59360  4.27988  0.49412  3.27752  4.75135  4.87936  4.54527  4.38028  4.15389  3.93741  2.73444  5.35773  4.17012    293 L - - -
          2.68618  4.42225  2.77519  2.73123  3.46354  2.40513  3.72494  3.29354  2.67741  2.69355  4.24690  2.90347  2.73739  3.18146  2.89801  2.37887  2.77519  2.98518  4.58477  3.61503
          0.02067  4.28522  5.00757  0.61958  0.77255  0.48576  0.95510
    265   1.66723  4.38127  4.18057  3.65772  3.51460  3.86141  4.40655  2.34973  3.55189  1.57338  3.41611  3.90890  4.31034  3.82827  3.79916  3.20495  3.11705  1.93699  5.19665  4.00366    294 l - - -
          2.68618  4.42225  2.77519  2.73123  3.46354  2.40513  3.72494  3.29354  2.67741  2.69355  4.24690  2.90347  2.73739  3.18146  2.89801  2.37887  2.77519  2.98518  4.58477  3.61503
          0.02067  4.28522  5.00757  0.61958  0.77255  0.48576  0.95510
    266   2.65416  4.15389  4.01877  3.43670  3.25703  3.74650  4.04339  1.99729  2.90150  1.94361  3.25375  3.68569  4.11414  3.56722  3.53576  3.02851  2.56245  2.06960  4.77584  2.94253    295 l - - -
          2.68618  4.42225  2.77519  2.73123  3.46354  2.40513  3.72494  3.29354  2.67741  2.69355  4.24690  2.90347  2.73739  3.18146  2.89801  2.37887  2.77519  2.98518  4.58477  3.61503
          0.02067  4.28522  5.00757  0.61958  0.77255  0.48576  0.95510
    267   0.89904  4.28119  3.72292  3.45683  4.55598  2.32320  4.49505  3.97710  3.53023  3.66938  4.47961  3.52516  3.84283  3.78377  3.81979  2.12184  2.85435  3.37079  5.89969  4.71405    296 a - - -
          2.68618  4.42225  2.77519  2.73123  3.46354  2.40513  3.72494  3.29354  2.67741  2.69355  4.24690  2.90347  2.73739  3.18146  2.89801  2.37887  2.77519  2.98518  4.58477  3.61503
          0.02067  4.28522  5.00757  0.61958  0.77255  0.48576  0.95510
    268   3.65565  5.00658  4.85296  4.51397  3.35020  4.50293  5.04392  2.59360  4.27988  0.49412  3.27752  4.75135  4.87936  4.54527  4.38028  4.15389  3.93741  2.73444  5.35773  4.17012    297 L - - -
          2.68618  4.42225  2.77519  2.73123  3.46354  2.40513  3.72494  3.29354  2.67741  2.69355  4.24690  2.90347  2.73739  3.18146  2.89801  2.37887  2.77519  2.98518  4.58477  3.61503
          0.02067  4.28522  5.00757  0.61958  0.77255  0.48576  0.95510
    269   3.28786  5.38527  3.72476  3.01194  4.90088  3.86054  3.75508  4.22903  0.89427  3.62516  4.50460  3.38956  4.21936  2.88631  1.81726  3.27210  3.43593  3.90949  5.62176  4.48973    298 k - - -
          2.68618  4.42225  2.77519  2.73123  3.46354  2.40513  3.72494  3.29354  2.67741  2.69355  4.24690  2.90347  2.73739  3.18146  2.89801  2.37887  2.77519  2.98518  4.58477  3.61503
          0.02067  4.28522  5.00757  0.61958  0.77255  0.48576  0.95510
    270   2.39758  4.32300  3.64243  3.35230  4.38198  1.05320  4.39531  3.74997  3.39690  3.49042  4.33849  3.49446  3.87386  3.68514  3.69811  2.18232  2.88207  2.56763  5.75480  4.53508    299 g - - -
          2.68618  4.42225  2.77519  2.73123  3.46354  2.40513  3.72494  3.29354  2.67741  2.69355  4.24690  2.90347  2.73739  3.18146  2.89801  2.37887  2.77519  2.98518  4.58477  3.61503
          0.02067  4.28522  5.00757  0.61958  0.77255  0.48576  0.95510
    271   1.21246  4.33070  4.12698  3.73169  3.95109  3.47593  4.56867  2.58901  3.65695  2.79304  3.86395  3.83231  4.13611  3.94640  3.90131  2.90737  3.02819  1.56748  5.55224  4.34466    300 a - - -
          2.68618  4.42225  2.77519  2.73123  3.46354  2.40513  3.72494  3.29354  2.67741  2.69355  4.24690  2.90347  2.73739  3.18146  2.89801  2.37887  2.77519  2.98518  4.58477  3.61503
          0.02067  4.28522  5.00757  0.61958  0.77255  0.48576  0.95510
    272   2.69861  5.16546  2.28114  2.11252  4.49222  3.41389  3.65040  3.96663  2.41373  3.46511  4.22457  2.88907  3.03250  2.76120  2.28810  2.20170  2.93555  3.54907  5.61393  4.20843    301 e - - -
          2.68618  4.42225  2.77519  2.73123  3.46354  2.40513  3.72494  3.29354  2.67741  2.69355  4.24690  2.90347  2.73739  3.18146  2.89801  2.37887  2.77519  2.98518  4.58477  3.61503
          0.02067  4.28522  5.00757  0.61958  0.77255  0.48576  0.95510
    273   2.74124  5.18858  2.39750  1.64824  4.49271  3.41572  3.68230  3.26083  2.47030  3.47393  4.24979  2.89018  3.86273  2.14830  2.96505  2.70270  2.98085  3.55659  5.63804  4.23202    302 e - - -
          2.68618  4.42225  2.77519  2.73123  3.46354  2.40513  3.72494  3.29354  2.67741  2.69355  4.24690  2.90347  2.73739  3.18146  2.89801  2.37887  2.77519  2.98518  4.58477  3.61503
          0.02067  4.28522  5.00757  0.61958  0.77255  0.48576  0.95510
    274   2.41208  5.31027  2.18104  1.53511  4.63620  3.38838  3.75236  4.11804  2.60736  3.62481  4.41131  2.86529  2.57935  2.88356  3.13383  2.77026  3.08472  3.69949  5.78649  4.35148    303 e - - -
          2.68618  4.42225  2.77519  2.73123  3.46354  2.40513  3.72494  3.29354  2.67741  2.69355  4.24690  2.90347  2.73739  3.18146  2.89801  2.37887  2.77519  2.98518  4.58477  3.61503
          0.02067  4.28522  5.00757  0.61958  0.77255  0.48576  0.95510
    275   3.32354  4.58623  5.18059  4.64548  3.49601  4.73680  5.19948  1.47423  4.53312  1.30549  3.27839  4.83104  4.95270  4.67739  4.64775  4.11104  3.56400  1.38325  5.53021  4.41072    304 l - - -
          2.68618  4.42225  2.77519  2.73123  3.46354  2.40513  3.72494  3.29354  2.67741  2.69355  4.24690  2.90347  2.73739  3.18146  2.89801  2.37887  2.77519  2.98518  4.58477  3.61503
          0.02067  4.28522  5.00757  0.61958  0.77255  0.48576  0.95510
    276   2.70891  5.05645  3.02018  2.22254  4.36787  3.48515  3.64170  3.02763  1.99319  3.33004  4.11377  2.97759  3.87303  2.51957  2.15593  2.40869  2.93208  3.43039  5.49367  4.14607    305 k - - -
          2.68618  4.42225  2.77519  2.73123  3.46354  2.40513  3.72494  3.29354  2.67741  2.69355  4.24690  2.90347  2.73739  3.18146  2.89801  2.37887  2.77519  2.98518  4.58477  3.61503
          0.02067  4.28522  5.00757  0.61958  0.77255  0.48576  0.95510
    277   2.37091  5.49273  1.80979  1.49453  4.80173  3.37564  3.80323  4.30834  2.71596  3.79142  4.58928  2.37533  3.92694  2.94224  3.27499  2.84211  3.19568  3.87179  5.94232  4.46776    306 e - - -
          2.68618  4.42225  2.77519  2.73123  3.46354  2.40513  3.72494  3.29354  2.67741  2.69355  4.24690  2.90347  2.73739  3.18146  2.89801  2.37887  2.77519  2.98518  4.58477  3.61503
          0.02067  4.28522  5.00757  0.61958  0.77255  0.48576  0.95510
    278   2.41356  4.90927  3.13687  2.57693  4.16874  3.53372  2.92478  3.04914  1.53918  3.16585  3.99539  3.07371  3.92623  2.85000  2.73415  2.77454  2.96525  3.25702  5.38056  4.07300    307 k - - -
          2.68618  4.42225  2.77519  2.73123  3.46354  2.40513  3.72494  3.29354  2.67741  2.69355  4.24690  2.90347  2.73739  3.18146  2.89801  2.37887  2.77519  2.98518  4.58477  3.61503
          0.02067  4.28522  5.00757  0.61958  0.77255  0.48576  0.95510
    279   3.15607  4.47080  4.94958  4.39767  1.83136  4.44209  4.76695  1.50776  4.26423  1.94121  3.23482  4.52657  4.71776  4.39883  4.35801  3.78754  3.39393  1.60519  5.14845  3.91189    308 i - - -
          2.68618  4.42225  2.77519  2.73123  3.46354  2.40513  3.72494  3.29354  2.67741  2.69355  4.24690  2.90347  2.73739  3.18146  2.89801  2.37887  2.77519  2.98518  4.58477  3.61503
          0.02067  4.28522  5.00757  0.61958  0.77255  0.48576  0.95510
    280   2.74626  4.18682  4.28045  3.69857  1.92045  3.86116  4.09616  2.52556  3.56197  1.91717  2.67356  3.86270  4.21402  3.75292  3.70775  3.15686  2.48514  2.38628  4.65539  2.77641    309 l - - -
          2.68618  4.42225  2.77519  2.73123  3.46354  2.40513  3.72494  3.29354  2.67741  2.69355  4.24690  2.90347  2.73739  3.18146  2.89801  2.37887  2.77519  2.98518  4.58477  3.61503
          0.02067  4.28522  5.00757  0.61958  0.77255  0.48576  0.95510
    281   2.40188  5.12945  3.21217  2.64838  4.52193  3.59900  3.70448  3.91680  2.00416  3.42058  4.24041  2.69647  3.99738  2.83460  1.44076  2.89053  3.10461  3.56308  5.54328  4.27297    310 r - - -
          2.68618  4.42225  2.77519  2.73123  3.46354  2.40513  3.72494  3.29354  2.67741  2.69355  4.24690  2.90347  2.73739  3.18146  2.89801  2.37887  2.77519  2.98518  4.58477  3.61503
          0.02067  4.28522  5.00757  0.61958  0.77255  0.48576  0.95510
    282   2.10135  4.74079  2.93307  2.77182  4.53746  3.27179  4.12952  3.97806  3.03118  3.65495  4.51796  1.06240  3.94860  3.34414  3.42986  2.76725  3.09009  3.51753  5.83105  4.49354    311 n - - -
          2.68618  4.42225  2.77519  2.73123  3.46354  2.40513  3.72494  3.29354  2.67741  2.69355  4.24690  2.90347  2.73739  3.18146  2.89801  2.37887  2.77519  2.98518  4.58477  3.61503
          0.02067  4.28522  5.00757  0.61958  0.77255  0.48576  0.95510
    283   2.85035  4.46556  3.87764  3.33452  3.40635  3.84643  4.14870  2.63188  3.14932  2.15741  1.53818  3.68366  4.22629  2.79996  3.42064  3.14688  3.09430  2.21113  5.05015  3.84881    312 m - - -
          2.68618  4.42225  2.77519  2.73123  3.46354  2.40513  3.72494  3.29354  2.67741  2.69355  4.24690  2.90347  2.73739  3.18146  2.89801  2.37887  2.77519  2.98518  4.58477  3.61503
          0.02067  4.28522  5.00757  0.61958  0.77255  0.48576  0.95510
    284   2.57375  4.48900  3.63000  3.48692  4.52640  3.21439  4.57282  4.11698  3.59082  3.81095  4.71347  3.62639  3.99116  3.90863  3.84771  0.60552  3.08835  3.55572  5.86739  4.61906    313 S - - -
          2.68618  4.42225  2.77519  2.73123  3.46354  2.40513  3.72494  3.29354  2.67741  2.69355  4.24690  2.90347  2.73739  3.18146  2.89801  2.37887  2.77519  2.98518  4.58477  3.61503
          0.02067  4.28522  5.00757  0.61958  0.77255  0.48576  0.95510
    285   2.73229  5.22443  2.42067  2.13144  4.55280  3.41440  3.66314  4.03283  1.99919  3.51934  4.27905  2.88192  3.85299  2.23064  2.91582  2.11034  2.96960  3.60800  5.65905  4.24650    314 k - - -
          2.68618  4.42225  2.77519  2.73123  3.46354  2.40513  3.72494  3.29354  2.67741  2.69355  4.24690  2.90347  2.73739  3.18146  2.89801  2.37887  2.77519  2.98518  4.58477  3.61503
          0.02067  4.28522  5.00757  0.61958  0.77255  0.48576  0.95510
    286   3.53969  5.30859  4.07838  3.52618  4.77289  3.92050  4.21590  4.36240  2.52516  3.80283  4.80871  3.84523  4.41810  3.43035  0.49789  3.61470  3.78700  4.07217  5.69616  4.62970    315 R - - -
          2.68618  4.42225  2.77519  2.73123  3.46354  2.40513  3.72494  3.29354  2.67741  2.69355  4.24690  2.90347  2.73739  3.18146  2.89801  2.37887  2.77519  2.98518  4.58477  3.61503
          0.02067  4.28522  5.00757  0.61958  0.77255  0.48576  0.95510
    287   1.28990  4.35895  3.96876  3.45428  3.64219  3.65084  4.29193  2.53473  3.36360  2.48056  2.89409  3.71902  4.16316  3.66259  3.64955  3.00158  3.01942  2.04432  5.23631  4.02808    316 a - - -
          2.68618  4.42225  2.77519  2.73123  3.46354  2.40513  3.72494  3.29354  2.67741  2.69355  4.24690  2.90347  2.73739  3.18146  2.89801  2.37887  2.77519  2.98518  4.58477  3.61503
          0.02067  4.28522  5.00757  0.61958  0.77255  0.48576  0.95510
    288   1.19463  4.27592  3.84106  3.43306  4.04497  2.57225  4.34269  3.18725  3.39886  3.08275  3.98943  3.57325  3.93151  3.67930  3.68531  2.66528  2.87813  1.95236  5.49169  4.28866    317 a - - -
          2.68618  4.42225  2.77519  2.73123  3.46354  2.40513  3.72494  3.29354  2.67741  2.69355  4.24690  2.90347  2.73739  3.18146  2.89801  2.37887  2.77519  2.98518  4.58477  3.61503
          0.02067  4.28522  5.00757  0.61958  0.77255  0.48576  0.95510
    289   2.90560  5.45636  2.11375  1.33701  4.76391  3.38424  3.78176  4.26654  2.66384  3.74848  4.54053  2.84183  3.91863  2.38057  3.20506  2.46834  3.16457  3.83355  5.89599  4.43373    318 e - - -
          2.68618  4.42225  2.77519  2.73123  3.46354  2.40513  3.72494  3.29354  2.67741  2.69355  4.24690  2.90347  2.73739  3.18146  2.89801  2.37887  2.77519  2.98518  4.58477  3.61503
          0.02067  4.28522  5.00757  0.61958  0.77255  0.48576  0.95510
    290   2.11246  4.29376  3.65404  3.09379  3.45023  3.63260  3.94681  2.38571  3.02678  2.50144  2.21850  2.93923  4.03088  3.32283  3.34451  2.90238  2.58638  2.50861  4.92497  3.70375    319 a - - -
          2.68618  4.42225  2.77519  2.73123  3.46354  2.40513  3.72494  3.29354  2.67741  2.69355  4.24690  2.90347  2.73739  3.18146  2.89801  2.37887  2.77519  2.98518  4.58477  3.61503
          0.02067  4.28522  5.00757  0.61958  0.77255  0.48576  0.95510
    291   3.60047  4.88616  5.14491  4.64457  1.97039  4.76884  4.71839  2.46145  4.49155  0.76792  3.02954  4.77529  4.94002  4.50148  4.53600  4.15301  3.81951  2.65134  4.87480  3.48037    320 l - - -
          2.68618  4.42225  2.77519  2.73123  3.46354  2.40513  3.72494  3.29354  2.67741  2.69355  4.24690  2.90347  2.73739  3.18146  2.89801  2.37887  2.77519  2.98518  4.58477  3.61503
          0.02067  4.28522  5.00757  0.61958  0.77255  0.48576  0.95510
    292   2.75838  5.10760  2.62394  2.48129  4.43354  3.50922  3.65367  3.86564  1.66106  2.77194  4.16731  2.99948  3.90096  2.77242  2.11740  2.74300  2.97820  3.49093  5.52513  4.18756    321 k - - -
          2.68618  4.42225  2.77519  2.73123  3.46354  2.40513  3.72494  3.29354  2.67741  2.69355  4.24690  2.90347  2.73739  3.18146  2.89801  2.37887  2.77519  2.98518  4.58477  3.61503
          0.02067  4.28522  5.00757  0.61958  0.77255  0.48576  0.95510
    293   3.14402  5.73315  1.90447  0.91132  5.02733  3.37894  3.94568  4.56294  2.98149  4.05239  4.91530  2.84403  4.01354  3.11567  3.58619  3.01666  3.43794  4.12623  6.18762  4.67648    322 e - - -
          2.68618  4.42225  2.77519  2.73123  3.46354  2.40513  3.72494  3.29354  2.67741  2.69355  4.24690  2.90347  2.73739  3.18146  2.89801  2.37887  2.77519  2.98518  4.58477  3.61503
          0.02067  4.28522  5.00757  0.61958  0.77255  0.48576  0.95510
    294   3.16865  5.81890  1.23516  1.31121  5.09947  3.36537  3.94995  4.65019  3.01994  4.12113  4.98737  2.81873  4.01269  3.12083  3.65561  3.02564  3.46618  4.19865  6.26035  4.71658    323 d - - -
          2.68618  4.42225  2.77519  2.73123  3.46354  2.40513  3.72494  3.29354  2.67741  2.69355  4.24690  2.90347  2.73739  3.18146  2.89801  2.37887  2.77519  2.98518  4.58477  3.61503
          0.02067  4.28522  5.00757  0.61958  0.77255  0.48576  0.95510
    295   3.39558  4.70061  5.08269  4.51359  3.23037  4.68467  5.00777  1.70252  4.36579  1.41039  1.42933  4.73599  4.86627  4.45690  4.45769  4.03502  3.61764  2.27630  5.29709  4.23687    324 l - - -
          2.68618  4.42225  2.77519  2.73123  3.46354  2.40513  3.72494  3.29354  2.67741  2.69355  4.24690  2.90347  2.73739  3.18146  2.89801  2.37887  2.77519  2.98518  4.58477  3.61503
          0.02067  4.28522  5.00757  0.61958  0.77255  0.48576  0.95510
    296   2.32080  5.08583  2.65167  1.22923  4.56785  3.36385  3.85449  4.00054  2.71545  3.57818  4.39739  2.95954  3.92110  3.01042  3.19786  2.39029  3.09611  3.59306  5.77425  4.38556    325 e - - -
          2.68618  4.42225  2.77519  2.73123  3.46354  2.40513  3.72494  3.29354  2.67741  2.69355  4.24690  2.90347  2.73739  3.18146  2.89801  2.37887  2.77519  2.98518  4.58477  3.61503
          0.02067  4.28522  5.00757  0.61958  0.77255  0.48576  0.95510
    297   2.71103  4.17247  4.18591  3.60269  2.50669  3.82729  4.12578  2.46317  3.48046  1.81778  2.69801  2.98925  4.18522  3.69538  3.65719  3.11835  2.94332  1.82658  4.77508  3.57512    326 l - - -
          2.68618  4.42225  2.77519  2.73123  3.46354  2.40513  3.72494  3.29354  2.67741  2.69355  4.24690  2.90347  2.73739  3.18146  2.89801  2.37887  2.77519  2.98518  4.58477  3.61503
          0.02067  4.28522  5.00757  0.61958  0.77255  0.48576  0.95510
    298   2.86391  4.35976  4.17725  3.59170  3.26269  3.95746  4.23849  2.49217  3.42149  1.38722  2.30287  3.87107  4.29295  3.69960  2.84529  3.24745  3.09298  2.13026  4.94463  3.78091    327 l - - -
          2.68618  4.42225  2.77519  2.73123  3.46354  2.40513  3.72494  3.29354  2.67741  2.69355  4.24690  2.90347  2.73739  3.18146  2.89801  2.37887  2.77519  2.98518  4.58477  3.61503
          0.02067  4.28522  5.00757  0.61958  0.77255  0.48576  0.95510
    299   3.26122  4.97501  4.01738  3.97797  5.07359  0.30531  5.05200  4.79434  4.21400  4.38756  5.38080  4.18387  4.37682  4.50623  4.38526  3.44793  3.77366  4.24237  6.03907  5.19629    328 G - - -
          2.68618  4.42225  2.77519  2.73123  3.46354  2.40513  3.72494  3.29354  2.67741  2.69355  4.24690  2.90347  2.73739  3.18146  2.89801  2.37887  2.77519  2.98518  4.58477  3.61503
          0.02067  4.28522  5.00757  0.61958  0.77255  0.48576  0.95510
    300   2.67308  4.62040  3.38186  2.88246  4.01635  3.46753  3.91963  3.35151  2.66280  3.03142  3.93292  3.28570  1.55176  3.13814  2.48432  2.80283  2.97838  2.51986  5.35590  4.09157    329 p - - -
          2.68618  4.42225  2.77519  2.73123  3.46354  2.40513  3.72494  3.29354  2.67741  2.69355  4.24690  2.90347  2.73739  3.18146  2.89801  2.37887  2.77519  2.98518  4.58477  3.61503
          0.02067  4.28522  5.00757  0.61958  0.77255  0.48576  0.95510
    301   3.09093  4.44602  4.79591  4.29034  3.75765  4.37905  4.98998  1.64986  4.18230  2.37493  3.58229  4.48452  4.74642  4.45576  4.38604  3.75458  2.77013  0.90685  5.59960  4.38908    330 v - - -
          2.68618  4.42225  2.77519  2.73123  3.46354  2.40513  3.72494  3.29354  2.67741  2.69355  4.24690  2.90347  2.73739  3.18146  2.89801  2.37887  2.77519  2.98518  4.58477  3.61503
          0.02067  4.28522  5.00757  0.61958  0.77255  0.48576  0.95510
    302   3.33677  5.40750  3.84567  3.06914  4.94414  3.90165  3.75080  4.25128  1.45465  3.63376  4.51853  3.42616  4.24546  2.88115  1.04413  3.32083  3.47005  3.93925  5.61923  4.50891    331 r - - -
          2.68618  4.42225  2.77519  2.73123  3.46354  2.40513  3.72494  3.29354  2.67741  2.69355  4.24690  2.90347  2.73739  3.18146  2.89801  2.37887  2.77519  2.98518  4.58477  3.61503
          0.02067  4.28522  5.00757  0.61958  0.77255  0.48576  0.95510
    303   2.66628  4.49256  3.39643  2.82686  3.66078  2.89808  3.81375  3.01082  2.34922  2.03700  3.59559  3.26295  3.97318  3.07963  2.72017  2.83425  2.89737  2.20925  5.05817  3.81029    332 l - - -
          2.68618  4.42225  2.77519  2.73123  3.46354  2.40513  3.72494  3.29354  2.67741  2.69355  4.24690  2.90347  2.73739  3.18146  2.89801  2.37887  2.77519  2.98518  4.58477  3.61503
          0.02067  4.28522  5.00757  0.61958  0.77255  0.48576  0.95510
    304   2.74704  5.01709  3.09826  2.54196  4.38286  3.50465  3.68624  3.80207  1.82012  3.33785  4.13870  3.04321  3.91270  2.81525  2.31338  1.91618  2.56547  3.43651  5.50186  4.18472    333 k - - -
          2.68618  4.42225  2.77519  2.73123  3.46354  2.40513  3.72494  3.29354  2.67741  2.69355  4.24690  2.90347  2.73739  3.18146  2.89801  2.37887  2.77519  2.98518  4.58477  3.61503
          0.02067  4.28522  5.00757  0.61958  0.77255  0.48576  0.95510
    305   2.48104  5.42687  1.59196  1.96091  4.73476  3.38615  3.77301  4.23182  2.64780  3.71916  4.50950  2.84572  3.91301  2.10665  3.18568  2.81082  3.14586  3.80282  5.86998  4.41374    334 d - - -
          2.68618  4.42225  2.77519  2.73123  3.46354  2.40513  3.72494  3.29354  2.67741  2.69355  4.24690  2.90347  2.73739  3.18146  2.89801  2.37887  2.77519  2.98518  4.58477  3.61503
          0.02067  4.28522  5.00757  0.61958  0.77255  0.48576  0.95510
    306   3.15231  4.60387  4.68472  4.37940  3.89276  4.13837  5.12360  2.12676  4.25552  2.51845  3.81151  4.49906  4.68979  4.59404  4.42652  3.68331  3.51227  0.62493  5.74044  4.49088    335 V - - -
          2.68618  4.42225  2.77519  2.73123  3.46354  2.40513  3.72494  3.29354  2.67741  2.69355  4.24690  2.90347  2.73739  3.18146  2.89801  2.37887  2.77519  2.98518  4.58477  3.61503
          0.02067  4.28522  5.00757  0.61958  0.77255  0.48576  0.95510
    307   2.28978  5.18827  2.59684  1.03899  4.65010  3.39452  3.93168  4.01756  2.81195  3.64875  4.51888  2.98723  3.98327  3.10155  3.28405  2.89604  3.22130  3.64041  5.86803  4.47866    336 e - - -
          2.68618  4.42225  2.77519  2.73123  3.46354  2.40513  3.72494  3.29354  2.67741  2.69355  4.24690  2.90347  2.73739  3.18146  2.89801  2.37887  2.77519  2.98518  4.58477  3.61503
          0.02067  4.28522  5.00757  0.61958  0.77255  0.48576  0.95510
    308   2.04766  5.21690  2.59717  1.58696  4.58854  3.38948  3.79192  4.04746  2.64042  3.58772  4.39283  2.06902  3.91342  2.93503  3.13928  2.79184  3.09895  3.64426  5.76558  4.35552    337 e - - -
          2.68618  4.42225  2.77519  2.73123  3.46354  2.40513  3.72494  3.29354  2.67741  2.69355  4.24690  2.90347  2.73739  3.18146  2.89801  2.37887  2.77519  2.98518  4.58477  3.61503
          0.02067  4.28522  5.00757  0.61958  0.77255  0.48576  0.95510
    309   1.54331  4.58351  3.20006  2.34809  3.97494  3.41459  3.87898  3.29857  2.76164  3.01477  3.87483  3.18298  3.91270  3.09423  3.17465  2.43185  2.90300  2.47775  5.33009  4.04890    338 a - - -
          2.68618  4.42225  2.77519  2.73123  3.46354  2.40513  3.72494  3.29354  2.67741  2.69355  4.24690  2.90347  2.73739  3.18146  2.89801  2.37887  2.77519  2.98518  4.58477  3.61503
          0.02067  4.28522  5.00757  0.61958  0.77255  0.48576  0.95510
    310   3.08642  5.24133  3.30683  2.80345  4.60032  3.69181  3.78271  4.05714  2.17617  3.51536  4.39241  3.24887  4.11396  1.17539  2.01294  3.08361  3.29284  3.72771  5.58492  4.34338    339 q - - -
          2.68618  4.42225  2.77519  2.73123  3.46354  2.40513  3.72494  3.29354  2.67741  2.69355  4.24690  2.90347  2.73739  3.18146  2.89801  2.37887  2.77519  2.98518  4.58477  3.61503
          0.02067  4.28522  5.00757  0.61958  0.77255  0.48576  0.95510
    311   2.44965  5.12301  2.90480  2.41590  4.46301  3.45690  3.66114  3.91405  1.90400  3.42262  4.19911  2.57001  3.87312  2.01419  2.78570  2.45628  2.96082  3.51836  5.57230  4.20477    340 k - - -
          2.68618  4.42225  2.77519  2.73123  3.46354  2.40513  3.72494  3.29354  2.67741  2.69355  4.24690  2.90347  2.73739  3.18146  2.89801  2.37887  2.77519  2.98518  4.58477  3.61503
          0.02067  4.28522  5.00757  0.61958  0.77255  0.48576  0.95510
    312   2.43931  5.19581  3.10804  2.20447  4.57023  3.56504  3.66705  3.98697  1.53177  3.46442  4.26004  3.05196  3.95424  2.78368  2.05038  2.82699  3.06051  3.60795  5.57315  4.26717    341 k - - -
          2.68618  4.42225  2.77519  2.73123  3.46354  2.40513  3.72494  3.29354  2.67741  2.69355  4.24690  2.90347  2.73739  3.18146  2.89801  2.37887  2.77519  2.98518  4.58477  3.61503
          0.02067  4.28522  5.00757  0.61958  0.77255  0.48576  0.95510
    313   3.37075  4.70075  4.88738  4.53481  3.69014  4.48837  5.20640  0.67541  4.37283  2.21107  3.58134  4.72665  4.89786  4.69053  4.52564  4.04192  3.66952  1.94756  5.65266  4.41517    342 I - - -
          2.68618  4.42225  2.77519  2.73123  3.46354  2.40513  3.72494  3.29354  2.67741  2.69355  4.24690  2.90347  2.73739  3.18146  2.89801  2.37887  2.77519  2.98518  4.58477  3.61503
          0.02067  4.28522  5.00757  0.61958  0.77255  0.48576  0.95510
    314   3.32118  4.58451  5.17670  4.64162  3.49763  4.73362  5.19652  1.49779  4.52924  1.30768  3.28058  4.82731  4.95068  4.67493  4.64478  4.10759  3.56178  1.36127  5.52983  4.40925    343 l - - -
          2.68618  4.42225  2.77519  2.73123  3.46354  2.40513  3.72494  3.29354  2.67741  2.69355  4.24690  2.90347  2.73739  3.18146  2.89801  2.37887  2.77519  2.98518  4.58477  3.61503
          0.02067  4.28522  5.00757  0.61958  0.77255  0.48576  0.95510
    315   2.67486  5.05777  2.89290  2.17542  4.35386  3.43684  3.10359  3.80714  2.39653  2.83873  4.11590  2.29592  3.84318  2.42780  2.86858  2.26852  2.90705  3.42386  5.51559  4.13739    344 e - - -
          2.68618  4.42225  2.77519  2.73123  3.46354  2.40513  3.72494  3.29354  2.67741  2.69355  4.24690  2.90347  2.73739  3.18146  2.89801  2.37887  2.77519  2.98518  4.58477  3.61503
          0.02067  4.28522  5.00757  0.61958  0.77255  0.48576  0.95510
    316   2.29700  4.21619  3.94872  3.38588  3.37761  3.72071  4.08858  1.84728  3.29188  1.94851  3.35427  3.66267  4.12225  3.55605  3.54211  2.57780  2.56132  2.30895  4.89881  3.69537    345 i - - -
          2.68618  4.42225  2.77519  2.73123  3.46354  2.40513  3.72494  3.29354  2.67741  2.69355  4.24690  2.90347  2.73739  3.18146  2.89801  2.37887  2.77519  2.98518  4.58477  3.61503
          0.02067  4.28522  5.00757  0.61958  0.77255  0.48576  0.95510
    317   2.07684  4.39891  4.69253  4.17183  3.69423  4.27266  4.83990  1.40069  4.07391  2.37816  3.54500  4.36518  4.64821  4.32794  4.27528  3.63247  3.29300  1.29172  5.46991  4.26490    346 v - - -
          2.68618  4.42225  2.77519  2.73123  3.46354  2.40513  3.72494  3.29354  2.67741  2.69355  4.24690  2.90347  2.73739  3.18146  2.89801  2.37887  2.77519  2.98518  4.58477  3.61503
          0.02067  4.28522  5.00757  0.61958  0.77255  0.48576  0.95510
    318   3.25197  5.39397  3.69257  2.95744  4.90217  3.85161  3.71939  4.21773  1.67596  3.60626  4.47001  3.34758  4.19312  2.34467  1.10382  3.22769  3.39277  3.89260  5.61109  4.46984    347 r - - -
          2.68618  4.42225  2.77519  2.73123  3.46354  2.40513  3.72494  3.29354  2.67741  2.69355  4.24690  2.90347  2.73739  3.18146  2.89801  2.37887  2.77519  2.98518  4.58477  3.61503
          0.02067  4.28522  5.00757  0.61958  0.77255  0.48576  0.95510
    319   2.84048  5.24709  3.04114  2.21830  4.63059  3.54335  3.65675  4.06420  1.55579  3.51815  4.29980  2.52026  3.93716  2.44953  2.23845  2.80341  3.05167  3.66324  5.61097  4.28533    348 k - - -
          2.68618  4.42225  2.77519  2.73123  3.46354  2.40513  3.72494  3.29354  2.67741  2.69355  4.24690  2.90347  2.73739  3.18146  2.89801  2.37887  2.77519  2.98518  4.58477  3.61503
          0.02067  4.28522  5.00757  0.61958  0.77255  0.48576  0.95510
    320   3.65565  5.00658  4.85296  4.51397  3.35020  4.50293  5.04392  2.59360  4.27988  0.49412  3.27752  4.75135  4.87936  4.54527  4.38028  4.15389  3.93741  2.73444  5.35773  4.17012    349 L - - -
          2.68618  4.42225  2.77519  2.73123  3.46354  2.40513  3.72494  3.29354  2.67741  2.69355  4.24690  2.90347  2.73739  3.18146  2.89801  2.37887  2.77519  2.98518  4.58477  3.61503
          0.02067  4.28522  5.00757  0.61958  0.77255  0.48576  0.95510
    321   2.36174  4.83506  2.98636  1.46524  4.10948  3.49950  3.82137  2.65691  2.64507  3.06764  3.96791  3.08960  3.95345  2.99624  3.08252  2.80368  2.99616  3.00539  5.44421  4.12047    350 e - - -
          2.68618  4.42225  2.77519  2.73123  3.46354  2.40513  3.72494  3.29354  2.67741  2.69355  4.24690  2.90347  2.73739  3.18146  2.89801  2.37887  2.77519  2.98518  4.58477  3.61503
          0.02067  4.28522  5.00757  0.61958  0.77255  0.48576  0.95510
    322   2.37535  5.16028  2.85623  1.58822  4.48961  3.46100  3.67608  3.93912  2.37264  3.44749  4.23049  2.94627  3.88803  2.39924  2.44744  2.73346  2.99375  3.54738  5.59798  4.22896    351 e - - -
          2.68618  4.42225  2.77519  2.73123  3.46354  2.40513  3.72494  3.29354  2.67741  2.69355  4.24690  2.90347  2.73739  3.18146  2.89801  2.37887  2.77519  2.98518  4.58477  3.61503
          0.02067  4.28522  5.00757  0.61958  0.77255  0.48576  0.95510
    323   2.25887  5.12532  2.48408  2.14252  4.44503  3.41680  3.63329  3.91562  2.18221  3.42037  4.17805  2.89311  3.82851  2.51540  2.88284  2.34061  2.55639  3.50330  5.57402  4.17370    352 e - - -
          2.68618  4.42225  2.77519  2.73123  3.46354  2.40513  3.72494  3.29354  2.67741  2.69355  4.24690  2.90347  2.73739  3.18146  2.89801  2.37887  2.77519  2.98518  4.58477  3.61503
          0.02067  4.28522  5.00757  0.61958  0.77255  0.48576  0.95510
    324   2.99076  5.11955  2.08416  2.65358  4.87737  0.85801  4.22202  4.42652  3.28161  4.00562  4.88167  3.16507  4.06782  3.44221  3.78687  3.01400  3.38610  3.94096  6.05503  4.74998    353 g - - -
          2.68618  4.42225  2.77519  2.73123  3.46354  2.40513  3.72494  3.29354  2.67741  2.69355  4.24690  2.90347  2.73739  3.18146  2.89801  2.37887  2.77519  2.98518  4.58477  3.61503
          0.02067  4.28522  5.00757  0.61958  0.77255  0.48576  0.95510
    325   2.39608  4.98607  2.91688  1.63504  4.28002  3.45825  3.69722  3.66990  2.16891  3.26948  4.07887  2.97822  3.88239  2.83508  2.89975  2.71597  2.94736  2.74545  5.48751  4.13630    354 e - - -
          2.68618  4.42225  2.77519  2.73123  3.46354  2.40513  3.72494  3.29354  2.67741  2.69355  4.24690  2.90347  2.73739  3.18146  2.89801  2.37887  2.77519  2.98518  4.58477  3.61503
          0.02067  4.28522  5.00757  0.61958  0.77255  0.48576  0.95510
    326   3.33202  4.63068  5.05050  4.52893  3.44717  4.66263  5.11173  0.91827  4.36731  1.86885  2.51878  4.73954  4.90816  4.56424  4.50342  4.04479  3.57888  1.94435  5.48150  4.34297    355 i - - -
          2.68618  4.42225  2.77519  2.73123  3.46354  2.40513  3.72494  3.29354  2.67741  2.69355  4.24690  2.90347  2.73739  3.18146  2.89801  2.37887  2.77519  2.98518  4.58477  3.61503
          0.02067  4.28522  5.00757  0.61958  0.77255  0.48576  0.95510
    327   2.32774  4.45005  3.44948  2.47178  3.72694  3.57706  3.98598  2.78030  2.94932  2.72652  3.65434  3.37346  4.03058  3.27346  3.31562  2.87880  2.51043  1.56336  5.18022  3.93347    356 v - - -
          2.68618  4.42225  2.77519  2.73123  3.46354  2.40513  3.72494  3.29354  2.67741  2.69355  4.24690  2.90347  2.73739  3.18146  2.89801  2.37887  2.77519  2.98518  4.58477  3.61503
          0.02067  4.28522  5.00757  0.61958  0.77255  0.48576  0.95510
    328   3.05785  4.43066  4.66101  4.09788  3.12846  4.24340  4.46035  1.35996  3.93652  1.50872  3.17919  4.25802  4.54193  4.11243  4.06028  3.56508  3.28826  2.22888  4.90168  2.69968    357 i - - -
          2.68618  4.42225  2.77519  2.73123  3.46354  2.40513  3.72494  3.29354  2.67741  2.69355  4.24690  2.90347  2.73739  3.18146  2.89801  2.37887  2.77519  2.98518  4.58477  3.61503
          0.02067  4.28522  5.00757  0.61958  0.77255  0.48576  0.95510
    329   2.42262  4.82370  3.04051  2.50409  4.10303  2.51334  3.12328  3.51918  2.21835  3.12299  3.93758  3.01536  3.86433  2.84965  2.94071  2.22886  2.88196  2.75671  5.36457  4.03452    358 k - - -
          2.68618  4.42225  2.77519  2.73123  3.46354  2.40513  3.72494  3.29354  2.67741  2.69355  4.24690  2.90347  2.73739  3.18146  2.89801  2.37887  2.77519  2.98518  4.58477  3.61503
          0.02067  4.28522  5.00757  0.61958  0.77255  0.48576  0.95510
    330   2.24746  4.63634  3.26815  2.72551  4.03312  3.43326  3.82313  3.40190  2.60798  3.06252  3.90775  3.17026  3.90535  3.01464  1.92974  2.09094  2.89925  2.54765  5.34010  4.05882    359 r - - -
          2.68618  4.42225  2.77519  2.73123  3.46354  2.40513  3.72494  3.29354  2.67741  2.69355  4.24690  2.90347  2.73739  3.18146  2.89801  2.37887  2.77519  2.98518  4.58477  3.61503
          0.02067  4.28522  5.00757  0.61958  0.77255  0.48576  0.95510
    331   2.34889  5.08080  2.64380  2.04785  4.54301  1.64961  3.84201  3.99768  2.71528  3.55766  4.37069  2.44680  3.91296  2.99776  3.20843  2.77888  3.08263  3.58975  5.75409  4.36571    360 g - - -
          2.68618  4.42225  2.77519  2.73123  3.46354  2.40513  3.72494  3.29354  2.67741  2.69355  4.24690  2.90347  2.73739  3.18146  2.89801  2.37887  2.77519  2.98518  4.58477  3.61503
          0.02067  4.28522  5.00757  0.61958  0.77255  0.48576  0.95510
    332   2.29407  4.69934  3.08441  2.29087  3.14436  2.32092  3.76436  3.39420  2.61627  3.03438  3.87110  3.07808  3.88491  2.94940  3.06068  2.18459  2.88711  3.08402  5.31058  4.00259    361 s - - -
          2.68618  4.42225  2.77519  2.73123  3.46354  2.40513  3.72494  3.29354  2.67741  2.69355  4.24690  2.90347  2.73739  3.18146  2.89801  2.37887  2.77519  2.98518  4.58477  3.61503
          0.02067  4.28522  5.00757  0.61958  0.77255  0.48576  0.95510
    333   3.03093  5.61193  1.75179  1.51145  4.92736  1.89717  3.87583  4.44912  2.86165  3.93090  4.75645  2.82714  3.96574  3.03068  3.45246  2.92304  3.31363  4.00596  6.08384  4.58205    362 e - - -
          2.68618  4.42225  2.77519  2.73123  3.46354  2.40513  3.72494  3.29354  2.67741  2.69355  4.24690  2.90347  2.73739  3.18146  2.89801  2.37887  2.77519  2.98518  4.58477  3.61503
          0.02067  4.28522  5.00757  0.61958  0.77255  0.48576  0.95510
    334   2.97136  5.52096  1.46381  1.55504  4.83132  3.37332  3.83699  4.32794  2.77775  3.82725  4.64150  2.83655  3.94588  2.98442  3.34414  2.87883  2.55342  3.89880  5.98781  4.50792    363 d - - -
          2.68618  4.42225  2.77519  2.73123  3.46354  2.40513  3.72494  3.29354  2.67741  2.69355  4.24690  2.90347  2.73739  3.18146  2.89801  2.37887  2.77519  2.98518  4.58477  3.61503
          0.02067  4.28522  5.00757  0.61958  0.77255  0.48576  0.95510
    335   2.39228  4.89683  2.01605  2.25188  4.13832  3.45553  3.68038  3.56076  2.48486  3.15723  3.11983  2.97653  3.86213  2.82748  2.95514  2.68399  2.89651  3.22994  5.39245  3.20180    364 d - - -
          2.68618  4.42225  2.77519  2.73123  3.46354  2.40513  3.72494  3.29354  2.67741  2.69355  4.24690  2.90347  2.73739  3.18146  2.89801  2.37887  2.77519  2.98518  4.58477  3.61503
          0.02067  4.28522  5.00757  0.61958  0.77255  0.48576  0.95510
    336   3.18701  4.50014  4.99150  4.42033  2.23772  4.46819  4.79796  1.93102  4.28194  1.37692  3.11506  4.55869  4.71674  4.38159  4.35395  3.80730  3.41618  1.50039  5.15594  4.00777    365 l - - -
          2.68618  4.42225  2.77519  2.73123  3.46354  2.40513  3.72494  3.29354  2.67741  2.69355  4.24690  2.90347  2.73739  3.18146  2.89801  2.37887  2.77519  2.98518  4.58477  3.61503
          0.20794  4.28522  1.74884  0.61958  0.77255  0.48576  0.95510
    337   3.18526  4.46454  4.96609  4.44349  3.53434  4.59460  5.09495  1.27564  4.33742  1.79185  3.32638  4.65729  4.84680  4.55359  4.50699  3.96865  3.43434  1.26848  5.52803  4.35813    366 v - - -
          2.68618  4.42225  2.77519  2.73123  3.46354  2.40513  3.72494  3.29354  2.67741  2.69355  4.24690  2.90347  2.73739  3.18146  2.89801  2.37887  2.77519  2.98518  4.58477  3.61503
          0.02487  4.10215  4.82450  0.61958  0.77255  0.69344  0.69286
    338   2.67837  4.54655  3.27330  1.94585  3.69211  3.57446  3.84139  2.80716  2.72056  2.59624  2.81348  3.22595  3.97426  3.07615  3.11193  2.83622  2.91877  2.14785  5.15505  3.88819    367 e - - -
          2.68618  4.42225  2.77519  2.73123  3.46354  2.40513  3.72494  3.29354  2.67741  2.69355  4.24690  2.90347  2.73739  3.18146  2.89801  2.37887  2.77519  2.98518  4.58477  3.61503
          0.01681  4.09409        *  0.61958  0.77255  0.00000        *
//
