# Supplementary material for: T346Hunter: A Novel Web-Based Tool for the Prediction of Type III, Type IV and Type VI Secretion Systems in Bacterial Genomes
Source: PLoS One. 2015 Apr 13;10(4):e0119317. doi: 10.1371/journal.pone.0119317 (PMC4395097; doi:10.1371/journal.pone.0119317)
Supplement: S1 Data — (ZIP) [file pone.0119317.s009.zip › T346Hunter_profiles/flih.hmm]

HMMER3/f [3.1b1 | May 2013]
NAME  flih
LENG  246
ALPH  amino
RF    no
MM    no
CONS  yes
CS    no
MAP   yes
DATE  Wed Sep  4 10:55:30 2013
NSEQ  8
EFFN  3.941406
CKSUM 1849132458
STATS LOCAL MSV      -10.6395  0.70307
STATS LOCAL VITERBI  -11.1625  0.70307
STATS LOCAL FORWARD   -5.1472  0.70307
HMM          A        C        D        E        F        G        H        I        K        L        M        N        P        Q        R        S        T        V        W        Y   
            m->m     m->i     m->d     i->m     i->i     d->m     d->d
  COMPO   2.40974  4.72021  2.79381  2.27074  3.67789  3.02611  3.86511  2.79563  2.57408  2.50509  3.90406  3.14250  3.51076  2.88858  2.84347  2.64790  2.96956  2.73093  5.03251  3.80675
          2.68693  4.42403  2.77585  2.73094  3.46532  2.40613  3.72673  3.29343  2.67627  2.69437  4.23356  2.90397  2.73817  3.18324  2.89851  2.37849  2.77472  2.98162  4.58655  3.61439
          1.34257  0.97934  1.01261  2.24369  0.11212  0.00000        *
      1   2.86353  5.06498  1.90734  2.66240  4.40759  3.58057  3.95358  3.82908  2.79835  3.43611  2.47362  3.17870  4.06313  3.11431  3.27072  1.47859  3.13646  3.48123  5.67913  4.32594     15 s - - -
          2.68618  4.42225  2.77519  2.73123  3.46354  2.40513  3.72494  3.29354  2.67741  2.69355  4.24690  2.90347  2.73739  3.18146  2.89801  2.37887  2.77519  2.98518  4.58477  3.61503
          0.01361  4.69947  5.42182  0.61958  0.77255  1.26356  0.33219
      2   2.78093  4.74122  3.47747  3.09274  4.30464  3.54736  4.23707  3.62153  3.14918  3.37245  4.23730  1.42719  4.13376  3.47122  3.54017  2.02537  3.14098  1.76737  5.67176  4.39094     16 n - - -
          2.68618  4.42225  2.77519  2.73123  3.46354  2.40513  3.72494  3.29354  2.67741  2.69355  4.24690  2.90347  2.73739  3.18146  2.89801  2.37887  2.77519  2.98518  4.58477  3.61503
          0.01361  4.69947  5.42182  0.61958  0.77255  1.26356  0.33219
      3   2.82218  4.79622  3.37936  2.95879  4.14455  3.60616  4.09445  3.56916  2.97558  1.89635  4.11001  2.20005  4.12334  3.32412  3.37085  1.41623  3.13081  3.25978  5.51559  4.21061     17 s - - -
          2.68618  4.42225  2.77519  2.73123  3.46354  2.40513  3.72494  3.29354  2.67741  2.69355  4.24690  2.90347  2.73739  3.18146  2.89801  2.37887  2.77519  2.98518  4.58477  3.61503
          0.01361  4.69947  5.42182  0.61958  0.77255  1.26356  0.33219
      4   2.81808  4.51926  3.73586  3.17119  3.67192  3.79157  4.06444  2.94748  2.20227  1.80733  3.63208  3.55863  4.18180  3.40023  3.37082  2.25905  3.05613  1.86016  5.12727  3.89894     18 l - - -
          2.68618  4.42225  2.77519  2.73123  3.46354  2.40513  3.72494  3.29354  2.67741  2.69355  4.24690  2.90347  2.73739  3.18146  2.89801  2.37887  2.77519  2.98518  4.58477  3.61503
          0.01361  4.69947  5.42182  0.61958  0.77255  1.26356  0.33219
      5   2.84313  5.23096  2.00159  2.55921  4.54772  3.60542  3.78239  2.57019  1.78781  3.51098  4.28698  3.09137  4.00250  2.89720  2.23393  2.82452  3.07006  3.60388  5.66985  4.30435     19 k - - -
          2.68618  4.42225  2.77519  2.73123  3.46354  2.40513  3.72494  3.29354  2.67741  2.69355  4.24690  2.90347  2.73739  3.18146  2.89801  2.37887  2.77519  2.98518  4.58477  3.61503
          0.01361  4.69947  5.42182  0.61958  0.77255  1.26356  0.33219
      6   2.81620  4.56355  3.60064  1.95269  2.17124  3.76985  4.02594  2.19842  3.03839  2.71960  3.64646  3.48676  2.63723  3.34670  3.40192  3.02542  3.05096  2.79273  5.12319  3.86319     20 e - - -
          2.68618  4.42225  2.77519  2.73123  3.46354  2.40513  3.72494  3.29354  2.67741  2.69355  4.24690  2.90347  2.73739  3.18146  2.89801  2.37887  2.77519  2.98518  4.58477  3.61503
          0.01361  4.69947  5.42182  0.61958  0.77255  1.26356  0.33219
      7   2.16451  5.50541  1.77008  1.68621  4.83271  3.56836  3.87910  4.32811  1.98435  3.80365  4.56800  3.02868  4.04639  2.99631  3.20946  2.90405  3.21366  3.88942  5.93963  4.50010     21 e - - -
          2.68618  4.42225  2.77519  2.73123  3.46354  2.40513  3.72494  3.29354  2.67741  2.69355  4.24690  2.90347  2.73739  3.18146  2.89801  2.37887  2.77519  2.98518  4.58477  3.61503
          0.01361  4.69947  5.42182  0.61958  0.77255  1.26356  0.33219
      8   2.78738  4.31282  4.25576  3.69597  2.03473  3.83711  4.26967  2.73479  3.58573  2.54546  3.48356  3.88927  4.26778  3.81491  3.78120  2.18879  2.20572  1.67793  4.98468  3.77812     22 v - - -
          2.68618  4.42225  2.77519  2.73123  3.46354  2.40513  3.72494  3.29354  2.67741  2.69355  4.24690  2.90347  2.73739  3.18146  2.89801  2.37887  2.77519  2.98518  4.58477  3.61503
          0.01361  4.69947  5.42182  0.61958  0.77255  1.26356  0.33219
      9   3.06303  4.57568  4.30285  3.72649  3.66139  4.14395  4.43394  2.54393  2.22385  1.60246  3.58193  4.02416  4.50262  3.84556  3.66266  3.45097  3.29923  1.31220  5.27314  4.07609     23 v - - -
          2.68618  4.42225  2.77519  2.73123  3.46354  2.40513  3.72494  3.29354  2.67741  2.69355  4.24690  2.90347  2.73739  3.18146  2.89801  2.37887  2.77519  2.98518  4.58477  3.61503
          0.01361  4.69947  5.42182  0.61958  0.77255  0.85978  0.55035
     10   1.96863  4.97206  3.26714  1.95662  4.19553  3.67396  3.87906  3.59378  2.11444  2.43519  2.67337  3.22160  4.06375  3.04302  3.12541  2.88566  3.06482  3.29023  5.48465  4.16645     24 e - - -
          2.68618  4.42225  2.77519  2.73123  3.46354  2.40513  3.72494  3.29354  2.67741  2.69355  4.24690  2.90347  2.73739  3.18146  2.89801  2.37887  2.77519  2.98518  4.58477  3.61503
          0.01186  4.83626  5.55861  0.61958  0.77255  1.11203  0.39882
     11   2.19810  5.05354  3.20684  1.89236  4.31098  3.64812  3.85805  2.31457  2.64139  3.32390  4.13268  3.17889  4.04430  3.00310  2.38157  2.21883  3.06466  3.39467  5.55841  4.21975     25 e - - -
          2.68618  4.42225  2.77519  2.73123  3.46354  2.40513  3.72494  3.29354  2.67741  2.69355  4.24690  2.90347  2.73739  3.18146  2.89801  2.37887  2.77519  2.98518  4.58477  3.61503
          0.01186  4.83626  5.55861  0.61958  0.77255  0.71804  0.66886
     12   1.99137  5.09994  2.37047  2.77513  4.49060  1.80903  4.00419  3.91993  2.81191  3.50920  2.69831  3.28080  4.12161  3.15041  3.27966  2.20714  3.15653  3.55208  5.73318  4.39028     26 g - - -
          2.68618  4.42225  2.77519  2.73123  3.46354  2.40513  3.72494  3.29354  2.67741  2.69355  4.24690  2.90347  2.73739  3.18146  2.89801  2.37887  2.77519  2.98518  4.58477  3.61503
          0.01054  4.95325  5.67559  0.61958  0.77255  0.93908  0.49591
     13   1.69489  5.24394  3.24009  2.71385  4.52434  3.72052  3.92284  3.97956  1.61693  3.53420  4.32975  2.38655  4.12656  3.05517  3.08087  2.95050  3.18032  3.61933  5.71308  2.71583     27 k - - -
          2.68618  4.42225  2.77519  2.73123  3.46354  2.40513  3.72494  3.29354  2.67741  2.69355  4.24690  2.90347  2.73739  3.18146  2.89801  2.37887  2.77519  2.98518  4.58477  3.61503
          0.01054  4.95325  5.67559  0.61958  0.77255  0.93908  0.49591
     14   2.29399  5.23029  2.11599  2.64423  4.51597  3.67607  3.89379  3.95540  2.12198  2.05791  4.29974  3.17938  2.41817  3.02039  3.14342  2.89599  3.13297  3.58934  5.71225  4.34419     28 l - - -
          2.68618  4.42225  2.77519  2.73123  3.46354  2.40513  3.72494  3.29354  2.67741  2.69355  4.24690  2.90347  2.73739  3.18146  2.89801  2.37887  2.77519  2.98518  4.58477  3.61503
          0.01054  4.95325  5.67559  0.61958  0.77255  0.93908  0.49591
     15   2.27396  5.11136  3.26163  2.71220  4.41850  2.57675  3.91921  3.84557  2.70036  3.42939  4.22878  2.42830  2.70528  3.05849  2.11296  2.89364  3.11277  2.27145  5.65102  4.30622     29 r - - -
          2.68618  4.42225  2.77519  2.73123  3.46354  2.40513  3.72494  3.29354  2.67741  2.69355  4.24690  2.90347  2.73739  3.18146  2.89801  2.37887  2.77519  2.98518  4.58477  3.61503
          0.01054  4.95325  5.67559  0.61958  0.77255  0.93908  0.49591
     16   3.15694  4.50574  5.11132  4.50792  2.06978  4.35645  4.66393  1.76437  4.30600  1.79946  3.40902  4.51058  4.68283  4.40779  4.31114  3.67686  3.38679  1.59992  2.65321  3.89534     30 v - - -
          2.68618  4.42225  2.77519  2.73123  3.46354  2.40513  3.72494  3.29354  2.67741  2.69355  4.24690  2.90347  2.73739  3.18146  2.89801  2.37887  2.77519  2.98518  4.58477  3.61503
          0.01054  4.95325  5.67559  0.61958  0.77255  0.52200  0.89976
     17   2.91731  5.27253  3.23369  2.00775  4.56141  3.71502  3.90506  4.00662  2.16145  2.60023  2.81365  3.20997  2.44089  3.02461  2.46284  2.91163  2.44614  3.63271  5.73867  4.36915     31 e - - -
          2.68618  4.42225  2.77519  2.73123  3.46354  2.40513  3.72494  3.29354  2.67741  2.69355  4.24690  2.90347  2.73739  3.18146  2.89801  2.37887  2.77519  2.98518  4.58477  3.61503
          0.00942  5.06507  5.78742  0.61958  0.77255  0.71300  0.67368
     18   2.06743  5.44411  1.97618  2.10493  4.79023  3.69739  3.92289  4.27188  2.67988  3.75931  4.50660  3.17470  2.81169  3.02710  3.17675  2.09612  2.42505  3.84003  5.89850  4.48809     32 d - - -
          2.68618  4.42225  2.77519  2.73123  3.46354  2.40513  3.72494  3.29354  2.67741  2.69355  4.24690  2.90347  2.73739  3.18146  2.89801  2.37887  2.77519  2.98518  4.58477  3.61503
          0.00942  5.06507  5.78742  0.61958  0.77255  0.71300  0.67368
     19   2.31001  4.47361  4.38716  2.25075  1.98816  4.07601  4.34752  2.90427  3.69425  1.58936  3.56213  4.03213  4.44371  3.92047  3.88886  3.36110  3.21785  2.72059  2.82079  3.78516     33 l - - -
          2.68618  4.42225  2.77519  2.73123  3.46354  2.40513  3.72494  3.29354  2.67741  2.69355  4.24690  2.90347  2.73739  3.18146  2.89801  2.37887  2.77519  2.98518  4.58477  3.61503
          0.00942  5.06507  5.78742  0.61958  0.77255  0.71300  0.67368
     20   2.92330  5.41103  3.15993  1.97688  4.75155  2.63391  3.88333  4.23067  2.61723  3.71459  4.45794  3.16303  4.08857  2.10960  2.44918  2.29008  2.02964  3.80032  5.84934  4.44524     34 e - - -
          2.68618  4.42225  2.77519  2.73123  3.46354  2.40513  3.72494  3.29354  2.67741  2.69355  4.24690  2.90347  2.73739  3.18146  2.89801  2.37887  2.77519  2.98518  4.58477  3.61503
          0.00942  5.06507  5.78742  0.61958  0.77255  0.71300  0.67368
     21   2.94449  4.47732  4.22099  3.64138  3.58538  4.01401  2.70943  1.71645  3.53977  2.14927  3.58544  3.91947  2.75786  2.63175  3.77796  3.28914  3.17642  1.92551  5.08347  3.88209     35 i - - -
          2.68618  4.42225  2.77519  2.73123  3.46354  2.40513  3.72494  3.29354  2.67741  2.69355  4.24690  2.90347  2.73739  3.18146  2.89801  2.37887  2.77519  2.98518  4.58477  3.61503
          0.00942  5.06507  5.78742  0.61958  0.77255  0.71300  0.67368
     22   2.94273  5.37445  2.03085  1.65071  4.68593  3.70703  3.91162  2.76898  1.98875  2.65109  4.42540  3.18669  4.11037  3.02188  3.15042  2.91815  3.17518  3.74250  5.82605  4.43368     36 e - - -
          2.68618  4.42225  2.77519  2.73123  3.46354  2.40513  3.72494  3.29354  2.67741  2.69355  4.24690  2.90347  2.73739  3.18146  2.89801  2.37887  2.77519  2.98518  4.58477  3.61503
          0.00942  5.06507  5.78742  0.61958  0.77255  0.71300  0.67368
     23   3.17225  5.73251  1.77716  1.40379  5.06161  2.48327  4.07889  4.56526  2.19946  4.03230  4.79423  3.21293  4.24153  3.19583  3.43156  2.32177  3.42006  4.11780  6.16356  4.71387     37 e - - -
          2.68618  4.42225  2.77519  2.73123  3.46354  2.40513  3.72494  3.29354  2.67741  2.69355  4.24690  2.90347  2.73739  3.18146  2.89801  2.37887  2.77519  2.98518  4.58477  3.61503
          0.00942  5.06507  5.78742  0.61958  0.77255  0.71300  0.67368
     24   2.91926  5.38602  2.48038  2.62045  4.71469  3.69077  3.88629  4.18822  1.69895  2.65916  4.43423  2.45616  4.08860  2.98974  3.11838  2.27943  2.17792  3.76846  5.83069  4.43044     38 k - - -
          2.68618  4.42225  2.77519  2.73123  3.46354  2.40513  3.72494  3.29354  2.67741  2.69355  4.24690  2.90347  2.73739  3.18146  2.89801  2.37887  2.77519  2.98518  4.58477  3.61503
          0.00942  5.06507  5.78742  0.61958  0.77255  0.71300  0.67368
     25   2.28947  4.79005  3.63056  1.64719  3.95379  3.86646  4.10152  2.46797  3.03111  2.36226  3.88445  3.52221  4.24913  3.35951  2.49258  3.09703  3.16907  2.33205  5.36149  4.10110     39 e - - -
          2.68618  4.42225  2.77519  2.73123  3.46354  2.40513  3.72494  3.29354  2.67741  2.69355  4.24690  2.90347  2.73739  3.18146  2.89801  2.37887  2.77519  2.98518  4.58477  3.61503
          0.00942  5.06507  5.78742  0.61958  0.77255  0.71300  0.67368
     26   2.94168  5.10792  3.42092  2.88044  4.47754  1.70849  4.05840  3.89665  2.83852  2.54758  4.30858  3.37325  2.69889  3.21242  2.40170  1.86459  3.20720  3.54699  5.73023  4.40713     40 g - - -
          2.68618  4.42225  2.77519  2.73123  3.46354  2.40513  3.72494  3.29354  2.67741  2.69355  4.24690  2.90347  2.73739  3.18146  2.89801  2.37887  2.77519  2.98518  4.58477  3.61503
          0.00942  5.06507  5.78742  0.61958  0.77255  0.71300  0.67368
     27   2.35129  5.41140  2.17602  2.14384  4.74759  2.63450  3.88228  4.22815  1.98304  3.71336  4.45621  3.15636  2.78559  2.98268  3.11797  2.88469  3.15208  2.69012  5.85004  4.44264     41 k - - -
          2.68618  4.42225  2.77519  2.73123  3.46354  2.40513  3.72494  3.29354  2.67741  2.69355  4.24690  2.90347  2.73739  3.18146  2.89801  2.37887  2.77519  2.98518  4.58477  3.61503
          0.00942  5.06507  5.78742  0.61958  0.77255  0.71300  0.67368
     28   1.94751  5.36897  2.17696  2.63132  4.68991  2.64834  3.89674  4.15759  2.16367  3.66567  4.42153  3.17558  4.09598  2.35444  3.13501  2.89867  3.15731  2.41344  5.82108  4.42568     42 a - - -
          2.68618  4.42225  2.77519  2.73123  3.46354  2.40513  3.72494  3.29354  2.67741  2.69355  4.24690  2.90347  2.73739  3.18146  2.89801  2.37887  2.77519  2.98518  4.58477  3.61503
          0.00942  5.06507  5.78742  0.61958  0.77255  0.71300  0.67368
     29   1.51775  4.97571  3.45291  2.26760  4.16827  3.80685  4.01710  3.56646  2.84661  2.44735  4.06069  3.38802  4.19517  3.21079  2.43432  3.02757  3.17314  3.28597  5.50030  2.47339     43 a - - -
          2.68618  4.42225  2.77519  2.73123  3.46354  2.40513  3.72494  3.29354  2.67741  2.69355  4.24690  2.90347  2.73739  3.18146  2.89801  2.37887  2.77519  2.98518  4.58477  3.61503
          0.00942  5.06507  5.78742  0.61958  0.77255  0.71300  0.67368
     30   3.04922  5.55925  1.58402  1.74757  4.88729  3.72545  3.98734  4.37410  2.77228  3.85843  4.61384  3.19109  4.16912  2.37552  3.28025  2.27899  3.28899  2.61140  5.99833  4.57467     44 d - - -
          2.68618  4.42225  2.77519  2.73123  3.46354  2.40513  3.72494  3.29354  2.67741  2.69355  4.24690  2.90347  2.73739  3.18146  2.89801  2.37887  2.77519  2.98518  4.58477  3.61503
          0.00942  5.06507  5.78742  0.61958  0.77255  0.71300  0.67368
     31   2.92106  5.05338  3.34730  1.87104  2.80853  3.76163  3.97719  2.37933  2.80031  3.30556  4.13273  2.48424  2.42521  3.14442  3.25547  2.36722  3.15366  3.37580  5.57112  4.25057     45 e - - -
          2.68618  4.42225  2.77519  2.73123  3.46354  2.40513  3.72494  3.29354  2.67741  2.69355  4.24690  2.90347  2.73739  3.18146  2.89801  2.37887  2.77519  2.98518  4.58477  3.61503
          0.00942  5.06507  5.78742  0.61958  0.77255  0.71300  0.67368
     32   2.92452  5.19598  3.26752  2.02085  4.45902  2.71582  3.93561  3.88597  2.19872  2.55461  4.26369  3.24744  1.99630  3.07118  3.17838  2.93895  3.15633  2.59221  5.68462  4.33377     46 p - - -
          2.68618  4.42225  2.77519  2.73123  3.46354  2.40513  3.72494  3.29354  2.67741  2.69355  4.24690  2.90347  2.73739  3.18146  2.89801  2.37887  2.77519  2.98518  4.58477  3.61503
          0.00942  5.06507  5.78742  0.61958  0.77255  0.71300  0.67368
     33   2.97860  5.28844  3.19326  2.17144  4.57707  3.73812  3.98184  4.01616  2.77016  2.08127  4.37449  2.42170  1.94765  3.11504  3.24728  2.09852  3.21818  3.65457  5.78685  4.42137     47 p - - -
          2.68618  4.42225  2.77519  2.73123  3.46354  2.40513  3.72494  3.29354  2.67741  2.69355  4.24690  2.90347  2.73739  3.18146  2.89801  2.37887  2.77519  2.98518  4.58477  3.61503
          0.00942  5.06507  5.78742  0.61958  0.77255  0.71300  0.67368
     34   2.98348  5.42553  3.25899  2.69280  4.76768  2.32155  3.91096  2.77842  2.09098  3.71498  4.47328  2.45537  4.13995  2.13593  1.95182  2.95462  3.20838  3.81599  5.84687  4.47230     48 r - - -
          2.68618  4.42225  2.77519  2.73123  3.46354  2.40513  3.72494  3.29354  2.67741  2.69355  4.24690  2.90347  2.73739  3.18146  2.89801  2.37887  2.77519  2.98518  4.58477  3.61503
          0.00942  5.06507  5.78742  0.61958  0.77255  0.36609  1.18234
     35   2.95466  4.95233  1.93712  2.32122  4.14013  3.83735  4.05745  2.35733  2.92596  3.18684  2.89963  3.43168  4.22379  3.26273  2.57549  3.05419  3.18614  2.48253  5.49255  2.78624     49 d - - -
          2.68618  4.42225  2.77519  2.73123  3.46354  2.40513  3.72494  3.29354  2.67741  2.69355  4.24690  2.90347  2.73739  3.18146  2.89801  2.37887  2.77519  2.98518  4.58477  3.61503
          0.00868  5.14645  5.86880  0.61958  0.77255  0.48576  0.95510
     36   1.58341  5.26651  3.27812  2.21559  2.83214  3.76837  4.01469  3.99949  2.80616  3.57342  4.36896  2.04589  4.18590  3.15067  3.28180  2.14069  3.22867  3.64184  5.78571  4.42703     50 a - - -
          2.68618  4.42225  2.77519  2.73123  3.46354  2.40513  3.72494  3.29354  2.67741  2.69355  4.24690  2.90347  2.73739  3.18146  2.89801  2.37887  2.77519  2.98518  4.58477  3.61503
          0.00868  5.14645  5.86880  0.61958  0.77255  0.48576  0.95510
     37   2.11177  5.47459  2.05042  2.65569  4.82329  3.72948  3.94354  4.30680  2.69207  3.78885  4.53191  1.90331  2.80207  3.04503  2.54330  2.31004  3.21576  3.87099  5.92315  4.51250     51 n - - -
          2.68618  4.42225  2.77519  2.73123  3.46354  2.40513  3.72494  3.29354  2.67741  2.69355  4.24690  2.90347  2.73739  3.18146  2.89801  2.37887  2.77519  2.98518  4.58477  3.61503
          0.00868  5.14645  5.86880  0.61958  0.77255  0.48576  0.95510
     38   3.01085  2.78434  4.31323  2.60173  3.65605  4.07819  4.39516  2.94583  3.64254  1.42198  3.64980  4.00883  1.98654  3.89378  3.87441  3.36256  3.24925  2.24608  5.16585  3.96710     52 l - - -
          2.68618  4.42225  2.77519  2.73123  3.46354  2.40513  3.72494  3.29354  2.67741  2.69355  4.24690  2.90347  2.73739  3.18146  2.89801  2.37887  2.77519  2.98518  4.58477  3.61503
          0.00868  5.14645  5.86880  0.61958  0.77255  0.48576  0.95510
     39   3.13103  5.59256  3.37276  1.84414  4.97488  2.62257  3.99357  4.43025  1.66789  3.87829  4.63779  3.33403  4.25378  2.09391  1.91766  3.09095  3.34815  4.00623  5.97182  4.61610     53 k - - -
          2.68618  4.42225  2.77519  2.73123  3.46354  2.40513  3.72494  3.29354  2.67741  2.69355  4.24690  2.90347  2.73739  3.18146  2.89801  2.37887  2.77519  2.98518  4.58477  3.61503
          0.00868  5.14645  5.86880  0.61958  0.77255  0.48576  0.95510
     40   2.95469  5.21335  3.31047  1.56428  2.88460  2.38709  3.97138  3.89587  2.24231  2.64240  4.28044  3.28591  4.16184  3.10952  3.22261  2.97281  2.46302  3.55531  5.70402  4.35540     54 e - - -
          2.68618  4.42225  2.77519  2.73123  3.46354  2.40513  3.72494  3.29354  2.67741  2.69355  4.24690  2.90347  2.73739  3.18146  2.89801  2.37887  2.77519  2.98518  4.58477  3.61503
          0.00868  5.14645  5.86880  0.61958  0.77255  0.48576  0.95510
     41   3.06621  5.18269  3.49703  1.33995  4.42499  3.89384  4.08251  2.60612  2.81724  3.39884  4.25932  3.44305  4.28336  3.24368  1.79819  3.12266  3.29415  2.54919  5.70461  4.39753     55 e - - -
          2.68618  4.42225  2.77519  2.73123  3.46354  2.40513  3.72494  3.29354  2.67741  2.69355  4.24690  2.90347  2.73739  3.18146  2.89801  2.37887  2.77519  2.98518  4.58477  3.61503
          0.00868  5.14645  5.86880  0.61958  0.77255  0.48576  0.95510
     42   2.41319  4.73322  2.16745  2.44124  3.88728  3.99116  4.25009  1.96341  3.26613  2.08989  3.83922  3.71648  4.37059  3.57044  3.62822  3.23841  3.24322  2.02522  5.34396  4.10511     56 i - - -
          2.68618  4.42225  2.77519  2.73123  3.46354  2.40513  3.72494  3.29354  2.67741  2.69355  4.24690  2.90347  2.73739  3.18146  2.89801  2.37887  2.77519  2.98518  4.58477  3.61503
          0.00868  5.14645  5.86880  0.61958  0.77255  0.48576  0.95510
     43   3.06645  5.56585  2.45857  1.32990  4.89200  3.76202  4.00898  4.37542  2.78350  2.33033  4.61756  3.22903  2.81700  2.16398  3.28566  3.02139  3.30411  3.94753  6.00424  4.58657     57 e - - -
          2.68618  4.42225  2.77519  2.73123  3.46354  2.40513  3.72494  3.29354  2.67741  2.69355  4.24690  2.90347  2.73739  3.18146  2.89801  2.37887  2.77519  2.98518  4.58477  3.61503
          0.00868  5.14645  5.86880  0.61958  0.77255  0.48576  0.95510
     44   2.30678  4.77275  3.74971  2.02865  3.92475  3.93110  4.17275  2.47139  3.13705  2.12782  3.86976  3.61946  4.31192  3.46007  1.94852  3.16820  3.21193  2.33743  5.35154  4.10351     58 r - - -
          2.68618  4.42225  2.77519  2.73123  3.46354  2.40513  3.72494  3.29354  2.67741  2.69355  4.24690  2.90347  2.73739  3.18146  2.89801  2.37887  2.77519  2.98518  4.58477  3.61503
          0.00868  5.14645  5.86880  0.61958  0.77255  0.48576  0.95510
     45   1.70633  4.63537  4.46310  2.57633  3.72193  4.23719  4.55903  1.83934  3.81133  1.38441  3.68103  4.17286  4.60442  4.05847  4.03345  3.53061  3.37740  2.65914  5.29443  4.10343     59 l - - -
          2.68618  4.42225  2.77519  2.73123  3.46354  2.40513  3.72494  3.29354  2.67741  2.69355  4.24690  2.90347  2.73739  3.18146  2.89801  2.37887  2.77519  2.98518  4.58477  3.61503
          0.00868  5.14645  5.86880  0.61958  0.77255  0.48576  0.95510
     46   2.38829  5.44223  3.20138  2.17467  4.78433  2.39297  3.90987  4.26476  1.85656  3.74598  4.48683  3.19354  4.11686  3.00864  2.24366  2.40891  2.45221  3.83196  5.87839  4.47354     60 k - - -
          2.68618  4.42225  2.77519  2.73123  3.46354  2.40513  3.72494  3.29354  2.67741  2.69355  4.24690  2.90347  2.73739  3.18146  2.89801  2.37887  2.77519  2.98518  4.58477  3.61503
          0.00868  5.14645  5.86880  0.61958  0.77255  0.48576  0.95510
     47   2.33291  5.53778  2.19663  1.47656  4.87850  3.74016  3.96425  4.36805  2.72140  3.84149  4.58383  2.46025  2.78339  3.06617  2.49588  2.97181  3.25239  3.92692  5.97049  4.55080     61 e - - -
          2.68618  4.42225  2.77519  2.73123  3.46354  2.40513  3.72494  3.29354  2.67741  2.69355  4.24690  2.90347  2.73739  3.18146  2.89801  2.37887  2.77519  2.98518  4.58477  3.61503
          0.00868  5.14645  5.86880  0.61958  0.77255  0.48576  0.95510
     48   1.50005  5.53229  3.13944  1.65092  4.90172  3.77324  4.05215  4.37832  2.82543  3.87700  4.63917  3.27018  4.22229  2.01411  3.31678  2.32223  3.32992  3.95141  6.02479  4.61833     62 a - - -
          2.68618  4.42225  2.77519  2.73123  3.46354  2.40513  3.72494  3.29354  2.67741  2.69355  4.24690  2.90347  2.73739  3.18146  2.89801  2.37887  2.77519  2.98518  4.58477  3.61503
          0.00868  5.14645  5.86880  0.61958  0.77255  0.48576  0.95510
     49   2.39081  4.48091  4.38266  3.79901  2.08518  2.36181  4.37631  1.88585  2.33624  2.13260  3.59291  4.03234  4.44762  3.91898  3.88616  3.35957  3.21826  2.72350  5.09232  3.89689     63 i - - -
          2.68618  4.42225  2.77519  2.73123  3.46354  2.40513  3.72494  3.29354  2.67741  2.69355  4.24690  2.90347  2.73739  3.18146  2.89801  2.37887  2.77519  2.98518  4.58477  3.61503
          0.00868  5.14645  5.86880  0.61958  0.77255  0.48576  0.95510
     50   1.97975  5.38612  3.24300  1.85380  4.69794  3.75615  3.94972  4.15389  2.68635  2.40680  4.44210  2.12484  4.15397  3.06222  2.18491  2.96225  3.21189  3.75977  5.84014  4.45943     64 e - - -
          2.68618  4.42225  2.77519  2.73123  3.46354  2.40513  3.72494  3.29354  2.67741  2.69355  4.24690  2.90347  2.73739  3.18146  2.89801  2.37887  2.77519  2.98518  4.58477  3.61503
          0.00868  5.14645  5.86880  0.61958  0.77255  0.48576  0.95510
     51   2.37874  5.53820  3.14690  2.13507  4.92104  3.78083  4.07026  4.39690  2.84109  3.89585  4.66016  3.28490  4.23612  1.52392  3.32751  1.50154  3.34776  3.96858  6.04293  4.63878     65 s - - -
          2.68618  4.42225  2.77519  2.73123  3.46354  2.40513  3.72494  3.29354  2.67741  2.69355  4.24690  2.90347  2.73739  3.18146  2.89801  2.37887  2.77519  2.98518  4.58477  3.61503
          0.00868  5.14645  5.86880  0.61958  0.77255  0.48576  0.95510
     52   1.66496  4.99823  3.50471  2.95828  4.19955  3.84828  2.88573  3.59307  2.91960  1.88355  4.09472  3.44568  2.43602  2.47278  3.34101  3.07711  3.21927  3.31498  5.54005  4.24772     66 a - - -
          2.68618  4.42225  2.77519  2.73123  3.46354  2.40513  3.72494  3.29354  2.67741  2.69355  4.24690  2.90347  2.73739  3.18146  2.89801  2.37887  2.77519  2.98518  4.58477  3.61503
          0.00868  5.14645  5.86880  0.61958  0.77255  0.48576  0.95510
     53   3.39509  4.90655  4.54102  1.14837  3.94603  4.51617  4.83223  2.14109  3.93310  1.67035  3.81304  4.35183  4.85209  4.21031  4.22527  3.80514  3.63095  2.02655  5.65888  4.46852     67 e - - -
          2.68618  4.42225  2.77519  2.73123  3.46354  2.40513  3.72494  3.29354  2.67741  2.69355  4.24690  2.90347  2.73739  3.18146  2.89801  2.37887  2.77519  2.98518  4.58477  3.61503
          0.00868  5.14645  5.86880  0.61958  0.77255  0.48576  0.95510
     54   2.35110  5.40134  3.21941  1.78116  4.72105  3.73706  3.92854  2.82638  2.19332  3.69429  4.45077  3.21597  2.04428  2.42957  3.14970  2.93534  3.19143  3.77844  5.84861  4.45692     68 e - - -
          2.68618  4.42225  2.77519  2.73123  3.46354  2.40513  3.72494  3.29354  2.67741  2.69355  4.24690  2.90347  2.73739  3.18146  2.89801  2.37887  2.77519  2.98518  4.58477  3.61503
          0.00868  5.14645  5.86880  0.61958  0.77255  0.48576  0.95510
     55   3.01461  5.49738  3.19225  1.49215  4.83580  3.75825  3.95658  4.31116  2.16367  3.79423  4.54448  2.55330  4.16461  1.98636  3.15441  2.97729  3.24573  2.38088  5.92740  4.52756     69 e - - -
          2.68618  4.42225  2.77519  2.73123  3.46354  2.40513  3.72494  3.29354  2.67741  2.69355  4.24690  2.90347  2.73739  3.18146  2.89801  2.37887  2.77519  2.98518  4.58477  3.61503
          0.00868  5.14645  5.86880  0.61958  0.77255  0.48576  0.95510
     56   1.91558  4.54208  4.30770  3.72903  3.65986  4.08705  4.38704  1.93831  2.55667  1.66691  3.65236  4.00244  4.46142  3.87944  3.85230  3.36676  2.14226  2.73127  5.16651  3.96665     70 l - - -
          2.68618  4.42225  2.77519  2.73123  3.46354  2.40513  3.72494  3.29354  2.67741  2.69355  4.24690  2.90347  2.73739  3.18146  2.89801  2.37887  2.77519  2.98518  4.58477  3.61503
          0.00868  5.14645  5.86880  0.61958  0.77255  0.48576  0.95510
     57   2.16601  5.41874  3.21087  2.19124  4.74883  3.72709  2.74067  4.22228  2.64943  3.71626  4.46411  2.47557  4.12053  2.38792  2.13112  2.91958  3.18043  2.41266  5.85921  4.46050     71 r - - -
          2.68618  4.42225  2.77519  2.73123  3.46354  2.40513  3.72494  3.29354  2.67741  2.69355  4.24690  2.90347  2.73739  3.18146  2.89801  2.37887  2.77519  2.98518  4.58477  3.61503
          0.00868  5.14645  5.86880  0.61958  0.77255  0.48576  0.95510
     58   2.97287  5.35844  3.27564  1.88831  4.66353  3.76123  3.94197  2.82926  2.01533  3.64118  2.88008  3.24943  4.15167  3.05603  1.90089  2.32651  3.20165  3.72762  5.81101  4.43849     72 e - - -
          2.68618  4.42225  2.77519  2.73123  3.46354  2.40513  3.72494  3.29354  2.67741  2.69355  4.24690  2.90347  2.73739  3.18146  2.89801  2.37887  2.77519  2.98518  4.58477  3.61503
          0.00868  5.14645  5.86880  0.61958  0.77255  0.48576  0.95510
     59   3.00298  5.43907  3.26248  1.85018  4.76890  3.77136  3.94764  2.80861  2.65071  3.72870  4.48863  3.24953  2.44897  1.76322  2.20275  2.97643  3.23081  3.82235  5.87287  4.49202     73 q - - -
          2.68618  4.42225  2.77519  2.73123  3.46354  2.40513  3.72494  3.29354  2.67741  2.69355  4.24690  2.90347  2.73739  3.18146  2.89801  2.37887  2.77519  2.98518  4.58477  3.61503
          0.00868  5.14645  5.86880  0.61958  0.77255  0.48576  0.95510
     60   2.00268  5.33805  2.23974  2.68434  4.63782  3.73584  3.92913  2.94832  2.20846  2.65782  4.39138  3.22371  4.12875  2.20714  3.16767  2.32304  3.17544  3.70402  5.79911  4.41757     74 a - - -
          2.68618  4.42225  2.77519  2.73123  3.46354  2.40513  3.72494  3.29354  2.67741  2.69355  4.24690  2.90347  2.73739  3.18146  2.89801  2.37887  2.77519  2.98518  4.58477  3.61503
          0.00868  5.14645  5.86880  0.61958  0.77255  0.48576  0.95510
     61   3.47218  5.88734  3.30214  0.73826  5.23818  4.02049  2.56843  4.72088  2.78912  4.15753  4.96925  3.49189  4.48282  3.34949  2.29404  3.41092  3.69284  4.32052  6.21714  4.87503     75 e - - -
          2.68618  4.42225  2.77519  2.73123  3.46354  2.40513  3.72494  3.29354  2.67741  2.69355  4.24690  2.90347  2.73739  3.18146  2.89801  2.37887  2.77519  2.98518  4.58477  3.61503
          0.00868  5.14645  5.86880  0.61958  0.77255  0.48576  0.95510
     62   2.96428  5.39781  3.24404  1.85921  4.71852  3.74557  3.92742  2.48213  2.15720  2.42747  4.44651  2.50124  4.13717  2.47246  2.47680  2.94066  3.19367  3.77560  5.84141  4.45533     76 e - - -
          2.68618  4.42225  2.77519  2.73123  3.46354  2.40513  3.72494  3.29354  2.67741  2.69355  4.24690  2.90347  2.73739  3.18146  2.89801  2.37887  2.77519  2.98518  4.58477  3.61503
          0.00868  5.14645  5.86880  0.61958  0.77255  0.48576  0.95510
     63   0.91324  5.90380  2.21678  2.15976  5.22413  3.84763  4.24635  4.72620  3.12893  4.20894  4.99809  3.30994  4.38045  2.35761  3.67259  3.27932  3.61928  4.29010  6.35695  4.89548     77 a - - -
          2.68618  4.42225  2.77519  2.73123  3.46354  2.40513  3.72494  3.29354  2.67741  2.69355  4.24690  2.90347  2.73739  3.18146  2.89801  2.37887  2.77519  2.98518  4.58477  3.61503
          0.00868  5.14645  5.86880  0.61958  0.77255  0.48576  0.95510
     64   3.06963  5.42111  3.39120  2.81651  4.74638  2.17609  3.99215  4.18417  1.47177  3.70147  4.48401  3.33664  4.22963  3.10932  2.32700  3.05806  2.18591  3.80603  5.85435  2.85579     78 k - - -
          2.68618  4.42225  2.77519  2.73123  3.46354  2.40513  3.72494  3.29354  2.67741  2.69355  4.24690  2.90347  2.73739  3.18146  2.89801  2.37887  2.77519  2.98518  4.58477  3.61503
          0.00868  5.14645  5.86880  0.61958  0.77255  0.48576  0.95510
     65   2.96275  5.40369  3.22289  1.72914  4.72254  3.73937  3.92879  2.82591  2.19109  3.69574  4.45235  2.57271  4.13441  2.15105  3.14482  2.93752  3.19336  3.78093  5.84866  2.35182     79 e - - -
          2.68618  4.42225  2.77519  2.73123  3.46354  2.40513  3.72494  3.29354  2.67741  2.69355  4.24690  2.90347  2.73739  3.18146  2.89801  2.37887  2.77519  2.98518  4.58477  3.61503
          0.00868  5.14645  5.86880  0.61958  0.77255  0.48576  0.95510
     66   2.39348  5.58053  1.83319  1.96908  4.92034  3.75076  3.98958  4.41293  2.20802  3.88329  4.62744  2.42375  4.18022  1.94654  3.25961  3.00035  3.28694  3.96927  6.01089  4.58604     80 d - - -
          2.68618  4.42225  2.77519  2.73123  3.46354  2.40513  3.72494  3.29354  2.67741  2.69355  4.24690  2.90347  2.73739  3.18146  2.89801  2.37887  2.77519  2.98518  4.58477  3.61503
          0.00868  5.14645  5.86880  0.61958  0.77255  0.48576  0.95510
     67   1.50190  4.62976  2.76287  3.39537  3.76187  2.72956  4.24944  3.11423  3.34057  2.22410  3.74183  3.76664  4.35703  3.62816  3.66398  3.23164  3.20579  2.08160  3.09502  4.00267     81 a - - -
          2.68618  4.42225  2.77519  2.73123  3.46354  2.40513  3.72494  3.29354  2.67741  2.69355  4.24690  2.90347  2.73739  3.18146  2.89801  2.37887  2.77519  2.98518  4.58477  3.61503
          0.00868  5.14645  5.86880  0.61958  0.77255  0.48576  0.95510
     68   1.93344  5.09851  3.46386  2.93198  2.81545  2.13509  4.11199  3.86982  2.93277  3.48570  4.30410  3.42189  4.22585  1.83089  3.38410  2.06820  3.23391  3.53029  5.73475  4.41348     82 q - - -
          2.68618  4.42225  2.77519  2.73123  3.46354  2.40513  3.72494  3.29354  2.67741  2.69355  4.24690  2.90347  2.73739  3.18146  2.89801  2.37887  2.77519  2.98518  4.58477  3.61503
          0.00868  5.14645  5.86880  0.61958  0.77255  0.48576  0.95510
     69   1.98833  4.97646  3.47822  2.33013  4.16975  2.37375  4.06555  1.96364  2.93304  3.21650  4.06628  2.54302  4.22937  3.26805  3.36824  3.06094  3.19989  3.28287  5.51788  2.87159     83 i - - -
          2.68618  4.42225  2.77519  2.73123  3.46354  2.40513  3.72494  3.29354  2.67741  2.69355  4.24690  2.90347  2.73739  3.18146  2.89801  2.37887  2.77519  2.98518  4.58477  3.61503
          0.00868  5.14645  5.86880  0.61958  0.77255  0.48576  0.95510
     70   2.00265  5.41379  2.49420  1.77957  4.73970  3.72573  3.92052  2.83980  2.66579  3.71146  4.46164  3.20150  4.12254  3.02441  2.43705  2.10876  3.18323  3.79437  5.85961  4.46020     84 e - - -
          2.68618  4.42225  2.77519  2.73123  3.46354  2.40513  3.72494  3.29354  2.67741  2.69355  4.24690  2.90347  2.73739  3.18146  2.89801  2.37887  2.77519  2.98518  4.58477  3.61503
          0.00868  5.14645  5.86880  0.61958  0.77255  0.48576  0.95510
     71   2.36805  5.65808  1.74521  1.49209  4.99347  3.77419  4.05010  4.48892  2.29337  3.96091  4.71346  3.23592  4.22805  3.15995  3.35457  2.11281  3.36350  4.04590  6.09221  4.65878     85 e - - -
          2.68618  4.42225  2.77519  2.73123  3.46354  2.40513  3.72494  3.29354  2.67741  2.69355  4.24690  2.90347  2.73739  3.18146  2.89801  2.37887  2.77519  2.98518  4.58477  3.61503
          0.00868  5.14645  5.86880  0.61958  0.77255  0.48576  0.95510
     72   2.32591  5.40833  3.23241  2.68631  4.75900  2.21712  3.94128  4.22888  1.72516  3.72852  4.48074  3.22650  2.45968  2.47153  3.15387  2.93938  2.47980  3.80917  5.87489  4.48203     86 k - - -
          2.68618  4.42225  2.77519  2.73123  3.46354  2.40513  3.72494  3.29354  2.67741  2.69355  4.24690  2.90347  2.73739  3.18146  2.89801  2.37887  2.77519  2.98518  4.58477  3.61503
          0.00868  5.14645  5.86880  0.61958  0.77255  0.48576  0.95510
     73   2.11101  5.55697  3.34868  1.85348  4.93049  3.83860  3.97471  4.38995  1.82106  3.84573  4.60173  3.30799  4.22585  2.35364  1.78153  3.05418  3.31172  3.96536  5.94745  4.58359     87 r - - -
          2.68618  4.42225  2.77519  2.73123  3.46354  2.40513  3.72494  3.29354  2.67741  2.69355  4.24690  2.90347  2.73739  3.18146  2.89801  2.37887  2.77519  2.98518  4.58477  3.61503
          0.00868  5.14645  5.86880  0.61958  0.77255  0.48576  0.95510
     74   2.32756  4.96991  3.49918  2.93826  4.16355  2.38234  4.05500  3.55343  2.91068  1.94104  4.05726  3.42771  4.22394  2.48114  2.56496  2.39747  3.19093  3.27713  2.97664  4.21641     88 l - - -
          2.68618  4.42225  2.77519  2.73123  3.46354  2.40513  3.72494  3.29354  2.67741  2.69355  4.24690  2.90347  2.73739  3.18146  2.89801  2.37887  2.77519  2.98518  4.58477  3.61503
          0.00868  5.14645  5.86880  0.61958  0.77255  0.48576  0.95510
     75   2.34255  4.44561  4.49630  3.90687  3.54456  4.09347  4.39967  1.78002  3.77779  2.12101  2.52749  4.09428  2.41939  2.69061  3.94133  3.38241  3.21469  2.69491  5.05804  2.64694     89 i - - -
          2.68618  4.42225  2.77519  2.73123  3.46354  2.40513  3.72494  3.29354  2.67741  2.69355  4.24690  2.90347  2.73739  3.18146  2.89801  2.37887  2.77519  2.98518  4.58477  3.61503
          0.00868  5.14645  5.86880  0.61958  0.77255  0.48576  0.95510
     76   1.82517  5.43248  3.24386  1.17396  5.06507  2.49302  4.27609  4.54560  3.10690  4.06768  4.83826  3.42571  4.31600  3.40914  3.60137  1.98443  3.43488  4.06534  6.22468  4.83328     90 e - - -
          2.68618  4.42225  2.77519  2.73123  3.46354  2.40513  3.72494  3.29354  2.67741  2.69355  4.24690  2.90347  2.73739  3.18146  2.89801  2.37887  2.77519  2.98518  4.58477  3.61503
          0.00868  5.14645  5.86880  0.61958  0.77255  0.48576  0.95510
     77   3.08750  5.56223  3.28570  1.50847  4.92601  2.32465  2.19342  4.39177  2.11305  3.85333  4.60858  3.28952  4.21956  3.08542  2.32808  3.04736  3.31121  3.96534  5.96260  4.58638     91 e - - -
          2.68618  4.42225  2.77519  2.73123  3.46354  2.40513  3.72494  3.29354  2.67741  2.69355  4.24690  2.90347  2.73739  3.18146  2.89801  2.37887  2.77519  2.98518  4.58477  3.61503
          0.00868  5.14645  5.86880  0.61958  0.77255  0.48576  0.95510
     78   1.20307  5.23687  3.53947  3.07429  4.92739  2.48677  4.29442  4.37681  1.80507  3.93124  4.71268  3.53561  2.23803  3.43512  3.47510  3.09164  3.36871  3.91583  6.10412  4.77295     92 a - - -
          2.68618  4.42225  2.77519  2.73123  3.46354  2.40513  3.72494  3.29354  2.67741  2.69355  4.24690  2.90347  2.73739  3.18146  2.89801  2.37887  2.77519  2.98518  4.58477  3.61503
          0.00868  5.14645  5.86880  0.61958  0.77255  0.48576  0.95510
     79   3.05689  5.57347  1.80921  2.12738  4.91073  3.76014  3.99290  4.39924  1.75024  3.87329  4.62133  3.22432  4.18743  2.37395  3.24259  3.00940  3.29257  3.96162  6.00216  2.25031     93 k - - -
          2.68618  4.42225  2.77519  2.73123  3.46354  2.40513  3.72494  3.29354  2.67741  2.69355  4.24690  2.90347  2.73739  3.18146  2.89801  2.37887  2.77519  2.98518  4.58477  3.61503
          0.00868  5.14645  5.86880  0.61958  0.77255  0.48576  0.95510
     80   1.34374  5.49539  2.10776  2.72658  4.89810  2.60825  4.05151  4.37816  2.22750  3.87615  4.63316  3.27051  4.20927  3.16436  3.32832  2.30765  3.30856  3.94096  6.02280  4.61531     94 a - - -
          2.68618  4.42225  2.77519  2.73123  3.46354  2.40513  3.72494  3.29354  2.67741  2.69355  4.24690  2.90347  2.73739  3.18146  2.89801  2.37887  2.77519  2.98518  4.58477  3.61503
          0.00868  5.14645  5.86880  0.61958  0.77255  0.48576  0.95510
     81   2.94564  5.39489  3.21590  1.93231  4.71589  3.72737  3.91664  2.81863  2.02383  3.68921  4.44228  2.50053  4.12062  2.38591  3.14460  2.91978  2.21832  3.77261  5.84153  2.91051     95 e - - -
          2.68618  4.42225  2.77519  2.73123  3.46354  2.40513  3.72494  3.29354  2.67741  2.69355  4.24690  2.90347  2.73739  3.18146  2.89801  2.37887  2.77519  2.98518  4.58477  3.61503
          0.00868  5.14645  5.86880  0.61958  0.77255  0.48576  0.95510
     82   2.16539  5.39892  3.21640  1.98781  4.72135  2.27209  2.82489  2.86989  2.65773  3.69364  4.44626  3.20568  4.12184  2.39122  2.43361  2.92130  3.17859  3.77748  5.84465  4.44985     96 e - - -
          2.67820  4.42910  2.76988  2.71562  3.47039  2.40837  3.72598  3.29340  2.67692  2.69361  4.25375  2.90712  2.73991  3.18241  2.89869  2.38432  2.77659  2.98936  4.58476  3.61446
          1.06850  0.95656  1.30098  3.56043  0.02884  0.48576  0.95510
     83   3.21503  4.55356  5.08668  4.50561  3.46516  4.44709  4.75150  1.65299  4.33152  1.76377  3.46551  4.56300  4.76142  4.46318  4.38213  3.77371  3.44820  1.81473  5.17773  1.57556    148 y - - -
          2.68618  4.42225  2.77519  2.73123  3.46354  2.40513  3.72494  3.29354  2.67741  2.69355  4.24690  2.90347  2.73739  3.18146  2.89801  2.37887  2.77519  2.98518  4.58477  3.61503
          0.01191  4.83251  5.55485  0.61958  0.77255  0.69973  0.68661
     84   2.05623  5.30763  3.17206  1.37018  4.61163  3.70551  3.91168  4.04593  2.07777  2.58394  4.37446  3.20120  4.11418  3.03346  3.09481  2.93705  3.18103  3.67163  5.77097  4.40406    149 e - - -
          2.68618  4.42225  2.77519  2.73123  3.46354  2.40513  3.72494  3.29354  2.67741  2.69355  4.24690  2.90347  2.73739  3.18146  2.89801  2.37887  2.77519  2.98518  4.58477  3.61503
          0.01050  4.95782  5.68017  0.61958  0.77255  0.52743  0.89188
     85   2.06064  5.53629  2.33149  1.51335  4.87578  3.71321  3.94989  4.36638  1.97492  3.83827  4.58383  3.17649  4.14182  2.34864  3.21258  2.96246  3.24773  3.92497  5.96667  4.54443    150 e - - -
          2.68618  4.42225  2.77519  2.73123  3.46354  2.40513  3.72494  3.29354  2.67741  2.69355  4.24690  2.90347  2.73739  3.18146  2.89801  2.37887  2.77519  2.98518  4.58477  3.61503
          0.00942  5.06507  5.78742  0.61958  0.77255  0.71300  0.67368
     86   2.24712  5.44260  3.30426  2.88397  4.91879  1.12877  4.12988  4.36177  2.13241  3.87813  4.67037  3.39375  4.29153  2.36978  3.20321  3.13461  3.40220  3.95025  6.02573  4.68206    151 g - - -
          2.68618  4.42225  2.77519  2.73123  3.46354  2.40513  3.72494  3.29354  2.67741  2.69355  4.24690  2.90347  2.73739  3.18146  2.89801  2.37887  2.77519  2.98518  4.58477  3.61503
          0.00942  5.06507  5.78742  0.61958  0.77255  0.36609  1.18234
     87   3.24050  4.64393  4.87575  4.30119  2.46287  4.35255  4.45709  2.25915  4.11777  2.06257  3.68864  4.37429  4.70338  4.28712  1.88499  3.65780  3.47001  2.87591  4.89687  1.42893    152 y - - -
          2.68618  4.42225  2.77519  2.73123  3.46354  2.40513  3.72494  3.29354  2.67741  2.69355  4.24690  2.90347  2.73739  3.18146  2.89801  2.37887  2.77519  2.98518  4.58477  3.61503
          0.00868  5.14645  5.86880  0.61958  0.77255  0.48576  0.95510
     88   1.95076  5.48512  2.17688  1.75247  4.81897  3.73702  3.94970  4.29857  1.85398  3.78597  4.53316  3.20714  4.14747  3.05307  3.19574  2.95563  3.22742  2.77416  5.92463  4.51494    153 e - - -
          2.68618  4.42225  2.77519  2.73123  3.46354  2.40513  3.72494  3.29354  2.67741  2.69355  4.24690  2.90347  2.73739  3.18146  2.89801  2.37887  2.77519  2.98518  4.58477  3.61503
          0.00868  5.14645  5.86880  0.61958  0.77255  0.48576  0.95510
     89   1.88974  5.87454  1.93778  1.32067  5.19677  3.82714  4.19130  4.70527  3.04869  4.17245  4.94576  3.28219  4.33958  1.94368  3.58863  3.22246  3.55561  4.25749  6.30712  4.84474    154 e - - -
          2.68618  4.42225  2.77519  2.73123  3.46354  2.40513  3.72494  3.29354  2.67741  2.69355  4.24690  2.90347  2.73739  3.18146  2.89801  2.37887  2.77519  2.98518  4.58477  3.61503
          0.00868  5.14645  5.86880  0.61958  0.77255  0.48576  0.95510
     90   2.11214  4.84624  4.58453  4.22372  4.85830  0.75207  5.09640  2.42334  4.20380  3.95591  4.80865  4.23275  4.49524  4.44660  4.45731  2.13655  3.46134  3.74202  6.26920  5.09319    155 g - - -
          2.68618  4.42225  2.77519  2.73123  3.46354  2.40513  3.72494  3.29354  2.67741  2.69355  4.24690  2.90347  2.73739  3.18146  2.89801  2.37887  2.77519  2.98518  4.58477  3.61503
          0.00868  5.14645  5.86880  0.61958  0.77255  0.48576  0.95510
     91   3.01217  4.67338  3.98328  2.51926  3.77110  4.00851  4.25090  3.14414  3.29122  2.24521  3.77474  3.78311  4.38461  3.62538  2.54803  3.26738  3.24224  1.97180  5.23590  1.53281    156 y - - -
          2.68618  4.42225  2.77519  2.73123  3.46354  2.40513  3.72494  3.29354  2.67741  2.69355  4.24690  2.90347  2.73739  3.18146  2.89801  2.37887  2.77519  2.98518  4.58477  3.61503
          0.00868  5.14645  5.86880  0.61958  0.77255  0.48576  0.95510
     92   1.21273  5.73181  2.21915  2.10330  5.12709  3.81721  4.21558  4.61977  3.07518  4.11591  4.89556  3.31897  4.33762  3.34559  3.60539  1.71578  3.52729  4.17746  6.26813  4.82904    157 a - - -
          2.68618  4.42225  2.77519  2.73123  3.46354  2.40513  3.72494  3.29354  2.67741  2.69355  4.24690  2.90347  2.73739  3.18146  2.89801  2.37887  2.77519  2.98518  4.58477  3.61503
          0.00868  5.14645  5.86880  0.61958  0.77255  0.48576  0.95510
     93   2.38869  5.43447  3.20344  1.70564  4.76897  3.72782  3.91683  4.24517  2.01546  2.81611  4.47959  3.20027  4.12308  2.38581  3.13596  1.96268  3.18642  3.81975  5.87269  4.47127    158 e - - -
          2.68618  4.42225  2.77519  2.73123  3.46354  2.40513  3.72494  3.29354  2.67741  2.69355  4.24690  2.90347  2.73739  3.18146  2.89801  2.37887  2.77519  2.98518  4.58477  3.61503
          0.00868  5.14645  5.86880  0.61958  0.77255  0.48576  0.95510
     94   1.72842  4.79764  3.76187  3.21607  2.68166  1.71156  4.18542  3.33689  3.18426  3.03088  3.91807  3.64199  4.33058  2.58585  3.56115  3.18308  3.24108  3.09784  5.31219  2.69236    159 g - - -
          2.68618  4.42225  2.77519  2.73123  3.46354  2.40513  3.72494  3.29354  2.67741  2.69355  4.24690  2.90347  2.73739  3.18146  2.89801  2.37887  2.77519  2.98518  4.58477  3.61503
          0.00868  5.14645  5.86880  0.61958  0.77255  0.48576  0.95510
     95   2.95924  5.28588  3.27388  1.71629  4.56241  3.75792  3.95483  4.00298  2.27856  2.18493  4.34595  2.51422  4.15170  3.08026  3.19143  2.95989  2.45929  3.63984  5.75926  2.57747    160 e - - -
          2.68618  4.42225  2.77519  2.73123  3.46354  2.40513  3.72494  3.29354  2.67741  2.69355  4.24690  2.90347  2.73739  3.18146  2.89801  2.37887  2.77519  2.98518  4.58477  3.61503
          0.00868  5.14645  5.86880  0.61958  0.77255  0.48576  0.95510
     96   1.29130  5.72335  2.28583  1.92275  5.05428  2.54220  4.10817  4.55084  2.92616  4.02773  4.79040  3.25857  4.27277  2.35910  3.44839  3.12665  3.43549  4.11090  6.16531  4.72493    161 a - - -
          2.68618  4.42225  2.77519  2.73123  3.46354  2.40513  3.72494  3.29354  2.67741  2.69355  4.24690  2.90347  2.73739  3.18146  2.89801  2.37887  2.77519  2.98518  4.58477  3.61503
          0.00868  5.14645  5.86880  0.61958  0.77255  0.48576  0.95510
     97   3.04916  5.52253  3.18304  1.39084  4.87829  3.77156  3.99479  4.35375  1.82808  3.83774  4.59185  3.25131  4.19298  3.10154  3.19660  2.12917  2.18288  3.92539  5.97124  4.57132    162 e - - -
          2.68618  4.42225  2.77519  2.73123  3.46354  2.40513  3.72494  3.29354  2.67741  2.69355  4.24690  2.90347  2.73739  3.18146  2.89801  2.37887  2.77519  2.98518  4.58477  3.61503
          0.00868  5.14645  5.86880  0.61958  0.77255  0.48576  0.95510
     98   1.63039  5.01032  3.58820  3.03993  4.34460  2.34337  4.16066  3.74115  2.99112  2.17408  4.22431  3.50463  4.26258  3.35219  2.01880  2.34583  3.24681  3.42895  5.66547  4.37465    163 a - - -
          2.68618  4.42225  2.77519  2.73123  3.46354  2.40513  3.72494  3.29354  2.67741  2.69355  4.24690  2.90347  2.73739  3.18146  2.89801  2.37887  2.77519  2.98518  4.58477  3.61503
          0.00868  5.14645  5.86880  0.61958  0.77255  0.48576  0.95510
     99   2.97160  5.32524  3.28922  2.19662  2.60469  3.76608  3.94934  4.06178  1.85191  3.60327  3.01125  3.26065  4.15633  3.06874  1.87858  2.36110  3.20059  3.68798  5.78582  4.42032    164 k - - -
          2.68618  4.42225  2.77519  2.73123  3.46354  2.40513  3.72494  3.29354  2.67741  2.69355  4.24690  2.90347  2.73739  3.18146  2.89801  2.37887  2.77519  2.98518  4.58477  3.61503
          0.00868  5.14645  5.86880  0.61958  0.77255  0.48576  0.95510
    100   1.57074  5.47326  2.45189  2.00557  4.81561  3.72532  3.92310  4.30025  2.24248  3.77704  4.51672  3.19317  4.12662  3.02206  2.49033  2.33108  3.19908  3.86286  5.90686  4.49599    165 a - - -
          2.68618  4.42225  2.77519  2.73123  3.46354  2.40513  3.72494  3.29354  2.67741  2.69355  4.24690  2.90347  2.73739  3.18146  2.89801  2.37887  2.77519  2.98518  4.58477  3.61503
          0.00868  5.14645  5.86880  0.61958  0.77255  0.48576  0.95510
    101   2.32774  5.97722  1.61182  1.26342  5.29283  3.84753  4.25020  4.80976  3.14020  4.27204  5.05526  3.29888  4.38515  1.92478  3.69528  3.28913  3.64032  4.35746  6.40685  4.92802    166 e - - -
          2.68618  4.42225  2.77519  2.73123  3.46354  2.40513  3.72494  3.29354  2.67741  2.69355  4.24690  2.90347  2.73739  3.18146  2.89801  2.37887  2.77519  2.98518  4.58477  3.61503
          0.00868  5.14645  5.86880  0.61958  0.77255  0.48576  0.95510
    102   2.29856  4.42714  4.78636  4.18591  1.68511  4.16901  4.47543  2.22604  4.01146  1.72888  3.51699  4.26141  4.53091  2.71157  4.08721  3.47236  3.25421  2.66543  5.01504  2.73900    167 f - - -
          2.68618  4.42225  2.77519  2.73123  3.46354  2.40513  3.72494  3.29354  2.67741  2.69355  4.24690  2.90347  2.73739  3.18146  2.89801  2.37887  2.77519  2.98518  4.58477  3.61503
          0.00868  5.14645  5.86880  0.61958  0.77255  0.48576  0.95510
    103   2.00520  5.56291  1.44512  2.18062  4.90417  3.75888  3.98515  4.39057  2.19698  3.86378  4.61083  3.22384  4.18232  3.08917  2.41595  3.00216  3.28339  3.95274  5.99180  4.57636    168 d - - -
          2.68618  4.42225  2.77519  2.73123  3.46354  2.40513  3.72494  3.29354  2.67741  2.69355  4.24690  2.90347  2.73739  3.18146  2.89801  2.37887  2.77519  2.98518  4.58477  3.61503
          0.00868  5.14645  5.86880  0.61958  0.77255  0.48576  0.95510
    104   2.97166  5.47562  2.19768  2.22928  2.94472  3.72704  3.92791  4.29908  2.01687  3.77804  4.51920  3.19493  2.81308  1.73025  3.16411  2.93292  3.20415  3.86354  5.90986  4.49883    169 q - - -
          2.68618  4.42225  2.77519  2.73123  3.46354  2.40513  3.72494  3.29354  2.67741  2.69355  4.24690  2.90347  2.73739  3.18146  2.89801  2.37887  2.77519  2.98518  4.58477  3.61503
          0.00868  5.14645  5.86880  0.61958  0.77255  0.48576  0.95510
    105   1.92518  4.50890  5.03792  4.44132  3.63231  4.34744  4.70190  1.70477  4.25800  2.13851  2.48491  4.48069  4.69913  4.41248  4.30730  3.66366  2.12586  1.80134  5.21096  4.03166    170 i - - -
          2.68618  4.42225  2.77519  2.73123  3.46354  2.40513  3.72494  3.29354  2.67741  2.69355  4.24690  2.90347  2.73739  3.18146  2.89801  2.37887  2.77519  2.98518  4.58477  3.61503
          0.00868  5.14645  5.86880  0.61958  0.77255  0.48576  0.95510
    106   2.98016  5.24439  3.34646  2.78206  4.50935  3.79120  2.75735  2.32321  2.19813  3.50943  2.54572  3.30468  4.17951  2.43110  2.18706  2.33801  3.20853  3.59167  5.72285  4.38013    171 r - - -
          2.68618  4.42225  2.77519  2.73123  3.46354  2.40513  3.72494  3.29354  2.67741  2.69355  4.24690  2.90347  2.73739  3.18146  2.89801  2.37887  2.77519  2.98518  4.58477  3.61503
          0.00868  5.14645  5.86880  0.61958  0.77255  0.48576  0.95510
    107   2.34505  5.47184  2.45413  2.66660  4.82990  2.21698  3.95510  4.31249  2.70440  3.79643  4.54098  2.45164  4.14676  3.05771  1.72600  2.36399  3.22433  3.87638  5.93183  4.52282    172 r - - -
          2.68618  4.42225  2.77519  2.73123  3.46354  2.40513  3.72494  3.29354  2.67741  2.69355  4.24690  2.90347  2.73739  3.18146  2.89801  2.37887  2.77519  2.98518  4.58477  3.61503
          0.00868  5.14645  5.86880  0.61958  0.77255  0.48576  0.95510
    108   2.41363  5.54676  3.42623  2.84046  4.92108  3.87967  3.99986  4.36411  1.91253  3.83157  4.60124  3.35855  4.26318  1.32168  2.28808  3.10175  2.48307  3.95771  5.93888  4.59745    173 q - - -
          2.68618  4.42225  2.77519  2.73123  3.46354  2.40513  3.72494  3.29354  2.67741  2.69355  4.24690  2.90347  2.73739  3.18146  2.89801  2.37887  2.77519  2.98518  4.58477  3.61503
          0.00868  5.14645  5.86880  0.61958  0.77255  0.48576  0.95510
    109   1.94228  4.57723  5.11245  4.50365  3.51765  4.39099  4.71614  2.17451  4.30700  1.15191  2.44298  4.53351  4.72311  4.42117  4.32895  3.70573  3.43946  2.73271  2.75330  4.02202    174 l - - -
          2.68618  4.42225  2.77519  2.73123  3.46354  2.40513  3.72494  3.29354  2.67741  2.69355  4.24690  2.90347  2.73739  3.18146  2.89801  2.37887  2.77519  2.98518  4.58477  3.61503
          0.00868  5.14645  5.86880  0.61958  0.77255  0.48576  0.95510
    110   3.06878  5.58919  3.10115  1.55282  4.92682  3.76215  2.42068  4.41646  2.76759  3.89027  4.63900  2.04468  4.19492  2.37322  3.26587  2.07893  3.30582  3.97760  6.01996  4.59868    175 e - - -
          2.68618  4.42225  2.77519  2.73123  3.46354  2.40513  3.72494  3.29354  2.67741  2.69355  4.24690  2.90347  2.73739  3.18146  2.89801  2.37887  2.77519  2.98518  4.58477  3.61503
          0.00868  5.14645  5.86880  0.61958  0.77255  0.48576  0.95510
    111   2.95849  5.36760  3.24398  1.99480  4.67647  3.74408  3.93198  4.13343  1.85535  2.66175  4.41931  3.22851  4.13683  2.03220  3.14702  2.41888  3.18879  2.44326  5.82057  4.43820    176 k - - -
          2.68618  4.42225  2.77519  2.73123  3.46354  2.40513  3.72494  3.29354  2.67741  2.69355  4.24690  2.90347  2.73739  3.18146  2.89801  2.37887  2.77519  2.98518  4.58477  3.61503
          0.00868  5.14645  5.86880  0.61958  0.77255  0.48576  0.95510
    112   1.89888  4.74328  2.29605  3.78875  3.90632  4.25822  4.60877  1.20538  3.76023  2.16446  3.84522  4.12383  4.64363  4.02664  4.04953  3.55667  3.43956  2.59000  5.47525  4.26112    177 i - - -
          2.68618  4.42225  2.77519  2.73123  3.46354  2.40513  3.72494  3.29354  2.67741  2.69355  4.24690  2.90347  2.73739  3.18146  2.89801  2.37887  2.77519  2.98518  4.58477  3.61503
          0.00868  5.14645  5.86880  0.61958  0.77255  0.48576  0.95510
    113   3.01252  4.48909  4.46327  3.87531  3.59657  4.11735  4.41918  1.56969  3.73758  2.11649  3.59894  4.09041  4.48470  2.69742  2.71947  3.40442  2.51647  1.76764  5.11272  3.92070    178 i - - -
          2.68618  4.42225  2.77519  2.73123  3.46354  2.40513  3.72494  3.29354  2.67741  2.69355  4.24690  2.90347  2.73739  3.18146  2.89801  2.37887  2.77519  2.98518  4.58477  3.61503
          0.00868  5.14645  5.86880  0.61958  0.77255  0.48576  0.95510
    114   1.48819  5.31614  3.24755  2.27177  4.60508  3.75158  2.73261  4.05139  2.72506  2.63016  4.37938  2.50521  4.15122  3.07987  3.20460  2.34292  3.19750  3.67797  5.79071  4.41845    179 a - - -
          2.68618  4.42225  2.77519  2.73123  3.46354  2.40513  3.72494  3.29354  2.67741  2.69355  4.24690  2.90347  2.73739  3.18146  2.89801  2.37887  2.77519  2.98518  4.58477  3.61503
          0.00868  5.14645  5.86880  0.61958  0.77255  0.48576  0.95510
    115   2.98067  5.44221  3.23736  1.87671  4.77778  3.75110  3.93114  4.24719  2.64474  3.73773  3.03556  3.22575  4.14475  1.97473  2.17269  1.83630  3.20973  3.82864  5.87596  4.48503    180 s - - -
          2.68618  4.42225  2.77519  2.73123  3.46354  2.40513  3.72494  3.29354  2.67741  2.69355  4.24690  2.90347  2.73739  3.18146  2.89801  2.37887  2.77519  2.98518  4.58477  3.61503
          0.00868  5.14645  5.86880  0.61958  0.77255  0.48576  0.95510
    116   2.28037  4.55905  4.78262  4.22424  1.25752  4.18045  4.57452  2.96732  4.07212  1.57036  3.65282  4.31022  4.59747  4.25031  4.18050  2.56420  3.36203  2.80237  5.12994  3.87985    181 f - - -
          2.68618  4.42225  2.77519  2.73123  3.46354  2.40513  3.72494  3.29354  2.67741  2.69355  4.24690  2.90347  2.73739  3.18146  2.89801  2.37887  2.77519  2.98518  4.58477  3.61503
          0.00868  5.14645  5.86880  0.61958  0.77255  0.48576  0.95510
    117   2.38721  5.39431  3.22017  1.98931  4.71566  3.72884  3.91654  2.55899  2.19199  2.66668  4.44169  2.47938  4.12144  2.39176  2.53953  2.92074  3.17707  3.77222  5.84044  4.44676    182 e - - -
          2.68618  4.42225  2.77519  2.73123  3.46354  2.40513  3.72494  3.29354  2.67741  2.69355  4.24690  2.90347  2.73739  3.18146  2.89801  2.37887  2.77519  2.98518  4.58477  3.61503
          0.00868  5.14645  5.86880  0.61958  0.77255  0.48576  0.95510
    118   1.86249  5.45492  3.18589  1.69657  4.79414  2.66654  3.92533  4.27409  2.24367  3.75839  4.50207  3.19966  4.12848  2.39783  3.15335  2.92993  2.47038  3.84346  5.89392  4.48795    183 e - - -
          2.68618  4.42225  2.77519  2.73123  3.46354  2.40513  3.72494  3.29354  2.67741  2.69355  4.24690  2.90347  2.73739  3.18146  2.89801  2.37887  2.77519  2.98518  4.58477  3.61503
          0.00868  5.14645  5.86880  0.61958  0.77255  0.48576  0.95510
    119   2.43024  5.40214  3.22804  1.73356  4.72566  3.73534  2.78620  4.19284  2.17083  2.38116  4.44956  3.21285  4.12765  3.02528  2.48506  2.92857  2.47133  3.78137  5.84567  4.45390    184 e - - -
          2.68618  4.42225  2.77519  2.73123  3.46354  2.40513  3.72494  3.29354  2.67741  2.69355  4.24690  2.90347  2.73739  3.18146  2.89801  2.37887  2.77519  2.98518  4.58477  3.61503
          0.00868  5.14645  5.86880  0.61958  0.77255  0.48576  0.95510
    120   2.98575  4.49491  4.33677  3.75199  3.59194  4.06732  4.35531  2.94699  3.63114  2.14241  2.56505  4.00181  4.43762  2.72082  1.93934  3.34701  3.21727  2.25552  2.48694  2.68763    185 r - - -
          2.68618  4.42225  2.77519  2.73123  3.46354  2.40513  3.72494  3.29354  2.67741  2.69355  4.24690  2.90347  2.73739  3.18146  2.89801  2.37887  2.77519  2.98518  4.58477  3.61503
          0.00868  5.14645  5.86880  0.61958  0.77255  0.48576  0.95510
    121   2.96559  5.47150  2.03274  1.73719  4.81241  3.72428  3.92256  4.29691  2.01657  3.77465  4.51452  3.19200  4.12563  2.39613  3.15694  2.92691  2.46457  2.79306  5.90537  4.49420    186 e - - -
          2.68618  4.42225  2.77519  2.73123  3.46354  2.40513  3.72494  3.29354  2.67741  2.69355  4.24690  2.90347  2.73739  3.18146  2.89801  2.37887  2.77519  2.98518  4.58477  3.61503
          0.00868  5.14645  5.86880  0.61958  0.77255  0.48576  0.95510
    122   2.34929  5.37601  2.58019  2.18220  4.68982  2.44919  3.92346  2.85862  2.67325  3.66856  4.42695  3.21122  4.12427  3.03170  2.44128  2.92441  1.90722  3.75003  5.82976  4.43890    187 t - - -
          2.68618  4.42225  2.77519  2.73123  3.46354  2.40513  3.72494  3.29354  2.67741  2.69355  4.24690  2.90347  2.73739  3.18146  2.89801  2.37887  2.77519  2.98518  4.58477  3.61503
          0.00868  5.14645  5.86880  0.61958  0.77255  0.48576  0.95510
    123   3.01873  4.67363  3.99199  2.55288  3.76624  4.01663  4.26001  2.16297  2.55583  2.23847  3.77174  3.79436  4.39271  3.63911  3.61378  3.27764  3.24873  2.92517  5.23549  1.40916    188 y - - -
          2.68618  4.42225  2.77519  2.73123  3.46354  2.40513  3.72494  3.29354  2.67741  2.69355  4.24690  2.90347  2.73739  3.18146  2.89801  2.37887  2.77519  2.98518  4.58477  3.61503
          0.00868  5.14645  5.86880  0.61958  0.77255  0.48576  0.95510
    124   3.50207  4.85975  2.70479  4.65893  2.39795  4.70296  4.99825  1.51487  4.51462  1.01817  3.53429  4.78287  4.99186  4.62462  4.58578  4.02499  3.72879  2.77933  5.41686  4.25201    189 l - - -
          2.68618  4.42225  2.77519  2.73123  3.46354  2.40513  3.72494  3.29354  2.67741  2.69355  4.24690  2.90347  2.73739  3.18146  2.89801  2.37887  2.77519  2.98518  4.58477  3.61503
          0.00868  5.14645  5.86880  0.61958  0.77255  0.48576  0.95510
    125   1.66363  5.59223  2.10218  1.70870  4.93009  3.75858  4.00963  4.42089  2.19631  3.89635  4.64508  3.22341  4.19546  3.11617  3.28980  2.32721  3.30876  3.98104  6.02853  4.60374    190 a - - -
          2.68618  4.42225  2.77519  2.73123  3.46354  2.40513  3.72494  3.29354  2.67741  2.69355  4.24690  2.90347  2.73739  3.18146  2.89801  2.37887  2.77519  2.98518  4.58477  3.61503
          0.00868  5.14645  5.86880  0.61958  0.77255  0.48576  0.95510
    126   2.95045  5.45415  1.93483  2.16402  4.79576  2.75314  3.91045  4.27964  2.18576  3.75780  4.49646  3.18710  4.11535  3.00858  2.43200  2.14896  3.18204  2.74436  5.88851  4.47888    191 d - - -
          2.68618  4.42225  2.77519  2.73123  3.46354  2.40513  3.72494  3.29354  2.67741  2.69355  4.24690  2.90347  2.73739  3.18146  2.89801  2.37887  2.77519  2.98518  4.58477  3.61503
          0.00868  5.14645  5.86880  0.61958  0.77255  0.48576  0.95510
    127   1.78140  4.53197  4.25826  3.68044  3.65177  4.06224  4.35692  1.89865  2.55678  2.20063  3.64786  3.96444  4.43631  3.84229  3.83239  2.23402  3.22763  2.15737  5.15011  3.94741    192 a - - -
          2.68618  4.42225  2.77519  2.73123  3.46354  2.40513  3.72494  3.29354  2.67741  2.69355  4.24690  2.90347  2.73739  3.18146  2.89801  2.37887  2.77519  2.98518  4.58477  3.61503
          0.00868  5.14645  5.86880  0.61958  0.77255  0.48576  0.95510
    128   2.32779  5.64294  3.06817  1.34284  5.05982  3.79474  4.15755  4.55048  2.97820  4.04152  4.80894  1.96689  4.29146  3.27946  3.49123  1.72069  3.44554  4.10258  6.18543  4.75880    193 e - - -
          2.68618  4.42225  2.77519  2.73123  3.46354  2.40513  3.72494  3.29354  2.67741  2.69355  4.24690  2.90347  2.73739  3.18146  2.89801  2.37887  2.77519  2.98518  4.58477  3.61503
          0.00868  5.14645  5.86880  0.61958  0.77255  0.48576  0.95510
    129   2.98150  5.49605  2.48453  1.88975  4.83989  2.42418  3.93363  4.32700  2.17310  3.80024  4.53944  3.19576  4.13556  3.03279  2.42797  1.79004  3.21437  3.88652  5.92762  4.51362    194 s - - -
          2.68618  4.42225  2.77519  2.73123  3.46354  2.40513  3.72494  3.29354  2.67741  2.69355  4.24690  2.90347  2.73739  3.18146  2.89801  2.37887  2.77519  2.98518  4.58477  3.61503
          0.00868  5.14645  5.86880  0.61958  0.77255  0.48576  0.95510
    130   3.10429  5.46642  3.34910  1.27463  4.78586  3.85311  4.01541  2.22580  2.67012  3.73595  4.52368  3.34121  4.25035  2.16086  2.34851  3.08729  3.32732  3.84168  5.89300  4.54464    195 e - - -
          2.68618  4.42225  2.77519  2.73123  3.46354  2.40513  3.72494  3.29354  2.67741  2.69355  4.24690  2.90347  2.73739  3.18146  2.89801  2.37887  2.77519  2.98518  4.58477  3.61503
          0.00868  5.14645  5.86880  0.61958  0.77255  0.48576  0.95510
    131   4.02395  5.19098  6.16009  5.70232  4.35484  5.71147  6.46528  0.56445  5.66278  1.98315  4.06174  5.88236  5.85207  5.83671  5.79500  5.17066  4.27791  1.66295  6.60136  5.45417    196 I - - -
          2.68618  4.42225  2.77519  2.73123  3.46354  2.40513  3.72494  3.29354  2.67741  2.69355  4.24690  2.90347  2.73739  3.18146  2.89801  2.37887  2.77519  2.98518  4.58477  3.61503
          0.00868  5.14645  5.86880  0.61958  0.77255  0.48576  0.95510
    132   3.39659  4.72195  5.32272  4.75913  3.93134  4.68477  5.12194  1.69862  4.60303  2.75576  2.50729  4.82658  5.01998  4.78296  4.68173  2.57362  3.64236  0.86503  5.61485  4.42686    197 v - - -
          2.68618  4.42225  2.77519  2.73123  3.46354  2.40513  3.72494  3.29354  2.67741  2.69355  4.24690  2.90347  2.73739  3.18146  2.89801  2.37887  2.77519  2.98518  4.58477  3.61503
          0.00868  5.14645  5.86880  0.61958  0.77255  0.48576  0.95510
    133   3.03538  5.55647  2.41257  1.46237  4.89850  3.75027  3.97572  4.38748  2.72794  3.85885  4.60288  3.21441  4.17199  2.37496  2.03494  2.13153  3.27044  3.94648  5.98582  4.56739    198 e - - -
          2.68618  4.42225  2.77519  2.73123  3.46354  2.40513  3.72494  3.29354  2.67741  2.69355  4.24690  2.90347  2.73739  3.18146  2.89801  2.37887  2.77519  2.98518  4.58477  3.61503
          0.00868  5.14645  5.86880  0.61958  0.77255  0.48576  0.95510
    134   3.08973  4.58468  4.47316  3.90130  3.59766  4.16605  2.80753  2.97899  3.73708  0.95025  2.52875  4.12859  4.53891  4.00314  3.92800  2.49121  3.32559  2.82080  5.15279  3.93783    199 l - - -
          2.68618  4.42225  2.77519  2.73123  3.46354  2.40513  3.72494  3.29354  2.67741  2.69355  4.24690  2.90347  2.73739  3.18146  2.89801  2.37887  2.77519  2.98518  4.58477  3.61503
          0.00868  5.14645  5.86880  0.61958  0.77255  0.48576  0.95510
    135   1.10145  4.71072  4.97516  4.43856  4.00788  4.37631  4.97893  2.01912  4.31971  2.90516  3.94128  4.55400  4.82633  4.53915  4.48038  3.73195  2.08110  1.73012  5.62720  4.43331    200 a - - -
          2.68618  4.42225  2.77519  2.73123  3.46354  2.40513  3.72494  3.29354  2.67741  2.69355  4.24690  2.90347  2.73739  3.18146  2.89801  2.37887  2.77519  2.98518  4.58477  3.61503
          0.00868  5.14645  5.86880  0.61958  0.77255  0.48576  0.95510
    136   2.33974  4.48448  5.05023  4.44059  3.51348  4.29864  4.63275  2.14488  4.23800  1.27524  2.22347  4.45024  4.64594  4.36347  4.25611  3.61262  3.34797  2.14670  5.10981  2.67780    201 l - - -
          2.68618  4.42225  2.77519  2.73123  3.46354  2.40513  3.72494  3.29354  2.67741  2.69355  4.24690  2.90347  2.73739  3.18146  2.89801  2.37887  2.77519  2.98518  4.58477  3.61503
          0.00868  5.14645  5.86880  0.61958  0.77255  0.48576  0.95510
    137   2.00634  5.51246  2.17318  1.83443  4.85507  3.73241  3.94408  4.34369  2.69265  3.81640  4.55622  2.44796  4.14325  2.17951  2.49332  2.95050  3.22748  3.90225  5.94402  4.52715    202 e - - -
          2.68618  4.42225  2.77519  2.73123  3.46354  2.40513  3.72494  3.29354  2.67741  2.69355  4.24690  2.90347  2.73739  3.18146  2.89801  2.37887  2.77519  2.98518  4.58477  3.61503
          0.00868  5.14645  5.86880  0.61958  0.77255  0.48576  0.95510
    138   2.41663  5.00534  5.65525  5.07184  3.73978  5.00557  5.36846  1.22695  4.90674  1.12678  2.36483  5.15700  5.24167  4.95995  4.91969  4.35204  3.93804  2.67044  5.67320  4.58818    203 l - - -
          2.68618  4.42225  2.77519  2.73123  3.46354  2.40513  3.72494  3.29354  2.67741  2.69355  4.24690  2.90347  2.73739  3.18146  2.89801  2.37887  2.77519  2.98518  4.58477  3.61503
          0.00868  5.14645  5.86880  0.61958  0.77255  0.48576  0.95510
    139   0.41071  5.04501  4.98427  4.72282  4.61765  4.05617  5.43050  3.66719  4.58674  2.19672  4.59897  4.62708  4.79564  4.87282  4.73404  3.54871  3.76251  3.45454  6.28908  5.08816    204 A - - -
          2.68618  4.42225  2.77519  2.73123  3.46354  2.40513  3.72494  3.29354  2.67741  2.69355  4.24690  2.90347  2.73739  3.18146  2.89801  2.37887  2.77519  2.98518  4.58477  3.61503
          0.00868  5.14645  5.86880  0.61958  0.77255  0.48576  0.95510
    140   2.33281  5.38169  3.23843  1.52100  4.69680  3.74190  3.92953  2.54157  2.24729  3.67209  4.43284  3.22422  4.13509  3.03842  2.44658  2.33371  3.18946  3.75637  5.83189  4.44629    205 e - - -
          2.68618  4.42225  2.77519  2.73123  3.46354  2.40513  3.72494  3.29354  2.67741  2.69355  4.24690  2.90347  2.73739  3.18146  2.89801  2.37887  2.77519  2.98518  4.58477  3.61503
          0.00868  5.14645  5.86880  0.61958  0.77255  0.48576  0.95510
    141   2.97725  5.37542  3.27472  2.71289  2.95508  3.76230  3.94121  4.14077  1.76708  3.66100  4.42861  3.24841  4.15293  2.39287  2.40734  2.33800  1.89393  3.74906  5.82400  4.44939    206 k - - -
          2.68618  4.42225  2.77519  2.73123  3.46354  2.40513  3.72494  3.29354  2.67741  2.69355  4.24690  2.90347  2.73739  3.18146  2.89801  2.37887  2.77519  2.98518  4.58477  3.61503
          0.00868  5.14645  5.86880  0.61958  0.77255  0.48576  0.95510
    142   3.98712  5.15908  6.12738  5.66510  4.37135  5.66269  6.40382  1.25907  5.62303  1.63326  4.08350  5.83218  5.81891  5.80803  5.75499  5.11295  4.24096  0.88111  6.57993  5.42057    207 v - - -
          2.68618  4.42225  2.77519  2.73123  3.46354  2.40513  3.72494  3.29354  2.67741  2.69355  4.24690  2.90347  2.73739  3.18146  2.89801  2.37887  2.77519  2.98518  4.58477  3.61503
          0.00868  5.14645  5.86880  0.61958  0.77255  0.48576  0.95510
    143   3.15020  4.51172  5.10093  4.49354  3.48279  4.33263  4.64054  1.63150  4.28553  1.39288  3.51037  4.48676  4.67685  4.40129  4.29332  3.64851  3.38106  1.85736  2.96239  2.61125    208 l - - -
          2.68618  4.42225  2.77519  2.73123  3.46354  2.40513  3.72494  3.29354  2.67741  2.69355  4.24690  2.90347  2.73739  3.18146  2.89801  2.37887  2.77519  2.98518  4.58477  3.61503
          0.00868  5.14645  5.86880  0.61958  0.77255  0.48576  0.95510
    144   2.99736  5.47558  2.18394  2.67016  4.80805  2.20312  3.95070  2.85292  1.71867  3.77372  4.52421  3.21751  4.15274  2.02616  3.17584  2.96203  3.22998  3.86019  5.91376  4.51090    209 k - - -
          2.68618  4.42225  2.77519  2.73123  3.46354  2.40513  3.72494  3.29354  2.67741  2.69355  4.24690  2.90347  2.73739  3.18146  2.89801  2.37887  2.77519  2.98518  4.58477  3.61503
          0.00868  5.14645  5.86880  0.61958  0.77255  0.48576  0.95510
    145   2.10337  5.53944  3.49127  2.89216  4.89982  3.91850  4.01899  4.33054  2.05987  3.81013  4.59296  3.40126  4.29623  1.98663  1.48202  3.14602  3.38045  3.94339  5.92384  2.82145    210 r - - -
          2.68625  4.42232  2.77526  2.73130  3.46361  2.40520  3.72501  3.29361  2.67748  2.69362  4.24697  2.90354  2.73638  3.18153  2.89808  2.37894  2.77526  2.98525  4.58484  3.61510
          0.41818  1.87760  1.66708  0.14422  2.00763  0.48576  0.95510
    146   2.87849  4.77595  3.51256  1.88523  2.30986  3.78760  4.01782  2.20046  2.34163  2.99522  3.86788  3.42269  4.17331  3.25905  3.32958  3.01709  2.34870  3.05247  5.33256  4.06293    212 e - - -
          2.68618  4.42225  2.77519  2.73123  3.46354  2.40513  3.72494  3.29354  2.67741  2.69355  4.24690  2.90347  2.73739  3.18146  2.89801  2.37887  2.77519  2.98518  4.58477  3.61503
          0.01068  4.94069  5.66304  0.61958  0.77255  0.55212  0.85737
    147   2.24842  4.91756  3.48339  2.93000  4.15160  3.77968  2.69906  3.54248  2.91206  2.45251  4.04662  3.41010  2.74376  3.25020  3.34285  2.40541  1.65454  3.25806  5.49786  4.20772    213 t - - -
          2.68618  4.42225  2.77519  2.73123  3.46354  2.40513  3.72494  3.29354  2.67741  2.69355  4.24690  2.90347  2.73739  3.18146  2.89801  2.37887  2.77519  2.98518  4.58477  3.61503
          0.00956  5.05104  5.77338  0.61958  0.77255  0.35189  1.21522
    148   2.38832  5.44748  1.94581  1.70166  2.93372  3.73182  3.93735  4.24979  2.68892  3.74529  4.49525  3.20491  4.13630  2.36752  3.18221  2.94088  2.46906  3.82860  5.89089  4.48663    214 e - - -
          2.68618  4.42225  2.77519  2.73123  3.46354  2.40513  3.72494  3.29354  2.67741  2.69355  4.24690  2.90347  2.73739  3.18146  2.89801  2.37887  2.77519  2.98518  4.58477  3.61503
          0.09080  5.14645  2.51357  0.61958  0.77255  0.48576  0.95510
    149   2.91928  5.01418  3.38773  2.24520  4.22758  3.77328  3.98607  3.62455  2.25408  2.04612  4.09537  3.33545  4.16277  3.16195  3.25973  2.13785  2.15806  2.49905  5.53841  4.22796    215 l - - -
          2.68618  4.42225  2.77519  2.73123  3.46354  2.40513  3.72494  3.29354  2.67741  2.69355  4.24690  2.90347  2.73739  3.18146  2.89801  2.37887  2.77519  2.98518  4.58477  3.61503
          0.00942  5.06507  5.78742  0.61958  0.77255  0.36609  1.18234
    150   2.38499  5.46856  1.22822  2.75641  4.76785  3.79939  4.08494  4.21368  2.89062  3.76073  2.39490  3.30137  4.25072  2.16426  3.38071  3.08923  3.35229  3.83902  5.96208  4.57610    216 d - - -
          2.68618  4.42225  2.77519  2.73123  3.46354  2.40513  3.72494  3.29354  2.67741  2.69355  4.24690  2.90347  2.73739  3.18146  2.89801  2.37887  2.77519  2.98518  4.58477  3.61503
          0.00868  5.14645  5.86880  0.61958  0.77255  0.48576  0.95510
    151   2.99111  5.50520  2.48527  2.15630  4.85149  3.73731  3.93760  4.33756  1.76278  3.80833  4.54820  2.46036  2.24521  3.03672  2.18240  2.94915  3.22316  3.89704  5.93299  4.52153    217 k - - -
          2.68618  4.42225  2.77519  2.73123  3.46354  2.40513  3.72494  3.29354  2.67741  2.69355  4.24690  2.90347  2.73739  3.18146  2.89801  2.37887  2.77519  2.98518  4.58477  3.61503
          0.00868  5.14645  5.86880  0.61958  0.77255  0.48576  0.95510
    152   2.38929  5.47643  2.23455  1.63021  4.81132  3.73064  3.93832  4.29327  2.68802  2.67186  4.52229  3.19994  4.13753  2.14053  3.18340  2.33120  3.21387  3.86206  5.91442  4.50402    218 e - - -
          2.68618  4.42225  2.77519  2.73123  3.46354  2.40513  3.72494  3.29354  2.67741  2.69355  4.24690  2.90347  2.73739  3.18146  2.89801  2.37887  2.77519  2.98518  4.58477  3.61503
          0.00868  5.14645  5.86880  0.61958  0.77255  0.48576  0.95510
    153   1.55427  4.75833  3.75078  3.18734  3.91611  3.91483  4.17032  2.24372  2.42243  2.30719  3.86646  3.61744  2.86829  3.46262  3.52078  2.40566  3.20247  3.04024  5.33989  4.09320    219 a - - -
          2.68618  4.42225  2.77519  2.73123  3.46354  2.40513  3.72494  3.29354  2.67741  2.69355  4.24690  2.90347  2.73739  3.18146  2.89801  2.37887  2.77519  2.98518  4.58477  3.61503
          0.00868  5.14645  5.86880  0.61958  0.77255  0.48576  0.95510
    154   3.11056  4.48707  4.99538  4.38976  2.60118  4.28535  4.61747  2.77492  4.19708  1.64368  2.47580  4.42136  4.63560  4.33361  4.23311  2.19524  3.34254  1.38263  5.11085  3.94062    220 v - - -
          2.68618  4.42225  2.77519  2.73123  3.46354  2.40513  3.72494  3.29354  2.67741  2.69355  4.24690  2.90347  2.73739  3.18146  2.89801  2.37887  2.77519  2.98518  4.58477  3.61503
          0.00868  5.14645  5.86880  0.61958  0.77255  0.48576  0.95510
    155   2.33148  4.71968  3.83106  2.17978  3.86703  3.95144  4.22054  2.41924  3.23782  1.57194  3.82655  3.68786  4.33947  3.54367  3.59609  1.97172  3.22081  2.97098  5.31398  4.07738    221 l - - -
          2.68618  4.42225  2.77519  2.73123  3.46354  2.40513  3.72494  3.29354  2.67741  2.69355  4.24690  2.90347  2.73739  3.18146  2.89801  2.37887  2.77519  2.98518  4.58477  3.61503
          0.00868  5.14645  5.86880  0.61958  0.77255  0.48576  0.95510
    156   3.10705  5.62588  2.32837  1.15133  4.95604  2.58536  4.03828  4.44518  2.20796  2.78470  4.67936  3.23743  4.22065  3.14851  3.32694  3.05503  3.34685  4.01012  6.06018  4.63454    222 e - - -
          2.68618  4.42225  2.77519  2.73123  3.46354  2.40513  3.72494  3.29354  2.67741  2.69355  4.24690  2.90347  2.73739  3.18146  2.89801  2.37887  2.77519  2.98518  4.58477  3.61503
          0.00868  5.14645  5.86880  0.61958  0.77255  0.48576  0.95510
    157   1.55428  5.30804  3.31742  2.77302  4.59276  3.79287  3.98456  4.02549  2.20379  2.18603  4.37578  2.26838  4.18892  2.40497  3.16525  3.00669  3.23320  3.66778  5.78057  4.42859    223 a - - -
          2.68618  4.42225  2.77519  2.73123  3.46354  2.40513  3.72494  3.29354  2.67741  2.69355  4.24690  2.90347  2.73739  3.18146  2.89801  2.37887  2.77519  2.98518  4.58477  3.61503
          0.00868  5.14645  5.86880  0.61958  0.77255  0.48576  0.95510
    158   3.97883  5.14602  6.13102  5.68268  4.46593  5.68571  6.49357  1.40892  5.65362  2.04910  4.16877  5.85465  5.84999  5.88307  5.81407  5.14601  4.23675  0.64606  6.68893  5.49441    224 V - - -
          2.68618  4.42225  2.77519  2.73123  3.46354  2.40513  3.72494  3.29354  2.67741  2.69355  4.24690  2.90347  2.73739  3.18146  2.89801  2.37887  2.77519  2.98518  4.58477  3.61503
          0.00868  5.14645  5.86880  0.61958  0.77255  0.48576  0.95510
    159   3.17129  5.55521  3.48143  2.88604  4.92268  3.91681  4.01776  2.37593  2.05804  3.82696  4.60691  1.85040  4.29538  1.98503  1.87575  3.14510  3.38269  3.96156  5.93604  4.61110    225 n - - -
          2.68618  4.42225  2.77519  2.73123  3.46354  2.40513  3.72494  3.29354  2.67741  2.69355  4.24690  2.90347  2.73739  3.18146  2.89801  2.37887  2.77519  2.98518  4.58477  3.61503
          0.00868  5.14645  5.86880  0.61958  0.77255  0.48576  0.95510
    160   3.09110  5.51501  3.30069  1.35833  4.85728  3.82953  3.99898  4.30868  2.65978  3.79954  4.56951  3.30794  4.23046  1.69559  2.39775  3.06130  3.31607  2.64689  5.93277  4.56653    226 e - - -
          2.68618  4.42225  2.77519  2.73123  3.46354  2.40513  3.72494  3.29354  2.67741  2.69355  4.24690  2.90347  2.73739  3.18146  2.89801  2.37887  2.77519  2.98518  4.58477  3.61503
          0.00868  5.14645  5.86880  0.61958  0.77255  0.48576  0.95510
    161   1.37904  4.88202  5.59650  5.06242  4.14791  5.00821  5.52281  1.49120  4.93875  2.08700  3.99184  5.15519  5.30469  5.13267  5.03824  4.37438  3.85753  1.34152  5.96666  4.77454    227 v - - -
          2.68618  4.42225  2.77519  2.73123  3.46354  2.40513  3.72494  3.29354  2.67741  2.69355  4.24690  2.90347  2.73739  3.18146  2.89801  2.37887  2.77519  2.98518  4.58477  3.61503
          0.00868  5.14645  5.86880  0.61958  0.77255  0.48576  0.95510
    162   4.13696  5.31499  6.21310  5.70011  4.01274  5.70906  6.23142  1.55027  5.61632  0.74140  3.73665  5.88397  5.78421  5.60677  5.63850  5.14034  4.37005  1.63231  6.26076  5.23980    228 l - - -
          2.68618  4.42225  2.77519  2.73123  3.46354  2.40513  3.72494  3.29354  2.67741  2.69355  4.24690  2.90347  2.73739  3.18146  2.89801  2.37887  2.77519  2.98518  4.58477  3.61503
          0.00868  5.14645  5.86880  0.61958  0.77255  0.48576  0.95510
    163   2.94878  5.43939  3.19480  2.18453  4.77695  2.67780  3.91072  4.25680  2.01694  3.74093  4.48291  2.56706  4.11633  1.99947  3.13615  2.91434  2.21884  2.79387  5.87616  4.47077    229 q - - -
          2.68618  4.42225  2.77519  2.73123  3.46354  2.40513  3.72494  3.29354  2.67741  2.69355  4.24690  2.90347  2.73739  3.18146  2.89801  2.37887  2.77519  2.98518  4.58477  3.61503
          0.00868  5.14645  5.86880  0.61958  0.77255  0.48576  0.95510
    164   2.98866  5.48593  2.44078  1.51023  4.82493  3.73868  3.93945  2.90692  2.67633  3.78624  4.53069  3.20716  4.14351  1.97319  2.23214  2.95013  3.22075  3.87373  5.91847  4.51106    230 e - - -
          2.68618  4.42225  2.77519  2.73123  3.46354  2.40513  3.72494  3.29354  2.67741  2.69355  4.24690  2.90347  2.73739  3.18146  2.89801  2.37887  2.77519  2.98518  4.58477  3.61503
          0.00868  5.14645  5.86880  0.61958  0.77255  0.48576  0.95510
    165   3.12414  4.56503  4.64554  2.65156  3.57382  4.24712  4.54165  2.84986  3.93526  1.14657  3.59475  4.25466  4.60500  4.14730  4.08529  3.54734  3.35629  1.66121  5.15217  2.60789    231 l - - -
          2.68618  4.42225  2.77519  2.73123  3.46354  2.40513  3.72494  3.29354  2.67741  2.69355  4.24690  2.90347  2.73739  3.18146  2.89801  2.37887  2.77519  2.98518  4.58477  3.61503
          0.00868  5.14645  5.86880  0.61958  0.77255  0.48576  0.95510
    166   2.12010  5.46154  3.21675  2.17255  4.80705  2.66723  3.92514  4.28435  1.76219  3.76375  4.50786  3.21228  2.29892  3.02506  2.44230  2.93956  3.20485  3.85367  5.89342  4.49400    232 k - - -
          2.68618  4.42225  2.77519  2.73123  3.46354  2.40513  3.72494  3.29354  2.67741  2.69355  4.24690  2.90347  2.73739  3.18146  2.89801  2.37887  2.77519  2.98518  4.58477  3.61503
          0.00868  5.14645  5.86880  0.61958  0.77255  0.48576  0.95510
    167   1.77621  5.53644  2.14810  1.56868  4.85747  2.61497  4.03222  4.33056  2.82115  2.64509  4.60357  3.24703  4.21045  3.14776  3.32434  3.03914  3.31761  3.91730  5.99585  4.58585    233 e - - -
          2.68618  4.42225  2.77519  2.73123  3.46354  2.40513  3.72494  3.29354  2.67741  2.69355  4.24690  2.90347  2.73739  3.18146  2.89801  2.37887  2.77519  2.98518  4.58477  3.61503
          0.00868  5.14645  5.86880  0.61958  0.77255  0.48576  0.95510
    168   2.95382  5.15812  2.57855  2.79092  2.31086  3.78074  3.98640  3.81591  2.07470  3.41770  4.23005  3.31107  4.17265  3.13701  3.25117  2.35327  1.85623  3.49160  5.65539  2.99455    234 t - - -
          2.68618  4.42225  2.77519  2.73123  3.46354  2.40513  3.72494  3.29354  2.67741  2.69355  4.24690  2.90347  2.73739  3.18146  2.89801  2.37887  2.77519  2.98518  4.58477  3.61503
          0.00868  5.14645  5.86880  0.61958  0.77255  0.48576  0.95510
    169   2.95246  5.35222  2.57960  2.69120  4.67049  3.73585  3.94266  4.12828  2.20942  3.65486  4.41994  3.23015  2.46962  3.05536  3.18262  1.95879  1.89485  2.74574  5.82551  4.44125    235 t - - -
          2.68622  4.42229  2.77524  2.73128  3.46358  2.40467  3.72499  3.29358  2.67745  2.69359  4.24694  2.90351  2.73744  3.18151  2.89805  2.37891  2.77524  2.98523  4.58481  3.61507
          0.10803  2.30687  5.86880  0.19947  1.71016  0.48576  0.95510
    170   2.95935  5.43386  2.56036  2.65528  4.76589  3.72751  3.92429  4.24162  2.18118  3.73439  4.48186  3.20154  2.08489  2.19264  3.15628  1.94673  3.19160  2.74673  5.87694  4.47455    237 s - - -
          2.68618  4.42225  2.77519  2.73123  3.46354  2.40513  3.72494  3.29354  2.67741  2.69355  4.24690  2.90347  2.73739  3.18146  2.89801  2.37887  2.77519  2.98518  4.58477  3.61503
          0.00868  5.14645  5.86880  0.61958  0.77255  0.48576  0.95510
    171   2.36454  4.47075  5.02299  4.42041  2.50042  4.29656  4.64367  1.65545  4.22644  2.06289  3.57172  4.44072  2.76621  4.37112  4.26056  3.61154  3.33782  1.50903  5.14363  3.96662    238 v - - -
          2.68618  4.42225  2.77519  2.73123  3.46354  2.40513  3.72494  3.29354  2.67741  2.69355  4.24690  2.90347  2.73739  3.18146  2.89801  2.37887  2.77519  2.98518  4.58477  3.61503
          0.00868  5.14645  5.86880  0.61958  0.77255  0.48576  0.95510
    172   2.99634  5.27652  3.35377  2.78782  4.55220  3.80016  3.97884  2.24133  2.20021  3.54459  4.34130  3.31012  4.18854  2.40916  2.40475  2.43913  1.73286  3.63005  5.74790  4.40472    239 t - - -
          2.68618  4.42225  2.77519  2.73123  3.46354  2.40513  3.72494  3.29354  2.67741  2.69355  4.24690  2.90347  2.73739  3.18146  2.89801  2.37887  2.77519  2.98518  4.58477  3.61503
          0.00868  5.14645  5.86880  0.61958  0.77255  0.48576  0.95510
    173   4.01458  5.18630  6.14628  5.67731  4.30546  5.67825  6.38590  0.83690  5.62969  1.55184  4.01896  5.84878  5.81921  5.78006  5.74371  5.12708  4.26553  1.39591  6.52789  5.39673    240 i - - -
          2.68618  4.42225  2.77519  2.73123  3.46354  2.40513  3.72494  3.29354  2.67741  2.69355  4.24690  2.90347  2.73739  3.18146  2.89801  2.37887  2.77519  2.98518  4.58477  3.61503
          0.00868  5.14645  5.86880  0.61958  0.77255  0.48576  0.95510
    174   4.04462  6.04144  4.73974  3.78261  5.42477  4.58060  4.30370  4.87680  1.85489  4.21905  5.12318  4.08417  4.88411  3.44279  0.56643  4.02371  4.13459  4.58822  6.11935  2.72610    241 R - - -
          2.68618  4.42225  2.77519  2.73123  3.46354  2.40513  3.72494  3.29354  2.67741  2.69355  4.24690  2.90347  2.73739  3.18146  2.89801  2.37887  2.77519  2.98518  4.58477  3.61503
          0.00868  5.14645  5.86880  0.61958  0.77255  0.48576  0.95510
    175   3.66091  2.01062  5.71397  5.19992  4.15668  5.02949  5.64302  2.36096  5.06337  1.78877  3.98821  5.25303  5.35540  5.24177  5.14366  4.42080  3.92741  0.78415  6.03980  4.85552    242 v - - -
          2.68618  4.42225  2.77519  2.73123  3.46354  2.40513  3.72494  3.29354  2.67741  2.69355  4.24690  2.90347  2.73739  3.18146  2.89801  2.37887  2.77519  2.98518  4.58477  3.61503
          0.00868  5.14645  5.86880  0.61958  0.77255  0.48576  0.95510
    176   3.14794  5.65766  2.39283  2.69705  4.99655  3.78552  1.60653  4.48929  2.88816  3.97286  4.73417  2.16256  2.67348  3.19935  3.40198  1.89907  3.39458  4.05354  6.11252  4.68206    243 h - - -
          2.68618  4.42225  2.77519  2.73123  3.46354  2.40513  3.72494  3.29354  2.67741  2.69355  4.24690  2.90347  2.73739  3.18146  2.89801  2.37887  2.77519  2.98518  4.58477  3.61503
          0.00868  5.14645  5.86880  0.61958  0.77255  0.48576  0.95510
    177   2.99494  4.82991  3.73526  3.17885  4.01902  3.91245  4.18567  3.37099  2.38125  2.14266  3.95640  3.61388  1.49244  3.45404  3.47475  2.38795  3.23777  2.35611  5.42438  4.17257    244 p - - -
          2.68618  4.42225  2.77519  2.73123  3.46354  2.40513  3.72494  3.29354  2.67741  2.69355  4.24690  2.90347  2.73739  3.18146  2.89801  2.37887  2.77519  2.98518  4.58477  3.61503
          0.00868  5.14645  5.86880  0.61958  0.77255  0.48576  0.95510
    178   3.02704  4.79782  1.43807  3.24447  2.62229  3.96651  4.18960  3.30632  3.22828  3.00858  3.90455  3.66740  4.35606  3.53053  3.60188  2.39253  3.26180  2.09029  5.25504  2.79890    245 d - - -
          2.68618  4.42225  2.77519  2.73123  3.46354  2.40513  3.72494  3.29354  2.67741  2.69355  4.24690  2.90347  2.73739  3.18146  2.89801  2.37887  2.77519  2.98518  4.58477  3.61503
          0.00868  5.14645  5.86880  0.61958  0.77255  0.48576  0.95510
    179   2.32304  5.64230  1.12355  2.76034  4.86670  3.83307  4.16468  4.40471  3.01560  3.93471  4.73471  3.31765  4.32175  2.39537  3.52592  3.18977  3.48166  4.01614  6.07802  2.17767    246 d - - -
          2.68618  4.42225  2.77519  2.73123  3.46354  2.40513  3.72494  3.29354  2.67741  2.69355  4.24690  2.90347  2.73739  3.18146  2.89801  2.37887  2.77519  2.98518  4.58477  3.61503
          0.10497  5.14645  2.36627  0.61958  0.77255  0.48576  0.95510
    180   2.97172  2.36984  4.19376  3.60927  3.57379  4.02105  2.67720  2.98607  2.46320  1.41101  3.63295  3.89806  4.39244  3.75523  3.68894  3.29681  3.20199  2.78460  5.07049  2.72344    247 l - - -
          2.68618  4.42225  2.77519  2.73123  3.46354  2.40513  3.72494  3.29354  2.67741  2.69355  4.24690  2.90347  2.73739  3.18146  2.89801  2.37887  2.77519  2.98518  4.58477  3.61503
          0.00956  5.05104  5.77338  0.61958  0.77255  0.74588  0.64306
    181   1.82730  5.82334  1.56178  2.10196  5.14394  3.77354  4.14487  4.65076  3.00737  4.12155  4.89861  3.22982  4.29042  1.61829  3.54769  3.17715  3.51170  4.20608  6.25928  4.79729    248 d - - -
          2.68618  4.42225  2.77519  2.73123  3.46354  2.40513  3.72494  3.29354  2.67741  2.69355  4.24690  2.90347  2.73739  3.18146  2.89801  2.37887  2.77519  2.98518  4.58477  3.61503
          0.00956  5.05104  5.77338  0.61958  0.77255  0.74588  0.64306
    182   2.94328  4.57502  3.98041  3.40686  3.70391  3.96201  4.22911  2.09582  3.32324  2.15989  3.68279  2.59605  4.33794  3.62145  1.85195  3.22109  2.47585  2.23111  5.17625  3.95813    249 r - - -
          2.68618  4.42225  2.77519  2.73123  3.46354  2.40513  3.72494  3.29354  2.67741  2.69355  4.24690  2.90347  2.73739  3.18146  2.89801  2.37887  2.77519  2.98518  4.58477  3.61503
          0.00956  5.05104  5.77338  0.61958  0.77255  0.74588  0.64306
    183   3.51335  4.79796  5.50150  4.95507  3.90030  4.86500  5.28118  1.26181  4.79578  2.63972  3.83186  5.01235  5.16324  4.96328  4.86120  4.22277  3.75809  0.95964  2.60982  4.45124    250 v - - -
          2.68618  4.42225  2.77519  2.73123  3.46354  2.40513  3.72494  3.29354  2.67741  2.69355  4.24690  2.90347  2.73739  3.18146  2.89801  2.37887  2.77519  2.98518  4.58477  3.61503
          0.00956  5.05104  5.77338  0.61958  0.77255  0.74588  0.64306
    184   2.91460  5.39134  2.43024  2.12629  3.06688  3.68400  2.77610  4.19808  2.61960  3.68987  4.43684  3.15664  4.08167  2.98034  1.70800  2.27299  3.14624  3.77447  5.83105  4.42813    251 r - - -
          2.68618  4.42225  2.77519  2.73123  3.46354  2.40513  3.72494  3.29354  2.67741  2.69355  4.24690  2.90347  2.73739  3.18146  2.89801  2.37887  2.77519  2.98518  4.58477  3.61503
          0.12421  5.05104  2.20358  0.61958  0.77255  0.74588  0.64306
    185   2.93171  5.45528  2.29783  1.84119  4.79618  2.60890  2.34492  4.28626  2.08476  3.75790  4.50105  3.11104  4.06918  2.36428  3.12981  2.88483  3.16707  3.84446  5.88552  4.46519    252 e - - -
          2.68618  4.42225  2.77519  2.73123  3.46354  2.40513  3.72494  3.29354  2.67741  2.69355  4.24690  2.90347  2.73739  3.18146  2.89801  2.37887  2.77519  2.98518  4.58477  3.61503
          0.26469  4.93753  1.48994  0.61958  0.77255  0.96539  0.47938
    186   2.88490  5.35949  2.99522  1.94816  4.70934  3.59375  3.79423  4.17915  1.75808  3.65336  4.41287  3.06394  4.01117  2.24325  2.93108  1.86700  3.11469  3.75580  5.77650  4.38777    253 k - - -
          2.68633  4.42240  2.77534  2.73138  3.46224  2.40527  3.72509  3.29369  2.67606  2.69370  4.24704  2.90361  2.73754  3.18161  2.89815  2.37901  2.77534  2.98533  4.58492  3.61518
          0.70063  0.69464  5.40898  0.07835  2.58544  0.85864  0.55119
    187   2.96475  5.49499  2.24745  1.94371  4.82926  2.10954  3.89332  4.32290  2.04650  3.79754  4.55197  3.07924  4.07095  3.00407  3.19622  1.95212  3.20662  3.88251  5.93083  4.49922    255 e - - -
          2.68618  4.42225  2.77519  2.73123  3.46354  2.40513  3.72494  3.29354  2.67741  2.69355  4.24690  2.90347  2.73739  3.18146  2.89801  2.37887  2.77519  2.98518  4.58477  3.61503
          0.01193  4.83027  5.55262  0.61958  0.77255  0.72566  0.66166
    188   2.97637  5.38404  2.05774  2.13056  4.67710  3.68002  3.93867  4.13521  2.73542  1.79415  4.44761  2.35157  4.11747  3.06211  3.23297  2.94945  2.33467  3.74691  5.84761  4.45215    256 l - - -
          2.68618  4.42225  2.77519  2.73123  3.46354  2.40513  3.72494  3.29354  2.67741  2.69355  4.24690  2.90347  2.73739  3.18146  2.89801  2.37887  2.77519  2.98518  4.58477  3.61503
          0.01060  4.94792  5.67026  0.61958  0.77255  0.54435  0.86802
    189   3.73770  5.02075  5.71874  5.12174  1.60880  5.02520  5.35040  2.08725  4.94679  1.30102  2.27302  5.19346  5.22590  4.93706  4.91689  4.37274  3.95638  1.76725  5.58627  4.52979    257 l - - -
          2.68618  4.42225  2.77519  2.73123  3.46354  2.40513  3.72494  3.29354  2.67741  2.69355  4.24690  2.90347  2.73739  3.18146  2.89801  2.37887  2.77519  2.98518  4.58477  3.61503
          0.00951  5.05618  5.77853  0.61958  0.77255  0.35694  1.20334
    190   2.94798  5.33349  3.25002  2.21220  4.63160  3.74131  3.93177  2.53366  2.18971  2.66118  4.38723  3.23049  4.13312  2.48428  2.44038  2.37847  2.21505  3.69871  5.79434  4.41627    258 k - - -
          2.68618  4.42225  2.77519  2.73123  3.46354  2.40513  3.72494  3.29354  2.67741  2.69355  4.24690  2.90347  2.73739  3.18146  2.89801  2.37887  2.77519  2.98518  4.58477  3.61503
          0.00868  5.14645  5.86880  0.61958  0.77255  0.48576  0.95510
    191   2.96705  5.38992  3.23841  2.18631  4.70614  2.69733  3.93482  4.16690  2.66934  2.17809  4.44168  3.22858  4.14088  2.47525  2.19043  1.85452  3.19749  3.76572  5.83915  4.45404    259 s - - -
          2.68618  4.42225  2.77519  2.73123  3.46354  2.40513  3.72494  3.29354  2.67741  2.69355  4.24690  2.90347  2.73739  3.18146  2.89801  2.37887  2.77519  2.98518  4.58477  3.61503
          0.00868  5.14645  5.86880  0.61958  0.77255  0.48576  0.95510
    192   1.95909  4.81768  3.72258  2.40222  3.96710  3.92638  4.15745  3.32936  3.07844  1.56530  2.66779  3.59835  4.30822  3.42829  2.29794  3.16425  3.22439  3.09556  5.38132  4.13141    260 l - - -
          2.68618  4.42225  2.77519  2.73123  3.46354  2.40513  3.72494  3.29354  2.67741  2.69355  4.24690  2.90347  2.73739  3.18146  2.89801  2.37887  2.77519  2.98518  4.58477  3.61503
          0.00868  5.14645  5.86880  0.61958  0.77255  0.48576  0.95510
    193   2.99246  4.69393  3.90037  3.33680  2.38143  3.97459  4.23559  3.17527  3.27807  1.95431  3.78381  3.73092  2.76395  1.89434  3.61877  3.22712  1.98867  2.96232  5.27028  4.03389    261 q - - -
          2.68618  4.42225  2.77519  2.73123  3.46354  2.40513  3.72494  3.29354  2.67741  2.69355  4.24690  2.90347  2.73739  3.18146  2.89801  2.37887  2.77519  2.98518  4.58477  3.61503
          0.00868  5.14645  5.86880  0.61958  0.77255  0.48576  0.95510
    194   2.94320  5.43676  2.27370  1.97981  4.77426  3.71713  3.90678  4.25524  2.18700  2.71351  4.47959  2.45901  4.11173  3.00578  3.13722  2.32658  2.51380  3.82337  5.87381  3.05914    262 e - - -
          2.68618  4.42225  2.77519  2.73123  3.46354  2.40513  3.72494  3.29354  2.67741  2.69355  4.24690  2.90347  2.73739  3.18146  2.89801  2.37887  2.77519  2.98518  4.58477  3.61503
          0.00868  5.14645  5.86880  0.61958  0.77255  0.48576  0.95510
    195   2.35131  4.59067  4.03391  3.46173  2.64835  3.99491  4.26606  2.15355  2.61255  1.83756  3.69919  2.33244  4.37113  3.67461  3.69779  2.44916  3.20255  2.85400  5.18584  3.96964    263 l - - -
          2.68618  4.42225  2.77519  2.73123  3.46354  2.40513  3.72494  3.29354  2.67741  2.69355  4.24690  2.90347  2.73739  3.18146  2.89801  2.37887  2.77519  2.98518  4.58477  3.61503
          0.00868  5.14645  5.86880  0.61958  0.77255  0.48576  0.95510
    196   2.96101  4.82584  3.64213  2.47475  3.98708  3.88492  4.11818  2.28933  2.36579  1.98222  3.92074  3.53659  2.78563  3.37432  3.44896  2.44611  3.19249  3.11346  5.38661  2.42916    264 l - - -
          2.68618  4.42225  2.77519  2.73123  3.46354  2.40513  3.72494  3.29354  2.67741  2.69355  4.24690  2.90347  2.73739  3.18146  2.89801  2.37887  2.77519  2.98518  4.58477  3.61503
          0.00868  5.14645  5.86880  0.61958  0.77255  0.48576  0.95510
    197   2.96287  3.12810  3.37870  1.62925  4.37825  3.79081  2.25194  3.78991  2.82948  3.40476  4.22437  3.34670  4.19278  3.17929  3.28590  1.96971  3.20099  2.54677  5.65694  4.32929    265 e - - -
          2.68618  4.42225  2.77519  2.73123  3.46354  2.40513  3.72494  3.29354  2.67741  2.69355  4.24690  2.90347  2.73739  3.18146  2.89801  2.37887  2.77519  2.98518  4.58477  3.61503
          0.00868  5.14645  5.86880  0.61958  0.77255  0.48576  0.95510
    198   3.00204  5.36342  3.27803  2.75170  4.68605  1.94633  3.99094  4.14812  2.73043  3.68053  4.45649  1.89353  4.18274  3.11092  2.09635  2.32967  3.24077  3.75950  5.84777  2.81503    266 n - - -
          2.68618  4.42225  2.77519  2.73123  3.46354  2.40513  3.72494  3.29354  2.67741  2.69355  4.24690  2.90347  2.73739  3.18146  2.89801  2.37887  2.77519  2.98518  4.58477  3.61503
          0.00868  5.14645  5.86880  0.61958  0.77255  0.48576  0.95510
    199   3.20228  4.58841  5.01200  4.41539  3.52696  4.36272  4.67848  2.83724  4.22242  1.03089  3.52386  4.47784  2.69841  4.37117  4.27925  3.67766  3.43551  1.73507  2.78474  3.97532    267 l - - -
          2.68618  4.42225  2.77519  2.73123  3.46354  2.40513  3.72494  3.29354  2.67741  2.69355  4.24690  2.90347  2.73739  3.18146  2.89801  2.37887  2.77519  2.98518  4.58477  3.61503
          0.00868  5.14645  5.86880  0.61958  0.77255  0.48576  0.95510
    200   2.94715  5.18813  3.32318  1.76238  2.88289  2.82275  3.97225  3.86423  2.76150  3.45430  4.25795  3.29101  4.16032  3.11363  2.48664  2.36858  2.20659  2.66635  5.68486  4.34029    268 e - - -
          2.68618  4.42225  2.77519  2.73123  3.46354  2.40513  3.72494  3.29354  2.67741  2.69355  4.24690  2.90347  2.73739  3.18146  2.89801  2.37887  2.77519  2.98518  4.58477  3.61503
          0.00868  5.14645  5.86880  0.61958  0.77255  0.48576  0.95510
    201   4.13821  5.31296  6.22101  5.71326  4.03444  5.72495  6.26471  1.17636  5.63442  0.87098  3.75572  5.90010  5.79908  5.63256  5.66292  5.16058  4.37275  1.83965  6.29000  5.26522    269 l - - -
          2.68618  4.42225  2.77519  2.73123  3.46354  2.40513  3.72494  3.29354  2.67741  2.69355  4.24690  2.90347  2.73739  3.18146  2.89801  2.37887  2.77519  2.98518  4.58477  3.61503
          0.00868  5.14645  5.86880  0.61958  0.77255  0.48576  0.95510
    202   2.99055  4.77525  3.76452  1.58655  3.92063  3.94064  4.17895  1.86082  3.13792  2.98080  3.87316  3.63215  4.32151  3.47074  2.55963  3.18115  3.22160  2.32246  5.34814  2.88121    270 e - - -
          2.68618  4.42225  2.77519  2.73123  3.46354  2.40513  3.72494  3.29354  2.67741  2.69355  4.24690  2.90347  2.73739  3.18146  2.89801  2.37887  2.77519  2.98518  4.58477  3.61503
          0.00868  5.14645  5.86880  0.61958  0.77255  0.48576  0.95510
    203   1.44431  5.13585  3.39245  2.06660  4.44311  2.64145  4.08657  2.67996  2.90950  3.47013  4.29128  3.38938  2.39636  3.24918  3.36682  3.03746  3.24122  3.52048  5.72519  4.39974    271 a - - -
          2.68618  4.42225  2.77519  2.73123  3.46354  2.40513  3.72494  3.29354  2.67741  2.69355  4.24690  2.90347  2.73739  3.18146  2.89801  2.37887  2.77519  2.98518  4.58477  3.61503
          0.00868  5.14645  5.86880  0.61958  0.77255  0.48576  0.95510
    204   4.06045  6.88312  0.45934  1.70726  6.13367  4.01355  4.73674  5.78490  4.01251  5.19361  6.16295  3.45849  4.73989  3.93726  4.80223  3.84753  4.39886  5.27908  7.30403  5.64754    272 D - - -
          2.68618  4.42225  2.77519  2.73123  3.46354  2.40513  3.72494  3.29354  2.67741  2.69355  4.24690  2.90347  2.73739  3.18146  2.89801  2.37887  2.77519  2.98518  4.58477  3.61503
          0.00868  5.14645  5.86880  0.61958  0.77255  0.48576  0.95510
    205   3.52983  6.13201  2.08258  1.69836  5.46692  3.88447  4.38330  4.99655  3.35395  4.46247  5.27506  3.34579  1.08031  3.53168  3.94381  2.28599  3.81130  4.53738  6.60697  5.09933    273 p - - -
          2.68618  4.42225  2.77519  2.73123  3.46354  2.40513  3.72494  3.29354  2.67741  2.69355  4.24690  2.90347  2.73739  3.18146  2.89801  2.37887  2.77519  2.98518  4.58477  3.61503
          0.00868  5.14645  5.86880  0.61958  0.77255  0.48576  0.95510
    206   3.00469  5.52429  2.16158  2.13510  4.86583  3.73584  3.95380  4.35493  1.90384  3.82817  4.56921  2.23491  4.15071  3.05473  3.20613  2.32303  2.06546  3.91368  5.95665  4.53829    274 k - - -
          2.68618  4.42225  2.77519  2.73123  3.46354  2.40513  3.72494  3.29354  2.67741  2.69355  4.24690  2.90347  2.73739  3.18146  2.89801  2.37887  2.77519  2.98518  4.58477  3.61503
          0.00868  5.14645  5.86880  0.61958  0.77255  0.48576  0.95510
    207   2.46334  4.63851  5.26700  4.66252  2.13727  4.51163  4.85556  1.56640  4.46363  1.57684  2.41492  4.67375  4.83280  4.56690  4.46979  3.83438  3.52602  2.06896  5.28471  4.13809    275 i - - -
          2.68618  4.42225  2.77519  2.73123  3.46354  2.40513  3.72494  3.29354  2.67741  2.69355  4.24690  2.90347  2.73739  3.18146  2.89801  2.37887  2.77519  2.98518  4.58477  3.61503
          0.00868  5.14645  5.86880  0.61958  0.77255  0.48576  0.95510
    208   3.22778  5.79137  2.23713  1.34930  5.11804  2.27531  2.63864  4.62257  2.95831  4.08877  4.85152  3.26143  4.29334  1.94747  3.48636  3.15697  3.47565  4.17499  6.21962  4.76853    276 e - - -
          2.68618  4.42225  2.77519  2.73123  3.46354  2.40513  3.72494  3.29354  2.67741  2.69355  4.24690  2.90347  2.73739  3.18146  2.89801  2.37887  2.77519  2.98518  4.58477  3.61503
          0.00868  5.14645  5.86880  0.61958  0.77255  0.48576  0.95510
    209   3.06165  5.54261  3.26919  1.66753  4.90482  2.68319  3.96963  4.37423  1.47732  3.83793  4.58950  3.27130  2.77415  3.07114  2.40558  3.02209  3.28709  3.94478  5.95031  4.56790    277 k - - -
          2.68618  4.42225  2.77519  2.73123  3.46354  2.40513  3.72494  3.29354  2.67741  2.69355  4.24690  2.90347  2.73739  3.18146  2.89801  2.37887  2.77519  2.98518  4.58477  3.61503
          0.00868  5.14645  5.86880  0.61958  0.77255  0.48576  0.95510
    210   3.55004  5.52422  3.87063  3.90854  5.85449  0.33361  5.39412  5.56103  4.54255  5.13280  5.98881  2.29291  4.83733  4.69295  4.90009  3.67830  4.07674  4.80208  7.02723  5.84339    278 G - - -
          2.68618  4.42225  2.77519  2.73123  3.46354  2.40513  3.72494  3.29354  2.67741  2.69355  4.24690  2.90347  2.73739  3.18146  2.89801  2.37887  2.77519  2.98518  4.58477  3.61503
          0.00868  5.14645  5.86880  0.61958  0.77255  0.48576  0.95510
    211   3.27010  5.73804  1.32897  2.78132  5.19620  1.77272  4.25392  4.69864  3.12362  4.18577  4.96247  2.33812  4.35433  3.38488  3.65816  2.34947  2.53998  4.23416  6.32998  4.88516    279 d - - -
          2.68618  4.42225  2.77519  2.73123  3.46354  2.40513  3.72494  3.29354  2.67741  2.69355  4.24690  2.90347  2.73739  3.18146  2.89801  2.37887  2.77519  2.98518  4.58477  3.61503
          0.00868  5.14645  5.86880  0.61958  0.77255  0.48576  0.95510
    212   1.81604  1.37132  4.93295  4.36955  2.41504  4.20840  4.51378  3.02043  4.18501  2.74774  3.70866  4.36716  4.62625  4.33168  4.24421  3.54171  3.38604  2.83400  2.32647  3.62213    280 c - - -
          2.68618  4.42225  2.77519  2.73123  3.46354  2.40513  3.72494  3.29354  2.67741  2.69355  4.24690  2.90347  2.73739  3.18146  2.89801  2.37887  2.77519  2.98518  4.58477  3.61503
          0.00868  5.14645  5.86880  0.61958  0.77255  0.48576  0.95510
    213   3.00323  4.48913  4.42527  3.84137  3.59806  4.10049  4.40271  1.48223  2.59972  2.67975  3.60625  4.06543  4.47104  3.95278  3.90632  2.18826  3.23626  1.79935  5.10860  2.78734    281 i - - -
          2.68618  4.42225  2.77519  2.73123  3.46354  2.40513  3.72494  3.29354  2.67741  2.69355  4.24690  2.90347  2.73739  3.18146  2.89801  2.37887  2.77519  2.98518  4.58477  3.61503
          0.00868  5.14645  5.86880  0.61958  0.77255  0.48576  0.95510
    214   3.98486  5.15018  6.14057  5.69319  4.46528  5.69748  6.50990  0.91243  5.66656  2.03153  4.16585  5.86685  5.85756  5.89352  5.82671  5.15952  4.24254  1.00713  6.69618  5.50471    282 i - - -
          2.68618  4.42225  2.77519  2.73123  3.46354  2.40513  3.72494  3.29354  2.67741  2.69355  4.24690  2.90347  2.73739  3.18146  2.89801  2.37887  2.77519  2.98518  4.58477  3.61503
          0.00868  5.14645  5.86880  0.61958  0.77255  0.48576  0.95510
    215   3.37703  5.97233  2.20186  1.11559  5.28946  3.84677  4.24793  4.80645  3.13584  4.26849  5.05114  3.29865  4.38339  2.34533  3.68968  1.64028  3.63677  4.35392  6.40282  4.92487    283 e - - -
          2.68618  4.42225  2.77519  2.73123  3.46354  2.40513  3.72494  3.29354  2.67741  2.69355  4.24690  2.90347  2.73739  3.18146  2.89801  2.37887  2.77519  2.98518  4.58477  3.61503
          0.00868  5.14645  5.86880  0.61958  0.77255  0.48576  0.95510
    216   1.93139  4.95608  3.57079  3.02013  2.78374  3.82555  4.12962  3.60923  2.31181  3.26878  4.11781  3.48978  4.25056  3.33651  3.42205  2.09837  1.60195  3.32047  5.56857  4.28217    284 t - - -
          2.68618  4.42225  2.77519  2.73123  3.46354  2.40513  3.72494  3.29354  2.67741  2.69355  4.24690  2.90347  2.73739  3.18146  2.89801  2.37887  2.77519  2.98518  4.58477  3.61503
          0.00868  5.14645  5.86880  0.61958  0.77255  0.48576  0.95510
    217   3.09066  5.62492  1.93585  2.12211  4.96172  2.67523  4.02345  4.45597  2.80334  3.92704  4.67579  2.19026  2.00855  3.13053  2.42956  3.03702  3.33006  4.01268  6.05658  4.62690    285 d - - -
          2.68618  4.42225  2.77519  2.73123  3.46354  2.40513  3.72494  3.29354  2.67741  2.69355  4.24690  2.90347  2.73739  3.18146  2.89801  2.37887  2.77519  2.98518  4.58477  3.61503
          0.00868  5.14645  5.86880  0.61958  0.77255  0.48576  0.95510
    218   2.36634  4.88894  3.56914  2.35626  2.10440  3.86284  4.09631  3.44285  2.99857  2.38789  3.98315  2.10899  4.25141  3.32791  3.41585  3.08991  2.18222  3.18403  5.44320  4.16765    286 f - - -
          2.68618  4.42225  2.77519  2.73123  3.46354  2.40513  3.72494  3.29354  2.67741  2.69355  4.24690  2.90347  2.73739  3.18146  2.89801  2.37887  2.77519  2.98518  4.58477  3.61503
          0.00868  5.14645  5.86880  0.61958  0.77255  0.48576  0.95510
    219   3.18258  5.09259  4.77634  4.76381  5.77521  0.32656  5.73703  5.27936  4.95160  4.97915  5.78022  4.56282  4.69854  5.12742  5.07500  3.38857  2.25339  4.44867  7.03952  6.00761    287 G - - -
          2.68618  4.42225  2.77519  2.73123  3.46354  2.40513  3.72494  3.29354  2.67741  2.69355  4.24690  2.90347  2.73739  3.18146  2.89801  2.37887  2.77519  2.98518  4.58477  3.61503
          0.00868  5.14645  5.86880  0.61958  0.77255  0.48576  0.95510
    220   2.96783  5.46062  2.47535  2.01423  4.80287  3.73442  2.81400  4.28209  2.17677  3.76117  4.50377  3.20391  4.13001  3.01938  1.77289  2.93180  3.19804  2.41157  5.89127  4.48866    288 r - - -
          2.68618  4.42225  2.77519  2.73123  3.46354  2.40513  3.72494  3.29354  2.67741  2.69355  4.24690  2.90347  2.73739  3.18146  2.89801  2.37887  2.77519  2.98518  4.58477  3.61503
          0.00868  5.14645  5.86880  0.61958  0.77255  0.48576  0.95510
    221   3.98120  5.14641  6.13828  5.69225  4.47847  5.69637  6.51608  1.06391  5.66682  2.06062  4.17832  5.86557  5.85874  5.90034  5.83056  5.15897  4.23939  0.85391  6.70820  5.51100    289 v - - -
          2.68618  4.42225  2.77519  2.73123  3.46354  2.40513  3.72494  3.29354  2.67741  2.69355  4.24690  2.90347  2.73739  3.18146  2.89801  2.37887  2.77519  2.98518  4.58477  3.61503
          0.00868  5.14645  5.86880  0.61958  0.77255  0.48576  0.95510
    222   3.15652  5.61944  1.13694  2.15014  4.93230  3.80864  4.08182  2.72625  2.86137  3.90587  4.68217  3.27992  4.26346  3.20183  2.14158  3.11185  3.39664  3.98975  6.06179  4.65310    290 d - - -
          2.68618  4.42225  2.77519  2.73123  3.46354  2.40513  3.72494  3.29354  2.67741  2.69355  4.24690  2.90347  2.73739  3.18146  2.89801  2.37887  2.77519  2.98518  4.58477  3.61503
          0.00868  5.14645  5.86880  0.61958  0.77255  0.48576  0.95510
    223   1.37795  4.85907  3.68337  3.12123  4.04747  3.89872  4.15284  3.40057  3.04969  2.35460  3.97549  2.59461  4.29521  3.40383  2.23066  3.13986  3.22702  2.39244  5.43988  4.18001    291 a - - -
          2.68618  4.42225  2.77519  2.73123  3.46354  2.40513  3.72494  3.29354  2.67741  2.69355  4.24690  2.90347  2.73739  3.18146  2.89801  2.37887  2.77519  2.98518  4.58477  3.61503
          0.00868  5.14645  5.86880  0.61958  0.77255  0.48576  0.95510
    224   3.04767  5.33731  3.40164  2.83408  4.64751  2.12282  4.00772  4.07441  2.16821  2.28614  4.41827  3.34979  4.22735  3.13567  2.16628  1.72173  3.27590  3.71574  5.80665  4.47083    292 s - - -
          2.68618  4.42225  2.77519  2.73123  3.46354  2.40513  3.72494  3.29354  2.67741  2.69355  4.24690  2.90347  2.73739  3.18146  2.89801  2.37887  2.77519  2.98518  4.58477  3.61503
          0.00868  5.14645  5.86880  0.61958  0.77255  0.48576  0.95510
    225   3.22596  4.58323  5.12297  4.52585  2.51410  4.43596  4.78293  1.56441  4.33768  2.02423  3.59749  4.56910  4.77372  4.48287  2.29561  3.75459  3.45931  1.41527  5.26613  4.09501    293 v - - -
          2.68618  4.42225  2.77519  2.73123  3.46354  2.40513  3.72494  3.29354  2.67741  2.69355  4.24690  2.90347  2.73739  3.18146  2.89801  2.37887  2.77519  2.98518  4.58477  3.61503
          0.00868  5.14645  5.86880  0.61958  0.77255  0.48576  0.95510
    226   1.72886  5.46300  1.71025  2.75315  4.88584  3.76025  4.05965  4.36081  2.82651  3.86413  4.62375  3.29052  4.21379  3.17381  1.97915  2.10344  3.30579  3.92528  6.01225  4.61438    294 d - - -
          2.68618  4.42225  2.77519  2.73123  3.46354  2.40513  3.72494  3.29354  2.67741  2.69355  4.24690  2.90347  2.73739  3.18146  2.89801  2.37887  2.77519  2.98518  4.58477  3.61503
          0.00868  5.14645  5.86880  0.61958  0.77255  0.48576  0.95510
    227   2.31693  2.99618  3.28653  1.72823  4.60132  3.74451  3.96500  4.04647  2.72898  3.59692  4.37531  3.26339  4.14827  3.08697  2.50896  2.14708  2.09911  3.66838  5.78808  4.42008    295 e - - -
          2.68618  4.42225  2.77519  2.73123  3.46354  2.40513  3.72494  3.29354  2.67741  2.69355  4.24690  2.90347  2.73739  3.18146  2.89801  2.37887  2.77519  2.98518  4.58477  3.61503
          0.00868  5.14645  5.86880  0.61958  0.77255  0.48576  0.95510
    228   1.97283  5.39067  3.40514  2.82804  4.70456  3.84668  3.99642  4.13249  2.14437  3.66452  4.45396  3.34574  4.23259  1.59232  2.35148  3.06233  3.28945  2.32045  5.83101  4.49354    296 q - - -
          2.68618  4.42225  2.77519  2.73123  3.46354  2.40513  3.72494  3.29354  2.67741  2.69355  4.24690  2.90347  2.73739  3.18146  2.89801  2.37887  2.77519  2.98518  4.58477  3.61503
          0.00868  5.14645  5.86880  0.61958  0.77255  0.48576  0.95510
    229   4.06373  5.31913  6.00597  5.40261  3.61765  5.35966  5.61966  2.11897  5.23158  0.61303  2.27456  5.52200  5.46940  5.13216  5.16839  4.71949  4.26801  3.16821  2.63183  4.71494    297 L - - -
          2.68618  4.42225  2.77519  2.73123  3.46354  2.40513  3.72494  3.29354  2.67741  2.69355  4.24690  2.90347  2.73739  3.18146  2.89801  2.37887  2.77519  2.98518  4.58477  3.61503
          0.00868  5.14645  5.86880  0.61958  0.77255  0.48576  0.95510
    230   2.38916  5.46914  2.25203  1.48768  4.80993  3.72372  3.92121  4.29427  2.16188  3.77222  3.05184  3.19156  4.12450  2.38238  3.15500  2.92542  3.19601  3.85769  5.90309  4.49222    298 e - - -
          2.68618  4.42225  2.77519  2.73123  3.46354  2.40513  3.72494  3.29354  2.67741  2.69355  4.24690  2.90347  2.73739  3.18146  2.89801  2.37887  2.77519  2.98518  4.58477  3.61503
          0.00868  5.14645  5.86880  0.61958  0.77255  0.48576  0.95510
    231   2.98965  5.45621  3.25620  1.84373  4.79837  3.76030  3.93057  2.86270  1.70512  3.75101  4.50120  3.23320  4.15079  2.46257  2.44600  2.95772  2.20948  3.84601  5.88216  4.49429    299 k - - -
          2.68618  4.42225  2.77519  2.73123  3.46354  2.40513  3.72494  3.29354  2.67741  2.69355  4.24690  2.90347  2.73739  3.18146  2.89801  2.37887  2.77519  2.98518  4.58477  3.61503
          0.00868  5.14645  5.86880  0.61958  0.77255  0.48576  0.95510
    232   4.07943  5.25802  6.17514  5.67557  4.10196  5.67670  6.25450  1.33770  5.60159  0.92589  3.82561  5.84978  5.78122  5.64715  5.65357  5.11053  4.31911  1.48234  6.33062  5.27314    300 l - - -
          2.68618  4.42225  2.77519  2.73123  3.46354  2.40513  3.72494  3.29354  2.67741  2.69355  4.24690  2.90347  2.73739  3.18146  2.89801  2.37887  2.77519  2.98518  4.58477  3.61503
          0.00868  5.14645  5.86880  0.61958  0.77255  0.48576  0.95510
    233   3.28497  2.84512  3.60407  1.67920  5.05888  4.00397  4.06312  4.47345  1.45905  3.91854  4.70799  3.48353  4.37716  3.17271  1.64326  3.25420  3.48620  4.08227  5.99693  4.70349    301 k - - -
          2.68618  4.42225  2.77519  2.73123  3.46354  2.40513  3.72494  3.29354  2.67741  2.69355  4.24690  2.90347  2.73739  3.18146  2.89801  2.37887  2.77519  2.98518  4.58477  3.61503
          0.00868  5.14645  5.86880  0.61958  0.77255  0.48576  0.95510
    234   3.28260  5.84298  1.86672  1.57077  5.17368  2.18973  4.17173  4.67720  2.99948  4.14212  4.91315  3.28620  4.33028  3.29351  1.61027  3.20775  3.53306  4.23119  6.27172  4.82116    302 e - - -
          2.68618  4.42225  2.77519  2.73123  3.46354  2.40513  3.72494  3.29354  2.67741  2.69355  4.24690  2.90347  2.73739  3.18146  2.89801  2.37887  2.77519  2.98518  4.58477  3.61503
          0.00868  5.14645  5.86880  0.61958  0.77255  0.48576  0.95510
    235   2.98419  5.33352  3.27311  1.49431  4.62586  2.66328  3.96508  4.06201  1.77725  2.63331  4.39453  3.26625  4.16649  3.08642  3.17404  2.97819  3.21513  2.71454  5.80076  4.43390    303 e - - -
          2.68618  4.42225  2.77519  2.73123  3.46354  2.40513  3.72494  3.29354  2.67741  2.69355  4.24690  2.90347  2.73739  3.18146  2.89801  2.37887  2.77519  2.98518  4.58477  3.61503
          0.00868  5.14645  5.86880  0.61958  0.77255  0.48576  0.95510
    236   2.40963  4.97545  5.57974  4.98561  1.67812  4.90256  5.21176  2.10097  4.80809  0.92887  3.48655  5.05144  5.14983  4.84479  4.80638  4.23965  3.88448  2.85689  5.51794  4.40245    304 l - - -
          2.68618  4.42225  2.77519  2.73123  3.46354  2.40513  3.72494  3.29354  2.67741  2.69355  4.24690  2.90347  2.73739  3.18146  2.89801  2.37887  2.77519  2.98518  4.58477  3.61503
          0.00868  5.14645  5.86880  0.61958  0.77255  0.48576  0.95510
    237   2.33770  5.01160  3.50339  2.93808  2.77424  2.75735  4.05341  3.60392  1.78771  2.09372  4.09665  3.42871  4.23310  3.24565  2.21701  3.06543  3.20963  3.32318  5.53993  4.24690    305 k - - -
          2.68618  4.42225  2.77519  2.73123  3.46354  2.40513  3.72494  3.29354  2.67741  2.69355  4.24690  2.90347  2.73739  3.18146  2.89801  2.37887  2.77519  2.98518  4.58477  3.61503
          0.00868  5.14645  5.86880  0.61958  0.77255  0.48576  0.95510
    238   2.94900  5.41922  2.46036  2.65312  4.74969  2.69372  3.91688  4.22429  2.65897  2.75235  4.46675  2.27086  2.82723  3.01934  1.88405  2.91867  2.55958  3.80263  5.86338  4.46241    306 r - - -
          2.68618  4.42225  2.77519  2.73123  3.46354  2.40513  3.72494  3.29354  2.67741  2.69355  4.24690  2.90347  2.73739  3.18146  2.89801  2.37887  2.77519  2.98518  4.58477  3.61503
          0.00868  5.14645  5.86880  0.61958  0.77255  0.48576  0.95510
    239   1.80813  4.88572  3.58720  1.69311  2.45832  2.69084  4.12525  3.43970  3.03966  2.37418  3.99012  3.51608  4.27007  3.36515  3.45254  3.11057  3.21391  3.18370  5.45012  4.17564    307 e - - -
          2.68618  4.42225  2.77519  2.73123  3.46354  2.40513  3.72494  3.29354  2.67741  2.69355  4.24690  2.90347  2.73739  3.18146  2.89801  2.37887  2.77519  2.98518  4.58477  3.61503
          0.10938  5.14645  2.32489  0.61958  0.77255  0.48576  0.95510
    240   3.01921  4.44540  4.67308  4.08632  3.56635  4.16272  4.51057  2.10697  3.94118  1.72007  3.56112  4.22321  4.53281  4.13673  4.06888  2.18816  1.73107  1.99058  5.11461  3.92921    308 l - - -
          2.68618  4.42225  2.77519  2.73123  3.46354  2.40513  3.72494  3.29354  2.67741  2.69355  4.24690  2.90347  2.73739  3.18146  2.89801  2.37887  2.77519  2.98518  4.58477  3.61503
          0.00960  5.04666  5.76901  0.61958  0.77255  0.75581  0.63418
    241   2.90845  5.10041  3.31046  1.93417  4.33890  3.73917  3.94467  3.75065  2.21512  2.28428  4.17370  3.27314  4.13014  3.09656  3.20306  2.29660  2.15685  2.54438  5.60582  4.27325    309 e - - -
          2.68618  4.42225  2.77519  2.73123  3.46354  2.40513  3.72494  3.29354  2.67741  2.69355  4.24690  2.90347  2.73739  3.18146  2.89801  2.37887  2.77519  2.98518  4.58477  3.61503
          0.12007  5.04666  2.23761  0.61958  0.77255  0.75581  0.63418
    242   2.33863  5.34785  2.11223  2.11048  4.67464  3.63957  2.63671  4.14923  2.10335  2.34203  4.39472  3.11286  4.04112  2.94387  3.07619  2.84473  3.10903  3.72892  5.78997  4.38783    310 k - - -
          2.68618  4.42225  2.77519  2.73123  3.46354  2.40513  3.72494  3.29354  2.67741  2.69355  4.24690  2.90347  2.73739  3.18146  2.89801  2.37887  2.77519  2.98518  4.58477  3.61503
          0.01071  4.93731  5.65965  0.61958  0.77255  0.96577  0.47915
    243   2.91718  4.98733  3.49685  2.96332  4.38024  2.59310  4.08504  3.78689  2.84969  2.38642  4.24422  3.42296  4.18796  3.26329  2.28034  1.24056  3.19770  3.45342  5.66109  4.36739    311 s - - -
          2.68618  4.42225  2.77519  2.73123  3.46354  2.40513  3.72494  3.29354  2.67741  2.69355  4.24690  2.90347  2.73739  3.18146  2.89801  2.37887  2.77519  2.98518  4.58477  3.61503
          0.19680  4.93731  1.76333  0.61958  0.77255  0.96577  0.47915
    244   1.75205  5.52919  1.74862  1.86111  4.87787  3.59417  3.95581  4.37037  2.80385  3.86163  4.63784  3.07266  4.09817  3.08188  3.33320  2.11511  3.28332  3.93539  6.01122  4.56995    312 d - - -
          2.68618  4.42225  2.77519  2.73123  3.46354  2.40513  3.72494  3.29354  2.67741  2.69355  4.24690  2.90347  2.73739  3.18146  2.89801  2.37887  2.77519  2.98518  4.58477  3.61503
          0.01289  4.75340  5.47574  0.61958  0.77255  1.20895  0.35455
    245   1.50292  5.10065  3.10625  2.00785  4.60859  3.55611  3.97533  4.05840  2.78323  3.61770  4.40401  3.19466  2.42748  3.11320  3.25831  2.11972  3.12988  3.64040  5.80907  4.44615    313 a - - -
          2.68618  4.42225  2.77519  2.73123  3.46354  2.40513  3.72494  3.29354  2.67741  2.69355  4.24690  2.90347  2.73739  3.18146  2.89801  2.37887  2.77519  2.98518  4.58477  3.61503
          0.15162  4.75340  2.02449  0.61958  0.77255  1.20895  0.35455
    246   1.81208  4.75502  3.27518  2.15608  4.01440  3.59825  3.90449  2.33990  2.77404  3.05293  3.90893  3.24480  4.02786  3.10901  3.20329  2.09085  3.00749  3.07622  5.36482  4.07381    314 a - - -
          2.68362  4.42346  2.77416  2.73245  3.46475  2.40531  3.72230  3.29475  2.67862  2.69476  4.24811  2.90468  2.73392  3.18043  2.89838  2.38008  2.77416  2.98547  4.58598  3.61624
          0.55786  0.84965        *  2.24050  0.11250  0.00000        *
//
