# Supplementary material for: T346Hunter: A Novel Web-Based Tool for the Prediction of Type III, Type IV and Type VI Secretion Systems in Bacterial Genomes
Source: PLoS One. 2015 Apr 13;10(4):e0119317. doi: 10.1371/journal.pone.0119317 (PMC4395097; doi:10.1371/journal.pone.0119317)
Supplement: S1 Data — (ZIP) [file pone.0119317.s009.zip › T346Hunter_profiles/flii.hmm]

HMMER3/f [3.1b1 | May 2013]
NAME  flii
LENG  445
ALPH  amino
RF    no
MM    no
CONS  yes
CS    no
MAP   yes
DATE  Wed Sep  4 10:55:30 2013
NSEQ  8
EFFN  0.800781
CKSUM 1466673674
STATS LOCAL MSV      -11.7313  0.69865
STATS LOCAL VITERBI  -12.4581  0.69865
STATS LOCAL FORWARD   -6.2080  0.69865
HMM          A        C        D        E        F        G        H        I        K        L        M        N        P        Q        R        S        T        V        W        Y   
            m->m     m->i     m->d     i->m     i->i     d->m     d->d
  COMPO   2.48579  4.49824  2.94366  2.66113  3.48354  2.66231  3.88366  2.68557  2.75569  2.40550  3.58228  3.19893  3.41748  3.15124  2.88844  2.65225  2.85630  2.50543  5.16597  3.69509
          2.68624  4.42231  2.77511  2.73130  3.46360  2.40519  3.72501  3.29360  2.67734  2.69361  4.24565  2.90353  2.73746  3.18153  2.89807  2.37883  2.77511  2.98525  4.58483  3.61475
          0.30576  2.02422  2.02994  1.01377  0.45075  0.00000        *
      1   3.02835  4.43500  4.47138  3.91839  3.20505  4.22013  4.59012  1.85709  3.78563  1.68186  1.80725  4.19535  4.51052  4.00929  3.98559  3.55198  3.27043  1.82984  5.13525  3.99994      6 l - - -
          2.68618  4.42225  2.77519  2.73123  3.46354  2.40513  3.72494  3.29354  2.67741  2.69355  4.24690  2.90347  2.73739  3.18146  2.89801  2.37887  2.77519  2.98518  4.58477  3.61503
          0.02921  3.94361  4.66596  0.61958  0.77255  0.61471  0.77827
      2   2.24534  4.43831  3.13762  2.63263  3.79652  2.88765  3.74003  3.18668  2.62956  2.85336  3.70525  3.07213  3.18597  2.96085  3.04174  2.34964  2.46091  2.88110  5.15428  3.22765      7 a - - -
          2.68618  4.42225  2.77519  2.73123  3.46354  2.40513  3.72494  3.29354  2.67741  2.69355  4.24690  2.90347  2.73739  3.18146  2.89801  2.37887  2.77519  2.98518  4.58477  3.61503
          0.18132  3.94361  1.92104  0.61958  0.77255  0.61471  0.77827
      3   2.09566  4.20857  3.32895  2.88138  3.73786  3.16393  3.89294  2.93910  2.81878  2.39682  3.67413  3.20004  3.75018  3.16988  3.15540  2.20412  2.31420  2.64378  5.15937  3.91699      8 a - - -
          2.68618  4.42225  2.77519  2.73123  3.46354  2.40513  3.72494  3.29354  2.67741  2.69355  4.24690  2.90347  2.73739  3.18146  2.89801  2.37887  2.77519  2.98518  4.58477  3.61503
          0.03393  3.79622  4.51856  0.61958  0.77255  0.72635  0.66101
      4   2.67695  4.31659  3.66304  3.09163  3.34516  3.68392  3.95201  2.14113  2.89233  1.98406  3.26899  3.46731  4.05414  3.28369  2.70797  2.96547  2.91538  2.04934  4.94438  3.71700      9 l - - -
          2.68618  4.42225  2.77519  2.73123  3.46354  2.40513  3.72494  3.29354  2.67741  2.69355  4.24690  2.90347  2.73739  3.18146  2.89801  2.37887  2.77519  2.98518  4.58477  3.61503
          0.03393  3.79622  4.51856  0.61958  0.77255  0.72635  0.66101
      5   2.29769  4.51989  2.93345  2.26374  3.81924  3.31315  3.69618  3.12541  2.53691  2.48507  3.72943  2.99817  3.79153  2.91022  2.92941  2.37471  2.81043  2.84548  5.17279  3.88257     10 e - - -
          2.68618  4.42225  2.77519  2.73123  3.46354  2.40513  3.72494  3.29354  2.67741  2.69355  4.24690  2.90347  2.73739  3.18146  2.89801  2.37887  2.77519  2.98518  4.58477  3.61503
          0.03393  3.79622  4.51856  0.61958  0.77255  0.72635  0.66101
      6   2.14996  4.41633  3.09758  2.62868  3.93106  3.19925  3.73118  3.29322  2.51752  2.95942  3.81384  3.03958  3.02644  2.93525  2.52285  2.53705  2.37649  2.95217  5.24085  3.97259     11 a - - -
          2.68629  4.42236  2.77530  2.73101  3.46364  2.40512  3.72505  3.29365  2.67751  2.69349  4.24700  2.90357  2.73734  3.18157  2.89772  2.37886  2.77530  2.98508  4.58380  3.61514
          0.23273  1.62593  4.51856  1.29840  0.31879  0.45239  1.01089
      7   2.56543  4.57277  3.08952  2.35459  3.77932  3.43208  3.66937  2.85883  2.52487  2.82173  3.24294  2.74515  3.82979  2.87129  2.95195  2.31070  2.55166  2.87910  5.12488  3.83372     19 s - - -
          2.68618  4.42225  2.77519  2.73123  3.46354  2.40513  3.72494  3.29354  2.67741  2.69355  4.24690  2.90347  2.73739  3.18146  2.89801  2.37887  2.77519  2.98518  4.58477  3.61503
          0.02752  4.00255  4.72490  0.61958  0.77255  0.56096  0.84550
      8   2.57536  4.41866  2.91043  2.70576  2.79647  3.49301  3.73698  2.91525  2.48762  2.24747  3.51099  3.15691  3.88382  3.00551  3.06760  2.73709  2.54713  2.67859  4.97350  3.70336     20 l - - -
          2.68618  4.42225  2.77519  2.73123  3.46354  2.40513  3.72494  3.29354  2.67741  2.69355  4.24690  2.90347  2.73739  3.18146  2.89801  2.37887  2.77519  2.98518  4.58477  3.61503
          0.02752  4.00255  4.72490  0.61958  0.77255  0.56096  0.84550
      9   2.60848  4.25865  3.10728  3.02893  2.63569  3.61510  3.89066  2.57517  2.97706  1.99351  3.31842  3.40426  3.99529  3.26677  3.30248  2.87942  2.60353  2.21767  4.84883  3.60587     21 l - - -
          2.68618  4.42225  2.77519  2.73123  3.46354  2.40513  3.72494  3.29354  2.67741  2.69355  4.24690  2.90347  2.73739  3.18146  2.89801  2.37887  2.77519  2.98518  4.58477  3.61503
          0.02752  4.00255  4.72490  0.61958  0.77255  0.44145  1.03030
     10   2.61201  4.99111  2.43018  2.18675  4.28769  3.38169  3.58586  3.73828  2.33800  3.27325  3.37034  2.87114  3.78482  2.52795  2.43180  2.40686  2.84391  3.35621  5.45148  4.07484     22 e - - -
          2.68618  4.42225  2.77519  2.73123  3.46354  2.40513  3.72494  3.29354  2.67741  2.69355  4.24690  2.90347  2.73739  3.18146  2.89801  2.37887  2.77519  2.98518  4.58477  3.61503
          0.02557  4.07496  4.79731  0.61958  0.77255  0.48576  0.95510
     11   2.64410  4.88343  2.98684  2.44277  4.16727  3.43086  3.61655  3.14878  2.02081  3.15792  3.96647  2.44310  3.82898  2.75600  2.51456  2.28816  2.87310  3.24566  5.36294  4.03497     23 k - - -
          2.68618  4.42225  2.77519  2.73123  3.46354  2.40513  3.72494  3.29354  2.67741  2.69355  4.24690  2.90347  2.73739  3.18146  2.89801  2.37887  2.77519  2.98518  4.58477  3.61503
          0.02557  4.07496  4.79731  0.61958  0.77255  0.48576  0.95510
     12   2.66208  4.12691  4.08966  3.51713  2.55231  3.74541  3.89723  2.34226  3.38907  1.92386  3.21320  3.69770  4.10705  3.59706  3.06211  3.03503  2.89269  2.38048  3.49149  2.43273     24 l - - -
          2.68618  4.42225  2.77519  2.73123  3.46354  2.40513  3.72494  3.29354  2.67741  2.69355  4.24690  2.90347  2.73739  3.18146  2.89801  2.37887  2.77519  2.98518  4.58477  3.61503
          0.02557  4.07496  4.79731  0.61958  0.77255  0.48576  0.95510
     13   2.41255  4.81044  2.95933  2.01430  4.05614  3.41971  3.62819  3.10459  2.22752  2.77622  3.88624  2.70712  3.81861  2.77943  2.84917  2.64403  2.84387  3.13754  5.31016  3.97883     25 e - - -
          2.68618  4.42225  2.77519  2.73123  3.46354  2.40513  3.72494  3.29354  2.67741  2.69355  4.24690  2.90347  2.73739  3.18146  2.89801  2.37887  2.77519  2.98518  4.58477  3.61503
          0.02557  4.07496  4.79731  0.61958  0.77255  0.48576  0.95510
     14   2.41728  5.06202  2.57573  2.13612  4.37431  3.36700  3.58992  3.83722  2.20274  3.35167  4.11926  2.41322  3.78483  2.70431  2.58563  2.60504  2.63920  3.43638  5.51302  4.12084     26 e - - -
          2.68618  4.42225  2.77519  2.73123  3.46354  2.40513  3.72494  3.29354  2.67741  2.69355  4.24690  2.90347  2.73739  3.18146  2.89801  2.37887  2.77519  2.98518  4.58477  3.61503
          0.02557  4.07496  4.79731  0.61958  0.77255  0.48576  0.95510
     15   2.44254  3.80013  3.06852  2.49573  4.06988  3.45080  3.62922  3.47334  2.03896  3.06916  3.89132  2.99622  3.84126  2.54285  2.29040  2.67583  2.63028  3.15475  5.29804  3.98974     27 k - - -
          2.68618  4.42225  2.77519  2.73123  3.46354  2.40513  3.72494  3.29354  2.67741  2.69355  4.24690  2.90347  2.73739  3.18146  2.89801  2.37887  2.77519  2.98518  4.58477  3.61503
          0.02557  4.07496  4.79731  0.61958  0.77255  0.48576  0.95510
     16   3.16654  4.48372  4.85394  4.29081  3.24200  4.46985  4.83634  1.68983  4.17453  1.30059  2.55639  4.50927  4.69820  4.30915  4.30241  3.81092  3.39669  1.64742  5.22623  4.13042     28 l - - -
          2.68618  4.42225  2.77519  2.73123  3.46354  2.40513  3.72494  3.29354  2.67741  2.69355  4.24690  2.90347  2.73739  3.18146  2.89801  2.37887  2.77519  2.98518  4.58477  3.61503
          0.02557  4.07496  4.79731  0.61958  0.77255  0.48576  0.95510
     17   2.26249  5.05552  2.54616  2.05316  4.36671  3.36836  3.59156  3.82772  2.17448  3.34494  4.11435  2.84984  3.28869  2.70696  2.57789  2.60718  2.86812  3.42949  5.50844  4.11843     29 e - - -
          2.68618  4.42225  2.77519  2.73123  3.46354  2.40513  3.72494  3.29354  2.67741  2.69355  4.24690  2.90347  2.73739  3.18146  2.89801  2.37887  2.77519  2.98518  4.58477  3.61503
          0.02557  4.07496  4.79731  0.61958  0.77255  0.48576  0.95510
     18   2.27673  4.87029  2.64336  2.38029  4.14271  3.38818  3.61552  3.57052  2.40350  3.15132  3.42881  2.45232  3.79692  2.52119  2.87403  2.61351  2.59490  3.22352  5.37145  4.01805     30 a - - -
          2.68618  4.42225  2.77519  2.73123  3.46354  2.40513  3.72494  3.29354  2.67741  2.69355  4.24690  2.90347  2.73739  3.18146  2.89801  2.37887  2.77519  2.98518  4.58477  3.61503
          0.02557  4.07496  4.79731  0.61958  0.77255  0.48576  0.95510
     19   2.40114  4.29477  3.48862  2.91768  3.42158  3.56846  3.81868  2.52162  2.82683  2.14323  3.39003  3.31454  3.94761  3.15601  2.59318  2.81984  2.60565  2.54060  4.87642  3.10396     31 l - - -
          2.68618  4.42225  2.77519  2.73123  3.46354  2.40513  3.72494  3.29354  2.67741  2.69355  4.24690  2.90347  2.73739  3.18146  2.89801  2.37887  2.77519  2.98518  4.58477  3.61503
          0.02557  4.07496  4.79731  0.61958  0.77255  0.48576  0.95510
     20   2.65500  5.06983  2.52131  2.01090  4.38405  3.35974  3.61008  3.84504  2.37941  3.36567  4.14151  2.84534  2.80199  2.73039  2.41760  2.40420  2.89377  3.44850  5.53256  4.14069     32 e - - -
          2.68618  4.42225  2.77519  2.73123  3.46354  2.40513  3.72494  3.29354  2.67741  2.69355  4.24690  2.90347  2.73739  3.18146  2.89801  2.37887  2.77519  2.98518  4.58477  3.61503
          0.08540  4.07496  2.73550  0.61958  0.77255  0.48576  0.95510
     21   2.33000  4.60000  3.07745  2.54913  3.89515  3.38255  3.68657  3.28113  2.28721  2.66116  3.77154  3.02787  2.86244  2.87439  2.92612  2.44317  2.54770  2.97765  5.21103  3.91550     33 k - - -
          2.68618  4.42225  2.77519  2.73123  3.46354  2.40513  3.72494  3.29354  2.67741  2.69355  4.24690  2.90347  2.73739  3.18146  2.89801  2.37887  2.77519  2.98518  4.58477  3.61503
          0.02712  4.01669  4.73903  0.61958  0.77255  0.54714  0.86418
     22   2.56840  4.14504  3.73303  3.16372  3.16541  3.60316  3.86257  2.60918  3.06933  2.34149  3.26142  3.46959  3.98433  3.34310  3.33671  2.61624  2.56124  2.05531  3.56988  2.67100     34 v - - -
          2.68618  4.42225  2.77519  2.73123  3.46354  2.40513  3.72494  3.29354  2.67741  2.69355  4.24690  2.90347  2.73739  3.18146  2.89801  2.37887  2.77519  2.98518  4.58477  3.61503
          0.09206  4.01669  2.66015  0.61958  0.77255  0.54714  0.86418
     23   2.69137  4.79520  3.15026  2.56535  4.07699  3.47784  3.61273  2.98918  1.89183  3.05176  3.89548  3.03763  3.86651  2.77236  2.09278  2.46334  2.91035  3.15269  5.26655  3.99420     35 k - - -
          2.68618  4.42225  2.77519  2.73123  3.46354  2.40513  3.72494  3.29354  2.67741  2.69355  4.24690  2.90347  2.73739  3.18146  2.89801  2.37887  2.77519  2.98518  4.58477  3.61503
          0.02892  3.95354  4.67589  0.61958  0.77255  0.50630  0.92311
     24   2.34001  4.25277  3.48658  2.91795  2.96618  3.54258  3.80069  2.74661  2.84620  2.46170  3.36190  3.30577  3.92572  3.15672  2.60258  2.56966  2.79228  2.34798  3.66900  3.57972     36 a - - -
          2.68618  4.42225  2.77519  2.73123  3.46354  2.40513  3.72494  3.29354  2.67741  2.69355  4.24690  2.90347  2.73739  3.18146  2.89801  2.37887  2.77519  2.98518  4.58477  3.61503
          0.02712  4.01669  4.73903  0.61958  0.77255  0.44921  1.01647
     25   2.59860  4.44028  3.28104  2.32971  3.51617  3.51914  3.24397  2.65655  2.68159  2.64906  3.53468  3.17796  3.90414  3.01830  3.06737  2.75796  2.82990  2.49586  4.94204  2.62033     37 e - - -
          2.68618  4.42225  2.77519  2.73123  3.46354  2.40513  3.72494  3.29354  2.67741  2.69355  4.24690  2.90347  2.73739  3.18146  2.89801  2.37887  2.77519  2.98518  4.58477  3.61503
          0.02557  4.07496  4.79731  0.61958  0.77255  0.48576  0.95510
     26   2.93645  4.68705  3.65132  3.57877  4.70837  0.47538  4.68228  4.36157  3.78732  3.98881  4.96946  3.81627  4.08438  4.09579  3.99690  3.11490  3.43344  3.85076  5.74553  4.81866     38 G - - -
          2.68618  4.42225  2.77519  2.73123  3.46354  2.40513  3.72494  3.29354  2.67741  2.69355  4.24690  2.90347  2.73739  3.18146  2.89801  2.37887  2.77519  2.98518  4.58477  3.61503
          0.02557  4.07496  4.79731  0.61958  0.77255  0.48576  0.95510
     27   3.13598  5.23180  3.58474  2.87955  4.71233  3.73444  3.64514  4.04668  1.42507  3.46934  4.34561  3.26501  4.09412  2.77868  1.31981  3.12828  3.29113  3.73131  5.49157  4.34492     39 r - - -
          2.68618  4.42225  2.77519  2.73123  3.46354  2.40513  3.72494  3.29354  2.67741  2.69355  4.24690  2.90347  2.73739  3.18146  2.89801  2.37887  2.77519  2.98518  4.58477  3.61503
          0.02557  4.07496  4.79731  0.61958  0.77255  0.48576  0.95510
     28   3.06949  4.46181  4.60450  4.13393  3.50361  4.26489  4.83983  1.89620  3.97177  1.84123  3.37893  4.35664  4.64654  4.27979  4.17647  3.66648  3.35436  0.99342  5.41851  4.17336     40 v - - -
          2.68618  4.42225  2.77519  2.73123  3.46354  2.40513  3.72494  3.29354  2.67741  2.69355  4.24690  2.90347  2.73739  3.18146  2.89801  2.37887  2.77519  2.98518  4.58477  3.61503
          0.02557  4.07496  4.79731  0.61958  0.77255  0.48576  0.95510
     29   2.66193  4.75542  3.10268  2.55230  4.00481  3.47381  3.66138  2.94013  1.92465  3.00161  3.85029  3.04060  3.87067  2.56419  2.73322  2.72079  2.22978  3.07787  5.26460  3.97302     41 k - - -
          2.68618  4.42225  2.77519  2.73123  3.46354  2.40513  3.72494  3.29354  2.67741  2.69355  4.24690  2.90347  2.73739  3.18146  2.89801  2.37887  2.77519  2.98518  4.58477  3.61503
          0.02557  4.07496  4.79731  0.61958  0.77255  0.48576  0.95510
     30   2.72367  5.06736  2.93555  2.22320  4.41080  3.00862  3.60341  3.84019  1.79268  3.34661  4.13958  2.93929  3.85044  2.72475  2.19444  2.47737  2.94522  3.46383  5.48748  4.15588     42 k - - -
          2.68618  4.42225  2.77519  2.73123  3.46354  2.40513  3.72494  3.29354  2.67741  2.69355  4.24690  2.90347  2.73739  3.18146  2.89801  2.37887  2.77519  2.98518  4.58477  3.61503
          0.02557  4.07496  4.79731  0.61958  0.77255  0.48576  0.95510
     31   2.20280  4.31847  4.43009  3.91023  3.58568  4.08413  4.64085  1.49299  3.81538  2.27235  3.44175  4.14185  4.47920  4.08668  4.04703  3.43724  3.16914  1.37915  5.34388  4.13796     43 v - - -
          2.68618  4.42225  2.77519  2.73123  3.46354  2.40513  3.72494  3.29354  2.67741  2.69355  4.24690  2.90347  2.73739  3.18146  2.89801  2.37887  2.77519  2.98518  4.58477  3.61503
          0.02557  4.07496  4.79731  0.61958  0.77255  0.48576  0.95510
     32   2.70650  4.26530  3.86298  3.30636  3.45324  3.77436  4.10975  1.81101  2.77437  2.37170  3.38546  3.63751  4.15556  3.50650  3.46443  3.06489  2.59539  1.69412  5.01078  3.79564     44 v - - -
          2.68618  4.42225  2.77519  2.73123  3.46354  2.40513  3.72494  3.29354  2.67741  2.69355  4.24690  2.90347  2.73739  3.18146  2.89801  2.37887  2.77519  2.98518  4.58477  3.61503
          0.02557  4.07496  4.79731  0.61958  0.77255  0.48576  0.95510
     33   2.93645  4.68705  3.65132  3.57877  4.70837  0.47538  4.68228  4.36157  3.78732  3.98881  4.96946  3.81627  4.08438  4.09579  3.99690  3.11490  3.43344  3.85076  5.74553  4.81866     45 G - - -
          2.68618  4.42225  2.77519  2.73123  3.46354  2.40513  3.72494  3.29354  2.67741  2.69355  4.24690  2.90347  2.73739  3.18146  2.89801  2.37887  2.77519  2.98518  4.58477  3.61503
          0.02557  4.07496  4.79731  0.61958  0.77255  0.48576  0.95510
     34   2.72160  4.58172  3.18991  2.76223  3.64338  3.53254  3.79664  3.07364  2.60777  1.64257  3.66655  2.72645  3.96772  2.66315  2.93078  2.86218  2.96694  2.85638  5.07402  3.77059     46 l - - -
          2.68618  4.42225  2.77519  2.73123  3.46354  2.40513  3.72494  3.29354  2.67741  2.69355  4.24690  2.90347  2.73739  3.18146  2.89801  2.37887  2.77519  2.98518  4.58477  3.61503
          0.02557  4.07496  4.79731  0.61958  0.77255  0.48576  0.95510
     35   2.60334  4.23428  3.68618  3.12362  3.38184  3.61505  3.95101  2.55434  3.04287  2.04558  2.96654  3.46819  4.01510  3.33847  3.34706  2.61935  2.15635  2.16535  4.89135  3.67523     47 l - - -
          2.68618  4.42225  2.77519  2.73123  3.46354  2.40513  3.72494  3.29354  2.67741  2.69355  4.24690  2.90347  2.73739  3.18146  2.89801  2.37887  2.77519  2.98518  4.58477  3.61503
          0.02557  4.07496  4.79731  0.61958  0.77255  0.48576  0.95510
     36   3.16071  4.44819  4.91480  4.39113  3.52269  4.55655  5.05165  1.37706  4.28421  1.79888  3.31910  4.61096  4.81573  4.50752  4.46094  3.92756  3.41034  1.19927  5.50456  4.33020     48 v - - -
          2.68618  4.42225  2.77519  2.73123  3.46354  2.40513  3.72494  3.29354  2.67741  2.69355  4.24690  2.90347  2.73739  3.18146  2.89801  2.37887  2.77519  2.98518  4.58477  3.61503
          0.02557  4.07496  4.79731  0.61958  0.77255  0.48576  0.95510
     37   2.81841  5.07178  2.53362  1.21194  4.47556  3.31898  3.81115  3.82135  2.65294  3.46582  4.34983  2.90089  3.89000  2.98230  3.09789  2.80736  2.63651  3.47107  5.70288  4.32696     49 e - - -
          2.68618  4.42225  2.77519  2.73123  3.46354  2.40513  3.72494  3.29354  2.67741  2.69355  4.24690  2.90347  2.73739  3.18146  2.89801  2.37887  2.77519  2.98518  4.58477  3.61503
          0.02557  4.07496  4.79731  0.61958  0.77255  0.48576  0.95510
     38   1.45575  4.20076  3.59874  3.19113  4.06551  3.08128  4.17772  3.31728  3.16447  3.12248  3.99913  3.37323  3.77543  3.46550  3.48209  1.72583  2.74984  2.47258  5.46717  4.24803     50 a - - -
          2.68618  4.42225  2.77519  2.73123  3.46354  2.40513  3.72494  3.29354  2.67741  2.69355  4.24690  2.90347  2.73739  3.18146  2.89801  2.37887  2.77519  2.98518  4.58477  3.61503
          0.02557  4.07496  4.79731  0.61958  0.77255  0.48576  0.95510
     39   2.24191  4.54332  3.15812  2.42791  3.73534  3.46875  3.70107  2.77120  2.40985  2.55434  3.64142  3.08440  3.86076  2.91822  2.98699  2.50592  2.56876  2.83529  5.09839  3.81805     51 a - - -
          2.68618  4.42225  2.77519  2.73123  3.46354  2.40513  3.72494  3.29354  2.67741  2.69355  4.24690  2.90347  2.73739  3.18146  2.89801  2.37887  2.77519  2.98518  4.58477  3.61503
          0.02557  4.07496  4.79731  0.61958  0.77255  0.48576  0.95510
     40   2.62926  4.61584  2.97537  2.36154  3.95110  1.75497  3.82122  2.72735  2.68328  2.98337  3.87359  3.08797  3.88169  3.03952  3.08038  2.73342  2.92077  2.96483  5.30835  4.01360     52 g - - -
          2.68618  4.42225  2.77519  2.73123  3.46354  2.40513  3.72494  3.29354  2.67741  2.69355  4.24690  2.90347  2.73739  3.18146  2.89801  2.37887  2.77519  2.98518  4.58477  3.61503
          0.02557  4.07496  4.79731  0.61958  0.77255  0.48576  0.95510
     41   2.76558  4.38131  3.81297  3.27999  3.37945  3.77186  4.12610  2.03406  3.16631  1.81843  3.30913  3.63110  2.22274  3.49026  3.46082  3.07639  3.02213  2.30742  5.03044  3.80510     53 l - - -
          2.68618  4.42225  2.77519  2.73123  3.46354  2.40513  3.72494  3.29354  2.67741  2.69355  4.24690  2.90347  2.73739  3.18146  2.89801  2.37887  2.77519  2.98518  4.58477  3.61503
          0.02557  4.07496  4.79731  0.61958  0.77255  0.48576  0.95510
     42   2.46331  4.98759  2.67285  2.37043  4.28880  3.40691  3.58896  3.72898  2.01824  2.90649  4.04739  2.90029  3.80406  2.30684  2.53067  2.62640  2.86392  3.35572  5.43821  4.07967     54 k - - -
          2.68618  4.42225  2.77519  2.73123  3.46354  2.40513  3.72494  3.29354  2.67741  2.69355  4.24690  2.90347  2.73739  3.18146  2.89801  2.37887  2.77519  2.98518  4.58477  3.61503
          0.02557  4.07496  4.79731  0.61958  0.77255  0.48576  0.95510
     43   1.93586  2.78101  3.85616  3.31502  3.42612  3.46435  4.05161  2.60132  3.22452  2.21844  3.40426  3.54526  3.96555  3.49131  3.48259  2.52548  2.80517  2.13609  4.92584  3.72203     55 a - - -
          2.68618  4.42225  2.77519  2.73123  3.46354  2.40513  3.72494  3.29354  2.67741  2.69355  4.24690  2.90347  2.73739  3.18146  2.89801  2.37887  2.77519  2.98518  4.58477  3.61503
          0.02557  4.07496  4.79731  0.61958  0.77255  0.48576  0.95510
     44   1.87906  4.34836  3.34107  2.84609  3.12531  3.28134  3.88863  3.17678  2.83302  2.87274  3.74069  3.21575  3.05896  3.14890  3.21443  1.94048  2.78235  2.86267  5.18882  3.92734     56 a - - -
          2.68618  4.42225  2.77519  2.73123  3.46354  2.40513  3.72494  3.29354  2.67741  2.69355  4.24690  2.90347  2.73739  3.18146  2.89801  2.37887  2.77519  2.98518  4.58477  3.61503
          0.02557  4.07496  4.79731  0.61958  0.77255  0.48576  0.95510
     45   3.16977  4.45494  4.92859  4.40488  3.51241  4.56794  5.06140  1.27192  4.29709  1.78258  3.30672  4.62419  4.82287  4.51591  4.47050  3.93997  3.41885  1.30194  5.50331  4.33328     57 i - - -
          2.68618  4.42225  2.77519  2.73123  3.46354  2.40513  3.72494  3.29354  2.67741  2.69355  4.24690  2.90347  2.73739  3.18146  2.89801  2.37887  2.77519  2.98518  4.58477  3.61503
          0.02557  4.07496  4.79731  0.61958  0.77255  0.48576  0.95510
     46   2.93645  4.68705  3.65132  3.57877  4.70837  0.47538  4.68228  4.36157  3.78732  3.98881  4.96946  3.81627  4.08438  4.09579  3.99690  3.11490  3.43344  3.85076  5.74553  4.81866     58 G - - -
          2.68618  4.42225  2.77519  2.73123  3.46354  2.40513  3.72494  3.29354  2.67741  2.69355  4.24690  2.90347  2.73739  3.18146  2.89801  2.37887  2.77519  2.98518  4.58477  3.61503
          0.02557  4.07496  4.79731  0.61958  0.77255  0.48576  0.95510
     47   2.45805  5.41572  1.55006  1.63520  4.72632  3.27332  3.75866  4.21154  2.71774  3.72876  4.55515  2.74275  3.85749  2.91266  3.28704  2.79986  3.16863  3.79260  5.90050  4.42255     59 d - - -
          2.68618  4.42225  2.77519  2.73123  3.46354  2.40513  3.72494  3.29354  2.67741  2.69355  4.24690  2.90347  2.73739  3.18146  2.89801  2.37887  2.77519  2.98518  4.58477  3.61503
          0.02557  4.07496  4.79731  0.61958  0.77255  0.48576  0.95510
     48   2.59367  3.38242  3.78858  3.21261  3.27478  3.64831  3.94133  2.51941  2.74600  1.90832  2.90802  3.52215  4.02339  3.39064  3.37998  2.92156  2.54939  2.17160  4.78109  3.57556     60 l - - -
          2.68618  4.42225  2.77519  2.73123  3.46354  2.40513  3.72494  3.29354  2.67741  2.69355  4.24690  2.90347  2.73739  3.18146  2.89801  2.37887  2.77519  2.98518  4.58477  3.61503
          0.02557  4.07496  4.79731  0.61958  0.77255  0.48576  0.95510
     49   2.52606  1.32183  4.31333  3.91496  3.69743  3.38802  4.54370  2.49510  3.72861  2.57117  3.69686  3.87243  4.06220  4.01972  3.89348  2.84612  2.95715  1.99969  5.33611  4.10373     61 c - - -
          2.68618  4.42225  2.77519  2.73123  3.46354  2.40513  3.72494  3.29354  2.67741  2.69355  4.24690  2.90347  2.73739  3.18146  2.89801  2.37887  2.77519  2.98518  4.58477  3.61503
          0.08662  4.07496  2.71842  0.61958  0.77255  0.48576  0.95510
     50   2.61423  4.31417  3.50479  2.63600  3.44050  3.59921  3.84974  2.39281  2.83184  2.10733  3.38590  3.33869  3.97470  3.17549  2.83807  2.85451  2.84600  2.09720  4.91936  3.68936     62 v - - -
          2.68618  4.42225  2.77519  2.73123  3.46354  2.40513  3.72494  3.29354  2.67741  2.69355  4.24690  2.90347  2.73739  3.18146  2.89801  2.37887  2.77519  2.98518  4.58477  3.61503
          0.02716  4.01550  4.73785  0.61958  0.77255  0.54831  0.86257
     51   3.14346  4.52529  4.53446  4.15736  3.47391  4.21742  4.86076  0.91656  3.98823  2.03303  3.38940  4.38291  4.63682  4.32311  4.16871  3.72835  3.44089  1.86003  5.39284  4.14207     63 i - - -
          2.68618  4.42225  2.77519  2.73123  3.46354  2.40513  3.72494  3.29354  2.67741  2.69355  4.24690  2.90347  2.73739  3.18146  2.89801  2.37887  2.77519  2.98518  4.58477  3.61503
          0.02716  4.01550  4.73785  0.61958  0.77255  0.54831  0.86257
     52   2.60751  4.83332  2.37996  2.20420  4.03441  3.38615  3.17380  3.49651  2.42870  3.09140  3.90725  2.90677  3.79944  2.77036  2.89605  2.62855  2.84209  2.82780  5.30449  3.02517     64 e - - -
          2.68618  4.42225  2.77519  2.73123  3.46354  2.40513  3.72494  3.29354  2.67741  2.69355  4.24690  2.90347  2.73739  3.18146  2.89801  2.37887  2.77519  2.98518  4.58477  3.61503
          0.02716  4.01550  4.73785  0.61958  0.77255  0.44855  1.01765
     53   2.44109  4.89744  2.67519  2.37332  4.16934  3.39719  3.59398  3.20132  2.19881  3.16936  3.96047  2.68485  3.79065  2.52201  2.58948  2.60133  2.82590  2.95542  5.37584  4.01879     65 k - - -
          2.68618  4.42225  2.77519  2.73123  3.46354  2.40513  3.72494  3.29354  2.67741  2.69355  4.24690  2.90347  2.73739  3.18146  2.89801  2.37887  2.77519  2.98518  4.58477  3.61503
          0.02557  4.07496  4.79731  0.61958  0.77255  0.48576  0.95510
     54   2.43971  4.84075  2.99933  2.44981  4.11827  3.42608  3.62193  3.53265  2.21067  3.11723  3.92922  2.96119  3.82432  2.34882  2.53224  2.24720  2.85731  2.88461  5.33668  4.01115     66 k - - -
          2.68627  4.42234  2.77528  2.73103  3.46362  2.40479  3.72503  3.29363  2.67749  2.69363  4.24698  2.90335  2.73748  3.18134  2.89809  2.37883  2.77528  2.98527  4.58486  3.61512
          0.40031  1.37917  2.54972  0.76999  0.62179  0.48576  0.95510
     55   2.62449  4.88459  2.71608  1.85116  4.21933  2.90263  3.65573  3.65035  2.47542  3.23294  4.04371  2.56578  3.79270  2.80523  2.94671  2.41826  2.88474  2.88451  5.45030  4.09008     70 e - - -
          2.68618  4.42225  2.77519  2.73123  3.46354  2.40513  3.72494  3.29354  2.67741  2.69355  4.24690  2.90347  2.73739  3.18146  2.89801  2.37887  2.77519  2.98518  4.58477  3.61503
          0.02752  4.00255  4.72490  0.61958  0.77255  0.56096  0.84550
     56   2.53613  4.64500  2.96730  2.53900  4.14385  2.24920  3.73496  3.55918  2.50990  3.16910  3.99395  2.64313  3.79166  2.90688  2.57631  2.60589  2.25657  3.18857  5.39772  4.09205     71 g - - -
          2.68618  4.42225  2.77519  2.73123  3.46354  2.40513  3.72494  3.29354  2.67741  2.69355  4.24690  2.90347  2.73739  3.18146  2.89801  2.37887  2.77519  2.98518  4.58477  3.61503
          0.02752  4.00255  4.72490  0.61958  0.77255  0.56096  0.84550
     57   2.78530  5.11399  3.02117  2.24024  4.48230  3.48608  2.97870  3.89528  1.69741  3.37081  4.17359  2.97031  3.87503  2.44013  2.21275  2.76087  2.99032  3.52405  5.47605  4.18017     72 k - - -
          2.68618  4.42225  2.77519  2.73123  3.46354  2.40513  3.72494  3.29354  2.67741  2.69355  4.24690  2.90347  2.73739  3.18146  2.89801  2.37887  2.77519  2.98518  4.58477  3.61503
          0.02752  4.00255  4.72490  0.61958  0.77255  0.56096  0.84550
     58   2.59293  4.69063  2.98994  2.28220  3.93953  3.40710  3.65279  3.31646  2.26790  2.96218  3.80169  2.98443  2.92199  2.82807  2.87664  2.65530  2.59645  2.50547  5.23581  3.92792     73 k - - -
          2.68618  4.42225  2.77519  2.73123  3.46354  2.40513  3.72494  3.29354  2.67741  2.69355  4.24690  2.90347  2.73739  3.18146  2.89801  2.37887  2.77519  2.98518  4.58477  3.61503
          0.02752  4.00255  4.72490  0.61958  0.77255  0.44145  1.03030
     59   2.63690  4.21372  3.78689  3.22854  3.34079  3.67919  3.25863  2.08256  3.11980  2.34576  3.32135  3.54940  4.06607  3.42099  3.39516  2.96400  2.60333  1.71474  4.86650  3.64416     74 v - - -
          2.68618  4.42225  2.77519  2.73123  3.46354  2.40513  3.72494  3.29354  2.67741  2.69355  4.24690  2.90347  2.73739  3.18146  2.89801  2.37887  2.77519  2.98518  4.58477  3.61503
          0.02557  4.07496  4.79731  0.61958  0.77255  0.48576  0.95510
     60   2.61019  3.70539  3.05006  2.14590  3.95690  3.44512  3.64175  3.35681  2.27664  2.50622  3.80974  2.74407  3.83500  2.80920  2.61973  2.66532  2.83920  3.05502  5.23791  3.92879     75 e - - -
          2.68618  4.42225  2.77519  2.73123  3.46354  2.40513  3.72494  3.29354  2.67741  2.69355  4.24690  2.90347  2.73739  3.18146  2.89801  2.37887  2.77519  2.98518  4.58477  3.61503
          0.02557  4.07496  4.79731  0.61958  0.77255  0.48576  0.95510
     61   1.27332  2.99585  3.85419  3.44636  4.08635  3.00165  4.30972  3.40774  3.37797  3.17735  4.03570  3.47062  3.74162  3.64692  3.63972  1.78927  2.70459  2.95903  5.49589  4.31164     76 a - - -
          2.68618  4.42225  2.77519  2.73123  3.46354  2.40513  3.72494  3.29354  2.67741  2.69355  4.24690  2.90347  2.73739  3.18146  2.89801  2.37887  2.77519  2.98518  4.58477  3.61503
          0.02557  4.07496  4.79731  0.61958  0.77255  0.48576  0.95510
     62   3.14130  5.27978  2.59253  0.76816  4.65368  3.41539  4.02607  4.14872  2.93333  3.73531  4.70547  3.06734  4.03112  3.24070  3.35956  3.10595  3.44872  3.81350  5.78690  4.51537     77 e - - -
          2.68618  4.42225  2.77519  2.73123  3.46354  2.40513  3.72494  3.29354  2.67741  2.69355  4.24690  2.90347  2.73739  3.18146  2.89801  2.37887  2.77519  2.98518  4.58477  3.61503
          0.02557  4.07496  4.79731  0.61958  0.77255  0.48576  0.95510
     63   2.31859  4.31212  4.21082  3.82892  3.76761  3.68948  4.65403  2.10293  3.73319  2.46942  3.64589  3.97167  4.27856  4.04947  3.96197  3.12465  3.09757  1.01863  5.50616  4.28082     78 v - - -
          2.68618  4.42225  2.77519  2.73123  3.46354  2.40513  3.72494  3.29354  2.67741  2.69355  4.24690  2.90347  2.73739  3.18146  2.89801  2.37887  2.77519  2.98518  4.58477  3.61503
          0.02557  4.07496  4.79731  0.61958  0.77255  0.48576  0.95510
     64   3.15366  4.44613  4.89222  4.36941  3.52994  4.54205  5.03880  1.46394  4.26127  1.82280  3.32931  4.59278  4.80710  4.49186  4.44357  3.91255  3.40446  1.12576  5.50545  4.32565     79 v - - -
          2.68618  4.42225  2.77519  2.73123  3.46354  2.40513  3.72494  3.29354  2.67741  2.69355  4.24690  2.90347  2.73739  3.18146  2.89801  2.37887  2.77519  2.98518  4.58477  3.61503
          0.02557  4.07496  4.79731  0.61958  0.77255  0.48576  0.95510
     65   1.98486  4.27715  3.36359  3.21113  4.47372  1.02267  4.36638  3.85900  3.38239  3.59510  4.45984  3.37937  3.77991  3.66106  3.67164  2.52098  2.85188  3.30341  5.79183  4.60264     80 g - - -
          2.68618  4.42225  2.77519  2.73123  3.46354  2.40513  3.72494  3.29354  2.67741  2.69355  4.24690  2.90347  2.73739  3.18146  2.89801  2.37887  2.77519  2.98518  4.58477  3.61503
          0.02557  4.07496  4.79731  0.61958  0.77255  0.48576  0.95510
     66   3.17924  4.55861  4.61385  4.10441  1.41496  4.28897  4.28674  2.33962  3.96742  1.61628  3.12380  4.24908  4.58278  4.10527  4.10359  3.63300  3.41936  2.10072  4.59936  3.12184     81 f - - -
          2.68618  4.42225  2.77519  2.73123  3.46354  2.40513  3.72494  3.29354  2.67741  2.69355  4.24690  2.90347  2.73739  3.18146  2.89801  2.37887  2.77519  2.98518  4.58477  3.61503
          0.02557  4.07496  4.79731  0.61958  0.77255  0.48576  0.95510
     67   2.78573  5.12937  3.02784  2.47622  4.49306  3.49563  3.07804  3.91463  1.72218  3.39146  4.18858  2.37826  3.88490  2.48308  2.23930  2.76079  2.99381  3.53792  5.49870  4.19217     82 k - - -
          2.68618  4.42225  2.77519  2.73123  3.46354  2.40513  3.72494  3.29354  2.67741  2.69355  4.24690  2.90347  2.73739  3.18146  2.89801  2.37887  2.77519  2.98518  4.58477  3.61503
          0.02557  4.07496  4.79731  0.61958  0.77255  0.48576  0.95510
     68   2.91201  5.44233  1.64846  1.78971  4.76412  2.04738  3.77563  4.27157  2.75631  3.77372  4.60371  2.73806  3.86292  2.93373  3.33594  2.81598  3.19599  3.84312  5.93742  4.45333     83 d - - -
          2.68618  4.42225  2.77519  2.73123  3.46354  2.40513  3.72494  3.29354  2.67741  2.69355  4.24690  2.90347  2.73739  3.18146  2.89801  2.37887  2.77519  2.98518  4.58477  3.61503
          0.02557  4.07496  4.79731  0.61958  0.77255  0.48576  0.95510
     69   2.42015  5.01506  2.78286  2.05873  4.32115  2.93815  3.60510  3.77363  2.21997  3.30796  4.08770  2.86242  3.23897  2.48620  2.84695  2.42982  2.87178  3.38897  5.48644  4.10570     84 e - - -
          2.68618  4.42225  2.77519  2.73123  3.46354  2.40513  3.72494  3.29354  2.67741  2.69355  4.24690  2.90347  2.73739  3.18146  2.89801  2.37887  2.77519  2.98518  4.58477  3.61503
          0.02557  4.07496  4.79731  0.61958  0.77255  0.48576  0.95510
     70   2.61059  4.84510  2.93287  2.26132  4.10275  3.40774  3.61926  3.52616  2.39115  3.11376  3.92219  2.49082  3.80979  2.76352  2.58778  2.44885  2.40876  3.19142  5.33916  3.37899     85 e - - -
          2.68618  4.42225  2.77519  2.73123  3.46354  2.40513  3.72494  3.29354  2.67741  2.69355  4.24690  2.90347  2.73739  3.18146  2.89801  2.37887  2.77519  2.98518  4.58477  3.61503
          0.02557  4.07496  4.79731  0.61958  0.77255  0.48576  0.95510
     71   2.95605  4.34756  4.48476  3.93291  3.41216  4.18611  4.59518  1.81335  3.82052  1.57210  3.26494  4.18016  4.50887  4.06251  4.02712  3.51373  2.75511  1.43863  5.21256  4.03768     86 v - - -
          2.68618  4.42225  2.77519  2.73123  3.46354  2.40513  3.72494  3.29354  2.67741  2.69355  4.24690  2.90347  2.73739  3.18146  2.89801  2.37887  2.77519  2.98518  4.58477  3.61503
          0.02557  4.07496  4.79731  0.61958  0.77255  0.48576  0.95510
     72   2.42440  4.12888  4.06483  3.48802  2.79932  3.76330  4.08333  2.00059  3.38035  1.89442  3.19661  3.72548  4.12823  3.61306  3.58586  2.70816  2.88716  2.01887  4.78406  3.58717     87 l - - -
          2.68618  4.42225  2.77519  2.73123  3.46354  2.40513  3.72494  3.29354  2.67741  2.69355  4.24690  2.90347  2.73739  3.18146  2.89801  2.37887  2.77519  2.98518  4.58477  3.61503
          0.02557  4.07496  4.79731  0.61958  0.77255  0.48576  0.95510
     73   2.68850  3.27533  4.15330  3.61981  3.35661  3.71238  4.27395  2.34017  3.46411  1.33042  3.29221  3.81809  4.17569  3.74309  3.67394  3.06407  2.56808  2.19887  5.01126  3.81660     88 l - - -
          2.68618  4.42225  2.77519  2.73123  3.46354  2.40513  3.72494  3.29354  2.67741  2.69355  4.24690  2.90347  2.73739  3.18146  2.89801  2.37887  2.77519  2.98518  4.58477  3.61503
          0.02557  4.07496  4.79731  0.61958  0.77255  0.48576  0.95510
     74   3.14027  4.65952  4.27305  3.88643  3.31275  3.98860  4.57483  2.50932  3.64208  1.88081  1.03685  4.13751  4.45430  4.01288  3.82268  3.50839  3.45166  2.53803  5.17786  3.95536     89 m - - -
          2.68618  4.42225  2.77519  2.73123  3.46354  2.40513  3.72494  3.29354  2.67741  2.69355  4.24690  2.90347  2.73739  3.18146  2.89801  2.37887  2.77519  2.98518  4.58477  3.61503
          0.02557  4.07496  4.79731  0.61958  0.77255  0.48576  0.95510
     75   1.79876  4.27744  3.33861  3.01900  4.27951  3.03895  4.13857  3.67455  3.07676  3.36128  4.19440  3.26578  1.66399  3.38466  3.42343  2.09713  2.76957  3.17955  5.61391  4.37598     90 p - - -
          2.68618  4.42225  2.77519  2.73123  3.46354  2.40513  3.72494  3.29354  2.67741  2.69355  4.24690  2.90347  2.73739  3.18146  2.89801  2.37887  2.77519  2.98518  4.58477  3.61503
          0.02557  4.07496  4.79731  0.61958  0.77255  0.48576  0.95510
     76   2.82251  4.28629  4.19318  3.62110  3.04318  3.92866  4.14760  2.39728  3.49312  1.54391  2.72517  3.86221  4.25952  3.71471  3.68920  3.22324  3.05214  2.10873  4.73447  2.30697     91 l - - -
          2.68618  4.42225  2.77519  2.73123  3.46354  2.40513  3.72494  3.29354  2.67741  2.69355  4.24690  2.90347  2.73739  3.18146  2.89801  2.37887  2.77519  2.98518  4.58477  3.61503
          0.02557  4.07496  4.79731  0.61958  0.77255  0.48576  0.95510
     77   2.72258  4.95566  2.67926  1.54679  4.26858  2.54812  3.72579  3.67736  2.54433  2.85846  4.13180  2.91372  3.85484  2.88868  2.99337  2.72950  2.98861  3.33612  5.51293  4.15283     92 e - - -
          2.68618  4.42225  2.77519  2.73123  3.46354  2.40513  3.72494  3.29354  2.67741  2.69355  4.24690  2.90347  2.73739  3.18146  2.89801  2.37887  2.77519  2.98518  4.58477  3.61503
          0.02557  4.07496  4.79731  0.61958  0.77255  0.48576  0.95510
     78   2.75812  5.26637  2.25206  1.75993  4.57511  2.84028  3.66487  4.06384  2.51539  3.55966  4.34286  2.44576  3.81591  2.51289  3.04262  2.40461  3.01007  3.64253  5.71510  4.27508     93 e - - -
          2.68618  4.42225  2.77519  2.73123  3.46354  2.40513  3.72494  3.29354  2.67741  2.69355  4.24690  2.90347  2.73739  3.18146  2.89801  2.37887  2.77519  2.98518  4.58477  3.61503
          0.02557  4.07496  4.79731  0.61958  0.77255  0.48576  0.95510
     79   2.39749  4.15337  3.81696  3.24980  2.88403  3.63649  3.97374  2.49465  3.16541  1.99681  3.27345  3.54571  4.02950  3.42968  3.42867  2.61608  2.58260  1.98524  4.80316  3.59472     94 v - - -
          2.68618  4.42225  2.77519  2.73123  3.46354  2.40513  3.72494  3.29354  2.67741  2.69355  4.24690  2.90347  2.73739  3.18146  2.89801  2.37887  2.77519  2.98518  4.58477  3.61503
          0.02557  4.07496  4.79731  0.61958  0.77255  0.48576  0.95510
     80   2.45378  5.00266  2.46987  2.14009  4.29982  3.35760  3.15926  3.74979  2.42366  3.29805  4.08646  2.85735  3.79707  2.75461  2.91257  2.08864  2.63341  3.37337  5.49050  4.10819     95 s - - -
          2.68618  4.42225  2.77519  2.73123  3.46354  2.40513  3.72494  3.29354  2.67741  2.69355  4.24690  2.90347  2.73739  3.18146  2.89801  2.37887  2.77519  2.98518  4.58477  3.61503
          0.02557  4.07496  4.79731  0.61958  0.77255  0.48576  0.95510
     81   2.41618  4.35196  3.27146  2.94971  4.05254  1.43207  4.05242  3.46172  2.97254  2.63820  4.05187  3.25454  3.80919  3.31809  3.31110  2.26743  2.83201  3.06790  5.43216  4.15259     96 g - - -
          2.68618  4.42225  2.77519  2.73123  3.46354  2.40513  3.72494  3.29354  2.67741  2.69355  4.24690  2.90347  2.73739  3.18146  2.89801  2.37887  2.77519  2.98518  4.58477  3.61503
          0.02557  4.07496  4.79731  0.61958  0.77255  0.48576  0.95510
     82   3.17851  4.46510  4.92776  4.40621  3.50703  4.57298  5.06845  1.17329  4.29472  1.79968  3.30112  4.62882  4.82808  4.51648  4.46969  3.94722  3.42847  1.40001  5.50757  4.33703     97 i - - -
          2.68618  4.42225  2.77519  2.73123  3.46354  2.40513  3.72494  3.29354  2.67741  2.69355  4.24690  2.90347  2.73739  3.18146  2.89801  2.37887  2.77519  2.98518  4.58477  3.61503
          0.02557  4.07496  4.79731  0.61958  0.77255  0.48576  0.95510
     83   2.16027  4.89280  2.99593  2.26926  4.16705  3.44262  3.61252  3.58176  2.13208  2.80193  3.96287  2.95927  3.83450  2.53911  2.47553  2.67086  2.87909  3.24602  5.35817  4.03392     98 k - - -
          2.68618  4.42225  2.77519  2.73123  3.46354  2.40513  3.72494  3.29354  2.67741  2.69355  4.24690  2.90347  2.73739  3.18146  2.89801  2.37887  2.77519  2.98518  4.58477  3.61503
          0.22846  4.07496  1.67532  0.61958  0.77255  0.48576  0.95510
     84   2.58620  4.29891  3.59361  3.08898  3.50142  3.51948  4.02141  2.15831  3.00008  2.34762  3.43127  3.43800  2.37938  3.33961  3.32311  2.84888  2.88406  2.04573  5.07947  3.83658     99 v - - -
          2.68606  4.42229  2.77524  2.73127  3.46358  2.40505  3.72499  3.29358  2.67745  2.69359  4.24694  2.90351  2.73744  3.18151  2.89785  2.37891  2.77524  2.98501  4.58481  3.61507
          0.39133  2.27720  1.50836  1.01041  0.45266  0.38656  1.13753
     85   2.32848  4.36428  3.25238  2.75623  3.43300  3.43148  3.74137  2.89779  2.71137  2.62489  3.52938  2.72989  3.86726  3.05314  3.07556  2.71865  2.80503  2.41184  4.88621  2.62111    104 a - - -
          2.68618  4.42225  2.77519  2.73123  3.46354  2.40513  3.72494  3.29354  2.67741  2.69355  4.24690  2.90347  2.73739  3.18146  2.89801  2.37887  2.77519  2.98518  4.58477  3.61503
          0.12222  3.88451  2.35926  0.61958  0.77255  0.38903  1.13232
     86   1.89602  4.22824  3.30539  3.13402  4.39006  1.17242  4.28572  3.76278  3.29050  3.50218  4.36663  3.31475  3.72833  3.57427  3.58772  2.46857  2.79366  3.22437  5.71537  4.51732    105 g - - -
          2.68618  4.42225  2.77519  2.73123  3.46354  2.40513  3.72494  3.29354  2.67741  2.69355  4.24690  2.90347  2.73739  3.18146  2.89801  2.37887  2.77519  2.98518  4.58477  3.61503
          0.02752  4.00255  4.72490  0.61958  0.77255  0.44145  1.03030
     87   2.39466  3.25238  2.67404  2.44706  4.04937  3.38019  3.65339  3.46489  2.27444  3.07294  3.88910  2.68046  3.80527  2.80997  2.92150  2.25125  2.82718  3.13282  5.31829  3.98741    106 s - - -
          2.68618  4.42225  2.77519  2.73123  3.46354  2.40513  3.72494  3.29354  2.67741  2.69355  4.24690  2.90347  2.73739  3.18146  2.89801  2.37887  2.77519  2.98518  4.58477  3.61503
          0.02557  4.07496  4.79731  0.61958  0.77255  0.48576  0.95510
     88   2.59584  4.61687  3.11610  2.56192  3.82327  3.45915  3.67749  2.91470  2.18605  2.45037  3.70995  2.74296  3.24575  2.87299  2.91742  2.68555  2.58395  2.92238  5.15556  3.86449    107 k - - -
          2.68618  4.42225  2.77519  2.73123  3.46354  2.40513  3.72494  3.29354  2.67741  2.69355  4.24690  2.90347  2.73739  3.18146  2.89801  2.37887  2.77519  2.98518  4.58477  3.61503
          0.02557  4.07496  4.79731  0.61958  0.77255  0.48576  0.95510
     89   3.12218  4.43855  4.83887  4.35104  3.62373  4.46643  5.07211  1.46207  4.23751  2.13204  3.43075  4.56290  4.79066  4.51003  4.43723  3.86135  3.39324  0.99636  5.59131  4.37719    108 v - - -
          2.68618  4.42225  2.77519  2.73123  3.46354  2.40513  3.72494  3.29354  2.67741  2.69355  4.24690  2.90347  2.73739  3.18146  2.89801  2.37887  2.77519  2.98518  4.58477  3.61503
          0.02557  4.07496  4.79731  0.61958  0.77255  0.48576  0.95510
     90   2.39641  4.64994  3.06943  2.20219  3.85818  3.44302  3.65989  2.94480  2.49231  2.89551  3.73569  3.01611  3.83413  2.84436  2.70028  2.45118  2.60713  2.96401  5.17968  3.32515    109 e - - -
          2.68618  4.42225  2.77519  2.73123  3.46354  2.40513  3.72494  3.29354  2.67741  2.69355  4.24690  2.90347  2.73739  3.18146  2.89801  2.37887  2.77519  2.98518  4.58477  3.61503
          0.02557  4.07496  4.79731  0.61958  0.77255  0.48576  0.95510
     91   1.72875  4.28869  3.42496  2.95975  3.98676  3.15804  4.00357  3.33443  2.94278  3.05008  3.90403  3.25969  2.60092  3.25623  3.30874  2.01252  2.75701  2.48430  5.35953  4.11778    110 a - - -
          2.68618  4.42225  2.77519  2.73123  3.46354  2.40513  3.72494  3.29354  2.67741  2.69355  4.24690  2.90347  2.73739  3.18146  2.89801  2.37887  2.77519  2.98518  4.58477  3.61503
          0.02557  4.07496  4.79731  0.61958  0.77255  0.48576  0.95510
     92   2.38566  3.48014  3.28712  2.49278  3.60364  3.48160  3.76319  2.95179  2.69945  2.26488  3.54040  2.86535  3.88666  3.02878  3.08812  2.72997  2.40932  2.70361  5.00997  3.75366    111 l - - -
          2.68618  4.42225  2.77519  2.73123  3.46354  2.40513  3.72494  3.29354  2.67741  2.69355  4.24690  2.90347  2.73739  3.18146  2.89801  2.37887  2.77519  2.98518  4.58477  3.61503
          0.02557  4.07496  4.79731  0.61958  0.77255  0.48576  0.95510
     93   2.68794  4.92393  2.41750  2.35543  4.16267  1.98147  3.70074  3.65537  2.57080  3.24674  4.07421  2.56357  3.83418  2.86976  3.05352  2.69608  2.94914  3.31073  5.44260  3.19138    112 g - - -
          2.68618  4.42225  2.77519  2.73123  3.46354  2.40513  3.72494  3.29354  2.67741  2.69355  4.24690  2.90347  2.73739  3.18146  2.89801  2.37887  2.77519  2.98518  4.58477  3.61503
          0.02557  4.07496  4.79731  0.61958  0.77255  0.48576  0.95510
     94   2.58612  4.57019  3.13818  2.27607  3.76230  3.09018  3.69003  2.84521  2.36868  2.56149  3.66105  3.06778  3.85576  2.89828  2.97212  2.69041  2.56416  2.61110  5.11694  3.83097    113 e - - -
          2.68618  4.42225  2.77519  2.73123  3.46354  2.40513  3.72494  3.29354  2.67741  2.69355  4.24690  2.90347  2.73739  3.18146  2.89801  2.37887  2.77519  2.98518  4.58477  3.61503
          0.02557  4.07496  4.79731  0.61958  0.77255  0.48576  0.95510
     95   2.64618  4.95191  2.82682  2.37821  4.29449  2.66616  3.63675  3.73345  2.17950  3.28349  4.07912  2.90430  2.88197  2.28740  2.82231  2.44578  2.89295  3.35973  5.47104  4.11466    114 k - - -
          2.68618  4.42225  2.77519  2.73123  3.46354  2.40513  3.72494  3.29354  2.67741  2.69355  4.24690  2.90347  2.73739  3.18146  2.89801  2.37887  2.77519  2.98518  4.58477  3.61503
          0.02557  4.07496  4.79731  0.61958  0.77255  0.48576  0.95510
     96   2.59206  4.30981  3.51850  2.97218  3.44709  3.54644  3.87905  2.75589  2.88738  1.85047  2.98985  3.35273  2.81313  3.21490  3.21805  2.52833  2.84648  2.55375  4.93249  3.69862    115 l - - -
          2.68620  4.42227  2.77522  2.73125  3.46356  2.40503  3.72497  3.29356  2.67727  2.69357  4.24692  2.90349  2.73742  3.18148  2.89803  2.37889  2.77522  2.98520  4.58479  3.61505
          0.09702  2.47443  4.79731  0.65076  0.73741  0.48576  0.95510
     97   2.65493  4.93325  2.87568  2.21975  4.24044  3.39970  3.62894  3.66860  2.35542  3.22931  4.03265  2.92290  3.82297  2.49939  2.56231  1.95930  2.63182  3.31321  5.42618  4.08236    118 s - - -
          2.68618  4.42225  2.77519  2.73123  3.46354  2.40513  3.72494  3.29354  2.67741  2.69355  4.24690  2.90347  2.73739  3.18146  2.89801  2.37887  2.77519  2.98518  4.58477  3.61503
          0.02557  4.07496  4.79731  0.61958  0.77255  0.48576  0.95510
     98   3.15310  4.44668  4.88815  4.36450  3.52429  4.53893  5.03238  1.48094  4.25601  1.80584  3.32421  4.58847  4.80378  4.48553  4.43800  3.90863  3.40357  1.12540  5.49909  4.32041    119 v - - -
          2.68618  4.42225  2.77519  2.73123  3.46354  2.40513  3.72494  3.29354  2.67741  2.69355  4.24690  2.90347  2.73739  3.18146  2.89801  2.37887  2.77519  2.98518  4.58477  3.61503
          0.02557  4.07496  4.79731  0.61958  0.77255  0.48576  0.95510
     99   2.59775  4.80838  2.68606  2.41762  4.05332  3.40923  3.62268  3.46983  2.28005  2.75866  3.36624  2.68532  2.71329  2.77196  2.87385  2.62728  2.83061  3.14378  5.30997  3.97251    120 k - - -
          2.68618  4.42225  2.77519  2.73123  3.46354  2.40513  3.72494  3.29354  2.67741  2.69355  4.24690  2.90347  2.73739  3.18146  2.89801  2.37887  2.77519  2.98518  4.58477  3.61503
          0.02557  4.07496  4.79731  0.61958  0.77255  0.48576  0.95510
    100   2.88243  3.28535  4.53577  3.99507  3.43267  4.07595  4.58551  1.95858  3.86283  1.76275  3.32357  4.17258  4.45624  4.10227  4.04095  3.42660  3.15134  1.24564  5.18654  3.98795    121 v - - -
          2.68618  4.42225  2.77519  2.73123  3.46354  2.40513  3.72494  3.29354  2.67741  2.69355  4.24690  2.90347  2.73739  3.18146  2.89801  2.37887  2.77519  2.98518  4.58477  3.61503
          0.02557  4.07496  4.79731  0.61958  0.77255  0.48576  0.95510
    101   2.31548  4.27825  3.26546  3.09376  4.46849  1.21970  4.28382  3.95241  3.28228  3.62072  4.44657  3.30018  3.74990  3.55580  3.60238  1.81174  2.81527  3.35200  5.78372  4.55323    122 g - - -
          2.68618  4.42225  2.77519  2.73123  3.46354  2.40513  3.72494  3.29354  2.67741  2.69355  4.24690  2.90347  2.73739  3.18146  2.89801  2.37887  2.77519  2.98518  4.58477  3.61503
          0.02557  4.07496  4.79731  0.61958  0.77255  0.48576  0.95510
    102   2.64978  4.98257  2.15879  2.15218  4.26670  3.36300  3.63368  3.70171  2.43995  2.84946  4.06599  2.86595  2.85831  2.76892  2.92630  2.64024  2.65117  3.33832  5.47405  4.09758    123 e - - -
          2.68618  4.42225  2.77519  2.73123  3.46354  2.40513  3.72494  3.29354  2.67741  2.69355  4.24690  2.90347  2.73739  3.18146  2.89801  2.37887  2.77519  2.98518  4.58477  3.61503
          0.02557  4.07496  4.79731  0.61958  0.77255  0.48576  0.95510
    103   2.21327  5.20366  2.02649  2.03325  4.52960  2.52568  3.69122  4.00627  2.56581  3.52742  4.32442  2.49574  3.82216  2.83001  3.09472  2.70429  3.01849  3.59849  5.70280  4.27350    124 d - - -
          2.68618  4.42225  2.77519  2.73123  3.46354  2.40513  3.72494  3.29354  2.67741  2.69355  4.24690  2.90347  2.73739  3.18146  2.89801  2.37887  2.77519  2.98518  4.58477  3.61503
          0.02557  4.07496  4.79731  0.61958  0.77255  0.48576  0.95510
    104   3.38968  4.79456  4.51385  4.15922  3.22485  4.23713  4.75185  2.44459  3.92506  0.66070  3.19273  4.41504  4.64060  4.24449  4.06611  3.83867  3.67634  2.53363  5.17277  3.94130    125 L - - -
          2.68618  4.42225  2.77519  2.73123  3.46354  2.40513  3.72494  3.29354  2.67741  2.69355  4.24690  2.90347  2.73739  3.18146  2.89801  2.37887  2.77519  2.98518  4.58477  3.61503
          0.02557  4.07496  4.79731  0.61958  0.77255  0.48576  0.95510
    105   3.33369  4.65597  4.88429  4.35731  3.17179  4.59108  4.93113  1.69824  4.17964  0.93318  2.98838  4.61505  4.79991  4.35316  4.31572  3.96857  3.56893  2.11676  5.25565  4.12850    126 l - - -
          2.68618  4.42225  2.77519  2.73123  3.46354  2.40513  3.72494  3.29354  2.67741  2.69355  4.24690  2.90347  2.73739  3.18146  2.89801  2.37887  2.77519  2.98518  4.58477  3.61503
          0.02557  4.07496  4.79731  0.61958  0.77255  0.48576  0.95510
    106   2.93645  4.68705  3.65132  3.57877  4.70837  0.47538  4.68228  4.36157  3.78732  3.98881  4.96946  3.81627  4.08438  4.09579  3.99690  3.11490  3.43344  3.85076  5.74553  4.81866    127 G - - -
          2.68618  4.42225  2.77519  2.73123  3.46354  2.40513  3.72494  3.29354  2.67741  2.69355  4.24690  2.90347  2.73739  3.18146  2.89801  2.37887  2.77519  2.98518  4.58477  3.61503
          0.02557  4.07496  4.79731  0.61958  0.77255  0.48576  0.95510
    107   2.89705  5.08042  3.27574  2.65978  4.46529  3.59455  3.62422  3.83621  1.88015  3.33123  4.16907  3.11265  3.97031  2.48380  1.52760  2.89953  2.63451  3.50527  5.44244  4.21043    128 r - - -
          2.68618  4.42225  2.77519  2.73123  3.46354  2.40513  3.72494  3.29354  2.67741  2.69355  4.24690  2.90347  2.73739  3.18146  2.89801  2.37887  2.77519  2.98518  4.58477  3.61503
          0.02557  4.07496  4.79731  0.61958  0.77255  0.48576  0.95510
    108   3.09840  4.43976  4.76730  4.28807  3.61848  4.39610  5.02027  1.59791  4.16483  2.14192  3.43943  4.50101  4.74799  4.45175  4.37120  3.79508  3.37742  0.94087  5.57123  4.34606    129 v - - -
          2.68618  4.42225  2.77519  2.73123  3.46354  2.40513  3.72494  3.29354  2.67741  2.69355  4.24690  2.90347  2.73739  3.18146  2.89801  2.37887  2.77519  2.98518  4.58477  3.61503
          0.02557  4.07496  4.79731  0.61958  0.77255  0.48576  0.95510
    109   3.22744  4.52955  4.91585  4.37294  3.30995  4.56440  4.97172  1.49033  4.24951  1.22719  3.10206  4.60632  4.78789  4.41219  4.39428  3.92499  3.46537  1.68738  5.34602  4.23121    130 l - - -
          2.68618  4.42225  2.77519  2.73123  3.46354  2.40513  3.72494  3.29354  2.67741  2.69355  4.24690  2.90347  2.73739  3.18146  2.89801  2.37887  2.77519  2.98518  4.58477  3.61503
          0.02557  4.07496  4.79731  0.61958  0.77255  0.48576  0.95510
    110   2.99345  5.47893  1.05990  2.17007  4.79950  3.24575  3.85896  4.38229  2.92064  3.90529  4.78140  2.30736  3.89686  3.04331  3.52028  2.89140  3.30970  3.94671  6.01810  4.50989    131 d - - -
          2.68618  4.42225  2.77519  2.73123  3.46354  2.40513  3.72494  3.29354  2.67741  2.69355  4.24690  2.90347  2.73739  3.18146  2.89801  2.37887  2.77519  2.98518  4.58477  3.61503
          0.02557  4.07496  4.79731  0.61958  0.77255  0.48576  0.95510
    111   1.63543  4.27682  3.34284  2.98632  4.30709  1.91997  4.11288  3.73456  3.05335  3.38775  4.19938  3.24323  2.78693  3.34422  3.42292  2.11916  2.74704  3.21320  5.62439  4.38386    132 a - - -
          2.68618  4.42225  2.77519  2.73123  3.46354  2.40513  3.72494  3.29354  2.67741  2.69355  4.24690  2.90347  2.73739  3.18146  2.89801  2.37887  2.77519  2.98518  4.58477  3.61503
          0.02557  4.07496  4.79731  0.61958  0.77255  0.48576  0.95510
    112   2.59184  4.19837  3.72830  3.19248  2.53470  3.08509  3.92136  2.64952  3.11202  1.76369  3.32433  3.49426  4.00704  3.38922  3.38521  2.56072  2.84864  2.45183  4.74470  3.46108    133 l - - -
          2.68618  4.42225  2.77519  2.73123  3.46354  2.40513  3.72494  3.29354  2.67741  2.69355  4.24690  2.90347  2.73739  3.18146  2.89801  2.37887  2.77519  2.98518  4.58477  3.61503
          0.02557  4.07496  4.79731  0.61958  0.77255  0.48576  0.95510
    113   2.93645  4.68705  3.65132  3.57877  4.70837  0.47538  4.68228  4.36157  3.78732  3.98881  4.96946  3.81627  4.08438  4.09579  3.99690  3.11490  3.43344  3.85076  5.74553  4.81866    134 G - - -
          2.68618  4.42225  2.77519  2.73123  3.46354  2.40513  3.72494  3.29354  2.67741  2.69355  4.24690  2.90347  2.73739  3.18146  2.89801  2.37887  2.77519  2.98518  4.58477  3.61503
          0.02557  4.07496  4.79731  0.61958  0.77255  0.48576  0.95510
    114   2.83628  5.16484  3.04359  2.30310  4.54717  3.51909  3.60400  3.95480  1.92173  3.42051  4.22647  2.66626  3.91128  2.43058  1.73919  2.80818  3.03900  3.58262  5.51619  4.22802    135 r - - -
          2.68618  4.42225  2.77519  2.73123  3.46354  2.40513  3.72494  3.29354  2.67741  2.69355  4.24690  2.90347  2.73739  3.18146  2.89801  2.37887  2.77519  2.98518  4.58477  3.61503
          0.02557  4.07496  4.79731  0.61958  0.77255  0.48576  0.95510
    115   3.04270  4.76130  3.67252  3.54414  4.51436  3.43758  4.60108  4.11680  3.61976  3.71961  4.78111  3.82830  0.52458  4.00225  3.83841  3.21753  3.50105  3.73820  5.64065  4.63923    136 P - - -
          2.68618  4.42225  2.77519  2.73123  3.46354  2.40513  3.72494  3.29354  2.67741  2.69355  4.24690  2.90347  2.73739  3.18146  2.89801  2.37887  2.77519  2.98518  4.58477  3.61503
          0.02557  4.07496  4.79731  0.61958  0.77255  0.48576  0.95510
    116   3.29337  4.60255  4.90540  4.37934  3.23731  4.58834  4.95958  1.39279  4.21412  1.14813  3.05150  4.62356  4.80617  4.39457  4.35311  3.96526  3.53151  1.98899  5.30170  4.16574    137 l - - -
          2.68618  4.42225  2.77519  2.73123  3.46354  2.40513  3.72494  3.29354  2.67741  2.69355  4.24690  2.90347  2.73739  3.18146  2.89801  2.37887  2.77519  2.98518  4.58477  3.61503
          0.02557  4.07496  4.79731  0.61958  0.77255  0.48576  0.95510
    117   2.99187  5.48058  1.07128  2.16855  4.80064  3.24591  3.85637  4.38186  2.91607  3.90345  4.77810  2.27989  3.89584  3.03989  3.51560  2.88945  3.30716  3.94603  6.01784  4.50934    138 d - - -
          2.68618  4.42225  2.77519  2.73123  3.46354  2.40513  3.72494  3.29354  2.67741  2.69355  4.24690  2.90347  2.73739  3.18146  2.89801  2.37887  2.77519  2.98518  4.58477  3.61503
          0.09993  4.07496  2.54972  0.61958  0.77255  0.48576  0.95510
    118   2.62570  4.78706  2.81139  2.48051  4.29410  1.98253  3.74005  3.74539  2.48086  3.32220  4.14924  2.27430  3.81665  2.90680  2.47176  2.66622  2.93080  3.35496  5.50002  4.17610    139 g - - -
          2.68618  4.42225  2.77519  2.73123  3.46354  2.40513  3.72494  3.29354  2.67741  2.69355  4.24690  2.90347  2.73739  3.18146  2.89801  2.37887  2.77519  2.98518  4.58477  3.61503
          0.02752  4.00255  4.72490  0.61958  0.77255  0.44145  1.03030
    119   2.40139  4.75824  3.10521  2.58240  4.08279  3.44304  3.69020  3.44142  1.65532  2.69135  3.92551  3.05704  3.87416  2.85776  2.71716  2.47517  2.91174  3.13149  5.32201  4.03247    140 k - - -
          2.68618  4.42225  2.77519  2.73123  3.46354  2.40513  3.72494  3.29354  2.67741  2.69355  4.24690  2.90347  2.73739  3.18146  2.89801  2.37887  2.77519  2.98518  4.58477  3.61503
          0.02557  4.07496  4.79731  0.61958  0.77255  0.48576  0.95510
    120   2.66634  4.97698  2.45828  2.12686  4.27081  2.21476  3.65817  3.71022  2.48426  2.91974  4.08527  2.86651  3.15375  2.80133  2.97187  2.65935  2.91562  3.34872  5.49087  4.11608    141 e - - -
          2.68618  4.42225  2.77519  2.73123  3.46354  2.40513  3.72494  3.29354  2.67741  2.69355  4.24690  2.90347  2.73739  3.18146  2.89801  2.37887  2.77519  2.98518  4.58477  3.61503
          0.02557  4.07496  4.79731  0.61958  0.77255  0.48576  0.95510
    121   2.42266  4.81490  2.93509  2.26927  4.08766  3.40066  3.63651  3.50302  2.23040  2.83084  3.91501  2.94453  3.29977  2.78677  2.86385  2.09966  2.84738  3.17169  5.33540  4.00124    142 s - - -
          2.68618  4.42225  2.77519  2.73123  3.46354  2.40513  3.72494  3.29354  2.67741  2.69355  4.24690  2.90347  2.73739  3.18146  2.89801  2.37887  2.77519  2.98518  4.58477  3.61503
          0.02557  4.07496  4.79731  0.61958  0.77255  0.48576  0.95510
    122   2.75325  4.24144  4.08856  3.51503  2.77349  3.86005  4.15771  2.12723  3.41635  1.62347  3.13402  3.78714  2.88448  3.64738  3.63961  3.14878  2.98656  2.07468  4.84872  3.65706    143 l - - -
          2.68618  4.42225  2.77519  2.73123  3.46354  2.40513  3.72494  3.29354  2.67741  2.69355  4.24690  2.90347  2.73739  3.18146  2.89801  2.37887  2.77519  2.98518  4.58477  3.61503
          0.02557  4.07496  4.79731  0.61958  0.77255  0.48576  0.95510
    123   2.62475  4.94477  2.61572  2.36733  4.22845  3.04045  3.60122  3.66550  2.21533  2.65392  4.01126  2.62019  3.80125  2.72963  2.38877  2.62297  2.85613  3.30399  5.41459  4.05586    144 k - - -
          2.68618  4.42225  2.77519  2.73123  3.46354  2.40513  3.72494  3.29354  2.67741  2.69355  4.24690  2.90347  2.73739  3.18146  2.89801  2.37887  2.77519  2.98518  4.58477  3.61503
          0.02557  4.07496  4.79731  0.61958  0.77255  0.48576  0.95510
    124   2.38907  4.79190  2.65023  2.41891  4.06606  2.75663  3.65101  3.48588  2.47109  3.09093  3.90751  2.66286  3.80878  2.80707  2.93736  2.63157  2.39382  3.15517  5.33419  3.29580    145 a - - -
          2.68618  4.42225  2.77519  2.73123  3.46354  2.40513  3.72494  3.29354  2.67741  2.69355  4.24690  2.90347  2.73739  3.18146  2.89801  2.37887  2.77519  2.98518  4.58477  3.61503
          0.02557  4.07496  4.79731  0.61958  0.77255  0.48576  0.95510
    125   2.61212  4.84587  2.38414  2.39290  4.15807  3.35817  3.66153  3.58110  2.47923  2.86336  3.98818  2.62736  3.80693  2.81145  2.95080  2.38615  2.19239  3.23256  5.40551  4.05399    146 t - - -
          2.68618  4.42225  2.77519  2.73123  3.46354  2.40513  3.72494  3.29354  2.67741  2.69355  4.24690  2.90347  2.73739  3.18146  2.89801  2.37887  2.77519  2.98518  4.58477  3.61503
          0.02557  4.07496  4.79731  0.61958  0.77255  0.48576  0.95510
    126   2.43444  4.94440  2.61245  2.18666  4.22822  3.38081  3.59718  3.23132  2.37067  3.22523  4.01028  2.61589  3.78724  2.72306  2.63265  2.27862  2.83952  3.30297  5.42167  4.05181    147 e - - -
          2.68618  4.42225  2.77519  2.73123  3.46354  2.40513  3.72494  3.29354  2.67741  2.69355  4.24690  2.90347  2.73739  3.18146  2.89801  2.37887  2.77519  2.98518  4.58477  3.61503
          0.02557  4.07496  4.79731  0.61958  0.77255  0.48576  0.95510
    127   2.37749  4.60115  3.11622  2.56725  3.83295  3.43503  3.68657  3.22658  2.52056  2.87641  3.72288  3.05042  3.34318  2.88290  2.49322  2.43612  2.56265  2.93992  5.16527  2.95443    148 a - - -
          2.68618  4.42225  2.77519  2.73123  3.46354  2.40513  3.72494  3.29354  2.67741  2.69355  4.24690  2.90347  2.73739  3.18146  2.89801  2.37887  2.77519  2.98518  4.58477  3.61503
          0.02557  4.07496  4.79731  0.61958  0.77255  0.48576  0.95510
    128   2.58909  4.60763  3.09860  2.38635  3.80134  3.03426  3.67475  3.19162  2.34572  2.60327  3.69428  2.78282  3.84640  2.87332  2.94903  2.67954  2.82050  2.50607  5.14119  3.25599    149 k - - -
          2.68618  4.42225  2.77519  2.73123  3.46354  2.40513  3.72494  3.29354  2.67741  2.69355  4.24690  2.90347  2.73739  3.18146  2.89801  2.37887  2.77519  2.98518  4.58477  3.61503
          0.08624  4.07496  2.72373  0.61958  0.77255  0.48576  0.95510
    129   2.35908  4.70300  2.93656  2.26972  3.96570  2.99572  3.65538  3.37463  2.48662  2.99916  3.82909  2.96006  2.88813  2.82726  2.93748  2.44668  2.82485  3.06153  5.26206  3.25243    150 e - - -
          2.68618  4.42225  2.77519  2.73123  3.46354  2.40513  3.72494  3.29354  2.67741  2.69355  4.24690  2.90347  2.73739  3.18146  2.89801  2.37887  2.77519  2.98518  4.58477  3.61503
          0.02715  4.01587  4.73822  0.61958  0.77255  0.44875  1.01728
    130   3.02820  4.47146  4.40635  3.87045  3.27377  4.16739  4.55815  1.95896  3.70678  1.10279  3.12024  4.14626  4.49564  3.97482  3.91378  3.50719  2.80039  2.11039  5.16177  4.00575    151 l - - -
          2.68618  4.42225  2.77519  2.73123  3.46354  2.40513  3.72494  3.29354  2.67741  2.69355  4.24690  2.90347  2.73739  3.18146  2.89801  2.37887  2.77519  2.98518  4.58477  3.61503
          0.02557  4.07496  4.79731  0.61958  0.77255  0.48576  0.95510
    131   2.62693  4.97473  2.59376  2.06394  4.25472  3.38044  3.17706  2.84721  2.20023  3.24996  4.03701  2.64317  3.79467  2.73068  2.85115  2.61751  2.86066  3.33086  5.44286  4.07054    152 e - - -
          2.68618  4.42225  2.77519  2.73123  3.46354  2.40513  3.72494  3.29354  2.67741  2.69355  4.24690  2.90347  2.73739  3.18146  2.89801  2.37887  2.77519  2.98518  4.58477  3.61503
          0.02557  4.07496  4.79731  0.61958  0.77255  0.48576  0.95510
    132   2.41476  4.59726  3.12645  2.56734  3.26735  3.46138  3.67737  3.18125  2.51663  2.57713  3.68667  2.79071  3.85011  2.66733  2.48708  2.68367  2.57411  2.90560  5.13304  3.84291    153 a - - -
          2.68618  4.42225  2.77519  2.73123  3.46354  2.40513  3.72494  3.29354  2.67741  2.69355  4.24690  2.90347  2.73739  3.18146  2.89801  2.37887  2.77519  2.98518  4.58477  3.61503
          0.02557  4.07496  4.79731  0.61958  0.77255  0.48576  0.95510
    133   2.41285  5.03242  2.46758  1.85588  4.35774  3.34014  3.63571  3.81385  2.44332  3.35311  4.13781  2.84502  3.16399  2.76426  2.93954  2.43407  2.63140  3.42330  5.53721  4.14527    154 e - - -
          2.68618  4.42225  2.77519  2.73123  3.46354  2.40513  3.72494  3.29354  2.67741  2.69355  4.24690  2.90347  2.73739  3.18146  2.89801  2.37887  2.77519  2.98518  4.58477  3.61503
          0.02557  4.07496  4.79731  0.61958  0.77255  0.48576  0.95510
    134   2.56483  4.55803  3.15938  2.66553  3.92777  3.37569  3.77535  3.25361  2.33532  2.94947  3.81521  3.11134  2.12762  2.97909  2.96282  2.67533  2.51067  2.60628  5.25906  3.98115    155 p - - -
          2.68618  4.42225  2.77519  2.73123  3.46354  2.40513  3.72494  3.29354  2.67741  2.69355  4.24690  2.90347  2.73739  3.18146  2.89801  2.37887  2.77519  2.98518  4.58477  3.61503
          0.02557  4.07496  4.79731  0.61958  0.77255  0.48576  0.95510
    135   2.71950  4.33168  3.79381  3.26293  2.76912  3.71963  4.04523  2.04561  3.18507  2.20832  3.31711  3.59419  2.11176  3.47270  3.47746  3.02116  2.97709  2.37157  4.87593  3.58262    156 i - - -
          2.68618  4.42225  2.77519  2.73123  3.46354  2.40513  3.72494  3.29354  2.67741  2.69355  4.24690  2.90347  2.73739  3.18146  2.89801  2.37887  2.77519  2.98518  4.58477  3.61503
          0.02557  4.07496  4.79731  0.61958  0.77255  0.48576  0.95510
    136   2.74457  5.15282  2.29926  2.25971  4.43425  3.32501  2.67884  3.93522  2.52379  3.46420  4.26569  1.90003  3.82658  2.82105  3.02619  2.44076  3.00055  3.54223  5.62472  4.20576    157 n - - -
          2.68618  4.42225  2.77519  2.73123  3.46354  2.40513  3.72494  3.29354  2.67741  2.69355  4.24690  2.90347  2.73739  3.18146  2.89801  2.37887  2.77519  2.98518  4.58477  3.61503
          0.02557  4.07496  4.79731  0.61958  0.77255  0.48576  0.95510
    137   3.04270  4.76130  3.67252  3.54414  4.51436  3.43758  4.60108  4.11680  3.61976  3.71961  4.78111  3.82830  0.52458  4.00225  3.83841  3.21753  3.50105  3.73820  5.64065  4.63923    158 P - - -
          2.68618  4.42225  2.77519  2.73123  3.46354  2.40513  3.72494  3.29354  2.67741  2.69355  4.24690  2.90347  2.73739  3.18146  2.89801  2.37887  2.77519  2.98518  4.58477  3.61503
          0.02557  4.07496  4.79731  0.61958  0.77255  0.48576  0.95510
    138   3.33544  4.65770  4.91400  4.34413  3.09840  4.59834  4.89317  1.93415  4.20067  0.95145  2.22092  4.60805  4.76712  4.30257  4.31690  3.94329  3.55368  2.27426  5.19227  4.14202    159 l - - -
          2.68618  4.42225  2.77519  2.73123  3.46354  2.40513  3.72494  3.29354  2.67741  2.69355  4.24690  2.90347  2.73739  3.18146  2.89801  2.37887  2.77519  2.98518  4.58477  3.61503
          0.02557  4.07496  4.79731  0.61958  0.77255  0.48576  0.95510
    139   2.68130  5.16705  2.27559  2.09722  4.49777  3.35966  3.60077  3.97405  2.06022  3.45830  4.22102  2.56142  3.79716  2.45785  2.57572  2.63511  2.91678  3.55191  5.59464  4.18882    160 k - - -
          2.68618  4.42225  2.77519  2.73123  3.46354  2.40513  3.72494  3.29354  2.67741  2.69355  4.24690  2.90347  2.73739  3.18146  2.89801  2.37887  2.77519  2.98518  4.58477  3.61503
          0.02557  4.07496  4.79731  0.61958  0.77255  0.48576  0.95510
    140   3.24733  5.06317  3.75994  3.23440  4.46979  3.69038  3.99061  4.02954  2.34565  3.50881  4.50767  3.57654  4.18671  3.20435  0.70892  3.32420  3.50178  3.74571  5.47284  4.35747    161 r - - -
          2.68618  4.42225  2.77519  2.73123  3.46354  2.40513  3.72494  3.29354  2.67741  2.69355  4.24690  2.90347  2.73739  3.18146  2.89801  2.37887  2.77519  2.98518  4.58477  3.61503
          0.02557  4.07496  4.79731  0.61958  0.77255  0.48576  0.95510
    141   2.62621  4.86925  2.85969  2.20325  4.18150  3.37677  3.64832  3.60572  2.25448  3.18766  3.99619  2.92418  2.92781  2.79360  2.87343  2.41838  2.20032  3.25599  5.40588  4.06132    162 t - - -
          2.68618  4.42225  2.77519  2.73123  3.46354  2.40513  3.72494  3.29354  2.67741  2.69355  4.24690  2.90347  2.73739  3.18146  2.89801  2.37887  2.77519  2.98518  4.58477  3.61503
          0.02557  4.07496  4.79731  0.61958  0.77255  0.48576  0.95510
    142   2.64527  4.67037  3.17255  2.59744  3.88482  3.49246  3.67225  2.88734  2.24309  2.65008  3.75710  3.07563  2.63722  2.85989  2.32689  2.72847  2.87100  2.98134  5.18437  3.90448    163 k - - -
          2.68618  4.42225  2.77519  2.73123  3.46354  2.40513  3.72494  3.29354  2.67741  2.69355  4.24690  2.90347  2.73739  3.18146  2.89801  2.37887  2.77519  2.98518  4.58477  3.61503
          0.02557  4.07496  4.79731  0.61958  0.77255  0.48576  0.95510
    143   3.11797  4.43856  4.81016  4.27371  2.74188  4.42263  4.80309  1.18387  4.16296  1.87077  3.19334  4.47089  4.69443  4.33857  4.31257  3.77579  3.36192  1.64841  5.22566  4.00870    164 i - - -
          2.68618  4.42225  2.77519  2.73123  3.46354  2.40513  3.72494  3.29354  2.67741  2.69355  4.24690  2.90347  2.73739  3.18146  2.89801  2.37887  2.77519  2.98518  4.58477  3.61503
          0.02557  4.07496  4.79731  0.61958  0.77255  0.48576  0.95510
    144   2.65137  5.04676  2.54050  2.00634  4.36006  3.36880  3.60824  3.81454  2.36503  3.34093  4.11982  2.85854  3.79792  2.72957  2.23488  2.42915  2.59164  3.42448  5.51112  4.12789    165 e - - -
          2.68618  4.42225  2.77519  2.73123  3.46354  2.40513  3.72494  3.29354  2.67741  2.69355  4.24690  2.90347  2.73739  3.18146  2.89801  2.37887  2.77519  2.98518  4.58477  3.61503
          0.02557  4.07496  4.79731  0.61958  0.77255  0.48576  0.95510
    145   2.61858  4.98971  2.57753  1.94362  4.27736  3.37413  3.11818  3.72787  2.37029  3.27027  3.39338  2.64006  3.78699  2.71921  2.85289  2.60494  2.63322  3.35027  5.45613  4.07671    166 e - - -
          2.68618  4.42225  2.77519  2.73123  3.46354  2.40513  3.72494  3.29354  2.67741  2.69355  4.24690  2.90347  2.73739  3.18146  2.89801  2.37887  2.77519  2.98518  4.58477  3.61503
          0.02557  4.07496  4.79731  0.61958  0.77255  0.48576  0.95510
    146   2.60373  4.57792  3.15970  2.60745  3.77403  3.47651  3.69899  2.83608  2.36916  2.80561  3.67191  3.08534  2.94595  2.45290  2.93088  2.71039  2.83664  2.37824  5.12562  3.84520    167 k - - -
          2.68618  4.42225  2.77519  2.73123  3.46354  2.40513  3.72494  3.29354  2.67741  2.69355  4.24690  2.90347  2.73739  3.18146  2.89801  2.37887  2.77519  2.98518  4.58477  3.61503
          0.02557  4.07496  4.79731  0.61958  0.77255  0.48576  0.95510
    147   3.33544  4.65770  4.91400  4.34413  3.09840  4.59834  4.89317  1.93415  4.20067  0.95145  2.22092  4.60805  4.76712  4.30257  4.31690  3.94329  3.55368  2.27426  5.19227  4.14202    168 l - - -
          2.68618  4.42225  2.77519  2.73123  3.46354  2.40513  3.72494  3.29354  2.67741  2.69355  4.24690  2.90347  2.73739  3.18146  2.89801  2.37887  2.77519  2.98518  4.58477  3.61503
          0.02557  4.07496  4.79731  0.61958  0.77255  0.48576  0.95510
    148   2.67104  5.01903  2.19009  2.14142  4.31885  2.63913  3.65174  3.76709  2.47717  2.89546  4.12127  2.84984  3.80806  2.78940  2.97277  2.25012  2.91999  3.39379  5.52287  4.13696    169 e - - -
          2.68618  4.42225  2.77519  2.73123  3.46354  2.40513  3.72494  3.29354  2.67741  2.69355  4.24690  2.90347  2.73739  3.18146  2.89801  2.37887  2.77519  2.98518  4.58477  3.61503
          0.02557  4.07496  4.79731  0.61958  0.77255  0.48576  0.95510
    149   2.70527  4.34445  3.86809  3.35132  3.51018  3.68326  4.20810  2.37763  3.23217  1.87847  3.42157  3.65983  4.14870  3.56262  3.52191  3.02091  1.75235  2.04332  5.14973  3.92979    170 t - - -
          2.68618  4.42225  2.77519  2.73123  3.46354  2.40513  3.72494  3.29354  2.67741  2.69355  4.24690  2.90347  2.73739  3.18146  2.89801  2.37887  2.77519  2.98518  4.58477  3.61503
          0.02557  4.07496  4.79731  0.61958  0.77255  0.48576  0.95510
    150   2.93645  4.68705  3.65132  3.57877  4.70837  0.47538  4.68228  4.36157  3.78732  3.98881  4.96946  3.81627  4.08438  4.09579  3.99690  3.11490  3.43344  3.85076  5.74553  4.81866    171 G - - -
          2.68618  4.42225  2.77519  2.73123  3.46354  2.40513  3.72494  3.29354  2.67741  2.69355  4.24690  2.90347  2.73739  3.18146  2.89801  2.37887  2.77519  2.98518  4.58477  3.61503
          0.02557  4.07496  4.79731  0.61958  0.77255  0.48576  0.95510
    151   3.12142  4.43858  4.83645  4.34884  3.62357  4.46421  5.07033  1.46776  4.23502  2.13236  3.43100  4.56082  4.78928  4.50801  4.43502  3.85921  3.39271  0.99353  5.59064  4.37618    172 v - - -
          2.68618  4.42225  2.77519  2.73123  3.46354  2.40513  3.72494  3.29354  2.67741  2.69355  4.24690  2.90347  2.73739  3.18146  2.89801  2.37887  2.77519  2.98518  4.58477  3.61503
          0.02557  4.07496  4.79731  0.61958  0.77255  0.48576  0.95510
    152   3.13656  5.18338  3.57828  2.91184  4.64204  3.72305  3.67475  3.99526  1.72864  3.44308  4.33477  3.28923  4.10274  2.81816  1.10018  3.14429  3.30442  3.68972  5.47693  4.32812    173 r - - -
          2.68618  4.42225  2.77519  2.73123  3.46354  2.40513  3.72494  3.29354  2.67741  2.69355  4.24690  2.90347  2.73739  3.18146  2.89801  2.37887  2.77519  2.98518  4.58477  3.61503
          0.02557  4.07496  4.79731  0.61958  0.77255  0.48576  0.95510
    153   1.72991  4.26324  3.47661  3.00432  3.89243  3.18985  4.01152  3.20906  2.97875  2.95431  3.82304  3.29440  2.95935  3.28715  3.33175  2.07459  2.76129  2.20708  5.28983  4.05607    174 a - - -
          2.68618  4.42225  2.77519  2.73123  3.46354  2.40513  3.72494  3.29354  2.67741  2.69355  4.24690  2.90347  2.73739  3.18146  2.89801  2.37887  2.77519  2.98518  4.58477  3.61503
          0.02557  4.07496  4.79731  0.61958  0.77255  0.48576  0.95510
    154   3.20286  4.49531  4.92519  4.39374  3.41094  4.57277  5.02432  1.21906  4.27493  1.54610  3.20500  4.62136  4.81189  4.46942  4.43517  3.94093  3.44716  1.58520  5.42997  4.28533    175 i - - -
          2.68618  4.42225  2.77519  2.73123  3.46354  2.40513  3.72494  3.29354  2.67741  2.69355  4.24690  2.90347  2.73739  3.18146  2.89801  2.37887  2.77519  2.98518  4.58477  3.61503
          0.02557  4.07496  4.79731  0.61958  0.77255  0.48576  0.95510
    155   2.97390  5.48045  1.21258  2.16224  4.79787  3.24915  3.83522  4.36667  2.87436  3.87944  4.74177  1.98955  3.88740  3.01193  3.46925  2.87130  3.28130  3.93003  6.00365  4.49700    176 d - - -
          2.68618  4.42225  2.77519  2.73123  3.46354  2.40513  3.72494  3.29354  2.67741  2.69355  4.24690  2.90347  2.73739  3.18146  2.89801  2.37887  2.77519  2.98518  4.58477  3.61503
          0.02557  4.07496  4.79731  0.61958  0.77255  0.48576  0.95510
    156   1.39921  4.20255  3.50864  3.14030  4.27429  2.46146  4.19350  3.68015  3.16677  3.36232  4.18133  3.31895  3.72315  3.45187  3.50300  1.86631  2.32075  3.15867  5.61570  4.40068    177 a - - -
          2.68618  4.42225  2.77519  2.73123  3.46354  2.40513  3.72494  3.29354  2.67741  2.69355  4.24690  2.90347  2.73739  3.18146  2.89801  2.37887  2.77519  2.98518  4.58477  3.61503
          0.02557  4.07496  4.79731  0.61958  0.77255  0.48576  0.95510
    157   3.25346  4.59619  4.81976  4.25236  2.00524  4.45186  4.62040  2.30194  4.11790  1.14104  2.17850  4.45698  4.65646  4.19447  4.21498  3.78357  3.47011  2.44144  4.91928  3.70291    178 l - - -
          2.68618  4.42225  2.77519  2.73123  3.46354  2.40513  3.72494  3.29354  2.67741  2.69355  4.24690  2.90347  2.73739  3.18146  2.89801  2.37887  2.77519  2.98518  4.58477  3.61503
          0.02557  4.07496  4.79731  0.61958  0.77255  0.48576  0.95510
    158   2.87694  4.37366  4.17367  3.63020  2.64337  3.95393  4.26193  2.35683  3.51432  1.29352  3.12692  3.90072  4.30898  3.75521  3.73588  3.26880  2.41002  2.30624  4.89192  3.64152    179 l - - -
          2.68618  4.42225  2.77519  2.73123  3.46354  2.40513  3.72494  3.29354  2.67741  2.69355  4.24690  2.90347  2.73739  3.18146  2.89801  2.37887  2.77519  2.98518  4.58477  3.61503
          0.02557  4.07496  4.79731  0.61958  0.77255  0.48576  0.95510
    159   2.56954  4.60888  3.07122  2.64462  4.08801  3.31994  3.79860  3.45783  2.32118  3.11123  3.96244  3.08745  2.69286  2.99002  2.94460  2.66331  1.73753  3.11694  5.37544  4.09152    180 t - - -
          2.68618  4.42225  2.77519  2.73123  3.46354  2.40513  3.72494  3.29354  2.67741  2.69355  4.24690  2.90347  2.73739  3.18146  2.89801  2.37887  2.77519  2.98518  4.58477  3.61503
          0.02557  4.07496  4.79731  0.61958  0.77255  0.48576  0.95510
    160   2.85243  2.83892  4.54650  3.98381  3.37284  4.08705  4.50278  1.78443  3.85781  2.14059  2.82343  4.15044  4.42812  4.06882  4.00999  3.41510  3.09914  1.35140  5.07588  3.89096    181 v - - -
          2.68618  4.42225  2.77519  2.73123  3.46354  2.40513  3.72494  3.29354  2.67741  2.69355  4.24690  2.90347  2.73739  3.18146  2.89801  2.37887  2.77519  2.98518  4.58477  3.61503
          0.02557  4.07496  4.79731  0.61958  0.77255  0.48576  0.95510
    161   1.95682  4.27201  3.36854  3.21219  4.47077  1.03787  4.36429  3.85404  3.38033  3.59034  4.45315  3.37809  3.77684  3.65818  3.67021  2.51564  2.84604  3.29796  5.79050  4.60081    182 g - - -
          2.68618  4.42225  2.77519  2.73123  3.46354  2.40513  3.72494  3.29354  2.67741  2.69355  4.24690  2.90347  2.73739  3.18146  2.89801  2.37887  2.77519  2.98518  4.58477  3.61503
          0.02557  4.07496  4.79731  0.61958  0.77255  0.48576  0.95510
    162   2.98946  5.21787  3.27471  2.38373  4.65376  3.62964  3.61852  4.01479  1.43527  3.45385  4.29210  3.12309  4.00337  2.74349  1.67912  2.96600  3.16638  3.66978  5.51062  4.29685    183 k - - -
          2.68618  4.42225  2.77519  2.73123  3.46354  2.40513  3.72494  3.29354  2.67741  2.69355  4.24690  2.90347  2.73739  3.18146  2.89801  2.37887  2.77519  2.98518  4.58477  3.61503
          0.02557  4.07496  4.79731  0.61958  0.77255  0.48576  0.95510
    163   2.93645  4.68705  3.65132  3.57877  4.70837  0.47538  4.68228  4.36157  3.78732  3.98881  4.96946  3.81627  4.08438  4.09579  3.99690  3.11490  3.43344  3.85076  5.74553  4.81866    184 G - - -
          2.68618  4.42225  2.77519  2.73123  3.46354  2.40513  3.72494  3.29354  2.67741  2.69355  4.24690  2.90347  2.73739  3.18146  2.89801  2.37887  2.77519  2.98518  4.58477  3.61503
          0.02557  4.07496  4.79731  0.61958  0.77255  0.48576  0.95510
    164   3.05806  5.03990  3.05306  2.81594  4.23454  3.51031  3.97430  3.90133  2.62370  3.38293  4.40987  3.27567  4.06972  0.91255  2.90181  3.09946  3.35712  3.61978  5.47254  4.18183    185 q - - -
          2.68618  4.42225  2.77519  2.73123  3.46354  2.40513  3.72494  3.29354  2.67741  2.69355  4.24690  2.90347  2.73739  3.18146  2.89801  2.37887  2.77519  2.98518  4.58477  3.61503
          0.02557  4.07496  4.79731  0.61958  0.77255  0.48576  0.95510
    165   3.24733  5.06317  3.75994  3.23440  4.46979  3.69038  3.99061  4.02954  2.34565  3.50881  4.50767  3.57654  4.18671  3.20435  0.70892  3.32420  3.50178  3.74571  5.47284  4.35747    186 r - - -
          2.68618  4.42225  2.77519  2.73123  3.46354  2.40513  3.72494  3.29354  2.67741  2.69355  4.24690  2.90347  2.73739  3.18146  2.89801  2.37887  2.77519  2.98518  4.58477  3.61503
          0.02557  4.07496  4.79731  0.61958  0.77255  0.48576  0.95510
    166   2.89394  4.28724  4.45102  3.88220  3.30456  4.10762  4.46545  1.76229  3.76865  1.83156  2.36537  4.10573  4.42370  3.97949  3.94798  3.42099  2.72826  1.64042  5.05526  3.89178    187 v - - -
          2.68618  4.42225  2.77519  2.73123  3.46354  2.40513  3.72494  3.29354  2.67741  2.69355  4.24690  2.90347  2.73739  3.18146  2.89801  2.37887  2.77519  2.98518  4.58477  3.61503
          0.02557  4.07496  4.79731  0.61958  0.77255  0.48576  0.95510
    167   2.93645  4.68705  3.65132  3.57877  4.70837  0.47538  4.68228  4.36157  3.78732  3.98881  4.96946  3.81627  4.08438  4.09579  3.99690  3.11490  3.43344  3.85076  5.74553  4.81866    188 G - - -
          2.68618  4.42225  2.77519  2.73123  3.46354  2.40513  3.72494  3.29354  2.67741  2.69355  4.24690  2.90347  2.73739  3.18146  2.89801  2.37887  2.77519  2.98518  4.58477  3.61503
          0.02557  4.07496  4.79731  0.61958  0.77255  0.48576  0.95510
    168   3.23185  4.54782  4.83155  4.33686  3.37449  4.52952  4.97035  1.03950  4.15941  1.65360  3.21896  4.57448  4.80083  4.41737  4.32890  3.92526  3.48597  1.81770  5.39195  4.18574    189 i - - -
          2.68618  4.42225  2.77519  2.73123  3.46354  2.40513  3.72494  3.29354  2.67741  2.69355  4.24690  2.90347  2.73739  3.18146  2.89801  2.37887  2.77519  2.98518  4.58477  3.61503
          0.02557  4.07496  4.79731  0.61958  0.77255  0.48576  0.95510
    169   3.39849  4.74259  4.65629  4.23850  1.13055  4.37332  4.04880  2.59250  4.07941  1.64791  3.27387  4.27477  4.67705  4.18043  4.17955  3.76527  3.64243  2.65247  4.25664  2.64302    190 f - - -
          2.68618  4.42225  2.77519  2.73123  3.46354  2.40513  3.72494  3.29354  2.67741  2.69355  4.24690  2.90347  2.73739  3.18146  2.89801  2.37887  2.77519  2.98518  4.58477  3.61503
          0.02557  4.07496  4.79731  0.61958  0.77255  0.48576  0.95510
    170   1.26684  4.19097  3.48470  3.18384  4.35200  2.40569  4.25738  3.76578  3.25180  3.45223  4.26908  3.33396  3.71848  3.52552  3.57258  1.78044  2.73147  3.20686  5.69146  4.48278    191 a - - -
          2.68618  4.42225  2.77519  2.73123  3.46354  2.40513  3.72494  3.29354  2.67741  2.69355  4.24690  2.90347  2.73739  3.18146  2.89801  2.37887  2.77519  2.98518  4.58477  3.61503
          0.02557  4.07496  4.79731  0.61958  0.77255  0.48576  0.95510
    171   2.93645  4.68705  3.65132  3.57877  4.70837  0.47538  4.68228  4.36157  3.78732  3.98881  4.96946  3.81627  4.08438  4.09579  3.99690  3.11490  3.43344  3.85076  5.74553  4.81866    192 G - - -
          2.68618  4.42225  2.77519  2.73123  3.46354  2.40513  3.72494  3.29354  2.67741  2.69355  4.24690  2.90347  2.73739  3.18146  2.89801  2.37887  2.77519  2.98518  4.58477  3.61503
          0.02557  4.07496  4.79731  0.61958  0.77255  0.48576  0.95510
    172   1.91965  4.21867  3.44219  3.20021  4.35915  2.98280  4.29001  3.73494  3.26862  3.47291  4.32466  3.35004  3.74275  3.56899  3.56783  1.05131  2.77187  3.19927  5.71624  4.48751    193 s - - -
          2.68618  4.42225  2.77519  2.73123  3.46354  2.40513  3.72494  3.29354  2.67741  2.69355  4.24690  2.90347  2.73739  3.18146  2.89801  2.37887  2.77519  2.98518  4.58477  3.61503
          0.02557  4.07496  4.79731  0.61958  0.77255  0.48576  0.95510
    173   2.93645  4.68705  3.65132  3.57877  4.70837  0.47538  4.68228  4.36157  3.78732  3.98881  4.96946  3.81627  4.08438  4.09579  3.99690  3.11490  3.43344  3.85076  5.74553  4.81866    194 G - - -
          2.68618  4.42225  2.77519  2.73123  3.46354  2.40513  3.72494  3.29354  2.67741  2.69355  4.24690  2.90347  2.73739  3.18146  2.89801  2.37887  2.77519  2.98518  4.58477  3.61503
          0.02557  4.07496  4.79731  0.61958  0.77255  0.48576  0.95510
    174   2.97083  4.46265  4.40200  4.07588  3.70632  3.92921  4.84526  2.06263  3.94686  2.36094  3.64492  4.23200  4.48172  4.29411  4.13923  3.44906  3.32952  0.80306  5.52350  4.26581    195 v - - -
          2.68618  4.42225  2.77519  2.73123  3.46354  2.40513  3.72494  3.29354  2.67741  2.69355  4.24690  2.90347  2.73739  3.18146  2.89801  2.37887  2.77519  2.98518  4.58477  3.61503
          0.02557  4.07496  4.79731  0.61958  0.77255  0.48576  0.95510
    175   2.93645  4.68705  3.65132  3.57877  4.70837  0.47538  4.68228  4.36157  3.78732  3.98881  4.96946  3.81627  4.08438  4.09579  3.99690  3.11490  3.43344  3.85076  5.74553  4.81866    196 G - - -
          2.68618  4.42225  2.77519  2.73123  3.46354  2.40513  3.72494  3.29354  2.67741  2.69355  4.24690  2.90347  2.73739  3.18146  2.89801  2.37887  2.77519  2.98518  4.58477  3.61503
          0.02557  4.07496  4.79731  0.61958  0.77255  0.48576  0.95510
    176   3.16838  5.12970  3.35713  2.94664  4.56278  3.63054  3.88780  4.00605  0.79100  3.52923  4.48427  3.36043  4.12029  3.07103  2.49163  3.19976  3.40879  3.70406  5.53747  4.38166    197 k - - -
          2.68618  4.42225  2.77519  2.73123  3.46354  2.40513  3.72494  3.29354  2.67741  2.69355  4.24690  2.90347  2.73739  3.18146  2.89801  2.37887  2.77519  2.98518  4.58477  3.61503
          0.02557  4.07496  4.79731  0.61958  0.77255  0.48576  0.95510
    177   2.42634  4.34691  3.39536  3.22543  4.28479  3.07368  4.32718  3.83724  3.31309  3.54339  4.45542  3.41403  3.83020  3.64720  3.58943  0.82203  2.92251  3.32727  5.64182  4.37077    198 s - - -
          2.68618  4.42225  2.77519  2.73123  3.46354  2.40513  3.72494  3.29354  2.67741  2.69355  4.24690  2.90347  2.73739  3.18146  2.89801  2.37887  2.77519  2.98518  4.58477  3.61503
          0.02557  4.07496  4.79731  0.61958  0.77255  0.48576  0.95510
    178   2.37375  4.23161  3.59749  3.17444  3.93301  3.17494  4.14001  3.08985  3.11326  2.96106  3.87591  3.39367  3.83101  3.44024  3.42313  2.26004  1.41860  2.33883  5.36703  4.14062    199 t - - -
          2.68618  4.42225  2.77519  2.73123  3.46354  2.40513  3.72494  3.29354  2.67741  2.69355  4.24690  2.90347  2.73739  3.18146  2.89801  2.37887  2.77519  2.98518  4.58477  3.61503
          0.02557  4.07496  4.79731  0.61958  0.77255  0.48576  0.95510
    179   2.94271  4.50246  4.13524  3.69603  3.33503  3.90910  4.45549  2.35790  3.49115  1.02227  3.23744  3.96118  4.36030  3.84678  3.70754  3.31163  2.70273  2.32004  5.17711  3.97033    200 l - - -
          2.68618  4.42225  2.77519  2.73123  3.46354  2.40513  3.72494  3.29354  2.67741  2.69355  4.24690  2.90347  2.73739  3.18146  2.89801  2.37887  2.77519  2.98518  4.58477  3.61503
          0.02557  4.07496  4.79731  0.61958  0.77255  0.48576  0.95510
    180   3.35449  4.67403  4.92243  4.35670  3.10936  4.62305  4.91956  1.91280  4.20732  0.88539  2.51430  4.62770  4.78839  4.31939  4.32917  3.97233  3.57403  2.25059  5.21523  4.15900    201 l - - -
          2.68618  4.42225  2.77519  2.73123  3.46354  2.40513  3.72494  3.29354  2.67741  2.69355  4.24690  2.90347  2.73739  3.18146  2.89801  2.37887  2.77519  2.98518  4.58477  3.61503
          0.02557  4.07496  4.79731  0.61958  0.77255  0.48576  0.95510
    181   2.34001  4.29490  3.24893  3.10968  4.47567  1.05426  4.31076  3.97185  3.31780  3.64954  4.48729  3.31552  3.76552  3.59457  3.62563  2.10779  2.84454  3.37328  5.79122  4.56117    202 g - - -
          2.68618  4.42225  2.77519  2.73123  3.46354  2.40513  3.72494  3.29354  2.67741  2.69355  4.24690  2.90347  2.73739  3.18146  2.89801  2.37887  2.77519  2.98518  4.58477  3.61503
          0.02557  4.07496  4.79731  0.61958  0.77255  0.48576  0.95510
    182   3.14027  4.65952  4.27305  3.88643  3.31275  3.98860  4.57483  2.50932  3.64208  1.88081  1.03685  4.13751  4.45430  4.01288  3.82268  3.50839  3.45166  2.53803  5.17786  3.95536    203 m - - -
          2.68618  4.42225  2.77519  2.73123  3.46354  2.40513  3.72494  3.29354  2.67741  2.69355  4.24690  2.90347  2.73739  3.18146  2.89801  2.37887  2.77519  2.98518  4.58477  3.61503
          0.02557  4.07496  4.79731  0.61958  0.77255  0.48576  0.95510
    183   3.17499  4.51562  4.76921  4.23379  3.28892  4.44010  4.84000  1.20120  4.07498  1.73549  2.25203  4.47164  4.70289  4.28520  4.23361  3.80065  3.41822  1.94468  5.27798  4.13936    204 i - - -
          2.68618  4.42225  2.77519  2.73123  3.46354  2.40513  3.72494  3.29354  2.67741  2.69355  4.24690  2.90347  2.73739  3.18146  2.89801  2.37887  2.77519  2.98518  4.58477  3.61503
          0.02557  4.07496  4.79731  0.61958  0.77255  0.48576  0.95510
    184   1.15865  4.17326  3.58772  3.25362  4.24698  2.99748  4.26453  3.56406  3.25742  3.32479  4.17154  3.37872  3.73829  3.55007  3.55727  2.05586  2.27334  3.07690  5.61750  4.41575    205 a - - -
          2.68618  4.42225  2.77519  2.73123  3.46354  2.40513  3.72494  3.29354  2.67741  2.69355  4.24690  2.90347  2.73739  3.18146  2.89801  2.37887  2.77519  2.98518  4.58477  3.61503
          0.02557  4.07496  4.79731  0.61958  0.77255  0.48576  0.95510
    185   3.13992  5.21497  3.58822  2.89459  4.68784  3.73335  3.65520  4.02704  1.57916  3.45891  4.34119  3.27586  4.09920  2.79233  1.19269  3.13795  3.29841  3.71634  5.48551  4.33981    206 r - - -
          2.68618  4.42225  2.77519  2.73123  3.46354  2.40513  3.72494  3.29354  2.67741  2.69355  4.24690  2.90347  2.73739  3.18146  2.89801  2.37887  2.77519  2.98518  4.58477  3.61503
          0.02557  4.07496  4.79731  0.61958  0.77255  0.48576  0.95510
    186   2.59932  4.69723  3.03989  2.49684  3.26540  3.07102  3.64816  3.31521  2.46900  2.94373  3.77991  2.34693  3.83380  2.62714  2.67742  2.66158  2.83088  3.01900  5.18850  3.27697    207 n - - -
          2.68618  4.42225  2.77519  2.73123  3.46354  2.40513  3.72494  3.29354  2.67741  2.69355  4.24690  2.90347  2.73739  3.18146  2.89801  2.37887  2.77519  2.98518  4.58477  3.61503
          0.02557  4.07496  4.79731  0.61958  0.77255  0.48576  0.95510
    187   1.79834  4.20867  3.52589  3.15029  4.20011  3.03100  4.18277  3.54201  3.14888  3.27504  4.11690  3.33461  3.74434  3.45045  3.47469  1.85788  1.60065  3.07369  5.56150  4.34540    208 t - - -
          2.68618  4.42225  2.77519  2.73123  3.46354  2.40513  3.72494  3.29354  2.67741  2.69355  4.24690  2.90347  2.73739  3.18146  2.89801  2.37887  2.77519  2.98518  4.58477  3.61503
          0.02557  4.07496  4.79731  0.61958  0.77255  0.48576  0.95510
    188   2.72159  5.20707  2.35537  1.71479  4.52813  3.34699  3.62848  4.00542  2.21933  3.49520  4.26931  2.52679  3.81099  2.74829  2.56197  2.66880  2.96219  3.58786  5.63838  4.22516    209 e - - -
          2.68618  4.42225  2.77519  2.73123  3.46354  2.40513  3.72494  3.29354  2.67741  2.69355  4.24690  2.90347  2.73739  3.18146  2.89801  2.37887  2.77519  2.98518  4.58477  3.61503
          0.02557  4.07496  4.79731  0.61958  0.77255  0.48576  0.95510
    189   0.99484  4.17881  3.55171  3.30151  4.30580  2.98010  4.33437  3.62465  3.34291  3.40587  4.27012  3.40018  3.74541  3.63544  3.61982  2.03738  2.75933  3.11853  5.68596  4.47538    210 a - - -
          2.68618  4.42225  2.77519  2.73123  3.46354  2.40513  3.72494  3.29354  2.67741  2.69355  4.24690  2.90347  2.73739  3.18146  2.89801  2.37887  2.77519  2.98518  4.58477  3.61503
          0.02557  4.07496  4.79731  0.61958  0.77255  0.48576  0.95510
    190   3.21992  5.36463  0.66597  2.48441  4.77185  3.37562  4.12669  4.40885  3.25177  3.98278  4.96987  3.04925  4.04310  3.36936  3.79205  3.16253  3.56438  4.02791  5.89972  4.61717    211 D - - -
          2.68618  4.42225  2.77519  2.73123  3.46354  2.40513  3.72494  3.29354  2.67741  2.69355  4.24690  2.90347  2.73739  3.18146  2.89801  2.37887  2.77519  2.98518  4.58477  3.61503
          0.02557  4.07496  4.79731  0.61958  0.77255  0.48576  0.95510
    191   3.05957  4.45939  4.58850  4.12705  3.52142  4.24170  4.84013  1.89652  3.96276  1.90574  3.40291  4.34555  4.63745  4.27922  4.16908  3.64951  3.34990  0.96888  5.43061  4.17725    212 v - - -
          2.68618  4.42225  2.77519  2.73123  3.46354  2.40513  3.72494  3.29354  2.67741  2.69355  4.24690  2.90347  2.73739  3.18146  2.89801  2.37887  2.77519  2.98518  4.58477  3.61503
          0.02557  4.07496  4.79731  0.61958  0.77255  0.48576  0.95510
    192   2.58972  4.54209  3.09740  2.68662  3.84303  3.37914  3.82180  2.40801  2.69537  2.92089  3.81083  1.88234  3.87918  3.05534  3.08381  2.43964  2.88409  2.88197  5.22732  3.92068    213 n - - -
          2.68618  4.42225  2.77519  2.73123  3.46354  2.40513  3.72494  3.29354  2.67741  2.69355  4.24690  2.90347  2.73739  3.18146  2.89801  2.37887  2.77519  2.98518  4.58477  3.61503
          0.02557  4.07496  4.79731  0.61958  0.77255  0.48576  0.95510
    193   2.97083  4.46265  4.40200  4.07588  3.70632  3.92921  4.84526  2.06263  3.94686  2.36094  3.64492  4.23200  4.48172  4.29411  4.13923  3.44906  3.32952  0.80306  5.52350  4.26581    214 v - - -
          2.68618  4.42225  2.77519  2.73123  3.46354  2.40513  3.72494  3.29354  2.67741  2.69355  4.24690  2.90347  2.73739  3.18146  2.89801  2.37887  2.77519  2.98518  4.58477  3.61503
          0.02557  4.07496  4.79731  0.61958  0.77255  0.48576  0.95510
    194   3.15016  4.45614  4.88371  4.39595  3.59157  4.50746  5.10297  1.07991  4.27959  2.07346  3.39229  4.60620  4.81619  4.54018  4.46916  3.90487  3.41827  1.35178  5.58564  4.38391    215 i - - -
          2.68618  4.42225  2.77519  2.73123  3.46354  2.40513  3.72494  3.29354  2.67741  2.69355  4.24690  2.90347  2.73739  3.18146  2.89801  2.37887  2.77519  2.98518  4.58477  3.61503
          0.02557  4.07496  4.79731  0.61958  0.77255  0.48576  0.95510
    195   1.08322  4.20989  3.49200  3.25791  4.37934  1.98303  4.33518  3.73764  3.35100  3.48047  4.32885  3.38683  3.75025  3.62685  3.64335  2.46660  2.78176  3.20135  5.72360  4.53274    216 a - - -
          2.68618  4.42225  2.77519  2.73123  3.46354  2.40513  3.72494  3.29354  2.67741  2.69355  4.24690  2.90347  2.73739  3.18146  2.89801  2.37887  2.77519  2.98518  4.58477  3.61503
          0.02557  4.07496  4.79731  0.61958  0.77255  0.48576  0.95510
    196   3.39073  4.73383  4.79886  4.30082  2.42647  4.52451  4.60268  2.31868  4.15087  0.81599  2.95752  4.50803  4.74708  4.26226  4.26752  3.90531  3.62132  2.45995  4.85535  3.49661    217 l - - -
          2.68618  4.42225  2.77519  2.73123  3.46354  2.40513  3.72494  3.29354  2.67741  2.69355  4.24690  2.90347  2.73739  3.18146  2.89801  2.37887  2.77519  2.98518  4.58477  3.61503
          0.02557  4.07496  4.79731  0.61958  0.77255  0.48576  0.95510
    197   3.14792  4.44895  4.89582  4.40575  3.60620  4.51730  5.11292  1.13709  4.29387  2.09241  3.40448  4.61464  4.82239  4.55333  4.48381  3.91313  3.41476  1.26630  5.59630  4.39385    218 i - - -
          2.68618  4.42225  2.77519  2.73123  3.46354  2.40513  3.72494  3.29354  2.67741  2.69355  4.24690  2.90347  2.73739  3.18146  2.89801  2.37887  2.77519  2.98518  4.58477  3.61503
          0.02557  4.07496  4.79731  0.61958  0.77255  0.48576  0.95510
    198   2.93645  4.68705  3.65132  3.57877  4.70837  0.47538  4.68228  4.36157  3.78732  3.98881  4.96946  3.81627  4.08438  4.09579  3.99690  3.11490  3.43344  3.85076  5.74553  4.81866    219 G - - -
          2.68618  4.42225  2.77519  2.73123  3.46354  2.40513  3.72494  3.29354  2.67741  2.69355  4.24690  2.90347  2.73739  3.18146  2.89801  2.37887  2.77519  2.98518  4.58477  3.61503
          0.02557  4.07496  4.79731  0.61958  0.77255  0.48576  0.95510
    199   3.14130  5.27978  2.59253  0.76816  4.65368  3.41539  4.02607  4.14872  2.93333  3.73531  4.70547  3.06734  4.03112  3.24070  3.35956  3.10595  3.44872  3.81350  5.78690  4.51537    220 e - - -
          2.68618  4.42225  2.77519  2.73123  3.46354  2.40513  3.72494  3.29354  2.67741  2.69355  4.24690  2.90347  2.73739  3.18146  2.89801  2.37887  2.77519  2.98518  4.58477  3.61503
          0.02557  4.07496  4.79731  0.61958  0.77255  0.48576  0.95510
    200   3.24733  5.06317  3.75994  3.23440  4.46979  3.69038  3.99061  4.02954  2.34565  3.50881  4.50767  3.57654  4.18671  3.20435  0.70892  3.32420  3.50178  3.74571  5.47284  4.35747    221 r - - -
          2.68618  4.42225  2.77519  2.73123  3.46354  2.40513  3.72494  3.29354  2.67741  2.69355  4.24690  2.90347  2.73739  3.18146  2.89801  2.37887  2.77519  2.98518  4.58477  3.61503
          0.02557  4.07496  4.79731  0.61958  0.77255  0.48576  0.95510
    201   2.93645  4.68705  3.65132  3.57877  4.70837  0.47538  4.68228  4.36157  3.78732  3.98881  4.96946  3.81627  4.08438  4.09579  3.99690  3.11490  3.43344  3.85076  5.74553  4.81866    222 G - - -
          2.68618  4.42225  2.77519  2.73123  3.46354  2.40513  3.72494  3.29354  2.67741  2.69355  4.24690  2.90347  2.73739  3.18146  2.89801  2.37887  2.77519  2.98518  4.58477  3.61503
          0.02557  4.07496  4.79731  0.61958  0.77255  0.48576  0.95510
    202   3.24733  5.06317  3.75994  3.23440  4.46979  3.69038  3.99061  4.02954  2.34565  3.50881  4.50767  3.57654  4.18671  3.20435  0.70892  3.32420  3.50178  3.74571  5.47284  4.35747    223 r - - -
          2.68618  4.42225  2.77519  2.73123  3.46354  2.40513  3.72494  3.29354  2.67741  2.69355  4.24690  2.90347  2.73739  3.18146  2.89801  2.37887  2.77519  2.98518  4.58477  3.61503
          0.02557  4.07496  4.79731  0.61958  0.77255  0.48576  0.95510
    203   3.14130  5.27978  2.59253  0.76816  4.65368  3.41539  4.02607  4.14872  2.93333  3.73531  4.70547  3.06734  4.03112  3.24070  3.35956  3.10595  3.44872  3.81350  5.78690  4.51537    224 e - - -
          2.68618  4.42225  2.77519  2.73123  3.46354  2.40513  3.72494  3.29354  2.67741  2.69355  4.24690  2.90347  2.73739  3.18146  2.89801  2.37887  2.77519  2.98518  4.58477  3.61503
          0.02557  4.07496  4.79731  0.61958  0.77255  0.48576  0.95510
    204   3.06665  4.46107  4.59993  4.13195  3.50904  4.25839  4.84005  1.89595  3.96914  1.86092  3.38614  4.35351  4.64409  4.27972  4.17439  3.66176  3.35308  0.98568  5.42225  4.17460    225 v - - -
          2.68618  4.42225  2.77519  2.73123  3.46354  2.40513  3.72494  3.29354  2.67741  2.69355  4.24690  2.90347  2.73739  3.18146  2.89801  2.37887  2.77519  2.98518  4.58477  3.61503
          0.02557  4.07496  4.79731  0.61958  0.77255  0.48576  0.95510
    205   2.72697  4.95013  3.07429  2.51238  4.26287  2.98592  3.61965  3.66965  2.03739  2.85374  4.03533  2.67815  3.87653  2.75723  1.89292  2.73945  2.94511  3.33213  5.39103  4.09321    226 r - - -
          2.68618  4.42225  2.77519  2.73123  3.46354  2.40513  3.72494  3.29354  2.67741  2.69355  4.24690  2.90347  2.73739  3.18146  2.89801  2.37887  2.77519  2.98518  4.58477  3.61503
          0.02557  4.07496  4.79731  0.61958  0.77255  0.48576  0.95510
    206   2.99330  5.55937  1.73970  1.18910  4.84924  3.26670  3.81035  4.36880  2.82338  3.87022  4.72486  2.73239  3.88783  2.97688  3.41492  2.87627  3.28181  3.94203  6.01683  4.51715    227 e - - -
          2.68618  4.42225  2.77519  2.73123  3.46354  2.40513  3.72494  3.29354  2.67741  2.69355  4.24690  2.90347  2.73739  3.18146  2.89801  2.37887  2.77519  2.98518  4.58477  3.61503
          0.02557  4.07496  4.79731  0.61958  0.77255  0.48576  0.95510
    207   3.52728  4.87103  4.51709  4.27416  0.73061  4.16100  3.98333  3.03082  4.17726  2.35602  3.73353  4.25316  4.61815  4.29033  4.24671  3.78388  3.83010  3.03570  4.18007  2.52487    228 f - - -
          2.68618  4.42225  2.77519  2.73123  3.46354  2.40513  3.72494  3.29354  2.67741  2.69355  4.24690  2.90347  2.73739  3.18146  2.89801  2.37887  2.77519  2.98518  4.58477  3.61503
          0.02557  4.07496  4.79731  0.61958  0.77255  0.48576  0.95510
    208   3.25160  4.56057  4.87173  4.36087  3.32699  4.56041  4.97290  1.13358  4.19279  1.47031  3.15552  4.59989  4.80684  4.41694  4.35047  3.94571  3.49829  1.86437  5.36211  4.18637    229 i - - -
          2.68618  4.42225  2.77519  2.73123  3.46354  2.40513  3.72494  3.29354  2.67741  2.69355  4.24690  2.90347  2.73739  3.18146  2.89801  2.37887  2.77519  2.98518  4.58477  3.61503
          0.02557  4.07496  4.79731  0.61958  0.77255  0.48576  0.95510
    209   2.77415  5.14681  2.26060  1.40313  4.43788  3.32653  3.71324  3.83947  2.58325  3.43890  4.26899  2.82412  3.84496  2.86304  3.09042  2.73668  3.03515  2.95016  5.65266  4.24188    230 e - - -
          2.68618  4.42225  2.77519  2.73123  3.46354  2.40513  3.72494  3.29354  2.67741  2.69355  4.24690  2.90347  2.73739  3.18146  2.89801  2.37887  2.77519  2.98518  4.58477  3.61503
          0.02557  4.07496  4.79731  0.61958  0.77255  0.48576  0.95510
    210   2.75482  5.24077  1.92359  2.23669  4.54388  3.33225  3.04818  4.03264  2.09574  3.52866  4.31341  2.26528  3.82120  2.78246  2.96270  2.69599  3.00159  3.61855  5.67555  4.25030    231 d - - -
          2.68618  4.42225  2.77519  2.73123  3.46354  2.40513  3.72494  3.29354  2.67741  2.69355  4.24690  2.90347  2.73739  3.18146  2.89801  2.37887  2.77519  2.98518  4.58477  3.61503
          0.02557  4.07496  4.79731  0.61958  0.77255  0.48576  0.95510
    211   2.66597  5.02921  2.13721  2.13134  4.31573  3.35311  3.63668  3.14870  2.45119  3.31676  4.11025  2.59581  3.80441  2.77019  2.94595  2.20416  2.90917  3.39048  5.51223  4.12499    232 e - - -
          2.68618  4.42225  2.77519  2.73123  3.46354  2.40513  3.72494  3.29354  2.67741  2.69355  4.24690  2.90347  2.73739  3.18146  2.89801  2.37887  2.77519  2.98518  4.58477  3.61503
          0.02557  4.07496  4.79731  0.61958  0.77255  0.48576  0.95510
    212   3.38968  4.79456  4.51385  4.15922  3.22485  4.23713  4.75185  2.44459  3.92506  0.66070  3.19273  4.41504  4.64060  4.24449  4.06611  3.83867  3.67634  2.53363  5.17277  3.94130    233 L - - -
          2.68618  4.42225  2.77519  2.73123  3.46354  2.40513  3.72494  3.29354  2.67741  2.69355  4.24690  2.90347  2.73739  3.18146  2.89801  2.37887  2.77519  2.98518  4.58477  3.61503
          0.02557  4.07496  4.79731  0.61958  0.77255  0.48576  0.95510
    213   2.72182  4.74801  2.93281  2.71775  4.42962  1.20681  3.97655  3.88237  2.21967  3.49699  4.37014  3.15248  3.91114  3.18741  3.06256  2.80237  3.08855  3.47278  5.62264  4.37311    234 g - - -
          2.68618  4.42225  2.77519  2.73123  3.46354  2.40513  3.72494  3.29354  2.67741  2.69355  4.24690  2.90347  2.73739  3.18146  2.89801  2.37887  2.77519  2.98518  4.58477  3.61503
          0.02557  4.07496  4.79731  0.61958  0.77255  0.48576  0.95510
    214   2.42259  5.06446  2.65566  1.60907  4.39162  3.35507  3.66462  3.83071  2.25646  3.37786  4.18203  2.86334  3.13799  2.80270  2.90073  2.69319  2.96511  3.45389  5.56319  4.18618    235 e - - -
          2.68618  4.42225  2.77519  2.73123  3.46354  2.40513  3.72494  3.29354  2.67741  2.69355  4.24690  2.90347  2.73739  3.18146  2.89801  2.37887  2.77519  2.98518  4.58477  3.61503
          0.02557  4.07496  4.79731  0.61958  0.77255  0.48576  0.95510
    215   3.14130  5.27978  2.59253  0.76816  4.65368  3.41539  4.02607  4.14872  2.93333  3.73531  4.70547  3.06734  4.03112  3.24070  3.35956  3.10595  3.44872  3.81350  5.78690  4.51537    236 e - - -
          2.68618  4.42225  2.77519  2.73123  3.46354  2.40513  3.72494  3.29354  2.67741  2.69355  4.24690  2.90347  2.73739  3.18146  2.89801  2.37887  2.77519  2.98518  4.58477  3.61503
          0.02557  4.07496  4.79731  0.61958  0.77255  0.48576  0.95510
    216   2.67421  4.63201  3.20789  2.92445  4.37163  1.10330  4.05769  3.86613  2.79507  3.47634  4.35443  3.29286  3.91800  3.28941  2.42120  2.79145  3.06520  3.44207  5.57001  4.36237    237 g - - -
          2.68618  4.42225  2.77519  2.73123  3.46354  2.40513  3.72494  3.29354  2.67741  2.69355  4.24690  2.90347  2.73739  3.18146  2.89801  2.37887  2.77519  2.98518  4.58477  3.61503
          0.02557  4.07496  4.79731  0.61958  0.77255  0.48576  0.95510
    217   2.82035  4.47151  3.78403  3.18971  3.36267  3.79621  4.00216  2.64402  2.85803  1.46458  2.83913  3.55958  4.14904  3.32344  2.38919  3.08338  3.04673  2.56721  4.99004  3.78309    238 l - - -
          2.68618  4.42225  2.77519  2.73123  3.46354  2.40513  3.72494  3.29354  2.67741  2.69355  4.24690  2.90347  2.73739  3.18146  2.89801  2.37887  2.77519  2.98518  4.58477  3.61503
          0.02557  4.07496  4.79731  0.61958  0.77255  0.48576  0.95510
    218   2.23804  4.97591  3.17983  2.62542  4.37754  3.51879  3.65577  3.75057  1.46017  3.28996  4.12891  3.08607  3.93254  2.79751  2.21172  2.83090  3.03428  3.41391  5.43832  4.18239    239 k - - -
          2.68618  4.42225  2.77519  2.73123  3.46354  2.40513  3.72494  3.29354  2.67741  2.69355  4.24690  2.90347  2.73739  3.18146  2.89801  2.37887  2.77519  2.98518  4.58477  3.61503
          0.02557  4.07496  4.79731  0.61958  0.77255  0.48576  0.95510
    219   3.13577  5.23207  3.58441  2.87913  4.71271  3.73436  3.64496  4.04703  1.42070  3.46953  4.34567  3.26472  4.09395  2.77843  1.32404  3.12797  3.29090  3.73154  5.49170  4.34497    240 r - - -
          2.68618  4.42225  2.77519  2.73123  3.46354  2.40513  3.72494  3.29354  2.67741  2.69355  4.24690  2.90347  2.73739  3.18146  2.89801  2.37887  2.77519  2.98518  4.58477  3.61503
          0.02557  4.07496  4.79731  0.61958  0.77255  0.48576  0.95510
    220   2.42634  4.34691  3.39536  3.22543  4.28479  3.07368  4.32718  3.83724  3.31309  3.54339  4.45542  3.41403  3.83020  3.64720  3.58943  0.82203  2.92251  3.32727  5.64182  4.37077    241 s - - -
          2.68618  4.42225  2.77519  2.73123  3.46354  2.40513  3.72494  3.29354  2.67741  2.69355  4.24690  2.90347  2.73739  3.18146  2.89801  2.37887  2.77519  2.98518  4.58477  3.61503
          0.02557  4.07496  4.79731  0.61958  0.77255  0.48576  0.95510
    221   3.08498  4.44017  4.73176  4.25868  3.61640  4.35726  4.99514  1.64994  4.12983  2.14862  3.44563  4.47003  4.72505  4.42439  4.33840  3.75962  3.36906  0.92559  5.56138  4.32980    242 v - - -
          2.68618  4.42225  2.77519  2.73123  3.46354  2.40513  3.72494  3.29354  2.67741  2.69355  4.24690  2.90347  2.73739  3.18146  2.89801  2.37887  2.77519  2.98518  4.58477  3.61503
          0.02557  4.07496  4.79731  0.61958  0.77255  0.48576  0.95510
    222   3.09245  4.47092  4.63920  4.14936  3.44794  4.30999  4.83282  1.91203  3.99238  1.64198  3.30889  4.37918  4.66033  4.27563  4.18951  3.69826  3.36552  1.08616  5.37845  4.15769    243 v - - -
          2.68618  4.42225  2.77519  2.73123  3.46354  2.40513  3.72494  3.29354  2.67741  2.69355  4.24690  2.90347  2.73739  3.18146  2.89801  2.37887  2.77519  2.98518  4.58477  3.61503
          0.02557  4.07496  4.79731  0.61958  0.77255  0.48576  0.95510
    223   3.09658  4.43984  4.76228  4.28383  3.61815  4.39078  5.01669  1.60569  4.15983  2.14277  3.44021  4.49664  4.74483  4.44781  4.36656  3.79018  3.37627  0.93839  5.56982  4.34379    244 v - - -
          2.68618  4.42225  2.77519  2.73123  3.46354  2.40513  3.72494  3.29354  2.67741  2.69355  4.24690  2.90347  2.73739  3.18146  2.89801  2.37887  2.77519  2.98518  4.58477  3.61503
          0.02557  4.07496  4.79731  0.61958  0.77255  0.48576  0.95510
    224   2.01670  3.18077  4.23364  3.74697  3.62850  3.54079  4.43013  2.25346  3.63605  2.50699  3.55135  3.84043  4.11905  3.89194  3.84492  2.93688  2.93082  1.31181  5.23554  4.03791    245 v - - -
          2.68618  4.42225  2.77519  2.73123  3.46354  2.40513  3.72494  3.29354  2.67741  2.69355  4.24690  2.90347  2.73739  3.18146  2.89801  2.37887  2.77519  2.98518  4.58477  3.61503
          0.02557  4.07496  4.79731  0.61958  0.77255  0.48576  0.95510
    225   1.33350  4.19243  3.62035  3.21881  4.05855  3.08060  4.19457  3.29431  3.18947  3.11329  3.99520  3.38816  3.77871  3.48926  3.49994  1.89570  2.75121  2.46228  5.46680  4.25042    246 a - - -
          2.68618  4.42225  2.77519  2.73123  3.46354  2.40513  3.72494  3.29354  2.67741  2.69355  4.24690  2.90347  2.73739  3.18146  2.89801  2.37887  2.77519  2.98518  4.58477  3.61503
          0.02557  4.07496  4.79731  0.61958  0.77255  0.48576  0.95510
    226   2.39947  4.31851  3.40271  3.08723  4.16479  3.12328  4.16097  3.46213  3.07597  3.21100  4.11585  3.33623  2.79349  3.43000  3.38936  2.57389  1.18948  3.06186  5.53503  4.30727    247 t - - -
          2.68618  4.42225  2.77519  2.73123  3.46354  2.40513  3.72494  3.29354  2.67741  2.69355  4.24690  2.90347  2.73739  3.18146  2.89801  2.37887  2.77519  2.98518  4.58477  3.61503
          0.02557  4.07496  4.79731  0.61958  0.77255  0.48576  0.95510
    227   1.92701  4.21766  3.40427  3.13418  4.40599  2.45649  4.24977  3.83120  3.23115  3.50947  4.32289  3.30897  3.72081  3.50896  3.55870  1.17047  2.74697  3.25351  5.73251  4.51466    248 s - - -
          2.68618  4.42225  2.77519  2.73123  3.46354  2.40513  3.72494  3.29354  2.67741  2.69355  4.24690  2.90347  2.73739  3.18146  2.89801  2.37887  2.77519  2.98518  4.58477  3.61503
          0.02557  4.07496  4.79731  0.61958  0.77255  0.48576  0.95510
    228   3.21992  5.36463  0.66597  2.48441  4.77185  3.37562  4.12669  4.40885  3.25177  3.98278  4.96987  3.04925  4.04310  3.36936  3.79205  3.16253  3.56438  4.02791  5.89972  4.61717    249 D - - -
          2.68618  4.42225  2.77519  2.73123  3.46354  2.40513  3.72494  3.29354  2.67741  2.69355  4.24690  2.90347  2.73739  3.18146  2.89801  2.37887  2.77519  2.98518  4.58477  3.61503
          0.02557  4.07496  4.79731  0.61958  0.77255  0.48576  0.95510
    229   2.62312  4.84167  2.97239  2.02007  4.09399  3.42653  3.61969  3.50283  2.22341  3.09417  3.27802  2.95006  3.82120  2.37717  2.79953  2.64808  2.85193  2.83475  5.32779  3.99666    250 e - - -
          2.68618  4.42225  2.77519  2.73123  3.46354  2.40513  3.72494  3.29354  2.67741  2.69355  4.24690  2.90347  2.73739  3.18146  2.89801  2.37887  2.77519  2.98518  4.58477  3.61503
          0.02557  4.07496  4.79731  0.61958  0.77255  0.48576  0.95510
    230   1.86724  4.30036  3.36217  2.94672  4.19727  3.07975  4.04611  3.59631  2.96201  3.26616  4.09056  3.23269  2.17718  3.27419  3.33535  1.90700  2.34345  3.13335  5.52525  4.27893    251 a - - -
          2.68618  4.42225  2.77519  2.73123  3.46354  2.40513  3.72494  3.29354  2.67741  2.69355  4.24690  2.90347  2.73739  3.18146  2.89801  2.37887  2.77519  2.98518  4.58477  3.61503
          0.02557  4.07496  4.79731  0.61958  0.77255  0.48576  0.95510
    231   1.62538  4.30119  3.38210  3.10606  4.26782  3.07347  4.21222  3.58999  3.15639  3.32688  4.21732  3.33462  1.51199  3.47995  3.47469  2.53871  2.83036  3.14119  5.62340  4.40073    252 p - - -
          2.68618  4.42225  2.77519  2.73123  3.46354  2.40513  3.72494  3.29354  2.67741  2.69355  4.24690  2.90347  2.73739  3.18146  2.89801  2.37887  2.77519  2.98518  4.58477  3.61503
          0.02557  4.07496  4.79731  0.61958  0.77255  0.48576  0.95510
    232   3.35437  4.67433  4.92154  4.35543  3.10752  4.62194  4.91766  1.92113  4.20632  0.88606  2.49332  4.62647  4.78711  4.31755  4.32786  3.97086  3.57370  2.25527  5.21320  4.15778    253 l - - -
          2.68618  4.42225  2.77519  2.73123  3.46354  2.40513  3.72494  3.29354  2.67741  2.69355  4.24690  2.90347  2.73739  3.18146  2.89801  2.37887  2.77519  2.98518  4.58477  3.61503
          0.02557  4.07496  4.79731  0.61958  0.77255  0.48576  0.95510
    233   2.34943  4.22621  3.71342  3.15256  3.36634  3.61768  3.96486  2.54949  3.07136  1.87119  2.95134  3.48765  4.02079  3.36164  3.36860  2.38949  2.85557  2.18932  4.88481  3.67182    254 l - - -
          2.68618  4.42225  2.77519  2.73123  3.46354  2.40513  3.72494  3.29354  2.67741  2.69355  4.24690  2.90347  2.73739  3.18146  2.89801  2.37887  2.77519  2.98518  4.58477  3.61503
          0.02557  4.07496  4.79731  0.61958  0.77255  0.48576  0.95510
    234   3.13761  5.18936  3.58042  2.90875  4.65059  3.72537  3.67085  4.00080  1.70576  3.44574  4.33565  3.28678  4.10227  2.81306  1.11294  3.14352  3.30349  3.69447  5.47840  4.33038    255 r - - -
          2.68618  4.42225  2.77519  2.73123  3.46354  2.40513  3.72494  3.29354  2.67741  2.69355  4.24690  2.90347  2.73739  3.18146  2.89801  2.37887  2.77519  2.98518  4.58477  3.61503
          0.02557  4.07496  4.79731  0.61958  0.77255  0.48576  0.95510
    235   2.86335  4.27675  4.40490  3.82162  3.10915  4.02407  4.32006  2.05693  3.69284  1.46806  2.32308  4.02671  4.33351  3.86899  3.84205  3.32769  3.09111  2.05871  4.86063  3.03566    256 l - - -
          2.68618  4.42225  2.77519  2.73123  3.46354  2.40513  3.72494  3.29354  2.67741  2.69355  4.24690  2.90347  2.73739  3.18146  2.89801  2.37887  2.77519  2.98518  4.58477  3.61503
          0.02557  4.07496  4.79731  0.61958  0.77255  0.48576  0.95510
    236   3.06301  5.24369  3.45614  2.77276  4.70914  3.69436  3.61620  4.05050  1.39520  3.46710  4.31788  3.19066  4.04768  2.37398  1.59717  3.04214  3.22217  3.71689  5.50022  4.32330    257 k - - -
          2.68618  4.42225  2.77519  2.73123  3.46354  2.40513  3.72494  3.29354  2.67741  2.69355  4.24690  2.90347  2.73739  3.18146  2.89801  2.37887  2.77519  2.98518  4.58477  3.61503
          0.02557  4.07496  4.79731  0.61958  0.77255  0.48576  0.95510
    237   1.19970  4.21357  3.47599  3.24272  4.38986  1.74820  4.32920  3.75534  3.34270  3.49156  4.33669  3.37834  3.74818  3.61718  3.63937  2.46441  2.78120  3.21289  5.73055  4.53774    258 a - - -
          2.68618  4.42225  2.77519  2.73123  3.46354  2.40513  3.72494  3.29354  2.67741  2.69355  4.24690  2.90347  2.73739  3.18146  2.89801  2.37887  2.77519  2.98518  4.58477  3.61503
          0.02557  4.07496  4.79731  0.61958  0.77255  0.48576  0.95510
    238   1.12589  4.22600  3.81500  3.45340  3.95216  3.21584  4.37038  2.80378  3.38932  2.84030  3.88717  3.57431  3.91247  3.70314  3.65544  2.65803  2.86154  2.13387  5.49698  4.27730    259 a - - -
          2.68618  4.42225  2.77519  2.73123  3.46354  2.40513  3.72494  3.29354  2.67741  2.69355  4.24690  2.90347  2.73739  3.18146  2.89801  2.37887  2.77519  2.98518  4.58477  3.61503
          0.02557  4.07496  4.79731  0.61958  0.77255  0.48576  0.95510
    239   2.36244  4.12024  3.85822  3.28169  2.83811  3.65463  3.92669  2.54583  3.18581  1.97834  2.81175  3.55799  4.02557  3.43537  3.42483  2.66837  2.82057  2.35662  4.68341  2.73969    260 l - - -
          2.68618  4.42225  2.77519  2.73123  3.46354  2.40513  3.72494  3.29354  2.67741  2.69355  4.24690  2.90347  2.73739  3.18146  2.89801  2.37887  2.77519  2.98518  4.58477  3.61503
          0.02557  4.07496  4.79731  0.61958  0.77255  0.48576  0.95510
    240   2.15481  4.25886  3.57357  3.03292  3.46833  3.51534  3.91972  2.68721  2.96889  2.51222  3.44176  3.38669  3.95752  3.27471  3.29489  2.80844  2.15172  2.09456  4.94488  3.08419    261 v - - -
          2.68618  4.42225  2.77519  2.73123  3.46354  2.40513  3.72494  3.29354  2.67741  2.69355  4.24690  2.90347  2.73739  3.18146  2.89801  2.37887  2.77519  2.98518  4.58477  3.61503
          0.02557  4.07496  4.79731  0.61958  0.77255  0.48576  0.95510
    241   0.99484  4.17881  3.55171  3.30151  4.30580  2.98010  4.33437  3.62465  3.34291  3.40587  4.27012  3.40018  3.74541  3.63544  3.61982  2.03738  2.75933  3.11853  5.68596  4.47538    262 a - - -
          2.68618  4.42225  2.77519  2.73123  3.46354  2.40513  3.72494  3.29354  2.67741  2.69355  4.24690  2.90347  2.73739  3.18146  2.89801  2.37887  2.77519  2.98518  4.58477  3.61503
          0.02557  4.07496  4.79731  0.61958  0.77255  0.48576  0.95510
    242   2.71830  4.37906  3.76308  3.22516  3.44913  3.69350  4.09966  2.49035  3.09345  2.01201  2.88884  3.57474  4.11942  3.43795  3.39539  3.00369  1.68415  2.35333  5.07282  3.85216    263 t - - -
          2.68618  4.42225  2.77519  2.73123  3.46354  2.40513  3.72494  3.29354  2.67741  2.69355  4.24690  2.90347  2.73739  3.18146  2.89801  2.37887  2.77519  2.98518  4.58477  3.61503
          0.02557  4.07496  4.79731  0.61958  0.77255  0.48576  0.95510
    243   1.91255  4.49371  3.27601  2.72184  3.76348  3.44393  3.76517  3.09041  2.59478  2.78712  3.11402  3.16023  3.87847  2.99341  2.41585  2.71175  2.54962  2.82454  5.13248  3.87097    264 a - - -
          2.68618  4.42225  2.77519  2.73123  3.46354  2.40513  3.72494  3.29354  2.67741  2.69355  4.24690  2.90347  2.73739  3.18146  2.89801  2.37887  2.77519  2.98518  4.58477  3.61503
          0.02557  4.07496  4.79731  0.61958  0.77255  0.48576  0.95510
    244   3.15113  4.47514  4.83653  4.35940  3.55432  4.46621  5.06600  1.00077  4.22706  2.03249  3.36710  4.57172  4.79175  4.49686  4.41624  3.87024  3.42468  1.51912  5.55325  4.34694    265 i - - -
          2.68618  4.42225  2.77519  2.73123  3.46354  2.40513  3.72494  3.29354  2.67741  2.69355  4.24690  2.90347  2.73739  3.18146  2.89801  2.37887  2.77519  2.98518  4.58477  3.61503
          0.02557  4.07496  4.79731  0.61958  0.77255  0.48576  0.95510
    245   0.75712  4.30524  3.67950  3.48572  4.26502  3.12331  4.48224  3.42167  3.50750  3.29348  4.30685  3.58052  3.88218  3.83083  3.74072  2.65574  2.94741  3.04056  5.67167  4.49615    266 a - - -
          2.68618  4.42225  2.77519  2.73123  3.46354  2.40513  3.72494  3.29354  2.67741  2.69355  4.24690  2.90347  2.73739  3.18146  2.89801  2.37887  2.77519  2.98518  4.58477  3.61503
          0.02557  4.07496  4.79731  0.61958  0.77255  0.48576  0.95510
    246   2.88690  5.17826  2.68489  1.27365  4.51246  3.41714  3.72956  3.96031  2.39759  3.48559  4.33731  2.94414  3.91905  2.88203  2.35594  2.85529  3.13382  3.60174  5.61902  4.28544    267 e - - -
          2.68618  4.42225  2.77519  2.73123  3.46354  2.40513  3.72494  3.29354  2.67741  2.69355  4.24690  2.90347  2.73739  3.18146  2.89801  2.37887  2.77519  2.98518  4.58477  3.61503
          0.02557  4.07496  4.79731  0.61958  0.77255  0.48576  0.95510
    247   2.90020  4.66131  2.85398  3.01114  2.61993  3.75314  2.98137  3.23140  2.97168  2.80362  3.77823  3.37736  4.12840  3.26292  3.32644  3.01628  3.12885  3.00944  3.25622  1.59707    268 y - - -
          2.68618  4.42225  2.77519  2.73123  3.46354  2.40513  3.72494  3.29354  2.67741  2.69355  4.24690  2.90347  2.73739  3.18146  2.89801  2.37887  2.77519  2.98518  4.58477  3.61503
          0.02557  4.07496  4.79731  0.61958  0.77255  0.48576  0.95510
    248   3.52728  4.87103  4.51709  4.27416  0.73061  4.16100  3.98333  3.03082  4.17726  2.35602  3.73353  4.25316  4.61815  4.29033  4.24671  3.78388  3.83010  3.03570  4.18007  2.52487    269 f - - -
          2.68618  4.42225  2.77519  2.73123  3.46354  2.40513  3.72494  3.29354  2.67741  2.69355  4.24690  2.90347  2.73739  3.18146  2.89801  2.37887  2.77519  2.98518  4.58477  3.61503
          0.02557  4.07496  4.79731  0.61958  0.77255  0.48576  0.95510
    249   2.31256  4.68574  3.23731  2.73799  4.25795  3.36013  3.77972  3.64473  2.36373  3.24637  4.09281  3.14587  3.87805  2.95189  1.51978  2.34998  2.94143  3.27595  5.43828  4.18180    270 r - - -
          2.68618  4.42225  2.77519  2.73123  3.46354  2.40513  3.72494  3.29354  2.67741  2.69355  4.24690  2.90347  2.73739  3.18146  2.89801  2.37887  2.77519  2.98518  4.58477  3.61503
          0.02557  4.07496  4.79731  0.61958  0.77255  0.48576  0.95510
    250   2.99950  5.61231  1.21770  1.88160  4.89200  3.25086  3.80493  4.42661  2.84088  3.91001  4.76117  2.28315  3.88116  2.97135  3.45372  2.87205  3.29044  3.98702  6.06590  4.53758    271 d - - -
          2.68618  4.42225  2.77519  2.73123  3.46354  2.40513  3.72494  3.29354  2.67741  2.69355  4.24690  2.90347  2.73739  3.18146  2.89801  2.37887  2.77519  2.98518  4.58477  3.61503
          0.02557  4.07496  4.79731  0.61958  0.77255  0.48576  0.95510
    251   2.70665  4.81868  3.17086  2.57539  4.06821  3.51292  3.63856  2.95411  2.12065  2.74116  3.89102  3.05701  3.89014  2.16142  2.20086  2.75392  2.92167  3.15631  5.27958  3.99945    272 k - - -
          2.68618  4.42225  2.77519  2.73123  3.46354  2.40513  3.72494  3.29354  2.67741  2.69355  4.24690  2.90347  2.73739  3.18146  2.89801  2.37887  2.77519  2.98518  4.58477  3.61503
          0.02557  4.07496  4.79731  0.61958  0.77255  0.48576  0.95510
    252   2.93645  4.68705  3.65132  3.57877  4.70837  0.47538  4.68228  4.36157  3.78732  3.98881  4.96946  3.81627  4.08438  4.09579  3.99690  3.11490  3.43344  3.85076  5.74553  4.81866    273 G - - -
          2.68618  4.42225  2.77519  2.73123  3.46354  2.40513  3.72494  3.29354  2.67741  2.69355  4.24690  2.90347  2.73739  3.18146  2.89801  2.37887  2.77519  2.98518  4.58477  3.61503
          0.02557  4.07496  4.79731  0.61958  0.77255  0.48576  0.95510
    253   2.98644  5.20986  3.29434  2.68174  4.63988  3.63237  3.61730  4.00769  1.41449  3.44571  4.28502  3.12801  4.00378  1.99596  2.01392  2.96497  3.16334  3.66379  5.50267  4.28830    274 k - - -
          2.68618  4.42225  2.77519  2.73123  3.46354  2.40513  3.72494  3.29354  2.67741  2.69355  4.24690  2.90347  2.73739  3.18146  2.89801  2.37887  2.77519  2.98518  4.58477  3.61503
          0.02557  4.07496  4.79731  0.61958  0.77255  0.48576  0.95510
    254   2.74969  5.20916  2.12294  2.24891  4.49946  3.33746  2.40202  3.98837  2.25795  3.49515  4.28471  2.27993  3.82325  2.78643  2.95772  2.69691  2.99595  3.58431  5.64659  4.22768    275 d - - -
          2.68618  4.42225  2.77519  2.73123  3.46354  2.40513  3.72494  3.29354  2.67741  2.69355  4.24690  2.90347  2.73739  3.18146  2.89801  2.37887  2.77519  2.98518  4.58477  3.61503
          0.02557  4.07496  4.79731  0.61958  0.77255  0.48576  0.95510
    255   2.97083  4.46265  4.40200  4.07588  3.70632  3.92921  4.84526  2.06263  3.94686  2.36094  3.64492  4.23200  4.48172  4.29411  4.13923  3.44906  3.32952  0.80306  5.52350  4.26581    276 v - - -
          2.68618  4.42225  2.77519  2.73123  3.46354  2.40513  3.72494  3.29354  2.67741  2.69355  4.24690  2.90347  2.73739  3.18146  2.89801  2.37887  2.77519  2.98518  4.58477  3.61503
          0.02557  4.07496  4.79731  0.61958  0.77255  0.48576  0.95510
    256   2.58269  4.39898  4.48783  3.92039  3.23129  4.19350  4.53394  1.79333  3.79807  1.29007  2.68790  4.17317  4.48527  4.00084  3.98088  3.51010  3.23132  2.07780  5.08560  3.95320    277 l - - -
          2.68618  4.42225  2.77519  2.73123  3.46354  2.40513  3.72494  3.29354  2.67741  2.69355  4.24690  2.90347  2.73739  3.18146  2.89801  2.37887  2.77519  2.98518  4.58477  3.61503
          0.02557  4.07496  4.79731  0.61958  0.77255  0.48576  0.95510
    257   3.14406  4.53947  4.46425  3.94840  2.31044  4.20204  4.03565  2.55903  3.80783  1.10941  3.17036  4.08349  4.49370  3.95172  3.95227  3.52136  3.36819  2.58143  4.35110  2.37291    278 l - - -
          2.68618  4.42225  2.77519  2.73123  3.46354  2.40513  3.72494  3.29354  2.67741  2.69355  4.24690  2.90347  2.73739  3.18146  2.89801  2.37887  2.77519  2.98518  4.58477  3.61503
          0.02557  4.07496  4.79731  0.61958  0.77255  0.48576  0.95510
    258   3.17666  4.51680  4.78541  4.21537  3.17124  4.43611  4.76873  1.88030  4.09369  1.33585  1.88875  4.45339  4.66111  4.22497  4.22745  3.76901  3.40260  1.90213  5.16385  4.08111    279 l - - -
          2.68618  4.42225  2.77519  2.73123  3.46354  2.40513  3.72494  3.29354  2.67741  2.69355  4.24690  2.90347  2.73739  3.18146  2.89801  2.37887  2.77519  2.98518  4.58477  3.61503
          0.02557  4.07496  4.79731  0.61958  0.77255  0.48576  0.95510
    259   3.25340  4.61127  4.76238  4.19562  2.53782  4.44806  4.65733  2.28512  4.06374  1.22590  1.65285  4.43572  4.65555  4.16792  4.18704  3.77838  3.47176  2.42003  4.99144  3.81817    280 l - - -
          2.68618  4.42225  2.77519  2.73123  3.46354  2.40513  3.72494  3.29354  2.67741  2.69355  4.24690  2.90347  2.73739  3.18146  2.89801  2.37887  2.77519  2.98518  4.58477  3.61503
          0.02557  4.07496  4.79731  0.61958  0.77255  0.48576  0.95510
    260   3.21992  5.36463  0.66597  2.48441  4.77185  3.37562  4.12669  4.40885  3.25177  3.98278  4.96987  3.04925  4.04310  3.36936  3.79205  3.16253  3.56438  4.02791  5.89972  4.61717    281 D - - -
          2.68618  4.42225  2.77519  2.73123  3.46354  2.40513  3.72494  3.29354  2.67741  2.69355  4.24690  2.90347  2.73739  3.18146  2.89801  2.37887  2.77519  2.98518  4.58477  3.61503
          0.02557  4.07496  4.79731  0.61958  0.77255  0.48576  0.95510
    261   2.42634  4.34691  3.39536  3.22543  4.28479  3.07368  4.32718  3.83724  3.31309  3.54339  4.45542  3.41403  3.83020  3.64720  3.58943  0.82203  2.92251  3.32727  5.64182  4.37077    282 s - - -
          2.68618  4.42225  2.77519  2.73123  3.46354  2.40513  3.72494  3.29354  2.67741  2.69355  4.24690  2.90347  2.73739  3.18146  2.89801  2.37887  2.77519  2.98518  4.58477  3.61503
          0.02557  4.07496  4.79731  0.61958  0.77255  0.48576  0.95510
    262   3.19902  4.49661  4.91406  4.37409  3.36282  4.55297  4.98095  1.45551  4.25731  1.35378  3.15680  4.59976  4.78686  4.43215  4.40778  3.91420  3.43947  1.53995  5.37695  4.24853    283 l - - -
          2.68618  4.42225  2.77519  2.73123  3.46354  2.40513  3.72494  3.29354  2.67741  2.69355  4.24690  2.90347  2.73739  3.18146  2.89801  2.37887  2.77519  2.98518  4.58477  3.61503
          0.02557  4.07496  4.79731  0.61958  0.77255  0.48576  0.95510
    263   2.53452  4.37838  3.62183  3.38926  4.16149  3.20948  4.38933  3.31394  3.33625  3.17011  4.21135  3.56188  3.93096  3.72189  3.58191  2.73855  0.86964  2.98656  5.58109  4.37961    284 t - - -
          2.68618  4.42225  2.77519  2.73123  3.46354  2.40513  3.72494  3.29354  2.67741  2.69355  4.24690  2.90347  2.73739  3.18146  2.89801  2.37887  2.77519  2.98518  4.58477  3.61503
          0.02557  4.07496  4.79731  0.61958  0.77255  0.48576  0.95510
    264   3.24733  5.06317  3.75994  3.23440  4.46979  3.69038  3.99061  4.02954  2.34565  3.50881  4.50767  3.57654  4.18671  3.20435  0.70892  3.32420  3.50178  3.74571  5.47284  4.35747    285 r - - -
          2.68618  4.42225  2.77519  2.73123  3.46354  2.40513  3.72494  3.29354  2.67741  2.69355  4.24690  2.90347  2.73739  3.18146  2.89801  2.37887  2.77519  2.98518  4.58477  3.61503
          0.02557  4.07496  4.79731  0.61958  0.77255  0.48576  0.95510
    265   2.95661  4.37027  4.34448  3.82565  1.70801  4.01366  3.90892  2.55440  3.69415  2.16584  3.31688  3.93143  4.35465  3.85299  3.83925  3.32820  3.19070  1.79665  4.26730  2.34727    286 f - - -
          2.68618  4.42225  2.77519  2.73123  3.46354  2.40513  3.72494  3.29354  2.67741  2.69355  4.24690  2.90347  2.73739  3.18146  2.89801  2.37887  2.77519  2.98518  4.58477  3.61503
          0.02557  4.07496  4.79731  0.61958  0.77255  0.48576  0.95510
    266   0.75712  4.30524  3.67950  3.48572  4.26502  3.12331  4.48224  3.42167  3.50750  3.29348  4.30685  3.58052  3.88218  3.83083  3.74072  2.65574  2.94741  3.04056  5.67167  4.49615    287 a - - -
          2.68618  4.42225  2.77519  2.73123  3.46354  2.40513  3.72494  3.29354  2.67741  2.69355  4.24690  2.90347  2.73739  3.18146  2.89801  2.37887  2.77519  2.98518  4.58477  3.61503
          0.02557  4.07496  4.79731  0.61958  0.77255  0.48576  0.95510
    267   2.67825  4.53618  3.22071  2.76354  3.66492  3.51152  3.79229  3.06126  2.61278  2.70528  1.88567  2.77979  3.94496  2.71228  2.94247  2.82549  2.92680  2.83224  5.07877  3.79924    288 m - - -
          2.68618  4.42225  2.77519  2.73123  3.46354  2.40513  3.72494  3.29354  2.67741  2.69355  4.24690  2.90347  2.73739  3.18146  2.89801  2.37887  2.77519  2.98518  4.58477  3.61503
          0.02557  4.07496  4.79731  0.61958  0.77255  0.48576  0.95510
    268   0.75712  4.30524  3.67950  3.48572  4.26502  3.12331  4.48224  3.42167  3.50750  3.29348  4.30685  3.58052  3.88218  3.83083  3.74072  2.65574  2.94741  3.04056  5.67167  4.49615    289 a - - -
          2.68618  4.42225  2.77519  2.73123  3.46354  2.40513  3.72494  3.29354  2.67741  2.69355  4.24690  2.90347  2.73739  3.18146  2.89801  2.37887  2.77519  2.98518  4.58477  3.61503
          0.02557  4.07496  4.79731  0.61958  0.77255  0.48576  0.95510
    269   2.45659  5.00469  2.90968  2.50363  4.36785  3.44711  3.68022  3.76956  2.06839  3.31779  4.15932  2.99960  3.90258  1.63243  2.60770  2.79676  3.03074  3.42628  5.49019  4.18823    290 q - - -
          2.68618  4.42225  2.77519  2.73123  3.46354  2.40513  3.72494  3.29354  2.67741  2.69355  4.24690  2.90347  2.73739  3.18146  2.89801  2.37887  2.77519  2.98518  4.58477  3.61503
          0.02557  4.07496  4.79731  0.61958  0.77255  0.48576  0.95510
    270   3.24733  5.06317  3.75994  3.23440  4.46979  3.69038  3.99061  4.02954  2.34565  3.50881  4.50767  3.57654  4.18671  3.20435  0.70892  3.32420  3.50178  3.74571  5.47284  4.35747    291 r - - -
          2.68618  4.42225  2.77519  2.73123  3.46354  2.40513  3.72494  3.29354  2.67741  2.69355  4.24690  2.90347  2.73739  3.18146  2.89801  2.37887  2.77519  2.98518  4.58477  3.61503
          0.02557  4.07496  4.79731  0.61958  0.77255  0.48576  0.95510
    271   3.14130  5.27978  2.59253  0.76816  4.65368  3.41539  4.02607  4.14872  2.93333  3.73531  4.70547  3.06734  4.03112  3.24070  3.35956  3.10595  3.44872  3.81350  5.78690  4.51537    292 e - - -
          2.68618  4.42225  2.77519  2.73123  3.46354  2.40513  3.72494  3.29354  2.67741  2.69355  4.24690  2.90347  2.73739  3.18146  2.89801  2.37887  2.77519  2.98518  4.58477  3.61503
          0.02557  4.07496  4.79731  0.61958  0.77255  0.48576  0.95510
    272   3.12946  4.43791  4.84468  4.30588  3.43577  4.47721  4.93011  1.22518  4.19280  1.91933  2.70329  4.52448  4.74099  4.39622  4.35865  3.83423  3.37454  1.46846  5.39022  4.24013    293 i - - -
          2.68618  4.42225  2.77519  2.73123  3.46354  2.40513  3.72494  3.29354  2.67741  2.69355  4.24690  2.90347  2.73739  3.18146  2.89801  2.37887  2.77519  2.98518  4.58477  3.61503
          0.02557  4.07496  4.79731  0.61958  0.77255  0.48576  0.95510
    273   1.91651  4.21246  3.37260  3.15311  4.44404  1.28037  4.29040  3.86830  3.29524  3.55417  4.37009  3.31598  3.72160  3.55982  3.61246  2.05879  2.75624  3.27431  5.77404  4.56142    294 g - - -
          2.68618  4.42225  2.77519  2.73123  3.46354  2.40513  3.72494  3.29354  2.67741  2.69355  4.24690  2.90347  2.73739  3.18146  2.89801  2.37887  2.77519  2.98518  4.58477  3.61503
          0.02557  4.07496  4.79731  0.61958  0.77255  0.48576  0.95510
    274   3.23510  4.63731  4.66470  4.17550  3.19062  4.36877  4.79859  2.15925  3.97861  0.88128  3.04296  4.42590  4.67804  4.21854  4.14286  3.76502  3.49942  1.96576  5.22404  4.05301    295 l - - -
          2.68618  4.42225  2.77519  2.73123  3.46354  2.40513  3.72494  3.29354  2.67741  2.69355  4.24690  2.90347  2.73739  3.18146  2.89801  2.37887  2.77519  2.98518  4.58477  3.61503
          0.02557  4.07496  4.79731  0.61958  0.77255  0.48576  0.95510
    275   1.24120  4.18759  3.52585  3.24425  4.31850  2.97924  4.29249  3.67567  3.28690  3.41893  4.26446  3.36982  3.73517  3.57652  3.58465  1.58790  2.74807  3.15213  5.68142  4.46845    296 a - - -
          2.68618  4.42225  2.77519  2.73123  3.46354  2.40513  3.72494  3.29354  2.67741  2.69355  4.24690  2.90347  2.73739  3.18146  2.89801  2.37887  2.77519  2.98518  4.58477  3.61503
          0.02557  4.07496  4.79731  0.61958  0.77255  0.48576  0.95510
    276   2.04049  4.30568  4.29144  3.74306  3.47245  4.04055  4.46712  1.68755  3.64890  1.99636  3.34967  4.01288  4.40138  3.91316  3.89076  3.36092  3.11764  1.59268  5.18894  3.99110    297 v - - -
          2.68618  4.42225  2.77519  2.73123  3.46354  2.40513  3.72494  3.29354  2.67741  2.69355  4.24690  2.90347  2.73739  3.18146  2.89801  2.37887  2.77519  2.98518  4.58477  3.61503
          0.02557  4.07496  4.79731  0.61958  0.77255  0.48576  0.95510
    277   2.93645  4.68705  3.65132  3.57877  4.70837  0.47538  4.68228  4.36157  3.78732  3.98881  4.96946  3.81627  4.08438  4.09579  3.99690  3.11490  3.43344  3.85076  5.74553  4.81866    298 G - - -
          2.68618  4.42225  2.77519  2.73123  3.46354  2.40513  3.72494  3.29354  2.67741  2.69355  4.24690  2.90347  2.73739  3.18146  2.89801  2.37887  2.77519  2.98518  4.58477  3.61503
          0.02557  4.07496  4.79731  0.61958  0.77255  0.48576  0.95510
    278   3.14130  5.27978  2.59253  0.76816  4.65368  3.41539  4.02607  4.14872  2.93333  3.73531  4.70547  3.06734  4.03112  3.24070  3.35956  3.10595  3.44872  3.81350  5.78690  4.51537    299 e - - -
          2.68618  4.42225  2.77519  2.73123  3.46354  2.40513  3.72494  3.29354  2.67741  2.69355  4.24690  2.90347  2.73739  3.18146  2.89801  2.37887  2.77519  2.98518  4.58477  3.61503
          0.02557  4.07496  4.79731  0.61958  0.77255  0.48576  0.95510
    279   3.04270  4.76130  3.67252  3.54414  4.51436  3.43758  4.60108  4.11680  3.61976  3.71961  4.78111  3.82830  0.52458  4.00225  3.83841  3.21753  3.50105  3.73820  5.64065  4.63923    300 P - - -
          2.68618  4.42225  2.77519  2.73123  3.46354  2.40513  3.72494  3.29354  2.67741  2.69355  4.24690  2.90347  2.73739  3.18146  2.89801  2.37887  2.77519  2.98518  4.58477  3.61503
          0.02557  4.07496  4.79731  0.61958  0.77255  0.48576  0.95510
    280   2.06560  4.35503  3.33580  3.11643  4.29917  3.10187  4.24937  3.62689  3.18424  3.36025  4.28664  3.35715  1.17054  3.52675  3.48700  2.59814  2.89705  3.19013  5.65195  4.43048    301 p - - -
          2.68618  4.42225  2.77519  2.73123  3.46354  2.40513  3.72494  3.29354  2.67741  2.69355  4.24690  2.90347  2.73739  3.18146  2.89801  2.37887  2.77519  2.98518  4.58477  3.61503
          0.02557  4.07496  4.79731  0.61958  0.77255  0.48576  0.95510
    281   1.70788  4.21847  3.69435  3.24900  3.90801  3.21146  4.19079  2.90955  3.19060  2.88085  3.82805  3.45147  3.86255  3.49943  3.49878  2.61274  1.71136  2.26328  5.37500  4.16048    302 a - - -
          2.68618  4.42225  2.77519  2.73123  3.46354  2.40513  3.72494  3.29354  2.67741  2.69355  4.24690  2.90347  2.73739  3.18146  2.89801  2.37887  2.77519  2.98518  4.58477  3.61503
          0.02557  4.07496  4.79731  0.61958  0.77255  0.48576  0.95510
    282   2.15785  4.65219  3.10348  2.59593  4.00861  3.39001  3.72065  3.39314  2.47291  3.02730  3.87143  3.06184  3.84639  2.61349  2.57997  2.67507  1.99087  3.07624  5.29109  4.00340    303 t - - -
          2.68618  4.42225  2.77519  2.73123  3.46354  2.40513  3.72494  3.29354  2.67741  2.69355  4.24690  2.90347  2.73739  3.18146  2.89801  2.37887  2.77519  2.98518  4.58477  3.61503
          0.02557  4.07496  4.79731  0.61958  0.77255  0.48576  0.95510
    283   3.10981  5.22039  3.51610  2.84687  4.68983  3.71065  3.64905  4.03523  1.12726  3.46568  4.33939  3.24384  4.07966  2.78327  1.74571  3.10187  3.27317  3.71584  5.49464  4.33505    304 k - - -
          2.68618  4.42225  2.77519  2.73123  3.46354  2.40513  3.72494  3.29354  2.67741  2.69355  4.24690  2.90347  2.73739  3.18146  2.89801  2.37887  2.77519  2.98518  4.58477  3.61503
          0.02557  4.07496  4.79731  0.61958  0.77255  0.48576  0.95510
    284   2.93645  4.68705  3.65132  3.57877  4.70837  0.47538  4.68228  4.36157  3.78732  3.98881  4.96946  3.81627  4.08438  4.09579  3.99690  3.11490  3.43344  3.85076  5.74553  4.81866    305 G - - -
          2.68618  4.42225  2.77519  2.73123  3.46354  2.40513  3.72494  3.29354  2.67741  2.69355  4.24690  2.90347  2.73739  3.18146  2.89801  2.37887  2.77519  2.98518  4.58477  3.61503
          0.02557  4.07496  4.79731  0.61958  0.77255  0.48576  0.95510
    285   3.55224  4.95866  4.14331  3.91477  2.33001  4.07083  3.73211  3.53471  3.76678  2.93519  4.18940  3.98160  4.54186  4.02329  3.90706  3.66699  3.84098  3.41538  3.98009  0.68566    306 Y - - -
          2.68618  4.42225  2.77519  2.73123  3.46354  2.40513  3.72494  3.29354  2.67741  2.69355  4.24690  2.90347  2.73739  3.18146  2.89801  2.37887  2.77519  2.98518  4.58477  3.61503
          0.02557  4.07496  4.79731  0.61958  0.77255  0.48576  0.95510
    286   2.40514  4.34317  3.34898  3.02080  4.17923  3.12857  4.11889  3.49877  3.02083  3.22679  4.11926  3.29793  1.83268  3.37295  3.35104  2.56943  1.62576  3.09168  5.53549  4.29845    307 t - - -
          2.68618  4.42225  2.77519  2.73123  3.46354  2.40513  3.72494  3.29354  2.67741  2.69355  4.24690  2.90347  2.73739  3.18146  2.89801  2.37887  2.77519  2.98518  4.58477  3.61503
          0.02557  4.07496  4.79731  0.61958  0.77255  0.48576  0.95510
    287   3.04270  4.76130  3.67252  3.54414  4.51436  3.43758  4.60108  4.11680  3.61976  3.71961  4.78111  3.82830  0.52458  4.00225  3.83841  3.21753  3.50105  3.73820  5.64065  4.63923    308 P - - -
          2.68618  4.42225  2.77519  2.73123  3.46354  2.40513  3.72494  3.29354  2.67741  2.69355  4.24690  2.90347  2.73739  3.18146  2.89801  2.37887  2.77519  2.98518  4.58477  3.61503
          0.02557  4.07496  4.79731  0.61958  0.77255  0.48576  0.95510
    288   2.42634  4.34691  3.39536  3.22543  4.28479  3.07368  4.32718  3.83724  3.31309  3.54339  4.45542  3.41403  3.83020  3.64720  3.58943  0.82203  2.92251  3.32727  5.64182  4.37077    309 s - - -
          2.68618  4.42225  2.77519  2.73123  3.46354  2.40513  3.72494  3.29354  2.67741  2.69355  4.24690  2.90347  2.73739  3.18146  2.89801  2.37887  2.77519  2.98518  4.58477  3.61503
          0.02557  4.07496  4.79731  0.61958  0.77255  0.48576  0.95510
    289   2.97083  4.46265  4.40200  4.07588  3.70632  3.92921  4.84526  2.06263  3.94686  2.36094  3.64492  4.23200  4.48172  4.29411  4.13923  3.44906  3.32952  0.80306  5.52350  4.26581    310 v - - -
          2.68618  4.42225  2.77519  2.73123  3.46354  2.40513  3.72494  3.29354  2.67741  2.69355  4.24690  2.90347  2.73739  3.18146  2.89801  2.37887  2.77519  2.98518  4.58477  3.61503
          0.02557  4.07496  4.79731  0.61958  0.77255  0.48576  0.95510
    290   3.52728  4.87103  4.51709  4.27416  0.73061  4.16100  3.98333  3.03082  4.17726  2.35602  3.73353  4.25316  4.61815  4.29033  4.24671  3.78388  3.83010  3.03570  4.18007  2.52487    311 f - - -
          2.68618  4.42225  2.77519  2.73123  3.46354  2.40513  3.72494  3.29354  2.67741  2.69355  4.24690  2.90347  2.73739  3.18146  2.89801  2.37887  2.77519  2.98518  4.58477  3.61503
          0.02557  4.07496  4.79731  0.61958  0.77255  0.48576  0.95510
    291   1.41436  4.19926  3.62152  3.17547  3.96754  3.12646  4.13762  3.19916  3.13445  3.01847  3.89807  3.37747  3.79329  3.43416  3.45496  2.18912  2.31639  2.40932  5.37945  4.16446    312 a - - -
          2.68618  4.42225  2.77519  2.73123  3.46354  2.40513  3.72494  3.29354  2.67741  2.69355  4.24690  2.90347  2.73739  3.18146  2.89801  2.37887  2.77519  2.98518  4.58477  3.61503
          0.02557  4.07496  4.79731  0.61958  0.77255  0.48576  0.95510
    292   2.60734  4.47274  3.28852  2.49355  3.63449  3.52112  3.73292  2.74492  2.38317  2.14105  3.13363  3.16745  3.90126  2.98118  2.68027  2.75732  2.83531  2.74860  5.02445  3.76874    313 l - - -
          2.68618  4.42225  2.77519  2.73123  3.46354  2.40513  3.72494  3.29354  2.67741  2.69355  4.24690  2.90347  2.73739  3.18146  2.89801  2.37887  2.77519  2.98518  4.58477  3.61503
          0.02557  4.07496  4.79731  0.61958  0.77255  0.48576  0.95510
    293   3.35024  4.69062  4.83404  4.31611  3.14105  4.56609  4.89296  1.89671  4.11881  0.84533  2.97235  4.58219  4.78555  4.31182  4.26054  3.95005  3.58802  2.19722  5.22535  4.08179    314 l - - -
          2.68618  4.42225  2.77519  2.73123  3.46354  2.40513  3.72494  3.29354  2.67741  2.69355  4.24690  2.90347  2.73739  3.18146  2.89801  2.37887  2.77519  2.98518  4.58477  3.61503
          0.02557  4.07496  4.79731  0.61958  0.77255  0.48576  0.95510
    294   2.02725  4.34764  3.33970  3.11481  4.29706  3.09729  4.24536  3.62242  3.18131  3.35721  4.27903  3.35371  1.19485  3.52142  3.48579  2.58979  2.88813  3.18371  5.65042  4.42872    315 p - - -
          2.68618  4.42225  2.77519  2.73123  3.46354  2.40513  3.72494  3.29354  2.67741  2.69355  4.24690  2.90347  2.73739  3.18146  2.89801  2.37887  2.77519  2.98518  4.58477  3.61503
          0.02557  4.07496  4.79731  0.61958  0.77255  0.48576  0.95510
    295   2.45276  4.89933  3.12660  2.53608  4.18719  3.49928  3.62073  3.06958  1.94555  3.14894  3.97449  3.02595  3.87981  2.49906  2.03612  2.74087  2.93072  3.25982  5.34453  4.05495    316 k - - -
          2.68618  4.42225  2.77519  2.73123  3.46354  2.40513  3.72494  3.29354  2.67741  2.69355  4.24690  2.90347  2.73739  3.18146  2.89801  2.37887  2.77519  2.98518  4.58477  3.61503
          0.02557  4.07496  4.79731  0.61958  0.77255  0.48576  0.95510
    296   3.34867  4.68569  4.84377  4.32376  3.14511  4.57200  4.90022  1.86783  4.13022  0.85611  2.97321  4.58894  4.78863  4.31889  4.27087  3.95450  3.58572  2.18529  5.23032  4.09067    317 l - - -
          2.68618  4.42225  2.77519  2.73123  3.46354  2.40513  3.72494  3.29354  2.67741  2.69355  4.24690  2.90347  2.73739  3.18146  2.89801  2.37887  2.77519  2.98518  4.58477  3.61503
          0.02557  4.07496  4.79731  0.61958  0.77255  0.48576  0.95510
    297   3.17637  4.49882  4.83651  4.27288  3.23033  4.47117  4.83081  1.80651  4.15644  1.22569  2.60414  4.50135  4.69723  4.29298  4.28986  3.81095  3.40586  1.63715  5.22296  4.13032    318 l - - -
          2.68618  4.42225  2.77519  2.73123  3.46354  2.40513  3.72494  3.29354  2.67741  2.69355  4.24690  2.90347  2.73739  3.18146  2.89801  2.37887  2.77519  2.98518  4.58477  3.61503
          0.02557  4.07496  4.79731  0.61958  0.77255  0.48576  0.95510
    298   3.14130  5.27978  2.59253  0.76816  4.65368  3.41539  4.02607  4.14872  2.93333  3.73531  4.70547  3.06734  4.03112  3.24070  3.35956  3.10595  3.44872  3.81350  5.78690  4.51537    319 e - - -
          2.68618  4.42225  2.77519  2.73123  3.46354  2.40513  3.72494  3.29354  2.67741  2.69355  4.24690  2.90347  2.73739  3.18146  2.89801  2.37887  2.77519  2.98518  4.58477  3.61503
          0.02557  4.07496  4.79731  0.61958  0.77255  0.48576  0.95510
    299   3.06634  5.14097  3.43346  2.83687  4.52125  3.66994  3.67879  3.94220  1.98377  3.39429  4.28964  3.23896  4.06757  2.37992  1.16357  3.07631  3.25270  3.63523  5.45475  4.25932    320 r - - -
          2.68618  4.42225  2.77519  2.73123  3.46354  2.40513  3.72494  3.29354  2.67741  2.69355  4.24690  2.90347  2.73739  3.18146  2.89801  2.37887  2.77519  2.98518  4.58477  3.61503
          0.02557  4.07496  4.79731  0.61958  0.77255  0.48576  0.95510
    300   1.25161  4.18045  3.58198  3.22861  4.21727  3.01085  4.23858  3.53605  3.22585  3.29301  4.14013  3.36997  3.74178  3.52087  3.53279  2.10020  2.05167  3.06136  5.58837  4.38316    321 a - - -
          2.68618  4.42225  2.77519  2.73123  3.46354  2.40513  3.72494  3.29354  2.67741  2.69355  4.24690  2.90347  2.73739  3.18146  2.89801  2.37887  2.77519  2.98518  4.58477  3.61503
          0.02557  4.07496  4.79731  0.61958  0.77255  0.48576  0.95510
    301   2.93645  4.68705  3.65132  3.57877  4.70837  0.47538  4.68228  4.36157  3.78732  3.98881  4.96946  3.81627  4.08438  4.09579  3.99690  3.11490  3.43344  3.85076  5.74553  4.81866    322 G - - -
          2.68619  4.42226  2.77520  2.73124  3.46355  2.40514  3.72495  3.29355  2.67742  2.69356  4.24691  2.90328  2.73740  3.18147  2.89802  2.37888  2.77520  2.98519  4.58478  3.61504
          0.39260  2.47443  1.42509  0.40689  1.09577  0.48576  0.95510
    302   2.45159  4.37149  3.08742  2.64526  3.00347  2.75205  3.73877  3.08748  2.66428  2.78332  3.65805  2.61410  3.77223  2.99386  3.05586  2.59234  2.45632  2.79604  5.06476  3.76548    324 a - - -
          2.68618  4.42225  2.77519  2.73123  3.46354  2.40513  3.72494  3.29354  2.67741  2.69355  4.24690  2.90347  2.73739  3.18146  2.89801  2.37887  2.77519  2.98518  4.58477  3.61503
          0.03343  3.81069  4.53304  0.61958  0.77255  0.36450  1.18594
    303   2.26239  4.50691  3.17945  2.62758  3.16029  3.46732  3.71023  2.76292  2.60571  2.74796  3.61016  2.79994  3.34605  2.67192  3.02204  2.50420  2.80920  2.81101  5.06804  3.79139    325 a - - -
          2.68618  4.42225  2.77519  2.73123  3.46354  2.40513  3.72494  3.29354  2.67741  2.69355  4.24690  2.90347  2.73739  3.18146  2.89801  2.37887  2.77519  2.98518  4.58477  3.61503
          0.02557  4.07496  4.79731  0.61958  0.77255  0.48576  0.95510
    304   2.42445  4.85698  2.65354  2.38366  3.42989  2.74573  3.62238  3.55674  2.23980  3.14103  3.94418  2.69113  3.79845  2.76399  2.89275  2.40825  2.83836  3.21260  5.36556  4.01390    326 k - - -
          2.68618  4.42225  2.77519  2.73123  3.46354  2.40513  3.72494  3.29354  2.67741  2.69355  4.24690  2.90347  2.73739  3.18146  2.89801  2.37887  2.77519  2.98518  4.58477  3.61503
          0.02557  4.07496  4.79731  0.61958  0.77255  0.48576  0.95510
    305   2.70955  5.12868  2.72374  1.89948  4.45422  2.90911  3.61760  3.91050  2.16856  3.41442  4.19662  2.32540  3.82141  2.73869  2.50020  2.67363  2.94356  3.51354  5.56317  4.18352    327 e - - -
          2.68618  4.42225  2.77519  2.73123  3.46354  2.40513  3.72494  3.29354  2.67741  2.69355  4.24690  2.90347  2.73739  3.18146  2.89801  2.37887  2.77519  2.98518  4.58477  3.61503
          0.02557  4.07496  4.79731  0.61958  0.77255  0.48576  0.95510
    306   2.45919  4.99241  2.77315  2.17189  4.28621  2.41163  2.82339  3.72372  2.18495  3.27769  4.07982  2.89109  3.82339  2.77249  2.83421  2.67058  2.91682  3.36285  5.47060  4.11091    328 e - - -
          2.68618  4.42225  2.77519  2.73123  3.46354  2.40513  3.72494  3.29354  2.67741  2.69355  4.24690  2.90347  2.73739  3.18146  2.89801  2.37887  2.77519  2.98518  4.58477  3.61503
          0.08624  4.07496  2.72373  0.61958  0.77255  0.48576  0.95510
    307   2.85241  4.61158  3.55538  3.47403  4.60982  0.53854  4.58370  4.24612  3.67468  3.88170  4.86003  3.71996  4.00722  3.98766  3.89319  3.02875  3.34482  3.74677  5.66521  4.71723    329 G - - -
          2.68618  4.42225  2.77519  2.73123  3.46354  2.40513  3.72494  3.29354  2.67741  2.69355  4.24690  2.90347  2.73739  3.18146  2.89801  2.37887  2.77519  2.98518  4.58477  3.61503
          0.02715  4.01587  4.73822  0.61958  0.77255  0.44875  1.01728
    308   2.29818  4.24387  3.43007  3.13630  4.29249  3.01882  4.21668  3.65852  3.15945  3.38895  4.24168  3.32578  3.75265  3.48259  3.47222  1.17415  2.06038  3.16016  5.64575  4.41141    330 s - - -
          2.68618  4.42225  2.77519  2.73123  3.46354  2.40513  3.72494  3.29354  2.67741  2.69355  4.24690  2.90347  2.73739  3.18146  2.89801  2.37887  2.77519  2.98518  4.58477  3.61503
          0.02557  4.07496  4.79731  0.61958  0.77255  0.48576  0.95510
    309   3.15107  4.47589  4.83435  4.35781  3.55290  4.46426  5.06433  0.99871  4.22472  2.03116  3.36633  4.57014  4.79063  4.49505  4.41387  3.86864  3.42489  1.52476  5.55186  4.34516    331 i - - -
          2.68618  4.42225  2.77519  2.73123  3.46354  2.40513  3.72494  3.29354  2.67741  2.69355  4.24690  2.90347  2.73739  3.18146  2.89801  2.37887  2.77519  2.98518  4.58477  3.61503
          0.02557  4.07496  4.79731  0.61958  0.77255  0.48576  0.95510
    310   2.53452  4.37838  3.62183  3.38926  4.16149  3.20948  4.38933  3.31394  3.33625  3.17011  4.21135  3.56188  3.93096  3.72189  3.58191  2.73855  0.86964  2.98656  5.58109  4.37961    332 t - - -
          2.68618  4.42225  2.77519  2.73123  3.46354  2.40513  3.72494  3.29354  2.67741  2.69355  4.24690  2.90347  2.73739  3.18146  2.89801  2.37887  2.77519  2.98518  4.58477  3.61503
          0.02557  4.07496  4.79731  0.61958  0.77255  0.48576  0.95510
    311   1.33774  4.21852  3.45982  3.23356  4.40317  1.54126  4.32973  3.77267  3.34253  3.50604  4.35031  3.37381  3.74840  3.61615  3.64077  2.46561  2.78455  3.22499  5.74067  4.54714    333 a - - -
          2.68618  4.42225  2.77519  2.73123  3.46354  2.40513  3.72494  3.29354  2.67741  2.69355  4.24690  2.90347  2.73739  3.18146  2.89801  2.37887  2.77519  2.98518  4.58477  3.61503
          0.02557  4.07496  4.79731  0.61958  0.77255  0.48576  0.95510
    312   3.20595  4.54262  4.77035  4.23250  1.61970  4.39937  4.47511  1.78886  4.09584  1.52689  3.03270  4.38835  4.64405  4.20292  4.20417  3.73850  3.43321  2.25238  4.77621  3.39784    334 l - - -
          2.68618  4.42225  2.77519  2.73123  3.46354  2.40513  3.72494  3.29354  2.67741  2.69355  4.24690  2.90347  2.73739  3.18146  2.89801  2.37887  2.77519  2.98518  4.58477  3.61503
          0.02557  4.07496  4.79731  0.61958  0.77255  0.48576  0.95510
    313   3.66577  4.93677  4.56048  4.24768  1.74925  4.38718  3.51405  3.38792  4.09891  2.72523  3.99714  4.06883  4.71356  4.11762  4.16828  3.76680  3.89540  3.30892  3.66650  0.84704    335 y - - -
          2.68618  4.42225  2.77519  2.73123  3.46354  2.40513  3.72494  3.29354  2.67741  2.69355  4.24690  2.90347  2.73739  3.18146  2.89801  2.37887  2.77519  2.98518  4.58477  3.61503
          0.02557  4.07496  4.79731  0.61958  0.77255  0.48576  0.95510
    314   2.53452  4.37838  3.62183  3.38926  4.16149  3.20948  4.38933  3.31394  3.33625  3.17011  4.21135  3.56188  3.93096  3.72189  3.58191  2.73855  0.86964  2.98656  5.58109  4.37961    336 t - - -
          2.68618  4.42225  2.77519  2.73123  3.46354  2.40513  3.72494  3.29354  2.67741  2.69355  4.24690  2.90347  2.73739  3.18146  2.89801  2.37887  2.77519  2.98518  4.58477  3.61503
          0.02557  4.07496  4.79731  0.61958  0.77255  0.48576  0.95510
    315   2.97083  4.46265  4.40200  4.07588  3.70632  3.92921  4.84526  2.06263  3.94686  2.36094  3.64492  4.23200  4.48172  4.29411  4.13923  3.44906  3.32952  0.80306  5.52350  4.26581    337 v - - -
          2.68618  4.42225  2.77519  2.73123  3.46354  2.40513  3.72494  3.29354  2.67741  2.69355  4.24690  2.90347  2.73739  3.18146  2.89801  2.37887  2.77519  2.98518  4.58477  3.61503
          0.02557  4.07496  4.79731  0.61958  0.77255  0.48576  0.95510
    316   3.38968  4.79456  4.51385  4.15922  3.22485  4.23713  4.75185  2.44459  3.92506  0.66070  3.19273  4.41504  4.64060  4.24449  4.06611  3.83867  3.67634  2.53363  5.17277  3.94130    338 L - - -
          2.68618  4.42225  2.77519  2.73123  3.46354  2.40513  3.72494  3.29354  2.67741  2.69355  4.24690  2.90347  2.73739  3.18146  2.89801  2.37887  2.77519  2.98518  4.58477  3.61503
          0.02557  4.07496  4.79731  0.61958  0.77255  0.48576  0.95510
    317   2.82568  4.31148  4.24242  3.71273  3.49091  3.94088  4.45034  2.05787  3.58950  2.20670  2.80444  3.96586  4.35071  3.87969  3.82873  3.28238  2.62851  1.22631  5.20534  4.00712    339 v - - -
          2.68618  4.42225  2.77519  2.73123  3.46354  2.40513  3.72494  3.29354  2.67741  2.69355  4.24690  2.90347  2.73739  3.18146  2.89801  2.37887  2.77519  2.98518  4.58477  3.61503
          0.02557  4.07496  4.79731  0.61958  0.77255  0.48576  0.95510
    318   2.99204  5.55115  1.78423  1.16633  4.84202  3.26820  3.81093  4.35987  2.82135  3.86378  4.71897  2.73544  3.88852  2.97773  3.40994  2.87657  3.28045  3.93498  6.01029  4.51381    340 e - - -
          2.68618  4.42225  2.77519  2.73123  3.46354  2.40513  3.72494  3.29354  2.67741  2.69355  4.24690  2.90347  2.73739  3.18146  2.89801  2.37887  2.77519  2.98518  4.58477  3.61503
          0.02557  4.07496  4.79731  0.61958  0.77255  0.48576  0.95510
    319   2.93645  4.68705  3.65132  3.57877  4.70837  0.47538  4.68228  4.36157  3.78732  3.98881  4.96946  3.81627  4.08438  4.09579  3.99690  3.11490  3.43344  3.85076  5.74553  4.81866    341 G - - -
          2.68618  4.42225  2.77519  2.73123  3.46354  2.40513  3.72494  3.29354  2.67741  2.69355  4.24690  2.90347  2.73739  3.18146  2.89801  2.37887  2.77519  2.98518  4.58477  3.61503
          0.02557  4.07496  4.79731  0.61958  0.77255  0.48576  0.95510
    320   3.21992  5.36463  0.66597  2.48441  4.77185  3.37562  4.12669  4.40885  3.25177  3.98278  4.96987  3.04925  4.04310  3.36936  3.79205  3.16253  3.56438  4.02791  5.89972  4.61717    342 D - - -
          2.68618  4.42225  2.77519  2.73123  3.46354  2.40513  3.72494  3.29354  2.67741  2.69355  4.24690  2.90347  2.73739  3.18146  2.89801  2.37887  2.77519  2.98518  4.58477  3.61503
          0.02557  4.07496  4.79731  0.61958  0.77255  0.48576  0.95510
    321   3.05094  5.61433  1.05061  1.85395  4.90300  3.25756  3.85227  4.43185  2.91967  3.94342  4.82527  2.72964  3.90612  3.03102  3.53544  2.92307  3.35266  4.00695  6.08610  4.57411    343 d - - -
          2.68618  4.42225  2.77519  2.73123  3.46354  2.40513  3.72494  3.29354  2.67741  2.69355  4.24690  2.90347  2.73739  3.18146  2.89801  2.37887  2.77519  2.98518  4.58477  3.61503
          0.02557  4.07496  4.79731  0.61958  0.77255  0.48576  0.95510
    322   2.73524  4.29517  3.87810  3.30735  2.51431  3.78801  4.03931  2.27425  3.20982  2.01651  2.32597  3.63486  4.13630  2.60088  3.47756  3.06202  2.96473  2.43388  4.81973  3.59811    344 l - - -
          2.68619  4.42226  2.77521  2.73124  3.46355  2.40514  3.72495  3.29355  2.67742  2.69356  4.24691  2.90348  2.73741  3.18120  2.89802  2.37888  2.77521  2.98519  4.58478  3.61504
          0.09993  2.44363  4.79731  0.40153  1.10654  0.48576  0.95510
    323   2.66332  4.92968  2.75429  2.39104  4.32319  3.33749  3.69013  3.76597  2.46175  3.32812  4.13680  1.99358  3.82441  2.26409  2.90083  2.42291  2.59237  3.38651  5.51909  4.16266    346 n - - -
          2.68618  4.42225  2.77519  2.73123  3.46354  2.40513  3.72494  3.29354  2.67741  2.69355  4.24690  2.90347  2.73739  3.18146  2.89801  2.37887  2.77519  2.98518  4.58477  3.61503
          0.02557  4.07496  4.79731  0.61958  0.77255  0.48576  0.95510
    324   3.00278  5.59129  1.52465  1.32140  4.87753  3.26127  3.81218  4.40331  2.83777  3.89737  4.75262  2.72254  3.88745  2.97892  3.44040  2.87973  3.29265  3.97068  6.04409  4.53303    347 e - - -
          2.68618  4.42225  2.77519  2.73123  3.46354  2.40513  3.72494  3.29354  2.67741  2.69355  4.24690  2.90347  2.73739  3.18146  2.89801  2.37887  2.77519  2.98518  4.58477  3.61503
          0.02557  4.07496  4.79731  0.61958  0.77255  0.48576  0.95510
    325   2.43517  4.36590  3.32870  3.07463  4.25166  3.12192  4.19389  3.57312  3.09488  3.30195  4.22553  3.33433  1.23898  3.46079  3.40175  2.60143  2.33897  3.15575  5.60722  4.37565    348 p - - -
          2.68618  4.42225  2.77519  2.73123  3.46354  2.40513  3.72494  3.29354  2.67741  2.69355  4.24690  2.90347  2.73739  3.18146  2.89801  2.37887  2.77519  2.98518  4.58477  3.61503
          0.02557  4.07496  4.79731  0.61958  0.77255  0.48576  0.95510
    326   3.19599  4.48944  4.91351  4.39145  3.46152  4.57094  5.04926  1.10884  4.26904  1.72570  3.25894  4.62125  4.82300  4.48861  4.44202  3.94551  3.44538  1.56137  5.47723  4.31199    349 i - - -
          2.68618  4.42225  2.77519  2.73123  3.46354  2.40513  3.72494  3.29354  2.67741  2.69355  4.24690  2.90347  2.73739  3.18146  2.89801  2.37887  2.77519  2.98518  4.58477  3.61503
          0.02557  4.07496  4.79731  0.61958  0.77255  0.48576  0.95510
    327   1.21037  4.18309  3.66935  3.27961  4.02603  3.09762  4.23060  3.18651  3.24094  3.06360  3.96863  3.42758  3.79860  3.54145  3.53556  2.20045  2.76421  2.35869  5.45741  4.24404    350 a - - -
          2.68618  4.42225  2.77519  2.73123  3.46354  2.40513  3.72494  3.29354  2.67741  2.69355  4.24690  2.90347  2.73739  3.18146  2.89801  2.37887  2.77519  2.98518  4.58477  3.61503
          0.02557  4.07496  4.79731  0.61958  0.77255  0.48576  0.95510
    328   3.21992  5.36463  0.66597  2.48441  4.77185  3.37562  4.12669  4.40885  3.25177  3.98278  4.96987  3.04925  4.04310  3.36936  3.79205  3.16253  3.56438  4.02791  5.89972  4.61717    351 D - - -
          2.68618  4.42225  2.77519  2.73123  3.46354  2.40513  3.72494  3.29354  2.67741  2.69355  4.24690  2.90347  2.73739  3.18146  2.89801  2.37887  2.77519  2.98518  4.58477  3.61503
          0.02557  4.07496  4.79731  0.61958  0.77255  0.48576  0.95510
    329   1.71125  4.36982  3.24272  2.83794  4.14634  3.13559  3.97304  3.54065  2.87313  3.20927  4.03985  2.65206  3.76796  3.19277  3.26143  2.19448  1.96828  3.11580  5.47280  4.21066    352 a - - -
          2.68618  4.42225  2.77519  2.73123  3.46354  2.40513  3.72494  3.29354  2.67741  2.69355  4.24690  2.90347  2.73739  3.18146  2.89801  2.37887  2.77519  2.98518  4.58477  3.61503
          0.02557  4.07496  4.79731  0.61958  0.77255  0.48576  0.95510
    330   1.78333  4.25991  3.90223  3.37490  3.57930  3.64343  4.21655  2.07540  3.29991  2.45934  3.49228  3.66008  4.12144  3.59372  3.59433  2.97796  2.59286  1.78127  5.15573  3.94044    353 v - - -
          2.68618  4.42225  2.77519  2.73123  3.46354  2.40513  3.72494  3.29354  2.67741  2.69355  4.24690  2.90347  2.73739  3.18146  2.89801  2.37887  2.77519  2.98518  4.58477  3.61503
          0.02557  4.07496  4.79731  0.61958  0.77255  0.48576  0.95510
    331   2.88379  4.91163  3.42025  2.77152  4.20130  3.63027  3.66706  2.88522  1.91755  3.11496  4.00304  3.19647  4.00121  2.82902  1.46214  2.93830  3.08024  3.25495  5.32198  4.09955    354 r - - -
          2.68618  4.42225  2.77519  2.73123  3.46354  2.40513  3.72494  3.29354  2.67741  2.69355  4.24690  2.90347  2.73739  3.18146  2.89801  2.37887  2.77519  2.98518  4.58477  3.61503
          0.02557  4.07496  4.79731  0.61958  0.77255  0.48576  0.95510
    332   1.69970  4.21440  3.42609  3.12650  4.38884  1.89230  4.23208  3.81620  3.21197  3.48678  4.29610  3.30507  3.71655  3.48620  3.54842  1.59348  2.73649  3.24269  5.71393  4.49618    355 s - - -
          2.68618  4.42225  2.77519  2.73123  3.46354  2.40513  3.72494  3.29354  2.67741  2.69355  4.24690  2.90347  2.73739  3.18146  2.89801  2.37887  2.77519  2.98518  4.58477  3.61503
          0.02557  4.07496  4.79731  0.61958  0.77255  0.48576  0.95510
    333   2.84625  4.24756  4.40931  3.84239  2.59287  4.00583  4.22405  1.52779  3.71093  1.98103  3.14696  4.00720  4.33308  3.89150  3.85452  3.31517  3.07889  1.95067  4.71887  2.85337    356 i - - -
          2.68618  4.42225  2.77519  2.73123  3.46354  2.40513  3.72494  3.29354  2.67741  2.69355  4.24690  2.90347  2.73739  3.18146  2.89801  2.37887  2.77519  2.98518  4.58477  3.61503
          0.02557  4.07496  4.79731  0.61958  0.77255  0.48576  0.95510
    334   3.38968  4.79456  4.51385  4.15922  3.22485  4.23713  4.75185  2.44459  3.92506  0.66070  3.19273  4.41504  4.64060  4.24449  4.06611  3.83867  3.67634  2.53363  5.17277  3.94130    357 L - - -
          2.68618  4.42225  2.77519  2.73123  3.46354  2.40513  3.72494  3.29354  2.67741  2.69355  4.24690  2.90347  2.73739  3.18146  2.89801  2.37887  2.77519  2.98518  4.58477  3.61503
          0.02557  4.07496  4.79731  0.61958  0.77255  0.48576  0.95510
    335   3.21992  5.36463  0.66597  2.48441  4.77185  3.37562  4.12669  4.40885  3.25177  3.98278  4.96987  3.04925  4.04310  3.36936  3.79205  3.16253  3.56438  4.02791  5.89972  4.61717    358 D - - -
          2.68618  4.42225  2.77519  2.73123  3.46354  2.40513  3.72494  3.29354  2.67741  2.69355  4.24690  2.90347  2.73739  3.18146  2.89801  2.37887  2.77519  2.98518  4.58477  3.61503
          0.02557  4.07496  4.79731  0.61958  0.77255  0.48576  0.95510
    336   2.93645  4.68705  3.65132  3.57877  4.70837  0.47538  4.68228  4.36157  3.78732  3.98881  4.96946  3.81627  4.08438  4.09579  3.99690  3.11490  3.43344  3.85076  5.74553  4.81866    359 G - - -
          2.68618  4.42225  2.77519  2.73123  3.46354  2.40513  3.72494  3.29354  2.67741  2.69355  4.24690  2.90347  2.73739  3.18146  2.89801  2.37887  2.77519  2.98518  4.58477  3.61503
          0.02557  4.07496  4.79731  0.61958  0.77255  0.48576  0.95510
    337   3.24153  5.01483  3.34696  3.13174  3.44541  3.63491  0.77854  3.97599  2.97013  3.44233  4.50476  3.53104  4.20082  3.50192  3.22134  3.31174  3.55370  3.70746  4.90669  3.39151    360 h - - -
          2.68618  4.42225  2.77519  2.73123  3.46354  2.40513  3.72494  3.29354  2.67741  2.69355  4.24690  2.90347  2.73739  3.18146  2.89801  2.37887  2.77519  2.98518  4.58477  3.61503
          0.02557  4.07496  4.79731  0.61958  0.77255  0.48576  0.95510
    338   3.15052  4.45811  4.87960  4.39262  3.58759  4.50402  5.09967  1.06813  4.27487  2.06859  3.38920  4.60323  4.81407  4.53603  4.46441  3.90193  3.41907  1.37223  5.58251  4.38074    361 i - - -
          2.68618  4.42225  2.77519  2.73123  3.46354  2.40513  3.72494  3.29354  2.67741  2.69355  4.24690  2.90347  2.73739  3.18146  2.89801  2.37887  2.77519  2.98518  4.58477  3.61503
          0.02557  4.07496  4.79731  0.61958  0.77255  0.48576  0.95510
    339   2.93225  4.34957  4.48175  3.97386  3.62432  4.13387  4.72417  1.70118  3.86225  2.26799  3.46645  4.20439  4.53183  4.15354  4.09418  3.49937  2.73175  1.07505  5.42367  4.21234    362 v - - -
          2.68618  4.42225  2.77519  2.73123  3.46354  2.40513  3.72494  3.29354  2.67741  2.69355  4.24690  2.90347  2.73739  3.18146  2.89801  2.37887  2.77519  2.98518  4.58477  3.61503
          0.02557  4.07496  4.79731  0.61958  0.77255  0.48576  0.95510
    340   3.38968  4.79456  4.51385  4.15922  3.22485  4.23713  4.75185  2.44459  3.92506  0.66070  3.19273  4.41504  4.64060  4.24449  4.06611  3.83867  3.67634  2.53363  5.17277  3.94130    363 L - - -
          2.68618  4.42225  2.77519  2.73123  3.46354  2.40513  3.72494  3.29354  2.67741  2.69355  4.24690  2.90347  2.73739  3.18146  2.89801  2.37887  2.77519  2.98518  4.58477  3.61503
          0.02557  4.07496  4.79731  0.61958  0.77255  0.48576  0.95510
    341   2.67726  4.88500  1.99824  2.39640  4.47553  3.20989  3.86979  3.96501  2.81823  3.56315  4.40134  2.90829  3.83283  3.05343  3.31454  1.38057  3.02968  3.52680  5.73460  4.34197    364 s - - -
          2.68618  4.42225  2.77519  2.73123  3.46354  2.40513  3.72494  3.29354  2.67741  2.69355  4.24690  2.90347  2.73739  3.18146  2.89801  2.37887  2.77519  2.98518  4.58477  3.61503
          0.02557  4.07496  4.79731  0.61958  0.77255  0.48576  0.95510
    342   3.24733  5.06317  3.75994  3.23440  4.46979  3.69038  3.99061  4.02954  2.34565  3.50881  4.50767  3.57654  4.18671  3.20435  0.70892  3.32420  3.50178  3.74571  5.47284  4.35747    365 r - - -
          2.68618  4.42225  2.77519  2.73123  3.46354  2.40513  3.72494  3.29354  2.67741  2.69355  4.24690  2.90347  2.73739  3.18146  2.89801  2.37887  2.77519  2.98518  4.58477  3.61503
          0.02557  4.07496  4.79731  0.61958  0.77255  0.48576  0.95510
    343   2.46046  5.05815  2.36533  2.16755  4.36925  3.36907  3.59413  3.82929  2.34874  3.34706  4.11798  2.85084  3.78892  2.46742  2.38600  2.61202  2.61121  3.43213  5.51084  4.12177    366 e - - -
          2.68618  4.42225  2.77519  2.73123  3.46354  2.40513  3.72494  3.29354  2.67741  2.69355  4.24690  2.90347  2.73739  3.18146  2.89801  2.37887  2.77519  2.98518  4.58477  3.61503
          0.02557  4.07496  4.79731  0.61958  0.77255  0.48576  0.95510
    344   3.34867  4.68569  4.84377  4.32376  3.14511  4.57200  4.90022  1.86783  4.13022  0.85611  2.97321  4.58894  4.78863  4.31889  4.27087  3.95450  3.58572  2.18529  5.23032  4.09067    367 l - - -
          2.68618  4.42225  2.77519  2.73123  3.46354  2.40513  3.72494  3.29354  2.67741  2.69355  4.24690  2.90347  2.73739  3.18146  2.89801  2.37887  2.77519  2.98518  4.58477  3.61503
          0.02557  4.07496  4.79731  0.61958  0.77255  0.48576  0.95510
    345   1.23277  4.31250  3.72159  3.30949  2.78447  3.38997  4.15255  2.80783  3.26883  2.58386  3.66148  3.54299  3.98910  3.56468  3.55840  2.79468  2.93138  2.59440  5.07750  3.72932    368 a - - -
          2.68618  4.42225  2.77519  2.73123  3.46354  2.40513  3.72494  3.29354  2.67741  2.69355  4.24690  2.90347  2.73739  3.18146  2.89801  2.37887  2.77519  2.98518  4.58477  3.61503
          0.02557  4.07496  4.79731  0.61958  0.77255  0.48576  0.95510
    346   2.74589  5.21013  2.25423  1.88993  4.52522  3.31446  3.67151  4.00327  2.52372  3.51658  4.30632  2.08325  3.81717  2.80452  3.04525  2.40352  2.65957  3.59357  5.68427  4.25627    369 e - - -
          2.68618  4.42225  2.77519  2.73123  3.46354  2.40513  3.72494  3.29354  2.67741  2.69355  4.24690  2.90347  2.73739  3.18146  2.89801  2.37887  2.77519  2.98518  4.58477  3.61503
          0.02557  4.07496  4.79731  0.61958  0.77255  0.48576  0.95510
    347   2.26566  4.97759  3.01191  2.46603  4.30709  3.45597  3.61216  3.72380  1.82403  3.25981  4.06464  2.97181  3.85482  2.48111  2.37158  2.47730  2.92729  3.36864  5.42592  4.11019    370 k - - -
          2.68618  4.42225  2.77519  2.73123  3.46354  2.40513  3.72494  3.29354  2.67741  2.69355  4.24690  2.90347  2.73739  3.18146  2.89801  2.37887  2.77519  2.98518  4.58477  3.61503
          0.02557  4.07496  4.79731  0.61958  0.77255  0.48576  0.95510
    348   2.63717  4.74877  2.89839  2.58048  4.32157  1.61053  3.81508  3.77497  2.54491  3.36129  4.19620  2.60906  3.85155  2.99323  2.45375  2.69731  2.96387  3.37559  5.53509  4.22866    371 g - - -
          2.68618  4.42225  2.77519  2.73123  3.46354  2.40513  3.72494  3.29354  2.67741  2.69355  4.24690  2.90347  2.73739  3.18146  2.89801  2.37887  2.77519  2.98518  4.58477  3.61503
          0.02557  4.07496  4.79731  0.61958  0.77255  0.48576  0.95510
    349   2.65963  4.40579  3.46112  2.89798  3.25371  3.59768  2.34861  2.36050  2.75178  2.58093  3.49908  3.29820  3.97535  2.81493  3.08098  2.85304  2.88802  2.69019  3.56845  3.36142    372 h - - -
          2.68618  4.42225  2.77519  2.73123  3.46354  2.40513  3.72494  3.29354  2.67741  2.69355  4.24690  2.90347  2.73739  3.18146  2.89801  2.37887  2.77519  2.98518  4.58477  3.61503
          0.02557  4.07496  4.79731  0.61958  0.77255  0.48576  0.95510
    350   3.66145  4.93621  4.55177  4.23837  1.76468  4.38237  3.51575  3.38640  4.08985  2.72525  3.99691  4.06545  4.71038  4.11320  4.16208  3.76275  3.89181  3.30697  3.66965  0.84309    373 y - - -
          2.68618  4.42225  2.77519  2.73123  3.46354  2.40513  3.72494  3.29354  2.67741  2.69355  4.24690  2.90347  2.73739  3.18146  2.89801  2.37887  2.77519  2.98518  4.58477  3.61503
          0.02557  4.07496  4.79731  0.61958  0.77255  0.48576  0.95510
    351   3.04270  4.76130  3.67252  3.54414  4.51436  3.43758  4.60108  4.11680  3.61976  3.71961  4.78111  3.82830  0.52458  4.00225  3.83841  3.21753  3.50105  3.73820  5.64065  4.63923    374 P - - -
          2.68618  4.42225  2.77519  2.73123  3.46354  2.40513  3.72494  3.29354  2.67741  2.69355  4.24690  2.90347  2.73739  3.18146  2.89801  2.37887  2.77519  2.98518  4.58477  3.61503
          0.02557  4.07496  4.79731  0.61958  0.77255  0.48576  0.95510
    352   1.30751  4.24197  3.42079  3.07312  4.25936  3.02526  4.15794  3.65681  3.11184  3.34372  4.17253  3.29134  2.81930  3.41051  3.45416  1.88135  2.74787  3.15740  5.60022  4.37211    375 a - - -
          2.68618  4.42225  2.77519  2.73123  3.46354  2.40513  3.72494  3.29354  2.67741  2.69355  4.24690  2.90347  2.73739  3.18146  2.89801  2.37887  2.77519  2.98518  4.58477  3.61503
          0.02557  4.07496  4.79731  0.61958  0.77255  0.48576  0.95510
    353   3.14839  4.45007  4.89435  4.40458  3.60391  4.51614  5.11167  1.12620  4.29206  2.08932  3.40248  4.61367  4.82164  4.55159  4.48191  3.91219  3.41540  1.28108  5.59475  4.39251    376 i - - -
          2.68618  4.42225  2.77519  2.73123  3.46354  2.40513  3.72494  3.29354  2.67741  2.69355  4.24690  2.90347  2.73739  3.18146  2.89801  2.37887  2.77519  2.98518  4.58477  3.61503
          0.02557  4.07496  4.79731  0.61958  0.77255  0.48576  0.95510
    354   2.98212  5.59267  1.32212  1.88314  4.87460  3.25447  3.79378  4.40648  2.81444  3.88789  4.73154  2.08974  3.87607  2.95664  3.42070  2.85847  3.26937  3.96650  6.04284  4.52033    377 d - - -
          2.68618  4.42225  2.77519  2.73123  3.46354  2.40513  3.72494  3.29354  2.67741  2.69355  4.24690  2.90347  2.73739  3.18146  2.89801  2.37887  2.77519  2.98518  4.58477  3.61503
          0.02557  4.07496  4.79731  0.61958  0.77255  0.48576  0.95510
    355   3.15426  4.44635  4.89401  4.37082  3.52765  4.54301  5.03862  1.45967  4.26282  1.81511  3.32679  4.59387  4.80725  4.49217  4.44433  3.91331  3.40480  1.13279  5.50361  4.32479    378 v - - -
          2.68618  4.42225  2.77519  2.73123  3.46354  2.40513  3.72494  3.29354  2.67741  2.69355  4.24690  2.90347  2.73739  3.18146  2.89801  2.37887  2.77519  2.98518  4.58477  3.61503
          0.02557  4.07496  4.79731  0.61958  0.77255  0.48576  0.95510
    356   2.90987  4.60306  3.44910  2.56802  3.49465  3.74148  4.08083  2.68535  2.97058  1.20114  3.45819  3.50430  4.17662  3.39602  3.25911  3.14138  3.16394  2.59294  5.13221  3.87663    379 l - - -
          2.68618  4.42225  2.77519  2.73123  3.46354  2.40513  3.72494  3.29354  2.67741  2.69355  4.24690  2.90347  2.73739  3.18146  2.89801  2.37887  2.77519  2.98518  4.58477  3.61503
          0.02557  4.07496  4.79731  0.61958  0.77255  0.48576  0.95510
    357   2.42477  5.12706  2.44496  2.12512  4.44250  3.35126  3.60557  3.91502  2.06397  3.41829  4.18553  2.58389  3.79088  2.50500  2.87422  2.40693  2.90265  3.50362  5.57249  4.16559    380 k - - -
          2.68618  4.42225  2.77519  2.73123  3.46354  2.40513  3.72494  3.29354  2.67741  2.69355  4.24690  2.90347  2.73739  3.18146  2.89801  2.37887  2.77519  2.98518  4.58477  3.61503
          0.02557  4.07496  4.79731  0.61958  0.77255  0.48576  0.95510
    358   2.42634  4.34691  3.39536  3.22543  4.28479  3.07368  4.32718  3.83724  3.31309  3.54339  4.45542  3.41403  3.83020  3.64720  3.58943  0.82203  2.92251  3.32727  5.64182  4.37077    381 s - - -
          2.68618  4.42225  2.77519  2.73123  3.46354  2.40513  3.72494  3.29354  2.67741  2.69355  4.24690  2.90347  2.73739  3.18146  2.89801  2.37887  2.77519  2.98518  4.58477  3.61503
          0.02557  4.07496  4.79731  0.61958  0.77255  0.48576  0.95510
    359   2.99049  4.36229  4.56205  4.02125  3.49152  4.25332  4.70337  1.26046  3.90671  1.92026  3.33170  4.26365  4.57701  4.16279  4.11612  3.59343  2.72955  1.61446  5.31667  4.13120    382 i - - -
          2.68618  4.42225  2.77519  2.73123  3.46354  2.40513  3.72494  3.29354  2.67741  2.69355  4.24690  2.90347  2.73739  3.18146  2.89801  2.37887  2.77519  2.98518  4.58477  3.61503
          0.02557  4.07496  4.79731  0.61958  0.77255  0.48576  0.95510
    360   2.42634  4.34691  3.39536  3.22543  4.28479  3.07368  4.32718  3.83724  3.31309  3.54339  4.45542  3.41403  3.83020  3.64720  3.58943  0.82203  2.92251  3.32727  5.64182  4.37077    383 s - - -
          2.68618  4.42225  2.77519  2.73123  3.46354  2.40513  3.72494  3.29354  2.67741  2.69355  4.24690  2.90347  2.73739  3.18146  2.89801  2.37887  2.77519  2.98518  4.58477  3.61503
          0.02557  4.07496  4.79731  0.61958  0.77255  0.48576  0.95510
    361   3.24733  5.06317  3.75994  3.23440  4.46979  3.69038  3.99061  4.02954  2.34565  3.50881  4.50767  3.57654  4.18671  3.20435  0.70892  3.32420  3.50178  3.74571  5.47284  4.35747    384 r - - -
          2.68618  4.42225  2.77519  2.73123  3.46354  2.40513  3.72494  3.29354  2.67741  2.69355  4.24690  2.90347  2.73739  3.18146  2.89801  2.37887  2.77519  2.98518  4.58477  3.61503
          0.02557  4.07496  4.79731  0.61958  0.77255  0.48576  0.95510
    362   2.32439  4.22677  3.82936  3.30074  3.43711  3.60082  4.09242  2.46019  3.20472  1.69771  3.38977  3.58646  4.05941  3.50041  3.47954  2.57330  2.89477  1.94696  4.98793  3.77542    385 l - - -
          2.68618  4.42225  2.77519  2.73123  3.46354  2.40513  3.72494  3.29354  2.67741  2.69355  4.24690  2.90347  2.73739  3.18146  2.89801  2.37887  2.77519  2.98518  4.58477  3.61503
          0.02557  4.07496  4.79731  0.61958  0.77255  0.48576  0.95510
    363   2.88082  4.37861  4.19872  3.65230  3.30074  3.97248  4.36668  2.02844  3.50385  1.92171  1.66041  3.93474  4.33777  3.78648  3.73336  3.29599  2.70841  2.16498  5.07414  3.90602    386 m - - -
          2.68618  4.42225  2.77519  2.73123  3.46354  2.40513  3.72494  3.29354  2.67741  2.69355  4.24690  2.90347  2.73739  3.18146  2.89801  2.37887  2.77519  2.98518  4.58477  3.61503
          0.02557  4.07496  4.79731  0.61958  0.77255  0.48576  0.95510
    364   2.58253  4.78785  2.89354  2.43552  4.15684  2.94563  3.12338  3.58608  2.48067  3.17671  3.98564  2.66303  2.53523  2.82811  2.93769  2.42070  2.55279  3.22695  5.40186  4.06157    387 s - - -
          2.68618  4.42225  2.77519  2.73123  3.46354  2.40513  3.72494  3.29354  2.67741  2.69355  4.24690  2.90347  2.73739  3.18146  2.89801  2.37887  2.77519  2.98518  4.58477  3.61503
          0.02557  4.07496  4.79731  0.61958  0.77255  0.48576  0.95510
    365   2.25855  4.98551  2.86223  2.21458  4.29164  3.39668  3.60529  3.73123  2.32794  3.27161  4.06026  2.66671  3.80907  2.47742  2.35460  2.42032  2.87938  3.35999  5.45140  4.09258    388 e - - -
          2.68618  4.42225  2.77519  2.73123  3.46354  2.40513  3.72494  3.29354  2.67741  2.69355  4.24690  2.90347  2.73739  3.18146  2.89801  2.37887  2.77519  2.98518  4.58477  3.61503
          0.02557  4.07496  4.79731  0.61958  0.77255  0.48576  0.95510
    366   3.18664  4.47752  4.92494  4.39116  3.42251  4.56149  5.01501  1.32795  4.27835  1.52985  3.21656  4.61286  4.80283  4.46947  4.43669  3.92697  3.43036  1.46655  5.42700  4.28263    389 i - - -
          2.68618  4.42225  2.77519  2.73123  3.46354  2.40513  3.72494  3.29354  2.67741  2.69355  4.24690  2.90347  2.73739  3.18146  2.89801  2.37887  2.77519  2.98518  4.58477  3.61503
          0.02557  4.07496  4.79731  0.61958  0.77255  0.48576  0.95510
    367   2.04780  4.21107  3.68427  3.12175  3.38888  3.59361  3.94463  2.32222  3.05286  2.41828  2.92537  3.46019  4.00034  3.33872  3.35789  2.62541  2.57661  2.14790  4.88267  3.66589    390 a - - -
          2.68618  4.42225  2.77519  2.73123  3.46354  2.40513  3.72494  3.29354  2.67741  2.69355  4.24690  2.90347  2.73739  3.18146  2.89801  2.37887  2.77519  2.98518  4.58477  3.61503
          0.02557  4.07496  4.79731  0.61958  0.77255  0.48576  0.95510
    368   2.41720  4.44379  3.09707  2.76436  4.26007  3.13031  3.96738  3.68246  2.84469  3.33082  4.15637  2.56134  3.77413  3.17485  3.23640  1.47970  2.17986  3.22875  5.55952  4.27549    391 s - - -
          2.68618  4.42225  2.77519  2.73123  3.46354  2.40513  3.72494  3.29354  2.67741  2.69355  4.24690  2.90347  2.73739  3.18146  2.89801  2.37887  2.77519  2.98518  4.58477  3.61503
          0.02557  4.07496  4.79731  0.61958  0.77255  0.48576  0.95510
    369   2.43887  4.94571  2.54900  2.17855  4.22078  2.97811  3.61480  3.65673  2.12159  2.64357  4.01602  2.88380  3.80008  2.74779  2.87102  2.62615  2.86411  3.29831  5.42632  4.06067    392 k - - -
          2.68618  4.42225  2.77519  2.73123  3.46354  2.40513  3.72494  3.29354  2.67741  2.69355  4.24690  2.90347  2.73739  3.18146  2.89801  2.37887  2.77519  2.98518  4.58477  3.61503
          0.02557  4.07496  4.79731  0.61958  0.77255  0.48576  0.95510
    370   2.88906  5.28918  2.49025  1.44229  4.58865  3.35985  3.72551  4.06415  2.48837  3.56980  4.41269  2.84781  3.89109  2.01008  2.91378  2.82812  3.14313  3.68476  5.71796  4.32504    393 e - - -
          2.68618  4.42225  2.77519  2.73123  3.46354  2.40513  3.72494  3.29354  2.67741  2.69355  4.24690  2.90347  2.73739  3.18146  2.89801  2.37887  2.77519  2.98518  4.58477  3.61503
          0.02557  4.07496  4.79731  0.61958  0.77255  0.48576  0.95510
    371   2.43837  4.88551  2.67375  2.38658  4.14655  3.40254  2.61680  3.09367  2.22204  3.15219  3.95360  2.91423  3.80421  2.54553  2.83433  2.62533  2.84552  3.23187  5.36686  4.01681    394 k - - -
          2.68618  4.42225  2.77519  2.73123  3.46354  2.40513  3.72494  3.29354  2.67741  2.69355  4.24690  2.90347  2.73739  3.18146  2.89801  2.37887  2.77519  2.98518  4.58477  3.61503
          0.02557  4.07496  4.79731  0.61958  0.77255  0.48576  0.95510
    372   2.58931  4.50468  3.21743  2.46770  3.67320  3.49222  3.70932  2.78628  2.58392  2.53771  3.10019  3.11820  3.87522  2.68088  2.50875  2.71927  2.81906  2.79736  5.05049  3.22702    395 e - - -
          2.68618  4.42225  2.77519  2.73123  3.46354  2.40513  3.72494  3.29354  2.67741  2.69355  4.24690  2.90347  2.73739  3.18146  2.89801  2.37887  2.77519  2.98518  4.58477  3.61503
          0.02557  4.07496  4.79731  0.61958  0.77255  0.48576  0.95510
    373   2.24413  4.90297  2.42392  2.37001  4.19172  2.96553  3.62967  3.61838  2.10831  2.81879  3.99884  2.90055  3.80368  2.76840  2.88640  2.62928  2.86284  3.26566  5.41203  4.05424    396 k - - -
          2.68618  4.42225  2.77519  2.73123  3.46354  2.40513  3.72494  3.29354  2.67741  2.69355  4.24690  2.90347  2.73739  3.18146  2.89801  2.37887  2.77519  2.98518  4.58477  3.61503
          0.02557  4.07496  4.79731  0.61958  0.77255  0.48576  0.95510
    374   2.12751  4.49802  2.89815  2.64390  3.66414  3.48480  3.71371  2.77674  2.61170  2.50758  3.59029  3.11353  3.87162  2.94869  2.72638  2.71258  2.81402  2.78286  5.04845  3.20877    397 a - - -
          2.68618  4.42225  2.77519  2.73123  3.46354  2.40513  3.72494  3.29354  2.67741  2.69355  4.24690  2.90347  2.73739  3.18146  2.89801  2.37887  2.77519  2.98518  4.58477  3.61503
          0.02557  4.07496  4.79731  0.61958  0.77255  0.48576  0.95510
    375   1.79647  4.37688  3.44171  2.90642  3.58788  3.52586  3.88666  2.47556  2.83313  2.56172  3.51911  3.31072  3.95739  2.75140  3.18873  2.80765  2.86334  2.29312  5.05470  3.81171    398 a - - -
          2.68618  4.42225  2.77519  2.73123  3.46354  2.40513  3.72494  3.29354  2.67741  2.69355  4.24690  2.90347  2.73739  3.18146  2.89801  2.37887  2.77519  2.98518  4.58477  3.61503
          0.02557  4.07496  4.79731  0.61958  0.77255  0.48576  0.95510
    376   2.39695  4.74061  3.01890  2.46783  3.98842  3.41993  3.63821  3.39643  2.42937  3.01092  3.29298  2.74657  3.81802  2.59210  2.61325  2.27382  2.60979  3.08244  5.26426  3.94432    399 s - - -
          2.68618  4.42225  2.77519  2.73123  3.46354  2.40513  3.72494  3.29354  2.67741  2.69355  4.24690  2.90347  2.73739  3.18146  2.89801  2.37887  2.77519  2.98518  4.58477  3.61503
          0.02557  4.07496  4.79731  0.61958  0.77255  0.48576  0.95510
    377   2.62424  4.67765  3.06333  2.36332  2.96293  3.45613  3.67540  3.27064  2.00491  2.91815  3.77033  3.03387  3.85735  2.86309  2.87874  2.69929  2.37481  2.98711  5.19931  3.89782    400 k - - -
          2.68618  4.42225  2.77519  2.73123  3.46354  2.40513  3.72494  3.29354  2.67741  2.69355  4.24690  2.90347  2.73739  3.18146  2.89801  2.37887  2.77519  2.98518  4.58477  3.61503
          0.02557  4.07496  4.79731  0.61958  0.77255  0.48576  0.95510
    378   2.08253  4.22244  4.20296  3.63229  2.50983  3.90786  4.23680  2.01321  3.52841  1.91254  3.18367  3.87459  4.25598  3.75333  3.73308  3.20729  3.00618  1.91725  4.89681  3.70017    401 l - - -
          2.68618  4.42225  2.77519  2.73123  3.46354  2.40513  3.72494  3.29354  2.67741  2.69355  4.24690  2.90347  2.73739  3.18146  2.89801  2.37887  2.77519  2.98518  4.58477  3.61503
          0.02557  4.07496  4.79731  0.61958  0.77255  0.48576  0.95510
    379   2.88423  4.91645  3.41769  2.76817  4.20842  3.62989  3.66506  2.89031  1.90393  3.12083  4.00717  3.19397  4.00025  2.82598  1.46919  2.93709  3.08019  3.26183  5.32484  4.10243    402 r - - -
          2.68618  4.42225  2.77519  2.73123  3.46354  2.40513  3.72494  3.29354  2.67741  2.69355  4.24690  2.90347  2.73739  3.18146  2.89801  2.37887  2.77519  2.98518  4.58477  3.61503
          0.02557  4.07496  4.79731  0.61958  0.77255  0.48576  0.95510
    380   2.66592  5.13058  2.48625  2.01665  4.45153  3.35768  3.60107  3.92365  2.36055  3.42176  4.18750  2.56953  3.79266  2.46550  2.38134  2.38720  2.90234  3.51029  5.57021  4.16680    403 e - - -
          2.68618  4.42225  2.77519  2.73123  3.46354  2.40513  3.72494  3.29354  2.67741  2.69355  4.24690  2.90347  2.73739  3.18146  2.89801  2.37887  2.77519  2.98518  4.58477  3.61503
          0.02557  4.07496  4.79731  0.61958  0.77255  0.48576  0.95510
    381   3.33422  4.65833  4.90769  4.33758  3.09588  4.59401  4.88726  1.95525  4.19338  0.95825  2.17150  4.60227  4.76366  4.29655  4.31046  3.93839  3.55236  2.28222  5.18857  4.13790    404 l - - -
          2.68618  4.42225  2.77519  2.73123  3.46354  2.40513  3.72494  3.29354  2.67741  2.69355  4.24690  2.90347  2.73739  3.18146  2.89801  2.37887  2.77519  2.98518  4.58477  3.61503
          0.02557  4.07496  4.79731  0.61958  0.77255  0.48576  0.95510
    382   2.90627  4.60482  3.43614  2.54668  3.50087  3.73565  4.07384  2.69294  2.96170  1.21136  3.46416  3.49407  4.17127  3.38658  3.25245  3.13441  3.16005  2.59842  5.13408  3.87775    405 l - - -
          2.68618  4.42225  2.77519  2.73123  3.46354  2.40513  3.72494  3.29354  2.67741  2.69355  4.24690  2.90347  2.73739  3.18146  2.89801  2.37887  2.77519  2.98518  4.58477  3.61503
          0.02557  4.07496  4.79731  0.61958  0.77255  0.48576  0.95510
    383   1.35507  4.19243  3.51424  3.23027  4.32480  2.97991  4.28487  3.68741  3.27472  3.42541  4.26872  3.36290  3.73436  3.56519  3.57635  1.45089  2.74846  3.16062  5.68425  4.46932    406 a - - -
          2.68618  4.42225  2.77519  2.73123  3.46354  2.40513  3.72494  3.29354  2.67741  2.69355  4.24690  2.90347  2.73739  3.18146  2.89801  2.37887  2.77519  2.98518  4.58477  3.61503
          0.02557  4.07496  4.79731  0.61958  0.77255  0.48576  0.95510
    384   2.10861  4.66351  3.04872  2.34913  3.90121  3.42823  3.67191  2.92394  2.29580  2.93329  3.77321  3.01521  3.83518  2.85370  2.92587  2.43996  2.61984  2.99044  5.21431  3.91034    407 a - - -
          2.68618  4.42225  2.77519  2.73123  3.46354  2.40513  3.72494  3.29354  2.67741  2.69355  4.24690  2.90347  2.73739  3.18146  2.89801  2.37887  2.77519  2.98518  4.58477  3.61503
          0.02557  4.07496  4.79731  0.61958  0.77255  0.48576  0.95510
    385   3.56361  4.90143  4.39456  4.01879  1.72165  4.31137  2.70048  3.48676  3.88500  2.86455  4.05007  3.94655  4.63236  3.96383  4.01778  3.64757  3.78175  3.35207  3.65444  0.98561    408 y - - -
          2.68618  4.42225  2.77519  2.73123  3.46354  2.40513  3.72494  3.29354  2.67741  2.69355  4.24690  2.90347  2.73739  3.18146  2.89801  2.37887  2.77519  2.98518  4.58477  3.61503
          0.02557  4.07496  4.79731  0.61958  0.77255  0.48576  0.95510
    386   2.48517  5.08898  3.01921  2.28015  4.44000  3.48652  3.59992  3.85620  1.99444  3.35210  4.15239  2.97670  3.87793  2.26506  1.95821  2.74842  2.97757  3.48793  5.47898  4.17091    409 r - - -
          2.68618  4.42225  2.77519  2.73123  3.46354  2.40513  3.72494  3.29354  2.67741  2.69355  4.24690  2.90347  2.73739  3.18146  2.89801  2.37887  2.77519  2.98518  4.58477  3.61503
          0.02557  4.07496  4.79731  0.61958  0.77255  0.48576  0.95510
    387   2.74773  5.24073  2.11798  1.77842  4.55649  3.33331  3.64879  4.03865  2.45184  3.53078  4.31148  2.53997  3.81789  2.77383  2.33232  2.68884  2.99355  3.62056  5.67752  4.25397    410 e - - -
          2.68618  4.42225  2.77519  2.73123  3.46354  2.40513  3.72494  3.29354  2.67741  2.69355  4.24690  2.90347  2.73739  3.18146  2.89801  2.37887  2.77519  2.98518  4.58477  3.61503
          0.02557  4.07496  4.79731  0.61958  0.77255  0.48576  0.95510
    388   2.23553  4.38300  3.31939  2.76265  3.55073  3.49799  3.76557  2.91592  2.72476  2.61936  3.02791  2.84062  3.89410  3.04626  3.10826  2.35157  2.80523  2.47978  4.96804  3.19950    411 a - - -
          2.68618  4.42225  2.77519  2.73123  3.46354  2.40513  3.72494  3.29354  2.67741  2.69355  4.24690  2.90347  2.73739  3.18146  2.89801  2.37887  2.77519  2.98518  4.58477  3.61503
          0.02557  4.07496  4.79731  0.61958  0.77255  0.48576  0.95510
    389   2.87230  5.16120  2.77556  1.41675  4.50529  3.44425  3.69858  3.94200  2.31289  3.45625  4.29790  2.96494  3.91885  2.84329  2.09148  2.84494  3.10786  3.58334  5.58250  4.26386    412 e - - -
          2.68618  4.42225  2.77519  2.73123  3.46354  2.40513  3.72494  3.29354  2.67741  2.69355  4.24690  2.90347  2.73739  3.18146  2.89801  2.37887  2.77519  2.98518  4.58477  3.61503
          0.02557  4.07496  4.79731  0.61958  0.77255  0.48576  0.95510
    390   3.05506  5.60657  1.02444  1.89971  4.89818  3.25879  3.85873  4.42649  2.92910  3.94311  4.82885  2.73473  3.90923  3.03931  3.54368  2.92867  3.35850  4.00405  6.08354  4.57554    413 d - - -
          2.68618  4.42225  2.77519  2.73123  3.46354  2.40513  3.72494  3.29354  2.67741  2.69355  4.24690  2.90347  2.73739  3.18146  2.89801  2.37887  2.77519  2.98518  4.58477  3.61503
          0.02557  4.07496  4.79731  0.61958  0.77255  0.48576  0.95510
    391   3.36585  4.72709  4.79474  4.25531  3.08103  4.54660  4.83540  2.23785  4.04465  0.81194  2.41046  4.53831  4.75119  4.23208  4.18587  3.91534  3.59462  2.38084  5.17382  4.06764    414 l - - -
          2.68618  4.42225  2.77519  2.73123  3.46354  2.40513  3.72494  3.29354  2.67741  2.69355  4.24690  2.90347  2.73739  3.18146  2.89801  2.37887  2.77519  2.98518  4.58477  3.61503
          0.02557  4.07496  4.79731  0.61958  0.77255  0.48576  0.95510
    392   3.15016  4.45614  4.88371  4.39595  3.59157  4.50746  5.10297  1.07991  4.27959  2.07346  3.39229  4.60620  4.81619  4.54018  4.46916  3.90487  3.41827  1.35178  5.58564  4.38391    415 i - - -
          2.68618  4.42225  2.77519  2.73123  3.46354  2.40513  3.72494  3.29354  2.67741  2.69355  4.24690  2.90347  2.73739  3.18146  2.89801  2.37887  2.77519  2.98518  4.58477  3.61503
          0.02557  4.07496  4.79731  0.61958  0.77255  0.48576  0.95510
    393   2.67176  5.04912  2.47066  2.31784  4.38848  3.35050  3.63851  3.84872  2.41018  3.37772  4.16423  2.18242  3.80788  2.76685  2.35007  2.21906  2.92019  3.45474  5.54712  4.16213    416 n - - -
          2.68618  4.42225  2.77519  2.73123  3.46354  2.40513  3.72494  3.29354  2.67741  2.69355  4.24690  2.90347  2.73739  3.18146  2.89801  2.37887  2.77519  2.98518  4.58477  3.61503
          0.02557  4.07496  4.79731  0.61958  0.77255  0.48576  0.95510
    394   2.98363  4.34457  4.58662  4.04213  3.49364  4.26236  4.70421  1.37981  3.93416  1.90400  3.33719  4.27571  4.57977  4.18032  4.13669  3.59970  2.72831  1.46912  5.30553  4.11951    417 i - - -
          2.68618  4.42225  2.77519  2.73123  3.46354  2.40513  3.72494  3.29354  2.67741  2.69355  4.24690  2.90347  2.73739  3.18146  2.89801  2.37887  2.77519  2.98518  4.58477  3.61503
          0.02557  4.07496  4.79731  0.61958  0.77255  0.48576  0.95510
    395   2.93645  4.68705  3.65132  3.57877  4.70837  0.47538  4.68228  4.36157  3.78732  3.98881  4.96946  3.81627  4.08438  4.09579  3.99690  3.11490  3.43344  3.85076  5.74553  4.81866    418 G - - -
          2.68618  4.42225  2.77519  2.73123  3.46354  2.40513  3.72494  3.29354  2.67741  2.69355  4.24690  2.90347  2.73739  3.18146  2.89801  2.37887  2.77519  2.98518  4.58477  3.61503
          0.02557  4.07496  4.79731  0.61958  0.77255  0.48576  0.95510
    396   1.56832  4.35105  3.88953  3.37493  3.51270  3.72024  4.23506  2.09350  3.27048  2.04050  3.42450  3.68776  4.17714  3.59243  3.56373  3.05612  3.02043  2.16755  5.16422  3.93836    419 a - - -
          2.68618  4.42225  2.77519  2.73123  3.46354  2.40513  3.72494  3.29354  2.67741  2.69355  4.24690  2.90347  2.73739  3.18146  2.89801  2.37887  2.77519  2.98518  4.58477  3.61503
          0.02557  4.07496  4.79731  0.61958  0.77255  0.48576  0.95510
    397   3.55224  4.95866  4.14331  3.91477  2.33001  4.07083  3.73211  3.53471  3.76678  2.93519  4.18940  3.98160  4.54186  4.02329  3.90706  3.66699  3.84098  3.41538  3.98009  0.68566    420 Y - - -
          2.68618  4.42225  2.77519  2.73123  3.46354  2.40513  3.72494  3.29354  2.67741  2.69355  4.24690  2.90347  2.73739  3.18146  2.89801  2.37887  2.77519  2.98518  4.58477  3.61503
          0.02557  4.07496  4.79731  0.61958  0.77255  0.48576  0.95510
    398   2.24744  4.71427  3.06825  2.35347  3.94995  3.45598  3.66588  3.29547  1.98071  2.67869  3.80663  3.02371  3.85350  2.83930  2.83989  2.69109  2.85835  2.73468  5.24234  3.94073    421 k - - -
          2.68618  4.42225  2.77519  2.73123  3.46354  2.40513  3.72494  3.29354  2.67741  2.69355  4.24690  2.90347  2.73739  3.18146  2.89801  2.37887  2.77519  2.98518  4.58477  3.61503
          0.02557  4.07496  4.79731  0.61958  0.77255  0.48576  0.95510
    399   2.42822  5.00787  2.86532  2.05599  4.32165  3.39534  3.59564  3.76623  2.01418  3.29544  4.07683  2.89012  3.28334  2.71609  2.55422  2.43859  2.87411  3.38552  5.46512  4.10082    422 k - - -
          2.68618  4.42225  2.77519  2.73123  3.46354  2.40513  3.72494  3.29354  2.67741  2.69355  4.24690  2.90347  2.73739  3.18146  2.89801  2.37887  2.77519  2.98518  4.58477  3.61503
          0.02557  4.07496  4.79731  0.61958  0.77255  0.48576  0.95510
    400   2.93645  4.68705  3.65132  3.57877  4.70837  0.47538  4.68228  4.36157  3.78732  3.98881  4.96946  3.81627  4.08438  4.09579  3.99690  3.11490  3.43344  3.85076  5.74553  4.81866    423 G - - -
          2.68618  4.42225  2.77519  2.73123  3.46354  2.40513  3.72494  3.29354  2.67741  2.69355  4.24690  2.90347  2.73739  3.18146  2.89801  2.37887  2.77519  2.98518  4.58477  3.61503
          0.02557  4.07496  4.79731  0.61958  0.77255  0.48576  0.95510
    401   2.29866  4.24423  3.43160  3.13288  4.28665  3.02097  4.21186  3.65170  3.15407  3.38165  4.23388  3.32446  3.75277  3.47707  3.46824  1.20161  2.00759  3.15589  5.63988  4.40578    424 s - - -
          2.68618  4.42225  2.77519  2.73123  3.46354  2.40513  3.72494  3.29354  2.67741  2.69355  4.24690  2.90347  2.73739  3.18146  2.89801  2.37887  2.77519  2.98518  4.58477  3.61503
          0.02557  4.07496  4.79731  0.61958  0.77255  0.48576  0.95510
    402   2.81010  5.24813  1.73450  2.21346  4.63777  3.26332  3.75814  4.14121  2.69150  3.66091  4.47611  1.97124  3.84050  2.91192  3.23795  2.14341  3.10058  3.71089  5.82481  4.37186    425 d - - -
          2.68618  4.42225  2.77519  2.73123  3.46354  2.40513  3.72494  3.29354  2.67741  2.69355  4.24690  2.90347  2.73739  3.18146  2.89801  2.37887  2.77519  2.98518  4.58477  3.61503
          0.02557  4.07496  4.79731  0.61958  0.77255  0.48576  0.95510
    403   2.81043  5.00462  3.10797  2.58477  4.38811  3.50637  3.65287  3.78691  1.68325  3.31178  4.14474  3.05852  2.19559  2.79322  2.25122  2.82125  3.03341  3.44359  5.45140  4.18239    426 k - - -
          2.68618  4.42225  2.77519  2.73123  3.46354  2.40513  3.72494  3.29354  2.67741  2.69355  4.24690  2.90347  2.73739  3.18146  2.89801  2.37887  2.77519  2.98518  4.58477  3.61503
          0.02557  4.07496  4.79731  0.61958  0.77255  0.48576  0.95510
    404   2.67169  5.07451  2.27750  1.76431  4.36759  3.36022  3.62135  3.81960  2.23865  3.35416  3.34411  2.84247  3.80284  2.74685  2.89232  2.64325  2.91032  3.43488  5.53335  4.14120    427 e - - -
          2.68618  4.42225  2.77519  2.73123  3.46354  2.40513  3.72494  3.29354  2.67741  2.69355  4.24690  2.90347  2.73739  3.18146  2.89801  2.37887  2.77519  2.98518  4.58477  3.61503
          0.02557  4.07496  4.79731  0.61958  0.77255  0.48576  0.95510
    405   2.97156  4.34012  4.55751  4.00782  3.45083  4.23541  4.65699  1.63419  3.89897  1.72072  3.29964  4.24256  4.55115  4.13737  4.09807  3.56741  2.76276  1.38971  5.25536  4.07583    428 v - - -
          2.68618  4.42225  2.77519  2.73123  3.46354  2.40513  3.72494  3.29354  2.67741  2.69355  4.24690  2.90347  2.73739  3.18146  2.89801  2.37887  2.77519  2.98518  4.58477  3.61503
          0.02557  4.07496  4.79731  0.61958  0.77255  0.48576  0.95510
    406   3.21992  5.36463  0.66597  2.48441  4.77185  3.37562  4.12669  4.40885  3.25177  3.98278  4.96987  3.04925  4.04310  3.36936  3.79205  3.16253  3.56438  4.02791  5.89972  4.61717    429 D - - -
          2.68618  4.42225  2.77519  2.73123  3.46354  2.40513  3.72494  3.29354  2.67741  2.69355  4.24690  2.90347  2.73739  3.18146  2.89801  2.37887  2.77519  2.98518  4.58477  3.61503
          0.02557  4.07496  4.79731  0.61958  0.77255  0.48576  0.95510
    407   2.59327  4.85418  2.68527  2.14189  3.46957  3.40290  3.60471  3.53690  2.22541  2.80400  3.92051  2.91810  3.79680  2.74266  2.64183  2.61004  2.61889  3.19600  5.34209  3.99368    430 e - - -
          2.68618  4.42225  2.77519  2.73123  3.46354  2.40513  3.72494  3.29354  2.67741  2.69355  4.24690  2.90347  2.73739  3.18146  2.89801  2.37887  2.77519  2.98518  4.58477  3.61503
          0.02557  4.07496  4.79731  0.61958  0.77255  0.48576  0.95510
    408   0.75712  4.30524  3.67950  3.48572  4.26502  3.12331  4.48224  3.42167  3.50750  3.29348  4.30685  3.58052  3.88218  3.83083  3.74072  2.65574  2.94741  3.04056  5.67167  4.49615    431 a - - -
          2.68618  4.42225  2.77519  2.73123  3.46354  2.40513  3.72494  3.29354  2.67741  2.69355  4.24690  2.90347  2.73739  3.18146  2.89801  2.37887  2.77519  2.98518  4.58477  3.61503
          0.02557  4.07496  4.79731  0.61958  0.77255  0.48576  0.95510
    409   3.20931  4.50330  4.92307  4.39180  3.39951  4.57440  5.02168  1.20487  4.26971  1.52958  3.19434  4.62155  4.81228  4.46400  4.42950  3.94302  3.45347  1.62672  5.42359  4.27994    432 i - - -
          2.68618  4.42225  2.77519  2.73123  3.46354  2.40513  3.72494  3.29354  2.67741  2.69355  4.24690  2.90347  2.73739  3.18146  2.89801  2.37887  2.77519  2.98518  4.58477  3.61503
          0.02557  4.07496  4.79731  0.61958  0.77255  0.48576  0.95510
    410   2.42031  4.93391  2.94778  2.25198  4.21893  3.41838  3.59584  3.64935  2.14414  3.20311  3.99694  2.92175  3.81083  2.53802  2.34731  2.43494  2.85853  3.29332  5.39437  3.44475    433 k - - -
          2.68618  4.42225  2.77519  2.73123  3.46354  2.40513  3.72494  3.29354  2.67741  2.69355  4.24690  2.90347  2.73739  3.18146  2.89801  2.37887  2.77519  2.98518  4.58477  3.61503
          0.02557  4.07496  4.79731  0.61958  0.77255  0.48576  0.95510
    411   2.39249  4.18398  3.65559  3.08249  2.96784  3.60271  3.87291  2.63639  2.71420  2.05683  2.87731  3.42666  3.97730  3.28834  3.30271  2.86427  2.55391  2.43257  4.77637  3.12775    434 l - - -
          2.68618  4.42225  2.77519  2.73123  3.46354  2.40513  3.72494  3.29354  2.67741  2.69355  4.24690  2.90347  2.73739  3.18146  2.89801  2.37887  2.77519  2.98518  4.58477  3.61503
          0.02557  4.07496  4.79731  0.61958  0.77255  0.48576  0.95510
    412   2.70332  4.58997  3.32616  2.75890  3.25351  3.58056  2.72996  3.15625  2.60109  2.79103  3.68703  3.19672  3.95745  2.69735  2.63120  2.82132  2.92837  2.90672  3.51660  2.38684    435 y - - -
          2.68618  4.42225  2.77519  2.73123  3.46354  2.40513  3.72494  3.29354  2.67741  2.69355  4.24690  2.90347  2.73739  3.18146  2.89801  2.37887  2.77519  2.98518  4.58477  3.61503
          0.02557  4.07496  4.79731  0.61958  0.77255  0.48576  0.95510
    413   2.82678  4.99445  2.63572  1.88300  4.43654  3.33208  3.86553  3.87448  2.71251  3.47268  4.35075  2.97881  1.51180  3.05279  3.13701  2.83828  3.13429  3.51204  5.64988  4.32517    436 p - - -
          2.68618  4.42225  2.77519  2.73123  3.46354  2.40513  3.72494  3.29354  2.67741  2.69355  4.24690  2.90347  2.73739  3.18146  2.89801  2.37887  2.77519  2.98518  4.58477  3.61503
          0.02557  4.07496  4.79731  0.61958  0.77255  0.48576  0.95510
    414   2.27378  4.85816  3.01702  2.45607  4.12379  3.44299  3.17248  3.53768  2.16449  3.11786  3.93084  2.96678  3.83228  2.35536  2.51740  2.66503  2.86671  2.83564  5.33246  4.01069    437 k - - -
          2.68618  4.42225  2.77519  2.73123  3.46354  2.40513  3.72494  3.29354  2.67741  2.69355  4.24690  2.90347  2.73739  3.18146  2.89801  2.37887  2.77519  2.98518  4.58477  3.61503
          0.02557  4.07496  4.79731  0.61958  0.77255  0.48576  0.95510
    415   3.21531  4.51120  4.92562  4.38822  3.35921  4.57080  4.99973  1.32377  4.26708  1.38686  3.15219  4.61727  4.80117  4.44408  4.41800  3.93527  3.45625  1.64585  5.38695  4.25801    438 i - - -
          2.68618  4.42225  2.77519  2.73123  3.46354  2.40513  3.72494  3.29354  2.67741  2.69355  4.24690  2.90347  2.73739  3.18146  2.89801  2.37887  2.77519  2.98518  4.58477  3.61503
          0.02557  4.07496  4.79731  0.61958  0.77255  0.48576  0.95510
    416   2.42133  4.58859  3.13575  2.19964  3.79726  3.47135  3.70559  2.40626  2.53790  2.82556  3.69104  3.08039  3.87028  2.91246  2.65920  2.71231  2.60854  2.86024  5.14669  3.86406    439 e - - -
          2.68618  4.42225  2.77519  2.73123  3.46354  2.40513  3.72494  3.29354  2.67741  2.69355  4.24690  2.90347  2.73739  3.18146  2.89801  2.37887  2.77519  2.98518  4.58477  3.61503
          0.02557  4.07496  4.79731  0.61958  0.77255  0.48576  0.95510
    417   2.44978  5.24677  2.09446  2.01581  4.55471  2.82151  3.66174  4.04037  2.50968  3.54053  4.32367  2.26928  3.81394  2.52861  3.03538  2.68794  3.00026  3.62241  5.69900  4.26291    440 e - - -
          2.68618  4.42225  2.77519  2.73123  3.46354  2.40513  3.72494  3.29354  2.67741  2.69355  4.24690  2.90347  2.73739  3.18146  2.89801  2.37887  2.77519  2.98518  4.58477  3.61503
          0.02557  4.07496  4.79731  0.61958  0.77255  0.48576  0.95510
    418   3.62275  4.88193  4.63372  4.31474  0.90720  4.39710  3.55980  3.24731  4.16117  2.56700  3.85456  4.11369  4.71373  4.15574  4.20535  3.77519  3.85092  3.19687  3.70767  1.71332    441 f - - -
          2.68618  4.42225  2.77519  2.73123  3.46354  2.40513  3.72494  3.29354  2.67741  2.69355  4.24690  2.90347  2.73739  3.18146  2.89801  2.37887  2.77519  2.98518  4.58477  3.61503
          0.02557  4.07496  4.79731  0.61958  0.77255  0.48576  0.95510
    419   3.32852  4.64797  4.89115  4.36340  3.17985  4.59293  4.93690  1.65301  4.18861  0.95807  2.99490  4.61892  4.80158  4.36061  4.32412  3.96980  3.56377  2.09852  5.26191  4.13568    442 l - - -
          2.68618  4.42225  2.77519  2.73123  3.46354  2.40513  3.72494  3.29354  2.67741  2.69355  4.24690  2.90347  2.73739  3.18146  2.89801  2.37887  2.77519  2.98518  4.58477  3.61503
          0.02557  4.07496  4.79731  0.61958  0.77255  0.48576  0.95510
    420   2.69918  4.94501  3.06627  2.48567  4.24482  3.47544  3.60625  3.65567  1.83152  3.20389  3.30969  2.98777  3.85881  2.30299  2.38486  2.47045  2.91631  3.31500  5.38256  4.07416    443 k - - -
          2.68618  4.42225  2.77519  2.73123  3.46354  2.40513  3.72494  3.29354  2.67741  2.69355  4.24690  2.90347  2.73739  3.18146  2.89801  2.37887  2.77519  2.98518  4.58477  3.61503
          0.02557  4.07496  4.79731  0.61958  0.77255  0.48576  0.95510
    421   3.05806  5.03990  3.05306  2.81594  4.23454  3.51031  3.97430  3.90133  2.62370  3.38293  4.40987  3.27567  4.06972  0.91255  2.90181  3.09946  3.35712  3.61978  5.47254  4.18183    444 q - - -
          2.68618  4.42225  2.77519  2.73123  3.46354  2.40513  3.72494  3.29354  2.67741  2.69355  4.24690  2.90347  2.73739  3.18146  2.89801  2.37887  2.77519  2.98518  4.58477  3.61503
          0.02557  4.07496  4.79731  0.61958  0.77255  0.48576  0.95510
    422   2.74804  5.06173  1.73228  2.29981  4.58759  1.88059  3.81394  4.07167  2.75587  3.62068  4.44218  2.84276  3.03211  2.97866  3.28404  2.72892  3.06803  3.63312  5.79252  4.38404    445 d - - -
          2.68618  4.42225  2.77519  2.73123  3.46354  2.40513  3.72494  3.29354  2.67741  2.69355  4.24690  2.90347  2.73739  3.18146  2.89801  2.37887  2.77519  2.98518  4.58477  3.61503
          0.02557  4.07496  4.79731  0.61958  0.77255  0.48576  0.95510
    423   2.45601  4.28961  4.29933  3.77701  3.56869  3.96288  4.51780  1.31969  3.67791  2.31200  3.44258  4.01498  4.38097  3.95706  3.91791  3.31066  2.70992  1.67380  5.27161  4.06693    446 i - - -
          2.68618  4.42225  2.77519  2.73123  3.46354  2.40513  3.72494  3.29354  2.67741  2.69355  4.24690  2.90347  2.73739  3.18146  2.89801  2.37887  2.77519  2.98518  4.58477  3.61503
          0.02557  4.07496  4.79731  0.61958  0.77255  0.48576  0.95510
    424   2.62386  4.93665  2.41607  2.34757  3.42201  2.96980  3.61926  3.65801  2.41251  3.22249  4.01786  2.24304  3.79833  2.75444  2.64831  2.62296  2.86269  3.29780  5.42221  4.05136    447 n - - -
          2.68618  4.42225  2.77519  2.73123  3.46354  2.40513  3.72494  3.29354  2.67741  2.69355  4.24690  2.90347  2.73739  3.18146  2.89801  2.37887  2.77519  2.98518  4.58477  3.61503
          0.02557  4.07496  4.79731  0.61958  0.77255  0.48576  0.95510
    425   2.15904  5.00188  2.56074  1.32442  4.44363  3.30147  3.81556  3.78565  2.67727  3.44133  4.31393  2.90829  3.87409  2.98772  3.13379  2.77315  3.07558  3.42791  5.68353  4.31255    448 e - - -
          2.68618  4.42225  2.77519  2.73123  3.46354  2.40513  3.72494  3.29354  2.67741  2.69355  4.24690  2.90347  2.73739  3.18146  2.89801  2.37887  2.77519  2.98518  4.58477  3.61503
          0.02557  4.07496  4.79731  0.61958  0.77255  0.48576  0.95510
    426   2.39450  4.73388  3.05907  2.50286  4.00658  3.42540  3.65029  3.40460  2.25301  3.02199  3.84917  3.00069  2.98146  2.81284  2.34771  2.65534  2.59077  2.80142  5.27265  3.96317    449 k - - -
          2.68618  4.42225  2.77519  2.73123  3.46354  2.40513  3.72494  3.29354  2.67741  2.69355  4.24690  2.90347  2.73739  3.18146  2.89801  2.37887  2.77519  2.98518  4.58477  3.61503
          0.02557  4.07496  4.79731  0.61958  0.77255  0.48576  0.95510
    427   2.19550  4.21120  3.59680  3.03235  2.95788  3.55370  3.87457  2.42736  2.97212  2.43803  3.34695  3.38740  3.35325  3.25845  3.28868  2.58433  2.56623  2.26841  4.84038  3.61986    450 a - - -
          2.68618  4.42225  2.77519  2.73123  3.46354  2.40513  3.72494  3.29354  2.67741  2.69355  4.24690  2.90347  2.73739  3.18146  2.89801  2.37887  2.77519  2.98518  4.58477  3.61503
          0.02557  4.07496  4.79731  0.61958  0.77255  0.48576  0.95510
    428   2.63265  4.90217  2.05839  2.36463  4.24584  3.33258  3.67866  3.68365  2.50698  2.90100  4.07518  2.89351  2.84139  2.82610  2.98817  2.20916  2.89724  3.31672  5.47942  4.11088    451 d - - -
          2.68618  4.42225  2.77519  2.73123  3.46354  2.40513  3.72494  3.29354  2.67741  2.69355  4.24690  2.90347  2.73739  3.18146  2.89801  2.37887  2.77519  2.98518  4.58477  3.61503
          0.08662  4.07496  2.71842  0.61958  0.77255  0.48576  0.95510
    429   2.80618  4.35106  3.12910  3.33880  1.74399  3.79187  3.72816  2.78580  3.25743  2.18290  3.41515  3.59084  4.15392  3.48984  3.51240  3.07419  3.03673  2.61630  3.18140  2.69056    452 f - - -
          2.68618  4.42225  2.77519  2.73123  3.46354  2.40513  3.72494  3.29354  2.67741  2.69355  4.24690  2.90347  2.73739  3.18146  2.89801  2.37887  2.77519  2.98518  4.58477  3.61503
          0.02716  4.01550  4.73785  0.61958  0.77255  0.54831  0.86257
    430   2.41718  5.05997  2.65630  1.83499  4.37295  3.34157  3.62252  3.82405  2.17796  3.35704  4.14961  2.56417  3.20889  2.75340  2.86291  2.65258  2.92260  3.44037  5.53356  4.15011    453 e - - -
          2.68618  4.42225  2.77519  2.73123  3.46354  2.40513  3.72494  3.29354  2.67741  2.69355  4.24690  2.90347  2.73739  3.18146  2.89801  2.37887  2.77519  2.98518  4.58477  3.61503
          0.02716  4.01550  4.73785  0.61958  0.77255  0.54831  0.86257
    431   2.21462  5.06913  2.61987  1.82450  4.38492  3.34046  3.64478  3.82695  2.17781  3.36959  4.17499  2.52383  3.81599  2.78349  2.87081  2.68657  2.95995  3.45169  5.55098  4.17370    454 e - - -
          2.68618  4.42225  2.77519  2.73123  3.46354  2.40513  3.72494  3.29354  2.67741  2.69355  4.24690  2.90347  2.73739  3.18146  2.89801  2.37887  2.77519  2.98518  4.58477  3.61503
          0.02716  4.01550  4.73785  0.61958  0.77255  0.54831  0.86257
    432   2.17925  4.36681  3.27383  2.77908  3.86734  3.24688  3.85259  3.22491  2.75434  2.55147  3.77950  3.16215  3.11754  3.08775  3.14213  1.90258  2.46475  2.89602  5.23425  3.97406    455 s - - -
          2.68618  4.42225  2.77519  2.73123  3.46354  2.40513  3.72494  3.29354  2.67741  2.69355  4.24690  2.90347  2.73739  3.18146  2.89801  2.37887  2.77519  2.98518  4.58477  3.61503
          0.02716  4.01550  4.73785  0.61958  0.77255  0.44855  1.01765
    433   2.40682  4.42471  3.29943  2.51456  3.59133  3.51552  3.75523  2.29296  2.66881  2.42112  3.52727  3.18703  3.90327  3.02144  2.73934  2.54721  2.82434  2.68771  4.99748  3.74371    456 i - - -
          2.68618  4.42225  2.77519  2.73123  3.46354  2.40513  3.72494  3.29354  2.67741  2.69355  4.24690  2.90347  2.73739  3.18146  2.89801  2.37887  2.77519  2.98518  4.58477  3.61503
          0.02557  4.07496  4.79731  0.61958  0.77255  0.48576  0.95510
    434   2.47563  5.13262  2.00777  2.08184  4.44105  3.33438  3.64107  3.90909  2.46038  3.43044  4.21334  2.81520  3.80413  2.47946  2.96722  2.42862  2.65330  3.50873  5.60226  4.19187    457 d - - -
          2.68618  4.42225  2.77519  2.73123  3.46354  2.40513  3.72494  3.29354  2.67741  2.69355  4.24690  2.90347  2.73739  3.18146  2.89801  2.37887  2.77519  2.98518  4.58477  3.61503
          0.02557  4.07496  4.79731  0.61958  0.77255  0.48576  0.95510
    435   2.47402  5.12738  2.33712  2.08767  4.43959  2.56260  3.64300  3.90797  2.46269  3.42964  4.21305  2.81675  3.80436  2.31739  2.96879  2.42784  2.94298  3.50748  5.60193  4.19250    458 e - - -
          2.68618  4.42225  2.77519  2.73123  3.46354  2.40513  3.72494  3.29354  2.67741  2.69355  4.24690  2.90347  2.73739  3.18146  2.89801  2.37887  2.77519  2.98518  4.58477  3.61503
          0.02557  4.07496  4.79731  0.61958  0.77255  0.48576  0.95510
    436   2.60732  4.46522  4.41858  3.88843  3.28474  4.16833  4.57696  1.92463  3.73982  1.12126  3.13047  4.15932  4.50142  3.99743  3.94648  3.51129  3.27958  2.08580  5.17446  4.01736    459 l - - -
          2.68618  4.42225  2.77519  2.73123  3.46354  2.40513  3.72494  3.29354  2.67741  2.69355  4.24690  2.90347  2.73739  3.18146  2.89801  2.37887  2.77519  2.98518  4.58477  3.61503
          0.02557  4.07496  4.79731  0.61958  0.77255  0.48576  0.95510
    437   2.62481  4.71672  3.10079  2.33228  3.93976  3.46567  3.64547  2.95238  2.07635  2.95895  3.79579  3.02326  3.84961  2.81752  2.40102  2.68706  2.63794  3.04068  3.89973  3.92152    460 k - - -
          2.68618  4.42225  2.77519  2.73123  3.46354  2.40513  3.72494  3.29354  2.67741  2.69355  4.24690  2.90347  2.73739  3.18146  2.89801  2.37887  2.77519  2.98518  4.58477  3.61503
          0.02557  4.07496  4.79731  0.61958  0.77255  0.48576  0.95510
    438   2.74007  5.08817  2.88135  2.21042  4.42503  3.43859  3.61294  3.85730  2.23689  3.36402  4.16034  2.58564  3.85480  2.49464  1.89252  2.49249  2.96312  3.48170  5.50563  4.16968    461 r - - -
          2.68618  4.42225  2.77519  2.73123  3.46354  2.40513  3.72494  3.29354  2.67741  2.69355  4.24690  2.90347  2.73739  3.18146  2.89801  2.37887  2.77519  2.98518  4.58477  3.61503
          0.02557  4.07496  4.79731  0.61958  0.77255  0.48576  0.95510
    439   2.84750  4.24371  4.46505  3.88237  3.10533  4.02134  4.31601  1.86365  3.73496  1.50461  3.05473  4.05153  4.33771  3.91096  3.86320  3.33118  3.07776  1.81842  3.52581  3.64071    462 l - - -
          2.68618  4.42225  2.77519  2.73123  3.46354  2.40513  3.72494  3.29354  2.67741  2.69355  4.24690  2.90347  2.73739  3.18146  2.89801  2.37887  2.77519  2.98518  4.58477  3.61503
          0.02557  4.07496  4.79731  0.61958  0.77255  0.48576  0.95510
    440   2.64207  4.20227  3.87204  3.32269  2.50021  3.67475  3.99967  2.53038  3.22311  1.66375  3.25492  3.60226  4.07381  3.48917  3.47200  2.62433  2.61787  2.36728  4.76306  3.50118    463 l - - -
          2.68618  4.42225  2.77519  2.73123  3.46354  2.40513  3.72494  3.29354  2.67741  2.69355  4.24690  2.90347  2.73739  3.18146  2.89801  2.37887  2.77519  2.98518  4.58477  3.61503
          0.02557  4.07496  4.79731  0.61958  0.77255  0.48576  0.95510
    441   2.67637  5.14301  2.42181  1.96223  4.45439  2.97523  3.12996  3.92997  2.41940  3.43635  4.20685  2.51925  3.16527  2.73754  2.92584  2.40555  2.91827  3.51836  5.59523  4.18076    464 e - - -
          2.68618  4.42225  2.77519  2.73123  3.46354  2.40513  3.72494  3.29354  2.67741  2.69355  4.24690  2.90347  2.73739  3.18146  2.89801  2.37887  2.77519  2.98518  4.58477  3.61503
          0.15715  4.07496  2.05239  0.61958  0.77255  0.48576  0.95510
    442   2.60956  4.86035  2.29226  2.32643  4.12696  2.88810  3.62459  3.56812  2.45706  3.15738  3.97165  2.60890  3.77966  2.77746  2.93634  2.62064  2.55094  3.22470  5.37954  3.23370    465 d - - -
          2.68618  4.42225  2.77519  2.73123  3.46354  2.40513  3.72494  3.29354  2.67741  2.69355  4.24690  2.90347  2.73739  3.18146  2.89801  2.37887  2.77519  2.98518  4.58477  3.61503
          0.02911  3.94693  4.66928  0.61958  0.77255  0.61184  0.78166
    443   2.66880  4.18195  3.93280  2.94683  2.75528  3.76420  4.05797  1.98677  3.26975  2.07920  2.74757  3.65744  4.11672  3.52202  3.51806  3.04509  2.90150  1.99268  4.81839  3.62173    466 i - - -
          2.68618  4.42225  2.77519  2.73123  3.46354  2.40513  3.72494  3.29354  2.67741  2.69355  4.24690  2.90347  2.73739  3.18146  2.89801  2.37887  2.77519  2.98518  4.58477  3.61503
          0.02911  3.94693  4.66928  0.61958  0.77255  0.61184  0.78166
    444   2.60112  4.82493  2.93888  2.25671  4.09802  3.39220  3.58996  3.51353  2.14138  3.09644  3.90810  2.92072  3.27100  2.73385  2.49736  2.39821  2.83184  2.85879  5.31459  3.98599    467 k - - -
          2.68618  4.42225  2.77519  2.73123  3.46354  2.40513  3.72494  3.29354  2.67741  2.69355  4.24690  2.90347  2.73739  3.18146  2.89801  2.37887  2.77519  2.98518  4.58477  3.61503
          0.18105  3.94693  1.92217  0.61958  0.77255  0.61184  0.78166
    445   2.64189  4.85490  2.75355  2.15813  4.17503  3.32678  3.59010  3.58525  2.28410  3.16202  3.99090  2.49268  3.78146  2.74349  2.36786  2.65449  2.55857  3.24646  5.36252  4.04051    468 e - - -
          2.68612  4.42233  2.77527  2.73113  3.46361  2.40495  3.72502  3.29331  2.67748  2.69346  4.24697  2.90354  2.73747  3.18154  2.89788  2.37894  2.77527  2.98526  4.58485  3.61511
          0.21378  1.64779        *  1.07717  0.41636  0.00000        *
//
