# Supplementary material for: T346Hunter: A Novel Web-Based Tool for the Prediction of Type III, Type IV and Type VI Secretion Systems in Bacterial Genomes
Source: PLoS One. 2015 Apr 13;10(4):e0119317. doi: 10.1371/journal.pone.0119317 (PMC4395097; doi:10.1371/journal.pone.0119317)
Supplement: S1 Data — (ZIP) [file pone.0119317.s009.zip › T346Hunter_profiles/flij.fasta]

>gi|400927248|ref|YP_001086720.2| flagellar protein FliJ [Clostridium difficile 630]
MDKNFKFRLQKVLDLKVKDEEEIKMEFAKIQQKKIDIETNLENLESNYSKYSISKNNDSIQNQKITINYL
LALNNSIMDLSEELDKSTNELEKARKQLISKQIERKSLEKLKEKKYGQYYKEENLKEQNTNDEFASMSYL
RNRQVL
>gi|551219814|ref|WP_022847751.1| flagellar export protein FliJ [Desulfurobacterium sp. TC5-1]
MKALSLFIKQRDLVIKKKEYKLRQVFDRIDALLKEVESLNRIYDRLKFDMQRGRTVAEIFEKNIYCHYVL
EEIKKKEEERSSLLKEAENLKRELAVLHGEKKAVEKFIMKLERERRKEELIQEGRLADEIFSRRFSDSSF
ND
>gi|322432992|ref|YP_004210241.1| hypothetical protein AciX9_4143 [Granulicella tundricola MP5ACTX9]
MAYRFSLATLLRLREIAEEREERALGQILQQIVQAKQRIETLRRHRIHLLALREADLQRQMAAAELHVSY
GQIHSLERMQQQAREQLIKLEDLRLKQMKVYEEAHRNKELLAGMREDHLDLYRREQTRQEQNIMDDNFAS
RRAMR
>gi|379734326|ref|YP_005327831.1| flagellar export protein FliJ [Blastococcus saxobsidens DD2]
MKQTRFRLQPVLELRRTEERTAAASAAAAATAAAEADRRATEHETALGSAELPRTMPAGSFVAAMVLLRT
AATDAADARALATASAEQAEAVRAEWTAAAQRTKGLERLAERHRLAQQHIADVAEERAADDLVTGRAVRV
AGLRGPTWRD
>gi|16078688|ref|NP_389507.1| flagellar FliJ protein [Bacillus subtilis subsp. subtilis str. 168]
MAYQFRFQKLLELKENEKDQSLSEYQQSVSEFENVAEKLYENMSKKELLEQNKEKKLKSGMSVQEMRHYQ
QFVSNLDNTIYHYQKLVIMKRNQMNQKQEILTEKNIEVKKFEKMREKQFKMFALEDKAAEMKEMDDISIK
QFMIQGH
>gi|333738537|gb|AEF84027.1| flagellar export protein FliJ [Treponema primitia ZAS-2]
MRRFRFALQKVLELREHVEAEAKIELGRAMGALNLIEQRIKTVAEQRNNAVAERFAPGRDFSEMQNYERY
IVRLDQTKEKLLKDASLAELDVAEKRDIYLEAARDRKVLDKVKERRTGEYRKEALAEENKELDEVAGRLL
QRSSPRMRDREG
>gi|83756567|gb|ABC44680.1| flagellar export protein FliJ [Salinibacter ruber DSM 13855]
MPPETDRPSPGGCTPPRPPSHCVLSLHSSLKMPGKKFRFSLQKVLELRQHETEKARQALADAERALEQKE
DALEQAEGHLAECRRRVDEARRQDPARIQQADAFRQAARQTVEETRDAVEACRERVEQARAELRERRRAE
EALEELRSQERDQHDREQKKASEAFFDEQATLRHDRTDEALSLL
>gi|1788252|gb|AAC75009.1| flagellar protein [Escherichia coli str. K-12 substr. MG1655]
MAEHGALATLKDLAEKEVEDAARLLGEMRRGCQQAEEQLKMLIDYQNEYRNNLNSDMSAGITSNRWINYQ
QFIQTLEKAITQHRQQLNQWTQKVDIALNSWREKKQRLQAWQTLQERQSTAALLAENRLDQKKMDEFAQR
AAMRKPE
