# Supplementary material for: T346Hunter: A Novel Web-Based Tool for the Prediction of Type III, Type IV and Type VI Secretion Systems in Bacterial Genomes
Source: PLoS One. 2015 Apr 13;10(4):e0119317. doi: 10.1371/journal.pone.0119317 (PMC4395097; doi:10.1371/journal.pone.0119317)
Supplement: S1 Data — (ZIP) [file pone.0119317.s009.zip › T346Hunter_profiles/flij.hmm]

HMMER3/f [3.1b1 | May 2013]
NAME  flij
LENG  148
ALPH  amino
RF    no
MM    no
CONS  yes
CS    no
MAP   yes
DATE  Wed Feb 12 13:42:09 2014
NSEQ  8
EFFN  3.378906
CKSUM 2798612013
STATS LOCAL MSV       -9.9384  0.70964
STATS LOCAL VITERBI  -10.7790  0.70964
STATS LOCAL FORWARD   -4.3467  0.70964
HMM          A        C        D        E        F        G        H        I        K        L        M        N        P        Q        R        S        T        V        W        Y   
            m->m     m->i     m->d     i->m     i->i     d->m     d->d
  COMPO   2.36122  4.81693  2.86388  2.24577  3.52943  3.39827  3.72709  3.19954  2.43411  2.44958  3.64969  3.08884  3.93179  2.68709  2.50838  2.76330  2.97512  3.00875  5.10966  3.77438
          2.68877  4.41199  2.77654  2.73263  3.46613  2.40600  3.72112  3.29613  2.67887  2.69270  4.23628  2.90606  2.72925  3.18406  2.89779  2.37728  2.77530  2.98624  4.58736  3.61762
          0.99684  1.29641  1.02877  3.02102  0.04998  0.00000        *
      1   2.85413  4.94763  2.19230  2.69448  4.26864  1.78417  3.98666  3.66502  2.88455  3.30843  1.88297  3.19796  4.06327  3.18029  3.34280  2.91476  3.13726  3.35006  5.59541  4.26882     34 g - - -
          2.68618  4.42225  2.77519  2.73123  3.46354  2.40513  3.72494  3.29354  2.67741  2.69355  4.24690  2.90347  2.73739  3.18146  2.89801  2.37887  2.77519  2.98518  4.58477  3.61503
          0.01529  4.58383  5.30617  0.61958  0.77255  0.39686  1.11604
      2   3.54119  5.59845  4.12994  3.34774  5.00730  4.20422  4.08816  4.32712  1.03965  3.78281  1.64817  3.72850  4.53942  3.22605  1.97646  3.55459  3.69277  4.03863  5.87986  4.72854     35 k - - -
          2.68618  4.42225  2.77519  2.73123  3.46354  2.40513  3.72494  3.29354  2.67741  2.69355  4.24690  2.90347  2.73739  3.18146  2.89801  2.37887  2.77519  2.98518  4.58477  3.61503
          0.01090  4.92003  5.64238  0.61958  0.77255  0.73028  0.65734
      3   1.70492  5.42232  3.24550  2.67722  4.78722  3.72999  3.86982  4.24160  1.73631  3.71024  4.47187  2.49412  4.11812  2.30298  2.32148  2.94695  3.20047  3.82672  5.82230  4.46256     36 a - - -
          2.68618  4.42225  2.77519  2.73123  3.46354  2.40513  3.72494  3.29354  2.67741  2.69355  4.24690  2.90347  2.73739  3.18146  2.89801  2.37887  2.77519  2.98518  4.58477  3.61503
          0.01090  4.92003  5.64238  0.61958  0.77255  0.73028  0.65734
      4   3.09406  4.69317  4.06149  2.49282  1.37144  4.07137  4.15004  3.17549  3.49605  2.85811  3.80547  3.86139  4.45176  3.75755  3.78270  3.35283  2.35648  2.97366  4.81484  1.96906     37 f - - -
          2.68618  4.42225  2.77519  2.73123  3.46354  2.40513  3.72494  3.29354  2.67741  2.69355  4.24690  2.90347  2.73739  3.18146  2.89801  2.37887  2.77519  2.98518  4.58477  3.61503
          0.01090  4.92003  5.64238  0.61958  0.77255  0.35855  1.19962
      5   3.37243  5.64865  3.78057  3.09803  5.07777  4.07000  2.65601  4.45419  1.97740  3.88836  2.70906  3.55497  4.42309  2.35533  1.09053  3.34877  3.55192  4.09345  5.94680  4.71346     38 r - - -
          2.68618  4.42225  2.77519  2.73123  3.46354  2.40513  3.72494  3.29354  2.67741  2.69355  4.24690  2.90347  2.73739  3.18146  2.89801  2.37887  2.77519  2.98518  4.58477  3.61503
          0.00985  5.02116  5.74350  0.61958  0.77255  0.48576  0.95510
      6   3.31177  5.06487  3.98273  3.61070  0.77786  2.53777  4.40741  3.73986  2.30004  3.38175  4.33711  3.94925  4.59522  3.87554  3.70233  3.49042  3.60816  3.49493  5.29072  3.81143     39 f - - -
          2.68618  4.42225  2.77519  2.73123  3.46354  2.40513  3.72494  3.29354  2.67741  2.69355  4.24690  2.90347  2.73739  3.18146  2.89801  2.37887  2.77519  2.98518  4.58477  3.61503
          0.00985  5.02116  5.74350  0.61958  0.77255  0.48576  0.95510
      7   1.44469  5.03451  3.83758  3.34432  4.92550  3.70836  4.43915  4.35694  3.14487  3.94484  4.74518  3.69954  4.31909  3.60916  1.54366  1.47471  3.35626  3.86619  6.12361  4.85825     40 a - - -
          2.68618  4.42225  2.77519  2.73123  3.46354  2.40513  3.72494  3.29354  2.67741  2.69355  4.24690  2.90347  2.73739  3.18146  2.89801  2.37887  2.77519  2.98518  4.58477  3.61503
          0.00985  5.02116  5.74350  0.61958  0.77255  0.48576  0.95510
      8   4.54134  5.68403  6.30228  5.81586  2.30204  5.83989  5.68619  2.96302  5.67223  0.34917  3.40785  5.93826  5.78077  5.39477  5.54059  5.31113  4.73146  3.32481  5.59085  4.29520     41 L - - -
          2.68618  4.42225  2.77519  2.73123  3.46354  2.40513  3.72494  3.29354  2.67741  2.69355  4.24690  2.90347  2.73739  3.18146  2.89801  2.37887  2.77519  2.98518  4.58477  3.61503
          0.00985  5.02116  5.74350  0.61958  0.77255  0.48576  0.95510
      9   1.79852  5.13124  3.53832  3.17895  4.97373  3.70304  4.41786  4.42730  3.20702  4.00601  4.80500  3.59718  4.31594  0.93264  3.60792  2.19775  3.39103  3.93289  6.18332  4.87193     42 q - - -
          2.68618  4.42225  2.77519  2.73123  3.46354  2.40513  3.72494  3.29354  2.67741  2.69355  4.24690  2.90347  2.73739  3.18146  2.89801  2.37887  2.77519  2.98518  4.58477  3.61503
          0.00985  5.02116  5.74350  0.61958  0.77255  0.48576  0.95510
     10   3.02637  5.20295  3.45028  2.88628  4.50838  3.81986  4.01447  3.90027  1.23066  2.53101  4.31685  3.38066  2.75323  3.16258  3.06360  3.06192  2.07811  3.57487  5.71448  4.40887     43 k - - -
          2.68618  4.42225  2.77519  2.73123  3.46354  2.40513  3.72494  3.29354  2.67741  2.69355  4.24690  2.90347  2.73739  3.18146  2.89801  2.37887  2.77519  2.98518  4.58477  3.61503
          0.00985  5.02116  5.74350  0.61958  0.77255  0.48576  0.95510
     11   3.84376  5.09461  5.80528  5.25200  2.38248  5.20265  5.51530  2.56162  5.10716  1.20872  3.53589  5.34961  5.38229  5.11609  5.10993  4.57546  4.07139  0.94484  5.70599  4.54597     44 v - - -
          2.68618  4.42225  2.77519  2.73123  3.46354  2.40513  3.72494  3.29354  2.67741  2.69355  4.24690  2.90347  2.73739  3.18146  2.89801  2.37887  2.77519  2.98518  4.58477  3.61503
          0.00985  5.02116  5.74350  0.61958  0.77255  0.48576  0.95510
     12   3.61021  4.99932  5.11776  4.52292  3.68000  4.76983  5.03412  2.06981  2.59431  0.64698  3.51622  4.74787  5.03806  4.48231  4.25677  4.10970  3.83249  2.79958  5.56917  4.46050     45 L - - -
          2.68618  4.42225  2.77519  2.73123  3.46354  2.40513  3.72494  3.29354  2.67741  2.69355  4.24690  2.90347  2.73739  3.18146  2.89801  2.37887  2.77519  2.98518  4.58477  3.61503
          0.00985  5.02116  5.74350  0.61958  0.77255  0.48576  0.95510
     13   3.13742  5.67518  1.93681  1.14311  5.01517  3.74872  4.03097  4.50726  2.17506  3.96957  4.73205  3.20721  4.21555  3.14491  2.49577  3.07374  3.37818  4.06611  6.09132  4.66443     46 e - - -
          2.68618  4.42225  2.77519  2.73123  3.46354  2.40513  3.72494  3.29354  2.67741  2.69355  4.24690  2.90347  2.73739  3.18146  2.89801  2.37887  2.77519  2.98518  4.58477  3.61503
          0.00985  5.02116  5.74350  0.61958  0.77255  0.48576  0.95510
     14   3.98851  5.46379  4.85145  4.46921  3.78649  4.87953  5.16062  3.18098  4.02662  0.43205  3.67195  4.79193  5.21438  2.47005  4.18743  4.36203  4.23038  3.38534  5.76471  4.58884     47 L - - -
          2.68618  4.42225  2.77519  2.73123  3.46354  2.40513  3.72494  3.29354  2.67741  2.69355  4.24690  2.90347  2.73739  3.18146  2.89801  2.37887  2.77519  2.98518  4.58477  3.61503
          0.00985  5.02116  5.74350  0.61958  0.77255  0.48576  0.95510
     15   2.46288  5.85499  4.31568  3.50191  5.45803  4.33436  4.18504  4.74171  1.54607  4.10639  4.97667  3.85888  4.67691  3.30865  0.78100  3.73035  3.88884  4.41026  6.08597  4.97795     48 r - - -
          2.68618  4.42225  2.77519  2.73123  3.46354  2.40513  3.72494  3.29354  2.67741  2.69355  4.24690  2.90347  2.73739  3.18146  2.89801  2.37887  2.77519  2.98518  4.58477  3.61503
          0.00985  5.02116  5.74350  0.61958  0.77255  0.48576  0.95510
     16   2.93879  5.43956  2.42790  1.47593  4.77807  3.68168  3.88877  4.26053  2.63101  3.74028  4.48498  3.14957  4.09038  2.01558  2.43618  2.89891  3.17169  2.82972  5.87263  4.46279     49 e - - -
          2.68618  4.42225  2.77519  2.73123  3.46354  2.40513  3.72494  3.29354  2.67741  2.69355  4.24690  2.90347  2.73739  3.18146  2.89801  2.37887  2.77519  2.98518  4.58477  3.61503
          0.00985  5.02116  5.74350  0.61958  0.77255  0.48576  0.95510
     17   2.91493  5.05934  3.34998  2.78931  4.28606  3.75365  1.96886  2.78523  1.95969  2.53028  4.13497  2.57314  4.14194  3.11502  3.18378  2.96416  2.45082  3.38458  5.56658  4.24793     50 k - - -
          2.68618  4.42225  2.77519  2.73123  3.46354  2.40513  3.72494  3.29354  2.67741  2.69355  4.24690  2.90347  2.73739  3.18146  2.89801  2.37887  2.77519  2.98518  4.58477  3.61503
          0.00985  5.02116  5.74350  0.61958  0.77255  0.48576  0.95510
     18   2.40977  5.49929  2.35530  1.14293  4.81119  3.74484  4.07033  4.21504  2.90574  3.80107  4.59958  3.23836  4.22186  3.20387  3.41473  3.07655  3.35760  2.11440  6.00074  4.59684     51 e - - -
          2.68618  4.42225  2.77519  2.73123  3.46354  2.40513  3.72494  3.29354  2.67741  2.69355  4.24690  2.90347  2.73739  3.18146  2.89801  2.37887  2.77519  2.98518  4.58477  3.61503
          0.00985  5.02116  5.74350  0.61958  0.77255  0.48576  0.95510
     19   2.91706  5.06175  3.34010  1.52767  4.29554  3.75547  3.96492  2.66611  2.27965  3.30942  4.14088  3.30100  4.14684  3.12588  3.21790  2.96779  2.07272  2.58883  5.58411  4.26155     52 e - - -
          2.68618  4.42225  2.77519  2.73123  3.46354  2.40513  3.72494  3.29354  2.67741  2.69355  4.24690  2.90347  2.73739  3.18146  2.89801  2.37887  2.77519  2.98518  4.58477  3.61503
          0.00985  5.02116  5.74350  0.61958  0.77255  0.48576  0.95510
     20   2.40037  5.48426  2.44290  1.27973  4.82701  3.69315  3.91064  4.31268  2.15942  3.78547  4.53073  3.15853  4.11080  3.01327  2.42770  2.92676  3.20535  3.87468  5.91256  4.49922     53 e - - -
          2.68618  4.42225  2.77519  2.73123  3.46354  2.40513  3.72494  3.29354  2.67741  2.69355  4.24690  2.90347  2.73739  3.18146  2.89801  2.37887  2.77519  2.98518  4.58477  3.61503
          0.00985  5.02116  5.74350  0.61958  0.77255  0.48576  0.95510
     21   2.91513  5.42359  2.50243  1.91446  4.77124  3.67592  3.86431  4.25520  1.62316  3.72670  4.46547  3.14285  4.07368  2.40823  2.49933  2.87574  2.46548  3.81601  5.85103  4.44359     54 k - - -
          2.68618  4.42225  2.77519  2.73123  3.46354  2.40513  3.72494  3.29354  2.67741  2.69355  4.24690  2.90347  2.73739  3.18146  2.89801  2.37887  2.77519  2.98518  4.58477  3.61503
          0.00985  5.02116  5.74350  0.61958  0.77255  0.48576  0.95510
     22   1.34747  5.15500  3.27153  2.28092  4.42401  3.72553  3.94421  2.82939  2.21408  3.43456  4.24063  3.25684  4.12760  3.08689  3.18418  2.37900  3.15473  3.50439  5.66350  4.32125     55 a - - -
          2.68618  4.42225  2.77519  2.73123  3.46354  2.40513  3.72494  3.29354  2.67741  2.69355  4.24690  2.90347  2.73739  3.18146  2.89801  2.37887  2.77519  2.98518  4.58477  3.61503
          0.00985  5.02116  5.74350  0.61958  0.77255  0.48576  0.95510
     23   1.99236  5.39911  3.25909  1.89499  4.73736  3.74423  3.90088  4.19076  1.86952  2.72125  4.44923  3.22343  4.13283  3.00831  1.99912  2.95149  3.20103  3.78742  5.82140  4.45448     56 k - - -
          2.68618  4.42225  2.77519  2.73123  3.46354  2.40513  3.72494  3.29354  2.67741  2.69355  4.24690  2.90347  2.73739  3.18146  2.89801  2.37887  2.77519  2.98518  4.58477  3.61503
          0.00985  5.02116  5.74350  0.61958  0.77255  0.48576  0.95510
     24   2.31805  4.85775  3.48663  2.92466  4.03768  3.79401  4.01628  2.64830  2.89717  3.08898  2.87087  3.40408  4.17936  2.09960  2.18000  2.42227  3.13128  3.15640  5.40357  2.81986     57 q - - -
          2.68618  4.42225  2.77519  2.73123  3.46354  2.40513  3.72494  3.29354  2.67741  2.69355  4.24690  2.90347  2.73739  3.18146  2.89801  2.37887  2.77519  2.98518  4.58477  3.61503
          0.00985  5.02116  5.74350  0.61958  0.77255  0.48576  0.95510
     25   1.75777  5.30000  3.18484  1.69353  4.60676  3.69529  3.89921  4.05817  2.17731  2.70725  4.36363  3.18860  4.09623  3.01550  3.12612  2.32711  3.15016  3.67157  5.76775  4.38972     58 e - - -
          2.68618  4.42225  2.77519  2.73123  3.46354  2.40513  3.72494  3.29354  2.67741  2.69355  4.24690  2.90347  2.73739  3.18146  2.89801  2.37887  2.77519  2.98518  4.58477  3.61503
          0.00985  5.02116  5.74350  0.61958  0.77255  0.48576  0.95510
     26   2.34125  4.68088  5.05434  4.48666  2.40670  4.44792  4.55479  2.92422  4.30807  0.85923  3.55133  4.51400  4.77660  4.41529  4.35470  3.76551  3.54079  2.85035  4.92466  2.48104     59 l - - -
          2.68618  4.42225  2.77519  2.73123  3.46354  2.40513  3.72494  3.29354  2.67741  2.69355  4.24690  2.90347  2.73739  3.18146  2.89801  2.37887  2.77519  2.98518  4.58477  3.61503
          0.00985  5.02116  5.74350  0.61958  0.77255  0.48576  0.95510
     27   1.39060  5.26069  3.38776  2.88330  4.74275  1.81151  4.07753  4.17840  2.76878  3.72267  4.51505  3.37679  4.21943  2.42340  2.35589  3.03474  3.28432  3.77771  5.89455  4.56325     60 a - - -
          2.68618  4.42225  2.77519  2.73123  3.46354  2.40513  3.72494  3.29354  2.67741  2.69355  4.24690  2.90347  2.73739  3.18146  2.89801  2.37887  2.77519  2.98518  4.58477  3.61503
          0.00985  5.02116  5.74350  0.61958  0.77255  0.48576  0.95510
     28   2.34121  5.43370  2.07552  2.17449  4.77897  3.67526  3.87245  4.26436  2.20490  3.73694  4.47638  3.14171  4.07790  1.78081  2.49472  2.88189  3.15430  3.82487  5.86301  4.45230     61 q - - -
          2.68618  4.42225  2.77519  2.73123  3.46354  2.40513  3.72494  3.29354  2.67741  2.69355  4.24690  2.90347  2.73739  3.18146  2.89801  2.37887  2.77519  2.98518  4.58477  3.61503
          0.00985  5.02116  5.74350  0.61958  0.77255  0.48576  0.95510
     29   1.40937  4.43091  4.64098  4.05695  3.56470  4.12983  4.49295  1.86164  3.91509  2.60379  2.58585  4.19551  4.50880  4.11332  4.04798  2.53909  3.23819  2.02011  5.10699  3.92034     62 a - - -
          2.68618  4.42225  2.77519  2.73123  3.46354  2.40513  3.72494  3.29354  2.67741  2.69355  4.24690  2.90347  2.73739  3.18146  2.89801  2.37887  2.77519  2.98518  4.58477  3.61503
          0.00985  5.02116  5.74350  0.61958  0.77255  0.48576  0.95510
     30   2.31362  4.78048  3.56388  2.01250  2.76174  3.81867  4.05045  3.31951  2.97369  2.44156  2.82622  3.46260  4.20235  2.59590  2.60089  3.04535  3.13095  2.44808  5.33920  4.07380     63 e - - -
          2.68618  4.42225  2.77519  2.73123  3.46354  2.40513  3.72494  3.29354  2.67741  2.69355  4.24690  2.90347  2.73739  3.18146  2.89801  2.37887  2.77519  2.98518  4.58477  3.61503
          0.00985  5.02116  5.74350  0.61958  0.77255  0.48576  0.95510
     31   2.90793  5.39960  2.45938  2.59623  4.74246  2.77794  3.86839  4.22326  2.60570  3.70571  4.44836  3.14328  4.07150  2.09508  1.80920  2.35635  2.46364  3.79069  5.83956  4.43326     64 r - - -
          2.68618  4.42225  2.77519  2.73123  3.46354  2.40513  3.72494  3.29354  2.67741  2.69355  4.24690  2.90347  2.73739  3.18146  2.89801  2.37887  2.77519  2.98518  4.58477  3.61503
          0.00985  5.02116  5.74350  0.61958  0.77255  0.48576  0.95510
     32   1.53491  5.41256  3.17368  2.19461  4.75662  2.74882  3.87694  4.23001  2.18693  3.71046  4.45825  3.16876  4.09259  2.43722  2.40536  2.89975  3.16315  3.80369  5.84004  4.44612     65 a - - -
          2.68618  4.42225  2.77519  2.73123  3.46354  2.40513  3.72494  3.29354  2.67741  2.69355  4.24690  2.90347  2.73739  3.18146  2.89801  2.37887  2.77519  2.98518  4.58477  3.61503
          0.00985  5.02116  5.74350  0.61958  0.77255  0.48576  0.95510
     33   2.28524  2.84819  4.76841  4.16336  2.56120  4.09964  4.42788  1.85826  2.79974  1.51872  3.44322  4.21545  4.46263  4.13553  4.03575  3.40587  3.17448  2.54979  4.96203  3.78347     66 l - - -
          2.68618  4.42225  2.77519  2.73123  3.46354  2.40513  3.72494  3.29354  2.67741  2.69355  4.24690  2.90347  2.73739  3.18146  2.89801  2.37887  2.77519  2.98518  4.58477  3.61503
          0.00985  5.02116  5.74350  0.61958  0.77255  0.48576  0.95510
     34   2.33846  5.35483  2.47312  1.65690  4.67766  3.67076  3.86578  2.97156  2.61274  3.65060  4.40207  2.53626  4.06756  2.41854  3.10271  2.86778  3.12785  2.82874  5.80087  4.40221     67 e - - -
          2.68618  4.42225  2.77519  2.73123  3.46354  2.40513  3.72494  3.29354  2.67741  2.69355  4.24690  2.90347  2.73739  3.18146  2.89801  2.37887  2.77519  2.98518  4.58477  3.61503
          0.00985  5.02116  5.74350  0.61958  0.77255  0.48576  0.95510
     35   2.33937  5.44213  2.48411  2.13480  4.77492  3.68026  3.89801  4.25739  2.65373  2.77884  4.48919  2.49048  4.09426  1.55599  3.15069  2.90471  3.17896  3.82675  5.87973  4.46737     68 q - - -
          2.68618  4.42225  2.77519  2.73123  3.46354  2.40513  3.72494  3.29354  2.67741  2.69355  4.24690  2.90347  2.73739  3.18146  2.89801  2.37887  2.77519  2.98518  4.58477  3.61503
          0.00985  5.02116  5.74350  0.61958  0.77255  0.48576  0.95510
     36   1.66956  4.54018  4.31573  3.73948  3.67694  4.11853  4.42268  1.88079  2.09477  2.12889  3.64855  4.02342  4.48516  3.89995  3.87514  3.39961  3.25996  2.08627  5.20953  4.00698     69 a - - -
          2.68618  4.42225  2.77519  2.73123  3.46354  2.40513  3.72494  3.29354  2.67741  2.69355  4.24690  2.90347  2.73739  3.18146  2.89801  2.37887  2.77519  2.98518  4.58477  3.61503
          0.00985  5.02116  5.74350  0.61958  0.77255  0.48576  0.95510
     37   2.38057  5.45920  2.38828  1.27083  4.78569  3.69303  3.92376  4.26361  2.23708  2.67786  4.51030  3.16303  4.11596  3.03158  3.18318  2.93420  3.20968  3.84012  5.90004  4.48939     70 e - - -
          2.68618  4.42225  2.77519  2.73123  3.46354  2.40513  3.72494  3.29354  2.67741  2.69355  4.24690  2.90347  2.73739  3.18146  2.89801  2.37887  2.77519  2.98518  4.58477  3.61503
          0.00985  5.02116  5.74350  0.61958  0.77255  0.48576  0.95510
     38   2.91545  5.42712  2.08330  1.88500  4.77319  3.67263  3.86671  4.25872  2.15106  3.73080  4.46922  3.13915  4.07305  2.08526  2.43391  2.87530  2.53706  3.81864  5.85633  4.44590     71 e - - -
          2.68618  4.42225  2.77519  2.73123  3.46354  2.40513  3.72494  3.29354  2.67741  2.69355  4.24690  2.90347  2.73739  3.18146  2.89801  2.37887  2.77519  2.98518  4.58477  3.61503
          0.00985  5.02116  5.74350  0.61958  0.77255  0.48576  0.95510
     39   1.99927  5.44121  3.19519  2.16485  4.79609  3.71258  3.88083  4.26969  2.14867  3.73838  4.48455  2.53921  4.10549  2.40089  1.78454  2.91635  3.18049  3.83826  5.85663  4.46667     72 r - - -
          2.68618  4.42225  2.77519  2.73123  3.46354  2.40513  3.72494  3.29354  2.67741  2.69355  4.24690  2.90347  2.73739  3.18146  2.89801  2.37887  2.77519  2.98518  4.58477  3.61503
          0.00985  5.02116  5.74350  0.61958  0.77255  0.48576  0.95510
     40   2.39308  4.85509  5.54261  4.98895  3.87230  4.93189  5.38073  1.59419  4.84826  0.96863  3.70311  5.08050  5.20085  4.97868  4.91023  4.29046  3.81433  1.78647  5.75540  4.61614     73 l - - -
          2.68618  4.42225  2.77519  2.73123  3.46354  2.40513  3.72494  3.29354  2.67741  2.69355  4.24690  2.90347  2.73739  3.18146  2.89801  2.37887  2.77519  2.98518  4.58477  3.61503
          0.00985  5.02116  5.74350  0.61958  0.77255  0.48576  0.95510
     41   2.99060  5.41100  3.17396  1.26904  4.72698  3.73161  3.92947  4.19106  1.87572  3.69842  4.46794  3.21242  4.14048  3.04292  3.09663  2.96375  2.45611  3.79151  5.84628  2.93090     74 e - - -
          2.68618  4.42225  2.77519  2.73123  3.46354  2.40513  3.72494  3.29354  2.67741  2.69355  4.24690  2.90347  2.73739  3.18146  2.89801  2.37887  2.77519  2.98518  4.58477  3.61503
          0.00985  5.02116  5.74350  0.61958  0.77255  0.48576  0.95510
     42   2.89724  5.35232  3.14939  1.87781  4.67596  3.67264  3.86711  4.14629  2.61200  3.64880  2.99354  2.54623  4.06925  2.03799  3.09981  2.32268  2.16069  3.73187  5.79942  4.40229     75 e - - -
          2.68618  4.42225  2.77519  2.73123  3.46354  2.40513  3.72494  3.29354  2.67741  2.69355  4.24690  2.90347  2.73739  3.18146  2.89801  2.37887  2.77519  2.98518  4.58477  3.61503
          0.00985  5.02116  5.74350  0.61958  0.77255  0.48576  0.95510
     43   1.93999  4.57733  3.91451  3.35497  3.70785  3.92149  2.78204  3.05812  3.28869  1.46090  3.69156  2.70240  4.30823  3.58454  3.60545  3.18456  3.15858  2.30821  5.17444  3.95015     76 l - - -
          2.68618  4.42225  2.77519  2.73123  3.46354  2.40513  3.72494  3.29354  2.67741  2.69355  4.24690  2.90347  2.73739  3.18146  2.89801  2.37887  2.77519  2.98518  4.58477  3.61503
          0.00985  5.02116  5.74350  0.61958  0.77255  0.48576  0.95510
     44   2.38780  5.19420  3.23675  1.48733  4.46304  3.70468  3.90210  2.83717  2.67288  3.46534  2.95134  2.50109  4.09668  3.03230  2.54149  2.90499  3.12781  3.54185  5.67594  4.31883     77 e - - -
          2.68618  4.42225  2.77519  2.73123  3.46354  2.40513  3.72494  3.29354  2.67741  2.69355  4.24690  2.90347  2.73739  3.18146  2.89801  2.37887  2.77519  2.98518  4.58477  3.61503
          0.00985  5.02116  5.74350  0.61958  0.77255  0.48576  0.95510
     45   2.92005  5.41763  2.48124  2.18857  4.75901  2.23581  3.87919  4.24198  2.62547  3.72380  4.46681  3.14293  4.07847  2.98028  2.09525  2.02924  2.46208  3.80789  5.85803  4.44769     78 s - - -
          2.68640  4.42247  2.77541  2.73145  3.46375  2.40534  3.72373  3.29376  2.67655  2.69376  4.24711  2.90368  2.73761  3.18078  2.89760  2.37908  2.77541  2.98540  4.58498  3.61387
          0.45262  1.32931  2.30877  0.68426  0.70212  0.48576  0.95510
     46   2.29490  5.28587  3.11769  2.15724  4.59523  3.64112  2.25046  2.90648  2.58900  3.57512  4.33773  2.10571  4.03935  2.39934  3.07219  2.84407  3.09693  3.65760  5.73927  4.35101     81 n - - -
          2.68618  4.42225  2.77519  2.73123  3.46354  2.40513  3.72494  3.29354  2.67741  2.69355  4.24690  2.90347  2.73739  3.18146  2.89801  2.37887  2.77519  2.98518  4.58477  3.61503
          0.01090  4.92003  5.64238  0.61958  0.77255  0.73028  0.65734
     47   2.92472  4.87990  3.49847  2.32568  4.00824  3.80089  2.81359  3.44849  2.80939  1.46519  3.96747  3.40507  4.18434  3.21339  2.47942  3.03406  3.15154  3.18510  5.36993  2.83224     82 l - - -
          2.68618  4.42225  2.77519  2.73123  3.46354  2.40513  3.72494  3.29354  2.67741  2.69355  4.24690  2.90347  2.73739  3.18146  2.89801  2.37887  2.77519  2.98518  4.58477  3.61503
          0.01090  4.92003  5.64238  0.61958  0.77255  0.35855  1.19962
     48   1.94751  4.54555  3.93633  3.36639  3.67202  2.72141  4.19424  2.36011  3.30530  1.93176  3.65561  2.74270  4.30092  3.58853  3.61810  2.51200  3.14041  2.81312  5.14046  2.78176     83 l - - -
          2.68618  4.42225  2.77519  2.73123  3.46354  2.40513  3.72494  3.29354  2.67741  2.69355  4.24690  2.90347  2.73739  3.18146  2.89801  2.37887  2.77519  2.98518  4.58477  3.61503
          0.00985  5.02116  5.74350  0.61958  0.77255  0.48576  0.95510
     49   2.89619  5.36058  3.15982  1.66035  4.68927  3.67410  3.86045  4.16140  2.20725  2.79921  4.40634  2.53901  4.06726  2.96324  2.48016  2.32308  3.12671  3.74264  5.80132  2.93195     84 e - - -
          2.68618  4.42225  2.77519  2.73123  3.46354  2.40513  3.72494  3.29354  2.67741  2.69355  4.24690  2.90347  2.73739  3.18146  2.89801  2.37887  2.77519  2.98518  4.58477  3.61503
          0.00985  5.02116  5.74350  0.61958  0.77255  0.48576  0.95510
     50   1.76819  2.44440  2.50505  2.69557  4.43815  3.70796  3.91771  3.86966  2.70285  3.44840  4.24575  2.54314  4.10527  2.45500  3.17557  2.91582  3.13498  3.52314  5.66719  2.99956     85 a - - -
          2.68618  4.42225  2.77519  2.73123  3.46354  2.40513  3.72494  3.29354  2.67741  2.69355  4.24690  2.90347  2.73739  3.18146  2.89801  2.37887  2.77519  2.98518  4.58477  3.61503
          0.00985  5.02116  5.74350  0.61958  0.77255  0.48576  0.95510
     51   2.90635  5.26419  3.21353  2.18983  4.55644  3.69962  3.89110  4.00158  2.63945  2.73824  4.32247  2.13914  4.09265  3.01042  1.78990  2.39547  3.13696  2.75767  5.72985  4.36019     86 r - - -
          2.68618  4.42225  2.77519  2.73123  3.46354  2.40513  3.72494  3.29354  2.67741  2.69355  4.24690  2.90347  2.73739  3.18146  2.89801  2.37887  2.77519  2.98518  4.58477  3.61503
          0.00985  5.02116  5.74350  0.61958  0.77255  0.48576  0.95510
     52   2.38789  4.79840  3.81404  3.21626  3.95570  3.94547  4.13609  2.53708  2.33315  1.64597  3.88790  3.63081  4.31910  3.41131  1.75119  3.20042  3.23910  3.06570  5.35220  4.12139     87 l - - -
          2.68618  4.42225  2.77519  2.73123  3.46354  2.40513  3.72494  3.29354  2.67741  2.69355  4.24690  2.90347  2.73739  3.18146  2.89801  2.37887  2.77519  2.98518  4.58477  3.61503
          0.00985  5.02116  5.74350  0.61958  0.77255  0.48576  0.95510
     53   2.92582  5.42678  3.14793  1.68286  4.77513  3.68514  3.87050  4.25605  2.14003  3.72847  4.46989  2.50620  2.82530  2.96924  2.05555  2.38389  3.15577  3.81990  5.85271  4.44969     88 e - - -
          2.68618  4.42225  2.77519  2.73123  3.46354  2.40513  3.72494  3.29354  2.67741  2.69355  4.24690  2.90347  2.73739  3.18146  2.89801  2.37887  2.77519  2.98518  4.58477  3.61503
          0.00985  5.02116  5.74350  0.61958  0.77255  0.48576  0.95510
     54   2.38764  4.90632  3.46376  2.90063  2.80798  3.78880  4.00626  3.48588  2.00199  3.14455  3.99614  3.38590  4.17608  3.21053  2.12096  2.41407  3.14108  2.08699  5.44642  4.15903     89 k - - -
          2.68618  4.42225  2.77519  2.73123  3.46354  2.40513  3.72494  3.29354  2.67741  2.69355  4.24690  2.90347  2.73739  3.18146  2.89801  2.37887  2.77519  2.98518  4.58477  3.61503
          0.00985  5.02116  5.74350  0.61958  0.77255  0.48576  0.95510
     55   2.97782  5.41121  1.34568  2.63372  3.01282  3.70188  3.94015  4.18698  2.22571  3.70387  4.47190  2.51454  4.12719  3.05609  3.20935  2.94847  2.45323  3.78490  5.86644  4.46691     90 d - - -
          2.68618  4.42225  2.77519  2.73123  3.46354  2.40513  3.72494  3.29354  2.67741  2.69355  4.24690  2.90347  2.73739  3.18146  2.89801  2.37887  2.77519  2.98518  4.58477  3.61503
          0.00985  5.02116  5.74350  0.61958  0.77255  0.48576  0.95510
     56   2.37346  4.85131  3.50069  1.98391  4.02506  3.81279  4.04949  3.39503  2.94510  2.07451  1.89646  2.64913  4.20462  3.27901  3.36011  3.04637  3.15493  3.13928  5.40596  4.13074     91 m - - -
          2.68618  4.42225  2.77519  2.73123  3.46354  2.40513  3.72494  3.29354  2.67741  2.69355  4.24690  2.90347  2.73739  3.18146  2.89801  2.37887  2.77519  2.98518  4.58477  3.61503
          0.00985  5.02116  5.74350  0.61958  0.77255  0.48576  0.95510
     57   2.00253  5.40669  2.52021  2.59361  4.74710  3.67063  3.87310  4.22881  2.19363  3.71191  4.45497  3.14196  2.34221  2.04666  3.10886  2.35445  3.14585  3.79619  5.84689  4.43838     92 a - - -
          2.68618  4.42225  2.77519  2.73123  3.46354  2.40513  3.72494  3.29354  2.67741  2.69355  4.24690  2.90347  2.73739  3.18146  2.89801  2.37887  2.77519  2.98518  4.58477  3.61503
          0.00985  5.02116  5.74350  0.61958  0.77255  0.48576  0.95510
     58   1.76036  5.05533  3.66736  3.16616  4.88024  2.53161  4.32765  4.32671  3.07953  3.89703  4.67965  3.57367  4.25533  3.47985  1.33332  1.84072  3.29269  3.83704  6.07414  4.77219     93 r - - -
          2.68618  4.42225  2.77519  2.73123  3.46354  2.40513  3.72494  3.29354  2.67741  2.69355  4.24690  2.90347  2.73739  3.18146  2.89801  2.37887  2.77519  2.98518  4.58477  3.61503
          0.00985  5.02116  5.74350  0.61958  0.77255  0.48576  0.95510
     59   3.13645  5.29122  3.55793  2.98107  4.60723  1.50597  4.04852  2.75535  2.62625  3.56850  4.40169  3.45907  4.30073  2.45555  1.61298  3.16896  3.35899  3.67845  5.76124  4.48138     94 g - - -
          2.68618  4.42225  2.77519  2.73123  3.46354  2.40513  3.72494  3.29354  2.67741  2.69355  4.24690  2.90347  2.73739  3.18146  2.89801  2.37887  2.77519  2.98518  4.58477  3.61503
          0.21128  5.02116  1.69360  0.61958  0.77255  0.48576  0.95510
     60   2.94472  4.81474  3.62588  3.03544  3.95629  3.84064  4.01923  2.44956  2.78667  2.92605  2.14817  3.47875  4.21497  1.66690  2.31865  3.08827  3.16734  3.08265  5.34406  4.09927     95 q - - -
          2.68618  4.42225  2.77519  2.73123  3.46354  2.40513  3.72494  3.29354  2.67741  2.69355  4.24690  2.90347  2.73739  3.18146  2.89801  2.37887  2.77519  2.98518  4.58477  3.61503
          0.11980  4.82191  2.25520  0.61958  0.77255  0.57167  0.83145
     61   2.20075  5.15341  1.48792  2.76088  4.76996  3.57693  4.09312  4.22764  2.93042  3.78359  4.56647  3.26216  4.11983  3.23455  3.41629  2.17925  1.80375  3.77410  5.96589  4.59501     96 d - - -
          2.68618  4.42225  2.77519  2.73123  3.46354  2.40513  3.72494  3.29354  2.67741  2.69355  4.24690  2.90347  2.73739  3.18146  2.89801  2.37887  2.77519  2.98518  4.58477  3.61503
          0.01201  4.82398  5.54633  0.61958  0.77255  0.90144  0.52085
     62   2.21782  4.41457  4.08648  3.53036  2.56068  3.81549  4.25026  2.93296  3.45053  2.68983  3.60271  3.79784  2.09149  3.70833  3.70987  2.33841  3.08266  1.74030  5.09458  3.88851     97 v - - -
          2.68618  4.42225  2.77519  2.73123  3.46354  2.40513  3.72494  3.29354  2.67741  2.69355  4.24690  2.90347  2.73739  3.18146  2.89801  2.37887  2.77519  2.98518  4.58477  3.61503
          0.01201  4.82398  5.54633  0.61958  0.77255  0.90144  0.52085
     63   1.26346  5.14242  3.15788  2.73521  4.65672  3.59889  4.01452  4.10891  2.80617  3.66381  4.45062  2.36172  4.09852  2.32630  3.26919  2.22978  3.17434  3.68928  5.84940  4.48992     98 a - - -
          2.68618  4.42225  2.77519  2.73123  3.46354  2.40513  3.72494  3.29354  2.67741  2.69355  4.24690  2.90347  2.73739  3.18146  2.89801  2.37887  2.77519  2.98518  4.58477  3.61503
          0.01201  4.82398  5.54633  0.61958  0.77255  0.29291  1.37078
     64   3.07472  5.55571  3.11138  1.38598  4.91466  3.75361  3.98078  4.38887  2.68609  3.85985  4.62201  2.49435  4.18794  3.09086  1.68920  2.32043  3.30912  3.96059  5.98091  4.58629     99 e - - -
          2.68618  4.42225  2.77519  2.73123  3.46354  2.40513  3.72494  3.29354  2.67741  2.69355  4.24690  2.90347  2.73739  3.18146  2.89801  2.37887  2.77519  2.98518  4.58477  3.61503
          0.00985  5.02116  5.74350  0.61958  0.77255  0.48576  0.95510
     65   3.04822  4.42429  4.93887  4.33008  2.46363  4.21740  4.53443  1.53680  4.13249  1.96867  2.06866  4.35480  4.56363  2.83193  4.16019  3.52874  3.27833  2.63326  2.91206  3.83845    100 i - - -
          2.68618  4.42225  2.77519  2.73123  3.46354  2.40513  3.72494  3.29354  2.67741  2.69355  4.24690  2.90347  2.73739  3.18146  2.89801  2.37887  2.77519  2.98518  4.58477  3.61503
          0.00985  5.02116  5.74350  0.61958  0.77255  0.48576  0.95510
     66   2.90916  4.95450  3.42042  2.85711  2.83021  3.77570  2.89001  2.68167  2.33108  3.19379  4.03703  3.35197  4.16182  1.81509  2.54366  2.99076  3.13931  2.50690  5.48133  4.18334    101 q - - -
          2.68618  4.42225  2.77519  2.73123  3.46354  2.40513  3.72494  3.29354  2.67741  2.69355  4.24690  2.90347  2.73739  3.18146  2.89801  2.37887  2.77519  2.98518  4.58477  3.61503
          0.00985  5.02116  5.74350  0.61958  0.77255  0.48576  0.95510
     67   2.33589  5.26631  3.19176  2.18361  4.55945  3.68502  2.84294  2.92740  2.63797  3.54898  4.32144  2.15766  4.07801  2.04929  3.11920  2.88092  3.12212  2.78566  5.73129  4.35438    102 q - - -
          2.68618  4.42225  2.77519  2.73123  3.46354  2.40513  3.72494  3.29354  2.67741  2.69355  4.24690  2.90347  2.73739  3.18146  2.89801  2.37887  2.77519  2.98518  4.58477  3.61503
          0.00985  5.02116  5.74350  0.61958  0.77255  0.48576  0.95510
     68   1.67036  4.95527  3.44537  2.89853  4.20485  3.76305  4.03066  3.60333  2.27595  3.24861  4.09024  3.38359  4.17695  3.22144  3.29703  2.41859  2.50214  3.30851  5.53163  1.97518    103 a - - -
          2.68618  4.42225  2.77519  2.73123  3.46354  2.40513  3.72494  3.29354  2.67741  2.69355  4.24690  2.90347  2.73739  3.18146  2.89801  2.37887  2.77519  2.98518  4.58477  3.61503
          0.00985  5.02116  5.74350  0.61958  0.77255  0.48576  0.95510
     69   2.89089  5.30744  2.11482  2.21711  4.61448  3.67675  3.87046  2.95105  2.62292  3.59635  2.92120  2.48337  4.07091  2.07270  3.10879  2.87185  3.12231  3.67759  5.76307  3.04466    104 q - - -
          2.68618  4.42225  2.77519  2.73123  3.46354  2.40513  3.72494  3.29354  2.67741  2.69355  4.24690  2.90347  2.73739  3.18146  2.89801  2.37887  2.77519  2.98518  4.58477  3.61503
          0.00985  5.02116  5.74350  0.61958  0.77255  0.48576  0.95510
     70   1.99526  5.08875  3.29874  2.74125  4.32833  2.81282  3.93088  2.72148  2.72934  3.34862  4.16236  2.59543  4.11626  2.09645  2.54941  2.93025  3.12601  2.59299  5.59406  4.26092    105 a - - -
          2.68618  4.42225  2.77519  2.73123  3.46354  2.40513  3.72494  3.29354  2.67741  2.69355  4.24690  2.90347  2.73739  3.18146  2.89801  2.37887  2.77519  2.98518  4.58477  3.61503
          0.00985  5.02116  5.74350  0.61958  0.77255  0.48576  0.95510
     71   4.08701  5.35423  5.34694  4.96152  1.04751  4.97308  4.21550  3.81370  4.77716  2.15691  4.40498  4.73938  5.27951  2.61368  4.79520  4.31433  4.30484  3.71030  4.37712  1.28536    106 f - - -
          2.68618  4.42225  2.77519  2.73123  3.46354  2.40513  3.72494  3.29354  2.67741  2.69355  4.24690  2.90347  2.73739  3.18146  2.89801  2.37887  2.77519  2.98518  4.58477  3.61503
          0.00985  5.02116  5.74350  0.61958  0.77255  0.48576  0.95510
     72   3.07106  2.74385  4.89667  4.29938  3.54970  4.25827  4.60236  1.54380  4.11287  1.72476  3.53223  4.36835  4.61011  4.28563  2.15354  3.57102  3.30540  1.99792  5.13184  3.95449    107 i - - -
          2.68618  4.42225  2.77519  2.73123  3.46354  2.40513  3.72494  3.29354  2.67741  2.69355  4.24690  2.90347  2.73739  3.18146  2.89801  2.37887  2.77519  2.98518  4.58477  3.61503
          0.00985  5.02116  5.74350  0.61958  0.77255  0.48576  0.95510
     73   2.92394  5.16740  3.30006  2.73701  4.42497  3.73839  2.30718  3.84821  2.67719  2.66780  4.23494  3.25731  4.12718  1.78035  2.43937  2.38653  3.15266  2.69363  5.65027  4.31154    108 q - - -
          2.68618  4.42225  2.77519  2.73123  3.46354  2.40513  3.72494  3.29354  2.67741  2.69355  4.24690  2.90347  2.73739  3.18146  2.89801  2.37887  2.77519  2.98518  4.58477  3.61503
          0.00985  5.02116  5.74350  0.61958  0.77255  0.48576  0.95510
     74   1.74863  5.12337  3.28673  2.73317  4.39244  3.71495  3.93431  3.81567  2.72274  3.40772  4.21298  2.55434  4.11414  3.07792  2.53976  2.40510  2.07434  3.47851  5.63902  2.87543    109 a - - -
          2.68618  4.42225  2.77519  2.73123  3.46354  2.40513  3.72494  3.29354  2.67741  2.69355  4.24690  2.90347  2.73739  3.18146  2.89801  2.37887  2.77519  2.98518  4.58477  3.61503
          0.00985  5.02116  5.74350  0.61958  0.77255  0.48576  0.95510
     75   1.51714  4.80403  5.15927  4.63201  3.81177  4.51898  5.10712  2.62556  4.48524  0.99649  3.67983  4.72722  4.92749  4.65856  4.59690  3.88875  3.66525  1.94449  5.61539  4.47241    110 l - - -
          2.68618  4.42225  2.77519  2.73123  3.46354  2.40513  3.72494  3.29354  2.67741  2.69355  4.24690  2.90347  2.73739  3.18146  2.89801  2.37887  2.77519  2.98518  4.58477  3.61503
          0.00985  5.02116  5.74350  0.61958  0.77255  0.48576  0.95510
     76   2.33963  5.40697  2.12420  1.90231  4.74298  3.67128  3.87157  4.22405  2.61520  2.70990  4.45171  2.53356  4.07361  2.97256  2.07792  2.87628  3.14534  3.79304  5.84389  4.43562    111 e - - -
          2.68618  4.42225  2.77519  2.73123  3.46354  2.40513  3.72494  3.29354  2.67741  2.69355  4.24690  2.90347  2.73739  3.18146  2.89801  2.37887  2.77519  2.98518  4.58477  3.61503
          0.00985  5.02116  5.74350  0.61958  0.77255  0.48576  0.95510
     77   2.94211  5.43634  3.17753  2.16041  4.78938  3.70156  3.87554  4.26621  2.15536  3.73535  4.47912  2.13476  4.09578  1.76497  2.46489  2.90389  2.46456  3.83217  5.85508  4.45984    112 q - - -
          2.68618  4.42225  2.77519  2.73123  3.46354  2.40513  3.72494  3.29354  2.67741  2.69355  4.24690  2.90347  2.73739  3.18146  2.89801  2.37887  2.77519  2.98518  4.58477  3.61503
          0.00985  5.02116  5.74350  0.61958  0.77255  0.48576  0.95510
     78   2.36973  5.27585  2.47885  2.17888  4.57566  3.68767  3.89640  4.02613  2.66173  3.56671  3.01468  3.18378  4.08870  3.01468  3.14513  2.38973  1.61029  3.64393  5.75035  4.37246    113 t - - -
          2.68618  4.42225  2.77519  2.73123  3.46354  2.40513  3.72494  3.29354  2.67741  2.69355  4.24690  2.90347  2.73739  3.18146  2.89801  2.37887  2.77519  2.98518  4.58477  3.61503
          0.00985  5.02116  5.74350  0.61958  0.77255  0.48576  0.95510
     79   2.30565  4.57001  4.06215  3.49000  3.71025  4.00417  4.28055  1.45811  2.56930  2.75855  3.68497  3.83136  4.37958  2.71363  3.66417  3.27265  3.20323  1.83819  5.19661  3.98276    114 i - - -
          2.68618  4.42225  2.77519  2.73123  3.46354  2.40513  3.72494  3.29354  2.67741  2.69355  4.24690  2.90347  2.73739  3.18146  2.89801  2.37887  2.77519  2.98518  4.58477  3.61503
          0.00985  5.02116  5.74350  0.61958  0.77255  0.48576  0.95510
     80   2.33712  5.29401  3.18120  1.67731  4.59789  3.67984  3.87127  4.05509  2.17482  3.58108  3.03224  3.16561  4.07242  2.45781  3.10485  2.87360  2.50487  3.66238  5.75172  2.99363    115 e - - -
          2.68618  4.42225  2.77519  2.73123  3.46354  2.40513  3.72494  3.29354  2.67741  2.69355  4.24690  2.90347  2.73739  3.18146  2.89801  2.37887  2.77519  2.98518  4.58477  3.61503
          0.00985  5.02116  5.74350  0.61958  0.77255  0.48576  0.95510
     81   3.00729  5.53550  2.00293  1.81132  4.87690  3.70010  2.77720  4.36789  1.86245  3.83656  4.58321  3.16235  4.13184  2.03627  3.19299  2.95656  3.24370  3.92541  5.96209  4.54008    116 e - - -
          2.68618  4.42225  2.77519  2.73123  3.46354  2.40513  3.72494  3.29354  2.67741  2.69355  4.24690  2.90347  2.73739  3.18146  2.89801  2.37887  2.77519  2.98518  4.58477  3.61503
          0.00985  5.02116  5.74350  0.61958  0.77255  0.48576  0.95510
     82   1.99176  4.79563  3.56163  2.99866  3.96047  3.82083  2.84968  3.33905  2.34347  2.07618  3.88969  3.46109  4.20501  3.29473  3.36166  3.04853  2.05681  3.08712  5.35038  2.86226    117 a - - -
          2.68618  4.42225  2.77519  2.73123  3.46354  2.40513  3.72494  3.29354  2.67741  2.69355  4.24690  2.90347  2.73739  3.18146  2.89801  2.37887  2.77519  2.98518  4.58477  3.61503
          0.00985  5.02116  5.74350  0.61958  0.77255  0.48576  0.95510
     83   3.03444  5.42562  3.31243  2.19844  4.76690  3.78941  3.93244  4.20944  2.56223  2.72021  4.47998  3.27230  4.17830  2.40185  1.30171  2.41210  3.25479  3.81735  5.83820  4.48959    118 r - - -
          2.68618  4.42225  2.77519  2.73123  3.46354  2.40513  3.72494  3.29354  2.67741  2.69355  4.24690  2.90347  2.73739  3.18146  2.89801  2.37887  2.77519  2.98518  4.58477  3.61503
          0.00985  5.02116  5.74350  0.61958  0.77255  0.48576  0.95510
     84   2.33961  5.54322  1.97302  1.59902  4.88158  3.69829  3.94648  4.37393  1.89293  3.84463  4.59214  3.16038  4.13483  2.40245  3.21928  2.96118  3.25071  3.93150  5.97287  4.54716    119 e - - -
          2.68618  4.42225  2.77519  2.73123  3.46354  2.40513  3.72494  3.29354  2.67741  2.69355  4.24690  2.90347  2.73739  3.18146  2.89801  2.37887  2.77519  2.98518  4.58477  3.61503
          0.00985  5.02116  5.74350  0.61958  0.77255  0.48576  0.95510
     85   1.98801  5.39687  2.48041  1.86431  4.71085  3.69035  3.91207  4.17902  2.67651  2.21163  4.44988  3.16713  4.10512  2.06501  3.16929  2.91888  3.18372  3.77104  5.84715  4.44743    120 e - - -
          2.68618  4.42225  2.77519  2.73123  3.46354  2.40513  3.72494  3.29354  2.67741  2.69355  4.24690  2.90347  2.73739  3.18146  2.89801  2.37887  2.77519  2.98518  4.58477  3.61503
          0.00985  5.02116  5.74350  0.61958  0.77255  0.48576  0.95510
     86   1.92370  4.51125  4.47629  3.89438  3.62805  4.12112  4.46246  2.77821  3.72016  1.56367  3.60729  4.11060  4.50189  3.99350  2.63114  3.42190  3.26851  1.50916  5.17299  3.98328    121 v - - -
          2.68618  4.42225  2.77519  2.73123  3.46354  2.40513  3.72494  3.29354  2.67741  2.69355  4.24690  2.90347  2.73739  3.18146  2.89801  2.37887  2.77519  2.98518  4.58477  3.61503
          0.00985  5.02116  5.74350  0.61958  0.77255  0.48576  0.95510
     87   2.92259  5.36610  2.51647  1.86311  4.68215  3.68157  3.89233  2.39271  2.65116  3.66016  4.41882  2.50549  4.08814  3.00157  3.14273  1.99781  2.46028  3.74153  5.81842  4.42128    122 e - - -
          2.68618  4.42225  2.77519  2.73123  3.46354  2.40513  3.72494  3.29354  2.67741  2.69355  4.24690  2.90347  2.73739  3.18146  2.89801  2.37887  2.77519  2.98518  4.58477  3.61503
          0.00985  5.02116  5.74350  0.61958  0.77255  0.48576  0.95510
     88   1.72030  5.07194  3.32451  2.76508  4.30572  3.73865  3.94190  3.71609  1.98286  2.61374  2.90601  3.27894  4.12837  2.47534  3.18847  2.35254  3.13425  3.40153  5.57958  4.25402    123 a - - -
          2.68618  4.42225  2.77519  2.73123  3.46354  2.40513  3.72494  3.29354  2.67741  2.69355  4.24690  2.90347  2.73739  3.18146  2.89801  2.37887  2.77519  2.98518  4.58477  3.61503
          0.00985  5.02116  5.74350  0.61958  0.77255  0.48576  0.95510
     89   2.34804  2.28913  4.12492  3.54786  3.59439  3.96320  4.25545  2.94446  2.59709  1.86064  3.59213  3.84763  4.34180  3.72076  3.71381  2.06564  3.14734  2.73951  3.01064  3.87622    124 l - - -
          2.68618  4.42225  2.77519  2.73123  3.46354  2.40513  3.72494  3.29354  2.67741  2.69355  4.24690  2.90347  2.73739  3.18146  2.89801  2.37887  2.77519  2.98518  4.58477  3.61503
          0.00985  5.02116  5.74350  0.61958  0.77255  0.48576  0.95510
     90   2.33372  5.21860  3.26364  1.95671  4.50078  3.72397  3.91840  3.92914  2.66437  2.61027  4.28884  3.23537  4.11819  3.04815  1.79329  2.93150  2.12582  3.57468  5.69996  4.34838    125 r - - -
          2.68618  4.42225  2.77519  2.73123  3.46354  2.40513  3.72494  3.29354  2.67741  2.69355  4.24690  2.90347  2.73739  3.18146  2.89801  2.37887  2.77519  2.98518  4.58477  3.61503
          0.00985  5.02116  5.74350  0.61958  0.77255  0.48576  0.95510
     91   2.94367  5.45947  2.48806  1.59904  4.80057  3.67824  3.89229  4.28815  2.16388  2.78856  4.50391  2.11643  4.09103  2.40684  3.13737  2.90039  3.17758  3.84851  5.89104  4.47494    126 e - - -
          2.68618  4.42225  2.77519  2.73123  3.46354  2.40513  3.72494  3.29354  2.67741  2.69355  4.24690  2.90347  2.73739  3.18146  2.89801  2.37887  2.77519  2.98518  4.58477  3.61503
          0.00985  5.02116  5.74350  0.61958  0.77255  0.48576  0.95510
     92   2.91662  5.41804  2.53026  1.88368  4.76556  3.68064  3.86399  4.24680  2.17097  2.81311  4.46018  3.14853  4.07612  2.02548  2.06153  2.87859  3.14643  3.81046  5.84455  4.44105    127 e - - -
          2.68618  4.42225  2.77519  2.73123  3.46354  2.40513  3.72494  3.29354  2.67741  2.69355  4.24690  2.90347  2.73739  3.18146  2.89801  2.37887  2.77519  2.98518  4.58477  3.61503
          0.00985  5.02116  5.74350  0.61958  0.77255  0.48576  0.95510
     93   1.89440  4.43586  4.52797  3.93904  3.53632  4.10810  4.42684  2.75233  3.79162  2.12196  2.59225  4.11993  4.47410  4.01405  2.78289  3.40325  3.21909  1.34160  5.07503  3.88832    128 v - - -
          2.68618  4.42225  2.77519  2.73123  3.46354  2.40513  3.72494  3.29354  2.67741  2.69355  4.24690  2.90347  2.73739  3.18146  2.89801  2.37887  2.77519  2.98518  4.58477  3.61503
          0.00985  5.02116  5.74350  0.61958  0.77255  0.48576  0.95510
     94   2.40251  5.57108  2.33861  1.16558  4.89230  3.71591  3.99997  4.37734  2.80173  2.75475  4.63130  2.43947  4.17386  3.11532  3.31440  3.01568  3.30972  3.95072  6.01432  4.58810    129 e - - -
          2.68618  4.42225  2.77519  2.73123  3.46354  2.40513  3.72494  3.29354  2.67741  2.69355  4.24690  2.90347  2.73739  3.18146  2.89801  2.37887  2.77519  2.98518  4.58477  3.61503
          0.00985  5.02116  5.74350  0.61958  0.77255  0.48576  0.95510
     95   2.34063  5.37911  3.15445  2.20496  4.71155  3.67892  3.86696  2.92997  1.92534  3.67640  4.42486  2.47206  4.07450  1.77696  3.07796  2.87651  3.13857  3.76322  5.81688  4.41876    130 q - - -
          2.68618  4.42225  2.77519  2.73123  3.46354  2.40513  3.72494  3.29354  2.67741  2.69355  4.24690  2.90347  2.73739  3.18146  2.89801  2.37887  2.77519  2.98518  4.58477  3.61503
          0.00985  5.02116  5.74350  0.61958  0.77255  0.48576  0.95510
     96   1.52116  4.95438  3.46725  2.90378  4.15892  3.80167  4.01182  3.52969  1.97021  2.45323  4.04261  3.39065  4.19001  2.54176  3.23682  3.02530  3.16604  2.48366  5.49010  4.20117    131 a - - -
          2.68618  4.42225  2.77519  2.73123  3.46354  2.40513  3.72494  3.29354  2.67741  2.69355  4.24690  2.90347  2.73739  3.18146  2.89801  2.37887  2.77519  2.98518  4.58477  3.61503
          0.00985  5.02116  5.74350  0.61958  0.77255  0.48576  0.95510
     97   3.30389  5.47990  3.76735  3.09800  4.82677  4.04177  4.05210  4.19957  1.96660  2.57798  2.83997  3.55284  4.39853  2.38084  1.12469  3.31336  3.49244  3.87854  5.84063  4.60389    132 r - - -
          2.68618  4.42225  2.77519  2.73123  3.46354  2.40513  3.72494  3.29354  2.67741  2.69355  4.24690  2.90347  2.73739  3.18146  2.89801  2.37887  2.77519  2.98518  4.58477  3.61503
          0.00985  5.02116  5.74350  0.61958  0.77255  0.48576  0.95510
     98   1.73076  5.42853  2.50724  2.17536  4.77222  3.67272  3.87127  4.25749  1.92405  3.73188  4.47152  2.50096  4.07547  2.97024  2.43786  2.87874  3.15092  3.81882  5.85967  4.44846    133 a - - -
          2.68618  4.42225  2.77519  2.73123  3.46354  2.40513  3.72494  3.29354  2.67741  2.69355  4.24690  2.90347  2.73739  3.18146  2.89801  2.37887  2.77519  2.98518  4.58477  3.61503
          0.00985  5.02116  5.74350  0.61958  0.77255  0.48576  0.95510
     99   2.91765  5.05996  3.32199  1.45956  4.28884  3.74985  3.96766  2.26788  2.78155  3.31056  4.14034  3.29769  4.14586  2.51187  3.23444  2.39329  3.15073  2.63444  5.58043  4.25794    134 e - - -
          2.68618  4.42225  2.77519  2.73123  3.46354  2.40513  3.72494  3.29354  2.67741  2.69355  4.24690  2.90347  2.73739  3.18146  2.89801  2.37887  2.77519  2.98518  4.58477  3.61503
          0.00985  5.02116  5.74350  0.61958  0.77255  0.48576  0.95510
    100   4.27010  5.45929  5.62937  5.30274  2.71407  5.14780  4.28324  3.78174  5.06300  0.88786  4.33473  4.92022  5.42245  4.95884  4.98862  4.51268  4.48283  3.76748  1.82603  1.60154    135 l - - -
          2.68618  4.42225  2.77519  2.73123  3.46354  2.40513  3.72494  3.29354  2.67741  2.69355  4.24690  2.90347  2.73739  3.18146  2.89801  2.37887  2.77519  2.98518  4.58477  3.61503
          0.00985  5.02116  5.74350  0.61958  0.77255  0.48576  0.95510
    101   2.32183  4.92130  3.44439  2.37409  4.11679  3.78359  3.99948  2.69220  2.84727  2.51662  4.00759  3.37270  4.17053  3.19833  1.82611  3.00144  2.06686  3.22057  5.45912  4.16755    136 r - - -
          2.68618  4.42225  2.77519  2.73123  3.46354  2.40513  3.72494  3.29354  2.67741  2.69355  4.24690  2.90347  2.73739  3.18146  2.89801  2.37887  2.77519  2.98518  4.58477  3.61503
          0.00985  5.02116  5.74350  0.61958  0.77255  0.48576  0.95510
    102   2.26964  5.18680  3.27621  1.06594  4.61815  3.71800  4.10450  4.00446  2.92083  3.62912  4.43836  3.34714  4.20011  3.25336  3.38794  2.36242  3.25658  2.54307  5.85999  4.51274    137 e - - -
          2.68618  4.42225  2.77519  2.73123  3.46354  2.40513  3.72494  3.29354  2.67741  2.69355  4.24690  2.90347  2.73739  3.18146  2.89801  2.37887  2.77519  2.98518  4.58477  3.61503
          0.00985  5.02116  5.74350  0.61958  0.77255  0.48576  0.95510
    103   1.67857  5.41283  3.63117  3.00196  4.75486  3.95735  4.02779  4.14006  1.49678  2.53794  4.49135  3.47630  4.33008  3.16051  1.82244  3.21400  3.40862  3.80642  5.81687  4.54957    138 k - - -
          2.68618  4.42225  2.77519  2.73123  3.46354  2.40513  3.72494  3.29354  2.67741  2.69355  4.24690  2.90347  2.73739  3.18146  2.89801  2.37887  2.77519  2.98518  4.58477  3.61503
          0.00985  5.02116  5.74350  0.61958  0.77255  0.48576  0.95510
    104   2.00626  5.44814  3.24830  2.68008  4.80657  3.74243  2.27166  4.27048  2.12647  3.73979  4.49310  2.51350  4.13067  2.42544  1.98996  2.94866  3.20661  3.84772  5.85545  4.48073    139 r - - -
          2.68618  4.42225  2.77519  2.73123  3.46354  2.40513  3.72494  3.29354  2.67741  2.69355  4.24690  2.90347  2.73739  3.18146  2.89801  2.37887  2.77519  2.98518  4.58477  3.61503
          0.00985  5.02116  5.74350  0.61958  0.77255  0.48576  0.95510
    105   3.12680  5.27240  3.56215  2.97287  4.56648  2.63419  4.03427  2.19992  2.61670  3.52972  4.36487  3.45211  4.29299  1.96281  1.42249  3.16174  3.34410  3.63946  5.73104  4.45259    140 r - - -
          2.68618  4.42225  2.77519  2.73123  3.46354  2.40513  3.72494  3.29354  2.67741  2.69355  4.24690  2.90347  2.73739  3.18146  2.89801  2.37887  2.77519  2.98518  4.58477  3.61503
          0.00985  5.02116  5.74350  0.61958  0.77255  0.48576  0.95510
    106   1.97768  5.50418  2.43316  1.60221  4.84269  3.69150  3.92774  4.33140  2.69038  3.80671  4.55353  2.50405  4.11930  3.03243  2.04668  2.93919  3.22287  3.89268  5.93765  4.51735    141 e - - -
          2.68618  4.42225  2.77519  2.73123  3.46354  2.40513  3.72494  3.29354  2.67741  2.69355  4.24690  2.90347  2.73739  3.18146  2.89801  2.37887  2.77519  2.98518  4.58477  3.61503
          0.00985  5.02116  5.74350  0.61958  0.77255  0.48576  0.95510
    107   2.92380  5.29865  3.23183  1.89222  4.60219  3.71248  3.89072  4.04817  1.88277  2.70513  4.35329  3.20246  4.10239  3.00628  2.11680  2.91206  2.46143  2.74270  5.75134  4.38313    142 k - - -
          2.68618  4.42225  2.77519  2.73123  3.46354  2.40513  3.72494  3.29354  2.67741  2.69355  4.24690  2.90347  2.73739  3.18146  2.89801  2.37887  2.77519  2.98518  4.58477  3.61503
          0.00985  5.02116  5.74350  0.61958  0.77255  0.48576  0.95510
    108   3.37700  5.79924  3.30017  1.51716  5.21477  3.95505  4.10270  4.64260  1.05117  4.06000  4.86361  3.41993  4.39242  2.36050  2.93542  3.31627  3.58679  4.23758  6.12020  4.80669    143 k - - -
          2.68618  4.42225  2.77519  2.73123  3.46354  2.40513  3.72494  3.29354  2.67741  2.69355  4.24690  2.90347  2.73739  3.18146  2.89801  2.37887  2.77519  2.98518  4.58477  3.61503
          0.00985  5.02116  5.74350  0.61958  0.77255  0.48576  0.95510
    109   1.46744  4.83259  3.54863  2.99295  4.05129  2.68210  4.06947  3.42844  2.37104  2.47824  3.96678  3.45516  4.19986  3.29891  3.37829  2.43325  3.14736  2.49356  5.42609  4.15268    144 a - - -
          2.68618  4.42225  2.77519  2.73123  3.46354  2.40513  3.72494  3.29354  2.67741  2.69355  4.24690  2.90347  2.73739  3.18146  2.89801  2.37887  2.77519  2.98518  4.58477  3.61503
          0.00985  5.02116  5.74350  0.61958  0.77255  0.48576  0.95510
    110   3.64697  4.95362  5.52691  4.94912  2.36367  4.84952  4.96136  2.88030  4.76029  0.72999  3.42906  4.96146  5.09048  4.76389  4.73692  4.18564  3.86543  2.15240  2.73457  3.90535    145 l - - -
          2.68618  4.42225  2.77519  2.73123  3.46354  2.40513  3.72494  3.29354  2.67741  2.69355  4.24690  2.90347  2.73739  3.18146  2.89801  2.37887  2.77519  2.98518  4.58477  3.61503
          0.00985  5.02116  5.74350  0.61958  0.77255  0.48576  0.95510
    111   2.43259  5.92497  2.17805  0.87357  5.23791  3.77584  4.19366  4.75468  3.09550  4.21977  5.00948  3.22784  4.32309  2.38911  3.65370  3.23571  3.59239  4.30480  6.35772  4.87593    146 e - - -
          2.68618  4.42225  2.77519  2.73123  3.46354  2.40513  3.72494  3.29354  2.67741  2.69355  4.24690  2.90347  2.73739  3.18146  2.89801  2.37887  2.77519  2.98518  4.58477  3.61503
          0.00985  5.02116  5.74350  0.61958  0.77255  0.48576  0.95510
    112   2.99460  5.46322  3.23003  1.86196  4.82383  2.77499  3.90397  4.28932  1.41646  3.75741  4.51103  3.21501  4.13755  3.00598  2.34739  2.95810  2.50686  3.86462  5.87254  4.49521    147 k - - -
          2.68618  4.42225  2.77519  2.73123  3.46354  2.40513  3.72494  3.29354  2.67741  2.69355  4.24690  2.90347  2.73739  3.18146  2.89801  2.37887  2.77519  2.98518  4.58477  3.61503
          0.00985  5.02116  5.74350  0.61958  0.77255  0.48576  0.95510
    113   4.09891  5.32859  6.04553  5.44763  2.32418  5.43501  5.69643  2.82029  5.29490  0.72658  1.84109  5.60115  5.49110  5.14959  5.21817  4.80915  4.29905  2.23594  5.73235  4.75717    148 l - - -
          2.68618  4.42225  2.77519  2.73123  3.46354  2.40513  3.72494  3.29354  2.67741  2.69355  4.24690  2.90347  2.73739  3.18146  2.89801  2.37887  2.77519  2.98518  4.58477  3.61503
          0.00985  5.02116  5.74350  0.61958  0.77255  0.48576  0.95510
    114   2.36408  5.44822  3.50353  2.89097  4.79820  3.89416  3.97882  2.72328  1.77645  3.70833  4.50787  3.38770  4.26777  2.38955  1.40640  3.13075  3.34917  3.84489  5.83708  4.53764    149 r - - -
          2.68618  4.42225  2.77519  2.73123  3.46354  2.40513  3.72494  3.29354  2.67741  2.69355  4.24690  2.90347  2.73739  3.18146  2.89801  2.37887  2.77519  2.98518  4.58477  3.61503
          0.00985  5.02116  5.74350  0.61958  0.77255  0.48576  0.95510
    115   3.05626  5.32916  3.16817  1.05598  4.66909  3.75401  4.08674  4.09717  2.88872  3.67273  2.74935  3.31166  4.22554  3.23205  3.35330  1.91200  3.31827  3.73562  5.89464  4.52960    150 e - - -
          2.68618  4.42225  2.77519  2.73123  3.46354  2.40513  3.72494  3.29354  2.67741  2.69355  4.24690  2.90347  2.73739  3.18146  2.89801  2.37887  2.77519  2.98518  4.58477  3.61503
          0.00985  5.02116  5.74350  0.61958  0.77255  0.48576  0.95510
    116   3.18555  5.61267  2.55389  2.84627  5.01874  3.88779  3.98246  4.45353  1.48454  3.88545  4.66182  3.35693  4.27530  1.92632  1.58883  3.14329  3.39326  4.04129  5.95876  4.63727    151 k - - -
          2.68618  4.42225  2.77519  2.73123  3.46354  2.40513  3.72494  3.29354  2.67741  2.69355  4.24690  2.90347  2.73739  3.18146  2.89801  2.37887  2.77519  2.98518  4.58477  3.61503
          0.00985  5.02116  5.74350  0.61958  0.77255  0.48576  0.95510
    117   2.97987  5.44436  3.24658  1.87116  4.80143  3.74014  2.27394  4.26557  2.14927  2.68319  4.48899  3.21142  4.12810  2.02848  2.40652  2.94531  3.20311  3.84309  5.85247  4.47714    152 e - - -
          2.68618  4.42225  2.77519  2.73123  3.46354  2.40513  3.72494  3.29354  2.67741  2.69355  4.24690  2.90347  2.73739  3.18146  2.89801  2.37887  2.77519  2.98518  4.58477  3.61503
          0.00985  5.02116  5.74350  0.61958  0.77255  0.48576  0.95510
    118   2.89839  4.90227  3.44239  2.31132  2.88045  3.77883  3.99686  3.48092  2.86025  2.52378  3.98812  3.37087  4.16523  3.20038  1.81487  2.41334  2.50646  3.20658  5.43874  2.93973    153 r - - -
          2.68618  4.42225  2.77519  2.73123  3.46354  2.40513  3.72494  3.29354  2.67741  2.69355  4.24690  2.90347  2.73739  3.18146  2.89801  2.37887  2.77519  2.98518  4.58477  3.61503
          0.00985  5.02116  5.74350  0.61958  0.77255  0.48576  0.95510
    119   2.90622  5.35784  1.84473  2.61343  4.68255  2.32564  3.87218  4.15131  2.19316  2.69348  4.40723  3.15698  4.07634  2.97760  2.44092  2.87884  2.50567  3.73813  5.80334  4.40877    154 d - - -
          2.68618  4.42225  2.77519  2.73123  3.46354  2.40513  3.72494  3.29354  2.67741  2.69355  4.24690  2.90347  2.73739  3.18146  2.89801  2.37887  2.77519  2.98518  4.58477  3.61503
          0.00985  5.02116  5.74350  0.61958  0.77255  0.48576  0.95510
    120   1.99358  5.13564  3.27840  1.92930  4.38062  3.72667  3.93000  3.79630  2.71512  2.65659  2.92145  3.25084  4.11927  1.80559  3.17597  2.93390  3.13933  3.46886  5.63184  4.29189    155 q - - -
          2.68618  4.42225  2.77519  2.73123  3.46354  2.40513  3.72494  3.29354  2.67741  2.69355  4.24690  2.90347  2.73739  3.18146  2.89801  2.37887  2.77519  2.98518  4.58477  3.61503
          0.00985  5.02116  5.74350  0.61958  0.77255  0.48576  0.95510
    121   2.36530  4.95576  3.47405  2.91307  2.82218  3.81388  2.25812  3.54336  2.86657  3.18688  4.04205  3.39845  4.19907  2.46638  2.49690  3.03288  3.17389  3.26753  5.37898  2.00558    156 y - - -
          2.68618  4.42225  2.77519  2.73123  3.46354  2.40513  3.72494  3.29354  2.67741  2.69355  4.24690  2.90347  2.73739  3.18146  2.89801  2.37887  2.77519  2.98518  4.58477  3.61503
          0.00985  5.02116  5.74350  0.61958  0.77255  0.48576  0.95510
    122   2.37560  5.28958  2.11483  2.63793  4.58814  3.68817  3.87980  4.04328  2.62914  2.71694  4.34333  3.17631  4.08156  2.39027  1.84459  2.88547  3.13009  3.65611  5.74786  3.02909    157 r - - -
          2.68618  4.42225  2.77519  2.73123  3.46354  2.40513  3.72494  3.29354  2.67741  2.69355  4.24690  2.90347  2.73739  3.18146  2.89801  2.37887  2.77519  2.98518  4.58477  3.61503
          0.00985  5.02116  5.74350  0.61958  0.77255  0.48576  0.95510
    123   3.56517  5.72161  4.07947  3.31562  5.16498  4.22517  2.54103  4.50928  1.33572  2.01198  4.78585  3.72164  4.55938  3.23939  1.39741  3.55237  3.71784  4.18466  5.97184  4.79980    158 k - - -
          2.68618  4.42225  2.77519  2.73123  3.46354  2.40513  3.72494  3.29354  2.67741  2.69355  4.24690  2.90347  2.73739  3.18146  2.89801  2.37887  2.77519  2.98518  4.58477  3.61503
          0.00985  5.02116  5.74350  0.61958  0.77255  0.48576  0.95510
    124   2.34733  5.22354  3.29897  0.87622  4.54994  3.85281  4.24619  2.48208  3.09352  3.48638  4.40550  3.46719  4.34176  3.42331  3.53994  3.19911  3.40649  3.35378  5.89815  4.56765    159 e - - -
          2.68618  4.42225  2.77519  2.73123  3.46354  2.40513  3.72494  3.29354  2.67741  2.69355  4.24690  2.90347  2.73739  3.18146  2.89801  2.37887  2.77519  2.98518  4.58477  3.61503
          0.00985  5.02116  5.74350  0.61958  0.77255  0.48576  0.95510
    125   1.93402  5.72132  2.25936  1.49731  5.04725  3.73902  4.07332  4.54853  2.90634  4.02080  4.78839  3.19753  4.23184  1.64937  3.43429  3.09941  3.41883  4.10569  6.15651  4.70713    160 e - - -
          2.68618  4.42225  2.77519  2.73123  3.46354  2.40513  3.72494  3.29354  2.67741  2.69355  4.24690  2.90347  2.73739  3.18146  2.89801  2.37887  2.77519  2.98518  4.58477  3.61503
          0.00985  5.02116  5.74350  0.61958  0.77255  0.48576  0.95510
    126   2.93226  5.36919  2.44865  2.62715  4.68685  3.69139  3.89653  4.15131  1.64354  2.23687  4.42263  2.13121  4.09649  3.00627  3.12494  2.90597  2.53721  3.74560  5.81875  4.42635    161 k - - -
          2.68618  4.42225  2.77519  2.73123  3.46354  2.40513  3.72494  3.29354  2.67741  2.69355  4.24690  2.90347  2.73739  3.18146  2.89801  2.37887  2.77519  2.98518  4.58477  3.61503
          0.00985  5.02116  5.74350  0.61958  0.77255  0.48576  0.95510
    127   2.00350  4.73313  3.69195  3.12085  3.88907  3.87405  4.10523  2.46111  2.00071  2.38787  3.83099  3.55604  4.25408  3.38550  2.17286  3.11249  3.16115  2.34464  5.30477  4.05741    162 k - - -
          2.68618  4.42225  2.77519  2.73123  3.46354  2.40513  3.72494  3.29354  2.67741  2.69355  4.24690  2.90347  2.73739  3.18146  2.89801  2.37887  2.77519  2.98518  4.58477  3.61503
          0.00985  5.02116  5.74350  0.61958  0.77255  0.48576  0.95510
    128   1.51651  5.33025  3.20839  2.22972  4.63859  3.71645  3.90381  4.08827  2.20968  2.70492  4.38639  3.20423  4.11335  2.04348  3.08354  2.92698  3.17233  3.70164  5.78105  4.40884    163 a - - -
          2.68618  4.42225  2.77519  2.73123  3.46354  2.40513  3.72494  3.29354  2.67741  2.69355  4.24690  2.90347  2.73739  3.18146  2.89801  2.37887  2.77519  2.98518  4.58477  3.61503
          0.00985  5.02116  5.74350  0.61958  0.77255  0.48576  0.95510
    129   3.55202  6.20326  2.05259  0.80549  5.52054  3.81867  4.36785  5.06910  3.39502  4.52444  5.35886  3.27257  4.44424  3.52627  4.01610  1.80630  3.84352  4.60079  6.66686  5.12637    164 e - - -
          2.68618  4.42225  2.77519  2.73123  3.46354  2.40513  3.72494  3.29354  2.67741  2.69355  4.24690  2.90347  2.73739  3.18146  2.89801  2.37887  2.77519  2.98518  4.58477  3.61503
          0.00985  5.02116  5.74350  0.61958  0.77255  0.48576  0.95510
    130   2.95355  5.42807  3.10071  1.59799  4.75636  2.67031  3.90748  4.23212  2.65919  3.72585  2.96115  2.51150  4.10450  1.79881  3.14823  2.91774  3.18776  3.81106  5.87000  4.46537    165 e - - -
          2.68618  4.42225  2.77519  2.73123  3.46354  2.40513  3.72494  3.29354  2.67741  2.69355  4.24690  2.90347  2.73739  3.18146  2.89801  2.37887  2.77519  2.98518  4.58477  3.61503
          0.00985  5.02116  5.74350  0.61958  0.77255  0.48576  0.95510
    131   1.95550  5.54640  3.44787  2.86238  4.95105  3.88213  3.98065  4.37961  1.50726  3.83267  4.61382  2.09483  4.26733  3.08944  1.82313  3.12871  3.37042  3.97816  5.92169  4.60684    166 k - - -
          2.68618  4.42225  2.77519  2.73123  3.46354  2.40513  3.72494  3.29354  2.67741  2.69355  4.24690  2.90347  2.73739  3.18146  2.89801  2.37887  2.77519  2.98518  4.58477  3.61503
          0.00985  5.02116  5.74350  0.61958  0.77255  0.48576  0.95510
    132   2.30722  4.67321  3.70881  2.09361  2.22882  3.86441  4.11070  2.52768  2.45476  2.29731  3.77320  3.56925  4.24524  3.41479  3.47570  3.10330  2.50210  2.94693  5.24919  4.00578    167 e - - -
          2.68618  4.42225  2.77519  2.73123  3.46354  2.40513  3.72494  3.29354  2.67741  2.69355  4.24690  2.90347  2.73739  3.18146  2.89801  2.37887  2.77519  2.98518  4.58477  3.61503
          0.00985  5.02116  5.74350  0.61958  0.77255  0.48576  0.95510
    133   1.89550  4.41459  4.47850  3.89269  2.08159  4.06532  4.37337  2.82625  3.76136  2.10463  1.82111  2.82687  4.43400  3.97012  3.92023  3.35816  3.18866  2.64809  5.01537  3.81790    168 m - - -
          2.68618  4.42225  2.77519  2.73123  3.46354  2.40513  3.72494  3.29354  2.67741  2.69355  4.24690  2.90347  2.73739  3.18146  2.89801  2.37887  2.77519  2.98518  4.58477  3.61503
          0.00985  5.02116  5.74350  0.61958  0.77255  0.48576  0.95510
    134   4.67382  6.57481  0.12937  3.74755  6.21687  4.52418  5.47411  6.16173  4.81030  5.55606  6.66242  4.32408  5.23355  4.78820  5.36741  4.58821  5.05719  5.70821  7.06720  6.05886    169 D - - -
          2.68618  4.42225  2.77519  2.73123  3.46354  2.40513  3.72494  3.29354  2.67741  2.69355  4.24690  2.90347  2.73739  3.18146  2.89801  2.37887  2.77519  2.98518  4.58477  3.61503
          0.00985  5.02116  5.74350  0.61958  0.77255  0.48576  0.95510
    135   3.87352  6.66231  1.26376  0.70441  5.91961  3.89189  4.57680  5.54200  3.79123  4.96310  5.89410  3.33586  4.59782  3.76755  4.53319  3.67824  4.19897  5.04801  7.08361  5.45376    170 e - - -
          2.68618  4.42225  2.77519  2.73123  3.46354  2.40513  3.72494  3.29354  2.67741  2.69355  4.24690  2.90347  2.73739  3.18146  2.89801  2.37887  2.77519  2.98518  4.58477  3.61503
          0.00985  5.02116  5.74350  0.61958  0.77255  0.48576  0.95510
    136   2.94387  4.40909  4.43748  3.85016  2.15213  4.05452  4.35795  1.88015  3.72386  2.07441  3.50609  2.83423  4.42089  2.18840  3.89420  3.34326  3.17591  2.16592  5.02039  3.82736    171 i - - -
          2.68618  4.42225  2.77519  2.73123  3.46354  2.40513  3.72494  3.29354  2.67741  2.69355  4.24690  2.90347  2.73739  3.18146  2.89801  2.37887  2.77519  2.98518  4.58477  3.61503
          0.00985  5.02116  5.74350  0.61958  0.77255  0.48576  0.95510
    137   1.14443  4.51659  4.49594  3.96563  2.03527  3.91202  4.54277  3.06417  3.85861  2.85922  3.79107  4.09694  4.42704  4.08106  4.04758  2.39519  3.24561  2.15043  5.27994  4.07226    172 a - - -
          2.68618  4.42225  2.77519  2.73123  3.46354  2.40513  3.72494  3.29354  2.67741  2.69355  4.24690  2.90347  2.73739  3.18146  2.89801  2.37887  2.77519  2.98518  4.58477  3.61503
          0.00985  5.02116  5.74350  0.61958  0.77255  0.48576  0.95510
    138   2.35782  4.96500  3.43201  2.88252  4.24938  2.74667  4.03044  2.68830  2.87086  3.28824  4.12220  3.36917  4.16223  2.49618  3.31323  1.99030  1.73178  3.34132  5.56604  4.26179    173 t - - -
          2.68618  4.42225  2.77519  2.73123  3.46354  2.40513  3.72494  3.29354  2.67741  2.69355  4.24690  2.90347  2.73739  3.18146  2.89801  2.37887  2.77519  2.98518  4.58477  3.61503
          0.00985  5.02116  5.74350  0.61958  0.77255  0.48576  0.95510
    139   2.94135  5.04861  3.40895  2.83967  4.27416  2.70076  3.97370  3.67326  2.25411  2.10322  2.91359  3.33961  4.16979  3.14307  1.79214  2.43440  3.16921  3.37425  5.55694  4.25238    174 r - - -
          2.68618  4.42225  2.77519  2.73123  3.46354  2.40513  3.72494  3.29354  2.67741  2.69355  4.24690  2.90347  2.73739  3.18146  2.89801  2.37887  2.77519  2.98518  4.58477  3.61503
          0.00985  5.02116  5.74350  0.61958  0.77255  0.48576  0.95510
    140   2.37993  5.25095  3.39949  2.82542  4.55439  3.80201  3.97045  3.96983  2.63413  2.64837  4.33974  3.33120  4.19467  2.43098  1.29360  2.41860  3.23902  3.62674  5.72679  4.40772    175 r - - -
          2.68618  4.42225  2.77519  2.73123  3.46354  2.40513  3.72494  3.29354  2.67741  2.69355  4.24690  2.90347  2.73739  3.18146  2.89801  2.37887  2.77519  2.98518  4.58477  3.61503
          0.00985  5.02116  5.74350  0.61958  0.77255  0.48576  0.95510
    141   1.93499  4.55460  4.07127  3.49984  2.10401  3.99153  2.23103  3.02825  3.41610  2.24041  3.66436  3.82330  4.36484  3.69095  2.71746  3.25637  3.19393  2.82158  5.03147  2.72533    176 a - - -
          2.68618  4.42225  2.77519  2.73123  3.46354  2.40513  3.72494  3.29354  2.67741  2.69355  4.24690  2.90347  2.73739  3.18146  2.89801  2.37887  2.77519  2.98518  4.58477  3.61503
          0.00985  5.02116  5.74350  0.61958  0.77255  0.48576  0.95510
    142   2.38692  4.91540  2.16409  2.86741  4.10886  3.77236  3.99207  3.49742  2.85254  2.52954  2.33359  3.35966  4.15997  2.53989  3.28914  2.37127  3.12820  2.48931  5.45307  4.15862    177 d - - -
          2.68618  4.42225  2.77519  2.73123  3.46354  2.40513  3.72494  3.29354  2.67741  2.69355  4.24690  2.90347  2.73739  3.18146  2.89801  2.37887  2.77519  2.98518  4.58477  3.61503
          0.00985  5.02116  5.74350  0.61958  0.77255  0.48576  0.95510
    143   2.98799  5.04119  2.55278  2.91360  4.23738  3.83308  4.03129  2.65156  2.80276  3.22377  2.87668  3.40525  4.22232  3.21291  1.20185  3.06442  3.21696  3.31106  5.56089  4.26657    178 r - - -
          2.68618  4.42225  2.77519  2.73123  3.46354  2.40513  3.72494  3.29354  2.67741  2.69355  4.24690  2.90347  2.73739  3.18146  2.89801  2.37887  2.77519  2.98518  4.58477  3.61503
          0.00985  5.02116  5.74350  0.61958  0.77255  0.48576  0.95510
    144   2.89758  5.34410  3.17161  2.61461  4.66770  3.67865  3.86477  4.13484  2.18838  3.63850  4.39243  2.55121  4.07131  2.41996  2.51094  2.01035  2.09797  2.72767  5.78914  4.39722    179 s - - -
          2.68618  4.42225  2.77519  2.73123  3.46354  2.40513  3.72494  3.29354  2.67741  2.69355  4.24690  2.90347  2.73739  3.18146  2.89801  2.37887  2.77519  2.98518  4.58477  3.61503
          0.09639  5.02116  2.46165  0.61958  0.77255  0.48576  0.95510
    145   2.28790  5.33420  2.03071  2.58415  4.70187  2.69419  3.86182  4.17937  2.61273  3.67343  4.42144  3.12722  2.83413  2.96640  2.48144  1.94781  3.11698  3.74837  5.81624  4.41376    180 s - - -
          2.68618  4.42225  2.77519  2.73123  3.46354  2.40513  3.72494  3.29354  2.67741  2.69355  4.24690  2.90347  2.73739  3.18146  2.89801  2.37887  2.77519  2.98518  4.58477  3.61503
          0.01073  4.93550  5.65785  0.61958  0.77255  0.69799  0.68833
    146   2.87387  5.30536  3.11143  1.61328  2.92724  2.66216  2.79327  4.08217  2.59889  3.59647  4.35676  3.12544  2.88585  2.41269  3.08562  2.85018  3.10615  3.67889  5.75623  4.36349    181 e - - -
          2.68618  4.42225  2.77519  2.73123  3.46354  2.40513  3.72494  3.29354  2.67741  2.69355  4.24690  2.90347  2.73739  3.18146  2.89801  2.37887  2.77519  2.98518  4.58477  3.61503
          0.22613  4.93550  1.63374  0.61958  0.77255  0.69799  0.68833
    147   1.82925  4.68078  3.45481  2.89418  3.86500  3.69756  3.94268  3.22059  2.83800  2.24486  3.78888  2.44444  4.09055  3.18577  2.46701  2.93322  3.02688  2.34426  5.25281  3.98761    182 a - - -
          2.68618  4.42225  2.77519  2.73123  3.46354  2.40513  3.72494  3.29354  2.67741  2.69355  4.24690  2.90347  2.73739  3.18146  2.89801  2.37887  2.77519  2.98518  4.58477  3.61503
          0.01330  4.72267  5.44501  0.61958  0.77255  1.04151  0.43529
    148   2.84079  4.72401  2.47069  2.92255  3.84213  3.74583  3.97195  3.20120  2.85755  1.56728  2.65460  3.38453  4.12964  3.21381  2.38116  2.98422  3.07147  2.98410  5.26893  4.00844    183 l - - -
          2.68683  4.42290  2.77463  2.73134  3.46419  2.40494  3.72560  3.29419  2.67806  2.69191  4.24755  2.90412  2.73742  3.18212  2.89663  2.37868  2.77520  2.98584  4.58145  3.61568
          0.69882  0.68751        *  1.39488  0.28484  0.00000        *
//
