# Supplementary material for: T346Hunter: A Novel Web-Based Tool for the Prediction of Type III, Type IV and Type VI Secretion Systems in Bacterial Genomes
Source: PLoS One. 2015 Apr 13;10(4):e0119317. doi: 10.1371/journal.pone.0119317 (PMC4395097; doi:10.1371/journal.pone.0119317)
Supplement: S1 Data — (ZIP) [file pone.0119317.s009.zip › T346Hunter_profiles/flik.hmm]

HMMER3/f [3.1b1 | May 2013]
NAME  flik
LENG  404
ALPH  amino
RF    no
MM    no
CONS  yes
CS    no
MAP   yes
DATE  Wed Sep  4 10:55:31 2013
NSEQ  3
EFFN  1.338867
CKSUM 2081390381
STATS LOCAL MSV      -11.5063  0.69918
STATS LOCAL VITERBI  -12.2675  0.69918
STATS LOCAL FORWARD   -5.6539  0.69918
HMM          A        C        D        E        F        G        H        I        K        L        M        N        P        Q        R        S        T        V        W        Y   
            m->m     m->i     m->d     i->m     i->i     d->m     d->d
  COMPO   2.55060  4.74271  2.70082  2.55005  3.66763  3.03456  3.83547  2.90843  2.52848  2.46128  3.67013  2.83336  3.44269  2.76707  3.10352  2.48192  2.83083  2.78129  5.22970  3.94935
          2.68495  4.42337  2.77632  2.73153  3.46466  2.40506  3.72607  3.29466  2.67697  2.69072  4.24429  2.90361  2.73769  3.18130  2.89913  2.37941  2.77375  2.98630  4.58589  3.61615
          0.59449  1.35242  1.66313  2.81507  0.06177  0.00000        *
      1   3.21879  4.72736  4.36940  3.99398  3.36719  4.05500  4.66347  2.57293  3.74403  1.92668  0.92099  4.23344  4.52522  4.11151  3.91395  3.59320  3.53398  2.61038  5.24024  4.02316     22 m - - -
          2.68618  4.42225  2.77519  2.73123  3.46354  2.40513  3.72494  3.29354  2.67741  2.69355  4.24690  2.90347  2.73739  3.18146  2.89801  2.37887  2.77519  2.98518  4.58477  3.61503
          0.02354  4.15679  4.87914  0.61958  0.77255  0.72667  0.66071
      2   3.25769  5.21069  3.45114  3.03133  4.66326  3.70481  3.95215  4.11332  0.70518  3.62074  4.57600  3.43956  4.19256  3.13403  2.53092  3.28647  3.49415  3.80845  5.60722  4.46604     23 k - - -
          2.68618  4.42225  2.77519  2.73123  3.46354  2.40513  3.72494  3.29354  2.67741  2.69355  4.24690  2.90347  2.73739  3.18146  2.89801  2.37887  2.77519  2.98518  4.58477  3.61503
          0.02354  4.15679  4.87914  0.61958  0.77255  0.72667  0.66071
      3   2.60048  4.33179  3.70582  3.27136  3.66258  3.47725  4.17122  1.74738  3.19399  2.63675  3.65967  3.54857  4.03719  3.52855  3.48709  1.62777  2.94759  2.46077  5.20110  3.93955     24 s - - -
          2.68618  4.42225  2.77519  2.73123  3.46354  2.40513  3.72494  3.29354  2.67741  2.69355  4.24690  2.90347  2.73739  3.18146  2.89801  2.37887  2.77519  2.98518  4.58477  3.61503
          0.02354  4.15679  4.87914  0.61958  0.77255  0.72667  0.66071
      4   2.67953  4.82075  2.89938  2.58135  4.32509  3.32975  3.83285  3.81563  2.57925  3.39297  4.23642  3.05191  3.88491  1.87586  2.95760  1.59924  3.00048  3.42111  5.55946  4.22091     25 s - - -
          2.68618  4.42225  2.77519  2.73123  3.46354  2.40513  3.72494  3.29354  2.67741  2.69355  4.24690  2.90347  2.73739  3.18146  2.89801  2.37887  2.77519  2.98518  4.58477  3.61503
          0.02354  4.15679  4.87914  0.61958  0.77255  0.72667  0.66071
      5   1.74831  4.74486  3.00507  2.65695  4.24589  3.34772  3.86299  3.63554  2.60710  3.25856  4.14050  3.10902  3.89885  1.68739  2.97098  2.73863  2.98784  3.28390  5.51676  4.20982     26 q - - -
          2.68618  4.42225  2.77519  2.73123  3.46354  2.40513  3.72494  3.29354  2.67741  2.69355  4.24690  2.90347  2.73739  3.18146  2.89801  2.37887  2.77519  2.98518  4.58477  3.61503
          0.02354  4.15679  4.87914  0.61958  0.77255  0.72667  0.66071
      6   2.93224  5.21690  1.45686  2.37324  4.80021  1.47923  3.98388  4.33350  3.01839  3.88175  4.74195  2.92363  3.94392  3.17428  3.57158  2.89941  3.28078  3.87423  5.98266  4.58865     27 d - - -
          2.68618  4.42225  2.77519  2.73123  3.46354  2.40513  3.72494  3.29354  2.67741  2.69355  4.24690  2.90347  2.73739  3.18146  2.89801  2.37887  2.77519  2.98518  4.58477  3.61503
          0.02354  4.15679  4.87914  0.61958  0.77255  0.72667  0.66071
      7   2.48784  4.26845  3.77096  3.38080  3.84362  3.31670  4.28126  2.81540  3.32207  2.84044  3.82648  3.56596  3.96472  3.63691  3.59879  1.68800  2.89620  1.44364  5.35567  4.11322     28 v - - -
          2.68618  4.42225  2.77519  2.73123  3.46354  2.40513  3.72494  3.29354  2.67741  2.69355  4.24690  2.90347  2.73739  3.18146  2.89801  2.37887  2.77519  2.98518  4.58477  3.61503
          0.02354  4.15679  4.87914  0.61958  0.77255  0.72667  0.66071
      8   3.85558  5.02711  4.83508  4.57117  1.05952  4.55937  3.53492  3.50617  4.40245  2.79895  4.08875  4.21605  4.85586  4.30106  4.38241  3.93939  4.07290  3.44074  3.65311  1.18804     29 f - - -
          2.68618  4.42225  2.77519  2.73123  3.46354  2.40513  3.72494  3.29354  2.67741  2.69355  4.24690  2.90347  2.73739  3.18146  2.89801  2.37887  2.77519  2.98518  4.58477  3.61503
          0.02354  4.15679  4.87914  0.61958  0.77255  0.72667  0.66071
      9   2.87363  5.17690  2.65692  2.41830  4.48549  3.40232  3.76797  4.03032  2.48756  3.54854  4.39142  1.85184  3.92953  1.65538  2.87583  2.84550  3.14123  3.64767  5.64977  4.26637     30 q - - -
          2.68628  4.42236  2.77530  2.73134  3.46364  2.40523  3.72505  3.29365  2.67751  2.69365  4.24700  2.90260  2.73750  3.18157  2.89811  2.37897  2.77530  2.98529  4.57965  3.61514
          0.39197  1.14990  4.87914  0.67707  0.70949  0.36011  1.19601
     10   3.52340  4.79234  5.32237  4.74725  3.23749  4.85185  5.17210  1.57526  4.60605  1.06420  1.89389  4.94687  4.98579  4.61709  4.64314  4.21333  3.73911  2.36758  5.35874  4.34017     33 l - - -
          2.68618  4.42225  2.77519  2.73123  3.46354  2.40513  3.72494  3.29354  2.67741  2.69355  4.24690  2.90347  2.73739  3.18146  2.89801  2.37887  2.77519  2.98518  4.58477  3.61503
          0.01918  4.35932  5.08167  0.61958  0.77255  0.48576  0.95510
     11   3.37664  4.67836  5.10886  4.57117  3.39687  4.68580  5.09538  1.14099  4.40856  1.80599  1.75281  4.76989  4.91643  4.56239  4.51818  4.05818  3.61616  2.09488  5.43117  4.32220     34 i - - -
          2.68618  4.42225  2.77519  2.73123  3.46354  2.40513  3.72494  3.29354  2.67741  2.69355  4.24690  2.90347  2.73739  3.18146  2.89801  2.37887  2.77519  2.98518  4.58477  3.61503
          0.01918  4.35932  5.08167  0.61958  0.77255  0.48576  0.95510
     12   2.93715  5.19605  3.28511  2.69321  4.61703  3.64163  3.72817  4.01535  1.65324  3.49522  4.31009  3.16557  4.03452  2.85252  1.82160  1.84665  3.14730  3.64984  5.59461  4.32904     35 k - - -
          2.68618  4.42225  2.77519  2.73123  3.46354  2.40513  3.72494  3.29354  2.67741  2.69355  4.24690  2.90347  2.73739  3.18146  2.89801  2.37887  2.77519  2.98518  4.58477  3.61503
          0.01918  4.35932  5.08167  0.61958  0.77255  0.48576  0.95510
     13   2.87191  5.27245  1.88377  1.61859  4.53095  3.44524  3.79845  3.96938  2.66090  2.23385  4.35124  2.92594  3.94581  2.94227  3.17388  2.82955  3.12359  3.60334  5.73978  4.32662     36 e - - -
          2.68618  4.42225  2.77519  2.73123  3.46354  2.40513  3.72494  3.29354  2.67741  2.69355  4.24690  2.90347  2.73739  3.18146  2.89801  2.37887  2.77519  2.98518  4.58477  3.61503
          0.01918  4.35932  5.08167  0.61958  0.77255  0.48576  0.95510
     14   1.22963  4.42447  4.22021  3.77943  3.78554  3.76457  4.58386  1.65029  3.68499  2.55886  3.69243  3.96699  4.32362  3.98463  3.93038  3.16635  3.16182  2.21677  5.45260  4.23830     37 a - - -
          2.68618  4.42225  2.77519  2.73123  3.46354  2.40513  3.72494  3.29354  2.67741  2.69355  4.24690  2.90347  2.73739  3.18146  2.89801  2.37887  2.77519  2.98518  4.58477  3.61503
          0.01918  4.35932  5.08167  0.61958  0.77255  0.48576  0.95510
     15   2.72828  4.65668  3.56445  3.41204  4.84177  0.89007  4.61389  4.36437  3.62281  3.99592  4.84571  3.65185  1.73869  3.90110  3.93366  2.88842  3.22260  3.76839  6.04298  4.91945     38 g - - -
          2.68618  4.42225  2.77519  2.73123  3.46354  2.40513  3.72494  3.29354  2.67741  2.69355  4.24690  2.90347  2.73739  3.18146  2.89801  2.37887  2.77519  2.98518  4.58477  3.61503
          0.01918  4.35932  5.08167  0.61958  0.77255  0.48576  0.95510
     16   3.02050  4.91102  1.90749  2.86635  3.84773  3.69697  4.12609  3.14233  3.11833  1.19050  3.86019  3.36225  4.19868  3.39325  3.53407  3.14099  3.29270  3.00344  5.41421  4.08865     39 l - - -
          2.68618  4.42225  2.77519  2.73123  3.46354  2.40513  3.72494  3.29354  2.67741  2.69355  4.24690  2.90347  2.73739  3.18146  2.89801  2.37887  2.77519  2.98518  4.58477  3.61503
          0.01918  4.35932  5.08167  0.61958  0.77255  0.48576  0.95510
     17   2.98614  5.03238  3.52562  2.86144  4.33042  3.74329  3.76694  2.24846  1.52585  3.23629  4.11169  3.29363  4.10452  2.92397  1.78885  3.03551  3.17815  3.36860  5.43818  4.21721     40 k - - -
          2.68618  4.42225  2.77519  2.73123  3.46354  2.40513  3.72494  3.29354  2.67741  2.69355  4.24690  2.90347  2.73739  3.18146  2.89801  2.37887  2.77519  2.98518  4.58477  3.61503
          0.01918  4.35932  5.08167  0.61958  0.77255  0.48576  0.95510
     18   2.81498  5.19341  2.87187  1.71960  4.53389  3.49315  3.72454  3.97036  1.83226  3.48923  4.28109  2.98690  3.93228  2.84897  2.83311  2.78806  2.14720  3.58409  5.64301  4.28005     41 e - - -
          2.68618  4.42225  2.77519  2.73123  3.46354  2.40513  3.72494  3.29354  2.67741  2.69355  4.24690  2.90347  2.73739  3.18146  2.89801  2.37887  2.77519  2.98518  4.58477  3.61503
          0.01918  4.35932  5.08167  0.61958  0.77255  0.48576  0.95510
     19   1.81511  4.36961  3.69540  3.21725  3.77698  3.44812  4.13846  3.04888  3.15946  1.72906  3.74088  3.50659  4.00986  3.47179  3.47632  1.90165  2.93092  2.78465  5.24062  4.01208     42 l - - -
          2.68618  4.42225  2.77519  2.73123  3.46354  2.40513  3.72494  3.29354  2.67741  2.69355  4.24690  2.90347  2.73739  3.18146  2.89801  2.37887  2.77519  2.98518  4.58477  3.61503
          0.01918  4.35932  5.08167  0.61958  0.77255  0.48576  0.95510
     20   2.88150  5.15772  1.71179  2.48165  4.76922  3.35565  4.02102  4.28446  2.99524  3.84660  4.67850  3.01243  3.99023  3.19762  3.52344  1.18401  3.23340  3.81622  5.99856  4.57572     43 s - - -
          2.68618  4.42225  2.77519  2.73123  3.46354  2.40513  3.72494  3.29354  2.67741  2.69355  4.24690  2.90347  2.73739  3.18146  2.89801  2.37887  2.77519  2.98518  4.58477  3.61503
          0.01918  4.35932  5.08167  0.61958  0.77255  0.48576  0.95510
     21   2.70980  4.81467  3.01198  1.77634  4.14424  3.46854  3.83158  3.46733  2.67047  3.16430  4.01405  3.09710  3.93972  3.00961  3.11284  2.00591  2.98020  2.17728  5.45108  4.12944     44 e - - -
          2.68618  4.42225  2.77519  2.73123  3.46354  2.40513  3.72494  3.29354  2.67741  2.69355  4.24690  2.90347  2.73739  3.18146  2.89801  2.37887  2.77519  2.98518  4.58477  3.61503
          0.01918  4.35932  5.08167  0.61958  0.77255  0.48576  0.95510
     22   2.87110  5.36546  1.94215  2.36900  4.69836  3.45982  3.74838  4.17895  1.84168  3.65464  4.43491  2.92494  3.93584  1.84984  2.95974  2.81075  3.11206  3.75683  5.78262  4.37208     45 k - - -
          2.68618  4.42225  2.77519  2.73123  3.46354  2.40513  3.72494  3.29354  2.67741  2.69355  4.24690  2.90347  2.73739  3.18146  2.89801  2.37887  2.77519  2.98518  4.58477  3.61503
          0.01918  4.35932  5.08167  0.61958  0.77255  0.48576  0.95510
     23   2.60489  4.69280  3.08101  2.78334  4.51283  1.76646  4.06570  3.95357  2.94266  3.56750  4.37894  1.95116  3.91847  3.25148  3.36943  2.69831  1.89990  3.47888  5.77567  4.46554     46 g - - -
          2.68618  4.42225  2.77519  2.73123  3.46354  2.40513  3.72494  3.29354  2.67741  2.69355  4.24690  2.90347  2.73739  3.18146  2.89801  2.37887  2.77519  2.98518  4.58477  3.61503
          0.01918  4.35932  5.08167  0.61958  0.77255  0.48576  0.95510
     24   2.91871  5.04074  3.30026  2.80927  4.54150  3.59592  3.85500  3.87746  1.17054  3.46033  4.32021  3.25128  4.06588  3.00594  2.62989  2.95876  2.01992  3.53134  5.62274  4.37103     47 k - - -
          2.68618  4.42225  2.77519  2.73123  3.46354  2.40513  3.72494  3.29354  2.67741  2.69355  4.24690  2.90347  2.73739  3.18146  2.89801  2.37887  2.77519  2.98518  4.58477  3.61503
          0.01918  4.35932  5.08167  0.61958  0.77255  0.48576  0.95510
     25   2.60489  4.69280  3.08101  2.78334  4.51283  1.76646  4.06570  3.95357  2.94266  3.56750  4.37894  1.95116  3.91847  3.25148  3.36943  2.69831  1.89990  3.47888  5.77567  4.46554     48 g - - -
          2.68618  4.42225  2.77519  2.73123  3.46354  2.40513  3.72494  3.29354  2.67741  2.69355  4.24690  2.90347  2.73739  3.18146  2.89801  2.37887  2.77519  2.98518  4.58477  3.61503
          0.01918  4.35932  5.08167  0.61958  0.77255  0.48576  0.95510
     26   3.00470  4.42960  4.49866  3.94477  3.44964  4.17678  4.57115  1.62490  3.81423  1.58799  3.33143  4.17987  4.52115  4.05744  4.01009  3.50060  1.88246  2.08580  5.20116  4.02755     49 l - - -
          2.68618  4.42225  2.77519  2.73123  3.46354  2.40513  3.72494  3.29354  2.67741  2.69355  4.24690  2.90347  2.73739  3.18146  2.89801  2.37887  2.77519  2.98518  4.58477  3.61503
          0.01918  4.35932  5.08167  0.61958  0.77255  0.48576  0.95510
     27   3.00131  5.10413  3.19721  2.83449  4.62479  3.59414  3.96753  4.05487  1.64956  3.60071  4.46868  3.29034  1.29294  3.13535  2.81770  3.03738  3.28551  3.68865  5.71156  4.46489     50 p - - -
          2.68618  4.42225  2.77519  2.73123  3.46354  2.40513  3.72494  3.29354  2.67741  2.69355  4.24690  2.90347  2.73739  3.18146  2.89801  2.37887  2.77519  2.98518  4.58477  3.61503
          0.01918  4.35932  5.08167  0.61958  0.77255  0.48576  0.95510
     28   2.82473  4.93407  2.85816  2.75134  4.77452  1.82740  4.20437  4.33514  3.15247  3.91626  4.75826  1.08943  4.02922  3.41407  3.58858  2.88664  3.23825  3.81227  6.00322  4.66606     51 n - - -
          2.68618  4.42225  2.77519  2.73123  3.46354  2.40513  3.72494  3.29354  2.67741  2.69355  4.24690  2.90347  2.73739  3.18146  2.89801  2.37887  2.77519  2.98518  4.58477  3.61503
          0.01918  4.35932  5.08167  0.61958  0.77255  0.48576  0.95510
     29   2.61629  4.73613  2.99927  2.74630  4.63614  1.95696  4.08414  4.11270  2.97781  3.69649  4.49460  1.91869  3.91654  3.26310  3.42288  1.58194  3.01849  3.58889  5.87564  4.54558     52 s - - -
          2.68491  4.42412  2.77278  2.73064  3.46541  2.40640  3.72681  3.29397  2.67694  2.68990  4.24877  2.90339  2.73844  3.17819  2.89988  2.37958  2.77621  2.98705  4.58141  3.61690
          0.59449  1.35242  1.66313  3.31583  0.03698  0.48576  0.95510
     30   3.25769  5.21069  3.45114  3.03133  4.66326  3.70481  3.95215  4.11332  0.70518  3.62074  4.57600  3.43956  4.19256  3.13403  2.53092  3.28647  3.49415  3.80845  5.60722  4.46604     88 k - - -
          2.68618  4.42225  2.77519  2.73123  3.46354  2.40513  3.72494  3.29354  2.67741  2.69355  4.24690  2.90347  2.73739  3.18146  2.89801  2.37887  2.77519  2.98518  4.58477  3.61503
          0.02354  4.15679  4.87914  0.61958  0.77255  0.72667  0.66071
     31   3.44604  4.76108  4.91143  4.42051  1.67577  4.56839  4.46303  2.43275  4.26891  1.00808  3.03849  4.53753  4.78738  4.32547  4.34447  3.94068  3.67094  2.57337  4.66555  3.20208     89 l - - -
          2.68618  4.42225  2.77519  2.73123  3.46354  2.40513  3.72494  3.29354  2.67741  2.69355  4.24690  2.90347  2.73739  3.18146  2.89801  2.37887  2.77519  2.98518  4.58477  3.61503
          0.02354  4.15679  4.87914  0.61958  0.77255  0.72667  0.66071
     32   2.74673  4.92158  2.73455  1.68620  4.34312  3.35972  3.82635  3.68029  2.65110  3.34369  4.20856  2.98936  3.90069  2.99930  3.08344  2.77490  1.70916  3.33791  5.59909  4.25592     90 e - - -
          2.68618  4.42225  2.77519  2.73123  3.46354  2.40513  3.72494  3.29354  2.67741  2.69355  4.24690  2.90347  2.73739  3.18146  2.89801  2.37887  2.77519  2.98518  4.58477  3.61503
          0.02354  4.15679  4.87914  0.61958  0.77255  0.72667  0.66071
     33   2.93224  5.21690  1.45686  2.37324  4.80021  1.47923  3.98388  4.33350  3.01839  3.88175  4.74195  2.92363  3.94392  3.17428  3.57158  2.89941  3.28078  3.87423  5.98266  4.58865     91 d - - -
          2.68618  4.42225  2.77519  2.73123  3.46354  2.40513  3.72494  3.29354  2.67741  2.69355  4.24690  2.90347  2.73739  3.18146  2.89801  2.37887  2.77519  2.98518  4.58477  3.61503
          0.02354  4.15679  4.87914  0.61958  0.77255  0.72667  0.66071
     34   2.91856  5.19107  2.86344  2.52325  4.58235  3.48706  3.72994  4.03496  1.43871  3.53421  4.37171  1.88770  3.96623  2.87410  2.59970  2.89517  3.15837  3.66209  5.62317  4.31238     92 k - - -
          2.68618  4.42225  2.77519  2.73123  3.46354  2.40513  3.72494  3.29354  2.67741  2.69355  4.24690  2.90347  2.73739  3.18146  2.89801  2.37887  2.77519  2.98518  4.58477  3.61503
          0.02354  4.15679  4.87914  0.61958  0.77255  0.72667  0.66071
     35   2.90466  4.76987  3.39074  2.92642  3.62942  3.69642  3.91776  3.04677  2.64189  1.68912  3.63404  3.36400  4.11346  1.74879  2.93819  3.03960  3.14556  2.93778  5.17272  3.86433     93 l - - -
          2.68618  4.42225  2.77519  2.73123  3.46354  2.40513  3.72494  3.29354  2.67741  2.69355  4.24690  2.90347  2.73739  3.18146  2.89801  2.37887  2.77519  2.98518  4.58477  3.61503
          0.02354  4.15679  4.87914  0.61958  0.77255  0.72667  0.66071
     36   3.20127  4.63362  4.33559  3.86658  2.57493  4.16663  3.94336  2.74444  3.66642  1.27811  3.40358  4.00946  4.50212  3.90319  3.83402  3.51289  3.43522  2.71648  4.27903  1.66173     94 l - - -
          2.68618  4.42225  2.77519  2.73123  3.46354  2.40513  3.72494  3.29354  2.67741  2.69355  4.24690  2.90347  2.73739  3.18146  2.89801  2.37887  2.77519  2.98518  4.58477  3.61503
          0.02354  4.15679  4.87914  0.61958  0.77255  0.72667  0.66071
     37   2.92045  5.37675  1.48114  2.28490  4.70196  3.36282  3.77760  4.19173  1.71068  3.69822  4.52374  2.84925  3.91250  2.92623  3.08947  2.84750  3.18485  3.78430  5.82893  4.40707     95 d - - -
          2.68618  4.42225  2.77519  2.73123  3.46354  2.40513  3.72494  3.29354  2.67741  2.69355  4.24690  2.90347  2.73739  3.18146  2.89801  2.37887  2.77519  2.98518  4.58477  3.61503
          0.02354  4.15679  4.87914  0.61958  0.77255  0.72667  0.66071
     38   0.67068  4.35984  3.77640  3.59252  4.36021  3.17469  4.57729  3.53022  3.61685  3.39775  4.40574  3.66219  3.94176  3.93306  3.84056  2.71158  3.00923  3.13387  5.75791  4.59381     96 A - - -
          2.68618  4.42225  2.77519  2.73123  3.46354  2.40513  3.72494  3.29354  2.67741  2.69355  4.24690  2.90347  2.73739  3.18146  2.89801  2.37887  2.77519  2.98518  4.58477  3.61503
          0.02354  4.15679  4.87914  0.61958  0.77255  0.36011  1.19601
     39   2.79585  5.08979  2.96080  2.52435  4.47948  3.49164  3.75560  3.90833  1.82951  3.44838  4.25105  1.92937  3.94339  2.88919  2.82675  2.79371  2.10786  3.52850  5.61202  4.27167     97 k - - -
          2.68618  4.42225  2.77519  2.73123  3.46354  2.40513  3.72494  3.29354  2.67741  2.69355  4.24690  2.90347  2.73739  3.18146  2.89801  2.37887  2.77519  2.98518  4.58477  3.61503
          0.01918  4.35932  5.08167  0.61958  0.77255  0.48576  0.95510
     40   1.16924  4.98967  1.74897  2.59195  4.64814  3.35841  4.06666  4.03394  3.03307  3.69587  4.55026  3.09449  3.99304  3.25425  3.53083  2.85490  3.18261  3.61142  5.91512  4.54571     98 a - - -
          2.68618  4.42225  2.77519  2.73123  3.46354  2.40513  3.72494  3.29354  2.67741  2.69355  4.24690  2.90347  2.73739  3.18146  2.89801  2.37887  2.77519  2.98518  4.58477  3.61503
          0.01918  4.35932  5.08167  0.61958  0.77255  0.48576  0.95510
     41   2.73106  4.58875  3.37108  2.87113  3.61521  3.59460  2.37424  3.16549  2.77230  1.86950  3.73283  3.30076  4.02337  3.15810  3.12755  2.06439  2.98420  2.91893  5.05532  3.71035     99 l - - -
          2.68618  4.42225  2.77519  2.73123  3.46354  2.40513  3.72494  3.29354  2.67741  2.69355  4.24690  2.90347  2.73739  3.18146  2.89801  2.37887  2.77519  2.98518  4.58477  3.61503
          0.01918  4.35932  5.08167  0.61958  0.77255  0.48576  0.95510
     42   2.87110  5.36546  1.94215  2.36900  4.69836  3.45982  3.74838  4.17895  1.84168  3.65464  4.43491  2.92494  3.93584  1.84984  2.95974  2.81075  3.11206  3.75683  5.78262  4.37208    100 k - - -
          2.68618  4.42225  2.77519  2.73123  3.46354  2.40513  3.72494  3.29354  2.67741  2.69355  4.24690  2.90347  2.73739  3.18146  2.89801  2.37887  2.77519  2.98518  4.58477  3.61503
          0.01918  4.35932  5.08167  0.61958  0.77255  0.48576  0.95510
     43   2.01462  4.63694  3.37147  2.82329  3.86204  3.58961  3.85475  3.17101  1.96148  2.85737  2.16929  3.26733  4.00566  3.08009  2.98656  2.85985  2.97335  2.92274  5.23082  3.97341    101 k - - -
          2.68618  4.42225  2.77519  2.73123  3.46354  2.40513  3.72494  3.29354  2.67741  2.69355  4.24690  2.90347  2.73739  3.18146  2.89801  2.37887  2.77519  2.98518  4.58477  3.61503
          0.01918  4.35932  5.08167  0.61958  0.77255  0.48576  0.95510
     44   1.97068  4.39853  4.44446  3.91017  3.52069  4.05821  4.56183  2.21700  3.79464  1.50590  3.41248  4.12338  4.46175  4.04219  3.99953  3.40006  3.20715  1.54689  5.23653  4.05291    102 l - - -
          2.68618  4.42225  2.77519  2.73123  3.46354  2.40513  3.72494  3.29354  2.67741  2.69355  4.24690  2.90347  2.73739  3.18146  2.89801  2.37887  2.77519  2.98518  4.58477  3.61503
          0.01918  4.35932  5.08167  0.61958  0.77255  0.48576  0.95510
     45   3.13675  5.37328  3.23522  2.76322  4.78600  3.71741  3.78958  4.19294  1.56887  3.63124  4.48482  3.22766  4.13545  1.30016  2.43034  3.10748  3.33206  3.84345  5.68550  4.44655    103 q - - -
          2.68618  4.42225  2.77519  2.73123  3.46354  2.40513  3.72494  3.29354  2.67741  2.69355  4.24690  2.90347  2.73739  3.18146  2.89801  2.37887  2.77519  2.98518  4.58477  3.61503
          0.01918  4.35932  5.08167  0.61958  0.77255  0.48576  0.95510
     46   3.18548  5.76162  1.11722  2.29455  5.07939  3.40307  4.01238  4.66807  3.08738  4.15159  5.02043  1.57496  4.05763  3.18975  3.71361  3.06084  3.49695  4.21000  6.26898  4.73232    104 d - - -
          2.68618  4.42225  2.77519  2.73123  3.46354  2.40513  3.72494  3.29354  2.67741  2.69355  4.24690  2.90347  2.73739  3.18146  2.89801  2.37887  2.77519  2.98518  4.58477  3.61503
          0.01918  4.35932  5.08167  0.61958  0.77255  0.48576  0.95510
     47   2.94556  4.49109  4.09257  3.51676  2.08364  3.96956  4.10891  2.71998  3.27740  1.49549  3.32855  3.80982  4.31531  3.62712  2.18345  3.26174  3.17351  2.64386  4.79346  3.43741    105 l - - -
          2.68618  4.42225  2.77519  2.73123  3.46354  2.40513  3.72494  3.29354  2.67741  2.69355  4.24690  2.90347  2.73739  3.18146  2.89801  2.37887  2.77519  2.98518  4.58477  3.61503
          0.01918  4.35932  5.08167  0.61958  0.77255  0.48576  0.95510
     48   3.11294  4.79772  4.00032  3.39316  3.65766  3.96140  4.12364  3.00216  2.72877  1.13599  3.61521  3.73371  4.34271  3.40793  1.87412  3.33308  3.34038  2.93508  5.23057  4.00235    106 l - - -
          2.68618  4.42225  2.77519  2.73123  3.46354  2.40513  3.72494  3.29354  2.67741  2.69355  4.24690  2.90347  2.73739  3.18146  2.89801  2.37887  2.77519  2.98518  4.58477  3.61503
          0.01918  4.35932  5.08167  0.61958  0.77255  0.48576  0.95510
     49   2.02208  5.19737  2.75949  1.81235  4.53132  3.45658  3.75687  3.98055  2.52590  3.51116  4.30817  2.95798  3.92707  1.87836  2.98605  2.78626  3.06354  3.59192  5.68410  4.29892    107 e - - -
          2.68618  4.42225  2.77519  2.73123  3.46354  2.40513  3.72494  3.29354  2.67741  2.69355  4.24690  2.90347  2.73739  3.18146  2.89801  2.37887  2.77519  2.98518  4.58477  3.61503
          0.01918  4.35932  5.08167  0.61958  0.77255  0.48576  0.95510
     50   1.77232  4.38833  4.36721  3.83564  3.54920  3.99953  4.51988  2.24161  3.72661  1.68452  3.44888  4.05969  4.42001  3.98492  3.94749  3.34108  3.17766  1.55745  5.23822  4.04675    108 v - - -
          2.68618  4.42225  2.77519  2.73123  3.46354  2.40513  3.72494  3.29354  2.67741  2.69355  4.24690  2.90347  2.73739  3.18146  2.89801  2.37887  2.77519  2.98518  4.58477  3.61503
          0.01918  4.35932  5.08167  0.61958  0.77255  0.48576  0.95510
     51   2.75911  4.32547  4.07500  3.54478  3.49807  3.78546  4.26780  2.47451  3.43744  1.77959  3.46126  3.79969  4.23066  3.71841  3.68416  2.07520  3.03979  1.57379  5.07921  3.86465    109 v - - -
          2.68618  4.42225  2.77519  2.73123  3.46354  2.40513  3.72494  3.29354  2.67741  2.69355  4.24690  2.90347  2.73739  3.18146  2.89801  2.37887  2.77519  2.98518  4.58477  3.61503
          0.01918  4.35932  5.08167  0.61958  0.77255  0.48576  0.95510
     52   2.83522  5.25731  2.78683  1.68220  4.60718  3.47429  3.73813  4.06590  1.83585  3.56442  4.35024  2.96118  3.93291  2.86165  2.89011  2.01466  3.07550  3.66143  5.70550  4.32329    110 e - - -
          2.68618  4.42225  2.77519  2.73123  3.46354  2.40513  3.72494  3.29354  2.67741  2.69355  4.24690  2.90347  2.73739  3.18146  2.89801  2.37887  2.77519  2.98518  4.58477  3.61503
          0.01918  4.35932  5.08167  0.61958  0.77255  0.48576  0.95510
     53   2.83598  5.25818  2.70839  1.79552  4.59719  3.44848  3.76222  4.06632  2.54040  3.57715  4.36738  2.94034  3.92950  2.03053  3.00976  1.82682  3.08586  3.66195  5.73318  4.33345    111 e - - -
          2.68618  4.42225  2.77519  2.73123  3.46354  2.40513  3.72494  3.29354  2.67741  2.69355  4.24690  2.90347  2.73739  3.18146  2.89801  2.37887  2.77519  2.98518  4.58477  3.61503
          0.01918  4.35932  5.08167  0.61958  0.77255  0.48576  0.95510
     54   2.00087  5.08173  2.95223  2.52485  4.49577  3.47905  3.76502  3.92708  1.68672  3.46619  4.26680  2.09615  3.94016  2.89861  2.84878  2.78713  3.04387  3.53937  5.62846  4.28548    112 k - - -
          2.68618  4.42225  2.77519  2.73123  3.46354  2.40513  3.72494  3.29354  2.67741  2.69355  4.24690  2.90347  2.73739  3.18146  2.89801  2.37887  2.77519  2.98518  4.58477  3.61503
          0.01918  4.35932  5.08167  0.61958  0.77255  0.48576  0.95510
     55   3.49720  4.77262  5.28433  4.71013  3.24540  4.81909  5.14243  1.57508  4.56766  1.18452  1.69618  4.90901  4.96547  4.59445  4.61372  4.17799  3.71454  2.34773  5.35107  4.32276    113 l - - -
          2.68618  4.42225  2.77519  2.73123  3.46354  2.40513  3.72494  3.29354  2.67741  2.69355  4.24690  2.90347  2.73739  3.18146  2.89801  2.37887  2.77519  2.98518  4.58477  3.61503
          0.01918  4.35932  5.08167  0.61958  0.77255  0.48576  0.95510
     56   1.50935  4.34284  3.79468  3.53373  4.62763  3.12079  4.56566  4.02645  3.58410  3.74571  4.56804  3.59208  3.90325  3.85413  3.86560  0.95980  2.91864  3.42388  5.97459  4.78021    114 s - - -
          2.68618  4.42225  2.77519  2.73123  3.46354  2.40513  3.72494  3.29354  2.67741  2.69355  4.24690  2.90347  2.73739  3.18146  2.89801  2.37887  2.77519  2.98518  4.58477  3.61503
          0.23026  4.35932  1.64567  0.61958  0.77255  0.48576  0.95510
     57   3.05222  4.79027  3.78260  3.72209  4.84110  0.40346  4.81604  4.51800  3.94096  4.13350  5.11809  3.94812  4.18958  4.24347  4.13748  3.23361  3.55512  3.99202  5.85290  4.95563    115 G - - -
          2.68500  4.42342  2.77551  2.72995  3.46301  2.40571  3.72612  3.29327  2.67703  2.69235  4.24807  2.90464  2.73857  3.18135  2.89918  2.37889  2.77294  2.98636  4.58594  3.61620
          0.39394  1.14580  4.87504  2.86045  0.05895  0.35842  1.19990
     58   2.89182  5.33156  2.57542  1.72230  4.70396  3.41597  3.83047  4.19027  2.68990  3.70204  4.50182  1.79015  3.95102  2.97128  3.20054  1.93618  3.16341  3.76820  5.86132  4.43183    138 e - - -
          2.68618  4.42225  2.77519  2.73123  3.46354  2.40513  3.72494  3.29354  2.67741  2.69355  4.24690  2.90347  2.73739  3.18146  2.89801  2.37887  2.77519  2.98518  4.58477  3.61503
          0.01918  4.35932  5.08167  0.61958  0.77255  0.48576  0.95510
     59   2.94037  5.22990  1.12206  2.46205  4.74771  3.39307  4.01177  4.16050  2.98584  3.78555  4.64565  3.00552  4.01352  3.18830  3.51750  2.92276  1.94156  3.75038  5.98688  4.56851    139 d - - -
          2.68618  4.42225  2.77519  2.73123  3.46354  2.40513  3.72494  3.29354  2.67741  2.69355  4.24690  2.90347  2.73739  3.18146  2.89801  2.37887  2.77519  2.98518  4.58477  3.61503
          0.01918  4.35932  5.08167  0.61958  0.77255  0.48576  0.95510
     60   2.68841  4.85657  3.12486  2.64224  4.35403  3.43611  3.82139  3.76694  1.85901  3.35400  4.16577  3.11661  3.92403  2.97263  2.93109  1.79707  2.06933  3.38502  5.55663  4.24289    140 s - - -
          2.68618  4.42225  2.77519  2.73123  3.46354  2.40513  3.72494  3.29354  2.67741  2.69355  4.24690  2.90347  2.73739  3.18146  2.89801  2.37887  2.77519  2.98518  4.58477  3.61503
          0.01918  4.35932  5.08167  0.61958  0.77255  0.48576  0.95510
     61   1.45827  4.39888  3.64463  3.23635  4.33807  3.21525  4.28552  3.69425  3.23185  3.40520  4.24524  3.46111  2.02846  3.53790  3.57757  2.62767  1.80526  3.23736  5.69126  4.46515    141 a - - -
          2.68618  4.42225  2.77519  2.73123  3.46354  2.40513  3.72494  3.29354  2.67741  2.69355  4.24690  2.90347  2.73739  3.18146  2.89801  2.37887  2.77519  2.98518  4.58477  3.61503
          0.01918  4.35932  5.08167  0.61958  0.77255  0.48576  0.95510
     62   2.98769  5.53908  1.72273  1.64350  4.86180  3.40647  3.86275  4.37124  2.79445  3.85814  4.66419  2.87231  3.97340  3.00705  3.35900  1.73271  3.26005  3.93325  6.01121  4.53240    142 e - - -
          2.68618  4.42225  2.77519  2.73123  3.46354  2.40513  3.72494  3.29354  2.67741  2.69355  4.24690  2.90347  2.73739  3.18146  2.89801  2.37887  2.77519  2.98518  4.58477  3.61503
          0.01918  4.35932  5.08167  0.61958  0.77255  0.48576  0.95510
     63   2.94896  5.49166  1.63453  2.31590  4.81097  3.42713  3.81660  4.31392  1.86988  3.79050  4.58414  1.95052  3.96000  2.95101  3.18913  2.86715  3.20711  3.87974  5.92757  4.47345    143 d - - -
          2.68618  4.42225  2.77519  2.73123  3.46354  2.40513  3.72494  3.29354  2.67741  2.69355  4.24690  2.90347  2.73739  3.18146  2.89801  2.37887  2.77519  2.98518  4.58477  3.61503
          0.01918  4.35932  5.08167  0.61958  0.77255  0.48576  0.95510
     64   1.82144  4.32632  3.83917  3.35395  3.73849  3.50058  4.21484  1.73402  3.29402  2.75376  3.69673  3.60592  4.05879  3.58562  3.58816  1.92203  2.94642  2.58329  5.22828  4.01213    144 i - - -
          2.68618  4.42225  2.77519  2.73123  3.46354  2.40513  3.72494  3.29354  2.67741  2.69355  4.24690  2.90347  2.73739  3.18146  2.89801  2.37887  2.77519  2.98518  4.58477  3.61503
          0.01918  4.35932  5.08167  0.61958  0.77255  0.48576  0.95510
     65   1.93666  5.31978  1.77280  2.36056  4.73698  3.39400  3.87284  4.22044  2.78466  3.74799  4.55472  1.75237  3.95747  3.02106  3.32306  2.85003  3.18784  3.78950  5.91763  4.47711    145 n - - -
          2.68618  4.42225  2.77519  2.73123  3.46354  2.40513  3.72494  3.29354  2.67741  2.69355  4.24690  2.90347  2.73739  3.18146  2.89801  2.37887  2.77519  2.98518  4.58477  3.61503
          0.01918  4.35932  5.08167  0.61958  0.77255  0.48576  0.95510
     66   2.69165  4.84423  2.90280  2.66613  4.62323  1.76042  4.03434  4.09844  2.91829  3.67571  4.48355  1.91956  2.11540  3.20913  3.37177  2.75146  3.06708  3.61258  5.85211  4.50967    146 g - - -
          2.68618  4.42225  2.77519  2.73123  3.46354  2.40513  3.72494  3.29354  2.67741  2.69355  4.24690  2.90347  2.73739  3.18146  2.89801  2.37887  2.77519  2.98518  4.58477  3.61503
          0.01918  4.35932  5.08167  0.61958  0.77255  0.48576  0.95510
     67   1.84998  5.17591  2.76684  1.81654  4.50927  3.45536  3.75954  3.95538  2.53398  3.49301  4.29224  2.96207  3.92621  2.05814  2.99524  2.78378  3.05815  3.57084  5.67197  4.28969    147 e - - -
          2.68618  4.42225  2.77519  2.73123  3.46354  2.40513  3.72494  3.29354  2.67741  2.69355  4.24690  2.90347  2.73739  3.18146  2.89801  2.37887  2.77519  2.98518  4.58477  3.61503
          0.01918  4.35932  5.08167  0.61958  0.77255  0.48576  0.95510
     68   3.05882  2.14397  4.74003  4.23427  3.38988  4.10035  4.69933  2.42930  4.02640  0.97790  3.32192  4.33534  4.54146  4.25010  4.14620  3.50992  3.35875  2.37522  5.20283  4.01060    148 l - - -
          2.68618  4.42225  2.77519  2.73123  3.46354  2.40513  3.72494  3.29354  2.67741  2.69355  4.24690  2.90347  2.73739  3.18146  2.89801  2.37887  2.77519  2.98518  4.58477  3.61503
          0.01918  4.35932  5.08167  0.61958  0.77255  0.48576  0.95510
     69   2.89433  4.97011  3.33115  2.75188  4.11289  3.66492  2.31530  3.60397  1.62390  2.15519  4.04546  3.21488  4.04642  2.93306  2.62283  2.94177  3.10374  3.31921  5.34322  4.03758    149 k - - -
          2.68618  4.42225  2.77519  2.73123  3.46354  2.40513  3.72494  3.29354  2.67741  2.69355  4.24690  2.90347  2.73739  3.18146  2.89801  2.37887  2.77519  2.98518  4.58477  3.61503
          0.01918  4.35932  5.08167  0.61958  0.77255  0.48576  0.95510
     70   2.73552  4.33946  3.98424  3.45633  3.51954  3.73460  4.22351  2.55458  3.35741  1.78979  3.48505  3.73148  4.19070  3.64733  3.62334  1.87537  3.02106  1.75685  5.08571  3.86629    150 v - - -
          2.68618  4.42225  2.77519  2.73123  3.46354  2.40513  3.72494  3.29354  2.67741  2.69355  4.24690  2.90347  2.73739  3.18146  2.89801  2.37887  2.77519  2.98518  4.58477  3.61503
          0.01918  4.35932  5.08167  0.61958  0.77255  0.48576  0.95510
     71   1.81487  5.21370  1.08861  2.47663  4.80537  3.37567  4.05227  4.22092  3.05708  3.84943  4.71168  3.01595  4.01845  3.23427  3.59972  2.92728  3.29017  3.79063  6.04650  4.62582    151 d - - -
          2.68618  4.42225  2.77519  2.73123  3.46354  2.40513  3.72494  3.29354  2.67741  2.69355  4.24690  2.90347  2.73739  3.18146  2.89801  2.37887  2.77519  2.98518  4.58477  3.61503
          0.01918  4.35932  5.08167  0.61958  0.77255  0.48576  0.95510
     72   2.81958  5.18968  2.90319  1.86161  4.53408  3.50391  3.72167  3.96688  1.68986  3.48381  4.27681  2.99887  3.93752  2.84562  2.79872  2.79441  2.14773  3.58267  5.63420  4.27872    152 k - - -
          2.68618  4.42225  2.77519  2.73123  3.46354  2.40513  3.72494  3.29354  2.67741  2.69355  4.24690  2.90347  2.73739  3.18146  2.89801  2.37887  2.77519  2.98518  4.58477  3.61503
          0.01918  4.35932  5.08167  0.61958  0.77255  0.48576  0.95510
     73   3.23826  5.90819  1.10098  1.36319  5.18568  3.40775  4.00819  4.74554  3.09879  4.21012  5.08417  2.85938  4.06457  3.18196  3.74829  3.08757  3.53977  4.28840  6.34717  4.79111    153 d - - -
          2.68618  4.42225  2.77519  2.73123  3.46354  2.40513  3.72494  3.29354  2.67741  2.69355  4.24690  2.90347  2.73739  3.18146  2.89801  2.37887  2.77519  2.98518  4.58477  3.61503
          0.01918  4.35932  5.08167  0.61958  0.77255  0.48576  0.95510
     74   3.16226  5.39339  3.32171  2.80133  4.83092  3.74937  3.77767  4.22023  1.17965  3.64244  4.49464  3.25385  4.15064  1.71569  2.36857  3.13135  3.34666  3.87111  5.68185  4.46180    154 k - - -
          2.68618  4.42225  2.77519  2.73123  3.46354  2.40513  3.72494  3.29354  2.67741  2.69355  4.24690  2.90347  2.73739  3.18146  2.89801  2.37887  2.77519  2.98518  4.58477  3.61503
          0.01918  4.35932  5.08167  0.61958  0.77255  0.48576  0.95510
     75   2.50623  4.48297  3.49007  3.23647  4.59980  3.19621  4.39210  4.08109  3.33529  3.73184  4.55672  3.46677  1.92889  3.64150  3.67147  1.00421  2.98676  3.50902  5.90799  4.66377    155 s - - -
          2.68618  4.42225  2.77519  2.73123  3.46354  2.40513  3.72494  3.29354  2.67741  2.69355  4.24690  2.90347  2.73739  3.18146  2.89801  2.37887  2.77519  2.98518  4.58477  3.61503
          0.01918  4.35932  5.08167  0.61958  0.77255  0.48576  0.95510
     76   2.69821  4.76702  3.03445  2.80381  4.50104  3.33426  4.10528  3.92474  2.96472  3.59083  4.44317  1.23014  3.97707  3.30823  3.35953  2.78899  1.87972  3.48882  5.78602  4.46007    156 n - - -
          2.68618  4.42225  2.77519  2.73123  3.46354  2.40513  3.72494  3.29354  2.67741  2.69355  4.24690  2.90347  2.73739  3.18146  2.89801  2.37887  2.77519  2.98518  4.58477  3.61503
          0.01918  4.35932  5.08167  0.61958  0.77255  0.48576  0.95510
     77   2.78634  5.02471  3.02140  2.54790  4.29089  3.52016  2.36800  3.76258  2.43003  3.32118  4.14030  3.05805  3.94729  1.91194  2.82174  2.79794  2.14328  3.41699  5.48960  4.14569    157 q - - -
          2.68618  4.42225  2.77519  2.73123  3.46354  2.40513  3.72494  3.29354  2.67741  2.69355  4.24690  2.90347  2.73739  3.18146  2.89801  2.37887  2.77519  2.98518  4.58477  3.61503
          0.01918  4.35932  5.08167  0.61958  0.77255  0.48576  0.95510
     78   2.82587  5.07559  3.02489  1.76918  4.34924  3.55263  3.73477  3.74250  1.82985  2.23714  4.14164  3.06253  3.96550  2.87515  2.76769  2.83013  3.05008  3.41511  5.51987  4.19699    158 e - - -
          2.68618  4.42225  2.77519  2.73123  3.46354  2.40513  3.72494  3.29354  2.67741  2.69355  4.24690  2.90347  2.73739  3.18146  2.89801  2.37887  2.77519  2.98518  4.58477  3.61503
          0.01918  4.35932  5.08167  0.61958  0.77255  0.48576  0.95510
     79   2.96939  5.44114  2.48576  1.65853  4.81426  2.07698  3.87907  4.31204  2.78504  3.81551  4.62855  1.72376  3.98040  3.02825  3.31666  2.89920  3.25007  3.88156  5.97202  4.52099    159 e - - -
          2.68618  4.42225  2.77519  2.73123  3.46354  2.40513  3.72494  3.29354  2.67741  2.69355  4.24690  2.90347  2.73739  3.18146  2.89801  2.37887  2.77519  2.98518  4.58477  3.61503
          0.01918  4.35932  5.08167  0.61958  0.77255  0.48576  0.95510
     80   3.20959  5.85827  1.53754  1.01255  5.14209  3.41088  3.99237  4.69400  3.05709  4.16293  5.02709  2.86489  4.05626  3.16237  3.68949  3.06757  3.50637  4.24123  6.29910  4.75806    160 e - - -
          2.68618  4.42225  2.77519  2.73123  3.46354  2.40513  3.72494  3.29354  2.67741  2.69355  4.24690  2.90347  2.73739  3.18146  2.89801  2.37887  2.77519  2.98518  4.58477  3.61503
          0.22606  4.35932  1.66313  0.61958  0.77255  0.48576  0.95510
     81   2.78514  4.66750  3.10767  1.84012  3.92020  3.56143  3.97224  2.81554  2.84254  2.82574  3.83131  3.24810  4.04426  3.20332  3.22867  2.93564  3.05876  1.60370  5.37894  4.08614    161 v - - -
          2.68618  4.42225  2.77519  2.73123  3.46354  2.40513  3.72494  3.29354  2.67741  2.69355  4.24690  2.90347  2.73739  3.18146  2.89801  2.37887  2.77519  2.98518  4.58477  3.61503
          0.02354  4.15679  4.87914  0.61958  0.77255  0.72667  0.66071
     82   2.57069  4.66495  2.86269  2.65171  4.42618  3.19277  3.98702  3.94984  2.87330  3.55864  4.38812  1.78328  3.84617  3.18777  3.28783  1.46332  2.96907  3.46786  5.70461  4.35606    162 s - - -
          2.68618  4.42225  2.77519  2.73123  3.46354  2.40513  3.72494  3.29354  2.67741  2.69355  4.24690  2.90347  2.73739  3.18146  2.89801  2.37887  2.77519  2.98518  4.58477  3.61503
          0.02354  4.15679  4.87914  0.61958  0.77255  0.36011  1.19601
     83   2.75849  5.03758  2.82425  1.68806  4.43791  3.42823  3.80408  3.86461  2.61376  3.44064  4.24950  3.00235  2.35424  2.94948  3.08094  2.76381  2.08136  3.48373  5.64606  4.27969    163 e - - -
          2.68618  4.42225  2.77519  2.73123  3.46354  2.40513  3.72494  3.29354  2.67741  2.69355  4.24690  2.90347  2.73739  3.18146  2.89801  2.37887  2.77519  2.98518  4.58477  3.61503
          0.01918  4.35932  5.08167  0.61958  0.77255  0.48576  0.95510
     84   2.84378  4.47071  3.80744  3.28651  3.11372  3.80472  3.95592  2.88135  3.17606  1.82143  3.51868  3.61216  2.11101  3.48710  3.46126  3.09826  3.08666  2.71222  4.69157  2.12652    164 l - - -
          2.68618  4.42225  2.77519  2.73123  3.46354  2.40513  3.72494  3.29354  2.67741  2.69355  4.24690  2.90347  2.73739  3.18146  2.89801  2.37887  2.77519  2.98518  4.58477  3.61503
          0.01918  4.35932  5.08167  0.61958  0.77255  0.48576  0.95510
     85   1.84870  4.62701  3.26259  2.03309  3.86443  3.59122  3.91835  2.12052  2.81212  2.84426  3.76830  3.26416  4.02485  3.15083  3.21570  2.87730  2.98623  2.73783  5.28054  4.00499    165 a - - -
          2.68618  4.42225  2.77519  2.73123  3.46354  2.40513  3.72494  3.29354  2.67741  2.69355  4.24690  2.90347  2.73739  3.18146  2.89801  2.37887  2.77519  2.98518  4.58477  3.61503
          0.01918  4.35932  5.08167  0.61958  0.77255  0.48576  0.95510
     86   2.89700  5.07023  3.17472  2.74508  4.61510  3.54419  3.85815  4.04000  1.17426  3.56702  4.40116  3.20125  4.04008  3.00585  2.68583  1.92486  3.17388  3.64842  5.67856  4.40000    166 k - - -
          2.68618  4.42225  2.77519  2.73123  3.46354  2.40513  3.72494  3.29354  2.67741  2.69355  4.24690  2.90347  2.73739  3.18146  2.89801  2.37887  2.77519  2.98518  4.58477  3.61503
          0.01918  4.35932  5.08167  0.61958  0.77255  0.48576  0.95510
     87   3.23826  5.90819  1.10098  1.36319  5.18568  3.40775  4.00819  4.74554  3.09879  4.21012  5.08417  2.85938  4.06457  3.18196  3.74829  3.08757  3.53977  4.28840  6.34717  4.79111    167 d - - -
          2.68618  4.42225  2.77519  2.73123  3.46354  2.40513  3.72494  3.29354  2.67741  2.69355  4.24690  2.90347  2.73739  3.18146  2.89801  2.37887  2.77519  2.98518  4.58477  3.61503
          0.01918  4.35932  5.08167  0.61958  0.77255  0.48576  0.95510
     88   3.07806  2.28769  4.88702  4.32237  3.39124  4.32921  4.74022  1.57355  4.16598  1.38666  3.26888  4.44373  4.64212  4.33038  4.26242  3.67136  3.32211  2.02524  5.19706  4.03843    168 l - - -
          2.68618  4.42225  2.77519  2.73123  3.46354  2.40513  3.72494  3.29354  2.67741  2.69355  4.24690  2.90347  2.73739  3.18146  2.89801  2.37887  2.77519  2.98518  4.58477  3.61503
          0.01918  4.35932  5.08167  0.61958  0.77255  0.48576  0.95510
     89   2.84021  4.33041  4.30865  3.77714  3.57328  3.94270  4.45255  1.52039  3.67344  2.44834  3.50533  3.99686  4.36955  3.93622  3.89607  2.10782  3.11736  1.55257  5.19421  3.98548    169 i - - -
          2.68618  4.42225  2.77519  2.73123  3.46354  2.40513  3.72494  3.29354  2.67741  2.69355  4.24690  2.90347  2.73739  3.18146  2.89801  2.37887  2.77519  2.98518  4.58477  3.61503
          0.01918  4.35932  5.08167  0.61958  0.77255  0.48576  0.95510
     90   2.77470  4.84994  3.17525  2.66846  3.92538  3.56407  3.76622  3.51333  1.89017  3.12375  3.97660  3.15011  3.98081  2.96881  2.88767  2.05791  3.01280  3.21432  5.25499  2.18026    170 k - - -
          2.68618  4.42225  2.77519  2.73123  3.46354  2.40513  3.72494  3.29354  2.67741  2.69355  4.24690  2.90347  2.73739  3.18146  2.89801  2.37887  2.77519  2.98518  4.58477  3.61503
          0.01918  4.35932  5.08167  0.61958  0.77255  0.48576  0.95510
     91   2.80729  4.99409  2.00088  2.48631  4.23097  3.48070  3.82597  2.05851  2.70400  3.26106  4.11679  2.08654  3.96083  2.99938  3.18448  2.82983  3.06187  3.25653  5.53517  4.17320    171 d - - -
          2.68618  4.42225  2.77519  2.73123  3.46354  2.40513  3.72494  3.29354  2.67741  2.69355  4.24690  2.90347  2.73739  3.18146  2.89801  2.37887  2.77519  2.98518  4.58477  3.61503
          0.01918  4.35932  5.08167  0.61958  0.77255  0.48576  0.95510
     92   1.97740  5.05915  2.85513  2.49132  4.47202  3.43845  3.79604  3.92189  2.56161  3.47412  4.27795  2.06908  3.92848  1.86705  3.00281  2.77200  3.04162  3.52995  5.65310  4.28892    172 q - - -
          2.68618  4.42225  2.77519  2.73123  3.46354  2.40513  3.72494  3.29354  2.67741  2.69355  4.24690  2.90347  2.73739  3.18146  2.89801  2.37887  2.77519  2.98518  4.58477  3.61503
          0.01918  4.35932  5.08167  0.61958  0.77255  0.48576  0.95510
     93   2.76801  4.96683  2.99944  1.92926  4.19589  3.52478  3.74442  3.60147  2.48805  3.17336  2.25696  3.05203  3.94175  2.12113  2.90398  2.79184  2.99984  3.29427  5.44788  4.12004    173 e - - -
          2.68618  4.42225  2.77519  2.73123  3.46354  2.40513  3.72494  3.29354  2.67741  2.69355  4.24690  2.90347  2.73739  3.18146  2.89801  2.37887  2.77519  2.98518  4.58477  3.61503
          0.01918  4.35932  5.08167  0.61958  0.77255  0.48576  0.95510
     94   1.97687  4.52943  3.44042  2.94047  2.08313  3.60811  3.90849  3.05558  2.88977  2.70938  3.65482  3.35479  4.04033  2.19981  3.24975  2.89540  2.97831  2.83120  5.01963  3.68266    174 a - - -
          2.68618  4.42225  2.77519  2.73123  3.46354  2.40513  3.72494  3.29354  2.67741  2.69355  4.24690  2.90347  2.73739  3.18146  2.89801  2.37887  2.77519  2.98518  4.58477  3.61503
          0.01918  4.35932  5.08167  0.61958  0.77255  0.48576  0.95510
     95   2.00452  4.44010  4.61347  4.06702  3.47857  4.24014  4.66832  1.45146  3.94181  1.57181  3.34940  4.27882  4.58257  4.16946  4.12158  3.57496  3.29197  2.02181  5.25792  4.08715    175 i - - -
          2.68618  4.42225  2.77519  2.73123  3.46354  2.40513  3.72494  3.29354  2.67741  2.69355  4.24690  2.90347  2.73739  3.18146  2.89801  2.37887  2.77519  2.98518  4.58477  3.61503
          0.01918  4.35932  5.08167  0.61958  0.77255  0.48576  0.95510
     96   2.79156  5.12597  2.79614  2.45883  4.53901  3.43253  3.79430  4.01363  2.56599  3.54312  4.33889  2.06044  3.92923  2.02680  3.01725  1.79924  3.06250  3.60488  5.70094  4.31969    176 s - - -
          2.68618  4.42225  2.77519  2.73123  3.46354  2.40513  3.72494  3.29354  2.67741  2.69355  4.24690  2.90347  2.73739  3.18146  2.89801  2.37887  2.77519  2.98518  4.58477  3.61503
          0.01918  4.35932  5.08167  0.61958  0.77255  0.48576  0.95510
     97   3.02376  4.92415  3.45865  3.00098  3.77694  3.78558  4.00236  3.22285  2.69184  1.80303  3.79216  3.44302  4.20917  1.35815  2.98477  3.13978  3.26533  3.11177  5.30252  3.98421    177 q - - -
          2.68618  4.42225  2.77519  2.73123  3.46354  2.40513  3.72494  3.29354  2.67741  2.69355  4.24690  2.90347  2.73739  3.18146  2.89801  2.37887  2.77519  2.98518  4.58477  3.61503
          0.01918  4.35932  5.08167  0.61958  0.77255  0.48576  0.95510
     98   3.75464  5.08746  4.97307  4.64120  3.40204  4.59756  5.15030  2.65437  4.40822  0.44581  3.31761  4.87310  4.96554  4.65344  4.49360  4.26956  4.03502  2.81302  5.42812  4.25560    178 L - - -
          2.68618  4.42225  2.77519  2.73123  3.46354  2.40513  3.72494  3.29354  2.67741  2.69355  4.24690  2.90347  2.73739  3.18146  2.89801  2.37887  2.77519  2.98518  4.58477  3.61503
          0.01918  4.35932  5.08167  0.61958  0.77255  0.48576  0.95510
     99   3.35678  4.60410  5.27374  4.74939  3.61590  4.81198  5.31776  1.39960  4.64482  1.47941  3.39367  4.92166  5.03075  4.80440  4.76226  4.19549  3.60102  1.21623  5.64881  4.51152    179 v - - -
          2.68618  4.42225  2.77519  2.73123  3.46354  2.40513  3.72494  3.29354  2.67741  2.69355  4.24690  2.90347  2.73739  3.18146  2.89801  2.37887  2.77519  2.98518  4.58477  3.61503
          0.01918  4.35932  5.08167  0.61958  0.77255  0.48576  0.95510
    100   2.91610  5.37908  2.55751  1.56463  4.72407  3.42495  3.82782  4.21147  2.68515  3.71769  4.51914  1.96124  2.26391  2.96799  3.19570  2.85519  3.18171  3.79279  5.87345  4.44024    180 e - - -
          2.68661  4.42268  2.77476  2.73166  3.46396  2.40437  3.72537  3.29397  2.67706  2.69239  4.24732  2.90292  2.73782  3.18189  2.89843  2.37929  2.77476  2.98561  4.58520  3.61546
          0.30764  1.35242  5.08167  1.88987  0.16380  0.48576  0.95510
    101   2.78422  4.45755  3.70006  3.19186  3.57465  3.75332  4.10066  2.62972  3.11366  1.85616  3.54954  2.05244  4.16987  3.44726  3.43557  3.05274  3.04183  1.82471  5.11578  3.85924    189 v - - -
          2.68618  4.42225  2.77519  2.73123  3.46354  2.40513  3.72494  3.29354  2.67741  2.69355  4.24690  2.90347  2.73739  3.18146  2.89801  2.37887  2.77519  2.98518  4.58477  3.61503
          0.01918  4.35932  5.08167  0.61958  0.77255  0.48576  0.95510
    102   2.79668  4.95773  1.96336  2.52986  4.25144  1.96673  3.86890  3.65828  2.76020  2.12510  4.15286  3.05223  3.96516  3.05008  3.23480  2.82951  3.07241  3.33559  5.55753  4.20492    190 d - - -
          2.68618  4.42225  2.77519  2.73123  3.46354  2.40513  3.72494  3.29354  2.67741  2.69355  4.24690  2.90347  2.73739  3.18146  2.89801  2.37887  2.77519  2.98518  4.58477  3.61503
          0.01918  4.35932  5.08167  0.61958  0.77255  0.48576  0.95510
    103   2.92051  5.39622  2.68371  1.76693  4.73806  3.47903  3.76973  4.20868  1.80943  3.68252  4.47447  1.83736  3.96436  2.89620  2.92559  2.85785  3.16067  3.79373  5.80540  4.40812    191 e - - -
          2.68618  4.42225  2.77519  2.73123  3.46354  2.40513  3.72494  3.29354  2.67741  2.69355  4.24690  2.90347  2.73739  3.18146  2.89801  2.37887  2.77519  2.98518  4.58477  3.61503
          0.01918  4.35932  5.08167  0.61958  0.77255  0.48576  0.95510
    104   2.93442  5.44727  1.77770  1.54539  4.76502  3.41513  3.82957  4.25069  2.72569  3.75685  4.55706  2.88489  3.95558  2.96896  3.27018  2.85989  2.07180  3.82860  5.91877  4.46298    192 e - - -
          2.68618  4.42225  2.77519  2.73123  3.46354  2.40513  3.72494  3.29354  2.67741  2.69355  4.24690  2.90347  2.73739  3.18146  2.89801  2.37887  2.77519  2.98518  4.58477  3.61503
          0.01918  4.35932  5.08167  0.61958  0.77255  0.48576  0.95510
    105   1.60542  4.69387  3.10642  2.76600  4.44446  3.30471  4.02238  3.87476  2.88422  3.49428  4.30842  1.98514  2.16730  3.20418  3.31217  2.69379  2.97741  3.42577  5.71186  4.40088    193 a - - -
          2.68618  4.42225  2.77519  2.73123  3.46354  2.40513  3.72494  3.29354  2.67741  2.69355  4.24690  2.90347  2.73739  3.18146  2.89801  2.37887  2.77519  2.98518  4.58477  3.61503
          0.01918  4.35932  5.08167  0.61958  0.77255  0.48576  0.95510
    106   2.91949  4.83454  3.36352  2.89507  3.13072  3.71758  2.00768  3.45634  2.82690  3.03730  3.96656  3.32826  2.31376  3.19870  3.19689  3.00278  3.15867  3.20052  4.67354  2.04332    194 h - - -
          2.68618  4.42225  2.77519  2.73123  3.46354  2.40513  3.72494  3.29354  2.67741  2.69355  4.24690  2.90347  2.73739  3.18146  2.89801  2.37887  2.77519  2.98518  4.58477  3.61503
          0.01918  4.35932  5.08167  0.61958  0.77255  0.48576  0.95510
    107   1.79927  4.60630  3.39591  2.87120  3.93224  3.55136  3.92277  3.09989  1.96960  2.92859  3.82924  3.30027  4.00906  3.14829  3.09190  2.84429  2.97388  2.02851  5.30778  4.04633    195 a - - -
          2.68618  4.42225  2.77519  2.73123  3.46354  2.40513  3.72494  3.29354  2.67741  2.69355  4.24690  2.90347  2.73739  3.18146  2.89801  2.37887  2.77519  2.98518  4.58477  3.61503
          0.01918  4.35932  5.08167  0.61958  0.77255  0.48576  0.95510
    108   2.99305  4.65308  3.83490  3.30619  3.80390  3.91246  4.16114  1.27467  1.91199  2.63462  3.71992  3.67598  4.31126  3.44354  3.09624  3.26254  3.23334  2.45696  5.32247  4.09143    196 i - - -
          2.68618  4.42225  2.77519  2.73123  3.46354  2.40513  3.72494  3.29354  2.67741  2.69355  4.24690  2.90347  2.73739  3.18146  2.89801  2.37887  2.77519  2.98518  4.58477  3.61503
          0.01918  4.35932  5.08167  0.61958  0.77255  0.48576  0.95510
    109   2.89848  5.24142  1.87333  2.40702  4.17695  3.46684  3.80269  3.97066  2.71965  3.51460  4.35000  2.01648  3.97352  2.99060  3.22817  2.86269  3.15412  3.60989  5.51512  2.06420    197 d - - -
          2.68618  4.42225  2.77519  2.73123  3.46354  2.40513  3.72494  3.29354  2.67741  2.69355  4.24690  2.90347  2.73739  3.18146  2.89801  2.37887  2.77519  2.98518  4.58477  3.61503
          0.01918  4.35932  5.08167  0.61958  0.77255  0.48576  0.95510
    110   2.87110  5.36546  1.94215  2.36900  4.69836  3.45982  3.74838  4.17895  1.84168  3.65464  4.43491  2.92494  3.93584  1.84984  2.95974  2.81075  3.11206  3.75683  5.78262  4.37208    198 k - - -
          2.68618  4.42225  2.77519  2.73123  3.46354  2.40513  3.72494  3.29354  2.67741  2.69355  4.24690  2.90347  2.73739  3.18146  2.89801  2.37887  2.77519  2.98518  4.58477  3.61503
          0.01918  4.35932  5.08167  0.61958  0.77255  0.48576  0.95510
    111   3.12252  5.77771  1.59650  1.57766  5.06265  3.40065  3.92827  4.60497  2.94094  4.06432  4.89626  1.63908  4.01648  3.08473  3.55339  2.99304  3.40623  4.14819  6.20884  4.67544    199 e - - -
          2.68618  4.42225  2.77519  2.73123  3.46354  2.40513  3.72494  3.29354  2.67741  2.69355  4.24690  2.90347  2.73739  3.18146  2.89801  2.37887  2.77519  2.98518  4.58477  3.61503
          0.01918  4.35932  5.08167  0.61958  0.77255  0.48576  0.95510
    112   2.71759  4.65472  3.24530  2.77746  3.89743  2.08065  3.87746  2.18518  2.71877  2.92756  3.82321  3.23301  3.99258  2.15116  3.09685  2.84109  2.98030  2.96602  5.27241  3.99307    200 g - - -
          2.68618  4.42225  2.77519  2.73123  3.46354  2.40513  3.72494  3.29354  2.67741  2.69355  4.24690  2.90347  2.73739  3.18146  2.89801  2.37887  2.77519  2.98518  4.58477  3.61503
          0.01918  4.35932  5.08167  0.61958  0.77255  0.48576  0.95510
    113   2.95916  5.44652  1.56121  2.32445  4.84032  3.39303  3.88736  4.35412  2.82536  3.85255  4.66114  1.89811  3.97268  3.03651  3.38412  1.90667  3.24801  3.90732  6.00604  4.53698    201 d - - -
          2.68618  4.42225  2.77519  2.73123  3.46354  2.40513  3.72494  3.29354  2.67741  2.69355  4.24690  2.90347  2.73739  3.18146  2.89801  2.37887  2.77519  2.98518  4.58477  3.61503
          0.01918  4.35932  5.08167  0.61958  0.77255  0.48576  0.95510
    114   2.77606  4.85322  3.13826  2.76168  4.32398  3.46932  3.93782  3.71745  2.65038  3.33246  4.21354  3.21300  4.00316  1.79311  3.00106  2.84868  1.47102  3.37410  5.58435  4.28400    202 t - - -
          2.68618  4.42225  2.77519  2.73123  3.46354  2.40513  3.72494  3.29354  2.67741  2.69355  4.24690  2.90347  2.73739  3.18146  2.89801  2.37887  2.77519  2.98518  4.58477  3.61503
          0.01918  4.35932  5.08167  0.61958  0.77255  0.48576  0.95510
    115   2.78200  4.27838  4.18673  3.64102  1.93637  3.84669  4.15025  1.85669  3.52865  2.31754  3.35101  3.84415  4.24421  3.75583  3.72370  2.12785  3.03542  2.38639  4.77375  3.45680    203 i - - -
          2.68618  4.42225  2.77519  2.73123  3.46354  2.40513  3.72494  3.29354  2.67741  2.69355  4.24690  2.90347  2.73739  3.18146  2.89801  2.37887  2.77519  2.98518  4.58477  3.61503
          0.01918  4.35932  5.08167  0.61958  0.77255  0.48576  0.95510
    116   2.97560  4.54871  4.25423  3.78978  3.48948  3.94654  4.52640  2.54018  3.61236  1.04266  3.39085  4.03059  4.41434  3.93637  3.82901  3.33292  1.99641  2.47466  5.26777  4.07878    204 l - - -
          2.68618  4.42225  2.77519  2.73123  3.46354  2.40513  3.72494  3.29354  2.67741  2.69355  4.24690  2.90347  2.73739  3.18146  2.89801  2.37887  2.77519  2.98518  4.58477  3.61503
          0.01918  4.35932  5.08167  0.61958  0.77255  0.48576  0.95510
    117   2.64393  4.79823  2.98396  2.66992  4.53096  3.31561  3.97798  3.99861  2.82728  3.57880  4.37960  1.97839  2.18252  3.14438  3.27364  1.65503  3.00573  3.52932  5.76327  4.42305    205 s - - -
          2.68618  4.42225  2.77519  2.73123  3.46354  2.40513  3.72494  3.29354  2.67741  2.69355  4.24690  2.90347  2.73739  3.18146  2.89801  2.37887  2.77519  2.98518  4.58477  3.61503
          0.01918  4.35932  5.08167  0.61958  0.77255  0.48576  0.95510
    118   1.75725  4.56776  3.32742  2.87305  3.87463  3.49713  3.95537  3.18093  2.85800  2.03193  3.82214  2.15967  3.99108  3.20576  3.23773  2.81781  2.96350  2.91322  5.28209  4.00543    206 a - - -
          2.68618  4.42225  2.77519  2.73123  3.46354  2.40513  3.72494  3.29354  2.67741  2.69355  4.24690  2.90347  2.73739  3.18146  2.89801  2.37887  2.77519  2.98518  4.58477  3.61503
          0.01918  4.35932  5.08167  0.61958  0.77255  0.48576  0.95510
    119   3.04016  4.44574  4.58278  4.02713  3.42625  4.22976  4.62106  1.61328  3.89154  1.41769  3.29805  4.24824  4.56102  4.11919  4.06997  3.55682  2.09216  2.09069  5.20794  4.04510    207 l - - -
          2.68618  4.42225  2.77519  2.73123  3.46354  2.40513  3.72494  3.29354  2.67741  2.69355  4.24690  2.90347  2.73739  3.18146  2.89801  2.37887  2.77519  2.98518  4.58477  3.61503
          0.01918  4.35932  5.08167  0.61958  0.77255  0.48576  0.95510
    120   2.88668  5.15018  2.71815  1.20023  4.58367  3.44211  3.91402  3.95573  2.75114  3.57865  4.43082  3.03175  3.99475  3.07566  3.20816  2.88273  2.00688  3.58595  5.79935  4.42581    208 e - - -
          2.68618  4.42225  2.77519  2.73123  3.46354  2.40513  3.72494  3.29354  2.67741  2.69355  4.24690  2.90347  2.73739  3.18146  2.89801  2.37887  2.77519  2.98518  4.58477  3.61503
          0.01918  4.35932  5.08167  0.61958  0.77255  0.48576  0.95510
    121   1.89639  4.98465  3.26103  2.80770  4.53982  3.54527  3.89140  3.87855  1.17682  3.47807  4.33498  3.24728  4.04641  3.04713  2.72464  2.92069  3.15700  3.51667  5.65028  4.38986    209 k - - -
          2.68618  4.42225  2.77519  2.73123  3.46354  2.40513  3.72494  3.29354  2.67741  2.69355  4.24690  2.90347  2.73739  3.18146  2.89801  2.37887  2.77519  2.98518  4.58477  3.61503
          0.01918  4.35932  5.08167  0.61958  0.77255  0.48576  0.95510
    122   2.92420  5.07732  3.30425  2.72098  4.34798  3.66538  3.74608  3.73660  1.58087  2.16473  4.13513  3.19183  4.04585  2.03525  2.54808  2.94615  3.12869  3.43816  5.47530  4.20852    210 k - - -
          2.68618  4.42225  2.77519  2.73123  3.46354  2.40513  3.72494  3.29354  2.67741  2.69355  4.24690  2.90347  2.73739  3.18146  2.89801  2.37887  2.77519  2.98518  4.58477  3.61503
          0.01918  4.35932  5.08167  0.61958  0.77255  0.48576  0.95510
    123   2.42243  4.39345  3.62679  3.29301  4.56594  1.59405  4.38736  4.00076  3.34881  3.66024  4.46373  3.47601  3.88865  3.63249  3.69104  1.62624  1.74710  3.42329  5.88235  4.66241    211 g - - -
          2.68618  4.42225  2.77519  2.73123  3.46354  2.40513  3.72494  3.29354  2.67741  2.69355  4.24690  2.90347  2.73739  3.18146  2.89801  2.37887  2.77519  2.98518  4.58477  3.61503
          0.01918  4.35932  5.08167  0.61958  0.77255  0.48576  0.95510
    124   3.25213  4.53508  5.11149  4.56843  3.54919  4.62908  5.08635  1.44308  4.44831  2.05250  2.05449  4.72820  4.88446  4.61336  4.56336  3.99038  3.49441  1.26490  5.48568  4.34312    212 v - - -
          2.68618  4.42225  2.77519  2.73123  3.46354  2.40513  3.72494  3.29354  2.67741  2.69355  4.24690  2.90347  2.73739  3.18146  2.89801  2.37887  2.77519  2.98518  4.58477  3.61503
          0.01918  4.35932  5.08167  0.61958  0.77255  0.48576  0.95510
    125   1.50935  4.34284  3.79468  3.53373  4.62763  3.12079  4.56566  4.02645  3.58410  3.74571  4.56804  3.59208  3.90325  3.85413  3.86560  0.95980  2.91864  3.42388  5.97459  4.78021    213 s - - -
          2.68618  4.42225  2.77519  2.73123  3.46354  2.40513  3.72494  3.29354  2.67741  2.69355  4.24690  2.90347  2.73739  3.18146  2.89801  2.37887  2.77519  2.98518  4.58477  3.61503
          0.01918  4.35932  5.08167  0.61958  0.77255  0.48576  0.95510
    126   2.79610  5.09626  2.03536  2.44406  4.31515  3.47911  3.75967  3.76325  2.56531  2.24915  4.16245  2.98445  3.93249  1.91383  3.03358  2.78853  3.03837  3.42954  5.56094  4.18331    214 q - - -
          2.68618  4.42225  2.77519  2.73123  3.46354  2.40513  3.72494  3.29354  2.67741  2.69355  4.24690  2.90347  2.73739  3.18146  2.89801  2.37887  2.77519  2.98518  4.58477  3.61503
          0.01918  4.35932  5.08167  0.61958  0.77255  0.48576  0.95510
    127   2.02208  5.19737  2.75949  1.81235  4.53132  3.45658  3.75687  3.98055  2.52590  3.51116  4.30817  2.95798  3.92707  1.87836  2.98605  2.78626  3.06354  3.59192  5.68410  4.29892    215 e - - -
          2.68618  4.42225  2.77519  2.73123  3.46354  2.40513  3.72494  3.29354  2.67741  2.69355  4.24690  2.90347  2.73739  3.18146  2.89801  2.37887  2.77519  2.98518  4.58477  3.61503
          0.01918  4.35932  5.08167  0.61958  0.77255  0.48576  0.95510
    128   1.86834  4.52904  4.25447  3.81655  3.53143  3.88244  4.56164  2.56104  3.67715  1.03919  3.43481  4.02980  4.38900  3.97702  3.89240  3.28422  3.26401  2.48248  5.30593  4.11696    216 l - - -
          2.68618  4.42225  2.77519  2.73123  3.46354  2.40513  3.72494  3.29354  2.67741  2.69355  4.24690  2.90347  2.73739  3.18146  2.89801  2.37887  2.77519  2.98518  4.58477  3.61503
          0.01918  4.35932  5.08167  0.61958  0.77255  0.48576  0.95510
    129   2.90053  4.44256  4.04138  3.47787  3.63060  3.98528  4.29349  1.58590  2.14911  2.47240  3.53633  3.81975  4.34959  3.66162  3.54784  3.28129  3.14087  1.62223  5.22380  4.00611    217 i - - -
          2.68618  4.42225  2.77519  2.73123  3.46354  2.40513  3.72494  3.29354  2.67741  2.69355  4.24690  2.90347  2.73739  3.18146  2.89801  2.37887  2.77519  2.98518  4.58477  3.61503
          0.01918  4.35932  5.08167  0.61958  0.77255  0.48576  0.95510
    130   1.84372  4.87399  3.08972  2.75351  4.41419  3.44030  3.96916  3.81948  2.69555  3.42519  4.30297  3.20566  4.00061  1.31259  3.05476  2.84235  3.10408  3.45039  5.66125  4.35154    218 q - - -
          2.68618  4.42225  2.77519  2.73123  3.46354  2.40513  3.72494  3.29354  2.67741  2.69355  4.24690  2.90347  2.73739  3.18146  2.89801  2.37887  2.77519  2.98518  4.58477  3.61503
          0.01918  4.35932  5.08167  0.61958  0.77255  0.48576  0.95510
    131   3.25251  5.92349  0.98671  1.51129  5.19999  3.40833  4.01810  4.76220  3.11961  4.22790  5.10805  2.86079  4.07029  3.19426  3.77453  3.09918  3.55657  4.30527  6.36441  4.80522    219 d - - -
          2.68618  4.42225  2.77519  2.73123  3.46354  2.40513  3.72494  3.29354  2.67741  2.69355  4.24690  2.90347  2.73739  3.18146  2.89801  2.37887  2.77519  2.98518  4.58477  3.61503
          0.01918  4.35932  5.08167  0.61958  0.77255  0.48576  0.95510
    132   3.06406  4.81964  3.74765  3.20639  3.77900  3.88347  4.05218  3.05039  1.80596  1.20841  3.71140  3.59178  4.27635  3.30526  2.88401  3.24666  3.28965  2.93779  5.28635  4.05593    220 l - - -
          2.68618  4.42225  2.77519  2.73123  3.46354  2.40513  3.72494  3.29354  2.67741  2.69355  4.24690  2.90347  2.73739  3.18146  2.89801  2.37887  2.77519  2.98518  4.58477  3.61503
          0.01918  4.35932  5.08167  0.61958  0.77255  0.48576  0.95510
    133   3.06080  5.33525  3.02445  2.66031  4.75791  3.61900  3.82120  4.20336  1.13921  3.67333  4.51192  1.99028  4.08759  2.96051  2.60781  3.03158  3.29089  3.82603  5.73500  4.44583    221 k - - -
          2.68618  4.42225  2.77519  2.73123  3.46354  2.40513  3.72494  3.29354  2.67741  2.69355  4.24690  2.90347  2.73739  3.18146  2.89801  2.37887  2.77519  2.98518  4.58477  3.61503
          0.01918  4.35932  5.08167  0.61958  0.77255  0.48576  0.95510
    134   2.75166  4.67776  3.33063  2.80903  3.84148  3.60334  3.86854  3.17008  2.66843  2.02760  3.75103  3.26438  4.01984  1.97901  3.02941  2.87744  2.12805  2.94433  5.24560  3.97545    222 q - - -
          2.68618  4.42225  2.77519  2.73123  3.46354  2.40513  3.72494  3.29354  2.67741  2.69355  4.24690  2.90347  2.73739  3.18146  2.89801  2.37887  2.77519  2.98518  4.58477  3.61503
          0.01918  4.35932  5.08167  0.61958  0.77255  0.48576  0.95510
    135   2.77588  5.07209  2.87989  2.49013  4.45259  3.45750  3.77351  3.89932  2.51638  3.44843  4.25210  2.09004  3.92932  1.88072  2.94755  2.77469  2.11024  3.51620  5.62518  4.26531    223 q - - -
          2.68618  4.42225  2.77519  2.73123  3.46354  2.40513  3.72494  3.29354  2.67741  2.69355  4.24690  2.90347  2.73739  3.18146  2.89801  2.37887  2.77519  2.98518  4.58477  3.61503
          0.01918  4.35932  5.08167  0.61958  0.77255  0.48576  0.95510
    136   2.98575  4.81003  3.63390  3.07288  3.99067  3.81532  3.98841  1.78704  1.37849  2.84658  3.88052  3.48332  4.21269  3.20460  2.81894  3.14812  3.21415  2.77839  5.38255  4.14185    224 k - - -
          2.68618  4.42225  2.77519  2.73123  3.46354  2.40513  3.72494  3.29354  2.67741  2.69355  4.24690  2.90347  2.73739  3.18146  2.89801  2.37887  2.77519  2.98518  4.58477  3.61503
          0.01918  4.35932  5.08167  0.61958  0.77255  0.48576  0.95510
    137   2.85006  5.05062  1.96106  2.49350  2.08582  3.49321  3.80984  3.72096  2.74789  3.31492  4.17512  2.05271  3.98150  3.02593  3.23502  2.85777  3.10620  3.40172  5.35370  3.88484    225 d - - -
          2.68618  4.42225  2.77519  2.73123  3.46354  2.40513  3.72494  3.29354  2.67741  2.69355  4.24690  2.90347  2.73739  3.18146  2.89801  2.37887  2.77519  2.98518  4.58477  3.61503
          0.01918  4.35932  5.08167  0.61958  0.77255  0.48576  0.95510
    138   2.73491  4.62676  3.27649  2.05382  3.84600  3.60430  3.90533  2.11978  2.78973  2.82573  3.75025  3.26431  4.02614  3.13801  3.18837  2.88159  1.95971  2.73384  5.26103  3.98720    226 t - - -
          2.68618  4.42225  2.77519  2.73123  3.46354  2.40513  3.72494  3.29354  2.67741  2.69355  4.24690  2.90347  2.73739  3.18146  2.89801  2.37887  2.77519  2.98518  4.58477  3.61503
          0.01918  4.35932  5.08167  0.61958  0.77255  0.48576  0.95510
    139   3.08021  5.03017  3.58805  3.00489  4.15171  3.80801  3.89684  3.45553  1.16172  1.93713  4.04563  3.42077  4.20076  3.08162  2.59153  3.16225  3.29022  3.26051  5.43278  4.18846    227 k - - -
          2.68618  4.42225  2.77519  2.73123  3.46354  2.40513  3.72494  3.29354  2.67741  2.69355  4.24690  2.90347  2.73739  3.18146  2.89801  2.37887  2.77519  2.98518  4.58477  3.61503
          0.01918  4.35932  5.08167  0.61958  0.77255  0.48576  0.95510
    140   1.07376  4.60885  3.20518  2.97602  4.50995  3.26546  4.23063  3.91705  3.14799  3.60896  4.45525  1.88301  3.95506  3.45734  3.52698  2.72656  3.03266  3.44234  5.82382  4.53397    228 a - - -
          2.68618  4.42225  2.77519  2.73123  3.46354  2.40513  3.72494  3.29354  2.67741  2.69355  4.24690  2.90347  2.73739  3.18146  2.89801  2.37887  2.77519  2.98518  4.58477  3.61503
          0.01918  4.35932  5.08167  0.61958  0.77255  0.48576  0.95510
    141   2.95690  5.52487  1.78455  1.54111  4.83913  3.42433  3.81624  4.34407  1.86214  3.81356  4.60489  2.87827  3.95934  2.94937  3.20656  2.86906  3.21420  3.90460  5.94929  4.48703    229 e - - -
          2.68618  4.42225  2.77519  2.73123  3.46354  2.40513  3.72494  3.29354  2.67741  2.69355  4.24690  2.90347  2.73739  3.18146  2.89801  2.37887  2.77519  2.98518  4.58477  3.61503
          0.01918  4.35932  5.08167  0.61958  0.77255  0.48576  0.95510
    142   2.71881  4.79858  2.11179  2.60032  4.08729  3.47808  3.84373  2.24891  2.71959  3.11821  3.98037  3.10156  3.94922  3.03258  3.17351  1.85498  2.98678  3.10306  5.42258  4.09783    230 s - - -
          2.68618  4.42225  2.77519  2.73123  3.46354  2.40513  3.72494  3.29354  2.67741  2.69355  4.24690  2.90347  2.73739  3.18146  2.89801  2.37887  2.77519  2.98518  4.58477  3.61503
          0.01918  4.35932  5.08167  0.61958  0.77255  0.48576  0.95510
    143   1.78976  4.39206  3.64697  3.17147  3.85120  3.41463  4.12947  3.13528  3.12204  1.93595  3.80844  3.47097  3.98875  3.43914  3.45359  1.70737  2.92496  2.85147  5.29561  4.06054    231 s - - -
          2.68618  4.42225  2.77519  2.73123  3.46354  2.40513  3.72494  3.29354  2.67741  2.69355  4.24690  2.90347  2.73739  3.18146  2.89801  2.37887  2.77519  2.98518  4.58477  3.61503
          0.01918  4.35932  5.08167  0.61958  0.77255  0.48576  0.95510
    144   2.69589  4.80587  2.93215  2.74768  4.61264  3.29672  4.11685  4.15546  3.01484  3.75019  4.57512  1.33506  3.96196  3.31516  3.43812  1.56129  3.10182  3.64683  5.87914  4.52119    232 n - - -
          2.68618  4.42225  2.77519  2.73123  3.46354  2.40513  3.72494  3.29354  2.67741  2.69355  4.24690  2.90347  2.73739  3.18146  2.89801  2.37887  2.77519  2.98518  4.58477  3.61503
          0.01918  4.35932  5.08167  0.61958  0.77255  0.48576  0.95510
    145   2.92490  5.34585  2.91240  1.84129  4.71988  3.55291  3.72775  4.16065  1.60222  3.61597  4.40888  3.02334  3.98599  1.99663  2.67075  2.87614  3.14396  3.75931  5.71268  4.37245    233 k - - -
          2.68618  4.42225  2.77519  2.73123  3.46354  2.40513  3.72494  3.29354  2.67741  2.69355  4.24690  2.90347  2.73739  3.18146  2.89801  2.37887  2.77519  2.98518  4.58477  3.61503
          0.01918  4.35932  5.08167  0.61958  0.77255  0.48576  0.95510
    146   2.83562  5.10105  1.94870  2.43877  4.31788  3.46322  3.81411  3.76472  2.68658  1.98707  4.21300  2.05126  3.95516  2.97926  3.17629  2.83090  3.09099  3.43310  5.59564  4.20751    234 d - - -
          2.68618  4.42225  2.77519  2.73123  3.46354  2.40513  3.72494  3.29354  2.67741  2.69355  4.24690  2.90347  2.73739  3.18146  2.89801  2.37887  2.77519  2.98518  4.58477  3.61503
          0.01918  4.35932  5.08167  0.61958  0.77255  0.48576  0.95510
    147   2.70639  4.35104  3.78390  3.26487  3.29531  3.66747  3.99830  2.83064  3.18551  2.59290  3.53153  3.57050  4.10833  3.47682  3.47253  2.05782  2.97615  1.90740  4.82095  2.02278    235 v - - -
          2.68618  4.42225  2.77519  2.73123  3.46354  2.40513  3.72494  3.29354  2.67741  2.69355  4.24690  2.90347  2.73739  3.18146  2.89801  2.37887  2.77519  2.98518  4.58477  3.61503
          0.01918  4.35932  5.08167  0.61958  0.77255  0.48576  0.95510
    148   2.71639  4.95443  2.87887  1.84161  4.41823  3.40380  3.82829  3.84740  2.64599  3.43113  4.23768  3.02954  3.91309  2.97809  3.10991  1.78840  2.07162  3.45548  5.63907  4.28203    236 s - - -
          2.68618  4.42225  2.77519  2.73123  3.46354  2.40513  3.72494  3.29354  2.67741  2.69355  4.24690  2.90347  2.73739  3.18146  2.89801  2.37887  2.77519  2.98518  4.58477  3.61503
          0.01918  4.35932  5.08167  0.61958  0.77255  0.48576  0.95510
    149   1.99985  4.43768  4.33106  3.77252  3.32738  4.04241  4.41576  2.45232  3.64154  1.50362  1.88725  4.02738  4.40177  3.88070  3.84718  3.35755  3.19892  2.39487  5.07290  3.91698    237 l - - -
          2.68618  4.42225  2.77519  2.73123  3.46354  2.40513  3.72494  3.29354  2.67741  2.69355  4.24690  2.90347  2.73739  3.18146  2.89801  2.37887  2.77519  2.98518  4.58477  3.61503
          0.01918  4.35932  5.08167  0.61958  0.77255  0.48576  0.95510
    150   2.58404  4.67036  3.15070  2.78374  4.42731  3.29969  4.01778  3.86149  2.87105  3.47894  4.28939  1.99705  3.90586  3.19876  3.29439  1.82065  1.73193  3.40993  5.69452  4.38714    238 t - - -
          2.68618  4.42225  2.77519  2.73123  3.46354  2.40513  3.72494  3.29354  2.67741  2.69355  4.24690  2.90347  2.73739  3.18146  2.89801  2.37887  2.77519  2.98518  4.58477  3.61503
          0.01918  4.35932  5.08167  0.61958  0.77255  0.48576  0.95510
    151   1.84451  4.67544  3.36251  2.82328  3.90652  3.59759  3.86154  3.18968  1.93477  2.07272  3.80403  3.26946  4.01770  3.07892  2.96038  2.87567  2.99729  2.94241  5.26821  4.00669    239 a - - -
          2.68618  4.42225  2.77519  2.73123  3.46354  2.40513  3.72494  3.29354  2.67741  2.69355  4.24690  2.90347  2.73739  3.18146  2.89801  2.37887  2.77519  2.98518  4.58477  3.61503
          0.01918  4.35932  5.08167  0.61958  0.77255  0.48576  0.95510
    152   1.49877  4.34261  3.79536  3.53373  4.62690  3.12080  4.56527  4.02564  3.58371  3.74483  4.56710  3.59205  3.90313  3.85370  3.86531  0.96625  2.91835  3.42332  5.97389  4.77959    240 s - - -
          2.68618  4.42225  2.77519  2.73123  3.46354  2.40513  3.72494  3.29354  2.67741  2.69355  4.24690  2.90347  2.73739  3.18146  2.89801  2.37887  2.77519  2.98518  4.58477  3.61503
          0.01918  4.35932  5.08167  0.61958  0.77255  0.48576  0.95510
    153   1.97403  5.25136  2.63077  1.60323  4.62639  3.41991  3.82003  4.08841  2.66746  3.62437  4.42646  1.99607  3.94217  2.96141  3.16840  2.81820  3.12594  3.68147  5.79947  4.38752    241 e - - -
          2.68618  4.42225  2.77519  2.73123  3.46354  2.40513  3.72494  3.29354  2.67741  2.69355  4.24690  2.90347  2.73739  3.18146  2.89801  2.37887  2.77519  2.98518  4.58477  3.61503
          0.01918  4.35932  5.08167  0.61958  0.77255  0.48576  0.95510
    154   3.59115  4.84792  5.34389  4.81062  3.30838  4.94205  5.30058  1.51923  4.64744  0.81863  3.08670  5.03443  5.07900  4.71565  4.71434  4.33807  3.81853  2.24694  5.47024  4.40644    242 l - - -
          2.68618  4.42225  2.77519  2.73123  3.46354  2.40513  3.72494  3.29354  2.67741  2.69355  4.24690  2.90347  2.73739  3.18146  2.89801  2.37887  2.77519  2.98518  4.58477  3.61503
          0.01918  4.35932  5.08167  0.61958  0.77255  0.48576  0.95510
    155   2.78063  4.89741  3.11389  2.62275  2.43832  3.55890  3.75262  3.54448  1.76157  3.14680  4.00022  2.17736  3.97284  2.94819  2.90629  2.82581  3.01490  3.24325  5.27047  3.88496    243 k - - -
          2.68618  4.42225  2.77519  2.73123  3.46354  2.40513  3.72494  3.29354  2.67741  2.69355  4.24690  2.90347  2.73739  3.18146  2.89801  2.37887  2.77519  2.98518  4.58477  3.61503
          0.01918  4.35932  5.08167  0.61958  0.77255  0.48576  0.95510
    156   1.50935  4.34284  3.79468  3.53373  4.62763  3.12079  4.56566  4.02645  3.58410  3.74571  4.56804  3.59208  3.90325  3.85413  3.86560  0.95980  2.91864  3.42388  5.97459  4.78021    244 s - - -
          2.68618  4.42225  2.77519  2.73123  3.46354  2.40513  3.72494  3.29354  2.67741  2.69355  4.24690  2.90347  2.73739  3.18146  2.89801  2.37887  2.77519  2.98518  4.58477  3.61503
          0.01918  4.35932  5.08167  0.61958  0.77255  0.48576  0.95510
    157   2.75716  4.29823  4.04794  3.49993  1.95309  3.78936  4.08379  2.68022  3.39591  2.31579  2.20715  3.74452  4.19080  3.64159  3.62256  2.10698  3.01023  2.52182  4.76427  3.44843    245 f - - -
          2.68618  4.42225  2.77519  2.73123  3.46354  2.40513  3.72494  3.29354  2.67741  2.69355  4.24690  2.90347  2.73739  3.18146  2.89801  2.37887  2.77519  2.98518  4.58477  3.61503
          0.01918  4.35932  5.08167  0.61958  0.77255  0.48576  0.95510
    158   2.79737  4.95298  3.03870  2.58761  4.14135  3.54266  3.76998  3.59766  2.50026  2.19575  4.04478  2.15087  3.97051  1.92125  2.89097  2.83087  3.03398  3.29523  5.41537  4.07716    246 q - - -
          2.68618  4.42225  2.77519  2.73123  3.46354  2.40513  3.72494  3.29354  2.67741  2.69355  4.24690  2.90347  2.73739  3.18146  2.89801  2.37887  2.77519  2.98518  4.58477  3.61503
          0.23026  4.35932  1.64567  0.61958  0.77255  0.48576  0.95510
    159   2.40315  4.38454  3.29402  3.02255  4.38950  3.09656  4.18782  3.85447  3.11095  3.51015  4.34568  3.29526  1.83661  3.43020  3.45872  1.34024  2.86315  3.33173  5.70438  4.44581    247 s - - -
          2.68618  4.42225  2.77519  2.73123  3.46354  2.40513  3.72494  3.29354  2.67741  2.69355  4.24690  2.90347  2.73739  3.18146  2.89801  2.37887  2.77519  2.98518  4.58477  3.61503
          0.02363  4.15270  4.87504  0.61958  0.77255  0.35842  1.19990
    160   2.79280  4.92044  1.97168  2.55028  4.19183  2.19817  3.87189  3.58819  2.76964  1.92051  4.10139  3.06872  3.97056  3.06059  3.23800  2.83613  3.06539  3.27964  5.51549  4.17242    248 l - - -
          2.68618  4.42225  2.77519  2.73123  3.46354  2.40513  3.72494  3.29354  2.67741  2.69355  4.24690  2.90347  2.73739  3.18146  2.89801  2.37887  2.77519  2.98518  4.58477  3.61503
          0.01918  4.35932  5.08167  0.61958  0.77255  0.48576  0.95510
    161   3.28575  4.60515  5.05594  4.47805  1.98950  4.52745  4.79116  1.64536  4.32722  1.67558  1.74830  4.61371  4.75536  4.38836  4.37684  3.86450  3.50795  2.39087  5.09731  3.93895    249 i - - -
          2.68618  4.42225  2.77519  2.73123  3.46354  2.40513  3.72494  3.29354  2.67741  2.69355  4.24690  2.90347  2.73739  3.18146  2.89801  2.37887  2.77519  2.98518  4.58477  3.61503
          0.01918  4.35932  5.08167  0.61958  0.77255  0.48576  0.95510
    162   3.25251  5.92349  0.98671  1.51129  5.19999  3.40833  4.01810  4.76220  3.11961  4.22790  5.10805  2.86079  4.07029  3.19426  3.77453  3.09918  3.55657  4.30527  6.36441  4.80522    250 d - - -
          2.68618  4.42225  2.77519  2.73123  3.46354  2.40513  3.72494  3.29354  2.67741  2.69355  4.24690  2.90347  2.73739  3.18146  2.89801  2.37887  2.77519  2.98518  4.58477  3.61503
          0.01918  4.35932  5.08167  0.61958  0.77255  0.48576  0.95510
    163   2.99424  5.32515  2.70729  2.49674  4.64658  3.49084  3.88004  4.20776  2.61466  3.71234  4.55412  1.42074  4.03206  1.73588  3.01154  2.95600  3.26666  3.81147  5.79975  4.40521    251 n - - -
          2.68618  4.42225  2.77519  2.73123  3.46354  2.40513  3.72494  3.29354  2.67741  2.69355  4.24690  2.90347  2.73739  3.18146  2.89801  2.37887  2.77519  2.98518  4.58477  3.61503
          0.01918  4.35932  5.08167  0.61958  0.77255  0.48576  0.95510
    164   2.96034  4.44363  4.32705  3.76241  3.31593  4.05825  4.40508  2.45682  3.62112  1.49713  1.88975  4.02461  4.40580  3.86740  3.82723  3.36811  2.09549  2.40522  5.06291  3.90811    252 l - - -
          2.68618  4.42225  2.77519  2.73123  3.46354  2.40513  3.72494  3.29354  2.67741  2.69355  4.24690  2.90347  2.73739  3.18146  2.89801  2.37887  2.77519  2.98518  4.58477  3.61503
          0.01918  4.35932  5.08167  0.61958  0.77255  0.48576  0.95510
    165   2.79796  5.12578  1.84529  2.43857  4.64827  3.37281  3.88084  4.12816  2.76442  3.66774  4.46616  2.97366  2.23681  3.02917  3.27682  1.72302  3.10570  3.68503  5.84081  4.43413    253 s - - -
          2.68618  4.42225  2.77519  2.73123  3.46354  2.40513  3.72494  3.29354  2.67741  2.69355  4.24690  2.90347  2.73739  3.18146  2.89801  2.37887  2.77519  2.98518  4.58477  3.61503
          0.01918  4.35932  5.08167  0.61958  0.77255  0.48576  0.95510
    166   2.83191  4.44660  3.86212  3.28130  3.49751  3.84773  4.09355  1.92256  2.12239  2.34911  2.04483  3.63976  4.20974  3.44828  3.31813  3.12732  3.06183  2.47272  5.05852  3.85440    254 i - - -
          2.68618  4.42225  2.77519  2.73123  3.46354  2.40513  3.72494  3.29354  2.67741  2.69355  4.24690  2.90347  2.73739  3.18146  2.89801  2.37887  2.77519  2.98518  4.58477  3.61503
          0.01918  4.35932  5.08167  0.61958  0.77255  0.48576  0.95510
    167   3.33066  4.64325  5.06081  4.55764  3.52547  4.63614  5.14257  2.02883  4.40657  1.30225  3.34500  4.74796  4.92131  4.61228  4.54650  4.02917  3.58956  1.06873  5.53453  4.37012    255 v - - -
          2.68618  4.42225  2.77519  2.73123  3.46354  2.40513  3.72494  3.29354  2.67741  2.69355  4.24690  2.90347  2.73739  3.18146  2.89801  2.37887  2.77519  2.98518  4.58477  3.61503
          0.01918  4.35932  5.08167  0.61958  0.77255  0.48576  0.95510
    168   2.73692  4.91148  3.11534  2.63363  4.35303  3.47746  3.80281  3.75486  1.83641  3.34003  4.16035  3.11556  2.12188  2.95312  2.86565  2.77767  2.08532  3.39154  5.54296  4.23419    256 k - - -
          2.68618  4.42225  2.77519  2.73123  3.46354  2.40513  3.72494  3.29354  2.67741  2.69355  4.24690  2.90347  2.73739  3.18146  2.89801  2.37887  2.77519  2.98518  4.58477  3.61503
          0.01918  4.35932  5.08167  0.61958  0.77255  0.48576  0.95510
    169   2.79555  5.09249  2.04680  2.44599  4.31019  3.47995  3.76004  3.75749  2.56577  2.23602  4.15843  2.98598  3.93289  1.91460  3.03346  2.78888  3.03775  3.42503  5.55769  4.18096    257 q - - -
          2.68618  4.42225  2.77519  2.73123  3.46354  2.40513  3.72494  3.29354  2.67741  2.69355  4.24690  2.90347  2.73739  3.18146  2.89801  2.37887  2.77519  2.98518  4.58477  3.61503
          0.01918  4.35932  5.08167  0.61958  0.77255  0.48576  0.95510
    170   2.03139  5.17659  3.34816  2.73396  4.59327  3.66470  3.73516  3.97330  1.51582  3.46682  4.29144  3.19586  4.05191  2.86320  1.79240  2.95532  3.16137  3.62185  5.57589  4.32532    258 k - - -
          2.68618  4.42225  2.77519  2.73123  3.46354  2.40513  3.72494  3.29354  2.67741  2.69355  4.24690  2.90347  2.73739  3.18146  2.89801  2.37887  2.77519  2.98518  4.58477  3.61503
          0.01918  4.35932  5.08167  0.61958  0.77255  0.48576  0.95510
    171   2.85259  5.17283  2.66856  1.72416  4.64397  1.87042  3.88792  4.11141  2.75538  3.65567  4.46668  2.98683  2.21436  3.04072  3.24871  2.83626  3.14889  3.69233  5.83064  4.43908    259 e - - -
          2.68618  4.42225  2.77519  2.73123  3.46354  2.40513  3.72494  3.29354  2.67741  2.69355  4.24690  2.90347  2.73739  3.18146  2.89801  2.37887  2.77519  2.98518  4.58477  3.61503
          0.01918  4.35932  5.08167  0.61958  0.77255  0.48576  0.95510
    172   2.60219  4.40382  3.62256  3.12802  3.77368  3.47118  4.07721  3.05647  3.06040  1.93329  3.73306  3.45532  4.00568  3.38967  3.39200  1.94522  1.80525  2.79479  5.22345  3.98636    260 t - - -
          2.68618  4.42225  2.77519  2.73123  3.46354  2.40513  3.72494  3.29354  2.67741  2.69355  4.24690  2.90347  2.73739  3.18146  2.89801  2.37887  2.77519  2.98518  4.58477  3.61503
          0.01918  4.35932  5.08167  0.61958  0.77255  0.48576  0.95510
    173   2.78548  4.74346  3.36114  2.80187  3.96532  3.62203  3.83162  3.25708  1.74924  2.08256  3.84540  3.25483  4.02569  3.03307  2.85595  2.89372  2.12989  3.00816  5.29476  4.03349    261 k - - -
          2.68618  4.42225  2.77519  2.73123  3.46354  2.40513  3.72494  3.29354  2.67741  2.69355  4.24690  2.90347  2.73739  3.18146  2.89801  2.37887  2.77519  2.98518  4.58477  3.61503
          0.01918  4.35932  5.08167  0.61958  0.77255  0.48576  0.95510
    174   2.88546  4.92241  2.98990  1.29042  4.20031  3.57479  3.98630  3.20550  2.82980  3.12005  4.09386  3.20048  4.07653  3.17905  3.25132  2.96456  3.16102  1.96922  5.58739  4.25915    262 e - - -
          2.68618  4.42225  2.77519  2.73123  3.46354  2.40513  3.72494  3.29354  2.67741  2.69355  4.24690  2.90347  2.73739  3.18146  2.89801  2.37887  2.77519  2.98518  4.58477  3.61503
          0.01918  4.35932  5.08167  0.61958  0.77255  0.48576  0.95510
    175   2.82178  4.61291  2.21958  2.95456  3.32390  3.70557  3.87731  3.06817  2.94701  1.93950  3.66114  3.38220  4.10584  3.26247  3.31664  2.98732  3.05891  2.86977  2.22320  3.42091    263 l - - -
          2.68618  4.42225  2.77519  2.73123  3.46354  2.40513  3.72494  3.29354  2.67741  2.69355  4.24690  2.90347  2.73739  3.18146  2.89801  2.37887  2.77519  2.98518  4.58477  3.61503
          0.01918  4.35932  5.08167  0.61958  0.77255  0.48576  0.95510
    176   2.64393  4.79823  2.98396  2.66992  4.53096  3.31561  3.97798  3.99861  2.82728  3.57880  4.37960  1.97839  2.18252  3.14438  3.27364  1.65503  3.00573  3.52932  5.76327  4.42305    264 s - - -
          2.68618  4.42225  2.77519  2.73123  3.46354  2.40513  3.72494  3.29354  2.67741  2.69355  4.24690  2.90347  2.73739  3.18146  2.89801  2.37887  2.77519  2.98518  4.58477  3.61503
          0.01918  4.35932  5.08167  0.61958  0.77255  0.48576  0.95510
    177   1.86103  4.35579  3.86953  3.36408  3.64896  3.59168  4.20689  2.75004  3.27597  1.66710  3.59161  3.63870  4.10853  3.58052  3.56378  2.93850  2.00349  2.54453  5.18144  3.97243    265 l - - -
          2.68618  4.42225  2.77519  2.73123  3.46354  2.40513  3.72494  3.29354  2.67741  2.69355  4.24690  2.90347  2.73739  3.18146  2.89801  2.37887  2.77519  2.98518  4.58477  3.61503
          0.01918  4.35932  5.08167  0.61958  0.77255  0.48576  0.95510
    178   1.79057  5.20496  2.65985  1.76419  4.58841  3.41974  3.82209  4.04360  2.66658  3.58992  4.39445  2.00531  3.94003  2.96565  3.16163  2.81057  3.11131  3.64243  5.77220  4.36975    266 e - - -
          2.68618  4.42225  2.77519  2.73123  3.46354  2.40513  3.72494  3.29354  2.67741  2.69355  4.24690  2.90347  2.73739  3.18146  2.89801  2.37887  2.77519  2.98518  4.58477  3.61503
          0.01918  4.35932  5.08167  0.61958  0.77255  0.48576  0.95510
    179   3.05319  5.42560  2.86064  1.60927  4.81167  3.58382  3.80619  4.23946  1.28610  3.70347  4.53031  3.06943  4.05714  2.93904  2.70470  2.99827  3.27767  3.85522  5.79074  4.47053    267 k - - -
          2.68618  4.42225  2.77519  2.73123  3.46354  2.40513  3.72494  3.29354  2.67741  2.69355  4.24690  2.90347  2.73739  3.18146  2.89801  2.37887  2.77519  2.98518  4.58477  3.61503
          0.01918  4.35932  5.08167  0.61958  0.77255  0.48576  0.95510
    180   2.79796  5.12578  1.84529  2.43857  4.64827  3.37281  3.88084  4.12816  2.76442  3.66774  4.46616  2.97366  2.23681  3.02917  3.27682  1.72302  3.10570  3.68503  5.84081  4.43413    268 s - - -
          2.68618  4.42225  2.77519  2.73123  3.46354  2.40513  3.72494  3.29354  2.67741  2.69355  4.24690  2.90347  2.73739  3.18146  2.89801  2.37887  2.77519  2.98518  4.58477  3.61503
          0.01918  4.35932  5.08167  0.61958  0.77255  0.48576  0.95510
    181   2.73100  4.58163  3.40800  2.88144  3.77082  3.62189  3.91184  2.11955  2.77141  2.74329  3.68917  3.32068  4.03739  2.01152  3.13232  2.89511  2.12885  2.76023  5.19883  3.94112    269 q - - -
          2.68618  4.42225  2.77519  2.73123  3.46354  2.40513  3.72494  3.29354  2.67741  2.69355  4.24690  2.90347  2.73739  3.18146  2.89801  2.37887  2.77519  2.98518  4.58477  3.61503
          0.01918  4.35932  5.08167  0.61958  0.77255  0.48576  0.95510
    182   3.01549  4.83558  3.30414  1.92024  3.76999  3.77685  4.11163  3.01056  2.98005  1.20626  3.70830  3.44866  4.22685  3.37353  3.32163  3.17279  3.26578  2.89856  5.34985  4.08261    270 l - - -
          2.68618  4.42225  2.77519  2.73123  3.46354  2.40513  3.72494  3.29354  2.67741  2.69355  4.24690  2.90347  2.73739  3.18146  2.89801  2.37887  2.77519  2.98518  4.58477  3.61503
          0.01918  4.35932  5.08167  0.61958  0.77255  0.48576  0.95510
    183   2.77580  4.44539  3.70997  3.15233  2.28111  3.75453  3.99183  2.74655  1.93755  2.51080  3.50668  3.52647  4.13806  3.36413  3.30284  3.02941  3.01301  1.90638  4.96390  3.67063    271 v - - -
          2.68618  4.42225  2.77519  2.73123  3.46354  2.40513  3.72494  3.29354  2.67741  2.69355  4.24690  2.90347  2.73739  3.18146  2.89801  2.37887  2.77519  2.98518  4.58477  3.61503
          0.01918  4.35932  5.08167  0.61958  0.77255  0.48576  0.95510
    184   1.69902  4.33860  3.99653  3.48871  3.69306  3.65094  4.30497  1.79795  3.40983  2.62599  3.62724  3.73703  4.16960  3.69849  3.68815  3.00348  2.00334  2.33811  5.23919  4.02955    272 a - - -
          2.68618  4.42225  2.77519  2.73123  3.46354  2.40513  3.72494  3.29354  2.67741  2.69355  4.24690  2.90347  2.73739  3.18146  2.89801  2.37887  2.77519  2.98518  4.58477  3.61503
          0.01918  4.35932  5.08167  0.61958  0.77255  0.48576  0.95510
    185   2.72273  4.55866  3.42584  2.89011  2.14649  3.61381  3.87133  3.07706  2.02913  2.76556  3.68005  3.31749  4.02555  3.15261  3.10289  2.88577  2.11641  2.84156  5.08164  3.78180    273 k - - -
          2.68618  4.42225  2.77519  2.73123  3.46354  2.40513  3.72494  3.29354  2.67741  2.69355  4.24690  2.90347  2.73739  3.18146  2.89801  2.37887  2.77519  2.98518  4.58477  3.61503
          0.01918  4.35932  5.08167  0.61958  0.77255  0.48576  0.95510
    186   3.06351  4.82230  3.74394  3.20164  3.78433  3.88157  4.04867  3.05614  1.79352  1.21659  3.71620  3.58780  4.27436  3.30032  2.87811  3.24425  3.28880  2.94226  5.28829  4.05763    274 l - - -
          2.68618  4.42225  2.77519  2.73123  3.46354  2.40513  3.72494  3.29354  2.67741  2.69355  4.24690  2.90347  2.73739  3.18146  2.89801  2.37887  2.77519  2.98518  4.58477  3.61503
          0.01918  4.35932  5.08167  0.61958  0.77255  0.48576  0.95510
    187   2.86719  4.50847  4.06452  3.60126  3.59163  3.79455  4.40806  2.63123  3.44235  1.47871  3.52464  3.86292  4.29955  3.78980  3.69206  3.17697  1.44076  2.51128  5.27801  4.06063    275 t - - -
          2.68618  4.42225  2.77519  2.73123  3.46354  2.40513  3.72494  3.29354  2.67741  2.69355  4.24690  2.90347  2.73739  3.18146  2.89801  2.37887  2.77519  2.98518  4.58477  3.61503
          0.01918  4.35932  5.08167  0.61958  0.77255  0.48576  0.95510
    188   2.43720  4.38265  3.70123  3.40214  4.53532  3.16057  4.45563  3.92453  3.42144  3.63962  4.47411  3.53863  3.91354  3.72666  3.72496  1.01101  1.71526  3.37871  5.88059  4.66418    276 s - - -
          2.68618  4.42225  2.77519  2.73123  3.46354  2.40513  3.72494  3.29354  2.67741  2.69355  4.24690  2.90347  2.73739  3.18146  2.89801  2.37887  2.77519  2.98518  4.58477  3.61503
          0.01918  4.35932  5.08167  0.61958  0.77255  0.48576  0.95510
    189   3.03830  5.43781  2.77571  1.32626  4.80799  3.55113  3.81689  4.24921  1.56568  3.72119  4.54546  3.03390  4.04144  2.95198  2.79953  2.97819  3.27148  3.85850  5.82006  4.47514    277 e - - -
          2.68618  4.42225  2.77519  2.73123  3.46354  2.40513  3.72494  3.29354  2.67741  2.69355  4.24690  2.90347  2.73739  3.18146  2.89801  2.37887  2.77519  2.98518  4.58477  3.61503
          0.01918  4.35932  5.08167  0.61958  0.77255  0.48576  0.95510
    190   2.79175  5.12612  2.79544  2.45871  4.53931  3.43235  3.79465  4.01400  2.56675  3.54354  4.33937  2.04909  3.92931  2.03732  3.01819  1.79894  3.06280  3.60520  5.70142  4.32006    278 s - - -
          2.68618  4.42225  2.77519  2.73123  3.46354  2.40513  3.72494  3.29354  2.67741  2.69355  4.24690  2.90347  2.73739  3.18146  2.89801  2.37887  2.77519  2.98518  4.58477  3.61503
          0.01918  4.35932  5.08167  0.61958  0.77255  0.48576  0.95510
    191   2.74022  4.89755  2.05103  2.53688  4.17869  3.45838  3.82138  3.58672  2.68347  2.18743  4.07138  3.05212  3.93759  2.99629  3.14910  1.83914  3.00777  3.26579  5.48441  4.13499    279 s - - -
          2.68618  4.42225  2.77519  2.73123  3.46354  2.40513  3.72494  3.29354  2.67741  2.69355  4.24690  2.90347  2.73739  3.18146  2.89801  2.37887  2.77519  2.98518  4.58477  3.61503
          0.01918  4.35932  5.08167  0.61958  0.77255  0.48576  0.95510
    192   2.84722  5.04322  2.80155  1.60449  4.48868  3.44393  3.92664  3.84250  2.75823  3.49087  4.34934  3.07307  3.99337  3.09664  3.19852  2.86849  1.47478  3.48633  5.73170  4.38149    280 t - - -
          2.68618  4.42225  2.77519  2.73123  3.46354  2.40513  3.72494  3.29354  2.67741  2.69355  4.24690  2.90347  2.73739  3.18146  2.89801  2.37887  2.77519  2.98518  4.58477  3.61503
          0.01918  4.35932  5.08167  0.61958  0.77255  0.48576  0.95510
    193   2.68841  4.85657  3.12486  2.64224  4.35403  3.43611  3.82139  3.76694  1.85901  3.35400  4.16577  3.11661  3.92403  2.97263  2.93109  1.79707  2.06933  3.38502  5.55663  4.24289    281 s - - -
          2.68618  4.42225  2.77519  2.73123  3.46354  2.40513  3.72494  3.29354  2.67741  2.69355  4.24690  2.90347  2.73739  3.18146  2.89801  2.37887  2.77519  2.98518  4.58477  3.61503
          0.01918  4.35932  5.08167  0.61958  0.77255  0.48576  0.95510
    194   1.72483  4.62174  3.19237  2.85335  4.50311  3.25769  4.09312  3.94540  2.97116  3.56353  4.36783  1.95734  3.90103  3.28058  3.39146  1.58753  2.95616  3.45183  5.77155  4.47232    282 s - - -
          2.68618  4.42225  2.77519  2.73123  3.46354  2.40513  3.72494  3.29354  2.67741  2.69355  4.24690  2.90347  2.73739  3.18146  2.89801  2.37887  2.77519  2.98518  4.58477  3.61503
          0.01918  4.35932  5.08167  0.61958  0.77255  0.48576  0.95510
    195   2.93857  4.77283  3.49424  3.02734  3.78440  3.76683  4.03596  1.97098  2.78894  2.63503  3.74797  3.46069  4.19222  1.43112  3.09709  3.10164  3.18841  2.80958  5.30509  4.01573    283 q - - -
          2.68618  4.42225  2.77519  2.73123  3.46354  2.40513  3.72494  3.29354  2.67741  2.69355  4.24690  2.90347  2.73739  3.18146  2.89801  2.37887  2.77519  2.98518  4.58477  3.61503
          0.01918  4.35932  5.08167  0.61958  0.77255  0.48576  0.95510
    196   3.12103  5.47867  0.99392  2.45396  4.95478  3.44361  4.08181  4.49995  3.10985  4.02833  4.89615  3.01931  1.97183  3.26565  3.67562  3.05917  3.44805  4.05755  6.12796  4.70886    284 d - - -
          2.68618  4.42225  2.77519  2.73123  3.46354  2.40513  3.72494  3.29354  2.67741  2.69355  4.24690  2.90347  2.73739  3.18146  2.89801  2.37887  2.77519  2.98518  4.58477  3.61503
          0.01918  4.35932  5.08167  0.61958  0.77255  0.48576  0.95510
    197   2.89891  4.58558  2.24433  3.15895  1.91559  3.82926  3.98854  2.86510  3.17490  1.76922  3.51659  3.55325  4.21570  3.44636  3.51868  3.12081  3.13643  2.73474  4.80727  3.37355    285 l - - -
          2.68618  4.42225  2.77519  2.73123  3.46354  2.40513  3.72494  3.29354  2.67741  2.69355  4.24690  2.90347  2.73739  3.18146  2.89801  2.37887  2.77519  2.98518  4.58477  3.61503
          0.01918  4.35932  5.08167  0.61958  0.77255  0.48576  0.95510
    198   2.85001  5.09267  1.91538  2.46639  4.18788  1.95804  3.83418  3.83262  2.74866  3.41531  4.25576  3.00489  3.97035  3.02381  3.24296  2.84839  3.11632  3.48697  5.51609  2.30015    286 d - - -
          2.68618  4.42225  2.77519  2.73123  3.46354  2.40513  3.72494  3.29354  2.67741  2.69355  4.24690  2.90347  2.73739  3.18146  2.89801  2.37887  2.77519  2.98518  4.58477  3.61503
          0.01918  4.35932  5.08167  0.61958  0.77255  0.48576  0.95510
    199   1.91993  4.84573  3.12413  2.65376  4.39137  3.41686  3.84106  3.80754  1.70622  3.39185  4.20006  3.12275  3.92096  2.99179  2.95755  1.93414  2.97869  3.41050  5.58912  4.27424    287 k - - -
          2.68618  4.42225  2.77519  2.73123  3.46354  2.40513  3.72494  3.29354  2.67741  2.69355  4.24690  2.90347  2.73739  3.18146  2.89801  2.37887  2.77519  2.98518  4.58477  3.61503
          0.01918  4.35932  5.08167  0.61958  0.77255  0.48576  0.95510
    200   2.61968  4.44872  3.53691  3.06628  2.19100  3.46758  4.01399  3.19834  3.05225  2.88291  3.78751  3.41167  2.28070  3.35746  3.40483  1.75502  2.94623  2.91835  5.10377  3.76169    288 s - - -
          2.68618  4.42225  2.77519  2.73123  3.46354  2.40513  3.72494  3.29354  2.67741  2.69355  4.24690  2.90347  2.73739  3.18146  2.89801  2.37887  2.77519  2.98518  4.58477  3.61503
          0.01918  4.35932  5.08167  0.61958  0.77255  0.48576  0.95510
    201   2.74004  4.83267  1.97256  2.61008  4.23764  2.15942  3.92381  3.53704  2.83247  3.26839  4.12817  3.10731  3.96287  3.11525  3.29737  2.80648  3.04176  1.88723  5.56240  4.23251    289 v - - -
          2.68618  4.42225  2.77519  2.73123  3.46354  2.40513  3.72494  3.29354  2.67741  2.69355  4.24690  2.90347  2.73739  3.18146  2.89801  2.37887  2.77519  2.98518  4.58477  3.61503
          0.01918  4.35932  5.08167  0.61958  0.77255  0.48576  0.95510
    202   2.61216  4.38719  3.65849  3.16267  3.72590  3.49406  4.08668  3.00244  3.08968  1.74892  3.68943  3.48212  4.02073  3.41534  3.41117  1.94871  2.00045  2.75295  5.18948  3.95722    290 l - - -
          2.68618  4.42225  2.77519  2.73123  3.46354  2.40513  3.72494  3.29354  2.67741  2.69355  4.24690  2.90347  2.73739  3.18146  2.89801  2.37887  2.77519  2.98518  4.58477  3.61503
          0.01918  4.35932  5.08167  0.61958  0.77255  0.48576  0.95510
    203   2.63434  4.74714  3.07162  2.70494  4.38923  3.34486  3.95492  3.81525  2.79070  3.43046  4.24777  2.02236  2.22581  3.12952  3.21952  2.71162  1.77871  3.39766  5.65064  4.33234    291 t - - -
          2.68618  4.42225  2.77519  2.73123  3.46354  2.40513  3.72494  3.29354  2.67741  2.69355  4.24690  2.90347  2.73739  3.18146  2.89801  2.37887  2.77519  2.98518  4.58477  3.61503
          0.01918  4.35932  5.08167  0.61958  0.77255  0.48576  0.95510
    204   1.89247  4.76470  3.26666  2.76362  4.30926  3.43382  3.88227  3.71048  2.58239  3.31614  4.14537  3.20092  2.04766  3.05020  1.99501  2.75456  2.98486  3.33579  5.53601  4.25137    292 a - - -
          2.68618  4.42225  2.77519  2.73123  3.46354  2.40513  3.72494  3.29354  2.67741  2.69355  4.24690  2.90347  2.73739  3.18146  2.89801  2.37887  2.77519  2.98518  4.58477  3.61503
          0.01918  4.35932  5.08167  0.61958  0.77255  0.48576  0.95510
    205   2.97959  4.59362  3.95906  3.39352  3.37301  3.98901  4.22175  2.68745  3.20529  1.41863  2.12137  3.76973  4.32385  2.22408  3.48332  3.27045  3.20552  2.67717  5.09914  3.91996    293 l - - -
          2.68618  4.42225  2.77519  2.73123  3.46354  2.40513  3.72494  3.29354  2.67741  2.69355  4.24690  2.90347  2.73739  3.18146  2.89801  2.37887  2.77519  2.98518  4.58477  3.61503
          0.01918  4.35932  5.08167  0.61958  0.77255  0.48576  0.95510
    206   2.79796  5.12578  1.84529  2.43857  4.64827  3.37281  3.88084  4.12816  2.76442  3.66774  4.46616  2.97366  2.23681  3.02917  3.27682  1.72302  3.10570  3.68503  5.84081  4.43413    294 s - - -
          2.68618  4.42225  2.77519  2.73123  3.46354  2.40513  3.72494  3.29354  2.67741  2.69355  4.24690  2.90347  2.73739  3.18146  2.89801  2.37887  2.77519  2.98518  4.58477  3.61503
          0.01918  4.35932  5.08167  0.61958  0.77255  0.48576  0.95510
    207   2.79737  4.95298  3.03870  2.58761  4.14135  3.54266  3.76998  3.59766  2.50026  2.19575  4.04478  2.15087  3.97051  1.92125  2.89097  2.83087  3.03398  3.29523  5.41537  4.07716    295 q - - -
          2.68618  4.42225  2.77519  2.73123  3.46354  2.40513  3.72494  3.29354  2.67741  2.69355  4.24690  2.90347  2.73739  3.18146  2.89801  2.37887  2.77519  2.98518  4.58477  3.61503
          0.01918  4.35932  5.08167  0.61958  0.77255  0.48576  0.95510
    208   2.59927  4.41258  3.60644  3.11302  3.79336  3.46270  4.07352  3.08065  3.04865  1.93943  3.75044  3.44419  4.00012  3.37896  3.38478  1.75969  1.99118  2.81467  5.23850  3.99919    296 s - - -
          2.68618  4.42225  2.77519  2.73123  3.46354  2.40513  3.72494  3.29354  2.67741  2.69355  4.24690  2.90347  2.73739  3.18146  2.89801  2.37887  2.77519  2.98518  4.58477  3.61503
          0.01918  4.35932  5.08167  0.61958  0.77255  0.48576  0.95510
    209   2.64393  4.79823  2.98396  2.66992  4.53096  3.31561  3.97798  3.99861  2.82728  3.57880  4.37960  1.97839  2.18252  3.14438  3.27364  1.65503  3.00573  3.52932  5.76327  4.42305    297 s - - -
          2.68618  4.42225  2.77519  2.73123  3.46354  2.40513  3.72494  3.29354  2.67741  2.69355  4.24690  2.90347  2.73739  3.18146  2.89801  2.37887  2.77519  2.98518  4.58477  3.61503
          0.01918  4.35932  5.08167  0.61958  0.77255  0.48576  0.95510
    210   2.67772  4.49810  3.67384  3.27153  3.80186  3.48138  4.21488  3.15548  3.18683  1.83518  3.87731  3.55912  4.07751  3.54942  3.48875  1.21947  3.04958  2.91274  5.31906  4.01398    298 s - - -
          2.68618  4.42225  2.77519  2.73123  3.46354  2.40513  3.72494  3.29354  2.67741  2.69355  4.24690  2.90347  2.73739  3.18146  2.89801  2.37887  2.77519  2.98518  4.58477  3.61503
          0.01918  4.35932  5.08167  0.61958  0.77255  0.48576  0.95510
    211   2.60231  4.58064  3.28026  2.85646  4.09421  3.38253  3.99562  3.44159  2.88640  3.15926  4.01687  2.08066  3.94083  3.21823  3.28579  1.71980  2.94384  2.04054  5.44968  4.16438    299 s - - -
          2.68618  4.42225  2.77519  2.73123  3.46354  2.40513  3.72494  3.29354  2.67741  2.69355  4.24690  2.90347  2.73739  3.18146  2.89801  2.37887  2.77519  2.98518  4.58477  3.61503
          0.01918  4.35932  5.08167  0.61958  0.77255  0.48576  0.95510
    212   1.89639  4.98465  3.26103  2.80770  4.53982  3.54527  3.89140  3.87855  1.17682  3.47807  4.33498  3.24728  4.04641  3.04713  2.72464  2.92069  3.15700  3.51667  5.65028  4.38986    300 k - - -
          2.68618  4.42225  2.77519  2.73123  3.46354  2.40513  3.72494  3.29354  2.67741  2.69355  4.24690  2.90347  2.73739  3.18146  2.89801  2.37887  2.77519  2.98518  4.58477  3.61503
          0.01918  4.35932  5.08167  0.61958  0.77255  0.48576  0.95510
    213   2.94072  5.44829  2.56833  1.71972  4.76722  3.44617  3.80273  4.25814  2.61087  3.73907  4.53558  1.79507  3.96357  1.98163  3.09460  2.86734  3.19252  3.83676  5.87498  4.44371    301 e - - -
          2.68618  4.42225  2.77519  2.73123  3.46354  2.40513  3.72494  3.29354  2.67741  2.69355  4.24690  2.90347  2.73739  3.18146  2.89801  2.37887  2.77519  2.98518  4.58477  3.61503
          0.01918  4.35932  5.08167  0.61958  0.77255  0.48576  0.95510
    214   1.24926  4.81907  3.25977  2.84950  4.41202  3.46710  3.96827  3.74514  1.77042  3.40011  4.26349  3.27031  4.01413  3.14775  2.93677  2.85402  3.09312  3.38272  5.62557  4.35930    302 a - - -
          2.68618  4.42225  2.77519  2.73123  3.46354  2.40513  3.72494  3.29354  2.67741  2.69355  4.24690  2.90347  2.73739  3.18146  2.89801  2.37887  2.77519  2.98518  4.58477  3.61503
          0.01918  4.35932  5.08167  0.61958  0.77255  0.48576  0.95510
    215   2.86579  5.32875  1.85761  2.34735  4.67657  3.41762  3.79955  4.16797  2.65027  3.67305  4.46338  2.90868  3.93409  2.01742  3.16692  1.78910  3.12897  3.74517  5.82822  4.39560    303 s - - -
          2.68618  4.42225  2.77519  2.73123  3.46354  2.40513  3.72494  3.29354  2.67741  2.69355  4.24690  2.90347  2.73739  3.18146  2.89801  2.37887  2.77519  2.98518  4.58477  3.61503
          0.01918  4.35932  5.08167  0.61958  0.77255  0.48576  0.95510
    216   2.99222  5.35436  1.06955  2.40367  4.89452  3.36969  4.02644  4.42960  3.04916  3.97078  4.81736  2.95937  4.01756  3.20478  3.61759  1.82105  3.33516  3.96111  6.11418  4.64841    304 d - - -
          2.68618  4.42225  2.77519  2.73123  3.46354  2.40513  3.72494  3.29354  2.67741  2.69355  4.24690  2.90347  2.73739  3.18146  2.89801  2.37887  2.77519  2.98518  4.58477  3.61503
          0.01918  4.35932  5.08167  0.61958  0.77255  0.48576  0.95510
    217   2.69799  4.66828  3.30139  2.78622  3.99231  3.52327  3.86630  3.28948  1.94644  3.01518  3.88605  3.23237  3.97834  3.07429  3.01087  2.01618  2.96863  1.92529  5.32569  4.05215    305 v - - -
          2.68618  4.42225  2.77519  2.73123  3.46354  2.40513  3.72494  3.29354  2.67741  2.69355  4.24690  2.90347  2.73739  3.18146  2.89801  2.37887  2.77519  2.98518  4.58477  3.61503
          0.01918  4.35932  5.08167  0.61958  0.77255  0.48576  0.95510
    218   1.50935  4.34284  3.79468  3.53373  4.62763  3.12079  4.56566  4.02645  3.58410  3.74571  4.56804  3.59208  3.90325  3.85413  3.86560  0.95980  2.91864  3.42388  5.97459  4.78021    306 s - - -
          2.68618  4.42225  2.77519  2.73123  3.46354  2.40513  3.72494  3.29354  2.67741  2.69355  4.24690  2.90347  2.73739  3.18146  2.89801  2.37887  2.77519  2.98518  4.58477  3.61503
          0.01918  4.35932  5.08167  0.61958  0.77255  0.48576  0.95510
    219   3.09396  5.69446  1.61465  1.59056  5.00771  1.78056  3.92797  4.53659  2.93084  4.01243  4.84269  2.86132  4.01232  3.08503  3.53253  2.97879  3.37978  4.08799  6.16343  4.65025    307 e - - -
          2.68618  4.42225  2.77519  2.73123  3.46354  2.40513  3.72494  3.29354  2.67741  2.69355  4.24690  2.90347  2.73739  3.18146  2.89801  2.37887  2.77519  2.98518  4.58477  3.61503
          0.01918  4.35932  5.08167  0.61958  0.77255  0.48576  0.95510
    220   2.80202  4.33108  4.19566  3.66514  3.57724  3.86906  4.38318  1.69817  3.56939  2.47531  3.51605  3.90609  4.31003  3.84083  3.81220  1.89743  3.08408  1.60125  5.17575  3.96391    308 v - - -
          2.68618  4.42225  2.77519  2.73123  3.46354  2.40513  3.72494  3.29354  2.67741  2.69355  4.24690  2.90347  2.73739  3.18146  2.89801  2.37887  2.77519  2.98518  4.58477  3.61503
          0.01918  4.35932  5.08167  0.61958  0.77255  0.48576  0.95510
    221   3.49224  4.74758  5.28729  4.77265  3.44750  4.88344  5.31454  0.99652  4.61782  1.32100  3.23801  4.97956  5.06915  4.75779  4.71956  4.28430  3.73223  2.01064  5.56161  4.44102    309 i - - -
          2.68618  4.42225  2.77519  2.73123  3.46354  2.40513  3.72494  3.29354  2.67741  2.69355  4.24690  2.90347  2.73739  3.18146  2.89801  2.37887  2.77519  2.98518  4.58477  3.61503
          0.01918  4.35932  5.08167  0.61958  0.77255  0.48576  0.95510
    222   2.84089  5.26931  2.70611  1.78566  4.60726  3.45040  3.76122  4.07724  2.53547  3.58488  4.37458  2.93945  3.93099  1.86052  3.00292  1.99856  3.08976  3.67166  5.73811  4.33772    310 e - - -
          2.68618  4.42225  2.77519  2.73123  3.46354  2.40513  3.72494  3.29354  2.67741  2.69355  4.24690  2.90347  2.73739  3.18146  2.89801  2.37887  2.77519  2.98518  4.58477  3.61503
          0.01918  4.35932  5.08167  0.61958  0.77255  0.48576  0.95510
    223   2.73692  4.91148  3.11534  2.63363  4.35303  3.47746  3.80281  3.75486  1.83641  3.34003  4.16035  3.11556  2.12188  2.95312  2.86565  2.77767  2.08532  3.39154  5.54296  4.23419    311 k - - -
          2.68618  4.42225  2.77519  2.73123  3.46354  2.40513  3.72494  3.29354  2.67741  2.69355  4.24690  2.90347  2.73739  3.18146  2.89801  2.37887  2.77519  2.98518  4.58477  3.61503
          0.01918  4.35932  5.08167  0.61958  0.77255  0.48576  0.95510
    224   2.86172  4.39295  4.16311  3.62881  3.46944  3.92164  4.35142  2.40140  3.51342  1.67451  3.39556  3.90066  2.35457  3.79377  3.75570  3.24520  3.12738  1.54350  5.12327  3.92317    312 v - - -
          2.68618  4.42225  2.77519  2.73123  3.46354  2.40513  3.72494  3.29354  2.67741  2.69355  4.24690  2.90347  2.73739  3.18146  2.89801  2.37887  2.77519  2.98518  4.58477  3.61503
          0.01918  4.35932  5.08167  0.61958  0.77255  0.48576  0.95510
    225   1.85914  4.98596  1.69873  2.51288  4.60207  3.34629  3.92173  4.05673  2.81006  3.62785  4.42977  3.02408  3.92450  3.07756  3.30874  1.87810  3.06674  3.60793  5.81869  4.43638    313 d - - -
          2.68618  4.42225  2.77519  2.73123  3.46354  2.40513  3.72494  3.29354  2.67741  2.69355  4.24690  2.90347  2.73739  3.18146  2.89801  2.37887  2.77519  2.98518  4.58477  3.61503
          0.01918  4.35932  5.08167  0.61958  0.77255  0.48576  0.95510
    226   2.47045  4.48028  3.42219  3.11728  4.61868  1.83190  4.30152  4.07878  3.23369  3.70659  4.50242  3.38728  1.99060  3.51996  3.61185  1.47405  2.93600  3.49529  5.90347  4.65240    314 s - - -
          2.68618  4.42225  2.77519  2.73123  3.46354  2.40513  3.72494  3.29354  2.67741  2.69355  4.24690  2.90347  2.73739  3.18146  2.89801  2.37887  2.77519  2.98518  4.58477  3.61503
          0.01918  4.35932  5.08167  0.61958  0.77255  0.48576  0.95510
    227   2.91650  4.70816  3.63419  3.11967  3.98320  3.75958  4.05865  2.86511  1.68579  2.87740  3.88467  3.51328  4.20040  3.29571  2.97344  3.10998  3.17618  1.39247  5.39723  4.15524    315 v - - -
          2.68618  4.42225  2.77519  2.73123  3.46354  2.40513  3.72494  3.29354  2.67741  2.69355  4.24690  2.90347  2.73739  3.18146  2.89801  2.37887  2.77519  2.98518  4.58477  3.61503
          0.01918  4.35932  5.08167  0.61958  0.77255  0.48576  0.95510
    228   2.58322  4.67530  3.14563  2.77902  4.44241  3.29706  4.01681  3.87960  2.86838  3.49319  4.30112  1.99511  3.90409  3.19558  3.29360  1.63964  1.92924  3.42229  5.70487  4.39537    316 s - - -
          2.68618  4.42225  2.77519  2.73123  3.46354  2.40513  3.72494  3.29354  2.67741  2.69355  4.24690  2.90347  2.73739  3.18146  2.89801  2.37887  2.77519  2.98518  4.58477  3.61503
          0.01918  4.35932  5.08167  0.61958  0.77255  0.48576  0.95510
    229   1.48148  4.38356  3.76085  3.58799  4.73773  0.97731  4.66268  4.14084  3.72678  3.86412  4.69231  3.63895  3.94065  3.97033  3.98971  2.64214  2.98145  3.51065  6.06209  4.90248    317 g - - -
          2.68618  4.42225  2.77519  2.73123  3.46354  2.40513  3.72494  3.29354  2.67741  2.69355  4.24690  2.90347  2.73739  3.18146  2.89801  2.37887  2.77519  2.98518  4.58477  3.61503
          0.01918  4.35932  5.08167  0.61958  0.77255  0.48576  0.95510
    230   1.92900  4.54576  3.35993  2.90643  3.82089  3.52045  3.96741  3.11820  2.88563  1.83074  3.77595  2.17083  4.00745  3.23233  3.25583  2.84165  2.96946  2.86430  5.24584  3.97530    318 l - - -
          2.68618  4.42225  2.77519  2.73123  3.46354  2.40513  3.72494  3.29354  2.67741  2.69355  4.24690  2.90347  2.73739  3.18146  2.89801  2.37887  2.77519  2.98518  4.58477  3.61503
          0.01918  4.35932  5.08167  0.61958  0.77255  0.48576  0.95510
    231   2.03825  5.13330  3.06227  2.56388  4.50267  3.54773  3.72864  3.92042  1.76812  3.43966  4.24611  3.06956  3.96732  1.87357  2.68295  2.83023  3.06687  3.55137  5.58747  4.26962    319 k - - -
          2.68618  4.42225  2.77519  2.73123  3.46354  2.40513  3.72494  3.29354  2.67741  2.69355  4.24690  2.90347  2.73739  3.18146  2.89801  2.37887  2.77519  2.98518  4.58477  3.61503
          0.01918  4.35932  5.08167  0.61958  0.77255  0.48576  0.95510
    232   2.63380  4.44286  3.69144  3.24976  3.80360  3.46322  4.18197  3.13009  3.15792  2.81020  1.89663  3.53596  4.04492  3.50878  3.46269  1.38372  2.99559  2.88031  5.29760  4.03776    320 s - - -
          2.68618  4.42225  2.77519  2.73123  3.46354  2.40513  3.72494  3.29354  2.67741  2.69355  4.24690  2.90347  2.73739  3.18146  2.89801  2.37887  2.77519  2.98518  4.58477  3.61503
          0.01918  4.35932  5.08167  0.61958  0.77255  0.48576  0.95510
    233   2.64606  4.49373  3.47683  3.04203  3.86598  2.10486  4.06628  3.22304  3.01728  1.74970  3.83265  3.40506  2.23351  3.35472  3.36459  2.82671  2.97633  2.94804  5.29259  4.04287    321 l - - -
          2.68618  4.42225  2.77519  2.73123  3.46354  2.40513  3.72494  3.29354  2.67741  2.69355  4.24690  2.90347  2.73739  3.18146  2.89801  2.37887  2.77519  2.98518  4.58477  3.61503
          0.01918  4.35932  5.08167  0.61958  0.77255  0.48576  0.95510
    234   2.91893  4.49540  3.92749  3.42313  1.81316  3.89622  3.97670  2.83498  3.34215  1.75863  3.49843  2.21254  4.27720  3.60854  3.60957  3.19458  3.15948  2.69154  4.59004  3.10295    322 l - - -
          2.68618  4.42225  2.77519  2.73123  3.46354  2.40513  3.72494  3.29354  2.67741  2.69355  4.24690  2.90347  2.73739  3.18146  2.89801  2.37887  2.77519  2.98518  4.58477  3.61503
          0.01918  4.35932  5.08167  0.61958  0.77255  0.48576  0.95510
    235   2.76467  4.28421  4.11288  3.56756  2.14733  3.81635  4.13596  1.88318  3.46468  2.34369  3.36723  3.79586  4.21950  3.70368  3.68046  1.92898  3.02005  2.40262  4.80459  3.49944    323 i - - -
          2.68618  4.42225  2.77519  2.73123  3.46354  2.40513  3.72494  3.29354  2.67741  2.69355  4.24690  2.90347  2.73739  3.18146  2.89801  2.37887  2.77519  2.98518  4.58477  3.61503
          0.01918  4.35932  5.08167  0.61958  0.77255  0.48576  0.95510
    236   2.48780  4.42210  3.67801  3.46932  4.65177  1.01362  4.56133  4.04302  3.56637  3.76345  4.60504  3.59246  3.95267  3.85134  3.85079  2.67035  1.68109  3.47019  5.97626  4.79310    324 g - - -
          2.68618  4.42225  2.77519  2.73123  3.46354  2.40513  3.72494  3.29354  2.67741  2.69355  4.24690  2.90347  2.73739  3.18146  2.89801  2.37887  2.77519  2.98518  4.58477  3.61503
          0.01918  4.35932  5.08167  0.61958  0.77255  0.48576  0.95510
    237   2.79534  4.84569  3.14669  2.67985  3.73947  3.57708  3.77609  3.48612  2.61054  3.08854  3.96341  3.16311  2.40921  2.10513  3.00100  2.85841  3.03567  3.20013  5.14076  2.11695    325 q - - -
          2.68618  4.42225  2.77519  2.73123  3.46354  2.40513  3.72494  3.29354  2.67741  2.69355  4.24690  2.90347  2.73739  3.18146  2.89801  2.37887  2.77519  2.98518  4.58477  3.61503
          0.01918  4.35932  5.08167  0.61958  0.77255  0.48576  0.95510
    238   2.83311  4.81921  3.39094  2.80205  3.98495  3.64795  2.35816  3.42243  2.41306  3.05148  3.92681  3.25003  4.03696  2.98613  1.81675  2.92010  3.05475  2.15401  5.27032  3.98180    326 r - - -
          2.68618  4.42225  2.77519  2.73123  3.46354  2.40513  3.72494  3.29354  2.67741  2.69355  4.24690  2.90347  2.73739  3.18146  2.89801  2.37887  2.77519  2.98518  4.58477  3.61503
          0.01918  4.35932  5.08167  0.61958  0.77255  0.48576  0.95510
    239   2.71759  4.65472  3.24530  2.77746  3.89743  2.08065  3.87746  2.18518  2.71877  2.92756  3.82321  3.23301  3.99258  2.15116  3.09685  2.84109  2.98030  2.96602  5.27241  3.99307    327 g - - -
          2.68618  4.42225  2.77519  2.73123  3.46354  2.40513  3.72494  3.29354  2.67741  2.69355  4.24690  2.90347  2.73739  3.18146  2.89801  2.37887  2.77519  2.98518  4.58477  3.61503
          0.01918  4.35932  5.08167  0.61958  0.77255  0.48576  0.95510
    240   2.69614  4.47951  3.49183  3.00831  3.73988  3.59536  4.01264  1.85502  2.96760  2.75292  3.68587  2.22156  4.05625  3.30583  3.32238  2.90364  2.07899  2.63005  5.19453  3.94259    328 i - - -
          2.68618  4.42225  2.77519  2.73123  3.46354  2.40513  3.72494  3.29354  2.67741  2.69355  4.24690  2.90347  2.73739  3.18146  2.89801  2.37887  2.77519  2.98518  4.58477  3.61503
          0.01918  4.35932  5.08167  0.61958  0.77255  0.48576  0.95510
    241   2.89389  5.22350  2.97651  2.54769  4.61338  2.01876  3.75156  4.04596  1.74326  3.53963  4.34503  3.06016  3.98858  2.01185  2.69656  2.87098  3.12536  3.66198  5.66226  4.33840    329 k - - -
          2.68618  4.42225  2.77519  2.73123  3.46354  2.40513  3.72494  3.29354  2.67741  2.69355  4.24690  2.90347  2.73739  3.18146  2.89801  2.37887  2.77519  2.98518  4.58477  3.61503
          0.01918  4.35932  5.08167  0.61958  0.77255  0.48576  0.95510
    242   2.69165  4.84423  2.90280  2.66613  4.62323  1.76042  4.03434  4.09844  2.91829  3.67571  4.48355  1.91956  2.11540  3.20913  3.37177  2.75146  3.06708  3.61258  5.85211  4.50967    330 g - - -
          2.68618  4.42225  2.77519  2.73123  3.46354  2.40513  3.72494  3.29354  2.67741  2.69355  4.24690  2.90347  2.73739  3.18146  2.89801  2.37887  2.77519  2.98518  4.58477  3.61503
          0.01918  4.35932  5.08167  0.61958  0.77255  0.48576  0.95510
    243   3.31390  4.62685  5.04754  4.55224  3.57808  4.62561  5.15843  1.99297  4.40255  1.47738  3.40251  4.74109  4.92445  4.62912  4.55315  4.02306  3.57721  0.95449  5.57434  4.39112    331 v - - -
          2.68618  4.42225  2.77519  2.73123  3.46354  2.40513  3.72494  3.29354  2.67741  2.69355  4.24690  2.90347  2.73739  3.18146  2.89801  2.37887  2.77519  2.98518  4.58477  3.61503
          0.01918  4.35932  5.08167  0.61958  0.77255  0.48576  0.95510
    244   2.88865  5.36760  1.84312  2.34189  4.69591  3.42575  3.80169  4.18876  2.65085  3.68883  4.48195  2.90623  2.29866  1.82224  3.16617  2.82802  3.14791  3.76870  5.84126  4.40668    332 q - - -
          2.68618  4.42225  2.77519  2.73123  3.46354  2.40513  3.72494  3.29354  2.67741  2.69355  4.24690  2.90347  2.73739  3.18146  2.89801  2.37887  2.77519  2.98518  4.58477  3.61503
          0.01918  4.35932  5.08167  0.61958  0.77255  0.48576  0.95510
    245   2.75487  4.44827  3.94074  3.45847  3.65377  3.66106  4.29948  2.75338  3.31393  2.46437  2.10290  3.72688  4.18653  3.66063  3.58377  3.03065  1.33632  2.59233  5.25964  4.04790    333 t - - -
          2.68618  4.42225  2.77519  2.73123  3.46354  2.40513  3.72494  3.29354  2.67741  2.69355  4.24690  2.90347  2.73739  3.18146  2.89801  2.37887  2.77519  2.98518  4.58477  3.61503
          0.01918  4.35932  5.08167  0.61958  0.77255  0.48576  0.95510
    246   2.79422  4.42204  3.79673  3.28283  3.52193  3.78964  4.13898  2.57334  3.19347  1.67815  3.49616  2.27370  4.19892  3.51657  3.49441  3.09211  3.04970  1.79638  5.08244  3.83777    334 l - - -
          2.68618  4.42225  2.77519  2.73123  3.46354  2.40513  3.72494  3.29354  2.67741  2.69355  4.24690  2.90347  2.73739  3.18146  2.89801  2.37887  2.77519  2.98518  4.58477  3.61503
          0.01918  4.35932  5.08167  0.61958  0.77255  0.48576  0.95510
    247   2.01081  5.24353  1.78797  2.37997  4.59536  3.43348  3.76754  4.05603  1.88415  3.57921  4.36739  2.93188  3.92056  2.89721  3.06161  2.78053  3.07481  3.64838  5.74323  4.33614    335 d - - -
          2.68618  4.42225  2.77519  2.73123  3.46354  2.40513  3.72494  3.29354  2.67741  2.69355  4.24690  2.90347  2.73739  3.18146  2.89801  2.37887  2.77519  2.98518  4.58477  3.61503
          0.01918  4.35932  5.08167  0.61958  0.77255  0.48576  0.95510
    248   2.00504  4.44465  4.59573  4.04651  3.44524  4.22621  4.64338  1.60145  3.92011  1.42370  3.31582  4.26101  4.56690  4.14276  4.09829  3.55855  3.28837  2.07128  5.22900  4.06447    336 l - - -
          2.68618  4.42225  2.77519  2.73123  3.46354  2.40513  3.72494  3.29354  2.67741  2.69355  4.24690  2.90347  2.73739  3.18146  2.89801  2.37887  2.77519  2.98518  4.58477  3.61503
          0.01918  4.35932  5.08167  0.61958  0.77255  0.48576  0.95510
    249   2.88985  5.22279  3.05059  2.56435  4.59726  3.57132  3.72580  4.02456  1.72912  3.51122  4.31467  3.07189  2.37455  1.84637  2.62895  2.86694  3.11030  3.64594  5.62885  4.31367    337 k - - -
          2.68618  4.42225  2.77519  2.73123  3.46354  2.40513  3.72494  3.29354  2.67741  2.69355  4.24690  2.90347  2.73739  3.18146  2.89801  2.37887  2.77519  2.98518  4.58477  3.61503
          0.01918  4.35932  5.08167  0.61958  0.77255  0.48576  0.95510
    250   2.75182  4.89586  3.02710  2.58317  4.16634  3.50589  3.78666  3.55481  2.55332  3.19321  4.03934  2.15345  3.94999  1.93221  2.96488  2.79572  3.00246  2.22323  5.43974  4.11085    338 q - - -
          2.68618  4.42225  2.77519  2.73123  3.46354  2.40513  3.72494  3.29354  2.67741  2.69355  4.24690  2.90347  2.73739  3.18146  2.89801  2.37887  2.77519  2.98518  4.58477  3.61503
          0.01918  4.35932  5.08167  0.61958  0.77255  0.48576  0.95510
    251   2.82791  4.59778  2.27272  3.00280  3.56588  3.75574  4.02661  2.81924  3.00006  1.79789  2.06735  3.44683  4.14165  3.30936  3.37443  3.02932  3.06498  2.69462  5.14978  3.90587    339 l - - -
          2.68618  4.42225  2.77519  2.73123  3.46354  2.40513  3.72494  3.29354  2.67741  2.69355  4.24690  2.90347  2.73739  3.18146  2.89801  2.37887  2.77519  2.98518  4.58477  3.61503
          0.01918  4.35932  5.08167  0.61958  0.77255  0.48576  0.95510
    252   2.65677  4.73970  3.00942  2.81221  4.59631  3.27825  4.15018  4.13272  3.05092  3.73710  4.56033  1.87526  3.95422  3.35483  3.46198  1.12386  3.07535  3.61417  5.87198  4.52939    340 s - - -
          2.68618  4.42225  2.77519  2.73123  3.46354  2.40513  3.72494  3.29354  2.67741  2.69355  4.24690  2.90347  2.73739  3.18146  2.89801  2.37887  2.77519  2.98518  4.58477  3.61503
          0.01918  4.35932  5.08167  0.61958  0.77255  0.48576  0.95510
    253   1.67509  4.32421  3.85089  3.40807  4.04419  3.30229  4.32491  3.21978  3.36623  3.08940  3.98798  3.58173  3.96775  3.65158  3.66819  1.57808  2.90967  1.82113  5.48439  4.27458    341 s - - -
          2.68618  4.42225  2.77519  2.73123  3.46354  2.40513  3.72494  3.29354  2.67741  2.69355  4.24690  2.90347  2.73739  3.18146  2.89801  2.37887  2.77519  2.98518  4.58477  3.61503
          0.01918  4.35932  5.08167  0.61958  0.77255  0.48576  0.95510
    254   2.98590  5.49522  1.54894  2.31451  4.85413  3.40171  3.88728  4.36920  2.82897  3.86495  4.67721  1.89053  2.18633  3.03699  3.39075  2.90530  3.26911  3.92877  6.01688  4.54380    342 d - - -
          2.68618  4.42225  2.77519  2.73123  3.46354  2.40513  3.72494  3.29354  2.67741  2.69355  4.24690  2.90347  2.73739  3.18146  2.89801  2.37887  2.77519  2.98518  4.58477  3.61503
          0.01918  4.35932  5.08167  0.61958  0.77255  0.48576  0.95510
    255   3.56397  4.81913  5.33709  4.80598  3.33778  4.92784  5.30304  1.36369  4.64727  0.92056  3.11714  5.02302  5.07482  4.72663  4.71924  4.32337  3.79379  2.18584  5.48817  4.41532    343 l - - -
          2.68618  4.42225  2.77519  2.73123  3.46354  2.40513  3.72494  3.29354  2.67741  2.69355  4.24690  2.90347  2.73739  3.18146  2.89801  2.37887  2.77519  2.98518  4.58477  3.61503
          0.01918  4.35932  5.08167  0.61958  0.77255  0.48576  0.95510
    256   2.77367  4.99122  3.00093  2.60683  4.51073  2.15755  3.84583  3.94773  1.81073  3.49862  4.30771  3.09848  2.02787  2.99259  2.94014  2.79875  3.06250  3.54503  5.66442  4.34156    344 k - - -
          2.68618  4.42225  2.77519  2.73123  3.46354  2.40513  3.72494  3.29354  2.67741  2.69355  4.24690  2.90347  2.73739  3.18146  2.89801  2.37887  2.77519  2.98518  4.58477  3.61503
          0.01918  4.35932  5.08167  0.61958  0.77255  0.48576  0.95510
    257   2.80260  5.14596  2.77980  2.45191  4.55322  3.43432  3.79535  4.02996  2.56790  3.55645  4.35261  1.86654  3.93255  2.02279  3.01991  1.97129  3.07237  3.62060  5.71180  4.32763    345 n - - -
          2.68618  4.42225  2.77519  2.73123  3.46354  2.40513  3.72494  3.29354  2.67741  2.69355  4.24690  2.90347  2.73739  3.18146  2.89801  2.37887  2.77519  2.98518  4.58477  3.61503
          0.01918  4.35932  5.08167  0.61958  0.77255  0.48576  0.95510
    258   1.83004  4.43222  3.55608  3.03328  3.57390  3.62692  2.42692  2.06811  2.94672  2.64980  3.57954  3.42097  4.05297  3.29078  3.27999  2.91469  2.95183  2.66226  5.03966  3.77572    346 a - - -
          2.68618  4.42225  2.77519  2.73123  3.46354  2.40513  3.72494  3.29354  2.67741  2.69355  4.24690  2.90347  2.73739  3.18146  2.89801  2.37887  2.77519  2.98518  4.58477  3.61503
          0.01918  4.35932  5.08167  0.61958  0.77255  0.48576  0.95510
    259   3.48300  5.60846  2.82294  0.49099  5.03366  3.67158  4.33938  4.59608  3.29302  4.14318  5.12695  3.34104  4.30814  3.56430  3.73239  3.43101  3.80082  4.23934  6.10618  4.87094    347 E - - -
          2.68618  4.42225  2.77519  2.73123  3.46354  2.40513  3.72494  3.29354  2.67741  2.69355  4.24690  2.90347  2.73739  3.18146  2.89801  2.37887  2.77519  2.98518  4.58477  3.61503
          0.01918  4.35932  5.08167  0.61958  0.77255  0.48576  0.95510
    260   2.60973  4.40955  3.59406  3.08220  3.65890  3.48513  4.00270  3.12213  3.00011  2.82367  3.71667  3.42203  3.99625  3.33584  3.33248  1.95919  1.83125  2.85047  2.46005  3.81847    348 t - - -
          2.68618  4.42225  2.77519  2.73123  3.46354  2.40513  3.72494  3.29354  2.67741  2.69355  4.24690  2.90347  2.73739  3.18146  2.89801  2.37887  2.77519  2.98518  4.58477  3.61503
          0.01918  4.35932  5.08167  0.61958  0.77255  0.48576  0.95510
    261   2.93603  5.31923  2.97958  2.53934  4.69892  3.57458  3.73032  4.13506  1.58158  3.59463  4.39416  2.07262  4.00070  2.00157  2.62297  2.89499  3.15266  3.74286  5.68761  4.36412    349 k - - -
          2.68618  4.42225  2.77519  2.73123  3.46354  2.40513  3.72494  3.29354  2.67741  2.69355  4.24690  2.90347  2.73739  3.18146  2.89801  2.37887  2.77519  2.98518  4.58477  3.61503
          0.23026  4.35932  1.64567  0.61958  0.77255  0.48576  0.95510
    262   2.68495  4.75383  3.04087  2.66087  4.18904  3.38511  3.83364  3.57240  2.55175  3.19572  4.08297  3.11532  3.91017  1.91555  2.90352  2.75905  1.70243  3.24230  5.46220  4.16178    350 t - - -
          2.68618  4.42225  2.77519  2.73123  3.46354  2.40513  3.72494  3.29354  2.67741  2.69355  4.24690  2.90347  2.73739  3.18146  2.89801  2.37887  2.77519  2.98518  4.58477  3.61503
          0.02363  4.15270  4.87504  0.61958  0.77255  0.35842  1.19990
    263   2.61953  4.35475  4.03524  3.66236  3.93464  3.46838  4.49752  2.77222  3.59427  2.90179  3.91190  3.78684  4.12528  3.89356  3.83721  1.81551  3.03332  1.09637  5.48172  4.24970    351 v - - -
          2.68618  4.42225  2.77519  2.73123  3.46354  2.40513  3.72494  3.29354  2.67741  2.69355  4.24690  2.90347  2.73739  3.18146  2.89801  2.37887  2.77519  2.98518  4.58477  3.61503
          0.01918  4.35932  5.08167  0.61958  0.77255  0.48576  0.95510
    264   1.81056  4.42088  4.25985  3.70238  3.34643  3.99404  4.37122  2.46991  3.57847  1.54911  2.10288  3.96745  4.36382  3.82709  3.79780  3.30632  3.16595  2.39605  5.06454  3.90020    352 l - - -
          2.68618  4.42225  2.77519  2.73123  3.46354  2.40513  3.72494  3.29354  2.67741  2.69355  4.24690  2.90347  2.73739  3.18146  2.89801  2.37887  2.77519  2.98518  4.58477  3.61503
          0.01918  4.35932  5.08167  0.61958  0.77255  0.48576  0.95510
    265   2.99222  5.35436  1.06955  2.40367  4.89452  3.36969  4.02644  4.42960  3.04916  3.97078  4.81736  2.95937  4.01756  3.20478  3.61759  1.82105  3.33516  3.96111  6.11418  4.64841    353 d - - -
          2.68618  4.42225  2.77519  2.73123  3.46354  2.40513  3.72494  3.29354  2.67741  2.69355  4.24690  2.90347  2.73739  3.18146  2.89801  2.37887  2.77519  2.98518  4.58477  3.61503
          0.01918  4.35932  5.08167  0.61958  0.77255  0.48576  0.95510
    266   3.06123  5.55260  1.67818  2.35250  4.84415  3.44214  3.91439  4.38899  2.82367  3.87983  4.71845  2.92583  4.02253  1.26970  3.34518  2.97402  3.33811  3.97052  6.00452  4.54586    354 q - - -
          2.68618  4.42225  2.77519  2.73123  3.46354  2.40513  3.72494  3.29354  2.67741  2.69355  4.24690  2.90347  2.73739  3.18146  2.89801  2.37887  2.77519  2.98518  4.58477  3.61503
          0.01918  4.35932  5.08167  0.61958  0.77255  0.48576  0.95510
    267   2.66482  4.52378  3.39185  2.90031  3.73293  3.52506  2.37668  3.15022  2.84206  2.86263  3.75048  3.31197  3.99346  3.19858  3.20593  2.01399  2.94560  1.87274  5.15149  3.85646    355 v - - -
          2.68618  4.42225  2.77519  2.73123  3.46354  2.40513  3.72494  3.29354  2.67741  2.69355  4.24690  2.90347  2.73739  3.18146  2.89801  2.37887  2.77519  2.98518  4.58477  3.61503
          0.01918  4.35932  5.08167  0.61958  0.77255  0.48576  0.95510
    268   3.43793  4.75640  4.98183  4.63775  3.75620  4.56208  5.30370  0.61998  4.47868  2.26838  3.64251  4.82142  4.97090  4.79285  4.62454  4.12989  3.73769  1.98361  5.72890  4.49440    356 I - - -
          2.68618  4.42225  2.77519  2.73123  3.46354  2.40513  3.72494  3.29354  2.67741  2.69355  4.24690  2.90347  2.73739  3.18146  2.89801  2.37887  2.77519  2.98518  4.58477  3.61503
          0.01918  4.35932  5.08167  0.61958  0.77255  0.48576  0.95510
    269   2.80872  5.14833  2.87442  2.48659  4.56168  3.46872  3.76689  4.01688  1.82347  3.53281  4.32663  1.89662  3.93992  2.89749  2.87860  1.99231  3.06524  3.61328  5.67844  4.31786    357 k - - -
          2.68618  4.42225  2.77519  2.73123  3.46354  2.40513  3.72494  3.29354  2.67741  2.69355  4.24690  2.90347  2.73739  3.18146  2.89801  2.37887  2.77519  2.98518  4.58477  3.61503
          0.01918  4.35932  5.08167  0.61958  0.77255  0.48576  0.95510
    270   1.18853  4.46974  4.02229  3.59483  3.71613  3.64908  4.43496  2.73287  3.48281  1.68903  3.66285  3.81675  4.22397  3.80970  3.74041  3.05486  3.13441  2.57225  5.36299  4.13828    358 a - - -
          2.68618  4.42225  2.77519  2.73123  3.46354  2.40513  3.72494  3.29354  2.67741  2.69355  4.24690  2.90347  2.73739  3.18146  2.89801  2.37887  2.77519  2.98518  4.58477  3.61503
          0.01918  4.35932  5.08167  0.61958  0.77255  0.48576  0.95510
    271   3.20597  4.54120  4.80700  4.29902  1.75461  4.28552  4.04897  1.79370  4.11934  2.19679  3.40084  4.25078  4.59709  4.18637  4.15899  3.61347  3.43209  2.67317  1.91618  2.73118    359 f - - -
          2.68618  4.42225  2.77519  2.73123  3.46354  2.40513  3.72494  3.29354  2.67741  2.69355  4.24690  2.90347  2.73739  3.18146  2.89801  2.37887  2.77519  2.98518  4.58477  3.61503
          0.01918  4.35932  5.08167  0.61958  0.77255  0.48576  0.95510
    272   2.91871  5.04074  3.30026  2.80927  4.54150  3.59592  3.85500  3.87746  1.17054  3.46033  4.32021  3.25128  4.06588  3.00594  2.62989  2.95876  2.01992  3.53134  5.62274  4.37103    360 k - - -
          2.68618  4.42225  2.77519  2.73123  3.46354  2.40513  3.72494  3.29354  2.67741  2.69355  4.24690  2.90347  2.73739  3.18146  2.89801  2.37887  2.77519  2.98518  4.58477  3.61503
          0.01918  4.35932  5.08167  0.61958  0.77255  0.48576  0.95510
    273   3.00885  5.27422  3.31418  2.71682  4.61551  3.69263  2.24639  4.06306  2.14541  3.52062  4.34443  3.18621  4.06889  1.79947  1.77736  2.98916  3.20026  3.70821  5.57949  4.30881    361 r - - -
          2.68618  4.42225  2.77519  2.73123  3.46354  2.40513  3.72494  3.29354  2.67741  2.69355  4.24690  2.90347  2.73739  3.18146  2.89801  2.37887  2.77519  2.98518  4.58477  3.61503
          0.01918  4.35932  5.08167  0.61958  0.77255  0.48576  0.95510
    274   2.95502  4.74377  3.58958  3.11152  3.66414  3.79226  4.05760  3.03603  2.82149  2.45398  1.45327  3.52167  4.21120  2.09084  3.10436  3.13340  3.20316  2.93499  5.23109  3.97298    362 m - - -
          2.68618  4.42225  2.77519  2.73123  3.46354  2.40513  3.72494  3.29354  2.67741  2.69355  4.24690  2.90347  2.73739  3.18146  2.89801  2.37887  2.77519  2.98518  4.58477  3.61503
          0.01918  4.35932  5.08167  0.61958  0.77255  0.48576  0.95510
    275   3.00034  5.14706  3.17317  2.80493  4.73500  1.99035  3.94563  4.16887  1.07772  3.68402  4.52898  3.26491  4.10155  3.10128  2.77322  3.02271  3.28327  3.77167  5.75816  4.51326    363 k - - -
          2.68618  4.42225  2.77519  2.73123  3.46354  2.40513  3.72494  3.29354  2.67741  2.69355  4.24690  2.90347  2.73739  3.18146  2.89801  2.37887  2.77519  2.98518  4.58477  3.61503
          0.01918  4.35932  5.08167  0.61958  0.77255  0.48576  0.95510
    276   2.75116  4.71561  3.24327  2.74304  3.71817  3.58172  3.80152  3.31245  2.65002  2.95332  3.83659  3.20830  3.99777  2.15825  3.02849  2.85234  2.12348  3.04596  5.12205  2.16290    364 t - - -
          2.68618  4.42225  2.77519  2.73123  3.46354  2.40513  3.72494  3.29354  2.67741  2.69355  4.24690  2.90347  2.73739  3.18146  2.89801  2.37887  2.77519  2.98518  4.58477  3.61503
          0.01918  4.35932  5.08167  0.61958  0.77255  0.48576  0.95510
    277   2.76913  5.04755  2.88969  2.49977  4.42925  3.45545  3.77975  3.87255  2.52928  3.42953  4.23624  2.09129  3.92952  2.06185  2.96062  2.77343  1.91996  3.49367  5.61328  4.25703    365 t - - -
          2.68639  4.42246  2.77541  2.73144  3.46204  2.40475  3.72516  3.29375  2.67762  2.69376  4.24711  2.90368  2.73678  3.18168  2.89725  2.37908  2.77541  2.98540  4.58498  3.61524
          0.59449  1.35242  1.66313  1.25796  0.33440  0.48576  0.95510
    278   2.78434  5.07519  1.60615  2.35295  4.62063  3.26129  3.88426  4.12427  2.84754  3.69218  4.52618  2.88989  3.88105  3.05843  3.37471  1.53227  3.12190  3.67824  5.85331  4.42912    370 s - - -
          2.68618  4.42225  2.77519  2.73123  3.46354  2.40513  3.72494  3.29354  2.67741  2.69355  4.24690  2.90347  2.73739  3.18146  2.89801  2.37887  2.77519  2.98518  4.58477  3.61503
          0.02354  4.15679  4.87914  0.61958  0.77255  0.72667  0.66071
    279   2.78732  4.36333  4.08308  3.60811  3.61125  3.79421  4.42368  1.55165  3.48490  2.36585  3.51412  3.86381  4.28186  3.81267  3.74265  3.16721  1.70160  2.06524  5.28951  4.06973    371 i - - -
          2.68618  4.42225  2.77519  2.73123  3.46354  2.40513  3.72494  3.29354  2.67741  2.69355  4.24690  2.90347  2.73739  3.18146  2.89801  2.37887  2.77519  2.98518  4.58477  3.61503
          0.02354  4.15679  4.87914  0.61958  0.77255  0.72667  0.66071
    280   2.76759  4.89616  2.83687  2.59851  4.44761  1.60907  3.90711  3.94724  2.67648  3.51449  4.37067  3.07765  3.92693  1.76917  3.05277  2.80975  3.09957  3.54256  5.65083  4.33471    372 g - - -
          2.68618  4.42225  2.77519  2.73123  3.46354  2.40513  3.72494  3.29354  2.67741  2.69355  4.24690  2.90347  2.73739  3.18146  2.89801  2.37887  2.77519  2.98518  4.58477  3.61503
          0.02354  4.15679  4.87914  0.61958  0.77255  0.36011  1.19601
    281   2.86445  5.12176  2.68872  1.70992  4.64708  3.39768  3.95155  4.11445  2.82183  3.68600  4.51852  3.03064  3.98546  3.11938  3.28921  1.25432  3.18562  3.69383  5.85938  4.47349    373 s - - -
          2.68618  4.42225  2.77519  2.73123  3.46354  2.40513  3.72494  3.29354  2.67741  2.69355  4.24690  2.90347  2.73739  3.18146  2.89801  2.37887  2.77519  2.98518  4.58477  3.61503
          0.01918  4.35932  5.08167  0.61958  0.77255  0.48576  0.95510
    282   1.98632  4.39992  4.38838  3.84145  1.86194  4.02459  4.31446  2.50865  3.71983  1.53813  3.24406  4.03630  4.39076  3.91937  3.89213  3.34469  3.18588  2.43429  4.86010  3.56530    374 l - - -
          2.68618  4.42225  2.77519  2.73123  3.46354  2.40513  3.72494  3.29354  2.67741  2.69355  4.24690  2.90347  2.73739  3.18146  2.89801  2.37887  2.77519  2.98518  4.58477  3.61503
          0.01918  4.35932  5.08167  0.61958  0.77255  0.48576  0.95510
    283   2.83937  4.99703  2.83927  1.78064  4.45658  3.44488  3.94985  3.79714  2.78266  3.46227  4.32908  3.10193  4.00117  3.12741  3.21160  2.87426  1.32937  3.44764  5.71488  4.37672    375 t - - -
          2.68618  4.42225  2.77519  2.73123  3.46354  2.40513  3.72494  3.29354  2.67741  2.69355  4.24690  2.90347  2.73739  3.18146  2.89801  2.37887  2.77519  2.98518  4.58477  3.61503
          0.01918  4.35932  5.08167  0.61958  0.77255  0.48576  0.95510
    284   3.49104  4.74644  5.28597  4.77180  3.44996  4.88258  5.31488  0.99088  4.61690  1.33013  3.24082  4.97866  5.06917  4.75841  4.71940  4.28367  3.73127  2.00743  5.56336  4.44154    376 i - - -
          2.68618  4.42225  2.77519  2.73123  3.46354  2.40513  3.72494  3.29354  2.67741  2.69355  4.24690  2.90347  2.73739  3.18146  2.89801  2.37887  2.77519  2.98518  4.58477  3.61503
          0.01918  4.35932  5.08167  0.61958  0.77255  0.48576  0.95510
    285   3.41010  5.47569  3.94313  3.13642  5.03433  3.96439  3.79014  4.32941  1.39557  3.69595  4.58260  3.48416  4.30119  2.91885  1.01321  3.39010  3.53467  4.01797  5.66854  4.57046    377 r - - -
          2.68618  4.42225  2.77519  2.73123  3.46354  2.40513  3.72494  3.29354  2.67741  2.69355  4.24690  2.90347  2.73739  3.18146  2.89801  2.37887  2.77519  2.98518  4.58477  3.61503
          0.01918  4.35932  5.08167  0.61958  0.77255  0.48576  0.95510
    286   3.75464  5.08746  4.97307  4.64120  3.40204  4.59756  5.15030  2.65437  4.40822  0.44581  3.31761  4.87310  4.96554  4.65344  4.49360  4.26956  4.03502  2.81302  5.42812  4.25560    378 L - - -
          2.68618  4.42225  2.77519  2.73123  3.46354  2.40513  3.72494  3.29354  2.67741  2.69355  4.24690  2.90347  2.73739  3.18146  2.89801  2.37887  2.77519  2.98518  4.58477  3.61503
          0.01918  4.35932  5.08167  0.61958  0.77255  0.48576  0.95510
    287   2.90566  5.20839  3.09438  2.59446  4.48913  3.59301  2.30879  3.99430  2.27911  3.48571  4.29751  1.92275  4.00301  2.85842  1.89591  2.88756  3.12223  3.62731  5.56621  4.23494    379 r - - -
          2.68618  4.42225  2.77519  2.73123  3.46354  2.40513  3.72494  3.29354  2.67741  2.69355  4.24690  2.90347  2.73739  3.18146  2.89801  2.37887  2.77519  2.98518  4.58477  3.61503
          0.01918  4.35932  5.08167  0.61958  0.77255  0.48576  0.95510
    288   3.53024  5.17533  4.19213  4.11870  5.02945  3.83693  5.12936  4.73561  4.22476  4.29237  5.37995  4.36506  0.27576  4.59579  4.38956  3.71852  4.01298  4.31804  6.04965  5.16467    380 P - - -
          2.68618  4.42225  2.77519  2.73123  3.46354  2.40513  3.72494  3.29354  2.67741  2.69355  4.24690  2.90347  2.73739  3.18146  2.89801  2.37887  2.77519  2.98518  4.58477  3.61503
          0.01918  4.35932  5.08167  0.61958  0.77255  0.48576  0.95510
    289   2.91323  5.34809  2.86442  1.68036  4.71358  3.53418  3.73116  4.16155  1.75338  3.62127  4.41179  3.00340  3.97561  2.01153  2.72044  2.86234  3.13657  3.75662  5.72448  4.37115    381 e - - -
          2.68618  4.42225  2.77519  2.73123  3.46354  2.40513  3.72494  3.29354  2.67741  2.69355  4.24690  2.90347  2.73739  3.18146  2.89801  2.37887  2.77519  2.98518  4.58477  3.61503
          0.01918  4.35932  5.08167  0.61958  0.77255  0.48576  0.95510
    290   2.99686  5.56445  1.73126  1.64777  4.84344  3.41736  1.95454  4.37077  2.76474  3.84999  4.65550  2.87156  3.97547  2.99301  3.31838  2.90246  3.26145  3.93753  5.98908  4.50965    382 e - - -
          2.68618  4.42225  2.77519  2.73123  3.46354  2.40513  3.72494  3.29354  2.67741  2.69355  4.24690  2.90347  2.73739  3.18146  2.89801  2.37887  2.77519  2.98518  4.58477  3.61503
          0.01918  4.35932  5.08167  0.61958  0.77255  0.48576  0.95510
    291   3.75464  5.08746  4.97307  4.64120  3.40204  4.59756  5.15030  2.65437  4.40822  0.44581  3.31761  4.87310  4.96554  4.65344  4.49360  4.26956  4.03502  2.81302  5.42812  4.25560    383 L - - -
          2.68618  4.42225  2.77519  2.73123  3.46354  2.40513  3.72494  3.29354  2.67741  2.69355  4.24690  2.90347  2.73739  3.18146  2.89801  2.37887  2.77519  2.98518  4.58477  3.61503
          0.01918  4.35932  5.08167  0.61958  0.77255  0.48576  0.95510
    292   3.38331  5.08218  4.15331  4.12565  5.20575  0.26151  5.18664  4.95262  4.37086  4.53209  5.53108  4.32025  4.48481  4.65729  4.52658  3.57310  3.90068  4.38625  6.14399  5.33342    384 G - - -
          2.68618  4.42225  2.77519  2.73123  3.46354  2.40513  3.72494  3.29354  2.67741  2.69355  4.24690  2.90347  2.73739  3.18146  2.89801  2.37887  2.77519  2.98518  4.58477  3.61503
          0.01918  4.35932  5.08167  0.61958  0.77255  0.48576  0.95510
    293   2.86114  5.16529  1.91079  1.78818  2.14051  3.46397  3.80509  3.83591  2.70122  3.41359  4.25408  2.96209  3.95813  2.97500  3.20782  2.84121  3.11237  3.49700  5.58049  4.15680    385 e - - -
          2.68618  4.42225  2.77519  2.73123  3.46354  2.40513  3.72494  3.29354  2.67741  2.69355  4.24690  2.90347  2.73739  3.18146  2.89801  2.37887  2.77519  2.98518  4.58477  3.61503
          0.01918  4.35932  5.08167  0.61958  0.77255  0.48576  0.95510
    294   3.19764  4.55561  4.88149  4.36416  3.53589  4.44170  4.95666  2.06280  4.21069  2.06156  2.02664  4.54885  4.77461  4.44009  4.36659  3.81621  3.46201  1.00954  5.44821  4.28082    386 v - - -
          2.68618  4.42225  2.77519  2.73123  3.46354  2.40513  3.72494  3.29354  2.67741  2.69355  4.24690  2.90347  2.73739  3.18146  2.89801  2.37887  2.77519  2.98518  4.58477  3.61503
          0.01918  4.35932  5.08167  0.61958  0.77255  0.48576  0.95510
    295   2.76913  5.04755  2.88969  2.49977  4.42925  3.45545  3.77975  3.87255  2.52928  3.42953  4.23624  2.09129  3.92952  2.06185  2.96062  2.77343  1.91996  3.49367  5.61328  4.25703    387 t - - -
          2.68618  4.42225  2.77519  2.73123  3.46354  2.40513  3.72494  3.29354  2.67741  2.69355  4.24690  2.90347  2.73739  3.18146  2.89801  2.37887  2.77519  2.98518  4.58477  3.61503
          0.01918  4.35932  5.08167  0.61958  0.77255  0.48576  0.95510
    296   3.43793  4.75640  4.98183  4.63775  3.75620  4.56208  5.30370  0.61998  4.47868  2.26838  3.64251  4.82142  4.97090  4.79285  4.62454  4.12989  3.73769  1.98361  5.72890  4.49440    388 I - - -
          2.68618  4.42225  2.77519  2.73123  3.46354  2.40513  3.72494  3.29354  2.67741  2.69355  4.24690  2.90347  2.73739  3.18146  2.89801  2.37887  2.77519  2.98518  4.58477  3.61503
          0.01918  4.35932  5.08167  0.61958  0.77255  0.48576  0.95510
    297   2.86145  5.19814  3.04041  2.55069  4.57977  3.55300  3.72197  4.01162  1.62092  3.50302  4.30103  3.05995  3.97230  2.02299  2.65377  2.03156  3.08692  3.62738  5.62414  4.30151    389 k - - -
          2.68618  4.42225  2.77519  2.73123  3.46354  2.40513  3.72494  3.29354  2.67741  2.69355  4.24690  2.90347  2.73739  3.18146  2.89801  2.37887  2.77519  2.98518  4.58477  3.61503
          0.01918  4.35932  5.08167  0.61958  0.77255  0.48576  0.95510
    298   3.75464  5.08746  4.97307  4.64120  3.40204  4.59756  5.15030  2.65437  4.40822  0.44581  3.31761  4.87310  4.96554  4.65344  4.49360  4.26956  4.03502  2.81302  5.42812  4.25560    390 L - - -
          2.68618  4.42225  2.77519  2.73123  3.46354  2.40513  3.72494  3.29354  2.67741  2.69355  4.24690  2.90347  2.73739  3.18146  2.89801  2.37887  2.77519  2.98518  4.58477  3.61503
          0.01918  4.35932  5.08167  0.61958  0.77255  0.48576  0.95510
    299   2.76984  4.69250  3.38081  2.82756  3.90531  3.62066  3.84949  3.19307  1.92705  2.06326  3.79973  3.27408  4.02769  3.06496  2.91107  2.89417  1.94577  2.95035  5.25993  4.00206    391 k - - -
          2.68618  4.42225  2.77519  2.73123  3.46354  2.40513  3.72494  3.29354  2.67741  2.69355  4.24690  2.90347  2.73739  3.18146  2.89801  2.37887  2.77519  2.98518  4.58477  3.61503
          0.01918  4.35932  5.08167  0.61958  0.77255  0.48576  0.95510
    300   2.77582  4.92802  3.09040  2.60750  4.22547  3.53471  3.77238  3.57891  1.86359  3.22313  4.06324  1.98156  3.96347  2.93128  2.85186  2.81544  3.01762  2.22936  5.45696  4.14425    392 k - - -
          2.68618  4.42225  2.77519  2.73123  3.46354  2.40513  3.72494  3.29354  2.67741  2.69355  4.24690  2.90347  2.73739  3.18146  2.89801  2.37887  2.77519  2.98518  4.58477  3.61503
          0.01918  4.35932  5.08167  0.61958  0.77255  0.48576  0.95510
    301   3.23826  5.90819  1.10098  1.36319  5.18568  3.40775  4.00819  4.74554  3.09879  4.21012  5.08417  2.85938  4.06457  3.18196  3.74829  3.08757  3.53977  4.28840  6.34717  4.79111    393 d - - -
          2.68618  4.42225  2.77519  2.73123  3.46354  2.40513  3.72494  3.29354  2.67741  2.69355  4.24690  2.90347  2.73739  3.18146  2.89801  2.37887  2.77519  2.98518  4.58477  3.61503
          0.01918  4.35932  5.08167  0.61958  0.77255  0.48576  0.95510
    302   3.02943  5.54305  1.65583  2.31051  4.94006  1.99982  3.93253  4.46539  2.91824  3.95689  4.78090  1.66279  3.99942  3.09029  3.50082  2.94183  3.32787  4.01029  6.10878  4.61888    394 d - - -
          2.68618  4.42225  2.77519  2.73123  3.46354  2.40513  3.72494  3.29354  2.67741  2.69355  4.24690  2.90347  2.73739  3.18146  2.89801  2.37887  2.77519  2.98518  4.58477  3.61503
          0.01918  4.35932  5.08167  0.61958  0.77255  0.48576  0.95510
    303   2.96894  5.43174  2.48766  1.65799  4.81129  1.84854  3.88385  4.30791  2.79178  3.81410  4.62868  1.91561  3.98182  3.03428  3.32250  2.90078  3.25160  3.87802  5.97224  4.52303    395 e - - -
          2.68618  4.42225  2.77519  2.73123  3.46354  2.40513  3.72494  3.29354  2.67741  2.69355  4.24690  2.90347  2.73739  3.18146  2.89801  2.37887  2.77519  2.98518  4.58477  3.61503
          0.01918  4.35932  5.08167  0.61958  0.77255  0.48576  0.95510
    304   2.70177  4.68192  3.24190  2.72962  3.91050  3.53656  3.82633  3.30096  2.63982  2.93872  2.19468  3.19443  3.96700  2.16516  3.02455  2.05311  2.95532  3.02955  5.26481  3.97929    396 s - - -
          2.68618  4.42225  2.77519  2.73123  3.46354  2.40513  3.72494  3.29354  2.67741  2.69355  4.24690  2.90347  2.73739  3.18146  2.89801  2.37887  2.77519  2.98518  4.58477  3.61503
          0.01918  4.35932  5.08167  0.61958  0.77255  0.48576  0.95510
    305   1.98841  4.32250  4.28559  3.72713  1.92771  3.92166  4.25430  2.53248  3.60732  2.10489  2.12868  3.93319  4.29994  3.82009  3.78994  3.23406  3.08960  2.42930  4.86674  3.62404    397 f - - -
          2.68618  4.42225  2.77519  2.73123  3.46354  2.40513  3.72494  3.29354  2.67741  2.69355  4.24690  2.90347  2.73739  3.18146  2.89801  2.37887  2.77519  2.98518  4.58477  3.61503
          0.01918  4.35932  5.08167  0.61958  0.77255  0.48576  0.95510
    306   3.16631  5.32962  3.46133  2.88260  4.73575  3.77659  3.79413  4.15524  2.12858  3.58808  4.45627  3.31311  4.17129  1.27986  1.64767  3.15532  3.35306  3.82228  5.63282  4.42064    398 q - - -
          2.68618  4.42225  2.77519  2.73123  3.46354  2.40513  3.72494  3.29354  2.67741  2.69355  4.24690  2.90347  2.73739  3.18146  2.89801  2.37887  2.77519  2.98518  4.58477  3.61503
          0.01918  4.35932  5.08167  0.61958  0.77255  0.48576  0.95510
    307   1.79675  4.34736  3.76858  3.28433  3.79709  3.45730  4.18799  1.95542  3.23265  2.82246  3.75110  3.55256  4.02681  3.53108  3.54500  1.72437  2.93365  2.67561  5.26721  4.04546    399 s - - -
          2.68618  4.42225  2.77519  2.73123  3.46354  2.40513  3.72494  3.29354  2.67741  2.69355  4.24690  2.90347  2.73739  3.18146  2.89801  2.37887  2.77519  2.98518  4.58477  3.61503
          0.01918  4.35932  5.08167  0.61958  0.77255  0.48576  0.95510
    308   2.84627  5.00521  3.21936  2.66283  4.29498  3.60767  3.74489  3.65259  1.64923  3.24585  4.09307  3.14702  4.00158  2.07115  2.65696  2.87573  3.06475  2.23266  5.46057  4.17548    400 k - - -
          2.68618  4.42225  2.77519  2.73123  3.46354  2.40513  3.72494  3.29354  2.67741  2.69355  4.24690  2.90347  2.73739  3.18146  2.89801  2.37887  2.77519  2.98518  4.58477  3.61503
          0.01918  4.35932  5.08167  0.61958  0.77255  0.48576  0.95510
    309   3.26210  4.54333  5.12404  4.58082  3.54130  4.64067  5.09659  1.32396  4.46041  2.03490  2.04898  4.74096  4.89208  4.62088  4.57284  4.00277  3.50390  1.38191  5.48712  4.34869    401 i - - -
          2.68618  4.42225  2.77519  2.73123  3.46354  2.40513  3.72494  3.29354  2.67741  2.69355  4.24690  2.90347  2.73739  3.18146  2.89801  2.37887  2.77519  2.98518  4.58477  3.61503
          0.01918  4.35932  5.08167  0.61958  0.77255  0.48576  0.95510
    310   3.05754  4.42639  4.73166  4.20274  3.70223  4.32094  4.85021  1.34293  4.09624  2.39652  3.55865  4.39744  4.68162  4.34940  4.29113  3.67426  2.06774  1.36259  5.46921  4.26612    402 i - - -
          2.68618  4.42225  2.77519  2.73123  3.46354  2.40513  3.72494  3.29354  2.67741  2.69355  4.24690  2.90347  2.73739  3.18146  2.89801  2.37887  2.77519  2.98518  4.58477  3.61503
          0.01918  4.35932  5.08167  0.61958  0.77255  0.48576  0.95510
    311   1.50189  4.31753  3.86898  3.42588  4.02948  3.30584  4.33120  3.20057  3.38161  3.07465  3.97532  3.59228  3.97114  3.66461  3.67870  1.76855  2.90981  1.81593  5.47379  4.26597    403 a - - -
          2.68618  4.42225  2.77519  2.73123  3.46354  2.40513  3.72494  3.29354  2.67741  2.69355  4.24690  2.90347  2.73739  3.18146  2.89801  2.37887  2.77519  2.98518  4.58477  3.61503
          0.01918  4.35932  5.08167  0.61958  0.77255  0.48576  0.95510
    312   2.61968  4.44872  3.53691  3.06628  2.19100  3.46758  4.01399  3.19834  3.05225  2.88291  3.78751  3.41167  2.28070  3.35746  3.40483  1.75502  2.94623  2.91835  5.10377  3.76169    404 s - - -
          2.68618  4.42225  2.77519  2.73123  3.46354  2.40513  3.72494  3.29354  2.67741  2.69355  4.24690  2.90347  2.73739  3.18146  2.89801  2.37887  2.77519  2.98518  4.58477  3.61503
          0.01918  4.35932  5.08167  0.61958  0.77255  0.48576  0.95510
    313   2.77636  5.05208  2.84482  2.49472  4.36365  3.44037  2.31186  3.91177  2.59490  3.46293  4.27224  2.06282  3.93434  2.95495  3.04334  1.80238  3.04939  3.52446  5.59479  4.20116    405 s - - -
          2.68618  4.42225  2.77519  2.73123  3.46354  2.40513  3.72494  3.29354  2.67741  2.69355  4.24690  2.90347  2.73739  3.18146  2.89801  2.37887  2.77519  2.98518  4.58477  3.61503
          0.01918  4.35932  5.08167  0.61958  0.77255  0.48576  0.95510
    314   3.13675  5.37328  3.23522  2.76322  4.78600  3.71741  3.78958  4.19294  1.56887  3.63124  4.48482  3.22766  4.13545  1.30016  2.43034  3.10748  3.33206  3.84345  5.68550  4.44655    406 q - - -
          2.68618  4.42225  2.77519  2.73123  3.46354  2.40513  3.72494  3.29354  2.67741  2.69355  4.24690  2.90347  2.73739  3.18146  2.89801  2.37887  2.77519  2.98518  4.58477  3.61503
          0.01918  4.35932  5.08167  0.61958  0.77255  0.48576  0.95510
    315   2.84796  5.26483  1.88393  2.36933  4.56171  3.42408  2.29267  4.08525  2.65093  3.60718  4.40479  2.92547  3.93367  2.93824  3.16162  1.79706  3.11076  3.67888  5.75288  4.32337    407 s - - -
          2.68618  4.42225  2.77519  2.73123  3.46354  2.40513  3.72494  3.29354  2.67741  2.69355  4.24690  2.90347  2.73739  3.18146  2.89801  2.37887  2.77519  2.98518  4.58477  3.61503
          0.01918  4.35932  5.08167  0.61958  0.77255  0.48576  0.95510
    316   1.57615  4.38648  4.34954  3.95216  3.94578  3.67539  4.73505  2.38258  3.86841  2.73037  3.83833  4.03386  4.30490  4.14861  4.08808  3.10735  3.14522  1.11526  5.60974  4.40315    408 v - - -
          2.68618  4.42225  2.77519  2.73123  3.46354  2.40513  3.72494  3.29354  2.67741  2.69355  4.24690  2.90347  2.73739  3.18146  2.89801  2.37887  2.77519  2.98518  4.58477  3.61503
          0.01918  4.35932  5.08167  0.61958  0.77255  0.48576  0.95510
    317   2.90306  4.96052  3.40609  2.78839  2.38093  3.68388  3.75498  3.59944  1.60776  3.17065  4.04108  3.24055  4.05706  2.93317  1.89779  2.95583  3.10936  3.31582  5.32692  4.02710    409 k - - -
          2.68618  4.42225  2.77519  2.73123  3.46354  2.40513  3.72494  3.29354  2.67741  2.69355  4.24690  2.90347  2.73739  3.18146  2.89801  2.37887  2.77519  2.98518  4.58477  3.61503
          0.01918  4.35932  5.08167  0.61958  0.77255  0.48576  0.95510
    318   1.96474  5.48390  1.74185  1.52182  4.80774  3.41022  3.85133  4.29783  2.76950  3.80250  4.60819  2.88106  3.96635  2.99455  3.32489  2.88147  3.23155  3.87131  5.96474  4.49930    410 e - - -
          2.68618  4.42225  2.77519  2.73123  3.46354  2.40513  3.72494  3.29354  2.67741  2.69355  4.24690  2.90347  2.73739  3.18146  2.89801  2.37887  2.77519  2.98518  4.58477  3.61503
          0.01918  4.35932  5.08167  0.61958  0.77255  0.48576  0.95510
    319   1.81511  4.36961  3.69540  3.21725  3.77698  3.44812  4.13846  3.04888  3.15946  1.72906  3.74088  3.50659  4.00986  3.47179  3.47632  1.90165  2.93092  2.78465  5.24062  4.01208    411 l - - -
          2.68618  4.42225  2.77519  2.73123  3.46354  2.40513  3.72494  3.29354  2.67741  2.69355  4.24690  2.90347  2.73739  3.18146  2.89801  2.37887  2.77519  2.98518  4.58477  3.61503
          0.01918  4.35932  5.08167  0.61958  0.77255  0.48576  0.95510
    320   3.59115  4.84792  5.34389  4.81062  3.30838  4.94205  5.30058  1.51923  4.64744  0.81863  3.08670  5.03443  5.07900  4.71565  4.71434  4.33807  3.81853  2.24694  5.47024  4.40644    412 l - - -
          2.68618  4.42225  2.77519  2.73123  3.46354  2.40513  3.72494  3.29354  2.67741  2.69355  4.24690  2.90347  2.73739  3.18146  2.89801  2.37887  2.77519  2.98518  4.58477  3.61503
          0.01918  4.35932  5.08167  0.61958  0.77255  0.48576  0.95510
    321   3.09841  5.60357  2.42075  1.08395  4.92763  3.43173  3.93939  4.45565  2.86874  3.95298  4.79733  1.83634  4.03445  3.10164  3.39499  3.00226  3.38420  4.02884  6.08119  4.61068    413 e - - -
          2.68618  4.42225  2.77519  2.73123  3.46354  2.40513  3.72494  3.29354  2.67741  2.69355  4.24690  2.90347  2.73739  3.18146  2.89801  2.37887  2.77519  2.98518  4.58477  3.61503
          0.01918  4.35932  5.08167  0.61958  0.77255  0.48576  0.95510
    322   2.03825  5.13330  3.06227  2.56388  4.50267  3.54773  3.72864  3.92042  1.76812  3.43966  4.24611  3.06956  3.96732  1.87357  2.68295  2.83023  3.06687  3.55137  5.58747  4.26962    414 k - - -
          2.68618  4.42225  2.77519  2.73123  3.46354  2.40513  3.72494  3.29354  2.67741  2.69355  4.24690  2.90347  2.73739  3.18146  2.89801  2.37887  2.77519  2.98518  4.58477  3.61503
          0.01918  4.35932  5.08167  0.61958  0.77255  0.48576  0.95510
    323   1.96561  4.96377  2.91232  2.54333  4.29024  3.44656  2.08288  3.79507  2.61240  3.37592  4.19731  2.07842  3.93884  2.98007  3.04749  2.78033  3.03168  3.42907  5.54436  4.17641    415 a - - -
          2.68618  4.42225  2.77519  2.73123  3.46354  2.40513  3.72494  3.29354  2.67741  2.69355  4.24690  2.90347  2.73739  3.18146  2.89801  2.37887  2.77519  2.98518  4.58477  3.61503
          0.01918  4.35932  5.08167  0.61958  0.77255  0.48576  0.95510
    324   3.59115  4.84792  5.34389  4.81062  3.30838  4.94205  5.30058  1.51923  4.64744  0.81863  3.08670  5.03443  5.07900  4.71565  4.71434  4.33807  3.81853  2.24694  5.47024  4.40644    416 l - - -
          2.68618  4.42225  2.77519  2.73123  3.46354  2.40513  3.72494  3.29354  2.67741  2.69355  4.24690  2.90347  2.73739  3.18146  2.89801  2.37887  2.77519  2.98518  4.58477  3.61503
          0.01918  4.35932  5.08167  0.61958  0.77255  0.48576  0.95510
    325   1.53055  4.44158  3.67727  3.43541  4.55931  3.21300  4.51483  3.90656  3.49718  3.63835  4.51521  3.58667  1.10789  3.80061  3.78918  2.69562  3.00714  3.39779  5.90591  4.71016    417 p - - -
          2.68618  4.42225  2.77519  2.73123  3.46354  2.40513  3.72494  3.29354  2.67741  2.69355  4.24690  2.90347  2.73739  3.18146  2.89801  2.37887  2.77519  2.98518  4.58477  3.61503
          0.01918  4.35932  5.08167  0.61958  0.77255  0.48576  0.95510
    326   2.77617  5.06481  2.03941  2.44471  4.33574  3.46584  3.76511  3.72913  2.58137  3.33902  4.16560  2.98349  3.92451  1.91962  3.05746  2.77458  3.02389  2.27729  5.57336  4.20051    418 q - - -
          2.68618  4.42225  2.77519  2.73123  3.46354  2.40513  3.72494  3.29354  2.67741  2.69355  4.24690  2.90347  2.73739  3.18146  2.89801  2.37887  2.77519  2.98518  4.58477  3.61503
          0.01918  4.35932  5.08167  0.61958  0.77255  0.48576  0.95510
    327   3.75464  5.08746  4.97307  4.64120  3.40204  4.59756  5.15030  2.65437  4.40822  0.44581  3.31761  4.87310  4.96554  4.65344  4.49360  4.26956  4.03502  2.81302  5.42812  4.25560    419 L - - -
          2.68618  4.42225  2.77519  2.73123  3.46354  2.40513  3.72494  3.29354  2.67741  2.69355  4.24690  2.90347  2.73739  3.18146  2.89801  2.37887  2.77519  2.98518  4.58477  3.61503
          0.01918  4.35932  5.08167  0.61958  0.77255  0.48576  0.95510
    328   3.37727  5.46956  3.88049  3.09645  5.02068  3.94233  3.78342  4.32335  0.96159  3.69203  4.57198  3.45732  4.28208  2.91052  1.51665  3.35470  3.50777  4.00527  5.66888  4.55875    420 k - - -
          2.68618  4.42225  2.77519  2.73123  3.46354  2.40513  3.72494  3.29354  2.67741  2.69355  4.24690  2.90347  2.73739  3.18146  2.89801  2.37887  2.77519  2.98518  4.58477  3.61503
          0.01918  4.35932  5.08167  0.61958  0.77255  0.48576  0.95510
    329   2.80914  4.91935  3.10548  2.73497  4.38432  3.48323  3.92132  3.78774  2.60542  3.38241  4.26306  3.19605  4.01112  1.34069  2.95202  2.86642  1.99382  3.43901  5.61669  4.30962    421 q - - -
          2.68618  4.42225  2.77519  2.73123  3.46354  2.40513  3.72494  3.29354  2.67741  2.69355  4.24690  2.90347  2.73739  3.18146  2.89801  2.37887  2.77519  2.98518  4.58477  3.61503
          0.01918  4.35932  5.08167  0.61958  0.77255  0.48576  0.95510
    330   2.79001  5.07876  2.93816  2.50665  4.34737  3.49367  2.35042  3.86120  2.45922  3.40240  4.21024  3.02647  3.93846  2.07079  2.87126  1.85827  3.03463  3.49331  5.53943  4.16912    422 s - - -
          2.68618  4.42225  2.77519  2.73123  3.46354  2.40513  3.72494  3.29354  2.67741  2.69355  4.24690  2.90347  2.73739  3.18146  2.89801  2.37887  2.77519  2.98518  4.58477  3.61503
          0.01918  4.35932  5.08167  0.61958  0.77255  0.48576  0.95510
    331   3.75464  5.08746  4.97307  4.64120  3.40204  4.59756  5.15030  2.65437  4.40822  0.44581  3.31761  4.87310  4.96554  4.65344  4.49360  4.26956  4.03502  2.81302  5.42812  4.25560    423 L - - -
          2.68618  4.42225  2.77519  2.73123  3.46354  2.40513  3.72494  3.29354  2.67741  2.69355  4.24690  2.90347  2.73739  3.18146  2.89801  2.37887  2.77519  2.98518  4.58477  3.61503
          0.01918  4.35932  5.08167  0.61958  0.77255  0.48576  0.95510
    332   1.93757  4.99326  2.82652  1.81325  4.44961  3.40858  3.84900  3.87211  2.68133  3.46067  4.27560  3.02557  2.06165  3.00273  3.14911  2.76964  3.04379  3.48448  5.67372  4.31306    424 e - - -
          2.68618  4.42225  2.77519  2.73123  3.46354  2.40513  3.72494  3.29354  2.67741  2.69355  4.24690  2.90347  2.73739  3.18146  2.89801  2.37887  2.77519  2.98518  4.58477  3.61503
          0.01918  4.35932  5.08167  0.61958  0.77255  0.48576  0.95510
    333   2.81534  5.06244  2.81879  1.85413  4.29628  3.48871  3.78353  3.71853  2.58785  2.20796  4.15739  1.92169  3.95156  2.94162  3.03821  2.81890  3.06004  3.39189  5.54844  4.18562    425 e - - -
          2.68618  4.42225  2.77519  2.73123  3.46354  2.40513  3.72494  3.29354  2.67741  2.69355  4.24690  2.90347  2.73739  3.18146  2.89801  2.37887  2.77519  2.98518  4.58477  3.61503
          0.01918  4.35932  5.08167  0.61958  0.77255  0.48576  0.95510
    334   2.59234  4.38099  3.63897  3.12954  3.73882  3.47371  4.06190  3.04562  3.06012  2.77979  2.01847  3.45448  3.99889  3.38229  3.38983  1.95936  1.99353  2.78446  5.18623  3.95677    426 s - - -
          2.68618  4.42225  2.77519  2.73123  3.46354  2.40513  3.72494  3.29354  2.67741  2.69355  4.24690  2.90347  2.73739  3.18146  2.89801  2.37887  2.77519  2.98518  4.58477  3.61503
          0.01918  4.35932  5.08167  0.61958  0.77255  0.48576  0.95510
    335   1.52357  4.63095  3.14157  2.86079  4.55707  1.93714  4.13776  4.00113  3.04276  3.62153  4.42929  1.92330  3.91255  3.33282  3.46437  2.67600  2.98394  3.49290  5.82864  4.53104    427 a - - -
          2.68618  4.42225  2.77519  2.73123  3.46354  2.40513  3.72494  3.29354  2.67741  2.69355  4.24690  2.90347  2.73739  3.18146  2.89801  2.37887  2.77519  2.98518  4.58477  3.61503
          0.01918  4.35932  5.08167  0.61958  0.77255  0.48576  0.95510
    336   3.34053  4.58739  5.26747  4.79521  3.87298  4.82735  5.51436  1.32006  4.70547  2.33445  3.63996  4.97044  5.10263  4.96472  4.88173  4.24668  3.60748  0.84837  5.92077  4.70501    428 v - - -
          2.68618  4.42225  2.77519  2.73123  3.46354  2.40513  3.72494  3.29354  2.67741  2.69355  4.24690  2.90347  2.73739  3.18146  2.89801  2.37887  2.77519  2.98518  4.58477  3.61503
          0.01918  4.35932  5.08167  0.61958  0.77255  0.48576  0.95510
    337   2.99432  5.31229  2.74428  2.51730  4.63460  3.50283  3.87428  4.19358  2.58315  3.69666  4.53933  1.93301  4.03649  1.30355  2.96587  2.95977  3.26357  3.80085  5.77974  4.39444    429 q - - -
          2.68618  4.42225  2.77519  2.73123  3.46354  2.40513  3.72494  3.29354  2.67741  2.69355  4.24690  2.90347  2.73739  3.18146  2.89801  2.37887  2.77519  2.98518  4.58477  3.61503
          0.01918  4.35932  5.08167  0.61958  0.77255  0.48576  0.95510
    338   3.49104  4.74644  5.28597  4.77180  3.44996  4.88258  5.31488  0.99088  4.61690  1.33013  3.24082  4.97866  5.06917  4.75841  4.71940  4.28367  3.73127  2.00743  5.56336  4.44154    430 i - - -
          2.68618  4.42225  2.77519  2.73123  3.46354  2.40513  3.72494  3.29354  2.67741  2.69355  4.24690  2.90347  2.73739  3.18146  2.89801  2.37887  2.77519  2.98518  4.58477  3.61503
          0.01918  4.35932  5.08167  0.61958  0.77255  0.48576  0.95510
    339   2.91714  5.40414  1.65611  2.34322  4.75459  2.14510  3.82085  4.24577  1.86280  3.73999  4.53507  2.90852  3.95528  2.95703  3.18312  2.85139  3.18042  3.81821  5.88648  4.44985    431 d - - -
          2.68618  4.42225  2.77519  2.73123  3.46354  2.40513  3.72494  3.29354  2.67741  2.69355  4.24690  2.90347  2.73739  3.18146  2.89801  2.37887  2.77519  2.98518  4.58477  3.61503
          0.01918  4.35932  5.08167  0.61958  0.77255  0.48576  0.95510
    340   2.83433  5.28081  2.02907  2.41877  4.62006  3.48623  3.71790  4.08841  2.41036  3.57003  4.34971  2.96103  3.92985  2.04794  1.87799  2.78974  3.06727  3.67877  5.69555  4.31334    432 r - - -
          2.68618  4.42225  2.77519  2.73123  3.46354  2.40513  3.72494  3.29354  2.67741  2.69355  4.24690  2.90347  2.73739  3.18146  2.89801  2.37887  2.77519  2.98518  4.58477  3.61503
          0.01918  4.35932  5.08167  0.61958  0.77255  0.48576  0.95510
    341   2.72062  4.27522  4.09243  3.56342  1.93891  3.73478  4.14658  2.62808  3.46642  2.43509  3.43215  3.77206  4.18312  3.70745  3.68540  2.07339  2.99989  1.78662  4.83744  3.52607    433 v - - -
          2.68618  4.42225  2.77519  2.73123  3.46354  2.40513  3.72494  3.29354  2.67741  2.69355  4.24690  2.90347  2.73739  3.18146  2.89801  2.37887  2.77519  2.98518  4.58477  3.61503
          0.01918  4.35932  5.08167  0.61958  0.77255  0.48576  0.95510
    342   2.58331  4.66903  3.15255  2.78516  4.42689  3.29928  4.01852  3.86101  2.87196  3.47864  4.28911  2.00958  3.90573  3.19966  3.29511  1.80977  1.73147  3.40930  5.69436  4.38728    434 t - - -
          2.68618  4.42225  2.77519  2.73123  3.46354  2.40513  3.72494  3.29354  2.67741  2.69355  4.24690  2.90347  2.73739  3.18146  2.89801  2.37887  2.77519  2.98518  4.58477  3.61503
          0.01918  4.35932  5.08167  0.61958  0.77255  0.48576  0.95510
    343   3.37453  4.62585  5.27534  4.74376  3.55136  4.81013  5.28806  1.42507  4.63358  1.30607  3.32872  4.91853  5.01909  4.77023  4.73859  4.19007  3.61542  1.36617  5.59711  4.47929    435 l - - -
          2.68618  4.42225  2.77519  2.73123  3.46354  2.40513  3.72494  3.29354  2.67741  2.69355  4.24690  2.90347  2.73739  3.18146  2.89801  2.37887  2.77519  2.98518  4.58477  3.61503
          0.01918  4.35932  5.08167  0.61958  0.77255  0.48576  0.95510
    344   2.71001  4.92068  2.97017  2.57929  4.42714  3.40825  3.84240  3.87833  2.61180  3.44488  4.25209  3.07245  2.07070  2.03379  3.03895  1.94066  3.00883  3.47514  5.63296  4.29011    436 s - - -
          2.68618  4.42225  2.77519  2.73123  3.46354  2.40513  3.72494  3.29354  2.67741  2.69355  4.24690  2.90347  2.73739  3.18146  2.89801  2.37887  2.77519  2.98518  4.58477  3.61503
          0.01918  4.35932  5.08167  0.61958  0.77255  0.48576  0.95510
    345   2.71325  4.29707  4.01813  3.48828  3.49018  2.28009  4.21523  2.55669  3.38683  2.44168  2.19681  3.74214  4.17710  3.66407  3.63502  3.05050  2.99658  1.61884  5.04373  3.83906    437 v - - -
          2.68618  4.42225  2.77519  2.73123  3.46354  2.40513  3.72494  3.29354  2.67741  2.69355  4.24690  2.90347  2.73739  3.18146  2.89801  2.37887  2.77519  2.98518  4.58477  3.61503
          0.01918  4.35932  5.08167  0.61958  0.77255  0.48576  0.95510
    346   2.87701  5.30957  2.76382  1.80910  4.60771  3.49056  2.30509  4.09726  2.45315  3.58668  4.37978  2.96337  3.95155  1.85272  2.87894  2.82909  3.11176  3.69871  5.70897  4.31994    438 e - - -
          2.68618  4.42225  2.77519  2.73123  3.46354  2.40513  3.72494  3.29354  2.67741  2.69355  4.24690  2.90347  2.73739  3.18146  2.89801  2.37887  2.77519  2.98518  4.58477  3.61503
          0.01918  4.35932  5.08167  0.61958  0.77255  0.48576  0.95510
    347   2.63334  4.54586  3.72215  3.59066  4.61833  3.27118  4.66912  4.22391  3.70083  3.91369  4.81339  3.71013  4.05508  4.01229  3.94883  0.54201  3.15453  3.64323  5.95311  4.71426    439 S - - -
          2.68618  4.42225  2.77519  2.73123  3.46354  2.40513  3.72494  3.29354  2.67741  2.69355  4.24690  2.90347  2.73739  3.18146  2.89801  2.37887  2.77519  2.98518  4.58477  3.61503
          0.22606  4.35932  1.66313  0.61958  0.77255  0.48576  0.95510
    348   2.93224  5.21690  1.45686  2.37324  4.80021  1.47923  3.98388  4.33350  3.01839  3.88175  4.74195  2.92363  3.94392  3.17428  3.57158  2.89941  3.28078  3.87423  5.98266  4.58865    440 d - - -
          2.68618  4.42225  2.77519  2.73123  3.46354  2.40513  3.72494  3.29354  2.67741  2.69355  4.24690  2.90347  2.73739  3.18146  2.89801  2.37887  2.77519  2.98518  4.58477  3.61503
          0.02354  4.15679  4.87914  0.61958  0.77255  0.72667  0.66071
    349   3.01751  5.54372  1.30674  2.19844  4.86239  3.29238  3.87237  4.43151  2.90808  3.93433  4.79195  1.68041  3.92836  3.04608  3.50588  2.91115  3.32251  3.98941  6.05873  4.54812    441 d - - -
          2.68618  4.42225  2.77519  2.73123  3.46354  2.40513  3.72494  3.29354  2.67741  2.69355  4.24690  2.90347  2.73739  3.18146  2.89801  2.37887  2.77519  2.98518  4.58477  3.61503
          0.02354  4.15679  4.87914  0.61958  0.77255  0.72667  0.66071
    350   2.70059  4.79007  3.02403  2.64314  4.22059  3.39336  3.82217  3.60948  2.52667  3.22212  4.10666  3.10404  3.91307  1.71081  2.87869  2.76567  1.90217  3.27613  5.47876  4.17411    442 q - - -
          2.68618  4.42225  2.77519  2.73123  3.46354  2.40513  3.72494  3.29354  2.67741  2.69355  4.24690  2.90347  2.73739  3.18146  2.89801  2.37887  2.77519  2.98518  4.58477  3.61503
          0.02354  4.15679  4.87914  0.61958  0.77255  0.72667  0.66071
    351   2.69601  4.80294  2.81050  2.61479  4.42801  3.27287  3.96902  3.95549  2.83574  3.55597  4.40851  1.73958  1.65561  3.17009  3.24609  2.75628  3.06497  3.51968  5.68363  4.34322    443 p - - -
          2.68618  4.42225  2.77519  2.73123  3.46354  2.40513  3.72494  3.29354  2.67741  2.69355  4.24690  2.90347  2.73739  3.18146  2.89801  2.37887  2.77519  2.98518  4.58477  3.61503
          0.02354  4.15679  4.87914  0.61958  0.77255  0.36011  1.19601
    352   2.89862  4.32271  4.46905  3.90923  2.14285  4.04705  4.39157  1.57477  3.77989  2.16023  3.29408  4.08484  4.40601  3.98429  3.93663  3.36586  2.08144  2.17814  4.96332  3.72999    444 i - - -
          2.68618  4.42225  2.77519  2.73123  3.46354  2.40513  3.72494  3.29354  2.67741  2.69355  4.24690  2.90347  2.73739  3.18146  2.89801  2.37887  2.77519  2.98518  4.58477  3.61503
          0.01918  4.35932  5.08167  0.61958  0.77255  0.48576  0.95510
    353   2.84662  4.66959  3.55611  3.18252  3.14863  3.61325  3.94319  3.46060  3.16147  3.07757  4.03982  3.50742  4.15477  3.49007  3.48487  1.36059  3.17809  3.18304  4.71835  1.71223    445 s - - -
          2.68618  4.42225  2.77519  2.73123  3.46354  2.40513  3.72494  3.29354  2.67741  2.69355  4.24690  2.90347  2.73739  3.18146  2.89801  2.37887  2.77519  2.98518  4.58477  3.61503
          0.01918  4.35932  5.08167  0.61958  0.77255  0.48576  0.95510
    354   3.10045  5.36258  1.55296  2.53876  5.01820  1.07159  4.17848  4.57575  3.24926  4.11489  4.98504  3.08680  4.10132  3.37802  3.81133  3.07013  3.46723  4.09133  6.18506  4.80379    446 g - - -
          2.68618  4.42225  2.77519  2.73123  3.46354  2.40513  3.72494  3.29354  2.67741  2.69355  4.24690  2.90347  2.73739  3.18146  2.89801  2.37887  2.77519  2.98518  4.58477  3.61503
          0.01918  4.35932  5.08167  0.61958  0.77255  0.48576  0.95510
    355   2.80812  4.91811  3.10589  2.73477  4.38297  3.48288  3.92101  3.78620  2.60579  3.38123  4.26161  3.19584  4.01059  1.34790  2.95274  2.86557  1.98200  3.43752  5.61576  4.30872    447 q - - -
          2.68618  4.42225  2.77519  2.73123  3.46354  2.40513  3.72494  3.29354  2.67741  2.69355  4.24690  2.90347  2.73739  3.18146  2.89801  2.37887  2.77519  2.98518  4.58477  3.61503
          0.01918  4.35932  5.08167  0.61958  0.77255  0.48576  0.95510
    356   3.00856  4.56448  4.06300  3.52135  2.03306  4.02445  4.14493  2.72627  3.38727  1.43472  3.30157  3.83841  4.36288  2.21193  3.64398  3.31444  3.23688  2.69361  4.79231  3.40924    448 l - - -
          2.68618  4.42225  2.77519  2.73123  3.46354  2.40513  3.72494  3.29354  2.67741  2.69355  4.24690  2.90347  2.73739  3.18146  2.89801  2.37887  2.77519  2.98518  4.58477  3.61503
          0.01918  4.35932  5.08167  0.61958  0.77255  0.48576  0.95510
    357   1.81746  5.23889  1.90427  2.37594  4.59045  3.42244  3.79230  4.05714  2.63227  3.58762  4.38366  2.92963  3.92693  2.03552  3.13763  2.79279  3.09308  3.65228  5.76250  4.34991    449 a - - -
          2.68618  4.42225  2.77519  2.73123  3.46354  2.40513  3.72494  3.29354  2.67741  2.69355  4.24690  2.90347  2.73739  3.18146  2.89801  2.37887  2.77519  2.98518  4.58477  3.61503
          0.01918  4.35932  5.08167  0.61958  0.77255  0.48576  0.95510
    358   2.01081  5.24353  1.78797  2.37997  4.59536  3.43348  3.76754  4.05603  1.88415  3.57921  4.36739  2.93188  3.92056  2.89721  3.06161  2.78053  3.07481  3.64838  5.74323  4.33614    450 d - - -
          2.68618  4.42225  2.77519  2.73123  3.46354  2.40513  3.72494  3.29354  2.67741  2.69355  4.24690  2.90347  2.73739  3.18146  2.89801  2.37887  2.77519  2.98518  4.58477  3.61503
          0.30764  4.35932  1.37819  0.61958  0.77255  0.48576  0.95510
    359   0.75465  4.30665  3.68206  3.48853  4.26753  3.12464  4.48474  3.42454  3.51038  3.29624  4.30945  3.58266  3.88374  3.83351  3.74335  2.65719  2.94902  3.04302  5.67395  4.49873    451 a - - -
          2.68618  4.42225  2.77519  2.73123  3.46354  2.40513  3.72494  3.29354  2.67741  2.69355  4.24690  2.90347  2.73739  3.18146  2.89801  2.37887  2.77519  2.98518  4.58477  3.61503
          0.02551  4.07719  4.79953  0.61958  0.77255  0.79711  0.59899
    360   2.64612  4.36948  3.67490  3.26603  1.78509  3.48275  3.91955  2.99893  3.23131  2.65111  3.67467  3.51137  4.03053  3.50993  3.51400  1.74753  2.98697  2.77439  4.61729  3.09960    452 s - - -
          2.68618  4.42225  2.77519  2.73123  3.46354  2.40513  3.72494  3.29354  2.67741  2.69355  4.24690  2.90347  2.73739  3.18146  2.89801  2.37887  2.77519  2.98518  4.58477  3.61503
          0.02551  4.07719  4.79953  0.61958  0.77255  0.33105  1.26644
    361   3.04413  5.50036  2.57015  1.15668  4.81211  3.48021  3.86726  4.30558  2.65212  3.78931  4.62468  2.95852  4.02425  1.93904  3.09544  2.96775  3.30159  3.90513  5.91979  4.50742    453 e - - -
          2.68618  4.42225  2.77519  2.73123  3.46354  2.40513  3.72494  3.29354  2.67741  2.69355  4.24690  2.90347  2.73739  3.18146  2.89801  2.37887  2.77519  2.98518  4.58477  3.61503
          0.01918  4.35932  5.08167  0.61958  0.77255  0.48576  0.95510
    362   3.39370  5.32979  3.34774  3.14079  4.56461  3.77466  4.29196  4.30579  2.93293  3.75345  4.79654  3.59398  4.35307  0.56722  3.19418  3.43435  3.70410  4.01194  5.75550  4.50026    454 Q - - -
          2.68618  4.42225  2.77519  2.73123  3.46354  2.40513  3.72494  3.29354  2.67741  2.69355  4.24690  2.90347  2.73739  3.18146  2.89801  2.37887  2.77519  2.98518  4.58477  3.61503
          0.01918  4.35932  5.08167  0.61958  0.77255  0.48576  0.95510
    363   3.14028  5.37949  3.26712  2.77302  4.80193  3.72734  3.78158  4.20190  1.42724  3.63376  4.48474  3.23391  4.13747  1.42036  2.40616  3.11004  3.33137  3.85119  5.68269  4.44967    455 q - - -
          2.68618  4.42225  2.77519  2.73123  3.46354  2.40513  3.72494  3.29354  2.67741  2.69355  4.24690  2.90347  2.73739  3.18146  2.89801  2.37887  2.77519  2.98518  4.58477  3.61503
          0.01918  4.35932  5.08167  0.61958  0.77255  0.48576  0.95510
    364   2.99432  5.31229  2.74428  2.51730  4.63460  3.50283  3.87428  4.19358  2.58315  3.69666  4.53933  1.93301  4.03649  1.30355  2.96587  2.95977  3.26357  3.80085  5.77974  4.39444    456 q - - -
          2.68618  4.42225  2.77519  2.73123  3.46354  2.40513  3.72494  3.29354  2.67741  2.69355  4.24690  2.90347  2.73739  3.18146  2.89801  2.37887  2.77519  2.98518  4.58477  3.61503
          0.01918  4.35932  5.08167  0.61958  0.77255  0.48576  0.95510
    365   2.85480  5.13677  3.14355  2.60758  4.52559  3.57037  3.72764  3.95185  2.28140  3.45573  4.26203  3.10116  3.98289  1.85914  1.91245  2.03178  3.08157  3.57921  5.58258  4.27813    457 q - - -
          2.68618  4.42225  2.77519  2.73123  3.46354  2.40513  3.72494  3.29354  2.67741  2.69355  4.24690  2.90347  2.73739  3.18146  2.89801  2.37887  2.77519  2.98518  4.58477  3.61503
          0.01918  4.35932  5.08167  0.61958  0.77255  0.48576  0.95510
    366   3.39370  5.32979  3.34774  3.14079  4.56461  3.77466  4.29196  4.30579  2.93293  3.75345  4.79654  3.59398  4.35307  0.56722  3.19418  3.43435  3.70410  4.01194  5.75550  4.50026    458 Q - - -
          2.68618  4.42225  2.77519  2.73123  3.46354  2.40513  3.72494  3.29354  2.67741  2.69355  4.24690  2.90347  2.73739  3.18146  2.89801  2.37887  2.77519  2.98518  4.58477  3.61503
          0.01918  4.35932  5.08167  0.61958  0.77255  0.48576  0.95510
    367   2.87479  5.30399  2.81732  1.67842  4.65362  3.50262  3.73616  4.11244  2.40522  3.59316  4.38166  2.06787  3.95415  2.85808  2.00661  2.82915  3.10710  3.70828  5.71470  4.34413    459 e - - -
          2.68618  4.42225  2.77519  2.73123  3.46354  2.40513  3.72494  3.29354  2.67741  2.69355  4.24690  2.90347  2.73739  3.18146  2.89801  2.37887  2.77519  2.98518  4.58477  3.61503
          0.01918  4.35932  5.08167  0.61958  0.77255  0.48576  0.95510
    368   2.60489  4.69280  3.08101  2.78334  4.51283  1.76646  4.06570  3.95357  2.94266  3.56750  4.37894  1.95116  3.91847  3.25148  3.36943  2.69831  1.89990  3.47888  5.77567  4.46554    460 g - - -
          2.68618  4.42225  2.77519  2.73123  3.46354  2.40513  3.72494  3.29354  2.67741  2.69355  4.24690  2.90347  2.73739  3.18146  2.89801  2.37887  2.77519  2.98518  4.58477  3.61503
          0.01918  4.35932  5.08167  0.61958  0.77255  0.48576  0.95510
    369   1.84372  4.87399  3.08972  2.75351  4.41419  3.44030  3.96916  3.81948  2.69555  3.42519  4.30297  3.20566  4.00061  1.31259  3.05476  2.84235  3.10408  3.45039  5.66125  4.35154    461 q - - -
          2.68618  4.42225  2.77519  2.73123  3.46354  2.40513  3.72494  3.29354  2.67741  2.69355  4.24690  2.90347  2.73739  3.18146  2.89801  2.37887  2.77519  2.98518  4.58477  3.61503
          0.01918  4.35932  5.08167  0.61958  0.77255  0.48576  0.95510
    370   2.88614  5.29891  2.86102  1.82636  4.65506  3.52024  3.73430  4.10688  2.37355  3.58533  4.37703  2.08251  3.96470  2.85616  1.81067  2.84322  3.11482  3.70738  5.70195  4.34438    462 r - - -
          2.68618  4.42225  2.77519  2.73123  3.46354  2.40513  3.72494  3.29354  2.67741  2.69355  4.24690  2.90347  2.73739  3.18146  2.89801  2.37887  2.77519  2.98518  4.58477  3.61503
          0.01918  4.35932  5.08167  0.61958  0.77255  0.48576  0.95510
    371   2.87448  5.25628  2.82750  2.45959  4.49145  3.50752  2.31567  4.04195  2.43981  3.54147  4.34410  2.06760  3.96218  1.85357  2.84737  2.83832  3.10937  3.65596  5.63364  4.24123    463 q - - -
          2.68618  4.42225  2.77519  2.73123  3.46354  2.40513  3.72494  3.29354  2.67741  2.69355  4.24690  2.90347  2.73739  3.18146  2.89801  2.37887  2.77519  2.98518  4.58477  3.61503
          0.01918  4.35932  5.08167  0.61958  0.77255  0.48576  0.95510
    372   2.76453  5.00104  2.98322  1.93053  4.24393  3.51619  3.73148  3.65671  2.46648  3.21918  2.49577  3.03448  3.93223  1.95080  2.88730  2.77837  2.99600  3.33655  5.47411  4.13796    464 e - - -
          2.68618  4.42225  2.77519  2.73123  3.46354  2.40513  3.72494  3.29354  2.67741  2.69355  4.24690  2.90347  2.73739  3.18146  2.89801  2.37887  2.77519  2.98518  4.58477  3.61503
          0.01918  4.35932  5.08167  0.61958  0.77255  0.48576  0.95510
    373   2.70974  4.87104  3.19295  2.68999  4.40531  3.45051  3.83191  3.83435  2.49488  3.39922  4.21068  3.15035  2.31700  2.98141  1.81088  1.93894  3.00287  3.44068  5.57684  4.27472    465 r - - -
          2.68618  4.42225  2.77519  2.73123  3.46354  2.40513  3.72494  3.29354  2.67741  2.69355  4.24690  2.90347  2.73739  3.18146  2.89801  2.37887  2.77519  2.98518  4.58477  3.61503
          0.01918  4.35932  5.08167  0.61958  0.77255  0.48576  0.95510
    374   2.91212  5.06488  3.28564  2.71040  4.32855  3.65631  3.74682  3.71961  1.71945  2.17869  4.12276  3.18417  4.03915  1.86302  2.56966  2.93550  3.11883  3.42201  5.46910  4.19776    466 k - - -
          2.68618  4.42225  2.77519  2.73123  3.46354  2.40513  3.72494  3.29354  2.67741  2.69355  4.24690  2.90347  2.73739  3.18146  2.89801  2.37887  2.77519  2.98518  4.58477  3.61503
          0.01918  4.35932  5.08167  0.61958  0.77255  0.48576  0.95510
    375   1.89639  4.98465  3.26103  2.80770  4.53982  3.54527  3.89140  3.87855  1.17682  3.47807  4.33498  3.24728  4.04641  3.04713  2.72464  2.92069  3.15700  3.51667  5.65028  4.38986    467 k - - -
          2.68618  4.42225  2.77519  2.73123  3.46354  2.40513  3.72494  3.29354  2.67741  2.69355  4.24690  2.90347  2.73739  3.18146  2.89801  2.37887  2.77519  2.98518  4.58477  3.61503
          0.01918  4.35932  5.08167  0.61958  0.77255  0.48576  0.95510
    376   2.85458  5.20182  2.83541  2.48820  4.62647  2.19963  3.78862  4.08151  1.65590  3.58825  4.38733  2.03651  3.96171  2.92153  2.88367  2.83192  3.11234  3.67463  5.72513  4.36588    468 k - - -
          2.68618  4.42225  2.77519  2.73123  3.46354  2.40513  3.72494  3.29354  2.67741  2.69355  4.24690  2.90347  2.73739  3.18146  2.89801  2.37887  2.77519  2.98518  4.58477  3.61503
          0.01918  4.35932  5.08167  0.61958  0.77255  0.48576  0.95510
    377   2.80853  5.18618  2.79638  1.83799  4.51230  3.46765  3.74275  3.95844  2.49091  3.48758  4.28371  2.96531  3.92537  1.88928  2.93982  2.78154  2.12741  3.57383  5.65854  4.28034    469 e - - -
          2.68618  4.42225  2.77519  2.73123  3.46354  2.40513  3.72494  3.29354  2.67741  2.69355  4.24690  2.90347  2.73739  3.18146  2.89801  2.37887  2.77519  2.98518  4.58477  3.61503
          0.01918  4.35932  5.08167  0.61958  0.77255  0.48576  0.95510
    378   2.92844  5.39280  1.75353  2.33807  4.79872  3.39277  3.87592  4.30668  2.79757  3.81058  4.61490  1.91631  3.96319  3.02300  3.34637  1.72304  3.21666  3.86244  5.96595  4.50820    470 s - - -
          2.68618  4.42225  2.77519  2.73123  3.46354  2.40513  3.72494  3.29354  2.67741  2.69355  4.24690  2.90347  2.73739  3.18146  2.89801  2.37887  2.77519  2.98518  4.58477  3.61503
          0.01918  4.35932  5.08167  0.61958  0.77255  0.48576  0.95510
    379   3.18548  5.76162  1.11722  2.29455  5.07939  3.40307  4.01238  4.66807  3.08738  4.15159  5.02043  1.57496  4.05763  3.18975  3.71361  3.06084  3.49695  4.21000  6.26898  4.73232    471 d - - -
          2.68618  4.42225  2.77519  2.73123  3.46354  2.40513  3.72494  3.29354  2.67741  2.69355  4.24690  2.90347  2.73739  3.18146  2.89801  2.37887  2.77519  2.98518  4.58477  3.61503
          0.22606  4.35932  1.66313  0.61958  0.77255  0.48576  0.95510
    380   2.92045  5.37675  1.48114  2.28490  4.70196  3.36282  3.77760  4.19173  1.71068  3.69822  4.52374  2.84925  3.91250  2.92623  3.08947  2.84750  3.18485  3.78430  5.82893  4.40707    472 d - - -
          2.68618  4.42225  2.77519  2.73123  3.46354  2.40513  3.72494  3.29354  2.67741  2.69355  4.24690  2.90347  2.73739  3.18146  2.89801  2.37887  2.77519  2.98518  4.58477  3.61503
          0.02354  4.15679  4.87914  0.61958  0.77255  0.72667  0.66071
    381   3.36920  4.85706  4.09857  3.71581  1.23881  4.13233  1.79046  3.38861  3.58832  2.80662  3.96674  3.83782  4.51089  3.81087  3.79483  3.49507  3.60981  3.24997  3.90857  2.20653    473 f - - -
          2.68618  4.42225  2.77519  2.73123  3.46354  2.40513  3.72494  3.29354  2.67741  2.69355  4.24690  2.90347  2.73739  3.18146  2.89801  2.37887  2.77519  2.98518  4.58477  3.61503
          0.02354  4.15679  4.87914  0.61958  0.77255  0.36011  1.19601
    382   3.02797  5.53286  1.65418  2.31429  4.93886  1.78223  3.93736  4.46362  2.92580  3.95738  4.78257  1.84697  4.00032  3.09621  3.50830  2.94244  3.32875  4.00800  6.11036  4.62184    474 d - - -
          2.68618  4.42225  2.77519  2.73123  3.46354  2.40513  3.72494  3.29354  2.67741  2.69355  4.24690  2.90347  2.73739  3.18146  2.89801  2.37887  2.77519  2.98518  4.58477  3.61503
          0.01918  4.35932  5.08167  0.61958  0.77255  0.48576  0.95510
    383   2.89514  5.32969  1.63860  2.35320  4.71279  3.40325  3.85098  4.19459  2.74787  3.71997  4.52395  1.95070  3.95266  2.99586  3.28145  2.84357  2.05424  3.77135  5.88872  4.45017    475 d - - -
          2.68618  4.42225  2.77519  2.73123  3.46354  2.40513  3.72494  3.29354  2.67741  2.69355  4.24690  2.90347  2.73739  3.18146  2.89801  2.37887  2.77519  2.98518  4.58477  3.61503
          0.01918  4.35932  5.08167  0.61958  0.77255  0.48576  0.95510
    384   3.40985  4.72903  5.09567  4.58333  3.39092  4.67766  5.13138  2.15474  4.42012  0.89968  3.19891  4.78627  4.93174  4.57930  4.53644  4.06978  3.66145  1.51084  5.45497  4.33459    476 l - - -
          2.68618  4.42225  2.77519  2.73123  3.46354  2.40513  3.72494  3.29354  2.67741  2.69355  4.24690  2.90347  2.73739  3.18146  2.89801  2.37887  2.77519  2.98518  4.58477  3.61503
          0.01918  4.35932  5.08167  0.61958  0.77255  0.48576  0.95510
    385   2.86921  4.40258  4.16332  3.62764  3.44474  3.92535  4.34712  2.43106  3.51101  1.51872  3.36670  3.90126  2.35270  3.78827  3.75161  3.24774  3.13333  1.69749  5.11070  3.91573    477 l - - -
          2.68618  4.42225  2.77519  2.73123  3.46354  2.40513  3.72494  3.29354  2.67741  2.69355  4.24690  2.90347  2.73739  3.18146  2.89801  2.37887  2.77519  2.98518  4.58477  3.61503
          0.01918  4.35932  5.08167  0.61958  0.77255  0.48576  0.95510
    386   2.89082  4.54538  2.05188  3.21377  3.77048  3.89875  4.24928  1.74630  3.23722  2.59334  3.65719  3.64023  4.29453  3.54170  3.61164  3.19588  3.14134  1.64987  5.36111  4.10321    478 v - - -
          2.68618  4.42225  2.77519  2.73123  3.46354  2.40513  3.72494  3.29354  2.67741  2.69355  4.24690  2.90347  2.73739  3.18146  2.89801  2.37887  2.77519  2.98518  4.58477  3.61503
          0.01918  4.35932  5.08167  0.61958  0.77255  0.48576  0.95510
    387   3.02682  5.35715  2.63172  1.08310  4.77695  3.47064  3.97371  4.25774  2.84944  3.79604  4.64504  3.03234  2.07537  3.13881  3.32890  2.98554  3.31945  3.85563  5.93515  4.55396    479 e - - -
          2.68618  4.42225  2.77519  2.73123  3.46354  2.40513  3.72494  3.29354  2.67741  2.69355  4.24690  2.90347  2.73739  3.18146  2.89801  2.37887  2.77519  2.98518  4.58477  3.61503
          0.01918  4.35932  5.08167  0.61958  0.77255  0.48576  0.95510
    388   2.91185  4.75940  1.95143  2.91845  4.07027  3.64694  4.20283  2.81333  3.19320  2.98091  4.01233  3.39078  4.18541  3.45674  3.61883  3.08516  3.21701  1.19691  5.57955  4.26556    480 v - - -
          2.68618  4.42225  2.77519  2.73123  3.46354  2.40513  3.72494  3.29354  2.67741  2.69355  4.24690  2.90347  2.73739  3.18146  2.89801  2.37887  2.77519  2.98518  4.58477  3.61503
          0.01918  4.35932  5.08167  0.61958  0.77255  0.48576  0.95510
    389   2.88313  5.16132  1.70041  2.47966  4.77103  3.35603  4.02017  4.28645  2.99466  3.84800  4.67988  3.01103  3.99040  3.19658  3.52353  1.19081  3.23455  3.81831  5.99987  4.57629    481 s - - -
          2.68618  4.42225  2.77519  2.73123  3.46354  2.40513  3.72494  3.29354  2.67741  2.69355  4.24690  2.90347  2.73739  3.18146  2.89801  2.37887  2.77519  2.98518  4.58477  3.61503
          0.01918  4.35932  5.08167  0.61958  0.77255  0.48576  0.95510
    390   3.49720  4.77262  5.28433  4.71013  3.24540  4.81909  5.14243  1.57508  4.56766  1.18452  1.69618  4.90901  4.96547  4.59445  4.61372  4.17799  3.71454  2.34773  5.35107  4.32276    482 l - - -
          2.68618  4.42225  2.77519  2.73123  3.46354  2.40513  3.72494  3.29354  2.67741  2.69355  4.24690  2.90347  2.73739  3.18146  2.89801  2.37887  2.77519  2.98518  4.58477  3.61503
          0.01918  4.35932  5.08167  0.61958  0.77255  0.48576  0.95510
    391   2.83289  4.93707  3.23698  2.68778  4.20517  3.61021  3.76298  3.54405  1.80328  3.17073  4.03015  3.16688  4.00643  2.08686  2.70375  2.88081  3.05437  2.01699  5.41578  4.13604    483 k - - -
          2.68618  4.42225  2.77519  2.73123  3.46354  2.40513  3.72494  3.29354  2.67741  2.69355  4.24690  2.90347  2.73739  3.18146  2.89801  2.37887  2.77519  2.98518  4.58477  3.61503
          0.01918  4.35932  5.08167  0.61958  0.77255  0.48576  0.95510
    392   3.06854  5.40087  2.57006  1.02715  4.89675  1.91165  4.03553  4.40013  2.97292  3.93256  4.78355  3.03062  4.06536  3.20998  3.47955  3.02108  3.38382  3.96777  6.04770  4.65635    484 e - - -
          2.68618  4.42225  2.77519  2.73123  3.46354  2.40513  3.72494  3.29354  2.67741  2.69355  4.24690  2.90347  2.73739  3.18146  2.89801  2.37887  2.77519  2.98518  4.58477  3.61503
          0.01918  4.35932  5.08167  0.61958  0.77255  0.48576  0.95510
    393   2.78851  4.83895  3.26712  2.71124  4.07023  3.59352  3.77410  3.46830  2.43789  3.08046  2.19522  2.19512  3.99408  2.95401  2.03366  2.85817  3.01775  3.18320  5.33643  4.05261    485 r - - -
          2.68618  4.42225  2.77519  2.73123  3.46354  2.40513  3.72494  3.29354  2.67741  2.69355  4.24690  2.90347  2.73739  3.18146  2.89801  2.37887  2.77519  2.98518  4.58477  3.61503
          0.01918  4.35932  5.08167  0.61958  0.77255  0.48576  0.95510
    394   2.88344  4.50915  3.77240  1.97023  3.70966  3.91733  4.23755  1.75544  3.22351  2.53797  3.59964  3.67289  4.29598  3.54878  3.57075  3.20387  3.12687  1.66030  5.29627  4.05555    486 v - - -
          2.68618  4.42225  2.77519  2.73123  3.46354  2.40513  3.72494  3.29354  2.67741  2.69355  4.24690  2.90347  2.73739  3.18146  2.89801  2.37887  2.77519  2.98518  4.58477  3.61503
          0.01918  4.35932  5.08167  0.61958  0.77255  0.48576  0.95510
    395   2.73843  4.67274  3.22254  1.87284  3.89799  3.59066  3.88500  2.14657  2.75214  2.87280  3.79166  3.22807  4.01354  3.10211  3.16143  2.86623  2.14172  2.78384  5.29739  4.01386    487 e - - -
          2.68618  4.42225  2.77519  2.73123  3.46354  2.40513  3.72494  3.29354  2.67741  2.69355  4.24690  2.90347  2.73739  3.18146  2.89801  2.37887  2.77519  2.98518  4.58477  3.61503
          0.01918  4.35932  5.08167  0.61958  0.77255  0.48576  0.95510
    396   3.09143  5.70012  1.61777  1.43679  5.00964  2.01301  3.92296  4.53983  2.92208  4.01248  4.84043  2.85901  4.01011  3.07861  3.52338  2.97520  3.37563  4.08969  6.16161  4.64714    488 e - - -
          2.68618  4.42225  2.77519  2.73123  3.46354  2.40513  3.72494  3.29354  2.67741  2.69355  4.24690  2.90347  2.73739  3.18146  2.89801  2.37887  2.77519  2.98518  4.58477  3.61503
          0.01918  4.35932  5.08167  0.61958  0.77255  0.48576  0.95510
    397   3.12116  5.77816  1.59751  1.42337  5.06324  3.40053  3.92698  4.60587  2.93868  4.06429  4.89539  1.83615  4.01571  3.08302  3.55115  2.99162  3.40457  4.14836  6.20828  4.67465    489 e - - -
          2.68618  4.42225  2.77519  2.73123  3.46354  2.40513  3.72494  3.29354  2.67741  2.69355  4.24690  2.90347  2.73739  3.18146  2.89801  2.37887  2.77519  2.98518  4.58477  3.61503
          0.30764  4.35932  1.37819  0.61958  0.77255  0.48576  0.95510
    398   2.75506  5.04881  1.56394  2.30769  4.57235  3.22671  3.84195  4.07318  2.80696  3.64511  4.48241  2.84690  3.84481  3.01705  3.33477  1.69567  3.08945  3.63464  5.80877  4.38303    490 d - - -
          2.68618  4.42225  2.77519  2.73123  3.46354  2.40513  3.72494  3.29354  2.67741  2.69355  4.24690  2.90347  2.73739  3.18146  2.89801  2.37887  2.77519  2.98518  4.58477  3.61503
          0.02551  4.07719  4.79953  0.61958  0.77255  0.79711  0.59899
    399   2.74741  4.77518  3.22779  2.80624  4.37887  1.76678  3.86793  3.83168  2.44800  3.40046  4.26072  3.21578  3.93479  3.05184  1.58504  2.82553  3.06625  3.44724  5.50658  4.28249    491 r - - -
          2.68618  4.42225  2.77519  2.73123  3.46354  2.40513  3.72494  3.29354  2.67741  2.69355  4.24690  2.90347  2.73739  3.18146  2.89801  2.37887  2.77519  2.98518  4.58477  3.61503
          0.02551  4.07719  4.79953  0.61958  0.77255  0.79711  0.59899
    400   2.97268  4.46401  4.40500  4.07906  3.70816  3.93142  4.84813  2.06306  3.95008  2.36246  3.64652  4.23480  4.48390  4.29722  4.14223  3.45150  3.33136  0.80094  5.52569  4.26809    492 v - - -
          2.68618  4.42225  2.77519  2.73123  3.46354  2.40513  3.72494  3.29354  2.67741  2.69355  4.24690  2.90347  2.73739  3.18146  2.89801  2.37887  2.77519  2.98518  4.58477  3.61503
          0.02551  4.07719  4.79953  0.61958  0.77255  0.79711  0.59899
    401   3.22265  5.36734  0.66358  2.48636  4.77494  3.37761  4.12909  4.41252  3.25465  3.98609  4.97334  3.05127  4.04525  3.37183  3.79515  3.16508  3.56719  4.03137  5.90234  4.62003    493 D - - -
          2.68618  4.42225  2.77519  2.73123  3.46354  2.40513  3.72494  3.29354  2.67741  2.69355  4.24690  2.90347  2.73739  3.18146  2.89801  2.37887  2.77519  2.98518  4.58477  3.61503
          0.02551  4.07719  4.79953  0.61958  0.77255  0.79711  0.59899
    402   3.29257  4.60086  4.90832  4.38270  3.24298  4.58983  4.96342  1.37385  4.21785  1.16354  3.05724  4.62602  4.80837  4.39923  4.35705  3.96710  3.53101  1.98202  5.30641  4.16935    494 l - - -
          2.68618  4.42225  2.77519  2.73123  3.46354  2.40513  3.72494  3.29354  2.67741  2.69355  4.24690  2.90347  2.73739  3.18146  2.89801  2.37887  2.77519  2.98518  4.58477  3.61503
          0.02551  4.07719  4.79953  0.61958  0.77255  0.79711  0.59899
    403   3.36529  4.69939  4.77774  4.29116  1.64174  4.46469  4.35087  2.40940  4.14175  1.11613  3.03958  4.41563  4.70627  4.22683  4.23847  3.83300  3.59383  2.52502  4.57839  3.09195    495 l - - -
          2.68618  4.42225  2.77519  2.73123  3.46354  2.40513  3.72494  3.29354  2.67741  2.69355  4.24690  2.90347  2.73739  3.18146  2.89801  2.37887  2.77519  2.98518  4.58477  3.61503
          0.02551  4.07719  4.79953  0.61958  0.77255  0.79711  0.59899
    404   0.75465  4.30665  3.68206  3.48853  4.26753  3.12464  4.48474  3.42454  3.51038  3.29624  4.30945  3.58266  3.88374  3.83351  3.74335  2.65719  2.94902  3.04302  5.67395  4.49873    496 a - - -
          2.68618  4.42225  2.77519  2.73123  3.46354  2.40513  3.72494  3.29354  2.67741  2.69355  4.24690  2.90347  2.73739  3.18146  2.89801  2.37887  2.77519  2.98518  4.58477  3.61503
          0.01724  4.06892        *  0.61958  0.77255  0.00000        *
//
