# Supplementary material for: T346Hunter: A Novel Web-Based Tool for the Prediction of Type III, Type IV and Type VI Secretion Systems in Bacterial Genomes
Source: PLoS One. 2015 Apr 13;10(4):e0119317. doi: 10.1371/journal.pone.0119317 (PMC4395097; doi:10.1371/journal.pone.0119317)
Supplement: S1 Data — (ZIP) [file pone.0119317.s009.zip › T346Hunter_profiles/flil.hmm]

HMMER3/f [3.1b1 | May 2013]
NAME  flil
LENG  170
ALPH  amino
RF    no
MM    no
CONS  yes
CS    no
MAP   yes
DATE  Wed Sep  4 10:55:31 2013
NSEQ  7
EFFN  2.320801
CKSUM 1974300705
STATS LOCAL MSV       -9.9244  0.70751
STATS LOCAL VITERBI  -10.7346  0.70751
STATS LOCAL FORWARD   -4.9364  0.70751
HMM          A        C        D        E        F        G        H        I        K        L        M        N        P        Q        R        S        T        V        W        Y   
            m->m     m->i     m->d     i->m     i->i     d->m     d->d
  COMPO   2.51682  4.76125  2.91733  2.57007  3.43460  2.98057  3.99304  2.59206  2.50227  2.35637  3.70810  3.08853  3.50638  3.05357  3.02850  2.76194  2.83228  2.54497  5.22215  3.66707
          2.68685  4.42292  2.77236  2.73109  3.46421  2.40580  3.72562  3.29421  2.67753  2.69422  4.24125  2.90276  2.73748  3.17832  2.89868  2.37954  2.77587  2.98585  4.58544  3.61570
          1.06805  1.21827  1.02003  1.88762  0.16420  0.00000        *
      1   3.42778  4.70684  5.20760  4.63804  3.24291  4.75533  5.09308  1.38687  4.49897  1.20200  2.08744  4.83833  4.91706  4.55023  4.56083  4.11332  3.64862  2.23705  5.33121  4.28775      9 l - - -
          2.68618  4.42225  2.77519  2.73123  3.46354  2.40513  3.72494  3.29354  2.67741  2.69355  4.24690  2.90347  2.73739  3.18146  2.89801  2.37887  2.77519  2.98518  4.58477  3.61503
          0.02054  4.29149  5.01384  0.61958  0.77255  1.05591  0.42752
      2   2.96376  5.32782  1.05356  2.36086  4.84895  3.33360  3.98776  4.38305  3.01425  3.92893  4.77983  2.91809  3.98191  3.16766  3.58363  1.98456  3.30514  3.92120  6.07322  4.60567     10 d - - -
          2.68618  4.42225  2.77519  2.73123  3.46354  2.40513  3.72494  3.29354  2.67741  2.69355  4.24690  2.90347  2.73739  3.18146  2.89801  2.37887  2.77519  2.98518  4.58477  3.61503
          0.02054  4.29149  5.01384  0.61958  0.77255  1.05591  0.42752
      3   2.77391  4.54052  3.70811  3.27325  3.70752  3.59910  4.20615  2.99454  3.14782  2.55614  2.06990  3.59909  1.44597  3.52846  3.44183  2.99342  3.10496  2.83191  5.27415  4.03287     11 p - - -
          2.68618  4.42225  2.77519  2.73123  3.46354  2.40513  3.72494  3.29354  2.67741  2.69355  4.24690  2.90347  2.73739  3.18146  2.89801  2.37887  2.77519  2.98518  4.58477  3.61503
          0.02054  4.29149  5.01384  0.61958  0.77255  0.78948  0.60529
      4   1.98570  4.47823  3.51801  3.01796  4.01764  2.19153  4.06258  3.39678  2.99752  3.08376  2.57454  3.36919  3.95195  3.31396  3.37782  1.74422  2.91451  3.05788  5.39577  4.14596     12 s - - -
          2.68618  4.42225  2.77519  2.73123  3.46354  2.40513  3.72494  3.29354  2.67741  2.69355  4.24690  2.90347  2.73739  3.18146  2.89801  2.37887  2.77519  2.98518  4.58477  3.61503
          0.01807  4.41838  5.14072  0.61958  0.77255  0.94363  0.49301
      5   1.59836  5.20698  1.16321  2.52943  4.82425  3.40483  4.08953  4.24042  3.08720  3.86854  4.72552  3.06270  4.04694  3.27121  3.62334  2.94552  3.30350  3.80495  6.06561  4.65339     13 d - - -
          2.68618  4.42225  2.77519  2.73123  3.46354  2.40513  3.72494  3.29354  2.67741  2.69355  4.24690  2.90347  2.73739  3.18146  2.89801  2.37887  2.77519  2.98518  4.58477  3.61503
          0.01807  4.41838  5.14072  0.61958  0.77255  0.94363  0.49301
      6   1.44162  4.86036  2.97529  2.05471  4.43813  3.39099  3.94305  3.85808  2.79368  3.46747  4.28338  3.12274  3.94705  3.11033  3.24737  1.95607  3.03115  3.45238  5.69134  4.35529     14 a - - -
          2.68618  4.42225  2.77519  2.73123  3.46354  2.40513  3.72494  3.29354  2.67741  2.69355  4.24690  2.90347  2.73739  3.18146  2.89801  2.37887  2.77519  2.98518  4.58477  3.61503
          0.01807  4.41838  5.14072  0.61958  0.77255  0.94363  0.49301
      7   2.81314  5.19097  2.73660  1.97457  4.57472  2.05131  3.80752  4.03844  2.63359  3.57116  4.36139  2.11822  3.93794  2.94233  3.13023  2.78872  2.31157  3.63080  5.74807  4.34864     15 e - - -
          2.68618  4.42225  2.77519  2.73123  3.46354  2.40513  3.72494  3.29354  2.67741  2.69355  4.24690  2.90347  2.73739  3.18146  2.89801  2.37887  2.77519  2.98518  4.58477  3.61503
          0.01807  4.41838  5.14072  0.61958  0.77255  0.94363  0.49301
      8   2.12947  4.50676  3.65490  3.14437  3.81026  3.66887  4.09541  2.79229  2.27290  2.78299  3.73358  3.51718  4.13176  3.38915  3.29894  2.98779  3.03903  1.38937  5.26842  4.03439     16 v - - -
          2.68618  4.42225  2.77519  2.73123  3.46354  2.40513  3.72494  3.29354  2.67741  2.69355  4.24690  2.90347  2.73739  3.18146  2.89801  2.37887  2.77519  2.98518  4.58477  3.61503
          0.01807  4.41838  5.14072  0.61958  0.77255  0.94363  0.49301
      9   2.85288  5.33213  1.79102  1.93601  4.66636  3.44246  3.78833  4.14908  2.62829  3.65277  4.43227  2.92219  3.93661  2.91531  3.15028  2.04621  2.32836  3.72733  5.81104  4.38049     17 d - - -
          2.68618  4.42225  2.77519  2.73123  3.46354  2.40513  3.72494  3.29354  2.67741  2.69355  4.24690  2.90347  2.73739  3.18146  2.89801  2.37887  2.77519  2.98518  4.58477  3.61503
          0.01807  4.41838  5.14072  0.61958  0.77255  0.94363  0.49301
     10   2.71850  4.97515  3.05317  2.56308  4.41228  2.12200  3.77975  3.84871  2.50385  3.40304  4.19684  2.37916  3.92340  2.91481  2.14800  2.73893  2.31066  3.45870  5.58693  4.24629     18 g - - -
          2.68618  4.42225  2.77519  2.73123  3.46354  2.40513  3.72494  3.29354  2.67741  2.69355  4.24690  2.90347  2.73739  3.18146  2.89801  2.37887  2.77519  2.98518  4.58477  3.61503
          0.01807  4.41838  5.14072  0.61958  0.77255  0.94363  0.49301
     11   2.88060  5.42480  1.78664  1.90729  4.75217  3.45473  3.77247  4.24825  1.93553  3.71733  4.48690  2.91208  3.94160  2.25070  3.08417  2.81152  3.12659  3.80920  5.84809  4.40891     19 d - - -
          2.68618  4.42225  2.77519  2.73123  3.46354  2.40513  3.72494  3.29354  2.67741  2.69355  4.24690  2.90347  2.73739  3.18146  2.89801  2.37887  2.77519  2.98518  4.58477  3.61503
          0.01807  4.41838  5.14072  0.61958  0.77255  0.94363  0.49301
     12   2.04399  4.96896  2.82423  1.98222  4.60664  1.40474  4.01343  4.03856  2.90755  3.63765  4.46129  3.10598  3.98512  3.18738  3.37663  2.82614  3.13274  3.60761  5.84767  4.49319     20 g - - -
          2.68618  4.42225  2.77519  2.73123  3.46354  2.40513  3.72494  3.29354  2.67741  2.69355  4.24690  2.90347  2.73739  3.18146  2.89801  2.37887  2.77519  2.98518  4.58477  3.61503
          0.01807  4.41838  5.14072  0.61958  0.77255  0.94363  0.49301
     13   1.37197  4.73811  3.15017  2.79039  4.42536  2.12917  4.02331  3.84988  2.85699  3.46627  4.28780  3.22096  3.95339  2.28284  3.26909  2.74355  3.01364  3.42590  5.69184  4.38878     21 a - - -
          2.68618  4.42225  2.77519  2.73123  3.46354  2.40513  3.72494  3.29354  2.67741  2.69355  4.24690  2.90347  2.73739  3.18146  2.89801  2.37887  2.77519  2.98518  4.58477  3.61503
          0.01807  4.41838  5.14072  0.61958  0.77255  0.94363  0.49301
     14   3.12214  4.86537  3.72932  3.26905  3.59704  3.95608  4.18593  2.99256  2.95327  1.17579  3.56449  3.67816  4.35492  1.82438  3.22068  3.31746  3.36160  2.96930  5.26368  3.99468     22 l - - -
          2.68618  4.42225  2.77519  2.73123  3.46354  2.40513  3.72494  3.29354  2.67741  2.69355  4.24690  2.90347  2.73739  3.18146  2.89801  2.37887  2.77519  2.98518  4.58477  3.61503
          0.01807  4.41838  5.14072  0.61958  0.77255  0.63307  0.75707
     15   2.78721  4.48139  3.70128  3.13554  3.56180  3.76894  4.03017  2.88252  3.03705  1.98502  2.53891  3.52791  4.14724  2.58363  3.36460  3.02767  1.76614  2.70345  5.06386  3.84343     23 t - - -
          2.68618  4.42225  2.77519  2.73123  3.46354  2.40513  3.72494  3.29354  2.67741  2.69355  4.24690  2.90347  2.73739  3.18146  2.89801  2.37887  2.77519  2.98518  4.58477  3.61503
          0.01580  4.55129  5.27364  0.61958  0.77255  0.79077  0.60421
     16   2.22521  5.06493  2.97513  1.59376  4.47071  3.49115  3.82549  3.90950  2.61980  3.47129  4.26010  3.06298  2.55805  2.95864  3.09649  2.77088  2.31271  3.51666  5.66639  4.29751     24 e - - -
          2.68618  4.42225  2.77519  2.73123  3.46354  2.40513  3.72494  3.29354  2.67741  2.69355  4.24690  2.90347  2.73739  3.18146  2.89801  2.37887  2.77519  2.98518  4.58477  3.61503
          0.01580  4.55129  5.27364  0.61958  0.77255  0.79077  0.60421
     17   3.20845  5.84162  1.02002  1.87134  5.13591  3.52031  4.01521  4.66543  2.15600  4.12399  4.94895  2.96691  4.11980  3.16678  3.55086  3.08675  3.48467  4.21460  6.26241  4.75159     25 d - - -
          2.68618  4.42225  2.77519  2.73123  3.46354  2.40513  3.72494  3.29354  2.67741  2.69355  4.24690  2.90347  2.73739  3.18146  2.89801  2.37887  2.77519  2.98518  4.58477  3.61503
          0.01580  4.55129  5.27364  0.61958  0.77255  0.79077  0.60421
     18   2.73286  4.89452  3.13534  1.94515  4.12112  3.56259  3.76796  2.55512  2.18759  3.14630  3.96918  3.10263  2.87355  2.92750  3.01316  2.77662  2.96368  3.21997  5.39896  2.82821     26 e - - -
          2.68618  4.42225  2.77519  2.73123  3.46354  2.40513  3.72494  3.29354  2.67741  2.69355  4.24690  2.90347  2.73739  3.18146  2.89801  2.37887  2.77519  2.98518  4.58477  3.61503
          0.01580  4.55129  5.27364  0.61958  0.77255  0.79077  0.60421
     19   2.23340  5.00467  3.05435  1.90745  4.27246  2.73624  3.75043  2.60550  2.14045  3.27846  4.07989  3.05477  3.93840  2.88830  2.99121  2.75478  2.97367  3.35002  5.49956  4.14992     27 e - - -
          2.68618  4.42225  2.77519  2.73123  3.46354  2.40513  3.72494  3.29354  2.67741  2.69355  4.24690  2.90347  2.73739  3.18146  2.89801  2.37887  2.77519  2.98518  4.58477  3.61503
          0.01580  4.55129  5.27364  0.61958  0.77255  0.51828  0.90522
     20   2.76322  4.52804  3.57536  3.01287  3.68071  2.79996  3.97197  1.95143  2.39562  2.74329  2.75104  3.43300  2.44491  3.27628  3.30796  2.96422  2.99753  2.79803  5.11161  3.87075     28 i - - -
          2.68618  4.42225  2.77519  2.73123  3.46354  2.40513  3.72494  3.29354  2.67741  2.69355  4.24690  2.90347  2.73739  3.18146  2.89801  2.37887  2.77519  2.98518  4.58477  3.61503
          0.01426  4.65298  5.37533  0.61958  0.77255  0.63756  0.75201
     21   2.75892  4.61018  3.45766  2.90200  2.81351  2.30827  3.92762  3.15154  2.23638  2.05799  3.71738  3.35032  4.07091  3.19163  3.24806  2.33265  2.99496  2.90505  5.17689  3.91405     29 l - - -
          2.68618  4.42225  2.77519  2.73123  3.46354  2.40513  3.72494  3.29354  2.67741  2.69355  4.24690  2.90347  2.73739  3.18146  2.89801  2.37887  2.77519  2.98518  4.58477  3.61503
          0.01426  4.65298  5.37533  0.61958  0.77255  0.40135  1.10690
     22   3.06555  4.72168  4.01272  3.41431  3.80282  4.05009  4.25716  1.58317  1.44738  2.61856  2.76282  3.79220  4.40911  3.55751  3.32541  3.33517  3.29133  2.65494  5.34362  4.13554     30 k - - -
          2.68618  4.42225  2.77519  2.73123  3.46354  2.40513  3.72494  3.29354  2.67741  2.69355  4.24690  2.90347  2.73739  3.18146  2.89801  2.37887  2.77519  2.98518  4.58477  3.61503
          0.01317  4.73202  5.45437  0.61958  0.77255  0.48576  0.95510
     23   3.14425  5.34414  3.43753  2.89245  4.66343  3.83954  3.93249  4.07008  0.99956  2.40013  4.43984  2.50307  4.23766  3.07246  2.69961  3.14808  3.35233  3.74225  5.72570  4.45036     31 k - - -
          2.68618  4.42225  2.77519  2.73123  3.46354  2.40513  3.72494  3.29354  2.67741  2.69355  4.24690  2.90347  2.73739  3.18146  2.89801  2.37887  2.77519  2.98518  4.58477  3.61503
          0.01317  4.73202  5.45437  0.61958  0.77255  0.48576  0.95510
     24   3.19431  5.51977  3.54487  2.89258  4.97049  3.88124  3.87769  4.35695  1.44377  3.77107  4.57767  3.36042  4.24299  2.18095  1.53608  2.33486  3.37861  3.97639  5.81571  4.56847     32 k - - -
          2.68618  4.42225  2.77519  2.73123  3.46354  2.40513  3.72494  3.29354  2.67741  2.69355  4.24690  2.90347  2.73739  3.18146  2.89801  2.37887  2.77519  2.98518  4.58477  3.61503
          0.01317  4.73202  5.45437  0.61958  0.77255  0.48576  0.95510
     25   2.92515  4.89805  3.49732  2.90673  4.05937  3.77772  2.36612  2.46830  1.45945  2.47435  3.97049  3.36881  4.15429  3.12889  2.96051  3.02282  3.14437  3.18977  5.37916  4.10083     33 k - - -
          2.68618  4.42225  2.77519  2.73123  3.46354  2.40513  3.72494  3.29354  2.67741  2.69355  4.24690  2.90347  2.73739  3.18146  2.89801  2.37887  2.77519  2.98518  4.58477  3.61503
          0.01317  4.73202  5.45437  0.61958  0.77255  0.48576  0.95510
     26   3.09218  4.47784  4.80968  4.21460  2.09481  4.26054  4.54801  1.54186  4.03067  1.49809  3.29193  4.33086  4.58008  4.19102  2.65337  3.57200  3.32016  2.53893  5.03132  3.84687     34 l - - -
          2.68618  4.42225  2.77519  2.73123  3.46354  2.40513  3.72494  3.29354  2.67741  2.69355  4.24690  2.90347  2.73739  3.18146  2.89801  2.37887  2.77519  2.98518  4.58477  3.61503
          0.01317  4.73202  5.45437  0.61958  0.77255  0.48576  0.95510
     27   2.19276  4.28686  4.48816  3.89803  3.36922  3.99345  4.32260  1.86765  3.75184  1.55703  2.67176  4.04221  4.35738  3.94496  3.88016  2.47472  3.09147  2.42788  4.92446  3.74356     35 l - - -
          2.68618  4.42225  2.77519  2.73123  3.46354  2.40513  3.72494  3.29354  2.67741  2.69355  4.24690  2.90347  2.73739  3.18146  2.89801  2.37887  2.77519  2.98518  4.58477  3.61503
          0.01317  4.73202  5.45437  0.61958  0.77255  0.48576  0.95510
     28   3.86601  5.07086  5.80293  5.28959  3.63508  5.33707  5.77985  0.89368  5.15210  1.12290  3.38995  5.48752  5.43692  5.17795  5.18727  4.76496  4.09814  2.29742  5.85262  4.80072     36 i - - -
          2.68618  4.42225  2.77519  2.73123  3.46354  2.40513  3.72494  3.29354  2.67741  2.69355  4.24690  2.90347  2.73739  3.18146  2.89801  2.37887  2.77519  2.98518  4.58477  3.61503
          0.01317  4.73202  5.45437  0.61958  0.77255  0.48576  0.95510
     29   2.88274  4.29299  4.59628  4.00289  3.30488  2.61211  4.33409  1.64966  3.82741  1.52999  3.33445  4.10330  4.38464  4.00647  3.92072  3.33182  3.11607  2.47107  2.88464  3.67639     37 l - - -
          2.68618  4.42225  2.77519  2.73123  3.46354  2.40513  3.72494  3.29354  2.67741  2.69355  4.24690  2.90347  2.73739  3.18146  2.89801  2.37887  2.77519  2.98518  4.58477  3.61503
          0.01317  4.73202  5.45437  0.61958  0.77255  0.48576  0.95510
     30   3.89627  5.09945  5.82759  5.30724  3.59850  5.35865  5.77820  1.01088  5.16818  0.97825  3.35029  5.51001  5.44126  5.16689  5.18934  4.78509  4.12433  2.35954  5.82727  4.79383     38 l - - -
          2.68618  4.42225  2.77519  2.73123  3.46354  2.40513  3.72494  3.29354  2.67741  2.69355  4.24690  2.90347  2.73739  3.18146  2.89801  2.37887  2.77519  2.98518  4.58477  3.61503
          0.01317  4.73202  5.45437  0.61958  0.77255  0.48576  0.95510
     31   1.99656  4.38638  4.23771  3.67394  2.42177  3.92853  4.27746  2.76505  3.56928  1.55961  3.43746  3.90958  2.27025  3.80325  3.78042  3.22817  3.11539  2.60409  4.98927  3.77714     39 l - - -
          2.68618  4.42225  2.77519  2.73123  3.46354  2.40513  3.72494  3.29354  2.67741  2.69355  4.24690  2.90347  2.73739  3.18146  2.89801  2.37887  2.77519  2.98518  4.58477  3.61503
          0.01317  4.73202  5.45437  0.61958  0.77255  0.48576  0.95510
     32   2.36190  4.43035  4.85112  4.27732  3.59893  4.30161  4.69270  1.41807  4.13348  1.76601  3.53629  4.39284  4.64509  4.32371  4.24466  3.62470  2.31844  1.79313  5.23950  4.05394     40 i - - -
          2.68618  4.42225  2.77519  2.73123  3.46354  2.40513  3.72494  3.29354  2.67741  2.69355  4.24690  2.90347  2.73739  3.18146  2.89801  2.37887  2.77519  2.98518  4.58477  3.61503
          0.01317  4.73202  5.45437  0.61958  0.77255  0.48576  0.95510
     33   2.01832  4.57314  5.09663  4.53682  3.68816  4.54615  4.97521  1.87673  4.40050  1.38404  3.56246  4.65545  4.85782  4.57704  4.50467  3.88712  3.49236  1.40409  5.45681  4.28777     41 l - - -
          2.68618  4.42225  2.77519  2.73123  3.46354  2.40513  3.72494  3.29354  2.67741  2.69355  4.24690  2.90347  2.73739  3.18146  2.89801  2.37887  2.77519  2.98518  4.58477  3.61503
          0.01317  4.73202  5.45437  0.61958  0.77255  0.48576  0.95510
     34   1.84771  4.56919  5.02551  4.45987  3.62322  4.49038  4.89992  1.87879  4.32192  1.25745  3.50136  4.58923  4.80585  4.49276  4.42927  3.82534  3.46876  1.74634  5.38911  4.22944     42 l - - -
          2.68618  4.42225  2.77519  2.73123  3.46354  2.40513  3.72494  3.29354  2.67741  2.69355  4.24690  2.90347  2.73739  3.18146  2.89801  2.37887  2.77519  2.98518  4.58477  3.61503
          0.01317  4.73202  5.45437  0.61958  0.77255  0.48576  0.95510
     35   2.94638  4.32694  4.75059  4.15793  2.48223  2.33475  4.47367  1.50217  3.98952  1.98013  3.37963  4.23666  4.48146  4.15170  4.06481  3.44480  3.18094  1.93781  4.99765  3.81644     43 i - - -
          2.68618  4.42225  2.77519  2.73123  3.46354  2.40513  3.72494  3.29354  2.67741  2.69355  4.24690  2.90347  2.73739  3.18146  2.89801  2.37887  2.77519  2.98518  4.58477  3.61503
          0.01317  4.73202  5.45437  0.61958  0.77255  0.48576  0.95510
     36   3.36113  4.66082  5.32422  4.73957  2.49367  4.65223  5.01546  1.87546  4.57171  1.68601  2.25221  4.80499  4.90999  4.64332  4.58652  3.99381  3.59002  1.24155  5.35538  4.24463     44 v - - -
          2.68618  4.42225  2.77519  2.73123  3.46354  2.40513  3.72494  3.29354  2.67741  2.69355  4.24690  2.90347  2.73739  3.18146  2.89801  2.37887  2.77519  2.98518  4.58477  3.61503
          0.01317  4.73202  5.45437  0.61958  0.77255  0.48576  0.95510
     37   1.72556  4.35998  4.10958  3.54298  3.52171  3.84948  4.22538  1.88340  3.45141  2.16200  3.51156  3.80795  4.25855  3.70578  3.69540  2.48221  2.36431  2.55225  5.02614  3.82440     45 a - - -
          2.68618  4.42225  2.77519  2.73123  3.46354  2.40513  3.72494  3.29354  2.67741  2.69355  4.24690  2.90347  2.73739  3.18146  2.89801  2.37887  2.77519  2.98518  4.58477  3.61503
          0.01317  4.73202  5.45437  0.61958  0.77255  0.48576  0.95510
     38   2.27186  4.45373  4.13301  3.60177  3.67048  1.44342  4.34773  2.09392  3.51548  2.09554  3.63733  3.86395  4.31190  3.78819  3.77438  3.17609  3.13742  2.57522  5.20140  3.99635     46 g - - -
          2.68618  4.42225  2.77519  2.73123  3.46354  2.40513  3.72494  3.29354  2.67741  2.69355  4.24690  2.90347  2.73739  3.18146  2.89801  2.37887  2.77519  2.98518  4.58477  3.61503
          0.01317  4.73202  5.45437  0.61958  0.77255  0.48576  0.95510
     39   1.63435  4.51559  4.33790  3.96790  4.36084  1.50759  4.78036  3.44066  3.92857  3.39867  4.31242  3.97784  4.23405  4.17085  4.15919  2.95209  3.16988  1.38686  5.83052  4.65084     47 v - - -
          2.68618  4.42225  2.77519  2.73123  3.46354  2.40513  3.72494  3.29354  2.67741  2.69355  4.24690  2.90347  2.73739  3.18146  2.89801  2.37887  2.77519  2.98518  4.58477  3.61503
          0.11117  4.73203  2.33922  0.61958  0.77255  0.48576  0.95510
     40   1.17830  4.55111  3.76317  3.29861  4.24905  2.41753  4.31790  3.62942  3.28228  2.45560  4.17733  3.57682  4.07329  3.58581  3.63898  1.98014  3.04163  3.24865  5.63038  4.39610     48 a - - -
          2.68618  4.42225  2.77519  2.73123  3.46354  2.40513  3.72494  3.29354  2.67741  2.69355  4.24690  2.90347  2.73739  3.18146  2.89801  2.37887  2.77519  2.98518  4.58477  3.61503
          0.01452  4.63538  5.35772  0.61958  0.77255  0.66701  0.71999
     41   2.77275  2.51210  4.09349  3.63407  3.65599  1.17406  4.33553  3.29005  3.54715  3.01234  3.92993  3.81424  4.21951  3.82889  3.80069  3.02147  3.13750  3.01226  5.16615  2.27745     49 g - - -
          2.68618  4.42225  2.77519  2.73123  3.46354  2.40513  3.72494  3.29354  2.67741  2.69355  4.24690  2.90347  2.73739  3.18146  2.89801  2.37887  2.77519  2.98518  4.58477  3.61503
          0.01452  4.63538  5.35772  0.61958  0.77255  0.66701  0.71999
     42   1.85617  4.40840  4.59723  4.06155  1.59857  4.03308  4.50437  2.50664  3.93272  2.42873  3.50746  4.17440  4.46506  4.12950  4.07456  3.37870  3.22220  1.65041  5.08034  3.82099     50 f - - -
          2.68618  4.42225  2.77519  2.73123  3.46354  2.40513  3.72494  3.29354  2.67741  2.69355  4.24690  2.90347  2.73739  3.18146  2.89801  2.37887  2.77519  2.98518  4.58477  3.61503
          0.01452  4.63538  5.35772  0.61958  0.77255  0.66701  0.71999
     43   2.25295  4.35489  3.95605  3.41158  2.14606  2.20700  4.17487  2.93287  3.34203  2.67755  3.58360  3.68319  4.15163  3.60631  3.61764  2.27634  2.99769  2.05865  5.06830  3.85797     51 v - - -
          2.68618  4.42225  2.77519  2.73123  3.46354  2.40513  3.72494  3.29354  2.67741  2.69355  4.24690  2.90347  2.73739  3.18146  2.89801  2.37887  2.77519  2.98518  4.58477  3.61503
          0.01452  4.63538  5.35772  0.61958  0.77255  0.66701  0.71999
     44   1.58555  4.37698  4.18844  3.64554  3.64055  3.81519  4.34944  2.12541  3.55830  2.64907  3.60844  3.87447  4.28324  3.81442  3.80237  2.23021  3.08868  1.72697  5.16878  3.96629     52 a - - -
          2.68618  4.42225  2.77519  2.73123  3.46354  2.40513  3.72494  3.29354  2.67741  2.69355  4.24690  2.90347  2.73739  3.18146  2.89801  2.37887  2.77519  2.98518  4.58477  3.61503
          0.01452  4.63538  5.35772  0.61958  0.77255  0.66701  0.71999
     45   2.76122  4.68993  3.37045  2.81276  3.86355  2.68002  3.88190  3.25036  2.18369  2.40246  3.78739  3.28215  4.04444  3.11161  3.15931  2.88604  2.12920  2.99032  5.23679  2.45208     53 t - - -
          2.68618  4.42225  2.77519  2.73123  3.46354  2.40513  3.72494  3.29354  2.67741  2.69355  4.24690  2.90347  2.73739  3.18146  2.89801  2.37887  2.77519  2.98518  4.58477  3.61503
          0.01452  4.63538  5.35772  0.61958  0.77255  0.38712  1.13634
     46   2.82783  4.42343  3.92703  3.35809  2.72034  2.81740  4.08373  2.89533  2.58207  2.61480  2.51546  3.68433  4.22858  3.55069  3.55225  3.12007  3.05964  2.68921  4.91266  1.69500     54 y - - -
          2.68618  4.42225  2.77519  2.73123  3.46354  2.40513  3.72494  3.29354  2.67741  2.69355  4.24690  2.90347  2.73739  3.18146  2.89801  2.37887  2.77519  2.98518  4.58477  3.61503
          0.01317  4.73202  5.45437  0.61958  0.77255  0.48576  0.95510
     47   1.99842  4.69324  3.45632  2.37837  3.96304  3.65094  4.00266  3.30762  2.91419  3.01528  3.88118  3.37189  4.09175  3.23948  3.32321  2.30613  2.45527  1.74974  5.34563  4.07644     55 v - - -
          2.68618  4.42225  2.77519  2.73123  3.46354  2.40513  3.72494  3.29354  2.67741  2.69355  4.24690  2.90347  2.73739  3.18146  2.89801  2.37887  2.77519  2.98518  4.58477  3.61503
          0.01317  4.73202  5.45437  0.61958  0.77255  0.48576  0.95510
     48   2.79563  4.32933  4.06692  3.48909  2.66080  2.83613  4.13945  2.78259  3.39459  2.18381  3.43834  3.76599  4.23464  2.33634  3.63397  3.13741  3.02765  1.80396  4.90753  2.67556     56 v - - -
          2.68618  4.42225  2.77519  2.73123  3.46354  2.40513  3.72494  3.29354  2.67741  2.69355  4.24690  2.90347  2.73739  3.18146  2.89801  2.37887  2.77519  2.98518  4.58477  3.61503
          0.01317  4.73202  5.45437  0.61958  0.77255  0.48576  0.95510
     49   2.83072  4.30337  4.28200  3.70134  2.56465  2.37370  4.16756  2.75513  3.58056  2.49271  2.60883  3.89655  4.29328  3.79435  3.75790  2.37196  3.06273  2.56161  2.91154  2.26116     57 y - - -
          2.68618  4.42225  2.77519  2.73123  3.46354  2.40513  3.72494  3.29354  2.67741  2.69355  4.24690  2.90347  2.73739  3.18146  2.89801  2.37887  2.77519  2.98518  4.58477  3.61503
          0.01317  4.73202  5.45437  0.61958  0.77255  0.48576  0.95510
     50   2.37711  5.36482  2.10110  2.47619  4.69765  2.33466  2.73956  4.18347  2.57445  3.66630  4.41670  2.46892  3.99335  2.27215  3.07686  2.81402  3.09624  3.75058  5.80365  4.38503     58 d - - -
          2.68618  4.42225  2.77519  2.73123  3.46354  2.40513  3.72494  3.29354  2.67741  2.69355  4.24690  2.90347  2.73739  3.18146  2.89801  2.37887  2.77519  2.98518  4.58477  3.61503
          0.01317  4.73202  5.45437  0.61958  0.77255  0.48576  0.95510
     51   3.22773  5.49324  3.60377  2.95906  4.97053  3.90191  3.91427  4.34809  1.23515  3.77536  4.59520  3.41091  4.27698  3.03219  1.76743  1.81490  3.41836  3.97679  5.82434  4.59513     59 k - - -
          2.68618  4.42225  2.77519  2.73123  3.46354  2.40513  3.72494  3.29354  2.67741  2.69355  4.24690  2.90347  2.73739  3.18146  2.89801  2.37887  2.77519  2.98518  4.58477  3.61503
          0.12439  4.73202  2.22417  0.61958  0.77255  0.48576  0.95510
     52   2.76067  5.14552  3.02419  2.14835  4.44666  2.58442  3.73905  3.89880  2.13123  3.43145  4.20359  3.02897  3.93835  2.38347  2.96520  2.36826  2.99261  2.35576  5.60750  4.22946     60 k - - -
          2.68618  4.42225  2.77519  2.73123  3.46354  2.40513  3.72494  3.29354  2.67741  2.69355  4.24690  2.90347  2.73739  3.18146  2.89801  2.37887  2.77519  2.98518  4.58477  3.61503
          0.01471  4.62234  5.34469  0.61958  0.77255  0.37738  1.15728
     53   2.23961  5.10908  3.09216  1.97548  4.40354  2.39853  2.78913  3.84451  2.57116  3.40352  4.18868  3.09071  3.98241  2.92367  3.04860  2.34274  3.02388  2.74161  5.60365  4.23809     61 e - - -
          2.68618  4.42225  2.77519  2.73123  3.46354  2.40513  3.72494  3.29354  2.67741  2.69355  4.24690  2.90347  2.73739  3.18146  2.89801  2.37887  2.77519  2.98518  4.58477  3.61503
          0.01317  4.73202  5.45437  0.61958  0.77255  0.48576  0.95510
     54   2.82070  5.33527  2.46053  1.90890  4.67753  3.55850  2.84333  4.16446  1.94344  3.63800  4.37939  3.02411  2.74145  2.33950  3.00664  2.77791  3.05408  3.72495  5.76589  4.35133     62 e - - -
          2.68618  4.42225  2.77519  2.73123  3.46354  2.40513  3.72494  3.29354  2.67741  2.69355  4.24690  2.90347  2.73739  3.18146  2.89801  2.37887  2.77519  2.98518  4.58477  3.61503
          0.01317  4.73202  5.45437  0.61958  0.77255  0.48576  0.95510
     55   2.78518  5.13757  3.09090  2.20200  4.42633  3.57961  2.87239  3.87147  2.18951  3.41856  4.19715  3.07627  3.97393  2.89664  3.00887  2.01410  2.20613  2.68539  5.60768  4.23747     63 s - - -
          2.68618  4.42225  2.77519  2.73123  3.46354  2.40513  3.72494  3.29354  2.67741  2.69355  4.24690  2.90347  2.73739  3.18146  2.89801  2.37887  2.77519  2.98518  4.58477  3.61503
          0.01317  4.73202  5.45437  0.61958  0.77255  0.48576  0.95510
     56   2.30504  5.15727  2.38929  2.22796  4.44383  3.57813  3.78655  2.15059  2.20599  3.43733  4.21664  3.07216  2.93539  2.90811  3.03796  2.78971  3.03066  3.51493  5.62756  4.25277     64 i - - -
          2.68618  4.42225  2.77519  2.73123  3.46354  2.40513  3.72494  3.29354  2.67741  2.69355  4.24690  2.90347  2.73739  3.18146  2.89801  2.37887  2.77519  2.98518  4.58477  3.61503
          0.01317  4.73202  5.45437  0.61958  0.77255  0.48576  0.95510
     57   1.53080  4.75311  3.39638  2.86898  2.65650  3.65785  3.96384  3.37949  2.84919  3.04098  3.90756  3.33193  2.91467  2.17900  3.26237  2.91358  3.05144  3.10418  5.34547  4.05374     65 a - - -
          2.68618  4.42225  2.77519  2.73123  3.46354  2.40513  3.72494  3.29354  2.67741  2.69355  4.24690  2.90347  2.73739  3.18146  2.89801  2.37887  2.77519  2.98518  4.58477  3.61503
          0.01317  4.73202  5.45437  0.61958  0.77255  0.48576  0.95510
     58   2.06530  5.28916  2.36924  2.50841  4.64388  2.73697  3.81316  4.11852  1.93543  3.61946  4.37695  3.05465  2.27673  2.92375  3.07188  2.80741  3.08088  3.69551  5.76923  4.36569     66 k - - -
          2.68618  4.42225  2.77519  2.73123  3.46354  2.40513  3.72494  3.29354  2.67741  2.69355  4.24690  2.90347  2.73739  3.18146  2.89801  2.37887  2.77519  2.98518  4.58477  3.61503
          0.01317  4.73202  5.45437  0.61958  0.77255  0.48576  0.95510
     59   2.78045  4.81922  2.57241  2.32496  4.01821  3.65101  3.86814  2.33653  2.35880  2.51729  3.90300  3.22993  4.03860  3.05981  3.15962  2.86551  2.47814  2.41404  5.35487  4.05571     67 e - - -
          2.68618  4.42225  2.77519  2.73123  3.46354  2.40513  3.72494  3.29354  2.67741  2.69355  4.24690  2.90347  2.73739  3.18146  2.89801  2.37887  2.77519  2.98518  4.58477  3.61503
          0.01317  4.73202  5.45437  0.61958  0.77255  0.48576  0.95510
     60   2.79257  4.91990  3.23688  2.70117  2.31038  2.75099  3.87292  3.59703  1.93063  3.21787  4.04429  3.20296  2.46442  3.04100  3.12762  2.42580  3.03776  3.28205  5.47332  4.15374     68 k - - -
          2.68618  4.42225  2.77519  2.73123  3.46354  2.40513  3.72494  3.29354  2.67741  2.69355  4.24690  2.90347  2.73739  3.18146  2.89801  2.37887  2.77519  2.98518  4.58477  3.61503
          0.01317  4.73202  5.45437  0.61958  0.77255  0.48576  0.95510
     61   1.90579  4.34585  4.10774  3.54660  3.46403  3.84718  4.19759  1.74458  3.45001  2.56447  3.48906  3.80346  4.25092  3.70162  3.68304  2.33505  3.05002  2.58567  4.96920  2.31661     69 i - - -
          2.68618  4.42225  2.77519  2.73123  3.46354  2.40513  3.72494  3.29354  2.67741  2.69355  4.24690  2.90347  2.73739  3.18146  2.89801  2.37887  2.77519  2.98518  4.58477  3.61503
          0.01317  4.73202  5.45437  0.61958  0.77255  0.48576  0.95510
     62   2.05497  5.17473  2.58037  2.52564  4.47634  3.57112  3.78288  3.92870  2.54857  3.46603  4.23887  2.39379  2.95356  2.36665  3.03300  2.78192  3.02870  2.39198  5.64686  4.26640     70 a - - -
          2.68618  4.42225  2.77519  2.73123  3.46354  2.40513  3.72494  3.29354  2.67741  2.69355  4.24690  2.90347  2.73739  3.18146  2.89801  2.37887  2.77519  2.98518  4.58477  3.61503
          0.01317  4.73202  5.45437  0.61958  0.77255  0.48576  0.95510
     63   2.80110  5.22981  3.02391  1.86524  4.54585  2.39715  3.77473  4.00975  2.53042  3.52524  4.28669  2.52549  3.97082  2.35666  3.01750  2.77754  2.50669  2.78628  5.68716  4.29497     71 e - - -
          2.68618  4.42225  2.77519  2.73123  3.46354  2.40513  3.72494  3.29354  2.67741  2.69355  4.24690  2.90347  2.73739  3.18146  2.89801  2.37887  2.77519  2.98518  4.58477  3.61503
          0.01317  4.73202  5.45437  0.61958  0.77255  0.48576  0.95510
     64   2.79298  5.11571  3.11799  2.21450  4.39407  2.80524  3.78341  3.00204  2.53582  3.38962  4.17584  3.09400  3.98450  1.89496  2.42884  2.79420  3.02297  3.47094  5.58623  2.83515     72 q - - -
          2.68618  4.42225  2.77519  2.73123  3.46354  2.40513  3.72494  3.29354  2.67741  2.69355  4.24690  2.90347  2.73739  3.18146  2.89801  2.37887  2.77519  2.98518  4.58477  3.61503
          0.01317  4.73202  5.45437  0.61958  0.77255  0.48576  0.95510
     65   2.86765  4.42937  4.02879  2.62796  3.56460  3.93070  4.21477  1.70658  2.59927  2.05054  3.53354  3.78154  4.29889  3.64636  3.63176  3.20259  3.10042  1.81341  5.07822  3.86853     73 i - - -
          2.68618  4.42225  2.77519  2.73123  3.46354  2.40513  3.72494  3.29354  2.67741  2.69355  4.24690  2.90347  2.73739  3.18146  2.89801  2.37887  2.77519  2.98518  4.58477  3.61503
          0.01317  4.73202  5.45437  0.61958  0.77255  0.48576  0.95510
     66   1.73544  4.85574  3.37078  2.84897  4.27121  2.07304  3.99431  3.64801  1.93062  3.30012  4.13269  3.31045  4.06995  3.17332  3.21888  2.87157  3.07391  2.46145  5.56693  4.26904     74 a - - -
          2.68618  4.42225  2.77519  2.73123  3.46354  2.40513  3.72494  3.29354  2.67741  2.69355  4.24690  2.90347  2.73739  3.18146  2.89801  2.37887  2.77519  2.98518  4.58477  3.61503
          0.01317  4.73202  5.45437  0.61958  0.77255  0.48576  0.95510
     67   2.93096  5.33790  3.13938  2.62124  4.71187  3.65524  3.82947  4.16154  1.53440  3.64395  4.41717  3.14604  2.26791  2.06693  2.86044  2.42652  3.15841  3.75476  5.76634  4.41172     75 k - - -
          2.68618  4.42225  2.77519  2.73123  3.46354  2.40513  3.72494  3.29354  2.67741  2.69355  4.24690  2.90347  2.73739  3.18146  2.89801  2.37887  2.77519  2.98518  4.58477  3.61503
          0.01317  4.73202  5.45437  0.61958  0.77255  0.48576  0.95510
     68   2.34922  5.27836  2.41788  2.52249  4.67721  2.69349  3.83774  4.15657  2.61356  3.65535  4.41065  2.14143  2.67501  2.94922  3.11132  1.99284  3.09058  3.72059  5.80257  4.39644     76 s - - -
          2.68618  4.42225  2.77519  2.73123  3.46354  2.40513  3.72494  3.29354  2.67741  2.69355  4.24690  2.90347  2.73739  3.18146  2.89801  2.37887  2.77519  2.98518  4.58477  3.61503
          0.09331  4.73203  2.52229  0.61958  0.77255  0.48576  0.95510
     69   3.35487  5.59229  2.88764  1.57840  5.12114  3.71535  4.34123  4.63108  3.25710  4.17132  5.05651  3.34861  0.88614  3.53187  3.71843  3.32529  3.68263  4.21468  6.26091  4.92506     77 p - - -
          2.68528  4.42368  2.77408  2.73185  3.46328  2.40304  3.72637  3.29354  2.67806  2.69419  4.24463  2.90489  2.73719  3.18162  2.89943  2.37915  2.77577  2.98452  4.58619  3.61449
          0.52342  1.65678  1.52899  3.05849  0.04810  0.63756  0.75201
     70   2.72231  4.79344  3.19041  2.19750  4.00784  3.56651  3.76479  3.35875  1.86732  3.01499  2.59073  3.13195  3.95552  2.94258  2.95040  2.79302  2.95102  2.44723  5.31413  4.01609    105 k - - -
          2.68618  4.42225  2.77519  2.73123  3.46354  2.40513  3.72494  3.29354  2.67741  2.69355  4.24690  2.90347  2.73739  3.18146  2.89801  2.37887  2.77519  2.98518  4.58477  3.61503
          0.01814  4.41457  5.13691  0.61958  0.77255  0.94741  0.49060
     71   2.75709  4.60218  3.44746  2.87564  3.75807  3.66395  3.86582  3.06328  2.18414  2.10297  3.67642  3.31700  4.04421  2.43885  3.01973  2.91455  2.98369  1.95841  5.15459  3.90627    106 v - - -
          2.68618  4.42225  2.77519  2.73123  3.46354  2.40513  3.72494  3.29354  2.67741  2.69355  4.24690  2.90347  2.73739  3.18146  2.89801  2.37887  2.77519  2.98518  4.58477  3.61503
          0.01814  4.41457  5.13691  0.61958  0.77255  0.94741  0.49060
     72   2.62389  4.39510  3.77033  3.31506  3.85717  1.56464  4.23570  2.00295  3.26630  2.87075  3.80906  3.58541  4.06578  3.57485  3.57486  2.86080  2.17692  2.71401  5.32943  4.10735    107 g - - -
          2.68618  4.42225  2.77519  2.73123  3.46354  2.40513  3.72494  3.29354  2.67741  2.69355  4.24690  2.90347  2.73739  3.18146  2.89801  2.37887  2.77519  2.98518  4.58477  3.61503
          0.01814  4.41457  5.13691  0.61958  0.77255  0.63685  0.75280
     73   1.95584  4.41506  3.66101  2.46212  3.55277  3.71228  3.99682  2.87835  3.04982  2.62533  3.53291  3.49301  4.10446  3.35556  3.38046  2.97614  2.96899  1.85251  2.79638  3.78189    108 v - - -
          2.68618  4.42225  2.77519  2.73123  3.46354  2.40513  3.72494  3.29354  2.67741  2.69355  4.24690  2.90347  2.73739  3.18146  2.89801  2.37887  2.77519  2.98518  4.58477  3.61503
          0.01586  4.54795  5.27030  0.61958  0.77255  0.51529  0.90963
     74   2.80977  4.46653  3.75894  2.53126  2.52820  3.80204  4.00957  2.94851  3.15012  1.67804  3.56841  2.68688  4.17956  3.43765  3.47214  3.06061  3.04135  2.73650  4.90364  2.50694    109 l - - -
          2.68618  4.42225  2.77519  2.73123  3.46354  2.40513  3.72494  3.29354  2.67741  2.69355  4.24690  2.90347  2.73739  3.18146  2.89801  2.37887  2.77519  2.98518  4.58477  3.61503
          0.01426  4.65298  5.37533  0.61958  0.77255  0.40135  1.10690
     75   2.79044  4.47955  3.71002  2.39144  3.60464  3.77970  4.03982  2.95755  3.09647  1.96533  3.58406  3.53934  4.16028  3.39529  3.43485  2.15158  3.02310  2.01743  5.06262  2.74941    110 l - - -
          2.68618  4.42225  2.77519  2.73123  3.46354  2.40513  3.72494  3.29354  2.67741  2.69355  4.24690  2.90347  2.73739  3.18146  2.89801  2.37887  2.77519  2.98518  4.58477  3.61503
          0.01317  4.73202  5.45437  0.61958  0.77255  0.48576  0.95510
     76   1.98622  5.36152  2.11086  2.12597  4.69651  3.56455  3.80431  4.18144  1.93360  3.66445  4.41499  3.03286  3.99349  2.91097  3.07179  2.21970  3.09537  3.74874  5.80164  4.38433    111 k - - -
          2.68618  4.42225  2.77519  2.73123  3.46354  2.40513  3.72494  3.29354  2.67741  2.69355  4.24690  2.90347  2.73739  3.18146  2.89801  2.37887  2.77519  2.98518  4.58477  3.61503
          0.01317  4.73202  5.45437  0.61958  0.77255  0.48576  0.95510
     77   3.67840  4.89558  5.69216  5.17013  3.76856  5.17707  5.68689  1.64820  5.06709  1.05543  3.52352  5.32609  5.34284  5.15280  5.13295  4.57773  3.91777  1.24703  5.88888  4.80035    112 l - - -
          2.68618  4.42225  2.77519  2.73123  3.46354  2.40513  3.72494  3.29354  2.67741  2.69355  4.24690  2.90347  2.73739  3.18146  2.89801  2.37887  2.77519  2.98518  4.58477  3.61503
          0.01317  4.73202  5.45437  0.61958  0.77255  0.48576  0.95510
     78   3.45079  6.15572  1.20720  1.16692  5.44330  2.45352  4.22584  5.00948  3.31341  4.45497  5.31472  3.07859  4.28641  3.39420  3.97231  3.29852  3.75090  4.53559  6.59774  5.02494    113 e - - -
          2.68618  4.42225  2.77519  2.73123  3.46354  2.40513  3.72494  3.29354  2.67741  2.69355  4.24690  2.90347  2.73739  3.18146  2.89801  2.37887  2.77519  2.98518  4.58477  3.61503
          0.01317  4.73202  5.45437  0.61958  0.77255  0.48576  0.95510
     79   2.27303  5.13151  3.05300  1.56338  4.62599  2.20270  3.96359  4.07455  2.77510  3.63166  4.41791  3.17074  4.05129  3.10019  3.25518  2.86253  1.98992  3.65661  5.82035  4.45019    114 e - - -
          2.68618  4.42225  2.77519  2.73123  3.46354  2.40513  3.72494  3.29354  2.67741  2.69355  4.24690  2.90347  2.73739  3.18146  2.89801  2.37887  2.77519  2.98518  4.58477  3.61503
          0.01317  4.73202  5.45437  0.61958  0.77255  0.48576  0.95510
     80   3.46334  4.75777  5.41959  4.82513  1.91414  4.74152  5.07281  1.61070  4.65283  1.36894  2.37491  4.89887  4.96428  4.67296  4.64190  4.08436  3.68490  2.00639  5.34956  4.27468    115 l - - -
          2.68618  4.42225  2.77519  2.73123  3.46354  2.40513  3.72494  3.29354  2.67741  2.69355  4.24690  2.90347  2.73739  3.18146  2.89801  2.37887  2.77519  2.98518  4.58477  3.61503
          0.01317  4.73202  5.45437  0.61958  0.77255  0.48576  0.95510
     81   2.88109  4.59536  3.93799  3.38420  3.88282  3.80805  4.24347  2.98155  3.13797  2.88286  3.82533  3.71428  4.27319  3.56835  2.35653  3.12873  1.69614  1.41897  5.33945  4.12043    116 v - - -
          2.68618  4.42225  2.77519  2.73123  3.46354  2.40513  3.72494  3.29354  2.67741  2.69355  4.24690  2.90347  2.73739  3.18146  2.89801  2.37887  2.77519  2.98518  4.58477  3.61503
          0.01317  4.73202  5.45437  0.61958  0.77255  0.48576  0.95510
     82   2.27376  4.37578  4.20630  3.65539  3.59708  2.52300  4.31984  2.74969  3.56069  2.16357  3.58183  3.87922  4.28644  3.80914  3.79069  3.15446  2.49120  1.35857  5.11001  3.91146    117 v - - -
          2.68618  4.42225  2.77519  2.73123  3.46354  2.40513  3.72494  3.29354  2.67741  2.69355  4.24690  2.90347  2.73739  3.18146  2.89801  2.37887  2.77519  2.98518  4.58477  3.61503
          0.01317  4.73202  5.45437  0.61958  0.77255  0.48576  0.95510
     83   3.38456  5.65468  3.01354  2.85101  5.10793  3.79177  4.20253  4.63933  2.10998  4.11903  4.98831  0.72903  4.36293  3.36922  3.14608  3.34359  3.66641  4.23283  6.15273  4.81724    118 n - - -
          2.68618  4.42225  2.77519  2.73123  3.46354  2.40513  3.72494  3.29354  2.67741  2.69355  4.24690  2.90347  2.73739  3.18146  2.89801  2.37887  2.77519  2.98518  4.58477  3.61503
          0.01317  4.73202  5.45437  0.61958  0.77255  0.48576  0.95510
     84   2.90615  4.56325  4.11307  3.62800  3.73594  3.83778  4.41951  2.97982  3.51290  1.11892  3.68118  3.88873  2.23202  3.82280  3.76934  3.19351  2.23186  2.81654  5.31434  4.11749    119 l - - -
          2.68618  4.42225  2.77519  2.73123  3.46354  2.40513  3.72494  3.29354  2.67741  2.69355  4.24690  2.90347  2.73739  3.18146  2.89801  2.37887  2.77519  2.98518  4.58477  3.61503
          0.01317  4.73202  5.45437  0.61958  0.77255  0.48576  0.95510
     85   1.33162  4.76226  3.44847  2.93335  4.07824  2.59598  4.01991  3.44512  2.38178  2.30361  3.98361  3.37736  4.10716  3.24029  3.25500  2.93048  3.08238  3.15593  5.43145  4.16023    120 a - - -
          2.68618  4.42225  2.77519  2.73123  3.46354  2.40513  3.72494  3.29354  2.67741  2.69355  4.24690  2.90347  2.73739  3.18146  2.89801  2.37887  2.77519  2.98518  4.58477  3.61503
          0.19654  4.73202  1.77419  0.61958  0.77255  0.48576  0.95510
     86   3.33047  5.67083  1.02252  2.61816  5.30192  1.31899  4.32740  4.89139  3.44840  4.39643  5.28091  3.18396  4.26108  3.52713  4.05689  3.26421  3.69518  4.38835  6.44851  5.02790    121 d - - -
          2.68618  4.42225  2.77519  2.73123  3.46354  2.40513  3.72494  3.29354  2.67741  2.69355  4.24690  2.90347  2.73739  3.18146  2.89801  2.37887  2.77519  2.98518  4.58477  3.61503
          0.28836  4.55129  1.42729  0.61958  0.77255  0.79077  0.60421
     87   2.65501  4.63625  3.25621  2.75066  3.98056  3.47304  3.84334  3.29455  2.09188  3.00797  3.87512  3.19602  3.93948  3.04980  3.00648  1.81912  2.93327  2.11551  5.31277  4.03555    122 s - - -
          2.68618  4.42225  2.77519  2.73123  3.46354  2.40513  3.72494  3.29354  2.67741  2.69355  4.24690  2.90347  2.73739  3.18146  2.89801  2.37887  2.77519  2.98518  4.58477  3.61503
          0.02070  4.28363  5.00597  0.61958  0.77255  1.06204  0.42427
     88   2.76599  5.14222  2.19618  2.41099  4.49466  3.43645  3.71586  3.95630  2.45672  3.47586  4.26464  2.94837  2.40836  2.84326  1.88183  2.74211  3.01298  3.55954  5.62998  4.25373    123 r - - -
          2.68622  4.42229  2.77523  2.73127  3.46357  2.40516  3.72498  3.29358  2.67744  2.69358  4.24693  2.90350  2.73685  3.18150  2.89804  2.37890  2.77523  2.98522  4.58481  3.61507
          0.23266  1.60505  5.00597  0.22322  1.60912  0.39736  1.11502
     89   1.93831  5.22217  2.39031  2.48854  4.59454  2.27880  3.79382  4.06535  2.05004  3.57583  4.33826  3.03089  3.96158  2.90824  3.05952  2.34990  3.04850  3.64504  5.73289  4.33441    125 a - - -
          2.68618  4.42225  2.77519  2.73123  3.46354  2.40513  3.72494  3.29354  2.67741  2.69355  4.24690  2.90347  2.73739  3.18146  2.89801  2.37887  2.77519  2.98518  4.58477  3.61503
          0.01452  4.63538  5.35772  0.61958  0.77255  0.38712  1.13634
     90   3.06049  5.61919  1.58344  2.03543  4.94185  2.58296  3.95664  4.44696  2.81806  3.92094  4.69649  2.00557  4.10236  3.08239  3.35905  2.98435  2.31782  4.00372  6.06090  4.60158    126 d - - -
          2.68618  4.42225  2.77519  2.73123  3.46354  2.40513  3.72494  3.29354  2.67741  2.69355  4.24690  2.90347  2.73739  3.18146  2.89801  2.37887  2.77519  2.98518  4.58477  3.61503
          0.01317  4.73202  5.45437  0.61958  0.77255  0.48576  0.95510
     91   2.83625  5.06746  3.19658  2.64659  2.79027  2.78443  2.83970  3.75383  2.56891  3.33262  4.14319  2.62415  4.03295  2.97188  1.64923  2.85728  3.06568  3.41923  5.51564  4.16080    127 r - - -
          2.68618  4.42225  2.77519  2.73123  3.46354  2.40513  3.72494  3.29354  2.67741  2.69355  4.24690  2.90347  2.73739  3.18146  2.89801  2.37887  2.77519  2.98518  4.58477  3.61503
          0.01317  4.73202  5.45437  0.61958  0.77255  0.48576  0.95510
     92   3.20868  4.55855  4.94411  4.39784  3.38146  4.42158  4.64151  1.99665  4.23563  2.46104  3.59368  4.48221  4.75489  4.41403  4.33659  3.75444  3.44990  1.25905  5.06756  1.51216    128 v - - -
          2.68618  4.42225  2.77519  2.73123  3.46354  2.40513  3.72494  3.29354  2.67741  2.69355  4.24690  2.90347  2.73739  3.18146  2.89801  2.37887  2.77519  2.98518  4.58477  3.61503
          0.01317  4.73202  5.45437  0.61958  0.77255  0.48576  0.95510
     93   3.14304  4.51968  4.84439  4.25585  3.48015  4.34508  4.68058  1.74927  4.06961  1.18749  3.38300  4.40344  4.66158  4.26780  2.76716  3.66208  3.37498  1.83516  5.20301  4.05045    129 l - - -
          2.68618  4.42225  2.77519  2.73123  3.46354  2.40513  3.72494  3.29354  2.67741  2.69355  4.24690  2.90347  2.73739  3.18146  2.89801  2.37887  2.77519  2.98518  4.58477  3.61503
          0.01317  4.73202  5.45437  0.61958  0.77255  0.48576  0.95510
     94   2.06564  5.17207  3.35798  2.76353  4.45654  3.73616  3.85397  3.87676  1.72131  3.42928  4.24717  3.25646  4.11658  2.99313  1.99219  2.97429  3.17287  3.54427  5.60062  2.30355    130 k - - -
          2.68618  4.42225  2.77519  2.73123  3.46354  2.40513  3.72494  3.29354  2.67741  2.69355  4.24690  2.90347  2.73739  3.18146  2.89801  2.37887  2.77519  2.98518  4.58477  3.61503
          0.01317  4.73202  5.45437  0.61958  0.77255  0.48576  0.95510
     95   3.71762  4.92588  5.73857  5.22121  3.77094  5.23624  5.75574  1.05246  5.12303  1.19128  3.51743  5.38721  5.38436  5.19814  5.18714  4.64470  3.95665  1.71354  5.92479  4.84648    131 i - - -
          2.68618  4.42225  2.77519  2.73123  3.46354  2.40513  3.72494  3.29354  2.67741  2.69355  4.24690  2.90347  2.73739  3.18146  2.89801  2.37887  2.77519  2.98518  4.58477  3.61503
          0.01317  4.73202  5.45437  0.61958  0.77255  0.48576  0.95510
     96   1.84407  4.94137  3.29177  2.77691  4.51294  2.08766  3.98498  3.95309  2.25151  3.53073  4.31873  3.24998  4.02825  3.12858  3.23115  1.95719  2.42075  3.53381  5.73415  4.39939    132 a - - -
          2.68618  4.42225  2.77519  2.73123  3.46354  2.40513  3.72494  3.29354  2.67741  2.69355  4.24690  2.90347  2.73739  3.18146  2.89801  2.37887  2.77519  2.98518  4.58477  3.61503
          0.01317  4.73202  5.45437  0.61958  0.77255  0.48576  0.95510
     97   3.64407  4.85019  5.70008  5.19909  3.91863  5.19874  5.78821  1.21298  5.11458  1.45590  3.66766  5.35092  5.38289  5.25878  5.21326  4.61095  3.89107  1.18280  6.02829  4.89528    133 v - - -
          2.68618  4.42225  2.77519  2.73123  3.46354  2.40513  3.72494  3.29354  2.67741  2.69355  4.24690  2.90347  2.73739  3.18146  2.89801  2.37887  2.77519  2.98518  4.58477  3.61503
          0.01317  4.73202  5.45437  0.61958  0.77255  0.48576  0.95510
     98   2.31027  4.58850  3.54275  2.98091  3.75893  2.62700  3.98039  2.53786  2.48858  2.82476  3.70490  3.41542  4.10764  3.26276  3.33042  2.43160  2.40015  2.09305  5.17673  3.92615    134 v - - -
          2.68618  4.42225  2.77519  2.73123  3.46354  2.40513  3.72494  3.29354  2.67741  2.69355  4.24690  2.90347  2.73739  3.18146  2.89801  2.37887  2.77519  2.98518  4.58477  3.61503
          0.01317  4.73202  5.45437  0.61958  0.77255  0.48576  0.95510
     99   3.20857  4.55126  5.10061  4.50121  2.02936  4.40079  4.65230  2.11724  4.31086  1.23999  2.43347  4.53286  4.69196  4.37740  4.31544  3.72329  3.43257  2.64965  5.01339  2.42937    135 l - - -
          2.68618  4.42225  2.77519  2.73123  3.46354  2.40513  3.72494  3.29354  2.67741  2.69355  4.24690  2.90347  2.73739  3.18146  2.89801  2.37887  2.77519  2.98518  4.58477  3.61503
          0.01317  4.73202  5.45437  0.61958  0.77255  0.48576  0.95510
    100   2.25236  5.26747  3.04748  1.57752  4.60028  3.57906  3.77176  4.06700  2.49459  3.56467  4.32102  3.05741  3.97986  2.39390  2.39497  2.78926  2.50873  3.65337  5.70919  4.31918    136 e - - -
          2.68618  4.42225  2.77519  2.73123  3.46354  2.40513  3.72494  3.29354  2.67741  2.69355  4.24690  2.90347  2.73739  3.18146  2.89801  2.37887  2.77519  2.98518  4.58477  3.61503
          0.01317  4.73202  5.45437  0.61958  0.77255  0.48576  0.95510
    101   2.82022  4.28478  4.31199  2.57647  2.59844  3.93279  4.23917  2.66731  3.60134  2.00374  2.23348  3.92416  4.29766  3.81571  3.77304  3.22164  2.52224  1.83418  4.90241  3.71446    137 v - - -
          2.68618  4.42225  2.77519  2.73123  3.46354  2.40513  3.72494  3.29354  2.67741  2.69355  4.24690  2.90347  2.73739  3.18146  2.89801  2.37887  2.77519  2.98518  4.58477  3.61503
          0.01317  4.73202  5.45437  0.61958  0.77255  0.48576  0.95510
    102   2.80705  5.32100  2.53413  1.91534  4.66277  3.55336  3.76024  4.14991  2.11726  3.62467  4.36446  2.37011  3.96067  2.41002  3.00270  2.34002  2.49806  3.71024  5.75363  4.33875    138 e - - -
          2.68618  4.42225  2.77519  2.73123  3.46354  2.40513  3.72494  3.29354  2.67741  2.69355  4.24690  2.90347  2.73739  3.18146  2.89801  2.37887  2.77519  2.98518  4.58477  3.61503
          0.01317  4.73202  5.45437  0.61958  0.77255  0.48576  0.95510
    103   2.08525  5.18025  2.12107  2.52649  4.48816  3.56946  3.78862  3.94290  2.55658  3.47838  4.25057  2.38819  3.97728  2.90632  3.04239  2.40261  2.48934  3.55510  5.65754  3.04294    139 a - - -
          2.68618  4.42225  2.77519  2.73123  3.46354  2.40513  3.72494  3.29354  2.67741  2.69355  4.24690  2.90347  2.73739  3.18146  2.89801  2.37887  2.77519  2.98518  4.58477  3.61503
          0.01317  4.73202  5.45437  0.61958  0.77255  0.48576  0.95510
    104   2.84330  5.32242  2.13550  1.83744  4.64707  3.56641  3.79605  4.12350  2.17208  3.61905  4.37419  3.03767  2.46298  2.90433  3.05663  2.80520  3.07898  2.62806  5.76550  4.35642    140 e - - -
          2.68618  4.42225  2.77519  2.73123  3.46354  2.40513  3.72494  3.29354  2.67741  2.69355  4.24690  2.90347  2.73739  3.18146  2.89801  2.37887  2.77519  2.98518  4.58477  3.61503
          0.01317  4.73202  5.45437  0.61958  0.77255  0.48576  0.95510
    105   2.28148  5.18640  3.09273  2.56515  4.56887  3.56948  3.81240  4.02745  1.55799  3.54671  4.31197  2.37366  3.99072  2.92636  3.01495  2.33367  2.47474  3.61707  5.70698  4.32934    141 k - - -
          2.68618  4.42225  2.77519  2.73123  3.46354  2.40513  3.72494  3.29354  2.67741  2.69355  4.24690  2.90347  2.73739  3.18146  2.89801  2.37887  2.77519  2.98518  4.58477  3.61503
          0.01317  4.73202  5.45437  0.61958  0.77255  0.48576  0.95510
    106   2.88849  4.41567  4.32528  3.77384  3.64627  3.95227  4.42921  1.99087  3.67553  2.63742  3.61204  3.99455  4.38706  3.92471  3.89942  1.78580  2.35701  1.50890  5.19311  3.99254    142 v - - -
          2.68618  4.42225  2.77519  2.73123  3.46354  2.40513  3.72494  3.29354  2.67741  2.69355  4.24690  2.90347  2.73739  3.18146  2.89801  2.37887  2.77519  2.98518  4.58477  3.61503
          0.01317  4.73202  5.45437  0.61958  0.77255  0.48576  0.95510
    107   3.09861  5.20302  3.59478  2.94588  4.43674  3.86574  3.90392  3.87181  1.19533  2.38265  4.27397  3.39910  4.22778  3.06014  2.10922  3.13347  3.29526  3.57325  5.57343  2.84604    143 k - - -
          2.68618  4.42225  2.77519  2.73123  3.46354  2.40513  3.72494  3.29354  2.67741  2.69355  4.24690  2.90347  2.73739  3.18146  2.89801  2.37887  2.77519  2.98518  4.58477  3.61503
          0.01317  4.73202  5.45437  0.61958  0.77255  0.48576  0.95510
    108   2.83399  5.31878  2.99188  1.92324  4.65952  3.57125  3.78155  4.13732  1.70953  3.62136  4.37131  2.36074  3.98327  2.88587  2.99861  2.28647  2.49462  3.70933  5.75633  4.35247    144 k - - -
          2.68618  4.42225  2.77519  2.73123  3.46354  2.40513  3.72494  3.29354  2.67741  2.69355  4.24690  2.90347  2.73739  3.18146  2.89801  2.37887  2.77519  2.98518  4.58477  3.61503
          0.01317  4.73202  5.45437  0.61958  0.77255  0.48576  0.95510
    109   2.97809  5.51036  2.29214  1.22168  4.84442  3.59436  3.88041  4.33630  2.65938  3.80515  4.56796  3.05413  4.06107  2.37030  2.38983  2.91641  3.21975  3.89809  5.93287  4.50428    145 e - - -
          2.68618  4.42225  2.77519  2.73123  3.46354  2.40513  3.72494  3.29354  2.67741  2.69355  4.24690  2.90347  2.73739  3.18146  2.89801  2.37887  2.77519  2.98518  4.58477  3.61503
          0.01317  4.73202  5.45437  0.61958  0.77255  0.48576  0.95510
    110   2.35742  4.35605  4.55660  3.96624  3.36656  4.07373  4.39625  2.15394  3.82089  1.39770  2.15917  4.11845  2.88689  4.00480  3.94715  3.37513  3.16437  2.48165  4.97628  3.80848    146 l - - -
          2.68618  4.42225  2.77519  2.73123  3.46354  2.40513  3.72494  3.29354  2.67741  2.69355  4.24690  2.90347  2.73739  3.18146  2.89801  2.37887  2.77519  2.98518  4.58477  3.61503
          0.01317  4.73202  5.45437  0.61958  0.77255  0.48576  0.95510
    111   2.83521  5.22604  3.00230  1.50349  4.64135  2.51818  3.86303  4.11051  2.64415  3.62794  4.39318  3.09314  2.84325  2.98105  3.13485  2.25596  2.48720  3.68511  5.78913  4.39579    147 e - - -
          2.68618  4.42225  2.77519  2.73123  3.46354  2.40513  3.72494  3.29354  2.67741  2.69355  4.24690  2.90347  2.73739  3.18146  2.89801  2.37887  2.77519  2.98518  4.58477  3.61503
          0.01317  4.73202  5.45437  0.61958  0.77255  0.48576  0.95510
    112   2.94680  5.43078  2.41492  2.09414  4.79236  3.63640  3.82762  4.26060  1.31402  3.71968  4.48110  3.10211  4.05604  2.93461  2.23386  2.89951  3.17356  3.83331  5.82838  4.44613    148 k - - -
          2.68618  4.42225  2.77519  2.73123  3.46354  2.40513  3.72494  3.29354  2.67741  2.69355  4.24690  2.90347  2.73739  3.18146  2.89801  2.37887  2.77519  2.98518  4.58477  3.61503
          0.01317  4.73202  5.45437  0.61958  0.77255  0.48576  0.95510
    113   2.84505  5.29355  3.11769  2.55095  4.63884  3.61061  3.76844  4.10061  1.88231  3.58340  4.34024  2.52139  2.91818  2.27420  2.12188  2.81458  3.06952  3.68601  5.71104  2.93087    149 k - - -
          2.68618  4.42225  2.77519  2.73123  3.46354  2.40513  3.72494  3.29354  2.67741  2.69355  4.24690  2.90347  2.73739  3.18146  2.89801  2.37887  2.77519  2.98518  4.58477  3.61503
          0.11117  4.73203  2.33922  0.61958  0.77255  0.48576  0.95510
    114   2.75775  4.96535  2.62225  2.59081  4.20786  3.58106  3.78291  3.61464  1.67031  2.52065  2.96584  3.11006  3.97259  2.93085  3.02208  2.78920  2.46450  3.29238  5.46511  4.13045    150 k - - -
          2.68618  4.42225  2.77519  2.73123  3.46354  2.40513  3.72494  3.29354  2.67741  2.69355  4.24690  2.90347  2.73739  3.18146  2.89801  2.37887  2.77519  2.98518  4.58477  3.61503
          0.01452  4.63538  5.35772  0.61958  0.77255  0.38712  1.13634
    115   2.25990  4.38664  4.26147  3.71554  2.71678  3.87293  4.34867  2.72391  3.61834  2.59679  3.56414  3.92679  1.87825  3.85879  3.83518  3.19618  3.11595  1.50191  5.10131  3.89405    151 v - - -
          2.68618  4.42225  2.77519  2.73123  3.46354  2.40513  3.72494  3.29354  2.67741  2.69355  4.24690  2.90347  2.73739  3.18146  2.89801  2.37887  2.77519  2.98518  4.58477  3.61503
          0.01317  4.73202  5.45437  0.61958  0.77255  0.48576  0.95510
    116   2.79606  5.02438  3.17719  2.19064  4.27500  3.61548  3.80870  2.43543  2.57679  2.64599  4.09214  3.13810  2.94298  2.17785  2.37310  2.82126  3.02563  3.36260  5.51459  4.17750    152 q - - -
          2.68618  4.42225  2.77519  2.73123  3.46354  2.40513  3.72494  3.29354  2.67741  2.69355  4.24690  2.90347  2.73739  3.18146  2.89801  2.37887  2.77519  2.98518  4.58477  3.61503
          0.01317  4.73202  5.45437  0.61958  0.77255  0.48576  0.95510
    117   2.42988  4.65891  5.35345  4.82345  3.90543  4.81027  5.32834  1.10265  4.70935  1.88791  3.73136  4.94110  5.09257  4.90788  4.82363  4.17931  3.64000  1.36048  5.76562  4.57761    153 i - - -
          2.68618  4.42225  2.77519  2.73123  3.46354  2.40513  3.72494  3.29354  2.67741  2.69355  4.24690  2.90347  2.73739  3.18146  2.89801  2.37887  2.77519  2.98518  4.58477  3.61503
          0.01317  4.73202  5.45437  0.61958  0.77255  0.48576  0.95510
    118   3.40655  5.58935  3.88185  3.14272  5.10921  4.04190  3.94964  4.43475  0.97575  3.83367  4.68155  3.54796  4.39052  3.07060  1.59161  3.38558  2.48948  4.09135  5.84940  4.68613    154 k - - -
          2.68618  4.42225  2.77519  2.73123  3.46354  2.40513  3.72494  3.29354  2.67741  2.69355  4.24690  2.90347  2.73739  3.18146  2.89801  2.37887  2.77519  2.98518  4.58477  3.61503
          0.01317  4.73202  5.45437  0.61958  0.77255  0.48576  0.95510
    119   3.38246  5.79148  0.61229  2.63854  5.38849  3.62552  4.38040  4.98524  3.51978  4.49817  5.38283  3.20702  4.32685  3.57653  4.15433  2.17340  3.75456  4.46906  6.60996  5.09054    155 D - - -
          2.68618  4.42225  2.77519  2.73123  3.46354  2.40513  3.72494  3.29354  2.67741  2.69355  4.24690  2.90347  2.73739  3.18146  2.89801  2.37887  2.77519  2.98518  4.58477  3.61503
          0.01317  4.73202  5.45437  0.61958  0.77255  0.48576  0.95510
    120   1.62694  4.59933  3.56662  3.00493  3.77360  3.73302  3.99753  2.36161  2.94766  2.82983  3.71692  2.67696  4.12652  3.27981  2.54333  2.97814  3.03332  2.35178  5.19355  3.94456    156 a - - -
          2.68618  4.42225  2.77519  2.73123  3.46354  2.40513  3.72494  3.29354  2.67741  2.69355  4.24690  2.90347  2.73739  3.18146  2.89801  2.37887  2.77519  2.98518  4.58477  3.61503
          0.01317  4.73202  5.45437  0.61958  0.77255  0.48576  0.95510
    121   3.63458  4.83094  5.71434  5.23297  4.05432  5.23835  5.90566  1.12480  5.16611  1.88854  3.79290  5.39050  5.43243  5.36380  5.29884  4.66367  3.88771  0.99426  6.17303  4.99913    157 v - - -
          2.68618  4.42225  2.77519  2.73123  3.46354  2.40513  3.72494  3.29354  2.67741  2.69355  4.24690  2.90347  2.73739  3.18146  2.89801  2.37887  2.77519  2.98518  4.58477  3.61503
          0.01317  4.73202  5.45437  0.61958  0.77255  0.48576  0.95510
    122   2.87377  4.46852  3.97847  3.39622  3.56804  3.89706  4.15043  1.75299  3.18498  1.62592  3.54485  2.76401  4.26883  3.55623  2.46129  3.17404  3.10389  2.65687  5.06337  3.85276    158 l - - -
          2.68618  4.42225  2.77519  2.73123  3.46354  2.40513  3.72494  3.29354  2.67741  2.69355  4.24690  2.90347  2.73739  3.18146  2.89801  2.37887  2.77519  2.98518  4.58477  3.61503
          0.01317  4.73202  5.45437  0.61958  0.77255  0.48576  0.95510
    123   2.78593  5.23677  3.05155  2.07715  4.56089  3.56437  3.75179  4.02917  2.48695  2.70714  4.28437  2.52595  3.95804  2.40043  2.19091  2.39965  2.52107  3.61640  5.68057  4.28721    159 e - - -
          2.68618  4.42225  2.77519  2.73123  3.46354  2.40513  3.72494  3.29354  2.67741  2.69355  4.24690  2.90347  2.73739  3.18146  2.89801  2.37887  2.77519  2.98518  4.58477  3.61503
          0.01317  4.73202  5.45437  0.61958  0.77255  0.48576  0.95510
    124   3.12350  2.80243  4.81614  4.25623  3.11467  4.23767  4.37419  2.75486  4.06117  1.07736  3.44696  4.30239  4.58913  4.21226  4.13409  3.56219  3.36161  2.65425  4.77311  1.88350    160 l - - -
          2.68618  4.42225  2.77519  2.73123  3.46354  2.40513  3.72494  3.29354  2.67741  2.69355  4.24690  2.90347  2.73739  3.18146  2.89801  2.37887  2.77519  2.98518  4.58477  3.61503
          0.01317  4.73202  5.45437  0.61958  0.77255  0.48576  0.95510
    125   4.11679  5.31875  5.72981  5.28503  1.08262  5.26821  4.91851  2.84740  5.11715  0.93676  3.35500  5.25828  5.38104  4.97759  5.05508  4.68601  4.32568  3.10046  4.97517  3.47163    161 l - - -
          2.68618  4.42225  2.77519  2.73123  3.46354  2.40513  3.72494  3.29354  2.67741  2.69355  4.24690  2.90347  2.73739  3.18146  2.89801  2.37887  2.77519  2.98518  4.58477  3.61503
          0.01317  4.73202  5.45437  0.61958  0.77255  0.48576  0.95510
    126   2.34212  4.43551  3.85196  3.29182  2.72667  3.75612  4.12359  2.95859  3.22990  2.68885  2.70423  3.63071  4.17857  3.51313  3.54060  1.51128  2.41926  2.73585  5.08270  3.86333    162 s - - -
          2.68618  4.42225  2.77519  2.73123  3.46354  2.40513  3.72494  3.29354  2.67741  2.69355  4.24690  2.90347  2.73739  3.18146  2.89801  2.37887  2.77519  2.98518  4.58477  3.61503
          0.01317  4.73202  5.45437  0.61958  0.77255  0.48576  0.95510
    127   2.36585  5.28784  2.56513  1.93112  4.62716  2.78031  3.74806  4.10991  2.48879  3.59068  4.33152  3.02113  3.95143  2.29017  2.42665  2.75142  2.52189  3.67570  5.72373  4.31454    163 e - - -
          2.68618  4.42225  2.77519  2.73123  3.46354  2.40513  3.72494  3.29354  2.67741  2.69355  4.24690  2.90347  2.73739  3.18146  2.89801  2.37887  2.77519  2.98518  4.58477  3.61503
          0.01317  4.73202  5.45437  0.61958  0.77255  0.48576  0.95510
    128   3.28386  5.56169  3.68446  2.98955  5.03659  3.95281  3.90069  4.39802  1.36434  3.79948  4.62128  3.43442  4.30326  2.24152  1.41700  3.25178  2.61082  4.03219  5.82800  4.61606    164 k - - -
          2.68618  4.42225  2.77519  2.73123  3.46354  2.40513  3.72494  3.29354  2.67741  2.69355  4.24690  2.90347  2.73739  3.18146  2.89801  2.37887  2.77519  2.98518  4.58477  3.61503
          0.01317  4.73202  5.45437  0.61958  0.77255  0.48576  0.95510
    129   2.90018  5.33997  1.96408  2.52384  4.68146  3.58295  3.85743  4.15246  2.63383  3.66048  4.43077  2.52703  4.03222  2.97577  2.48200  2.86587  1.56830  3.73916  5.81592  4.41314    165 t - - -
          2.68618  4.42225  2.77519  2.73123  3.46354  2.40513  3.72494  3.29354  2.67741  2.69355  4.24690  2.90347  2.73739  3.18146  2.89801  2.37887  2.77519  2.98518  4.58477  3.61503
          0.01317  4.73202  5.45437  0.61958  0.77255  0.48576  0.95510
    130   1.46316  4.59475  3.84134  3.34913  4.27540  2.27491  4.35627  3.66135  3.32568  3.35190  4.20136  3.62848  2.62901  3.62435  3.68680  2.20916  3.08306  1.97233  5.65776  4.42486    166 a - - -
          2.68618  4.42225  2.77519  2.73123  3.46354  2.40513  3.72494  3.29354  2.67741  2.69355  4.24690  2.90347  2.73739  3.18146  2.89801  2.37887  2.77519  2.98518  4.58477  3.61503
          0.01317  4.73202  5.45437  0.61958  0.77255  0.48576  0.95510
    131   2.29926  5.50880  1.97024  1.81178  4.83630  2.18373  3.88892  4.33290  2.70638  3.80938  4.57195  3.03974  4.05481  2.24440  3.22859  2.90900  3.21771  3.89345  5.94673  4.50608    167 e - - -
          2.68618  4.42225  2.77519  2.73123  3.46354  2.40513  3.72494  3.29354  2.67741  2.69355  4.24690  2.90347  2.73739  3.18146  2.89801  2.37887  2.77519  2.98518  4.58477  3.61503
          0.01317  4.73202  5.45437  0.61958  0.77255  0.48576  0.95510
    132   2.86810  5.35112  2.39602  1.43581  4.67323  3.56956  3.81591  4.15146  2.59219  3.64723  4.40555  3.03980  2.87578  2.46512  3.09323  2.82677  3.10583  2.70392  5.79513  4.38186    168 e - - -
          2.68618  4.42225  2.77519  2.73123  3.46354  2.40513  3.72494  3.29354  2.67741  2.69355  4.24690  2.90347  2.73739  3.18146  2.89801  2.37887  2.77519  2.98518  4.58477  3.61503
          0.01317  4.73202  5.45437  0.61958  0.77255  0.48576  0.95510
    133   3.92977  5.14728  5.84504  5.27195  2.37214  5.29678  5.52653  1.57073  5.13290  0.73006  3.17810  5.43706  5.34722  5.00831  5.08056  4.68207  4.13481  2.73836  5.55717  4.50156    169 l - - -
          2.68618  4.42225  2.77519  2.73123  3.46354  2.40513  3.72494  3.29354  2.67741  2.69355  4.24690  2.90347  2.73739  3.18146  2.89801  2.37887  2.77519  2.98518  4.58477  3.61503
          0.01317  4.73202  5.45437  0.61958  0.77255  0.48576  0.95510
    134   2.31042  5.25934  3.03745  2.20439  4.59222  3.56362  3.75614  4.06466  1.84150  3.55898  4.30898  3.03940  3.96132  2.39646  2.97123  2.08433  2.51018  3.64462  5.70194  4.30451    170 k - - -
          2.68618  4.42225  2.77519  2.73123  3.46354  2.40513  3.72494  3.29354  2.67741  2.69355  4.24690  2.90347  2.73739  3.18146  2.89801  2.37887  2.77519  2.98518  4.58477  3.61503
          0.01317  4.73202  5.45437  0.61958  0.77255  0.48576  0.95510
    135   2.33484  5.24202  2.11857  2.53505  4.64178  2.80414  3.83736  4.11529  2.61228  3.62380  4.38274  2.33980  3.99592  2.95074  3.10647  2.33214  2.05384  3.68650  5.77834  4.37945    171 t - - -
          2.68618  4.42225  2.77519  2.73123  3.46354  2.40513  3.72494  3.29354  2.67741  2.69355  4.24690  2.90347  2.73739  3.18146  2.89801  2.37887  2.77519  2.98518  4.58477  3.61503
          0.01317  4.73202  5.45437  0.61958  0.77255  0.48576  0.95510
    136   3.33970  5.97056  1.68702  1.48164  5.27489  3.62641  4.15789  4.81322  3.16839  4.27789  5.11018  3.07992  1.43398  3.31504  3.77695  3.21589  3.62570  4.35754  6.42243  4.89787    172 p - - -
          2.68618  4.42225  2.77519  2.73123  3.46354  2.40513  3.72494  3.29354  2.67741  2.69355  4.24690  2.90347  2.73739  3.18146  2.89801  2.37887  2.77519  2.98518  4.58477  3.61503
          0.01317  4.73202  5.45437  0.61958  0.77255  0.48576  0.95510
    137   2.35339  5.35240  2.93441  1.46463  4.69071  3.57163  3.81456  4.17074  2.23012  3.65927  4.41471  2.46970  4.00300  2.92361  3.06937  2.21849  3.10551  3.74351  5.79997  4.38890    173 e - - -
          2.68618  4.42225  2.77519  2.73123  3.46354  2.40513  3.72494  3.29354  2.67741  2.69355  4.24690  2.90347  2.73739  3.18146  2.89801  2.37887  2.77519  2.98518  4.58477  3.61503
          0.25092  4.73202  1.54596  0.61958  0.77255  0.48576  0.95510
    138   3.07519  5.06164  3.62373  3.24256  4.83660  0.99109  4.27367  4.32354  2.82166  3.86548  4.73086  3.61126  4.26175  3.46823  1.57301  3.16827  3.43203  3.88860  5.89801  4.72764    174 g - - -
          2.68618  4.42225  2.77519  2.73123  3.46354  2.40513  3.72494  3.29354  2.67741  2.69355  4.24690  2.90347  2.73739  3.18146  2.89801  2.37887  2.77519  2.98518  4.58477  3.61503
          0.01668  4.49778  5.22013  0.61958  0.77255  0.58513  0.81426
    139   2.95094  4.86178  3.60801  2.97600  4.05411  3.80209  3.90805  2.55154  1.76098  1.96142  3.92392  3.40865  4.16702  3.11309  1.92666  3.06671  3.16018  3.14189  5.35183  4.12008    175 k - - -
          2.68618  4.42225  2.77519  2.73123  3.46354  2.40513  3.72494  3.29354  2.67741  2.69355  4.24690  2.90347  2.73739  3.18146  2.89801  2.37887  2.77519  2.98518  4.58477  3.61503
          0.01497  4.60478  5.32712  0.61958  0.77255  0.71506  0.67170
    140   3.07297  5.64616  1.76240  1.68763  4.96708  3.54786  3.92956  4.47315  1.46394  3.93565  4.72345  3.00099  4.07802  3.06030  3.29670  2.98512  3.32847  4.02965  6.06502  4.60525    176 k - - -
          2.68618  4.42225  2.77519  2.73123  3.46354  2.40513  3.72494  3.29354  2.67741  2.69355  4.24690  2.90347  2.73739  3.18146  2.89801  2.37887  2.77519  2.98518  4.58477  3.61503
          0.01497  4.60478  5.32712  0.61958  0.77255  0.36518  1.18440
    141   2.94682  5.37281  3.05649  2.59245  4.72928  3.64420  3.84417  4.18507  2.11685  3.67011  4.44447  1.58034  4.06686  1.91745  2.92534  2.91203  2.57877  3.77740  5.79777  4.42929    177 n - - -
          2.68618  4.42225  2.77519  2.73123  3.46354  2.40513  3.72494  3.29354  2.67741  2.69355  4.24690  2.90347  2.73739  3.18146  2.89801  2.37887  2.77519  2.98518  4.58477  3.61503
          0.01317  4.73202  5.45437  0.61958  0.77255  0.48576  0.95510
    142   2.41391  4.62551  5.14631  4.55928  2.57880  4.52983  4.86597  1.59333  4.39556  1.08624  3.29551  4.65159  4.80847  4.48976  4.43877  3.86041  3.52111  2.43981  5.25195  4.12273    178 l - - -
          2.68618  4.42225  2.77519  2.73123  3.46354  2.40513  3.72494  3.29354  2.67741  2.69355  4.24690  2.90347  2.73739  3.18146  2.89801  2.37887  2.77519  2.98518  4.58477  3.61503
          0.01317  4.73202  5.45437  0.61958  0.77255  0.48576  0.95510
    143   3.35338  5.28483  3.90603  3.29599  4.53553  4.06255  4.13959  2.38650  0.74628  3.35550  4.37718  3.69044  4.46032  3.31215  2.73999  3.44236  3.56362  3.39551  5.74170  4.52438    179 k - - -
          2.68618  4.42225  2.77519  2.73123  3.46354  2.40513  3.72494  3.29354  2.67741  2.69355  4.24690  2.90347  2.73739  3.18146  2.89801  2.37887  2.77519  2.98518  4.58477  3.61503
          0.01317  4.73202  5.45437  0.61958  0.77255  0.48576  0.95510
    144   1.85695  5.38866  2.99240  1.60305  4.74964  3.63299  3.87709  4.20293  1.66166  3.70077  4.48030  3.12233  4.07796  2.99584  3.01176  2.92899  3.20330  3.79511  5.83920  4.46054    180 e - - -
          2.68618  4.42225  2.77519  2.73123  3.46354  2.40513  3.72494  3.29354  2.67741  2.69355  4.24690  2.90347  2.73739  3.18146  2.89801  2.37887  2.77519  2.98518  4.58477  3.61503
          0.01317  4.73202  5.45437  0.61958  0.77255  0.48576  0.95510
    145   1.87405  5.44779  2.85319  0.81383  5.01539  3.63475  4.23757  4.42042  3.14795  4.02500  4.88017  3.26013  4.24820  3.40777  3.63766  3.15292  3.49744  4.00041  6.21632  4.81966    181 e - - -
          2.68618  4.42225  2.77519  2.73123  3.46354  2.40513  3.72494  3.29354  2.67741  2.69355  4.24690  2.90347  2.73739  3.18146  2.89801  2.37887  2.77519  2.98518  4.58477  3.61503
          0.01317  4.73202  5.45437  0.61958  0.77255  0.48576  0.95510
    146   3.89627  5.09945  5.82759  5.30724  3.59850  5.35865  5.77820  1.01088  5.16818  0.97825  3.35029  5.51001  5.44126  5.16689  5.18934  4.78509  4.12433  2.35954  5.82727  4.79383    182 l - - -
          2.68618  4.42225  2.77519  2.73123  3.46354  2.40513  3.72494  3.29354  2.67741  2.69355  4.24690  2.90347  2.73739  3.18146  2.89801  2.37887  2.77519  2.98518  4.58477  3.61503
          0.01317  4.73202  5.45437  0.61958  0.77255  0.48576  0.95510
    147   3.05423  5.24995  3.48783  2.85724  4.58238  3.81193  3.87922  2.79352  1.27184  3.49655  4.32510  3.33070  4.18242  3.01410  1.90062  3.06790  2.48963  3.62749  5.65519  4.38971    183 k - - -
          2.68618  4.42225  2.77519  2.73123  3.46354  2.40513  3.72494  3.29354  2.67741  2.69355  4.24690  2.90347  2.73739  3.18146  2.89801  2.37887  2.77519  2.98518  4.58477  3.61503
          0.01317  4.73202  5.45437  0.61958  0.77255  0.48576  0.95510
    148   2.25660  5.29060  2.56788  1.93198  4.63189  3.55169  3.74553  4.11568  2.14848  3.59387  4.33327  2.51293  3.95002  2.84412  2.49582  2.74939  2.44954  3.67941  5.72467  4.31494    184 e - - -
          2.68618  4.42225  2.77519  2.73123  3.46354  2.40513  3.72494  3.29354  2.67741  2.69355  4.24690  2.90347  2.73739  3.18146  2.89801  2.37887  2.77519  2.98518  4.58477  3.61503
          0.01317  4.73202  5.45437  0.61958  0.77255  0.48576  0.95510
    149   2.36128  5.26656  3.09938  1.94368  4.60263  3.60274  3.77642  4.06078  2.16901  3.55855  4.32045  3.08335  3.99714  2.88402  2.00576  2.81172  2.10703  3.65440  5.70013  4.32437    185 e - - -
          2.68618  4.42225  2.77519  2.73123  3.46354  2.40513  3.72494  3.29354  2.67741  2.69355  4.24690  2.90347  2.73739  3.18146  2.89801  2.37887  2.77519  2.98518  4.58477  3.61503
          0.01317  4.73202  5.45437  0.61958  0.77255  0.48576  0.95510
    150   2.00479  4.43485  4.68267  4.11441  3.56773  4.19864  4.60077  1.42833  3.97859  1.67693  3.50738  4.26860  4.56516  4.18643  4.12314  3.51931  2.49256  2.22936  5.19922  4.01725    186 i - - -
          2.68618  4.42225  2.77519  2.73123  3.46354  2.40513  3.72494  3.29354  2.67741  2.69355  4.24690  2.90347  2.73739  3.18146  2.89801  2.37887  2.77519  2.98518  4.58477  3.61503
          0.01317  4.73202  5.45437  0.61958  0.77255  0.48576  0.95510
    151   2.08105  4.87367  3.36396  3.14172  4.94248  3.46131  4.45717  4.41309  3.37918  4.02222  4.82118  0.89848  4.16133  3.65579  3.79530  2.06628  3.25166  3.83896  6.19994  4.89812    187 n - - -
          2.68618  4.42225  2.77519  2.73123  3.46354  2.40513  3.72494  3.29354  2.67741  2.69355  4.24690  2.90347  2.73739  3.18146  2.89801  2.37887  2.77519  2.98518  4.58477  3.61503
          0.01317  4.73202  5.45437  0.61958  0.77255  0.48576  0.95510
    152   2.32242  4.85978  3.28371  2.73585  4.14638  2.35521  3.89313  2.73472  2.72582  3.18219  4.01241  3.22713  4.02980  2.48006  3.17150  1.98409  2.39967  3.23635  5.45384  4.14463    188 s - - -
          2.68618  4.42225  2.77519  2.73123  3.46354  2.40513  3.72494  3.29354  2.67741  2.69355  4.24690  2.90347  2.73739  3.18146  2.89801  2.37887  2.77519  2.98518  4.58477  3.61503
          0.01317  4.73202  5.45437  0.61958  0.77255  0.48576  0.95510
    153   2.80783  4.34138  4.07509  3.49939  3.44208  3.87595  4.16397  1.50077  3.39570  2.51576  3.44639  3.77952  2.83784  2.75015  3.63528  3.15304  3.04062  2.14942  4.94650  2.87964    189 i - - -
          2.68618  4.42225  2.77519  2.73123  3.46354  2.40513  3.72494  3.29354  2.67741  2.69355  4.24690  2.90347  2.73739  3.18146  2.89801  2.37887  2.77519  2.98518  4.58477  3.61503
          0.01317  4.73202  5.45437  0.61958  0.77255  0.48576  0.95510
    154   3.84169  5.14672  5.22947  4.78733  3.00619  4.88148  4.63763  2.94645  4.54345  0.54678  3.49911  4.82999  5.13122  4.65682  4.59799  4.27950  4.06684  3.08965  4.83266  2.28120    190 L - - -
          2.68618  4.42225  2.77519  2.73123  3.46354  2.40513  3.72494  3.29354  2.67741  2.69355  4.24690  2.90347  2.73739  3.18146  2.89801  2.37887  2.77519  2.98518  4.58477  3.61503
          0.01317  4.73202  5.45437  0.61958  0.77255  0.48576  0.95510
    155   2.78533  5.09456  3.12762  2.57601  4.39620  2.79083  3.79753  3.83427  2.55779  3.39415  4.18070  3.10351  2.45333  2.49762  2.36924  2.08492  3.02215  2.65582  5.59385  4.23466    191 s - - -
          2.68618  4.42225  2.77519  2.73123  3.46354  2.40513  3.72494  3.29354  2.67741  2.69355  4.24690  2.90347  2.73739  3.18146  2.89801  2.37887  2.77519  2.98518  4.58477  3.61503
          0.01317  4.73202  5.45437  0.61958  0.77255  0.48576  0.95510
    156   2.31053  5.25812  3.04415  1.93999  4.58130  3.58153  3.77653  4.04399  1.71019  2.78065  4.31065  2.38045  3.98334  2.88537  2.97419  2.79465  3.05228  3.63755  5.70129  4.31357    192 k - - -
          2.68618  4.42225  2.77519  2.73123  3.46354  2.40513  3.72494  3.29354  2.67741  2.69355  4.24690  2.90347  2.73739  3.18146  2.89801  2.37887  2.77519  2.98518  4.58477  3.61503
          0.01317  4.73202  5.45437  0.61958  0.77255  0.48576  0.95510
    157   3.34048  5.80326  1.96924  2.58267  5.34255  0.87686  4.29214  4.89719  3.37574  4.39038  5.24740  2.25060  4.28501  3.47208  3.99513  3.25518  3.68425  4.40087  6.53563  5.02262    193 g - - -
          2.68618  4.42225  2.77519  2.73123  3.46354  2.40513  3.72494  3.29354  2.67741  2.69355  4.24690  2.90347  2.73739  3.18146  2.89801  2.37887  2.77519  2.98518  4.58477  3.61503
          0.01317  4.73202  5.45437  0.61958  0.77255  0.48576  0.95510
    158   2.80030  5.26014  3.02485  1.66745  4.58649  2.80424  3.76260  4.05750  2.20797  3.55639  4.30929  3.04027  2.93609  2.35089  2.98760  2.77034  3.03221  2.82513  5.70373  4.30620    194 e - - -
          2.68631  4.42238  2.77480  2.73136  3.46367  2.40526  3.72507  3.29367  2.67706  2.69368  4.24703  2.90360  2.73702  3.18080  2.89814  2.37900  2.77532  2.98531  4.58490  3.61516
          0.12439  2.18313  5.45437  1.19759  0.35942  0.48576  0.95510
    159   3.63981  4.83279  5.73221  5.29084  4.23434  5.27488  6.10442  1.08372  5.24279  2.63495  3.95374  5.45369  5.50063  5.51747  5.42376  4.73067  3.90685  0.80285  6.40042  5.16593    199 v - - -
          2.68618  4.42225  2.77519  2.73123  3.46354  2.40513  3.72494  3.29354  2.67741  2.69355  4.24690  2.90347  2.73739  3.18146  2.89801  2.37887  2.77519  2.98518  4.58477  3.61503
          0.01317  4.73202  5.45437  0.61958  0.77255  0.48576  0.95510
    160   2.79779  5.28370  2.20024  2.19372  4.61800  3.55882  3.75583  4.09626  1.84251  2.78605  4.32879  3.02958  3.95959  2.40506  2.98335  2.76274  2.44727  3.66881  5.72068  4.31593    200 k - - -
          2.68618  4.42225  2.77519  2.73123  3.46354  2.40513  3.72494  3.29354  2.67741  2.69355  4.24690  2.90347  2.73739  3.18146  2.89801  2.37887  2.77519  2.98518  4.58477  3.61503
          0.01317  4.73202  5.45437  0.61958  0.77255  0.48576  0.95510
    161   2.88996  5.41442  2.00039  1.75510  4.75530  3.57555  3.81692  4.24460  2.22180  3.71400  4.46341  2.45740  4.01019  2.92291  2.14237  2.83875  3.12643  3.80425  5.83991  4.41970    201 e - - -
          2.68618  4.42225  2.77519  2.73123  3.46354  2.40513  3.72494  3.29354  2.67741  2.69355  4.24690  2.90347  2.73739  3.18146  2.89801  2.37887  2.77519  2.98518  4.58477  3.61503
          0.01317  4.73202  5.45437  0.61958  0.77255  0.48576  0.95510
    162   3.63219  4.83609  5.69530  5.20139  3.97419  5.20267  5.82022  1.33031  5.12273  1.61643  3.72145  5.35398  5.39463  5.29090  5.23575  4.61852  3.88186  0.97641  6.07892  4.92732    202 v - - -
          2.68618  4.42225  2.77519  2.73123  3.46354  2.40513  3.72494  3.29354  2.67741  2.69355  4.24690  2.90347  2.73739  3.18146  2.89801  2.37887  2.77519  2.98518  4.58477  3.61503
          0.01317  4.73202  5.45437  0.61958  0.77255  0.48576  0.95510
    163   2.18611  4.58075  4.42162  3.90398  3.13981  4.11900  4.25562  2.90460  3.75448  1.66319  3.60810  4.07970  4.51023  3.99263  3.93564  3.44072  3.34291  2.76444  4.76446  1.30247    203 y - - -
          2.68618  4.42225  2.77519  2.73123  3.46354  2.40513  3.72494  3.29354  2.67741  2.69355  4.24690  2.90347  2.73739  3.18146  2.89801  2.37887  2.77519  2.98518  4.58477  3.61503
          0.01317  4.73202  5.45437  0.61958  0.77255  0.48576  0.95510
    164   3.52234  4.82301  5.20225  4.70506  1.07089  4.61708  4.32442  2.28803  4.51827  1.73376  3.57371  4.59567  4.90348  4.52443  4.50896  3.95185  3.74395  2.94058  4.53373  2.12711    204 f - - -
          2.68618  4.42225  2.77519  2.73123  3.46354  2.40513  3.72494  3.29354  2.67741  2.69355  4.24690  2.90347  2.73739  3.18146  2.89801  2.37887  2.77519  2.98518  4.58477  3.61503
          0.01317  4.73202  5.45437  0.61958  0.77255  0.48576  0.95510
    165   3.17221  4.99482  4.52168  4.40969  5.06476  3.78490  5.31458  4.34240  4.37848  4.15858  5.19601  4.39394  4.57093  4.72909  4.53233  3.38790  0.29464  3.90894  6.38191  5.29901    205 T - - -
          2.68618  4.42225  2.77519  2.73123  3.46354  2.40513  3.72494  3.29354  2.67741  2.69355  4.24690  2.90347  2.73739  3.18146  2.89801  2.37887  2.77519  2.98518  4.58477  3.61503
          0.01317  4.73202  5.45437  0.61958  0.77255  0.48576  0.95510
    166   2.30327  5.34390  2.93513  1.67574  4.68119  3.56699  3.80885  4.16213  2.57460  3.65129  4.40527  2.47267  3.99651  2.27323  3.07109  2.05107  3.09572  3.73429  5.79286  4.38049    206 e - - -
          2.68618  4.42225  2.77519  2.73123  3.46354  2.40513  3.72494  3.29354  2.67741  2.69355  4.24690  2.90347  2.73739  3.18146  2.89801  2.37887  2.77519  2.98518  4.58477  3.61503
          0.01317  4.73202  5.45437  0.61958  0.77255  0.48576  0.95510
    167   3.79864  5.05497  5.48996  5.04312  0.89769  4.98057  4.81092  1.53341  4.88440  2.13349  3.54168  5.01109  5.21683  4.88098  4.88993  4.37872  4.03621  2.65139  4.96097  3.42941    207 f - - -
          2.68618  4.42225  2.77519  2.73123  3.46354  2.40513  3.72494  3.29354  2.67741  2.69355  4.24690  2.90347  2.73739  3.18146  2.89801  2.37887  2.77519  2.98518  4.58477  3.61503
          0.01317  4.73202  5.45437  0.61958  0.77255  0.48576  0.95510
    168   2.91241  4.60097  2.52707  3.21228  3.79394  3.88785  4.19876  1.88149  3.22682  2.78197  3.73301  2.78751  4.28614  3.52240  3.58816  3.17022  3.15454  1.42800  5.28704  4.04245    208 v - - -
          2.68618  4.42225  2.77519  2.73123  3.46354  2.40513  3.72494  3.29354  2.67741  2.69355  4.24690  2.90347  2.73739  3.18146  2.89801  2.37887  2.77519  2.98518  4.58477  3.61503
          0.01317  4.73202  5.45437  0.61958  0.77255  0.48576  0.95510
    169   3.73495  4.94514  5.74587  5.22174  3.72616  5.23815  5.73290  1.19016  5.11865  1.04625  3.47314  5.38930  5.37705  5.17225  5.17050  4.64367  3.97100  1.74005  5.88587  4.82266    209 l - - -
          2.68618  4.42225  2.77519  2.73123  3.46354  2.40513  3.72494  3.29354  2.67741  2.69355  4.24690  2.90347  2.73739  3.18146  2.89801  2.37887  2.77519  2.98518  4.58477  3.61503
          0.01317  4.73202  5.45437  0.61958  0.77255  0.48576  0.95510
    170   3.06132  5.13659  3.49685  2.93084  2.55526  3.83445  3.92836  3.77374  2.56930  3.30965  4.20973  3.39417  4.22343  1.19908  2.22326  3.10776  3.27937  3.49686  5.38302  3.98611    210 q - - -
          2.68631  4.42238  2.77472  2.73136  3.46367  2.40526  3.72507  3.29367  2.67754  2.69368  4.24439  2.90360  2.73752  3.18159  2.89814  2.37870  2.77488  2.98531  4.58490  3.61516
          0.24373  1.53109        *  0.67942  0.70706  0.00000        *
//
