# Supplementary material for: T346Hunter: A Novel Web-Based Tool for the Prediction of Type III, Type IV and Type VI Secretion Systems in Bacterial Genomes
Source: PLoS One. 2015 Apr 13;10(4):e0119317. doi: 10.1371/journal.pone.0119317 (PMC4395097; doi:10.1371/journal.pone.0119317)
Supplement: S1 Data — (ZIP) [file pone.0119317.s009.zip › T346Hunter_profiles/flim.hmm]

HMMER3/f [3.1b1 | May 2013]
NAME  flim
LENG  332
ALPH  amino
RF    no
MM    no
CONS  yes
CS    no
MAP   yes
DATE  Wed Oct  2 17:13:12 2013
NSEQ  8
EFFN  1.855469
CKSUM 3212291639
STATS LOCAL MSV      -10.9518  0.70049
STATS LOCAL VITERBI  -11.9625  0.70049
STATS LOCAL FORWARD   -5.6916  0.70049
HMM          A        C        D        E        F        G        H        I        K        L        M        N        P        Q        R        S        T        V        W        Y   
            m->m     m->i     m->d     i->m     i->i     d->m     d->d
  COMPO   2.58904  4.52359  2.97231  2.52607  3.32165  3.03824  3.84022  2.71103  2.68462  2.35988  3.55065  3.10072  3.39521  2.99884  2.95315  2.66422  2.86679  2.52721  4.94490  3.67146
          2.68618  4.42225  2.77519  2.73123  3.46354  2.40513  3.72494  3.29354  2.67741  2.69355  4.24690  2.90347  2.73739  3.18146  2.89801  2.37887  2.77519  2.98518  4.58477  3.61503
          0.20656  4.57251  1.73562  0.61958  0.77255  0.00000        *
      1   3.46958  4.95045  4.65972  4.32387  3.55810  4.25655  4.94060  2.79249  4.05920  2.09858  0.65061  4.52878  4.74492  4.41875  4.19745  3.85754  3.79853  2.85385  5.44679  4.24461      1 M - - -
          2.68618  4.42225  2.77519  2.73123  3.46354  2.40513  3.72494  3.29354  2.67741  2.69355  4.24690  2.90347  2.73739  3.18146  2.89801  2.37887  2.77519  2.98518  4.58477  3.61503
          0.01870  4.38464  5.10699  0.61958  0.77255  0.75956  0.63087
      2   2.15203  4.88802  2.27671  2.58646  4.56821  2.47774  3.93192  4.02845  2.79438  3.59362  4.38376  3.07425  3.91162  3.08438  3.27668  1.49982  3.01360  3.56391  5.78249  4.42097      2 s - - -
          2.68618  4.42225  2.77519  2.73123  3.46354  2.40513  3.72494  3.29354  2.67741  2.69355  4.24690  2.90347  2.73739  3.18146  2.89801  2.37887  2.77519  2.98518  4.58477  3.61503
          0.01870  4.38464  5.10699  0.61958  0.77255  0.75956  0.63087
      3   2.87141  5.39380  1.84390  2.33576  4.72432  2.68474  3.77480  4.21791  1.74203  3.69892  4.47487  2.34106  3.93264  2.89890  3.11243  2.80577  3.12241  3.78447  5.83932  4.40050      3 k - - -
          2.68629  4.42236  2.77530  2.73104  3.46364  2.40499  3.72505  3.29365  2.67751  2.69365  4.24700  2.90317  2.73716  3.18157  2.89811  2.37873  2.77530  2.98529  4.58487  3.61514
          0.36166  1.21259  5.10699  0.54398  0.86853  0.75956  0.63087
      4   2.26210  4.22279  3.87316  3.30073  2.66499  3.70185  4.01609  2.26045  3.21858  2.42862  3.34693  3.59861  2.73064  3.47865  3.48087  2.46367  2.89541  2.16394  4.84512  3.63859      7 v - - -
          2.68618  4.42225  2.77519  2.73123  3.46354  2.40513  3.72494  3.29354  2.67741  2.69355  4.24690  2.90347  2.73739  3.18146  2.89801  2.37887  2.77519  2.98518  4.58477  3.61503
          0.01870  4.38464  5.10699  0.61958  0.77255  0.75956  0.63087
      5   3.78904  5.11577  5.01412  4.68484  3.42064  4.62999  5.18701  2.67605  4.45241  0.43037  3.33243  4.91502  4.99521  4.69060  4.53260  4.30958  4.06898  2.84072  5.45278  4.28538      8 L - - -
          2.68618  4.42225  2.77519  2.73123  3.46354  2.40513  3.72494  3.29354  2.67741  2.69355  4.24690  2.90347  2.73739  3.18146  2.89801  2.37887  2.77519  2.98518  4.58477  3.61503
          0.01870  4.38464  5.10699  0.61958  0.77255  0.75956  0.63087
      6   1.82634  4.36647  3.79933  3.56908  4.67902  3.13636  4.61171  4.08343  3.63533  3.80597  4.63069  3.61897  3.92660  3.90488  3.90828  0.78292  2.94810  3.46677  6.02593  4.83099      9 s - - -
          2.68618  4.42225  2.77519  2.73123  3.46354  2.40513  3.72494  3.29354  2.67741  2.69355  4.24690  2.90347  2.73739  3.18146  2.89801  2.37887  2.77519  2.98518  4.58477  3.61503
          0.01870  4.38464  5.10699  0.61958  0.77255  0.75956  0.63087
      7   3.42895  5.35891  3.37927  3.17577  4.59790  3.80224  4.32591  4.34703  2.96667  3.79132  4.83658  3.62810  4.38272  0.54186  3.22605  3.46990  3.74073  4.05212  5.78421  4.53311     10 Q - - -
          2.68618  4.42225  2.77519  2.73123  3.46354  2.40513  3.72494  3.29354  2.67741  2.69355  4.24690  2.90347  2.73739  3.18146  2.89801  2.37887  2.77519  2.98518  4.58477  3.61503
          0.01870  4.38464  5.10699  0.61958  0.77255  0.53953  0.87473
      8   2.35143  5.21324  2.10740  1.79001  4.52570  3.47626  3.71993  3.99485  2.49910  3.50612  3.08835  2.53189  3.90542  2.83427  2.99733  2.72855  2.99988  3.58698  5.66635  4.26198     11 e - - -
          2.68618  4.42225  2.77519  2.73123  3.46354  2.40513  3.72494  3.29354  2.67741  2.69355  4.24690  2.90347  2.73739  3.18146  2.89801  2.37887  2.77519  2.98518  4.58477  3.61503
          0.01699  4.47938  5.20172  0.61958  0.77255  0.63722  0.75239
      9   2.91452  5.44594  2.19276  1.32394  4.76274  3.47316  3.81624  4.25694  2.65546  3.74067  4.51714  2.93400  3.97187  2.37658  3.18048  2.84638  2.49842  3.82531  5.88538  4.44086     12 e - - -
          2.68618  4.42225  2.77519  2.73123  3.46354  2.40513  3.72494  3.29354  2.67741  2.69355  4.24690  2.90347  2.73739  3.18146  2.89801  2.37887  2.77519  2.98518  4.58477  3.61503
          0.01699  4.47938  5.20172  0.61958  0.77255  0.63722  0.75239
     10   3.48245  4.75805  5.25021  4.75873  2.41812  4.78469  5.01978  0.80276  4.62650  1.99612  3.37692  4.87409  5.03025  4.73325  4.70748  4.17743  3.72772  2.13354  5.26892  3.91388     13 i - - -
          2.68618  4.42225  2.77519  2.73123  3.46354  2.40513  3.72494  3.29354  2.67741  2.69355  4.24690  2.90347  2.73739  3.18146  2.89801  2.37887  2.77519  2.98518  4.58477  3.61503
          0.01699  4.47938  5.20172  0.61958  0.77255  0.63722  0.75239
     11   3.11259  5.43988  0.79805  2.51194  4.97924  3.46797  4.14867  4.41795  3.18919  4.03208  4.91479  3.06739  4.12533  3.33523  3.75517  3.07151  2.40161  3.98878  6.21463  4.76479     14 d - - -
          2.68618  4.42225  2.77519  2.73123  3.46354  2.40513  3.72494  3.29354  2.67741  2.69355  4.24690  2.90347  2.73739  3.18146  2.89801  2.37887  2.77519  2.98518  4.58477  3.61503
          0.01699  4.47938  5.20172  0.61958  0.77255  0.63722  0.75239
     12   1.20400  4.38250  3.97096  3.54259  4.20063  3.32653  4.45188  3.41756  3.50032  3.25797  4.14367  3.67193  4.02093  3.77835  3.79304  1.73227  2.97232  2.05967  5.62968  4.42736     15 a - - -
          2.68618  4.42225  2.77519  2.73123  3.46354  2.40513  3.72494  3.29354  2.67741  2.69355  4.24690  2.90347  2.73739  3.18146  2.89801  2.37887  2.77519  2.98518  4.58477  3.61503
          0.01699  4.47938  5.20172  0.61958  0.77255  0.63722  0.75239
     13   3.18883  4.70766  4.56044  4.11793  3.49407  4.18178  4.78536  2.56273  3.91068  0.74576  3.36337  4.32343  4.62795  4.21091  4.08442  3.59329  2.47279  2.56118  5.38770  4.22881     16 l - - -
          2.68618  4.42225  2.77519  2.73123  3.46354  2.40513  3.72494  3.29354  2.67741  2.69355  4.24690  2.90347  2.73739  3.18146  2.89801  2.37887  2.77519  2.98518  4.58477  3.61503
          0.01699  4.47938  5.20172  0.61958  0.77255  0.63722  0.75239
     14   3.47494  4.75117  5.35066  4.77304  2.42951  4.78954  5.10761  1.89297  4.63024  0.91118  3.10216  4.91210  4.96626  4.64140  4.64755  4.14371  3.69487  1.93703  5.33279  4.25897     17 l - - -
          2.68618  4.42225  2.77519  2.73123  3.46354  2.40513  3.72494  3.29354  2.67741  2.69355  4.24690  2.90347  2.73739  3.18146  2.89801  2.37887  2.77519  2.98518  4.58477  3.61503
          0.01699  4.47938  5.20172  0.61958  0.77255  0.63722  0.75239
     15   2.35104  5.19515  2.87390  2.11586  4.52895  2.23193  3.71806  3.99874  2.16274  3.50601  4.26882  2.48050  3.90335  2.83096  2.97236  2.37585  2.99188  3.58606  5.66161  4.26200     18 e - - -
          2.68618  4.42225  2.77519  2.73123  3.46354  2.40513  3.72494  3.29354  2.67741  2.69355  4.24690  2.90347  2.73739  3.18146  2.89801  2.37887  2.77519  2.98518  4.58477  3.61503
          0.01699  4.47938  5.20172  0.61958  0.77255  0.63722  0.75239
     16   2.38058  5.19699  2.21375  2.42759  4.57523  2.27734  3.77112  4.04795  2.56959  3.56191  4.33159  2.97337  3.92344  2.40135  3.07007  2.01171  3.03358  3.62731  5.72345  4.31916     19 s - - -
          2.68618  4.42225  2.77519  2.73123  3.46354  2.40513  3.72494  3.29354  2.67741  2.69355  4.24690  2.90347  2.73739  3.18146  2.89801  2.37887  2.77519  2.98518  4.58477  3.61503
          0.01699  4.47938  5.20172  0.61958  0.77255  0.63722  0.75239
     17   1.65808  4.68335  2.56703  2.75594  3.98790  2.71897  3.90912  2.26927  2.80752  3.02910  3.89145  3.22306  3.99022  3.12446  3.23651  2.81527  2.97649  3.02618  5.35105  4.06365     20 a - - -
          2.68618  4.42225  2.77519  2.73123  3.46354  2.40513  3.72494  3.29354  2.67741  2.69355  4.24690  2.90347  2.73739  3.18146  2.89801  2.37887  2.77519  2.98518  4.58477  3.61503
          0.01699  4.47938  5.20172  0.61958  0.77255  0.63722  0.75239
     18   2.75450  5.22878  2.28533  2.39948  4.56549  3.47257  3.71071  4.04305  1.91577  3.53708  4.29270  2.48517  3.89905  2.81968  2.96735  2.08074  2.50786  3.61932  5.68203  4.27388     21 k - - -
          2.68618  4.42225  2.77519  2.73123  3.46354  2.40513  3.72494  3.29354  2.67741  2.69355  4.24690  2.90347  2.73739  3.18146  2.89801  2.37887  2.77519  2.98518  4.58477  3.61503
          0.01699  4.47938  5.20172  0.61958  0.77255  0.63722  0.75239
     19   1.83699  4.87697  3.08553  2.19794  4.38070  2.66331  3.85526  3.81791  2.66522  3.39947  4.19399  3.10591  3.92310  3.00116  3.12970  1.96042  2.48152  3.41727  5.61076  4.26810     22 a - - -
          2.68618  4.42225  2.77519  2.73123  3.46354  2.40513  3.72494  3.29354  2.67741  2.69355  4.24690  2.90347  2.73739  3.18146  2.89801  2.37887  2.77519  2.98518  4.58477  3.61503
          0.01699  4.47938  5.20172  0.61958  0.77255  0.63722  0.75239
     20   2.68775  4.93164  3.05966  2.09669  4.25273  2.86548  3.74937  3.68119  2.54097  3.26540  4.06440  3.04721  2.98369  2.88942  3.00977  2.06065  2.48206  2.70430  5.48718  4.13975     23 s - - -
          2.68618  4.42225  2.77519  2.73123  3.46354  2.40513  3.72494  3.29354  2.67741  2.69355  4.24690  2.90347  2.73739  3.18146  2.89801  2.37887  2.77519  2.98518  4.58477  3.61503
          0.09971  4.47938  2.48224  0.61958  0.77255  0.63722  0.75239
     21   2.03534  5.17580  2.98579  1.79297  4.51457  3.51573  3.69128  3.95950  2.04104  3.46153  4.23909  3.00117  3.92087  2.80609  2.33083  2.75713  3.00757  3.56663  5.60313  4.24521     24 e - - -
          2.68618  4.42225  2.77519  2.73123  3.46354  2.40513  3.72494  3.29354  2.67741  2.69355  4.24690  2.90347  2.73739  3.18146  2.89801  2.37887  2.77519  2.98518  4.58477  3.61503
          0.01844  4.39811  5.12046  0.61958  0.77255  0.55101  0.85889
     22   2.77894  5.25737  2.37365  2.12377  4.58170  3.47339  3.72668  4.05980  2.50533  3.55660  4.31698  2.94579  3.91041  1.98652  3.00561  2.33371  2.16805  3.63946  5.70559  4.29287     25 q - - -
          2.68618  4.42225  2.77519  2.73123  3.46354  2.40513  3.72494  3.29354  2.67741  2.69355  4.24690  2.90347  2.73739  3.18146  2.89801  2.37887  2.77519  2.98518  4.58477  3.61503
          0.01699  4.47938  5.20172  0.61958  0.77255  0.63722  0.75239
     23   2.34051  4.86126  3.10986  1.91893  4.09037  3.53135  2.95131  3.50073  2.54584  2.62291  3.12039  3.07204  3.02985  2.89756  3.00197  2.74005  2.92765  3.18788  5.37052  4.04388     26 e - - -
          2.68618  4.42225  2.77519  2.73123  3.46354  2.40513  3.72494  3.29354  2.67741  2.69355  4.24690  2.90347  2.73739  3.18146  2.89801  2.37887  2.77519  2.98518  4.58477  3.61503
          0.01699  4.47938  5.20172  0.61958  0.77255  0.63722  0.75239
     24   2.07486  5.03204  2.57446  2.16676  4.32578  3.48992  3.71811  3.76545  2.49918  3.32658  4.11341  3.00180  2.99222  2.84609  2.97945  2.34707  2.94748  2.58861  5.52834  4.16107     27 a - - -
          2.68618  4.42225  2.77519  2.73123  3.46354  2.40513  3.72494  3.29354  2.67741  2.69355  4.24690  2.90347  2.73739  3.18146  2.89801  2.37887  2.77519  2.98518  4.58477  3.61503
          0.01699  4.47938  5.20172  0.61958  0.77255  0.63722  0.75239
     25   2.39429  5.04624  3.01618  2.17608  4.33285  3.49834  3.69150  3.77589  2.44615  2.75515  4.10546  2.99598  2.81450  2.43059  2.50079  2.69781  2.50546  3.40548  5.51591  4.14865     28 e - - -
          2.68618  4.42225  2.77519  2.73123  3.46354  2.40513  3.72494  3.29354  2.67741  2.69355  4.24690  2.90347  2.73739  3.18146  2.89801  2.37887  2.77519  2.98518  4.58477  3.61503
          0.01699  4.47938  5.20172  0.61958  0.77255  0.63722  0.75239
     26   2.35137  5.17673  2.50313  2.16202  4.50443  3.47195  3.67748  3.97825  2.14696  3.47654  4.22782  2.94777  3.01387  2.78254  2.91981  2.33407  2.37820  3.55920  5.62422  4.22234     29 k - - -
          2.68618  4.42225  2.77519  2.73123  3.46354  2.40513  3.72494  3.29354  2.67741  2.69355  4.24690  2.90347  2.73739  3.18146  2.89801  2.37887  2.77519  2.98518  4.58477  3.61503
          0.34120  4.47938  1.28105  0.61958  0.77255  0.63722  0.75239
     27   2.73329  5.02860  2.58730  1.64080  4.52101  2.17826  3.80066  3.98263  2.67269  3.53830  4.35091  2.89923  3.86085  2.95673  3.16297  2.11856  3.03747  3.56364  5.72535  4.33483     30 e - - -
          2.68618  4.42225  2.77519  2.73123  3.46354  2.40513  3.72494  3.29354  2.67741  2.69355  4.24690  2.90347  2.73739  3.18146  2.89801  2.37887  2.77519  2.98518  4.58477  3.61503
          0.02342  4.16159  4.88394  0.61958  0.77255  0.96796  0.47780
     28   2.52580  4.31368  3.51166  2.99839  3.64025  2.32376  3.94862  2.92664  2.94972  2.23359  3.60042  3.34743  3.92130  3.26410  3.29326  2.20467  2.83393  2.15352  5.08264  3.84498     31 v - - -
          2.68618  4.42225  2.77519  2.73123  3.46354  2.40513  3.72494  3.29354  2.67741  2.69355  4.24690  2.90347  2.73739  3.18146  2.89801  2.37887  2.77519  2.98518  4.58477  3.61503
          0.02342  4.16159  4.88394  0.61958  0.77255  0.96796  0.47780
     29   2.04767  4.59370  3.18412  2.65886  3.87357  3.44818  3.75796  3.23390  2.20853  2.37271  3.76901  3.12097  3.88416  2.96474  2.96744  2.24522  2.86695  2.94878  5.21213  3.93213     32 a - - -
          2.68618  4.42225  2.77519  2.73123  3.46354  2.40513  3.72494  3.29354  2.67741  2.69355  4.24690  2.90347  2.73739  3.18146  2.89801  2.37887  2.77519  2.98518  4.58477  3.61503
          0.02342  4.16159  4.88394  0.61958  0.77255  0.96796  0.47780
     30   2.61466  4.74644  2.93187  2.59520  4.37789  1.76086  3.84900  3.81172  2.11334  3.40028  4.22022  3.05505  3.85600  3.01871  3.01067  2.09071  2.94993  3.39359  5.59598  4.28274     33 g - - -
          2.68565  4.42264  2.77458  2.73085  3.46393  2.40552  3.72534  3.29334  2.67780  2.69394  4.24729  2.90346  2.73745  3.18034  2.89840  2.37878  2.77523  2.98514  4.58516  3.61542
          0.80967  0.86428  2.01260  1.56585  0.23434  0.74769  0.64143
     31   2.93191  5.24271  2.47984  1.11940  4.70816  2.24737  3.90026  4.19312  2.81669  3.74291  4.59583  2.91961  3.94258  3.07483  3.30834  2.89221  3.24060  3.77991  5.87326  4.49090     41 e - - -
          2.68618  4.42225  2.77519  2.73123  3.46354  2.40513  3.72494  3.29354  2.67741  2.69355  4.24690  2.90347  2.73739  3.18146  2.89801  2.37887  2.77519  2.98518  4.58477  3.61503
          0.02346  4.15986  4.88220  0.61958  0.77255  0.96927  0.47701
     32   2.13363  4.90334  3.15129  2.71172  4.41958  3.46706  3.79585  3.74397  1.25620  3.35741  4.22609  3.15440  3.96352  2.95506  2.62247  2.84905  3.07929  3.39846  5.54197  4.28170     42 k - - -
          2.68618  4.42225  2.77519  2.73123  3.46354  2.40513  3.72494  3.29354  2.67741  2.69355  4.24690  2.90347  2.73739  3.18146  2.89801  2.37887  2.77519  2.98518  4.58477  3.61503
          0.02346  4.15986  4.88220  0.61958  0.77255  0.55342  0.85562
     33   2.74409  5.18550  2.38018  1.60325  4.49556  3.45577  3.69376  3.95977  2.13620  3.47277  2.99358  2.93210  3.88401  2.80940  2.94727  2.71110  2.98009  3.55685  5.63372  4.23511     43 e - - -
          2.68618  4.42225  2.77519  2.73123  3.46354  2.40513  3.72494  3.29354  2.67741  2.69355  4.24690  2.90347  2.73739  3.18146  2.89801  2.37887  2.77519  2.98518  4.58477  3.61503
          0.01857  4.39148  5.11383  0.61958  0.77255  0.34950  1.22092
     34   2.38838  5.14793  3.03173  2.47321  4.46031  3.52583  3.70835  3.04731  1.89947  3.43493  4.20024  2.54192  3.91749  2.44622  2.49860  2.37153  2.97080  3.52148  5.59744  4.21883     44 k - - -
          2.68618  4.42225  2.77519  2.73123  3.46354  2.40513  3.72494  3.29354  2.67741  2.69355  4.24690  2.90347  2.73739  3.18146  2.89801  2.37887  2.77519  2.98518  4.58477  3.61503
          0.01547  4.57251  5.29486  0.61958  0.77255  0.48576  0.95510
     35   2.87804  5.41667  2.00418  2.08653  4.75112  3.51225  3.79196  4.24566  1.74692  3.71421  4.47087  2.45837  3.97202  2.26948  3.08052  2.81814  3.11934  3.80369  5.84244  4.41045     45 k - - -
          2.68618  4.42225  2.77519  2.73123  3.46354  2.40513  3.72494  3.29354  2.67741  2.69355  4.24690  2.90347  2.73739  3.18146  2.89801  2.37887  2.77519  2.98518  4.58477  3.61503
          0.01547  4.57251  5.29486  0.61958  0.77255  0.48576  0.95510
     36   2.21839  4.34389  3.82934  2.65933  3.47240  3.77319  4.05260  2.34626  3.19003  2.53585  2.72841  3.60177  3.05786  3.46761  3.48709  3.03631  2.97233  1.78545  4.95679  3.74219     46 v - - -
          2.68618  4.42225  2.77519  2.73123  3.46354  2.40513  3.72494  3.29354  2.67741  2.69355  4.24690  2.90347  2.73739  3.18146  2.89801  2.37887  2.77519  2.98518  4.58477  3.61503
          0.01547  4.57251  5.29486  0.61958  0.77255  0.48576  0.95510
     37   3.43603  5.60729  3.91567  3.12829  5.16423  4.02920  3.86386  4.46358  1.01653  3.81379  4.67235  3.51265  4.35801  2.13719  1.60825  3.39957  3.56661  4.12695  5.78929  4.66026     47 k - - -
          2.68618  4.42225  2.77519  2.73123  3.46354  2.40513  3.72494  3.29354  2.67741  2.69355  4.24690  2.90347  2.73739  3.18146  2.89801  2.37887  2.77519  2.98518  4.58477  3.61503
          0.01547  4.57251  5.29486  0.61958  0.77255  0.48576  0.95510
     38   2.78593  4.63018  3.43309  2.41359  3.80864  3.68799  3.97113  3.04288  2.88821  2.37077  3.73458  3.36980  1.81621  3.22943  3.27350  2.95176  3.02954  2.11249  5.23700  3.97670     48 p - - -
          2.68618  4.42225  2.77519  2.73123  3.46354  2.40513  3.72494  3.29354  2.67741  2.69355  4.24690  2.90347  2.73739  3.18146  2.89801  2.37887  2.77519  2.98518  4.58477  3.61503
          0.01547  4.57251  5.29486  0.61958  0.77255  0.48576  0.95510
     39   4.52778  5.53607  5.36010  5.23960  1.72576  5.05415  3.79967  4.11574  5.03818  3.29878  4.66148  4.63357  5.33032  4.78338  4.90491  4.46979  4.73527  4.07318  3.88437  0.49247     49 Y - - -
          2.68618  4.42225  2.77519  2.73123  3.46354  2.40513  3.72494  3.29354  2.67741  2.69355  4.24690  2.90347  2.73739  3.18146  2.89801  2.37887  2.77519  2.98518  4.58477  3.61503
          0.01547  4.57251  5.29486  0.61958  0.77255  0.48576  0.95510
     40   3.39827  6.02280  0.84342  2.42242  5.33878  3.54202  4.19400  4.95569  3.32657  4.42104  5.31281  1.67898  4.22170  3.37930  3.99161  3.25284  3.72115  4.48023  6.52892  4.96017     50 d - - -
          2.68618  4.42225  2.77519  2.73123  3.46354  2.40513  3.72494  3.29354  2.67741  2.69355  4.24690  2.90347  2.73739  3.18146  2.89801  2.37887  2.77519  2.98518  4.58477  3.61503
          0.01547  4.57251  5.29486  0.61958  0.77255  0.48576  0.95510
     41   3.61380  4.97791  4.72899  4.33268  0.80168  4.48097  3.89351  3.47518  4.20587  2.94599  4.08579  4.26829  2.72244  4.28116  4.30992  3.82624  3.85063  3.34027  4.10433  1.91914     51 f - - -
          2.68618  4.42225  2.77519  2.73123  3.46354  2.40513  3.72494  3.29354  2.67741  2.69355  4.24690  2.90347  2.73739  3.18146  2.89801  2.37887  2.77519  2.98518  4.58477  3.61503
          0.01547  4.57251  5.29486  0.61958  0.77255  0.48576  0.95510
     42   2.81365  5.24726  3.04238  2.50938  4.60722  2.78565  3.73577  4.06611  1.65644  3.55072  4.31342  2.20713  3.96038  2.84328  2.41082  2.37998  3.04218  3.65245  5.67907  4.30782     52 k - - -
          2.68618  4.42225  2.77519  2.73123  3.46354  2.40513  3.72494  3.29354  2.67741  2.69355  4.24690  2.90347  2.73739  3.18146  2.89801  2.37887  2.77519  2.98518  4.58477  3.61503
          0.01547  4.57251  5.29486  0.61958  0.77255  0.48576  0.95510
     43   3.30962  5.43719  3.80503  3.08429  4.94080  3.94756  3.88020  4.26376  1.78823  3.69755  4.55635  3.47985  4.30821  3.00933  0.95147  3.30596  2.55211  3.93462  5.73839  4.57886     53 r - - -
          2.68618  4.42225  2.77519  2.73123  3.46354  2.40513  3.72494  3.29354  2.67741  2.69355  4.24690  2.90347  2.73739  3.18146  2.89801  2.37887  2.77519  2.98518  4.58477  3.61503
          0.01547  4.57251  5.29486  0.61958  0.77255  0.48576  0.95510
     44   2.05825  4.76720  3.29235  2.78751  4.05730  3.57975  3.91348  3.43510  2.74025  2.51842  3.94952  3.25487  1.76086  2.53439  3.14452  2.85396  3.02101  3.14467  5.39635  4.10805     54 p - - -
          2.68618  4.42225  2.77519  2.73123  3.46354  2.40513  3.72494  3.29354  2.67741  2.69355  4.24690  2.90347  2.73739  3.18146  2.89801  2.37887  2.77519  2.98518  4.58477  3.61503
          0.01547  4.57251  5.29486  0.61958  0.77255  0.48576  0.95510
     45   2.74154  5.23209  2.53664  2.15319  4.56802  2.85713  3.69911  4.04776  2.43870  2.94166  4.27672  2.54510  3.90280  2.40532  2.12229  2.70560  2.97344  3.61813  5.66822  4.26207     55 r - - -
          2.68618  4.42225  2.77519  2.73123  3.46354  2.40513  3.72494  3.29354  2.67741  2.69355  4.24690  2.90347  2.73739  3.18146  2.89801  2.37887  2.77519  2.98518  4.58477  3.61503
          0.01547  4.57251  5.29486  0.61958  0.77255  0.48576  0.95510
     46   2.91565  5.24026  3.26025  2.65669  4.59000  3.66761  3.76145  4.00772  1.60578  2.55190  4.29850  3.15837  4.04379  2.40741  2.01003  2.39183  3.12524  3.63790  5.63087  4.32282     56 k - - -
          2.68618  4.42225  2.77519  2.73123  3.46354  2.40513  3.72494  3.29354  2.67741  2.69355  4.24690  2.90347  2.73739  3.18146  2.89801  2.37887  2.77519  2.98518  4.58477  3.61503
          0.01547  4.57251  5.29486  0.61958  0.77255  0.48576  0.95510
     47   2.98606  4.34579  4.83527  4.24545  1.76137  4.16637  4.40707  1.82276  4.06136  1.83587  3.25585  4.27706  4.49420  4.17617  4.09673  3.48352  3.21575  2.03473  4.82542  2.64033     57 f - - -
          2.68618  4.42225  2.77519  2.73123  3.46354  2.40513  3.72494  3.29354  2.67741  2.69355  4.24690  2.90347  2.73739  3.18146  2.89801  2.37887  2.77519  2.98518  4.58477  3.61503
          0.01547  4.57251  5.29486  0.61958  0.77255  0.48576  0.95510
     48   2.75941  4.94313  3.10951  2.64050  4.31398  3.52461  3.86209  3.73837  2.65532  3.33828  4.15253  2.55739  3.98529  2.48178  3.09908  1.40987  3.02888  2.67764  5.56455  4.23006     58 s - - -
          2.68618  4.42225  2.77519  2.73123  3.46354  2.40513  3.72494  3.29354  2.67741  2.69355  4.24690  2.90347  2.73739  3.18146  2.89801  2.37887  2.77519  2.98518  4.58477  3.61503
          0.01547  4.57251  5.29486  0.61958  0.77255  0.48576  0.95510
     49   3.46709  5.62083  3.97170  3.16134  5.18928  4.05156  3.86881  4.47876  1.32447  3.82301  4.68641  3.53561  4.37589  2.13236  1.19290  3.43074  3.59128  4.14684  5.79241  4.67491     59 r - - -
          2.68618  4.42225  2.77519  2.73123  3.46354  2.40513  3.72494  3.29354  2.67741  2.69355  4.24690  2.90347  2.73739  3.18146  2.89801  2.37887  2.77519  2.98518  4.58477  3.61503
          0.01547  4.57251  5.29486  0.61958  0.77255  0.48576  0.95510
     50   2.38548  5.31589  2.40187  1.48125  4.65776  2.73942  3.80504  4.13641  2.61112  3.63947  4.40771  2.98891  3.96829  2.92399  3.12076  2.80748  2.37003  3.71450  5.79452  4.37665     60 e - - -
          2.68618  4.42225  2.77519  2.73123  3.46354  2.40513  3.72494  3.29354  2.67741  2.69355  4.24690  2.90347  2.73739  3.18146  2.89801  2.37887  2.77519  2.98518  4.58477  3.61503
          0.01547  4.57251  5.29486  0.61958  0.77255  0.48576  0.95510
     51   2.82528  5.25867  3.02697  2.50652  4.60038  2.81944  2.90502  4.06033  2.40876  3.54776  4.31373  2.51048  3.96579  1.66016  2.40659  2.79406  3.05152  3.65230  5.67787  4.30594     61 q - - -
          2.68618  4.42225  2.77519  2.73123  3.46354  2.40513  3.72494  3.29354  2.67741  2.69355  4.24690  2.90347  2.73739  3.18146  2.89801  2.37887  2.77519  2.98518  4.58477  3.61503
          0.01547  4.57251  5.29486  0.61958  0.77255  0.48576  0.95510
     52   2.88261  4.30262  4.49187  3.90297  2.62194  4.03460  4.35078  2.16400  2.59487  1.50727  3.28778  4.06609  4.38014  3.95196  3.89337  3.33528  3.11424  1.78510  4.93783  3.76159     62 l - - -
          2.68618  4.42225  2.77519  2.73123  3.46354  2.40513  3.72494  3.29354  2.67741  2.69355  4.24690  2.90347  2.73739  3.18146  2.89801  2.37887  2.77519  2.98518  4.58477  3.61503
          0.01547  4.57251  5.29486  0.61958  0.77255  0.48576  0.95510
     53   3.12342  5.33053  3.50895  2.88928  4.76567  3.80718  3.84965  4.14313  2.24129  3.61282  4.44789  3.33789  4.19278  1.99567  1.19284  3.12010  2.50849  3.79459  5.70148  4.47015     63 r - - -
          2.68618  4.42225  2.77519  2.73123  3.46354  2.40513  3.72494  3.29354  2.67741  2.69355  4.24690  2.90347  2.73739  3.18146  2.89801  2.37887  2.77519  2.98518  4.58477  3.61503
          0.01547  4.57251  5.29486  0.61958  0.77255  0.48576  0.95510
     54   2.22379  2.92595  3.88059  3.33465  3.64937  2.72626  4.14991  2.26954  3.26967  2.73222  3.62917  3.61670  4.09886  3.54425  3.56707  2.08523  2.06629  2.74974  5.11305  3.90181     64 t - - -
          2.68618  4.42225  2.77519  2.73123  3.46354  2.40513  3.72494  3.29354  2.67741  2.69355  4.24690  2.90347  2.73739  3.18146  2.89801  2.37887  2.77519  2.98518  4.58477  3.61503
          0.01547  4.57251  5.29486  0.61958  0.77255  0.48576  0.95510
     55   3.69611  4.93062  5.58381  5.03593  3.46952  5.10939  5.50745  1.85726  4.90987  0.70947  3.22318  5.23433  5.22847  4.92308  4.94879  4.49959  3.92198  1.88474  5.64269  4.61748     65 l - - -
          2.68618  4.42225  2.77519  2.73123  3.46354  2.40513  3.72494  3.29354  2.67741  2.69355  4.24690  2.90347  2.73739  3.18146  2.89801  2.37887  2.77519  2.98518  4.58477  3.61503
          0.01547  4.57251  5.29486  0.61958  0.77255  0.48576  0.95510
     56   2.79136  5.24747  2.89314  1.90502  4.57288  3.51026  2.91938  4.04579  2.51498  3.54921  4.31061  2.06968  3.93683  2.86071  3.00661  2.08744  2.59521  3.63160  5.70180  4.29837     66 e - - -
          2.68618  4.42225  2.77519  2.73123  3.46354  2.40513  3.72494  3.29354  2.67741  2.69355  4.24690  2.90347  2.73739  3.18146  2.89801  2.37887  2.77519  2.98518  4.58477  3.61503
          0.01547  4.57251  5.29486  0.61958  0.77255  0.48576  0.95510
     57   2.72378  4.41258  3.65509  3.08596  2.78973  3.71567  3.97366  2.15563  3.02617  2.61738  3.51658  3.47577  4.09442  2.54518  2.80315  2.19424  2.95578  2.31147  4.99830  3.76918     67 i - - -
          2.68618  4.42225  2.77519  2.73123  3.46354  2.40513  3.72494  3.29354  2.67741  2.69355  4.24690  2.90347  2.73739  3.18146  2.89801  2.37887  2.77519  2.98518  4.58477  3.61503
          0.01547  4.57251  5.29486  0.61958  0.77255  0.48576  0.95510
     58   2.43774  4.40954  4.93631  4.35028  2.60570  4.30796  4.66796  1.72577  4.18638  1.40396  3.30579  4.42887  4.62056  4.32134  4.24515  3.63352  3.30118  1.76804  5.12334  3.96935     68 l - - -
          2.68618  4.42225  2.77519  2.73123  3.46354  2.40513  3.72494  3.29354  2.67741  2.69355  4.24690  2.90347  2.73739  3.18146  2.89801  2.37887  2.77519  2.98518  4.58477  3.61503
          0.01547  4.57251  5.29486  0.61958  0.77255  0.48576  0.95510
     59   3.01830  4.74196  3.77148  3.23378  2.37406  3.92757  1.87199  3.27902  3.18277  2.31353  3.85258  2.21290  4.29829  3.46907  3.53043  3.17984  3.24738  3.06070  4.53905  2.37877     69 h - - -
          2.68618  4.42225  2.77519  2.73123  3.46354  2.40513  3.72494  3.29354  2.67741  2.69355  4.24690  2.90347  2.73739  3.18146  2.89801  2.37887  2.77519  2.98518  4.58477  3.61503
          0.01547  4.57251  5.29486  0.61958  0.77255  0.48576  0.95510
     60   2.36909  5.75215  1.76460  1.05226  5.06937  3.52048  4.01416  4.58317  2.98312  4.06631  4.88466  2.98032  4.11156  3.16431  3.56834  3.05895  3.44342  4.13856  6.21892  4.71801     70 e - - -
          2.68618  4.42225  2.77519  2.73123  3.46354  2.40513  3.72494  3.29354  2.67741  2.69355  4.24690  2.90347  2.73739  3.18146  2.89801  2.37887  2.77519  2.98518  4.58477  3.61503
          0.01547  4.57251  5.29486  0.61958  0.77255  0.48576  0.95510
     61   2.38828  5.14743  3.00826  2.16521  4.45923  3.51186  3.70181  3.92027  2.17558  2.83367  4.19831  2.61667  3.90497  2.81104  2.51865  2.25910  2.54363  3.52033  5.60028  4.21338     71 e - - -
          2.68618  4.42225  2.77519  2.73123  3.46354  2.40513  3.72494  3.29354  2.67741  2.69355  4.24690  2.90347  2.73739  3.18146  2.89801  2.37887  2.77519  2.98518  4.58477  3.61503
          0.01547  4.57251  5.29486  0.61958  0.77255  0.48576  0.95510
     62   4.39611  5.44979  5.39342  5.23159  0.52017  5.00011  3.85930  3.93102  5.00544  3.11546  4.46971  4.65962  5.28393  4.78279  4.87433  4.43276  4.60901  3.91615  2.44607  2.20577     72 F - - -
          2.68618  4.42225  2.77519  2.73123  3.46354  2.40513  3.72494  3.29354  2.67741  2.69355  4.24690  2.90347  2.73739  3.18146  2.89801  2.37887  2.77519  2.98518  4.58477  3.61503
          0.01547  4.57251  5.29486  0.61958  0.77255  0.48576  0.95510
     63   1.03514  2.08269  4.54310  4.11526  4.03994  3.50695  4.72889  2.96683  3.99231  3.02469  3.99624  4.02370  4.20138  4.21026  4.15371  2.94086  3.08308  2.10474  5.57568  4.40239     73 a - - -
          2.68618  4.42225  2.77519  2.73123  3.46354  2.40513  3.72494  3.29354  2.67741  2.69355  4.24690  2.90347  2.73739  3.18146  2.89801  2.37887  2.77519  2.98518  4.58477  3.61503
          0.01547  4.57251  5.29486  0.61958  0.77255  0.48576  0.95510
     64   3.64382  5.66906  4.25277  3.36253  5.28467  4.15952  3.92870  4.54770  1.42927  3.87808  4.77654  3.67731  4.48195  3.05626  0.81662  3.61775  3.74465  4.24403  5.81904  4.75752     74 r - - -
          2.68618  4.42225  2.77519  2.73123  3.46354  2.40513  3.72494  3.29354  2.67741  2.69355  4.24690  2.90347  2.73739  3.18146  2.89801  2.37887  2.77519  2.98518  4.58477  3.61503
          0.01547  4.57251  5.29486  0.61958  0.77255  0.48576  0.95510
     65   2.72236  5.10107  2.45101  2.46925  4.39466  3.51661  2.96695  3.03204  2.17566  2.86716  4.15564  2.57651  3.90917  2.45544  2.94820  2.71175  2.95351  3.46420  5.56453  3.18243     75 k - - -
          2.68618  4.42225  2.77519  2.73123  3.46354  2.40513  3.72494  3.29354  2.67741  2.69355  4.24690  2.90347  2.73739  3.18146  2.89801  2.37887  2.77519  2.98518  4.58477  3.61503
          0.01547  4.57251  5.29486  0.61958  0.77255  0.48576  0.95510
     66   3.00173  4.40081  4.61378  4.05085  1.74274  4.11266  4.19571  2.71546  3.89168  1.44064  3.36849  4.12804  4.45561  4.03794  3.98687  3.42104  2.52588  2.59793  4.60920  2.45963     76 l - - -
          2.68618  4.42225  2.77519  2.73123  3.46354  2.40513  3.72494  3.29354  2.67741  2.69355  4.24690  2.90347  2.73739  3.18146  2.89801  2.37887  2.77519  2.98518  4.58477  3.61503
          0.01547  4.57251  5.29486  0.61958  0.77255  0.48576  0.95510
     67   2.77119  5.10294  3.10244  2.55041  4.45362  2.82791  3.75537  3.89439  2.13345  3.42851  4.20973  3.07150  3.95500  2.87628  2.14515  2.24856  1.99678  3.51101  5.59965  4.24629     77 t - - -
          2.68618  4.42225  2.77519  2.73123  3.46354  2.40513  3.72494  3.29354  2.67741  2.69355  4.24690  2.90347  2.73739  3.18146  2.89801  2.37887  2.77519  2.98518  4.58477  3.61503
          0.01547  4.57251  5.29486  0.61958  0.77255  0.48576  0.95510
     68   2.72802  4.49680  3.52907  2.50626  3.64633  3.68766  3.93677  2.51463  2.92591  2.70783  2.85545  2.72216  4.06940  3.23860  3.29861  2.92785  1.99076  2.24082  5.07992  3.83582     78 t - - -
          2.68618  4.42225  2.77519  2.73123  3.46354  2.40513  3.72494  3.29354  2.67741  2.69355  4.24690  2.90347  2.73739  3.18146  2.89801  2.37887  2.77519  2.98518  4.58477  3.61503
          0.01547  4.57251  5.29486  0.61958  0.77255  0.48576  0.95510
     69   2.72921  4.96896  3.08251  2.23763  4.21644  2.86715  3.05174  3.64266  2.54307  3.23311  4.03829  2.60056  3.93855  2.89384  3.01109  2.39638  2.96130  2.74685  5.46294  2.46526     79 e - - -
          2.68618  4.42225  2.77519  2.73123  3.46354  2.40513  3.72494  3.29354  2.67741  2.69355  4.24690  2.90347  2.73739  3.18146  2.89801  2.37887  2.77519  2.98518  4.58477  3.61503
          0.01547  4.57251  5.29486  0.61958  0.77255  0.48576  0.95510
     70   3.77351  5.00740  5.64635  5.07526  2.50704  5.12213  5.36103  1.63810  4.93694  0.74508  3.09158  5.24503  5.20149  4.85308  4.91222  4.49942  3.98197  2.60383  5.43744  4.36680     80 l - - -
          2.68618  4.42225  2.77519  2.73123  3.46354  2.40513  3.72494  3.29354  2.67741  2.69355  4.24690  2.90347  2.73739  3.18146  2.89801  2.37887  2.77519  2.98518  4.58477  3.61503
          0.01547  4.57251  5.29486  0.61958  0.77255  0.48576  0.95510
     71   2.71687  4.53503  3.47239  2.91054  2.90161  2.88657  3.91347  2.54351  2.87283  2.76866  3.64797  3.34764  4.04495  3.19298  2.67942  1.87848  2.50211  2.82846  5.11761  3.86543     81 s - - -
          2.68618  4.42225  2.77519  2.73123  3.46354  2.40513  3.72494  3.29354  2.67741  2.69355  4.24690  2.90347  2.73739  3.18146  2.89801  2.37887  2.77519  2.98518  4.58477  3.61503
          0.01547  4.57251  5.29486  0.61958  0.77255  0.48576  0.95510
     72   1.57443  4.72171  3.29086  2.76684  4.02956  3.54556  3.89773  3.42847  2.76374  3.08174  3.92587  2.62056  3.99479  3.09924  3.19280  2.37219  2.47425  3.12464  5.36975  2.94791     82 a - - -
          2.68618  4.42225  2.77519  2.73123  3.46354  2.40513  3.72494  3.29354  2.67741  2.69355  4.24690  2.90347  2.73739  3.18146  2.89801  2.37887  2.77519  2.98518  4.58477  3.61503
          0.01547  4.57251  5.29486  0.61958  0.77255  0.48576  0.95510
     73   2.74017  4.83034  3.20185  2.03720  4.03481  3.58956  3.79658  3.43873  2.61128  2.26665  3.90792  3.15090  3.97895  2.15358  3.04631  2.80612  2.52840  3.14649  3.40156  4.03575     83 e - - -
          2.68618  4.42225  2.77519  2.73123  3.46354  2.40513  3.72494  3.29354  2.67741  2.69355  4.24690  2.90347  2.73739  3.18146  2.89801  2.37887  2.77519  2.98518  4.58477  3.61503
          0.01547  4.57251  5.29486  0.61958  0.77255  0.48576  0.95510
     74   3.96544  5.19143  5.61976  5.12140  2.30880  5.19541  5.15592  2.61755  4.96622  0.51226  3.12993  5.25637  5.27444  4.86892  4.94190  4.61455  4.17416  2.88632  5.19991  3.88076     84 L - - -
          2.68618  4.42225  2.77519  2.73123  3.46354  2.40513  3.72494  3.29354  2.67741  2.69355  4.24690  2.90347  2.73739  3.18146  2.89801  2.37887  2.77519  2.98518  4.58477  3.61503
          0.01547  4.57251  5.29486  0.61958  0.77255  0.48576  0.95510
     75   2.95669  5.26569  3.26559  2.69890  4.67418  2.31191  3.80152  4.08987  1.98559  3.57468  4.37344  3.19192  2.91438  2.92142  1.47805  2.94405  3.17588  3.70916  5.68717  4.38949     85 r - - -
          2.68618  4.42225  2.77519  2.73123  3.46354  2.40513  3.72494  3.29354  2.67741  2.69355  4.24690  2.90347  2.73739  3.18146  2.89801  2.37887  2.77519  2.98518  4.58477  3.61503
          0.01547  4.57251  5.29486  0.61958  0.77255  0.48576  0.95510
     76   2.72617  3.09182  3.71813  3.14531  3.51613  3.73048  3.99472  2.86153  2.56651  2.59175  2.79781  3.51682  4.10920  3.36965  2.73514  2.98629  2.10872  2.02260  4.97761  3.75575     86 v - - -
          2.68618  4.42225  2.77519  2.73123  3.46354  2.40513  3.72494  3.29354  2.67741  2.69355  4.24690  2.90347  2.73739  3.18146  2.89801  2.37887  2.77519  2.98518  4.58477  3.61503
          0.01547  4.57251  5.29486  0.61958  0.77255  0.48576  0.95510
     77   2.71854  4.26787  3.95205  3.37402  2.73359  3.77937  4.06402  2.21636  3.28724  2.46659  2.73903  2.83183  4.15231  2.81552  3.54008  2.54214  2.95048  2.19644  4.86998  2.95118     87 v - - -
          2.68618  4.42225  2.77519  2.73123  3.46354  2.40513  3.72494  3.29354  2.67741  2.69355  4.24690  2.90347  2.73739  3.18146  2.89801  2.37887  2.77519  2.98518  4.58477  3.61503
          0.01547  4.57251  5.29486  0.61958  0.77255  0.48576  0.95510
     78   2.71045  3.10418  3.78516  3.21943  3.51279  3.71238  4.03993  2.45971  3.15556  2.59152  3.49527  2.80215  3.02040  3.43724  3.46301  2.14487  2.95793  1.90495  4.98286  3.76568     88 v - - -
          2.68618  4.42225  2.77519  2.73123  3.46354  2.40513  3.72494  3.29354  2.67741  2.69355  4.24690  2.90347  2.73739  3.18146  2.89801  2.37887  2.77519  2.98518  4.58477  3.61503
          0.01547  4.57251  5.29486  0.61958  0.77255  0.48576  0.95510
     79   2.72684  5.03101  2.18339  2.50792  4.29969  3.53264  2.60161  3.73654  2.50055  2.75123  3.12227  3.03868  3.92518  2.85953  2.54722  2.36188  2.95803  3.38105  5.50998  4.15056     89 d - - -
          2.68618  4.42225  2.77519  2.73123  3.46354  2.40513  3.72494  3.29354  2.67741  2.69355  4.24690  2.90347  2.73739  3.18146  2.89801  2.37887  2.77519  2.98518  4.58477  3.61503
          0.01547  4.57251  5.29486  0.61958  0.77255  0.48576  0.95510
     80   3.44236  4.67953  5.43192  4.91635  3.81996  4.92819  5.47919  1.06329  4.81582  2.28702  2.54305  5.06124  5.16050  4.99406  4.93053  4.31796  3.69059  1.19291  5.82447  4.66487     90 i - - -
          2.68618  4.42225  2.77519  2.73123  3.46354  2.40513  3.72494  3.29354  2.67741  2.69355  4.24690  2.90347  2.73739  3.18146  2.89801  2.37887  2.77519  2.98518  4.58477  3.61503
          0.01547  4.57251  5.29486  0.61958  0.77255  0.48576  0.95510
     81   2.73343  5.06311  3.03834  2.20881  4.34501  3.52788  2.97296  3.78577  2.49565  3.34222  4.12682  3.02992  3.92469  2.46472  2.96938  1.86224  2.53326  2.77498  5.54006  4.17465     91 s - - -
          2.68618  4.42225  2.77519  2.73123  3.46354  2.40513  3.72494  3.29354  2.67741  2.69355  4.24690  2.90347  2.73739  3.18146  2.89801  2.37887  2.77519  2.98518  4.58477  3.61503
          0.01547  4.57251  5.29486  0.61958  0.77255  0.48576  0.95510
     82   3.01257  4.48870  4.34932  3.78227  3.54975  4.12208  4.43776  2.43346  2.66328  1.46025  3.47133  4.04949  4.47749  3.89145  3.73968  3.43497  3.25104  1.35220  5.19281  4.00175     92 v - - -
          2.68618  4.42225  2.77519  2.73123  3.46354  2.40513  3.72494  3.29354  2.67741  2.69355  4.24690  2.90347  2.73739  3.18146  2.89801  2.37887  2.77519  2.98518  4.58477  3.61503
          0.01547  4.57251  5.29486  0.61958  0.77255  0.48576  0.95510
     83   2.30636  4.81399  2.58156  2.68930  4.18194  2.34213  3.86880  3.58829  2.70116  3.21539  4.03746  3.17398  3.96818  3.03828  3.15201  2.39687  2.32914  2.26125  5.47430  4.15897     93 v - - -
          2.68618  4.42225  2.77519  2.73123  3.46354  2.40513  3.72494  3.29354  2.67741  2.69355  4.24690  2.90347  2.73739  3.18146  2.89801  2.37887  2.77519  2.98518  4.58477  3.61503
          0.01547  4.57251  5.29486  0.61958  0.77255  0.48576  0.95510
     84   1.52003  4.78987  3.33257  2.89934  4.49659  3.44307  4.07930  3.91366  2.28855  3.52800  4.34091  3.31621  4.01972  3.25349  3.26765  1.44792  3.06114  3.48423  5.74595  4.45077     94 s - - -
          2.68618  4.42225  2.77519  2.73123  3.46354  2.40513  3.72494  3.29354  2.67741  2.69355  4.24690  2.90347  2.73739  3.18146  2.89801  2.37887  2.77519  2.98518  4.58477  3.61503
          0.01547  4.57251  5.29486  0.61958  0.77255  0.48576  0.95510
     85   2.49401  4.61074  5.26413  4.76975  3.99038  4.75852  5.41728  1.22293  4.68024  2.56480  3.78508  4.91226  5.07637  4.92924  4.84549  4.15306  3.60187  0.97978  5.90245  4.68654     95 v - - -
          2.68618  4.42225  2.77519  2.73123  3.46354  2.40513  3.72494  3.29354  2.67741  2.69355  4.24690  2.90347  2.73739  3.18146  2.89801  2.37887  2.77519  2.98518  4.58477  3.61503
          0.01547  4.57251  5.29486  0.61958  0.77255  0.48576  0.95510
     86   2.84071  5.30458  1.60247  1.87713  4.62029  3.51765  3.78102  4.08934  2.56304  3.59695  4.36648  2.99082  3.96280  2.89789  2.52269  2.79962  3.08038  2.84052  5.75273  4.34324     96 d - - -
          2.68618  4.42225  2.77519  2.73123  3.46354  2.40513  3.72494  3.29354  2.67741  2.69355  4.24690  2.90347  2.73739  3.18146  2.89801  2.37887  2.77519  2.98518  4.58477  3.61503
          0.01547  4.57251  5.29486  0.61958  0.77255  0.48576  0.95510
     87   2.85248  4.83321  3.37859  2.87246  4.06706  3.67293  3.96524  2.60471  2.72350  3.01128  3.95567  3.33391  4.10833  1.28678  3.08709  2.95975  2.50225  3.06635  5.43730  4.15472     97 q - - -
          2.68618  4.42225  2.77519  2.73123  3.46354  2.40513  3.72494  3.29354  2.67741  2.69355  4.24690  2.90347  2.73739  3.18146  2.89801  2.37887  2.77519  2.98518  4.58477  3.61503
          0.01547  4.57251  5.29486  0.61958  0.77255  0.48576  0.95510
     88   2.95346  4.36159  4.57524  3.98801  3.35004  4.12053  4.44335  2.08016  3.84464  1.87165  2.17208  4.15492  4.45419  2.87702  3.97735  3.42488  3.18471  1.49268  5.01056  3.84822     98 v - - -
          2.68618  4.42225  2.77519  2.73123  3.46354  2.40513  3.72494  3.29354  2.67741  2.69355  4.24690  2.90347  2.73739  3.18146  2.89801  2.37887  2.77519  2.98518  4.58477  3.61503
          0.01547  4.57251  5.29486  0.61958  0.77255  0.48576  0.95510
     89   2.73043  4.92850  3.13453  2.58385  4.19533  3.55067  3.77297  3.61226  2.55824  2.51694  4.02442  2.57699  2.28719  2.92269  2.54875  2.39131  2.52960  3.28297  5.45078  4.11851     99 p - - -
          2.68618  4.42225  2.77519  2.73123  3.46354  2.40513  3.72494  3.29354  2.67741  2.69355  4.24690  2.90347  2.73739  3.18146  2.89801  2.37887  2.77519  2.98518  4.58477  3.61503
          0.01547  4.57251  5.29486  0.61958  0.77255  0.48576  0.95510
     90   4.56120  5.54473  5.40234  5.29764  1.40059  5.07934  3.79115  4.13779  5.09055  3.31153  4.67602  4.64540  5.34679  4.80231  4.93395  4.49135  4.76355  4.09598  3.87208  0.60509    100 Y - - -
          2.68618  4.42225  2.77519  2.73123  3.46354  2.40513  3.72494  3.29354  2.67741  2.69355  4.24690  2.90347  2.73739  3.18146  2.89801  2.37887  2.77519  2.98518  4.58477  3.61503
          0.01547  4.57251  5.29486  0.61958  0.77255  0.48576  0.95510
     91   2.74332  5.16278  2.97729  1.80162  4.47320  2.85053  2.94860  3.93471  2.47092  3.45395  4.21775  2.99585  3.91488  2.41924  2.95518  2.25454  2.97614  2.86786  5.61894  4.23000    101 e - - -
          2.68618  4.42225  2.77519  2.73123  3.46354  2.40513  3.72494  3.29354  2.67741  2.69355  4.24690  2.90347  2.73739  3.18146  2.89801  2.37887  2.77519  2.98518  4.58477  3.61503
          0.01547  4.57251  5.29486  0.61958  0.77255  0.48576  0.95510
     92   3.12946  5.70546  1.75381  1.09566  5.02005  3.52046  3.98786  4.52849  2.93181  4.01332  4.82391  2.98003  4.09605  3.13359  3.50402  3.03098  2.48849  4.08802  6.16516  4.67586    102 e - - -
          2.68618  4.42225  2.77519  2.73123  3.46354  2.40513  3.72494  3.29354  2.67741  2.69355  4.24690  2.90347  2.73739  3.18146  2.89801  2.37887  2.77519  2.98518  4.58477  3.61503
          0.01547  4.57251  5.29486  0.61958  0.77255  0.48576  0.95510
     93   4.45373  5.48835  5.35948  5.22167  0.51603  5.03035  3.82010  4.00351  5.02042  3.19618  4.55458  4.63663  5.30696  4.77565  4.88936  4.44365  4.66377  3.97432  3.90663  1.70484    103 F - - -
          2.68618  4.42225  2.77519  2.73123  3.46354  2.40513  3.72494  3.29354  2.67741  2.69355  4.24690  2.90347  2.73739  3.18146  2.89801  2.37887  2.77519  2.98518  4.58477  3.61503
          0.01547  4.57251  5.29486  0.61958  0.77255  0.48576  0.95510
     94   2.48674  4.56648  5.20669  4.67672  3.82927  4.69869  5.21504  1.30602  4.56744  2.00057  3.65676  4.81306  4.98717  4.77889  4.69970  4.06471  3.53991  1.14035  5.68015  4.48664    104 v - - -
          2.68618  4.42225  2.77519  2.73123  3.46354  2.40513  3.72494  3.29354  2.67741  2.69355  4.24690  2.90347  2.73739  3.18146  2.89801  2.37887  2.77519  2.98518  4.58477  3.61503
          0.01547  4.57251  5.29486  0.61958  0.77255  0.48576  0.95510
     95   2.75449  5.14246  2.51607  2.18336  4.44272  2.84584  3.72859  3.89543  2.48134  3.42712  2.48513  3.01197  3.92695  2.84558  2.01669  2.73881  2.98678  3.50963  5.60258  4.22319    105 r - - -
          2.68618  4.42225  2.77519  2.73123  3.46354  2.40513  3.72494  3.29354  2.67741  2.69355  4.24690  2.90347  2.73739  3.18146  2.89801  2.37887  2.77519  2.98518  4.58477  3.61503
          0.01547  4.57251  5.29486  0.61958  0.77255  0.48576  0.95510
     96   2.89257  5.25616  3.14588  2.60680  4.63469  3.62006  3.77464  4.07069  2.05511  3.55937  4.34361  2.53991  4.02336  2.89029  1.99693  1.59678  3.11655  3.67789  5.68244  4.34981    106 s - - -
          2.68618  4.42225  2.77519  2.73123  3.46354  2.40513  3.72494  3.29354  2.67741  2.69355  4.24690  2.90347  2.73739  3.18146  2.89801  2.37887  2.77519  2.98518  4.58477  3.61503
          0.01547  4.57251  5.29486  0.61958  0.77255  0.48576  0.95510
     97   2.76572  4.24259  4.24370  3.66619  3.37048  2.90455  4.21249  1.74656  3.54658  1.84891  3.36654  3.87065  4.25027  3.77238  3.73045  2.40712  3.00692  2.03969  4.89890  3.70605    107 i - - -
          2.68618  4.42225  2.77519  2.73123  3.46354  2.40513  3.72494  3.29354  2.67741  2.69355  4.24690  2.90347  2.73739  3.18146  2.89801  2.37887  2.77519  2.98518  4.58477  3.61503
          0.01547  4.57251  5.29486  0.61958  0.77255  0.48576  0.95510
     98   1.52492  4.49885  3.91165  3.56554  4.62845  3.30387  4.58756  3.98888  3.57122  3.70790  4.54087  3.69062  1.19980  3.86047  3.88041  2.74762  2.20513  3.46465  5.98084  4.78091    108 p - - -
          2.68618  4.42225  2.77519  2.73123  3.46354  2.40513  3.72494  3.29354  2.67741  2.69355  4.24690  2.90347  2.73739  3.18146  2.89801  2.37887  2.77519  2.98518  4.58477  3.61503
          0.01547  4.57251  5.29486  0.61958  0.77255  0.48576  0.95510
     99   2.72322  4.99691  2.60591  2.52354  4.26617  3.53251  3.74296  3.69561  2.52651  2.72516  4.07105  2.32189  2.84004  2.87807  2.99915  2.36135  2.53373  2.76488  5.49364  4.14056    109 n - - -
          2.68618  4.42225  2.77519  2.73123  3.46354  2.40513  3.72494  3.29354  2.67741  2.69355  4.24690  2.90347  2.73739  3.18146  2.89801  2.37887  2.77519  2.98518  4.58477  3.61503
          0.01547  4.57251  5.29486  0.61958  0.77255  0.48576  0.95510
    100   2.74249  4.50768  3.64889  3.11147  3.70361  3.66537  4.05226  3.03722  3.03712  2.29192  2.87768  3.49348  1.56481  3.36758  3.38008  2.40277  3.01352  2.81277  5.16510  3.92498    110 p - - -
          2.68618  4.42225  2.77519  2.73123  3.46354  2.40513  3.72494  3.29354  2.67741  2.69355  4.24690  2.90347  2.73739  3.18146  2.89801  2.37887  2.77519  2.98518  4.58477  3.61503
          0.01547  4.57251  5.29486  0.61958  0.77255  0.48576  0.95510
    101   1.99236  2.61784  4.18089  3.74388  4.34842  3.31798  4.59297  3.71956  3.67828  3.44611  4.29595  3.77536  4.04834  3.93509  3.94544  1.61007  1.32085  3.27193  5.75694  4.57593    111 t - - -
          2.68618  4.42225  2.77519  2.73123  3.46354  2.40513  3.72494  3.29354  2.67741  2.69355  4.24690  2.90347  2.73739  3.18146  2.89801  2.37887  2.77519  2.98518  4.58477  3.61503
          0.01547  4.57251  5.29486  0.61958  0.77255  0.48576  0.95510
    102   2.20710  4.29872  3.88705  3.31354  2.35481  3.76032  4.05405  2.40753  3.23654  2.50601  3.41639  2.84472  4.14101  3.50186  3.51087  2.52852  2.48986  2.19562  4.90757  3.69879    112 v - - -
          2.68618  4.42225  2.77519  2.73123  3.46354  2.40513  3.72494  3.29354  2.67741  2.69355  4.24690  2.90347  2.73739  3.18146  2.89801  2.37887  2.77519  2.98518  4.58477  3.61503
          0.01547  4.57251  5.29486  0.61958  0.77255  0.48576  0.95510
    103   3.18150  4.52854  4.96442  4.37911  3.30344  4.40015  4.70109  2.02026  4.21685  0.99389  3.21916  4.49094  4.68516  4.33243  4.28233  3.72456  3.40923  1.97317  5.10984  2.76578    113 l - - -
          2.68618  4.42225  2.77519  2.73123  3.46354  2.40513  3.72494  3.29354  2.67741  2.69355  4.24690  2.90347  2.73739  3.18146  2.89801  2.37887  2.77519  2.98518  4.58477  3.61503
          0.01547  4.57251  5.29486  0.61958  0.77255  0.48576  0.95510
    104   1.84101  4.56523  3.44629  2.89711  3.75810  3.63176  3.92330  3.12190  2.86838  2.82486  3.70141  2.36754  4.04114  3.19051  3.26056  2.88114  2.49014  2.40729  5.16610  2.75036    114 a - - -
          2.68618  4.42225  2.77519  2.73123  3.46354  2.40513  3.72494  3.29354  2.67741  2.69355  4.24690  2.90347  2.73739  3.18146  2.89801  2.37887  2.77519  2.98518  4.58477  3.61503
          0.01547  4.57251  5.29486  0.61958  0.77255  0.48576  0.95510
    105   2.77658  4.27512  4.14166  3.56219  3.37143  3.86950  4.17257  1.96561  3.44737  1.67687  3.35876  3.81158  4.23726  2.80170  3.66049  2.57864  3.01014  2.00092  4.90273  3.70829    115 l - - -
          2.68618  4.42225  2.77519  2.73123  3.46354  2.40513  3.72494  3.29354  2.67741  2.69355  4.24690  2.90347  2.73739  3.18146  2.89801  2.37887  2.77519  2.98518  4.58477  3.61503
          0.01547  4.57251  5.29486  0.61958  0.77255  0.48576  0.95510
    106   2.91805  4.32880  4.54650  3.96562  2.21391  4.06611  4.34377  1.64115  3.81706  1.60283  3.29405  2.86293  4.41025  3.99640  3.93710  3.37144  3.15003  2.39101  4.87944  3.64338    116 l - - -
          2.68618  4.42225  2.77519  2.73123  3.46354  2.40513  3.72494  3.29354  2.67741  2.69355  4.24690  2.90347  2.73739  3.18146  2.89801  2.37887  2.77519  2.98518  4.58477  3.61503
          0.01547  4.57251  5.29486  0.61958  0.77255  0.48576  0.95510
    107   2.36376  5.21586  2.57873  2.43376  4.54707  3.50520  2.94481  4.02177  2.45105  3.51602  4.26636  2.24331  3.90865  2.81191  2.12210  2.36495  2.97862  3.60049  5.65970  4.25833    117 r - - -
          2.68618  4.42225  2.77519  2.73123  3.46354  2.40513  3.72494  3.29354  2.67741  2.69355  4.24690  2.90347  2.73739  3.18146  2.89801  2.37887  2.77519  2.98518  4.58477  3.61503
          0.01547  4.57251  5.29486  0.61958  0.77255  0.48576  0.95510
    108   2.95115  4.47070  4.18016  2.52756  3.41666  4.03493  4.32273  2.60686  3.51014  1.48589  1.89059  3.91948  4.37834  3.76655  3.75582  3.31814  3.18159  2.17779  5.07406  3.90117    118 l - - -
          2.68618  4.42225  2.77519  2.73123  3.46354  2.40513  3.72494  3.29354  2.67741  2.69355  4.24690  2.90347  2.73739  3.18146  2.89801  2.37887  2.77519  2.98518  4.58477  3.61503
          0.01547  4.57251  5.29486  0.61958  0.77255  0.48576  0.95510
    109   2.94572  5.49436  1.63306  1.78314  4.81941  3.51828  2.92051  4.31851  1.92125  3.78774  4.55639  2.97520  4.00670  2.95995  3.16710  2.87595  3.19254  3.87794  5.91904  4.47609    119 d - - -
          2.68618  4.42225  2.77519  2.73123  3.46354  2.40513  3.72494  3.29354  2.67741  2.69355  4.24690  2.90347  2.73739  3.18146  2.89801  2.37887  2.77519  2.98518  4.58477  3.61503
          0.01547  4.57251  5.29486  0.61958  0.77255  0.48576  0.95510
    110   3.29230  5.46124  2.90926  1.90315  5.01455  3.67305  4.32490  4.51209  3.22674  4.07423  4.97150  3.35159  0.78806  3.52596  3.66076  3.28573  3.63015  4.10750  6.16831  4.86238    120 p - - -
          2.68618  4.42225  2.77519  2.73123  3.46354  2.40513  3.72494  3.29354  2.67741  2.69355  4.24690  2.90347  2.73739  3.18146  2.89801  2.37887  2.77519  2.98518  4.58477  3.61503
          0.01547  4.57251  5.29486  0.61958  0.77255  0.48576  0.95510
    111   3.73875  4.99647  5.53925  4.96713  3.34298  5.07155  5.39176  2.42007  4.82050  0.65010  2.41992  5.17997  5.17442  4.80019  4.84187  4.44576  3.95286  2.03024  5.51681  4.52396    121 L - - -
          2.68618  4.42225  2.77519  2.73123  3.46354  2.40513  3.72494  3.29354  2.67741  2.69355  4.24690  2.90347  2.73739  3.18146  2.89801  2.37887  2.77519  2.98518  4.58477  3.61503
          0.01547  4.57251  5.29486  0.61958  0.77255  0.48576  0.95510
    112   2.84327  5.26172  3.12975  1.90569  4.61839  3.59797  3.72856  4.06511  1.84344  3.54237  3.05831  3.07473  3.98226  2.41060  2.05942  2.81442  3.06150  3.66110  5.66058  4.31008    122 k - - -
          2.68618  4.42225  2.77519  2.73123  3.46354  2.40513  3.72494  3.29354  2.67741  2.69355  4.24690  2.90347  2.73739  3.18146  2.89801  2.37887  2.77519  2.98518  4.58477  3.61503
          0.01547  4.57251  5.29486  0.61958  0.77255  0.48576  0.95510
    113   2.37974  5.10278  2.50280  2.49643  4.38763  1.92507  3.76760  3.83328  2.20450  3.39140  4.18160  3.03349  3.94841  2.89827  3.03350  2.76988  3.01210  3.46703  5.58975  2.85900    123 g - - -
          2.68618  4.42225  2.77519  2.73123  3.46354  2.40513  3.72494  3.29354  2.67741  2.69355  4.24690  2.90347  2.73739  3.18146  2.89801  2.37887  2.77519  2.98518  4.58477  3.61503
          0.01547  4.57251  5.29486  0.61958  0.77255  0.48576  0.95510
    114   2.72834  4.93093  3.15268  2.60287  4.24288  3.53957  3.79068  3.66078  2.56488  3.25631  4.06470  2.56610  3.95514  2.93771  2.14260  2.09725  2.19586  2.71625  5.48653  4.15435    124 s - - -
          2.68618  4.42225  2.77519  2.73123  3.46354  2.40513  3.72494  3.29354  2.67741  2.69355  4.24690  2.90347  2.73739  3.18146  2.89801  2.37887  2.77519  2.98518  4.58477  3.61503
          0.01547  4.57251  5.29486  0.61958  0.77255  0.48576  0.95510
    115   1.99851  4.41590  3.70257  3.15214  2.76138  2.35487  4.04596  2.52755  3.10402  2.71405  3.60895  3.50993  4.08678  3.39704  3.43953  1.99357  2.96449  2.74930  5.08728  3.85865    125 s - - -
          2.68618  4.42225  2.77519  2.73123  3.46354  2.40513  3.72494  3.29354  2.67741  2.69355  4.24690  2.90347  2.73739  3.18146  2.89801  2.37887  2.77519  2.98518  4.58477  3.61503
          0.01547  4.57251  5.29486  0.61958  0.77255  0.48576  0.95510
    116   2.97870  4.37333  4.65666  4.07329  3.37342  4.15859  4.50046  1.33707  3.92050  1.64313  2.65450  4.21863  4.49440  4.10358  4.03868  2.61556  3.21345  2.27884  5.04576  3.88024    126 i - - -
          2.68618  4.42225  2.77519  2.73123  3.46354  2.40513  3.72494  3.29354  2.67741  2.69355  4.24690  2.90347  2.73739  3.18146  2.89801  2.37887  2.77519  2.98518  4.58477  3.61503
          0.01547  4.57251  5.29486  0.61958  0.77255  0.48576  0.95510
    117   3.50241  4.79771  5.34854  4.75817  1.58085  4.76283  5.02925  2.49786  4.60080  1.10525  2.44083  4.88197  4.94745  4.59677  4.60361  4.10644  3.71722  2.11495  5.25933  4.16732    127 l - - -
          2.68618  4.42225  2.77519  2.73123  3.46354  2.40513  3.72494  3.29354  2.67741  2.69355  4.24690  2.90347  2.73739  3.18146  2.89801  2.37887  2.77519  2.98518  4.58477  3.61503
          0.01547  4.57251  5.29486  0.61958  0.77255  0.48576  0.95510
    118   2.75126  5.04258  3.08838  1.76486  4.31520  3.55260  3.74063  2.95232  2.48501  3.30804  4.10499  3.06005  3.94403  2.18136  2.48337  2.75926  2.98037  2.77577  5.51722  4.16698    128 e - - -
          2.68618  4.42225  2.77519  2.73123  3.46354  2.40513  3.72494  3.29354  2.67741  2.69355  4.24690  2.90347  2.73739  3.18146  2.89801  2.37887  2.77519  2.98518  4.58477  3.61503
          0.01547  4.57251  5.29486  0.61958  0.77255  0.48576  0.95510
    119   3.29926  4.59586  5.24434  4.66379  2.54267  4.59991  4.96697  1.34252  4.50383  1.66661  2.47983  4.74454  4.85126  4.57876  4.52830  3.94337  3.52844  1.65363  5.30384  4.19495    129 i - - -
          2.68618  4.42225  2.77519  2.73123  3.46354  2.40513  3.72494  3.29354  2.67741  2.69355  4.24690  2.90347  2.73739  3.18146  2.89801  2.37887  2.77519  2.98518  4.58477  3.61503
          0.01547  4.57251  5.29486  0.61958  0.77255  0.48576  0.95510
    120   3.03756  5.61132  1.32955  2.01324  4.92736  3.51279  3.91671  4.43826  2.80910  3.91093  4.69708  2.43433  2.82236  3.04916  3.36330  2.35453  3.29830  3.99360  6.05328  4.58076    130 d - - -
          2.68618  4.42225  2.77519  2.73123  3.46354  2.40513  3.72494  3.29354  2.67741  2.69355  4.24690  2.90347  2.73739  3.18146  2.89801  2.37887  2.77519  2.98518  4.58477  3.61503
          0.01547  4.57251  5.29486  0.61958  0.77255  0.48576  0.95510
    121   2.77322  4.74198  3.38583  2.84260  4.00896  3.61672  3.90817  3.39500  2.69534  2.15321  3.91214  3.29512  1.80616  3.11931  2.47997  2.40234  3.02936  3.11329  5.34448  4.07087    131 p - - -
          2.68618  4.42225  2.77519  2.73123  3.46354  2.40513  3.72494  3.29354  2.67741  2.69355  4.24690  2.90347  2.73739  3.18146  2.89801  2.37887  2.77519  2.98518  4.58477  3.61503
          0.01547  4.57251  5.29486  0.61958  0.77255  0.48576  0.95510
    122   2.36964  5.08314  3.05267  2.20794  4.41715  3.52321  3.74743  3.86218  2.49256  3.40517  4.18390  3.04363  3.93342  2.86889  2.09867  2.07594  2.25846  3.47930  5.58762  4.22181    132 s - - -
          2.68618  4.42225  2.77519  2.73123  3.46354  2.40513  3.72494  3.29354  2.67741  2.69355  4.24690  2.90347  2.73739  3.18146  2.89801  2.37887  2.77519  2.98518  4.58477  3.61503
          0.01547  4.57251  5.29486  0.61958  0.77255  0.48576  0.95510
    123   2.88107  4.29481  4.51162  3.93038  3.41175  4.04905  4.39730  1.82419  3.79438  1.69200  3.37646  4.09058  3.01940  3.99777  3.93708  3.35516  2.51583  1.67681  5.00273  3.81843    133 v - - -
          2.68618  4.42225  2.77519  2.73123  3.46354  2.40513  3.72494  3.29354  2.67741  2.69355  4.24690  2.90347  2.73739  3.18146  2.89801  2.37887  2.77519  2.98518  4.58477  3.61503
          0.01547  4.57251  5.29486  0.61958  0.77255  0.48576  0.95510
    124   1.31835  4.50081  4.56856  4.19071  4.11900  3.77209  4.93567  2.52763  4.10387  2.90428  4.00999  4.20552  4.42821  4.36775  4.29973  3.21582  3.27061  1.09172  5.78697  4.58802    134 v - - -
          2.68618  4.42225  2.77519  2.73123  3.46354  2.40513  3.72494  3.29354  2.67741  2.69355  4.24690  2.90347  2.73739  3.18146  2.89801  2.37887  2.77519  2.98518  4.58477  3.61503
          0.01547  4.57251  5.29486  0.61958  0.77255  0.48576  0.95510
    125   2.72890  4.30072  2.92082  3.32451  2.05937  3.77626  4.04949  2.75938  3.24670  2.49011  2.74471  3.63798  3.05924  3.50943  3.51757  3.04397  2.96095  2.10703  4.88303  2.94516    135 f - - -
          2.68618  4.42225  2.77519  2.73123  3.46354  2.40513  3.72494  3.29354  2.67741  2.69355  4.24690  2.90347  2.73739  3.18146  2.89801  2.37887  2.77519  2.98518  4.58477  3.61503
          0.01547  4.57251  5.29486  0.61958  0.77255  0.48576  0.95510
    126   2.34023  4.30010  3.86978  3.29465  3.41698  3.76217  4.04110  2.36449  3.21831  2.18376  2.71608  2.84945  4.13684  3.48536  3.49587  2.53679  2.54099  2.56017  4.90004  2.68344    136 l - - -
          2.68618  4.42225  2.77519  2.73123  3.46354  2.40513  3.72494  3.29354  2.67741  2.69355  4.24690  2.90347  2.73739  3.18146  2.89801  2.37887  2.77519  2.98518  4.58477  3.61503
          0.01547  4.57251  5.29486  0.61958  0.77255  0.48576  0.95510
    127   2.31908  3.02628  4.52110  3.91723  3.22003  3.87684  4.20239  2.20476  3.73808  2.02153  2.30731  3.98229  4.24161  3.90071  3.80600  3.18099  2.32570  2.36325  3.13213  3.56880    137 l - - -
          2.68618  4.42225  2.77519  2.73123  3.46354  2.40513  3.72494  3.29354  2.67741  2.69355  4.24690  2.90347  2.73739  3.18146  2.89801  2.37887  2.77519  2.98518  4.58477  3.61503
          0.01547  4.57251  5.29486  0.61958  0.77255  0.48576  0.95510
    128   3.44547  4.67857  5.44325  4.93284  3.85645  4.94610  5.51561  1.16949  4.83707  2.32542  2.69531  5.07967  5.17905  5.02627  4.95917  4.33964  3.69524  1.03279  5.86529  4.69712    138 v - - -
          2.68618  4.42225  2.77519  2.73123  3.46354  2.40513  3.72494  3.29354  2.67741  2.69355  4.24690  2.90347  2.73739  3.18146  2.89801  2.37887  2.77519  2.98518  4.58477  3.61503
          0.01547  4.57251  5.29486  0.61958  0.77255  0.48576  0.95510
    129   3.29355  5.94591  0.91852  1.79698  5.24715  3.52376  4.09552  4.79505  3.15173  4.25893  5.10870  2.97654  4.16320  3.26086  3.78586  2.35337  3.58984  4.33429  6.40935  4.86042    139 d - - -
          2.68618  4.42225  2.77519  2.73123  3.46354  2.40513  3.72494  3.29354  2.67741  2.69355  4.24690  2.90347  2.73739  3.18146  2.89801  2.37887  2.77519  2.98518  4.58477  3.61503
          0.01547  4.57251  5.29486  0.61958  0.77255  0.48576  0.95510
    130   2.10814  5.06224  3.15528  2.58620  4.34955  3.58847  3.75533  2.89246  2.04678  3.33122  4.13244  2.58506  3.97694  2.88769  1.94451  2.80467  3.01943  3.42215  5.52698  4.19505    140 r - - -
          2.68618  4.42225  2.77519  2.73123  3.46354  2.40513  3.72494  3.29354  2.67741  2.69355  4.24690  2.90347  2.73739  3.18146  2.89801  2.37887  2.77519  2.98518  4.58477  3.61503
          0.01547  4.57251  5.29486  0.61958  0.77255  0.48576  0.95510
    131   3.17674  4.57303  4.83383  4.29151  3.53950  4.36259  4.83258  2.29692  4.14362  1.01729  3.39806  4.46271  4.71364  4.34911  4.28895  3.71225  2.51888  1.64236  5.36168  4.21308    141 l - - -
          2.68618  4.42225  2.77519  2.73123  3.46354  2.40513  3.72494  3.29354  2.67741  2.69355  4.24690  2.90347  2.73739  3.18146  2.89801  2.37887  2.77519  2.98518  4.58477  3.61503
          0.01547  4.57251  5.29486  0.61958  0.77255  0.48576  0.95510
    132   2.91752  4.33449  4.55094  3.96477  1.87209  4.05301  4.33291  2.59534  3.81255  1.63298  2.07946  4.10058  4.39642  3.98137  3.92536  2.58351  3.14918  2.49844  4.85919  3.63854    142 l - - -
          2.68618  4.42225  2.77519  2.73123  3.46354  2.40513  3.72494  3.29354  2.67741  2.69355  4.24690  2.90347  2.73739  3.18146  2.89801  2.37887  2.77519  2.98518  4.58477  3.61503
          0.01547  4.57251  5.29486  0.61958  0.77255  0.48576  0.95510
    133   3.74915  5.40049  4.55510  4.55940  5.58735  0.16869  5.57587  5.41371  4.82789  4.94857  5.96712  4.72286  4.80285  5.09797  4.93479  3.94804  4.27857  4.80800  6.44430  5.73028    143 G - - -
          2.68618  4.42225  2.77519  2.73123  3.46354  2.40513  3.72494  3.29354  2.67741  2.69355  4.24690  2.90347  2.73739  3.18146  2.89801  2.37887  2.77519  2.98518  4.58477  3.61503
          0.01547  4.57251  5.29486  0.61958  0.77255  0.48576  0.95510
    134   3.74915  5.40049  4.55510  4.55940  5.58735  0.16869  5.57587  5.41371  4.82789  4.94857  5.96712  4.72286  4.80285  5.09797  4.93479  3.94804  4.27857  4.80800  6.44430  5.73028    144 G - - -
          2.68618  4.42225  2.77519  2.73123  3.46354  2.40513  3.72494  3.29354  2.67741  2.69355  4.24690  2.90347  2.73739  3.18146  2.89801  2.37887  2.77519  2.98518  4.58477  3.61503
          0.01547  4.57251  5.29486  0.61958  0.77255  0.48576  0.95510
    135   2.75043  4.94903  1.88203  2.57933  4.23701  2.80837  3.81137  2.48066  2.62987  3.25714  4.07299  3.09730  2.99933  2.96521  3.09788  2.78464  2.48677  3.31101  5.50240  4.16306    145 d - - -
          2.68618  4.42225  2.77519  2.73123  3.46354  2.40513  3.72494  3.29354  2.67741  2.69355  4.24690  2.90347  2.73739  3.18146  2.89801  2.37887  2.77519  2.98518  4.58477  3.61503
          0.01547  4.57251  5.29486  0.61958  0.77255  0.48576  0.95510
    136   1.95142  4.57125  3.99746  3.90684  5.05782  0.58795  4.98263  4.49361  4.10500  4.21499  5.04017  3.89005  4.14133  4.31968  4.32378  2.84289  3.19943  3.79158  6.36019  5.24176    146 G - - -
          2.68627  4.42234  2.77493  2.73132  3.46291  2.40522  3.72503  3.29363  2.67750  2.69364  4.24698  2.90355  2.73748  3.18155  2.89728  2.37896  2.77528  2.98527  4.58486  3.61512
          0.42477  1.35240  2.43658  0.36112  1.19368  0.48576  0.95510
    137   2.68978  4.63215  3.30343  2.74653  3.82926  3.58243  3.83132  2.70597  2.72055  2.88015  3.74162  3.21799  2.52667  2.40990  3.13802  2.40473  2.48437  2.45715  5.20144  3.92440    149 s - - -
          2.68618  4.42225  2.77519  2.73123  3.46354  2.40513  3.72494  3.29354  2.67741  2.69355  4.24690  2.90347  2.73739  3.18146  2.89801  2.37887  2.77519  2.98518  4.58477  3.61503
          0.01687  4.48647  5.20882  0.61958  0.77255  0.40665  1.09626
    138   2.33218  4.23517  4.05706  3.47548  2.70410  3.80175  4.09632  2.30823  3.37479  2.02227  3.34771  3.73228  4.17330  2.84330  3.59634  2.61768  2.47791  2.14327  4.84441  3.64637    150 l - - -
          2.68618  4.42225  2.77519  2.73123  3.46354  2.40513  3.72494  3.29354  2.67741  2.69355  4.24690  2.90347  2.73739  3.18146  2.89801  2.37887  2.77519  2.98518  4.58477  3.61503
          0.01547  4.57251  5.29486  0.61958  0.77255  0.48576  0.95510
    139   2.80410  5.14213  3.12253  2.55478  4.44874  3.58249  3.00294  3.88485  1.54825  3.41429  2.85870  3.07709  3.01897  2.43885  2.82017  2.79639  3.02726  3.51486  5.58064  4.23481    151 k - - -
          2.68618  4.42225  2.77519  2.73123  3.46354  2.40513  3.72494  3.29354  2.67741  2.69355  4.24690  2.90347  2.73739  3.18146  2.89801  2.37887  2.77519  2.98518  4.58477  3.61503
          0.01547  4.57251  5.29486  0.61958  0.77255  0.48576  0.95510
    140   2.74557  5.08479  1.91051  2.48672  4.36642  2.85252  3.74001  2.98178  2.51725  3.36451  4.14933  2.61772  3.92941  2.46352  2.99857  2.74176  2.97956  2.80223  5.56253  4.19171    152 d - - -
          2.68618  4.42225  2.77519  2.73123  3.46354  2.40513  3.72494  3.29354  2.67741  2.69355  4.24690  2.90347  2.73739  3.18146  2.89801  2.37887  2.77519  2.98518  4.58477  3.61503
          0.01547  4.57251  5.29486  0.61958  0.77255  0.48576  0.95510
    141   2.89844  5.39593  2.81123  1.41595  4.73427  3.53510  3.80221  4.21448  1.94567  3.69180  4.45937  2.43418  2.92583  2.91762  3.02695  2.84488  3.13757  3.78743  5.82278  4.41140    153 e - - -
          2.68618  4.42225  2.77519  2.73123  3.46354  2.40513  3.72494  3.29354  2.67741  2.69355  4.24690  2.90347  2.73739  3.18146  2.89801  2.37887  2.77519  2.98518  4.58477  3.61503
          0.01547  4.57251  5.29486  0.61958  0.77255  0.48576  0.95510
    142   2.70935  4.85770  2.53994  2.67064  4.26277  2.31329  3.87833  3.67531  2.70561  3.29150  4.10606  3.16008  3.96848  3.03973  3.16310  1.93601  2.47516  2.30899  5.53669  4.21113    154 s - - -
          2.68618  4.42225  2.77519  2.73123  3.46354  2.40513  3.72494  3.29354  2.67741  2.69355  4.24690  2.90347  2.73739  3.18146  2.89801  2.37887  2.77519  2.98518  4.58477  3.61503
          0.01547  4.57251  5.29486  0.61958  0.77255  0.48576  0.95510
    143   3.28842  5.49753  2.41505  2.87764  4.91889  3.78628  4.08328  4.41761  2.63639  3.89798  4.75897  3.37484  4.28804  3.24018  0.75607  3.26655  3.53579  4.04425  5.92465  4.65739    155 r - - -
          2.68618  4.42225  2.77519  2.73123  3.46354  2.40513  3.72494  3.29354  2.67741  2.69355  4.24690  2.90347  2.73739  3.18146  2.89801  2.37887  2.77519  2.98518  4.58477  3.61503
          0.01547  4.57251  5.29486  0.61958  0.77255  0.48576  0.95510
    144   2.90653  5.36258  2.29873  1.24278  4.66582  3.51908  3.83940  4.13725  2.66865  2.77709  4.44124  2.99457  3.99907  2.96756  3.18147  2.42214  3.15466  3.73342  5.82415  4.40420    156 e - - -
          2.68618  4.42225  2.77519  2.73123  3.46354  2.40513  3.72494  3.29354  2.67741  2.69355  4.24690  2.90347  2.73739  3.18146  2.89801  2.37887  2.77519  2.98518  4.58477  3.61503
          0.01547  4.57251  5.29486  0.61958  0.77255  0.48576  0.95510
    145   3.00037  4.40336  4.65690  4.07348  2.13322  4.15459  4.45762  2.52904  3.92495  1.25768  3.23297  4.21307  2.97817  4.08268  4.03269  3.46564  3.23280  1.95497  4.96386  3.77305    157 l - - -
          2.68618  4.42225  2.77519  2.73123  3.46354  2.40513  3.72494  3.29354  2.67741  2.69355  4.24690  2.90347  2.73739  3.18146  2.89801  2.37887  2.77519  2.98518  4.58477  3.61503
          0.01547  4.57251  5.29486  0.61958  0.77255  0.48576  0.95510
    146   2.57417  4.49817  3.98492  3.73714  4.73024  3.29335  4.73626  4.11093  3.74900  3.84943  4.69018  3.77663  4.07595  4.04220  4.00666  1.89032  0.73439  3.54220  6.09281  4.90078    158 t - - -
          2.68618  4.42225  2.77519  2.73123  3.46354  2.40513  3.72494  3.29354  2.67741  2.69355  4.24690  2.90347  2.73739  3.18146  2.89801  2.37887  2.77519  2.98518  4.58477  3.61503
          0.01547  4.57251  5.29486  0.61958  0.77255  0.48576  0.95510
    147   2.78075  5.28947  2.45868  1.73833  4.62478  3.50134  2.91971  4.11059  2.18063  3.59020  4.33687  2.96760  2.78921  2.83177  2.98501  2.36180  3.01607  3.67570  5.72414  4.30766    159 e - - -
          2.68618  4.42225  2.77519  2.73123  3.46354  2.40513  3.72494  3.29354  2.67741  2.69355  4.24690  2.90347  2.73739  3.18146  2.89801  2.37887  2.77519  2.98518  4.58477  3.61503
          0.01547  4.57251  5.29486  0.61958  0.77255  0.48576  0.95510
    148   3.25482  4.55533  5.11564  4.56745  3.68210  4.60274  5.05743  1.14496  4.44148  1.63994  3.52445  4.70562  4.89274  4.62717  4.55857  3.95435  2.58426  1.65480  5.51767  4.34963    160 i - - -
          2.68618  4.42225  2.77519  2.73123  3.46354  2.40513  3.72494  3.29354  2.67741  2.69355  4.24690  2.90347  2.73739  3.18146  2.89801  2.37887  2.77519  2.98518  4.58477  3.61503
          0.01547  4.57251  5.29486  0.61958  0.77255  0.48576  0.95510
    149   3.39997  6.05796  1.89399  0.69586  5.34653  3.55566  4.16671  4.91457  3.26173  4.37705  5.25807  3.01294  4.21710  3.34332  3.90861  3.24820  3.70455  4.45573  6.50096  4.95214    161 e - - -
          2.68618  4.42225  2.77519  2.73123  3.46354  2.40513  3.72494  3.29354  2.67741  2.69355  4.24690  2.90347  2.73739  3.18146  2.89801  2.37887  2.77519  2.98518  4.58477  3.61503
          0.01547  4.57251  5.29486  0.61958  0.77255  0.48576  0.95510
    150   2.76369  5.10763  3.05723  2.21038  4.40113  3.54718  3.73323  2.98860  2.15247  3.38354  4.16719  3.04313  3.94188  1.86373  2.91073  2.75770  2.26987  3.46911  5.56748  4.20650    162 q - - -
          2.68618  4.42225  2.77519  2.73123  3.46354  2.40513  3.72494  3.29354  2.67741  2.69355  4.24690  2.90347  2.73739  3.18146  2.89801  2.37887  2.77519  2.98518  4.58477  3.61503
          0.01547  4.57251  5.29486  0.61958  0.77255  0.48576  0.95510
    151   2.40989  5.25263  3.09565  2.20683  4.60688  3.58519  3.73484  4.05592  1.87015  3.53987  4.30852  3.06556  3.97737  2.84321  1.77423  2.39565  3.05807  3.65195  5.66491  4.30855    163 r - - -
          2.68618  4.42225  2.77519  2.73123  3.46354  2.40513  3.72494  3.29354  2.67741  2.69355  4.24690  2.90347  2.73739  3.18146  2.89801  2.37887  2.77519  2.98518  4.58477  3.61503
          0.01547  4.57251  5.29486  0.61958  0.77255  0.48576  0.95510
    152   3.51741  4.72862  5.55319  5.09807  4.06263  5.09462  5.85608  0.87614  5.03026  2.48096  3.80102  5.26233  5.33590  5.28900  5.20145  4.53554  3.78351  1.09866  6.18432  4.96526    164 i - - -
          2.68618  4.42225  2.77519  2.73123  3.46354  2.40513  3.72494  3.29354  2.67741  2.69355  4.24690  2.90347  2.73739  3.18146  2.89801  2.37887  2.77519  2.98518  4.58477  3.61503
          0.01547  4.57251  5.29486  0.61958  0.77255  0.48576  0.95510
    153   3.47612  4.74271  5.39238  4.82940  3.48553  4.84167  5.23622  1.39809  4.69543  1.60124  1.60982  4.96901  5.04061  4.75928  4.74094  4.20322  3.70527  1.83279  5.50675  4.43116    165 i - - -
          2.68618  4.42225  2.77519  2.73123  3.46354  2.40513  3.72494  3.29354  2.67741  2.69355  4.24690  2.90347  2.73739  3.18146  2.89801  2.37887  2.77519  2.98518  4.58477  3.61503
          0.01547  4.57251  5.29486  0.61958  0.77255  0.48576  0.95510
    154   2.38471  5.14887  2.99059  1.96140  4.45704  3.51570  3.71818  3.91475  2.18722  2.78114  4.20561  2.55403  3.91666  2.83138  2.95081  2.05073  2.97481  3.52060  5.60785  4.22314    166 e - - -
          2.68618  4.42225  2.77519  2.73123  3.46354  2.40513  3.72494  3.29354  2.67741  2.69355  4.24690  2.90347  2.73739  3.18146  2.89801  2.37887  2.77519  2.98518  4.58477  3.61503
          0.01547  4.57251  5.29486  0.61958  0.77255  0.48576  0.95510
    155   2.77943  5.15199  3.08735  2.52027  4.46504  3.55992  2.47488  3.90954  2.13038  3.43111  3.12950  2.62663  3.94820  2.83935  2.05333  2.39185  3.00470  3.52696  5.59225  4.23284    167 r - - -
          2.68618  4.42225  2.77519  2.73123  3.46354  2.40513  3.72494  3.29354  2.67741  2.69355  4.24690  2.90347  2.73739  3.18146  2.89801  2.37887  2.77519  2.98518  4.58477  3.61503
          0.01547  4.57251  5.29486  0.61958  0.77255  0.48576  0.95510
    156   3.48140  4.76168  5.33294  4.77330  3.48071  4.82397  5.21638  2.23495  4.63241  1.22834  2.44795  4.93469  5.03118  4.71976  4.69928  4.18535  3.71269  1.14015  5.50642  4.42495    168 v - - -
          2.68618  4.42225  2.77519  2.73123  3.46354  2.40513  3.72494  3.29354  2.67741  2.69355  4.24690  2.90347  2.73739  3.18146  2.89801  2.37887  2.77519  2.98518  4.58477  3.61503
          0.01547  4.57251  5.29486  0.61958  0.77255  0.48576  0.95510
    157   2.94631  4.31004  4.80343  4.20597  2.66614  4.14672  4.48685  2.05152  4.02970  1.84906  2.01110  4.26861  4.47772  4.16565  4.08077  3.46301  2.52829  1.72178  4.96668  3.80910    169 v - - -
          2.68618  4.42225  2.77519  2.73123  3.46354  2.40513  3.72494  3.29354  2.67741  2.69355  4.24690  2.90347  2.73739  3.18146  2.89801  2.37887  2.77519  2.98518  4.58477  3.61503
          0.01547  4.57251  5.29486  0.61958  0.77255  0.48576  0.95510
    158   2.75661  5.23137  2.20765  1.97121  4.56516  3.51345  3.70769  3.09498  1.86200  3.52775  4.27790  2.98542  3.91490  2.81116  2.49857  2.72256  2.98755  3.61624  5.66601  4.26723    170 k - - -
          2.68618  4.42225  2.77519  2.73123  3.46354  2.40513  3.72494  3.29354  2.67741  2.69355  4.24690  2.90347  2.73739  3.18146  2.89801  2.37887  2.77519  2.98518  4.58477  3.61503
          0.01547  4.57251  5.29486  0.61958  0.77255  0.48576  0.95510
    159   2.74465  4.91163  2.60764  2.59794  4.14227  3.57251  3.77593  2.85451  2.56497  2.30572  3.98571  2.67246  3.96463  2.93346  1.92362  2.78681  2.97535  3.23401  5.41571  4.09022    171 r - - -
          2.68618  4.42225  2.77519  2.73123  3.46354  2.40513  3.72494  3.29354  2.67741  2.69355  4.24690  2.90347  2.73739  3.18146  2.89801  2.37887  2.77519  2.98518  4.58477  3.61503
          0.01547  4.57251  5.29486  0.61958  0.77255  0.48576  0.95510
    160   1.48868  4.47539  4.76090  4.20538  3.63884  4.33967  4.77029  1.61026  4.09113  1.97916  3.52596  4.39152  4.68077  4.31107  4.26065  3.67013  3.34885  1.72798  5.36040  4.17482    172 a - - -
          2.68618  4.42225  2.77519  2.73123  3.46354  2.40513  3.72494  3.29354  2.67741  2.69355  4.24690  2.90347  2.73739  3.18146  2.89801  2.37887  2.77519  2.98518  4.58477  3.61503
          0.01547  4.57251  5.29486  0.61958  0.77255  0.48576  0.95510
    161   2.85254  2.98347  4.64159  4.04773  3.25797  4.01825  4.33739  2.47135  3.87120  1.40162  3.28085  4.12070  4.37221  4.03222  3.94400  3.32971  3.08706  1.75162  4.85258  2.56058    173 l - - -
          2.68618  4.42225  2.77519  2.73123  3.46354  2.40513  3.72494  3.29354  2.67741  2.69355  4.24690  2.90347  2.73739  3.18146  2.89801  2.37887  2.77519  2.98518  4.58477  3.61503
          0.01547  4.57251  5.29486  0.61958  0.77255  0.48576  0.95510
    162   2.40170  5.22567  3.01661  2.17999  4.56444  2.45412  3.74037  4.02038  2.43214  3.52062  4.28874  3.03553  3.95724  2.42724  1.81117  2.78127  3.03716  3.61736  5.66414  4.29097    174 r - - -
          2.68618  4.42225  2.77519  2.73123  3.46354  2.40513  3.72494  3.29354  2.67741  2.69355  4.24690  2.90347  2.73739  3.18146  2.89801  2.37887  2.77519  2.98518  4.58477  3.61503
          0.01547  4.57251  5.29486  0.61958  0.77255  0.48576  0.95510
    163   2.84188  5.33913  2.82603  1.87166  4.67559  2.76291  3.77505  4.15879  2.08096  3.64291  4.40209  1.91826  3.95911  2.88689  3.04008  2.36091  3.08198  3.72933  5.78120  4.36451    175 e - - -
          2.68618  4.42225  2.77519  2.73123  3.46354  2.40513  3.72494  3.29354  2.67741  2.69355  4.24690  2.90347  2.73739  3.18146  2.89801  2.37887  2.77519  2.98518  4.58477  3.61503
          0.01547  4.57251  5.29486  0.61958  0.77255  0.48576  0.95510
    164   3.22802  4.57525  4.96781  4.39705  2.36566  4.38581  4.46984  2.65703  4.22526  1.21521  2.01885  4.44431  4.67063  4.29583  4.26125  3.70738  3.45040  2.68001  4.78985  2.14753    176 l - - -
          2.68618  4.42225  2.77519  2.73123  3.46354  2.40513  3.72494  3.29354  2.67741  2.69355  4.24690  2.90347  2.73739  3.18146  2.89801  2.37887  2.77519  2.98518  4.58477  3.61503
          0.01547  4.57251  5.29486  0.61958  0.77255  0.48576  0.95510
    165   2.80638  5.26038  3.03685  1.86417  4.60921  3.55597  2.87429  4.07170  2.14124  3.55036  4.30849  3.02914  3.95143  2.82577  2.12862  2.09801  3.03137  3.65510  5.67463  4.29857    177 e - - -
          2.68618  4.42225  2.77519  2.73123  3.46354  2.40513  3.72494  3.29354  2.67741  2.69355  4.24690  2.90347  2.73739  3.18146  2.89801  2.37887  2.77519  2.98518  4.58477  3.61503
          0.11012  4.57251  2.36504  0.61958  0.77255  0.48576  0.95510
    166   2.76429  5.24042  2.40249  1.63906  4.55987  3.47540  3.71312  4.03762  2.15980  3.53466  4.29320  2.94632  3.90286  2.82370  2.97934  2.33236  3.00071  3.61901  5.68261  3.09149    178 e - - -
          2.68618  4.42225  2.77519  2.73123  3.46354  2.40513  3.72494  3.29354  2.67741  2.69355  4.24690  2.90347  2.73739  3.18146  2.89801  2.37887  2.77519  2.98518  4.58477  3.61503
          0.01699  4.47938  5.20172  0.61958  0.77255  0.40151  1.10656
    167   1.41187  4.39151  3.90791  3.36304  3.61303  3.72134  4.17605  2.31967  3.28827  2.19441  3.58234  3.66967  4.17422  3.57439  3.58226  2.29783  3.02108  2.58300  5.11153  3.89658    179 a - - -
          2.68618  4.42225  2.77519  2.73123  3.46354  2.40513  3.72494  3.29354  2.67741  2.69355  4.24690  2.90347  2.73739  3.18146  2.89801  2.37887  2.77519  2.98518  4.58477  3.61503
          0.01547  4.57251  5.29486  0.61958  0.77255  0.48576  0.95510
    168   4.34321  5.42934  5.34719  5.16068  1.42840  4.95748  3.88273  3.89779  4.93315  3.09584  4.44409  4.64924  5.25556  4.75940  4.83086  4.40145  4.56268  3.88036  0.82294  2.23948    180 w - - -
          2.68618  4.42225  2.77519  2.73123  3.46354  2.40513  3.72494  3.29354  2.67741  2.69355  4.24690  2.90347  2.73739  3.18146  2.89801  2.37887  2.77519  2.98518  4.58477  3.61503
          0.01547  4.57251  5.29486  0.61958  0.77255  0.48576  0.95510
    169   2.83877  5.29712  3.07227  1.93149  4.66284  3.57987  3.72649  4.12180  1.84814  3.58493  4.34376  3.05048  3.97203  2.14699  2.23631  2.39284  3.05983  3.70135  5.69351  4.32764    181 k - - -
          2.68618  4.42225  2.77519  2.73123  3.46354  2.40513  3.72494  3.29354  2.67741  2.69355  4.24690  2.90347  2.73739  3.18146  2.89801  2.37887  2.77519  2.98518  4.58477  3.61503
          0.01547  4.57251  5.29486  0.61958  0.77255  0.48576  0.95510
    170   2.38162  5.23396  2.49283  2.43075  4.56952  2.41031  3.72235  4.04641  2.08275  3.54011  4.29162  2.97902  3.91641  2.43622  2.96938  2.12877  2.99592  3.62256  5.68428  4.27868    182 k - - -
          2.68618  4.42225  2.77519  2.73123  3.46354  2.40513  3.72494  3.29354  2.67741  2.69355  4.24690  2.90347  2.73739  3.18146  2.89801  2.37887  2.77519  2.98518  4.58477  3.61503
          0.01547  4.57251  5.29486  0.61958  0.77255  0.48576  0.95510
    171   2.25465  4.37782  4.90531  4.32612  2.59638  4.29159  4.67009  1.48744  4.16839  1.94388  3.39608  4.40805  4.61632  4.32812  4.24293  3.61844  3.27462  1.57228  5.15710  3.98338    183 i - - -
          2.68618  4.42225  2.77519  2.73123  3.46354  2.40513  3.72494  3.29354  2.67741  2.69355  4.24690  2.90347  2.73739  3.18146  2.89801  2.37887  2.77519  2.98518  4.58477  3.61503
          0.01547  4.57251  5.29486  0.61958  0.77255  0.48576  0.95510
    172   2.40668  4.75154  3.22599  2.31250  3.94944  2.87400  3.82801  3.34065  2.69180  2.99595  3.84436  2.64823  3.99082  3.02781  3.12808  2.82231  2.96631  2.25949  5.29364  2.42371    184 v - - -
          2.68618  4.42225  2.77519  2.73123  3.46354  2.40513  3.72494  3.29354  2.67741  2.69355  4.24690  2.90347  2.73739  3.18146  2.89801  2.37887  2.77519  2.98518  4.58477  3.61503
          0.10291  4.57251  2.43658  0.61958  0.77255  0.48576  0.95510
    173   2.91350  5.47006  1.92593  1.89300  4.79028  3.47138  3.81264  4.29278  2.65332  3.76516  4.53495  2.34098  2.31224  2.37807  3.18498  2.84113  3.16362  3.85069  5.90205  4.44964    185 e - - -
          2.68618  4.42225  2.77519  2.73123  3.46354  2.40513  3.72494  3.29354  2.67741  2.69355  4.24690  2.90347  2.73739  3.18146  2.89801  2.37887  2.77519  2.98518  4.58477  3.61503
          0.01687  4.48647  5.20882  0.61958  0.77255  0.40665  1.09626
    174   3.61411  4.84165  5.56724  5.03262  3.58119  5.07209  5.53028  1.32702  4.91931  1.00649  3.33787  5.20669  5.22386  4.97882  4.97714  4.46528  3.84812  1.75525  5.71577  4.65218    186 l - - -
          2.68618  4.42225  2.77519  2.73123  3.46354  2.40513  3.72494  3.29354  2.67741  2.69355  4.24690  2.90347  2.73739  3.18146  2.89801  2.37887  2.77519  2.98518  4.58477  3.61503
          0.01547  4.57251  5.29486  0.61958  0.77255  0.48576  0.95510
    175   2.83123  5.27758  2.95608  1.74212  4.61871  3.54632  3.75397  4.08317  2.45816  3.57325  4.33899  3.02389  3.96516  2.39435  2.45168  1.77555  3.06286  3.67080  5.70949  4.32511    187 e - - -
          2.68618  4.42225  2.77519  2.73123  3.46354  2.40513  3.72494  3.29354  2.67741  2.69355  4.24690  2.90347  2.73739  3.18146  2.89801  2.37887  2.77519  2.98518  4.58477  3.61503
          0.01547  4.57251  5.29486  0.61958  0.77255  0.48576  0.95510
    176   2.92865  4.34661  4.53134  3.95825  2.64600  4.09175  4.44241  2.02587  3.82948  2.31963  3.38949  4.12898  2.11700  4.03358  3.98147  3.40206  3.16923  1.41667  5.04075  3.84068    188 v - - -
          2.68618  4.42225  2.77519  2.73123  3.46354  2.40513  3.72494  3.29354  2.67741  2.69355  4.24690  2.90347  2.73739  3.18146  2.89801  2.37887  2.77519  2.98518  4.58477  3.61503
          0.01547  4.57251  5.29486  0.61958  0.77255  0.48576  0.95510
    177   2.74956  5.14221  2.54683  1.58355  4.43327  3.52095  3.72433  3.89438  2.48105  2.76835  4.19728  3.00768  3.92302  2.84111  2.53229  2.73317  2.98163  3.50770  5.59682  3.15093    189 e - - -
          2.68618  4.42225  2.77519  2.73123  3.46354  2.40513  3.72494  3.29354  2.67741  2.69355  4.24690  2.90347  2.73739  3.18146  2.89801  2.37887  2.77519  2.98518  4.58477  3.61503
          0.01547  4.57251  5.29486  0.61958  0.77255  0.48576  0.95510
    178   2.72028  4.67786  2.69926  2.26055  2.55725  3.61467  3.83810  3.24028  2.72452  2.90823  3.04557  3.22470  4.00029  3.05777  2.63791  2.83479  2.95178  2.53440  5.22231  3.03273    190 e - - -
          2.68618  4.42225  2.77519  2.73123  3.46354  2.40513  3.72494  3.29354  2.67741  2.69355  4.24690  2.90347  2.73739  3.18146  2.89801  2.37887  2.77519  2.98518  4.58477  3.61503
          0.01547  4.57251  5.29486  0.61958  0.77255  0.48576  0.95510
    179   2.72749  4.68051  3.31121  2.38144  3.86527  2.89532  3.84791  2.68318  2.36042  2.91359  3.77403  3.23365  4.00781  3.06775  3.14910  2.84403  2.22768  2.10848  5.23326  3.95318    191 v - - -
          2.68618  4.42225  2.77519  2.73123  3.46354  2.40513  3.72494  3.29354  2.67741  2.69355  4.24690  2.90347  2.73739  3.18146  2.89801  2.37887  2.77519  2.98518  4.58477  3.61503
          0.01547  4.57251  5.29486  0.61958  0.77255  0.48576  0.95510
    180   2.26579  5.14930  2.99907  2.21652  4.46630  2.85607  2.50459  3.92515  2.46518  3.44627  4.21151  3.00460  3.91690  2.83092  2.51457  2.10755  2.97488  3.52784  5.61197  4.22780    192 s - - -
          2.68618  4.42225  2.77519  2.73123  3.46354  2.40513  3.72494  3.29354  2.67741  2.69355  4.24690  2.90347  2.73739  3.18146  2.89801  2.37887  2.77519  2.98518  4.58477  3.61503
          0.01547  4.57251  5.29486  0.61958  0.77255  0.48576  0.95510
    181   2.72958  4.26726  4.00779  3.43046  2.23792  3.79282  4.09166  1.81988  3.32410  2.46132  3.38264  3.70604  4.17114  3.58420  2.80909  2.54248  2.45397  2.51086  4.87606  3.67073    193 i - - -
          2.68618  4.42225  2.77519  2.73123  3.46354  2.40513  3.72494  3.29354  2.67741  2.69355  4.24690  2.90347  2.73739  3.18146  2.89801  2.37887  2.77519  2.98518  4.58477  3.61503
          0.01547  4.57251  5.29486  0.61958  0.77255  0.48576  0.95510
    182   3.04748  5.52815  2.72967  1.06501  4.81950  3.57268  2.73068  4.32974  2.65303  3.80716  4.60802  3.03742  4.07510  2.40800  3.10275  2.97937  3.29210  3.91839  5.92277  4.50578    194 e - - -
          2.68618  4.42225  2.77519  2.73123  3.46354  2.40513  3.72494  3.29354  2.67741  2.69355  4.24690  2.90347  2.73739  3.18146  2.89801  2.37887  2.77519  2.98518  4.58477  3.61503
          0.01547  4.57251  5.29486  0.61958  0.77255  0.48576  0.95510
    183   2.74980  4.17124  4.42999  3.83483  2.64017  3.89113  4.21488  2.16498  3.68023  2.33041  2.26239  3.95502  4.25602  3.86470  3.79066  2.43366  2.48203  1.85762  4.80246  3.61908    195 v - - -
          2.68618  4.42225  2.77519  2.73123  3.46354  2.40513  3.72494  3.29354  2.67741  2.69355  4.24690  2.90347  2.73739  3.18146  2.89801  2.37887  2.77519  2.98518  4.58477  3.61503
          0.01547  4.57251  5.29486  0.61958  0.77255  0.48576  0.95510
    184   3.17464  5.50889  2.78027  2.62311  4.84350  3.61119  4.05125  4.44223  2.80549  3.93491  4.78955  1.01136  4.18272  1.95277  3.20191  3.12796  3.46037  4.03304  5.99649  4.59004    196 n - - -
          2.68618  4.42225  2.77519  2.73123  3.46354  2.40513  3.72494  3.29354  2.67741  2.69355  4.24690  2.90347  2.73739  3.18146  2.89801  2.37887  2.77519  2.98518  4.58477  3.61503
          0.11012  4.57251  2.36504  0.61958  0.77255  0.48576  0.95510
    185   1.91857  4.43594  3.76495  3.28508  4.07582  3.39495  4.25881  3.32046  3.24608  3.12162  4.00627  3.54532  1.55895  3.54933  3.58536  2.77042  2.28831  2.29436  5.49185  4.26743    197 p - - -
          2.68618  4.42225  2.77519  2.73123  3.46354  2.40513  3.72494  3.29354  2.67741  2.69355  4.24690  2.90347  2.73739  3.18146  2.89801  2.37887  2.77519  2.98518  4.58477  3.61503
          0.01699  4.47938  5.20172  0.61958  0.77255  0.63722  0.75239
    186   2.80233  5.15585  3.02943  2.06094  4.46627  3.54932  3.72429  2.93135  2.08719  3.42592  4.21525  3.03937  3.95114  1.69198  2.81242  2.78755  3.02739  3.52641  5.59098  4.23983    198 q - - -
          2.68618  4.42225  2.77519  2.73123  3.46354  2.40513  3.72494  3.29354  2.67741  2.69355  4.24690  2.90347  2.73739  3.18146  2.89801  2.37887  2.77519  2.98518  4.58477  3.61503
          0.01699  4.47938  5.20172  0.61958  0.77255  0.40151  1.10656
    187   3.72201  4.98883  5.46914  4.90896  1.15785  4.96733  5.02149  2.58961  4.75348  1.20424  2.33992  5.03078  5.09663  4.70042  4.74624  4.32622  3.92937  2.80787  5.15627  3.89392    199 f - - -
          2.68618  4.42225  2.77519  2.73123  3.46354  2.40513  3.72494  3.29354  2.67741  2.69355  4.24690  2.90347  2.73739  3.18146  2.89801  2.37887  2.77519  2.98518  4.58477  3.61503
          0.01547  4.57251  5.29486  0.61958  0.77255  0.48576  0.95510
    188   1.59275  4.41099  3.96028  3.45967  3.88798  3.53883  4.31783  3.06273  3.40172  2.93239  3.84460  3.69003  2.74397  3.68247  3.69996  2.90404  2.36349  1.57139  5.35447  4.14495    200 v - - -
          2.68618  4.42225  2.77519  2.73123  3.46354  2.40513  3.72494  3.29354  2.67741  2.69355  4.24690  2.90347  2.73739  3.18146  2.89801  2.37887  2.77519  2.98518  4.58477  3.61503
          0.01547  4.57251  5.29486  0.61958  0.77255  0.48576  0.95510
    189   3.10516  5.41697  3.28129  2.76292  4.82587  3.75304  3.83596  4.24429  2.28607  3.68970  4.50532  2.51841  4.15620  1.30339  1.83938  3.07435  3.30777  3.86865  5.75628  4.48108    201 q - - -
          2.68618  4.42225  2.77519  2.73123  3.46354  2.40513  3.72494  3.29354  2.67741  2.69355  4.24690  2.90347  2.73739  3.18146  2.89801  2.37887  2.77519  2.98518  4.58477  3.61503
          0.01547  4.57251  5.29486  0.61958  0.77255  0.48576  0.95510
    190   2.48174  4.55535  5.02135  4.44833  3.46385  4.49272  4.86786  1.20667  4.30303  1.51095  2.60223  4.58540  4.77538  4.44439  4.39308  3.82686  3.45834  2.17626  5.30180  4.17125    202 i - - -
          2.68618  4.42225  2.77519  2.73123  3.46354  2.40513  3.72494  3.29354  2.67741  2.69355  4.24690  2.90347  2.73739  3.18146  2.89801  2.37887  2.77519  2.98518  4.58477  3.61503
          0.01547  4.57251  5.29486  0.61958  0.77255  0.48576  0.95510
    191   2.37690  2.91845  4.69002  4.10517  3.42273  4.08757  4.45960  1.86855  3.94612  2.05878  3.39786  4.19249  4.44397  4.12572  4.03670  3.40449  2.50714  1.47940  5.00692  3.82067    203 v - - -
          2.68618  4.42225  2.77519  2.73123  3.46354  2.40513  3.72494  3.29354  2.67741  2.69355  4.24690  2.90347  2.73739  3.18146  2.89801  2.37887  2.77519  2.98518  4.58477  3.61503
          0.01547  4.57251  5.29486  0.61958  0.77255  0.48576  0.95510
    192   2.60948  4.54657  3.67704  3.19677  4.25255  3.40673  4.24353  3.61530  3.17455  3.31720  4.16463  3.50138  1.72998  3.48916  3.54620  1.60552  2.33127  2.44898  5.61745  4.37334    204 s - - -
          2.68622  4.42229  2.77524  2.73128  3.46358  2.40517  3.72499  3.29358  2.67745  2.69359  4.24694  2.90351  2.73707  3.18151  2.89805  2.37867  2.77524  2.98523  4.58481  3.61508
          0.20809  1.69907  5.29486  0.19468  1.73216  0.48576  0.95510
    193   2.20542  4.62311  3.38942  2.84307  3.84416  3.60860  2.96239  2.63866  2.81089  2.90053  3.76836  3.29559  1.97611  3.14602  3.21389  2.85754  2.46398  2.95012  5.22914  3.96107    206 p - - -
          2.68618  4.42225  2.77519  2.73123  3.46354  2.40513  3.72494  3.29354  2.67741  2.69355  4.24690  2.90347  2.73739  3.18146  2.89801  2.37887  2.77519  2.98518  4.58477  3.61503
          0.01547  4.57251  5.29486  0.61958  0.77255  0.48576  0.95510
    194   1.73260  5.01203  3.07724  2.56889  4.41366  3.50170  3.80570  3.85490  2.22635  3.41506  4.20122  2.24758  3.94641  2.93702  3.04032  2.34467  2.50620  3.46679  5.61055  4.25397    207 a - - -
          2.68618  4.42225  2.77519  2.73123  3.46354  2.40513  3.72494  3.29354  2.67741  2.69355  4.24690  2.90347  2.73739  3.18146  2.89801  2.37887  2.77519  2.98518  4.58477  3.61503
          0.01547  4.57251  5.29486  0.61958  0.77255  0.48576  0.95510
    195   3.19788  5.81878  1.70271  1.05608  5.12211  3.52409  4.02723  4.65363  3.00963  4.11990  4.94089  2.97668  2.67981  3.17869  3.60447  3.08176  3.47730  4.20106  6.26366  4.75080    208 e - - -
          2.68618  4.42225  2.77519  2.73123  3.46354  2.40513  3.72494  3.29354  2.67741  2.69355  4.24690  2.90347  2.73739  3.18146  2.89801  2.37887  2.77519  2.98518  4.58477  3.61503
          0.01547  4.57251  5.29486  0.61958  0.77255  0.48576  0.95510
    196   2.72456  4.46462  3.57257  3.00429  3.60592  3.69489  3.94320  2.19158  2.49478  2.67543  2.85293  3.41779  2.82888  3.26278  2.71116  2.93803  2.55475  2.33190  5.04455  3.80722    209 i - - -
          2.68618  4.42225  2.77519  2.73123  3.46354  2.40513  3.72494  3.29354  2.67741  2.69355  4.24690  2.90347  2.73739  3.18146  2.89801  2.37887  2.77519  2.98518  4.58477  3.61503
          0.01547  4.57251  5.29486  0.61958  0.77255  0.48576  0.95510
    197   1.89347  2.85656  4.81327  4.26262  3.64654  4.20543  4.72445  1.85504  4.12842  2.51271  3.57169  4.36030  4.59865  4.33247  4.25399  3.55270  3.26419  1.20529  5.29670  4.10284    210 v - - -
          2.68618  4.42225  2.77519  2.73123  3.46354  2.40513  3.72494  3.29354  2.67741  2.69355  4.24690  2.90347  2.73739  3.18146  2.89801  2.37887  2.77519  2.98518  4.58477  3.61503
          0.01547  4.57251  5.29486  0.61958  0.77255  0.48576  0.95510
    198   3.50873  4.73236  5.51182  5.00014  3.78892  5.01923  5.57187  1.44535  4.90489  1.48110  3.55238  5.15568  5.22217  5.05766  5.01013  4.41814  3.75488  1.05874  5.85699  4.71876    211 v - - -
          2.68618  4.42225  2.77519  2.73123  3.46354  2.40513  3.72494  3.29354  2.67741  2.69355  4.24690  2.90347  2.73739  3.18146  2.89801  2.37887  2.77519  2.98518  4.58477  3.61503
          0.01547  4.57251  5.29486  0.61958  0.77255  0.48576  0.95510
    199   2.83799  2.97764  4.37543  3.81231  3.48072  3.94846  4.36259  2.43479  3.68043  2.11167  3.46212  2.87645  4.34962  3.91818  3.86019  3.26548  3.09463  1.18340  5.04145  3.84132    212 v - - -
          2.68618  4.42225  2.77519  2.73123  3.46354  2.40513  3.72494  3.29354  2.67741  2.69355  4.24690  2.90347  2.73739  3.18146  2.89801  2.37887  2.77519  2.98518  4.58477  3.61503
          0.01547  4.57251  5.29486  0.61958  0.77255  0.48576  0.95510
    200   1.77059  4.47615  2.80681  3.05498  3.63652  3.73029  3.99942  2.46831  3.01411  2.30348  3.58808  3.46605  4.11411  3.31954  3.37507  2.97880  2.50149  2.27557  5.09317  3.85492    213 a - - -
          2.68618  4.42225  2.77519  2.73123  3.46354  2.40513  3.72494  3.29354  2.67741  2.69355  4.24690  2.90347  2.73739  3.18146  2.89801  2.37887  2.77519  2.98518  4.58477  3.61503
          0.01547  4.57251  5.29486  0.61958  0.77255  0.48576  0.95510
    201   2.73324  4.91321  3.12070  2.25722  4.20026  3.54112  3.80188  3.61289  2.60715  2.62660  4.03819  3.11106  3.00472  2.95711  3.06400  1.65598  2.51945  3.28288  5.46773  4.13658    214 s - - -
          2.68618  4.42225  2.77519  2.73123  3.46354  2.40513  3.72494  3.29354  2.67741  2.69355  4.24690  2.90347  2.73739  3.18146  2.89801  2.37887  2.77519  2.98518  4.58477  3.61503
          0.01547  4.57251  5.29486  0.61958  0.77255  0.48576  0.95510
    202   2.97606  4.40328  4.51691  3.93158  1.76561  4.11036  4.37601  2.15943  2.73577  1.45771  3.25791  4.11383  4.44187  3.97302  3.91298  3.41176  3.20471  2.49187  4.93284  3.71844    215 l - - -
          2.68618  4.42225  2.77519  2.73123  3.46354  2.40513  3.72494  3.29354  2.67741  2.69355  4.24690  2.90347  2.73739  3.18146  2.89801  2.37887  2.77519  2.98518  4.58477  3.61503
          0.01547  4.57251  5.29486  0.61958  0.77255  0.48576  0.95510
    203   2.73688  5.15657  2.41382  1.78412  4.46313  3.51027  2.95419  3.92457  2.46963  3.44531  3.15927  2.60744  3.91060  2.82409  2.95690  2.71578  2.96922  2.83224  5.61178  4.22215    216 e - - -
          2.68618  4.42225  2.77519  2.73123  3.46354  2.40513  3.72494  3.29354  2.67741  2.69355  4.24690  2.90347  2.73739  3.18146  2.89801  2.37887  2.77519  2.98518  4.58477  3.61503
          0.01547  4.57251  5.29486  0.61958  0.77255  0.48576  0.95510
    204   3.29120  4.56706  5.20876  4.67707  3.81973  4.70053  5.20985  1.28373  4.56498  1.99317  3.64757  4.81314  4.98620  4.77500  4.69494  4.06560  2.68767  1.14284  5.67154  4.48000    217 v - - -
          2.68618  4.42225  2.77519  2.73123  3.46354  2.40513  3.72494  3.29354  2.67741  2.69355  4.24690  2.90347  2.73739  3.18146  2.89801  2.37887  2.77519  2.98518  4.58477  3.61503
          0.01547  4.57251  5.29486  0.61958  0.77255  0.48576  0.95510
    205   2.77950  5.28291  2.50600  2.14853  4.63173  3.51891  3.71322  4.11254  1.92587  3.58238  4.32718  2.50376  3.92478  2.46558  2.07928  2.73775  3.00992  3.67653  5.70457  4.30141    218 k - - -
          2.68618  4.42225  2.77519  2.73123  3.46354  2.40513  3.72494  3.29354  2.67741  2.69355  4.24690  2.90347  2.73739  3.18146  2.89801  2.37887  2.77519  2.98518  4.58477  3.61503
          0.01547  4.57251  5.29486  0.61958  0.77255  0.48576  0.95510
    206   3.10442  4.49568  2.90612  4.05904  3.69704  4.34439  4.73276  1.27521  3.97741  2.06320  3.58343  4.31171  4.67466  4.22345  4.19785  3.66148  3.34690  1.42842  5.40171  4.19799    219 i - - -
          2.68618  4.42225  2.77519  2.73123  3.46354  2.40513  3.72494  3.29354  2.67741  2.69355  4.24690  2.90347  2.73739  3.18146  2.89801  2.37887  2.77519  2.98518  4.58477  3.61503
          0.01547  4.57251  5.29486  0.61958  0.77255  0.48576  0.95510
    207   2.80513  5.13758  2.92020  2.16456  4.41875  1.88054  3.79122  3.87021  2.59068  3.42764  4.22172  2.49476  2.97888  2.92554  3.07397  2.79690  3.04626  3.50350  5.62446  2.82436    220 g - - -
          2.68618  4.42225  2.77519  2.73123  3.46354  2.40513  3.72494  3.29354  2.67741  2.69355  4.24690  2.90347  2.73739  3.18146  2.89801  2.37887  2.77519  2.98518  4.58477  3.61503
          0.01547  4.57251  5.29486  0.61958  0.77255  0.48576  0.95510
    208   2.88466  5.42850  1.90349  1.84214  4.75764  2.72916  3.80294  4.25550  2.22635  3.72762  4.48567  2.44218  3.97377  2.91666  3.13086  2.36093  3.12894  3.81292  5.86089  4.42094    221 e - - -
          2.68618  4.42225  2.77519  2.73123  3.46354  2.40513  3.72494  3.29354  2.67741  2.69355  4.24690  2.90347  2.73739  3.18146  2.89801  2.37887  2.77519  2.98518  4.58477  3.61503
          0.01547  4.57251  5.29486  0.61958  0.77255  0.48576  0.95510
    209   2.34228  3.08165  3.77515  2.47895  3.47539  3.74792  4.01862  2.44380  3.13800  1.96614  3.45813  3.55850  4.12397  2.76060  3.44502  3.00650  2.95748  2.25564  4.94953  3.73224    222 l - - -
          2.68618  4.42225  2.77519  2.73123  3.46354  2.40513  3.72494  3.29354  2.67741  2.69355  4.24690  2.90347  2.73739  3.18146  2.89801  2.37887  2.77519  2.98518  4.58477  3.61503
          0.01547  4.57251  5.29486  0.61958  0.77255  0.48576  0.95510
    210   2.73805  5.12922  2.55009  1.96279  4.43119  3.51336  3.72284  2.98794  2.48705  3.41896  4.18949  3.00361  2.82996  2.83891  2.97281  2.14380  2.53492  3.49738  5.59643  4.21332    223 e - - -
          2.68618  4.42225  2.77519  2.73123  3.46354  2.40513  3.72494  3.29354  2.67741  2.69355  4.24690  2.90347  2.73739  3.18146  2.89801  2.37887  2.77519  2.98518  4.58477  3.61503
          0.01547  4.57251  5.29486  0.61958  0.77255  0.48576  0.95510
    211   2.56055  4.47857  3.95646  3.64878  4.59779  0.94119  4.64542  3.96886  3.67900  3.70513  4.54330  3.73226  4.05815  3.94691  3.96677  1.91309  3.05570  2.38781  5.97262  4.77341    224 g - - -
          2.68618  4.42225  2.77519  2.73123  3.46354  2.40513  3.72494  3.29354  2.67741  2.69355  4.24690  2.90347  2.73739  3.18146  2.89801  2.37887  2.77519  2.98518  4.58477  3.61503
          0.01547  4.57251  5.29486  0.61958  0.77255  0.48576  0.95510
    212   2.34465  4.41831  3.63397  2.56446  2.64476  3.70690  3.96805  2.90939  3.01874  2.02608  3.52442  3.46218  3.05595  3.31626  3.36257  2.47226  2.95234  2.36548  5.00579  3.77549    225 l - - -
          2.68618  4.42225  2.77519  2.73123  3.46354  2.40513  3.72494  3.29354  2.67741  2.69355  4.24690  2.90347  2.73739  3.18146  2.89801  2.37887  2.77519  2.98518  4.58477  3.61503
          0.01547  4.57251  5.29486  0.61958  0.77255  0.48576  0.95510
    213   2.41446  4.34380  4.87517  4.27779  2.57600  4.20164  4.54461  1.70720  4.09893  1.59812  2.55422  4.33284  4.52398  4.22362  4.13960  3.52128  3.22114  1.93488  5.00255  3.85188    226 l - - -
          2.68618  4.42225  2.77519  2.73123  3.46354  2.40513  3.72494  3.29354  2.67741  2.69355  4.24690  2.90347  2.73739  3.18146  2.89801  2.37887  2.77519  2.98518  4.58477  3.61503
          0.01547  4.57251  5.29486  0.61958  0.77255  0.48576  0.95510
    214   2.78476  5.06127  3.00708  2.57075  4.44253  3.51349  2.88261  3.89876  2.62618  3.45994  4.25538  1.64415  3.97733  2.98070  3.08749  2.32057  2.14837  3.51461  5.64941  4.28607    227 n - - -
          2.68618  4.42225  2.77519  2.73123  3.46354  2.40513  3.72494  3.29354  2.67741  2.69355  4.24690  2.90347  2.73739  3.18146  2.89801  2.37887  2.77519  2.98518  4.58477  3.61503
          0.01547  4.57251  5.29486  0.61958  0.77255  0.48576  0.95510
    215   3.63809  4.89305  5.52085  4.95276  1.98745  4.96053  5.19616  1.34231  4.80580  1.11364  3.14133  5.08033  5.10175  4.77281  4.79770  4.32565  3.85389  2.50735  5.34973  4.20857    228 l - - -
          2.68618  4.42225  2.77519  2.73123  3.46354  2.40513  3.72494  3.29354  2.67741  2.69355  4.24690  2.90347  2.73739  3.18146  2.89801  2.37887  2.77519  2.98518  4.58477  3.61503
          0.01547  4.57251  5.29486  0.61958  0.77255  0.48576  0.95510
    216   1.82126  1.32242  4.43134  3.93842  3.73407  3.63742  4.52195  2.83269  3.79244  2.70472  2.63349  3.97835  4.23313  4.03203  3.96326  3.03356  3.07795  2.61206  5.28692  4.10346    229 c - - -
          2.68618  4.42225  2.77519  2.73123  3.46354  2.40513  3.72494  3.29354  2.67741  2.69355  4.24690  2.90347  2.73739  3.18146  2.89801  2.37887  2.77519  2.98518  4.58477  3.61503
          0.01547  4.57251  5.29486  0.61958  0.77255  0.48576  0.95510
    217   3.19995  4.53809  4.98939  4.42431  1.94212  4.36154  4.42136  1.86299  4.24304  1.32277  3.26866  4.43132  4.65705  4.30921  4.26262  3.68569  3.42450  2.61274  4.73159  2.31431    230 l - - -
          2.68618  4.42225  2.77519  2.73123  3.46354  2.40513  3.72494  3.29354  2.67741  2.69355  4.24690  2.90347  2.73739  3.18146  2.89801  2.37887  2.77519  2.98518  4.58477  3.61503
          0.01547  4.57251  5.29486  0.61958  0.77255  0.48576  0.95510
    218   3.93077  5.51029  4.61190  4.57932  5.43683  4.16197  5.54343  5.23578  4.71020  4.74740  5.85829  4.79783  0.17193  5.06948  4.82572  4.13022  4.42909  4.78599  6.36605  5.58142    231 P - - -
          2.68618  4.42225  2.77519  2.73123  3.46354  2.40513  3.72494  3.29354  2.67741  2.69355  4.24690  2.90347  2.73739  3.18146  2.89801  2.37887  2.77519  2.98518  4.58477  3.61503
          0.01547  4.57251  5.29486  0.61958  0.77255  0.48576  0.95510
    219   2.38808  4.59407  3.77211  3.22745  2.11601  3.86369  2.95027  3.10604  3.16459  2.77238  3.70482  3.58590  4.23790  2.66692  3.49365  3.12147  3.14373  2.89074  4.65654  1.75323    232 y - - -
          2.68618  4.42225  2.77519  2.73123  3.46354  2.40513  3.72494  3.29354  2.67741  2.69355  4.24690  2.90347  2.73739  3.18146  2.89801  2.37887  2.77519  2.98518  4.58477  3.61503
          0.01547  4.57251  5.29486  0.61958  0.77255  0.48576  0.95510
    220   2.72882  4.23395  4.09029  3.50834  3.34438  3.81574  4.11430  2.04874  3.40394  2.01550  2.70113  2.85588  4.18682  3.64145  3.61838  2.55991  2.48469  2.14377  4.84973  3.65278    233 l - - -
          2.68618  4.42225  2.77519  2.73123  3.46354  2.40513  3.72494  3.29354  2.67741  2.69355  4.24690  2.90347  2.73739  3.18146  2.89801  2.37887  2.77519  2.98518  4.58477  3.61503
          0.01547  4.57251  5.29486  0.61958  0.77255  0.48576  0.95510
    221   2.76123  4.26962  4.13890  3.56308  3.38796  2.39493  4.17688  2.62006  3.45526  2.09814  2.15746  3.80567  4.22588  3.69639  3.66964  3.13335  2.49074  1.89507  4.91275  3.71777    234 v - - -
          2.68618  4.42225  2.77519  2.73123  3.46354  2.40513  3.72494  3.29354  2.67741  2.69355  4.24690  2.90347  2.73739  3.18146  2.89801  2.37887  2.77519  2.98518  4.58477  3.61503
          0.01547  4.57251  5.29486  0.61958  0.77255  0.48576  0.95510
    222   2.97237  4.36307  4.68969  4.10226  2.55938  4.13963  4.44825  1.82714  3.94334  1.22729  3.24363  4.21651  4.47233  4.09703  4.03394  2.65000  3.20442  2.39868  4.94719  3.75764    235 l - - -
          2.68618  4.42225  2.77519  2.73123  3.46354  2.40513  3.72494  3.29354  2.67741  2.69355  4.24690  2.90347  2.73739  3.18146  2.89801  2.37887  2.77519  2.98518  4.58477  3.61503
          0.01547  4.57251  5.29486  0.61958  0.77255  0.48576  0.95510
    223   2.81060  5.06813  3.00454  1.39573  4.22547  3.56502  3.79128  3.74473  2.59159  2.68920  4.14138  2.55478  3.98495  2.94619  3.05227  2.81992  3.04559  3.40871  5.49471  3.03661    236 e - - -
          2.68618  4.42225  2.77519  2.73123  3.46354  2.40513  3.72494  3.29354  2.67741  2.69355  4.24690  2.90347  2.73739  3.18146  2.89801  2.37887  2.77519  2.98518  4.58477  3.61503
          0.01547  4.57251  5.29486  0.61958  0.77255  0.48576  0.95510
    224   2.22920  4.85135  3.21952  2.76548  4.38377  3.48322  3.96691  3.79715  2.76604  3.40694  4.22450  3.22805  1.56469  2.31324  3.19009  2.79861  2.44235  3.41367  5.64103  4.32817    237 p - - -
          2.68618  4.42225  2.77519  2.73123  3.46354  2.40513  3.72494  3.29354  2.67741  2.69355  4.24690  2.90347  2.73739  3.18146  2.89801  2.37887  2.77519  2.98518  4.58477  3.61503
          0.01547  4.57251  5.29486  0.61958  0.77255  0.48576  0.95510
    225   3.48050  4.74310  5.42262  4.85792  3.47535  4.84879  5.24211  1.58867  4.72167  1.22695  2.24742  4.98646  5.04398  4.77251  4.75437  4.21138  3.70882  1.57714  5.49891  4.42772    238 l - - -
          2.68618  4.42225  2.77519  2.73123  3.46354  2.40513  3.72494  3.29354  2.67741  2.69355  4.24690  2.90347  2.73739  3.18146  2.89801  2.37887  2.77519  2.98518  4.58477  3.61503
          0.01547  4.57251  5.29486  0.61958  0.77255  0.48576  0.95510
    226   2.79875  4.38702  3.92514  3.33567  3.48478  3.83235  4.08619  2.38608  2.56824  1.45996  3.45187  3.66418  4.19937  3.49611  2.70557  3.10430  3.02762  2.21654  4.98653  3.78301    239 l - - -
          2.68618  4.42225  2.77519  2.73123  3.46354  2.40513  3.72494  3.29354  2.67741  2.69355  4.24690  2.90347  2.73739  3.18146  2.89801  2.37887  2.77519  2.98518  4.58477  3.61503
          0.01547  4.57251  5.29486  0.61958  0.77255  0.48576  0.95510
    227   2.77921  5.28016  2.45591  1.71195  4.61617  2.63219  3.73008  4.10034  2.49119  3.58355  4.33178  2.96989  3.09491  2.83502  2.52776  2.36510  3.01536  3.66770  5.72036  4.30536    240 e - - -
          2.68618  4.42225  2.77519  2.73123  3.46354  2.40513  3.72494  3.29354  2.67741  2.69355  4.24690  2.90347  2.73739  3.18146  2.89801  2.37887  2.77519  2.98518  4.58477  3.61503
          0.01547  4.57251  5.29486  0.61958  0.77255  0.48576  0.95510
    228   2.37542  4.84420  3.21270  2.64831  4.06518  3.59064  3.79155  2.80898  2.05370  2.59793  3.92544  3.15010  3.97842  2.96371  2.41335  2.12049  2.97255  3.16438  5.36097  4.05366    241 k - - -
          2.68618  4.42225  2.77519  2.73123  3.46354  2.40513  3.72494  3.29354  2.67741  2.69355  4.24690  2.90347  2.73739  3.18146  2.89801  2.37887  2.77519  2.98518  4.58477  3.61503
          0.01547  4.57251  5.29486  0.61958  0.77255  0.48576  0.95510
    229   2.33506  4.32561  4.21990  3.66084  3.44410  3.88031  4.27900  2.16808  3.54606  1.31022  3.41489  3.88769  4.28549  3.79112  3.75484  2.37414  3.06796  2.42285  5.00651  3.81483    242 l - - -
          2.68618  4.42225  2.77519  2.73123  3.46354  2.40513  3.72494  3.29354  2.67741  2.69355  4.24690  2.90347  2.73739  3.18146  2.89801  2.37887  2.77519  2.98518  4.58477  3.61503
          0.01547  4.57251  5.29486  0.61958  0.77255  0.48576  0.95510
    230   2.33097  4.59112  3.41569  2.85859  2.93216  2.65708  3.90395  3.17438  2.82869  2.86029  3.72921  3.30652  4.02458  3.15485  2.65733  1.91744  2.95659  2.46279  5.19277  3.92936    243 s - - -
          2.68618  4.42225  2.77519  2.73123  3.46354  2.40513  3.72494  3.29354  2.67741  2.69355  4.24690  2.90347  2.73739  3.18146  2.89801  2.37887  2.77519  2.98518  4.58477  3.61503
          0.01547  4.57251  5.29486  0.61958  0.77255  0.48576  0.95510
    231   2.70830  4.52539  3.49463  2.93874  3.72006  2.85784  3.93833  3.08491  2.90524  2.78678  2.66725  2.71778  4.04653  3.22115  3.28794  2.44539  2.17169  2.13038  5.13694  3.88736    244 v - - -
          2.68618  4.42225  2.77519  2.73123  3.46354  2.40513  3.72494  3.29354  2.67741  2.69355  4.24690  2.90347  2.73739  3.18146  2.89801  2.37887  2.77519  2.98518  4.58477  3.61503
          0.01547  4.57251  5.29486  0.61958  0.77255  0.48576  0.95510
    232   2.73732  5.18726  2.24515  2.07385  4.50662  3.50679  3.03515  3.03401  2.45281  3.48094  4.23606  2.98380  2.59180  2.81177  2.52886  2.70992  2.96927  3.56434  5.63415  4.23792    245 e - - -
          2.68618  4.42225  2.77519  2.73123  3.46354  2.40513  3.72494  3.29354  2.67741  2.69355  4.24690  2.90347  2.73739  3.18146  2.89801  2.37887  2.77519  2.98518  4.58477  3.61503
          0.01547  4.57251  5.29486  0.61958  0.77255  0.48576  0.95510
    233   2.72911  5.04407  3.05947  2.19867  4.31842  3.53286  3.72731  3.75567  2.20758  2.75861  4.10484  3.03615  3.05222  2.34418  2.96009  2.73284  2.53551  3.39640  5.51978  2.72085    246 e - - -
          2.68618  4.42225  2.77519  2.73123  3.46354  2.40513  3.72494  3.29354  2.67741  2.69355  4.24690  2.90347  2.73739  3.18146  2.89801  2.37887  2.77519  2.98518  4.58477  3.61503
          0.01547  4.57251  5.29486  0.61958  0.77255  0.48576  0.95510
    234   3.03336  4.52947  4.24698  3.69678  1.91999  4.04580  2.79310  3.00650  3.54368  2.18599  3.64146  3.89044  4.40378  3.78820  2.72214  3.33301  3.26131  2.81955  1.89813  2.89824    247 w - - -
          2.68618  4.42225  2.77519  2.73123  3.46354  2.40513  3.72494  3.29354  2.67741  2.69355  4.24690  2.90347  2.73739  3.18146  2.89801  2.37887  2.77519  2.98518  4.58477  3.61503
          0.01547  4.57251  5.29486  0.61958  0.77255  0.48576  0.95510
    235   2.71967  4.53478  3.46060  2.46862  2.87369  2.47448  3.01616  2.42785  2.86421  2.75305  2.96479  3.33946  3.06486  3.18171  3.25180  2.89539  2.95139  2.81712  5.10291  3.85005    248 i - - -
          2.68618  4.42225  2.77519  2.73123  3.46354  2.40513  3.72494  3.29354  2.67741  2.69355  4.24690  2.90347  2.73739  3.18146  2.89801  2.37887  2.77519  2.98518  4.58477  3.61503
          0.01547  4.57251  5.29486  0.61958  0.77255  0.48576  0.95510
    236   2.93708  5.45679  1.91999  2.41371  4.79015  3.51047  3.85365  4.28629  2.68879  3.77032  4.54374  2.41580  4.00659  2.10690  3.21235  1.68254  3.18991  3.85111  5.91353  4.47186    249 s - - -
          2.68618  4.42225  2.77519  2.73123  3.46354  2.40513  3.72494  3.29354  2.67741  2.69355  4.24690  2.90347  2.73739  3.18146  2.89801  2.37887  2.77519  2.98518  4.58477  3.61503
          0.19971  4.57251  1.76784  0.61958  0.77255  0.48576  0.95510
    237   2.71502  4.87906  3.11853  2.58856  4.17135  3.51089  3.75209  3.59146  2.49269  2.58727  4.01380  2.49093  3.92985  2.90896  2.41532  1.73160  2.95952  3.26287  5.41739  4.09693    250 s - - -
          2.68618  4.42225  2.77519  2.73123  3.46354  2.40513  3.72494  3.29354  2.67741  2.69355  4.24690  2.90347  2.73739  3.18146  2.89801  2.37887  2.77519  2.98518  4.58477  3.61503
          0.24499  4.39137  1.58522  0.61958  0.77255  0.75172  0.63782
    238   2.66358  4.80346  1.96141  2.48185  4.10222  3.39388  3.75880  2.60003  2.62142  3.13257  3.98407  2.99434  3.87080  2.93423  3.08591  2.06436  2.93160  3.13015  5.41200  4.06966    251 d - - -
          2.68618  4.42225  2.77519  2.73123  3.46354  2.40513  3.72494  3.29354  2.67741  2.69355  4.24690  2.90347  2.73739  3.18146  2.89801  2.37887  2.77519  2.98518  4.58477  3.61503
          0.02323  4.16961  4.89196  0.61958  0.77255  0.96188  0.48155
    239   2.56295  4.49931  3.29130  2.75668  3.84293  2.59651  3.81794  3.19124  2.66840  2.88676  3.75098  3.18377  3.88277  3.04484  2.48016  2.69851  2.14204  2.29892  5.20287  3.93830    252 t - - -
          2.68618  4.42225  2.77519  2.73123  3.46354  2.40513  3.72494  3.29354  2.67741  2.69355  4.24690  2.90347  2.73739  3.18146  2.89801  2.37887  2.77519  2.98518  4.58477  3.61503
          0.02323  4.16961  4.89196  0.61958  0.77255  0.40662  1.09630
    240   2.72239  5.03992  3.05433  2.49740  4.33480  2.79369  3.70761  3.77061  2.15116  3.32351  4.11064  2.60667  3.91125  2.83286  2.16806  2.72423  2.37057  2.78036  5.51521  4.16018    253 k - - -
          2.68618  4.42225  2.77519  2.73123  3.46354  2.40513  3.72494  3.29354  2.67741  2.69355  4.24690  2.90347  2.73739  3.18146  2.89801  2.37887  2.77519  2.98518  4.58477  3.61503
          0.01688  4.48560  5.20794  0.61958  0.77255  0.40601  1.09753
    241   2.23695  5.53667  1.86905  1.58494  4.85952  2.67225  3.87819  4.36386  2.74062  3.83930  4.61562  2.39062  4.02320  3.00439  3.28165  2.90544  3.23634  3.92163  5.98039  4.52167    254 e - - -
          2.68618  4.42225  2.77519  2.73123  3.46354  2.40513  3.72494  3.29354  2.67741  2.69355  4.24690  2.90347  2.73739  3.18146  2.89801  2.37887  2.77519  2.98518  4.58477  3.61503
          0.01547  4.57251  5.29486  0.61958  0.77255  0.48576  0.95510
    242   2.72480  4.95839  2.59124  2.24082  4.20587  3.54430  2.97874  3.62748  2.54284  2.69990  4.02717  3.06672  3.14474  2.89318  3.01073  2.74959  2.53829  2.27027  5.45491  4.11168    255 e - - -
          2.68618  4.42225  2.77519  2.73123  3.46354  2.40513  3.72494  3.29354  2.67741  2.69355  4.24690  2.90347  2.73739  3.18146  2.89801  2.37887  2.77519  2.98518  4.58477  3.61503
          0.01547  4.57251  5.29486  0.61958  0.77255  0.48576  0.95510
    243   2.74405  5.18102  2.52901  2.07158  4.49573  3.50854  3.71439  3.96123  2.22045  2.83583  4.23338  2.98828  3.91219  2.82388  2.95712  1.88707  2.54703  3.55574  5.63319  4.23905    256 s - - -
          2.68618  4.42225  2.77519  2.73123  3.46354  2.40513  3.72494  3.29354  2.67741  2.69355  4.24690  2.90347  2.73739  3.18146  2.89801  2.37887  2.77519  2.98518  4.58477  3.61503
          0.01547  4.57251  5.29486  0.61958  0.77255  0.48576  0.95510
    244   2.88557  5.33449  2.80132  1.63100  4.67325  3.52309  3.82399  4.14701  2.61266  3.65156  4.42908  3.00844  1.99668  2.42247  3.10112  2.36965  3.13325  3.73329  5.80609  4.39760    257 e - - -
          2.68618  4.42225  2.77519  2.73123  3.46354  2.40513  3.72494  3.29354  2.67741  2.69355  4.24690  2.90347  2.73739  3.18146  2.89801  2.37887  2.77519  2.98518  4.58477  3.61503
          0.01547  4.57251  5.29486  0.61958  0.77255  0.48576  0.95510
    245   3.03526  5.49605  2.78756  1.07104  4.84303  3.58386  3.88269  4.31681  2.60017  3.79200  4.58916  2.42250  4.07514  3.01197  2.41267  2.97409  3.27778  3.90375  5.91168  4.51822    258 e - - -
          2.68618  4.42225  2.77519  2.73123  3.46354  2.40513  3.72494  3.29354  2.67741  2.69355  4.24690  2.90347  2.73739  3.18146  2.89801  2.37887  2.77519  2.98518  4.58477  3.61503
          0.01547  4.57251  5.29486  0.61958  0.77255  0.48576  0.95510
    246   2.71958  4.45697  3.56964  2.58817  2.82218  3.69098  3.94304  2.95964  2.96140  2.67027  3.56031  2.77864  4.07188  3.26670  3.32152  2.49133  2.50196  2.23497  2.70972  3.79682    259 v - - -
          2.68618  4.42225  2.77519  2.73123  3.46354  2.40513  3.72494  3.29354  2.67741  2.69355  4.24690  2.90347  2.73739  3.18146  2.89801  2.37887  2.77519  2.98518  4.58477  3.61503
          0.01547  4.57251  5.29486  0.61958  0.77255  0.48576  0.95510
    247   2.91900  5.05807  3.37199  2.76992  4.34330  3.70259  3.81793  3.72981  2.38976  2.63582  4.14163  3.24629  4.08370  2.44762  1.50293  2.95517  2.19092  3.42142  5.50887  4.23409    260 r - - -
          2.68618  4.42225  2.77519  2.73123  3.46354  2.40513  3.72494  3.29354  2.67741  2.69355  4.24690  2.90347  2.73739  3.18146  2.89801  2.37887  2.77519  2.98518  4.58477  3.61503
          0.01547  4.57251  5.29486  0.61958  0.77255  0.48576  0.95510
    248   2.08423  5.34069  1.75143  2.43446  4.67194  3.51850  3.78367  4.15134  1.96463  3.64077  4.40477  2.98919  3.96728  2.39502  3.04596  2.80674  3.09384  3.72766  5.78292  4.36910    261 d - - -
          2.68618  4.42225  2.77519  2.73123  3.46354  2.40513  3.72494  3.29354  2.67741  2.69355  4.24690  2.90347  2.73739  3.18146  2.89801  2.37887  2.77519  2.98518  4.58477  3.61503
          0.01547  4.57251  5.29486  0.61958  0.77255  0.48576  0.95510
    249   2.12836  5.22410  2.99757  2.17008  4.56253  3.52249  3.70623  4.03263  1.91525  3.52084  4.27256  2.54626  3.91940  2.80966  2.34826  2.41278  2.98887  3.61247  5.65702  4.26545    262 k - - -
          2.68618  4.42225  2.77519  2.73123  3.46354  2.40513  3.72494  3.29354  2.67741  2.69355  4.24690  2.90347  2.73739  3.18146  2.89801  2.37887  2.77519  2.98518  4.58477  3.61503
          0.01547  4.57251  5.29486  0.61958  0.77255  0.48576  0.95510
    250   3.24649  4.59261  5.02202  4.42859  3.23498  4.45047  4.72436  2.05811  4.26162  0.97132  2.43254  4.54287  4.71309  4.34404  4.30915  3.77384  3.46820  2.57326  5.09083  2.50455    263 l - - -
          2.68618  4.42225  2.77519  2.73123  3.46354  2.40513  3.72494  3.29354  2.67741  2.69355  4.24690  2.90347  2.73739  3.18146  2.89801  2.37887  2.77519  2.98518  4.58477  3.61503
          0.01547  4.57251  5.29486  0.61958  0.77255  0.48576  0.95510
    251   2.74254  4.75013  3.27987  2.02570  3.93709  3.61652  3.82572  2.72579  2.66162  2.97862  3.83378  3.20528  4.00230  3.02617  2.02130  2.83704  2.97249  2.56430  5.28030  3.00052    264 r - - -
          2.68618  4.42225  2.77519  2.73123  3.46354  2.40513  3.72494  3.29354  2.67741  2.69355  4.24690  2.90347  2.73739  3.18146  2.89801  2.37887  2.77519  2.98518  4.58477  3.61503
          0.01547  4.57251  5.29486  0.61958  0.77255  0.48576  0.95510
    252   2.39305  5.24498  2.96774  1.86532  4.58578  2.84750  3.70867  4.06143  1.95947  3.54389  4.29220  2.51423  3.91801  2.81107  2.48289  2.72687  2.99357  3.63448  5.67642  4.27744    265 e - - -
          2.68618  4.42225  2.77519  2.73123  3.46354  2.40513  3.72494  3.29354  2.67741  2.69355  4.24690  2.90347  2.73739  3.18146  2.89801  2.37887  2.77519  2.98518  4.58477  3.61503
          0.01547  4.57251  5.29486  0.61958  0.77255  0.48576  0.95510
    253   2.79203  5.15153  3.11027  2.53815  4.46637  3.57204  3.72957  3.90585  1.90257  2.78321  4.20832  3.06331  3.95886  2.43172  2.17015  2.36731  2.40182  3.52752  5.58986  4.23776    266 k - - -
          2.68618  4.42225  2.77519  2.73123  3.46354  2.40513  3.72494  3.29354  2.67741  2.69355  4.24690  2.90347  2.73739  3.18146  2.89801  2.37887  2.77519  2.98518  4.58477  3.61503
          0.01547  4.57251  5.29486  0.61958  0.77255  0.48576  0.95510
    254   3.55486  4.79327  5.49504  4.96222  3.61871  5.00119  5.47147  1.80312  4.84783  1.04343  3.38576  5.12966  5.18233  4.94219  4.92363  4.38882  3.79262  1.26760  5.71134  4.62174    267 l - - -
          2.68618  4.42225  2.77519  2.73123  3.46354  2.40513  3.72494  3.29354  2.67741  2.69355  4.24690  2.90347  2.73739  3.18146  2.89801  2.37887  2.77519  2.98518  4.58477  3.61503
          0.01547  4.57251  5.29486  0.61958  0.77255  0.48576  0.95510
    255   2.74078  5.14462  3.03392  1.97779  4.45517  3.52639  3.70806  3.91029  2.16486  2.81529  3.25575  3.01125  3.91743  2.43876  2.37046  2.35334  2.96988  3.51696  5.59408  4.21619    268 e - - -
          2.68618  4.42225  2.77519  2.73123  3.46354  2.40513  3.72494  3.29354  2.67741  2.69355  4.24690  2.90347  2.73739  3.18146  2.89801  2.37887  2.77519  2.98518  4.58477  3.61503
          0.01547  4.57251  5.29486  0.61958  0.77255  0.48576  0.95510
    256   2.77760  5.28852  2.46670  2.03471  4.62615  3.50195  2.92204  4.11229  1.94646  3.58961  4.33487  2.19006  3.92008  2.82678  2.97356  2.73389  2.59795  3.67591  5.72129  4.30548    269 k - - -
          2.68618  4.42225  2.77519  2.73123  3.46354  2.40513  3.72494  3.29354  2.67741  2.69355  4.24690  2.90347  2.73739  3.18146  2.89801  2.37887  2.77519  2.98518  4.58477  3.61503
          0.01547  4.57251  5.29486  0.61958  0.77255  0.48576  0.95510
    257   2.35660  4.31601  4.12028  3.56218  3.52562  3.80199  4.24525  2.18343  3.47174  2.55966  3.50428  3.80785  4.23400  3.72458  3.71226  2.50744  1.99581  1.61160  5.04399  3.84215    270 v - - -
          2.68618  4.42225  2.77519  2.73123  3.46354  2.40513  3.72494  3.29354  2.67741  2.69355  4.24690  2.90347  2.73739  3.18146  2.89801  2.37887  2.77519  2.98518  4.58477  3.61503
          0.01547  4.57251  5.29486  0.61958  0.77255  0.48576  0.95510
    258   2.39568  5.30473  2.84467  1.61060  4.63797  3.50981  3.76657  4.11776  2.54015  3.60979  4.36948  2.48966  3.94999  2.15173  3.03649  2.36353  3.06202  3.69338  5.75430  4.34113    271 e - - -
          2.68618  4.42225  2.77519  2.73123  3.46354  2.40513  3.72494  3.29354  2.67741  2.69355  4.24690  2.90347  2.73739  3.18146  2.89801  2.37887  2.77519  2.98518  4.58477  3.61503
          0.01547  4.57251  5.29486  0.61958  0.77255  0.48576  0.95510
    259   3.47765  4.73704  5.42599  4.86571  3.50375  4.85823  5.26412  1.60515  4.73302  1.21960  2.47294  4.99551  5.05581  4.79354  4.77209  4.22319  3.70775  1.46474  5.52644  4.44897    272 l - - -
          2.68618  4.42225  2.77519  2.73123  3.46354  2.40513  3.72494  3.29354  2.67741  2.69355  4.24690  2.90347  2.73739  3.18146  2.89801  2.37887  2.77519  2.98518  4.58477  3.61503
          0.01547  4.57251  5.29486  0.61958  0.77255  0.48576  0.95510
    260   2.78377  5.27208  2.88968  1.90698  4.60772  2.81479  3.73544  4.08831  2.18322  3.57617  4.32797  2.37357  2.59088  2.84210  2.98907  2.33796  3.02028  3.66032  5.71632  4.30541    273 e - - -
          2.68618  4.42225  2.77519  2.73123  3.46354  2.40513  3.72494  3.29354  2.67741  2.69355  4.24690  2.90347  2.73739  3.18146  2.89801  2.37887  2.77519  2.98518  4.58477  3.61503
          0.01547  4.57251  5.29486  0.61958  0.77255  0.48576  0.95510
    261   3.17153  4.55175  4.86652  4.32486  3.58377  4.38406  4.85928  2.23073  4.18022  1.18020  3.44631  4.48737  4.73261  4.38938  4.32365  3.73441  2.56496  1.38186  5.38974  4.23016    274 l - - -
          2.68618  4.42225  2.77519  2.73123  3.46354  2.40513  3.72494  3.29354  2.67741  2.69355  4.24690  2.90347  2.73739  3.18146  2.89801  2.37887  2.77519  2.98518  4.58477  3.61503
          0.01547  4.57251  5.29486  0.61958  0.77255  0.48576  0.95510
    262   1.98989  4.33691  4.33085  3.78115  3.57309  3.91083  4.40222  1.78300  3.67802  2.55048  3.53567  3.97914  4.34479  3.91834  3.88506  2.36225  3.10572  1.52889  5.13290  3.93457    275 v - - -
          2.68618  4.42225  2.77519  2.73123  3.46354  2.40513  3.72494  3.29354  2.67741  2.69355  4.24690  2.90347  2.73739  3.18146  2.89801  2.37887  2.77519  2.98518  4.58477  3.61503
          0.01547  4.57251  5.29486  0.61958  0.77255  0.48576  0.95510
    263   1.24109  4.49250  4.40076  3.88308  3.67125  3.97988  4.58892  2.47523  3.77406  1.73412  3.57770  4.09179  4.45071  4.03659  4.00119  3.33599  3.24859  1.95310  5.34697  4.15706    276 a - - -
          2.68618  4.42225  2.77519  2.73123  3.46354  2.40513  3.72494  3.29354  2.67741  2.69355  4.24690  2.90347  2.73739  3.18146  2.89801  2.37887  2.77519  2.98518  4.58477  3.61503
          0.01547  4.57251  5.29486  0.61958  0.77255  0.48576  0.95510
    264   3.09044  5.63183  2.61764  1.13383  4.95098  3.54647  3.93505  4.45323  2.76902  3.92302  4.72415  2.36566  4.08460  2.01146  3.26606  3.00433  3.34745  4.02163  6.05329  4.60472    277 e - - -
          2.68618  4.42225  2.77519  2.73123  3.46354  2.40513  3.72494  3.29354  2.67741  2.69355  4.24690  2.90347  2.73739  3.18146  2.89801  2.37887  2.77519  2.98518  4.58477  3.61503
          0.01547  4.57251  5.29486  0.61958  0.77255  0.48576  0.95510
    265   3.70920  4.95641  5.58024  5.00833  1.96341  5.02974  5.24146  1.65798  4.86205  0.89205  3.10058  5.14882  5.14086  4.79569  4.83941  4.39816  3.91961  2.61051  5.35581  4.23368    278 l - - -
          2.68618  4.42225  2.77519  2.73123  3.46354  2.40513  3.72494  3.29354  2.67741  2.69355  4.24690  2.90347  2.73739  3.18146  2.89801  2.37887  2.77519  2.98518  4.58477  3.61503
          0.01547  4.57251  5.29486  0.61958  0.77255  0.48576  0.95510
    266   1.89188  5.00489  2.34024  2.67505  4.68297  1.49332  4.04077  4.14334  2.91548  3.70965  4.50366  3.16687  2.77622  3.19613  3.40178  2.82646  3.13077  3.67975  5.90005  4.53577    279 g - - -
          2.68618  4.42225  2.77519  2.73123  3.46354  2.40513  3.72494  3.29354  2.67741  2.69355  4.24690  2.90347  2.73739  3.18146  2.89801  2.37887  2.77519  2.98518  4.58477  3.61503
          0.01547  4.57251  5.29486  0.61958  0.77255  0.48576  0.95510
    267   2.72870  5.20750  2.55337  2.16809  4.54064  3.50240  3.69143  4.01694  1.93938  3.50655  4.25206  2.97473  3.05997  2.79258  2.38784  2.69641  2.59334  3.59188  5.64610  3.19650    280 k - - -
          2.68618  4.42225  2.77519  2.73123  3.46354  2.40513  3.72494  3.29354  2.67741  2.69355  4.24690  2.90347  2.73739  3.18146  2.89801  2.37887  2.77519  2.98518  4.58477  3.61503
          0.01547  4.57251  5.29486  0.61958  0.77255  0.48576  0.95510
    268   2.33105  4.20515  4.30755  3.72240  2.66649  3.86813  4.20453  2.19183  3.59196  2.39396  3.33189  3.89471  4.24405  3.80094  3.74841  2.64663  2.32910  1.62807  4.85187  3.66223    281 v - - -
          2.68618  4.42225  2.77519  2.73123  3.46354  2.40513  3.72494  3.29354  2.67741  2.69355  4.24690  2.90347  2.73739  3.18146  2.89801  2.37887  2.77519  2.98518  4.58477  3.61503
          0.01547  4.57251  5.29486  0.61958  0.77255  0.48576  0.95510
    269   2.38238  5.05988  3.06334  2.25277  4.34556  3.53630  3.73147  3.78279  2.19907  3.33947  4.12571  3.04093  3.93051  2.85695  2.52185  1.89374  2.97003  2.63273  5.53610  4.17620    282 s - - -
          2.68618  4.42225  2.77519  2.73123  3.46354  2.40513  3.72494  3.29354  2.67741  2.69355  4.24690  2.90347  2.73739  3.18146  2.89801  2.37887  2.77519  2.98518  4.58477  3.61503
          0.01547  4.57251  5.29486  0.61958  0.77255  0.48576  0.95510
    270   3.64230  4.87232  5.57522  5.03425  3.53333  5.08291  5.51587  1.52653  4.91619  0.86951  3.28894  5.21513  5.22212  4.95447  4.96397  4.47404  3.87286  1.80081  5.68117  4.63408    283 l - - -
          2.68618  4.42225  2.77519  2.73123  3.46354  2.40513  3.72494  3.29354  2.67741  2.69355  4.24690  2.90347  2.73739  3.18146  2.89801  2.37887  2.77519  2.98518  4.58477  3.61503
          0.01547  4.57251  5.29486  0.61958  0.77255  0.48576  0.95510
    271   2.75440  5.06771  3.08698  2.52827  4.35464  3.55056  3.73529  3.78902  2.18158  2.75103  4.13248  2.55593  2.43454  2.86140  2.48895  2.75675  2.27061  3.42827  5.53709  4.18386    284 k - - -
          2.68618  4.42225  2.77519  2.73123  3.46354  2.40513  3.72494  3.29354  2.67741  2.69355  4.24690  2.90347  2.73739  3.18146  2.89801  2.37887  2.77519  2.98518  4.58477  3.61503
          0.01547  4.57251  5.29486  0.61958  0.77255  0.48576  0.95510
    272   2.98958  4.36727  4.71049  4.12853  3.42497  4.19710  4.55003  2.01481  3.98388  1.92087  2.60301  4.26466  2.99919  4.16366  4.09819  3.51159  3.22470  1.23914  5.09092  3.92135    285 v - - -
          2.68618  4.42225  2.77519  2.73123  3.46354  2.40513  3.72494  3.29354  2.67741  2.69355  4.24690  2.90347  2.73739  3.18146  2.89801  2.37887  2.77519  2.98518  4.58477  3.61503
          0.01547  4.57251  5.29486  0.61958  0.77255  0.48576  0.95510
    273   2.76188  5.21943  3.01748  1.97000  4.55699  3.52934  2.94525  4.02405  2.13406  3.51303  4.26644  3.00389  3.92255  2.80838  2.18300  2.36938  2.40928  3.60701  5.64893  4.26220    286 e - - -
          2.68618  4.42225  2.77519  2.73123  3.46354  2.40513  3.72494  3.29354  2.67741  2.69355  4.24690  2.90347  2.73739  3.18146  2.89801  2.37887  2.77519  2.98518  4.58477  3.61503
          0.01547  4.57251  5.29486  0.61958  0.77255  0.48576  0.95510
    274   3.21220  5.84843  1.98499  0.92407  5.13863  3.52795  4.02535  4.67279  2.99782  4.13208  4.95514  2.97457  4.12722  2.39673  3.58346  3.09110  3.48912  4.22054  6.27245  4.75722    287 e - - -
          2.68618  4.42225  2.77519  2.73123  3.46354  2.40513  3.72494  3.29354  2.67741  2.69355  4.24690  2.90347  2.73739  3.18146  2.89801  2.37887  2.77519  2.98518  4.58477  3.61503
          0.01547  4.57251  5.29486  0.61958  0.77255  0.48576  0.95510
    275   3.71972  4.96518  5.59049  5.01831  2.01437  5.04270  5.25551  1.67497  4.87278  0.86315  3.09702  5.16225  5.14893  4.80251  4.84886  4.41210  3.92957  2.61682  5.36394  4.24798    288 l - - -
          2.68618  4.42225  2.77519  2.73123  3.46354  2.40513  3.72494  3.29354  2.67741  2.69355  4.24690  2.90347  2.73739  3.18146  2.89801  2.37887  2.77519  2.98518  4.58477  3.61503
          0.01547  4.57251  5.29486  0.61958  0.77255  0.48576  0.95510
    276   2.19912  4.61354  3.56214  2.50105  3.73270  3.77582  4.14520  2.94391  3.12002  1.19319  3.66643  3.55161  4.21615  3.46089  3.45058  3.10546  3.14245  2.76778  5.25275  4.02262    289 l - - -
          2.68618  4.42225  2.77519  2.73123  3.46354  2.40513  3.72494  3.29354  2.67741  2.69355  4.24690  2.90347  2.73739  3.18146  2.89801  2.37887  2.77519  2.98518  4.58477  3.61503
          0.01547  4.57251  5.29486  0.61958  0.77255  0.48576  0.95510
    277   2.79177  5.25454  2.94732  2.45792  4.60035  2.81890  3.73631  4.07210  1.90794  3.56106  4.31765  2.20472  3.93882  2.29436  2.92965  2.12619  3.02605  3.65059  5.69853  4.30339    290 k - - -
          2.68618  4.42225  2.77519  2.73123  3.46354  2.40513  3.72494  3.29354  2.67741  2.69355  4.24690  2.90347  2.73739  3.18146  2.89801  2.37887  2.77519  2.98518  4.58477  3.61503
          0.01547  4.57251  5.29486  0.61958  0.77255  0.48576  0.95510
    278   3.63581  4.97640  4.98370  4.52376  2.94220  4.67698  4.51493  2.81320  4.28852  0.62863  3.39001  4.61861  4.94695  4.44828  4.37730  4.06113  3.86381  2.92584  4.75965  2.36833    291 L - - -
          2.68618  4.42225  2.77519  2.73123  3.46354  2.40513  3.72494  3.29354  2.67741  2.69355  4.24690  2.90347  2.73739  3.18146  2.89801  2.37887  2.77519  2.98518  4.58477  3.61503
          0.01547  4.57251  5.29486  0.61958  0.77255  0.48576  0.95510
    279   2.96253  5.52971  1.91294  1.58583  4.85105  3.50944  3.85769  4.35712  2.70380  3.82543  4.59503  2.40042  4.01172  2.25108  3.23924  2.36181  3.21372  3.91107  5.95991  4.50268    292 e - - -
          2.68618  4.42225  2.77519  2.73123  3.46354  2.40513  3.72494  3.29354  2.67741  2.69355  4.24690  2.90347  2.73739  3.18146  2.89801  2.37887  2.77519  2.98518  4.58477  3.61503
          0.01547  4.57251  5.29486  0.61958  0.77255  0.48576  0.95510
    280   2.36952  4.87381  3.15204  2.17094  4.11121  3.57571  3.80638  3.49612  2.27985  3.13597  3.96807  3.13638  3.02092  2.97546  3.05958  2.80637  2.98697  1.84418  5.40502  4.08870    293 v - - -
          2.68618  4.42225  2.77519  2.73123  3.46354  2.40513  3.72494  3.29354  2.67741  2.69355  4.24690  2.90347  2.73739  3.18146  2.89801  2.37887  2.77519  2.98518  4.58477  3.61503
          0.01547  4.57251  5.29486  0.61958  0.77255  0.48576  0.95510
    281   3.74915  5.40049  4.55510  4.55940  5.58735  0.16869  5.57587  5.41371  4.82789  4.94857  5.96712  4.72286  4.80285  5.09797  4.93479  3.94804  4.27857  4.80800  6.44430  5.73028    294 G - - -
          2.68618  4.42225  2.77519  2.73123  3.46354  2.40513  3.72494  3.29354  2.67741  2.69355  4.24690  2.90347  2.73739  3.18146  2.89801  2.37887  2.77519  2.98518  4.58477  3.61503
          0.01547  4.57251  5.29486  0.61958  0.77255  0.48576  0.95510
    282   3.10821  5.60179  0.98962  2.43689  4.94485  3.52475  4.00113  4.44183  2.92943  3.94948  4.77085  3.01005  4.10107  2.41756  3.47610  3.02949  2.51810  4.01675  6.11319  4.64868    295 d - - -
          2.68618  4.42225  2.77519  2.73123  3.46354  2.40513  3.72494  3.29354  2.67741  2.69355  4.24690  2.90347  2.73739  3.18146  2.89801  2.37887  2.77519  2.98518  4.58477  3.61503
          0.01547  4.57251  5.29486  0.61958  0.77255  0.48576  0.95510
    283   2.89832  3.05151  4.21562  2.71989  3.69479  3.95088  4.45152  2.42798  3.61202  2.62348  3.63828  3.96641  4.39354  3.90297  3.85549  3.29028  3.17762  0.98577  5.26996  4.05859    296 v - - -
          2.68618  4.42225  2.77519  2.73123  3.46354  2.40513  3.72494  3.29354  2.67741  2.69355  4.24690  2.90347  2.73739  3.18146  2.89801  2.37887  2.77519  2.98518  4.58477  3.61503
          0.01547  4.57251  5.29486  0.61958  0.77255  0.48576  0.95510
    284   3.57958  4.80283  5.55550  5.03290  3.66746  5.06692  5.56946  1.07145  4.92812  1.27489  3.42436  5.20240  5.23646  5.02602  5.00698  4.46525  3.81926  1.68014  5.78689  4.69481    297 i - - -
          2.68618  4.42225  2.77519  2.73123  3.46354  2.40513  3.72494  3.29354  2.67741  2.69355  4.24690  2.90347  2.73739  3.18146  2.89801  2.37887  2.77519  2.98518  4.58477  3.61503
          0.01547  4.57251  5.29486  0.61958  0.77255  0.48576  0.95510
    285   2.71302  4.51937  3.50727  2.95185  3.71038  3.64588  3.94531  2.54612  2.91717  2.77491  3.65752  2.73511  2.37704  3.23249  3.29696  2.45114  2.54332  2.08297  5.13165  3.88351    298 v - - -
          2.68618  4.42225  2.77519  2.73123  3.46354  2.40513  3.72494  3.29354  2.67741  2.69355  4.24690  2.90347  2.73739  3.18146  2.89801  2.37887  2.77519  2.98518  4.58477  3.61503
          0.01547  4.57251  5.29486  0.61958  0.77255  0.48576  0.95510
    286   3.21879  4.57118  4.97091  4.38520  2.52030  4.43091  4.74501  2.03372  4.23211  0.95931  3.18227  4.51766  4.70721  4.33871  4.30302  3.75560  2.53764  2.44839  5.14920  4.01749    299 l - - -
          2.68618  4.42225  2.77519  2.73123  3.46354  2.40513  3.72494  3.29354  2.67741  2.69355  4.24690  2.90347  2.73739  3.18146  2.89801  2.37887  2.77519  2.98518  4.58477  3.61503
          0.01547  4.57251  5.29486  0.61958  0.77255  0.48576  0.95510
    287   2.85414  5.38437  1.98120  1.85246  4.71601  3.50577  3.78034  4.20905  2.56966  3.68375  4.43866  2.11155  2.94869  2.89115  2.53487  2.79832  3.09528  3.76977  5.81697  4.38612    300 e - - -
          2.68618  4.42225  2.77519  2.73123  3.46354  2.40513  3.72494  3.29354  2.67741  2.69355  4.24690  2.90347  2.73739  3.18146  2.89801  2.37887  2.77519  2.98518  4.58477  3.61503
          0.01547  4.57251  5.29486  0.61958  0.77255  0.48576  0.95510
    288   2.85249  5.18023  3.18862  2.60359  4.50651  3.62074  2.89562  3.93433  1.51325  3.45117  4.24153  3.11599  4.00355  2.86993  2.21215  2.41197  3.07030  2.81198  5.60076  4.27254    301 k - - -
          2.68618  4.42225  2.77519  2.73123  3.46354  2.40513  3.72494  3.29354  2.67741  2.69355  4.24690  2.90347  2.73739  3.18146  2.89801  2.37887  2.77519  2.98518  4.58477  3.61503
          0.10419  4.57251  2.42352  0.61958  0.77255  0.48576  0.95510
    289   2.73228  5.16086  2.94466  2.04091  4.49291  3.48713  3.69901  3.95668  1.90052  3.46593  4.22781  2.97415  2.99399  2.80956  2.91382  2.10486  2.51014  3.54915  5.62093  4.23192    302 k - - -
          2.68618  4.42225  2.77519  2.73123  3.46354  2.40513  3.72494  3.29354  2.67741  2.69355  4.24690  2.90347  2.73739  3.18146  2.89801  2.37887  2.77519  2.98518  4.58477  3.61503
          0.01689  4.48522  5.20756  0.61958  0.77255  0.62875  0.76197
    290   2.31523  4.33639  3.77761  3.20739  3.46660  3.74331  4.02398  2.29260  3.13804  2.17802  3.44095  3.56054  4.12084  2.72461  3.44370  3.00557  2.03242  2.21840  4.95304  3.73650    303 t - - -
          2.68618  4.42225  2.77519  2.73123  3.46354  2.40513  3.72494  3.29354  2.67741  2.69355  4.24690  2.90347  2.73739  3.18146  2.89801  2.37887  2.77519  2.98518  4.58477  3.61503
          0.01689  4.48522  5.20756  0.61958  0.77255  0.40573  1.09809
    291   2.72949  5.16151  2.42394  2.44523  4.47660  3.50679  3.70521  3.07831  2.18348  3.45516  4.21381  2.24124  3.04791  2.81381  2.94416  2.36491  2.59085  3.53661  5.61570  4.22371    304 k - - -
          2.68618  4.42225  2.77519  2.73123  3.46354  2.40513  3.72494  3.29354  2.67741  2.69355  4.24690  2.90347  2.73739  3.18146  2.89801  2.37887  2.77519  2.98518  4.58477  3.61503
          0.01547  4.57251  5.29486  0.61958  0.77255  0.48576  0.95510
    292   2.39988  5.47250  1.43873  2.04944  4.79549  3.51046  3.86302  4.28890  2.71278  3.77771  4.55482  2.41939  4.01229  2.98890  3.24444  2.88504  2.53747  3.85766  5.92687  4.48185    305 d - - -
          2.68618  4.42225  2.77519  2.73123  3.46354  2.40513  3.72494  3.29354  2.67741  2.69355  4.24690  2.90347  2.73739  3.18146  2.89801  2.37887  2.77519  2.98518  4.58477  3.61503
          0.01547  4.57251  5.29486  0.61958  0.77255  0.48576  0.95510
    293   2.81294  5.17917  3.09940  2.21406  4.49643  3.57960  3.73757  3.93852  2.11616  3.45522  4.23553  3.06811  2.13603  2.85417  2.11262  2.79780  3.03621  3.55796  5.60934  3.06060    306 r - - -
          2.68620  4.42227  2.77486  2.73125  3.46356  2.40515  3.72497  3.29356  2.67743  2.69357  4.24692  2.90349  2.73742  3.18148  2.89803  2.37889  2.77522  2.98520  4.58479  3.61505
          0.10181  2.38831  5.29486  0.30427  1.33812  0.48576  0.95510
    294   3.20066  4.58501  4.81017  4.25364  3.43019  4.39120  4.75924  1.39624  4.09876  1.19230  3.29770  4.44218  2.93413  4.28830  4.23298  3.72450  3.44017  2.32394  5.25880  4.11671    308 l - - -
          2.68618  4.42225  2.77519  2.73123  3.46354  2.40513  3.72494  3.29354  2.67741  2.69355  4.24690  2.90347  2.73739  3.18146  2.89801  2.37887  2.77519  2.98518  4.58477  3.61503
          0.01547  4.57251  5.29486  0.61958  0.77255  0.48576  0.95510
    295   2.72990  5.07473  2.25371  2.20366  4.35748  3.52437  3.72369  2.99636  2.10922  2.77845  4.13339  3.02143  3.91956  2.84609  2.96716  2.72639  2.28298  3.42811  5.54694  4.17723    309 k - - -
          2.68618  4.42225  2.77519  2.73123  3.46354  2.40513  3.72494  3.29354  2.67741  2.69355  4.24690  2.90347  2.73739  3.18146  2.89801  2.37887  2.77519  2.98518  4.58477  3.61503
          0.01547  4.57251  5.29486  0.61958  0.77255  0.48576  0.95510
    296   2.47457  4.53825  5.11562  4.56553  3.67069  4.58138  5.03360  1.51541  4.43813  1.45656  3.51975  4.69197  4.87477  4.61784  4.54687  3.93185  3.48147  1.39727  5.49141  4.32246    310 v - - -
          2.68618  4.42225  2.77519  2.73123  3.46354  2.40513  3.72494  3.29354  2.67741  2.69355  4.24690  2.90347  2.73739  3.18146  2.89801  2.37887  2.77519  2.98518  4.58477  3.61503
          0.01547  4.57251  5.29486  0.61958  0.77255  0.48576  0.95510
    297   2.74947  4.51221  3.55691  2.98948  2.26869  3.70337  2.98154  3.01762  2.15329  2.09222  3.60892  3.40850  4.08335  3.24424  3.25722  2.94793  2.50815  2.78953  5.04901  3.78360    311 l - - -
          2.68618  4.42225  2.77519  2.73123  3.46354  2.40513  3.72494  3.29354  2.67741  2.69355  4.24690  2.90347  2.73739  3.18146  2.89801  2.37887  2.77519  2.98518  4.58477  3.61503
          0.01547  4.57251  5.29486  0.61958  0.77255  0.48576  0.95510
    298   2.29092  4.57584  4.80663  4.45843  4.14144  4.04214  5.20012  2.25604  4.36527  2.79987  3.98676  4.47051  4.65669  4.64463  4.54098  3.50047  3.42660  0.65863  5.94020  4.72675    312 V - - -
          2.68618  4.42225  2.77519  2.73123  3.46354  2.40513  3.72494  3.29354  2.67741  2.69355  4.24690  2.90347  2.73739  3.18146  2.89801  2.37887  2.77519  2.98518  4.58477  3.61503
          0.01547  4.57251  5.29486  0.61958  0.77255  0.48576  0.95510
    299   2.40201  5.51775  2.20019  1.55164  4.84269  2.27761  3.87216  4.34475  2.72931  3.82250  4.59797  2.23763  4.01880  2.99769  3.26726  2.89740  3.22481  3.90427  5.96463  4.50967    313 e - - -
          2.68618  4.42225  2.77519  2.73123  3.46354  2.40513  3.72494  3.29354  2.67741  2.69355  4.24690  2.90347  2.73739  3.18146  2.89801  2.37887  2.77519  2.98518  4.58477  3.61503
          0.01547  4.57251  5.29486  0.61958  0.77255  0.48576  0.95510
    300   2.97770  5.39324  1.88597  2.47633  4.85106  1.49229  3.97557  4.34099  2.87847  3.85613  4.65393  2.34755  4.05398  3.12020  3.41482  2.93494  2.50873  3.89592  6.02186  4.58513    314 g - - -
          2.68618  4.42225  2.77519  2.73123  3.46354  2.40513  3.72494  3.29354  2.67741  2.69355  4.24690  2.90347  2.73739  3.18146  2.89801  2.37887  2.77519  2.98518  4.58477  3.61503
          0.01547  4.57251  5.29486  0.61958  0.77255  0.48576  0.95510
    301   2.74242  4.87715  3.17204  2.17938  4.10703  3.58000  3.78711  2.82786  1.85133  3.12739  3.95726  3.12927  3.97150  2.95130  3.02608  2.38708  2.97370  2.31326  5.39431  4.07658    315 k - - -
          2.68618  4.42225  2.77519  2.73123  3.46354  2.40513  3.72494  3.29354  2.67741  2.69355  4.24690  2.90347  2.73739  3.18146  2.89801  2.37887  2.77519  2.98518  4.58477  3.61503
          0.01547  4.57251  5.29486  0.61958  0.77255  0.48576  0.95510
    302   2.78612  5.15892  3.02140  2.19686  4.46514  3.54700  3.74125  3.91068  2.14353  3.44040  4.21944  3.03730  2.00819  2.31077  2.91143  2.77130  3.01598  2.82560  5.61125  4.24358    316 p - - -
          2.68618  4.42225  2.77519  2.73123  3.46354  2.40513  3.72494  3.29354  2.67741  2.69355  4.24690  2.90347  2.73739  3.18146  2.89801  2.37887  2.77519  2.98518  4.58477  3.61503
          0.01547  4.57251  5.29486  0.61958  0.77255  0.48576  0.95510
    303   2.74465  4.56423  3.48247  2.91748  2.90310  3.67960  3.91625  3.05870  1.67568  2.37105  3.65796  3.35772  4.06384  3.19236  3.22851  2.44532  2.97736  2.40766  5.12603  3.86645    317 k - - -
          2.68618  4.42225  2.77519  2.73123  3.46354  2.40513  3.72494  3.29354  2.67741  2.69355  4.24690  2.90347  2.73739  3.18146  2.89801  2.37887  2.77519  2.98518  4.58477  3.61503
          0.01547  4.57251  5.29486  0.61958  0.77255  0.48576  0.95510
    304   2.42167  4.53345  4.63093  4.10441  1.19859  4.19837  4.08070  2.88494  3.95395  2.03282  3.54922  4.15034  4.54406  4.08717  4.05803  3.51115  3.36833  2.75392  4.42032  2.24925    318 f - - -
          2.68618  4.42225  2.77519  2.73123  3.46354  2.40513  3.72494  3.29354  2.67741  2.69355  4.24690  2.90347  2.73739  3.18146  2.89801  2.37887  2.77519  2.98518  4.58477  3.61503
          0.01547  4.57251  5.29486  0.61958  0.77255  0.48576  0.95510
    305   2.74055  5.07954  3.05634  2.11334  4.36479  3.53609  3.72452  3.80622  1.96918  2.83656  4.13799  3.03369  3.92796  2.45886  2.93238  2.73764  2.21763  3.43820  5.54534  3.15232    319 k - - -
          2.68618  4.42225  2.77519  2.73123  3.46354  2.40513  3.72494  3.29354  2.67741  2.69355  4.24690  2.90347  2.73739  3.18146  2.89801  2.37887  2.77519  2.98518  4.58477  3.61503
          0.01547  4.57251  5.29486  0.61958  0.77255  0.48576  0.95510
    306   0.86659  2.61504  4.34813  3.98034  4.58538  2.39122  4.78689  3.99440  3.91494  3.70380  4.52907  3.86026  4.04189  4.14195  4.13719  2.05031  3.01298  3.43812  5.97720  4.82582    320 a - - -
          2.68618  4.42225  2.77519  2.73123  3.46354  2.40513  3.72494  3.29354  2.67741  2.69355  4.24690  2.90347  2.73739  3.18146  2.89801  2.37887  2.77519  2.98518  4.58477  3.61503
          0.01547  4.57251  5.29486  0.61958  0.77255  0.48576  0.95510
    307   2.74604  4.79000  3.26581  2.70875  4.02168  3.59908  3.82849  3.40792  2.63477  3.05479  3.89891  3.19608  3.99851  2.24987  2.56176  2.41402  2.48815  1.91880  5.33847  4.04491    321 v - - -
          2.68618  4.42225  2.77519  2.73123  3.46354  2.40513  3.72494  3.29354  2.67741  2.69355  4.24690  2.90347  2.73739  3.18146  2.89801  2.37887  2.77519  2.98518  4.58477  3.61503
          0.01547  4.57251  5.29486  0.61958  0.77255  0.48576  0.95510
    308   2.39054  4.36106  3.83242  3.26382  3.45084  3.77178  4.05093  2.80339  3.18464  2.17365  2.75858  3.60470  1.83701  3.46835  3.47835  3.03854  2.98421  2.60652  4.94707  2.87202    322 p - - -
          2.68618  4.42225  2.77519  2.73123  3.46354  2.40513  3.72494  3.29354  2.67741  2.69355  4.24690  2.90347  2.73739  3.18146  2.89801  2.37887  2.77519  2.98518  4.58477  3.61503
          0.01547  4.57251  5.29486  0.61958  0.77255  0.48576  0.95510
    309   2.73165  4.59943  4.10066  3.90558  4.63447  0.63718  4.86854  3.82064  3.94491  3.71580  4.67086  3.93819  4.20997  4.22973  4.16962  2.94451  3.24154  2.29429  6.05342  4.86191    323 G - - -
          2.68618  4.42225  2.77519  2.73123  3.46354  2.40513  3.72494  3.29354  2.67741  2.69355  4.24690  2.90347  2.73739  3.18146  2.89801  2.37887  2.77519  2.98518  4.58477  3.61503
          0.01547  4.57251  5.29486  0.61958  0.77255  0.48576  0.95510
    310   2.74414  4.77798  3.26633  2.70037  2.99716  3.60948  3.81412  3.37147  2.28855  2.55682  3.86339  3.19063  3.99571  3.00548  1.94841  2.43032  2.51982  3.09023  5.30463  4.01150    324 r - - -
          2.68618  4.42225  2.77519  2.73123  3.46354  2.40513  3.72494  3.29354  2.67741  2.69355  4.24690  2.90347  2.73739  3.18146  2.89801  2.37887  2.77519  2.98518  4.58477  3.61503
          0.01547  4.57251  5.29486  0.61958  0.77255  0.48576  0.95510
    311   2.73629  4.27161  4.00522  3.42725  3.38248  3.80608  4.09872  2.27872  3.33470  1.89386  2.72687  2.88005  4.17854  3.58702  3.57798  2.10089  2.96933  2.20412  4.88533  3.68362    325 l - - -
          2.68618  4.42225  2.77519  2.73123  3.46354  2.40513  3.72494  3.29354  2.67741  2.69355  4.24690  2.90347  2.73739  3.18146  2.89801  2.37887  2.77519  2.98518  4.58477  3.61503
          0.01547  4.57251  5.29486  0.61958  0.77255  0.48576  0.95510
    312   3.00247  5.42705  2.14283  2.47586  4.91469  1.46609  4.00323  4.41590  2.92487  3.92231  4.72203  2.01310  4.06678  3.15049  3.47045  2.29102  3.30447  3.95597  6.08199  4.63440    326 g - - -
          2.68618  4.42225  2.77519  2.73123  3.46354  2.40513  3.72494  3.29354  2.67741  2.69355  4.24690  2.90347  2.73739  3.18146  2.89801  2.37887  2.77519  2.98518  4.58477  3.61503
          0.01547  4.57251  5.29486  0.61958  0.77255  0.48576  0.95510
    313   2.78469  5.25378  2.99215  2.16965  4.59856  2.83348  3.71724  4.06834  2.13137  3.54970  4.30296  2.54675  3.93440  2.82112  1.88253  2.34926  3.01348  3.64610  5.67924  4.29003    327 r - - -
          2.68618  4.42225  2.77519  2.73123  3.46354  2.40513  3.72494  3.29354  2.67741  2.69355  4.24690  2.90347  2.73739  3.18146  2.89801  2.37887  2.77519  2.98518  4.58477  3.61503
          0.01547  4.57251  5.29486  0.61958  0.77255  0.48576  0.95510
    314   3.34167  5.55959  3.74836  3.02891  5.07729  3.95943  3.85000  4.40681  1.19716  3.77945  4.62426  3.44243  4.30291  1.56955  1.93601  3.30615  3.49127  4.05799  5.77716  4.61190    328 k - - -
          2.68618  4.42225  2.77519  2.73123  3.46354  2.40513  3.72494  3.29354  2.67741  2.69355  4.24690  2.90347  2.73739  3.18146  2.89801  2.37887  2.77519  2.98518  4.58477  3.61503
          0.01547  4.57251  5.29486  0.61958  0.77255  0.48576  0.95510
    315   2.36897  4.75263  3.25764  2.69500  3.03789  3.60216  3.81389  3.33896  2.29505  2.98991  3.83694  3.18636  3.98821  2.60741  2.17036  2.81854  2.95963  2.59205  5.28373  3.05251    329 r - - -
          2.68618  4.42225  2.77519  2.73123  3.46354  2.40513  3.72494  3.29354  2.67741  2.69355  4.24690  2.90347  2.73739  3.18146  2.89801  2.37887  2.77519  2.98518  4.58477  3.61503
          0.01547  4.57251  5.29486  0.61958  0.77255  0.48576  0.95510
    316   0.72880  4.45469  4.07618  3.82762  4.87844  2.22484  4.81867  4.32579  3.89368  4.00712  4.79783  3.79591  4.04171  4.12134  4.15305  2.04424  3.05056  3.64143  6.21520  5.05707    330 a - - -
          2.68618  4.42225  2.77519  2.73123  3.46354  2.40513  3.72494  3.29354  2.67741  2.69355  4.24690  2.90347  2.73739  3.18146  2.89801  2.37887  2.77519  2.98518  4.58477  3.61503
          0.01547  4.57251  5.29486  0.61958  0.77255  0.48576  0.95510
    317   2.00993  2.94584  4.65246  4.08499  3.48567  4.05408  4.51025  2.32443  3.93784  1.68841  3.44405  4.18685  4.44873  4.13157  4.05572  3.38598  3.15505  1.46528  5.09093  3.90654    331 v - - -
          2.68618  4.42225  2.77519  2.73123  3.46354  2.40513  3.72494  3.29354  2.67741  2.69355  4.24690  2.90347  2.73739  3.18146  2.89801  2.37887  2.77519  2.98518  4.58477  3.61503
          0.01547  4.57251  5.29486  0.61958  0.77255  0.48576  0.95510
    318   2.83165  5.12210  3.19244  2.60590  4.42366  3.61535  2.90974  3.84568  2.07845  2.73547  3.06680  3.11755  3.99657  2.17482  1.98309  2.83324  3.05053  3.49170  5.55766  4.23242    332 r - - -
          2.68618  4.42225  2.77519  2.73123  3.46354  2.40513  3.72494  3.29354  2.67741  2.69355  4.24690  2.90347  2.73739  3.18146  2.89801  2.37887  2.77519  2.98518  4.58477  3.61503
          0.01547  4.57251  5.29486  0.61958  0.77255  0.48576  0.95510
    319   3.52220  4.75416  5.49907  5.04840  3.98286  5.03176  5.77733  0.66319  4.95634  2.39169  3.73717  5.21233  5.29523  5.20508  5.11809  4.47498  3.79322  1.51415  6.10416  4.89807    333 I - - -
          2.68618  4.42225  2.77519  2.73123  3.46354  2.40513  3.72494  3.29354  2.67741  2.69355  4.24690  2.90347  2.73739  3.18146  2.89801  2.37887  2.77519  2.98518  4.58477  3.61503
          0.01547  4.57251  5.29486  0.61958  0.77255  0.48576  0.95510
    320   2.73956  4.86433  3.15509  2.03279  4.09595  3.57272  3.79965  3.47387  2.61870  2.67221  3.95353  2.59159  3.97250  2.96800  3.06845  2.79572  1.89858  2.64779  5.39467  4.07600    334 t - - -
          2.68618  4.42225  2.77519  2.73123  3.46354  2.40513  3.72494  3.29354  2.67741  2.69355  4.24690  2.90347  2.73739  3.18146  2.89801  2.37887  2.77519  2.98518  4.58477  3.61503
          0.01547  4.57251  5.29486  0.61958  0.77255  0.48576  0.95510
    321   2.26683  5.27948  2.18415  1.91413  4.61316  3.50119  2.92281  4.09738  2.18124  3.57984  4.32730  2.96852  3.92023  2.83019  2.98314  2.36202  3.01149  3.66481  5.71598  4.30110    335 e - - -
          2.68618  4.42225  2.77519  2.73123  3.46354  2.40513  3.72494  3.29354  2.67741  2.69355  4.24690  2.90347  2.73739  3.18146  2.89801  2.37887  2.77519  2.98518  4.58477  3.61503
          0.18500  4.57251  1.84157  0.61958  0.77255  0.48576  0.95510
    322   1.89652  4.54681  3.36766  2.81096  3.73938  3.58553  3.85033  3.07098  2.34736  2.35637  3.66572  3.26112  2.97331  3.10105  3.14962  2.82801  2.91644  2.38196  5.13721  3.87608    336 a - - -
          2.68618  4.42225  2.77519  2.73123  3.46354  2.40513  3.72494  3.29354  2.67741  2.69355  4.24690  2.90347  2.73739  3.18146  2.89801  2.37887  2.77519  2.98518  4.58477  3.61503
          0.12264  4.40580  2.27100  0.61958  0.77255  0.73447  0.65347
    323   2.89879  4.44721  3.93435  2.34649  3.63957  3.98194  4.32637  1.41359  3.36584  2.44288  3.53189  3.79822  4.35335  3.68336  3.67727  3.28340  3.14377  1.73296  5.26690  4.03978    337 i - - -
          2.68618  4.42225  2.77519  2.73123  3.46354  2.40513  3.72494  3.29354  2.67741  2.69355  4.24690  2.90347  2.73739  3.18146  2.89801  2.37887  2.77519  2.98518  4.58477  3.61503
          0.02029  4.30346  5.02581  0.61958  0.77255  0.65336  0.73458
    324   2.73351  5.13071  2.88935  2.42078  4.46086  2.30199  2.92918  3.91998  2.11778  3.44031  4.21434  2.45878  3.88889  2.81742  2.91164  2.17700  2.97223  3.52290  5.60367  4.22126    338 k - - -
          2.68695  4.42302  2.77445  2.73104  3.46261  2.40544  3.72571  3.29260  2.67754  2.69287  4.24767  2.90325  2.73637  3.18223  2.89843  2.37896  2.77546  2.98533  4.58554  3.61580
          0.79200  0.83337  2.18497  1.98058  0.14849  0.53041  0.88761
    325   2.89984  5.43117  1.96469  1.49692  4.75593  3.42480  3.80291  4.25444  2.67042  3.74050  4.52327  2.89056  2.76119  2.93277  3.20895  2.26710  3.15762  3.82003  5.88910  4.43586    352 e - - -
          2.68618  4.42225  2.77519  2.73123  3.46354  2.40513  3.72494  3.29354  2.67741  2.69355  4.24690  2.90347  2.73739  3.18146  2.89801  2.37887  2.77519  2.98518  4.58477  3.61503
          0.01870  4.38453  5.10687  0.61958  0.77255  0.53943  0.87486
    326   2.79154  4.93520  3.13250  2.62039  4.10526  3.58437  2.65839  3.57839  2.51885  1.95357  4.01469  2.55621  3.98578  2.16561  2.91984  2.83219  3.01956  3.27212  5.38322  4.04622    353 l - - -
          2.68618  4.42225  2.77519  2.73123  3.46354  2.40513  3.72494  3.29354  2.67741  2.69355  4.24690  2.90347  2.73739  3.18146  2.89801  2.37887  2.77519  2.98518  4.58477  3.61503
          0.01699  4.47938  5.20172  0.61958  0.77255  0.63722  0.75239
    327   2.89586  5.42550  1.60820  2.01516  4.74650  3.46846  3.80721  4.24164  2.64710  3.72572  4.49842  2.37376  2.84268  2.93020  3.17600  2.83039  2.50365  3.80810  5.87086  4.42656    354 d - - -
          2.68618  4.42225  2.77519  2.73123  3.46354  2.40513  3.72494  3.29354  2.67741  2.69355  4.24690  2.90347  2.73739  3.18146  2.89801  2.37887  2.77519  2.98518  4.58477  3.61503
          0.01699  4.47938  5.20172  0.61958  0.77255  0.40151  1.10656
    328   2.87984  5.40340  2.31354  1.83617  4.73065  2.35820  3.80255  4.22234  2.19587  3.70265  4.46440  2.97152  2.27700  2.91774  3.12032  2.82237  3.12379  3.78751  5.84153  4.40880    355 e - - -
          2.68618  4.42225  2.77519  2.73123  3.46354  2.40513  3.72494  3.29354  2.67741  2.69355  4.24690  2.90347  2.73739  3.18146  2.89801  2.37887  2.77519  2.98518  4.58477  3.61503
          0.01547  4.57251  5.29486  0.61958  0.77255  0.48576  0.95510
    329   3.27197  5.62200  2.68314  0.80512  5.14922  1.92701  4.22427  4.67799  3.19536  4.19176  5.05105  3.18141  4.23530  3.40344  3.71850  3.21217  3.59663  4.22591  6.28012  4.88310    356 e - - -
          2.68618  4.42225  2.77519  2.73123  3.46354  2.40513  3.72494  3.29354  2.67741  2.69355  4.24690  2.90347  2.73739  3.18146  2.89801  2.37887  2.77519  2.98518  4.58477  3.61503
          0.18500  4.57251  1.84157  0.61958  0.77255  0.48576  0.95510
    330   2.68239  4.73009  3.17070  2.63243  3.95215  2.79526  2.69410  3.34665  2.60308  2.99241  3.83592  3.12486  3.93461  2.47961  3.03128  2.76370  2.46029  2.18777  5.27741  3.97814    357 v - - -
          2.68618  4.42225  2.77519  2.73123  3.46354  2.40513  3.72494  3.29354  2.67741  2.69355  4.24690  2.90347  2.73739  3.18146  2.89801  2.37887  2.77519  2.98518  4.58477  3.61503
          0.13147  4.40580  2.19833  0.61958  0.77255  0.73447  0.65347
    331   1.81462  5.04193  2.77624  2.04470  4.41189  3.40192  3.74644  3.85847  2.56035  3.41534  4.21209  2.37316  2.78820  2.88527  3.04270  2.71880  2.98743  3.47210  5.61085  4.23348    358 a - - -
          2.68618  4.42225  2.77519  2.73123  3.46354  2.40513  3.72494  3.29354  2.67741  2.69355  4.24690  2.90347  2.73739  3.18146  2.89801  2.37887  2.77519  2.98518  4.58477  3.61503
          0.13672  4.29481  2.17026  0.61958  0.77255  0.85449  0.55425
    332   2.83014  5.15263  3.09695  2.53571  4.52925  2.62479  3.63619  3.94212  1.83201  3.42126  4.22273  3.03242  3.92957  2.08437  2.06070  2.80954  3.03827  3.56933  5.52969  4.23364    359 k - - -
          2.68405  4.42288  2.77431  2.73090  3.46416  2.40436  3.72427  3.29417  2.67803  2.69417  4.24752  2.90409  2.73802  3.18209  2.89806  2.37915  2.77482  2.98581  4.58539  3.61566
          0.20946  1.66611        *  2.63865  0.07414  0.00000        *
//
