# Supplementary material for: T346Hunter: A Novel Web-Based Tool for the Prediction of Type III, Type IV and Type VI Secretion Systems in Bacterial Genomes
Source: PLoS One. 2015 Apr 13;10(4):e0119317. doi: 10.1371/journal.pone.0119317 (PMC4395097; doi:10.1371/journal.pone.0119317)
Supplement: S1 Data — (ZIP) [file pone.0119317.s009.zip › T346Hunter_profiles/flin.hmm]

HMMER3/f [3.1b1 | May 2013]
NAME  flin
LENG  248
ALPH  amino
RF    no
MM    no
CONS  yes
CS    no
MAP   yes
DATE  Wed Sep  4 10:55:32 2013
NSEQ  7
EFFN  1.965332
CKSUM 4254367141
STATS LOCAL MSV      -10.6877  0.70300
STATS LOCAL VITERBI  -11.2940  0.70300
STATS LOCAL FORWARD   -4.5112  0.70300
HMM          A        C        D        E        F        G        H        I        K        L        M        N        P        Q        R        S        T        V        W        Y   
            m->m     m->i     m->d     i->m     i->i     d->m     d->d
  COMPO   2.37220  4.71422  2.75177  2.43418  3.65050  2.82400  3.99316  2.88300  2.75284  2.41127  3.67046  3.13375  3.35709  3.07260  3.03556  2.60205  2.85705  2.55996  4.76265  4.04789
          2.68578  4.42245  2.77474  2.73144  3.46374  2.40533  3.72515  3.29374  2.67761  2.69314  4.24423  2.90367  2.73696  3.18167  2.89821  2.37907  2.77540  2.98539  4.58497  3.61523
          0.59804  1.59735  1.39562  1.42084  0.27643  0.00000        *
      1   2.73646  4.76992  1.86926  2.55857  3.89662  3.44662  3.82457  3.20465  2.72522  2.84989  2.14954  3.06490  3.92998  3.03473  3.16558  2.81175  3.00258  2.97812  5.32481  3.99079      6 d - - -
          2.68618  4.42225  2.77519  2.73123  3.46354  2.40513  3.72494  3.29354  2.67741  2.69355  4.24690  2.90347  2.73739  3.18146  2.89801  2.37887  2.77519  2.98518  4.58477  3.61503
          0.02538  4.08211  4.80446  0.61958  0.77255  0.79212  0.60309
      2   2.83324  4.55066  3.66879  3.28580  3.36270  1.57480  4.03954  3.37831  3.17289  3.00573  3.97432  3.58379  4.07935  3.54881  3.44070  3.02338  3.16780  3.11305  1.65856  3.41057      7 g - - -
          2.68618  4.42225  2.77519  2.73123  3.46354  2.40513  3.72494  3.29354  2.67741  2.69355  4.24690  2.90347  2.73739  3.18146  2.89801  2.37887  2.77519  2.98518  4.58477  3.61503
          0.02538  4.08211  4.80446  0.61958  0.77255  0.79212  0.60309
      3   2.75311  4.55429  3.58219  3.02281  3.78266  3.59319  3.90870  2.88286  2.56234  2.71064  3.72302  3.39239  4.04330  3.15861  1.82319  2.93905  3.02202  1.75034  5.20033  3.95458      8 v - - -
          2.68618  4.42225  2.77519  2.73123  3.46354  2.40513  3.72494  3.29354  2.67741  2.69355  4.24690  2.90347  2.73739  3.18146  2.89801  2.37887  2.77519  2.98518  4.58477  3.61503
          0.02538  4.08211  4.80446  0.61958  0.77255  0.79212  0.60309
      4   2.80981  4.94195  3.02257  2.62436  4.39570  3.44226  3.76229  3.81121  1.55588  3.36875  4.22764  3.09268  1.98360  2.92362  2.64843  2.84055  3.07803  3.45854  5.51110  4.24271      9 k - - -
          2.68618  4.42225  2.77519  2.73123  3.46354  2.40513  3.72494  3.29354  2.67741  2.69355  4.24690  2.90347  2.73739  3.18146  2.89801  2.37887  2.77519  2.98518  4.58477  3.61503
          0.02538  4.08211  4.80446  0.61958  0.77255  0.79212  0.60309
      5   2.82275  4.76845  3.02354  1.77667  3.80796  3.55140  3.86848  3.05725  2.69082  1.75945  3.75590  3.17300  4.00929  3.09253  3.06178  2.92526  3.07291  2.88078  5.28029  3.97539     10 l - - -
          2.68618  4.42225  2.77519  2.73123  3.46354  2.40513  3.72494  3.29354  2.67741  2.69355  4.24690  2.90347  2.73739  3.18146  2.89801  2.37887  2.77519  2.98518  4.58477  3.61503
          0.02538  4.08211  4.80446  0.61958  0.77255  0.79212  0.60309
      6   2.71042  4.42474  3.66662  3.31059  1.65312  1.74172  4.00888  3.10014  3.31582  2.74656  3.77668  3.56321  4.05586  3.59024  3.59161  2.92727  3.06181  2.87091  4.72138  3.23074     11 f - - -
          2.68618  4.42225  2.77519  2.73123  3.46354  2.40513  3.72494  3.29354  2.67741  2.69355  4.24690  2.90347  2.73739  3.18146  2.89801  2.37887  2.77519  2.98518  4.58477  3.61503
          0.02538  4.08211  4.80446  0.61958  0.77255  0.79212  0.60309
      7   2.74507  5.00452  2.55334  1.59475  4.46090  3.28410  3.79380  3.91301  2.65337  3.49590  4.33424  2.88965  3.85529  2.96170  3.11582  1.73678  3.05129  3.51720  5.68155  4.29807     12 e - - -
          2.68618  4.42225  2.77519  2.73123  3.46354  2.40513  3.72494  3.29354  2.67741  2.69355  4.24690  2.90347  2.73739  3.18146  2.89801  2.37887  2.77519  2.98518  4.58477  3.61503
          0.02538  4.08211  4.80446  0.61958  0.77255  0.79212  0.60309
      8   2.74702  4.67584  3.02250  1.78442  3.92760  3.50295  3.90430  2.88720  2.75946  2.84355  3.83661  3.17092  3.98755  3.12315  3.15325  2.87432  3.01985  1.79111  5.36277  4.06143     13 e - - -
          2.68618  4.42225  2.77519  2.73123  3.46354  2.40513  3.72494  3.29354  2.67741  2.69355  4.24690  2.90347  2.73739  3.18146  2.89801  2.37887  2.77519  2.98518  4.58477  3.61503
          0.02538  4.08211  4.80446  0.61958  0.77255  0.79212  0.60309
      9   0.74921  4.30980  3.68774  3.49475  4.27311  3.12761  4.49028  3.43091  3.51675  3.30235  4.31522  3.58742  3.88719  3.83946  3.74919  2.66040  2.95259  3.04849  5.67900  4.50444     14 a - - -
          2.68618  4.42225  2.77519  2.73123  3.46354  2.40513  3.72494  3.29354  2.67741  2.69355  4.24690  2.90347  2.73739  3.18146  2.89801  2.37887  2.77519  2.98518  4.58477  3.61503
          0.02538  4.08211  4.80446  0.61958  0.77255  0.79212  0.60309
     10   2.95529  4.43108  4.22737  3.68818  2.83462  3.96672  4.04151  2.60657  3.45153  1.99664  1.87267  3.89152  4.32081  3.74203  3.63267  3.30280  3.19417  2.56516  2.10731  3.07728     15 m - - -
          2.68618  4.42225  2.77519  2.73123  3.46354  2.40513  3.72494  3.29354  2.67741  2.69355  4.24690  2.90347  2.73739  3.18146  2.89801  2.37887  2.77519  2.98518  4.58477  3.61503
          0.02538  4.08211  4.80446  0.61958  0.77255  0.79212  0.60309
     11   2.64924  4.37171  3.67990  3.27133  1.77500  3.48590  3.92166  3.00149  3.23650  2.65316  3.67706  3.51547  4.03381  3.51455  3.51851  1.74607  2.99022  2.77710  4.61658  3.09795     16 s - - -
          2.68618  4.42225  2.77519  2.73123  3.46354  2.40513  3.72494  3.29354  2.67741  2.69355  4.24690  2.90347  2.73739  3.18146  2.89801  2.37887  2.77519  2.98518  4.58477  3.61503
          0.02538  4.08211  4.80446  0.61958  0.77255  0.79212  0.60309
     12   1.33520  4.22195  3.46694  3.24121  4.41029  1.52991  4.33671  3.78065  3.35045  3.51358  4.35734  3.37958  3.75249  3.62343  3.64814  2.46921  2.78857  3.23121  5.74752  4.55461     17 a - - -
          2.68618  4.42225  2.77519  2.73123  3.46354  2.40513  3.72494  3.29354  2.67741  2.69355  4.24690  2.90347  2.73739  3.18146  2.89801  2.37887  2.77519  2.98518  4.58477  3.61503
          0.02538  4.08211  4.80446  0.61958  0.77255  0.79212  0.60309
     13   1.74348  4.88459  2.66199  1.61568  4.35142  3.30043  3.82189  3.68406  2.67807  3.35637  4.22323  2.95050  3.86487  2.99849  3.12369  2.73935  3.02097  3.33073  5.61291  4.26354     18 e - - -
          2.68618  4.42225  2.77519  2.73123  3.46354  2.40513  3.72494  3.29354  2.67741  2.69355  4.24690  2.90347  2.73739  3.18146  2.89801  2.37887  2.77519  2.98518  4.58477  3.61503
          0.02538  4.08211  4.80446  0.61958  0.77255  0.79212  0.60309
     14   3.01390  5.60990  1.42318  1.39150  4.89480  3.26269  3.81937  4.42334  2.85239  3.91536  4.77270  2.72292  3.89242  2.98700  3.46001  2.88806  3.30506  3.98884  6.06181  4.54616     19 e - - -
          2.68618  4.42225  2.77519  2.73123  3.46354  2.40513  3.72494  3.29354  2.67741  2.69355  4.24690  2.90347  2.73739  3.18146  2.89801  2.37887  2.77519  2.98518  4.58477  3.61503
          0.02538  4.08211  4.80446  0.61958  0.77255  0.79212  0.60309
     15   2.74655  4.70943  3.04946  1.83399  3.82017  3.51730  3.81937  3.09059  2.63914  2.71380  2.15429  3.14063  3.96139  3.03391  3.01959  2.84914  2.99516  2.88937  5.25479  3.96479     20 e - - -
          2.68618  4.42225  2.77519  2.73123  3.46354  2.40513  3.72494  3.29354  2.67741  2.69355  4.24690  2.90347  2.73739  3.18146  2.89801  2.37887  2.77519  2.98518  4.58477  3.61503
          0.02538  4.08211  4.80446  0.61958  0.77255  0.79212  0.60309
     16   1.69071  4.37121  3.85567  3.41459  3.52135  3.60071  4.27003  2.51522  3.29560  1.52860  3.45919  3.68193  4.13185  3.63491  3.56245  2.99053  3.03303  2.37608  5.19210  3.96287     21 l - - -
          2.68618  4.42225  2.77519  2.73123  3.46354  2.40513  3.72494  3.29354  2.67741  2.69355  4.24690  2.90347  2.73739  3.18146  2.89801  2.37887  2.77519  2.98518  4.58477  3.61503
          0.02538  4.08211  4.80446  0.61958  0.77255  0.79212  0.60309
     17   3.05396  4.77096  3.68461  3.55753  4.52653  3.44685  4.61355  4.13125  3.63384  3.73309  4.79513  3.84080  0.51617  4.01610  3.85136  3.22909  3.51294  3.75174  5.65044  4.65161     22 P - - -
          2.68618  4.42225  2.77519  2.73123  3.46354  2.40513  3.72494  3.29354  2.67741  2.69355  4.24690  2.90347  2.73739  3.18146  2.89801  2.37887  2.77519  2.98518  4.58477  3.61503
          0.02538  4.08211  4.80446  0.61958  0.77255  0.79212  0.60309
     18   1.68030  4.91925  1.59841  2.39006  4.47872  3.23739  3.87385  3.85283  2.82824  3.51717  4.37668  2.91065  3.85106  3.05538  3.33336  2.72895  3.05233  3.45563  5.74451  4.36015     23 d - - -
          2.68618  4.42225  2.77519  2.73123  3.46354  2.40513  3.72494  3.29354  2.67741  2.69355  4.24690  2.90347  2.73739  3.18146  2.89801  2.37887  2.77519  2.98518  4.58477  3.61503
          0.02538  4.08211  4.80446  0.61958  0.77255  0.79212  0.60309
     19   0.74921  4.30980  3.68774  3.49475  4.27311  3.12761  4.49028  3.43091  3.51675  3.30235  4.31522  3.58742  3.88719  3.83946  3.74919  2.66040  2.95259  3.04849  5.67900  4.50444     24 a - - -
          2.68618  4.42225  2.77519  2.73123  3.46354  2.40513  3.72494  3.29354  2.67741  2.69355  4.24690  2.90347  2.73739  3.18146  2.89801  2.37887  2.77519  2.98518  4.58477  3.61503
          0.02538  4.08211  4.80446  0.61958  0.77255  0.79212  0.60309
     20   2.90083  5.36975  1.54972  2.21626  4.65023  3.30241  3.76633  4.18061  2.67605  3.68723  4.52729  2.78782  3.87667  1.79186  3.19727  2.82108  3.17603  3.77427  5.82836  4.37492     25 d - - -
          2.68618  4.42225  2.77519  2.73123  3.46354  2.40513  3.72494  3.29354  2.67741  2.69355  4.24690  2.90347  2.73739  3.18146  2.89801  2.37887  2.77519  2.98518  4.58477  3.61503
          0.02538  4.08211  4.80446  0.61958  0.77255  0.79212  0.60309
     21   2.88085  5.16875  1.43166  2.32351  4.73035  1.66154  3.92540  4.25684  2.95066  3.80916  4.66787  2.87435  3.89522  3.11403  3.50064  2.84787  3.22438  3.80570  5.91757  4.52192     26 d - - -
          2.68618  4.42225  2.77519  2.73123  3.46354  2.40513  3.72494  3.29354  2.67741  2.69355  4.24690  2.90347  2.73739  3.18146  2.89801  2.37887  2.77519  2.98518  4.58477  3.61503
          0.02538  4.08211  4.80446  0.61958  0.77255  0.79212  0.60309
     22   1.40481  4.20226  3.62362  3.28712  4.17200  3.06192  4.28170  3.32120  3.26370  3.19060  4.09917  3.42313  3.78919  3.57577  3.55375  2.50817  1.58948  2.92100  5.58470  4.37951     27 a - - -
          2.68618  4.42225  2.77519  2.73123  3.46354  2.40513  3.72494  3.29354  2.67741  2.69355  4.24690  2.90347  2.73739  3.18146  2.89801  2.37887  2.77519  2.98518  4.58477  3.61503
          0.02538  4.08211  4.80446  0.61958  0.77255  0.79212  0.60309
     23   3.39833  4.80130  4.52532  4.17108  3.22856  4.24611  4.76152  2.44904  3.93688  0.65422  3.19486  4.42623  4.64857  4.25454  4.07660  3.84905  3.68480  2.53987  5.17869  3.94875     28 L - - -
          2.68618  4.42225  2.77519  2.73123  3.46354  2.40513  3.72494  3.29354  2.67741  2.69355  4.24690  2.90347  2.73739  3.18146  2.89801  2.37887  2.77519  2.98518  4.58477  3.61503
          0.02538  4.08211  4.80446  0.61958  0.77255  0.79212  0.60309
     24   1.68030  4.91925  1.59841  2.39006  4.47872  3.23739  3.87385  3.85283  2.82824  3.51717  4.37668  2.91065  3.85106  3.05538  3.33336  2.72895  3.05233  3.45563  5.74451  4.36015     29 d - - -
          2.68618  4.42225  2.77519  2.73123  3.46354  2.40513  3.72494  3.29354  2.67741  2.69355  4.24690  2.90347  2.73739  3.18146  2.89801  2.37887  2.77519  2.98518  4.58477  3.61503
          0.02538  4.08211  4.80446  0.61958  0.77255  0.79212  0.60309
     25   3.13903  4.51165  4.68197  4.17523  3.34125  4.35493  4.82044  1.98723  4.01756  1.27719  3.18579  4.41048  4.67126  4.26231  4.19669  3.73299  3.40074  1.34508  5.30816  4.12643     30 l - - -
          2.68618  4.42225  2.77519  2.73123  3.46354  2.40513  3.72494  3.29354  2.67741  2.69355  4.24690  2.90347  2.73739  3.18146  2.89801  2.37887  2.77519  2.98518  4.58477  3.61503
          0.02538  4.08211  4.80446  0.61958  0.77255  0.79212  0.60309
     26   3.01849  4.43997  4.51244  3.98703  3.33321  4.17962  4.64389  2.06756  3.83460  1.86849  1.87849  4.22419  4.52894  4.08723  4.02692  3.53684  3.28221  1.40901  5.21748  4.05023     31 v - - -
          2.68618  4.42225  2.77519  2.73123  3.46354  2.40513  3.72494  3.29354  2.67741  2.69355  4.24690  2.90347  2.73739  3.18146  2.89801  2.37887  2.77519  2.98518  4.58477  3.61503
          0.02538  4.08211  4.80446  0.61958  0.77255  0.79212  0.60309
     27   2.87120  4.71695  3.37864  2.91549  3.57206  3.67230  3.89780  2.98119  2.63561  1.65236  3.57810  3.34882  4.08852  1.91462  2.93011  3.01581  3.11273  2.87547  5.12601  3.82010     32 l - - -
          2.68618  4.42225  2.77519  2.73123  3.46354  2.40513  3.72494  3.29354  2.67741  2.69355  4.24690  2.90347  2.73739  3.18146  2.89801  2.37887  2.77519  2.98518  4.58477  3.61503
          0.02538  4.08211  4.80446  0.61958  0.77255  0.79212  0.60309
     28   2.89239  5.15621  2.90572  1.67829  4.51834  3.49203  3.68146  3.93909  2.22048  3.44045  4.28167  3.01294  3.94055  2.82155  1.70296  2.87070  3.11512  3.58592  5.55215  4.26148     33 e - - -
          2.68618  4.42225  2.77519  2.73123  3.46354  2.40513  3.72494  3.29354  2.67741  2.69355  4.24690  2.90347  2.73739  3.18146  2.89801  2.37887  2.77519  2.98518  4.58477  3.61503
          0.02538  4.08211  4.80446  0.61958  0.77255  0.79212  0.60309
     29   2.96397  4.39570  4.34665  3.81800  2.84847  4.01688  4.09841  1.60490  3.59645  2.04711  3.25727  3.98005  4.36931  3.85627  3.75438  3.36132  3.20548  2.36814  2.10356  3.08237     34 i - - -
          2.68618  4.42225  2.77519  2.73123  3.46354  2.40513  3.72494  3.29354  2.67741  2.69355  4.24690  2.90347  2.73739  3.18146  2.89801  2.37887  2.77519  2.98518  4.58477  3.61503
          0.02538  4.08211  4.80446  0.61958  0.77255  0.79212  0.60309
     30   2.75513  5.04736  1.57554  2.31181  4.57325  3.22871  3.84442  4.07392  2.80855  3.64590  4.48278  2.85048  3.84664  3.01944  3.33572  1.67657  3.08982  3.63497  5.80961  4.38464     35 d - - -
          2.68618  4.42225  2.77519  2.73123  3.46354  2.40513  3.72494  3.29354  2.67741  2.69355  4.24690  2.90347  2.73739  3.18146  2.89801  2.37887  2.77519  2.98518  4.58477  3.61503
          0.02538  4.08211  4.80446  0.61958  0.77255  0.79212  0.60309
     31   2.74507  5.00452  2.55334  1.59475  4.46090  3.28410  3.79380  3.91301  2.65337  3.49590  4.33424  2.88965  3.85529  2.96170  3.11582  1.73678  3.05129  3.51720  5.68155  4.29807     36 e - - -
          2.68618  4.42225  2.77519  2.73123  3.46354  2.40513  3.72494  3.29354  2.67741  2.69355  4.24690  2.90347  2.73739  3.18146  2.89801  2.37887  2.77519  2.98518  4.58477  3.61503
          0.02538  4.08211  4.80446  0.61958  0.77255  0.79212  0.60309
     32   1.72050  4.69371  2.98191  2.63570  4.18662  3.31499  3.83702  3.56950  2.58901  3.20096  4.08774  3.08440  3.86757  1.84362  2.95153  2.70709  2.95214  3.22432  5.46946  4.16522     37 a - - -
          2.68618  4.42225  2.77519  2.73123  3.46354  2.40513  3.72494  3.29354  2.67741  2.69355  4.24690  2.90347  2.73739  3.18146  2.89801  2.37887  2.77519  2.98518  4.58477  3.61503
          0.02538  4.08211  4.80446  0.61958  0.77255  0.79212  0.60309
     33   2.94686  4.69636  3.66316  3.59170  4.72043  0.46826  4.69439  4.37575  3.80120  4.00195  4.98292  3.82816  4.09389  4.10912  4.00964  3.12557  3.44440  3.86355  5.75533  4.83109     38 G - - -
          2.68618  4.42225  2.77519  2.73123  3.46354  2.40513  3.72494  3.29354  2.67741  2.69355  4.24690  2.90347  2.73739  3.18146  2.89801  2.37887  2.77519  2.98518  4.58477  3.61503
          0.02538  4.08211  4.80446  0.61958  0.77255  0.79212  0.60309
     34   2.88523  4.60479  3.67012  3.13734  1.81373  3.72411  3.80589  3.04635  2.78730  2.57806  3.65164  3.48122  4.13347  3.28528  1.83175  3.06248  3.13037  2.88290  4.62336  3.11792     39 f - - -
          2.68618  4.42225  2.77519  2.73123  3.46354  2.40513  3.72494  3.29354  2.67741  2.69355  4.24690  2.90347  2.73739  3.18146  2.89801  2.37887  2.77519  2.98518  4.58477  3.61503
          0.02538  4.08211  4.80446  0.61958  0.77255  0.79212  0.60309
     35   2.83088  4.55006  3.66544  3.28202  3.36683  1.55225  4.03916  3.37854  3.17011  3.00624  3.97407  3.58096  4.07762  3.54584  3.43885  3.02059  3.16554  3.11273  1.68733  3.41500     40 g - - -
          2.68618  4.42225  2.77519  2.73123  3.46354  2.40513  3.72494  3.29354  2.67741  2.69355  4.24690  2.90347  2.73739  3.18146  2.89801  2.37887  2.77519  2.98518  4.58477  3.61503
          0.02538  4.08211  4.80446  0.61958  0.77255  0.79212  0.60309
     36   2.69435  4.69773  3.32984  2.80710  4.17827  3.42784  3.79661  3.52302  2.35597  3.15447  4.04155  3.20587  3.92626  2.98031  1.72207  2.78999  1.83207  3.20112  5.38841  4.14494     41 r - - -
          2.68618  4.42225  2.77519  2.73123  3.46354  2.40513  3.72494  3.29354  2.67741  2.69355  4.24690  2.90347  2.73739  3.18146  2.89801  2.37887  2.77519  2.98518  4.58477  3.61503
          0.02538  4.08211  4.80446  0.61958  0.77255  0.79212  0.60309
     37   2.46406  4.26733  3.64944  3.30796  3.90137  1.74142  4.26176  2.90972  3.28923  2.90090  3.88348  3.50809  3.91723  3.60406  3.57131  2.69618  2.88424  1.54838  5.38533  4.15602     42 v - - -
          2.68618  4.42225  2.77519  2.73123  3.46354  2.40513  3.72494  3.29354  2.67741  2.69355  4.24690  2.90347  2.73739  3.18146  2.89801  2.37887  2.77519  2.98518  4.58477  3.61503
          0.02538  4.08211  4.80446  0.61958  0.77255  0.79212  0.60309
     38   2.65891  4.79819  2.86378  2.54654  4.27914  3.30738  3.79496  3.76793  2.53596  3.34706  4.19450  3.01906  3.85783  1.83414  2.91067  1.75864  2.97513  3.38162  5.51569  4.17743     43 s - - -
          2.68618  4.42225  2.77519  2.73123  3.46354  2.40513  3.72494  3.29354  2.67741  2.69355  4.24690  2.90347  2.73739  3.18146  2.89801  2.37887  2.77519  2.98518  4.58477  3.61503
          0.02538  4.08211  4.80446  0.61958  0.77255  0.79212  0.60309
     39   2.43911  4.24378  3.67389  3.28290  3.83185  3.25558  4.21091  2.86022  3.22838  2.84145  3.81783  3.48605  3.90527  3.54975  3.51682  1.63079  2.84914  1.61619  5.32874  4.08044     44 v - - -
          2.68618  4.42225  2.77519  2.73123  3.46354  2.40513  3.72494  3.29354  2.67741  2.69355  4.24690  2.90347  2.73739  3.18146  2.89801  2.37887  2.77519  2.98518  4.58477  3.61503
          0.02538  4.08211  4.80446  0.61958  0.77255  0.79212  0.60309
     40   2.53944  4.38319  3.62939  3.39763  4.16900  3.21394  4.39701  3.32240  3.34477  3.17830  4.21936  3.56874  3.93613  3.73012  3.58982  2.74359  0.86029  2.99418  5.58792  4.38724     45 t - - -
          2.68618  4.42225  2.77519  2.73123  3.46354  2.40513  3.72494  3.29354  2.67741  2.69355  4.24690  2.90347  2.73739  3.18146  2.89801  2.37887  2.77519  2.98518  4.58477  3.61503
          0.02538  4.08211  4.80446  0.61958  0.77255  0.79212  0.60309
     41   3.39833  4.80130  4.52532  4.17108  3.22856  4.24611  4.76152  2.44904  3.93688  0.65422  3.19486  4.42623  4.64857  4.25454  4.07660  3.84905  3.68480  2.53987  5.17869  3.94875     46 L - - -
          2.68618  4.42225  2.77519  2.73123  3.46354  2.40513  3.72494  3.29354  2.67741  2.69355  4.24690  2.90347  2.73739  3.18146  2.89801  2.37887  2.77519  2.98518  4.58477  3.61503
          0.02538  4.08211  4.80446  0.61958  0.77255  0.79212  0.60309
     42   1.69071  4.37121  3.85567  3.41459  3.52135  3.60071  4.27003  2.51522  3.29560  1.52860  3.45919  3.68193  4.13185  3.63491  3.56245  2.99053  3.03303  2.37608  5.19210  3.96287     47 l - - -
          2.68618  4.42225  2.77519  2.73123  3.46354  2.40513  3.72494  3.29354  2.67741  2.69355  4.24690  2.90347  2.73739  3.18146  2.89801  2.37887  2.77519  2.98518  4.58477  3.61503
          0.02538  4.08211  4.80446  0.61958  0.77255  0.79212  0.60309
     43   1.74348  4.88459  2.66199  1.61568  4.35142  3.30043  3.82189  3.68406  2.67807  3.35637  4.22323  2.95050  3.86487  2.99849  3.12369  2.73935  3.02097  3.33073  5.61291  4.26354     48 e - - -
          2.68618  4.42225  2.77519  2.73123  3.46354  2.40513  3.72494  3.29354  2.67741  2.69355  4.24690  2.90347  2.73739  3.18146  2.89801  2.37887  2.77519  2.98518  4.58477  3.61503
          0.02538  4.08211  4.80446  0.61958  0.77255  0.79212  0.60309
     44   2.74722  5.00945  2.54988  1.57860  4.46397  3.28448  3.79306  3.91649  2.65295  3.49859  4.33684  2.88790  3.85555  2.96069  3.11612  1.75481  3.05292  3.52056  5.68375  4.29934     49 e - - -
          2.68618  4.42225  2.77519  2.73123  3.46354  2.40513  3.72494  3.29354  2.67741  2.69355  4.24690  2.90347  2.73739  3.18146  2.89801  2.37887  2.77519  2.98518  4.58477  3.61503
          0.02538  4.08211  4.80446  0.61958  0.77255  0.79212  0.60309
     45   2.74852  4.77577  3.22971  2.80983  4.38215  1.74074  3.87284  3.83555  2.45487  3.40465  4.26482  3.21901  3.93692  3.05712  1.59652  2.82710  3.06844  3.45023  5.51062  4.28662     50 r - - -
          2.68618  4.42225  2.77519  2.73123  3.46354  2.40513  3.72494  3.29354  2.67741  2.69355  4.24690  2.90347  2.73739  3.18146  2.89801  2.37887  2.77519  2.98518  4.58477  3.61503
          0.02538  4.08211  4.80446  0.61958  0.77255  0.79212  0.60309
     46   1.71040  4.37271  3.86266  3.42128  3.51554  3.60782  4.27388  2.50935  3.30134  1.50915  3.45223  3.68834  4.13692  3.64011  3.56698  2.99751  3.03689  2.37258  5.19020  3.96193     51 l - - -
          2.68618  4.42225  2.77519  2.73123  3.46354  2.40513  3.72494  3.29354  2.67741  2.69355  4.24690  2.90347  2.73739  3.18146  2.89801  2.37887  2.77519  2.98518  4.58477  3.61503
          0.02538  4.08211  4.80446  0.61958  0.77255  0.79212  0.60309
     47   2.72084  4.89825  2.69646  1.66026  4.31101  3.33111  3.79205  3.64429  2.61515  3.30968  4.17654  2.95479  3.87065  2.96479  3.04695  2.74728  1.86441  3.30465  5.56723  4.22295     52 e - - -
          2.68618  4.42225  2.77519  2.73123  3.46354  2.40513  3.72494  3.29354  2.67741  2.69355  4.24690  2.90347  2.73739  3.18146  2.89801  2.37887  2.77519  2.98518  4.58477  3.61503
          0.02538  4.08211  4.80446  0.61958  0.77255  0.79212  0.60309
     48   3.13903  4.51165  4.68197  4.17523  3.34125  4.35493  4.82044  1.98723  4.01756  1.27719  3.18579  4.41048  4.67126  4.26231  4.19669  3.73299  3.40074  1.34508  5.30816  4.12643     53 l - - -
          2.68618  4.42225  2.77519  2.73123  3.46354  2.40513  3.72494  3.29354  2.67741  2.69355  4.24690  2.90347  2.73739  3.18146  2.89801  2.37887  2.77519  2.98518  4.58477  3.61503
          0.02538  4.08211  4.80446  0.61958  0.77255  0.79212  0.60309
     49   1.41856  4.29167  3.40725  3.11470  4.26038  3.07208  4.21017  3.58501  3.15831  3.32091  4.20360  3.33805  1.74786  3.47713  3.47936  2.53036  2.81973  3.13388  5.61691  4.39506     54 a - - -
          2.68618  4.42225  2.77519  2.73123  3.46354  2.40513  3.72494  3.29354  2.67741  2.69355  4.24690  2.90347  2.73739  3.18146  2.89801  2.37887  2.77519  2.98518  4.58477  3.61503
          0.02538  4.08211  4.80446  0.61958  0.77255  0.79212  0.60309
     50   1.74348  4.88459  2.66199  1.61568  4.35142  3.30043  3.82189  3.68406  2.67807  3.35637  4.22323  2.95050  3.86487  2.99849  3.12369  2.73935  3.02097  3.33073  5.61291  4.26354     55 e - - -
          2.68618  4.42225  2.77519  2.73123  3.46354  2.40513  3.72494  3.29354  2.67741  2.69355  4.24690  2.90347  2.73739  3.18146  2.89801  2.37887  2.77519  2.98518  4.58477  3.61503
          0.02538  4.08211  4.80446  0.61958  0.77255  0.79212  0.60309
     51   3.13657  4.50892  4.68102  4.17467  3.34664  4.35361  4.82123  1.98263  4.01738  1.29380  3.19171  4.40952  4.67109  4.26357  4.19725  3.73183  3.39859  1.32914  5.31146  4.12816     56 l - - -
          2.68618  4.42225  2.77519  2.73123  3.46354  2.40513  3.72494  3.29354  2.67741  2.69355  4.24690  2.90347  2.73739  3.18146  2.89801  2.37887  2.77519  2.98518  4.58477  3.61503
          0.02538  4.08211  4.80446  0.61958  0.77255  0.79212  0.60309
     52   2.87120  4.71695  3.37864  2.91549  3.57206  3.67230  3.89780  2.98119  2.63561  1.65236  3.57810  3.34882  4.08852  1.91462  2.93011  3.01581  3.11273  2.87547  5.12601  3.82010     57 l - - -
          2.68618  4.42225  2.77519  2.73123  3.46354  2.40513  3.72494  3.29354  2.67741  2.69355  4.24690  2.90347  2.73739  3.18146  2.89801  2.37887  2.77519  2.98518  4.58477  3.61503
          0.02538  4.08211  4.80446  0.61958  0.77255  0.79212  0.60309
     53   1.68525  4.32326  3.88579  3.45224  1.82221  3.56219  4.09676  2.69359  3.39111  2.38691  3.50112  3.66242  4.09725  3.65388  3.64090  2.94819  3.00520  2.52688  4.78961  3.36717     58 a - - -
          2.68618  4.42225  2.77519  2.73123  3.46354  2.40513  3.72494  3.29354  2.67741  2.69355  4.24690  2.90347  2.73739  3.18146  2.89801  2.37887  2.77519  2.98518  4.58477  3.61503
          0.02538  4.08211  4.80446  0.61958  0.77255  0.79212  0.60309
     54   1.68030  4.91925  1.59841  2.39006  4.47872  3.23739  3.87385  3.85283  2.82824  3.51717  4.37668  2.91065  3.85106  3.05538  3.33336  2.72895  3.05233  3.45563  5.74451  4.36015     59 d - - -
          2.68618  4.42225  2.77519  2.73123  3.46354  2.40513  3.72494  3.29354  2.67741  2.69355  4.24690  2.90347  2.73739  3.18146  2.89801  2.37887  2.77519  2.98518  4.58477  3.61503
          0.02538  4.08211  4.80446  0.61958  0.77255  0.79212  0.60309
     55   2.40813  4.34607  3.35468  3.02630  4.18399  3.13168  4.12387  3.50406  3.02631  3.23188  4.12393  3.30257  1.83426  3.37807  3.35640  2.57259  1.61020  3.09624  5.54010  4.30338     60 t - - -
          2.68618  4.42225  2.77519  2.73123  3.46354  2.40513  3.72494  3.29354  2.67741  2.69355  4.24690  2.90347  2.73739  3.18146  2.89801  2.37887  2.77519  2.98518  4.58477  3.61503
          0.02538  4.08211  4.80446  0.61958  0.77255  0.79212  0.60309
     56   1.31833  4.22130  3.46885  3.24199  4.40861  1.55190  4.33633  3.77864  3.35005  3.51173  4.35547  3.37991  3.75235  3.62312  3.64771  2.46889  2.78798  3.22976  5.74620  4.55331     61 a - - -
          2.68618  4.42225  2.77519  2.73123  3.46354  2.40513  3.72494  3.29354  2.67741  2.69355  4.24690  2.90347  2.73739  3.18146  2.89801  2.37887  2.77519  2.98518  4.58477  3.61503
          0.02538  4.08211  4.80446  0.61958  0.77255  0.49063  0.94737
     57   1.80741  4.32032  3.71035  3.19332  3.65272  3.48696  4.08572  2.82981  3.11747  2.63470  2.35131  3.49682  4.00598  3.42822  3.43170  2.82286  1.96023  2.59882  5.14119  3.92370     62 a - - -
          2.68618  4.42225  2.77519  2.73123  3.46354  2.40513  3.72494  3.29354  2.67741  2.69355  4.24690  2.90347  2.73739  3.18146  2.89801  2.37887  2.77519  2.98518  4.58477  3.61503
          0.02125  4.25794  4.98029  0.61958  0.77255  0.61854  0.77378
     58   1.89040  4.91634  2.81229  1.89966  4.36632  3.36908  3.81027  3.78056  2.64278  3.38037  4.20023  2.99708  2.23804  2.96818  3.10441  2.72618  2.99266  3.40209  5.60294  4.25075     63 a - - -
          2.68618  4.42225  2.77519  2.73123  3.46354  2.40513  3.72494  3.29354  2.67741  2.69355  4.24690  2.90347  2.73739  3.18146  2.89801  2.37887  2.77519  2.98518  4.58477  3.61503
          0.02125  4.25794  4.98029  0.61958  0.77255  0.61854  0.77378
     59   2.98231  5.29586  2.53156  1.18181  4.78490  1.83887  3.96258  4.27667  2.88722  3.82006  4.66978  2.97443  3.99632  3.13680  3.38485  2.94316  3.29573  3.85339  5.94682  4.56199     64 e - - -
          2.68618  4.42225  2.77519  2.73123  3.46354  2.40513  3.72494  3.29354  2.67741  2.69355  4.24690  2.90347  2.73739  3.18146  2.89801  2.37887  2.77519  2.98518  4.58477  3.61503
          0.02125  4.25794  4.98029  0.61958  0.77255  0.61854  0.77378
     60   2.71848  5.00809  2.07321  2.41541  4.25191  3.44121  3.70063  3.68603  2.49581  3.24859  2.66101  2.95142  3.87747  2.06307  2.96318  2.71874  2.95818  3.34801  5.48870  4.12241     65 q - - -
          2.68618  4.42225  2.77519  2.73123  3.46354  2.40513  3.72494  3.29354  2.67741  2.69355  4.24690  2.90347  2.73739  3.18146  2.89801  2.37887  2.77519  2.98518  4.58477  3.61503
          0.02125  4.25794  4.98029  0.61958  0.77255  0.61854  0.77378
     61   1.76818  4.92233  1.91605  2.48544  4.57248  1.98062  3.91918  4.02275  2.83726  3.60624  4.41851  2.99209  3.89002  3.08572  3.33744  2.72857  3.04664  3.57216  5.80424  4.42821     66 a - - -
          2.68618  4.42225  2.77519  2.73123  3.46354  2.40513  3.72494  3.29354  2.67741  2.69355  4.24690  2.90347  2.73739  3.18146  2.89801  2.37887  2.77519  2.98518  4.58477  3.61503
          0.02125  4.25794  4.98029  0.61958  0.77255  0.61854  0.77378
     62   2.68884  4.84398  3.07820  2.60147  4.27547  3.43444  3.77087  3.67277  1.92184  3.26983  4.09484  3.08140  2.29586  2.92648  2.85318  2.73621  2.04035  3.31681  5.48470  4.17799     67 k - - -
          2.68618  4.42225  2.77519  2.73123  3.46354  2.40513  3.72494  3.29354  2.67741  2.69355  4.24690  2.90347  2.73739  3.18146  2.89801  2.37887  2.77519  2.98518  4.58477  3.61503
          0.02125  4.25794  4.98029  0.61958  0.77255  0.61854  0.77378
     63   2.66845  4.63388  3.21255  2.73068  3.90641  3.48902  3.83726  3.22802  2.66043  2.91942  3.81697  3.18631  2.33698  2.23818  3.04238  2.78387  2.93735  2.06345  5.27137  3.98927     68 v - - -
          2.68618  4.42225  2.77519  2.73123  3.46354  2.40513  3.72494  3.29354  2.67741  2.69355  4.24690  2.90347  2.73739  3.18146  2.89801  2.37887  2.77519  2.98518  4.58477  3.61503
          0.02125  4.25794  4.98029  0.61958  0.77255  0.61854  0.77378
     64   2.80179  5.03488  2.66437  1.79787  4.55347  3.34860  3.90190  4.01195  2.76667  3.59547  4.43229  2.99285  3.93414  3.07310  3.22500  1.31335  3.12349  3.60123  5.77697  4.40011     69 s - - -
          2.68618  4.42225  2.77519  2.73123  3.46354  2.40513  3.72494  3.29354  2.67741  2.69355  4.24690  2.90347  2.73739  3.18146  2.89801  2.37887  2.77519  2.98518  4.58477  3.61503
          0.02125  4.25794  4.98029  0.61958  0.77255  0.61854  0.77378
     65   2.59722  4.73974  2.94048  2.62890  4.45501  3.27024  3.93173  3.91871  2.78287  3.50620  4.31226  2.09217  2.10439  3.10224  3.22462  1.78452  2.95831  3.45972  5.69660  4.36041     70 s - - -
          2.68618  4.42225  2.77519  2.73123  3.46354  2.40513  3.72494  3.29354  2.67741  2.69355  4.24690  2.90347  2.73739  3.18146  2.89801  2.37887  2.77519  2.98518  4.58477  3.61503
          0.02125  4.25794  4.98029  0.61958  0.77255  0.61854  0.77378
     66   2.76530  5.16308  1.93518  2.35823  4.50022  3.40570  3.71675  3.95080  1.95989  3.48502  4.27640  2.90583  3.87916  2.84705  2.98405  2.73403  2.08750  3.55598  5.65673  4.26183     71 d - - -
          2.68618  4.42225  2.77519  2.73123  3.46354  2.40513  3.72494  3.29354  2.67741  2.69355  4.24690  2.90347  2.73739  3.18146  2.89801  2.37887  2.77519  2.98518  4.58477  3.61503
          0.02125  4.25794  4.98029  0.61958  0.77255  0.61854  0.77378
     67   1.90350  4.95164  2.78969  1.77155  4.38821  3.37249  3.79531  3.80821  2.62412  3.39847  4.21358  2.98009  2.45695  2.94823  3.09164  2.72532  2.99516  3.42634  5.61380  4.25373     72 e - - -
          2.68618  4.42225  2.77519  2.73123  3.46354  2.40513  3.72494  3.29354  2.67741  2.69355  4.24690  2.90347  2.73739  3.18146  2.89801  2.37887  2.77519  2.98518  4.58477  3.61503
          0.02125  4.25794  4.98029  0.61958  0.77255  0.61854  0.77378
     68   1.29538  4.87612  2.81045  1.84960  4.40798  3.36175  3.94569  3.73746  2.81299  3.42278  4.29165  3.07633  3.94444  3.13224  3.24757  2.80438  3.08299  3.37667  5.68534  4.35346     73 a - - -
          2.68618  4.42225  2.77519  2.73123  3.46354  2.40513  3.72494  3.29354  2.67741  2.69355  4.24690  2.90347  2.73739  3.18146  2.89801  2.37887  2.77519  2.98518  4.58477  3.61503
          0.02125  4.25794  4.98029  0.61958  0.77255  0.61854  0.77378
     69   1.83008  4.94311  1.98963  2.46301  4.47670  3.32724  3.85034  3.91243  2.72807  3.49977  4.31154  2.97856  2.19568  3.00783  3.21978  2.72085  3.01582  3.49774  5.70625  4.33315     74 a - - -
          2.68618  4.42225  2.77519  2.73123  3.46354  2.40513  3.72494  3.29354  2.67741  2.69355  4.24690  2.90347  2.73739  3.18146  2.89801  2.37887  2.77519  2.98518  4.58477  3.61503
          0.02125  4.25794  4.98029  0.61958  0.77255  0.61854  0.77378
     70   2.69732  4.65640  3.18073  2.76001  3.72107  2.14198  3.84658  3.39420  2.75511  3.03693  3.91194  2.21708  3.96205  3.11805  3.14057  2.80624  2.98238  3.09715  2.35629  3.74544     75 g - - -
          2.68618  4.42225  2.77519  2.73123  3.46354  2.40513  3.72494  3.29354  2.67741  2.69355  4.24690  2.90347  2.73739  3.18146  2.89801  2.37887  2.77519  2.98518  4.58477  3.61503
          0.02125  4.25794  4.98029  0.61958  0.77255  0.61854  0.77378
     71   2.76239  5.02402  2.00413  2.42536  4.22685  3.44924  3.73563  3.66568  2.55292  2.16622  4.09080  2.96271  3.90438  2.17746  3.01796  2.76421  3.00539  3.34664  5.49637  4.12634     76 d - - -
          2.68618  4.42225  2.77519  2.73123  3.46354  2.40513  3.72494  3.29354  2.67741  2.69355  4.24690  2.90347  2.73739  3.18146  2.89801  2.37887  2.77519  2.98518  4.58477  3.61503
          0.02125  4.25794  4.98029  0.61958  0.77255  0.61854  0.77378
     72   2.82835  4.82858  2.99525  1.46375  4.09602  3.54428  3.94688  3.08421  2.79308  3.01489  3.99333  3.18108  4.03738  3.14715  3.20638  2.92342  3.10161  1.88778  5.49931  4.18082     77 e - - -
          2.68618  4.42225  2.77519  2.73123  3.46354  2.40513  3.72494  3.29354  2.67741  2.69355  4.24690  2.90347  2.73739  3.18146  2.89801  2.37887  2.77519  2.98518  4.58477  3.61503
          0.02125  4.25794  4.98029  0.61958  0.77255  0.61854  0.77378
     73   2.95047  5.49766  1.77891  1.59720  4.80772  3.36316  3.81796  4.31371  2.75033  3.80469  4.61500  2.82684  2.12713  2.96387  3.31262  2.85967  3.22115  3.88250  5.95945  4.48432     78 e - - -
          2.68618  4.42225  2.77519  2.73123  3.46354  2.40513  3.72494  3.29354  2.67741  2.69355  4.24690  2.90347  2.73739  3.18146  2.89801  2.37887  2.77519  2.98518  4.58477  3.61503
          0.02125  4.25794  4.98029  0.61958  0.77255  0.61854  0.77378
     74   3.55681  4.84904  5.07988  4.58588  1.72262  4.70441  4.60364  2.47209  4.43177  0.88831  3.05013  4.69439  4.89452  4.45141  4.48087  4.08356  3.77754  2.64351  4.77252  3.33455     79 l - - -
          2.68618  4.42225  2.77519  2.73123  3.46354  2.40513  3.72494  3.29354  2.67741  2.69355  4.24690  2.90347  2.73739  3.18146  2.89801  2.37887  2.77519  2.98518  4.58477  3.61503
          0.02125  4.25794  4.98029  0.61958  0.77255  0.61854  0.77378
     75   1.71433  4.35864  3.54486  3.13781  4.25897  3.17344  4.19917  3.60533  3.13543  3.32057  4.16540  3.38453  1.99792  3.44765  3.48596  2.58193  1.73991  3.16379  5.61247  4.38095     80 a - - -
          2.68618  4.42225  2.77519  2.73123  3.46354  2.40513  3.72494  3.29354  2.67741  2.69355  4.24690  2.90347  2.73739  3.18146  2.89801  2.37887  2.77519  2.98518  4.58477  3.61503
          0.02125  4.25794  4.98029  0.61958  0.77255  0.61854  0.77378
     76   0.57564  4.43433  3.90394  3.73469  4.48571  3.24490  4.70358  3.67322  3.76245  3.53511  4.53727  3.77085  4.02206  4.06952  3.97258  2.78813  3.09323  3.25691  5.87135  4.72292     81 A - - -
          2.68618  4.42225  2.77519  2.73123  3.46354  2.40513  3.72494  3.29354  2.67741  2.69355  4.24690  2.90347  2.73739  3.18146  2.89801  2.37887  2.77519  2.98518  4.58477  3.61503
          0.02125  4.25794  4.98029  0.61958  0.77255  0.61854  0.77378
     77   2.10961  5.02881  3.15291  2.60703  4.40219  3.53964  3.70389  3.80773  2.26227  3.34118  4.16338  3.09099  3.95250  1.98258  1.88252  2.82103  3.03753  3.45754  5.50023  4.20973     82 r - - -
          2.68618  4.42225  2.77519  2.73123  3.46354  2.40513  3.72494  3.29354  2.67741  2.69355  4.24690  2.90347  2.73739  3.18146  2.89801  2.37887  2.77519  2.98518  4.58477  3.61503
          0.02125  4.25794  4.98029  0.61958  0.77255  0.61854  0.77378
     78   3.15670  4.89651  3.90674  3.29173  3.39338  3.86982  3.88381  3.52998  2.56151  3.06165  4.05882  3.61457  4.27379  3.28439  1.64626  3.28683  3.37612  3.31592  1.45242  3.37792     83 w - - -
          2.68618  4.42225  2.77519  2.73123  3.46354  2.40513  3.72494  3.29354  2.67741  2.69355  4.24690  2.90347  2.73739  3.18146  2.89801  2.37887  2.77519  2.98518  4.58477  3.61503
          0.02125  4.25794  4.98029  0.61958  0.77255  0.61854  0.77378
     79   2.52165  4.34791  3.54355  3.09991  3.82486  2.02526  4.08002  1.97178  3.08095  2.89017  3.78712  3.40658  3.93697  3.39088  3.41576  1.96457  2.87949  2.81322  5.25767  4.02041     84 s - - -
          2.68618  4.42225  2.77519  2.73123  3.46354  2.40513  3.72494  3.29354  2.67741  2.69355  4.24690  2.90347  2.73739  3.18146  2.89801  2.37887  2.77519  2.98518  4.58477  3.61503
          0.02125  4.25794  4.98029  0.61958  0.77255  0.61854  0.77378
     80   3.02719  5.61162  1.57881  1.65119  4.92538  1.93780  3.86830  4.44854  2.86280  3.93046  4.75926  2.81135  3.95511  3.02482  3.45803  2.91690  3.31154  4.00516  6.08431  4.57891     85 d - - -
          2.68618  4.42225  2.77519  2.73123  3.46354  2.40513  3.72494  3.29354  2.67741  2.69355  4.24690  2.90347  2.73739  3.18146  2.89801  2.37887  2.77519  2.98518  4.58477  3.61503
          0.02125  4.25794  4.98029  0.61958  0.77255  0.61854  0.77378
     81   2.67881  4.29630  3.78424  3.23764  3.26804  2.26176  3.95825  2.77735  3.11070  2.45752  2.37286  3.54624  4.07484  3.42299  3.38208  2.96036  2.93177  2.57937  2.46914  3.48108     86 g - - -
          2.68618  4.42225  2.77519  2.73123  3.46354  2.40513  3.72494  3.29354  2.67741  2.69355  4.24690  2.90347  2.73739  3.18146  2.89801  2.37887  2.77519  2.98518  4.58477  3.61503
          0.02125  4.25794  4.98029  0.61958  0.77255  0.61854  0.77378
     82   2.93283  4.79995  3.19348  1.85519  3.77691  3.68522  4.01060  3.01925  2.86165  1.39453  3.71888  3.33611  4.13698  3.25733  3.21621  3.06889  3.18254  2.88197  5.31521  4.03396     87 l - - -
          2.68618  4.42225  2.77519  2.73123  3.46354  2.40513  3.72494  3.29354  2.67741  2.69355  4.24690  2.90347  2.73739  3.18146  2.89801  2.37887  2.77519  2.98518  4.58477  3.61503
          0.02125  4.25794  4.98029  0.61958  0.77255  0.61854  0.77378
     83   2.75983  4.86990  3.03360  2.58177  4.04253  3.51657  3.74632  3.49079  2.48644  2.11228  3.96254  2.26455  3.94365  2.06480  2.86983  2.80740  2.99680  3.20190  5.34020  4.01022     88 q - - -
          2.68618  4.42225  2.77519  2.73123  3.46354  2.40513  3.72494  3.29354  2.67741  2.69355  4.24690  2.90347  2.73739  3.18146  2.89801  2.37887  2.77519  2.98518  4.58477  3.61503
          0.02125  4.25794  4.98029  0.61958  0.77255  0.61854  0.77378
     84   3.05573  5.57931  1.13442  2.26960  4.85817  3.37341  3.89116  4.41181  2.85854  3.90233  4.75492  2.85024  3.98032  2.00273  3.41366  2.95330  3.34161  3.98911  6.03395  4.54962     89 d - - -
          2.68618  4.42225  2.77519  2.73123  3.46354  2.40513  3.72494  3.29354  2.67741  2.69355  4.24690  2.90347  2.73739  3.18146  2.89801  2.37887  2.77519  2.98518  4.58477  3.61503
          0.02125  4.25794  4.98029  0.61958  0.77255  0.61854  0.77378
     85   2.68630  4.78385  2.08110  2.56724  4.19473  2.09536  3.87298  3.51094  2.77392  3.22751  4.08346  3.06259  3.91272  3.06216  3.23685  2.75219  2.98853  2.05539  5.51450  4.18453     90 v - - -
          2.68618  4.42225  2.77519  2.73123  3.46354  2.40513  3.72494  3.29354  2.67741  2.69355  4.24690  2.90347  2.73739  3.18146  2.89801  2.37887  2.77519  2.98518  4.58477  3.61503
          0.02125  4.25794  4.98029  0.61958  0.77255  0.61854  0.77378
     86   2.95359  4.76153  3.28318  2.03778  3.70632  3.72891  4.05822  2.93810  2.92475  1.26374  3.65062  3.40875  4.17529  3.32497  3.26072  3.11834  3.20354  2.82022  5.28117  4.01340     91 l - - -
          2.68618  4.42225  2.77519  2.73123  3.46354  2.40513  3.72494  3.29354  2.67741  2.69355  4.24690  2.90347  2.73739  3.18146  2.89801  2.37887  2.77519  2.98518  4.58477  3.61503
          0.02125  4.25794  4.98029  0.61958  0.77255  0.61854  0.77378
     87   1.91788  4.53972  3.39130  2.87140  3.85504  3.52763  3.90729  2.99291  2.07138  2.84841  3.75983  3.29207  3.98575  3.14551  3.08702  2.82516  2.94024  1.93923  5.24896  3.99293     92 a - - -
          2.68618  4.42225  2.77519  2.73123  3.46354  2.40513  3.72494  3.29354  2.67741  2.69355  4.24690  2.90347  2.73739  3.18146  2.89801  2.37887  2.77519  2.98518  4.58477  3.61503
          0.02125  4.25794  4.98029  0.61958  0.77255  0.61854  0.77378
     88   1.96509  4.60838  3.35542  2.82086  3.82457  3.57350  3.84384  3.09367  2.02823  1.99006  3.73132  3.25959  3.99369  3.07350  2.95320  2.85601  2.96383  2.85640  5.20661  3.95030     93 a - - -
          2.68618  4.42225  2.77519  2.73123  3.46354  2.40513  3.72494  3.29354  2.67741  2.69355  4.24690  2.90347  2.73739  3.18146  2.89801  2.37887  2.77519  2.98518  4.58477  3.61503
          0.02125  4.25794  4.98029  0.61958  0.77255  0.61854  0.77378
     89   2.81066  4.51302  3.61683  2.25098  3.46893  3.77672  4.02935  2.71183  2.99491  1.68960  2.20888  3.50254  4.14489  3.33650  3.32674  3.04869  3.04218  2.60344  5.07219  3.85734     94 l - - -
          2.68618  4.42225  2.77519  2.73123  3.46354  2.40513  3.72494  3.29354  2.67741  2.69355  4.24690  2.90347  2.73739  3.18146  2.89801  2.37887  2.77519  2.98518  4.58477  3.61503
          0.02125  4.25794  4.98029  0.61958  0.77255  0.61854  0.77378
     90   2.96068  5.17613  2.67394  1.73037  4.62945  3.42821  3.96939  4.08816  2.83226  3.66362  4.53494  3.05194  1.32324  3.15117  3.27483  2.95306  3.26798  3.70827  5.81821  4.47910     95 p - - -
          2.68618  4.42225  2.77519  2.73123  3.46354  2.40513  3.72494  3.29354  2.67741  2.69355  4.24690  2.90347  2.73739  3.18146  2.89801  2.37887  2.77519  2.98518  4.58477  3.61503
          0.02125  4.25794  4.98029  0.61958  0.77255  0.61854  0.77378
     91   2.67696  4.81240  2.06346  2.51664  4.09319  3.42934  3.76717  3.48992  2.61977  3.12577  2.40693  3.02639  3.89127  2.94237  3.07852  2.10567  2.93887  3.17508  5.40003  4.06571     96 d - - -
          2.68618  4.42225  2.77519  2.73123  3.46354  2.40513  3.72494  3.29354  2.67741  2.69355  4.24690  2.90347  2.73739  3.18146  2.89801  2.37887  2.77519  2.98518  4.58477  3.61503
          0.02125  4.25794  4.98029  0.61958  0.77255  0.61854  0.77378
     92   1.79491  4.72324  3.01396  2.65092  4.34144  2.02839  3.89744  3.76588  2.71431  3.37415  4.19574  3.10508  3.88001  2.12399  3.13203  2.68357  2.94900  3.35723  5.59605  4.28201     97 a - - -
          2.68618  4.42225  2.77519  2.73123  3.46354  2.40513  3.72494  3.29354  2.67741  2.69355  4.24690  2.90347  2.73739  3.18146  2.89801  2.37887  2.77519  2.98518  4.58477  3.61503
          0.02125  4.25794  4.98029  0.61958  0.77255  0.61854  0.77378
     93   1.81143  5.04674  2.67701  1.32894  4.52256  3.37399  3.89282  3.88324  2.75571  3.52534  4.38094  2.99635  3.94270  3.06089  3.21907  2.82411  3.12413  3.51021  5.75693  4.38787     98 e - - -
          2.68618  4.42225  2.77519  2.73123  3.46354  2.40513  3.72494  3.29354  2.67741  2.69355  4.24690  2.90347  2.73739  3.18146  2.89801  2.37887  2.77519  2.98518  4.58477  3.61503
          0.02125  4.25794  4.98029  0.61958  0.77255  0.61854  0.77378
     94   2.95030  5.49849  1.77912  1.58385  4.80845  3.36312  3.81755  4.31467  2.74969  3.80522  4.61528  2.82655  2.15083  2.96331  3.31207  2.85933  3.22087  3.88315  5.95971  4.48434     99 e - - -
          2.68618  4.42225  2.77519  2.73123  3.46354  2.40513  3.72494  3.29354  2.67741  2.69355  4.24690  2.90347  2.73739  3.18146  2.89801  2.37887  2.77519  2.98518  4.58477  3.61503
          0.02125  4.25794  4.98029  0.61958  0.77255  0.61854  0.77378
     95   1.79200  4.40361  3.54591  3.06582  3.75662  3.44678  4.04584  3.00241  3.00924  2.00226  3.70090  3.40928  2.22909  3.34273  3.34887  2.79039  2.91598  2.75634  5.22228  3.98323    100 a - - -
          2.68618  4.42225  2.77519  2.73123  3.46354  2.40513  3.72494  3.29354  2.67741  2.69355  4.24690  2.90347  2.73739  3.18146  2.89801  2.37887  2.77519  2.98518  4.58477  3.61503
          0.02125  4.25794  4.98029  0.61958  0.77255  0.61854  0.77378
     96   1.75082  4.35714  3.57763  3.10457  3.82110  3.36642  4.07521  3.09907  3.05581  2.03112  3.77678  3.41173  3.93991  3.37752  3.39143  1.82230  2.88047  2.81316  5.26112  4.02243    101 a - - -
          2.68618  4.42225  2.77519  2.73123  3.46354  2.40513  3.72494  3.29354  2.67741  2.69355  4.24690  2.90347  2.73739  3.18146  2.89801  2.37887  2.77519  2.98518  4.58477  3.61503
          0.02125  4.25794  4.98029  0.61958  0.77255  0.61854  0.77378
     97   2.12524  4.72050  3.16181  2.62746  4.00420  3.48360  3.77433  3.39720  2.59565  3.03581  2.98647  3.11287  3.91097  2.17395  3.02412  2.04991  2.90579  3.09244  5.31713  4.01461    102 s - - -
          2.68618  4.42225  2.77519  2.73123  3.46354  2.40513  3.72494  3.29354  2.67741  2.69355  4.24690  2.90347  2.73739  3.18146  2.89801  2.37887  2.77519  2.98518  4.58477  3.61503
          0.01933  4.35170  5.07405  0.61958  0.77255  0.61854  0.77378
     98   2.71305  4.96599  2.13928  2.45797  4.22550  3.46747  3.72290  2.43665  2.53163  3.23926  4.05238  2.98920  3.89488  2.25231  3.00379  2.35421  2.95278  3.30482  5.47088  4.11612    103 d - - -
          2.68618  4.42225  2.77519  2.73123  3.46354  2.40513  3.72494  3.29354  2.67741  2.69355  4.24690  2.90347  2.73739  3.18146  2.89801  2.37887  2.77519  2.98518  4.58477  3.61503
          0.01933  4.35170  5.07405  0.61958  0.77255  0.41088  1.08787
     99   2.06386  4.40835  3.55200  2.23086  3.54272  3.65858  3.91437  2.89193  2.93620  2.60746  2.82143  3.39434  4.03995  3.24404  3.28940  2.90547  2.91622  2.33577  2.95879  3.75495    104 a - - -
          2.68618  4.42225  2.77519  2.73123  3.46354  2.40513  3.72494  3.29354  2.67741  2.69355  4.24690  2.90347  2.73739  3.18146  2.89801  2.37887  2.77519  2.98518  4.58477  3.61503
          0.01761  4.44363  5.16598  0.61958  0.77255  0.48576  0.95510
    100   2.72896  4.93117  2.59324  2.58382  4.26138  3.50897  3.81459  3.68345  2.62728  3.28310  2.97350  3.09560  2.55377  2.96648  3.09226  1.60997  2.98790  3.33644  5.51879  4.17796    105 s - - -
          2.68618  4.42225  2.77519  2.73123  3.46354  2.40513  3.72494  3.29354  2.67741  2.69355  4.24690  2.90347  2.73739  3.18146  2.89801  2.37887  2.77519  2.98518  4.58477  3.61503
          0.01601  4.53865  5.26100  0.61958  0.77255  0.48576  0.95510
    101   3.02241  5.53274  1.81609  1.65628  4.85480  3.50156  3.92001  4.34139  2.81837  3.84744  4.64798  2.97329  4.04382  3.05990  3.36369  2.94838  1.62462  3.91838  6.00950  4.55362    106 t - - -
          2.68618  4.42225  2.77519  2.73123  3.46354  2.40513  3.72494  3.29354  2.67741  2.69355  4.24690  2.90347  2.73739  3.18146  2.89801  2.37887  2.77519  2.98518  4.58477  3.61503
          0.01601  4.53865  5.26100  0.61958  0.77255  0.48576  0.95510
    102   2.14295  4.74690  3.29538  2.74647  3.96538  3.61275  3.85938  3.34825  2.38370  3.00840  2.14516  2.64676  4.01476  3.06275  3.12929  2.84489  2.25261  3.06950  5.30947  4.02178    107 a - - -
          2.68618  4.42225  2.77519  2.73123  3.46354  2.40513  3.72494  3.29354  2.67741  2.69355  4.24690  2.90347  2.73739  3.18146  2.89801  2.37887  2.77519  2.98518  4.58477  3.61503
          0.01486  4.61253  5.33488  0.61958  0.77255  0.48576  0.95510
    103   2.75458  4.91455  3.18886  2.63560  4.18033  3.57911  3.80471  3.59003  2.58389  2.49844  4.02031  2.65375  3.98200  2.96232  2.29055  2.14656  2.03925  3.26983  5.44651  4.12558    108 t - - -
          2.68618  4.42225  2.77519  2.73123  3.46354  2.40513  3.72494  3.29354  2.67741  2.69355  4.24690  2.90347  2.73739  3.18146  2.89801  2.37887  2.77519  2.98518  4.58477  3.61503
          0.01486  4.61253  5.33488  0.61958  0.77255  0.48576  0.95510
    104   3.09480  5.68413  2.17812  1.57435  4.99505  3.53690  3.96008  4.51116  2.86851  3.98000  4.77207  1.62863  2.36793  3.09595  3.42961  3.00113  3.35845  4.06387  6.12106  4.63926    109 e - - -
          2.68618  4.42225  2.77519  2.73123  3.46354  2.40513  3.72494  3.29354  2.67741  2.69355  4.24690  2.90347  2.73739  3.18146  2.89801  2.37887  2.77519  2.98518  4.58477  3.61503
          0.01486  4.61253  5.33488  0.61958  0.77255  0.48576  0.95510
    105   2.73852  5.08996  3.04593  2.11745  4.37528  3.53513  3.73200  3.08401  2.49524  2.77068  4.14801  2.64015  3.11181  2.24812  2.97374  2.16941  2.96997  3.44820  5.56051  4.18952    110 e - - -
          2.68618  4.42225  2.77519  2.73123  3.46354  2.40513  3.72494  3.29354  2.67741  2.69355  4.24690  2.90347  2.73739  3.18146  2.89801  2.37887  2.77519  2.98518  4.58477  3.61503
          0.01486  4.61253  5.33488  0.61958  0.77255  0.48576  0.95510
    106   1.61270  4.53080  3.74924  3.26937  4.18727  1.87088  4.28090  2.56179  3.25045  3.25971  4.11594  3.55632  4.06005  3.55170  3.60977  1.79432  3.02108  3.18590  5.57505  4.34082    111 a - - -
          2.68618  4.42225  2.77519  2.73123  3.46354  2.40513  3.72494  3.29354  2.67741  2.69355  4.24690  2.90347  2.73739  3.18146  2.89801  2.37887  2.77519  2.98518  4.58477  3.61503
          0.01486  4.61253  5.33488  0.61958  0.77255  0.48576  0.95510
    107   2.77748  5.13932  2.54219  2.22448  4.44636  2.64230  3.77261  3.89656  2.55595  3.44169  4.22198  3.03339  2.30188  2.89652  3.04321  2.36429  3.01756  2.49247  5.63013  4.25050    112 e - - -
          2.68618  4.42225  2.77519  2.73123  3.46354  2.40513  3.72494  3.29354  2.67741  2.69355  4.24690  2.90347  2.73739  3.18146  2.89801  2.37887  2.77519  2.98518  4.58477  3.61503
          0.01486  4.61253  5.33488  0.61958  0.77255  0.48576  0.95510
    108   2.80368  5.30320  2.17389  2.43912  4.64091  3.52218  3.74777  4.12368  1.89768  3.60477  4.35431  2.99069  2.62241  2.18542  2.98999  2.41099  3.03891  3.69169  5.73901  4.32700    113 k - - -
          2.68618  4.42225  2.77519  2.73123  3.46354  2.40513  3.72494  3.29354  2.67741  2.69355  4.24690  2.90347  2.73739  3.18146  2.89801  2.37887  2.77519  2.98518  4.58477  3.61503
          0.01486  4.61253  5.33488  0.61958  0.77255  0.48576  0.95510
    109   2.77422  5.25651  2.54546  1.77664  4.58474  3.51696  3.73127  4.06259  2.09308  3.55443  4.30475  2.56842  3.12147  2.83634  2.97998  2.73787  3.00814  2.56472  5.69741  4.28990    114 e - - -
          2.68618  4.42225  2.77519  2.73123  3.46354  2.40513  3.72494  3.29354  2.67741  2.69355  4.24690  2.90347  2.73739  3.18146  2.89801  2.37887  2.77519  2.98518  4.58477  3.61503
          0.01486  4.61253  5.33488  0.61958  0.77255  0.48576  0.95510
    110   2.12572  5.16373  2.96168  1.68187  4.53119  3.51610  3.79448  3.99123  2.57353  3.52049  4.29216  2.56543  3.95652  2.91456  3.06116  2.40226  2.26319  3.58558  5.69269  4.30549    115 e - - -
          2.68618  4.42225  2.77519  2.73123  3.46354  2.40513  3.72494  3.29354  2.67741  2.69355  4.24690  2.90347  2.73739  3.18146  2.89801  2.37887  2.77519  2.98518  4.58477  3.61503
          0.01486  4.61253  5.33488  0.61958  0.77255  0.48576  0.95510
    111   1.75017  4.48659  3.69286  3.15480  3.80596  2.17712  4.10443  2.57618  3.11399  2.86847  3.75821  3.51186  2.49531  3.41674  3.46775  2.90587  2.99707  2.40448  5.24077  4.00723    116 a - - -
          2.68618  4.42225  2.77519  2.73123  3.46354  2.40513  3.72494  3.29354  2.67741  2.69355  4.24690  2.90347  2.73739  3.18146  2.89801  2.37887  2.77519  2.98518  4.58477  3.61503
          0.01486  4.61253  5.33488  0.61958  0.77255  0.48576  0.95510
    112   1.93428  4.73624  3.30648  2.74959  3.92551  3.62561  3.85102  3.31878  2.09870  2.56711  3.83314  3.23156  4.01742  3.05989  3.12213  2.31339  2.98257  3.04619  5.27753  2.65096    117 a - - -
          2.68618  4.42225  2.77519  2.73123  3.46354  2.40513  3.72494  3.29354  2.67741  2.69355  4.24690  2.90347  2.73739  3.18146  2.89801  2.37887  2.77519  2.98518  4.58477  3.61503
          0.01486  4.61253  5.33488  0.61958  0.77255  0.48576  0.95510
    113   2.73571  4.57979  3.46308  2.91132  3.76807  2.22123  3.93342  3.13321  2.87250  2.82899  2.46400  3.35161  4.05767  2.47737  3.26061  2.49867  2.97961  2.20238  5.17483  3.91915    118 v - - -
          2.68618  4.42225  2.77519  2.73123  3.46354  2.40513  3.72494  3.29354  2.67741  2.69355  4.24690  2.90347  2.73739  3.18146  2.89801  2.37887  2.77519  2.98518  4.58477  3.61503
          0.01486  4.61253  5.33488  0.61958  0.77255  0.48576  0.95510
    114   1.94537  4.82332  2.68775  2.20505  4.03346  3.60356  3.83800  3.39190  2.68682  2.04348  3.91076  3.17601  4.00346  3.02325  3.13316  2.83349  2.99336  2.66230  5.36360  4.05689    119 a - - -
          2.68618  4.42225  2.77519  2.73123  3.46354  2.40513  3.72494  3.29354  2.67741  2.69355  4.24690  2.90347  2.73739  3.18146  2.89801  2.37887  2.77519  2.98518  4.58477  3.61503
          0.01486  4.61253  5.33488  0.61958  0.77255  0.48576  0.95510
    115   2.83666  5.20685  1.72893  2.53696  4.51287  3.58059  3.77159  3.95677  2.19717  2.39692  4.26675  3.06925  3.98776  2.89192  2.20539  2.81922  3.06496  3.57833  5.64759  4.28460    120 d - - -
          2.68618  4.42225  2.77519  2.73123  3.46354  2.40513  3.72494  3.29354  2.67741  2.69355  4.24690  2.90347  2.73739  3.18146  2.89801  2.37887  2.77519  2.98518  4.58477  3.61503
          0.01486  4.61253  5.33488  0.61958  0.77255  0.48576  0.95510
    116   2.14230  4.63893  3.39951  2.84934  3.81571  3.65636  3.90391  3.17273  2.80915  1.87769  3.74136  2.68749  4.05022  2.32356  3.20827  2.89434  2.98721  2.52055  5.20901  3.94311    121 l - - -
          2.68618  4.42225  2.77519  2.73123  3.46354  2.40513  3.72494  3.29354  2.67741  2.69355  4.24690  2.90347  2.73739  3.18146  2.89801  2.37887  2.77519  2.98518  4.58477  3.61503
          0.09314  4.61253  2.53824  0.61958  0.77255  0.48576  0.95510
    117   2.11363  4.99958  2.39917  2.59204  4.57857  1.98956  3.89465  4.04176  2.70851  3.58657  4.36228  3.09611  2.93988  3.02861  3.19150  1.99601  3.02998  3.59381  5.76371  4.39301    122 g - - -
          2.68618  4.42225  2.77519  2.73123  3.46354  2.40513  3.72494  3.29354  2.67741  2.69355  4.24690  2.90347  2.73739  3.18146  2.89801  2.37887  2.77519  2.98518  4.58477  3.61503
          0.01606  4.53545  5.25779  0.61958  0.77255  0.61854  0.77378
    118   2.20910  5.21067  2.13396  2.45814  4.58508  3.48796  3.79339  4.05280  2.18970  3.57137  4.34388  3.00216  3.94870  2.91493  3.07829  1.67046  3.05641  3.63734  5.73507  4.33565    123 s - - -
          2.68618  4.42225  2.77519  2.73123  3.46354  2.40513  3.72494  3.29354  2.67741  2.69355  4.24690  2.90347  2.73739  3.18146  2.89801  2.37887  2.77519  2.98518  4.58477  3.61503
          0.09744  4.53545  2.49951  0.61958  0.77255  0.61854  0.77378
    119   2.72015  4.49906  3.50458  2.96543  3.65318  2.41044  3.93897  2.97690  2.89070  1.82758  3.60254  3.38352  4.05599  2.42545  3.24604  2.91617  2.96446  2.30182  5.09806  3.85402    124 l - - -
          2.68618  4.42225  2.77519  2.73123  3.46354  2.40513  3.72494  3.29354  2.67741  2.69355  4.24690  2.90347  2.73739  3.18146  2.89801  2.37887  2.77519  2.98518  4.58477  3.61503
          0.01741  4.45541  5.17776  0.61958  0.77255  0.35811  1.20062
    120   1.74977  4.52433  3.52168  2.48718  3.67933  3.68446  3.94678  2.60943  2.92603  2.75058  3.63615  3.39412  4.07583  3.24408  3.29897  2.52373  2.97635  2.80883  2.56967  3.85833    125 a - - -
          2.68618  4.42225  2.77519  2.73123  3.46354  2.40513  3.72494  3.29354  2.67741  2.69355  4.24690  2.90347  2.73739  3.18146  2.89801  2.37887  2.77519  2.98518  4.58477  3.61503
          0.01486  4.61253  5.33488  0.61958  0.77255  0.48576  0.95510
    121   2.28665  4.77276  2.64855  2.83710  4.26419  3.50250  4.02451  3.61822  2.89675  3.30296  4.14046  3.28642  4.02685  3.21513  3.33441  1.34575  3.03974  2.23433  5.58405  4.28373    126 s - - -
          2.68618  4.42225  2.77519  2.73123  3.46354  2.40513  3.72494  3.29354  2.67741  2.69355  4.24690  2.90347  2.73739  3.18146  2.89801  2.37887  2.77519  2.98518  4.58477  3.61503
          0.01486  4.61253  5.33488  0.61958  0.77255  0.48576  0.95510
    122   2.86628  5.30514  3.03834  1.53236  4.65656  3.58948  3.76399  4.11304  2.42065  3.59302  4.36054  3.06504  3.99598  2.16191  2.15811  2.83155  2.61880  3.70274  5.71720  4.34851    127 e - - -
          2.68618  4.42225  2.77519  2.73123  3.46354  2.40513  3.72494  3.29354  2.67741  2.69355  4.24690  2.90347  2.73739  3.18146  2.89801  2.37887  2.77519  2.98518  4.58477  3.61503
          0.01486  4.61253  5.33488  0.61958  0.77255  0.48576  0.95510
    123   2.38754  4.33913  4.12418  3.55155  3.43243  3.88247  4.21460  2.65249  3.45154  2.12033  1.94580  3.82011  2.23048  3.70161  3.68581  3.17044  3.05327  2.12360  4.97940  3.78607    128 m - - -
          2.68618  4.42225  2.77519  2.73123  3.46354  2.40513  3.72494  3.29354  2.67741  2.69355  4.24690  2.90347  2.73739  3.18146  2.89801  2.37887  2.77519  2.98518  4.58477  3.61503
          0.01486  4.61253  5.33488  0.61958  0.77255  0.48576  0.95510
    124   1.54450  4.78771  2.59126  2.75251  4.06298  3.58274  3.92154  3.42918  2.79791  2.09476  3.95732  3.23491  3.06915  3.12283  3.23461  2.85825  3.02760  3.13901  5.41069  4.11311    129 a - - -
          2.68618  4.42225  2.77519  2.73123  3.46354  2.40513  3.72494  3.29354  2.67741  2.69355  4.24690  2.90347  2.73739  3.18146  2.89801  2.37887  2.77519  2.98518  4.58477  3.61503
          0.01486  4.61253  5.33488  0.61958  0.77255  0.48576  0.95510
    125   2.76334  5.02918  3.06067  2.04999  4.29456  2.19278  2.75633  3.72498  2.56035  3.30498  2.69101  3.07343  3.96028  2.91439  3.02774  2.42119  2.99831  3.38019  5.52464  4.17281    130 e - - -
          2.68618  4.42225  2.77519  2.73123  3.46354  2.40513  3.72494  3.29354  2.67741  2.69355  4.24690  2.90347  2.73739  3.18146  2.89801  2.37887  2.77519  2.98518  4.58477  3.61503
          0.01486  4.61253  5.33488  0.61958  0.77255  0.48576  0.95510
    126   2.81893  5.19353  2.43416  1.85201  4.48792  2.17253  3.79644  2.58241  2.59567  3.48404  4.26894  3.02908  3.97147  2.92362  3.08940  2.42262  3.05947  3.55870  5.67361  4.28697    131 e - - -
          2.68618  4.42225  2.77519  2.73123  3.46354  2.40513  3.72494  3.29354  2.67741  2.69355  4.24690  2.90347  2.73739  3.18146  2.89801  2.37887  2.77519  2.98518  4.58477  3.61503
          0.01486  4.61253  5.33488  0.61958  0.77255  0.48576  0.95510
    127   2.74743  2.87737  2.58026  2.13367  4.28100  2.52806  3.76300  3.70942  2.55098  3.29046  4.08928  3.06538  3.94916  2.51601  3.02400  2.76177  2.98111  2.48589  5.51177  4.15879    132 e - - -
          2.68618  4.42225  2.77519  2.73123  3.46354  2.40513  3.72494  3.29354  2.67741  2.69355  4.24690  2.90347  2.73739  3.18146  2.89801  2.37887  2.77519  2.98518  4.58477  3.61503
          0.01486  4.61253  5.33488  0.61958  0.77255  0.48576  0.95510
    128   2.15422  5.31735  2.49082  1.74605  4.65105  3.51972  3.76101  4.13496  1.88824  3.61913  4.37120  2.98812  3.95008  2.86846  3.02710  2.41103  3.05383  3.70383  5.75719  4.34071    133 e - - -
          2.68618  4.42225  2.77519  2.73123  3.46354  2.40513  3.72494  3.29354  2.67741  2.69355  4.24690  2.90347  2.73739  3.18146  2.89801  2.37887  2.77519  2.98518  4.58477  3.61503
          0.01486  4.61253  5.33488  0.61958  0.77255  0.48576  0.95510
    129   2.73232  4.57651  3.66416  3.20947  3.97078  3.56404  4.20407  3.33757  3.16437  1.76525  3.94400  3.54738  1.76630  3.50007  3.50442  1.86574  3.07409  3.05673  5.40796  4.15524    134 l - - -
          2.68618  4.42225  2.77519  2.73123  3.46354  2.40513  3.72494  3.29354  2.67741  2.69355  4.24690  2.90347  2.73739  3.18146  2.89801  2.37887  2.77519  2.98518  4.58477  3.61503
          0.01486  4.61253  5.33488  0.61958  0.77255  0.48576  0.95510
    130   2.30614  4.86467  3.20200  2.17057  4.23325  3.53087  3.87370  3.63173  2.69316  3.25960  4.07843  3.17461  3.98302  3.03608  3.14564  1.57466  2.52570  2.71733  5.51248  4.19063    135 s - - -
          2.68618  4.42225  2.77519  2.73123  3.46354  2.40513  3.72494  3.29354  2.67741  2.69355  4.24690  2.90347  2.73739  3.18146  2.89801  2.37887  2.77519  2.98518  4.58477  3.61503
          0.01486  4.61253  5.33488  0.61958  0.77255  0.48576  0.95510
    131   2.82491  5.17041  2.94043  1.97619  4.47694  3.54336  3.81128  3.92609  2.59819  2.73637  4.26782  2.26636  3.98336  2.94217  3.07624  1.63656  3.06894  3.55020  5.66695  4.28891    136 s - - -
          2.68618  4.42225  2.77519  2.73123  3.46354  2.40513  3.72494  3.29354  2.67741  2.69355  4.24690  2.90347  2.73739  3.18146  2.89801  2.37887  2.77519  2.98518  4.58477  3.61503
          0.08741  4.61253  2.60681  0.61958  0.77255  0.48576  0.95510
    132   2.75529  5.08264  2.48600  2.49844  4.39599  3.51377  3.75934  3.83127  2.00302  3.39253  4.18073  3.03138  3.93647  2.88761  3.00548  1.73076  2.99729  2.58606  5.58851  4.21982    137 s - - -
          2.68618  4.42225  2.77519  2.73123  3.46354  2.40513  3.72494  3.29354  2.67741  2.69355  4.24690  2.90347  2.73739  3.18146  2.89801  2.37887  2.77519  2.98518  4.58477  3.61503
          0.01597  4.54109  5.26343  0.61958  0.77255  0.60972  0.78417
    133   1.56194  4.98196  2.36394  2.55926  4.28611  3.52630  3.80329  3.67536  2.26510  3.29573  4.10945  3.08029  3.95946  2.95086  3.07149  2.78138  3.00480  2.66470  5.53419  4.18804    138 a - - -
          2.68618  4.42225  2.77519  2.73123  3.46354  2.40513  3.72494  3.29354  2.67741  2.69355  4.24690  2.90347  2.73739  3.18146  2.89801  2.37887  2.77519  2.98518  4.58477  3.61503
          0.01597  4.54109  5.26343  0.61958  0.77255  0.60972  0.78417
    134   1.36939  4.97760  1.97442  2.67912  4.67913  3.41561  4.05579  4.13122  2.94467  3.71252  4.51273  3.16597  4.01088  3.21707  3.42978  1.88091  3.12994  3.66631  5.90722  4.54418    139 a - - -
          2.68618  4.42225  2.77519  2.73123  3.46354  2.40513  3.72494  3.29354  2.67741  2.69355  4.24690  2.90347  2.73739  3.18146  2.89801  2.37887  2.77519  2.98518  4.58477  3.61503
          0.10039  4.54109  2.46679  0.61958  0.77255  0.60972  0.78417
    135   2.84746  5.33595  2.76865  1.61968  4.67349  3.48747  3.75560  4.15176  1.91184  3.63350  4.40252  2.25791  3.94402  2.87187  2.98218  2.36293  3.08710  3.72769  5.76790  4.35845    140 e - - -
          2.68618  4.42225  2.77519  2.73123  3.46354  2.40513  3.72494  3.29354  2.67741  2.69355  4.24690  2.90347  2.73739  3.18146  2.89801  2.37887  2.77519  2.98518  4.58477  3.61503
          0.01736  4.45806  5.18040  0.61958  0.77255  0.52023  0.90234
    136   1.34582  4.43857  3.88257  3.40274  4.16186  3.38173  4.34964  3.47180  3.36114  3.23210  4.09831  3.61374  4.03430  3.65025  3.68910  1.85571  2.09857  2.31860  5.56992  4.35467    141 a - - -
          2.68618  4.42225  2.77519  2.73123  3.46354  2.40513  3.72494  3.29354  2.67741  2.69355  4.24690  2.90347  2.73739  3.18146  2.89801  2.37887  2.77519  2.98518  4.58477  3.61503
          0.01597  4.54109  5.26343  0.61958  0.77255  0.60972  0.78417
    137   2.40013  5.26217  2.18279  2.41005  4.59044  3.49244  2.70035  4.07123  2.48952  3.56131  4.31395  2.48005  2.59863  2.45313  2.98788  2.73286  3.00925  3.64528  5.70381  4.29144    142 d - - -
          2.68618  4.42225  2.77519  2.73123  3.46354  2.40513  3.72494  3.29354  2.67741  2.69355  4.24690  2.90347  2.73739  3.18146  2.89801  2.37887  2.77519  2.98518  4.58477  3.61503
          0.01597  4.54109  5.26343  0.61958  0.77255  0.60972  0.78417
    138   2.77175  5.22306  2.95628  1.78375  4.55718  2.46415  3.71701  4.02432  2.43974  3.51987  4.27877  2.99283  3.92386  2.28410  2.44841  2.74019  2.57170  3.61037  5.66267  4.27216    143 e - - -
          2.68618  4.42225  2.77519  2.73123  3.46354  2.40513  3.72494  3.29354  2.67741  2.69355  4.24690  2.90347  2.73739  3.18146  2.89801  2.37887  2.77519  2.98518  4.58477  3.61503
          0.01597  4.54109  5.26343  0.61958  0.77255  0.60972  0.78417
    139   2.70976  4.51155  3.68340  3.22803  3.93914  3.56906  4.21309  3.05853  3.19437  2.96573  3.88544  2.59180  4.11727  3.51838  3.53160  2.92396  1.47096  1.70714  5.38832  4.14920    144 t - - -
          2.68618  4.42225  2.77519  2.73123  3.46354  2.40513  3.72494  3.29354  2.67741  2.69355  4.24690  2.90347  2.73739  3.18146  2.89801  2.37887  2.77519  2.98518  4.58477  3.61503
          0.11234  4.54109  2.34757  0.61958  0.77255  0.60972  0.78417
    140   2.11006  4.96100  3.03978  1.98511  4.24280  3.49806  3.71543  3.66633  2.48683  3.24770  4.04722  3.02452  2.76820  2.85198  2.53511  2.71330  2.93303  2.74731  5.46599  4.11743    145 e - - -
          2.68618  4.42225  2.77519  2.73123  3.46354  2.40513  3.72494  3.29354  2.67741  2.69355  4.24690  2.90347  2.73739  3.18146  2.89801  2.37887  2.77519  2.98518  4.58477  3.61503
          0.01757  4.44631  5.16866  0.61958  0.77255  0.74281  0.64584
    141   1.79438  4.30740  4.45574  3.88187  2.61145  4.02796  4.38058  2.36244  3.75614  1.78117  3.30247  4.06162  4.38537  3.95760  3.91309  3.33763  3.11982  1.69488  4.98176  3.79043    146 v - - -
          2.68618  4.42225  2.77519  2.73123  3.46354  2.40513  3.72494  3.29354  2.67741  2.69355  4.24690  2.90347  2.73739  3.18146  2.89801  2.37887  2.77519  2.98518  4.58477  3.61503
          0.01757  4.44631  5.16866  0.61958  0.77255  0.74281  0.64584
    142   2.91503  5.26130  3.21607  2.62729  4.64761  3.63741  3.72285  4.06487  1.82536  3.53279  4.32612  3.12508  4.01920  2.36402  1.92641  1.83368  3.12220  3.68236  5.63215  4.33176    147 k - - -
          2.68618  4.42225  2.77519  2.73123  3.46354  2.40513  3.72494  3.29354  2.67741  2.69355  4.24690  2.90347  2.73739  3.18146  2.89801  2.37887  2.77519  2.98518  4.58477  3.61503
          0.10703  4.44631  2.41037  0.61958  0.77255  0.74281  0.64584
    143   2.90982  5.29823  2.66713  1.86112  4.62714  3.46440  3.81126  4.08937  2.59319  3.60968  4.42373  2.96136  1.67298  2.35049  3.04473  2.86671  3.16401  3.70134  5.77420  4.38334    148 p - - -
          2.68618  4.42225  2.77519  2.73123  3.46354  2.40513  3.72494  3.29354  2.67741  2.69355  4.24690  2.90347  2.73739  3.18146  2.89801  2.37887  2.77519  2.98518  4.58477  3.61503
          0.01920  4.35847  5.08082  0.61958  0.77255  0.84302  0.56284
    144   1.32471  4.35279  3.71286  3.24356  2.64811  3.38745  4.15177  3.17841  3.21280  2.91295  3.81618  3.50461  3.98114  3.50140  3.53388  1.99167  2.91285  2.87936  5.23543  3.96726    149 a - - -
          2.68618  4.42225  2.77519  2.73123  3.46354  2.40513  3.72494  3.29354  2.67741  2.69355  4.24690  2.90347  2.73739  3.18146  2.89801  2.37887  2.77519  2.98518  4.58477  3.61503
          0.01920  4.35847  5.08082  0.61958  0.77255  0.84302  0.56284
    145   1.93980  4.96237  2.86930  1.95614  4.42208  2.62876  3.81093  3.86486  2.63491  3.43428  4.23247  3.01249  2.35514  2.95595  3.11162  2.72167  2.99074  3.46572  5.63689  4.27362    150 a - - -
          2.68618  4.42225  2.77519  2.73123  3.46354  2.40513  3.72494  3.29354  2.67741  2.69355  4.24690  2.90347  2.73739  3.18146  2.89801  2.37887  2.77519  2.98518  4.58477  3.61503
          0.01920  4.35847  5.08082  0.61958  0.77255  0.84302  0.56284
    146   2.01027  4.57740  3.28973  2.76343  2.43078  2.77357  3.83519  3.18777  2.15355  2.86718  3.73510  3.21659  3.95515  3.07265  3.12067  2.78932  2.91186  2.91895  5.17882  3.90092    151 a - - -
          2.68618  4.42225  2.77519  2.73123  3.46354  2.40513  3.72494  3.29354  2.67741  2.69355  4.24690  2.90347  2.73739  3.18146  2.89801  2.37887  2.77519  2.98518  4.58477  3.61503
          0.01920  4.35847  5.08082  0.61958  0.77255  0.84302  0.56284
    147   2.69855  4.87821  3.03415  2.64536  4.49248  2.55032  3.88644  3.93326  1.96702  3.49935  4.30429  3.11669  3.93088  3.03969  3.02993  1.43633  3.01809  3.50692  5.67878  4.35483    152 s - - -
          2.68618  4.42225  2.77519  2.73123  3.46354  2.40513  3.72494  3.29354  2.67741  2.69355  4.24690  2.90347  2.73739  3.18146  2.89801  2.37887  2.77519  2.98518  4.58477  3.61503
          0.01920  4.35847  5.08082  0.61958  0.77255  0.84302  0.56284
    148   2.98299  5.52808  2.00685  1.32437  4.85195  3.40716  3.86045  4.35951  2.78777  3.84840  4.65434  2.87436  3.97218  3.00460  3.34880  1.92283  3.25498  3.92317  6.00187  4.52607    153 e - - -
          2.68618  4.42225  2.77519  2.73123  3.46354  2.40513  3.72494  3.29354  2.67741  2.69355  4.24690  2.90347  2.73739  3.18146  2.89801  2.37887  2.77519  2.98518  4.58477  3.61503
          0.12178  4.35847  2.28418  0.61958  0.77255  0.84302  0.56284
    149   2.53276  4.40784  3.43614  3.00781  3.88764  2.03535  4.03857  3.25994  2.99276  1.90151  3.85696  3.34497  3.92107  3.32168  3.34249  1.95306  2.89030  2.94619  5.29834  4.04184    154 l - - -
          2.68618  4.42225  2.77519  2.73123  3.46354  2.40513  3.72494  3.29354  2.67741  2.69355  4.24690  2.90347  2.73739  3.18146  2.89801  2.37887  2.77519  2.98518  4.58477  3.61503
          0.02125  4.25794  4.98029  0.61958  0.77255  0.93772  0.49679
    150   2.69598  4.65196  3.17739  2.72070  2.46096  2.22315  3.80659  3.28394  2.71119  2.92097  3.81412  3.18115  3.95724  2.09759  3.10762  2.80462  2.95707  3.01392  5.10584  3.73128    155 q - - -
          2.68618  4.42225  2.77519  2.73123  3.46354  2.40513  3.72494  3.29354  2.67741  2.69355  4.24690  2.90347  2.73739  3.18146  2.89801  2.37887  2.77519  2.98518  4.58477  3.61503
          0.02125  4.25794  4.98029  0.61958  0.77255  0.93772  0.49679
    151   2.72827  5.01243  1.85513  2.42189  4.47835  3.34933  3.81393  3.91806  2.67837  3.49415  4.30340  2.95074  2.23215  2.96494  3.17404  2.73165  2.14398  3.51359  5.69528  4.31193    156 d - - -
          2.68618  4.42225  2.77519  2.73123  3.46354  2.40513  3.72494  3.29354  2.67741  2.69355  4.24690  2.90347  2.73739  3.18146  2.89801  2.37887  2.77519  2.98518  4.58477  3.61503
          0.02125  4.25794  4.98029  0.61958  0.77255  0.93772  0.49679
    152   2.79934  5.19911  2.74894  1.76933  4.54520  3.43652  3.70803  3.99882  1.90666  3.50804  4.29980  2.92935  3.89884  2.83535  2.86274  1.96936  3.04129  3.60228  5.65743  4.27982    157 e - - -
          2.68618  4.42225  2.77519  2.73123  3.46354  2.40513  3.72494  3.29354  2.67741  2.69355  4.24690  2.90347  2.73739  3.18146  2.89801  2.37887  2.77519  2.98518  4.58477  3.61503
          0.02125  4.25794  4.98029  0.61958  0.77255  0.93772  0.49679
    153   1.82907  5.05113  2.67361  1.31674  4.52617  3.37421  3.89289  3.88719  2.75611  3.52870  4.38447  2.99509  3.94325  3.06084  3.21991  2.82552  3.12629  3.51395  5.75977  4.38991    158 e - - -
          2.68618  4.42225  2.77519  2.73123  3.46354  2.40513  3.72494  3.29354  2.67741  2.69355  4.24690  2.90347  2.73739  3.18146  2.89801  2.37887  2.77519  2.98518  4.58477  3.61503
          0.02125  4.25794  4.98029  0.61958  0.77255  0.93772  0.49679
    154   1.96746  4.55772  3.27700  2.14111  3.78645  3.57849  3.91003  2.02496  2.81829  2.75978  3.69695  3.26897  4.01023  3.15714  3.21038  2.86865  2.95798  2.63599  5.22136  3.95387    159 a - - -
          2.68618  4.42225  2.77519  2.73123  3.46354  2.40513  3.72494  3.29354  2.67741  2.69355  4.24690  2.90347  2.73739  3.18146  2.89801  2.37887  2.77519  2.98518  4.58477  3.61503
          0.02125  4.25794  4.98029  0.61958  0.77255  0.93772  0.49679
    155   1.75928  4.30977  3.65142  3.17242  2.31109  3.38816  4.06388  3.05849  3.13924  2.78978  3.70083  3.45342  3.95212  3.42821  3.45986  1.83920  2.87343  2.78053  5.10735  3.82659    160 a - - -
          2.68618  4.42225  2.77519  2.73123  3.46354  2.40513  3.72494  3.29354  2.67741  2.69355  4.24690  2.90347  2.73739  3.18146  2.89801  2.37887  2.77519  2.98518  4.58477  3.61503
          0.02125  4.25794  4.98029  0.61958  0.77255  0.73007  0.65754
    156   2.44967  4.38252  3.66360  3.27917  4.32415  1.85725  4.31840  3.69598  3.29154  3.41231  4.25333  3.48303  3.91004  3.58574  3.62796  1.29629  2.90307  2.32628  5.68936  4.46231    161 s - - -
          2.68618  4.42225  2.77519  2.73123  3.46354  2.40513  3.72494  3.29354  2.67741  2.69355  4.24690  2.90347  2.73739  3.18146  2.89801  2.37887  2.77519  2.98518  4.58477  3.61503
          0.01920  4.35847  5.08082  0.61958  0.77255  0.84302  0.56284
    157   2.84267  5.16566  1.77360  2.43372  4.69769  3.36959  3.92189  4.18242  2.83978  3.72702  4.53787  2.97268  1.67668  3.07946  3.36169  2.22777  3.16029  3.73756  5.90200  4.48684    162 p - - -
          2.68618  4.42225  2.77519  2.73123  3.46354  2.40513  3.72494  3.29354  2.67741  2.69355  4.24690  2.90347  2.73739  3.18146  2.89801  2.37887  2.77519  2.98518  4.58477  3.61503
          0.01920  4.35847  5.08082  0.61958  0.77255  0.84302  0.56284
    158   1.86362  4.94488  2.80830  1.90016  4.52604  1.74251  3.93464  3.95737  2.80952  3.55172  4.36978  3.05752  3.94105  3.10106  3.28088  2.77852  3.07364  3.53957  5.76249  4.40585    163 g - - -
          2.68618  4.42225  2.77519  2.73123  3.46354  2.40513  3.72494  3.29354  2.67741  2.69355  4.24690  2.90347  2.73739  3.18146  2.89801  2.37887  2.77519  2.98518  4.58477  3.61503
          0.01920  4.35847  5.08082  0.61958  0.77255  0.84302  0.56284
    159   2.67241  4.77872  2.18964  2.58007  4.06730  3.47510  3.78315  2.49392  2.62698  3.09399  3.93303  3.08122  3.91400  2.95841  3.08037  2.05631  2.45092  3.11437  5.37658  4.05791    164 s - - -
          2.68618  4.42225  2.77519  2.73123  3.46354  2.40513  3.72494  3.29354  2.67741  2.69355  4.24690  2.90347  2.73739  3.18146  2.89801  2.37887  2.77519  2.98518  4.58477  3.61503
          0.01920  4.35847  5.08082  0.61958  0.77255  0.84302  0.56284
    160   1.81129  4.37066  3.69147  3.21333  3.78088  3.44572  4.13702  3.05357  3.15611  1.74234  3.74437  3.50357  4.00804  3.46876  3.47403  1.89122  2.93003  2.78819  5.24326  4.01429    165 l - - -
          2.68618  4.42225  2.77519  2.73123  3.46354  2.40513  3.72494  3.29354  2.67741  2.69355  4.24690  2.90347  2.73739  3.18146  2.89801  2.37887  2.77519  2.98518  4.58477  3.61503
          0.01920  4.35847  5.08082  0.61958  0.77255  0.84302  0.56284
    161   1.95903  4.98022  2.87616  2.49689  4.44021  2.20812  3.80394  3.88853  2.60814  3.44851  4.24461  2.22464  3.90287  2.39471  3.07437  2.72637  2.99615  3.48599  5.64173  4.27851    166 a - - -
          2.68618  4.42225  2.77519  2.73123  3.46354  2.40513  3.72494  3.29354  2.67741  2.69355  4.24690  2.90347  2.73739  3.18146  2.89801  2.37887  2.77519  2.98518  4.58477  3.61503
          0.01920  4.35847  5.08082  0.61958  0.77255  0.44865  1.01747
    162   2.76265  5.23414  2.52149  2.43398  4.56953  3.50627  3.70983  4.04281  2.04841  3.53216  4.28533  2.00351  3.91463  2.81527  2.51947  2.72765  2.25904  3.62124  5.67082  4.27246    167 n - - -
          2.68618  4.42225  2.77519  2.73123  3.46354  2.40513  3.72494  3.29354  2.67741  2.69355  4.24690  2.90347  2.73739  3.18146  2.89801  2.37887  2.77519  2.98518  4.58477  3.61503
          0.01597  4.54109  5.26343  0.61958  0.77255  0.41539  1.07906
    163   3.40608  4.69060  5.34477  4.76960  1.85466  4.72075  5.06870  1.65715  4.61527  1.37265  3.26084  4.86136  4.94847  4.66974  4.63541  4.07050  3.63358  1.69356  5.36154  4.24347    168 l - - -
          2.68618  4.42225  2.77519  2.73123  3.46354  2.40513  3.72494  3.29354  2.67741  2.69355  4.24690  2.90347  2.73739  3.18146  2.89801  2.37887  2.77519  2.98518  4.58477  3.61503
          0.01486  4.61253  5.33488  0.61958  0.77255  0.48576  0.95510
    164   2.95073  5.50196  1.52353  2.10766  4.82840  2.79793  3.85152  4.32792  1.98843  3.79732  4.56303  2.98855  4.01709  2.40806  3.18706  2.88195  3.19756  3.88553  5.92961  4.48510    169 d - - -
          2.68618  4.42225  2.77519  2.73123  3.46354  2.40513  3.72494  3.29354  2.67741  2.69355  4.24690  2.90347  2.73739  3.18146  2.89801  2.37887  2.77519  2.98518  4.58477  3.61503
          0.01486  4.61253  5.33488  0.61958  0.77255  0.48576  0.95510
    165   3.24419  4.67126  4.69457  4.09618  3.40897  4.37561  4.64147  1.98000  3.76633  0.88489  3.27668  4.33522  4.67045  4.10232  2.72653  3.69705  3.46959  2.57150  5.23009  4.09278    170 l - - -
          2.68618  4.42225  2.77519  2.73123  3.46354  2.40513  3.72494  3.29354  2.67741  2.69355  4.24690  2.90347  2.73739  3.18146  2.89801  2.37887  2.77519  2.98518  4.58477  3.61503
          0.01486  4.61253  5.33488  0.61958  0.77255  0.48576  0.95510
    166   3.88654  5.10194  5.72988  5.19450  3.42100  5.28509  5.63061  1.63250  5.03555  0.62344  3.17639  5.41959  5.34415  5.00369  5.04300  4.70416  4.10509  2.49445  5.65996  4.65095    171 L - - -
          2.68618  4.42225  2.77519  2.73123  3.46354  2.40513  3.72494  3.29354  2.67741  2.69355  4.24690  2.90347  2.73739  3.18146  2.89801  2.37887  2.77519  2.98518  4.58477  3.61503
          0.01486  4.61253  5.33488  0.61958  0.77255  0.48576  0.95510
    167   2.11197  4.43117  4.05793  3.48793  3.43435  3.92290  4.21289  2.74127  3.36750  1.38741  2.33375  3.79918  4.28766  2.86115  3.62222  3.20352  3.10729  2.61451  5.02141  3.83472    172 l - - -
          2.68618  4.42225  2.77519  2.73123  3.46354  2.40513  3.72494  3.29354  2.67741  2.69355  4.24690  2.90347  2.73739  3.18146  2.89801  2.37887  2.77519  2.98518  4.58477  3.61503
          0.01486  4.61253  5.33488  0.61958  0.77255  0.48576  0.95510
    168   3.47749  6.09161  0.60435  2.46755  5.41638  3.57927  4.26823  5.06200  3.44251  4.52848  5.44372  2.31823  4.27692  3.46315  4.12781  3.32640  3.81320  4.57965  6.61807  5.03999    173 D - - -
          2.68618  4.42225  2.77519  2.73123  3.46354  2.40513  3.72494  3.29354  2.67741  2.69355  4.24690  2.90347  2.73739  3.18146  2.89801  2.37887  2.77519  2.98518  4.58477  3.61503
          0.01486  4.61253  5.33488  0.61958  0.77255  0.48576  0.95510
    169   3.54423  4.74949  5.59329  5.10591  3.96354  5.12386  5.76814  1.06337  5.03212  1.94325  3.70997  5.26689  5.32757  5.23296  5.16809  4.54201  3.79705  1.07577  6.06049  4.88495    174 i - - -
          2.68618  4.42225  2.77519  2.73123  3.46354  2.40513  3.72494  3.29354  2.67741  2.69355  4.24690  2.90347  2.73739  3.18146  2.89801  2.37887  2.77519  2.98518  4.58477  3.61503
          0.01486  4.61253  5.33488  0.61958  0.77255  0.48576  0.95510
    170   2.88565  5.41426  2.08337  1.71800  4.74360  3.52332  3.80977  4.23656  2.21327  3.71374  4.47208  2.98551  2.32293  2.92291  3.12157  2.42669  3.12848  3.79896  5.84973  4.41689    175 e - - -
          2.68618  4.42225  2.77519  2.73123  3.46354  2.40513  3.72494  3.29354  2.67741  2.69355  4.24690  2.90347  2.73739  3.18146  2.89801  2.37887  2.77519  2.98518  4.58477  3.61503
          0.01486  4.61253  5.33488  0.61958  0.77255  0.48576  0.95510
    171   3.49187  4.75610  5.43725  4.87197  3.49853  4.85720  5.25066  1.75542  4.73401  1.26134  2.12446  4.99629  5.05672  4.78735  4.76611  4.21884  3.72051  1.44166  5.51330  4.43894    176 l - - -
          2.68618  4.42225  2.77519  2.73123  3.46354  2.40513  3.72494  3.29354  2.67741  2.69355  4.24690  2.90347  2.73739  3.18146  2.89801  2.37887  2.77519  2.98518  4.58477  3.61503
          0.01486  4.61253  5.33488  0.61958  0.77255  0.48576  0.95510
    172   2.81555  5.33219  2.19505  1.73565  4.66711  2.86907  3.75686  4.15546  2.22281  3.63287  4.38110  2.98154  3.94684  2.48497  3.02654  2.76822  2.40547  3.71844  5.76599  4.34494    177 e - - -
          2.68618  4.42225  2.77519  2.73123  3.46354  2.40513  3.72494  3.29354  2.67741  2.69355  4.24690  2.90347  2.73739  3.18146  2.89801  2.37887  2.77519  2.98518  4.58477  3.61503
          0.01486  4.61253  5.33488  0.61958  0.77255  0.48576  0.95510
    173   2.14246  4.51646  5.03379  4.47764  3.65995  4.50504  4.94107  1.70598  4.34734  1.52666  3.53014  4.60644  4.81504  4.53348  4.46213  3.84723  3.43987  1.36068  5.43196  4.25742    178 v - - -
          2.68618  4.42225  2.77519  2.73123  3.46354  2.40513  3.72494  3.29354  2.67741  2.69355  4.24690  2.90347  2.73739  3.18146  2.89801  2.37887  2.77519  2.98518  4.58477  3.61503
          0.01486  4.61253  5.33488  0.61958  0.77255  0.48576  0.95510
    174   2.75036  4.83438  3.42466  2.91351  4.44864  3.51449  4.03050  3.86102  2.75076  3.46630  4.28520  3.33506  4.04810  3.19947  2.11857  1.73800  1.53649  3.46291  5.68047  4.39537    179 t - - -
          2.68618  4.42225  2.77519  2.73123  3.46354  2.40513  3.72494  3.29354  2.67741  2.69355  4.24690  2.90347  2.73739  3.18146  2.89801  2.37887  2.77519  2.98518  4.58477  3.61503
          0.01486  4.61253  5.33488  0.61958  0.77255  0.48576  0.95510
    175   2.52736  4.59104  5.00382  4.49298  3.80379  4.49162  5.08342  2.10348  4.36716  1.77787  3.65008  4.63952  4.86325  4.60234  4.52545  3.86650  3.50683  0.87197  5.62854  4.43924    180 v - - -
          2.68618  4.42225  2.77519  2.73123  3.46354  2.40513  3.72494  3.29354  2.67741  2.69355  4.24690  2.90347  2.73739  3.18146  2.89801  2.37887  2.77519  2.98518  4.58477  3.61503
          0.01486  4.61253  5.33488  0.61958  0.77255  0.48576  0.95510
    176   2.90300  5.19978  3.10503  1.28278  4.51680  3.62784  3.82725  3.91004  2.48922  3.47365  4.28921  3.14106  4.04687  2.95847  2.13907  2.89887  3.13395  2.73653  5.66093  4.32357    181 e - - -
          2.68618  4.42225  2.77519  2.73123  3.46354  2.40513  3.72494  3.29354  2.67741  2.69355  4.24690  2.90347  2.73739  3.18146  2.89801  2.37887  2.77519  2.98518  4.58477  3.61503
          0.01486  4.61253  5.33488  0.61958  0.77255  0.48576  0.95510
    177   3.53151  4.80549  5.44824  4.86774  2.12495  4.84554  5.16469  1.95429  4.71651  0.95762  3.17710  4.98387  5.02781  4.72013  4.71821  4.19984  3.75167  1.87289  5.38724  4.30919    182 l - - -
          2.68618  4.42225  2.77519  2.73123  3.46354  2.40513  3.72494  3.29354  2.67741  2.69355  4.24690  2.90347  2.73739  3.18146  2.89801  2.37887  2.77519  2.98518  4.58477  3.61503
          0.01486  4.61253  5.33488  0.61958  0.77255  0.48576  0.95510
    178   3.81954  5.46127  4.63139  4.64119  5.65839  0.15561  5.64828  5.50007  4.91335  5.02582  6.04846  4.79923  4.86312  5.18050  5.01063  4.02015  4.35081  4.88756  6.49991  5.80428    183 G - - -
          2.68618  4.42225  2.77519  2.73123  3.46354  2.40513  3.72494  3.29354  2.67741  2.69355  4.24690  2.90347  2.73739  3.18146  2.89801  2.37887  2.77519  2.98518  4.58477  3.61503
          0.01486  4.61253  5.33488  0.61958  0.77255  0.48576  0.95510
    179   3.01897  5.07879  3.65398  3.14230  4.77578  3.68772  4.10083  4.22629  2.55302  3.74995  4.59764  3.51346  4.22538  3.26372  1.07749  1.57966  3.33912  3.80784  5.83153  4.60202    184 r - - -
          2.68618  4.42225  2.77519  2.73123  3.46354  2.40513  3.72494  3.29354  2.67741  2.69355  4.24690  2.90347  2.73739  3.18146  2.89801  2.37887  2.77519  2.98518  4.58477  3.61503
          0.01486  4.61253  5.33488  0.61958  0.77255  0.48576  0.95510
    180   3.15537  5.34093  3.59441  2.94016  4.77899  3.84809  3.86845  4.14112  1.80173  3.61844  4.45472  3.37999  4.22403  2.99761  1.45362  3.15678  1.65834  3.79944  5.70764  4.48884    185 r - - -
          2.68618  4.42225  2.77519  2.73123  3.46354  2.40513  3.72494  3.29354  2.67741  2.69355  4.24690  2.90347  2.73739  3.18146  2.89801  2.37887  2.77519  2.98518  4.58477  3.61503
          0.01486  4.61253  5.33488  0.61958  0.77255  0.48576  0.95510
    181   2.88929  5.32852  3.05573  1.49215  4.69011  3.60449  3.77030  4.14434  2.08227  3.61588  4.38467  3.07918  4.01066  2.87913  2.12258  2.26426  3.11260  3.73243  5.73099  4.36878    186 e - - -
          2.68618  4.42225  2.77519  2.73123  3.46354  2.40513  3.72494  3.29354  2.67741  2.69355  4.24690  2.90347  2.73739  3.18146  2.89801  2.37887  2.77519  2.98518  4.58477  3.61503
          0.01486  4.61253  5.33488  0.61958  0.77255  0.48576  0.95510
    182   3.21863  4.67691  4.59408  3.99115  3.38083  4.31593  4.56409  2.67587  3.65656  1.21014  1.50248  4.24934  4.61592  4.00657  2.83464  3.63018  3.44172  2.71253  5.18882  4.05534    187 l - - -
          2.68618  4.42225  2.77519  2.73123  3.46354  2.40513  3.72494  3.29354  2.67741  2.69355  4.24690  2.90347  2.73739  3.18146  2.89801  2.37887  2.77519  2.98518  4.58477  3.61503
          0.01486  4.61253  5.33488  0.61958  0.77255  0.48576  0.95510
    183   2.06644  4.88946  3.21425  2.68771  4.34169  3.50309  3.88420  3.76805  2.32726  3.36205  4.16394  3.17355  2.51722  3.03408  3.13118  2.20157  1.92060  3.39105  5.58631  4.25660    188 t - - -
          2.68618  4.42225  2.77519  2.73123  3.46354  2.40513  3.72494  3.29354  2.67741  2.69355  4.24690  2.90347  2.73739  3.18146  2.89801  2.37887  2.77519  2.98518  4.58477  3.61503
          0.01486  4.61253  5.33488  0.61958  0.77255  0.48576  0.95510
    184   3.61699  4.83520  5.60436  5.08519  3.70129  5.11670  5.62917  0.99789  4.98270  1.31268  3.45458  5.25576  5.28052  5.07872  5.06080  4.51937  3.85716  1.72433  5.83357  4.74277    189 i - - -
          2.68618  4.42225  2.77519  2.73123  3.46354  2.40513  3.72494  3.29354  2.67741  2.69355  4.24690  2.90347  2.73739  3.18146  2.89801  2.37887  2.77519  2.98518  4.58477  3.61503
          0.01486  4.61253  5.33488  0.61958  0.77255  0.48576  0.95510
    185   2.15787  5.32620  3.20219  2.12159  4.70243  3.66701  3.77889  4.13267  1.84548  3.60195  4.38466  3.14821  4.05499  2.89010  1.63260  2.91256  3.15423  3.73872  5.70723  4.38340    190 r - - -
          2.68618  4.42225  2.77519  2.73123  3.46354  2.40513  3.72494  3.29354  2.67741  2.69355  4.24690  2.90347  2.73739  3.18146  2.89801  2.37887  2.77519  2.98518  4.58477  3.61503
          0.01486  4.61253  5.33488  0.61958  0.77255  0.48576  0.95510
    186   3.45036  6.16576  1.20943  1.00371  5.43778  3.57180  4.19826  5.01875  3.32544  4.46547  5.35277  3.01925  4.24436  3.37625  4.00261  3.28457  3.75859  4.54702  6.59629  5.01487    191 e - - -
          2.68618  4.42225  2.77519  2.73123  3.46354  2.40513  3.72494  3.29354  2.67741  2.69355  4.24690  2.90347  2.73739  3.18146  2.89801  2.37887  2.77519  2.98518  4.58477  3.61503
          0.01486  4.61253  5.33488  0.61958  0.77255  0.48576  0.95510
    187   3.58566  4.80748  5.58307  5.06109  3.70864  5.07883  5.58951  1.24665  4.95832  1.20656  3.46684  5.22022  5.25411  5.05931  5.03472  4.47659  3.82599  1.48711  5.81483  4.71697    192 l - - -
          2.68618  4.42225  2.77519  2.73123  3.46354  2.40513  3.72494  3.29354  2.67741  2.69355  4.24690  2.90347  2.73739  3.18146  2.89801  2.37887  2.77519  2.98518  4.58477  3.61503
          0.01486  4.61253  5.33488  0.61958  0.77255  0.48576  0.95510
    188   4.10947  5.38317  5.38121  5.07772  3.60718  4.92206  5.52303  2.89011  4.85495  0.31288  3.48960  5.29662  5.26559  5.02730  4.88762  4.67864  4.38579  3.10720  5.68694  4.56527    193 L - - -
          2.68618  4.42225  2.77519  2.73123  3.46354  2.40513  3.72494  3.29354  2.67741  2.69355  4.24690  2.90347  2.73739  3.18146  2.89801  2.37887  2.77519  2.98518  4.58477  3.61503
          0.01486  4.61253  5.33488  0.61958  0.77255  0.48576  0.95510
    189   2.78769  5.27423  2.98652  1.99246  4.62010  2.92343  3.72525  4.09595  1.71244  3.57284  4.32081  2.53133  3.93842  2.82710  2.50826  2.41500  3.01755  3.66662  5.70002  4.30271    194 k - - -
          2.68618  4.42225  2.77519  2.73123  3.46354  2.40513  3.72494  3.29354  2.67741  2.69355  4.24690  2.90347  2.73739  3.18146  2.89801  2.37887  2.77519  2.98518  4.58477  3.61503
          0.01486  4.61253  5.33488  0.61958  0.77255  0.48576  0.95510
    190   3.27519  4.68894  4.81002  4.24355  3.38583  4.42298  4.78111  2.54428  4.07932  0.85798  2.54939  4.45974  4.72496  4.26377  4.22212  3.75314  2.21204  2.57814  5.27226  4.16586    195 l - - -
          2.68618  4.42225  2.77519  2.73123  3.46354  2.40513  3.72494  3.29354  2.67741  2.69355  4.24690  2.90347  2.73739  3.18146  2.89801  2.37887  2.77519  2.98518  4.58477  3.61503
          0.01486  4.61253  5.33488  0.61958  0.77255  0.48576  0.95510
    191   1.88040  4.79192  3.30338  2.79517  4.30334  2.33875  2.85413  3.72295  2.80149  3.34110  4.15584  3.24974  3.99320  3.14026  3.24190  2.36373  1.88833  3.34725  5.58646  4.27778    196 a - - -
          2.68618  4.42225  2.77519  2.73123  3.46354  2.40513  3.72494  3.29354  2.67741  2.69355  4.24690  2.90347  2.73739  3.18146  2.89801  2.37887  2.77519  2.98518  4.58477  3.61503
          0.01486  4.61253  5.33488  0.61958  0.77255  0.48576  0.95510
    192   2.81967  5.23072  2.99542  2.22476  4.55357  3.55755  3.76205  4.00914  2.15633  3.52049  4.29222  3.04145  1.94163  2.47046  2.93253  2.79456  2.27026  3.61233  5.67573  4.29789    197 p - - -
          2.68618  4.42225  2.77519  2.73123  3.46354  2.40513  3.72494  3.29354  2.67741  2.69355  4.24690  2.90347  2.73739  3.18146  2.89801  2.37887  2.77519  2.98518  4.58477  3.61503
          0.01486  4.61253  5.33488  0.61958  0.77255  0.48576  0.95510
    193   2.66002  4.60479  3.87248  3.78929  5.09613  0.63536  4.93806  4.63014  4.04432  4.29197  5.08939  3.83637  4.14533  4.25390  4.29683  1.87720  3.20858  3.87179  6.39783  5.23327    198 G - - -
          2.68618  4.42225  2.77519  2.73123  3.46354  2.40513  3.72494  3.29354  2.67741  2.69355  4.24690  2.90347  2.73739  3.18146  2.89801  2.37887  2.77519  2.98518  4.58477  3.61503
          0.01486  4.61253  5.33488  0.61958  0.77255  0.48576  0.95510
    194   2.75686  4.96622  2.27361  2.61355  4.31490  3.53235  3.84937  3.73006  2.66088  3.33281  3.11124  3.12484  3.98046  2.99906  3.12750  1.47026  2.56925  3.37803  5.56735  4.22430    199 s - - -
          2.68618  4.42225  2.77519  2.73123  3.46354  2.40513  3.72494  3.29354  2.67741  2.69355  4.24690  2.90347  2.73739  3.18146  2.89801  2.37887  2.77519  2.98518  4.58477  3.61503
          0.01486  4.61253  5.33488  0.61958  0.77255  0.48576  0.95510
    195   3.53084  4.75027  5.52847  5.03533  3.93043  5.07245  5.69040  1.68631  4.94890  1.92880  3.68840  5.20460  5.28954  5.15496  5.09080  4.48384  3.78433  0.70769  6.00927  4.83161    200 v - - -
          2.68618  4.42225  2.77519  2.73123  3.46354  2.40513  3.72494  3.29354  2.67741  2.69355  4.24690  2.90347  2.73739  3.18146  2.89801  2.37887  2.77519  2.98518  4.58477  3.61503
          0.01486  4.61253  5.33488  0.61958  0.77255  0.48576  0.95510
    196   3.54061  4.75262  5.57689  5.07794  3.88937  5.09077  5.69052  1.19968  4.99432  1.68359  3.64346  5.23344  5.29202  5.16784  5.11175  4.50016  3.79001  1.09059  5.97337  4.81847    201 v - - -
          2.68618  4.42225  2.77519  2.73123  3.46354  2.40513  3.72494  3.29354  2.67741  2.69355  4.24690  2.90347  2.73739  3.18146  2.89801  2.37887  2.77519  2.98518  4.58477  3.61503
          0.01486  4.61253  5.33488  0.61958  0.77255  0.48576  0.95510
    197   2.44308  5.49270  2.08734  1.18405  4.82746  3.53062  3.90387  4.31371  2.76404  3.81245  4.59596  3.00438  4.04362  3.03361  3.29675  2.92192  2.61973  3.88508  5.96707  4.52239    202 e - - -
          2.68618  4.42225  2.77519  2.73123  3.46354  2.40513  3.72494  3.29354  2.67741  2.69355  4.24690  2.90347  2.73739  3.18146  2.89801  2.37887  2.77519  2.98518  4.58477  3.61503
          0.01486  4.61253  5.33488  0.61958  0.77255  0.48576  0.95510
    198   4.10947  5.38317  5.38121  5.07772  3.60718  4.92206  5.52303  2.89011  4.85495  0.31288  3.48960  5.29662  5.26559  5.02730  4.88762  4.67864  4.38579  3.10720  5.68694  4.56527    203 L - - -
          2.68618  4.42225  2.77519  2.73123  3.46354  2.40513  3.72494  3.29354  2.67741  2.69355  4.24690  2.90347  2.73739  3.18146  2.89801  2.37887  2.77519  2.98518  4.58477  3.61503
          0.01486  4.61253  5.33488  0.61958  0.77255  0.48576  0.95510
    199   3.42018  6.16368  0.87389  1.65991  5.42424  3.55472  4.16885  5.00225  3.28883  4.44172  5.31821  2.32390  4.22290  3.34274  3.96858  3.25356  3.72497  4.52591  6.58688  4.99056    204 d - - -
          2.68618  4.42225  2.77519  2.73123  3.46354  2.40513  3.72494  3.29354  2.67741  2.69355  4.24690  2.90347  2.73739  3.18146  2.89801  2.37887  2.77519  2.98518  4.58477  3.61503
          0.01486  4.61253  5.33488  0.61958  0.77255  0.48576  0.95510
    200   3.01375  5.32324  3.36159  2.75422  4.73963  2.84182  3.81276  4.14500  1.37162  3.61314  4.41401  3.23837  4.11655  2.92963  1.75027  2.99704  2.53950  3.76658  5.70819  4.42680    205 k - - -
          2.68618  4.42225  2.77519  2.73123  3.46354  2.40513  3.72494  3.29354  2.67741  2.69355  4.24690  2.90347  2.73739  3.18146  2.89801  2.37887  2.77519  2.98518  4.58477  3.61503
          0.01486  4.61253  5.33488  0.61958  0.77255  0.48576  0.95510
    201   2.39189  4.28645  4.07748  3.49843  3.32615  3.84096  2.60365  2.72700  3.38719  1.72227  2.37234  3.75885  4.21055  3.63698  3.61148  3.11970  2.99970  2.53708  4.84363  2.62269    206 l - - -
          2.68618  4.42225  2.77519  2.73123  3.46354  2.40513  3.72494  3.29354  2.67741  2.69355  4.24690  2.90347  2.73739  3.18146  2.89801  2.37887  2.77519  2.98518  4.58477  3.61503
          0.01486  4.61253  5.33488  0.61958  0.77255  0.48576  0.95510
    202   1.61180  4.49076  4.88751  4.33101  3.66535  4.41438  4.84621  1.64390  4.20954  1.89878  3.55067  4.48881  4.74370  4.41681  4.35447  3.74911  3.38816  1.53741  5.39568  4.21108    207 v - - -
          2.68618  4.42225  2.77519  2.73123  3.46354  2.40513  3.72494  3.29354  2.67741  2.69355  4.24690  2.90347  2.73739  3.18146  2.89801  2.37887  2.77519  2.98518  4.58477  3.61503
          0.01486  4.61253  5.33488  0.61958  0.77255  0.48576  0.95510
    203   2.93802  5.31107  2.23456  2.52470  4.78653  1.52116  3.97395  4.26562  2.85090  3.79262  4.58576  2.24993  4.05298  3.11620  3.37057  2.91303  2.17075  3.82702  5.96435  4.54810    208 g - - -
          2.68618  4.42225  2.77519  2.73123  3.46354  2.40513  3.72494  3.29354  2.67741  2.69355  4.24690  2.90347  2.73739  3.18146  2.89801  2.37887  2.77519  2.98518  4.58477  3.61503
          0.01486  4.61253  5.33488  0.61958  0.77255  0.48576  0.95510
    204   3.08206  5.67147  1.88963  1.19222  4.98221  3.53704  3.94826  4.49719  2.84507  3.96426  4.75301  2.98916  4.08024  2.40257  3.40040  2.43014  3.34326  4.04979  6.10310  4.62474    209 e - - -
          2.68618  4.42225  2.77519  2.73123  3.46354  2.40513  3.72494  3.29354  2.67741  2.69355  4.24690  2.90347  2.73739  3.18146  2.89801  2.37887  2.77519  2.98518  4.58477  3.61503
          0.01486  4.61253  5.33488  0.61958  0.77255  0.48576  0.95510
    205   3.39468  5.52890  2.08659  2.93429  5.20205  3.71491  4.52866  4.79401  3.60072  4.35101  5.25890  3.46336  0.61235  3.75539  4.10998  3.39512  3.77783  4.33029  6.35144  5.05945    210 P - - -
          2.68618  4.42225  2.77519  2.73123  3.46354  2.40513  3.72494  3.29354  2.67741  2.69355  4.24690  2.90347  2.73739  3.18146  2.89801  2.37887  2.77519  2.98518  4.58477  3.61503
          0.01486  4.61253  5.33488  0.61958  0.77255  0.48576  0.95510
    206   3.54454  4.76472  5.55958  5.04793  3.80192  5.05999  5.61220  1.40522  4.95303  1.41613  3.56258  5.20116  5.25625  5.09587  5.05138  4.46071  3.78995  1.11550  5.88074  4.74944    211 v - - -
          2.68618  4.42225  2.77519  2.73123  3.46354  2.40513  3.72494  3.29354  2.67741  2.69355  4.24690  2.90347  2.73739  3.18146  2.89801  2.37887  2.77519  2.98518  4.58477  3.61503
          0.01486  4.61253  5.33488  0.61958  0.77255  0.48576  0.95510
    207   3.28462  5.91246  0.96248  1.94852  5.22674  3.54673  4.10395  4.76761  3.13975  4.23646  5.07785  3.00429  4.17615  3.26615  3.76095  2.00229  3.57834  4.30965  6.38748  4.85203    212 d - - -
          2.68618  4.42225  2.77519  2.73123  3.46354  2.40513  3.72494  3.29354  2.67741  2.69355  4.24690  2.90347  2.73739  3.18146  2.89801  2.37887  2.77519  2.98518  4.58477  3.61503
          0.01486  4.61253  5.33488  0.61958  0.77255  0.48576  0.95510
    208   3.59551  4.81944  5.58380  5.05742  3.67672  5.07722  5.57166  1.34247  4.95118  1.11444  3.43538  5.21796  5.24737  5.03925  5.02052  4.47281  3.83399  1.50750  5.78720  4.69914    213 l - - -
          2.68618  4.42225  2.77519  2.73123  3.46354  2.40513  3.72494  3.29354  2.67741  2.69355  4.24690  2.90347  2.73739  3.18146  2.89801  2.37887  2.77519  2.98518  4.58477  3.61503
          0.01486  4.61253  5.33488  0.61958  0.77255  0.48576  0.95510
    209   2.81739  4.35500  4.05651  3.47677  3.37341  3.87525  4.12549  2.73566  2.47914  1.71028  3.42866  3.76010  4.24276  3.61809  3.55151  3.15531  3.04822  1.98173  4.90025  2.14061    214 l - - -
          2.68618  4.42225  2.77519  2.73123  3.46354  2.40513  3.72494  3.29354  2.67741  2.69355  4.24690  2.90347  2.73739  3.18146  2.89801  2.37887  2.77519  2.98518  4.58477  3.61503
          0.01486  4.61253  5.33488  0.61958  0.77255  0.48576  0.95510
    210   2.11022  4.59873  5.16497  4.66091  3.96233  4.64927  5.28663  1.47098  4.56428  2.58818  3.78101  4.80197  4.99572  4.80848  4.73081  4.03310  3.56100  0.93972  5.81451  4.60265    215 v - - -
          2.68618  4.42225  2.77519  2.73123  3.46354  2.40513  3.72494  3.29354  2.67741  2.69355  4.24690  2.90347  2.73739  3.18146  2.89801  2.37887  2.77519  2.98518  4.58477  3.61503
          0.01486  4.61253  5.33488  0.61958  0.77255  0.48576  0.95510
    211   3.21875  5.72280  2.01006  2.47068  5.16856  2.11752  4.13186  4.70861  3.15547  4.19685  5.03377  1.04977  4.17146  3.29801  3.75280  3.12834  3.53404  4.23675  6.34332  4.84086    216 n - - -
          2.68618  4.42225  2.77519  2.73123  3.46354  2.40513  3.72494  3.29354  2.67741  2.69355  4.24690  2.90347  2.73739  3.18146  2.89801  2.37887  2.77519  2.98518  4.58477  3.61503
          0.01486  4.61253  5.33488  0.61958  0.77255  0.48576  0.95510
    212   3.24478  5.73341  1.74025  2.48114  5.21663  1.07482  4.17098  4.76231  3.22888  4.25386  5.10217  2.27915  4.18839  3.34443  3.84079  3.15459  3.57343  4.28108  6.40274  4.89242    217 g - - -
          2.68618  4.42225  2.77519  2.73123  3.46354  2.40513  3.72494  3.29354  2.67741  2.69355  4.24690  2.90347  2.73739  3.18146  2.89801  2.37887  2.77519  2.98518  4.58477  3.61503
          0.01486  4.61253  5.33488  0.61958  0.77255  0.48576  0.95510
    213   2.81847  4.96543  3.26177  2.68176  4.21138  3.63934  3.80183  3.61145  1.63560  3.21406  4.04168  3.18022  4.02238  2.95845  2.19169  2.86172  2.59164  2.52680  5.44800  3.12064    218 k - - -
          2.68618  4.42225  2.77519  2.73123  3.46354  2.40513  3.72494  3.29354  2.67741  2.69355  4.24690  2.90347  2.73739  3.18146  2.89801  2.37887  2.77519  2.98518  4.58477  3.61503
          0.01486  4.61253  5.33488  0.61958  0.77255  0.48576  0.95510
    214   3.66096  4.88525  5.61918  5.08267  3.58516  5.11944  5.56981  1.40977  4.96854  0.92458  3.33892  5.25787  5.25990  5.01132  5.01677  4.51422  3.89320  1.78065  5.73355  4.68111    219 l - - -
          2.68618  4.42225  2.77519  2.73123  3.46354  2.40513  3.72494  3.29354  2.67741  2.69355  4.24690  2.90347  2.73739  3.18146  2.89801  2.37887  2.77519  2.98518  4.58477  3.61503
          0.01486  4.61253  5.33488  0.61958  0.77255  0.48576  0.95510
    215   3.54165  4.74714  5.59089  5.10372  3.96802  5.12140  5.76697  1.13064  5.03013  1.94805  3.71480  5.26428  5.32643  5.23303  5.16709  4.53939  3.79465  1.01023  6.06250  4.88503    220 v - - -
          2.68618  4.42225  2.77519  2.73123  3.46354  2.40513  3.72494  3.29354  2.67741  2.69355  4.24690  2.90347  2.73739  3.18146  2.89801  2.37887  2.77519  2.98518  4.58477  3.61503
          0.01486  4.61253  5.33488  0.61958  0.77255  0.48576  0.95510
    216   0.33014  4.75286  4.41088  4.30716  4.98629  3.54756  5.20751  4.24830  4.34889  4.08435  5.06796  4.20856  4.35659  4.61864  4.49737  3.11658  3.44642  3.74987  6.31699  5.23859    221 A - - -
          2.68618  4.42225  2.77519  2.73123  3.46354  2.40513  3.72494  3.29354  2.67741  2.69355  4.24690  2.90347  2.73739  3.18146  2.89801  2.37887  2.77519  2.98518  4.58477  3.61503
          0.01486  4.61253  5.33488  0.61958  0.77255  0.48576  0.95510
    217   2.88940  5.30864  3.17009  2.01073  4.67679  3.63398  3.75174  4.12107  1.77548  3.58716  4.35720  3.10895  4.01718  2.44107  1.88403  2.85775  3.10454  3.71537  5.69319  3.06657    222 k - - -
          2.68618  4.42225  2.77519  2.73123  3.46354  2.40513  3.72494  3.29354  2.67741  2.69355  4.24690  2.90347  2.73739  3.18146  2.89801  2.37887  2.77519  2.98518  4.58477  3.61503
          0.01486  4.61253  5.33488  0.61958  0.77255  0.48576  0.95510
    218   3.81954  5.46127  4.63139  4.64119  5.65839  0.15561  5.64828  5.50007  4.91335  5.02582  6.04846  4.79923  4.86312  5.18050  5.01063  4.02015  4.35081  4.88756  6.49991  5.80428    223 G - - -
          2.68618  4.42225  2.77519  2.73123  3.46354  2.40513  3.72494  3.29354  2.67741  2.69355  4.24690  2.90347  2.73739  3.18146  2.89801  2.37887  2.77519  2.98518  4.58477  3.61503
          0.01486  4.61253  5.33488  0.61958  0.77255  0.48576  0.95510
    219   3.29339  5.73563  2.74187  0.77303  5.09784  3.66878  4.05840  4.57015  2.16716  4.04101  4.88999  3.15210  4.22631  3.20971  3.18250  3.20668  3.54947  4.16769  6.13604  4.75313    224 e - - -
          2.68618  4.42225  2.77519  2.73123  3.46354  2.40513  3.72494  3.29354  2.67741  2.69355  4.24690  2.90347  2.73739  3.18146  2.89801  2.37887  2.77519  2.98518  4.58477  3.61503
          0.01486  4.61253  5.33488  0.61958  0.77255  0.48576  0.95510
    220   2.08137  4.54425  4.85292  4.33599  3.78184  4.34999  4.93933  2.15887  4.21505  1.91961  3.65204  4.49066  4.75038  4.45587  4.38783  3.71642  3.42582  0.96640  5.54216  4.34817    225 v - - -
          2.68618  4.42225  2.77519  2.73123  3.46354  2.40513  3.72494  3.29354  2.67741  2.69355  4.24690  2.90347  2.73739  3.18146  2.89801  2.37887  2.77519  2.98518  4.58477  3.61503
          0.01486  4.61253  5.33488  0.61958  0.77255  0.48576  0.95510
    221   3.23463  4.64046  4.72104  4.26297  3.24745  4.32452  4.51443  2.47238  4.09288  2.56289  3.72132  4.37067  4.72334  4.33455  4.23698  3.70074  3.50394  0.79514  4.93410  2.30280    226 v - - -
          2.68618  4.42225  2.77519  2.73123  3.46354  2.40513  3.72494  3.29354  2.67741  2.69355  4.24690  2.90347  2.73739  3.18146  2.89801  2.37887  2.77519  2.98518  4.58477  3.61503
          0.01486  4.61253  5.33488  0.61958  0.77255  0.48576  0.95510
    222   3.04680  4.54688  4.29659  3.75102  3.55376  4.13485  4.45554  2.49875  3.55967  1.77355  3.47785  4.04297  4.49499  2.56276  3.78917  3.44680  3.28803  1.15083  5.22109  4.02086    227 v - - -
          2.68618  4.42225  2.77519  2.73123  3.46354  2.40513  3.72494  3.29354  2.67741  2.69355  4.24690  2.90347  2.73739  3.18146  2.89801  2.37887  2.77519  2.98518  4.58477  3.61503
          0.01486  4.61253  5.33488  0.61958  0.77255  0.48576  0.95510
    223   3.54405  4.74982  5.59825  5.14675  4.11723  5.13949  5.92124  1.11150  5.08542  2.53547  3.85028  5.30970  5.37777  5.35155  5.26079  4.58390  3.81047  0.83943  6.24655  5.01980    228 v - - -
          2.68618  4.42225  2.77519  2.73123  3.46354  2.40513  3.72494  3.29354  2.67741  2.69355  4.24690  2.90347  2.73739  3.18146  2.89801  2.37887  2.77519  2.98518  4.58477  3.61503
          0.01486  4.61253  5.33488  0.61958  0.77255  0.48576  0.95510
    224   2.44755  5.75170  0.94938  2.45306  5.16374  3.53523  4.11878  4.69015  3.14467  4.18629  5.02496  1.97863  4.16760  3.28368  3.74796  3.12763  3.53412  4.22781  6.34204  4.83139    229 d - - -
          2.68618  4.42225  2.77519  2.73123  3.46354  2.40513  3.72494  3.29354  2.67741  2.69355  4.24690  2.90347  2.73739  3.18146  2.89801  2.37887  2.77519  2.98518  4.58477  3.61503
          0.01486  4.61253  5.33488  0.61958  0.77255  0.48576  0.95510
    225   2.96391  5.46027  1.86202  1.49944  4.76821  2.33548  3.87954  4.25224  2.72710  2.76174  4.53830  3.00230  4.03166  3.00788  3.25334  2.90384  3.21528  3.83481  5.91385  4.47771    230 e - - -
          2.68618  4.42225  2.77519  2.73123  3.46354  2.40513  3.72494  3.29354  2.67741  2.69355  4.24690  2.90347  2.73739  3.18146  2.89801  2.37887  2.77519  2.98518  4.58477  3.61503
          0.01486  4.61253  5.33488  0.61958  0.77255  0.48576  0.95510
    226   3.00044  5.48904  2.83246  2.15801  4.83459  3.59149  3.85584  4.30655  2.18813  3.77226  4.55375  1.42161  4.05981  2.11377  2.99869  2.93971  3.23627  3.88556  5.89012  4.49392    231 n - - -
          2.68618  4.42225  2.77519  2.73123  3.46354  2.40513  3.72494  3.29354  2.67741  2.69355  4.24690  2.90347  2.73739  3.18146  2.89801  2.37887  2.77519  2.98518  4.58477  3.61503
          0.01486  4.61253  5.33488  0.61958  0.77255  0.48576  0.95510
    227   4.50946  5.53346  5.40555  5.27837  0.48531  5.07407  3.85208  4.05066  5.07495  3.23459  4.59905  4.67694  5.34972  4.81973  4.93587  4.49074  4.71917  4.02513  3.93678  1.75716    232 F - - -
          2.68618  4.42225  2.77519  2.73123  3.46354  2.40513  3.72494  3.29354  2.67741  2.69355  4.24690  2.90347  2.73739  3.18146  2.89801  2.37887  2.77519  2.98518  4.58477  3.61503
          0.01486  4.61253  5.33488  0.61958  0.77255  0.48576  0.95510
    228   1.79000  4.58273  4.07340  3.97512  5.09190  0.61574  5.02725  4.52876  4.15841  4.24830  5.06578  3.92965  4.16264  4.36652  4.37076  2.85628  3.21300  3.81473  6.39872  5.28429    233 G - - -
          2.68618  4.42225  2.77519  2.73123  3.46354  2.40513  3.72494  3.29354  2.67741  2.69355  4.24690  2.90347  2.73739  3.18146  2.89801  2.37887  2.77519  2.98518  4.58477  3.61503
          0.01486  4.61253  5.33488  0.61958  0.77255  0.48576  0.95510
    229   3.53256  4.75096  5.54573  5.04388  3.87613  5.06637  5.65427  1.56924  4.95558  1.68026  3.63516  5.20323  5.27361  5.13225  5.07644  4.47222  3.78205  0.85465  5.95049  4.79414    234 v - - -
          2.68618  4.42225  2.77519  2.73123  3.46354  2.40513  3.72494  3.29354  2.67741  2.69355  4.24690  2.90347  2.73739  3.18146  2.89801  2.37887  2.77519  2.98518  4.58477  3.61503
          0.01486  4.61253  5.33488  0.61958  0.77255  0.48576  0.95510
    230   3.68616  5.70796  4.31235  3.40197  5.33533  4.19670  3.95356  4.59051  1.36451  3.91297  4.81245  3.71160  4.51503  3.08035  0.82716  3.65800  3.78190  4.28764  5.84829  4.79284    235 r - - -
          2.68618  4.42225  2.77519  2.73123  3.46354  2.40513  3.72494  3.29354  2.67741  2.69355  4.24690  2.90347  2.73739  3.18146  2.89801  2.37887  2.77519  2.98518  4.58477  3.61503
          0.01486  4.61253  5.33488  0.61958  0.77255  0.48576  0.95510
    231   3.55144  4.76659  5.57669  5.12552  4.06197  5.11269  5.87880  0.71093  5.05135  2.46932  3.80277  5.28901  5.35839  5.30499  5.21834  4.55754  3.81944  1.34308  6.19490  4.98188    236 i - - -
          2.68618  4.42225  2.77519  2.73123  3.46354  2.40513  3.72494  3.29354  2.67741  2.69355  4.24690  2.90347  2.73739  3.18146  2.89801  2.37887  2.77519  2.98518  4.58477  3.61503
          0.01486  4.61253  5.33488  0.61958  0.77255  0.48576  0.95510
    232   2.60967  4.52767  4.04837  3.83118  4.78445  3.32399  4.81679  4.15598  3.84169  3.91005  4.75794  3.83858  4.11693  4.13604  4.07992  2.15574  0.62577  3.58221  6.15350  4.96638    237 T - - -
          2.68618  4.42225  2.77519  2.73123  3.46354  2.40513  3.72494  3.29354  2.67741  2.69355  4.24690  2.90347  2.73739  3.18146  2.89801  2.37887  2.77519  2.98518  4.58477  3.61503
          0.01486  4.61253  5.33488  0.61958  0.77255  0.48576  0.95510
    233   3.13050  5.73459  2.12389  1.17132  5.04401  3.53818  3.98509  4.56610  2.91509  4.03165  4.83020  2.02575  4.10291  3.12486  3.48712  2.35333  3.39860  4.11493  6.17275  4.67982    238 e - - -
          2.68618  4.42225  2.77519  2.73123  3.46354  2.40513  3.72494  3.29354  2.67741  2.69355  4.24690  2.90347  2.73739  3.18146  2.89801  2.37887  2.77519  2.98518  4.58477  3.61503
          0.01486  4.61253  5.33488  0.61958  0.77255  0.48576  0.95510
    234   3.56550  4.77816  5.58799  5.08485  3.83833  5.10556  5.68491  0.95319  4.99697  1.62821  3.59078  5.24675  5.29527  5.14991  5.10530  4.51449  3.81278  1.42598  5.94241  4.80618    239 i - - -
          2.68618  4.42225  2.77519  2.73123  3.46354  2.40513  3.72494  3.29354  2.67741  2.69355  4.24690  2.90347  2.73739  3.18146  2.89801  2.37887  2.77519  2.98518  4.58477  3.61503
          0.01486  4.61253  5.33488  0.61958  0.77255  0.48576  0.95510
    235   1.63379  4.49197  4.89906  4.34293  3.66971  4.42229  4.85562  1.63944  4.22120  1.89997  3.55412  4.49867  4.75050  4.42796  4.36457  3.75775  3.39201  1.51285  5.40193  4.21706    240 v - - -
          2.68618  4.42225  2.77519  2.73123  3.46354  2.40513  3.72494  3.29354  2.67741  2.69355  4.24690  2.90347  2.73739  3.18146  2.89801  2.37887  2.77519  2.98518  4.58477  3.61503
          0.01486  4.61253  5.33488  0.61958  0.77255  0.48576  0.95510
    236   2.78130  5.18860  2.97010  1.98977  4.52914  2.88207  3.76502  3.99107  2.24611  3.51048  4.27765  3.02532  3.94804  2.88023  3.00642  1.90024  2.13219  3.58668  5.67480  4.28621    241 s - - -
          2.68618  4.42225  2.77519  2.73123  3.46354  2.40513  3.72494  3.29354  2.67741  2.69355  4.24690  2.90347  2.73739  3.18146  2.89801  2.37887  2.77519  2.98518  4.58477  3.61503
          0.01486  4.61253  5.33488  0.61958  0.77255  0.48576  0.95510
    237   2.86011  5.28235  2.93440  1.73192  4.62131  3.55670  3.79728  4.08029  2.07016  3.58740  4.36197  3.04407  1.98812  2.91499  2.98571  2.82878  2.61094  3.67614  5.73889  4.35342    242 e - - -
          2.68618  4.42225  2.77519  2.73123  3.46354  2.40513  3.72494  3.29354  2.67741  2.69355  4.24690  2.90347  2.73739  3.18146  2.89801  2.37887  2.77519  2.98518  4.58477  3.61503
          0.01486  4.61253  5.33488  0.61958  0.77255  0.48576  0.95510
    238   2.86866  5.39194  2.40676  1.77234  4.72484  2.40398  3.79698  4.21596  1.81323  3.69304  4.44903  2.98668  3.97610  2.90822  3.09238  2.40101  3.10998  3.77866  5.82782  4.39936    243 e - - -
          2.68618  4.42225  2.77519  2.73123  3.46354  2.40513  3.72494  3.29354  2.67741  2.69355  4.24690  2.90347  2.73739  3.18146  2.89801  2.37887  2.77519  2.98518  4.58477  3.61503
          0.01486  4.61253  5.33488  0.61958  0.77255  0.48576  0.95510
    239   2.81206  5.33191  2.42615  1.83844  4.66912  3.51698  2.53900  4.15824  2.00409  3.63301  4.37957  2.56719  3.94453  2.85714  3.01586  2.40939  3.04840  3.71931  5.76365  4.34282    244 e - - -
          2.68618  4.42225  2.77519  2.73123  3.46354  2.40513  3.72494  3.29354  2.67741  2.69355  4.24690  2.90347  2.73739  3.18146  2.89801  2.37887  2.77519  2.98518  4.58477  3.61503
          0.01486  4.61253  5.33488  0.61958  0.77255  0.48576  0.95510
    240   2.80060  2.76486  3.32753  2.14199  4.04827  3.65227  3.84602  3.42544  2.60421  3.06841  2.95316  3.23826  4.04058  3.03401  1.72035  2.88399  3.02939  3.14581  5.35492  4.07071    245 r - - -
          2.68618  4.42225  2.77519  2.73123  3.46354  2.40513  3.72494  3.29354  2.67741  2.69355  4.24690  2.90347  2.73739  3.18146  2.89801  2.37887  2.77519  2.98518  4.58477  3.61503
          0.01597  4.54109  5.26343  0.61958  0.77255  0.48576  0.95510
    241   2.74240  4.46825  3.60417  2.24472  3.59524  3.71747  3.96447  2.90659  2.96061  2.04847  2.84724  3.44519  4.09454  3.28593  2.73946  2.96454  2.97339  1.92946  5.05258  3.81989    246 v - - -
          2.68618  4.42225  2.77519  2.73123  3.46354  2.40513  3.72494  3.29354  2.67741  2.69355  4.24690  2.90347  2.73739  3.18146  2.89801  2.37887  2.77519  2.98518  4.58477  3.61503
          0.01597  4.54109  5.26343  0.61958  0.77255  0.48576  0.95510
    242   2.93790  5.34510  3.14857  1.97620  4.73377  2.84072  3.75583  4.16767  1.58618  3.62003  4.40067  3.11803  4.03621  2.86534  1.86235  2.90120  3.14953  3.76486  5.71115  4.38590    247 k - - -
          2.68618  4.42225  2.77519  2.73123  3.46354  2.40513  3.72494  3.29354  2.67741  2.69355  4.24690  2.90347  2.73739  3.18146  2.89801  2.37887  2.77519  2.98518  4.58477  3.61503
          0.01597  4.54109  5.26343  0.61958  0.77255  0.48576  0.95510
    243   2.05053  4.72671  3.28997  2.74610  4.04195  2.83558  3.87100  3.43665  2.71067  2.37788  3.92491  3.21490  3.97911  3.06431  2.59878  1.85919  2.96182  3.12959  5.36821  4.07620    248 s - - -
          2.68618  4.42225  2.77519  2.73123  3.46354  2.40513  3.72494  3.29354  2.67741  2.69355  4.24690  2.90347  2.73739  3.18146  2.89801  2.37887  2.77519  2.98518  4.58477  3.61503
          0.01597  4.54109  5.26343  0.61958  0.77255  0.48576  0.95510
    244   2.93853  4.36432  4.49459  3.91307  2.20294  4.07675  4.35868  2.53310  3.76899  1.61881  3.25420  4.08994  4.41392  2.91986  3.91121  3.37881  3.16915  1.54656  4.91901  3.70915    249 v - - -
          2.68618  4.42225  2.77519  2.73123  3.46354  2.40513  3.72494  3.29354  2.67741  2.69355  4.24690  2.90347  2.73739  3.18146  2.89801  2.37887  2.77519  2.98518  4.58477  3.61503
          0.01730  4.46152  5.18387  0.61958  0.77255  0.48576  0.95510
    245   2.70050  4.45233  3.56446  3.00330  2.40267  3.64956  3.92951  2.96717  2.92026  2.67724  3.57921  3.40456  4.05145  3.25407  2.31404  2.00937  2.94493  2.29784  5.02378  3.76100    250 s - - -
          2.68618  4.42225  2.77519  2.73123  3.46354  2.40513  3.72494  3.29354  2.67741  2.69355  4.24690  2.90347  2.73739  3.18146  2.89801  2.37887  2.77519  2.98518  4.58477  3.61503
          0.23401  4.35847  1.63042  0.61958  0.77255  0.48576  0.95510
    246   2.48436  2.20137  3.52417  3.00172  3.86030  3.31067  3.95727  3.23427  2.81181  2.93185  3.80403  3.31947  3.87336  3.22673  2.35827  1.91635  2.83380  2.91371  5.23736  4.00043    251 s - - -
          2.68618  4.42225  2.77519  2.73123  3.46354  2.40513  3.72494  3.29354  2.67741  2.69355  4.24690  2.90347  2.73739  3.18146  2.89801  2.37887  2.77519  2.98518  4.58477  3.61503
          0.15255  4.14821  2.07391  0.61958  0.77255  0.73382  0.65407
    247   2.85023  4.67239  3.38194  2.92170  3.51649  3.66033  3.89129  2.91833  2.64381  1.60762  3.52549  3.34910  4.07618  2.07525  2.93458  3.00654  3.09285  2.81895  5.08553  3.78187    252 l - - -
          2.68618  4.42225  2.77519  2.73123  3.46354  2.40513  3.72494  3.29354  2.67741  2.69355  4.24690  2.90347  2.73739  3.18146  2.89801  2.37887  2.77519  2.98518  4.58477  3.61503
          0.02696  4.02262  4.74496  0.61958  0.77255  0.83889  0.56597
    248   3.14776  4.50290  4.65622  4.15008  1.73500  4.30574  4.39346  1.57364  4.01740  1.75352  3.10532  4.30009  4.59318  4.15795  4.14521  3.66100  3.38836  2.16981  4.71597  3.28583    253 i - - -
          2.68624  4.42231  2.77526  2.73129  3.46360  2.40484  3.72501  3.29360  2.67747  2.69361  4.24696  2.90353  2.73746  3.18152  2.89749  2.37893  2.77526  2.98525  4.58483  3.61509
          0.25345  1.49665        *  0.66956  0.71731  0.00000        *
//
