# Supplementary material for: T346Hunter: A Novel Web-Based Tool for the Prediction of Type III, Type IV and Type VI Secretion Systems in Bacterial Genomes
Source: PLoS One. 2015 Apr 13;10(4):e0119317. doi: 10.1371/journal.pone.0119317 (PMC4395097; doi:10.1371/journal.pone.0119317)
Supplement: S1 Data — (ZIP) [file pone.0119317.s009.zip › T346Hunter_profiles/flio.hmm]

HMMER3/f [3.1b1 | May 2013]
NAME  flio
LENG  212
ALPH  amino
RF    no
MM    no
CONS  yes
CS    no
MAP   yes
DATE  Fri Nov 15 12:12:01 2013
NSEQ  5
EFFN  2.719727
CKSUM 3845489173
STATS LOCAL MSV      -10.2573  0.70465
STATS LOCAL VITERBI  -11.2328  0.70465
STATS LOCAL FORWARD   -4.8066  0.70465
HMM          A        C        D        E        F        G        H        I        K        L        M        N        P        Q        R        S        T        V        W        Y   
            m->m     m->i     m->d     i->m     i->i     d->m     d->d
  COMPO   2.43033  4.52265  2.99361  2.59810  3.38497  3.05395  3.85073  2.87573  2.56292  2.37373  3.63609  3.16469  3.36480  2.89397  2.95667  2.54261  2.86720  2.59525  5.09389  3.86657
          2.68674  4.42281  2.77575  2.73179  3.46243  2.40453  3.72550  3.29250  2.67710  2.69323  4.23969  2.90402  2.73795  3.18202  2.89856  2.37886  2.77480  2.98574  4.58532  3.61559
          0.99040  1.13522  1.18019  1.52957  0.24415  0.00000        *
      1   3.26099  4.62123  4.92042  4.33763  3.11483  4.42860  4.60687  2.56942  4.14424  1.21425  1.84624  4.47159  4.69017  4.26366  4.21850  3.75271  3.48168  2.64957  2.12599  3.71587      6 l - - -
          2.68618  4.42225  2.77519  2.73123  3.46354  2.40513  3.72494  3.29354  2.67741  2.69355  4.24690  2.90347  2.73739  3.18146  2.89801  2.37887  2.77519  2.98518  4.58477  3.61503
          0.01682  4.48948  5.21182  0.61958  0.77255  1.03803  0.43719
      2   3.32273  5.38071  3.68874  3.09179  4.44403  3.91794  1.28635  4.20856  2.25208  3.65057  4.54491  3.49119  4.31385  3.08630  1.46887  3.32911  3.50789  3.89750  5.53343  4.22456      7 h - - -
          2.68618  4.42225  2.77519  2.73123  3.46354  2.40513  3.72494  3.29354  2.67741  2.69355  4.24690  2.90347  2.73739  3.18146  2.89801  2.37887  2.77519  2.98518  4.58477  3.61503
          0.01682  4.48948  5.21182  0.61958  0.77255  0.25038  1.50736
      3   3.06791  4.47685  4.69845  4.10744  3.53037  4.23566  4.56331  1.79124  3.91892  2.39108  1.65712  4.26975  4.57849  4.15007  2.35824  3.54312  3.30133  1.77905  5.15739  3.98404      8 m - - -
          2.68618  4.42225  2.77519  2.73123  3.46354  2.40513  3.72494  3.29354  2.67741  2.69355  4.24690  2.90347  2.73739  3.18146  2.89801  2.37887  2.77519  2.98518  4.58477  3.61503
          0.01169  4.85105  5.57340  0.61958  0.77255  0.48576  0.95510
      4   3.03877  4.70665  3.94606  3.37918  1.67938  3.99651  2.32924  3.18680  2.14027  1.93044  3.78729  3.73389  4.36668  3.56417  3.47933  3.26363  3.26530  2.98582  4.91622  3.48163      9 f - - -
          2.68618  4.42225  2.77519  2.73123  3.46354  2.40513  3.72494  3.29354  2.67741  2.69355  4.24690  2.90347  2.73739  3.18146  2.89801  2.37887  2.77519  2.98518  4.58477  3.61503
          0.01169  4.85105  5.57340  0.61958  0.77255  0.48576  0.95510
      5   3.08745  4.88645  3.87951  3.23209  4.02722  3.97361  4.08198  3.37140  1.94448  1.53977  2.29858  3.63008  4.33245  3.32418  2.05910  3.25161  3.29566  3.16674  5.38928  4.18134     10 l - - -
          2.68618  4.42225  2.77519  2.73123  3.46354  2.40513  3.72494  3.29354  2.67741  2.69355  4.24690  2.90347  2.73739  3.18146  2.89801  2.37887  2.77519  2.98518  4.58477  3.61503
          0.01169  4.85105  5.57340  0.61958  0.77255  0.48576  0.95510
      6   2.04181  5.17073  3.18487  2.64411  4.53970  2.36939  2.47293  3.98760  2.61711  3.52976  4.30706  3.16687  4.04407  2.99404  2.21635  2.10930  3.09185  3.59664  5.70986  4.34606     11 a - - -
          2.68618  4.42225  2.77519  2.73123  3.46354  2.40513  3.72494  3.29354  2.67741  2.69355  4.24690  2.90347  2.73739  3.18146  2.89801  2.37887  2.77519  2.98518  4.58477  3.61503
          0.01169  4.85105  5.57340  0.61958  0.77255  0.48576  0.95510
      7   2.83267  4.54854  3.73750  3.17556  2.31945  3.80676  4.08806  3.05226  3.12567  2.77165  3.66765  3.57069  4.19894  2.32836  3.47277  2.15858  2.19850  2.08387  5.14512  3.91029     12 v - - -
          2.68618  4.42225  2.77519  2.73123  3.46354  2.40513  3.72494  3.29354  2.67741  2.69355  4.24690  2.90347  2.73739  3.18146  2.89801  2.37887  2.77519  2.98518  4.58477  3.61503
          0.01169  4.85105  5.57340  0.61958  0.77255  0.48576  0.95510
      8   3.05542  5.04263  3.60505  3.07187  3.90007  3.84968  4.03928  3.75011  2.80948  3.35221  4.23197  3.50769  4.28185  3.30929  2.08868  1.53243  3.30817  3.45891  5.31162  1.67487     13 s - - -
          2.68618  4.42225  2.77519  2.73123  3.46354  2.40513  3.72494  3.29354  2.67741  2.69355  4.24690  2.90347  2.73739  3.18146  2.89801  2.37887  2.77519  2.98518  4.58477  3.61503
          0.17402  4.85105  1.88452  0.61958  0.77255  0.48576  0.95510
      9   2.79012  2.22647  4.52766  3.96045  2.15137  2.26996  4.34106  2.66119  3.80641  2.48639  3.43457  4.03443  4.30718  3.99052  3.91533  3.20356  3.06098  1.75736  4.93676  3.73459     14 v - - -
          2.68618  4.42225  2.77519  2.73123  3.46354  2.40513  3.72494  3.29354  2.67741  2.69355  4.24690  2.90347  2.73739  3.18146  2.89801  2.37887  2.77519  2.98518  4.58477  3.61503
          0.01373  4.69076  5.41311  0.61958  0.77255  0.79312  0.60227
     10   2.84751  4.67495  3.54612  3.05451  3.89005  3.72473  4.07107  1.56568  2.96527  2.92368  3.84054  3.47485  4.16771  2.15360  3.31574  1.96236  3.11065  2.93439  5.31240  4.05416     15 i - - -
          2.68618  4.42225  2.77519  2.73123  3.46354  2.40513  3.72494  3.29354  2.67741  2.69355  4.24690  2.90347  2.73739  3.18146  2.89801  2.37887  2.77519  2.98518  4.58477  3.61503
          0.01373  4.69076  5.41311  0.61958  0.77255  0.79312  0.60227
     11   2.91201  4.39714  4.29060  3.71644  3.44332  4.01602  4.32673  2.60707  3.59954  1.68458  2.18264  2.26868  4.37587  3.84088  3.80812  3.30665  3.14673  1.79900  5.03120  3.84247     16 l - - -
          2.68618  4.42225  2.77519  2.73123  3.46354  2.40513  3.72494  3.29354  2.67741  2.69355  4.24690  2.90347  2.73739  3.18146  2.89801  2.37887  2.77519  2.98518  4.58477  3.61503
          0.01373  4.69076  5.41311  0.61958  0.77255  0.33262  1.26246
     12   4.29887  5.47653  5.78947  5.42456  0.67050  5.33789  4.76017  3.08638  5.24212  1.39806  3.61524  5.25970  5.49592  5.08429  5.16144  4.77546  4.51456  3.31316  4.82417  3.22002     17 F - - -
          2.68618  4.42225  2.77519  2.73123  3.46354  2.40513  3.72494  3.29354  2.67741  2.69355  4.24690  2.90347  2.73739  3.18146  2.89801  2.37887  2.77519  2.98518  4.58477  3.61503
          0.01169  4.85105  5.57340  0.61958  0.77255  0.48576  0.95510
     13   2.83732  5.07861  3.20621  2.03938  4.33968  3.65183  3.85583  2.49105  2.63061  3.34891  4.15347  3.17625  4.04618  2.99669  2.25609  2.08288  2.21359  3.42245  5.57605  4.23379     18 e - - -
          2.68618  4.42225  2.77519  2.73123  3.46354  2.40513  3.72494  3.29354  2.67741  2.69355  4.24690  2.90347  2.73739  3.18146  2.89801  2.37887  2.77519  2.98518  4.58477  3.61503
          0.01169  4.85105  5.57340  0.61958  0.77255  0.48576  0.95510
     14   3.38746  2.30021  5.32795  4.77281  3.67165  4.64179  5.12446  2.39271  4.60608  0.94012  3.53058  4.83497  4.96629  4.73338  4.66007  4.00383  3.64217  1.62837  5.52086  4.38021     19 l - - -
          2.68618  4.42225  2.77519  2.73123  3.46354  2.40513  3.72494  3.29354  2.67741  2.69355  4.24690  2.90347  2.73739  3.18146  2.89801  2.37887  2.77519  2.98518  4.58477  3.61503
          0.01169  4.85105  5.57340  0.61958  0.77255  0.48576  0.95510
     15   3.33041  4.65731  5.11922  4.59615  1.90097  4.42972  4.25577  1.87603  4.38825  1.78788  3.67225  4.46338  4.76191  4.43042  4.36999  3.75500  3.55741  2.90457  2.26321  1.90082     20 l - - -
          2.68618  4.42225  2.77519  2.73123  3.46354  2.40513  3.72494  3.29354  2.67741  2.69355  4.24690  2.90347  2.73739  3.18146  2.89801  2.37887  2.77519  2.98518  4.58477  3.61503
          0.01169  4.85105  5.57340  0.61958  0.77255  0.48576  0.95510
     16   2.03341  4.38770  4.59146  4.02591  2.24799  4.02974  4.48268  2.62570  3.88971  2.57596  3.54959  4.14784  4.44782  4.09045  4.02781  3.35604  2.09955  1.38244  5.10843  3.91694     21 v - - -
          2.68618  4.42225  2.77519  2.73123  3.46354  2.40513  3.72494  3.29354  2.67741  2.69355  4.24690  2.90347  2.73739  3.18146  2.89801  2.37887  2.77519  2.98518  4.58477  3.61503
          0.01169  4.85105  5.57340  0.61958  0.77255  0.48576  0.95510
     17   3.22534  4.65023  4.73791  4.15134  3.46358  4.37040  4.66786  2.70446  3.99937  1.20955  2.09735  4.36611  4.67934  2.31908  4.15096  3.67337  3.45179  1.88914  5.22375  4.09053     22 l - - -
          2.68618  4.42225  2.77519  2.73123  3.46354  2.40513  3.72494  3.29354  2.67741  2.69355  4.24690  2.90347  2.73739  3.18146  2.89801  2.37887  2.77519  2.98518  4.58477  3.61503
          0.01169  4.85105  5.57340  0.61958  0.77255  0.48576  0.95510
     18   1.57760  4.85564  3.42405  2.89678  4.11012  3.70859  4.01023  3.48925  2.85485  2.19278  4.00582  3.36705  2.47906  2.21995  3.26536  2.96489  3.11644  3.20873  5.46059  4.17579     23 a - - -
          2.68618  4.42225  2.77519  2.73123  3.46354  2.40513  3.72494  3.29354  2.67741  2.69355  4.24690  2.90347  2.73739  3.18146  2.89801  2.37887  2.77519  2.98518  4.58477  3.61503
          0.01169  4.85105  5.57340  0.61958  0.77255  0.48576  0.95510
     19   3.26487  4.73215  4.60342  4.02605  2.14526  4.36969  4.60354  2.81710  3.90157  1.57466  2.09076  4.29319  4.67583  1.62928  4.09819  3.66207  3.48877  2.83560  5.18584  3.98406     24 l - - -
          2.68618  4.42225  2.77519  2.73123  3.46354  2.40513  3.72494  3.29354  2.67741  2.69355  4.24690  2.90347  2.73739  3.18146  2.89801  2.37887  2.77519  2.98518  4.58477  3.61503
          0.01169  4.85105  5.57340  0.61958  0.77255  0.48576  0.95510
     20   2.10408  5.04631  3.20844  1.96705  4.35003  2.40243  3.91214  3.76992  2.71832  2.28238  4.17980  3.21005  4.06575  3.06233  3.18272  2.11771  3.09223  3.42951  5.60703  4.26877     25 e - - -
          2.68618  4.42225  2.77519  2.73123  3.46354  2.40513  3.72494  3.29354  2.67741  2.69355  4.24690  2.90347  2.73739  3.18146  2.89801  2.37887  2.77519  2.98518  4.58477  3.61503
          0.01169  4.85105  5.57340  0.61958  0.77255  0.48576  0.95510
     21   2.84583  4.82241  3.51129  3.08941  4.33395  2.15136  4.23626  3.70791  3.14538  3.39199  4.24197  2.06931  2.30479  3.45980  3.55417  2.97509  3.18343  1.58541  5.68651  4.41115     26 v - - -
          2.68618  4.42225  2.77519  2.73123  3.46354  2.40513  3.72494  3.29354  2.67741  2.69355  4.24690  2.90347  2.73739  3.18146  2.89801  2.37887  2.77519  2.98518  4.58477  3.61503
          0.18330  4.85105  1.83469  0.61958  0.77255  0.48576  0.95510
     22   3.02467  5.44625  1.40547  2.51901  4.74822  3.57943  2.20717  4.25825  2.82926  3.78335  4.58582  3.07776  4.09766  3.10854  3.34367  2.97848  1.96448  3.85396  5.93766  4.50746     27 d - - -
          2.68618  4.42225  2.77519  2.73123  3.46354  2.40513  3.72494  3.29354  2.67741  2.69355  4.24690  2.90347  2.73739  3.18146  2.89801  2.37887  2.77519  2.98518  4.58477  3.61503
          0.01386  4.68161  5.40396  0.61958  0.77255  0.80689  0.59103
     23   2.68254  4.55786  3.93156  3.52060  4.31942  3.47171  4.49424  3.60733  3.49840  3.38875  4.26872  3.72372  1.40990  3.79705  3.81451  1.68503  3.11140  1.86913  5.73207  4.51040     28 p - - -
          2.68653  4.42260  2.77555  2.72977  3.46389  2.40482  3.72530  3.29389  2.67776  2.69303  4.24725  2.90382  2.73775  3.18182  2.89836  2.37858  2.77555  2.98436  4.58512  3.61538
          0.23746  1.57563  5.40396  1.63730  0.21630  0.32724  1.27623
     24   3.06849  4.59219  4.45275  3.91738  3.66537  4.12397  4.57500  1.88855  3.79504  1.77443  3.61983  4.15079  4.54444  4.05797  4.01318  1.22914  3.33965  2.54754  5.30201  4.09644     35 s - - -
          2.68618  4.42225  2.77519  2.73123  3.46354  2.40513  3.72494  3.29354  2.67741  2.69355  4.24690  2.90347  2.73739  3.18146  2.89801  2.37887  2.77519  2.98518  4.58477  3.61503
          0.01169  4.85105  5.57340  0.61958  0.77255  0.48576  0.95510
     25   1.55493  4.48598  4.50178  3.95181  3.71610  4.07706  4.56591  1.82092  3.84720  2.67570  3.67369  4.14689  2.39840  4.08555  4.05041  3.40473  3.26205  1.69375  5.28600  4.08913     36 a - - -
          2.68618  4.42225  2.77519  2.73123  3.46354  2.40513  3.72494  3.29354  2.67741  2.69355  4.24690  2.90347  2.73739  3.18146  2.89801  2.37887  2.77519  2.98518  4.58477  3.61503
          0.01169  4.85105  5.57340  0.61958  0.77255  0.48576  0.95510
     26   2.07510  4.41035  4.84656  4.25658  2.18173  4.21037  4.56650  2.53381  4.08652  2.37381  2.21744  4.32837  4.56305  4.24333  4.15720  3.52758  3.26636  1.36079  5.08035  3.90191     37 v - - -
          2.68618  4.42225  2.77519  2.73123  3.46354  2.40513  3.72494  3.29354  2.67741  2.69355  4.24690  2.90347  2.73739  3.18146  2.89801  2.37887  2.77519  2.98518  4.58477  3.61503
          0.01169  4.85105  5.57340  0.61958  0.77255  0.48576  0.95510
     27   2.02600  4.39311  4.19170  3.62868  2.25591  3.85218  4.28354  2.89176  3.53501  2.65698  3.57362  3.86445  4.28761  3.77923  3.76630  2.15969  2.06018  1.96013  5.07005  3.87075     38 v - - -
          2.68618  4.42225  2.77519  2.73123  3.46354  2.40513  3.72494  3.29354  2.67741  2.69355  4.24690  2.90347  2.73739  3.18146  2.89801  2.37887  2.77519  2.98518  4.58477  3.61503
          0.01169  4.85105  5.57340  0.61958  0.77255  0.48576  0.95510
     28   1.49418  5.31087  3.01958  1.39764  4.83530  3.63866  4.11537  4.28550  2.95735  3.84142  4.64071  3.25566  2.30116  3.26075  3.44286  3.01920  3.31854  3.85763  6.02569  4.64291     39 e - - -
          2.68618  4.42225  2.77519  2.73123  3.46354  2.40513  3.72494  3.29354  2.67741  2.69355  4.24690  2.90347  2.73739  3.18146  2.89801  2.37887  2.77519  2.98518  4.58477  3.61503
          0.01169  4.85105  5.57340  0.61958  0.77255  0.48576  0.95510
     29   1.26240  4.78268  3.73229  3.19515  4.05517  3.84259  4.18423  2.09633  1.99010  3.04043  3.96804  3.60480  4.28244  3.43923  3.33377  3.13744  3.22146  2.94714  5.46588  4.22133     40 a - - -
          2.68618  4.42225  2.77519  2.73123  3.46354  2.40513  3.72494  3.29354  2.67741  2.69355  4.24690  2.90347  2.73739  3.18146  2.89801  2.37887  2.77519  2.98518  4.58477  3.61503
          0.01169  4.85105  5.57340  0.61958  0.77255  0.48576  0.95510
     30   2.86418  4.42249  2.47078  3.49070  2.30212  3.92080  4.21295  1.99134  3.41505  2.60880  3.53566  3.79735  4.29668  3.67497  3.68034  2.22696  3.09864  1.95658  5.03962  3.82804     41 v - - -
          2.68618  4.42225  2.77519  2.73123  3.46354  2.40513  3.72494  3.29354  2.67741  2.69355  4.24690  2.90347  2.73739  3.18146  2.89801  2.37887  2.77519  2.98518  4.58477  3.61503
          0.01169  4.85105  5.57340  0.61958  0.77255  0.48576  0.95510
     31   3.07995  4.59011  4.63483  4.12147  3.89304  4.15182  4.78376  1.74212  4.01805  2.76151  3.82163  4.29510  4.62601  4.27330  4.22855  1.22524  3.38301  1.61801  5.52080  4.31363     42 s - - -
          2.68618  4.42225  2.77519  2.73123  3.46354  2.40513  3.72494  3.29354  2.67741  2.69355  4.24690  2.90347  2.73739  3.18146  2.89801  2.37887  2.77519  2.98518  4.58477  3.61503
          0.01169  4.85105  5.57340  0.61958  0.77255  0.48576  0.95510
     32   2.08858  5.41118  1.59714  2.59137  4.67488  3.65241  3.96960  4.17918  2.80690  3.71491  4.50788  2.06179  4.12729  3.10654  3.31475  2.98071  3.26294  3.79026  5.87598  2.40595     43 d - - -
          2.68618  4.42225  2.77519  2.73123  3.46354  2.40513  3.72494  3.29354  2.67741  2.69355  4.24690  2.90347  2.73739  3.18146  2.89801  2.37887  2.77519  2.98518  4.58477  3.61503
          0.01169  4.85105  5.57340  0.61958  0.77255  0.48576  0.95510
     33   2.88701  5.38555  2.11341  2.52958  4.72705  3.60982  3.84000  4.21112  1.96145  3.69386  4.44179  2.21957  4.03172  2.94481  3.09584  2.11622  2.23514  3.77736  5.82983  4.41574     44 k - - -
          2.68618  4.42225  2.77519  2.73123  3.46354  2.40513  3.72494  3.29354  2.67741  2.69355  4.24690  2.90347  2.73739  3.18146  2.89801  2.37887  2.77519  2.98518  4.58477  3.61503
          0.01169  4.85105  5.57340  0.61958  0.77255  0.48576  0.95510
     34   2.95833  5.44256  2.02943  2.55696  4.80013  3.62776  3.90913  4.28460  1.95420  3.77214  4.53163  3.11034  2.44951  3.02234  3.18864  1.63891  3.20450  3.85113  5.91259  4.49519     45 s - - -
          2.68618  4.42225  2.77519  2.73123  3.46354  2.40513  3.72494  3.29354  2.67741  2.69355  4.24690  2.90347  2.73739  3.18146  2.89801  2.37887  2.77519  2.98518  4.58477  3.61503
          0.01169  4.85105  5.57340  0.61958  0.77255  0.48576  0.95510
     35   1.82049  4.55049  4.33755  3.87842  4.18983  2.07483  4.66299  3.39896  3.81414  3.25436  4.15492  3.97407  4.28741  4.06452  4.06536  3.03326  1.96272  1.33434  5.65602  4.46640     46 v - - -
          2.68618  4.42225  2.77519  2.73123  3.46354  2.40513  3.72494  3.29354  2.67741  2.69355  4.24690  2.90347  2.73739  3.18146  2.89801  2.37887  2.77519  2.98518  4.58477  3.61503
          0.01169  4.85105  5.57340  0.61958  0.77255  0.48576  0.95510
     36   3.29494  4.67143  4.86307  4.32314  3.85346  4.53657  4.94574  1.23392  4.16158  2.58310  3.73653  4.54352  4.87164  2.31560  4.35061  3.87185  3.54167  1.23268  5.58236  4.38307     47 v - - -
          2.68618  4.42225  2.77519  2.73123  3.46354  2.40513  3.72494  3.29354  2.67741  2.69355  4.24690  2.90347  2.73739  3.18146  2.89801  2.37887  2.77519  2.98518  4.58477  3.61503
          0.01169  4.85105  5.57340  0.61958  0.77255  0.48576  0.95510
     37   3.05169  5.41367  3.08505  2.72007  4.88413  3.69051  4.02212  4.35176  1.91860  3.84825  4.63438  1.58284  4.17907  3.14969  3.14100  1.51338  3.31847  3.92181  5.97704  4.60741     48 s - - -
          2.68618  4.42225  2.77519  2.73123  3.46354  2.40513  3.72494  3.29354  2.67741  2.69355  4.24690  2.90347  2.73739  3.18146  2.89801  2.37887  2.77519  2.98518  4.58477  3.61503
          0.01169  4.85105  5.57340  0.61958  0.77255  0.48576  0.95510
     38   3.03509  5.53468  2.88762  1.47958  4.87858  2.24949  3.95893  4.36609  2.75785  3.85070  4.61998  3.12232  2.39773  2.03228  3.25981  2.98044  3.28332  3.93438  5.99115  4.56535     49 e - - -
          2.68618  4.42225  2.77519  2.73123  3.46354  2.40513  3.72494  3.29354  2.67741  2.69355  4.24690  2.90347  2.73739  3.18146  2.89801  2.37887  2.77519  2.98518  4.58477  3.61503
          0.01169  4.85105  5.57340  0.61958  0.77255  0.48576  0.95510
     39   3.02454  5.25475  3.39999  2.81802  4.52871  2.32116  3.91579  3.97979  2.50881  3.52159  4.33742  3.31223  4.17763  1.61013  2.05016  3.03588  3.24196  3.63977  2.59021  4.35715     50 q - - -
          2.68618  4.42225  2.77519  2.73123  3.46354  2.40513  3.72494  3.29354  2.67741  2.69355  4.24690  2.90347  2.73739  3.18146  2.89801  2.37887  2.77519  2.98518  4.58477  3.61503
          0.01169  4.85105  5.57340  0.61958  0.77255  0.48576  0.95510
     40   2.83967  4.90468  2.25431  2.76732  2.55744  3.69638  3.91140  3.50110  2.75277  2.22951  3.98352  3.26724  2.55458  3.09864  2.28868  2.91438  3.07171  3.21602  5.41964  4.10731     51 l - - -
          2.68618  4.42225  2.77519  2.73123  3.46354  2.40513  3.72494  3.29354  2.67741  2.69355  4.24690  2.90347  2.73739  3.18146  2.89801  2.37887  2.77519  2.98518  4.58477  3.61503
          0.01169  4.85105  5.57340  0.61958  0.77255  0.48576  0.95510
     41   1.55245  2.44124  3.92953  3.37326  3.70875  3.82352  4.20759  3.02916  3.27926  2.00230  3.68347  3.70858  4.25507  2.30471  3.58265  3.11353  3.11502  2.81054  5.18252  3.96481     52 a - - -
          2.68618  4.42225  2.77519  2.73123  3.46354  2.40513  3.72494  3.29354  2.67741  2.69355  4.24690  2.90347  2.73739  3.18146  2.89801  2.37887  2.77519  2.98518  4.58477  3.61503
          0.01169  4.85105  5.57340  0.61958  0.77255  0.48576  0.95510
     42   2.05130  5.14936  3.25065  2.73675  4.65830  3.61570  3.96236  4.10889  1.53762  3.64553  4.42031  3.23875  2.42091  3.08731  3.13958  1.98567  3.13984  3.68417  5.81303  4.45853     53 k - - -
          2.68618  4.42225  2.77519  2.73123  3.46354  2.40513  3.72494  3.29354  2.67741  2.69355  4.24690  2.90347  2.73739  3.18146  2.89801  2.37887  2.77519  2.98518  4.58477  3.61503
          0.01169  4.85105  5.57340  0.61958  0.77255  0.48576  0.95510
     43   2.86530  5.14534  3.19734  2.02651  4.40820  3.66388  3.85138  3.84333  1.99884  2.28544  4.20953  2.24342  4.05646  2.98519  3.03955  2.87507  3.09400  3.49570  2.74739  4.26603     54 k - - -
          2.68618  4.42225  2.77519  2.73123  3.46354  2.40513  3.72494  3.29354  2.67741  2.69355  4.24690  2.90347  2.73739  3.18146  2.89801  2.37887  2.77519  2.98518  4.58477  3.61503
          0.01169  4.85105  5.57340  0.61958  0.77255  0.48576  0.95510
     44   2.93026  5.35022  2.14622  2.57136  4.61866  3.63578  3.88860  4.12374  2.67770  3.64412  4.41998  3.11980  4.07200  2.08127  3.17127  1.64667  3.16998  3.72643  5.79187  2.53872     55 s - - -
          2.68618  4.42225  2.77519  2.73123  3.46354  2.40513  3.72494  3.29354  2.67741  2.69355  4.24690  2.90347  2.73739  3.18146  2.89801  2.37887  2.77519  2.98518  4.58477  3.61503
          0.01169  4.85105  5.57340  0.61958  0.77255  0.48576  0.95510
     45   1.61068  5.35127  2.98787  1.91767  4.76956  3.62204  3.96766  4.24222  2.77179  3.75882  4.53122  2.11573  4.10210  3.09151  3.26952  1.98895  3.21870  3.81441  5.92044  4.51834     56 a - - -
          2.68618  4.42225  2.77519  2.73123  3.46354  2.40513  3.72494  3.29354  2.67741  2.69355  4.24690  2.90347  2.73739  3.18146  2.89801  2.37887  2.77519  2.98518  4.58477  3.61503
          0.01169  4.85105  5.57340  0.61958  0.77255  0.48576  0.95510
     46   3.11755  5.01097  3.80164  3.14914  4.21141  3.96098  4.04093  2.14684  1.45629  2.12663  4.07311  3.56877  4.32065  3.24479  2.00451  3.23633  3.32119  3.28311  5.49184  4.27244     57 k - - -
          2.68618  4.42225  2.77519  2.73123  3.46354  2.40513  3.72494  3.29354  2.67741  2.69355  4.24690  2.90347  2.73739  3.18146  2.89801  2.37887  2.77519  2.98518  4.58477  3.61503
          0.01169  4.85105  5.57340  0.61958  0.77255  0.48576  0.95510
     47   2.96555  4.76269  2.31227  3.12368  2.23850  3.87241  4.03145  3.29021  3.12347  2.96133  3.87094  3.54780  4.26678  3.42237  3.50464  3.13053  1.63585  3.05729  5.00746  2.30071     58 t - - -
          2.68618  4.42225  2.77519  2.73123  3.46354  2.40513  3.72494  3.29354  2.67741  2.69355  4.24690  2.90347  2.73739  3.18146  2.89801  2.37887  2.77519  2.98518  4.58477  3.61503
          0.17337  4.85105  1.88814  0.61958  0.77255  0.48576  0.95510
     48   2.01451  4.70443  3.43741  2.89460  3.92399  3.66958  3.96166  3.27348  2.84088  2.05205  3.83782  3.34947  4.08679  2.09862  3.23704  2.92230  2.11686  3.01583  5.30897  4.04121     59 a - - -
          2.68618  4.42225  2.77519  2.73123  3.46354  2.40513  3.72494  3.29354  2.67741  2.69355  4.24690  2.90347  2.73739  3.18146  2.89801  2.37887  2.77519  2.98518  4.58477  3.61503
          0.01372  4.69141  5.41375  0.61958  0.77255  0.79214  0.60308
     49   2.88359  5.08882  3.27812  2.70536  4.36742  3.67562  3.83314  3.78011  2.48928  2.23510  4.16954  3.20629  4.06483  2.01968  2.04394  2.03292  3.10722  3.45170  5.55521  4.24467     60 q - - -
          2.68467  4.42314  2.77609  2.73212  3.46443  2.40544  3.72584  3.29283  2.67743  2.69290  4.24779  2.90436  2.73829  3.18235  2.89890  2.37848  2.77418  2.98284  4.58056  3.61592
          0.81007  0.97557  1.72487  1.98097  0.14843  0.79214  0.60308
     50   2.97170  4.58061  3.88928  1.95817  3.58950  3.99849  4.28313  1.72162  3.30407  1.65505  3.48326  3.76796  4.35910  3.62211  3.62037  3.28541  3.20632  2.41448  5.23640  4.02556     69 l - - -
          2.68618  4.42225  2.77519  2.73123  3.46354  2.40513  3.72494  3.29354  2.67741  2.69355  4.24690  2.90347  2.73739  3.18146  2.89801  2.37887  2.77519  2.98518  4.58477  3.61503
          0.01663  4.50056  5.22291  0.61958  0.77255  0.25350  1.49645
     51   2.12324  5.19339  3.11621  1.59312  4.48708  3.64587  3.87908  3.90332  2.65229  3.48119  4.27674  3.15805  4.06204  2.11093  3.12207  2.88160  3.11834  2.38541  5.68986  4.32588     70 e - - -
          2.68618  4.42225  2.77519  2.73123  3.46354  2.40513  3.72494  3.29354  2.67741  2.69355  4.24690  2.90347  2.73739  3.18146  2.89801  2.37887  2.77519  2.98518  4.58477  3.61503
          0.01169  4.85105  5.57340  0.61958  0.77255  0.48576  0.95510
     52   3.50091  6.20776  0.92449  1.68312  5.48215  3.71237  4.27456  5.04246  3.32429  4.48457  5.33306  3.15243  4.35099  2.01026  3.95824  3.35248  3.79206  4.57304  6.62400  5.06262     71 d - - -
          2.68618  4.42225  2.77519  2.73123  3.46354  2.40513  3.72494  3.29354  2.67741  2.69355  4.24690  2.90347  2.73739  3.18146  2.89801  2.37887  2.77519  2.98518  4.58477  3.61503
          0.01169  4.85105  5.57340  0.61958  0.77255  0.48576  0.95510
     53   1.52551  4.95850  3.40300  2.90161  4.55202  3.58567  4.09619  3.98260  2.90263  3.57850  4.37710  3.35797  4.10843  2.14118  3.34516  1.93071  2.06572  3.56988  5.79633  4.47556     72 a - - -
          2.68618  4.42225  2.77519  2.73123  3.46354  2.40513  3.72494  3.29354  2.67741  2.69355  4.24690  2.90347  2.73739  3.18146  2.89801  2.37887  2.77519  2.98518  4.58477  3.61503
          0.01169  4.85105  5.57340  0.61958  0.77255  0.48576  0.95510
     54   2.09978  4.58186  3.67642  3.11417  2.42661  3.79530  4.06009  3.09261  3.06904  2.79759  2.37995  3.52712  4.18351  2.24001  3.43067  2.19187  3.06918  2.86394  5.16586  3.92432     73 a - - -
          2.68618  4.42225  2.77519  2.73123  3.46354  2.40513  3.72494  3.29354  2.67741  2.69355  4.24690  2.90347  2.73739  3.18146  2.89801  2.37887  2.77519  2.98518  4.58477  3.61503
          0.01169  4.85105  5.57340  0.61958  0.77255  0.48576  0.95510
     55   2.05651  5.25790  3.06795  1.48235  4.73176  3.60816  3.97872  4.19787  2.77539  3.72591  4.49810  3.18728  2.39977  3.10411  3.26351  2.01994  3.18661  3.76554  5.89309  4.50562     74 e - - -
          2.68618  4.42225  2.77519  2.73123  3.46354  2.40513  3.72494  3.29354  2.67741  2.69355  4.24690  2.90347  2.73739  3.18146  2.89801  2.37887  2.77519  2.98518  4.58477  3.61503
          0.01169  4.85105  5.57340  0.61958  0.77255  0.48576  0.95510
     56   2.98295  4.76556  3.75875  3.16872  3.87530  3.90934  4.09604  2.15169  1.99943  1.60202  3.79128  3.58747  4.27916  2.24857  3.20555  3.16799  3.20519  2.99107  5.31059  4.08334     75 l - - -
          2.68618  4.42225  2.77519  2.73123  3.46354  2.40513  3.72494  3.29354  2.67741  2.69355  4.24690  2.90347  2.73739  3.18146  2.89801  2.37887  2.77519  2.98518  4.58477  3.61503
          0.01169  4.85105  5.57340  0.61958  0.77255  0.48576  0.95510
     57   2.83528  5.10434  3.19586  2.65130  4.40681  3.63683  3.86589  3.83482  2.01969  3.41165  4.20720  2.24063  4.04418  3.00050  3.09902  2.06535  2.23064  2.39077  5.62500  4.27477     76 k - - -
          2.68618  4.42225  2.77519  2.73123  3.46354  2.40513  3.72494  3.29354  2.67741  2.69355  4.24690  2.90347  2.73739  3.18146  2.89801  2.37887  2.77519  2.98518  4.58477  3.61503
          0.01169  4.85105  5.57340  0.61958  0.77255  0.48576  0.95510
     58   3.01064  5.19452  3.34500  2.95208  4.85511  3.68498  4.16234  4.29763  1.90712  3.83932  4.64520  3.41396  1.24327  3.31105  3.19611  1.90682  3.33003  3.85703  5.98884  4.67868     77 p - - -
          2.68618  4.42225  2.77519  2.73123  3.46354  2.40513  3.72494  3.29354  2.67741  2.69355  4.24690  2.90347  2.73739  3.18146  2.89801  2.37887  2.77519  2.98518  4.58477  3.61503
          0.01169  4.85105  5.57340  0.61958  0.77255  0.48576  0.95510
     59   1.63666  5.25867  3.12880  1.98335  4.62800  3.63315  3.87386  4.08344  2.60727  3.60478  4.37531  3.15256  4.05668  2.99039  2.16155  2.10931  3.12548  3.67954  5.76679  4.39166     78 a - - -
          2.68618  4.42225  2.77519  2.73123  3.46354  2.40513  3.72494  3.29354  2.67741  2.69355  4.24690  2.90347  2.73739  3.18146  2.89801  2.37887  2.77519  2.98518  4.58477  3.61503
          0.01169  4.85105  5.57340  0.61958  0.77255  0.48576  0.95510
     60   2.13541  5.42027  3.10181  1.96223  4.77464  3.67229  3.85713  4.24063  1.53278  3.71291  4.47233  3.14331  4.08200  2.06627  2.96503  2.91260  3.17965  3.81872  5.83279  4.45107     79 k - - -
          2.68618  4.42225  2.77519  2.73123  3.46354  2.40513  3.72494  3.29354  2.67741  2.69355  4.24690  2.90347  2.73739  3.18146  2.89801  2.37887  2.77519  2.98518  4.58477  3.61503
          0.01169  4.85105  5.57340  0.61958  0.77255  0.48576  0.95510
     61   2.91298  5.35563  3.02487  1.95261  4.70212  3.62866  3.87536  4.17219  2.63165  3.67545  4.43869  3.11793  4.06026  1.65501  3.11327  2.07405  2.21992  3.75598  5.82624  4.42804     80 q - - -
          2.68641  4.42248  2.77542  2.73146  3.46377  2.40470  3.72517  3.29228  2.67764  2.69290  4.24326  2.90369  2.73762  3.18169  2.89823  2.37910  2.77542  2.98541  4.58500  3.61526
          0.40691  1.10716  5.57340  0.68466  0.70170  0.48576  0.95510
     62   1.80222  4.58671  4.25030  3.79220  4.31545  2.05076  4.65101  3.59383  3.74054  3.38979  4.26947  3.91704  4.25809  4.00499  4.02322  2.98932  1.35806  1.92234  5.75232  4.55653     83 t - - -
          2.68618  4.42225  2.77519  2.73123  3.46354  2.40513  3.72494  3.29354  2.67741  2.69355  4.24690  2.90347  2.73739  3.18146  2.89801  2.37887  2.77519  2.98518  4.58477  3.61503
          0.01169  4.85105  5.57340  0.61958  0.77255  0.48576  0.95510
     63   2.11929  4.75301  3.46990  2.90875  2.50041  3.74444  3.97193  3.29661  2.12637  2.97791  3.84682  3.37598  4.13080  2.20130  3.26557  2.97281  3.07262  2.17744  5.30643  4.03468     84 a - - -
          2.68618  4.42225  2.77519  2.73123  3.46354  2.40513  3.72494  3.29354  2.67741  2.69355  4.24690  2.90347  2.73739  3.18146  2.89801  2.37887  2.77519  2.98518  4.58477  3.61503
          0.01169  4.85105  5.57340  0.61958  0.77255  0.48576  0.95510
     64   2.98526  5.41196  3.20914  1.98809  4.77531  3.71715  3.86344  4.22439  2.48001  3.69674  4.46628  3.19362  4.11289  2.05530  1.62702  2.95223  2.22112  3.81645  5.81094  4.45735     85 r - - -
          2.68618  4.42225  2.77519  2.73123  3.46354  2.40513  3.72494  3.29354  2.67741  2.69355  4.24690  2.90347  2.73739  3.18146  2.89801  2.37887  2.77519  2.98518  4.58477  3.61503
          0.01169  4.85105  5.57340  0.61958  0.77255  0.48576  0.95510
     65   0.96821  4.58796  4.24181  3.80677  2.14228  3.63086  4.59744  3.54546  3.76321  3.27525  4.18048  3.93468  4.28671  4.01807  4.02722  1.91381  3.21409  3.22051  5.56153  4.28731     86 a - - -
          2.68618  4.42225  2.77519  2.73123  3.46354  2.40513  3.72494  3.29354  2.67741  2.69355  4.24690  2.90347  2.73739  3.18146  2.89801  2.37887  2.77519  2.98518  4.58477  3.61503
          0.01169  4.85105  5.57340  0.61958  0.77255  0.48576  0.95510
     66   1.96267  5.26306  1.47539  2.78033  4.97646  2.09671  4.19328  4.46209  3.06978  3.99230  4.77156  3.28844  4.17954  3.33812  3.57472  1.88420  3.32277  3.96102  6.15391  4.76014     87 d - - -
          2.68618  4.42225  2.77519  2.73123  3.46354  2.40513  3.72494  3.29354  2.67741  2.69355  4.24690  2.90347  2.73739  3.18146  2.89801  2.37887  2.77519  2.98518  4.58477  3.61503
          0.01169  4.85105  5.57340  0.61958  0.77255  0.48576  0.95510
     67   2.04731  5.89681  1.33630  1.77372  5.20582  3.67848  4.13439  4.73048  3.07407  4.19404  4.99441  1.96516  4.24863  3.27529  3.65237  3.17953  3.55352  4.27670  6.33497  4.83643     88 d - - -
          2.68618  4.42225  2.77519  2.73123  3.46354  2.40513  3.72494  3.29354  2.67741  2.69355  4.24690  2.90347  2.73739  3.18146  2.89801  2.37887  2.77519  2.98518  4.58477  3.61503
          0.01169  4.85105  5.57340  0.61958  0.77255  0.48576  0.95510
     68   2.04800  5.13626  3.18592  1.95505  4.62528  2.32990  3.95558  4.08146  2.73920  3.62587  4.39868  3.20718  4.06217  3.08175  3.21674  1.98838  2.16838  3.65806  5.80523  4.43703     89 e - - -
          2.68618  4.42225  2.77519  2.73123  3.46354  2.40513  3.72494  3.29354  2.67741  2.69355  4.24690  2.90347  2.73739  3.18146  2.89801  2.37887  2.77519  2.98518  4.58477  3.61503
          0.01169  4.85105  5.57340  0.61958  0.77255  0.48576  0.95510
     69   2.14658  5.35463  3.06509  1.97343  4.69565  3.62034  3.81634  4.17201  1.94636  3.65415  4.40252  3.09137  2.54255  2.09999  3.01514  2.83407  3.10192  3.74437  5.78665  4.38644     90 k - - -
          2.68618  4.42225  2.77519  2.73123  3.46354  2.40513  3.72494  3.29354  2.67741  2.69355  4.24690  2.90347  2.73739  3.18146  2.89801  2.37887  2.77519  2.98518  4.58477  3.61503
          0.01169  4.85105  5.57340  0.61958  0.77255  0.48576  0.95510
     70   2.89228  4.30857  4.60743  4.01623  2.22948  2.42373  4.38392  1.87421  3.85888  2.47868  3.43049  4.12217  4.40935  4.04107  3.96229  3.34482  2.16905  1.83724  4.96270  3.77740     91 v - - -
          2.68618  4.42225  2.77519  2.73123  3.46354  2.40513  3.72494  3.29354  2.67741  2.69355  4.24690  2.90347  2.73739  3.18146  2.89801  2.37887  2.77519  2.98518  4.58477  3.61503
          0.01169  4.85105  5.57340  0.61958  0.77255  0.48576  0.95510
     71   1.43551  4.60761  4.17772  3.71078  3.92908  3.79071  4.52308  3.18450  3.62971  1.35951  3.88537  3.93380  2.26684  3.91959  3.89379  3.16607  3.24830  2.97231  5.46556  4.26561     92 l - - -
          2.68618  4.42225  2.77519  2.73123  3.46354  2.40513  3.72494  3.29354  2.67741  2.69355  4.24690  2.90347  2.73739  3.18146  2.89801  2.37887  2.77519  2.98518  4.58477  3.61503
          0.01169  4.85105  5.57340  0.61958  0.77255  0.48576  0.95510
     72   2.13767  5.17454  3.23760  2.67142  4.46153  3.68269  3.85482  2.45051  1.97125  3.44513  4.24145  2.19428  4.07172  2.98439  2.17908  2.89434  3.11385  3.53348  5.63954  4.29941     93 k - - -
          2.68618  4.42225  2.77519  2.73123  3.46354  2.40513  3.72494  3.29354  2.67741  2.69355  4.24690  2.90347  2.73739  3.18146  2.89801  2.37887  2.77519  2.98518  4.58477  3.61503
          0.01169  4.85105  5.57340  0.61958  0.77255  0.48576  0.95510
     73   1.10662  5.59769  1.85549  2.66460  5.11236  3.65824  4.21819  4.60857  3.16788  4.13179  4.94398  1.91479  4.25825  3.37421  3.71898  3.15609  3.51441  4.14872  6.29714  4.84781     94 a - - -
          2.68618  4.42225  2.77519  2.73123  3.46354  2.40513  3.72494  3.29354  2.67741  2.69355  4.24690  2.90347  2.73739  3.18146  2.89801  2.37887  2.77519  2.98518  4.58477  3.61503
          0.01169  4.85105  5.57340  0.61958  0.77255  0.48576  0.95510
     74   3.17220  5.48596  1.77133  2.75514  5.16533  3.64300  4.31047  4.67601  3.28255  4.20484  5.01879  3.28999  1.15702  3.47687  3.82479  1.90802  3.52505  4.17559  6.36325  4.93051     95 p - - -
          2.68618  4.42225  2.77519  2.73123  3.46354  2.40513  3.72494  3.29354  2.67741  2.69355  4.24690  2.90347  2.73739  3.18146  2.89801  2.37887  2.77519  2.98518  4.58477  3.61503
          0.01169  4.85105  5.57340  0.61958  0.77255  0.48576  0.95510
     75   2.10897  5.36579  2.11153  2.57080  4.74008  3.61778  3.89327  4.21709  1.92468  3.71578  4.47508  3.11721  4.06304  3.00606  3.15925  1.65380  3.16392  3.78803  5.86309  4.45659     96 s - - -
          2.68618  4.42225  2.77519  2.73123  3.46354  2.40513  3.72494  3.29354  2.67741  2.69355  4.24690  2.90347  2.73739  3.18146  2.89801  2.37887  2.77519  2.98518  4.58477  3.61503
          0.01169  4.85105  5.57340  0.61958  0.77255  0.48576  0.95510
     76   2.89164  4.48195  4.21224  3.67120  3.71639  3.90140  4.39424  1.94850  3.58534  2.74163  3.69181  3.92249  1.71793  3.84944  3.83829  2.14133  3.17473  1.88424  5.23268  4.02773     97 p - - -
          2.68618  4.42225  2.77519  2.73123  3.46354  2.40513  3.72494  3.29354  2.67741  2.69355  4.24690  2.90347  2.73739  3.18146  2.89801  2.37887  2.77519  2.98518  4.58477  3.61503
          0.01169  4.85105  5.57340  0.61958  0.77255  0.48576  0.95510
     77   3.10006  5.57801  1.94315  2.59788  4.95914  3.66315  4.02998  4.45041  1.89513  3.93830  4.71953  3.15613  4.17263  3.15806  3.34668  1.22979  3.36199  4.01305  6.07795  4.64925     98 s - - -
          2.68618  4.42225  2.77519  2.73123  3.46354  2.40513  3.72494  3.29354  2.67741  2.69355  4.24690  2.90347  2.73739  3.18146  2.89801  2.37887  2.77519  2.98518  4.58477  3.61503
          0.01169  4.85105  5.57340  0.61958  0.77255  0.48576  0.95510
     78   1.99691  4.68604  3.72511  3.18251  4.03218  3.70846  4.17724  3.36067  3.09037  3.08795  3.96499  3.56711  4.19501  3.44624  2.18059  2.07295  3.13004  1.56150  5.43076  4.18655     99 v - - -
          2.68618  4.42225  2.77519  2.73123  3.46354  2.40513  3.72494  3.29354  2.67741  2.69355  4.24690  2.90347  2.73739  3.18146  2.89801  2.37887  2.77519  2.98518  4.58477  3.61503
          0.01169  4.85105  5.57340  0.61958  0.77255  0.48576  0.95510
     79   2.85557  4.39383  4.36248  3.81607  1.69758  2.22667  4.37633  2.85311  3.70578  2.65233  3.59121  3.98419  4.34228  3.92984  3.89257  3.21468  2.07910  1.91275  5.08490  3.87508    100 f - - -
          2.68618  4.42225  2.77519  2.73123  3.46354  2.40513  3.72494  3.29354  2.67741  2.69355  4.24690  2.90347  2.73739  3.18146  2.89801  2.37887  2.77519  2.98518  4.58477  3.61503
          0.01169  4.85105  5.57340  0.61958  0.77255  0.48576  0.95510
     80   2.98398  5.21341  1.97498  2.83684  4.93840  3.59817  4.24220  4.40682  3.13299  3.96871  4.76297  3.33212  4.19952  3.39905  3.62630  1.07994  2.01243  3.92139  6.14710  4.76956    101 s - - -
          2.68510  4.42281  2.77491  2.73179  3.46409  2.40511  3.72304  3.29269  2.67796  2.69410  4.24331  2.90294  2.73795  3.18202  2.89856  2.37886  2.77575  2.98457  4.58532  3.61559
          0.99040  1.13522  1.18019  1.52957  0.24415  0.48576  0.95510
     81   2.90543  4.65359  2.13544  3.10091  3.58998  3.83998  4.11448  2.84662  3.10308  1.67833  2.01601  3.54059  4.22262  3.40492  3.47117  3.11827  3.14208  2.74105  5.20209  3.96772    107 l - - -
          2.68618  4.42225  2.77519  2.73123  3.46354  2.40513  3.72494  3.29354  2.67741  2.69355  4.24690  2.90347  2.73739  3.18146  2.89801  2.37887  2.77519  2.98518  4.58477  3.61503
          0.01682  4.48948  5.21182  0.61958  0.77255  0.57889  0.82216
     82   3.14526  4.74248  2.07430  3.53102  2.02778  4.11266  4.27419  2.91799  3.55103  1.25684  3.54366  3.89028  4.48269  3.78766  3.85245  3.42223  3.38089  2.85216  4.97157  3.56600    108 l - - -
          2.68618  4.42225  2.77519  2.73123  3.46354  2.40513  3.72494  3.29354  2.67741  2.69355  4.24690  2.90347  2.73739  3.18146  2.89801  2.37887  2.77519  2.98518  4.58477  3.61503
          0.01386  4.68161  5.40396  0.61958  0.77255  0.80689  0.59103
     83   1.91203  4.38593  4.74483  4.16026  2.12081  4.17324  4.51880  2.46640  4.00422  1.64184  3.34964  4.26606  4.51867  4.16626  4.09677  3.48932  3.23402  1.69989  5.03706  3.85444    109 l - - -
          2.68618  4.42225  2.77519  2.73123  3.46354  2.40513  3.72494  3.29354  2.67741  2.69355  4.24690  2.90347  2.73739  3.18146  2.89801  2.37887  2.77519  2.98518  4.58477  3.61503
          0.01386  4.68161  5.40396  0.61958  0.77255  0.32724  1.27623
     84   2.89429  5.13812  3.27640  2.70525  4.41892  2.34111  3.86997  3.83685  1.96902  3.40795  2.50687  3.21837  4.08576  3.00698  2.17141  2.91218  2.23568  3.49681  5.61420  4.28611    110 k - - -
          2.68618  4.42225  2.77519  2.73123  3.46354  2.40513  3.72494  3.29354  2.67741  2.69355  4.24690  2.90347  2.73739  3.18146  2.89801  2.37887  2.77519  2.98518  4.58477  3.61503
          0.01169  4.85105  5.57340  0.61958  0.77255  0.48576  0.95510
     85   2.92257  4.32188  4.68724  4.09094  2.20421  4.06679  4.33783  2.71968  3.91444  1.78632  2.24190  4.15603  4.42462  4.06951  3.98446  2.15336  3.15391  2.55781  2.52823  3.59755    111 l - - -
          2.68618  4.42225  2.77519  2.73123  3.46354  2.40513  3.72494  3.29354  2.67741  2.69355  4.24690  2.90347  2.73739  3.18146  2.89801  2.37887  2.77519  2.98518  4.58477  3.61503
          0.01169  4.85105  5.57340  0.61958  0.77255  0.48576  0.95510
     86   2.83942  4.47125  4.02217  3.47352  3.66660  2.35948  4.25105  2.08528  3.39765  2.73192  2.21992  3.77205  4.26949  3.67390  3.67904  1.63779  3.10973  2.75516  5.15117  3.94065    112 s - - -
          2.68618  4.42225  2.77519  2.73123  3.46354  2.40513  3.72494  3.29354  2.67741  2.69355  4.24690  2.90347  2.73739  3.18146  2.89801  2.37887  2.77519  2.98518  4.58477  3.61503
          0.01169  4.85105  5.57340  0.61958  0.77255  0.48576  0.95510
     87   2.86212  4.46193  3.96084  3.38756  2.35499  3.89428  4.15966  2.03984  2.23404  1.97411  3.55549  2.40711  4.26759  3.58452  3.58269  3.15886  3.09356  2.69903  5.04601  3.82350    113 l - - -
          2.68618  4.42225  2.77519  2.73123  3.46354  2.40513  3.72494  3.29354  2.67741  2.69355  4.24690  2.90347  2.73739  3.18146  2.89801  2.37887  2.77519  2.98518  4.58477  3.61503
          0.01169  4.85105  5.57340  0.61958  0.77255  0.48576  0.95510
     88   2.06114  4.70928  5.08684  4.55198  3.70784  4.49864  5.03152  2.45188  4.40700  0.94509  3.56914  4.66817  4.87223  4.58266  4.52092  3.86082  3.58690  1.68074  5.52543  4.38061    114 l - - -
          2.68618  4.42225  2.77519  2.73123  3.46354  2.40513  3.72494  3.29354  2.67741  2.69355  4.24690  2.90347  2.73739  3.18146  2.89801  2.37887  2.77519  2.98518  4.58477  3.61503
          0.01169  4.85105  5.57340  0.61958  0.77255  0.48576  0.95510
     89   2.96321  5.00481  3.25341  1.98630  4.24515  3.72717  4.06764  3.62340  2.92321  1.66266  4.15075  3.35179  4.18964  3.26825  3.34635  1.56849  3.22401  3.34260  5.59388  4.28553    115 s - - -
          2.68618  4.42225  2.77519  2.73123  3.46354  2.40513  3.72494  3.29354  2.67741  2.69355  4.24690  2.90347  2.73739  3.18146  2.89801  2.37887  2.77519  2.98518  4.58477  3.61503
          0.01169  4.85105  5.57340  0.61958  0.77255  0.48576  0.95510
     90   1.91243  2.30104  4.47861  3.96396  3.76388  2.15311  4.52344  3.06047  3.84048  1.40318  3.76308  4.03542  4.31850  4.06004  4.01083  3.13151  3.15145  2.82150  5.27077  4.08754    116 l - - -
          2.68618  4.42225  2.77519  2.73123  3.46354  2.40513  3.72494  3.29354  2.67741  2.69355  4.24690  2.90347  2.73739  3.18146  2.89801  2.37887  2.77519  2.98518  4.58477  3.61503
          0.01169  4.85105  5.57340  0.61958  0.77255  0.48576  0.95510
     91   3.15006  4.53417  4.89729  4.30922  2.16394  4.31964  4.63157  2.64952  4.14649  1.25048  3.36280  4.41139  2.34618  4.28483  4.22313  3.63540  3.38223  1.84766  5.10549  3.92397    117 l - - -
          2.68618  4.42225  2.77519  2.73123  3.46354  2.40513  3.72494  3.29354  2.67741  2.69355  4.24690  2.90347  2.73739  3.18146  2.89801  2.37887  2.77519  2.98518  4.58477  3.61503
          0.01169  4.85105  5.57340  0.61958  0.77255  0.48576  0.95510
     92   3.04433  4.50342  4.48995  3.90157  3.53649  4.16884  4.46997  2.63906  2.25628  1.79036  2.14592  4.13154  4.51591  3.99024  3.90534  3.46452  3.27573  1.45044  5.14895  3.97189    118 v - - -
          2.68618  4.42225  2.77519  2.73123  3.46354  2.40513  3.72494  3.29354  2.67741  2.69355  4.24690  2.90347  2.73739  3.18146  2.89801  2.37887  2.77519  2.98518  4.58477  3.61503
          0.01169  4.85105  5.57340  0.61958  0.77255  0.48576  0.95510
     93   3.06643  2.40774  4.69793  4.12058  3.65929  4.25325  4.62255  1.78018  2.28440  2.60031  3.61439  4.29024  4.61148  4.20178  4.11331  3.56662  3.30803  1.29348  5.25299  4.05854    119 v - - -
          2.68618  4.42225  2.77519  2.73123  3.46354  2.40513  3.72494  3.29354  2.67741  2.69355  4.24690  2.90347  2.73739  3.18146  2.89801  2.37887  2.77519  2.98518  4.58477  3.61503
          0.01169  4.85105  5.57340  0.61958  0.77255  0.48576  0.95510
     94   2.09236  4.66694  5.28583  4.72868  3.77541  4.69421  5.13466  1.61232  4.58811  1.28612  3.63693  4.82522  4.99179  4.74979  4.67104  4.04258  3.60727  1.56240  5.57567  4.41180    120 l - - -
          2.68618  4.42225  2.77519  2.73123  3.46354  2.40513  3.72494  3.29354  2.67741  2.69355  4.24690  2.90347  2.73739  3.18146  2.89801  2.37887  2.77519  2.98518  4.58477  3.61503
          0.01169  4.85105  5.57340  0.61958  0.77255  0.48576  0.95510
     95   1.48536  4.46322  4.23440  3.69203  3.71178  3.85211  4.39284  2.89547  3.60212  1.94374  3.69303  3.91825  4.33124  3.85786  3.84560  2.07756  3.15489  1.91537  5.22158  4.02142    121 a - - -
          2.68618  4.42225  2.77519  2.73123  3.46354  2.40513  3.72494  3.29354  2.67741  2.69355  4.24690  2.90347  2.73739  3.18146  2.89801  2.37887  2.77519  2.98518  4.58477  3.61503
          0.01169  4.85105  5.57340  0.61958  0.77255  0.48576  0.95510
     96   2.03820  4.37111  4.62721  4.04424  3.50834  2.40858  4.46980  1.87809  3.90038  1.80567  3.49477  4.17688  4.47795  4.09602  4.02663  3.41678  3.19380  1.77960  5.06826  3.88194    122 v - - -
          2.68618  4.42225  2.77519  2.73123  3.46354  2.40513  3.72494  3.29354  2.67741  2.69355  4.24690  2.90347  2.73739  3.18146  2.89801  2.37887  2.77519  2.98518  4.58477  3.61503
          0.01169  4.85105  5.57340  0.61958  0.77255  0.48576  0.95510
     97   2.89799  4.62373  3.71948  3.18390  3.64700  2.41204  4.08367  2.10602  3.10931  2.82838  3.73411  3.58409  4.23990  2.25740  3.44802  3.11273  3.13363  2.89928  5.11465  1.83406    123 y - - -
          2.68618  4.42225  2.77519  2.73123  3.46354  2.40513  3.72494  3.29354  2.67741  2.69355  4.24690  2.90347  2.73739  3.18146  2.89801  2.37887  2.77519  2.98518  4.58477  3.61503
          0.01169  4.85105  5.57340  0.61958  0.77255  0.48576  0.95510
     98   2.97880  4.89109  3.51693  3.10419  4.19246  1.29610  4.20303  2.08401  3.04508  3.22256  4.13385  3.53598  4.26635  2.11866  3.40068  3.11586  3.26851  3.24118  5.57719  4.30381    124 g - - -
          2.68618  4.42225  2.77519  2.73123  3.46354  2.40513  3.72494  3.29354  2.67741  2.69355  4.24690  2.90347  2.73739  3.18146  2.89801  2.37887  2.77519  2.98518  4.58477  3.61503
          0.01169  4.85105  5.57340  0.61958  0.77255  0.48576  0.95510
     99   3.06873  4.44897  4.86192  4.27307  2.18770  2.38053  4.56013  1.40147  4.10145  1.71876  3.40244  4.34856  4.58525  4.24852  4.16886  3.55916  3.30254  2.47985  5.04774  3.84715    125 i - - -
          2.68618  4.42225  2.77519  2.73123  3.46354  2.40513  3.72494  3.29354  2.67741  2.69355  4.24690  2.90347  2.73739  3.18146  2.89801  2.37887  2.77519  2.98518  4.58477  3.61503
          0.01169  4.85105  5.57340  0.61958  0.77255  0.48576  0.95510
    100   2.98450  2.32375  4.84657  4.24909  3.36541  4.15742  4.47485  2.60179  4.05826  1.39033  3.40040  4.28532  4.51056  4.20299  4.10389  3.47229  3.21889  1.82381  4.96176  2.31912    126 l - - -
          2.68618  4.42225  2.77519  2.73123  3.46354  2.40513  3.72494  3.29354  2.67741  2.69355  4.24690  2.90347  2.73739  3.18146  2.89801  2.37887  2.77519  2.98518  4.58477  3.61503
          0.01169  4.85105  5.57340  0.61958  0.77255  0.48576  0.95510
    101   1.63807  5.39984  3.21842  1.96173  4.76329  3.71574  3.86051  4.21095  1.88705  3.68612  4.45583  3.19414  4.10973  2.96853  2.08362  2.94726  3.19896  3.80443  5.80230  4.45000    127 a - - -
          2.68618  4.42225  2.77519  2.73123  3.46354  2.40513  3.72494  3.29354  2.67741  2.69355  4.24690  2.90347  2.73739  3.18146  2.89801  2.37887  2.77519  2.98518  4.58477  3.61503
          0.01169  4.85105  5.57340  0.61958  0.77255  0.48576  0.95510
    102   3.54113  4.95520  4.87818  4.33960  1.93582  4.63588  4.70725  2.89341  4.16242  0.89003  3.41058  4.55828  4.90926  2.18514  4.31491  3.95783  3.76220  2.99257  5.11132  3.75263    128 l - - -
          2.68618  4.42225  2.77519  2.73123  3.46354  2.40513  3.72494  3.29354  2.67741  2.69355  4.24690  2.90347  2.73739  3.18146  2.89801  2.37887  2.77519  2.98518  4.58477  3.61503
          0.01169  4.85105  5.57340  0.61958  0.77255  0.48576  0.95510
    103   2.87350  4.30564  4.49690  3.90506  3.39411  4.00705  4.32020  1.97778  3.75764  2.46666  2.28289  2.40380  4.37171  3.95320  3.88622  3.30398  3.10615  1.82599  4.92612  2.37994    129 v - - -
          2.68618  4.42225  2.77519  2.73123  3.46354  2.40513  3.72494  3.29354  2.67741  2.69355  4.24690  2.90347  2.73739  3.18146  2.89801  2.37887  2.77519  2.98518  4.58477  3.61503
          0.01169  4.85105  5.57340  0.61958  0.77255  0.48576  0.95510
    104   2.91541  4.64410  3.77805  3.20515  3.78136  3.86995  4.10708  3.09253  3.01714  1.55587  3.73695  2.34075  4.25332  3.41997  2.25351  3.13306  3.14731  2.08054  5.22270  3.99062    130 l - - -
          2.68618  4.42225  2.77519  2.73123  3.46354  2.40513  3.72494  3.29354  2.67741  2.69355  4.24690  2.90347  2.73739  3.18146  2.89801  2.37887  2.77519  2.98518  4.58477  3.61503
          0.01169  4.85105  5.57340  0.61958  0.77255  0.48576  0.95510
    105   2.05629  5.61225  3.86476  3.15789  5.12493  4.06147  4.01307  4.46682  1.23501  3.88041  4.71939  3.57722  4.42260  3.13384  1.35113  3.39189  3.58294  4.11353  5.91065  4.72652    131 k - - -
          2.68618  4.42225  2.77519  2.73123  3.46354  2.40513  3.72494  3.29354  2.67741  2.69355  4.24690  2.90347  2.73739  3.18146  2.89801  2.37887  2.77519  2.98518  4.58477  3.61503
          0.01169  4.85105  5.57340  0.61958  0.77255  0.48576  0.95510
    106   3.46538  5.65709  3.91172  3.20171  5.19427  4.09513  4.02850  4.53053  1.62005  3.92427  4.76884  3.61065  4.45583  3.14948  0.99730  2.08500  3.63269  4.17745  5.93561  4.76675    132 r - - -
          2.68618  4.42225  2.77519  2.73123  3.46354  2.40513  3.72494  3.29354  2.67741  2.69355  4.24690  2.90347  2.73739  3.18146  2.89801  2.37887  2.77519  2.98518  4.58477  3.61503
          0.01169  4.85105  5.57340  0.61958  0.77255  0.48576  0.95510
    107   2.13701  5.16055  3.21101  2.65071  2.51705  3.66564  3.84770  3.87293  1.96187  3.43323  4.22735  2.27533  4.05668  2.97754  2.20960  2.87427  3.09603  3.51896  5.62959  4.28166    133 k - - -
          2.68618  4.42225  2.77519  2.73123  3.46354  2.40513  3.72494  3.29354  2.67741  2.69355  4.24690  2.90347  2.73739  3.18146  2.89801  2.37887  2.77519  2.98518  4.58477  3.61503
          0.01169  4.85105  5.57340  0.61958  0.77255  0.48576  0.95510
    108   2.89529  4.55272  3.86271  3.29678  2.31261  3.88914  4.09136  3.03940  3.22036  2.74998  3.66026  2.27488  4.26539  3.51902  2.33022  3.14564  3.12666  2.06239  4.98642  2.32398    134 v - - -
          2.68618  4.42225  2.77519  2.73123  3.46354  2.40513  3.72494  3.29354  2.67741  2.69355  4.24690  2.90347  2.73739  3.18146  2.89801  2.37887  2.77519  2.98518  4.58477  3.61503
          0.01169  4.85105  5.57340  0.61958  0.77255  0.48576  0.95510
    109   2.99279  4.93189  3.32568  2.00711  4.12611  3.77343  4.12885  3.48385  3.02291  1.24498  4.05892  3.43218  4.23858  3.36473  3.42065  2.10177  3.25368  3.23669  5.52723  4.24163    135 l - - -
          2.68618  4.42225  2.77519  2.73123  3.46354  2.40513  3.72494  3.29354  2.67741  2.69355  4.24690  2.90347  2.73739  3.18146  2.89801  2.37887  2.77519  2.98518  4.58477  3.61503
          0.01169  4.85105  5.57340  0.61958  0.77255  0.48576  0.95510
    110   2.86643  4.85715  3.48301  2.92432  4.13051  3.71904  4.00585  3.51117  2.80861  2.19875  4.02166  3.38525  4.14376  3.20924  2.17551  1.66825  2.10507  3.22426  5.46193  4.18398    136 s - - -
          2.68618  4.42225  2.77519  2.73123  3.46354  2.40513  3.72494  3.29354  2.67741  2.69355  4.24690  2.90347  2.73739  3.18146  2.89801  2.37887  2.77519  2.98518  4.58477  3.61503
          0.01169  4.85105  5.57340  0.61958  0.77255  0.48576  0.95510
    111   2.84707  5.15888  3.16339  2.62086  2.58727  2.45384  3.84419  3.88339  2.00786  3.44263  4.23146  3.15018  4.03935  2.12788  3.06353  2.13631  3.08026  3.52175  5.63967  4.27948    137 k - - -
          2.68618  4.42225  2.77519  2.73123  3.46354  2.40513  3.72494  3.29354  2.67741  2.69355  4.24690  2.90347  2.73739  3.18146  2.89801  2.37887  2.77519  2.98518  4.58477  3.61503
          0.01169  4.85105  5.57340  0.61958  0.77255  0.48576  0.95510
    112   2.11060  5.40304  2.98118  1.52918  4.74621  3.63227  3.89494  4.22078  2.66422  3.71934  4.48347  3.11558  2.46296  2.06812  3.15327  2.90507  3.18519  3.80064  5.86798  4.46155    138 e - - -
          2.68618  4.42225  2.77519  2.73123  3.46354  2.40513  3.72494  3.29354  2.67741  2.69355  4.24690  2.90347  2.73739  3.18146  2.89801  2.37887  2.77519  2.98518  4.58477  3.61503
          0.01169  4.85105  5.57340  0.61958  0.77255  0.48576  0.95510
    113   2.10673  4.92926  3.29746  2.77594  2.52569  2.32747  2.48009  3.57704  2.78462  3.21146  4.04897  2.24938  4.09475  3.12388  3.23007  2.91761  3.09159  3.27653  5.46274  4.13663    139 a - - -
          2.68618  4.42225  2.77519  2.73123  3.46354  2.40513  3.72494  3.29354  2.67741  2.69355  4.24690  2.90347  2.73739  3.18146  2.89801  2.37887  2.77519  2.98518  4.58477  3.61503
          0.01169  4.85105  5.57340  0.61958  0.77255  0.48576  0.95510
    114   2.84262  5.17744  2.25527  2.60033  4.47799  3.62405  3.84907  3.91894  2.62397  3.47558  4.25887  3.13433  4.03264  2.19301  3.10391  2.13292  2.20878  2.33113  5.67200  4.30220    140 s - - -
          2.68618  4.42225  2.77519  2.73123  3.46354  2.40513  3.72494  3.29354  2.67741  2.69355  4.24690  2.90347  2.73739  3.18146  2.89801  2.37887  2.77519  2.98518  4.58477  3.61503
          0.17337  4.85105  1.88814  0.61958  0.77255  0.48576  0.95510
    115   1.97540  5.12514  3.03545  1.84998  4.59608  3.53232  3.90825  4.05210  2.70613  3.59700  4.37659  3.13022  2.32675  3.03872  3.18726  1.90380  3.09607  3.63307  5.77784  4.40325    141 e - - -
          2.68618  4.42225  2.77519  2.73123  3.46354  2.40513  3.72494  3.29354  2.67741  2.69355  4.24690  2.90347  2.73739  3.18146  2.89801  2.37887  2.77519  2.98518  4.58477  3.61503
          0.01372  4.69141  5.41375  0.61958  0.77255  0.33301  1.26148
    116   2.12785  4.88054  3.36913  2.81060  2.52521  3.71934  3.92098  3.47089  2.05450  3.11565  3.96548  3.30092  4.10644  2.17365  3.19022  2.93860  3.08327  3.19166  5.36638  2.53462    142 k - - -
          2.68618  4.42225  2.77519  2.73123  3.46354  2.40513  3.72494  3.29354  2.67741  2.69355  4.24690  2.90347  2.73739  3.18146  2.89801  2.37887  2.77519  2.98518  4.58477  3.61503
          0.01169  4.85105  5.57340  0.61958  0.77255  0.48576  0.95510
    117   3.41247  4.75429  5.16455  4.60184  3.31655  4.59928  4.76500  2.67180  4.41793  0.90935  3.42357  4.67308  4.88655  4.52472  4.46982  3.93161  3.64128  1.82455  5.10617  2.12955    143 l - - -
          2.68618  4.42225  2.77519  2.73123  3.46354  2.40513  3.72494  3.29354  2.67741  2.69355  4.24690  2.90347  2.73739  3.18146  2.89801  2.37887  2.77519  2.98518  4.58477  3.61503
          0.01169  4.85105  5.57340  0.61958  0.77255  0.48576  0.95510
    118   3.32905  5.66235  3.55569  1.48324  5.12802  3.96799  3.97482  4.51023  1.28150  3.90731  4.72127  3.44161  4.34514  3.08809  1.84371  3.28501  3.51095  4.12789  5.93725  4.69582    144 k - - -
          2.68618  4.42225  2.77519  2.73123  3.46354  2.40513  3.72494  3.29354  2.67741  2.69355  4.24690  2.90347  2.73739  3.18146  2.89801  2.37887  2.77519  2.98518  4.58477  3.61503
          0.01169  4.85105  5.57340  0.61958  0.77255  0.48576  0.95510
    119   2.89907  5.08415  3.29552  2.76326  4.39958  3.69076  3.93381  3.80603  2.66611  3.40519  4.22283  1.72820  2.47931  3.08423  2.17099  2.93617  3.14457  2.22802  5.62968  4.30820    145 n - - -
          2.68618  4.42225  2.77519  2.73123  3.46354  2.40513  3.72494  3.29354  2.67741  2.69355  4.24690  2.90347  2.73739  3.18146  2.89801  2.37887  2.77519  2.98518  4.58477  3.61503
          0.01169  4.85105  5.57340  0.61958  0.77255  0.48576  0.95510
    120   3.58181  4.84263  5.58679  5.02632  2.08278  4.95553  5.35517  1.25965  4.88132  1.55477  3.49028  5.11243  5.17620  4.94681  4.90355  4.31863  3.81418  1.56789  5.63417  4.51651    146 i - - -
          2.68618  4.42225  2.77519  2.73123  3.46354  2.40513  3.72494  3.29354  2.67741  2.69355  4.24690  2.90347  2.73739  3.18146  2.89801  2.37887  2.77519  2.98518  4.58477  3.61503
          0.01169  4.85105  5.57340  0.61958  0.77255  0.48576  0.95510
    121   1.94488  5.11707  2.00637  2.85462  4.82653  1.59218  4.18975  4.28404  3.04845  3.85086  4.63774  3.33599  4.15805  3.34100  3.52862  2.95289  1.97907  3.81123  6.03806  4.67948    147 g - - -
          2.68618  4.42225  2.77519  2.73123  3.46354  2.40513  3.72494  3.29354  2.67741  2.69355  4.24690  2.90347  2.73739  3.18146  2.89801  2.37887  2.77519  2.98518  4.58477  3.61503
          0.01169  4.85105  5.57340  0.61958  0.77255  0.48576  0.95510
    122   2.82889  2.59041  3.23525  2.71974  4.51940  2.34673  3.94802  3.96114  2.73106  3.52849  4.31582  2.18797  4.06395  2.17206  3.19618  2.00353  3.10390  3.56810  5.72938  4.37820    148 s - - -
          2.68618  4.42225  2.77519  2.73123  3.46354  2.40513  3.72494  3.29354  2.67741  2.69355  4.24690  2.90347  2.73739  3.18146  2.89801  2.37887  2.77519  2.98518  4.58477  3.61503
          0.01169  4.85105  5.57340  0.61958  0.77255  0.48576  0.95510
    123   3.46669  4.97066  4.98578  4.55840  3.71657  4.45627  5.14957  2.82688  4.34323  0.60477  3.56679  4.69837  4.91709  4.59751  4.47458  3.88806  2.06959  2.85962  5.65890  4.53187    149 L - - -
          2.68618  4.42225  2.77519  2.73123  3.46354  2.40513  3.72494  3.29354  2.67741  2.69355  4.24690  2.90347  2.73739  3.18146  2.89801  2.37887  2.77519  2.98518  4.58477  3.61503
          0.01169  4.85105  5.57340  0.61958  0.77255  0.48576  0.95510
    124   1.91641  4.63163  3.88545  3.38037  4.11388  3.64821  4.34601  2.09214  3.34592  3.18029  4.05959  3.68961  2.28701  3.64688  3.69432  1.45104  3.14627  3.13641  5.53399  4.30367    150 s - - -
          2.68618  4.42225  2.77519  2.73123  3.46354  2.40513  3.72494  3.29354  2.67741  2.69355  4.24690  2.90347  2.73739  3.18146  2.89801  2.37887  2.77519  2.98518  4.58477  3.61503
          0.01169  4.85105  5.57340  0.61958  0.77255  0.48576  0.95510
    125   3.27676  4.61977  5.09082  4.51623  3.61577  4.52713  4.90778  1.73266  4.36457  1.26285  3.50160  4.63037  2.31875  4.51942  4.45182  3.85750  3.51373  1.67750  5.37714  4.22554    151 l - - -
          2.68618  4.42225  2.77519  2.73123  3.46354  2.40513  3.72494  3.29354  2.67741  2.69355  4.24690  2.90347  2.73739  3.18146  2.89801  2.37887  2.77519  2.98518  4.58477  3.61503
          0.01169  4.85105  5.57340  0.61958  0.77255  0.48576  0.95510
    126   1.89429  5.04697  3.47313  3.11715  4.89228  1.10423  4.32392  4.32119  1.89658  3.90447  4.71336  3.52614  4.24078  3.49367  3.42025  3.03294  3.32444  3.84075  6.07857  4.79254    152 g - - -
          2.68618  4.42225  2.77519  2.73123  3.46354  2.40513  3.72494  3.29354  2.67741  2.69355  4.24690  2.90347  2.73739  3.18146  2.89801  2.37887  2.77519  2.98518  4.58477  3.61503
          0.01169  4.85105  5.57340  0.61958  0.77255  0.48576  0.95510
    127   2.04245  5.38017  3.00152  1.91215  4.72450  3.63374  3.89218  4.19506  2.65606  3.69857  4.46470  3.12161  2.46500  1.68998  3.13992  2.90132  3.17727  3.77932  5.85049  4.44969    153 q - - -
          2.68618  4.42225  2.77519  2.73123  3.46354  2.40513  3.72494  3.29354  2.67741  2.69355  4.24690  2.90347  2.73739  3.18146  2.89801  2.37887  2.77519  2.98518  4.58477  3.61503
          0.01169  4.85105  5.57340  0.61958  0.77255  0.48576  0.95510
    128   2.95687  5.36214  3.04833  2.63943  4.80375  2.30203  3.95263  4.27673  1.89563  3.77459  4.54190  1.64530  4.10650  3.07092  3.16486  2.06942  3.21836  3.84028  5.91588  4.52490    154 n - - -
          2.68618  4.42225  2.77519  2.73123  3.46354  2.40513  3.72494  3.29354  2.67741  2.69355  4.24690  2.90347  2.73739  3.18146  2.89801  2.37887  2.77519  2.98518  4.58477  3.61503
          0.01169  4.85105  5.57340  0.61958  0.77255  0.48576  0.95510
    129   2.98259  5.31201  3.28190  1.94719  4.63370  3.74023  3.87670  2.41934  2.49428  3.57606  4.37056  3.23317  4.12794  2.14234  1.64780  2.97175  3.20075  3.69007  5.73109  4.40128    155 r - - -
          2.68618  4.42225  2.77519  2.73123  3.46354  2.40513  3.72494  3.29354  2.67741  2.69355  4.24690  2.90347  2.73739  3.18146  2.89801  2.37887  2.77519  2.98518  4.58477  3.61503
          0.01169  4.85105  5.57340  0.61958  0.77255  0.48576  0.95510
    130   2.14061  5.28843  3.15140  2.59581  4.62071  3.64460  2.49703  4.07829  2.52299  3.58365  4.34745  3.13024  4.03906  2.14117  2.12022  2.13192  3.10164  3.67599  5.73186  4.35685    156 r - - -
          2.68618  4.42225  2.77519  2.73123  3.46354  2.40513  3.72494  3.29354  2.67741  2.69355  4.24690  2.90347  2.73739  3.18146  2.89801  2.37887  2.77519  2.98518  4.58477  3.61503
          0.01169  4.85105  5.57340  0.61958  0.77255  0.48576  0.95510
    131   3.73331  4.92375  5.83159  5.35145  4.11183  5.34830  6.01816  1.11704  5.28735  1.71788  3.84516  5.50751  5.52939  5.46802  5.40982  4.77776  3.98530  1.04227  6.25265  5.09242    157 v - - -
          2.68618  4.42225  2.77519  2.73123  3.46354  2.40513  3.72494  3.29354  2.67741  2.69355  4.24690  2.90347  2.73739  3.18146  2.89801  2.37887  2.77519  2.98518  4.58477  3.61503
          0.01169  4.85105  5.57340  0.61958  0.77255  0.48576  0.95510
    132   2.84086  5.15019  2.25587  2.61321  4.41519  3.63977  3.83604  3.85879  2.59925  3.42188  4.21230  3.14395  4.03399  2.20233  2.25112  2.84505  3.07169  2.33465  5.62131  2.61254    158 q - - -
          2.68618  4.42225  2.77519  2.73123  3.46354  2.40513  3.72494  3.29354  2.67741  2.69355  4.24690  2.90347  2.73739  3.18146  2.89801  2.37887  2.77519  2.98518  4.58477  3.61503
          0.01169  4.85105  5.57340  0.61958  0.77255  0.48576  0.95510
    133   3.76433  5.00840  5.70923  5.22229  3.85775  5.18633  5.75927  2.26621  5.08707  1.18102  3.63468  5.37206  5.40852  5.21848  5.16969  4.61310  4.02041  0.84415  5.98059  4.85581    159 v - - -
          2.68618  4.42225  2.77519  2.73123  3.46354  2.40513  3.72494  3.29354  2.67741  2.69355  4.24690  2.90347  2.73739  3.18146  2.89801  2.37887  2.77519  2.98518  4.58477  3.61503
          0.01169  4.85105  5.57340  0.61958  0.77255  0.48576  0.95510
    134   3.36507  4.72955  4.82440  2.23845  4.03013  4.64839  5.10101  1.20063  4.26545  2.72125  3.87573  4.60828  4.97866  4.54899  4.50606  3.99294  3.61546  1.17184  5.79749  4.57743    160 v - - -
          2.68618  4.42225  2.77519  2.73123  3.46354  2.40513  3.72494  3.29354  2.67741  2.69355  4.24690  2.90347  2.73739  3.18146  2.89801  2.37887  2.77519  2.98518  4.58477  3.61503
          0.01169  4.85105  5.57340  0.61958  0.77255  0.48576  0.95510
    135   2.11766  5.34382  3.16998  2.65763  4.72755  2.36817  3.88381  4.18066  1.52291  3.67541  4.44602  3.18424  4.09603  2.06359  2.97058  2.92392  3.18203  3.77061  5.81028  4.44709    161 k - - -
          2.68618  4.42225  2.77519  2.73123  3.46354  2.40513  3.72494  3.29354  2.67741  2.69355  4.24690  2.90347  2.73739  3.18146  2.89801  2.37887  2.77519  2.98518  4.58477  3.61503
          0.01169  4.85105  5.57340  0.61958  0.77255  0.48576  0.95510
    136   2.00249  2.51394  4.21861  3.64078  3.49869  3.93625  4.26164  2.77429  3.53208  1.92228  3.49550  3.88907  4.31926  2.34843  3.75091  3.22319  3.09989  1.93406  5.00946  3.81245    162 l - - -
          2.68618  4.42225  2.77519  2.73123  3.46354  2.40513  3.72494  3.29354  2.67741  2.69355  4.24690  2.90347  2.73739  3.18146  2.89801  2.37887  2.77519  2.98518  4.58477  3.61503
          0.01169  4.85105  5.57340  0.61958  0.77255  0.48576  0.95510
    137   1.65601  4.66677  4.41743  4.22417  5.27844  0.86146  5.18747  4.75864  4.31293  4.42918  5.19320  4.08601  4.26994  4.50502  4.53385  1.68381  3.28267  3.96345  6.60079  5.47639    163 g - - -
          2.68618  4.42225  2.77519  2.73123  3.46354  2.40513  3.72494  3.29354  2.67741  2.69355  4.24690  2.90347  2.73739  3.18146  2.89801  2.37887  2.77519  2.98518  4.58477  3.61503
          0.01169  4.85105  5.57340  0.61958  0.77255  0.48576  0.95510
    138   3.06909  5.62549  2.00579  1.41828  4.95676  3.65104  3.96515  4.45717  1.97275  3.92099  4.68503  3.10713  4.13451  2.06600  3.28338  2.99934  3.31486  4.01167  6.04803  4.60477    164 e - - -
          2.68618  4.42225  2.77519  2.73123  3.46354  2.40513  3.72494  3.29354  2.67741  2.69355  4.24690  2.90347  2.73739  3.18146  2.89801  2.37887  2.77519  2.98518  4.58477  3.61503
          0.01169  4.85105  5.57340  0.61958  0.77255  0.48576  0.95510
    139   2.93032  5.40218  3.17379  1.99003  4.76848  3.67845  3.82764  4.23271  1.88295  3.69355  4.44687  3.14769  4.06904  2.07411  2.12148  2.12602  3.15251  3.80631  5.80149  4.42857    165 k - - -
          2.68618  4.42225  2.77519  2.73123  3.46354  2.40513  3.72494  3.29354  2.67741  2.69355  4.24690  2.90347  2.73739  3.18146  2.89801  2.37887  2.77519  2.98518  4.58477  3.61503
          0.01169  4.85105  5.57340  0.61958  0.77255  0.48576  0.95510
    140   2.01111  4.74899  3.57504  3.05492  4.09323  3.68571  4.12368  3.43583  3.02651  3.14468  4.01076  3.47807  4.16422  2.12934  3.42221  2.04185  3.12079  1.65250  5.47211  4.20771    166 v - - -
          2.68618  4.42225  2.77519  2.73123  3.46354  2.40513  3.72494  3.29354  2.67741  2.69355  4.24690  2.90347  2.73739  3.18146  2.89801  2.37887  2.77519  2.98518  4.58477  3.61503
          0.01169  4.85105  5.57340  0.61958  0.77255  0.48576  0.95510
    141   4.17362  5.36984  6.06275  5.47767  1.98206  5.53021  5.68020  2.75291  5.33584  0.67224  1.88957  5.67066  5.50317  5.12561  5.24014  4.92466  4.36303  3.08920  5.62456  4.59460    167 L - - -
          2.68618  4.42225  2.77519  2.73123  3.46354  2.40513  3.72494  3.29354  2.67741  2.69355  4.24690  2.90347  2.73739  3.18146  2.89801  2.37887  2.77519  2.98518  4.58477  3.61503
          0.01169  4.85105  5.57340  0.61958  0.77255  0.48576  0.95510
    142   3.19621  4.65217  4.64457  4.04198  3.63173  4.30681  4.60250  2.64575  3.67534  1.30777  3.54744  4.26903  4.65127  4.07478  2.20989  3.62683  3.43120  1.39981  5.30445  4.13113    168 l - - -
          2.68618  4.42225  2.77519  2.73123  3.46354  2.40513  3.72494  3.29354  2.67741  2.69355  4.24690  2.90347  2.73739  3.18146  2.89801  2.37887  2.77519  2.98518  4.58477  3.61503
          0.01169  4.85105  5.57340  0.61958  0.77255  0.48576  0.95510
    143   3.75969  4.96292  5.81910  5.31192  3.92684  5.30638  5.86922  1.52480  5.22289  1.16970  3.67250  5.46483  5.47007  5.32795  5.29918  4.71915  4.00299  1.13765  6.06328  4.95948    169 v - - -
          2.68618  4.42225  2.77519  2.73123  3.46354  2.40513  3.72494  3.29354  2.67741  2.69355  4.24690  2.90347  2.73739  3.18146  2.89801  2.37887  2.77519  2.98518  4.58477  3.61503
          0.01169  4.85105  5.57340  0.61958  0.77255  0.48576  0.95510
    144   1.10687  4.73620  4.47260  4.37892  5.35573  0.81928  5.33430  4.81423  4.52184  4.52489  5.31788  4.19643  4.34958  4.69648  4.68761  3.02151  3.38376  4.03458  6.66589  5.58491    170 g - - -
          2.68618  4.42225  2.77519  2.73123  3.46354  2.40513  3.72494  3.29354  2.67741  2.69355  4.24690  2.90347  2.73739  3.18146  2.89801  2.37887  2.77519  2.98518  4.58477  3.61503
          0.01169  4.85105  5.57340  0.61958  0.77255  0.48576  0.95510
    145   1.48797  4.84692  2.10687  3.16766  4.28964  3.75293  4.34796  3.25906  3.31202  3.26794  4.19614  3.59289  4.29638  3.59411  3.72433  3.12243  3.28107  1.44758  5.72355  4.44788    171 v - - -
          2.68618  4.42225  2.77519  2.73123  3.46354  2.40513  3.72494  3.29354  2.67741  2.69355  4.24690  2.90347  2.73739  3.18146  2.89801  2.37887  2.77519  2.98518  4.58477  3.61503
          0.01169  4.85105  5.57340  0.61958  0.77255  0.48576  0.95510
    146   2.79191  4.65764  3.84209  3.35023  4.17456  2.16890  4.34301  3.54503  3.32084  2.02839  4.11645  3.66672  4.20433  3.62884  3.67593  1.97369  1.47298  3.22264  5.57896  4.34383    172 t - - -
          2.68618  4.42225  2.77519  2.73123  3.46354  2.40513  3.72494  3.29354  2.67741  2.69355  4.24690  2.90347  2.73739  3.18146  2.89801  2.37887  2.77519  2.98518  4.58477  3.61503
          0.01169  4.85105  5.57340  0.61958  0.77255  0.48576  0.95510
    147   1.93844  5.98775  1.30503  1.30751  5.30617  3.69305  4.20889  4.83346  3.20165  4.30477  5.12777  3.14994  4.29778  3.36175  3.80274  3.25677  3.65569  4.37835  6.45324  4.93594    173 d - - -
          2.68618  4.42225  2.77519  2.73123  3.46354  2.40513  3.72494  3.29354  2.67741  2.69355  4.24690  2.90347  2.73739  3.18146  2.89801  2.37887  2.77519  2.98518  4.58477  3.61503
          0.01169  4.85105  5.57340  0.61958  0.77255  0.48576  0.95510
    148   2.87483  5.10735  3.17958  2.02447  4.37581  3.66480  3.89307  3.77398  2.67415  3.38119  4.19432  3.19503  4.07469  2.12418  3.12959  2.89745  1.76359  2.31360  5.61732  4.27498    174 t - - -
          2.68618  4.42225  2.77519  2.73123  3.46354  2.40513  3.72494  3.29354  2.67741  2.69355  4.24690  2.90347  2.73739  3.18146  2.89801  2.37887  2.77519  2.98518  4.58477  3.61503
          0.17337  4.85105  1.88814  0.61958  0.77255  0.48576  0.95510
    149   2.77525  2.40008  3.86055  3.30567  3.66938  3.74527  4.15105  2.92804  3.21930  2.72428  3.63974  3.64026  4.18506  2.13289  3.52778  3.03823  2.07204  1.89614  5.13952  3.92051    175 v - - -
          2.68618  4.42225  2.77519  2.73123  3.46354  2.40513  3.72494  3.29354  2.67741  2.69355  4.24690  2.90347  2.73739  3.18146  2.89801  2.37887  2.77519  2.98518  4.58477  3.61503
          0.01372  4.69141  5.41375  0.61958  0.77255  0.33301  1.26148
    150   3.34796  4.65316  5.24090  4.69517  3.68142  4.65648  5.00531  0.99519  4.54009  2.52975  3.69829  4.76878  4.96663  4.71421  4.62301  4.00434  3.59128  1.51095  5.42649  2.21114    176 i - - -
          2.68618  4.42225  2.77519  2.73123  3.46354  2.40513  3.72494  3.29354  2.67741  2.69355  4.24690  2.90347  2.73739  3.18146  2.89801  2.37887  2.77519  2.98518  4.58477  3.61503
          0.01169  4.85105  5.57340  0.61958  0.77255  0.48576  0.95510
    151   2.85997  5.31219  3.05344  1.97512  4.64978  3.61049  3.83020  4.12151  2.58230  3.62314  4.37844  3.09427  2.49767  2.17227  3.07015  2.11919  2.17068  3.70383  5.77307  4.37397    177 e - - -
          2.68618  4.42225  2.77519  2.73123  3.46354  2.40513  3.72494  3.29354  2.67741  2.69355  4.24690  2.90347  2.73739  3.18146  2.89801  2.37887  2.77519  2.98518  4.58477  3.61503
          0.01169  4.85105  5.57340  0.61958  0.77255  0.48576  0.95510
    152   3.68084  5.24418  4.45138  4.03500  3.70838  4.55185  4.80825  3.10219  3.62710  0.62108  3.62033  4.38844  4.91475  2.07508  3.82669  3.98548  3.92115  3.23283  5.58421  4.37625    178 L - - -
          2.68618  4.42225  2.77519  2.73123  3.46354  2.40513  3.72494  3.29354  2.67741  2.69355  4.24690  2.90347  2.73739  3.18146  2.89801  2.37887  2.77519  2.98518  4.58477  3.61503
          0.01169  4.85105  5.57340  0.61958  0.77255  0.48576  0.95510
    153   3.28861  4.72569  4.70173  4.10864  3.65279  4.42576  4.70199  1.35570  2.17356  1.30945  3.53519  4.35940  4.74312  4.15220  3.94070  3.74478  3.51696  2.50667  5.38716  4.22721    179 l - - -
          2.68618  4.42225  2.77519  2.73123  3.46354  2.40513  3.72494  3.29354  2.67741  2.69355  4.24690  2.90347  2.73739  3.18146  2.89801  2.37887  2.77519  2.98518  4.58477  3.61503
          0.01169  4.85105  5.57340  0.61958  0.77255  0.48576  0.95510
    154   2.09835  5.48876  3.04340  1.44862  4.85771  3.70099  3.94321  4.31428  1.50782  3.79932  4.57784  3.18538  4.14916  3.06075  3.05761  3.00679  3.28584  3.90009  5.92665  4.54726    180 e - - -
          2.68618  4.42225  2.77519  2.73123  3.46354  2.40513  3.72494  3.29354  2.67741  2.69355  4.24690  2.90347  2.73739  3.18146  2.89801  2.37887  2.77519  2.98518  4.58477  3.61503
          0.01169  4.85105  5.57340  0.61958  0.77255  0.48576  0.95510
    155   2.93417  5.36325  3.14474  1.59408  4.70344  3.67561  2.40820  4.16184  2.52247  3.65212  4.41871  3.15424  4.07722  2.95980  2.07245  2.90432  2.23420  3.75561  5.78488  4.41372    181 e - - -
          2.68618  4.42225  2.77519  2.73123  3.46354  2.40513  3.72494  3.29354  2.67741  2.69355  4.24690  2.90347  2.73739  3.18146  2.89801  2.37887  2.77519  2.98518  4.58477  3.61503
          0.01169  4.85105  5.57340  0.61958  0.77255  0.48576  0.95510
    156   3.25229  4.57691  5.17736  4.59616  3.55376  4.51338  4.86345  1.32650  4.42289  1.63321  3.49187  4.64857  4.82103  4.55156  4.46545  3.84522  3.48663  1.67566  5.28770  2.29329    182 i - - -
          2.68618  4.42225  2.77519  2.73123  3.46354  2.40513  3.72494  3.29354  2.67741  2.69355  4.24690  2.90347  2.73739  3.18146  2.89801  2.37887  2.77519  2.98518  4.58477  3.61503
          0.01169  4.85105  5.57340  0.61958  0.77255  0.48576  0.95510
    157   2.92170  5.37708  3.04736  1.53506  4.72028  3.64141  3.86310  4.18882  1.96217  3.68219  4.44334  3.12125  2.49768  2.97314  3.05814  2.88700  2.19198  3.77136  5.82307  4.42919    183 e - - -
          2.68629  4.42236  2.77446  2.73134  3.46365  2.40523  3.72505  3.29365  2.67751  2.69284  4.24700  2.90357  2.73750  3.18157  2.89811  2.37897  2.77530  2.98529  4.58488  3.61514
          0.65855  1.16543  1.76838  0.10230  2.33058  0.48576  0.95510
    158   2.88562  5.39158  2.06411  1.82852  4.74033  3.57382  3.79430  4.22042  1.86460  3.68656  4.44132  3.03793  4.00204  2.90086  2.08531  2.83646  3.11812  3.78631  5.80600  4.40213    185 e - - -
          2.68618  4.42225  2.77519  2.73123  3.46354  2.40513  3.72494  3.29354  2.67741  2.69355  4.24690  2.90347  2.73739  3.18146  2.89801  2.37887  2.77519  2.98518  4.58477  3.61503
          0.01404  4.66856  5.39090  0.61958  0.77255  0.82600  0.57589
    159   3.32294  5.67224  2.79351  0.80438  5.13609  3.68687  4.25102  4.65184  3.16907  4.16583  5.02603  3.25470  1.91405  3.42354  3.66534  3.26534  3.62945  4.22541  6.26560  4.88069    186 e - - -
          2.68618  4.42225  2.77519  2.73123  3.46354  2.40513  3.72494  3.29354  2.67741  2.69355  4.24690  2.90347  2.73739  3.18146  2.89801  2.37887  2.77519  2.98518  4.58477  3.61503
          0.01404  4.66856  5.39090  0.61958  0.77255  0.82600  0.57589
    160   2.01200  4.47474  3.89336  3.32138  3.60031  3.87393  4.14729  1.93602  2.13997  1.88187  3.55416  3.67953  4.24891  3.52425  3.48534  3.14305  3.08673  2.56746  5.10520  3.89068    187 l - - -
          2.68618  4.42225  2.77519  2.73123  3.46354  2.40513  3.72494  3.29354  2.67741  2.69355  4.24690  2.90347  2.73739  3.18146  2.89801  2.37887  2.77519  2.98518  4.58477  3.61503
          0.01404  4.66856  5.39090  0.61958  0.77255  0.82600  0.57589
    161   2.79920  4.72040  3.38949  2.06083  2.41415  3.69153  3.91086  2.21788  2.00414  2.91691  3.80174  3.31198  4.07843  3.14244  3.18119  2.92619  3.02971  2.98113  5.25795  3.97688    188 k - - -
          2.68618  4.42225  2.77519  2.73123  3.46354  2.40513  3.72494  3.29354  2.67741  2.69355  4.24690  2.90347  2.73739  3.18146  2.89801  2.37887  2.77519  2.98518  4.58477  3.61503
          0.01404  4.66856  5.39090  0.61958  0.77255  0.82600  0.57589
    162   3.25164  5.25252  0.90889  2.89329  4.42612  3.80659  4.34514  1.88698  3.35551  3.33585  4.41187  3.42494  4.37370  3.57220  3.84201  3.32761  3.54797  3.13026  5.91844  4.54307    189 d - - -
          2.68618  4.42225  2.77519  2.73123  3.46354  2.40513  3.72494  3.29354  2.67741  2.69355  4.24690  2.90347  2.73739  3.18146  2.89801  2.37887  2.77519  2.98518  4.58477  3.61503
          0.01404  4.66856  5.39090  0.61958  0.77255  0.82600  0.57589
    163   2.94657  5.36890  2.97104  1.43716  4.72205  3.61322  3.84675  4.17239  1.80855  3.66948  4.45125  3.09806  4.05484  2.96573  2.96341  2.90954  2.10233  3.76856  5.80674  4.43186    190 e - - -
          2.68618  4.42225  2.77519  2.73123  3.46354  2.40513  3.72494  3.29354  2.67741  2.69355  4.24690  2.90347  2.73739  3.18146  2.89801  2.37887  2.77519  2.98518  4.58477  3.61503
          0.01404  4.66856  5.39090  0.61958  0.77255  0.82600  0.57589
    164   2.76194  4.53450  3.61189  3.07016  3.73541  3.69609  4.03483  3.05766  3.02732  2.79690  2.30253  2.20694  4.11955  3.34262  3.38883  2.07230  3.01888  2.00683  5.17223  3.92997    191 v - - -
          2.68618  4.42225  2.77519  2.73123  3.46354  2.40513  3.72494  3.29354  2.67741  2.69355  4.24690  2.90347  2.73739  3.18146  2.89801  2.37887  2.77519  2.98518  4.58477  3.61503
          0.01404  4.66856  5.39090  0.61958  0.77255  0.82600  0.57589
    165   2.81896  4.48271  3.80275  3.26373  3.66723  3.80974  4.14897  1.97141  3.20921  2.69158  3.62809  2.25855  2.33443  3.51049  3.53494  3.08963  3.07020  1.87638  5.15352  3.92512    192 v - - -
          2.68618  4.42225  2.77519  2.73123  3.46354  2.40513  3.72494  3.29354  2.67741  2.69355  4.24690  2.90347  2.73739  3.18146  2.89801  2.37887  2.77519  2.98518  4.58477  3.61503
          0.01404  4.66856  5.39090  0.61958  0.77255  0.82600  0.57589
    166   3.26004  4.72627  4.54004  3.97495  3.45218  4.36986  4.63785  1.76914  3.77210  1.11446  3.31436  4.27204  4.66972  2.12096  3.97718  3.67816  3.48591  2.62599  5.27809  4.13432    193 l - - -
          2.68618  4.42225  2.77519  2.73123  3.46354  2.40513  3.72494  3.29354  2.67741  2.69355  4.24690  2.90347  2.73739  3.18146  2.89801  2.37887  2.77519  2.98518  4.58477  3.61503
          0.01404  4.66856  5.39090  0.61958  0.77255  0.82600  0.57589
    167   2.80701  4.99592  2.03450  2.68837  4.45624  2.12579  3.97259  3.87543  2.81938  3.48255  4.29350  3.18899  4.03736  3.13080  3.29202  1.94429  3.10293  2.15539  5.71235  4.36767    194 s - - -
          2.68618  4.42225  2.77519  2.73123  3.46354  2.40513  3.72494  3.29354  2.67741  2.69355  4.24690  2.90347  2.73739  3.18146  2.89801  2.37887  2.77519  2.98518  4.58477  3.61503
          0.01404  4.66856  5.39090  0.61958  0.77255  0.82600  0.57589
    168   1.50863  5.20045  3.33368  2.78249  4.60752  3.70107  3.88216  4.01760  2.44094  3.54375  4.35899  3.26475  4.12063  2.00957  1.88096  2.98197  3.20517  3.65451  5.69392  4.40143    195 a - - -
          2.68618  4.42225  2.77519  2.73123  3.46354  2.40513  3.72494  3.29354  2.67741  2.69355  4.24690  2.90347  2.73739  3.18146  2.89801  2.37887  2.77519  2.98518  4.58477  3.61503
          0.01404  4.66856  5.39090  0.61958  0.77255  0.82600  0.57589
    169   2.05802  5.25842  2.12267  2.49962  4.58237  3.55978  2.39013  4.05122  2.52082  3.55807  4.32311  3.04288  3.97692  2.89189  2.09734  2.79626  3.05980  3.64423  5.70916  4.31739    196 a - - -
          2.68618  4.42225  2.77519  2.73123  3.46354  2.40513  3.72494  3.29354  2.67741  2.69355  4.24690  2.90347  2.73739  3.18146  2.89801  2.37887  2.77519  2.98518  4.58477  3.61503
          0.01404  4.66856  5.39090  0.61958  0.77255  0.82600  0.57589
    170   3.21588  5.28579  3.13362  0.95673  4.31454  3.81976  4.19329  3.61966  3.02226  1.84557  4.26092  3.40486  4.31978  3.39375  3.42519  3.25951  3.47573  3.43944  5.75935  4.42616    197 e - - -
          2.68618  4.42225  2.77519  2.73123  3.46354  2.40513  3.72494  3.29354  2.67741  2.69355  4.24690  2.90347  2.73739  3.18146  2.89801  2.37887  2.77519  2.98518  4.58477  3.61503
          0.01404  4.66856  5.39090  0.61958  0.77255  0.82600  0.57589
    171   3.09524  5.59990  2.70492  1.27328  4.94386  2.09419  3.97593  4.43805  2.81004  3.92049  4.71703  3.06345  4.11920  1.95904  3.30975  3.02289  3.35533  4.00844  6.05937  4.62161    198 e - - -
          2.68618  4.42225  2.77519  2.73123  3.46354  2.40513  3.72494  3.29354  2.67741  2.69355  4.24690  2.90347  2.73739  3.18146  2.89801  2.37887  2.77519  2.98518  4.58477  3.61503
          0.01404  4.66856  5.39090  0.61958  0.77255  0.82600  0.57589
    172   1.83235  4.96577  3.29788  2.89871  4.67934  1.46436  4.10679  4.10444  1.80011  3.68515  4.49254  3.33951  4.09871  3.26649  3.22071  2.89953  3.17501  3.66094  5.86841  4.56559    199 g - - -
          2.68618  4.42225  2.77519  2.73123  3.46354  2.40513  3.72494  3.29354  2.67741  2.69355  4.24690  2.90347  2.73739  3.18146  2.89801  2.37887  2.77519  2.98518  4.58477  3.61503
          0.01404  4.66856  5.39090  0.61958  0.77255  0.82600  0.57589
    173   2.92154  4.61312  4.24078  3.78683  3.86295  3.80681  4.57901  2.96483  3.62098  2.65362  2.02025  3.98787  4.37701  3.96442  3.86040  3.20621  0.98274  2.80435  5.49090  4.28852    200 t - - -
          2.68618  4.42225  2.77519  2.73123  3.46354  2.40513  3.72494  3.29354  2.67741  2.69355  4.24690  2.90347  2.73739  3.18146  2.89801  2.37887  2.77519  2.98518  4.58477  3.61503
          0.01404  4.66856  5.39090  0.61958  0.77255  0.82600  0.57589
    174   2.01563  5.30688  2.01711  2.49300  4.67498  3.54084  3.84248  4.15152  2.63735  3.65775  4.42465  3.04210  4.00154  2.01905  3.13880  1.99806  3.11739  3.72749  5.81292  4.40319    201 s - - -
          2.68618  4.42225  2.77519  2.73123  3.46354  2.40513  3.72494  3.29354  2.67741  2.69355  4.24690  2.90347  2.73739  3.18146  2.89801  2.37887  2.77519  2.98518  4.58477  3.61503
          0.01404  4.66856  5.39090  0.61958  0.77255  0.82600  0.57589
    175   1.85186  4.57950  3.64653  3.12753  4.00990  3.55550  4.14290  3.37971  3.09557  3.07426  2.17184  3.49104  2.24580  3.41182  3.46946  1.92466  3.03044  3.07638  5.40856  4.16305    202 a - - -
          2.68618  4.42225  2.77519  2.73123  3.46354  2.40513  3.72494  3.29354  2.67741  2.69355  4.24690  2.90347  2.73739  3.18146  2.89801  2.37887  2.77519  2.98518  4.58477  3.61503
          0.21077  4.66856  1.71117  0.61958  0.77255  0.82600  0.57589
    176   2.90815  5.34297  1.92627  2.51824  4.71191  3.57441  3.75207  4.16343  1.69750  3.62581  4.40590  3.04775  3.99784  2.86579  1.87331  2.86430  3.13084  3.75409  5.72947  4.37515    203 k - - -
          2.68544  4.42382  2.77593  2.73120  3.46176  2.40670  3.72435  3.29370  2.67669  2.69202  4.24480  2.90504  2.73735  3.18051  2.89767  2.37874  2.77677  2.98468  4.58121  3.61661
          0.59352  0.81624  5.19720  2.58852  0.07810  0.24642  1.52141
    177   2.97156  5.39377  3.26107  2.67811  4.76162  3.72242  3.84683  4.20777  1.82090  3.67708  4.44455  3.19914  2.49391  2.13115  2.04610  2.94103  2.22600  3.80018  5.78723  4.44031    219 k - - -
          2.68618  4.42225  2.77519  2.73123  3.46354  2.40513  3.72494  3.29354  2.67741  2.69355  4.24690  2.90347  2.73739  3.18146  2.89801  2.37887  2.77519  2.98518  4.58477  3.61503
          0.01169  4.85105  5.57340  0.61958  0.77255  0.48576  0.95510
    178   3.05316  5.13736  3.61800  3.21136  4.95063  1.47433  4.34239  4.39838  2.98367  3.95073  4.76797  3.61179  1.46190  3.51012  1.93052  3.13516  3.41354  3.93065  6.07706  4.82677    220 p - - -
          2.68618  4.42225  2.77519  2.73123  3.46354  2.40513  3.72494  3.29354  2.67741  2.69355  4.24690  2.90347  2.73739  3.18146  2.89801  2.37887  2.77519  2.98518  4.58477  3.61503
          0.01169  4.85105  5.57340  0.61958  0.77255  0.48576  0.95510
    179   2.88250  5.31640  3.10689  1.96092  4.64170  2.43827  3.82785  4.10291  1.96350  2.33708  4.36759  3.11849  4.04054  2.16764  2.99970  2.85530  3.11171  3.69749  5.75305  4.37007    221 e - - -
          2.68618  4.42225  2.77519  2.73123  3.46354  2.40513  3.72494  3.29354  2.67741  2.69355  4.24690  2.90347  2.73739  3.18146  2.89801  2.37887  2.77519  2.98518  4.58477  3.61503
          0.01169  4.85105  5.57340  0.61958  0.77255  0.48576  0.95510
    180   1.30622  4.97569  3.44833  3.12588  4.84488  1.49319  4.37670  4.28983  3.21909  3.89108  4.69857  3.52725  4.21773  2.06385  3.62574  2.99043  3.28929  3.79820  6.08989  4.79110    222 a - - -
          2.68618  4.42225  2.77519  2.73123  3.46354  2.40513  3.72494  3.29354  2.67741  2.69355  4.24690  2.90347  2.73739  3.18146  2.89801  2.37887  2.77519  2.98518  4.58477  3.61503
          0.01169  4.85105  5.57340  0.61958  0.77255  0.48576  0.95510
    181   2.89166  5.18442  3.23930  2.73689  4.66692  2.32052  3.96072  4.11326  1.54384  3.64805  4.42782  3.24187  2.37526  3.08669  3.10978  2.90528  2.08730  3.69812  5.81389  4.46321    223 k - - -
          2.68618  4.42225  2.77519  2.73123  3.46354  2.40513  3.72494  3.29354  2.67741  2.69355  4.24690  2.90347  2.73739  3.18146  2.89801  2.37887  2.77519  2.98518  4.58477  3.61503
          0.01169  4.85105  5.57340  0.61958  0.77255  0.48576  0.95510
    182   3.00294  5.25823  3.33505  2.77436  4.55794  3.76633  3.90646  3.97202  1.86941  2.30488  4.32757  3.27836  1.86207  2.06443  2.88411  3.00926  3.22185  3.63078  5.69442  4.38243    224 p - - -
          2.68618  4.42225  2.77519  2.73123  3.46354  2.40513  3.72494  3.29354  2.67741  2.69355  4.24690  2.90347  2.73739  3.18146  2.89801  2.37887  2.77519  2.98518  4.58477  3.61503
          0.01169  4.85105  5.57340  0.61958  0.77255  0.48576  0.95510
    183   2.89986  4.67063  4.01131  3.54168  4.02994  3.76285  4.44745  3.28896  3.45123  1.95873  3.98478  3.82570  1.64070  3.78438  3.75180  3.12963  1.43999  3.05352  5.52566  4.30448    225 t - - -
          2.68618  4.42225  2.77519  2.73123  3.46354  2.40513  3.72494  3.29354  2.67741  2.69355  4.24690  2.90347  2.73739  3.18146  2.89801  2.37887  2.77519  2.98518  4.58477  3.61503
          0.01169  4.85105  5.57340  0.61958  0.77255  0.48576  0.95510
    184   2.82576  4.48435  3.92147  3.36122  3.66961  3.81190  4.18615  3.00225  3.29649  2.74467  2.25439  3.69511  2.47819  3.57935  3.60346  2.16199  2.12480  2.02355  5.13898  3.92251    226 v - - -
          2.68618  4.42225  2.77519  2.73123  3.46354  2.40513  3.72494  3.29354  2.67741  2.69355  4.24690  2.90347  2.73739  3.18146  2.89801  2.37887  2.77519  2.98518  4.58477  3.61503
          0.01169  4.85105  5.57340  0.61958  0.77255  0.48576  0.95510
    185   2.86572  5.32923  3.07365  1.97747  2.66383  3.62162  3.81670  4.12984  1.92133  3.62342  4.37721  2.21791  4.02392  2.17453  3.02098  2.83349  3.09661  3.71239  5.76455  4.36847    227 k - - -
          2.68618  4.42225  2.77519  2.73123  3.46354  2.40513  3.72494  3.29354  2.67741  2.69355  4.24690  2.90347  2.73739  3.18146  2.89801  2.37887  2.77519  2.98518  4.58477  3.61503
          0.01169  4.85105  5.57340  0.61958  0.77255  0.48576  0.95510
    186   1.41638  5.00894  3.45646  2.99723  4.72858  3.60572  4.18348  4.16007  1.92853  3.74147  4.53858  3.43142  4.16455  3.33847  3.32960  1.48554  3.21611  3.71007  5.92960  4.62167    228 a - - -
          2.68618  4.42225  2.77519  2.73123  3.46354  2.40513  3.72494  3.29354  2.67741  2.69355  4.24690  2.90347  2.73739  3.18146  2.89801  2.37887  2.77519  2.98518  4.58477  3.61503
          0.01169  4.85105  5.57340  0.61958  0.77255  0.48576  0.95510
    187   2.11279  5.30035  2.17406  2.58954  4.65740  3.62232  3.88558  4.11759  1.99257  3.63973  4.40866  3.13027  4.05812  3.00269  3.13896  2.87496  1.67386  3.70943  5.80440  4.41306    229 t - - -
          2.68618  4.42225  2.77519  2.73123  3.46354  2.40513  3.72494  3.29354  2.67741  2.69355  4.24690  2.90347  2.73739  3.18146  2.89801  2.37887  2.77519  2.98518  4.58477  3.61503
          0.01169  4.85105  5.57340  0.61958  0.77255  0.48576  0.95510
    188   2.11030  4.67799  3.53256  2.10722  2.46879  3.76428  2.51964  3.20235  2.95327  2.89802  3.77669  3.42986  4.15095  3.27466  3.34760  3.00044  3.07014  2.13725  5.23611  3.97121    230 e - - -
          2.68618  4.42225  2.77519  2.73123  3.46354  2.40513  3.72494  3.29354  2.67741  2.69355  4.24690  2.90347  2.73739  3.18146  2.89801  2.37887  2.77519  2.98518  4.58477  3.61503
          0.01169  4.85105  5.57340  0.61958  0.77255  0.48576  0.95510
    189   3.85226  5.10350  5.75255  5.18356  2.03303  5.16825  5.39824  2.61960  5.03243  0.75594  3.29527  5.30322  5.29884  4.97254  5.00559  4.53795  4.06697  1.77796  5.52438  4.39180    231 l - - -
          2.68618  4.42225  2.77519  2.73123  3.46354  2.40513  3.72494  3.29354  2.67741  2.69355  4.24690  2.90347  2.73739  3.18146  2.89801  2.37887  2.77519  2.98518  4.58477  3.61503
          0.01169  4.85105  5.57340  0.61958  0.77255  0.48576  0.95510
    190   1.65274  4.89929  3.42019  2.87565  4.15910  3.71876  3.98480  3.53308  2.04410  2.18141  4.03949  3.35105  2.38103  3.17794  3.18187  2.96758  3.12415  3.24583  5.48141  4.19486    232 a - - -
          2.68618  4.42225  2.77519  2.73123  3.46354  2.40513  3.72494  3.29354  2.67741  2.69355  4.24690  2.90347  2.73739  3.18146  2.89801  2.37887  2.77519  2.98518  4.58477  3.61503
          0.01169  4.85105  5.57340  0.61958  0.77255  0.48576  0.95510
    191   3.39734  6.04819  1.00041  1.74733  5.34582  3.70559  4.20018  4.88151  1.88319  4.33042  5.15252  3.15003  4.30546  3.35019  3.73655  3.27247  3.67346  4.42288  6.46310  4.94683    233 d - - -
          2.68618  4.42225  2.77519  2.73123  3.46354  2.40513  3.72494  3.29354  2.67741  2.69355  4.24690  2.90347  2.73739  3.18146  2.89801  2.37887  2.77519  2.98518  4.58477  3.61503
          0.01169  4.85105  5.57340  0.61958  0.77255  0.48576  0.95510
    192   2.83627  4.69528  3.51970  2.96535  2.43595  3.75632  4.00082  3.22758  2.93483  2.92111  3.79756  2.26586  4.14595  2.29140  3.33230  2.99206  2.21278  2.17887  5.25902  3.99356    234 v - - -
          2.68618  4.42225  2.77519  2.73123  3.46354  2.40513  3.72494  3.29354  2.67741  2.69355  4.24690  2.90347  2.73739  3.18146  2.89801  2.37887  2.77519  2.98518  4.58477  3.61503
          0.01169  4.85105  5.57340  0.61958  0.77255  0.48576  0.95510
    193   3.13998  5.14215  3.55581  2.02148  4.31750  3.91381  4.05289  3.67973  2.64795  1.24363  4.17313  3.48921  4.30706  3.23732  2.02127  3.21469  3.35481  3.44341  5.60071  4.34820    235 l - - -
          2.68618  4.42225  2.77519  2.73123  3.46354  2.40513  3.72494  3.29354  2.67741  2.69355  4.24690  2.90347  2.73739  3.18146  2.89801  2.37887  2.77519  2.98518  4.58477  3.61503
          0.01169  4.85105  5.57340  0.61958  0.77255  0.48576  0.95510
    194   3.08296  5.38420  3.31809  1.99597  4.71306  3.80071  3.93156  4.11749  1.17203  3.62961  2.34317  3.29759  4.19898  3.05752  2.84686  3.07072  3.29781  3.76469  5.78775  4.47753    236 k - - -
          2.68618  4.42225  2.77519  2.73123  3.46354  2.40513  3.72494  3.29354  2.67741  2.69355  4.24690  2.90347  2.73739  3.18146  2.89801  2.37887  2.77519  2.98518  4.58477  3.61503
          0.01169  4.85105  5.57340  0.61958  0.77255  0.48576  0.95510
    195   2.87727  5.37082  3.05250  1.96769  4.71434  3.62017  3.81987  4.19356  1.96794  3.67131  4.41807  3.08938  2.49649  2.16642  3.02208  2.05876  3.10891  3.76196  5.80054  4.39713    237 e - - -
          2.68618  4.42225  2.77519  2.73123  3.46354  2.40513  3.72494  3.29354  2.67741  2.69355  4.24690  2.90347  2.73739  3.18146  2.89801  2.37887  2.77519  2.98518  4.58477  3.61503
          0.01169  4.85105  5.57340  0.61958  0.77255  0.48576  0.95510
    196   3.29147  4.77139  4.55694  3.99107  1.50450  4.34142  4.44564  2.93316  2.14610  1.29625  3.53746  4.22903  4.67160  4.04514  3.89685  3.65114  3.51709  2.89326  5.01384  3.64020    238 l - - -
          2.68618  4.42225  2.77519  2.73123  3.46354  2.40513  3.72494  3.29354  2.67741  2.69355  4.24690  2.90347  2.73739  3.18146  2.89801  2.37887  2.77519  2.98518  4.58477  3.61503
          0.01169  4.85105  5.57340  0.61958  0.77255  0.48576  0.95510
    197   2.13472  5.11587  3.27454  2.70558  4.39146  3.69184  3.87198  3.80786  1.98026  2.25566  4.19407  3.21833  4.08216  3.01196  2.18388  2.11241  3.11319  3.47169  5.59981  4.27222    239 k - - -
          2.68618  4.42225  2.77519  2.73123  3.46354  2.40513  3.72494  3.29354  2.67741  2.69355  4.24690  2.90347  2.73739  3.18146  2.89801  2.37887  2.77519  2.98518  4.58477  3.61503
          0.01169  4.85105  5.57340  0.61958  0.77255  0.48576  0.95510
    198   3.17371  5.36478  3.59946  2.96013  4.66334  3.91430  2.28284  4.08489  2.41181  2.15438  4.43043  3.42525  4.27897  2.08756  1.49589  3.18191  3.36877  3.75967  5.72019  4.45411    240 r - - -
          2.68618  4.42225  2.77519  2.73123  3.46354  2.40513  3.72494  3.29354  2.67741  2.69355  4.24690  2.90347  2.73739  3.18146  2.89801  2.37887  2.77519  2.98518  4.58477  3.61503
          0.01169  4.85105  5.57340  0.61958  0.77255  0.48576  0.95510
    199   2.03851  4.67334  3.56702  3.01183  3.84439  3.77678  4.03120  2.23852  2.97633  2.89660  3.78188  2.35069  4.16691  2.30026  3.36565  3.01670  3.08095  2.10810  5.25967  4.00403    241 a - - -
          2.68618  4.42225  2.77519  2.73123  3.46354  2.40513  3.72494  3.29354  2.67741  2.69355  4.24690  2.90347  2.73739  3.18146  2.89801  2.37887  2.77519  2.98518  4.58477  3.61503
          0.01169  4.85105  5.57340  0.61958  0.77255  0.48576  0.95510
    200   2.92294  5.20627  3.27844  2.70278  2.53497  3.71199  2.46627  3.92180  1.88355  3.47038  4.26977  3.21761  2.51186  2.99368  2.14184  2.92783  3.14509  3.57068  5.64191  4.30282    242 k - - -
          2.68618  4.42225  2.77519  2.73123  3.46354  2.40513  3.72494  3.29354  2.67741  2.69355  4.24690  2.90347  2.73739  3.18146  2.89801  2.37887  2.77519  2.98518  4.58477  3.61503
          0.01169  4.85105  5.57340  0.61958  0.77255  0.48576  0.95510
    201   3.24980  5.50849  3.61614  3.00203  4.99080  3.92971  3.98952  4.37896  1.67476  3.82359  4.64100  3.45881  4.32178  3.11015  1.86308  1.21241  3.45492  4.00259  5.88768  4.64566    243 s - - -
          2.68618  4.42225  2.77519  2.73123  3.46354  2.40513  3.72494  3.29354  2.67741  2.69355  4.24690  2.90347  2.73739  3.18146  2.89801  2.37887  2.77519  2.98518  4.58477  3.61503
          0.01169  4.85105  5.57340  0.61958  0.77255  0.48576  0.95510
    202   2.84859  5.16712  3.12525  2.00702  4.45545  3.63116  3.85336  3.89421  2.63024  2.38662  4.24425  2.26164  4.03859  2.98190  3.10669  2.06774  2.20836  3.53025  5.65849  4.29332    244 e - - -
          2.68618  4.42225  2.77519  2.73123  3.46354  2.40513  3.72494  3.29354  2.67741  2.69355  4.24690  2.90347  2.73739  3.18146  2.89801  2.37887  2.77519  2.98518  4.58477  3.61503
          0.19654  4.85105  1.76838  0.61958  0.77255  0.48576  0.95510
    203   2.80862  5.03829  2.08576  2.61735  4.38937  2.25198  3.88741  3.81946  2.71085  3.40941  2.34733  3.13578  4.01447  3.03698  3.18563  2.00324  3.07300  3.45995  5.63554  4.28415    245 s - - -
          2.68618  4.42225  2.77519  2.73123  3.46354  2.40513  3.72494  3.29354  2.67741  2.69355  4.24690  2.90347  2.73739  3.18146  2.89801  2.37887  2.77519  2.98518  4.58477  3.61503
          0.21077  4.66856  1.71117  0.61958  0.77255  0.82600  0.57589
    204   2.95458  5.13221  3.24240  2.81027  4.70235  3.60000  3.92127  4.13075  1.12969  3.64907  4.47995  3.26415  4.09935  3.06714  2.74197  1.79433  3.23470  3.72989  5.75274  4.47586    246 k - - -
          2.68618  4.42225  2.77519  2.73123  3.46354  2.40513  3.72494  3.29354  2.67741  2.69355  4.24690  2.90347  2.73739  3.18146  2.89801  2.37887  2.77519  2.98518  4.58477  3.61503
          0.01707  4.47486  5.19720  0.61958  0.77255  1.05207  0.42958
    205   3.11545  5.53065  2.80033  1.15447  4.90326  3.60498  3.88884  4.35158  1.63457  3.81722  4.64269  3.08571  4.10587  3.02512  2.89032  3.04917  3.35152  3.95532  5.91139  4.55950    247 e - - -
          2.68618  4.42225  2.77519  2.73123  3.46354  2.40513  3.72494  3.29354  2.67741  2.69355  4.24690  2.90347  2.73739  3.18146  2.89801  2.37887  2.77519  2.98518  4.58477  3.61503
          0.01707  4.47486  5.19720  0.61958  0.77255  1.05207  0.42958
    206   2.83471  5.09014  3.08974  1.84314  4.37080  3.58465  3.76000  3.77286  1.76607  3.33183  2.27613  3.09570  3.98876  2.89740  2.80959  2.84121  3.05895  3.43908  5.54154  4.21753    248 k - - -
          2.68618  4.42225  2.77519  2.73123  3.46354  2.40513  3.72494  3.29354  2.67741  2.69355  4.24690  2.90347  2.73739  3.18146  2.89801  2.37887  2.77519  2.98518  4.58477  3.61503
          0.01707  4.47486  5.19720  0.61958  0.77255  1.05207  0.42958
    207   1.38688  4.41771  3.86823  3.56718  4.76598  1.62422  4.61632  4.21683  3.63007  3.87890  4.66715  3.64141  3.96053  3.88278  3.93876  1.48073  2.97320  3.55959  6.08414  4.89577    249 a - - -
          2.68618  4.42225  2.77519  2.73123  3.46354  2.40513  3.72494  3.29354  2.67741  2.69355  4.24690  2.90347  2.73739  3.18146  2.89801  2.37887  2.77519  2.98518  4.58477  3.61503
          0.01707  4.47486  5.19720  0.61958  0.77255  1.05207  0.42958
    208   1.83495  4.94475  3.15762  2.68518  4.44488  3.49631  3.86982  3.85544  1.72587  3.43458  4.24678  3.16341  2.16556  3.01765  2.95786  2.80384  3.04794  3.47099  5.62987  4.31546    250 k - - -
          2.68618  4.42225  2.77519  2.73123  3.46354  2.40513  3.72494  3.29354  2.67741  2.69355  4.24690  2.90347  2.73739  3.18146  2.89801  2.37887  2.77519  2.98518  4.58477  3.61503
          0.01707  4.47486  5.19720  0.61958  0.77255  1.05207  0.42958
    209   1.90519  5.24342  3.41514  2.79255  4.67014  3.72314  3.78531  4.04966  1.54029  3.53458  4.35806  3.25244  4.10828  2.91164  1.70100  3.01430  3.22098  3.69516  5.63553  4.38825    251 k - - -
          2.68618  4.42225  2.77519  2.73123  3.46354  2.40513  3.72494  3.29354  2.67741  2.69355  4.24690  2.90347  2.73739  3.18146  2.89801  2.37887  2.77519  2.98518  4.58477  3.61503
          0.01707  4.47486  5.19720  0.61958  0.77255  1.05207  0.42958
    210   2.82978  4.77894  3.33419  2.80975  3.83713  3.66719  2.23651  2.06754  2.62197  2.95832  3.85928  3.27312  4.06329  2.02661  2.97110  2.93434  3.05757  3.06945  5.21456  3.88900    252 q - - -
          2.68618  4.42225  2.77519  2.73123  3.46354  2.40513  3.72494  3.29354  2.67741  2.69355  4.24690  2.90347  2.73739  3.18146  2.89801  2.37887  2.77519  2.98518  4.58477  3.61503
          0.01707  4.47486  5.19720  0.61958  0.77255  1.05207  0.42958
    211   3.05335  5.60299  1.63897  2.35908  4.85159  3.47644  2.02447  4.41962  2.83128  3.90138  4.71025  1.76371  4.03657  3.05973  3.38264  2.96257  3.32062  3.98786  6.01996  4.53494    253 d - - -
          2.68618  4.42225  2.77519  2.73123  3.46354  2.40513  3.72494  3.29354  2.67741  2.69355  4.24690  2.90347  2.73739  3.18146  2.89801  2.37887  2.77519  2.98518  4.58477  3.61503
          0.01707  4.47486  5.19720  0.61958  0.77255  1.05207  0.42958
    212   1.74793  5.20230  2.75351  1.12234  4.71325  3.47699  4.02107  4.09513  2.89736  3.71788  4.56763  3.09893  4.05909  3.18709  3.37211  2.94476  3.26062  3.70183  5.93124  4.55091    254 e - - -
          2.68629  4.42236  2.77530  2.73134  3.46365  2.40523  3.72505  3.29365  2.67751  2.69206  4.24700  2.90357  2.73750  3.18157  2.89811  2.37897  2.77530  2.98529  4.58488  3.61514
          0.61013  0.78368        *  0.10230  2.33058  0.00000        *
//
