# Supplementary material for: T346Hunter: A Novel Web-Based Tool for the Prediction of Type III, Type IV and Type VI Secretion Systems in Bacterial Genomes
Source: PLoS One. 2015 Apr 13;10(4):e0119317. doi: 10.1371/journal.pone.0119317 (PMC4395097; doi:10.1371/journal.pone.0119317)
Supplement: S1 Data — (ZIP) [file pone.0119317.s009.zip › T346Hunter_profiles/flip.hmm]

HMMER3/f [3.1b1 | May 2013]
NAME  flip
LENG  254
ALPH  amino
RF    no
MM    no
CONS  yes
CS    no
MAP   yes
DATE  Wed Sep  4 10:55:32 2013
NSEQ  8
EFFN  0.808594
CKSUM 646185908
STATS LOCAL MSV      -10.6544  0.70278
STATS LOCAL VITERBI  -11.7476  0.70278
STATS LOCAL FORWARD   -5.4009  0.70278
HMM          A        C        D        E        F        G        H        I        K        L        M        N        P        Q        R        S        T        V        W        Y   
            m->m     m->i     m->d     i->m     i->i     d->m     d->d
  COMPO   2.53601  4.53135  3.21602  2.92530  3.05177  3.12460  3.98697  2.50528  2.86596  2.10735  3.27196  3.30544  3.11572  3.22325  3.20246  2.68316  2.84014  2.43742  4.90761  3.67402
          2.68615  4.42206  2.77563  2.73216  3.46242  2.40550  3.72421  3.29250  2.67691  2.69336  4.24421  2.90464  2.73741  3.18224  2.89722  2.37927  2.77569  2.98467  4.58433  3.61377
          0.43437  1.37077  2.31853  3.09784  0.04620  0.00000        *
      1   3.04914  4.42210  4.58528  4.02989  3.24455  4.28526  4.66306  1.70697  3.90619  1.72809  1.91844  4.28374  4.56313  4.10839  4.08724  3.61929  3.28849  1.71690  5.17166  4.04099     50 i - - -
          2.68618  4.42225  2.77519  2.73123  3.46354  2.40513  3.72494  3.29354  2.67741  2.69355  4.24690  2.90347  2.73739  3.18146  2.89801  2.37887  2.77519  2.98518  4.58477  3.61503
          0.02800  3.98519  4.70754  0.61958  0.77255  0.58229  0.81784
      2   1.90004  4.52461  3.14402  2.64027  4.01066  3.28216  3.75336  3.39099  2.53060  3.03756  3.87855  3.07139  3.13183  2.94277  2.35654  2.59362  2.50710  3.04611  5.30294  4.02373     51 a - - -
          2.68618  4.42225  2.77519  2.73123  3.46354  2.40513  3.72494  3.29354  2.67741  2.69355  4.24690  2.90347  2.73739  3.18146  2.89801  2.37887  2.77519  2.98518  4.58477  3.61503
          0.02800  3.98519  4.70754  0.61958  0.77255  0.58229  0.81784
      3   2.70033  4.75885  3.16305  2.59816  4.01978  3.00833  3.63955  3.39893  1.84009  2.35784  3.86310  3.06506  3.88413  2.81178  2.37457  2.76234  2.92160  3.10877  5.24190  3.97431     52 k - - -
          2.68618  4.42225  2.77519  2.73123  3.46354  2.40513  3.72494  3.29354  2.67741  2.69355  4.24690  2.90347  2.73739  3.18146  2.89801  2.37887  2.77519  2.98518  4.58477  3.61503
          0.02800  3.98519  4.70754  0.61958  0.77255  0.58229  0.81784
      4   2.50757  3.42716  3.31887  2.78865  3.61460  3.39410  3.79550  2.96279  2.72908  2.27750  3.57014  2.60942  2.71999  3.07033  3.09834  2.68141  2.78674  2.70234  5.02841  3.76908     53 l - - -
          2.68618  4.42225  2.77519  2.73123  3.46354  2.40513  3.72494  3.29354  2.67741  2.69355  4.24690  2.90347  2.73739  3.18146  2.89801  2.37887  2.77519  2.98518  4.58477  3.61503
          0.02800  3.98519  4.70754  0.61958  0.77255  0.58229  0.81784
      5   2.76430  4.31641  3.94041  3.42177  2.61537  3.77684  4.03790  2.47864  3.30889  1.40340  3.21965  3.69605  4.17102  3.57927  3.55229  2.67883  3.02128  2.38014  4.69438  3.32859     54 l - - -
          2.68618  4.42225  2.77519  2.73123  3.46354  2.40513  3.72494  3.29354  2.67741  2.69355  4.24690  2.90347  2.73739  3.18146  2.89801  2.37887  2.77519  2.98518  4.58477  3.61503
          0.02800  3.98519  4.70754  0.61958  0.77255  0.58229  0.81784
      6   2.22331  4.43780  3.15906  2.67470  3.76081  3.34564  3.76618  3.12978  2.65957  2.18994  3.68398  2.73763  3.19717  3.00233  3.05381  2.43830  2.79388  2.84182  5.13443  3.86390     55 l - - -
          2.68618  4.42225  2.77519  2.73123  3.46354  2.40513  3.72494  3.29354  2.67741  2.69355  4.24690  2.90347  2.73739  3.18146  2.89801  2.37887  2.77519  2.98518  4.58477  3.61503
          0.02800  3.98519  4.70754  0.61958  0.77255  0.58229  0.81784
      7   2.08243  4.22540  3.98611  3.46335  2.26932  3.68914  4.14779  2.32867  3.37684  2.18357  3.29231  3.71003  4.13215  3.63321  3.62256  3.02223  2.94887  1.85816  4.88656  3.61090     56 v - - -
          2.68618  4.42225  2.77519  2.73123  3.46354  2.40513  3.72494  3.29354  2.67741  2.69355  4.24690  2.90347  2.73739  3.18146  2.89801  2.37887  2.77519  2.98518  4.58477  3.61503
          0.02800  3.98519  4.70754  0.61958  0.77255  0.58229  0.81784
      8   2.16660  4.32724  3.34491  2.82601  2.50502  2.83027  3.79950  2.92844  2.76378  2.63214  3.52658  3.22268  3.87076  3.10234  2.76768  2.70925  2.79457  2.67739  4.96179  3.69336     57 a - - -
          2.68618  4.42225  2.77519  2.73123  3.46354  2.40513  3.72494  3.29354  2.67741  2.69355  4.24690  2.90347  2.73739  3.18146  2.89801  2.37887  2.77519  2.98518  4.58477  3.61503
          0.09838  3.98519  2.58886  0.61958  0.77255  0.58229  0.81784
      9   2.11775  4.48302  3.15564  2.63189  3.67804  3.40901  3.69317  3.09557  2.53949  2.76399  3.63561  3.08485  3.30490  2.92780  2.63462  2.67682  2.80387  2.82652  5.05101  2.91204     58 a - - -
          2.68618  4.42225  2.77519  2.73123  3.46354  2.40513  3.72494  3.29354  2.67741  2.69355  4.24690  2.90347  2.73739  3.18146  2.89801  2.37887  2.77519  2.98518  4.58477  3.61503
          0.09064  3.91683  2.70685  0.61958  0.77255  0.64181  0.74727
     10   1.88873  4.13077  3.25328  3.00946  4.16322  2.89761  4.11444  3.51232  3.07328  3.26859  4.14022  3.20322  3.63953  3.39111  3.37938  1.35614  2.67199  3.02670  5.53204  4.28744     59 s - - -
          2.68599  4.42244  2.77539  2.73143  3.46373  2.40497  3.72514  3.29348  2.67688  2.69317  4.24709  2.90366  2.73759  3.18134  2.89820  2.37906  2.77512  2.98519  4.58496  3.61522
          0.50613  1.14910  2.52255  1.41229  0.27917  0.60251  0.79283
     11   2.27587  4.24764  3.62428  3.08248  3.20298  3.59967  3.88184  2.50452  2.98318  2.09142  3.30607  3.43027  3.99901  3.29834  3.28565  2.88730  2.85932  2.16564  4.76405  2.68734     65 l - - -
          2.68618  4.42225  2.77519  2.73123  3.46354  2.40513  3.72494  3.29354  2.67741  2.69355  4.24690  2.90347  2.73739  3.18146  2.89801  2.37887  2.77519  2.98518  4.58477  3.61503
          0.03217  3.84854  4.57089  0.61958  0.77255  0.59015  0.80798
     12   2.36511  4.29862  4.04214  3.48399  3.26883  3.87951  4.23944  2.19008  3.37694  1.67143  2.48765  3.79379  4.23708  3.64791  3.63404  3.18260  3.03164  1.92274  4.99839  3.82239     66 l - - -
          2.68618  4.42225  2.77519  2.73123  3.46354  2.40513  3.72494  3.29354  2.67741  2.69355  4.24690  2.90347  2.73739  3.18146  2.89801  2.37887  2.77519  2.98518  4.58477  3.61503
          0.02987  3.92156  4.64391  0.61958  0.77255  0.55261  0.85672
     13   2.42886  4.16288  4.01596  3.44123  2.80595  3.78261  4.09334  2.00176  3.34352  1.96057  2.83175  3.71117  4.13710  3.58374  3.57096  3.06953  2.50723  2.14273  4.81715  3.62772     67 l - - -
          2.68618  4.42225  2.77519  2.73123  3.46354  2.40513  3.72494  3.29354  2.67741  2.69355  4.24690  2.90347  2.73739  3.18146  2.89801  2.37887  2.77519  2.98518  4.58477  3.61503
          0.02823  3.97712  4.69947  0.61958  0.77255  0.58972  0.80852
     14   2.58522  4.22167  3.58764  2.76473  2.41513  3.58846  3.80501  2.68639  2.94914  2.21190  3.31207  3.38010  3.15265  3.24106  3.25675  2.85010  2.81729  2.48339  3.74407  3.36830     68 l - - -
          2.68618  4.42225  2.77519  2.73123  3.46354  2.40513  3.72494  3.29354  2.67741  2.69355  4.24690  2.90347  2.73739  3.18146  2.89801  2.37887  2.77519  2.98518  4.58477  3.61503
          0.02823  3.97712  4.69947  0.61958  0.77255  0.58972  0.80852
     15   2.27527  4.48934  3.16257  2.67060  3.73132  3.41259  3.74398  3.08291  2.58775  2.17588  3.65781  3.11692  3.85780  2.48133  2.95903  2.44492  2.83277  2.82115  5.11031  3.83855     69 l - - -
          2.68618  4.42225  2.77519  2.73123  3.46354  2.40513  3.72494  3.29354  2.67741  2.69355  4.24690  2.90347  2.73739  3.18146  2.89801  2.37887  2.77519  2.98518  4.58477  3.61503
          0.02823  3.97712  4.69947  0.61958  0.77255  0.58972  0.80852
     16   2.40891  4.33406  4.25210  3.70359  3.34639  4.03100  4.43556  1.89190  3.59572  1.48670  3.20537  3.98899  4.37933  3.85779  3.83547  3.35179  3.12959  1.76715  5.13189  3.95504     70 l - - -
          2.68618  4.42225  2.77519  2.73123  3.46354  2.40513  3.72494  3.29354  2.67741  2.69355  4.24690  2.90347  2.73739  3.18146  2.89801  2.37887  2.77519  2.98518  4.58477  3.61503
          0.02823  3.97712  4.69947  0.61958  0.77255  0.58972  0.80852
     17   1.84739  4.38624  3.10490  2.72217  4.12498  3.11672  3.89426  3.51776  2.77866  3.18179  4.01242  2.38311  3.73490  3.10367  3.17685  2.25357  2.16754  3.10039  5.43970  4.16462     71 a - - -
          2.68618  4.42225  2.77519  2.73123  3.46354  2.40513  3.72494  3.29354  2.67741  2.69355  4.24690  2.90347  2.73739  3.18146  2.89801  2.37887  2.77519  2.98518  4.58477  3.61503
          0.02823  3.97712  4.69947  0.61958  0.77255  0.58972  0.80852
     18   2.58268  4.81990  2.76026  2.37912  4.25248  2.85539  3.67057  3.69104  2.28593  3.26345  4.06914  2.40139  3.22023  2.81963  2.92396  2.09417  2.86357  3.30662  5.46904  4.11804     72 s - - -
          2.68556  4.42241  2.77535  2.73139  3.46327  2.40528  3.72510  3.29370  2.67756  2.69371  4.24705  2.90362  2.73674  3.18130  2.89816  2.37888  2.77514  2.98534  4.58493  3.61519
          0.12403  2.22980  4.69947  1.87430  0.16660  0.58972  0.80852
     19   2.47436  4.28089  3.38033  2.96382  3.62862  2.78619  3.93519  2.96261  2.90559  1.71583  3.63720  3.29215  3.86040  3.25741  3.22175  2.26465  2.81312  2.69715  5.08261  3.82061     85 l - - -
          2.68618  4.42225  2.77519  2.73123  3.46354  2.40513  3.72494  3.29354  2.67741  2.69355  4.24690  2.90347  2.73739  3.18146  2.89801  2.37887  2.77519  2.98518  4.58477  3.61503
          0.02823  3.97712  4.69947  0.61958  0.77255  0.49222  0.94486
     20   2.36042  4.80875  2.20905  2.39190  4.34416  3.23241  3.76341  3.78374  2.64122  3.37336  4.18669  2.90035  2.11646  2.92569  3.12467  2.33377  2.91111  3.37354  5.58598  4.22226     86 p - - -
          2.68618  4.42225  2.77519  2.73123  3.46354  2.40513  3.72494  3.29354  2.67741  2.69355  4.24690  2.90347  2.73739  3.18146  2.89801  2.37887  2.77519  2.98518  4.58477  3.61503
          0.02656  4.03741  4.75976  0.61958  0.77255  0.45833  1.00060
     21   3.20401  4.52575  4.89834  4.32174  2.34775  4.45840  4.73768  1.63468  4.19157  1.22868  2.61298  4.51136  4.66677  4.26376  4.27247  3.79360  3.42413  2.24053  5.05351  3.93734     87 l - - -
          2.68618  4.42225  2.77519  2.73123  3.46354  2.40513  3.72494  3.29354  2.67741  2.69355  4.24690  2.90347  2.73739  3.18146  2.89801  2.37887  2.77519  2.98518  4.58477  3.61503
          0.02545  4.07973  4.80207  0.61958  0.77255  0.48576  0.95510
     22   1.93458  4.41471  3.26248  2.76621  3.92428  3.26730  3.85994  3.28315  2.75350  2.97659  3.82708  2.85222  2.62199  3.08365  3.15298  2.59003  2.31596  2.60947  5.27959  4.01257     88 a - - -
          2.68618  4.42225  2.77519  2.73123  3.46354  2.40513  3.72494  3.29354  2.67741  2.69355  4.24690  2.90347  2.73739  3.18146  2.89801  2.37887  2.77519  2.98518  4.58477  3.61503
          0.02545  4.07973  4.80207  0.61958  0.77255  0.48576  0.95510
     23   2.72273  5.19171  2.35735  2.11944  4.50268  2.61731  3.65050  3.98040  2.47825  3.48856  4.27008  2.36858  3.81012  2.32380  2.99141  2.34912  2.97111  3.56976  5.65114  4.22877     89 e - - -
          2.68618  4.42225  2.77519  2.73123  3.46354  2.40513  3.72494  3.29354  2.67741  2.69355  4.24690  2.90347  2.73739  3.18146  2.89801  2.37887  2.77519  2.98518  4.58477  3.61503
          0.02545  4.07973  4.80207  0.61958  0.77255  0.48576  0.95510
     24   2.40846  4.22747  3.64123  3.07086  3.06811  3.62736  3.90161  2.32117  2.55619  2.10706  3.32093  3.43190  4.00183  3.29063  3.31055  2.88772  2.58456  2.24306  4.84484  3.62654     90 l - - -
          2.68618  4.42225  2.77519  2.73123  3.46354  2.40513  3.72494  3.29354  2.67741  2.69355  4.24690  2.90347  2.73739  3.18146  2.89801  2.37887  2.77519  2.98518  4.58477  3.61503
          0.02545  4.07973  4.80207  0.61958  0.77255  0.48576  0.95510
     25   2.33241  4.57461  3.12273  2.60112  3.80626  3.44403  3.71403  2.51335  2.36577  2.84720  3.70532  2.78774  2.75545  2.92332  2.96856  2.69585  2.83611  2.89400  5.15435  3.87076     91 a - - -
          2.68618  4.42225  2.77519  2.73123  3.46354  2.40513  3.72494  3.29354  2.67741  2.69355  4.24690  2.90347  2.73739  3.18146  2.89801  2.37887  2.77519  2.98518  4.58477  3.61503
          0.13924  4.07973  2.17975  0.61958  0.77255  0.48576  0.95510
     26   2.29419  4.47254  3.12773  2.61576  3.81099  2.97192  3.72949  3.19936  2.60724  2.86291  2.87961  2.81687  3.03917  2.94377  3.02277  2.37794  2.77417  2.89657  5.16237  3.88224     92 a - - -
          2.68618  4.42225  2.77519  2.73123  3.46354  2.40513  3.72494  3.29354  2.67741  2.69355  4.24690  2.90347  2.73739  3.18146  2.89801  2.37887  2.77519  2.98518  4.58477  3.61503
          0.02847  3.96895  4.69130  0.61958  0.77255  0.59713  0.79938
     27   3.05364  4.38837  4.69829  4.14271  2.71962  4.33667  4.68448  1.50555  4.03362  1.60740  3.07821  4.35824  4.59745  4.19887  4.18492  3.67281  3.28875  1.60861  5.12725  3.95230     93 i - - -
          2.68618  4.42225  2.77519  2.73123  3.46354  2.40513  3.72494  3.29354  2.67741  2.69355  4.24690  2.90347  2.73739  3.18146  2.89801  2.37887  2.77519  2.98518  4.58477  3.61503
          0.02847  3.96895  4.69130  0.61958  0.77255  0.59713  0.79938
     28   2.38360  4.55872  3.09276  2.56127  3.34676  3.42827  2.93872  3.15145  2.52100  2.80732  3.66656  3.04173  3.83194  2.62336  2.93362  2.66939  2.34699  2.87770  5.09362  3.79360     94 t - - -
          2.68618  4.42225  2.77519  2.73123  3.46354  2.40513  3.72494  3.29354  2.67741  2.69355  4.24690  2.90347  2.73739  3.18146  2.89801  2.37887  2.77519  2.98518  4.58477  3.61503
          0.02847  3.96895  4.69130  0.61958  0.77255  0.59713  0.79938
     29   2.49627  4.58931  2.95703  2.53859  4.10449  3.24092  3.74380  3.51940  2.55772  3.13883  3.96625  2.99687  2.91996  2.58066  2.97349  1.90167  2.48647  3.14719  5.38077  4.07427     95 s - - -
          2.68618  4.42225  2.77519  2.73123  3.46354  2.40513  3.72494  3.29354  2.67741  2.69355  4.24690  2.90347  2.73739  3.18146  2.89801  2.37887  2.77519  2.98518  4.58477  3.61503
          0.02847  3.96895  4.69130  0.61958  0.77255  0.59713  0.79938
     30   2.59818  4.72158  2.92529  2.03034  3.96168  3.39417  3.63938  2.84685  2.44186  2.98246  3.82081  2.95413  3.81137  2.60424  2.87431  2.49578  2.58053  3.04332  5.25166  3.93533     96 e - - -
          2.68618  4.42225  2.77519  2.73123  3.46354  2.40513  3.72494  3.29354  2.67741  2.69355  4.24690  2.90347  2.73739  3.18146  2.89801  2.37887  2.77519  2.98518  4.58477  3.61503
          0.08583  3.96895  2.75898  0.61958  0.77255  0.59713  0.79938
     31   1.78458  4.30635  3.13305  2.76387  4.08058  3.06627  3.91242  3.45985  2.81279  3.14309  3.98072  2.58585  3.70473  3.13728  3.19322  2.24224  2.14890  3.04114  5.41075  4.14907     97 a - - -
          2.68618  4.42225  2.77519  2.73123  3.46354  2.40513  3.72494  3.29354  2.67741  2.69355  4.24690  2.90347  2.73739  3.18146  2.89801  2.37887  2.77519  2.98518  4.58477  3.61503
          0.03013  3.91325  4.63560  0.61958  0.77255  0.64472  0.74404
     32   2.61149  4.86561  2.47960  2.32673  4.23161  2.53294  3.64260  3.65913  2.10012  3.23971  4.05382  2.85208  3.77223  2.79380  2.90288  2.62092  2.46493  3.29327  5.45121  4.09485     98 k - - -
          2.68618  4.42225  2.77519  2.73123  3.46354  2.40513  3.72494  3.29354  2.67741  2.69355  4.24690  2.90347  2.73739  3.18146  2.89801  2.37887  2.77519  2.98518  4.58477  3.61503
          0.03013  3.91325  4.63560  0.61958  0.77255  0.64472  0.74404
     33   2.34126  4.61665  3.00847  2.51254  3.93021  2.80303  3.66110  3.31492  2.13234  2.64194  3.79906  2.99233  3.33290  2.84380  2.84820  2.62701  2.81087  3.00566  5.22576  3.92939     99 k - - -
          2.68618  4.42225  2.77519  2.73123  3.46354  2.40513  3.72494  3.29354  2.67741  2.69355  4.24690  2.90347  2.73739  3.18146  2.89801  2.37887  2.77519  2.98518  4.58477  3.61503
          0.03013  3.91325  4.63560  0.61958  0.77255  0.64472  0.74404
     34   2.64589  4.93638  2.58946  1.86743  4.28519  3.27926  3.64413  3.72019  2.46320  3.29155  4.10671  2.50174  2.94053  2.79463  2.93011  2.63982  2.58119  3.35065  5.49694  4.12602    100 e - - -
          2.68618  4.42225  2.77519  2.73123  3.46354  2.40513  3.72494  3.29354  2.67741  2.69355  4.24690  2.90347  2.73739  3.18146  2.89801  2.37887  2.77519  2.98518  4.58477  3.61503
          0.03013  3.91325  4.63560  0.61958  0.77255  0.64472  0.74404
     35   1.96010  4.32719  3.22084  2.75648  3.02550  3.26589  3.80971  3.08735  2.75906  2.79345  3.66846  2.82843  3.79111  3.07927  3.13952  2.17610  2.75465  2.78951  5.08851  3.80501    101 a - - -
          2.68555  4.42179  2.77542  2.73214  3.46287  2.40499  3.72585  3.29179  2.67831  2.69310  4.24780  2.90323  2.73688  3.18214  2.89891  2.37848  2.77527  2.98525  4.58568  3.61472
          0.44401  1.20430  2.83637  2.84516  0.05988  0.55986  0.84697
     36   2.56459  4.70826  2.39737  2.41650  4.01772  3.32116  3.66057  3.39186  2.49743  2.71387  3.88112  2.92400  2.84803  2.83034  2.95195  2.61409  2.46423  3.07183  5.31193  3.98020    132 d - - -
          2.68618  4.42225  2.77519  2.73123  3.46354  2.40513  3.72494  3.29354  2.67741  2.69355  4.24690  2.90347  2.73739  3.18146  2.89801  2.37887  2.77519  2.98518  4.58477  3.61503
          0.02987  3.92156  4.64391  0.61958  0.77255  0.63792  0.75160
     37   2.56889  4.21313  3.61860  3.06143  2.89545  3.57160  3.90295  2.53355  2.99231  2.16491  3.29979  3.41425  3.29235  3.28479  3.30485  2.84956  2.38689  2.10751  4.84899  3.61973    133 v - - -
          2.68618  4.42225  2.77519  2.73123  3.46354  2.40513  3.72494  3.29354  2.67741  2.69355  4.24690  2.90347  2.73739  3.18146  2.89801  2.37887  2.77519  2.98518  4.58477  3.61503
          0.02987  3.92156  4.64391  0.61958  0.77255  0.63792  0.75160
     38   2.55555  4.33312  3.33915  2.79191  2.79353  3.49430  3.75794  2.81916  2.73094  2.30418  3.42294  3.21318  3.36373  2.75877  3.09291  2.74988  2.47098  2.59969  4.89390  3.63154    134 l - - -
          2.68618  4.42225  2.77519  2.73123  3.46354  2.40513  3.72494  3.29354  2.67741  2.69355  4.24690  2.90347  2.73739  3.18146  2.89801  2.37887  2.77519  2.98518  4.58477  3.61503
          0.02987  3.92156  4.64391  0.61958  0.77255  0.54042  0.87348
     39   2.49785  4.37213  3.25275  2.74843  3.67468  2.98135  3.79231  3.02043  2.72018  2.48572  3.61503  2.77608  3.83759  3.05373  3.10134  2.27100  2.78409  2.21048  5.07363  3.81364    135 v - - -
          2.68618  4.42225  2.77519  2.73123  3.46354  2.40513  3.72494  3.29354  2.67741  2.69355  4.24690  2.90347  2.73739  3.18146  2.89801  2.37887  2.77519  2.98518  4.58477  3.61503
          0.08439  3.98519  2.77521  0.61958  0.77255  0.58229  0.81784
     40   2.59922  4.85333  2.54145  2.07540  3.38228  3.34950  3.14074  3.53215  2.41585  3.11904  3.93107  2.86450  3.77603  2.74942  2.89041  2.34117  2.83674  3.19508  5.33352  3.97041    136 e - - -
          2.68618  4.42225  2.77519  2.73123  3.46354  2.40513  3.72494  3.29354  2.67741  2.69355  4.24690  2.90347  2.73739  3.18146  2.89801  2.37887  2.77519  2.98518  4.58477  3.61503
          0.02960  3.93041  4.65275  0.61958  0.77255  0.63058  0.75989
     41   2.60512  4.38274  2.91378  2.82005  3.54069  3.54570  3.83773  2.32723  2.79130  2.13542  3.46774  3.25505  3.94535  3.11704  3.16878  2.81031  2.41520  2.42407  5.02244  3.76722    137 l - - -
          2.68618  4.42225  2.77519  2.73123  3.46354  2.40513  3.72494  3.29354  2.67741  2.69355  4.24690  2.90347  2.73739  3.18146  2.89801  2.37887  2.77519  2.98518  4.58477  3.61503
          0.02960  3.93041  4.65275  0.61958  0.77255  0.63058  0.75989
     42   2.50498  4.49735  3.07196  2.58852  3.83156  3.32367  3.71735  3.21316  2.57460  2.41491  3.73539  2.59882  3.19008  2.92799  2.98214  2.37267  2.51819  2.91083  5.17578  3.89036    138 s - - -
          2.68618  4.42225  2.77519  2.73123  3.46354  2.40513  3.72494  3.29354  2.67741  2.69355  4.24690  2.90347  2.73739  3.18146  2.89801  2.37887  2.77519  2.98518  4.58477  3.61503
          0.02960  3.93041  4.65275  0.61958  0.77255  0.63058  0.75989
     43   2.00874  4.29510  3.27687  2.81331  3.81185  2.31915  3.87129  2.66969  2.80122  2.86296  3.73702  3.17228  3.05440  3.12635  3.17423  2.55373  2.73908  2.80913  5.20056  3.94919    139 a - - -
          2.68618  4.42225  2.77519  2.73123  3.46354  2.40513  3.72494  3.29354  2.67741  2.69355  4.24690  2.90347  2.73739  3.18146  2.89801  2.37887  2.77519  2.98518  4.58477  3.61503
          0.02960  3.93041  4.65275  0.61958  0.77255  0.54572  0.86613
     44   2.39070  4.37349  3.12453  2.74630  4.03845  1.96752  3.89960  3.43406  2.80353  3.11033  3.95335  2.65672  3.75286  3.12554  3.19376  2.24139  2.76961  2.46801  5.37897  4.10579    140 g - - -
          2.68618  4.42225  2.77519  2.73123  3.46354  2.40513  3.72494  3.29354  2.67741  2.69355  4.24690  2.90347  2.73739  3.18146  2.89801  2.37887  2.77519  2.98518  4.58477  3.61503
          0.02800  3.98519  4.70754  0.61958  0.77255  0.58229  0.81784
     45   2.61069  4.70528  2.84440  2.25654  2.96469  2.67801  3.67566  3.35609  2.53999  2.99239  3.83878  2.35196  3.81988  2.86789  2.98649  2.66842  2.86211  3.05414  5.23922  3.90308    141 e - - -
          2.68618  4.42225  2.77519  2.73123  3.46354  2.40513  3.72494  3.29354  2.67741  2.69355  4.24690  2.90347  2.73739  3.18146  2.89801  2.37887  2.77519  2.98518  4.58477  3.61503
          0.02800  3.98519  4.70754  0.61958  0.77255  0.58229  0.81784
     46   2.68810  5.08035  2.27963  2.23591  4.42617  2.70317  3.65566  3.89393  2.50711  3.42805  4.22590  2.32184  3.78665  2.54007  3.01586  2.18084  2.95162  3.49447  5.61010  4.20169    142 s - - -
          2.68618  4.42225  2.77519  2.73123  3.46354  2.40513  3.72494  3.29354  2.67741  2.69355  4.24690  2.90347  2.73739  3.18146  2.89801  2.37887  2.77519  2.98518  4.58477  3.61503
          0.02800  3.98519  4.70754  0.61958  0.77255  0.58229  0.81784
     47   2.64184  4.89306  2.95387  2.24290  4.17919  3.01648  3.59034  3.59652  2.07213  2.84148  3.96801  2.93154  3.81328  2.72755  2.32618  2.47484  2.86729  3.25505  5.35647  4.03083    143 k - - -
          2.68618  4.42225  2.77519  2.73123  3.46354  2.40513  3.72494  3.29354  2.67741  2.69355  4.24690  2.90347  2.73739  3.18146  2.89801  2.37887  2.77519  2.98518  4.58477  3.61503
          0.02800  3.98519  4.70754  0.61958  0.77255  0.42981  1.05163
     48   2.59722  4.12673  3.86929  3.29211  3.13718  3.66354  3.92028  2.35585  3.19177  2.02134  3.21352  3.56491  2.86740  3.44161  3.42825  2.93964  2.82896  2.24938  3.75570  2.75771    144 l - - -
          2.68618  4.42225  2.77519  2.73123  3.46354  2.40513  3.72494  3.29354  2.67741  2.69355  4.24690  2.90347  2.73739  3.18146  2.89801  2.37887  2.77519  2.98518  4.58477  3.61503
          0.08470  4.07973  2.74423  0.61958  0.77255  0.48576  0.95510
     49   2.39797  4.97816  2.24055  2.12181  4.33056  3.30338  3.66276  3.77532  2.50288  3.33744  4.13854  2.83832  3.79220  2.80500  2.99980  2.04913  2.64933  3.39284  5.53914  4.15397    145 s - - -
          2.68618  4.42225  2.77519  2.73123  3.46354  2.40513  3.72494  3.29354  2.67741  2.69355  4.24690  2.90347  2.73739  3.18146  2.89801  2.37887  2.77519  2.98518  4.58477  3.61503
          0.02698  4.02201  4.74435  0.61958  0.77255  0.54687  0.86455
     50   2.56791  4.38075  3.31379  2.76382  3.07828  3.49580  3.75992  2.89661  2.71121  2.26307  3.48860  3.19703  3.89307  2.66315  3.08655  2.41831  2.43154  2.66182  4.95225  3.69068    146 l - - -
          2.68618  4.42225  2.77519  2.73123  3.46354  2.40513  3.72494  3.29354  2.67741  2.69355  4.24690  2.90347  2.73739  3.18146  2.89801  2.37887  2.77519  2.98518  4.58477  3.61503
          0.02698  4.02201  4.74435  0.61958  0.77255  0.54687  0.86455
     51   2.32333  4.30415  3.27594  2.88987  4.17693  3.06856  4.00915  3.57614  2.91143  3.24649  4.07746  3.19255  2.54967  3.23627  3.28099  1.70619  1.98877  3.12100  5.50280  4.24968    147 s - - -
          2.68618  4.42225  2.77519  2.73123  3.46354  2.40513  3.72494  3.29354  2.67741  2.69355  4.24690  2.90347  2.73739  3.18146  2.89801  2.37887  2.77519  2.98518  4.58477  3.61503
          0.02698  4.02201  4.74435  0.61958  0.77255  0.44936  1.01620
     52   2.83346  4.22651  4.48841  3.89908  3.09032  4.00686  4.31335  1.87858  3.75211  1.49683  2.70027  4.05467  4.32050  3.90914  3.86336  3.31543  3.06170  1.95447  3.55378  3.66331    148 l - - -
          2.68618  4.42225  2.77519  2.73123  3.46354  2.40513  3.72494  3.29354  2.67741  2.69355  4.24690  2.90347  2.73739  3.18146  2.89801  2.37887  2.77519  2.98518  4.58477  3.61503
          0.02545  4.07973  4.80207  0.61958  0.77255  0.48576  0.95510
     53   2.68386  4.86056  3.04791  2.50965  4.14953  3.46131  3.64368  3.53079  1.95295  3.12630  3.95873  3.00696  3.86449  2.08043  2.67417  2.71509  2.64522  2.74734  5.35039  4.04609    149 k - - -
          2.68618  4.42225  2.77519  2.73123  3.46354  2.40513  3.72494  3.29354  2.67741  2.69355  4.24690  2.90347  2.73739  3.18146  2.89801  2.37887  2.77519  2.98518  4.58477  3.61503
          0.02545  4.07973  4.80207  0.61958  0.77255  0.48576  0.95510
     54   3.03693  4.42219  4.55559  4.01480  3.34860  4.25792  4.66320  1.44101  3.86955  1.42575  3.18859  4.26215  4.56716  4.11558  4.05991  3.59902  2.84207  1.91464  5.22608  4.06575    150 l - - -
          2.68618  4.42225  2.77519  2.73123  3.46354  2.40513  3.72494  3.29354  2.67741  2.69355  4.24690  2.90347  2.73739  3.18146  2.89801  2.37887  2.77519  2.98518  4.58477  3.61503
          0.02545  4.07973  4.80207  0.61958  0.77255  0.48576  0.95510
     55   3.23006  4.55110  4.88034  4.31504  2.71613  4.50277  4.80516  1.84201  4.19777  1.04712  2.95633  4.53517  4.71025  4.29518  4.30909  3.84299  3.45461  1.94245  5.13764  4.01797    151 l - - -
          2.68618  4.42225  2.77519  2.73123  3.46354  2.40513  3.72494  3.29354  2.67741  2.69355  4.24690  2.90347  2.73739  3.18146  2.89801  2.37887  2.77519  2.98518  4.58477  3.61503
          0.02545  4.07973  4.80207  0.61958  0.77255  0.48576  0.95510
     56   3.26738  4.57931  4.90740  4.36168  3.24672  4.57567  4.95558  1.65788  4.22779  1.05215  3.03845  4.60808  4.78813  4.38015  4.36880  3.93555  3.50248  1.83239  5.30826  4.20708    152 l - - -
          2.68618  4.42225  2.77519  2.73123  3.46354  2.40513  3.72494  3.29354  2.67741  2.69355  4.24690  2.90347  2.73739  3.18146  2.89801  2.37887  2.77519  2.98518  4.58477  3.61503
          0.02545  4.07973  4.80207  0.61958  0.77255  0.48576  0.95510
     57   3.24839  4.59740  4.78788  4.23926  2.34708  4.44906  4.64678  2.22854  4.11102  0.98349  2.94731  4.45253  4.67545  4.21737  4.23190  3.79079  3.47561  2.07271  4.96588  3.71816    153 l - - -
          2.68618  4.42225  2.77519  2.73123  3.46354  2.40513  3.72494  3.29354  2.67741  2.69355  4.24690  2.90347  2.73739  3.18146  2.89801  2.37887  2.77519  2.98518  4.58477  3.61503
          0.02545  4.07973  4.80207  0.61958  0.77255  0.48576  0.95510
     58   3.30576  4.61643  4.94368  4.37622  3.13831  4.59368  4.91204  1.65372  4.23913  1.05676  2.39154  4.62162  4.77150  4.33996  4.34948  3.94118  3.52720  2.17212  5.21538  4.15716    154 l - - -
          2.68618  4.42225  2.77519  2.73123  3.46354  2.40513  3.72494  3.29354  2.67741  2.69355  4.24690  2.90347  2.73739  3.18146  2.89801  2.37887  2.77519  2.98518  4.58477  3.61503
          0.02545  4.07973  4.80207  0.61958  0.77255  0.48576  0.95510
     59   2.53779  4.38158  3.62687  3.39483  4.16649  3.21245  4.39444  3.31958  3.34192  3.17556  4.21668  3.56645  3.93440  3.72737  3.58717  2.74191  0.86340  2.99163  5.58564  4.38469    155 t - - -
          2.68618  4.42225  2.77519  2.73123  3.46354  2.40513  3.72494  3.29354  2.67741  2.69355  4.24690  2.90347  2.73739  3.18146  2.89801  2.37887  2.77519  2.98518  4.58477  3.61503
          0.02545  4.07973  4.80207  0.61958  0.77255  0.48576  0.95510
     60   2.50818  4.21605  4.16376  3.60666  3.40791  3.88659  4.28318  1.72012  3.50428  2.10584  3.33755  3.86062  4.26374  3.76537  3.73488  2.84460  2.99922  1.56717  5.02224  3.81837    156 v - - -
          2.68618  4.42225  2.77519  2.73123  3.46354  2.40513  3.72494  3.29354  2.67741  2.69355  4.24690  2.90347  2.73739  3.18146  2.89801  2.37887  2.77519  2.98518  4.58477  3.61503
          0.02545  4.07973  4.80207  0.61958  0.77255  0.48576  0.95510
     61   3.27674  4.58398  4.93361  4.37853  2.75176  4.56197  4.83907  1.49021  4.25324  1.13872  2.96892  4.59405  4.75815  4.34879  4.35938  3.91162  3.50201  2.12159  5.13758  3.97775    157 l - - -
          2.68618  4.42225  2.77519  2.73123  3.46354  2.40513  3.72494  3.29354  2.67741  2.69355  4.24690  2.90347  2.73739  3.18146  2.89801  2.37887  2.77519  2.98518  4.58477  3.61503
          0.02545  4.07973  4.80207  0.61958  0.77255  0.48576  0.95510
     62   2.13868  4.32473  3.41227  2.90532  3.80661  3.28315  3.92299  3.11787  2.86107  2.85658  3.15468  3.25491  3.83459  3.18800  3.22732  2.06055  1.91725  2.81116  5.20575  3.96137    158 t - - -
          2.68618  4.42225  2.77519  2.73123  3.46354  2.40513  3.72494  3.29354  2.67741  2.69355  4.24690  2.90347  2.73739  3.18146  2.89801  2.37887  2.77519  2.98518  4.58477  3.61503
          0.02545  4.07973  4.80207  0.61958  0.77255  0.48576  0.95510
     63   3.08017  4.40895  4.79061  4.22652  2.50012  4.35639  4.69373  1.74088  4.10509  1.50104  3.07595  4.40754  4.61565  4.24317  4.22221  3.69136  3.31221  1.53207  5.10542  3.94331    159 l - - -
          2.68618  4.42225  2.77519  2.73123  3.46354  2.40513  3.72494  3.29354  2.67741  2.69355  4.24690  2.90347  2.73739  3.18146  2.89801  2.37887  2.77519  2.98518  4.58477  3.61503
          0.02545  4.07973  4.80207  0.61958  0.77255  0.48576  0.95510
     64   1.75065  4.28094  3.61375  3.08503  3.53064  3.50906  3.98327  2.43609  3.00860  2.14462  3.48523  3.42557  3.97830  3.32620  3.33067  2.51958  2.85751  2.43614  5.02713  3.79578    160 a - - -
          2.68618  4.42225  2.77519  2.73123  3.46354  2.40513  3.72494  3.29354  2.67741  2.69355  4.24690  2.90347  2.73739  3.18146  2.89801  2.37887  2.77519  2.98518  4.58477  3.61503
          0.02545  4.07973  4.80207  0.61958  0.77255  0.48576  0.95510
     65   3.05020  4.76773  3.68057  3.55306  4.52247  3.44376  4.60939  4.12642  3.62914  3.72859  4.79045  3.83662  0.51896  4.01147  3.84703  3.22523  3.50897  3.74722  5.64717  4.64747    161 P - - -
          2.68618  4.42225  2.77519  2.73123  3.46354  2.40513  3.72494  3.29354  2.67741  2.69355  4.24690  2.90347  2.73739  3.18146  2.89801  2.37887  2.77519  2.98518  4.58477  3.61503
          0.02545  4.07973  4.80207  0.61958  0.77255  0.48576  0.95510
     66   1.27777  4.25690  3.53016  3.11048  3.07060  2.82849  4.06886  3.09598  3.09958  2.86763  3.78692  3.37157  3.85210  3.39834  3.42358  2.62335  2.80827  2.78736  5.21238  3.94201    162 a - - -
          2.68618  4.42225  2.77519  2.73123  3.46354  2.40513  3.72494  3.29354  2.67741  2.69355  4.24690  2.90347  2.73739  3.18146  2.89801  2.37887  2.77519  2.98518  4.58477  3.61503
          0.02545  4.07973  4.80207  0.61958  0.77255  0.48576  0.95510
     67   2.44918  4.27936  4.47085  3.90235  2.79753  4.09869  4.45105  1.58710  3.78847  1.72476  3.16782  4.11055  4.41676  3.98725  3.95573  3.41360  3.12573  1.82963  5.01875  3.84477    163 i - - -
          2.68618  4.42225  2.77519  2.73123  3.46354  2.40513  3.72494  3.29354  2.67741  2.69355  4.24690  2.90347  2.73739  3.18146  2.89801  2.37887  2.77519  2.98518  4.58477  3.61503
          0.02545  4.07973  4.80207  0.61958  0.77255  0.48576  0.95510
     68   3.36464  4.68501  4.92430  4.35935  3.10885  4.63072  4.92470  1.94253  4.20634  0.86456  2.53938  4.63305  4.79472  4.32136  4.32940  3.98105  3.58421  2.26151  5.21867  4.16105    164 l - - -
          2.68618  4.42225  2.77519  2.73123  3.46354  2.40513  3.72494  3.29354  2.67741  2.69355  4.24690  2.90347  2.73739  3.18146  2.89801  2.37887  2.77519  2.98518  4.58477  3.61503
          0.02545  4.07973  4.80207  0.61958  0.77255  0.48576  0.95510
     69   3.14751  4.45731  4.85716  4.30873  2.83220  4.46882  4.83713  1.22409  4.19775  1.67843  3.14127  4.51186  4.71547  4.35382  4.33601  3.81700  3.38438  1.69980  5.23784  4.06301    165 i - - -
          2.68618  4.42225  2.77519  2.73123  3.46354  2.40513  3.72494  3.29354  2.67741  2.69355  4.24690  2.90347  2.73739  3.18146  2.89801  2.37887  2.77519  2.98518  4.58477  3.61503
          0.02545  4.07973  4.80207  0.61958  0.77255  0.48576  0.95510
     70   2.68120  4.30509  3.76891  3.22371  3.32803  3.67717  4.02784  2.56746  3.10377  1.64224  2.64688  3.55602  4.08272  3.41942  3.38737  2.25448  2.93750  2.42886  4.91934  3.69588    166 l - - -
          2.68618  4.42225  2.77519  2.73123  3.46354  2.40513  3.72494  3.29354  2.67741  2.69355  4.24690  2.90347  2.73739  3.18146  2.89801  2.37887  2.77519  2.98518  4.58477  3.61503
          0.02545  4.07973  4.80207  0.61958  0.77255  0.48576  0.95510
     71   2.83240  4.28908  4.24392  3.68052  3.32418  3.97879  4.34802  1.98005  3.56977  2.03776  1.99641  3.94299  4.32774  3.81575  3.79035  3.28718  2.57608  1.77429  5.03358  3.85878    167 v - - -
          2.68618  4.42225  2.77519  2.73123  3.46354  2.40513  3.72494  3.29354  2.67741  2.69355  4.24690  2.90347  2.73739  3.18146  2.89801  2.37887  2.77519  2.98518  4.58477  3.61503
          0.02545  4.07973  4.80207  0.61958  0.77255  0.48576  0.95510
     72   2.53779  4.38158  3.62687  3.39483  4.16649  3.21245  4.39444  3.31958  3.34192  3.17556  4.21668  3.56645  3.93440  3.72737  3.58717  2.74191  0.86340  2.99163  5.58564  4.38469    168 t - - -
          2.68618  4.42225  2.77519  2.73123  3.46354  2.40513  3.72494  3.29354  2.67741  2.69355  4.24690  2.90347  2.73739  3.18146  2.89801  2.37887  2.77519  2.98518  4.58477  3.61503
          0.02545  4.07973  4.80207  0.61958  0.77255  0.48576  0.95510
     73   1.85788  3.29494  3.63090  3.17947  4.09368  3.05006  4.15476  3.47677  3.13865  3.17895  4.01860  3.35391  2.93370  3.43318  3.46585  1.42372  2.71886  3.02870  5.46744  4.25438    169 s - - -
          2.68618  4.42225  2.77519  2.73123  3.46354  2.40513  3.72494  3.29354  2.67741  2.69355  4.24690  2.90347  2.73739  3.18146  2.89801  2.37887  2.77519  2.98518  4.58477  3.61503
          0.02545  4.07973  4.80207  0.61958  0.77255  0.48576  0.95510
     74   3.25437  4.64180  4.58586  4.11055  1.21311  4.28986  4.17629  2.49920  3.95816  1.78179  2.63483  4.22904  4.59572  4.09542  4.08765  3.65266  3.49792  2.55879  4.45220  2.91527    170 f - - -
          2.68618  4.42225  2.77519  2.73123  3.46354  2.40513  3.72494  3.29354  2.67741  2.69355  4.24690  2.90347  2.73739  3.18146  2.89801  2.37887  2.77519  2.98518  4.58477  3.61503
          0.02545  4.07973  4.80207  0.61958  0.77255  0.48576  0.95510
     75   2.74210  4.31593  4.01538  3.49685  3.54273  3.77560  4.31580  2.19852  3.38473  2.10195  3.44446  3.78101  4.22865  3.69948  3.65970  3.11706  1.96870  1.54341  5.19592  3.97864    171 v - - -
          2.68618  4.42225  2.77519  2.73123  3.46354  2.40513  3.72494  3.29354  2.67741  2.69355  4.24690  2.90347  2.73739  3.18146  2.89801  2.37887  2.77519  2.98518  4.58477  3.61503
          0.02545  4.07973  4.80207  0.61958  0.77255  0.48576  0.95510
     76   3.14303  5.20093  3.58848  2.90874  4.66675  3.73168  3.66822  4.01289  1.67440  3.45313  4.34092  3.28705  4.10480  2.80880  1.12554  3.14640  3.30606  3.70544  5.48323  4.33688    172 r - - -
          2.68618  4.42225  2.77519  2.73123  3.46354  2.40513  3.72494  3.29354  2.67741  2.69355  4.24690  2.90347  2.73739  3.18146  2.89801  2.37887  2.77519  2.98518  4.58477  3.61503
          0.02545  4.07973  4.80207  0.61958  0.77255  0.48576  0.95510
     77   3.20066  4.49085  4.93277  4.40229  3.42782  4.57677  5.03493  1.21393  4.28568  1.57809  3.22129  4.62763  4.81733  4.48220  4.44672  3.94562  3.44553  1.55014  5.44353  4.29619    173 i - - -
          2.68618  4.42225  2.77519  2.73123  3.46354  2.40513  3.72494  3.29354  2.67741  2.69355  4.24690  2.90347  2.73739  3.18146  2.89801  2.37887  2.77519  2.98518  4.58477  3.61503
          0.02545  4.07973  4.80207  0.61958  0.77255  0.48576  0.95510
     78   2.81576  4.25730  4.27298  3.72127  3.42684  3.98370  4.38957  1.71667  3.60894  2.05395  3.34127  3.96864  4.34956  3.87314  3.83146  2.82362  3.06783  1.39787  5.09410  3.88677    174 v - - -
          2.68618  4.42225  2.77519  2.73123  3.46354  2.40513  3.72494  3.29354  2.67741  2.69355  4.24690  2.90347  2.73739  3.18146  2.89801  2.37887  2.77519  2.98518  4.58477  3.61503
          0.02545  4.07973  4.80207  0.61958  0.77255  0.48576  0.95510
     79   3.15021  4.44900  4.90507  4.41471  3.61438  4.52459  5.12172  1.15672  4.30423  2.10162  3.41163  4.62250  4.82838  4.56340  4.49394  3.92041  3.41676  1.23471  5.60408  4.40114    175 i - - -
          2.68618  4.42225  2.77519  2.73123  3.46354  2.40513  3.72494  3.29354  2.67741  2.69355  4.24690  2.90347  2.73739  3.18146  2.89801  2.37887  2.77519  2.98518  4.58477  3.61503
          0.02545  4.07973  4.80207  0.61958  0.77255  0.48576  0.95510
     80   2.59595  4.26945  3.95004  3.58877  3.72641  3.48186  4.41884  2.38314  3.49156  2.61861  3.70623  3.74526  4.10330  3.82421  3.72715  2.53705  2.98624  1.07802  5.34441  4.08528    176 v - - -
          2.68618  4.42225  2.77519  2.73123  3.46354  2.40513  3.72494  3.29354  2.67741  2.69355  4.24690  2.90347  2.73739  3.18146  2.89801  2.37887  2.77519  2.98518  4.58477  3.61503
          0.02545  4.07973  4.80207  0.61958  0.77255  0.48576  0.95510
     81   3.37691  4.70953  4.81189  4.31385  1.92808  4.50149  4.46264  2.36911  4.16660  0.96275  2.99011  4.46908  4.72742  4.25089  4.26488  3.87069  3.60377  2.50215  4.69415  3.26113    177 l - - -
          2.68618  4.42225  2.77519  2.73123  3.46354  2.40513  3.72494  3.29354  2.67741  2.69355  4.24690  2.90347  2.73739  3.18146  2.89801  2.37887  2.77519  2.98518  4.58477  3.61503
          0.02545  4.07973  4.80207  0.61958  0.77255  0.48576  0.95510
     82   2.67038  4.95106  2.38029  2.34424  4.31959  2.92150  3.11344  3.78674  2.56395  3.35439  4.16527  2.87729  3.81923  2.86571  3.05044  1.68219  2.94742  3.40460  5.55046  4.16934    178 s - - -
          2.68618  4.42225  2.77519  2.73123  3.46354  2.40513  3.72494  3.29354  2.67741  2.69355  4.24690  2.90347  2.73739  3.18146  2.89801  2.37887  2.77519  2.98518  4.58477  3.61503
          0.02545  4.07973  4.80207  0.61958  0.77255  0.48576  0.95510
     83   3.28072  4.60645  4.86285  4.31219  1.88488  4.49101  4.60348  2.02322  4.17766  1.12098  2.93754  4.49215  4.69787  4.25223  4.27082  3.83161  3.50109  2.34642  4.87511  3.57599    179 l - - -
          2.68618  4.42225  2.77519  2.73123  3.46354  2.40513  3.72494  3.29354  2.67741  2.69355  4.24690  2.90347  2.73739  3.18146  2.89801  2.37887  2.77519  2.98518  4.58477  3.61503
          0.02545  4.07973  4.80207  0.61958  0.77255  0.48576  0.95510
     84   2.94814  4.38301  4.37202  3.81677  3.32374  4.11662  4.49943  1.91499  3.69494  1.29528  3.17706  4.08686  4.44563  3.94053  3.91099  3.43758  2.60928  1.89066  5.13689  3.97713    180 l - - -
          2.68618  4.42225  2.77519  2.73123  3.46354  2.40513  3.72494  3.29354  2.67741  2.69355  4.24690  2.90347  2.73739  3.18146  2.89801  2.37887  2.77519  2.98518  4.58477  3.61503
          0.02545  4.07973  4.80207  0.61958  0.77255  0.48576  0.95510
     85   3.13794  5.17289  3.57874  2.92359  4.62670  3.72057  3.68706  3.98755  1.77916  3.44118  4.33739  3.29892  4.10700  2.83330  1.06784  3.14989  3.31051  3.68365  5.47659  4.32637    181 r - - -
          2.68618  4.42225  2.77519  2.73123  3.46354  2.40513  3.72494  3.29354  2.67741  2.69355  4.24690  2.90347  2.73739  3.18146  2.89801  2.37887  2.77519  2.98518  4.58477  3.61503
          0.02545  4.07973  4.80207  0.61958  0.77255  0.48576  0.95510
     86   2.66032  4.99381  2.91807  2.39235  4.30084  3.41865  2.91125  3.73895  2.28483  3.27265  4.06214  2.42020  3.82002  2.51523  2.31569  2.48041  2.70415  3.36953  5.44236  4.09311    182 k - - -
          2.68618  4.42225  2.77519  2.73123  3.46354  2.40513  3.72494  3.29354  2.67741  2.69355  4.24690  2.90347  2.73739  3.18146  2.89801  2.37887  2.77519  2.98518  4.58477  3.61503
          0.02545  4.07973  4.80207  0.61958  0.77255  0.48576  0.95510
     87   0.93485  4.18467  3.56180  3.32782  4.30201  2.98876  4.35645  3.59268  3.36718  3.39961  4.27861  3.41805  3.75753  3.66474  3.63474  2.19288  2.77353  3.10053  5.69226  4.47910    183 a - - -
          2.68618  4.42225  2.77519  2.73123  3.46354  2.40513  3.72494  3.29354  2.67741  2.69355  4.24690  2.90347  2.73739  3.18146  2.89801  2.37887  2.77519  2.98518  4.58477  3.61503
          0.02545  4.07973  4.80207  0.61958  0.77255  0.48576  0.95510
     88   3.39545  4.79905  4.52149  4.16713  3.22732  4.24311  4.75830  2.44755  3.93293  0.65637  3.19414  4.42250  4.64592  4.25119  4.07310  3.84559  3.68198  2.53779  5.17671  3.94626    184 L - - -
          2.68618  4.42225  2.77519  2.73123  3.46354  2.40513  3.72494  3.29354  2.67741  2.69355  4.24690  2.90347  2.73739  3.18146  2.89801  2.37887  2.77519  2.98518  4.58477  3.61503
          0.02545  4.07973  4.80207  0.61958  0.77255  0.48576  0.95510
     89   2.03956  4.22528  3.33992  3.14467  4.46579  1.20116  4.30082  3.89452  3.30752  3.58167  4.40008  3.31382  3.72855  3.57217  3.62220  2.07485  2.77057  3.29482  5.79479  4.57899    185 g - - -
          2.68618  4.42225  2.77519  2.73123  3.46354  2.40513  3.72494  3.29354  2.67741  2.69355  4.24690  2.90347  2.73739  3.18146  2.89801  2.37887  2.77519  2.98518  4.58477  3.61503
          0.02545  4.07973  4.80207  0.61958  0.77255  0.48576  0.95510
     90   2.50556  4.27783  4.01358  3.46241  3.39401  3.82920  4.21974  1.94770  3.35834  1.70284  3.30532  3.76040  4.21674  3.64233  3.61985  3.13526  2.28034  2.08829  5.02990  3.83286    186 l - - -
          2.68618  4.42225  2.77519  2.73123  3.46354  2.40513  3.72494  3.29354  2.67741  2.69355  4.24690  2.90347  2.73739  3.18146  2.89801  2.37887  2.77519  2.98518  4.58477  3.61503
          0.02545  4.07973  4.80207  0.61958  0.77255  0.48576  0.95510
     91   2.75995  4.91354  2.86639  2.54462  4.30613  3.37818  3.78447  3.79107  2.48614  3.33936  4.21239  3.03328  2.41553  1.55235  2.84649  2.78914  3.04778  3.43601  5.51244  4.19175    187 q - - -
          2.68618  4.42225  2.77519  2.73123  3.46354  2.40513  3.72494  3.29354  2.67741  2.69355  4.24690  2.90347  2.73739  3.18146  2.89801  2.37887  2.77519  2.98518  4.58477  3.61503
          0.02545  4.07973  4.80207  0.61958  0.77255  0.48576  0.95510
     92   2.62939  4.77804  3.02469  2.51937  4.12648  3.40204  3.67704  3.53492  2.39064  3.13110  3.95652  3.00825  3.84186  2.38044  2.52879  2.33545  2.04592  3.19903  5.35537  4.04802    188 t - - -
          2.68618  4.42225  2.77519  2.73123  3.46354  2.40513  3.72494  3.29354  2.67741  2.69355  4.24690  2.90347  2.73739  3.18146  2.89801  2.37887  2.77519  2.98518  4.58477  3.61503
          0.02545  4.07973  4.80207  0.61958  0.77255  0.48576  0.95510
     93   1.81987  4.28398  3.54998  3.01021  3.54037  3.48245  3.93061  2.38795  2.94684  2.55625  3.12053  3.36789  3.94416  3.25986  3.28413  2.29685  2.83024  2.50129  5.01105  3.77981    189 a - - -
          2.68618  4.42225  2.77519  2.73123  3.46354  2.40513  3.72494  3.29354  2.67741  2.69355  4.24690  2.90347  2.73739  3.18146  2.89801  2.37887  2.77519  2.98518  4.58477  3.61503
          0.02545  4.07973  4.80207  0.61958  0.77255  0.48576  0.95510
     94   2.63591  4.46521  3.49240  3.12815  3.79004  3.39394  4.13317  2.55887  3.04130  2.74310  3.82974  3.44812  1.32406  3.43656  3.34490  2.83102  3.00786  2.77119  5.30525  4.01939    190 p - - -
          2.68618  4.42225  2.77519  2.73123  3.46354  2.40513  3.72494  3.29354  2.67741  2.69355  4.24690  2.90347  2.73739  3.18146  2.89801  2.37887  2.77519  2.98518  4.58477  3.61503
          0.02545  4.07973  4.80207  0.61958  0.77255  0.48576  0.95510
     95   2.42036  4.37552  3.22332  3.02039  4.31397  3.08267  4.19184  3.79149  3.11817  3.46973  4.34494  3.28997  1.19445  3.46124  3.43463  2.18727  2.88679  3.29812  5.64755  4.38358    191 p - - -
          2.68618  4.42225  2.77519  2.73123  3.46354  2.40513  3.72494  3.29354  2.67741  2.69355  4.24690  2.90347  2.73739  3.18146  2.89801  2.37887  2.77519  2.98518  4.58477  3.61503
          0.02545  4.07973  4.80207  0.61958  0.77255  0.48576  0.95510
     96   2.62434  4.80378  2.90206  2.49529  4.26450  3.33242  3.72333  3.69258  2.46096  3.27544  4.09327  1.78302  3.83068  2.87991  2.55518  2.43865  2.57595  3.31594  5.47445  4.14956    192 n - - -
          2.68618  4.42225  2.77519  2.73123  3.46354  2.40513  3.72494  3.29354  2.67741  2.69355  4.24690  2.90347  2.73739  3.18146  2.89801  2.37887  2.77519  2.98518  4.58477  3.61503
          0.02545  4.07973  4.80207  0.61958  0.77255  0.48576  0.95510
     97   3.06280  5.04424  3.05714  2.82038  4.23949  3.51409  3.97868  3.90730  2.62786  3.38838  4.41545  3.28005  4.07373  0.90581  2.90575  3.10412  3.36198  3.62553  5.47673  4.18647    193 q - - -
          2.68618  4.42225  2.77519  2.73123  3.46354  2.40513  3.72494  3.29354  2.67741  2.69355  4.24690  2.90347  2.73739  3.18146  2.89801  2.37887  2.77519  2.98518  4.58477  3.61503
          0.02545  4.07973  4.80207  0.61958  0.77255  0.48576  0.95510
     98   3.12075  4.44091  4.83057  4.34440  3.62642  4.45778  5.06764  1.49575  4.22927  2.13714  3.43554  4.55618  4.78677  4.50445  4.43016  3.85362  3.39322  0.97587  5.59194  4.37567    194 v - - -
          2.68618  4.42225  2.77519  2.73123  3.46354  2.40513  3.72494  3.29354  2.67741  2.69355  4.24690  2.90347  2.73739  3.18146  2.89801  2.37887  2.77519  2.98518  4.58477  3.61503
          0.02545  4.07973  4.80207  0.61958  0.77255  0.48576  0.95510
     99   3.21381  4.52290  4.88752  4.34303  3.31108  4.54043  4.94519  1.65930  4.22099  1.19133  3.10620  4.57802  4.77055  4.38755  4.36999  3.89778  3.45199  1.58358  5.33480  4.21767    195 l - - -
          2.68618  4.42225  2.77519  2.73123  3.46354  2.40513  3.72494  3.29354  2.67741  2.69355  4.24690  2.90347  2.73739  3.18146  2.89801  2.37887  2.77519  2.98518  4.58477  3.61503
          0.02545  4.07973  4.80207  0.61958  0.77255  0.48576  0.95510
    100   3.12222  4.43749  4.82412  4.26908  3.33895  4.44552  4.84366  1.66073  4.15745  1.57112  2.67066  4.48386  4.69576  4.32678  4.30448  3.78884  3.35837  1.35088  5.28215  4.15480    196 v - - -
          2.68618  4.42225  2.77519  2.73123  3.46354  2.40513  3.72494  3.29354  2.67741  2.69355  4.24690  2.90347  2.73739  3.18146  2.89801  2.37887  2.77519  2.98518  4.58477  3.61503
          0.02545  4.07973  4.80207  0.61958  0.77255  0.48576  0.95510
    101   2.94338  4.69325  3.65921  3.58738  4.71641  0.47062  4.69035  4.37101  3.79657  3.99756  4.97843  3.82419  4.09072  4.10467  4.00539  3.12200  3.44074  3.85928  5.75206  4.82694    197 G - - -
          2.68618  4.42225  2.77519  2.73123  3.46354  2.40513  3.72494  3.29354  2.67741  2.69355  4.24690  2.90347  2.73739  3.18146  2.89801  2.37887  2.77519  2.98518  4.58477  3.61503
          0.02545  4.07973  4.80207  0.61958  0.77255  0.48576  0.95510
    102   3.39545  4.79905  4.52149  4.16713  3.22732  4.24311  4.75830  2.44755  3.93293  0.65637  3.19414  4.42250  4.64592  4.25119  4.07310  3.84559  3.68198  2.53779  5.17671  3.94626    198 L - - -
          2.68618  4.42225  2.77519  2.73123  3.46354  2.40513  3.72494  3.29354  2.67741  2.69355  4.24690  2.90347  2.73739  3.18146  2.89801  2.37887  2.77519  2.98518  4.58477  3.61503
          0.02545  4.07973  4.80207  0.61958  0.77255  0.48576  0.95510
    103   1.07730  4.17940  3.50725  3.23608  4.35653  2.45013  4.29915  3.75584  3.31051  3.46115  4.28504  3.36006  3.72429  3.58148  3.61352  2.09067  2.73830  3.19849  5.70576  4.50439    199 a - - -
          2.68618  4.42225  2.77519  2.73123  3.46354  2.40513  3.72494  3.29354  2.67741  2.69355  4.24690  2.90347  2.73739  3.18146  2.89801  2.37887  2.77519  2.98518  4.58477  3.61503
          0.02545  4.07973  4.80207  0.61958  0.77255  0.48576  0.95510
    104   3.35715  4.70456  4.81757  4.30527  3.13421  4.55588  4.88096  1.96004  4.09865  0.82008  2.97326  4.57215  4.78215  4.30127  4.24176  3.94427  3.59688  2.22667  5.21670  4.06383    200 l - - -
          2.68618  4.42225  2.77519  2.73123  3.46354  2.40513  3.72494  3.29354  2.67741  2.69355  4.24690  2.90347  2.73739  3.18146  2.89801  2.37887  2.77519  2.98518  4.58477  3.61503
          0.02545  4.07973  4.80207  0.61958  0.77255  0.48576  0.95510
    105   3.10097  4.49963  4.56135  4.02329  1.46474  4.22734  4.35618  2.32694  3.89099  1.71425  2.62306  4.20712  4.52231  4.04219  4.03747  3.55892  3.33823  2.13950  4.73470  3.35631    201 f - - -
          2.68618  4.42225  2.77519  2.73123  3.46354  2.40513  3.72494  3.29354  2.67741  2.69355  4.24690  2.90347  2.73739  3.18146  2.89801  2.37887  2.77519  2.98518  4.58477  3.61503
          0.02545  4.07973  4.80207  0.61958  0.77255  0.48576  0.95510
    106   3.37242  4.73488  4.79463  4.25921  3.08494  4.54854  4.83933  2.23949  4.04199  0.79368  2.49204  4.54183  4.75657  4.23662  4.18394  3.92116  3.60280  2.38085  5.17825  4.06510    202 l - - -
          2.68618  4.42225  2.77519  2.73123  3.46354  2.40513  3.72494  3.29354  2.67741  2.69355  4.24690  2.90347  2.73739  3.18146  2.89801  2.37887  2.77519  2.98518  4.58477  3.61503
          0.02545  4.07973  4.80207  0.61958  0.77255  0.48576  0.95510
    107   2.31232  4.24263  3.45946  3.14959  4.22553  3.04347  4.20676  3.56420  3.15289  3.31340  4.17667  3.34057  3.76690  3.48093  3.46099  1.81880  1.31717  3.10091  5.59311  4.36223    203 t - - -
          2.68618  4.42225  2.77519  2.73123  3.46354  2.40513  3.72494  3.29354  2.67741  2.69355  4.24690  2.90347  2.73739  3.18146  2.89801  2.37887  2.77519  2.98518  4.58477  3.61503
          0.02545  4.07973  4.80207  0.61958  0.77255  0.48576  0.95510
    108   2.91301  4.29041  4.56206  3.98789  2.38804  4.06602  4.21858  1.73295  3.83265  1.50842  3.02782  4.09774  4.37039  3.95857  3.92117  3.37946  3.13897  2.34118  3.43447  3.29076    204 l - - -
          2.68618  4.42225  2.77519  2.73123  3.46354  2.40513  3.72494  3.29354  2.67741  2.69355  4.24690  2.90347  2.73739  3.18146  2.89801  2.37887  2.77519  2.98518  4.58477  3.61503
          0.02545  4.07973  4.80207  0.61958  0.77255  0.48576  0.95510
    109   3.53397  4.87638  4.52370  4.28189  0.72503  4.16611  3.98631  3.03718  4.18494  2.36137  3.73931  4.25886  4.62331  4.29673  4.25319  3.79017  3.83687  3.04238  4.18204  2.52640    205 f - - -
          2.68618  4.42225  2.77519  2.73123  3.46354  2.40513  3.72494  3.29354  2.67741  2.69355  4.24690  2.90347  2.73739  3.18146  2.89801  2.37887  2.77519  2.98518  4.58477  3.61503
          0.02545  4.07973  4.80207  0.61958  0.77255  0.48576  0.95510
    110   2.98886  4.34448  4.60666  4.06457  3.52049  4.27756  4.73021  1.42825  3.95833  1.96812  3.36249  4.29549  4.59582  4.20740  4.16168  3.61743  2.74705  1.35418  5.33230  4.14181    206 v - - -
          2.68618  4.42225  2.77519  2.73123  3.46354  2.40513  3.72494  3.29354  2.67741  2.69355  4.24690  2.90347  2.73739  3.18146  2.89801  2.37887  2.77519  2.98518  4.58477  3.61503
          0.02545  4.07973  4.80207  0.61958  0.77255  0.48576  0.95510
    111   3.14468  4.66330  4.27855  3.89253  3.31572  3.99239  4.57984  2.51281  3.64787  1.88326  1.02980  4.14295  4.45832  4.01846  3.82785  3.51319  3.45628  2.54204  5.18133  3.95915    207 m - - -
          2.68618  4.42225  2.77519  2.73123  3.46354  2.40513  3.72494  3.29354  2.67741  2.69355  4.24690  2.90347  2.73739  3.18146  2.89801  2.37887  2.77519  2.98518  4.58477  3.61503
          0.02545  4.07973  4.80207  0.61958  0.77255  0.48576  0.95510
    112   2.49598  4.82239  3.03884  2.47330  4.07641  3.44819  3.62269  3.48779  2.09955  3.07921  3.89779  2.98049  3.83620  2.38726  2.56338  2.27515  2.86183  3.16671  3.88243  3.98789    208 k - - -
          2.68618  4.42225  2.77519  2.73123  3.46354  2.40513  3.72494  3.29354  2.67741  2.69355  4.24690  2.90347  2.73739  3.18146  2.89801  2.37887  2.77519  2.98518  4.58477  3.61503
          0.02545  4.07973  4.80207  0.61958  0.77255  0.48576  0.95510
    113   3.05020  4.76773  3.68057  3.55306  4.52247  3.44376  4.60939  4.12642  3.62914  3.72859  4.79045  3.83662  0.51896  4.01147  3.84703  3.22523  3.50897  3.74722  5.64717  4.64747    209 P - - -
          2.68618  4.42225  2.77519  2.73123  3.46354  2.40513  3.72494  3.29354  2.67741  2.69355  4.24690  2.90347  2.73739  3.18146  2.89801  2.37887  2.77519  2.98518  4.58477  3.61503
          0.02545  4.07973  4.80207  0.61958  0.77255  0.48576  0.95510
    114   2.58783  4.28049  3.92124  3.48659  3.74730  3.48922  4.35806  2.40219  3.38584  2.57180  3.65943  3.69106  4.08342  3.71427  3.65540  2.89382  1.67662  1.55120  5.35560  4.13312    210 v - - -
          2.68618  4.42225  2.77519  2.73123  3.46354  2.40513  3.72494  3.29354  2.67741  2.69355  4.24690  2.90347  2.73739  3.18146  2.89801  2.37887  2.77519  2.98518  4.58477  3.61503
          0.02545  4.07973  4.80207  0.61958  0.77255  0.48576  0.95510
    115   3.29034  4.61622  4.86316  4.31403  1.89409  4.49739  4.59990  2.05917  4.17911  1.09710  2.93582  4.49490  4.70254  4.25291  4.27289  3.83858  3.51048  2.35984  4.86757  3.56191    211 l - - -
          2.68618  4.42225  2.77519  2.73123  3.46354  2.40513  3.72494  3.29354  2.67741  2.69355  4.24690  2.90347  2.73739  3.18146  2.89801  2.37887  2.77519  2.98518  4.58477  3.61503
          0.02545  4.07973  4.80207  0.61958  0.77255  0.48576  0.95510
    116   2.74417  5.20595  2.00304  2.06021  4.52543  3.31409  3.67422  4.00382  2.52868  3.51771  4.30712  2.30814  3.81767  2.80732  3.05181  2.20249  2.66650  3.59316  5.68594  4.25781    212 d - - -
          2.68618  4.42225  2.77519  2.73123  3.46354  2.40513  3.72494  3.29354  2.67741  2.69355  4.24690  2.90347  2.73739  3.18146  2.89801  2.37887  2.77519  2.98518  4.58477  3.61503
          0.02545  4.07973  4.80207  0.61958  0.77255  0.48576  0.95510
    117   2.38055  4.99256  2.84404  2.12946  4.29749  3.39282  3.60810  3.73801  1.99098  3.27886  4.06690  2.89234  3.80838  2.52367  2.78615  2.43262  2.63869  3.36547  5.45965  4.09711    213 k - - -
          2.68618  4.42225  2.77519  2.73123  3.46354  2.40513  3.72494  3.29354  2.67741  2.69355  4.24690  2.90347  2.73739  3.18146  2.89801  2.37887  2.77519  2.98518  4.58477  3.61503
          0.02545  4.07973  4.80207  0.61958  0.77255  0.48576  0.95510
    118   3.14758  4.46499  4.82985  4.28828  3.38512  4.47284  4.90766  1.17048  4.16634  1.84799  2.56248  4.51438  4.73248  4.36373  4.32931  3.82841  3.39119  1.65954  5.35632  4.21778    214 i - - -
          2.68618  4.42225  2.77519  2.73123  3.46354  2.40513  3.72494  3.29354  2.67741  2.69355  4.24690  2.90347  2.73739  3.18146  2.89801  2.37887  2.77519  2.98518  4.58477  3.61503
          0.02545  4.07973  4.80207  0.61958  0.77255  0.48576  0.95510
    119   2.69617  4.97749  2.49930  2.35936  3.99461  3.39164  3.12818  3.67607  2.48723  3.23866  4.06089  1.97324  3.83867  2.81641  2.96114  2.69059  2.93665  3.33194  5.30816  2.90812    215 n - - -
          2.68618  4.42225  2.77519  2.73123  3.46354  2.40513  3.72494  3.29354  2.67741  2.69355  4.24690  2.90347  2.73739  3.18146  2.89801  2.37887  2.77519  2.98518  4.58477  3.61503
          0.02545  4.07973  4.80207  0.61958  0.77255  0.48576  0.95510
    120   2.71239  5.06617  2.83949  1.86115  4.38081  3.41921  3.61519  3.81388  1.97949  3.33730  4.13308  2.90852  3.83907  2.31706  2.69350  2.69212  2.93953  3.06558  5.49817  4.14732    216 e - - -
          2.68618  4.42225  2.77519  2.73123  3.46354  2.40513  3.72494  3.29354  2.67741  2.69355  4.24690  2.90347  2.73739  3.18146  2.89801  2.37887  2.77519  2.98518  4.58477  3.61503
          0.02545  4.07973  4.80207  0.61958  0.77255  0.48576  0.95510
    121   2.67111  5.06684  2.11646  2.18709  4.35944  3.36375  3.62192  3.81206  2.26092  3.34699  4.13245  2.84718  3.80453  2.32827  2.88795  2.64446  2.90922  2.79407  5.52655  4.13743    217 d - - -
          2.68618  4.42225  2.77519  2.73123  3.46354  2.40513  3.72494  3.29354  2.67741  2.69355  4.24690  2.90347  2.73739  3.18146  2.89801  2.37887  2.77519  2.98518  4.58477  3.61503
          0.02545  4.07973  4.80207  0.61958  0.77255  0.48576  0.95510
    122   1.04803  4.18150  3.55080  3.28848  4.31405  2.98036  4.32443  3.64999  3.33028  3.41501  4.27068  3.39357  3.74305  3.62006  3.61406  1.90194  2.75584  3.13515  5.68763  4.47788    218 a - - -
          2.68618  4.42225  2.77519  2.73123  3.46354  2.40513  3.72494  3.29354  2.67741  2.69355  4.24690  2.90347  2.73739  3.18146  2.89801  2.37887  2.77519  2.98518  4.58477  3.61503
          0.02545  4.07973  4.80207  0.61958  0.77255  0.48576  0.95510
    123   2.83462  4.25178  4.35062  3.77749  3.14999  3.99776  4.28102  1.91872  3.64851  1.63706  3.13693  3.98468  4.32446  3.85459  3.81712  3.30284  3.06730  1.75819  4.84890  2.70483    219 l - - -
          2.68618  4.42225  2.77519  2.73123  3.46354  2.40513  3.72494  3.29354  2.67741  2.69355  4.24690  2.90347  2.73739  3.18146  2.89801  2.37887  2.77519  2.98518  4.58477  3.61503
          0.02545  4.07973  4.80207  0.61958  0.77255  0.48576  0.95510
    124   2.63685  4.89347  2.95635  2.26816  4.16954  3.42329  3.61316  3.59116  2.33453  2.84651  3.96743  2.94007  3.82142  2.20485  2.54806  2.33536  2.69159  3.24898  5.36970  4.03365    220 q - - -
          2.68618  4.42225  2.77519  2.73123  3.46354  2.40513  3.72494  3.29354  2.67741  2.69355  4.24690  2.90347  2.73739  3.18146  2.89801  2.37887  2.77519  2.98518  4.58477  3.61503
          0.02545  4.07973  4.80207  0.61958  0.77255  0.48576  0.95510
    125   3.05020  4.76773  3.68057  3.55306  4.52247  3.44376  4.60939  4.12642  3.62914  3.72859  4.79045  3.83662  0.51896  4.01147  3.84703  3.22523  3.50897  3.74722  5.64717  4.64747    221 P - - -
          2.68618  4.42225  2.77519  2.73123  3.46354  2.40513  3.72494  3.29354  2.67741  2.69355  4.24690  2.90347  2.73739  3.18146  2.89801  2.37887  2.77519  2.98518  4.58477  3.61503
          0.02545  4.07973  4.80207  0.61958  0.77255  0.48576  0.95510
    126   3.34269  4.70011  4.46395  4.02608  1.97585  4.25132  3.65853  2.98426  3.88034  1.90073  3.61706  4.00861  4.56498  3.97648  4.00342  3.58055  3.56638  2.91953  3.87520  1.19204    222 y - - -
          2.68618  4.42225  2.77519  2.73123  3.46354  2.40513  3.72494  3.29354  2.67741  2.69355  4.24690  2.90347  2.73739  3.18146  2.89801  2.37887  2.77519  2.98518  4.58477  3.61503
          0.02545  4.07973  4.80207  0.61958  0.77255  0.48576  0.95510
    127   2.62368  4.40192  3.41664  2.83762  3.54958  3.55903  3.77482  2.90033  2.43037  1.95516  2.88793  3.25509  3.93904  3.06034  2.70188  2.60873  2.85180  2.67393  4.96279  3.72559    223 l - - -
          2.68618  4.42225  2.77519  2.73123  3.46354  2.40513  3.72494  3.29354  2.67741  2.69355  4.24690  2.90347  2.73739  3.18146  2.89801  2.37887  2.77519  2.98518  4.58477  3.61503
          0.02545  4.07973  4.80207  0.61958  0.77255  0.48576  0.95510
    128   2.48636  5.21239  2.19895  1.95324  4.52766  3.34011  3.65161  3.99844  1.81051  3.50273  4.28786  2.81103  3.82162  2.77850  2.93858  2.69137  2.98990  3.58966  5.65764  4.24286    224 k - - -
          2.68618  4.42225  2.77519  2.73123  3.46354  2.40513  3.72494  3.29354  2.67741  2.69355  4.24690  2.90347  2.73739  3.18146  2.89801  2.37887  2.77519  2.98518  4.58477  3.61503
          0.02545  4.07973  4.80207  0.61958  0.77255  0.48576  0.95510
    129   2.71165  5.12056  2.63067  2.01886  4.44481  2.53528  3.64779  3.90567  2.11759  3.42639  4.21532  2.40442  3.81853  2.77716  2.90612  2.42713  2.95786  3.51010  5.59404  4.19957    225 e - - -
          2.68618  4.42225  2.77519  2.73123  3.46354  2.40513  3.72494  3.29354  2.67741  2.69355  4.24690  2.90347  2.73739  3.18146  2.89801  2.37887  2.77519  2.98518  4.58477  3.61503
          0.02545  4.07973  4.80207  0.61958  0.77255  0.48576  0.95510
    130   2.77132  5.15738  2.85472  2.07785  4.50226  3.44496  2.93580  3.94245  1.84635  3.42565  4.21823  2.92253  3.86401  2.15504  2.58702  2.73663  2.99087  3.55535  5.54533  4.20531    226 k - - -
          2.68618  4.42225  2.77519  2.73123  3.46354  2.40513  3.72494  3.29354  2.67741  2.69355  4.24690  2.90347  2.73739  3.18146  2.89801  2.37887  2.77519  2.98518  4.58477  3.61503
          0.02545  4.07973  4.80207  0.61958  0.77255  0.48576  0.95510
    131   3.15371  4.48443  4.82177  4.35091  3.54458  4.45220  5.05601  0.97888  4.21144  2.02373  3.36360  4.56241  4.78548  4.48638  4.39971  3.86023  3.42991  1.57005  5.54435  4.33387    227 i - - -
          2.68618  4.42225  2.77519  2.73123  3.46354  2.40513  3.72494  3.29354  2.67741  2.69355  4.24690  2.90347  2.73739  3.18146  2.89801  2.37887  2.77519  2.98518  4.58477  3.61503
          0.02545  4.07973  4.80207  0.61958  0.77255  0.48576  0.95510
    132   2.41269  4.42901  3.13385  2.78530  4.23047  3.13590  3.97042  3.64642  2.85035  3.30053  4.12839  2.63573  3.77649  3.18138  3.23909  1.62653  1.90508  3.20181  5.53736  4.25858    228 s - - -
          2.68618  4.42225  2.77519  2.73123  3.46354  2.40513  3.72494  3.29354  2.67741  2.69355  4.24690  2.90347  2.73739  3.18146  2.89801  2.37887  2.77519  2.98518  4.58477  3.61503
          0.02545  4.07973  4.80207  0.61958  0.77255  0.48576  0.95510
    133   2.35010  4.56504  2.68606  2.57750  3.26462  3.09962  3.68833  3.13456  2.56276  2.64383  3.00231  3.06319  3.85141  2.67351  2.99222  2.68402  2.81261  2.86499  5.10857  3.82049    229 a - - -
          2.68618  4.42225  2.77519  2.73123  3.46354  2.40513  3.72494  3.29354  2.67741  2.69355  4.24690  2.90347  2.73739  3.18146  2.89801  2.37887  2.77519  2.98518  4.58477  3.61503
          0.02545  4.07973  4.80207  0.61958  0.77255  0.48576  0.95510
    134   2.59338  4.80700  2.77898  2.29259  4.04949  3.40996  3.61991  2.89956  2.41642  3.06713  3.37968  2.69762  3.80571  2.43157  2.87931  2.38893  2.82542  3.14091  5.30691  3.96856    230 e - - -
          2.68618  4.42225  2.77519  2.73123  3.46354  2.40513  3.72494  3.29354  2.67741  2.69355  4.24690  2.90347  2.73739  3.18146  2.89801  2.37887  2.77519  2.98518  4.58477  3.61503
          0.02545  4.07973  4.80207  0.61958  0.77255  0.48576  0.95510
    135   2.88487  5.27834  2.51538  1.56106  4.58036  3.36849  3.72154  4.05323  2.47027  3.55835  4.39940  2.85749  3.89311  1.84126  2.88866  2.82679  3.13666  3.67501  5.70497  4.31766    231 e - - -
          2.68618  4.42225  2.77519  2.73123  3.46354  2.40513  3.72494  3.29354  2.67741  2.69355  4.24690  2.90347  2.73739  3.18146  2.89801  2.37887  2.77519  2.98518  4.58477  3.61503
          0.02545  4.07973  4.80207  0.61958  0.77255  0.48576  0.95510
    136   1.21843  4.31415  3.72227  3.31207  2.80909  3.38647  4.15851  2.81585  3.27193  2.59424  3.67114  3.54407  3.98861  3.56830  3.56163  2.79261  2.93227  2.60062  5.08879  3.74210    232 a - - -
          2.68618  4.42225  2.77519  2.73123  3.46354  2.40513  3.72494  3.29354  2.67741  2.69355  4.24690  2.90347  2.73739  3.18146  2.89801  2.37887  2.77519  2.98518  4.58477  3.61503
          0.02545  4.07973  4.80207  0.61958  0.77255  0.48576  0.95510
    137   2.82424  4.23973  4.36711  3.79063  2.60911  3.95646  4.14949  2.05509  3.65648  1.65761  2.73758  3.95350  4.28049  3.82163  3.79145  3.25860  3.05193  2.32967  4.63617  2.27278    233 l - - -
          2.68618  4.42225  2.77519  2.73123  3.46354  2.40513  3.72494  3.29354  2.67741  2.69355  4.24690  2.90347  2.73739  3.18146  2.89801  2.37887  2.77519  2.98518  4.58477  3.61503
          0.02545  4.07973  4.80207  0.61958  0.77255  0.48576  0.95510
    138   2.78800  5.31121  1.97623  1.68172  4.61758  3.31079  3.67892  4.10929  2.33318  3.60061  4.38842  2.46860  3.82608  2.81045  3.06678  2.71608  2.76459  3.68537  5.75311  4.30622    234 e - - -
          2.68618  4.42225  2.77519  2.73123  3.46354  2.40513  3.72494  3.29354  2.67741  2.69355  4.24690  2.90347  2.73739  3.18146  2.89801  2.37887  2.77519  2.98518  4.58477  3.61503
          0.02545  4.07973  4.80207  0.61958  0.77255  0.48576  0.95510
    139   2.40828  5.06847  2.92458  2.26207  4.40470  3.44159  3.60171  3.83651  1.88050  3.34447  4.13512  2.48851  3.84558  2.72223  2.23334  2.69697  2.93786  3.45910  5.48781  4.15072    235 k - - -
          2.68618  4.42225  2.77519  2.73123  3.46354  2.40513  3.72494  3.29354  2.67741  2.69355  4.24690  2.90347  2.73739  3.18146  2.89801  2.37887  2.77519  2.98518  4.58477  3.61503
          0.02545  4.07973  4.80207  0.61958  0.77255  0.48576  0.95510
    140   1.19656  4.21583  3.48076  3.24773  4.39449  1.74194  4.33372  3.76059  3.34781  3.49646  4.34123  3.38211  3.75086  3.62188  3.64417  2.46676  2.78382  3.21698  5.73500  4.54259    236 a - - -
          2.68618  4.42225  2.77519  2.73123  3.46354  2.40513  3.72494  3.29354  2.67741  2.69355  4.24690  2.90347  2.73739  3.18146  2.89801  2.37887  2.77519  2.98518  4.58477  3.61503
          0.02545  4.07973  4.80207  0.61958  0.77255  0.48576  0.95510
    141   2.44003  4.64534  3.07745  2.28087  3.86024  3.44529  3.66843  2.91434  2.23621  2.89430  3.73745  3.02454  3.83921  2.85418  2.93409  2.48215  2.61230  2.62785  5.18408  3.88278    237 k - - -
          2.68618  4.42225  2.77519  2.73123  3.46354  2.40513  3.72494  3.29354  2.67741  2.69355  4.24690  2.90347  2.73739  3.18146  2.89801  2.37887  2.77519  2.98518  4.58477  3.61503
          0.02545  4.07973  4.80207  0.61958  0.77255  0.48576  0.95510
    142   2.25193  4.95947  2.76361  1.98633  4.28014  3.01223  3.64611  3.71758  2.43219  3.27882  4.07760  2.88585  3.81030  2.30207  2.89907  2.64652  2.63064  3.34905  5.47930  4.11298    238 e - - -
          2.68618  4.42225  2.77519  2.73123  3.46354  2.40513  3.72494  3.29354  2.67741  2.69355  4.24690  2.90347  2.73739  3.18146  2.89801  2.37887  2.77519  2.98518  4.58477  3.61503
          0.02545  4.07973  4.80207  0.61958  0.77255  0.48576  0.95510
    143   3.05020  4.76773  3.68057  3.55306  4.52247  3.44376  4.60939  4.12642  3.62914  3.72859  4.79045  3.83662  0.51896  4.01147  3.84703  3.22523  3.50897  3.74722  5.64717  4.64747    239 P - - -
          2.68618  4.42225  2.77519  2.73123  3.46354  2.40513  3.72494  3.29354  2.67741  2.69355  4.24690  2.90347  2.73739  3.18146  2.89801  2.37887  2.77519  2.98518  4.58477  3.61503
          0.02545  4.07973  4.80207  0.61958  0.77255  0.48576  0.95510
    144   2.88488  4.35359  4.22711  3.65492  3.18924  4.00728  4.31090  2.01233  3.53371  1.30075  2.68629  3.93675  3.36795  3.76601  3.74774  3.30519  3.11651  2.26596  4.95786  3.80625    240 l - - -
          2.68618  4.42225  2.77519  2.73123  3.46354  2.40513  3.72494  3.29354  2.67741  2.69355  4.24690  2.90347  2.73739  3.18146  2.89801  2.37887  2.77519  2.98518  4.58477  3.61503
          0.02545  4.07973  4.80207  0.61958  0.77255  0.48576  0.95510
    145   3.11249  5.22260  3.51660  2.84926  4.69212  3.71241  3.65204  4.03803  1.11460  3.46857  4.34261  3.24626  4.08210  2.78642  1.76210  3.10462  3.27616  3.71863  5.49734  4.33770    241 k - - -
          2.68618  4.42225  2.77519  2.73123  3.46354  2.40513  3.72494  3.29354  2.67741  2.69355  4.24690  2.90347  2.73739  3.18146  2.89801  2.37887  2.77519  2.98518  4.58477  3.61503
          0.02545  4.07973  4.80207  0.61958  0.77255  0.48576  0.95510
    146   2.43043  4.77224  2.99016  1.91362  4.02795  3.42381  3.64896  3.01646  2.42772  3.03824  3.86755  2.97626  3.82967  2.80779  2.62978  2.65742  2.53961  3.09390  5.29717  3.97559    242 e - - -
          2.68618  4.42225  2.77519  2.73123  3.46354  2.40513  3.72494  3.29354  2.67741  2.69355  4.24690  2.90347  2.73739  3.18146  2.89801  2.37887  2.77519  2.98518  4.58477  3.61503
          0.02545  4.07973  4.80207  0.61958  0.77255  0.48576  0.95510
    147   3.53397  4.87638  4.52370  4.28189  0.72503  4.16611  3.98631  3.03718  4.18494  2.36137  3.73931  4.25886  4.62331  4.29673  4.25319  3.79017  3.83687  3.04238  4.18204  2.52640    243 f - - -
          2.68618  4.42225  2.77519  2.73123  3.46354  2.40513  3.72494  3.29354  2.67741  2.69355  4.24690  2.90347  2.73739  3.18146  2.89801  2.37887  2.77519  2.98518  4.58477  3.61503
          0.02545  4.07973  4.80207  0.61958  0.77255  0.48576  0.95510
    148   3.20097  4.64680  4.49342  3.98206  3.14373  4.27705  4.61627  2.29709  3.73689  1.49938  1.32086  4.26212  4.58769  4.03312  3.91943  3.65480  3.45350  2.37034  5.12066  3.93007    244 m - - -
          2.68618  4.42225  2.77519  2.73123  3.46354  2.40513  3.72494  3.29354  2.67741  2.69355  4.24690  2.90347  2.73739  3.18146  2.89801  2.37887  2.77519  2.98518  4.58477  3.61503
          0.02545  4.07973  4.80207  0.61958  0.77255  0.48576  0.95510
    149   2.77072  4.34931  3.82646  3.32115  3.02065  3.74963  3.93945  2.64943  3.16463  1.36664  3.34503  3.61233  4.14622  3.48989  3.41303  2.77094  3.01943  2.51167  4.63121  2.76294    245 l - - -
          2.68618  4.42225  2.77519  2.73123  3.46354  2.40513  3.72494  3.29354  2.67741  2.69355  4.24690  2.90347  2.73739  3.18146  2.89801  2.37887  2.77519  2.98518  4.58477  3.61503
          0.02545  4.07973  4.80207  0.61958  0.77255  0.48576  0.95510
    150   2.76230  5.03336  3.06423  2.50959  4.39085  3.49059  3.61553  3.79879  1.71326  3.31404  4.12369  2.58258  3.88684  2.74345  2.15021  2.75852  2.46369  3.44155  5.45396  4.15759    246 k - - -
          2.68618  4.42225  2.77519  2.73123  3.46354  2.40513  3.72494  3.29354  2.67741  2.69355  4.24690  2.90347  2.73739  3.18146  2.89801  2.37887  2.77519  2.98518  4.58477  3.61503
          0.02545  4.07973  4.80207  0.61958  0.77255  0.48576  0.95510
    151   2.69136  4.95389  2.89863  2.42275  4.02747  3.43480  2.88754  3.65795  2.36015  3.21129  4.02926  2.49962  3.84790  2.02589  2.77737  2.69395  2.92062  3.31607  5.29379  3.29736    247 q - - -
          2.68618  4.42225  2.77519  2.73123  3.46354  2.40513  3.72494  3.29354  2.67741  2.69355  4.24690  2.90347  2.73739  3.18146  2.89801  2.37887  2.77519  2.98518  4.58477  3.61503
          0.02545  4.07973  4.80207  0.61958  0.77255  0.48576  0.95510
    152   2.26277  4.30726  3.59506  3.10681  3.71363  3.38406  4.05594  2.79241  3.01507  2.64453  2.97137  3.41470  3.93629  3.35902  3.33638  2.74032  1.54602  2.55747  5.20656  3.97954    248 t - - -
          2.68621  4.42228  2.77506  2.73126  3.46357  2.40505  3.72497  3.29357  2.67744  2.69358  4.24693  2.90349  2.73742  3.18149  2.89804  2.37879  2.77522  2.98521  4.58480  3.61506
          0.08910  2.56356  4.80207  0.83401  0.56970  0.48576  0.95510
    153   2.82685  4.85073  3.37273  2.85904  4.36069  3.48293  3.77589  3.80770  2.19785  3.35538  4.23739  3.23860  3.98209  2.94930  1.19096  2.48910  3.11014  3.45570  5.45039  4.21572    252 r - - -
          2.68618  4.42225  2.77519  2.73123  3.46354  2.40513  3.72494  3.29354  2.67741  2.69355  4.24690  2.90347  2.73739  3.18146  2.89801  2.37887  2.77519  2.98518  4.58477  3.61503
          0.02545  4.07973  4.80207  0.61958  0.77255  0.48576  0.95510
    154   2.70157  5.17224  2.46107  2.01715  4.49920  3.36694  3.10075  3.97089  1.90124  3.45901  4.22901  2.83548  3.80926  2.38110  2.81212  2.65582  2.93668  3.55600  5.59726  4.19776    253 k - - -
          2.68618  4.42225  2.77519  2.73123  3.46354  2.40513  3.72494  3.29354  2.67741  2.69355  4.24690  2.90347  2.73739  3.18146  2.89801  2.37887  2.77519  2.98518  4.58477  3.61503
          0.02545  4.07973  4.80207  0.61958  0.77255  0.48576  0.95510
    155   2.49619  5.14117  2.34240  1.88418  4.45446  3.34818  3.62785  3.92072  1.99362  3.43338  4.21094  2.82427  3.80484  2.75001  2.90699  2.65230  2.68896  3.51641  5.59463  4.18859    254 e - - -
          2.68618  4.42225  2.77519  2.73123  3.46354  2.40513  3.72494  3.29354  2.67741  2.69355  4.24690  2.90347  2.73739  3.18146  2.89801  2.37887  2.77519  2.98518  4.58477  3.61503
          0.02545  4.07973  4.80207  0.61958  0.77255  0.48576  0.95510
    156   3.05799  5.61366  1.02439  1.89124  4.90453  3.26086  3.86038  4.43360  2.93113  3.94849  4.83362  2.73569  3.91136  3.04063  3.54678  2.93076  3.36123  4.01016  6.08918  4.57954    255 d - - -
          2.68618  4.42225  2.77519  2.73123  3.46354  2.40513  3.72494  3.29354  2.67741  2.69355  4.24690  2.90347  2.73739  3.18146  2.89801  2.37887  2.77519  2.98518  4.58477  3.61503
          0.02545  4.07973  4.80207  0.61958  0.77255  0.48576  0.95510
    157   3.35561  4.69614  4.83788  4.32071  3.14090  4.56969  4.89607  1.90919  4.12191  0.83699  2.97275  4.58662  4.78903  4.31497  4.26294  3.95460  3.59352  2.20516  5.22641  4.08244    256 l - - -
          2.68618  4.42225  2.77519  2.73123  3.46354  2.40513  3.72494  3.29354  2.67741  2.69355  4.24690  2.90347  2.73739  3.18146  2.89801  2.37887  2.77519  2.98518  4.58477  3.61503
          0.02545  4.07973  4.80207  0.61958  0.77255  0.48576  0.95510
    158   2.27296  4.93634  2.70421  2.22561  4.21941  3.09686  3.59139  3.65992  2.12725  3.21349  3.44612  2.89093  3.78887  2.71601  2.60401  2.60015  2.83376  3.29377  5.40834  4.04335    257 k - - -
          2.68618  4.42225  2.77519  2.73123  3.46354  2.40513  3.72494  3.29354  2.67741  2.69355  4.24690  2.90347  2.73739  3.18146  2.89801  2.37887  2.77519  2.98518  4.58477  3.61503
          0.02545  4.07973  4.80207  0.61958  0.77255  0.48576  0.95510
    159   3.39545  4.79905  4.52149  4.16713  3.22732  4.24311  4.75830  2.44755  3.93293  0.65637  3.19414  4.42250  4.64592  4.25119  4.07310  3.84559  3.68198  2.53779  5.17671  3.94626    258 L - - -
          2.68618  4.42225  2.77519  2.73123  3.46354  2.40513  3.72494  3.29354  2.67741  2.69355  4.24690  2.90347  2.73739  3.18146  2.89801  2.37887  2.77519  2.98518  4.58477  3.61503
          0.02545  4.07973  4.80207  0.61958  0.77255  0.48576  0.95510
    160   3.23239  4.61938  4.59298  4.10241  1.28680  4.29009  4.22326  2.46841  3.95310  1.74058  2.46436  4.23743  4.58697  4.08933  4.08315  3.64598  3.47224  2.53372  4.51311  3.00752    259 f - - -
          2.68618  4.42225  2.77519  2.73123  3.46354  2.40513  3.72494  3.29354  2.67741  2.69355  4.24690  2.90347  2.73739  3.18146  2.89801  2.37887  2.77519  2.98518  4.58477  3.61503
          0.02545  4.07973  4.80207  0.61958  0.77255  0.48576  0.95510
    161   2.33949  4.28835  4.31695  3.74558  3.26290  4.02617  4.36401  1.92504  3.63768  1.71637  2.28314  3.99447  4.35160  3.85620  3.83667  3.33004  3.09295  1.91989  4.99453  3.83287    260 l - - -
          2.68618  4.42225  2.77519  2.73123  3.46354  2.40513  3.72494  3.29354  2.67741  2.69355  4.24690  2.90347  2.73739  3.18146  2.89801  2.37887  2.77519  2.98518  4.58477  3.61503
          0.02545  4.07973  4.80207  0.61958  0.77255  0.48576  0.95510
    162   2.47032  5.16179  1.88166  2.11361  4.47434  3.33293  3.64572  3.94715  2.46463  3.46086  4.24267  2.61088  3.80817  2.77240  2.70608  2.42004  2.95720  3.54103  5.62656  4.21134    261 d - - -
          2.68618  4.42225  2.77519  2.73123  3.46354  2.40513  3.72494  3.29354  2.67741  2.69355  4.24690  2.90347  2.73739  3.18146  2.89801  2.37887  2.77519  2.98518  4.58477  3.61503
          0.02545  4.07973  4.80207  0.61958  0.77255  0.48576  0.95510
    163   2.19038  4.25693  3.60835  3.04040  3.33066  3.61778  3.87833  2.67298  2.95196  1.97710  2.66489  3.40855  3.99232  2.95256  3.26275  2.87857  2.84309  2.48708  4.83289  3.24987    262 l - - -
          2.68618  4.42225  2.77519  2.73123  3.46354  2.40513  3.72494  3.29354  2.67741  2.69355  4.24690  2.90347  2.73739  3.18146  2.89801  2.37887  2.77519  2.98518  4.58477  3.61503
          0.02545  4.07973  4.80207  0.61958  0.77255  0.48576  0.95510
    164   1.39240  4.20015  3.47777  3.17071  4.36010  2.46370  4.24957  3.77704  3.23712  3.45921  4.27404  3.32915  3.72081  3.51296  3.56275  1.57949  2.73456  3.21623  5.69558  4.48405    263 a - - -
          2.68618  4.42225  2.77519  2.73123  3.46354  2.40513  3.72494  3.29354  2.67741  2.69355  4.24690  2.90347  2.73739  3.18146  2.89801  2.37887  2.77519  2.98518  4.58477  3.61503
          0.02545  4.07973  4.80207  0.61958  0.77255  0.48576  0.95510
    165   2.63056  4.94114  2.86856  2.22300  4.21748  3.07859  3.04123  3.65408  2.25412  3.21335  3.42240  2.21828  3.80539  2.73910  2.81652  2.63019  2.86231  3.29676  5.41201  4.05403    264 n - - -
          2.68618  4.42225  2.77519  2.73123  3.46354  2.40513  3.72494  3.29354  2.67741  2.69355  4.24690  2.90347  2.73739  3.18146  2.89801  2.37887  2.77519  2.98518  4.58477  3.61503
          0.02545  4.07973  4.80207  0.61958  0.77255  0.48576  0.95510
    166   2.57830  4.40766  3.30109  2.40870  3.55935  3.51468  3.75122  2.68380  2.69802  2.45942  3.20291  3.18377  3.89671  2.67569  3.08765  2.74746  2.62505  2.49351  4.97404  3.23407    265 e - - -
          2.68618  4.42225  2.77519  2.73123  3.46354  2.40513  3.72494  3.29354  2.67741  2.69355  4.24690  2.90347  2.73739  3.18146  2.89801  2.37887  2.77519  2.98518  4.58477  3.61503
          0.13366  4.07973  2.22377  0.61958  0.77255  0.48576  0.95510
    167   2.70638  5.15913  2.13117  2.04099  4.46834  2.91332  3.62842  3.94114  2.09766  3.45560  4.24515  2.77014  3.78495  2.76000  2.96457  2.31654  2.95650  3.53727  5.62287  4.20466    266 e - - -
          2.68618  4.42225  2.77519  2.73123  3.46354  2.40513  3.72494  3.29354  2.67741  2.69355  4.24690  2.90347  2.73739  3.18146  2.89801  2.37887  2.77519  2.98518  4.58477  3.61503
          0.02831  3.97438  4.69673  0.61958  0.77255  0.42452  1.06156
    168   2.73841  5.06346  2.99730  2.29451  4.40987  3.46852  3.60195  3.83166  1.85835  3.33672  4.13360  2.96396  3.32841  2.72359  1.97324  2.48817  2.95524  3.46128  5.47366  4.15553    267 k - - -
          2.68618  4.42225  2.77519  2.73123  3.46354  2.40513  3.72494  3.29354  2.67741  2.69355  4.24690  2.90347  2.73739  3.18146  2.89801  2.37887  2.77519  2.98518  4.58477  3.61503
          0.02545  4.07973  4.80207  0.61958  0.77255  0.48576  0.95510
    169   2.63297  4.49329  3.28749  2.76296  3.08633  3.51743  3.77604  2.99033  2.47775  2.46360  3.58977  3.20356  2.09675  3.04803  3.04039  2.78552  2.87844  2.76211  5.00618  3.69725    268 p - - -
          2.68618  4.42225  2.77519  2.73123  3.46354  2.40513  3.72494  3.29354  2.67741  2.69355  4.24690  2.90347  2.73739  3.18146  2.89801  2.37887  2.77519  2.98518  4.58477  3.61503
          0.02545  4.07973  4.80207  0.61958  0.77255  0.48576  0.95510
    170   2.22904  4.86964  2.95010  2.17117  4.13096  3.43194  3.62949  3.53998  2.08436  2.64365  3.94532  2.95514  3.83542  2.58362  2.77305  2.67410  2.88128  3.21250  5.35103  4.02405    269 k - - -
          2.68618  4.42225  2.77519  2.73123  3.46354  2.40513  3.72494  3.29354  2.67741  2.69355  4.24690  2.90347  2.73739  3.18146  2.89801  2.37887  2.77519  2.98518  4.58477  3.61503
          0.02545  4.07973  4.80207  0.61958  0.77255  0.48576  0.95510
    171   2.48926  4.53851  3.08982  2.63479  4.05564  2.57086  3.80505  3.46315  2.65755  2.77063  3.93437  2.68621  3.79905  2.99655  3.07916  1.85985  2.52102  3.09945  5.36422  4.06899    270 s - - -
          2.68618  4.42225  2.77519  2.73123  3.46354  2.40513  3.72494  3.29354  2.67741  2.69355  4.24690  2.90347  2.73739  3.18146  2.89801  2.37887  2.77519  2.98518  4.58477  3.61503
          0.02545  4.07973  4.80207  0.61958  0.77255  0.48576  0.95510
    172   2.59048  4.45352  3.29333  2.74220  3.12449  3.49298  3.76321  2.98970  2.66441  2.51215  3.56855  3.18382  2.29624  3.02310  2.75638  2.74584  2.62520  2.74766  5.02397  3.75087    271 p - - -
          2.68618  4.42225  2.77519  2.73123  3.46354  2.40513  3.72494  3.29354  2.67741  2.69355  4.24690  2.90347  2.73739  3.18146  2.89801  2.37887  2.77519  2.98518  4.58477  3.61503
          0.02545  4.07973  4.80207  0.61958  0.77255  0.48576  0.95510
    173   2.45924  5.06755  2.56499  2.19542  4.38476  3.37979  3.59790  3.84143  1.85023  3.35583  4.12959  2.86253  3.79950  2.71474  2.59590  2.42476  2.88802  3.44577  5.51482  4.13287    272 k - - -
          2.68618  4.42225  2.77519  2.73123  3.46354  2.40513  3.72494  3.29354  2.67741  2.69355  4.24690  2.90347  2.73739  3.18146  2.89801  2.37887  2.77519  2.98518  4.58477  3.61503
          0.02545  4.07973  4.80207  0.61958  0.77255  0.48576  0.95510
    174   2.57153  5.46319  1.44721  1.64504  4.76967  3.26943  3.77413  4.26082  2.75259  3.77423  4.60740  2.73579  3.86620  2.93140  3.33212  2.82084  3.20168  3.83838  5.94450  4.45515    273 d - - -
          2.68619  4.42226  2.77520  2.73124  3.46355  2.40513  3.72495  3.29355  2.67741  2.69356  4.24690  2.90333  2.73740  3.18147  2.89801  2.37887  2.77520  2.98519  4.58478  3.61504
          0.07677  2.72290  4.80207  0.44835  1.01799  0.48576  0.95510
    175   2.61268  4.35406  4.64645  4.10920  3.53991  4.30893  4.77953  1.41915  4.00732  1.96838  3.37456  4.33667  4.62554  4.25455  4.20967  3.65419  3.25911  1.32162  5.36999  4.17873    275 v - - -
          2.68618  4.42225  2.77519  2.73123  3.46354  2.40513  3.72494  3.29354  2.67741  2.69355  4.24690  2.90347  2.73739  3.18146  2.89801  2.37887  2.77519  2.98518  4.58477  3.61503
          0.02545  4.07973  4.80207  0.61958  0.77255  0.48576  0.95510
    176   2.37850  4.35413  3.23026  2.97234  4.32160  3.06658  4.14121  3.78375  3.06275  3.44626  4.29190  3.25219  1.56976  3.38864  3.40552  1.67796  2.83544  3.27802  5.64345  4.38174    276 p - - -
          2.68618  4.42225  2.77519  2.73123  3.46354  2.40513  3.72494  3.29354  2.67741  2.69355  4.24690  2.90347  2.73739  3.18146  2.89801  2.37887  2.77519  2.98518  4.58477  3.61503
          0.02545  4.07973  4.80207  0.61958  0.77255  0.48576  0.95510
    177   2.96684  4.37629  4.45319  3.88023  3.20226  4.14876  4.47517  1.87386  3.75462  1.37770  2.31577  4.12751  4.44414  3.95433  3.93267  3.46011  2.73480  2.13443  5.03205  3.90004    277 l - - -
          2.68618  4.42225  2.77519  2.73123  3.46354  2.40513  3.72494  3.29354  2.67741  2.69355  4.24690  2.90347  2.73739  3.18146  2.89801  2.37887  2.77519  2.98518  4.58477  3.61503
          0.02545  4.07973  4.80207  0.61958  0.77255  0.48576  0.95510
    178   2.60332  4.66531  3.07988  2.53726  3.86664  3.44515  3.18697  3.29028  2.47558  2.92596  3.76810  3.02960  3.84549  2.85534  2.68604  2.10024  2.40402  2.99844  5.18499  3.33334    278 s - - -
          2.68618  4.42225  2.77519  2.73123  3.46354  2.40513  3.72494  3.29354  2.67741  2.69355  4.24690  2.90347  2.73739  3.18146  2.89801  2.37887  2.77519  2.98518  4.58477  3.61503
          0.02545  4.07973  4.80207  0.61958  0.77255  0.48576  0.95510
    179   2.39859  4.26675  3.93608  3.40640  3.57113  3.69059  4.23870  2.08209  3.32673  2.43950  3.48139  3.69401  4.15421  3.62199  3.61692  3.02198  1.99070  1.65136  5.15883  3.94361    279 v - - -
          2.68618  4.42225  2.77519  2.73123  3.46354  2.40513  3.72494  3.29354  2.67741  2.69355  4.24690  2.90347  2.73739  3.18146  2.89801  2.37887  2.77519  2.98518  4.58477  3.61503
          0.02545  4.07973  4.80207  0.61958  0.77255  0.48576  0.95510
    180   3.18338  4.53743  4.73983  4.18364  3.21999  4.43021  4.78838  2.06884  4.04492  1.12640  2.69991  4.43782  4.67501  4.22194  4.20430  3.77249  3.41820  1.60903  5.21852  4.10955    280 l - - -
          2.68618  4.42225  2.77519  2.73123  3.46354  2.40513  3.72494  3.29354  2.67741  2.69355  4.24690  2.90347  2.73739  3.18146  2.89801  2.37887  2.77519  2.98518  4.58477  3.61503
          0.02545  4.07973  4.80207  0.61958  0.77255  0.48576  0.95510
    181   3.16571  4.44988  4.93029  4.41082  3.54785  4.56992  5.07996  1.30539  4.30431  1.87229  3.34243  4.62909  4.83113  4.53385  4.48337  3.94479  3.41711  1.20746  5.53385  4.35382    281 v - - -
          2.68618  4.42225  2.77519  2.73123  3.46354  2.40513  3.72494  3.29354  2.67741  2.69355  4.24690  2.90347  2.73739  3.18146  2.89801  2.37887  2.77519  2.98518  4.58477  3.61503
          0.02545  4.07973  4.80207  0.61958  0.77255  0.48576  0.95510
    182   2.05283  4.35465  3.34154  3.12084  4.30320  3.10245  4.25272  3.63038  3.18853  3.36424  4.28880  3.35988  1.17135  3.52989  3.49154  2.59767  2.89673  3.19201  5.65598  4.43486    282 p - - -
          2.68618  4.42225  2.77519  2.73123  3.46354  2.40513  3.72494  3.29354  2.67741  2.69355  4.24690  2.90347  2.73739  3.18146  2.89801  2.37887  2.77519  2.98518  4.58477  3.61503
          0.02545  4.07973  4.80207  0.61958  0.77255  0.48576  0.95510
    183   0.75184  4.30828  3.68498  3.49174  4.27041  3.12617  4.48759  3.42782  3.51366  3.29938  4.31242  3.58511  3.88551  3.83657  3.74636  2.65884  2.95086  3.04584  5.67655  4.50167    283 a - - -
          2.68618  4.42225  2.77519  2.73123  3.46354  2.40513  3.72494  3.29354  2.67741  2.69355  4.24690  2.90347  2.73739  3.18146  2.89801  2.37887  2.77519  2.98518  4.58477  3.61503
          0.02545  4.07973  4.80207  0.61958  0.77255  0.48576  0.95510
    184   3.66684  4.90400  4.67478  4.36531  0.94594  4.42644  3.53347  3.31196  4.20849  2.63125  3.91156  4.12414  4.73657  4.17763  4.23708  3.80133  3.89105  3.25213  3.67305  1.55772    284 f - - -
          2.68618  4.42225  2.77519  2.73123  3.46354  2.40513  3.72494  3.29354  2.67741  2.69355  4.24690  2.90347  2.73739  3.18146  2.89801  2.37887  2.77519  2.98518  4.58477  3.61503
          0.02545  4.07973  4.80207  0.61958  0.77255  0.48576  0.95510
    185   2.38252  4.27627  4.31417  3.75421  3.37136  4.01833  4.40760  1.89551  3.64899  2.10219  2.32987  4.00174  4.36687  3.89040  3.86267  3.33227  3.08960  1.53009  5.07792  3.89615    285 v - - -
          2.68618  4.42225  2.77519  2.73123  3.46354  2.40513  3.72494  3.29354  2.67741  2.69355  4.24690  2.90347  2.73739  3.18146  2.89801  2.37887  2.77519  2.98518  4.58477  3.61503
          0.02545  4.07973  4.80207  0.61958  0.77255  0.48576  0.95510
    186   3.03617  4.42051  4.55721  4.01709  3.35527  4.25913  4.66690  1.41786  3.87195  1.45098  3.19548  4.26403  4.56916  4.11947  4.06290  3.60076  2.84184  1.90550  5.23147  4.06955    286 i - - -
          2.68618  4.42225  2.77519  2.73123  3.46354  2.40513  3.72494  3.29354  2.67741  2.69355  4.24690  2.90347  2.73739  3.18146  2.89801  2.37887  2.77519  2.98518  4.58477  3.61503
          0.02545  4.07973  4.80207  0.61958  0.77255  0.48576  0.95510
    187   2.60129  4.62868  2.99157  2.69666  3.94093  3.27123  2.99713  3.66859  2.72109  3.27693  4.14713  3.11736  3.86499  3.12001  3.08299  1.28514  2.95660  3.28498  5.31380  3.91000    287 s - - -
          2.68618  4.42225  2.77519  2.73123  3.46354  2.40513  3.72494  3.29354  2.67741  2.69355  4.24690  2.90347  2.73739  3.18146  2.89801  2.37887  2.77519  2.98518  4.58477  3.61503
          0.02545  4.07973  4.80207  0.61958  0.77255  0.48576  0.95510
    188   3.14626  5.28497  2.59560  0.76276  4.65960  3.41909  4.03052  4.15566  2.93847  3.74158  4.71179  3.07112  4.03514  3.24523  3.36501  3.11057  3.45381  3.82004  5.79189  4.52071    288 e - - -
          2.68618  4.42225  2.77519  2.73123  3.46354  2.40513  3.72494  3.29354  2.67741  2.69355  4.24690  2.90347  2.73739  3.18146  2.89801  2.37887  2.77519  2.98518  4.58477  3.61503
          0.02545  4.07973  4.80207  0.61958  0.77255  0.48576  0.95510
    189   3.34446  4.66986  4.88087  4.35535  3.16332  4.59293  4.92829  1.75767  4.17328  0.89936  2.98198  4.61539  4.80171  4.34843  4.30935  3.97191  3.57976  2.14355  5.25035  4.12189    289 l - - -
          2.68618  4.42225  2.77519  2.73123  3.46354  2.40513  3.72494  3.29354  2.67741  2.69355  4.24690  2.90347  2.73739  3.18146  2.89801  2.37887  2.77519  2.98518  4.58477  3.61503
          0.02545  4.07973  4.80207  0.61958  0.77255  0.48576  0.95510
    190   3.11799  5.22970  3.53598  2.85449  4.70412  3.71938  3.64793  4.04577  1.15362  3.47173  4.34468  3.24932  4.08453  2.78111  1.68114  3.10880  3.27849  3.72618  5.49760  4.34121    290 k - - -
          2.68618  4.42225  2.77519  2.73123  3.46354  2.40513  3.72494  3.29354  2.67741  2.69355  4.24690  2.90347  2.73739  3.18146  2.89801  2.37887  2.77519  2.98518  4.58477  3.61503
          0.02545  4.07973  4.80207  0.61958  0.77255  0.48576  0.95510
    191   2.06062  4.27106  3.74963  3.22330  3.61101  3.53589  4.11475  2.24166  3.15488  2.53569  3.53274  3.53137  4.03254  3.45950  3.47181  2.86659  1.92336  2.06143  5.14174  3.92024    291 t - - -
          2.68618  4.42225  2.77519  2.73123  3.46354  2.40513  3.72494  3.29354  2.67741  2.69355  4.24690  2.90347  2.73739  3.18146  2.89801  2.37887  2.77519  2.98518  4.58477  3.61503
          0.02545  4.07973  4.80207  0.61958  0.77255  0.48576  0.95510
    192   0.92476  4.21220  3.53033  3.30826  4.36952  2.43066  4.36700  3.70040  3.38867  3.46969  4.33257  3.41916  3.76549  3.67087  3.66548  2.48561  2.79862  3.18116  5.72135  4.53691    292 a - - -
          2.68618  4.42225  2.77519  2.73123  3.46354  2.40513  3.72494  3.29354  2.67741  2.69355  4.24690  2.90347  2.73739  3.18146  2.89801  2.37887  2.77519  2.98518  4.58477  3.61503
          0.02545  4.07973  4.80207  0.61958  0.77255  0.48576  0.95510
    193   3.53397  4.87638  4.52370  4.28189  0.72503  4.16611  3.98631  3.03718  4.18494  2.36137  3.73931  4.25886  4.62331  4.29673  4.25319  3.79017  3.83687  3.04238  4.18204  2.52640    293 f - - -
          2.68618  4.42225  2.77519  2.73123  3.46354  2.40513  3.72494  3.29354  2.67741  2.69355  4.24690  2.90347  2.73739  3.18146  2.89801  2.37887  2.77519  2.98518  4.58477  3.61503
          0.02545  4.07973  4.80207  0.61958  0.77255  0.48576  0.95510
    194   2.68570  4.96676  2.89904  2.00615  4.24836  3.42963  3.62188  3.02287  2.15492  3.22465  4.03505  2.93414  3.83968  2.12297  2.72438  2.68650  2.91264  3.31935  5.42132  4.08374    294 e - - -
          2.68618  4.42225  2.77519  2.73123  3.46354  2.40513  3.72494  3.29354  2.67741  2.69355  4.24690  2.90347  2.73739  3.18146  2.89801  2.37887  2.77519  2.98518  4.58477  3.61503
          0.02545  4.07973  4.80207  0.61958  0.77255  0.48576  0.95510
    195   3.18757  4.52146  4.78815  4.26724  3.35174  4.46815  4.90128  1.06222  4.10157  1.80299  2.66036  4.50635  4.74058  4.33815  4.27022  3.84108  3.43732  1.86903  5.34979  4.18913    295 i - - -
          2.68618  4.42225  2.77519  2.73123  3.46354  2.40513  3.72494  3.29354  2.67741  2.69355  4.24690  2.90347  2.73739  3.18146  2.89801  2.37887  2.77519  2.98518  4.58477  3.61503
          0.02545  4.07973  4.80207  0.61958  0.77255  0.48576  0.95510
    196   2.41163  4.28295  3.54429  3.25226  4.07610  1.25194  4.27018  3.25687  3.26327  3.12851  4.08252  3.44318  3.85286  3.58484  3.55292  2.61200  2.86617  2.14760  5.50834  4.27244    296 g - - -
          2.68618  4.42225  2.77519  2.73123  3.46354  2.40513  3.72494  3.29354  2.67741  2.69355  4.24690  2.90347  2.73739  3.18146  2.89801  2.37887  2.77519  2.98518  4.58477  3.61503
          0.02545  4.07973  4.80207  0.61958  0.77255  0.48576  0.95510
    197   2.53562  4.36602  4.27701  3.76182  1.56160  3.96555  4.22053  2.10127  3.64692  1.99384  3.22149  3.96264  4.34492  3.86227  3.83841  3.30111  3.15623  2.25276  4.73416  3.34638    297 f - - -
          2.68618  4.42225  2.77519  2.73123  3.46354  2.40513  3.72494  3.29354  2.67741  2.69355  4.24690  2.90347  2.73739  3.18146  2.89801  2.37887  2.77519  2.98518  4.58477  3.61503
          0.02545  4.07973  4.80207  0.61958  0.77255  0.48576  0.95510
    198   2.93609  4.31473  4.52804  3.95877  3.28717  4.16406  4.52226  1.65355  3.84244  1.66057  2.50729  4.17420  4.46748  4.03901  4.00839  3.48142  2.79642  1.74233  5.07519  3.92324    298 i - - -
          2.68618  4.42225  2.77519  2.73123  3.46354  2.40513  3.72494  3.29354  2.67741  2.69355  4.24690  2.90347  2.73739  3.18146  2.89801  2.37887  2.77519  2.98518  4.58477  3.61503
          0.02545  4.07973  4.80207  0.61958  0.77255  0.48576  0.95510
    199   3.23017  4.54803  4.82506  4.33598  3.38830  4.52326  4.97374  1.01632  4.15560  1.69867  3.23728  4.57219  4.80189  4.42189  4.32703  3.92304  3.48663  1.81048  5.40199  4.18806    299 i - - -
          2.68618  4.42225  2.77519  2.73123  3.46354  2.40513  3.72494  3.29354  2.67741  2.69355  4.24690  2.90347  2.73739  3.18146  2.89801  2.37887  2.77519  2.98518  4.58477  3.61503
          0.02545  4.07973  4.80207  0.61958  0.77255  0.48576  0.95510
    200   3.69689  4.91928  4.69852  4.39686  1.00997  4.44432  3.51559  3.35441  4.23807  2.67226  3.94937  4.12941  4.75065  4.19063  4.25654  3.81806  3.91877  3.28887  3.65004  1.41112    300 f - - -
          2.68618  4.42225  2.77519  2.73123  3.46354  2.40513  3.72494  3.29354  2.67741  2.69355  4.24690  2.90347  2.73739  3.18146  2.89801  2.37887  2.77519  2.98518  4.58477  3.61503
          0.02545  4.07973  4.80207  0.61958  0.77255  0.48576  0.95510
    201   3.23104  4.53586  4.91138  4.36690  3.29954  4.56161  4.96341  1.57195  4.24320  1.17833  3.09166  4.60181  4.78426  4.40274  4.38712  3.92084  3.46827  1.67850  5.33647  4.22507    301 l - - -
          2.68618  4.42225  2.77519  2.73123  3.46354  2.40513  3.72494  3.29354  2.67741  2.69355  4.24690  2.90347  2.73739  3.18146  2.89801  2.37887  2.77519  2.98518  4.58477  3.61503
          0.02545  4.07973  4.80207  0.61958  0.77255  0.48576  0.95510
    202   3.05020  4.76773  3.68057  3.55306  4.52247  3.44376  4.60939  4.12642  3.62914  3.72859  4.79045  3.83662  0.51896  4.01147  3.84703  3.22523  3.50897  3.74722  5.64717  4.64747    302 P - - -
          2.68618  4.42225  2.77519  2.73123  3.46354  2.40513  3.72494  3.29354  2.67741  2.69355  4.24690  2.90347  2.73739  3.18146  2.89801  2.37887  2.77519  2.98518  4.58477  3.61503
          0.02545  4.07973  4.80207  0.61958  0.77255  0.48576  0.95510
    203   3.53397  4.87638  4.52370  4.28189  0.72503  4.16611  3.98631  3.03718  4.18494  2.36137  3.73931  4.25886  4.62331  4.29673  4.25319  3.79017  3.83687  3.04238  4.18204  2.52640    303 f - - -
          2.68618  4.42225  2.77519  2.73123  3.46354  2.40513  3.72494  3.29354  2.67741  2.69355  4.24690  2.90347  2.73739  3.18146  2.89801  2.37887  2.77519  2.98518  4.58477  3.61503
          0.02545  4.07973  4.80207  0.61958  0.77255  0.48576  0.95510
    204   3.35561  4.69614  4.83788  4.32071  3.14090  4.56969  4.89607  1.90919  4.12191  0.83699  2.97275  4.58662  4.78903  4.31497  4.26294  3.95460  3.59352  2.20516  5.22641  4.08244    304 l - - -
          2.68618  4.42225  2.77519  2.73123  3.46354  2.40513  3.72494  3.29354  2.67741  2.69355  4.24690  2.90347  2.73739  3.18146  2.89801  2.37887  2.77519  2.98518  4.58477  3.61503
          0.02545  4.07973  4.80207  0.61958  0.77255  0.48576  0.95510
    205   3.17537  4.45929  4.93684  4.41560  3.52392  4.57667  5.07751  1.21687  4.30708  1.82040  3.31736  4.63500  4.83254  4.52954  4.48196  3.95104  3.42548  1.32789  5.51911  4.34629    305 i - - -
          2.68618  4.42225  2.77519  2.73123  3.46354  2.40513  3.72494  3.29354  2.67741  2.69355  4.24690  2.90347  2.73739  3.18146  2.89801  2.37887  2.77519  2.98518  4.58477  3.61503
          0.02545  4.07973  4.80207  0.61958  0.77255  0.48576  0.95510
    206   3.18457  4.47096  4.93318  4.41115  3.50092  4.57810  5.07061  1.15918  4.29868  1.78117  3.29470  4.63398  4.83129  4.51804  4.47203  3.95237  3.43413  1.42873  5.50495  4.33670    306 i - - -
          2.68618  4.42225  2.77519  2.73123  3.46354  2.40513  3.72494  3.29354  2.67741  2.69355  4.24690  2.90347  2.73739  3.18146  2.89801  2.37887  2.77519  2.98518  4.58477  3.61503
          0.02545  4.07973  4.80207  0.61958  0.77255  0.48576  0.95510
    207   3.22576  5.37044  0.66086  2.48859  4.77847  3.37988  4.13182  4.41671  3.25794  3.98987  4.97730  3.05358  4.04771  3.37466  3.79869  3.16799  3.57040  4.03533  5.90533  4.62331    307 D - - -
          2.68618  4.42225  2.77519  2.73123  3.46354  2.40513  3.72494  3.29354  2.67741  2.69355  4.24690  2.90347  2.73739  3.18146  2.89801  2.37887  2.77519  2.98518  4.58477  3.61503
          0.02545  4.07973  4.80207  0.61958  0.77255  0.48576  0.95510
    208   3.25431  4.57899  4.91247  4.33190  2.36009  4.49508  4.75485  2.00779  4.20351  1.06590  2.27860  4.53835  4.68408  4.25755  4.28134  3.82892  3.46968  2.36494  5.04674  3.95215    308 l - - -
          2.68618  4.42225  2.77519  2.73123  3.46354  2.40513  3.72494  3.29354  2.67741  2.69355  4.24690  2.90347  2.73739  3.18146  2.89801  2.37887  2.77519  2.98518  4.58477  3.61503
          0.02545  4.07973  4.80207  0.61958  0.77255  0.48576  0.95510
    209   3.13415  4.44076  4.87329  4.38356  3.62889  4.49659  5.09911  1.38598  4.27322  2.13089  3.43079  4.59306  4.81088  4.54021  4.46915  3.89128  3.40279  1.03420  5.60364  4.39331    309 v - - -
          2.68618  4.42225  2.77519  2.73123  3.46354  2.40513  3.72494  3.29354  2.67741  2.69355  4.24690  2.90347  2.73739  3.18146  2.89801  2.37887  2.77519  2.98518  4.58477  3.61503
          0.02545  4.07973  4.80207  0.61958  0.77255  0.48576  0.95510
    210   3.08358  4.44242  4.72654  4.25603  3.61942  4.34885  4.99320  1.66617  4.12538  2.15414  3.45109  4.46578  4.72178  4.42228  4.33406  3.75289  3.36947  0.91713  5.56275  4.32894    310 v - - -
          2.68618  4.42225  2.77519  2.73123  3.46354  2.40513  3.72494  3.29354  2.67741  2.69355  4.24690  2.90347  2.73739  3.18146  2.89801  2.37887  2.77519  2.98518  4.58477  3.61503
          0.02545  4.07973  4.80207  0.61958  0.77255  0.48576  0.95510
    211   1.00928  4.18078  3.55471  3.30009  4.31180  2.98120  4.33356  3.63798  3.34174  3.41250  4.27302  3.40002  3.74589  3.63278  3.62094  1.98886  2.75929  3.12759  5.68930  4.47948    311 a - - -
          2.68618  4.42225  2.77519  2.73123  3.46354  2.40513  3.72494  3.29354  2.67741  2.69355  4.24690  2.90347  2.73739  3.18146  2.89801  2.37887  2.77519  2.98518  4.58477  3.61503
          0.02545  4.07973  4.80207  0.61958  0.77255  0.48576  0.95510
    212   1.98401  4.22660  3.43369  3.20093  4.36497  2.98696  4.29587  3.74516  3.27343  3.48347  4.33831  3.35266  3.74834  3.57609  3.57084  1.01807  2.78058  3.20885  5.72310  4.49097    312 s - - -
          2.68618  4.42225  2.77519  2.73123  3.46354  2.40513  3.72494  3.29354  2.67741  2.69355  4.24690  2.90347  2.73739  3.18146  2.89801  2.37887  2.77519  2.98518  4.58477  3.61503
          0.02545  4.07973  4.80207  0.61958  0.77255  0.48576  0.95510
    213   2.76888  4.25604  4.20078  3.67627  3.48986  3.87875  4.38583  1.56195  3.56850  2.31783  3.40919  3.91414  4.29948  3.84741  3.80218  2.63882  3.04563  1.47889  5.14107  3.92564    313 v - - -
          2.68618  4.42225  2.77519  2.73123  3.46354  2.40513  3.72494  3.29354  2.67741  2.69355  4.24690  2.90347  2.73739  3.18146  2.89801  2.37887  2.77519  2.98518  4.58477  3.61503
          0.02545  4.07973  4.80207  0.61958  0.77255  0.48576  0.95510
    214   2.94959  4.50728  4.14478  3.70621  3.33433  3.91682  4.46332  2.35847  3.50044  1.01292  3.23593  3.97044  4.36711  3.85536  3.71556  3.32017  2.71428  2.32267  5.18003  3.97403    314 l - - -
          2.68618  4.42225  2.77519  2.73123  3.46354  2.40513  3.72494  3.29354  2.67741  2.69355  4.24690  2.90347  2.73739  3.18146  2.89801  2.37887  2.77519  2.98518  4.58477  3.61503
          0.02545  4.07973  4.80207  0.61958  0.77255  0.48576  0.95510
    215   2.78738  4.41402  3.97510  3.51591  3.41925  3.71913  4.31246  2.47863  3.31945  2.07616  1.43284  3.77937  4.21053  3.68657  3.55649  3.10595  2.64535  2.39272  5.15610  3.95446    315 m - - -
          2.68618  4.42225  2.77519  2.73123  3.46354  2.40513  3.72494  3.29354  2.67741  2.69355  4.24690  2.90347  2.73739  3.18146  2.89801  2.37887  2.77519  2.98518  4.58477  3.61503
          0.02545  4.07973  4.80207  0.61958  0.77255  0.48576  0.95510
    216   1.76517  4.21071  3.47274  3.21228  4.35608  2.98251  4.28986  3.72756  3.27184  3.46323  4.30896  3.35587  3.74037  3.56736  3.57373  1.12358  2.76339  3.19147  5.71152  4.48918    316 s - - -
          2.68618  4.42225  2.77519  2.73123  3.46354  2.40513  3.72494  3.29354  2.67741  2.69355  4.24690  2.90347  2.73739  3.18146  2.89801  2.37887  2.77519  2.98518  4.58477  3.61503
          0.02545  4.07973  4.80207  0.61958  0.77255  0.48576  0.95510
    217   3.22506  4.59955  4.68841  4.12788  3.14699  4.43094  4.73615  1.96766  3.96150  1.45551  1.46935  4.40494  4.66329  4.15296  4.12583  3.76884  3.45393  2.22821  5.16352  4.05255    317 l - - -
          2.68618  4.42225  2.77519  2.73123  3.46354  2.40513  3.72494  3.29354  2.67741  2.69355  4.24690  2.90347  2.73739  3.18146  2.89801  2.37887  2.77519  2.98518  4.58477  3.61503
          0.02545  4.07973  4.80207  0.61958  0.77255  0.48576  0.95510
    218   2.94338  4.69325  3.65921  3.58738  4.71641  0.47062  4.69035  4.37101  3.79657  3.99756  4.97843  3.82419  4.09072  4.10467  4.00539  3.12200  3.44074  3.85928  5.75206  4.82694    318 G - - -
          2.68618  4.42225  2.77519  2.73123  3.46354  2.40513  3.72494  3.29354  2.67741  2.69355  4.24690  2.90347  2.73739  3.18146  2.89801  2.37887  2.77519  2.98518  4.58477  3.61503
          0.02545  4.07973  4.80207  0.61958  0.77255  0.48576  0.95510
    219   3.14468  4.66330  4.27855  3.89253  3.31572  3.99239  4.57984  2.51281  3.64787  1.88326  1.02980  4.14295  4.45832  4.01846  3.82785  3.51319  3.45628  2.54204  5.18133  3.95915    319 m - - -
          2.68618  4.42225  2.77519  2.73123  3.46354  2.40513  3.72494  3.29354  2.67741  2.69355  4.24690  2.90347  2.73739  3.18146  2.89801  2.37887  2.77519  2.98518  4.58477  3.61503
          0.02545  4.07973  4.80207  0.61958  0.77255  0.48576  0.95510
    220   3.14798  4.51707  4.68766  4.12138  2.35256  4.33794  4.57379  2.02836  3.99210  1.56283  1.61629  4.33929  4.58254  4.11654  4.12050  3.66402  3.37247  2.32290  4.95697  3.76169    320 l - - -
          2.68618  4.42225  2.77519  2.73123  3.46354  2.40513  3.72494  3.29354  2.67741  2.69355  4.24690  2.90347  2.73739  3.18146  2.89801  2.37887  2.77519  2.98518  4.58477  3.61503
          0.02545  4.07973  4.80207  0.61958  0.77255  0.48576  0.95510
    221   2.85952  4.55085  3.63932  3.17940  3.40231  3.73635  4.05287  2.74344  2.90674  2.15269  1.50100  3.55000  4.15988  2.84082  3.16711  3.09667  3.11865  2.67835  5.05269  3.80078    321 m - - -
          2.68618  4.42225  2.77519  2.73123  3.46354  2.40513  3.72494  3.29354  2.67741  2.69355  4.24690  2.90347  2.73739  3.18146  2.89801  2.37887  2.77519  2.98518  4.58477  3.61503
          0.02545  4.07973  4.80207  0.61958  0.77255  0.48576  0.95510
    222   3.27227  4.58767  4.89888  4.35297  3.23649  4.57318  4.94856  1.70772  4.21690  1.02235  3.02890  4.60265  4.78533  4.36980  4.35893  3.93277  3.50717  1.84924  5.30099  4.20073    322 l - - -
          2.68618  4.42225  2.77519  2.73123  3.46354  2.40513  3.72494  3.29354  2.67741  2.69355  4.24690  2.90347  2.73739  3.18146  2.89801  2.37887  2.77519  2.98518  4.58477  3.61503
          0.02545  4.07973  4.80207  0.61958  0.77255  0.48576  0.95510
    223   3.05020  4.76773  3.68057  3.55306  4.52247  3.44376  4.60939  4.12642  3.62914  3.72859  4.79045  3.83662  0.51896  4.01147  3.84703  3.22523  3.50897  3.74722  5.64717  4.64747    323 P - - -
          2.68618  4.42225  2.77519  2.73123  3.46354  2.40513  3.72494  3.29354  2.67741  2.69355  4.24690  2.90347  2.73739  3.18146  2.89801  2.37887  2.77519  2.98518  4.58477  3.61503
          0.02545  4.07973  4.80207  0.61958  0.77255  0.48576  0.95510
    224   3.05020  4.76773  3.68057  3.55306  4.52247  3.44376  4.60939  4.12642  3.62914  3.72859  4.79045  3.83662  0.51896  4.01147  3.84703  3.22523  3.50897  3.74722  5.64717  4.64747    324 P - - -
          2.68618  4.42225  2.77519  2.73123  3.46354  2.40513  3.72494  3.29354  2.67741  2.69355  4.24690  2.90347  2.73739  3.18146  2.89801  2.37887  2.77519  2.98518  4.58477  3.61503
          0.02545  4.07973  4.80207  0.61958  0.77255  0.48576  0.95510
    225   2.38941  4.20389  3.83112  3.29153  3.43065  3.59559  4.07197  2.45787  3.20050  2.40385  2.67895  3.57588  4.04749  3.48820  3.47516  2.49792  2.87454  1.62893  4.96213  3.75189    325 v - - -
          2.68618  4.42225  2.77519  2.73123  3.46354  2.40513  3.72494  3.29354  2.67741  2.69355  4.24690  2.90347  2.73739  3.18146  2.89801  2.37887  2.77519  2.98518  4.58477  3.61503
          0.02545  4.07973  4.80207  0.61958  0.77255  0.48576  0.95510
    226   2.82484  4.23929  4.38300  3.80298  2.54196  3.99083  4.31261  1.99062  3.67924  1.88306  2.10648  4.00244  4.31470  3.86487  3.83337  3.29620  2.73808  1.98501  4.87926  3.71761    326 l - - -
          2.68618  4.42225  2.77519  2.73123  3.46354  2.40513  3.72494  3.29354  2.67741  2.69355  4.24690  2.90347  2.73739  3.18146  2.89801  2.37887  2.77519  2.98518  4.58477  3.61503
          0.02545  4.07973  4.80207  0.61958  0.77255  0.48576  0.95510
    227   3.19540  4.56318  4.62032  4.24797  3.52201  4.28279  4.94210  0.85268  4.08017  2.07093  3.43055  4.46499  4.69861  4.41019  4.25372  3.80247  3.49273  1.87426  5.45226  4.20524    327 i - - -
          2.68618  4.42225  2.77519  2.73123  3.46354  2.40513  3.72494  3.29354  2.67741  2.69355  4.24690  2.90347  2.73739  3.18146  2.89801  2.37887  2.77519  2.98518  4.58477  3.61503
          0.02545  4.07973  4.80207  0.61958  0.77255  0.48576  0.95510
    228   2.02180  4.23072  3.42524  3.19814  4.36476  2.98866  4.29653  3.74823  3.27301  3.48672  4.34403  3.35206  3.75055  3.57756  3.56945  1.00289  2.78493  3.21253  5.72387  4.48895    328 s - - -
          2.68618  4.42225  2.77519  2.73123  3.46354  2.40513  3.72494  3.29354  2.67741  2.69355  4.24690  2.90347  2.73739  3.18146  2.89801  2.37887  2.77519  2.98518  4.58477  3.61503
          0.02545  4.07973  4.80207  0.61958  0.77255  0.48576  0.95510
    229   2.94959  4.50728  4.14478  3.70621  3.33433  3.91682  4.46332  2.35847  3.50044  1.01292  3.23593  3.97044  4.36711  3.85536  3.71556  3.32017  2.71428  2.32267  5.18003  3.97403    329 l - - -
          2.68618  4.42225  2.77519  2.73123  3.46354  2.40513  3.72494  3.29354  2.67741  2.69355  4.24690  2.90347  2.73739  3.18146  2.89801  2.37887  2.77519  2.98518  4.58477  3.61503
          0.02545  4.07973  4.80207  0.61958  0.77255  0.48576  0.95510
    230   3.05020  4.76773  3.68057  3.55306  4.52247  3.44376  4.60939  4.12642  3.62914  3.72859  4.79045  3.83662  0.51896  4.01147  3.84703  3.22523  3.50897  3.74722  5.64717  4.64747    330 P - - -
          2.68618  4.42225  2.77519  2.73123  3.46354  2.40513  3.72494  3.29354  2.67741  2.69355  4.24690  2.90347  2.73739  3.18146  2.89801  2.37887  2.77519  2.98518  4.58477  3.61503
          0.02545  4.07973  4.80207  0.61958  0.77255  0.48576  0.95510
    231   3.25720  4.60104  4.73050  4.21345  1.39412  4.40101  4.34428  2.07266  4.07160  1.55324  3.07385  4.34981  4.65271  4.17857  4.18557  3.74326  3.48543  2.36704  4.61660  3.14879    331 f - - -
          2.68618  4.42225  2.77519  2.73123  3.46354  2.40513  3.72494  3.29354  2.67741  2.69355  4.24690  2.90347  2.73739  3.18146  2.89801  2.37887  2.77519  2.98518  4.58477  3.61503
          0.02545  4.07973  4.80207  0.61958  0.77255  0.48576  0.95510
    232   3.17341  5.13435  3.36244  2.95136  4.56855  3.63475  3.89135  4.01219  0.78580  3.53445  4.48946  3.36484  4.12435  3.07448  2.49370  3.20462  3.41358  3.71002  5.54143  4.38644    332 k - - -
          2.68618  4.42225  2.77519  2.73123  3.46354  2.40513  3.72494  3.29354  2.67741  2.69355  4.24690  2.90347  2.73739  3.18146  2.89801  2.37887  2.77519  2.98518  4.58477  3.61503
          0.02545  4.07973  4.80207  0.61958  0.77255  0.48576  0.95510
    233   3.34528  4.67136  4.87904  4.35381  3.16196  4.59216  4.92689  1.76615  4.17102  0.89537  2.98111  4.61425  4.80123  4.34681  4.30730  3.97135  3.58064  2.14696  5.24913  4.12017    333 l - - -
          2.68618  4.42225  2.77519  2.73123  3.46354  2.40513  3.72494  3.29354  2.67741  2.69355  4.24690  2.90347  2.73739  3.18146  2.89801  2.37887  2.77519  2.98518  4.58477  3.61503
          0.02545  4.07973  4.80207  0.61958  0.77255  0.48576  0.95510
    234   3.32801  4.65273  4.90675  4.33590  3.09768  4.58692  4.88114  1.95012  4.19264  0.99491  2.06881  4.59743  4.75904  4.29464  4.30836  3.93039  3.54621  2.28379  5.18504  4.13406    334 l - - -
          2.68618  4.42225  2.77519  2.73123  3.46354  2.40513  3.72494  3.29354  2.67741  2.69355  4.24690  2.90347  2.73739  3.18146  2.89801  2.37887  2.77519  2.98518  4.58477  3.61503
          0.02545  4.07973  4.80207  0.61958  0.77255  0.48576  0.95510
    235   3.39545  4.79905  4.52149  4.16713  3.22732  4.24311  4.75830  2.44755  3.93293  0.65637  3.19414  4.42250  4.64592  4.25119  4.07310  3.84559  3.68198  2.53779  5.17671  3.94626    335 L - - -
          2.68618  4.42225  2.77519  2.73123  3.46354  2.40513  3.72494  3.29354  2.67741  2.69355  4.24690  2.90347  2.73739  3.18146  2.89801  2.37887  2.77519  2.98518  4.58477  3.61503
          0.02545  4.07973  4.80207  0.61958  0.77255  0.48576  0.95510
    236   3.53397  4.87638  4.52370  4.28189  0.72503  4.16611  3.98631  3.03718  4.18494  2.36137  3.73931  4.25886  4.62331  4.29673  4.25319  3.79017  3.83687  3.04238  4.18204  2.52640    336 f - - -
          2.68618  4.42225  2.77519  2.73123  3.46354  2.40513  3.72494  3.29354  2.67741  2.69355  4.24690  2.90347  2.73739  3.18146  2.89801  2.37887  2.77519  2.98518  4.58477  3.61503
          0.02545  4.07973  4.80207  0.61958  0.77255  0.48576  0.95510
    237   3.10809  4.44163  4.79208  4.31045  3.62342  4.42009  5.03968  1.56853  4.19009  2.14215  3.43997  4.52290  4.76389  4.47298  4.39459  3.81806  3.38480  0.94653  5.58102  4.35889    337 v - - -
          2.68618  4.42225  2.77519  2.73123  3.46354  2.40513  3.72494  3.29354  2.67741  2.69355  4.24690  2.90347  2.73739  3.18146  2.89801  2.37887  2.77519  2.98518  4.58477  3.61503
          0.02545  4.07973  4.80207  0.61958  0.77255  0.48576  0.95510
    238   3.31712  4.68701  4.75404  4.20575  3.08438  4.49536  4.78459  2.25085  4.00929  1.04457  1.74959  4.48389  4.70973  4.19190  4.15336  3.85210  3.54443  2.38507  5.14956  4.04828    338 l - - -
          2.68618  4.42225  2.77519  2.73123  3.46354  2.40513  3.72494  3.29354  2.67741  2.69355  4.24690  2.90347  2.73739  3.18146  2.89801  2.37887  2.77519  2.98518  4.58477  3.61503
          0.02545  4.07973  4.80207  0.61958  0.77255  0.48576  0.95510
    239   2.09357  4.23632  4.01554  3.57205  3.75407  3.50281  4.40660  2.31430  3.48962  2.59291  3.65152  3.74294  4.09763  3.78761  3.74820  2.90495  2.53609  1.27498  5.35837  4.15083    339 v - - -
          2.68618  4.42225  2.77519  2.73123  3.46354  2.40513  3.72494  3.29354  2.67741  2.69355  4.24690  2.90347  2.73739  3.18146  2.89801  2.37887  2.77519  2.98518  4.58477  3.61503
          0.02545  4.07973  4.80207  0.61958  0.77255  0.48576  0.95510
    240   3.22576  5.37044  0.66086  2.48859  4.77847  3.37988  4.13182  4.41671  3.25794  3.98987  4.97730  3.05358  4.04771  3.37466  3.79869  3.16799  3.57040  4.03533  5.90533  4.62331    340 D - - -
          2.68618  4.42225  2.77519  2.73123  3.46354  2.40513  3.72494  3.29354  2.67741  2.69355  4.24690  2.90347  2.73739  3.18146  2.89801  2.37887  2.77519  2.98518  4.58477  3.61503
          0.02545  4.07973  4.80207  0.61958  0.77255  0.48576  0.95510
    241   2.94338  4.69325  3.65921  3.58738  4.71641  0.47062  4.69035  4.37101  3.79657  3.99756  4.97843  3.82419  4.09072  4.10467  4.00539  3.12200  3.44074  3.85928  5.75206  4.82694    341 G - - -
          2.68618  4.42225  2.77519  2.73123  3.46354  2.40513  3.72494  3.29354  2.67741  2.69355  4.24690  2.90347  2.73739  3.18146  2.89801  2.37887  2.77519  2.98518  4.58477  3.61503
          0.02545  4.07973  4.80207  0.61958  0.77255  0.48576  0.95510
    242   3.55038  4.83509  4.63319  4.27555  1.66855  4.33476  3.60894  3.21591  4.08186  2.53374  3.80576  4.11226  4.66677  4.12897  4.13896  3.73262  3.78279  3.16398  1.27710  2.06512    342 w - - -
          2.68618  4.42225  2.77519  2.73123  3.46354  2.40513  3.72494  3.29354  2.67741  2.69355  4.24690  2.90347  2.73739  3.18146  2.89801  2.37887  2.77519  2.98518  4.58477  3.61503
          0.02545  4.07973  4.80207  0.61958  0.77255  0.48576  0.95510
    243   2.61585  4.90702  2.87201  2.13222  4.16976  2.92557  3.19204  3.60545  2.38786  3.17629  3.97396  2.70061  3.80089  2.57245  2.85504  2.62179  2.61762  3.25532  5.38667  3.16038    343 e - - -
          2.68618  4.42225  2.77519  2.73123  3.46354  2.40513  3.72494  3.29354  2.67741  2.69355  4.24690  2.90347  2.73739  3.18146  2.89801  2.37887  2.77519  2.98518  4.58477  3.61503
          0.02545  4.07973  4.80207  0.61958  0.77255  0.48576  0.95510
    244   3.39545  4.79905  4.52149  4.16713  3.22732  4.24311  4.75830  2.44755  3.93293  0.65637  3.19414  4.42250  4.64592  4.25119  4.07310  3.84559  3.68198  2.53779  5.17671  3.94626    344 L - - -
          2.68618  4.42225  2.77519  2.73123  3.46354  2.40513  3.72494  3.29354  2.67741  2.69355  4.24690  2.90347  2.73739  3.18146  2.89801  2.37887  2.77519  2.98518  4.58477  3.61503
          0.02545  4.07973  4.80207  0.61958  0.77255  0.48576  0.95510
    245   3.28068  4.58711  4.90610  4.38389  3.27117  4.58588  4.97192  1.28164  4.21977  1.25765  3.08807  4.62436  4.81133  4.41139  4.36327  3.96498  3.52127  1.94116  5.32640  4.17968    345 l - - -
          2.68618  4.42225  2.77519  2.73123  3.46354  2.40513  3.72494  3.29354  2.67741  2.69355  4.24690  2.90347  2.73739  3.18146  2.89801  2.37887  2.77519  2.98518  4.58477  3.61503
          0.02545  4.07973  4.80207  0.61958  0.77255  0.48576  0.95510
    246   1.94926  4.22730  3.96410  3.51428  3.75477  3.45734  4.35843  2.38620  3.43646  2.62097  3.65960  3.69190  4.05718  3.73262  3.70269  2.85611  2.50019  1.37587  5.33541  4.12784    346 v - - -
          2.68618  4.42225  2.77519  2.73123  3.46354  2.40513  3.72494  3.29354  2.67741  2.69355  4.24690  2.90347  2.73739  3.18146  2.89801  2.37887  2.77519  2.98518  4.58477  3.61503
          0.02545  4.07973  4.80207  0.61958  0.77255  0.48576  0.95510
    247   2.46434  5.00610  2.90543  2.23192  4.32866  3.07137  3.60315  3.76474  1.86616  3.29384  4.08239  2.91584  3.82189  2.72632  2.41304  2.44287  2.89581  3.39061  5.46016  4.11119    347 k - - -
          2.68618  4.42225  2.77519  2.73123  3.46354  2.40513  3.72494  3.29354  2.67741  2.69355  4.24690  2.90347  2.73739  3.18146  2.89801  2.37887  2.77519  2.98518  4.58477  3.61503
          0.02545  4.07973  4.80207  0.61958  0.77255  0.48576  0.95510
    248   1.84901  4.23437  3.46565  3.07666  4.26167  2.50808  4.14706  3.67076  3.09906  3.34417  4.16193  3.29182  3.73024  3.39259  3.45062  1.62213  2.00033  3.16200  5.59556  4.36948    348 s - - -
          2.68618  4.42225  2.77519  2.73123  3.46354  2.40513  3.72494  3.29354  2.67741  2.69355  4.24690  2.90347  2.73739  3.18146  2.89801  2.37887  2.77519  2.98518  4.58477  3.61503
          0.02545  4.07973  4.80207  0.61958  0.77255  0.48576  0.95510
    249   3.39545  4.79905  4.52149  4.16713  3.22732  4.24311  4.75830  2.44755  3.93293  0.65637  3.19414  4.42250  4.64592  4.25119  4.07310  3.84559  3.68198  2.53779  5.17671  3.94626    349 L - - -
          2.68618  4.42225  2.77519  2.73123  3.46354  2.40513  3.72494  3.29354  2.67741  2.69355  4.24690  2.90347  2.73739  3.18146  2.89801  2.37887  2.77519  2.98518  4.58477  3.61503
          0.02545  4.07973  4.80207  0.61958  0.77255  0.48576  0.95510
    250   2.64410  4.33715  4.55404  3.98711  3.29623  4.19937  4.56262  1.73964  3.87428  1.50960  2.72387  4.20812  4.49709  4.06914  4.04274  3.51917  3.19883  1.68671  5.10756  3.95938    350 l - - -
          2.68618  4.42225  2.77519  2.73123  3.46354  2.40513  3.72494  3.29354  2.67741  2.69355  4.24690  2.90347  2.73739  3.18146  2.89801  2.37887  2.77519  2.98518  4.58477  3.61503
          0.02545  4.07973  4.80207  0.61958  0.77255  0.48576  0.95510
    251   2.69191  4.91564  2.99062  2.47405  4.21043  3.44819  3.63316  3.62736  1.99576  2.88817  4.01157  2.97934  3.85668  2.24157  2.66878  2.11473  2.92067  3.29052  5.38645  4.06900    351 k - - -
          2.68618  4.42225  2.77519  2.73123  3.46354  2.40513  3.72494  3.29354  2.67741  2.69355  4.24690  2.90347  2.73739  3.18146  2.89801  2.37887  2.77519  2.98518  4.58477  3.61503
          0.02545  4.07973  4.80207  0.61958  0.77255  0.48576  0.95510
    252   2.31089  4.27790  3.29758  3.08841  4.44657  2.13516  4.25834  3.92482  3.23897  3.58901  4.41049  3.29810  3.74798  3.52156  3.56631  1.09938  2.80377  3.33424  5.76055  4.52703    352 s - - -
          2.68618  4.42225  2.77519  2.73123  3.46354  2.40513  3.72494  3.29354  2.67741  2.69355  4.24690  2.90347  2.73739  3.18146  2.89801  2.37887  2.77519  2.98518  4.58477  3.61503
          0.02545  4.07973  4.80207  0.61958  0.77255  0.48576  0.95510
    253   3.72894  4.93861  4.71413  4.42067  1.16943  4.46070  3.49926  3.39948  4.26086  2.71455  3.99056  4.13247  4.76439  4.20068  4.27248  3.83429  3.94905  3.32882  3.62960  1.18246    353 f - - -
          2.68618  4.42225  2.77519  2.73123  3.46354  2.40513  3.72494  3.29354  2.67741  2.69355  4.24690  2.90347  2.73739  3.18146  2.89801  2.37887  2.77519  2.98518  4.58477  3.61503
          0.13084  4.07973  2.24686  0.61958  0.77255  0.48576  0.95510
    254   2.39884  4.60464  3.08380  2.52939  3.79804  3.10591  3.06141  3.19767  2.20125  2.84447  3.20726  3.01954  3.82609  2.84068  2.88318  2.66114  2.80594  2.91730  5.12797  3.37502    354 k - - -
          2.68620  4.42228  2.77522  2.73126  3.46356  2.40505  3.72497  3.29356  2.67743  2.69357  4.24692  2.90349  2.73742  3.18149  2.89803  2.37881  2.77522  2.98502  4.58479  3.61506
          0.14703  1.98974        *  0.52481  0.89567  0.00000        *
//
