# Supplementary material for: T346Hunter: A Novel Web-Based Tool for the Prediction of Type III, Type IV and Type VI Secretion Systems in Bacterial Genomes
Source: PLoS One. 2015 Apr 13;10(4):e0119317. doi: 10.1371/journal.pone.0119317 (PMC4395097; doi:10.1371/journal.pone.0119317)
Supplement: S1 Data — (ZIP) [file pone.0119317.s009.zip › T346Hunter_profiles/fliq.hmm]

HMMER3/f [3.1b1 | May 2013]
NAME  fliq
LENG  89
ALPH  amino
RF    no
MM    no
CONS  yes
CS    no
MAP   yes
DATE  Wed Sep  4 10:55:32 2013
NSEQ  8
EFFN  0.964844
CKSUM 3720988849
STATS LOCAL MSV       -9.4737  0.71836
STATS LOCAL VITERBI   -9.9726  0.71836
STATS LOCAL FORWARD   -4.1413  0.71836
HMM          A        C        D        E        F        G        H        I        K        L        M        N        P        Q        R        S        T        V        W        Y   
            m->m     m->i     m->d     i->m     i->i     d->m     d->d
  COMPO   2.48992  4.49617  3.48638  3.08112  3.09670  3.25573  4.06192  2.30400  3.04392  2.05473  3.13969  3.45353  3.39618  3.17769  3.40011  2.74744  2.70158  2.28612  4.34908  3.74823
          2.68618  4.42225  2.77519  2.73123  3.46354  2.40513  3.72494  3.29354  2.67741  2.69355  4.24690  2.90347  2.73739  3.18146  2.89801  2.37887  2.77519  2.98518  4.58477  3.61503
          0.02321  4.17053  4.89288  0.61958  0.77255  0.00000        *
      1   3.23256  4.73938  4.38598  4.01260  3.37704  4.06644  4.67891  2.58437  3.76171  1.93518  0.90259  4.25006  4.53753  4.12866  3.92979  3.60794  3.54844  2.62328  5.25132  4.03513      1 m - - -
          2.68618  4.42225  2.77519  2.73123  3.46354  2.40513  3.72494  3.29354  2.67741  2.69355  4.24690  2.90347  2.73739  3.18146  2.89801  2.37887  2.77519  2.98518  4.58477  3.61503
          0.02321  4.17053  4.89288  0.61958  0.77255  0.48576  0.95510
      2   2.45887  4.51069  3.13368  2.75527  4.29288  2.50149  3.96127  3.72167  2.83748  3.34807  4.16193  2.55721  3.80799  3.15412  3.25431  2.02721  1.71445  3.27167  5.58052  4.29111      2 t - - -
          2.68618  4.42225  2.77519  2.73123  3.46354  2.40513  3.72494  3.29354  2.67741  2.69355  4.24690  2.90347  2.73739  3.18146  2.89801  2.37887  2.77519  2.98518  4.58477  3.61503
          0.02321  4.17053  4.89288  0.61958  0.77255  0.48576  0.95510
      3   2.21230  4.85842  2.63017  2.25483  4.12616  3.41316  3.65386  3.03008  2.45766  3.14155  3.94962  2.94592  2.79893  2.79967  2.92826  2.44524  2.86217  3.20895  5.37479  4.02831      3 a - - -
          2.68618  4.42225  2.77519  2.73123  3.46354  2.40513  3.72494  3.29354  2.67741  2.69355  4.24690  2.90347  2.73739  3.18146  2.89801  2.37887  2.77519  2.98518  4.58477  3.61503
          0.02321  4.17053  4.89288  0.61958  0.77255  0.48576  0.95510
      4   2.67958  5.03759  2.00352  2.02646  3.46801  2.94074  3.65717  3.77012  2.46739  3.32431  4.11617  2.88094  3.82786  2.78937  2.96159  2.66357  2.60207  3.39801  5.52065  4.13578      4 d - - -
          2.68618  4.42225  2.77519  2.73123  3.46354  2.40513  3.72494  3.29354  2.67741  2.69355  4.24690  2.90347  2.73739  3.18146  2.89801  2.37887  2.77519  2.98518  4.58477  3.61503
          0.02321  4.17053  4.89288  0.61958  0.77255  0.48576  0.95510
      5   2.37602  4.35224  3.41746  2.85240  3.07229  3.55841  3.23582  2.85821  2.80681  2.56431  2.69643  3.27250  3.94004  2.69014  3.17265  2.56975  2.82770  2.38359  4.92763  3.68491      5 a - - -
          2.68618  4.42225  2.77519  2.73123  3.46354  2.40513  3.72494  3.29354  2.67741  2.69355  4.24690  2.90347  2.73739  3.18146  2.89801  2.37887  2.77519  2.98518  4.58477  3.61503
          0.02321  4.17053  4.89288  0.61958  0.77255  0.48576  0.95510
      6   2.14373  4.35056  4.51733  3.99828  3.63917  4.14108  4.71133  1.60164  3.90322  2.33301  3.49525  4.21569  4.53620  4.17006  4.12658  3.49752  3.21357  1.22714  5.39701  4.18988      6 v - - -
          2.68618  4.42225  2.77519  2.73123  3.46354  2.40513  3.72494  3.29354  2.67741  2.69355  4.24690  2.90347  2.73739  3.18146  2.89801  2.37887  2.77519  2.98518  4.58477  3.61503
          0.02321  4.17053  4.89288  0.61958  0.77255  0.48576  0.95510
      7   2.89661  4.28272  4.50444  3.93337  3.33740  4.11447  4.47534  1.74186  3.81430  1.88472  2.45571  4.13272  4.43677  4.01925  3.97783  3.42860  2.55278  1.60735  5.05562  3.88627      7 v - - -
          2.68618  4.42225  2.77519  2.73123  3.46354  2.40513  3.72494  3.29354  2.67741  2.69355  4.24690  2.90347  2.73739  3.18146  2.89801  2.37887  2.77519  2.98518  4.58477  3.61503
          0.02321  4.17053  4.89288  0.61958  0.77255  0.48576  0.95510
      8   2.61680  4.82396  2.61493  2.44140  4.04226  3.43397  3.13844  3.48311  2.44726  3.08320  3.34961  2.65751  3.83021  2.79605  2.91106  2.29337  2.84916  3.15828  5.31153  2.92156      8 s - - -
          2.68618  4.42225  2.77519  2.73123  3.46354  2.40513  3.72494  3.29354  2.67741  2.69355  4.24690  2.90347  2.73739  3.18146  2.89801  2.37887  2.77519  2.98518  4.58477  3.61503
          0.02321  4.17053  4.89288  0.61958  0.77255  0.48576  0.95510
      9   2.94063  4.34087  4.53374  3.94586  3.06822  4.09750  4.36718  2.38599  3.79264  1.22251  2.33178  4.12271  4.39597  3.94904  3.91177  3.40608  3.16595  2.15531  3.27669  3.67528      9 l - - -
          2.68618  4.42225  2.77519  2.73123  3.46354  2.40513  3.72494  3.29354  2.67741  2.69355  4.24690  2.90347  2.73739  3.18146  2.89801  2.37887  2.77519  2.98518  4.58477  3.61503
          0.02321  4.17053  4.89288  0.61958  0.77255  0.48576  0.95510
     10   2.19530  4.19446  3.77038  3.19961  3.32347  3.13788  3.95729  2.35449  3.11960  2.01036  2.76563  3.51970  4.03499  3.39227  3.39876  2.92490  2.53053  2.37883  4.82306  3.61434     10 l - - -
          2.68618  4.42225  2.77519  2.73123  3.46354  2.40513  3.72494  3.29354  2.67741  2.69355  4.24690  2.90347  2.73739  3.18146  2.89801  2.37887  2.77519  2.98518  4.58477  3.61503
          0.02321  4.17053  4.89288  0.61958  0.77255  0.48576  0.95510
     11   2.65979  4.94155  3.00789  2.27599  4.22635  3.45355  3.62290  3.65080  2.00886  3.20937  3.31315  2.96214  3.84221  2.75349  2.25275  2.41931  2.63789  3.30062  5.40388  4.06640     11 k - - -
          2.68618  4.42225  2.77519  2.73123  3.46354  2.40513  3.72494  3.29354  2.67741  2.69355  4.24690  2.90347  2.73739  3.18146  2.89801  2.37887  2.77519  2.98518  4.58477  3.61503
          0.02321  4.17053  4.89288  0.61958  0.77255  0.48576  0.95510
     12   2.66053  5.11344  2.50177  2.00174  4.42956  3.38727  3.61272  3.28174  2.21300  3.40405  4.16647  2.61038  3.80717  2.22567  2.85844  2.62723  2.89510  3.48924  5.55816  4.15840     12 e - - -
          2.68618  4.42225  2.77519  2.73123  3.46354  2.40513  3.72494  3.29354  2.67741  2.69355  4.24690  2.90347  2.73739  3.18146  2.89801  2.37887  2.77519  2.98518  4.58477  3.61503
          0.02321  4.17053  4.89288  0.61958  0.77255  0.48576  0.95510
     13   1.99288  4.35581  3.42877  2.88398  3.60324  2.99371  3.85981  2.94691  2.83920  2.33011  2.96339  3.28034  3.91656  3.15616  3.20513  2.22918  2.82641  2.69562  5.02935  3.78701     13 a - - -
          2.68618  4.42225  2.77519  2.73123  3.46354  2.40513  3.72494  3.29354  2.67741  2.69355  4.24690  2.90347  2.73739  3.18146  2.89801  2.37887  2.77519  2.98518  4.58477  3.61503
          0.02321  4.17053  4.89288  0.61958  0.77255  0.48576  0.95510
     14   3.18910  4.51721  4.92216  4.33669  2.55406  4.43359  4.73920  2.00029  4.20050  1.25567  1.97916  4.50767  4.65547  4.26827  4.26765  3.76466  3.40919  2.06926  5.07299  3.99366     14 l - - -
          2.68618  4.42225  2.77519  2.73123  3.46354  2.40513  3.72494  3.29354  2.67741  2.69355  4.24690  2.90347  2.73739  3.18146  2.89801  2.37887  2.77519  2.98518  4.58477  3.61503
          0.02321  4.17053  4.89288  0.61958  0.77255  0.48576  0.95510
     15   2.62596  4.72437  3.09340  2.34144  3.34769  3.47327  3.66927  3.33975  2.12453  2.96765  3.80278  3.03100  3.85986  2.84316  2.32281  2.68853  2.85470  2.72866  5.23237  3.34971     15 k - - -
          2.68618  4.42225  2.77519  2.73123  3.46354  2.40513  3.72494  3.29354  2.67741  2.69355  4.24690  2.90347  2.73739  3.18146  2.89801  2.37887  2.77519  2.98518  4.58477  3.61503
          0.02321  4.17053  4.89288  0.61958  0.77255  0.48576  0.95510
     16   2.61850  4.47280  3.28704  2.42093  3.65841  3.53402  3.79437  2.59987  2.71779  2.69812  3.58594  2.83662  3.93009  3.05009  3.11306  2.77924  2.35012  2.11542  5.06734  3.80526     16 v - - -
          2.68618  4.42225  2.77519  2.73123  3.46354  2.40513  3.72494  3.29354  2.67741  2.69355  4.24690  2.90347  2.73739  3.18146  2.89801  2.37887  2.77519  2.98518  4.58477  3.61503
          0.02321  4.17053  4.89288  0.61958  0.77255  0.48576  0.95510
     17   1.73715  4.32022  3.50814  3.01505  3.84408  2.36744  4.01254  2.64536  2.98272  2.89555  3.77702  3.33348  3.87212  3.29408  3.33886  2.64733  2.15889  2.81090  5.25570  4.01991     17 a - - -
          2.68618  4.42225  2.77519  2.73123  3.46354  2.40513  3.72494  3.29354  2.67741  2.69355  4.24690  2.90347  2.73739  3.18146  2.89801  2.37887  2.77519  2.98518  4.58477  3.61503
          0.02321  4.17053  4.89288  0.61958  0.77255  0.48576  0.95510
     18   2.24337  4.25478  4.44014  3.85627  2.66225  4.01527  4.33334  1.87543  3.72664  1.64247  2.54341  4.03973  4.33749  3.90237  3.86596  3.32054  3.07748  2.20085  4.88421  3.72730     18 l - - -
          2.68618  4.42225  2.77519  2.73123  3.46354  2.40513  3.72494  3.29354  2.67741  2.69355  4.24690  2.90347  2.73739  3.18146  2.89801  2.37887  2.77519  2.98518  4.58477  3.61503
          0.02321  4.17053  4.89288  0.61958  0.77255  0.48576  0.95510
     19   2.44625  4.24553  3.86946  3.29311  3.30349  3.74910  4.03029  2.28674  2.75680  1.83359  2.29904  3.61079  4.11151  3.46414  3.43813  3.02390  2.92094  2.35337  4.86205  3.66586     19 l - - -
          2.68618  4.42225  2.77519  2.73123  3.46354  2.40513  3.72494  3.29354  2.67741  2.69355  4.24690  2.90347  2.73739  3.18146  2.89801  2.37887  2.77519  2.98518  4.58477  3.61503
          0.02321  4.17053  4.89288  0.61958  0.77255  0.48576  0.95510
     20   3.26294  4.55057  5.01958  4.47710  3.37913  4.62553  5.05038  1.60572  4.35882  1.21043  3.16829  4.68943  4.84721  4.50962  4.48922  3.98934  3.50125  1.49986  5.40845  4.29481     20 l - - -
          2.68618  4.42225  2.77519  2.73123  3.46354  2.40513  3.72494  3.29354  2.67741  2.69355  4.24690  2.90347  2.73739  3.18146  2.89801  2.37887  2.77519  2.98518  4.58477  3.61503
          0.02321  4.17053  4.89288  0.61958  0.77255  0.48576  0.95510
     21   1.77960  3.13079  3.70902  3.19534  3.69667  3.31557  4.07161  2.98912  3.12729  2.35501  3.66058  3.44302  3.89511  3.42001  3.43641  1.83944  2.80444  2.70201  5.14535  3.92897     21 a - - -
          2.68618  4.42225  2.77519  2.73123  3.46354  2.40513  3.72494  3.29354  2.67741  2.69355  4.24690  2.90347  2.73739  3.18146  2.89801  2.37887  2.77519  2.98518  4.58477  3.61503
          0.02321  4.17053  4.89288  0.61958  0.77255  0.48576  0.95510
     22   1.11608  4.26017  3.57767  3.35021  4.48397  1.66755  4.42476  3.86047  3.45130  3.59129  4.42981  3.45848  3.80457  3.71738  3.73992  2.51411  2.83615  3.29525  5.82189  4.63779     22 a - - -
          2.68618  4.42225  2.77519  2.73123  3.46354  2.40513  3.72494  3.29354  2.67741  2.69355  4.24690  2.90347  2.73739  3.18146  2.89801  2.37887  2.77519  2.98518  4.58477  3.61503
          0.02321  4.17053  4.89288  0.61958  0.77255  0.48576  0.95510
     23   3.19808  4.89408  3.83898  3.72846  4.68099  3.56527  4.77204  4.31531  3.81375  3.90440  4.97374  4.00035  0.42252  4.19287  4.01617  3.37714  3.66479  3.92432  5.77417  4.80893     23 P - - -
          2.68618  4.42225  2.77519  2.73123  3.46354  2.40513  3.72494  3.29354  2.67741  2.69355  4.24690  2.90347  2.73739  3.18146  2.89801  2.37887  2.77519  2.98518  4.58477  3.61503
          0.02321  4.17053  4.89288  0.61958  0.77255  0.48576  0.95510
     24   2.41466  4.29439  4.48082  3.90793  3.30225  4.10256  4.45404  1.92154  3.79010  1.71135  2.35367  4.11440  4.42298  3.98998  3.95513  3.41429  3.13479  1.68093  5.03220  3.87041     24 v - - -
          2.68618  4.42225  2.77519  2.73123  3.46354  2.40513  3.72494  3.29354  2.67741  2.69355  4.24690  2.90347  2.73739  3.18146  2.89801  2.37887  2.77519  2.98518  4.58477  3.61503
          0.02321  4.17053  4.89288  0.61958  0.77255  0.48576  0.95510
     25   3.44638  4.75884  5.00435  4.48126  3.17669  4.69770  5.02549  1.88169  4.29014  0.77742  2.98883  4.73697  4.88585  4.44078  4.40686  4.08639  3.67948  2.24885  5.29480  4.18112     25 l - - -
          2.68618  4.42225  2.77519  2.73123  3.46354  2.40513  3.72494  3.29354  2.67741  2.69355  4.24690  2.90347  2.73739  3.18146  2.89801  2.37887  2.77519  2.98518  4.58477  3.61503
          0.02321  4.17053  4.89288  0.61958  0.77255  0.48576  0.95510
     26   2.41906  4.23607  3.94928  3.40367  3.36394  2.99204  4.12516  2.02204  3.30023  1.59402  3.31927  3.68393  4.14056  3.57697  3.55009  3.04061  2.94304  2.25261  4.93343  3.73126     26 l - - -
          2.68618  4.42225  2.77519  2.73123  3.46354  2.40513  3.72494  3.29354  2.67741  2.69355  4.24690  2.90347  2.73739  3.18146  2.89801  2.37887  2.77519  2.98518  4.58477  3.61503
          0.02321  4.17053  4.89288  0.61958  0.77255  0.48576  0.95510
     27   2.95757  4.32103  4.60495  4.04862  3.46612  4.21995  4.63414  1.49888  3.93508  2.16241  2.71674  4.25096  4.54257  4.15939  4.11109  3.54875  2.67971  1.38519  5.21812  4.03606     27 v - - -
          2.68618  4.42225  2.77519  2.73123  3.46354  2.40513  3.72494  3.29354  2.67741  2.69355  4.24690  2.90347  2.73739  3.18146  2.89801  2.37887  2.77519  2.98518  4.58477  3.61503
          0.02321  4.17053  4.89288  0.61958  0.77255  0.48576  0.95510
     28   1.18465  4.22749  3.65457  3.29885  4.31953  3.04530  4.31001  3.67297  3.30069  3.40382  4.23791  3.42589  3.78473  3.58805  3.60966  1.83316  2.24733  3.16575  5.67982  4.47751     28 a - - -
          2.68618  4.42225  2.77519  2.73123  3.46354  2.40513  3.72494  3.29354  2.67741  2.69355  4.24690  2.90347  2.73739  3.18146  2.89801  2.37887  2.77519  2.98518  4.58477  3.61503
          0.02321  4.17053  4.89288  0.61958  0.77255  0.48576  0.95510
     29   2.42189  4.44532  4.37581  3.83783  2.58785  4.08561  4.39954  2.36307  3.71974  1.11011  3.11176  4.07616  4.42663  3.92524  3.90812  3.41278  3.23433  2.34604  4.94263  3.69932     29 l - - -
          2.68618  4.42225  2.77519  2.73123  3.46354  2.40513  3.72494  3.29354  2.67741  2.69355  4.24690  2.90347  2.73739  3.18146  2.89801  2.37887  2.77519  2.98518  4.58477  3.61503
          0.02321  4.17053  4.89288  0.61958  0.77255  0.48576  0.95510
     30   2.44122  4.36080  4.61237  4.05859  3.44202  4.24895  4.66338  1.62402  3.94796  1.56201  3.29842  4.27406  4.56537  4.16749  4.12858  3.57975  3.23833  1.56694  5.23625  4.06491     30 l - - -
          2.68618  4.42225  2.77519  2.73123  3.46354  2.40513  3.72494  3.29354  2.67741  2.69355  4.24690  2.90347  2.73739  3.18146  2.89801  2.37887  2.77519  2.98518  4.58477  3.61503
          0.02321  4.17053  4.89288  0.61958  0.77255  0.48576  0.95510
     31   2.23540  4.28100  4.15665  3.71938  3.79529  3.60293  4.52498  2.26824  3.63097  2.60772  3.68497  3.86699  4.19371  3.92416  3.87361  3.01054  2.56104  1.11510  5.42835  4.22280     31 v - - -
          2.68618  4.42225  2.77519  2.73123  3.46354  2.40513  3.72494  3.29354  2.67741  2.69355  4.24690  2.90347  2.73739  3.18146  2.89801  2.37887  2.77519  2.98518  4.58477  3.61503
          0.02321  4.17053  4.89288  0.61958  0.77255  0.48576  0.95510
     32   2.37525  4.33232  3.34990  3.20618  4.57413  1.00327  4.39768  4.07113  3.41595  3.74101  4.56646  3.38895  3.81582  3.68037  3.72242  1.96670  2.88629  3.44481  5.88721  4.66643     32 g - - -
          2.68618  4.42225  2.77519  2.73123  3.46354  2.40513  3.72494  3.29354  2.67741  2.69355  4.24690  2.90347  2.73739  3.18146  2.89801  2.37887  2.77519  2.98518  4.58477  3.61503
          0.02321  4.17053  4.89288  0.61958  0.77255  0.48576  0.95510
     33   3.37132  4.67426  5.03474  4.47495  2.06825  4.61779  4.78202  1.96326  4.33908  0.97619  2.93482  4.65390  4.79504  4.37779  4.40391  3.96510  3.58833  2.38506  5.01566  3.79307     33 l - - -
          2.68618  4.42225  2.77519  2.73123  3.46354  2.40513  3.72494  3.29354  2.67741  2.69355  4.24690  2.90347  2.73739  3.18146  2.89801  2.37887  2.77519  2.98518  4.58477  3.61503
          0.02321  4.17053  4.89288  0.61958  0.77255  0.48576  0.95510
     34   2.80265  4.24614  4.27910  3.71585  3.35389  3.11387  4.32547  1.84155  3.59934  1.68483  3.28313  3.94604  4.31539  3.84043  3.80007  3.26548  3.04702  1.63921  4.99815  3.80641     34 v - - -
          2.68618  4.42225  2.77519  2.73123  3.46354  2.40513  3.72494  3.29354  2.67741  2.69355  4.24690  2.90347  2.73739  3.18146  2.89801  2.37887  2.77519  2.98518  4.58477  3.61503
          0.02321  4.17053  4.89288  0.61958  0.77255  0.48576  0.95510
     35   3.24302  4.51087  5.06100  4.53872  3.54517  4.66836  5.16972  1.14944  4.43194  1.72593  3.33049  4.74387  4.90637  4.63064  4.58665  4.04683  3.49047  1.40053  5.56323  4.40584     35 i - - -
          2.68618  4.42225  2.77519  2.73123  3.46354  2.40513  3.72494  3.29354  2.67741  2.69355  4.24690  2.90347  2.73739  3.18146  2.89801  2.37887  2.77519  2.98518  4.58477  3.61503
          0.02321  4.17053  4.89288  0.61958  0.77255  0.48576  0.95510
     36   2.48933  4.40802  3.49702  3.33804  4.39107  3.13392  4.43354  3.95999  3.43279  3.66048  4.56781  3.50576  3.89956  3.75974  3.70140  0.71658  2.99377  3.42741  5.74100  4.47959     36 s - - -
          2.68618  4.42225  2.77519  2.73123  3.46354  2.40513  3.72494  3.29354  2.67741  2.69355  4.24690  2.90347  2.73739  3.18146  2.89801  2.37887  2.77519  2.98518  4.58477  3.61503
          0.02321  4.17053  4.89288  0.61958  0.77255  0.48576  0.95510
     37   3.29341  4.57319  5.05939  4.52046  3.37737  4.66786  5.09653  1.32132  4.39891  1.27294  3.16173  4.73530  4.87904  4.54599  4.52591  4.03748  3.53176  1.70451  5.43141  4.32135     37 l - - -
          2.68618  4.42225  2.77519  2.73123  3.46354  2.40513  3.72494  3.29354  2.67741  2.69355  4.24690  2.90347  2.73739  3.18146  2.89801  2.37887  2.77519  2.98518  4.58477  3.61503
          0.02321  4.17053  4.89288  0.61958  0.77255  0.48576  0.95510
     38   3.46578  4.78362  4.84206  4.39184  1.21344  4.51407  4.24289  2.54930  4.23279  1.37741  3.18814  4.44075  4.77223  4.29778  4.30962  3.89453  3.69778  2.65070  4.43695  2.87095     38 f - - -
          2.68618  4.42225  2.77519  2.73123  3.46354  2.40513  3.72494  3.29354  2.67741  2.69355  4.24690  2.90347  2.73739  3.18146  2.89801  2.37887  2.77519  2.98518  4.58477  3.61503
          0.02321  4.17053  4.89288  0.61958  0.77255  0.48576  0.95510
     39   3.15873  5.13004  3.14029  2.91133  4.33717  3.59015  4.06815  4.02589  2.71355  3.49683  4.52733  3.36955  4.15488  0.78374  2.98691  3.19897  3.46067  3.74000  5.55987  4.27903     39 q - - -
          2.68618  4.42225  2.77519  2.73123  3.46354  2.40513  3.72494  3.29354  2.67741  2.69355  4.24690  2.90347  2.73739  3.18146  2.89801  2.37887  2.77519  2.98518  4.58477  3.61503
          0.02321  4.17053  4.89288  0.61958  0.77255  0.48576  0.95510
     40   0.95543  4.22960  3.73647  3.44005  4.29575  3.07833  4.41760  3.43537  3.42276  3.31600  4.22804  3.51496  3.83294  3.72491  3.68947  2.54039  2.16630  3.00944  5.71169  4.51937     40 a - - -
          2.68618  4.42225  2.77519  2.73123  3.46354  2.40513  3.72494  3.29354  2.67741  2.69355  4.24690  2.90347  2.73739  3.18146  2.89801  2.37887  2.77519  2.98518  4.58477  3.61503
          0.02321  4.17053  4.89288  0.61958  0.77255  0.48576  0.95510
     41   1.99433  4.26385  3.94323  3.38354  3.44556  3.78289  4.15946  2.10782  3.30396  2.07943  3.38158  3.69282  4.17599  3.58081  3.58303  3.07643  2.37343  1.93160  5.01357  3.80470     41 v - - -
          2.68618  4.42225  2.77519  2.73123  3.46354  2.40513  3.72494  3.29354  2.67741  2.69355  4.24690  2.90347  2.73739  3.18146  2.89801  2.37887  2.77519  2.98518  4.58477  3.61503
          0.02321  4.17053  4.89288  0.61958  0.77255  0.48576  0.95510
     42   2.60406  4.44616  3.72719  3.50681  4.26642  3.27226  4.49694  3.43188  3.45585  3.28433  4.32374  3.65800  4.00339  3.83757  3.69247  2.80976  0.75125  3.09281  5.67637  4.48635     42 t - - -
          2.68618  4.42225  2.77519  2.73123  3.46354  2.40513  3.72494  3.29354  2.67741  2.69355  4.24690  2.90347  2.73739  3.18146  2.89801  2.37887  2.77519  2.98518  4.58477  3.61503
          0.02321  4.17053  4.89288  0.61958  0.77255  0.48576  0.95510
     43   2.70359  4.85800  2.89454  2.57548  4.34597  3.34773  3.82758  3.83932  2.56026  3.40971  4.25308  3.05101  3.89629  1.64728  2.93551  1.79914  3.01806  3.44657  5.56961  4.22887     43 q - - -
          2.68618  4.42225  2.77519  2.73123  3.46354  2.40513  3.72494  3.29354  2.67741  2.69355  4.24690  2.90347  2.73739  3.18146  2.89801  2.37887  2.77519  2.98518  4.58477  3.61503
          0.02321  4.17053  4.89288  0.61958  0.77255  0.48576  0.95510
     44   3.24899  4.56634  4.90501  4.38192  3.38699  4.55226  4.98915  1.00311  4.21912  1.82435  2.56751  4.60757  4.81122  4.43490  4.37197  3.92784  3.49662  1.90457  5.40031  4.25224     44 i - - -
          2.68618  4.42225  2.77519  2.73123  3.46354  2.40513  3.72494  3.29354  2.67741  2.69355  4.24690  2.90347  2.73739  3.18146  2.89801  2.37887  2.77519  2.98518  4.58477  3.61503
          0.02321  4.17053  4.89288  0.61958  0.77255  0.48576  0.95510
     45   2.89134  5.17262  2.69170  2.45070  4.47996  3.41900  3.78102  4.03193  2.47973  3.55040  4.39988  2.18953  3.94692  1.41180  2.85200  2.86764  3.15975  3.65340  5.64341  4.26701     45 q - - -
          2.68618  4.42225  2.77519  2.73123  3.46354  2.40513  3.72494  3.29354  2.67741  2.69355  4.24690  2.90347  2.73739  3.18146  2.89801  2.37887  2.77519  2.98518  4.58477  3.61503
          0.02321  4.17053  4.89288  0.61958  0.77255  0.48576  0.95510
     46   3.06074  5.65928  1.66138  1.12952  4.94749  3.31054  3.86579  4.47900  2.89547  3.96721  4.82307  2.77102  3.93941  3.03268  3.50142  2.93462  3.35158  4.04189  6.10965  4.59480     46 e - - -
          2.68618  4.42225  2.77519  2.73123  3.46354  2.40513  3.72494  3.29354  2.67741  2.69355  4.24690  2.90347  2.73739  3.18146  2.89801  2.37887  2.77519  2.98518  4.58477  3.61503
          0.02321  4.17053  4.89288  0.61958  0.77255  0.48576  0.95510
     47   2.76906  4.50748  3.56159  3.01309  2.83800  3.71575  3.92434  2.80463  2.90722  2.26212  2.25479  3.42748  4.08659  2.02694  3.24571  2.97839  3.00148  2.69057  4.93738  3.63609     47 q - - -
          2.68618  4.42225  2.77519  2.73123  3.46354  2.40513  3.72494  3.29354  2.67741  2.69355  4.24690  2.90347  2.73739  3.18146  2.89801  2.37887  2.77519  2.98518  4.58477  3.61503
          0.02321  4.17053  4.89288  0.61958  0.77255  0.48576  0.95510
     48   2.60406  4.44616  3.72719  3.50681  4.26642  3.27226  4.49694  3.43188  3.45585  3.28433  4.32374  3.65800  4.00339  3.83757  3.69247  2.80976  0.75125  3.09281  5.67637  4.48635     48 t - - -
          2.68618  4.42225  2.77519  2.73123  3.46354  2.40513  3.72494  3.29354  2.67741  2.69355  4.24690  2.90347  2.73739  3.18146  2.89801  2.37887  2.77519  2.98518  4.58477  3.61503
          0.02321  4.17053  4.89288  0.61958  0.77255  0.48576  0.95510
     49   3.41155  4.70633  5.05031  4.51967  3.22234  4.71032  5.06141  1.58675  4.35018  0.91644  3.02261  4.76131  4.89457  4.48601  4.46163  4.09283  3.64391  2.13489  5.33152  4.22838     49 l - - -
          2.68618  4.42225  2.77519  2.73123  3.46354  2.40513  3.72494  3.29354  2.67741  2.69355  4.24690  2.90347  2.73739  3.18146  2.89801  2.37887  2.77519  2.98518  4.58477  3.61503
          0.02321  4.17053  4.89288  0.61958  0.77255  0.48576  0.95510
     50   2.01396  4.26113  3.57321  3.21888  4.34583  3.05622  4.26847  3.70942  3.22994  3.42649  4.25655  3.38811  3.78630  3.52888  3.55500  1.23800  1.96846  3.19760  5.69119  4.47642     50 s - - -
          2.68618  4.42225  2.77519  2.73123  3.46354  2.40513  3.72494  3.29354  2.67741  2.69355  4.24690  2.90347  2.73739  3.18146  2.89801  2.37887  2.77519  2.98518  4.58477  3.61503
          0.02321  4.17053  4.89288  0.61958  0.77255  0.48576  0.95510
     51   2.89213  4.46680  4.12326  3.71554  1.21742  3.79367  4.10664  2.72008  3.61629  2.31282  3.51064  3.87016  4.29207  3.85851  3.81636  3.19181  2.44328  2.60468  4.59523  3.07253     51 f - - -
          2.68618  4.42225  2.77519  2.73123  3.46354  2.40513  3.72494  3.29354  2.67741  2.69355  4.24690  2.90347  2.73739  3.18146  2.89801  2.37887  2.77519  2.98518  4.58477  3.61503
          0.02321  4.17053  4.89288  0.61958  0.77255  0.48576  0.95510
     52   3.20969  4.48636  5.03555  4.54929  3.70333  4.62981  5.25430  1.20996  4.44716  2.18490  3.48942  4.74349  4.92129  4.70375  4.63033  4.03240  3.47540  1.07631  5.70905  4.50249     52 v - - -
          2.68618  4.42225  2.77519  2.73123  3.46354  2.40513  3.72494  3.29354  2.67741  2.69355  4.24690  2.90347  2.73739  3.18146  2.89801  2.37887  2.77519  2.98518  4.58477  3.61503
          0.02321  4.17053  4.89288  0.61958  0.77255  0.48576  0.95510
     53   3.19808  4.89408  3.83898  3.72846  4.68099  3.56527  4.77204  4.31531  3.81375  3.90440  4.97374  4.00035  0.42252  4.19287  4.01617  3.37714  3.66479  3.92432  5.77417  4.80893     53 P - - -
          2.68618  4.42225  2.77519  2.73123  3.46354  2.40513  3.72494  3.29354  2.67741  2.69355  4.24690  2.90347  2.73739  3.18146  2.89801  2.37887  2.77519  2.98518  4.58477  3.61503
          0.02321  4.17053  4.89288  0.61958  0.77255  0.48576  0.95510
     54   3.18380  5.28904  3.59256  2.91456  4.77590  3.77106  3.69758  4.11724  0.99596  3.53503  4.41171  3.30483  4.13873  2.83106  1.82523  3.17296  3.34273  3.79736  5.55084  4.40109     54 k - - -
          2.68618  4.42225  2.77519  2.73123  3.46354  2.40513  3.72494  3.29354  2.67741  2.69355  4.24690  2.90347  2.73739  3.18146  2.89801  2.37887  2.77519  2.98518  4.58477  3.61503
          0.02321  4.17053  4.89288  0.61958  0.77255  0.48576  0.95510
     55   3.35317  4.64060  5.04036  4.51762  3.31276  4.68632  5.08112  1.21759  4.35673  1.22823  3.11822  4.74558  4.89408  4.52300  4.48182  4.07113  3.59213  1.97538  5.39119  4.26024     55 i - - -
          2.68618  4.42225  2.77519  2.73123  3.46354  2.40513  3.72494  3.29354  2.67741  2.69355  4.24690  2.90347  2.73739  3.18146  2.89801  2.37887  2.77519  2.98518  4.58477  3.61503
          0.02321  4.17053  4.89288  0.61958  0.77255  0.48576  0.95510
     56   3.27857  4.55461  5.05706  4.52532  3.43487  4.67028  5.12452  1.17324  4.40645  1.45998  3.22052  4.73897  4.89143  4.57521  4.54515  4.04408  3.52074  1.65038  5.47985  4.35140     56 i - - -
          2.68618  4.42225  2.77519  2.73123  3.46354  2.40513  3.72494  3.29354  2.67741  2.69355  4.24690  2.90347  2.73739  3.18146  2.89801  2.37887  2.77519  2.98518  4.58477  3.61503
          0.02321  4.17053  4.89288  0.61958  0.77255  0.48576  0.95510
     57   0.99550  4.26457  3.89656  3.54592  4.03734  3.24067  4.45158  2.90276  3.48203  2.93411  3.97498  3.63695  3.95184  3.78957  3.73942  2.68886  2.90460  2.20682  5.57716  4.36255     57 a - - -
          2.68618  4.42225  2.77519  2.73123  3.46354  2.40513  3.72494  3.29354  2.67741  2.69355  4.24690  2.90347  2.73739  3.18146  2.89801  2.37887  2.77519  2.98518  4.58477  3.61503
          0.02321  4.17053  4.89288  0.61958  0.77255  0.48576  0.95510
     58   2.43585  4.29173  4.36618  3.82758  3.56724  4.01922  4.51982  1.53136  3.73233  2.36504  3.45901  4.05669  4.41428  3.99407  3.95915  3.35446  2.52619  1.44033  5.23973  4.03421     58 v - - -
          2.68618  4.42225  2.77519  2.73123  3.46354  2.40513  3.72494  3.29354  2.67741  2.69355  4.24690  2.90347  2.73739  3.18146  2.89801  2.37887  2.77519  2.98518  4.58477  3.61503
          0.02321  4.17053  4.89288  0.61958  0.77255  0.48576  0.95510
     59   2.33281  4.17826  3.79736  3.22969  2.91727  3.05720  3.96790  2.58308  3.14962  1.90276  3.30231  3.53394  4.03076  3.41562  3.41999  2.91698  2.46584  2.16712  4.81589  3.60763     59 l - - -
          2.68618  4.42225  2.77519  2.73123  3.46354  2.40513  3.72494  3.29354  2.67741  2.69355  4.24690  2.90347  2.73739  3.18146  2.89801  2.37887  2.77519  2.98518  4.58477  3.61503
          0.02321  4.17053  4.89288  0.61958  0.77255  0.48576  0.95510
     60   3.24286  4.51855  5.04553  4.51132  3.46234  4.64011  5.10124  1.39052  4.40028  1.44551  3.25093  4.71348  4.87062  4.57066  4.53816  4.00969  3.48520  1.40133  5.47653  4.34211     60 i - - -
          2.68618  4.42225  2.77519  2.73123  3.46354  2.40513  3.72494  3.29354  2.67741  2.69355  4.24690  2.90347  2.73739  3.18146  2.89801  2.37887  2.77519  2.98518  4.58477  3.61503
          0.02321  4.17053  4.89288  0.61958  0.77255  0.48576  0.95510
     61   1.70998  4.22223  3.79903  3.37835  3.85697  2.59617  4.26182  2.88737  3.33721  2.86741  3.80358  3.54734  3.92595  3.62025  3.61761  2.68531  2.84740  1.52078  5.33619  4.12974     61 v - - -
          2.68618  4.42225  2.77519  2.73123  3.46354  2.40513  3.72494  3.29354  2.67741  2.69355  4.24690  2.90347  2.73739  3.18146  2.89801  2.37887  2.77519  2.98518  4.58477  3.61503
          0.02321  4.17053  4.89288  0.61958  0.77255  0.48576  0.95510
     62   3.22688  4.53105  4.99164  4.42397  2.58367  4.52375  4.85226  1.55586  4.29708  1.22534  3.02735  4.59807  4.74150  4.38333  4.37830  3.86794  3.45344  1.89332  5.17571  4.05673     62 l - - -
          2.68618  4.42225  2.77519  2.73123  3.46354  2.40513  3.72494  3.29354  2.67741  2.69355  4.24690  2.90347  2.73739  3.18146  2.89801  2.37887  2.77519  2.98518  4.58477  3.61503
          0.02321  4.17053  4.89288  0.61958  0.77255  0.48576  0.95510
     63   2.55719  4.28907  4.63059  4.06056  2.71972  4.17137  4.53960  1.58063  3.93425  1.79305  3.21768  4.22497  4.48518  4.11685  4.06735  3.49378  3.16567  1.61314  5.06428  3.89257     63 i - - -
          2.68618  4.42225  2.77519  2.73123  3.46354  2.40513  3.72494  3.29354  2.67741  2.69355  4.24690  2.90347  2.73739  3.18146  2.89801  2.37887  2.77519  2.98518  4.58477  3.61503
          0.02321  4.17053  4.89288  0.61958  0.77255  0.48576  0.95510
     64   3.10830  4.42248  4.87962  4.33155  2.34601  4.41313  4.77995  1.37042  4.20952  1.93215  3.22273  4.48720  4.68923  4.36596  4.32678  3.76035  3.34854  1.49727  5.19191  3.97923     64 i - - -
          2.68618  4.42225  2.77519  2.73123  3.46354  2.40513  3.72494  3.29354  2.67741  2.69355  4.24690  2.90347  2.73739  3.18146  2.89801  2.37887  2.77519  2.98518  4.58477  3.61503
          0.02321  4.17053  4.89288  0.61958  0.77255  0.48576  0.95510
     65   2.35318  4.23689  3.62097  3.07107  2.36429  2.58993  3.91116  2.76425  3.01204  2.49314  2.87296  3.41311  3.96824  3.29878  3.32485  2.52084  2.82638  2.54026  4.87636  3.64748     65 a - - -
          2.68618  4.42225  2.77519  2.73123  3.46354  2.40513  3.72494  3.29354  2.67741  2.69355  4.24690  2.90347  2.73739  3.18146  2.89801  2.37887  2.77519  2.98518  4.58477  3.61503
          0.02321  4.17053  4.89288  0.61958  0.77255  0.48576  0.95510
     66   2.06408  4.34248  3.48050  3.05078  3.93829  1.51947  4.07249  3.22559  3.01938  2.97198  2.88492  3.34925  3.87441  3.34965  3.35987  2.64398  2.84509  2.90119  5.35207  4.11278     66 g - - -
          2.68618  4.42225  2.77519  2.73123  3.46354  2.40513  3.72494  3.29354  2.67741  2.69355  4.24690  2.90347  2.73739  3.18146  2.89801  2.37887  2.77519  2.98518  4.58477  3.61503
          0.02321  4.17053  4.89288  0.61958  0.77255  0.48576  0.95510
     67   2.61755  4.70837  2.97591  2.61155  4.13785  3.32715  2.99883  3.64732  2.64968  3.25616  4.09338  3.07313  1.81371  3.02362  3.05416  2.09615  2.93584  3.27539  5.43678  4.09570     67 p - - -
          2.68618  4.42225  2.77519  2.73123  3.46354  2.40513  3.72494  3.29354  2.67741  2.69355  4.24690  2.90347  2.73739  3.18146  2.89801  2.37887  2.77519  2.98518  4.58477  3.61503
          0.02321  4.17053  4.89288  0.61958  0.77255  0.48576  0.95510
     68   3.87954  5.13867  4.57762  4.36488  3.03765  4.09084  4.31854  3.92859  4.08791  3.26710  4.54641  4.45726  4.63521  4.45940  4.15994  4.08011  4.19741  3.82655  0.45161  3.02591     68 W - - -
          2.68618  4.42225  2.77519  2.73123  3.46354  2.40513  3.72494  3.29354  2.67741  2.69355  4.24690  2.90347  2.73739  3.18146  2.89801  2.37887  2.77519  2.98518  4.58477  3.61503
          0.02321  4.17053  4.89288  0.61958  0.77255  0.48576  0.95510
     69   3.32126  4.66119  4.87770  4.31052  3.16237  4.56396  4.86657  1.96063  4.15529  1.35878  1.42204  4.56881  4.76292  4.29207  4.28560  3.90597  3.54425  2.28710  5.21576  4.13839     69 l - - -
          2.68618  4.42225  2.77519  2.73123  3.46354  2.40513  3.72494  3.29354  2.67741  2.69355  4.24690  2.90347  2.73739  3.18146  2.89801  2.37887  2.77519  2.98518  4.58477  3.61503
          0.02321  4.17053  4.89288  0.61958  0.77255  0.48576  0.95510
     70   3.05137  4.47776  4.48925  3.94487  3.30820  4.21058  4.59836  1.92004  3.79207  1.09404  3.15403  4.20389  4.53242  4.03815  3.98669  3.54589  2.67035  2.12642  5.18001  4.03205     70 l - - -
          2.68618  4.42225  2.77519  2.73123  3.46354  2.40513  3.72494  3.29354  2.67741  2.69355  4.24690  2.90347  2.73739  3.18146  2.89801  2.37887  2.77519  2.98518  4.58477  3.61503
          0.02321  4.17053  4.89288  0.61958  0.77255  0.48576  0.95510
     71   2.62697  4.89589  2.97613  2.42256  4.16214  3.43303  3.17354  3.10496  2.37920  3.16406  3.96310  2.48389  3.82518  2.49968  2.51001  2.45069  2.57806  3.24482  5.37717  4.03130     71 k - - -
          2.68618  4.42225  2.77519  2.73123  3.46354  2.40513  3.72494  3.29354  2.67741  2.69355  4.24690  2.90347  2.73739  3.18146  2.89801  2.37887  2.77519  2.98518  4.58477  3.61503
          0.02321  4.17053  4.89288  0.61958  0.77255  0.48576  0.95510
     72   2.63560  4.63180  3.18426  2.61790  3.82321  3.50496  3.02643  3.20786  2.13438  2.61472  3.11134  3.09863  3.89063  2.90771  2.90658  2.73235  2.22642  2.93676  5.15864  3.87452     72 k - - -
          2.68618  4.42225  2.77519  2.73123  3.46354  2.40513  3.72494  3.29354  2.67741  2.69355  4.24690  2.90347  2.73739  3.18146  2.89801  2.37887  2.77519  2.98518  4.58477  3.61503
          0.02321  4.17053  4.89288  0.61958  0.77255  0.48576  0.95510
     73   3.45077  4.74913  5.07971  4.50952  3.12851  4.73793  5.02995  1.97136  4.36223  0.81759  2.38281  4.76845  4.87536  4.42899  4.45328  4.09304  3.66597  2.34474  5.26327  4.23363     73 l - - -
          2.68618  4.42225  2.77519  2.73123  3.46354  2.40513  3.72494  3.29354  2.67741  2.69355  4.24690  2.90347  2.73739  3.18146  2.89801  2.37887  2.77519  2.98518  4.58477  3.61503
          0.02321  4.17053  4.89288  0.61958  0.77255  0.48576  0.95510
     74   2.36272  4.20614  4.21611  3.64203  3.31942  3.90783  4.24475  2.03392  3.53556  1.88835  2.80403  3.87766  4.26046  3.76768  3.73846  3.20468  2.57610  1.72514  4.92768  3.73866     74 v - - -
          2.68618  4.42225  2.77519  2.73123  3.46354  2.40513  3.72494  3.29354  2.67741  2.69355  4.24690  2.90347  2.73739  3.18146  2.89801  2.37887  2.77519  2.98518  4.58477  3.61503
          0.02321  4.17053  4.89288  0.61958  0.77255  0.48576  0.95510
     75   2.80500  5.25148  1.63417  2.26400  4.61504  2.63866  3.74910  4.10134  2.63382  3.61598  4.41494  2.82679  3.86368  2.51025  3.16439  2.18949  3.07723  3.68015  5.78395  4.34818     75 d - - -
          2.68618  4.42225  2.77519  2.73123  3.46354  2.40513  3.72494  3.29354  2.67741  2.69355  4.24690  2.90347  2.73739  3.18146  2.89801  2.37887  2.77519  2.98518  4.58477  3.61503
          0.02321  4.17053  4.89288  0.61958  0.77255  0.48576  0.95510
     76   3.87473  5.04105  4.85452  4.59495  1.02083  4.57513  3.54317  3.52089  4.42480  2.81021  4.10238  4.23040  4.87067  4.31758  4.40004  3.95624  4.09175  3.45680  3.65979  1.21691     76 f - - -
          2.68618  4.42225  2.77519  2.73123  3.46354  2.40513  3.72494  3.29354  2.67741  2.69355  4.24690  2.90347  2.73739  3.18146  2.89801  2.37887  2.77519  2.98518  4.58477  3.61503
          0.02321  4.17053  4.89288  0.61958  0.77255  0.48576  0.95510
     77   2.51585  4.31743  3.82790  3.44521  3.94583  3.32598  4.36609  2.82175  3.34184  2.82722  3.88705  3.61361  3.99434  3.69093  3.61262  2.75897  1.13328  2.21762  5.49357  4.26352     77 t - - -
          2.68618  4.42225  2.77519  2.73123  3.46354  2.40513  3.72494  3.29354  2.67741  2.69355  4.24690  2.90347  2.73739  3.18146  2.89801  2.37887  2.77519  2.98518  4.58477  3.61503
          0.02321  4.17053  4.89288  0.61958  0.77255  0.48576  0.95510
     78   2.38296  4.68810  3.10012  2.53890  3.89672  3.47107  3.15386  3.29446  2.29014  2.57973  3.76957  3.03816  3.85846  2.85793  2.67923  2.48247  2.61377  3.00408  5.20979  3.31382     78 k - - -
          2.68618  4.42225  2.77519  2.73123  3.46354  2.40513  3.72494  3.29354  2.67741  2.69355  4.24690  2.90347  2.73739  3.18146  2.89801  2.37887  2.77519  2.98518  4.58477  3.61503
          0.02321  4.17053  4.89288  0.61958  0.77255  0.48576  0.95510
     79   2.67388  4.93228  2.89935  1.65427  4.19845  3.43246  3.65939  3.60867  2.41724  3.18843  3.30785  2.95051  3.84987  2.52011  2.85957  2.68500  2.63797  3.27325  5.42105  4.07563     79 e - - -
          2.68618  4.42225  2.77519  2.73123  3.46354  2.40513  3.72494  3.29354  2.67741  2.69355  4.24690  2.90347  2.73739  3.18146  2.89801  2.37887  2.77519  2.98518  4.58477  3.61503
          0.02321  4.17053  4.89288  0.61958  0.77255  0.48576  0.95510
     80   3.29552  4.57833  5.05335  4.51099  3.35513  4.66081  5.07901  1.43961  4.38930  1.18714  3.13929  4.72672  4.86953  4.52839  4.51270  4.02784  3.53232  1.69511  5.40976  4.30671     80 l - - -
          2.68618  4.42225  2.77519  2.73123  3.46354  2.40513  3.72494  3.29354  2.67741  2.69355  4.24690  2.90347  2.73739  3.18146  2.89801  2.37887  2.77519  2.98518  4.58477  3.61503
          0.02321  4.17053  4.89288  0.61958  0.77255  0.48576  0.95510
     81   3.49993  4.82121  4.78295  4.37580  1.01854  4.47328  4.09696  2.66106  4.21107  1.66486  3.32788  4.37489  4.76657  4.28394  4.28895  3.87078  3.74169  2.73380  4.28211  2.66071     81 f - - -
          2.68618  4.42225  2.77519  2.73123  3.46354  2.40513  3.72494  3.29354  2.67741  2.69355  4.24690  2.90347  2.73739  3.18146  2.89801  2.37887  2.77519  2.98518  4.58477  3.61503
          0.02321  4.17053  4.89288  0.61958  0.77255  0.48576  0.95510
     82   2.35074  4.67002  3.10454  2.55595  3.93701  3.43534  3.70119  3.33468  2.52235  2.97164  3.16255  2.74737  3.85030  2.88098  2.64789  2.06080  2.59735  3.03069  5.24648  3.94272     82 s - - -
          2.68618  4.42225  2.77519  2.73123  3.46354  2.40513  3.72494  3.29354  2.67741  2.69355  4.24690  2.90347  2.73739  3.18146  2.89801  2.37887  2.77519  2.98518  4.58477  3.61503
          0.02321  4.17053  4.89288  0.61958  0.77255  0.48576  0.95510
     83   2.36491  4.72292  3.03753  2.52274  3.97998  3.43653  3.69529  3.38182  2.50965  3.01119  2.83351  2.24038  3.85372  2.59546  2.94602  2.43339  2.86158  3.07494  5.27844  3.96605     83 n - - -
          2.68618  4.42225  2.77519  2.73123  3.46354  2.40513  3.72494  3.29354  2.67741  2.69355  4.24690  2.90347  2.73739  3.18146  2.89801  2.37887  2.77519  2.98518  4.58477  3.61503
          0.02321  4.17053  4.89288  0.61958  0.77255  0.48576  0.95510
     84   3.32765  4.62474  5.04773  4.48531  2.43507  4.60918  4.85837  1.54111  4.35289  1.10437  2.97026  4.66705  4.79586  4.40862  4.42251  3.95865  3.54895  2.23772  5.11723  3.95253     84 l - - -
          2.68618  4.42225  2.77519  2.73123  3.46354  2.40513  3.72494  3.29354  2.67741  2.69355  4.24690  2.90347  2.73739  3.18146  2.89801  2.37887  2.77519  2.98518  4.58477  3.61503
          0.02321  4.17053  4.89288  0.61958  0.77255  0.48576  0.95510
     85   2.63926  4.87550  2.95340  2.43519  4.13071  3.43212  3.00190  3.56103  2.41590  2.77139  3.95524  2.69127  2.58351  2.54520  2.86454  2.45245  2.87270  3.22507  5.36683  4.02387     85 k - - -
          2.68618  4.42225  2.77519  2.73123  3.46354  2.40513  3.72494  3.29354  2.67741  2.69355  4.24690  2.90347  2.73739  3.18146  2.89801  2.37887  2.77519  2.98518  4.58477  3.61503
          0.02321  4.17053  4.89288  0.61958  0.77255  0.48576  0.95510
     86   2.63331  4.86774  3.00447  2.44737  4.12538  3.00687  3.63378  3.54687  2.19770  2.82743  3.93800  2.68988  3.83544  2.77538  2.32947  2.41400  2.86225  3.21261  5.35235  3.40826     86 k - - -
          2.68618  4.42225  2.77519  2.73123  3.46354  2.40513  3.72494  3.29354  2.67741  2.69355  4.24690  2.90347  2.73739  3.18146  2.89801  2.37887  2.77519  2.98518  4.58477  3.61503
          0.02321  4.17053  4.89288  0.61958  0.77255  0.48576  0.95510
     87   2.82050  4.20832  4.50208  3.91970  2.70823  3.99703  4.27689  1.74149  3.77302  1.82389  3.13176  4.04862  4.32680  3.93665  3.88112  3.30692  3.05194  1.78586  4.77871  2.78586     87 i - - -
          2.68618  4.42225  2.77519  2.73123  3.46354  2.40513  3.72494  3.29354  2.67741  2.69355  4.24690  2.90347  2.73739  3.18146  2.89801  2.37887  2.77519  2.98518  4.58477  3.61503
          0.08942  4.17053  2.65796  0.61958  0.77255  0.48576  0.95510
     88   2.38822  4.18772  3.85365  3.28862  3.35541  3.68438  4.03434  2.02663  3.20507  2.09144  3.32199  3.59082  4.07739  3.47647  3.47533  2.57878  2.57328  2.01525  4.87938  3.67088     88 v - - -
          2.68618  4.42225  2.77519  2.73123  3.46354  2.40513  3.72494  3.29354  2.67741  2.69355  4.24690  2.90347  2.73739  3.18146  2.89801  2.37887  2.77519  2.98518  4.58477  3.61503
          0.02478  4.10589  4.82824  0.61958  0.77255  0.55994  0.84686
     89   2.70562  4.98682  2.83499  2.42254  4.36053  2.23677  3.67033  3.79377  1.95446  3.33722  4.14381  2.93964  3.85118  2.45014  2.77034  2.39591  2.95591  3.42056  5.51226  4.17186     89 k - - -
          2.68623  4.42230  2.77525  2.73129  3.46359  2.40474  3.72500  3.29359  2.67746  2.69360  4.24695  2.90352  2.73745  3.18152  2.89806  2.37875  2.77525  2.98524  4.58482  3.61508
          0.20047  1.70563        *  0.66732  0.71966  0.00000        *
//
