# Supplementary material for: T346Hunter: A Novel Web-Based Tool for the Prediction of Type III, Type IV and Type VI Secretion Systems in Bacterial Genomes
Source: PLoS One. 2015 Apr 13;10(4):e0119317. doi: 10.1371/journal.pone.0119317 (PMC4395097; doi:10.1371/journal.pone.0119317)
Supplement: S1 Data — (ZIP) [file pone.0119317.s009.zip › T346Hunter_profiles/flir.hmm]

HMMER3/f [3.1b1 | May 2013]
NAME  flir
LENG  258
ALPH  amino
RF    no
MM    no
CONS  yes
CS    no
MAP   yes
DATE  Wed Sep  4 10:55:32 2013
NSEQ  7
EFFN  1.657715
CKSUM 2598851635
STATS LOCAL MSV      -10.5968  0.70261
STATS LOCAL VITERBI  -11.6855  0.70261
STATS LOCAL FORWARD   -5.0796  0.70261
HMM          A        C        D        E        F        G        H        I        K        L        M        N        P        Q        R        S        T        V        W        Y   
            m->m     m->i     m->d     i->m     i->i     d->m     d->d
  COMPO   2.45831  4.45931  3.47996  3.12392  2.85330  3.00554  4.00807  2.45510  3.10678  1.95711  3.28541  3.35500  3.28725  3.33521  3.29986  2.71391  2.90648  2.34269  4.89973  3.72106
          2.68650  4.42257  2.77504  2.73110  3.46386  2.40545  3.72527  3.29307  2.67773  2.69318  4.24190  2.90379  2.73772  3.18123  2.89833  2.37919  2.77552  2.98550  4.58221  3.61317
          0.88229  1.14913  1.31210  1.34268  0.30265  0.00000        *
      1   2.78041  4.29446  4.06290  3.49238  3.27573  3.86746  4.18314  2.41704  3.38734  1.68176  2.42757  3.78216  2.78334  3.63979  3.62650  3.15678  3.01762  1.92671  4.92404  3.74504      8 l - - -
          2.68618  4.42225  2.77519  2.73123  3.46354  2.40513  3.72494  3.29354  2.67741  2.69355  4.24690  2.90347  2.73739  3.18146  2.89801  2.37887  2.77519  2.98518  4.58477  3.61503
          0.02276  4.18986  4.91221  0.61958  0.77255  0.45862  1.00010
      2   2.66500  4.46952  3.43692  2.88211  3.64101  3.59983  3.87517  2.99713  2.83815  2.28456  2.38230  2.53078  3.99838  3.16152  3.21504  2.37654  2.42245  2.75810  5.06266  3.81361      9 l - - -
          2.68618  4.42225  2.77519  2.73123  3.46354  2.40513  3.72494  3.29354  2.67741  2.69355  4.24690  2.90347  2.73739  3.18146  2.89801  2.37887  2.77519  2.98518  4.58477  3.61503
          0.01831  4.40503  5.12737  0.61958  0.77255  0.40804  1.09349
      3   2.71820  4.22322  4.07706  3.49611  3.32659  3.80599  4.10817  2.21517  3.39219  1.98949  2.67905  3.74661  2.97864  3.63035  3.60833  2.18362  2.95171  2.10002  4.84345  3.64783     10 l - - -
          2.68618  4.42225  2.77519  2.73123  3.46354  2.40513  3.72494  3.29354  2.67741  2.69355  4.24690  2.90347  2.73739  3.18146  2.89801  2.37887  2.77519  2.98518  4.58477  3.61503
          0.01671  4.49617  5.21852  0.61958  0.77255  0.48576  0.95510
      4   2.73978  5.02336  2.97897  2.16586  4.29986  3.50906  3.74686  3.73269  2.53602  2.32490  4.10696  2.12495  2.94458  2.88443  3.00763  2.33219  2.97778  3.38123  5.52227  4.16433     11 n - - -
          2.68618  4.42225  2.77519  2.73123  3.46354  2.40513  3.72494  3.29354  2.67741  2.69355  4.24690  2.90347  2.73739  3.18146  2.89801  2.37887  2.77519  2.98518  4.58477  3.61503
          0.01671  4.49617  5.21852  0.61958  0.77255  0.48576  0.95510
      5   2.69755  4.21489  4.02168  3.44074  2.53918  3.77662  4.07025  2.27021  3.34106  2.10300  3.32383  3.70217  4.14791  2.78790  3.56632  2.54053  2.43090  2.11644  4.82412  3.62531     12 l - - -
          2.68618  4.42225  2.77519  2.73123  3.46354  2.40513  3.72494  3.29354  2.67741  2.69355  4.24690  2.90347  2.73739  3.18146  2.89801  2.37887  2.77519  2.98518  4.58477  3.61503
          0.01671  4.49617  5.21852  0.61958  0.77255  0.48576  0.95510
      6   2.69486  4.38467  2.86767  3.05605  3.51436  3.68584  3.94661  2.44218  3.00487  2.15503  3.49011  3.44652  4.06586  3.30145  3.34433  2.45046  2.46584  2.65116  2.62614  3.73960     13 l - - -
          2.68618  4.42225  2.77519  2.73123  3.46354  2.40513  3.72494  3.29354  2.67741  2.69355  4.24690  2.90347  2.73739  3.18146  2.89801  2.37887  2.77519  2.98518  4.58477  3.61503
          0.01671  4.49617  5.21852  0.61958  0.77255  0.48576  0.95510
      7   2.78400  4.30656  4.07845  3.50726  3.43876  3.86881  4.19626  2.15208  3.41491  2.07108  3.40628  3.78850  2.42106  3.67184  3.66104  3.15423  2.10615  1.93255  4.98089  3.77987     14 v - - -
          2.68618  4.42225  2.77519  2.73123  3.46354  2.40513  3.72494  3.29354  2.67741  2.69355  4.24690  2.90347  2.73739  3.18146  2.89801  2.37887  2.77519  2.98518  4.58477  3.61503
          0.01671  4.49617  5.21852  0.61958  0.77255  0.48576  0.95510
      8   2.73832  5.19203  2.17054  2.13179  4.50865  3.48131  3.70092  3.97907  2.46344  2.66274  4.24427  2.95718  2.95627  2.38900  2.95662  2.32722  2.97278  3.56807  5.64083  4.23985     15 e - - -
          2.68618  4.42225  2.77519  2.73123  3.46354  2.40513  3.72494  3.29354  2.67741  2.69355  4.24690  2.90347  2.73739  3.18146  2.89801  2.37887  2.77519  2.98518  4.58477  3.61503
          0.01671  4.49617  5.21852  0.61958  0.77255  0.48576  0.95510
      9   2.76369  4.50357  3.59946  3.02453  3.47693  3.71688  3.90114  3.01110  2.30110  1.99755  3.60243  3.42689  4.09264  2.62360  3.21460  2.96687  2.99162  2.78625  3.16985  2.35406     16 l - - -
          2.68618  4.42225  2.77519  2.73123  3.46354  2.40513  3.72494  3.29354  2.67741  2.69355  4.24690  2.90347  2.73739  3.18146  2.89801  2.37887  2.77519  2.98518  4.58477  3.61503
          0.01671  4.49617  5.21852  0.61958  0.77255  0.48576  0.95510
     10   2.30798  4.20453  4.27843  3.69384  2.63272  3.86346  4.18421  2.18850  3.56446  1.55173  3.27786  3.87678  4.23180  3.77296  3.72484  2.42271  2.98333  2.37816  4.82597  3.63511     17 l - - -
          2.68618  4.42225  2.77519  2.73123  3.46354  2.40513  3.72494  3.29354  2.67741  2.69355  4.24690  2.90347  2.73739  3.18146  2.89801  2.37887  2.77519  2.98518  4.58477  3.61503
          0.01671  4.49617  5.21852  0.61958  0.77255  0.48576  0.95510
     11   2.69341  4.24975  3.90933  3.33275  2.56493  3.75023  4.03627  2.30921  3.24844  2.14063  3.36132  2.81673  3.04830  3.50657  3.50697  2.49050  2.92607  2.15215  4.85381  3.64769     18 l - - -
          2.68618  4.42225  2.77519  2.73123  3.46354  2.40513  3.72494  3.29354  2.67741  2.69355  4.24690  2.90347  2.73739  3.18146  2.89801  2.37887  2.77519  2.98518  4.58477  3.61503
          0.01671  4.49617  5.21852  0.61958  0.77255  0.48576  0.95510
     12   1.54136  4.58316  3.46812  2.91604  3.85258  3.58648  3.93704  3.18355  2.80695  2.37768  3.77448  3.33935  4.02860  3.18543  2.57095  2.86009  2.31932  2.92152  5.24091  3.98669     19 a - - -
          2.68618  4.42225  2.77519  2.73123  3.46354  2.40513  3.72494  3.29354  2.67741  2.69355  4.24690  2.90347  2.73739  3.18146  2.89801  2.37887  2.77519  2.98518  4.58477  3.61503
          0.01671  4.49617  5.21852  0.61958  0.77255  0.48576  0.95510
     13   2.95872  4.32104  4.79945  4.20582  2.06168  4.13996  4.40237  1.97514  4.02452  1.52899  3.18842  4.25148  4.46316  4.13846  4.06308  3.45631  3.18755  2.02838  4.82882  2.65366     20 l - - -
          2.68618  4.42225  2.77519  2.73123  3.46354  2.40513  3.72494  3.29354  2.67741  2.69355  4.24690  2.90347  2.73739  3.18146  2.89801  2.37887  2.77519  2.98518  4.58477  3.61503
          0.01671  4.49617  5.21852  0.61958  0.77255  0.48576  0.95510
     14   2.39664  4.44086  4.74595  4.16754  2.49958  4.23929  4.57700  2.39507  4.02438  1.12017  3.21432  4.31193  4.55704  4.17372  4.12977  3.55945  3.29148  1.94418  5.06089  3.89898     21 l - - -
          2.68618  4.42225  2.77519  2.73123  3.46354  2.40513  3.72494  3.29354  2.67741  2.69355  4.24690  2.90347  2.73739  3.18146  2.89801  2.37887  2.77519  2.98518  4.58477  3.61503
          0.01671  4.49617  5.21852  0.61958  0.77255  0.48576  0.95510
     15   2.94800  4.44339  4.27182  3.71735  3.18251  3.99307  4.21303  2.74098  3.53449  1.11911  3.35800  3.94278  2.66550  3.80746  3.72649  3.30693  3.18747  2.64212  2.93974  3.48912     22 l - - -
          2.68618  4.42225  2.77519  2.73123  3.46354  2.40513  3.72494  3.29354  2.67741  2.69355  4.24690  2.90347  2.73739  3.18146  2.89801  2.37887  2.77519  2.98518  4.58477  3.61503
          0.01671  4.49617  5.21852  0.61958  0.77255  0.48576  0.95510
     16   2.10319  4.39241  4.14711  3.71317  3.91500  3.59273  4.51385  2.74732  3.64494  2.86164  3.85398  3.86041  2.68548  3.92129  3.89200  2.99646  3.08119  1.03695  5.45571  4.25478     23 v - - -
          2.68618  4.42225  2.77519  2.73123  3.46354  2.40513  3.72494  3.29354  2.67741  2.69355  4.24690  2.90347  2.73739  3.18146  2.89801  2.37887  2.77519  2.98518  4.58477  3.61503
          0.01671  4.49617  5.21852  0.61958  0.77255  0.48576  0.95510
     17   3.05808  4.44495  4.73495  4.14601  1.78546  4.22589  4.51710  2.50831  3.99368  1.37428  2.41617  4.28761  4.53010  4.12740  4.08644  3.53867  2.48290  2.49615  4.97889  3.81567     24 l - - -
          2.68618  4.42225  2.77519  2.73123  3.46354  2.40513  3.72494  3.29354  2.67741  2.69355  4.24690  2.90347  2.73739  3.18146  2.89801  2.37887  2.77519  2.98518  4.58477  3.61503
          0.01671  4.49617  5.21852  0.61958  0.77255  0.48576  0.95510
     18   2.96878  4.34638  4.67944  4.10903  3.47861  4.18662  4.57176  1.62850  3.97018  1.68169  3.40816  4.25470  4.53009  4.17161  4.10239  2.63342  3.21055  1.49097  5.13732  3.95289     25 v - - -
          2.68618  4.42225  2.77519  2.73123  3.46354  2.40513  3.72494  3.29354  2.67741  2.69355  4.24690  2.90347  2.73739  3.18146  2.89801  2.37887  2.77519  2.98518  4.58477  3.61503
          0.01671  4.49617  5.21852  0.61958  0.77255  0.48576  0.95510
     19   3.87285  5.57727  4.43857  3.86763  5.10390  4.17868  4.49021  4.73363  2.76575  4.13359  5.15123  4.16124  4.68234  3.71053  0.34239  3.95016  4.11610  4.43719  5.94871  4.93843     26 R - - -
          2.68618  4.42225  2.77519  2.73123  3.46354  2.40513  3.72494  3.29354  2.67741  2.69355  4.24690  2.90347  2.73739  3.18146  2.89801  2.37887  2.77519  2.98518  4.58477  3.61503
          0.01671  4.49617  5.21852  0.61958  0.77255  0.48576  0.95510
     20   3.24709  4.54427  5.10758  4.59695  3.88031  4.62985  5.22437  1.17555  4.49505  2.49242  3.69615  4.75373  4.95283  4.74234  4.66301  4.00823  2.50890  1.12726  5.74332  4.53404     27 v - - -
          2.68618  4.42225  2.77519  2.73123  3.46354  2.40513  3.72494  3.29354  2.67741  2.69355  4.24690  2.90347  2.73739  3.18146  2.89801  2.37887  2.77519  2.98518  4.58477  3.61503
          0.01671  4.49617  5.21852  0.61958  0.77255  0.48576  0.95510
     21   2.81665  4.31886  4.16622  3.59643  2.44640  3.89807  4.18483  2.19054  3.49123  1.97561  3.34247  3.84311  4.26840  3.72588  3.70683  1.64241  3.05513  2.44968  4.87013  3.61979     28 s - - -
          2.68618  4.42225  2.77519  2.73123  3.46354  2.40513  3.72494  3.29354  2.67741  2.69355  4.24690  2.90347  2.73739  3.18146  2.89801  2.37887  2.77519  2.98518  4.58477  3.61503
          0.01671  4.49617  5.21852  0.61958  0.77255  0.48576  0.95510
     22   1.28865  4.44019  3.75923  3.29706  4.00992  2.02130  4.25345  3.32482  3.25690  3.06190  2.47776  3.55980  4.03646  3.56266  3.58346  2.80209  2.98159  3.00669  5.43789  4.21486     29 a - - -
          2.68618  4.42225  2.77519  2.73123  3.46354  2.40513  3.72494  3.29354  2.67741  2.69355  4.24690  2.90347  2.73739  3.18146  2.89801  2.37887  2.77519  2.98518  4.58477  3.61503
          0.01671  4.49617  5.21852  0.61958  0.77255  0.48576  0.95510
     23   3.59853  4.86792  5.13596  4.68860  1.31757  4.62938  4.11914  2.97570  4.49814  1.24457  3.51911  4.52721  4.89335  4.46481  4.48059  3.97568  3.81529  3.02323  2.58711  2.65342     30 l - - -
          2.68618  4.42225  2.77519  2.73123  3.46354  2.40513  3.72494  3.29354  2.67741  2.69355  4.24690  2.90347  2.73739  3.18146  2.89801  2.37887  2.77519  2.98518  4.58477  3.61503
          0.01671  4.49617  5.21852  0.61958  0.77255  0.48576  0.95510
     24   3.54630  4.82432  5.41392  4.81987  1.94810  4.82683  5.09743  1.97493  4.66486  1.11221  1.87214  4.95631  4.97526  4.62403  4.64875  4.17711  3.75643  2.63910  5.27581  4.23028     31 l - - -
          2.68618  4.42225  2.77519  2.73123  3.46354  2.40513  3.72494  3.29354  2.67741  2.69355  4.24690  2.90347  2.73739  3.18146  2.89801  2.37887  2.77519  2.98518  4.58477  3.61503
          0.01671  4.49617  5.21852  0.61958  0.77255  0.48576  0.95510
     25   2.73163  4.48688  3.56602  3.00652  3.65232  3.68095  3.95257  2.93921  2.31437  2.00012  3.60324  3.41668  4.07616  3.25710  3.24721  2.11047  2.97145  2.00777  5.09056  3.85168     32 l - - -
          2.68618  4.42225  2.77519  2.73123  3.46354  2.40513  3.72494  3.29354  2.67741  2.69355  4.24690  2.90347  2.73739  3.18146  2.89801  2.37887  2.77519  2.98518  4.58477  3.61503
          0.01671  4.49617  5.21852  0.61958  0.77255  0.48576  0.95510
     26   2.27758  4.27554  4.15102  3.59709  2.08531  3.77333  4.22739  2.61021  3.49698  2.46472  3.43669  3.81370  4.21024  3.73760  3.71470  3.09121  1.79201  2.03669  4.97681  3.76984     33 t - - -
          2.68618  4.42225  2.77519  2.73123  3.46354  2.40513  3.72494  3.29354  2.67741  2.69355  4.24690  2.90347  2.73739  3.18146  2.89801  2.37887  2.77519  2.98518  4.58477  3.61503
          0.01671  4.49617  5.21852  0.61958  0.77255  0.48576  0.95510
     27   1.75449  4.23060  4.10981  3.53559  2.66140  3.79759  4.14548  2.21663  3.43256  2.41962  3.36056  3.77205  4.18790  3.66965  3.64628  2.39202  2.96408  2.05370  4.88065  3.68148     34 a - - -
          2.68618  4.42225  2.77519  2.73123  3.46354  2.40513  3.72494  3.29354  2.67741  2.69355  4.24690  2.90347  2.73739  3.18146  2.89801  2.37887  2.77519  2.98518  4.58477  3.61503
          0.01671  4.49617  5.21852  0.61958  0.77255  0.48576  0.95510
     28   3.78535  5.38921  4.46038  4.41358  5.29056  4.04432  5.39539  5.05514  4.53555  4.58395  5.68629  4.64171  0.20325  4.89934  4.66935  3.98074  4.27851  4.61702  6.25305  5.43169     35 P - - -
          2.68618  4.42225  2.77519  2.73123  3.46354  2.40513  3.72494  3.29354  2.67741  2.69355  4.24690  2.90347  2.73739  3.18146  2.89801  2.37887  2.77519  2.98518  4.58477  3.61503
          0.01671  4.49617  5.21852  0.61958  0.77255  0.48576  0.95510
     29   3.35248  4.64162  5.25702  4.68164  1.91671  4.65801  4.99332  1.57460  4.53089  1.35493  3.18227  4.78685  4.88270  4.58593  4.55874  4.00586  3.57892  1.85185  5.28693  4.16650     36 l - - -
          2.68618  4.42225  2.77519  2.73123  3.46354  2.40513  3.72494  3.29354  2.67741  2.69355  4.24690  2.90347  2.73739  3.18146  2.89801  2.37887  2.77519  2.98518  4.58477  3.61503
          0.01671  4.49617  5.21852  0.61958  0.77255  0.48576  0.95510
     30   3.58600  4.86159  5.30661  4.77311  1.09256  4.82052  4.81590  1.97803  4.62014  1.47833  3.17876  4.85662  5.00388  4.62100  4.64250  4.17852  3.80462  2.56923  4.99570  3.61723     37 f - - -
          2.68618  4.42225  2.77519  2.73123  3.46354  2.40513  3.72494  3.29354  2.67741  2.69355  4.24690  2.90347  2.73739  3.18146  2.89801  2.37887  2.77519  2.98518  4.58477  3.61503
          0.01671  4.49617  5.21852  0.61958  0.77255  0.48576  0.95510
     31   2.72383  4.86231  3.08375  2.77205  4.61161  2.00912  4.06543  4.07371  2.89530  3.65374  4.45900  3.22132  3.99598  2.44186  3.32208  1.27521  3.08910  3.60532  5.83921  4.51092     38 s - - -
          2.68618  4.42225  2.77519  2.73123  3.46354  2.40513  3.72494  3.29354  2.67741  2.69355  4.24690  2.90347  2.73739  3.18146  2.89801  2.37887  2.77519  2.98518  4.58477  3.61503
          0.01671  4.49617  5.21852  0.61958  0.77255  0.48576  0.95510
     32   2.74019  5.13604  2.94734  2.13819  4.44346  3.49697  2.92469  3.89947  2.46375  3.42656  4.19883  2.98580  3.90674  2.42856  2.93899  2.05636  2.09875  3.50923  5.59763  4.21548     39 s - - -
          2.68618  4.42225  2.77519  2.73123  3.46354  2.40513  3.72494  3.29354  2.67741  2.69355  4.24690  2.90347  2.73739  3.18146  2.89801  2.37887  2.77519  2.98518  4.58477  3.61503
          0.01671  4.49617  5.21852  0.61958  0.77255  0.48576  0.95510
     33   2.84460  4.90135  3.36180  2.76261  4.15364  3.66444  3.80319  2.57574  2.10702  3.13997  3.99170  3.23321  4.04488  2.97464  1.76546  2.91123  2.12457  3.22544  5.38998  4.12147     40 r - - -
          2.68618  4.42225  2.77519  2.73123  3.46354  2.40513  3.72494  3.29354  2.67741  2.69355  4.24690  2.90347  2.73739  3.18146  2.89801  2.37887  2.77519  2.98518  4.58477  3.61503
          0.01671  4.49617  5.21852  0.61958  0.77255  0.48576  0.95510
     34   2.31530  4.71875  3.22663  2.66869  3.92359  3.56666  3.79441  2.69092  2.21347  2.96648  3.81308  2.64502  3.95864  2.99086  3.08466  2.38408  2.50345  2.55157  5.26409  3.96908     41 k - - -
          2.68618  4.42225  2.77519  2.73123  3.46354  2.40513  3.72494  3.29354  2.67741  2.69355  4.24690  2.90347  2.73739  3.18146  2.89801  2.37887  2.77519  2.98518  4.58477  3.61503
          0.01671  4.49617  5.21852  0.61958  0.77255  0.48576  0.95510
     35   3.45969  4.68494  5.45130  4.99009  3.96983  4.99565  5.72336  0.82222  4.90952  2.39558  3.71999  5.15759  5.24897  5.16165  5.07744  4.42942  3.72622  1.24450  6.07041  4.85946     42 i - - -
          2.68618  4.42225  2.77519  2.73123  3.46354  2.40513  3.72494  3.29354  2.67741  2.69355  4.24690  2.90347  2.73739  3.18146  2.89801  2.37887  2.77519  2.98518  4.58477  3.61503
          0.01671  4.49617  5.21852  0.61958  0.77255  0.48576  0.95510
     36   2.93042  4.82935  3.78984  3.67646  5.06035  1.95726  4.86273  4.61692  3.90229  4.24215  5.10634  3.88749  0.63403  4.17871  4.18093  3.09823  3.43840  3.99874  6.22080  5.15473     43 P - - -
          2.68618  4.42225  2.77519  2.73123  3.46354  2.40513  3.72494  3.29354  2.67741  2.69355  4.24690  2.90347  2.73739  3.18146  2.89801  2.37887  2.77519  2.98518  4.58477  3.61503
          0.14431  4.49617  2.09373  0.61958  0.77255  0.48576  0.95510
     37   2.31071  4.87727  3.05201  2.50566  4.14051  2.76158  2.89315  3.55946  2.16622  3.15648  3.96645  3.02332  2.93827  2.84996  2.94597  2.69756  2.90236  2.67227  5.39241  4.05626     44 k - - -
          2.68618  4.42225  2.77519  2.73123  3.46354  2.40513  3.72494  3.29354  2.67741  2.69355  4.24690  2.90347  2.73739  3.18146  2.89801  2.37887  2.77519  2.98518  4.58477  3.61503
          0.01896  4.37082  5.09317  0.61958  0.77255  0.38633  1.13802
     38   2.71067  4.74707  3.22789  2.66448  3.94277  3.57792  3.78486  3.33864  2.61279  2.98480  2.93512  2.62721  3.96394  2.49776  2.23400  2.79493  2.94055  2.58077  5.27223  2.85448     45 r - - -
          2.68618  4.42225  2.77519  2.73123  3.46354  2.40513  3.72494  3.29354  2.67741  2.69355  4.24690  2.90347  2.73739  3.18146  2.89801  2.37887  2.77519  2.98518  4.58477  3.61503
          0.01671  4.49617  5.21852  0.61958  0.77255  0.48576  0.95510
     39   2.94241  4.40654  4.30918  3.77459  2.24348  4.00268  2.84252  2.69982  3.63649  2.45016  3.47930  3.94740  4.37467  3.85987  3.81351  3.31131  3.18203  1.20385  4.61270  3.16061     46 v - - -
          2.68618  4.42225  2.77519  2.73123  3.46354  2.40513  3.72494  3.29354  2.67741  2.69355  4.24690  2.90347  2.73739  3.18146  2.89801  2.37887  2.77519  2.98518  4.58477  3.61503
          0.01671  4.49617  5.21852  0.61958  0.77255  0.48576  0.95510
     40   3.20514  5.46155  3.53291  2.88809  4.94229  3.84165  3.80120  4.30249  1.16557  3.70333  4.53508  2.34055  4.20561  2.91937  1.69321  3.17232  3.37582  3.94196  5.72677  4.52239     47 k - - -
          2.68618  4.42225  2.77519  2.73123  3.46354  2.40513  3.72494  3.29354  2.67741  2.69355  4.24690  2.90347  2.73739  3.18146  2.89801  2.37887  2.77519  2.98518  4.58477  3.61503
          0.01671  4.49617  5.21852  0.61958  0.77255  0.48576  0.95510
     41   1.97307  4.29703  4.69005  4.10535  2.43775  4.12916  4.48156  1.95715  3.95341  1.89529  3.31125  4.21568  4.46692  4.12363  4.05009  3.44462  3.15863  1.62372  5.00936  3.83341     48 v - - -
          2.68618  4.42225  2.77519  2.73123  3.46354  2.40513  3.72494  3.29354  2.67741  2.69355  4.24690  2.90347  2.73739  3.18146  2.89801  2.37887  2.77519  2.98518  4.58477  3.61503
          0.01671  4.49617  5.21852  0.61958  0.77255  0.48576  0.95510
     42   2.27393  4.22147  4.14017  3.56477  2.50350  2.38196  4.14346  2.60586  3.45507  1.82140  3.32972  3.78846  4.19057  3.68504  3.65526  3.09853  2.96400  2.07149  4.85272  3.65430     49 l - - -
          2.68618  4.42225  2.77519  2.73123  3.46354  2.40513  3.72494  3.29354  2.67741  2.69355  4.24690  2.90347  2.73739  3.18146  2.89801  2.37887  2.77519  2.98518  4.58477  3.61503
          0.01671  4.49617  5.21852  0.61958  0.77255  0.48576  0.95510
     43   2.41724  4.55864  4.69075  4.15561  1.36824  4.25039  4.46416  2.57262  4.01463  1.46368  3.27959  4.29299  4.59175  4.16862  4.13736  3.58500  3.39025  2.54828  4.88238  3.53046     50 f - - -
          2.68618  4.42225  2.77519  2.73123  3.46354  2.40513  3.72494  3.29354  2.67741  2.69355  4.24690  2.90347  2.73739  3.18146  2.89801  2.37887  2.77519  2.98518  4.58477  3.61503
          0.01671  4.49617  5.21852  0.61958  0.77255  0.48576  0.95510
     44   1.43164  4.42085  3.83779  3.35871  4.15367  3.35294  4.31750  3.46371  3.31937  3.22251  4.08673  3.57705  4.00541  3.61106  3.65213  1.69580  2.23282  2.32418  5.55705  4.33940     51 a - - -
          2.68618  4.42225  2.77519  2.73123  3.46354  2.40513  3.72494  3.29354  2.67741  2.69355  4.24690  2.90347  2.73739  3.18146  2.89801  2.37887  2.77519  2.98518  4.58477  3.61503
          0.01671  4.49617  5.21852  0.61958  0.77255  0.48576  0.95510
     45   3.35299  4.66394  5.19473  4.60385  2.45026  4.60754  4.91341  2.40916  4.44698  1.21143  1.90671  4.72487  4.82644  4.48355  4.47020  3.94481  3.57276  1.71611  5.20661  4.12346     52 l - - -
          2.68618  4.42225  2.77519  2.73123  3.46354  2.40513  3.72494  3.29354  2.67741  2.69355  4.24690  2.90347  2.73739  3.18146  2.89801  2.37887  2.77519  2.98518  4.58477  3.61503
          0.01671  4.49617  5.21852  0.61958  0.77255  0.48576  0.95510
     46   1.97784  4.15992  4.31460  3.72408  2.63841  3.84699  4.16765  2.08218  3.58477  2.32293  2.61169  3.88052  4.21432  3.78416  3.72439  2.55774  2.95279  2.04843  4.79057  3.60399     53 a - - -
          2.68618  4.42225  2.77519  2.73123  3.46354  2.40513  3.72494  3.29354  2.67741  2.69355  4.24690  2.90347  2.73739  3.18146  2.89801  2.37887  2.77519  2.98518  4.58477  3.61503
          0.01671  4.49617  5.21852  0.61958  0.77255  0.48576  0.95510
     47   3.48203  4.75726  5.36523  4.78759  2.43241  4.79862  5.11933  1.88825  4.64408  0.91373  3.11381  4.92383  4.97592  4.65474  4.65959  4.15319  3.70218  1.91795  5.34405  4.27092     54 l - - -
          2.68618  4.42225  2.77519  2.73123  3.46354  2.40513  3.72494  3.29354  2.67741  2.69355  4.24690  2.90347  2.73739  3.18146  2.89801  2.37887  2.77519  2.98518  4.58477  3.61503
          0.01671  4.49617  5.21852  0.61958  0.77255  0.48576  0.95510
     48   1.09892  4.41141  3.95995  3.58653  4.56779  3.23131  4.56498  3.95351  3.57392  3.66276  4.48389  3.66630  3.98368  3.84814  3.87455  1.89080  1.70547  3.41099  5.92389  4.73279     55 a - - -
          2.68618  4.42225  2.77519  2.73123  3.46354  2.40513  3.72494  3.29354  2.67741  2.69355  4.24690  2.90347  2.73739  3.18146  2.89801  2.37887  2.77519  2.98518  4.58477  3.61503
          0.01671  4.49617  5.21852  0.61958  0.77255  0.48576  0.95510
     49   3.21989  4.56938  4.79495  4.29338  1.48782  4.29530  4.08214  2.77544  4.12735  2.43689  3.56688  4.25806  4.62828  4.21713  4.18663  3.62224  3.45168  1.42429  4.35586  2.19401     56 v - - -
          2.68618  4.42225  2.77519  2.73123  3.46354  2.40513  3.72494  3.29354  2.67741  2.69355  4.24690  2.90347  2.73739  3.18146  2.89801  2.37887  2.77519  2.98518  4.58477  3.61503
          0.01671  4.49617  5.21852  0.61958  0.77255  0.48576  0.95510
     50   2.27085  2.96810  4.18659  3.60387  2.63948  3.77909  4.12233  1.89305  3.48111  2.37717  3.30003  3.79413  2.96486  3.69800  3.65491  2.53966  2.92836  2.41880  4.79985  3.60872     57 i - - -
          2.68618  4.42225  2.77519  2.73123  3.46354  2.40513  3.72494  3.29354  2.67741  2.69355  4.24690  2.90347  2.73739  3.18146  2.89801  2.37887  2.77519  2.98518  4.58477  3.61503
          0.01671  4.49617  5.21852  0.61958  0.77255  0.48576  0.95510
     51   2.93474  2.93283  4.77324  4.19427  3.44893  4.17017  4.55659  1.85801  4.03768  1.72203  3.39515  4.28132  4.51333  4.21513  4.12574  3.49395  2.49165  1.46475  5.08143  3.89815     58 v - - -
          2.68618  4.42225  2.77519  2.73123  3.46354  2.40513  3.72494  3.29354  2.67741  2.69355  4.24690  2.90347  2.73739  3.18146  2.89801  2.37887  2.77519  2.98518  4.58477  3.61503
          0.01671  4.49617  5.21852  0.61958  0.77255  0.48576  0.95510
     52   1.76267  4.22432  4.06627  3.49044  2.68134  3.77542  4.11055  2.64003  3.38888  2.41109  2.66442  3.73594  4.16356  3.62838  3.60807  2.48816  2.94654  2.02748  4.85638  3.65757     59 a - - -
          2.68618  4.42225  2.77519  2.73123  3.46354  2.40513  3.72494  3.29354  2.67741  2.69355  4.24690  2.90347  2.73739  3.18146  2.89801  2.37887  2.77519  2.98518  4.58477  3.61503
          0.01671  4.49617  5.21852  0.61958  0.77255  0.48576  0.95510
     53   2.72839  4.97733  3.00729  2.10145  4.28718  2.34761  3.77179  3.71630  2.57004  2.66896  4.10345  3.04937  2.43951  2.91484  3.03870  2.35010  2.97716  3.36381  5.52197  4.17146     60 e - - -
          2.68618  4.42225  2.77519  2.73123  3.46354  2.40513  3.72494  3.29354  2.67741  2.69355  4.24690  2.90347  2.73739  3.18146  2.89801  2.37887  2.77519  2.98518  4.58477  3.61503
          0.01671  4.49617  5.21852  0.61958  0.77255  0.48576  0.95510
     54   2.31391  4.71044  3.23061  2.67287  3.02994  3.56772  3.79574  3.30129  2.21789  2.95678  3.80426  2.63321  3.95929  2.99476  3.09018  2.38544  2.50061  2.52818  5.25564  3.96202     61 k - - -
          2.68618  4.42225  2.77519  2.73123  3.46354  2.40513  3.72494  3.29354  2.67741  2.69355  4.24690  2.90347  2.73739  3.18146  2.89801  2.37887  2.77519  2.98518  4.58477  3.61503
          0.01671  4.49617  5.21852  0.61958  0.77255  0.48576  0.95510
     55   2.41117  4.36935  4.86713  4.28325  2.56289  4.26181  4.62275  1.59209  4.12456  1.56101  3.28641  4.37315  4.57753  4.26890  4.19477  3.58621  3.25750  1.80617  5.09241  3.93347     62 l - - -
          2.68618  4.42225  2.77519  2.73123  3.46354  2.40513  3.72494  3.29354  2.67741  2.69355  4.24690  2.90347  2.73739  3.18146  2.89801  2.37887  2.77519  2.98518  4.58477  3.61503
          0.01671  4.49617  5.21852  0.61958  0.77255  0.48576  0.95510
     56   2.04095  5.14776  2.16994  2.43416  4.48397  3.47985  3.71706  3.94682  2.08964  3.46604  4.23114  2.97635  2.95883  2.83106  2.96924  2.71129  2.51821  3.54127  5.63038  4.23852     63 a - - -
          2.68618  4.42225  2.77519  2.73123  3.46354  2.40513  3.72494  3.29354  2.67741  2.69355  4.24690  2.90347  2.73739  3.18146  2.89801  2.37887  2.77519  2.98518  4.58477  3.61503
          0.11594  4.49617  2.31954  0.61958  0.77255  0.48576  0.95510
     57   2.69268  4.63638  3.27208  2.75397  3.87576  2.29809  3.84163  2.10600  2.28144  2.91849  3.78507  3.21553  2.87393  3.06471  3.08416  2.81411  2.94355  2.96084  5.23640  3.96344     64 i - - -
          2.68618  4.42225  2.77519  2.73123  3.46354  2.40513  3.72494  3.29354  2.67741  2.69355  4.24690  2.90347  2.73739  3.18146  2.89801  2.37887  2.77519  2.98518  4.58477  3.61503
          0.01843  4.39867  5.12101  0.61958  0.77255  0.63270  0.75748
     58   2.74586  4.43627  3.64801  3.09021  3.50781  3.72667  3.98688  2.22814  2.99122  1.81605  3.45389  3.48348  2.45202  2.62849  3.31719  2.98881  2.97959  2.63047  5.01765  3.79388     65 l - - -
          2.68618  4.42225  2.77519  2.73123  3.46354  2.40513  3.72494  3.29354  2.67741  2.69355  4.24690  2.90347  2.73739  3.18146  2.89801  2.37887  2.77519  2.98518  4.58477  3.61503
          0.01843  4.39867  5.12101  0.61958  0.77255  0.40376  1.10204
     59   1.99325  4.32163  3.79375  3.22674  3.44083  3.72481  4.01996  2.77087  3.15464  2.18306  3.43582  3.56609  2.48304  3.43527  3.45111  2.99354  2.94371  2.20503  4.92573  2.68765     66 a - - -
          2.68618  4.42225  2.77519  2.73123  3.46354  2.40513  3.72494  3.29354  2.67741  2.69355  4.24690  2.90347  2.73739  3.18146  2.89801  2.37887  2.77519  2.98518  4.58477  3.61503
          0.01671  4.49617  5.21852  0.61958  0.77255  0.48576  0.95510
     60   2.77173  5.16545  2.94939  2.46497  4.48922  3.50929  2.84805  3.94628  2.13980  3.46574  4.24066  2.49101  2.06622  2.84630  2.91632  2.35441  3.00697  3.55260  5.62692  4.24934     67 p - - -
          2.68618  4.42225  2.77519  2.73123  3.46354  2.40513  3.72494  3.29354  2.67741  2.69355  4.24690  2.90347  2.73739  3.18146  2.89801  2.37887  2.77519  2.98518  4.58477  3.61503
          0.01671  4.49617  5.21852  0.61958  0.77255  0.48576  0.95510
     61   2.03546  4.76048  2.61135  2.30313  3.96642  3.56997  3.80637  3.31402  2.66268  2.12431  3.84987  3.14997  3.96933  2.99788  3.10517  2.80130  2.95330  2.54294  5.30616  4.00428     68 a - - -
          2.68618  4.42225  2.77519  2.73123  3.46354  2.40513  3.72494  3.29354  2.67741  2.69355  4.24690  2.90347  2.73739  3.18146  2.89801  2.37887  2.77519  2.98518  4.58477  3.61503
          0.01671  4.49617  5.21852  0.61958  0.77255  0.48576  0.95510
     62   2.75368  5.22660  2.04098  2.11568  4.54706  3.47871  2.91736  4.02311  2.47691  3.52178  4.27839  2.48707  2.94026  2.81822  2.97464  2.71697  2.98941  2.83096  5.67138  4.26331     69 d - - -
          2.68618  4.42225  2.77519  2.73123  3.46354  2.40513  3.72494  3.29354  2.67741  2.69355  4.24690  2.90347  2.73739  3.18146  2.89801  2.37887  2.77519  2.98518  4.58477  3.61503
          0.01671  4.49617  5.21852  0.61958  0.77255  0.48576  0.95510
     63   2.31987  4.79397  3.16741  2.61473  4.01603  3.54959  3.77197  2.78886  2.60040  3.04885  3.88346  2.49285  3.00213  2.18032  3.04659  2.76530  2.93341  2.62140  5.32679  4.01601     70 q - - -
          2.68618  4.42225  2.77519  2.73123  3.46354  2.40513  3.72494  3.29354  2.67741  2.69355  4.24690  2.90347  2.73739  3.18146  2.89801  2.37887  2.77519  2.98518  4.58477  3.61503
          0.01671  4.49617  5.21852  0.61958  0.77255  0.48576  0.95510
     64   2.70351  4.43482  2.83646  2.99480  3.57723  3.67919  3.93253  2.44593  2.94838  2.63771  2.65958  3.40678  4.05888  3.25554  2.66516  2.92329  2.48780  2.00646  5.02356  3.78661     71 v - - -
          2.68618  4.42225  2.77519  2.73123  3.46354  2.40513  3.72494  3.29354  2.67741  2.69355  4.24690  2.90347  2.73739  3.18146  2.89801  2.37887  2.77519  2.98518  4.58477  3.61503
          0.01671  4.49617  5.21852  0.61958  0.77255  0.48576  0.95510
     65   2.77137  4.56152  3.48253  2.12625  2.73326  3.69932  2.94057  3.05027  2.90321  1.69573  3.62949  3.37865  4.08359  3.22958  3.27305  2.95000  3.00268  2.83314  4.98444  3.64489     72 l - - -
          2.68618  4.42225  2.77519  2.73123  3.46354  2.40513  3.72494  3.29354  2.67741  2.69355  4.24690  2.90347  2.73739  3.18146  2.89801  2.37887  2.77519  2.98518  4.58477  3.61503
          0.01671  4.49617  5.21852  0.61958  0.77255  0.48576  0.95510
     66   2.71468  5.06652  2.53840  2.45825  4.36115  2.79281  2.94268  3.80909  2.48360  2.74704  4.13735  2.99492  2.97182  2.83402  2.96538  2.00235  2.95028  3.43378  5.54789  4.17394     73 s - - -
          2.68618  4.42225  2.77519  2.73123  3.46354  2.40513  3.72494  3.29354  2.67741  2.69355  4.24690  2.90347  2.73739  3.18146  2.89801  2.37887  2.77519  2.98518  4.58477  3.61503
          0.01671  4.49617  5.21852  0.61958  0.77255  0.48576  0.95510
     67   2.75001  4.16026  4.46657  3.87032  2.08398  3.89414  4.19388  2.16250  3.70686  1.94097  3.22771  3.96850  2.96325  3.87648  3.79902  3.19623  2.98167  2.05660  4.74112  2.75618     74 l - - -
          2.68597  4.42238  2.77533  2.73136  3.46153  2.40502  3.72508  3.29367  2.67754  2.69368  4.24703  2.90360  2.73753  3.18160  2.89814  2.37900  2.77497  2.98532  4.58490  3.61516
          0.48004  1.27018  2.29799  0.67976  0.70671  0.48576  0.95510
     68   2.16282  2.86276  4.37814  3.79665  3.27404  3.89128  4.26069  2.45250  3.65269  1.64321  2.15254  3.95196  4.26695  3.85298  3.79412  3.20126  3.01378  2.30611  4.86995  3.69433     77 l - - -
          2.68618  4.42225  2.77519  2.73123  3.46354  2.40513  3.72494  3.29354  2.67741  2.69355  4.24690  2.90347  2.73739  3.18146  2.89801  2.37887  2.77519  2.98518  4.58477  3.61503
          0.01848  4.39630  5.11865  0.61958  0.77255  0.40219  1.10519
     69   2.73390  4.23992  4.08362  3.50004  3.30549  3.81712  4.10421  2.25442  3.37434  1.57553  3.30577  3.75142  4.18337  2.77106  3.58689  3.09873  2.43469  2.47180  3.14425  3.63479     78 l - - -
          2.68618  4.42225  2.77519  2.73123  3.46354  2.40513  3.72494  3.29354  2.67741  2.69355  4.24690  2.90347  2.73739  3.18146  2.89801  2.37887  2.77519  2.98518  4.58477  3.61503
          0.01671  4.49617  5.21852  0.61958  0.77255  0.48576  0.95510
     70   2.31699  4.32560  4.09105  2.68861  3.44370  3.91055  4.21820  2.02576  3.43145  1.60894  3.40226  3.81169  4.27372  3.68958  3.67978  3.19255  3.04811  2.00027  4.99994  3.79994     79 l - - -
          2.68618  4.42225  2.77519  2.73123  3.46354  2.40513  3.72494  3.29354  2.67741  2.69355  4.24690  2.90347  2.73739  3.18146  2.89801  2.37887  2.77519  2.98518  4.58477  3.61503
          0.01671  4.49617  5.21852  0.61958  0.77255  0.48576  0.95510
     71   2.00485  4.46834  4.89176  4.33992  3.63368  4.42720  4.86977  1.30639  4.22111  1.84662  3.50100  4.50252  4.74559  4.42836  4.36741  3.76720  3.37875  1.64470  5.40261  4.22125     80 i - - -
          2.68618  4.42225  2.77519  2.73123  3.46354  2.40513  3.72494  3.29354  2.67741  2.69355  4.24690  2.90347  2.73739  3.18146  2.89801  2.37887  2.77519  2.98518  4.58477  3.61503
          0.01671  4.49617  5.21852  0.61958  0.77255  0.48576  0.95510
     72   3.47828  4.76929  5.28254  4.71731  2.43274  4.76141  5.03471  2.35049  4.57415  0.90804  3.13355  4.86069  4.95620  4.60780  4.61266  4.11538  3.70172  1.63832  5.27680  4.12501     81 l - - -
          2.68618  4.42225  2.77519  2.73123  3.46354  2.40513  3.72494  3.29354  2.67741  2.69355  4.24690  2.90347  2.73739  3.18146  2.89801  2.37887  2.77519  2.98518  4.58477  3.61503
          0.01671  4.49617  5.21852  0.61958  0.77255  0.48576  0.95510
     73   2.73382  5.07371  3.03119  2.49249  4.38822  2.66713  3.71717  3.82995  1.92330  3.37253  4.15464  3.02142  3.91614  2.10523  2.89979  2.33089  2.96821  2.80153  5.55422  4.19260     82 k - - -
          2.68618  4.42225  2.77519  2.73123  3.46354  2.40513  3.72494  3.29354  2.67741  2.69355  4.24690  2.90347  2.73739  3.18146  2.89801  2.37887  2.77519  2.98518  4.58477  3.61503
          0.01671  4.49617  5.21852  0.61958  0.77255  0.48576  0.95510
     74   3.07635  5.61722  2.55479  1.07352  4.93113  3.50695  3.91466  4.43529  2.76483  3.90833  4.71683  2.28657  4.05686  2.34434  3.26679  2.98663  3.33680  4.00604  6.04180  4.58841     83 e - - -
          2.68618  4.42225  2.77519  2.73123  3.46354  2.40513  3.72494  3.29354  2.67741  2.69355  4.24690  2.90347  2.73739  3.18146  2.89801  2.37887  2.77519  2.98518  4.58477  3.61503
          0.01671  4.49617  5.21852  0.61958  0.77255  0.48576  0.95510
     75   1.66081  4.44151  4.73980  4.18434  3.60754  4.32077  4.74872  1.54911  4.07049  1.94444  3.49202  4.37072  4.65718  4.29023  4.23916  3.65134  3.31969  1.66500  5.33420  4.14832     84 i - - -
          2.68618  4.42225  2.77519  2.73123  3.46354  2.40513  3.72494  3.29354  2.67741  2.69355  4.24690  2.90347  2.73739  3.18146  2.89801  2.37887  2.77519  2.98518  4.58477  3.61503
          0.01671  4.49617  5.21852  0.61958  0.77255  0.48576  0.95510
     76   1.97537  4.19845  4.24098  3.65768  2.62732  2.90234  4.16666  2.09366  3.53272  1.78713  3.29021  3.84958  4.21588  3.74658  3.70167  3.13838  2.97005  2.37710  4.82477  3.63295     85 l - - -
          2.68618  4.42225  2.77519  2.73123  3.46354  2.40513  3.72494  3.29354  2.67741  2.69355  4.24690  2.90347  2.73739  3.18146  2.89801  2.37887  2.77519  2.98518  4.58477  3.61503
          0.01671  4.49617  5.21852  0.61958  0.77255  0.48576  0.95510
     77   2.35043  4.34834  4.68544  4.11800  3.54026  4.21108  4.60783  1.59243  3.99071  1.92527  3.46613  4.27231  4.55466  4.20021  4.13468  3.53279  2.52320  1.49329  5.18991  3.99871     86 v - - -
          2.68618  4.42225  2.77519  2.73123  3.46354  2.40513  3.72494  3.29354  2.67741  2.69355  4.24690  2.90347  2.73739  3.18146  2.89801  2.37887  2.77519  2.98518  4.58477  3.61503
          0.01671  4.49617  5.21852  0.61958  0.77255  0.48576  0.95510
     78   3.61616  5.28525  4.41003  4.40334  5.45104  0.19707  5.43686  5.24841  4.66415  4.80006  5.81114  4.57757  4.68817  4.93997  4.78908  3.81177  4.14166  4.65627  6.33739  5.58839     87 G - - -
          2.68618  4.42225  2.77519  2.73123  3.46354  2.40513  3.72494  3.29354  2.67741  2.69355  4.24690  2.90347  2.73739  3.18146  2.89801  2.37887  2.77519  2.98518  4.58477  3.61503
          0.01671  4.49617  5.21852  0.61958  0.77255  0.48576  0.95510
     79   3.79458  5.03327  5.54966  5.01760  3.32914  5.14240  5.47020  1.87197  4.84152  0.58999  3.09803  5.25296  5.22850  4.85299  4.87413  4.55577  4.01513  2.47706  5.54684  4.51507     88 L - - -
          2.68618  4.42225  2.77519  2.73123  3.46354  2.40513  3.72494  3.29354  2.67741  2.69355  4.24690  2.90347  2.73739  3.18146  2.89801  2.37887  2.77519  2.98518  4.58477  3.61503
          0.01671  4.49617  5.21852  0.61958  0.77255  0.48576  0.95510
     80   1.97255  3.00573  4.32646  3.74111  3.30316  3.85192  4.20095  2.05075  3.60493  2.02921  3.30595  3.89736  4.23030  3.80893  3.75040  2.55029  2.96871  2.01355  4.83359  3.64543     89 a - - -
          2.68618  4.42225  2.77519  2.73123  3.46354  2.40513  3.72494  3.29354  2.67741  2.69355  4.24690  2.90347  2.73739  3.18146  2.89801  2.37887  2.77519  2.98518  4.58477  3.61503
          0.01671  4.49617  5.21852  0.61958  0.77255  0.48576  0.95510
     81   3.07267  4.51810  4.49180  3.91038  2.46443  4.19564  4.45424  2.59777  3.78115  1.26537  2.03819  4.15367  4.49896  2.58359  3.95449  3.49248  3.29672  2.61507  5.01170  3.84315     90 l - - -
          2.68618  4.42225  2.77519  2.73123  3.46354  2.40513  3.72494  3.29354  2.67741  2.69355  4.24690  2.90347  2.73739  3.18146  2.89801  2.37887  2.77519  2.98518  4.58477  3.61503
          0.01671  4.49617  5.21852  0.61958  0.77255  0.48576  0.95510
     82   1.74881  4.49417  3.91431  3.79144  4.93729  0.71204  4.86330  4.35919  3.96393  4.08165  4.90632  3.79501  4.06177  4.18883  4.19927  2.76100  3.11151  3.68239  6.25025  5.11541     91 g - - -
          2.68618  4.42225  2.77519  2.73123  3.46354  2.40513  3.72494  3.29354  2.67741  2.69355  4.24690  2.90347  2.73739  3.18146  2.89801  2.37887  2.77519  2.98518  4.58477  3.61503
          0.01671  4.49617  5.21852  0.61958  0.77255  0.48576  0.95510
     83   3.36741  4.66259  5.23877  4.66148  1.60700  4.65369  4.95705  1.89030  4.50995  1.32747  3.15200  4.77200  4.87426  4.55665  4.53770  3.99874  3.59154  1.90123  5.24211  4.10652     92 l - - -
          2.68618  4.42225  2.77519  2.73123  3.46354  2.40513  3.72494  3.29354  2.67741  2.69355  4.24690  2.90347  2.73739  3.18146  2.89801  2.37887  2.77519  2.98518  4.58477  3.61503
          0.01671  4.49617  5.21852  0.61958  0.77255  0.48576  0.95510
     84   2.80249  2.90782  4.61341  4.02109  2.45946  3.98412  4.33904  1.77510  3.85218  2.30803  3.29763  4.09475  4.34356  4.02074  3.92933  3.29728  2.10169  1.87277  4.87803  3.69534     93 i - - -
          2.68618  4.42225  2.77519  2.73123  3.46354  2.40513  3.72494  3.29354  2.67741  2.69355  4.24690  2.90347  2.73739  3.18146  2.89801  2.37887  2.77519  2.98518  4.58477  3.61503
          0.01671  4.49617  5.21852  0.61958  0.77255  0.48576  0.95510
     85   2.02283  4.26492  4.27858  3.70167  3.38874  3.92335  4.26811  2.43452  3.58654  2.01455  2.61754  3.91631  4.29407  3.81413  3.77685  3.22091  2.44098  1.66055  4.95113  3.76051     94 v - - -
          2.68618  4.42225  2.77519  2.73123  3.46354  2.40513  3.72494  3.29354  2.67741  2.69355  4.24690  2.90347  2.73739  3.18146  2.89801  2.37887  2.77519  2.98518  4.58477  3.61503
          0.01671  4.49617  5.21852  0.61958  0.77255  0.48576  0.95510
     86   2.76293  5.00076  3.13211  2.56800  4.23823  3.56495  3.73278  3.68615  2.44474  2.64119  4.06838  2.14128  3.95258  2.42573  2.12159  2.78116  2.98810  3.35103  5.45293  3.07166     95 r - - -
          2.68618  4.42225  2.77519  2.73123  3.46354  2.40513  3.72494  3.29354  2.67741  2.69355  4.24690  2.90347  2.73739  3.18146  2.89801  2.37887  2.77519  2.98518  4.58477  3.61503
          0.01671  4.49617  5.21852  0.61958  0.77255  0.48576  0.95510
     87   2.97003  4.34695  4.72048  4.13246  2.52898  4.16220  4.49706  1.47315  3.97581  2.06362  2.09117  4.24749  4.48756  4.12852  4.06422  3.47745  2.46981  2.27191  4.99505  3.83350     96 i - - -
          2.68618  4.42225  2.77519  2.73123  3.46354  2.40513  3.72494  3.29354  2.67741  2.69355  4.24690  2.90347  2.73739  3.18146  2.89801  2.37887  2.77519  2.98518  4.58477  3.61503
          0.01671  4.49617  5.21852  0.61958  0.77255  0.48576  0.95510
     88   2.41558  4.51624  4.91506  4.33514  3.35829  4.40381  4.75417  1.58993  4.18929  1.24634  2.47136  4.48320  4.68674  4.32379  4.28154  3.73061  3.39859  2.25393  5.19369  4.07258     97 l - - -
          2.68618  4.42225  2.77519  2.73123  3.46354  2.40513  3.72494  3.29354  2.67741  2.69355  4.24690  2.90347  2.73739  3.18146  2.89801  2.37887  2.77519  2.98518  4.58477  3.61503
          0.01671  4.49617  5.21852  0.61958  0.77255  0.48576  0.95510
     89   3.40130  4.70731  5.19515  4.62475  1.34447  4.64741  4.86035  1.66702  4.46902  1.75321  2.33523  4.73662  4.86702  4.51140  4.50248  3.99016  3.62322  2.47287  5.12838  3.91126     98 f - - -
          2.68618  4.42225  2.77519  2.73123  3.46354  2.40513  3.72494  3.29354  2.67741  2.69355  4.24690  2.90347  2.73739  3.18146  2.89801  2.37887  2.77519  2.98518  4.58477  3.61503
          0.01671  4.49617  5.21852  0.61958  0.77255  0.48576  0.95510
     90   1.83898  4.91764  3.06431  2.20294  4.17611  3.52074  3.75513  3.59782  2.55705  3.19865  4.01193  2.44890  3.92920  2.90674  3.01823  2.35919  2.95324  3.26869  3.39673  4.09958     99 a - - -
          2.68618  4.42225  2.77519  2.73123  3.46354  2.40513  3.72494  3.29354  2.67741  2.69355  4.24690  2.90347  2.73739  3.18146  2.89801  2.37887  2.77519  2.98518  4.58477  3.61503
          0.01671  4.49617  5.21852  0.61958  0.77255  0.48576  0.95510
     91   1.26271  4.40975  4.22588  3.69710  3.63539  3.84601  4.43141  2.50786  3.59731  2.47917  2.58316  3.92703  4.32191  3.86704  3.84367  3.19036  3.13272  1.86423  5.24788  4.05240    100 a - - -
          2.68618  4.42225  2.77519  2.73123  3.46354  2.40513  3.72494  3.29354  2.67741  2.69355  4.24690  2.90347  2.73739  3.18146  2.89801  2.37887  2.77519  2.98518  4.58477  3.61503
          0.01671  4.49617  5.21852  0.61958  0.77255  0.48576  0.95510
     92   3.30631  4.61797  5.10129  4.55113  1.89114  4.57154  4.82808  2.25999  4.40563  1.65516  3.29309  4.65751  4.83716  4.51162  4.47661  3.91886  3.54129  1.17816  5.15908  3.88123    101 v - - -
          2.68618  4.42225  2.77519  2.73123  3.46354  2.40513  3.72494  3.29354  2.67741  2.69355  4.24690  2.90347  2.73739  3.18146  2.89801  2.37887  2.77519  2.98518  4.58477  3.61503
          0.01671  4.49617  5.21852  0.61958  0.77255  0.48576  0.95510
     93   2.76202  5.12633  3.06094  2.50343  4.44544  3.53611  2.73650  3.88949  2.39300  3.41207  4.19036  3.03043  3.92930  2.41782  2.08812  2.08475  2.49116  3.50746  5.57305  4.21589    102 s - - -
          2.68618  4.42225  2.77519  2.73123  3.46354  2.40513  3.72494  3.29354  2.67741  2.69355  4.24690  2.90347  2.73739  3.18146  2.89801  2.37887  2.77519  2.98518  4.58477  3.61503
          0.01671  4.49617  5.21852  0.61958  0.77255  0.48576  0.95510
     94   2.28014  4.14496  4.37989  3.78513  2.21284  3.85452  4.16502  2.18990  3.63190  1.92092  3.24008  3.91028  4.21844  3.81664  3.74574  3.15284  2.43420  2.36274  4.75063  2.76556    103 l - - -
          2.68618  4.42225  2.77519  2.73123  3.46354  2.40513  3.72494  3.29354  2.67741  2.69355  4.24690  2.90347  2.73739  3.18146  2.89801  2.37887  2.77519  2.98518  4.58477  3.61503
          0.01671  4.49617  5.21852  0.61958  0.77255  0.48576  0.95510
     95   0.82327  4.43638  4.29501  3.94396  4.21064  3.48341  4.76650  2.92995  3.86905  3.07960  4.13412  3.95399  4.19990  4.14630  4.09119  2.93613  3.12365  1.90485  5.78714  4.59104    104 a - - -
          2.68618  4.42225  2.77519  2.73123  3.46354  2.40513  3.72494  3.29354  2.67741  2.69355  4.24690  2.90347  2.73739  3.18146  2.89801  2.37887  2.77519  2.98518  4.58477  3.61503
          0.01671  4.49617  5.21852  0.61958  0.77255  0.48576  0.95510
     96   3.61616  5.28525  4.41003  4.40334  5.45104  0.19707  5.43686  5.24841  4.66415  4.80006  5.81114  4.57757  4.68817  4.93997  4.78908  3.81177  4.14166  4.65627  6.33739  5.58839    105 G - - -
          2.68618  4.42225  2.77519  2.73123  3.46354  2.40513  3.72494  3.29354  2.67741  2.69355  4.24690  2.90347  2.73739  3.18146  2.89801  2.37887  2.77519  2.98518  4.58477  3.61503
          0.01671  4.49617  5.21852  0.61958  0.77255  0.48576  0.95510
     97   2.72628  5.09009  2.47898  1.91795  2.96771  2.78174  3.71556  3.83155  2.49283  3.37698  4.15642  2.98849  3.90308  2.83805  2.97854  2.35481  2.52196  3.45420  5.56583  4.18767    106 e - - -
          2.68618  4.42225  2.77519  2.73123  3.46354  2.40513  3.72494  3.29354  2.67741  2.69355  4.24690  2.90347  2.73739  3.18146  2.89801  2.37887  2.77519  2.98518  4.58477  3.61503
          0.01671  4.49617  5.21852  0.61958  0.77255  0.48576  0.95510
     98   3.54146  4.80914  5.39478  4.82953  1.84247  4.84527  5.06655  1.38224  4.68158  1.22593  3.11933  4.95143  5.01099  4.67572  4.68976  4.20447  3.75981  2.44022  5.25529  4.07619    107 l - - -
          2.68618  4.42225  2.77519  2.73123  3.46354  2.40513  3.72494  3.29354  2.67741  2.69355  4.24690  2.90347  2.73739  3.18146  2.89801  2.37887  2.77519  2.98518  4.58477  3.61503
          0.01671  4.49617  5.21852  0.61958  0.77255  0.48576  0.95510
     99   3.32288  4.62358  5.23753  4.64592  2.29118  4.59692  4.92777  1.64939  4.48183  1.28420  2.39211  4.73843  4.82314  4.51657  4.48891  3.93750  3.54499  1.96349  5.22139  4.14319    108 l - - -
          2.68618  4.42225  2.77519  2.73123  3.46354  2.40513  3.72494  3.29354  2.67741  2.69355  4.24690  2.90347  2.73739  3.18146  2.89801  2.37887  2.77519  2.98518  4.58477  3.61503
          0.01671  4.49617  5.21852  0.61958  0.77255  0.48576  0.95510
    100   2.93655  5.23940  1.71623  2.53367  4.92505  1.38379  4.08672  4.42863  3.06286  3.96346  4.77784  3.06647  4.04987  3.25447  3.60537  2.08851  3.29124  3.93109  6.12894  4.70064    109 g - - -
          2.68618  4.42225  2.77519  2.73123  3.46354  2.40513  3.72494  3.29354  2.67741  2.69355  4.24690  2.90347  2.73739  3.18146  2.89801  2.37887  2.77519  2.98518  4.58477  3.61503
          0.01671  4.49617  5.21852  0.61958  0.77255  0.48576  0.95510
    101   2.85260  4.30250  4.30794  3.74209  2.04877  3.93711  4.04909  2.23077  3.61351  2.04420  3.39530  2.62964  4.29745  3.80603  3.77219  3.23067  3.08340  2.54578  4.55698  2.09421    110 l - - -
          2.68618  4.42225  2.77519  2.73123  3.46354  2.40513  3.72494  3.29354  2.67741  2.69355  4.24690  2.90347  2.73739  3.18146  2.89801  2.37887  2.77519  2.98518  4.58477  3.61503
          0.01671  4.49617  5.21852  0.61958  0.77255  0.48576  0.95510
    102   2.31601  4.58996  3.49431  2.94583  2.76213  3.69728  3.93469  3.03218  2.88225  2.25135  3.62327  3.38301  4.08653  1.68026  3.25550  2.94719  3.01041  2.83278  5.09766  3.80617    111 q - - -
          2.68618  4.42225  2.77519  2.73123  3.46354  2.40513  3.72494  3.29354  2.67741  2.69355  4.24690  2.90347  2.73739  3.18146  2.89801  2.37887  2.77519  2.98518  4.58477  3.61503
          0.01671  4.49617  5.21852  0.61958  0.77255  0.48576  0.95510
    103   2.82442  4.25783  4.41642  3.83259  2.54398  2.82699  4.27081  2.04164  3.69103  2.18359  1.66783  3.99177  4.31203  3.88215  3.82709  3.25771  3.05924  2.38695  4.85659  3.66261    112 m - - -
          2.68618  4.42225  2.77519  2.73123  3.46354  2.40513  3.72494  3.29354  2.67741  2.69355  4.24690  2.90347  2.73739  3.18146  2.89801  2.37887  2.77519  2.98518  4.58477  3.61503
          0.01671  4.49617  5.21852  0.61958  0.77255  0.48576  0.95510
    104   1.89699  4.42602  3.88845  3.68513  4.87649  0.89016  4.74743  4.33347  3.81479  4.00736  4.79483  3.70397  3.98917  4.03970  4.08843  1.95089  3.01197  3.62882  6.20117  5.03324    113 g - - -
          2.68618  4.42225  2.77519  2.73123  3.46354  2.40513  3.72494  3.29354  2.67741  2.69355  4.24690  2.90347  2.73739  3.18146  2.89801  2.37887  2.77519  2.98518  4.58477  3.61503
          0.01671  4.49617  5.21852  0.61958  0.77255  0.48576  0.95510
    105   3.82526  5.07017  5.42616  4.94596  1.46044  4.99197  4.79692  2.63448  4.78462  0.83466  3.16841  4.99777  5.13510  4.72042  4.77393  4.38855  4.03888  2.85427  4.89764  3.44486    114 l - - -
          2.68618  4.42225  2.77519  2.73123  3.46354  2.40513  3.72494  3.29354  2.67741  2.69355  4.24690  2.90347  2.73739  3.18146  2.89801  2.37887  2.77519  2.98518  4.58477  3.61503
          0.01671  4.49617  5.21852  0.61958  0.77255  0.48576  0.95510
    106   1.78678  4.42353  3.93626  3.58919  4.66978  3.21684  4.59482  4.06754  3.59271  3.76781  4.57718  3.66434  3.98109  3.86739  3.89495  0.93115  2.16468  3.48015  6.00790  4.81757    115 s - - -
          2.68618  4.42225  2.77519  2.73123  3.46354  2.40513  3.72494  3.29354  2.67741  2.69355  4.24690  2.90347  2.73739  3.18146  2.89801  2.37887  2.77519  2.98518  4.58477  3.61503
          0.01671  4.49617  5.21852  0.61958  0.77255  0.48576  0.95510
    107   2.97850  4.34138  4.80582  4.21207  2.45488  4.16074  4.42766  2.08089  4.03431  1.33036  3.17667  4.26849  4.47930  4.14739  4.07693  3.47704  3.20675  2.02203  4.85408  2.50835    116 l - - -
          2.68618  4.42225  2.77519  2.73123  3.46354  2.40513  3.72494  3.29354  2.67741  2.69355  4.24690  2.90347  2.73739  3.18146  2.89801  2.37887  2.77519  2.98518  4.58477  3.61503
          0.01671  4.49617  5.21852  0.61958  0.77255  0.48576  0.95510
    108   1.44017  4.35033  3.99180  3.44506  3.59329  3.72097  4.22205  2.66947  3.36433  2.58115  2.67436  3.72128  4.18376  3.63965  3.64133  3.03868  2.39018  2.06022  5.11462  3.90830    117 a - - -
          2.68618  4.42225  2.77519  2.73123  3.46354  2.40513  3.72494  3.29354  2.67741  2.69355  4.24690  2.90347  2.73739  3.18146  2.89801  2.37887  2.77519  2.98518  4.58477  3.61503
          0.01671  4.49617  5.21852  0.61958  0.77255  0.48576  0.95510
    109   2.77526  5.00556  3.02073  2.54831  4.21755  3.53864  3.77201  3.70084  2.55147  3.28450  4.10067  1.65686  3.95992  2.45829  2.99530  2.79374  2.48316  3.36483  5.47323  2.96303    118 n - - -
          2.68618  4.42225  2.77519  2.73123  3.46354  2.40513  3.72494  3.29354  2.67741  2.69355  4.24690  2.90347  2.73739  3.18146  2.89801  2.37887  2.77519  2.98518  4.58477  3.61503
          0.01671  4.49617  5.21852  0.61958  0.77255  0.48576  0.95510
    110   2.29573  4.16701  4.55563  3.95710  2.57408  3.94024  4.27168  2.00398  3.78710  1.93432  2.58433  4.03813  4.29552  3.95093  3.86408  3.24705  2.47500  1.97962  4.81219  3.63619    119 l - - -
          2.68618  4.42225  2.77519  2.73123  3.46354  2.40513  3.72494  3.29354  2.67741  2.69355  4.24690  2.90347  2.73739  3.18146  2.89801  2.37887  2.77519  2.98518  4.58477  3.61503
          0.01671  4.49617  5.21852  0.61958  0.77255  0.48576  0.95510
    111   2.94512  4.31325  4.74251  4.15870  1.92834  4.10821  4.30436  2.11311  3.98031  1.81101  3.24335  4.19679  4.44048  4.10060  4.02776  3.42269  3.17460  2.02102  4.71935  2.16123    120 l - - -
          2.68618  4.42225  2.77519  2.73123  3.46354  2.40513  3.72494  3.29354  2.67741  2.69355  4.24690  2.90347  2.73739  3.18146  2.89801  2.37887  2.77519  2.98518  4.58477  3.61503
          0.01671  4.49617  5.21852  0.61958  0.77255  0.48576  0.95510
    112   3.32816  5.93730  0.86452  2.37395  5.25362  3.48998  4.13259  4.86337  3.25129  4.33506  5.22149  1.77377  4.16399  3.31635  3.90587  3.18843  3.64857  4.39327  6.44514  4.88516    121 d - - -
          2.68618  4.42225  2.77519  2.73123  3.46354  2.40513  3.72494  3.29354  2.67741  2.69355  4.24690  2.90347  2.73739  3.18146  2.89801  2.37887  2.77519  2.98518  4.58477  3.61503
          0.01671  4.49617  5.21852  0.61958  0.77255  0.48576  0.95510
    113   2.78527  4.59169  4.00504  3.69853  4.21331  3.54159  4.63528  3.23815  3.63713  3.14700  4.21761  3.86233  0.89309  3.98310  3.89289  3.01707  3.22708  1.99441  5.73559  4.50434    122 p - - -
          2.68618  4.42225  2.77519  2.73123  3.46354  2.40513  3.72494  3.29354  2.67741  2.69355  4.24690  2.90347  2.73739  3.18146  2.89801  2.37887  2.77519  2.98518  4.58477  3.61503
          0.01671  4.49617  5.21852  0.61958  0.77255  0.48576  0.95510
    114   2.02890  4.36487  3.66178  3.09313  2.63565  3.69723  3.95985  2.42527  3.03613  2.56405  2.74082  2.74501  4.07542  2.71389  3.36533  2.94991  2.92831  2.62795  4.95306  3.72723    123 a - - -
          2.68618  4.42225  2.77519  2.73123  3.46354  2.40513  3.72494  3.29354  2.67741  2.69355  4.24690  2.90347  2.73739  3.18146  2.89801  2.37887  2.77519  2.98518  4.58477  3.61503
          0.01671  4.49617  5.21852  0.61958  0.77255  0.48576  0.95510
    115   1.79228  4.43802  3.68085  3.16809  2.74000  3.46522  4.12847  3.24231  3.13363  2.96022  3.83918  3.48544  4.01973  3.43325  3.48412  1.58355  2.35605  2.94340  5.30293  4.06538    124 s - - -
          2.68618  4.42225  2.77519  2.73123  3.46354  2.40513  3.72494  3.29354  2.67741  2.69355  4.24690  2.90347  2.73739  3.18146  2.89801  2.37887  2.77519  2.98518  4.58477  3.61503
          0.01671  4.49617  5.21852  0.61958  0.77255  0.48576  0.95510
    116   2.73302  5.01015  2.99503  2.09983  4.28890  2.11556  2.89056  3.72169  2.53246  3.29769  4.09724  3.03029  2.94866  2.88314  3.00226  2.74365  2.97145  2.70119  5.51300  4.15710    125 e - - -
          2.68618  4.42225  2.77519  2.73123  3.46354  2.40513  3.72494  3.29354  2.67741  2.69355  4.24690  2.90347  2.73739  3.18146  2.89801  2.37887  2.77519  2.98518  4.58477  3.61503
          0.01671  4.49617  5.21852  0.61958  0.77255  0.48576  0.95510
    117   2.35267  4.83371  3.14067  2.17866  4.05822  3.54617  3.75895  3.45054  2.57403  2.57938  3.91343  3.09840  3.93800  2.17482  3.02438  2.75846  2.51294  2.60832  5.35398  4.03551    126 q - - -
          2.68618  4.42225  2.77519  2.73123  3.46354  2.40513  3.72494  3.29354  2.67741  2.69355  4.24690  2.90347  2.73739  3.18146  2.89801  2.37887  2.77519  2.98518  4.58477  3.61503
          0.01671  4.49617  5.21852  0.61958  0.77255  0.48576  0.95510
    118   2.79196  5.27641  2.26020  2.39655  4.61047  3.47640  3.74057  4.09201  2.52310  3.58495  4.34432  2.10168  3.91980  2.07651  3.02577  2.34201  2.50492  3.66630  5.73085  4.31462    127 q - - -
          2.68618  4.42225  2.77519  2.73123  3.46354  2.40513  3.72494  3.29354  2.67741  2.69355  4.24690  2.90347  2.73739  3.18146  2.89801  2.37887  2.77519  2.98518  4.58477  3.61503
          0.01671  4.49617  5.21852  0.61958  0.77255  0.48576  0.95510
    119   2.70418  4.70761  2.60668  2.71660  3.95041  3.55805  3.85043  3.29403  2.72080  2.98546  2.90047  3.19692  3.98012  3.05423  3.15269  1.61584  2.95581  2.48361  5.30589  4.01256    128 s - - -
          2.68618  4.42225  2.77519  2.73123  3.46354  2.40513  3.72494  3.29354  2.67741  2.69355  4.24690  2.90347  2.73739  3.18146  2.89801  2.37887  2.77519  2.98518  4.58477  3.61503
          0.01671  4.49617  5.21852  0.61958  0.77255  0.48576  0.95510
    120   2.68491  4.58646  3.36814  2.82323  3.81334  3.57625  3.88376  3.18247  2.79621  2.87038  2.70813  2.66824  2.13304  3.12691  3.19967  2.36593  2.93871  2.44335  5.20079  3.93385    129 p - - -
          2.68618  4.42225  2.77519  2.73123  3.46354  2.40513  3.72494  3.29354  2.67741  2.69355  4.24690  2.90347  2.73739  3.18146  2.89801  2.37887  2.77519  2.98518  4.58477  3.61503
          0.01671  4.49617  5.21852  0.61958  0.77255  0.48576  0.95510
    121   3.03212  4.41027  4.70682  4.13431  3.43426  4.24621  4.61324  1.81924  3.99832  1.40375  3.33420  4.29951  2.96241  4.18729  4.13247  3.56594  3.26990  1.56412  5.15572  3.99167    130 l - - -
          2.68618  4.42225  2.77519  2.73123  3.46354  2.40513  3.72494  3.29354  2.67741  2.69355  4.24690  2.90347  2.73739  3.18146  2.89801  2.37887  2.77519  2.98518  4.58477  3.61503
          0.01671  4.49617  5.21852  0.61958  0.77255  0.48576  0.95510
    122   2.93614  4.34130  4.58013  3.99432  3.30370  4.10130  4.43100  1.70914  3.84450  1.39286  2.49782  4.15031  4.43549  4.02511  3.96738  2.60788  3.16898  2.32208  4.98049  3.82039    131 l - - -
          2.68618  4.42225  2.77519  2.73123  3.46354  2.40513  3.72494  3.29354  2.67741  2.69355  4.24690  2.90347  2.73739  3.18146  2.89801  2.37887  2.77519  2.98518  4.58477  3.61503
          0.01671  4.49617  5.21852  0.61958  0.77255  0.48576  0.95510
    123   1.49138  4.42225  3.91381  3.65349  4.82268  1.17393  4.69551  4.27551  3.73804  3.94426  4.73186  3.68867  3.98103  3.97652  4.02700  1.84459  2.99602  3.59553  6.14610  4.97062    132 g - - -
          2.68618  4.42225  2.77519  2.73123  3.46354  2.40513  3.72494  3.29354  2.67741  2.69355  4.24690  2.90347  2.73739  3.18146  2.89801  2.37887  2.77519  2.98518  4.58477  3.61503
          0.01671  4.49617  5.21852  0.61958  0.77255  0.48576  0.95510
    124   2.90774  5.03799  3.32460  2.75016  2.90854  3.68388  3.79431  3.69348  2.41663  3.23649  4.10870  3.22765  4.07026  1.54177  1.94170  2.94269  3.12511  3.39814  5.37001  4.01394    133 q - - -
          2.68618  4.42225  2.77519  2.73123  3.46354  2.40513  3.72494  3.29354  2.67741  2.69355  4.24690  2.90347  2.73739  3.18146  2.89801  2.37887  2.77519  2.98518  4.58477  3.61503
          0.01671  4.49617  5.21852  0.61958  0.77255  0.48576  0.95510
    125   3.37993  4.68244  5.20674  4.63373  1.66009  4.64279  4.89871  1.35250  4.47838  1.77254  2.34382  4.74517  4.86549  4.52666  4.51097  3.98659  3.60338  2.40313  5.17813  3.99506    134 i - - -
          2.68618  4.42225  2.77519  2.73123  3.46354  2.40513  3.72494  3.29354  2.67741  2.69355  4.24690  2.90347  2.73739  3.18146  2.89801  2.37887  2.77519  2.98518  4.58477  3.61503
          0.01671  4.49617  5.21852  0.61958  0.77255  0.48576  0.95510
    126   2.88363  4.25367  4.74795  4.14477  2.00346  4.06126  4.36776  2.10701  3.95754  1.78381  2.48845  4.18754  4.39405  4.07814  3.99250  3.37479  3.11286  2.02950  4.82709  2.69147    135 l - - -
          2.68618  4.42225  2.77519  2.73123  3.46354  2.40513  3.72494  3.29354  2.67741  2.69355  4.24690  2.90347  2.73739  3.18146  2.89801  2.37887  2.77519  2.98518  4.58477  3.61503
          0.01671  4.49617  5.21852  0.61958  0.77255  0.48576  0.95510
    127   2.24235  4.77631  2.24948  2.63533  3.00276  3.55741  3.78666  3.38788  2.64176  3.02876  3.87057  3.13502  3.95703  2.97815  3.08762  2.09635  2.94568  3.09760  5.28644  3.02949    136 s - - -
          2.68618  4.42225  2.77519  2.73123  3.46354  2.40513  3.72494  3.29354  2.67741  2.69355  4.24690  2.90347  2.73739  3.18146  2.89801  2.37887  2.77519  2.98518  4.58477  3.61503
          0.01671  4.49617  5.21852  0.61958  0.77255  0.48576  0.95510
    128   2.83970  4.29148  4.33878  3.75536  3.22773  3.95400  4.23163  2.58432  3.61242  1.46041  2.55219  3.94774  4.30527  3.82353  3.77297  3.24962  2.48828  2.46130  4.83685  2.18161    137 l - - -
          2.68618  4.42225  2.77519  2.73123  3.46354  2.40513  3.72494  3.29354  2.67741  2.69355  4.24690  2.90347  2.73739  3.18146  2.89801  2.37887  2.77519  2.98518  4.58477  3.61503
          0.01671  4.49617  5.21852  0.61958  0.77255  0.48576  0.95510
    129   3.16078  4.53564  4.83441  4.24575  2.46161  4.34276  4.63972  2.49777  4.09765  0.99863  2.42050  4.40391  4.62196  4.21346  4.18668  3.65985  2.55587  2.53368  5.06739  3.94103    138 l - - -
          2.68618  4.42225  2.77519  2.73123  3.46354  2.40513  3.72494  3.29354  2.67741  2.69355  4.24690  2.90347  2.73739  3.18146  2.89801  2.37887  2.77519  2.98518  4.58477  3.61503
          0.01671  4.49617  5.21852  0.61958  0.77255  0.48576  0.95510
    130   1.72434  4.34726  3.87563  3.33369  2.10255  2.76373  4.02148  2.85428  3.26580  2.57372  3.49716  3.63098  4.15204  3.52856  3.54184  3.03044  2.99552  2.64244  4.80042  2.67813    139 a - - -
          2.68618  4.42225  2.77519  2.73123  3.46354  2.40513  3.72494  3.29354  2.67741  2.69355  4.24690  2.90347  2.73739  3.18146  2.89801  2.37887  2.77519  2.98518  4.58477  3.61503
          0.01671  4.49617  5.21852  0.61958  0.77255  0.48576  0.95510
    131   3.13015  4.55549  4.70843  4.16996  3.48359  4.27984  4.75284  2.32125  4.02153  0.97349  3.34067  4.36437  4.64246  4.24121  4.18520  3.62894  2.47941  1.85703  5.31203  4.16595    140 l - - -
          2.68618  4.42225  2.77519  2.73123  3.46354  2.40513  3.72494  3.29354  2.67741  2.69355  4.24690  2.90347  2.73739  3.18146  2.89801  2.37887  2.77519  2.98518  4.58477  3.61503
          0.01671  4.49617  5.21852  0.61958  0.77255  0.48576  0.95510
    132   3.19432  4.71361  4.57188  4.12867  3.50393  4.18715  4.79373  2.57426  3.92227  0.74372  3.37316  4.33187  4.63455  4.22071  4.09524  3.59839  2.43619  2.57206  5.39567  4.23766    141 l - - -
          2.68618  4.42225  2.77519  2.73123  3.46354  2.40513  3.72494  3.29354  2.67741  2.69355  4.24690  2.90347  2.73739  3.18146  2.89801  2.37887  2.77519  2.98518  4.58477  3.61503
          0.01671  4.49617  5.21852  0.61958  0.77255  0.48576  0.95510
    133   2.40794  4.41074  4.73214  4.15164  2.09788  4.20547  4.53412  2.40801  4.00349  1.26665  3.21514  4.28297  4.52795  4.15167  4.10185  3.52427  3.26084  1.95200  5.01719  3.84231    142 l - - -
          2.68618  4.42225  2.77519  2.73123  3.46354  2.40513  3.72494  3.29354  2.67741  2.69355  4.24690  2.90347  2.73739  3.18146  2.89801  2.37887  2.77519  2.98518  4.58477  3.61503
          0.01671  4.49617  5.21852  0.61958  0.77255  0.48576  0.95510
    134   3.64171  4.91829  5.37705  4.81283  1.28464  4.88363  4.96783  2.53654  4.65960  1.15531  2.30896  4.94593  5.02364  4.62359  4.66430  4.23829  3.85030  2.74509  5.12269  3.87876    143 l - - -
          2.68618  4.42225  2.77519  2.73123  3.46354  2.40513  3.72494  3.29354  2.67741  2.69355  4.24690  2.90347  2.73739  3.18146  2.89801  2.37887  2.77519  2.98518  4.58477  3.61503
          0.01671  4.49617  5.21852  0.61958  0.77255  0.48576  0.95510
    135   3.59277  4.87222  5.36856  4.80490  2.34156  4.87237  5.09733  2.41739  4.66308  0.74213  3.08243  4.96418  5.02765  4.65612  4.68680  4.23304  3.81025  2.03007  5.27788  4.12589    144 l - - -
          2.68618  4.42225  2.77519  2.73123  3.46354  2.40513  3.72494  3.29354  2.67741  2.69355  4.24690  2.90347  2.73739  3.18146  2.89801  2.37887  2.77519  2.98518  4.58477  3.61503
          0.01671  4.49617  5.21852  0.61958  0.77255  0.48576  0.95510
    136   2.09321  4.49218  3.63087  3.13386  4.04897  3.42558  4.15086  3.37729  3.09788  2.41708  3.97655  3.45867  4.00714  3.41624  3.46198  1.33720  2.30913  3.04807  5.44334  4.20176    145 s - - -
          2.68618  4.42225  2.77519  2.73123  3.46354  2.40513  3.72494  3.29354  2.67741  2.69355  4.24690  2.90347  2.73739  3.18146  2.89801  2.37887  2.77519  2.98518  4.58477  3.61503
          0.01671  4.49617  5.21852  0.61958  0.77255  0.48576  0.95510
    137   2.24717  4.39619  3.66098  3.11108  2.75413  2.27345  4.02156  3.00442  3.06471  2.72523  3.61489  3.46783  4.04413  3.35993  3.40654  2.26203  2.38760  2.31485  5.09294  3.86455    146 a - - -
          2.68618  4.42225  2.77519  2.73123  3.46354  2.40513  3.72494  3.29354  2.67741  2.69355  4.24690  2.90347  2.73739  3.18146  2.89801  2.37887  2.77519  2.98518  4.58477  3.61503
          0.11295  4.49617  2.34706  0.61958  0.77255  0.48576  0.95510
    138   3.07044  5.59774  1.52840  2.32754  4.99344  1.89245  3.96470  4.52337  2.96253  4.01064  4.83782  1.79581  4.02826  3.12391  3.55293  2.97742  3.37074  4.06443  6.16125  4.66327    147 d - - -
          2.68618  4.42225  2.77519  2.73123  3.46354  2.40513  3.72494  3.29354  2.67741  2.69355  4.24690  2.90347  2.73739  3.18146  2.89801  2.37887  2.77519  2.98518  4.58477  3.61503
          0.01838  4.40160  5.12395  0.61958  0.77255  0.40572  1.09811
    139   2.26171  4.37334  3.69831  3.15392  2.58877  1.99110  4.02647  2.93802  3.10353  2.22784  3.56291  3.50200  4.06697  3.39361  3.42905  2.40352  2.93955  2.70385  5.03543  3.80377    148 g - - -
          2.68618  4.42225  2.77519  2.73123  3.46354  2.40513  3.72494  3.29354  2.67741  2.69355  4.24690  2.90347  2.73739  3.18146  2.89801  2.37887  2.77519  2.98518  4.58477  3.61503
          0.01671  4.49617  5.21852  0.61958  0.77255  0.48576  0.95510
    140   2.84885  4.83828  2.57372  2.78198  3.42598  3.67975  2.03394  3.42928  2.78616  2.34600  3.92996  3.25575  4.07647  3.11782  3.20784  2.92610  3.08103  3.16263  4.91677  2.22007    149 h - - -
          2.68618  4.42225  2.77519  2.73123  3.46354  2.40513  3.72494  3.29354  2.67741  2.69355  4.24690  2.90347  2.73739  3.18146  2.89801  2.37887  2.77519  2.98518  4.58477  3.61503
          0.01671  4.49617  5.21852  0.61958  0.77255  0.48576  0.95510
    141   2.88629  4.92217  3.39283  2.79713  4.10887  3.69672  2.37564  3.53771  2.42031  1.78203  3.99864  3.26059  4.07259  2.44099  2.26559  2.95396  3.09847  3.25920  5.35929  4.07910    150 l - - -
          2.68618  4.42225  2.77519  2.73123  3.46354  2.40513  3.72494  3.29354  2.67741  2.69355  4.24690  2.90347  2.73739  3.18146  2.89801  2.37887  2.77519  2.98518  4.58477  3.61503
          0.01671  4.49617  5.21852  0.61958  0.77255  0.48576  0.95510
    142   2.71068  4.16159  4.26562  3.67407  2.63357  3.82805  4.13015  2.21508  3.53257  1.78553  3.25614  3.84366  4.19366  3.73969  2.66803  3.12008  2.42595  2.40381  3.13726  3.56637    151 l - - -
          2.68618  4.42225  2.77519  2.73123  3.46354  2.40513  3.72494  3.29354  2.67741  2.69355  4.24690  2.90347  2.73739  3.18146  2.89801  2.37887  2.77519  2.98518  4.58477  3.61503
          0.01671  4.49617  5.21852  0.61958  0.77255  0.48576  0.95510
    143   3.76340  5.01243  5.54896  4.96927  2.17519  5.06006  5.23555  2.50840  4.82562  0.70285  2.22504  5.15567  5.13019  4.73389  4.80478  4.42775  3.96425  2.77537  5.31435  4.22995    152 l - - -
          2.68618  4.42225  2.77519  2.73123  3.46354  2.40513  3.72494  3.29354  2.67741  2.69355  4.24690  2.90347  2.73739  3.18146  2.89801  2.37887  2.77519  2.98518  4.58477  3.61503
          0.01671  4.49617  5.21852  0.61958  0.77255  0.48576  0.95510
    144   3.58735  4.84574  5.45272  4.88466  2.23035  4.91068  5.16159  1.35404  4.74114  1.05881  3.09933  5.02498  5.05391  4.71904  4.74377  4.27484  3.80378  2.44795  5.32484  4.19757    153 l - - -
          2.68618  4.42225  2.77519  2.73123  3.46354  2.40513  3.72494  3.29354  2.67741  2.69355  4.24690  2.90347  2.73739  3.18146  2.89801  2.37887  2.77519  2.98518  4.58477  3.61503
          0.01671  4.49617  5.21852  0.61958  0.77255  0.48576  0.95510
    145   2.33696  5.08944  2.56054  2.44300  4.39368  2.83826  3.68863  3.84765  2.15055  3.38011  4.14914  2.98141  3.88588  2.80331  2.51961  2.33491  2.93409  2.68791  5.55628  4.17611    154 k - - -
          2.68618  4.42225  2.77519  2.73123  3.46354  2.40513  3.72494  3.29354  2.67741  2.69355  4.24690  2.90347  2.73739  3.18146  2.89801  2.37887  2.77519  2.98518  4.58477  3.61503
          0.01671  4.49617  5.21852  0.61958  0.77255  0.48576  0.95510
    146   1.95659  4.37943  3.69697  3.14782  3.59794  2.31110  4.03033  2.29160  3.09399  2.24010  3.56811  3.50067  4.06995  3.38817  3.42268  2.40730  2.94164  2.68149  5.05578  3.83140    155 a - - -
          2.68618  4.42225  2.77519  2.73123  3.46354  2.40513  3.72494  3.29354  2.67741  2.69355  4.24690  2.90347  2.73739  3.18146  2.89801  2.37887  2.77519  2.98518  4.58477  3.61503
          0.01671  4.49617  5.21852  0.61958  0.77255  0.48576  0.95510
    147   2.97256  4.45535  4.38162  3.84930  3.41452  2.58921  4.45990  2.07901  3.70987  1.07529  3.34271  4.07551  4.44013  3.95959  3.90098  3.38548  3.23004  2.40055  5.11454  3.93031    156 l - - -
          2.68618  4.42225  2.77519  2.73123  3.46354  2.40513  3.72494  3.29354  2.67741  2.69355  4.24690  2.90347  2.73739  3.18146  2.89801  2.37887  2.77519  2.98518  4.58477  3.61503
          0.01671  4.49617  5.21852  0.61958  0.77255  0.48576  0.95510
    148   2.32236  4.13716  4.58952  3.98451  2.57040  3.91339  4.24029  2.04178  3.79904  1.91223  2.54756  4.03332  4.26956  3.94783  3.85072  3.22133  2.98096  2.00584  4.75811  2.77905    157 l - - -
          2.68618  4.42225  2.77519  2.73123  3.46354  2.40513  3.72494  3.29354  2.67741  2.69355  4.24690  2.90347  2.73739  3.18146  2.89801  2.37887  2.77519  2.98518  4.58477  3.61503
          0.01671  4.49617  5.21852  0.61958  0.77255  0.48576  0.95510
    149   2.70892  5.17782  2.52229  2.41275  4.50842  3.48329  2.78362  3.98188  2.13400  3.47481  4.22331  2.95705  3.87754  2.41710  2.46214  2.32177  2.93941  3.56114  5.61643  3.17983    158 k - - -
          2.68618  4.42225  2.77519  2.73123  3.46354  2.40513  3.72494  3.29354  2.67741  2.69355  4.24690  2.90347  2.73739  3.18146  2.89801  2.37887  2.77519  2.98518  4.58477  3.61503
          0.01671  4.49617  5.21852  0.61958  0.77255  0.48576  0.95510
    150   2.75357  4.97062  2.18311  2.62440  4.59057  3.41149  3.97596  4.03815  2.83963  3.61807  4.41794  3.12025  3.97679  3.13136  3.32069  1.41779  1.96361  3.59731  5.81504  4.45158    159 s - - -
          2.68618  4.42225  2.77519  2.73123  3.46354  2.40513  3.72494  3.29354  2.67741  2.69355  4.24690  2.90347  2.73739  3.18146  2.89801  2.37887  2.77519  2.98518  4.58477  3.61503
          0.01671  4.49617  5.21852  0.61958  0.77255  0.48576  0.95510
    151   3.44508  4.85093  4.57356  4.15288  0.96268  4.33216  3.84130  3.37912  4.03842  2.90954  4.00044  4.14012  4.69947  4.14249  4.17018  2.28113  3.68802  3.21811  4.08289  1.87851    160 f - - -
          2.68618  4.42225  2.77519  2.73123  3.46354  2.40513  3.72494  3.29354  2.67741  2.69355  4.24690  2.90347  2.73739  3.18146  2.89801  2.37887  2.77519  2.98518  4.58477  3.61503
          0.01671  4.49617  5.21852  0.61958  0.77255  0.48576  0.95510
    152   2.33510  5.01133  3.02730  1.97049  4.28346  3.50819  2.92073  3.71803  2.48223  3.28531  4.07620  3.01518  3.90397  2.45351  2.95363  2.71395  2.48775  2.63136  5.49321  4.13414    161 e - - -
          2.68618  4.42225  2.77519  2.73123  3.46354  2.40513  3.72494  3.29354  2.67741  2.69355  4.24690  2.90347  2.73739  3.18146  2.89801  2.37887  2.77519  2.98518  4.58477  3.61503
          0.01671  4.49617  5.21852  0.61958  0.77255  0.48576  0.95510
    153   2.82922  4.22817  4.53299  3.94479  3.32308  4.00375  4.33920  2.02113  3.79269  1.89246  3.30529  4.06934  4.35590  3.97933  3.90524  3.31059  2.45822  1.48005  4.90807  2.80273    162 v - - -
          2.68618  4.42225  2.77519  2.73123  3.46354  2.40513  3.72494  3.29354  2.67741  2.69355  4.24690  2.90347  2.73739  3.18146  2.89801  2.37887  2.77519  2.98518  4.58477  3.61503
          0.01671  4.49617  5.21852  0.61958  0.77255  0.48576  0.95510
    154   2.92991  4.35152  4.45260  3.88509  3.47808  4.10662  4.45643  1.68291  3.76453  1.72813  3.41810  2.66848  4.45497  3.99834  3.95026  3.41308  3.16863  1.59185  5.10652  3.91199    163 v - - -
          2.68618  4.42225  2.77519  2.73123  3.46354  2.40513  3.72494  3.29354  2.67741  2.69355  4.24690  2.90347  2.73739  3.18146  2.89801  2.37887  2.77519  2.98518  4.58477  3.61503
          0.01671  4.49617  5.21852  0.61958  0.77255  0.48576  0.95510
    155   2.66173  4.49499  3.67120  3.23781  3.97086  3.48683  4.22169  2.27269  3.19575  3.01815  3.93956  3.54216  1.32896  3.52697  3.52333  2.26333  3.02503  2.94203  5.41304  4.16753    164 p - - -
          2.68618  4.42225  2.77519  2.73123  3.46354  2.40513  3.72494  3.29354  2.67741  2.69355  4.24690  2.90347  2.73739  3.18146  2.89801  2.37887  2.77519  2.98518  4.58477  3.61503
          0.01671  4.49617  5.21852  0.61958  0.77255  0.48576  0.95510
    156   2.95028  4.38248  4.45329  3.86840  3.39406  4.10411  4.42027  2.00924  3.69594  1.44529  3.31615  4.08679  4.44009  3.94777  2.60386  3.40675  3.18298  1.68058  5.05707  3.88523    165 l - - -
          2.68618  4.42225  2.77519  2.73123  3.46354  2.40513  3.72494  3.29354  2.67741  2.69355  4.24690  2.90347  2.73739  3.18146  2.89801  2.37887  2.77519  2.98518  4.58477  3.61503
          0.01671  4.49617  5.21852  0.61958  0.77255  0.48576  0.95510
    157   2.22050  4.75677  2.56554  2.70974  4.17761  1.93496  3.89507  3.56124  2.74503  3.21305  4.04177  3.18064  3.95416  3.07351  3.19106  2.75256  2.42091  2.42396  5.48185  4.17299    166 g - - -
          2.68618  4.42225  2.77519  2.73123  3.46354  2.40513  3.72494  3.29354  2.67741  2.69355  4.24690  2.90347  2.73739  3.18146  2.89801  2.37887  2.77519  2.98518  4.58477  3.61503
          0.01671  4.49617  5.21852  0.61958  0.77255  0.48576  0.95510
    158   2.84826  5.29234  2.76022  1.73863  4.64373  2.24627  3.79973  4.11900  2.60122  3.62587  4.40305  2.97530  3.95834  2.40601  3.09751  1.96605  3.10044  3.70191  5.78292  4.37180    167 e - - -
          2.68618  4.42225  2.77519  2.73123  3.46354  2.40513  3.72494  3.29354  2.67741  2.69355  4.24690  2.90347  2.73739  3.18146  2.89801  2.37887  2.77519  2.98518  4.58477  3.61503
          0.01671  4.49617  5.21852  0.61958  0.77255  0.48576  0.95510
    159   1.86650  4.81098  3.13948  2.25659  3.00321  3.54724  2.77693  3.43668  2.60977  3.06842  3.90230  3.11332  3.94738  2.95339  3.05820  2.36040  2.94471  3.13761  5.33496  4.01680    168 a - - -
          2.68618  4.42225  2.77519  2.73123  3.46354  2.40513  3.72494  3.29354  2.67741  2.69355  4.24690  2.90347  2.73739  3.18146  2.89801  2.37887  2.77519  2.98518  4.58477  3.61503
          0.01671  4.49617  5.21852  0.61958  0.77255  0.48576  0.95510
    160   2.69436  4.55068  3.38441  2.42694  2.92630  3.62100  2.93780  3.08343  2.79375  2.28449  3.64643  3.27742  3.01104  3.11688  3.19317  2.43148  2.92614  2.40458  5.11197  3.85028    169 l - - -
          2.68618  4.42225  2.77519  2.73123  3.46354  2.40513  3.72494  3.29354  2.67741  2.69355  4.24690  2.90347  2.73739  3.18146  2.89801  2.37887  2.77519  2.98518  4.58477  3.61503
          0.01671  4.49617  5.21852  0.61958  0.77255  0.48576  0.95510
    161   3.00408  4.42069  4.54978  3.97849  3.41356  4.17626  4.52832  1.96824  3.85381  1.39842  3.31609  4.18734  2.33412  4.06176  4.02292  3.48736  3.24209  1.80817  5.12438  3.95930    170 l - - -
          2.68618  4.42225  2.77519  2.73123  3.46354  2.40513  3.72494  3.29354  2.67741  2.69355  4.24690  2.90347  2.73739  3.18146  2.89801  2.37887  2.77519  2.98518  4.58477  3.61503
          0.01671  4.49617  5.21852  0.61958  0.77255  0.48576  0.95510
    162   2.06240  4.74659  3.18512  2.89816  4.67010  3.33309  4.18697  4.12668  3.07183  3.73258  4.53331  1.31356  3.98884  3.37141  3.49927  1.75979  3.06757  3.60811  5.92327  4.61108    171 n - - -
          2.68618  4.42225  2.77519  2.73123  3.46354  2.40513  3.72494  3.29354  2.67741  2.69355  4.24690  2.90347  2.73739  3.18146  2.89801  2.37887  2.77519  2.98518  4.58477  3.61503
          0.01671  4.49617  5.21852  0.61958  0.77255  0.48576  0.95510
    163   2.31738  4.68923  3.24974  2.68973  3.01411  2.87957  3.80038  3.26735  2.66728  2.92690  2.79200  3.17620  3.96559  2.53967  2.57286  2.39307  2.92763  2.99452  5.23186  3.94330    172 a - - -
          2.68618  4.42225  2.77519  2.73123  3.46354  2.40513  3.72494  3.29354  2.67741  2.69355  4.24690  2.90347  2.73739  3.18146  2.89801  2.37887  2.77519  2.98518  4.58477  3.61503
          0.01671  4.49617  5.21852  0.61958  0.77255  0.48576  0.95510
    164   2.36509  5.00766  3.06476  2.51020  4.28666  2.43996  3.71699  2.89475  2.15492  3.28396  4.07837  2.54788  3.91650  2.84832  2.38151  2.73032  2.95173  3.36424  5.48987  4.14023    173 k - - -
          2.68618  4.42225  2.77519  2.73123  3.46354  2.40513  3.72494  3.29354  2.67741  2.69355  4.24690  2.90347  2.73739  3.18146  2.89801  2.37887  2.77519  2.98518  4.58477  3.61503
          0.01671  4.49617  5.21852  0.61958  0.77255  0.48576  0.95510
    165   2.32997  4.83094  2.63525  2.58302  4.05867  2.86624  3.75789  2.80577  2.57981  2.57301  3.91491  2.48520  3.93319  2.92427  3.03508  2.75179  2.47768  3.15540  5.35446  4.03432    174 a - - -
          2.68635  4.42242  2.77537  2.73107  3.46136  2.40498  3.72512  3.29371  2.67727  2.69372  4.24707  2.90364  2.73757  3.18164  2.89818  2.37872  2.77537  2.98536  4.58494  3.61520
          0.37357  1.18315  5.21852  0.83127  0.57181  0.48576  0.95510
    166   1.68466  4.33320  3.88874  3.34302  2.67769  3.67473  4.12763  2.79406  3.27423  2.58093  3.52114  3.63720  2.39535  3.54673  3.55995  2.98206  2.97189  2.07336  5.02946  3.80965    178 a - - -
          2.68618  4.42225  2.77519  2.73123  3.46354  2.40513  3.72494  3.29354  2.67741  2.69355  4.24690  2.90347  2.73739  3.18146  2.89801  2.37887  2.77519  2.98518  4.58477  3.61503
          0.01671  4.49617  5.21852  0.61958  0.77255  0.48576  0.95510
    167   2.70816  4.68319  3.27424  2.32263  3.84722  3.59317  3.80633  3.25358  2.22235  2.46397  3.77086  3.19474  3.04811  3.02145  3.08831  2.81455  2.93864  2.98538  3.29551  2.54011    179 k - - -
          2.68618  4.42225  2.77519  2.73123  3.46354  2.40513  3.72494  3.29354  2.67741  2.69355  4.24690  2.90347  2.73739  3.18146  2.89801  2.37887  2.77519  2.98518  4.58477  3.61503
          0.01671  4.49617  5.21852  0.61958  0.77255  0.48576  0.95510
    168   1.98282  4.42677  4.63481  4.04878  2.52385  4.17606  4.48398  2.50781  3.90936  1.24147  2.48417  4.21771  4.49145  4.06371  4.02874  3.48480  3.24994  2.47763  4.99249  3.84070    180 l - - -
          2.68618  4.42225  2.77519  2.73123  3.46354  2.40513  3.72494  3.29354  2.67741  2.69355  4.24690  2.90347  2.73739  3.18146  2.89801  2.37887  2.77519  2.98518  4.58477  3.61503
          0.01671  4.49617  5.21852  0.61958  0.77255  0.48576  0.95510
    169   2.39931  4.50007  4.97653  4.41896  3.55749  4.47523  4.89894  1.53990  4.29024  1.32425  3.41134  4.56574  4.77364  4.46643  4.40828  3.81682  3.41761  1.67125  5.37369  4.21606    181 l - - -
          2.68618  4.42225  2.77519  2.73123  3.46354  2.40513  3.72494  3.29354  2.67741  2.69355  4.24690  2.90347  2.73739  3.18146  2.89801  2.37887  2.77519  2.98518  4.58477  3.61503
          0.01671  4.49617  5.21852  0.61958  0.77255  0.48576  0.95510
    170   2.02215  4.73647  3.20591  2.29569  3.99328  2.81628  3.82696  3.37672  2.68048  2.40593  3.87803  3.16717  3.96315  3.01996  3.11629  2.78531  2.12355  3.08343  5.32602  4.02813    182 a - - -
          2.68618  4.42225  2.77519  2.73123  3.46354  2.40513  3.72494  3.29354  2.67741  2.69355  4.24690  2.90347  2.73739  3.18146  2.89801  2.37887  2.77519  2.98518  4.58477  3.61503
          0.01671  4.49617  5.21852  0.61958  0.77255  0.48576  0.95510
    171   2.71713  4.66386  3.31286  2.34092  3.84050  3.60865  3.82115  3.21947  1.83112  2.88582  2.75953  3.22106  3.99249  3.04151  3.07692  2.83420  2.94663  2.47557  3.36028  3.92779    183 k - - -
          2.68618  4.42225  2.77519  2.73123  3.46354  2.40513  3.72494  3.29354  2.67741  2.69355  4.24690  2.90347  2.73739  3.18146  2.89801  2.37887  2.77519  2.98518  4.58477  3.61503
          0.01671  4.49617  5.21852  0.61958  0.77255  0.48576  0.95510
    172   2.21978  4.63116  3.34547  2.83695  3.99879  3.49864  3.94078  3.38077  2.82573  3.05272  2.34195  2.55319  3.98336  3.16092  3.23532  1.68663  2.95764  3.07457  5.35661  4.07989    184 s - - -
          2.68618  4.42225  2.77519  2.73123  3.46354  2.40513  3.72494  3.29354  2.67741  2.69355  4.24690  2.90347  2.73739  3.18146  2.89801  2.37887  2.77519  2.98518  4.58477  3.61503
          0.01671  4.49617  5.21852  0.61958  0.77255  0.48576  0.95510
    173   2.84794  4.39866  4.14505  3.63347  1.98758  1.62229  4.20480  2.19104  3.54411  2.45674  3.49887  3.85707  4.28994  3.78627  3.76772  3.18368  3.12109  2.55548  4.86358  3.50988    185 g - - -
          2.68618  4.42225  2.77519  2.73123  3.46354  2.40513  3.72494  3.29354  2.67741  2.69355  4.24690  2.90347  2.73739  3.18146  2.89801  2.37887  2.77519  2.98518  4.58477  3.61503
          0.21479  4.49617  1.70297  0.61958  0.77255  0.48576  0.95510
    174   2.52909  4.61599  3.13724  2.77460  4.44563  1.76995  4.01541  3.88880  2.88402  3.49509  4.29634  2.35141  3.86540  3.19503  3.31479  2.04451  2.18402  3.40944  5.70709  4.40307    186 g - - -
          2.68618  4.42225  2.77519  2.73123  3.46354  2.40513  3.72494  3.29354  2.67741  2.69355  4.24690  2.90347  2.73739  3.18146  2.89801  2.37887  2.77519  2.98518  4.58477  3.61503
          0.02033  4.30171  5.02405  0.61958  0.77255  0.35059  1.21831
    175   2.33806  4.74185  2.29896  2.65352  2.83610  2.80609  3.79780  3.35062  2.65430  2.51418  3.84400  3.14805  3.95654  2.99021  3.09579  2.36582  2.93679  3.06409  5.29078  3.98941    187 d - - -
          2.68618  4.42225  2.77519  2.73123  3.46354  2.40513  3.72494  3.29354  2.67741  2.69355  4.24690  2.90347  2.73739  3.18146  2.89801  2.37887  2.77519  2.98518  4.58477  3.61503
          0.01671  4.49617  5.21852  0.61958  0.77255  0.48576  0.95510
    176   3.51559  4.79431  5.39974  4.80745  1.94006  4.80101  5.08374  1.64760  4.65116  1.13352  2.32228  4.93470  4.96099  4.62143  4.63746  4.15116  3.72823  2.57798  5.27638  4.22368    188 l - - -
          2.68618  4.42225  2.77519  2.73123  3.46354  2.40513  3.72494  3.29354  2.67741  2.69355  4.24690  2.90347  2.73739  3.18146  2.89801  2.37887  2.77519  2.98518  4.58477  3.61503
          0.01671  4.49617  5.21852  0.61958  0.77255  0.48576  0.95510
    177   2.21063  4.67848  4.46286  4.12158  0.83944  3.95036  4.33397  3.02933  4.04274  2.60576  3.81793  4.15828  4.50952  4.22935  4.19270  3.38858  3.45794  2.90418  4.73289  3.16675    189 f - - -
          2.68618  4.42225  2.77519  2.73123  3.46354  2.40513  3.72494  3.29354  2.67741  2.69355  4.24690  2.90347  2.73739  3.18146  2.89801  2.37887  2.77519  2.98518  4.58477  3.61503
          0.01671  4.49617  5.21852  0.61958  0.77255  0.48576  0.95510
    178   2.74475  4.41059  3.70242  2.44210  3.52597  3.74720  4.00365  2.36981  3.04086  1.70584  3.48332  3.51492  4.12066  3.35977  2.71158  3.00305  2.97587  2.20764  5.00964  3.78800    190 l - - -
          2.68618  4.42225  2.77519  2.73123  3.46354  2.40513  3.72494  3.29354  2.67741  2.69355  4.24690  2.90347  2.73739  3.18146  2.89801  2.37887  2.77519  2.98518  4.58477  3.61503
          0.01671  4.49617  5.21852  0.61958  0.77255  0.48576  0.95510
    179   2.31483  4.66090  3.28410  2.72639  3.84782  3.59086  3.81857  2.67624  2.23485  2.17032  3.75534  2.63729  3.97991  3.03634  3.11010  2.38956  2.93471  2.95908  5.21157  3.93111    191 l - - -
          2.68618  4.42225  2.77519  2.73123  3.46354  2.40513  3.72494  3.29354  2.67741  2.69355  4.24690  2.90347  2.73739  3.18146  2.89801  2.37887  2.77519  2.98518  4.58477  3.61503
          0.01671  4.49617  5.21852  0.61958  0.77255  0.48576  0.95510
    180   1.01400  2.50996  4.23238  3.84622  4.48256  2.23824  4.67708  3.88803  3.78565  3.59597  4.42532  3.77629  3.98630  4.02271  4.02567  2.00784  2.95574  3.35487  5.87493  4.71381    192 a - - -
          2.68618  4.42225  2.77519  2.73123  3.46354  2.40513  3.72494  3.29354  2.67741  2.69355  4.24690  2.90347  2.73739  3.18146  2.89801  2.37887  2.77519  2.98518  4.58477  3.61503
          0.01671  4.49617  5.21852  0.61958  0.77255  0.48576  0.95510
    181   3.55373  4.83958  5.33004  4.76692  1.93120  4.81665  5.01027  2.43591  4.62022  0.85810  3.09284  4.90475  4.98879  4.61946  4.64197  4.17261  3.77187  2.05626  5.20669  4.01066    193 l - - -
          2.68618  4.42225  2.77519  2.73123  3.46354  2.40513  3.72494  3.29354  2.67741  2.69355  4.24690  2.90347  2.73739  3.18146  2.89801  2.37887  2.77519  2.98518  4.58477  3.61503
          0.01671  4.49617  5.21852  0.61958  0.77255  0.48576  0.95510
    182   2.74804  4.96121  3.13630  2.21975  4.21209  3.56094  3.73834  3.62507  2.46741  2.52183  3.01116  3.08503  3.94810  1.91066  2.46645  2.77466  2.97431  3.30097  5.44095  4.11544    194 q - - -
          2.68618  4.42225  2.77519  2.73123  3.46354  2.40513  3.72494  3.29354  2.67741  2.69355  4.24690  2.90347  2.73739  3.18146  2.89801  2.37887  2.77519  2.98518  4.58477  3.61503
          0.01671  4.49617  5.21852  0.61958  0.77255  0.48576  0.95510
    183   3.66048  4.90863  5.51938  4.94312  3.30634  5.01418  5.33446  1.50271  4.80169  1.01422  1.88560  5.13359  5.11827  4.76944  4.80807  4.38524  3.87334  2.46602  5.46142  4.46318    195 l - - -
          2.68618  4.42225  2.77519  2.73123  3.46354  2.40513  3.72494  3.29354  2.67741  2.69355  4.24690  2.90347  2.73739  3.18146  2.89801  2.37887  2.77519  2.98518  4.58477  3.61503
          0.01671  4.49617  5.21852  0.61958  0.77255  0.48576  0.95510
    184   0.83815  4.40962  4.01250  3.76588  4.75933  3.20059  4.74720  4.16105  3.80511  3.88547  4.70264  3.74556  3.99978  4.05642  4.05758  1.49538  3.00907  3.53204  6.11335  4.94092    196 a - - -
          2.68618  4.42225  2.77519  2.73123  3.46354  2.40513  3.72494  3.29354  2.67741  2.69355  4.24690  2.90347  2.73739  3.18146  2.89801  2.37887  2.77519  2.98518  4.58477  3.61503
          0.01671  4.49617  5.21852  0.61958  0.77255  0.48576  0.95510
    185   1.72219  4.30025  3.95239  3.40665  2.12389  2.74670  4.11232  2.77426  3.32588  2.12050  3.45502  3.67798  4.14584  3.58575  3.58289  3.01775  2.97306  2.57046  4.92707  3.68854    197 a - - -
          2.68618  4.42225  2.77519  2.73123  3.46354  2.40513  3.72494  3.29354  2.67741  2.69355  4.24690  2.90347  2.73739  3.18146  2.89801  2.37887  2.77519  2.98518  4.58477  3.61503
          0.01671  4.49617  5.21852  0.61958  0.77255  0.48576  0.95510
    186   3.78535  5.38921  4.46038  4.41358  5.29056  4.04432  5.39539  5.05514  4.53555  4.58395  5.68629  4.64171  0.20325  4.89934  4.66935  3.98074  4.27851  4.61702  6.25305  5.43169    198 P - - -
          2.68618  4.42225  2.77519  2.73123  3.46354  2.40513  3.72494  3.29354  2.67741  2.69355  4.24690  2.90347  2.73739  3.18146  2.89801  2.37887  2.77519  2.98518  4.58477  3.61503
          0.01671  4.49617  5.21852  0.61958  0.77255  0.48576  0.95510
    187   3.31519  4.60799  5.22358  4.64902  2.03995  4.62071  4.96823  1.76965  4.49801  1.36385  3.20816  4.75002  4.85804  4.56818  4.53215  3.96702  3.54359  1.56927  5.28465  4.15914    199 l - - -
          2.68618  4.42225  2.77519  2.73123  3.46354  2.40513  3.72494  3.29354  2.67741  2.69355  4.24690  2.90347  2.73739  3.18146  2.89801  2.37887  2.77519  2.98518  4.58477  3.61503
          0.01671  4.49617  5.21852  0.61958  0.77255  0.48576  0.95510
    188   3.49970  4.76144  5.40493  4.83586  3.38637  4.85912  5.22938  1.55241  4.70176  1.06863  2.33920  4.98691  5.02946  4.72814  4.73048  4.22201  3.72342  1.86556  5.45215  4.40558    200 l - - -
          2.68618  4.42225  2.77519  2.73123  3.46354  2.40513  3.72494  3.29354  2.67741  2.69355  4.24690  2.90347  2.73739  3.18146  2.89801  2.37887  2.77519  2.98518  4.58477  3.61503
          0.01671  4.49617  5.21852  0.61958  0.77255  0.48576  0.95510
    189   1.93354  4.33505  3.84740  3.29544  3.56703  3.65707  4.10713  2.80404  3.22731  2.20651  3.54161  3.60286  4.10980  3.50701  3.52459  2.29333  2.40070  1.88812  5.04757  3.83398    201 v - - -
          2.68618  4.42225  2.77519  2.73123  3.46354  2.40513  3.72494  3.29354  2.67741  2.69355  4.24690  2.90347  2.73739  3.18146  2.89801  2.37887  2.77519  2.98518  4.58477  3.61503
          0.01671  4.49617  5.21852  0.61958  0.77255  0.48576  0.95510
    190   2.30250  4.24900  4.36124  3.78396  3.38704  3.94485  4.30101  2.05828  3.65880  1.70942  3.36311  3.96853  4.31575  3.87643  3.82623  2.58917  3.04704  1.67795  4.95075  3.76040    202 v - - -
          2.68618  4.42225  2.77519  2.73123  3.46354  2.40513  3.72494  3.29354  2.67741  2.69355  4.24690  2.90347  2.73739  3.18146  2.89801  2.37887  2.77519  2.98518  4.58477  3.61503
          0.01671  4.49617  5.21852  0.61958  0.77255  0.48576  0.95510
    191   3.19492  4.71405  4.57258  4.12948  3.50378  4.18780  4.79441  2.57414  3.92296  0.74303  3.37292  4.33263  4.63510  4.22136  4.09582  3.59913  2.43851  2.57216  5.39592  4.23799    203 l - - -
          2.68618  4.42225  2.77519  2.73123  3.46354  2.40513  3.72494  3.29354  2.67741  2.69355  4.24690  2.90347  2.73739  3.18146  2.89801  2.37887  2.77519  2.98518  4.58477  3.61503
          0.01671  4.49617  5.21852  0.61958  0.77255  0.48576  0.95510
    192   3.44738  4.74631  5.28446  4.69284  1.98487  4.70718  4.98764  2.44960  4.53775  1.01157  2.29173  4.82418  4.89457  4.54058  4.54673  4.04927  3.66248  2.04570  5.22853  4.15419    204 l - - -
          2.68618  4.42225  2.77519  2.73123  3.46354  2.40513  3.72494  3.29354  2.67741  2.69355  4.24690  2.90347  2.73739  3.18146  2.89801  2.37887  2.77519  2.98518  4.58477  3.61503
          0.01671  4.49617  5.21852  0.61958  0.77255  0.48576  0.95510
    193   3.10937  4.51204  4.73889  4.19611  3.52260  4.29346  4.75888  2.24015  4.05371  1.14983  3.38932  4.37805  4.64980  4.27199  4.21217  3.63915  2.49452  1.53991  5.31832  4.15912    205 l - - -
          2.68618  4.42225  2.77519  2.73123  3.46354  2.40513  3.72494  3.29354  2.67741  2.69355  4.24690  2.90347  2.73739  3.18146  2.89801  2.37887  2.77519  2.98518  4.58477  3.61503
          0.01671  4.49617  5.21852  0.61958  0.77255  0.48576  0.95510
    194   2.29599  4.21966  4.40422  3.82059  2.10672  3.92705  4.27114  2.44356  3.68261  1.98056  3.30320  3.97424  4.29460  3.88130  3.82197  3.23112  2.47757  1.72861  4.88089  3.69293    206 v - - -
          2.68618  4.42225  2.77519  2.73123  3.46354  2.40513  3.72494  3.29354  2.67741  2.69355  4.24690  2.90347  2.73739  3.18146  2.89801  2.37887  2.77519  2.98518  4.58477  3.61503
          0.01671  4.49617  5.21852  0.61958  0.77255  0.48576  0.95510
    195   3.01448  5.45739  1.35553  2.41508  4.50701  3.50623  3.89669  4.22587  2.82207  3.74288  4.56719  1.94459  4.04247  3.06512  3.35707  2.95033  3.27681  3.83346  5.78542  2.61576    207 d - - -
          2.68618  4.42225  2.77519  2.73123  3.46354  2.40513  3.72494  3.29354  2.67741  2.69355  4.24690  2.90347  2.73739  3.18146  2.89801  2.37887  2.77519  2.98518  4.58477  3.61503
          0.01671  4.49617  5.21852  0.61958  0.77255  0.48576  0.95510
    196   3.42943  4.70599  5.33767  4.76302  2.42512  4.75380  5.09577  1.58311  4.61806  1.08784  3.15606  4.88508  4.95069  4.64997  4.63910  4.10785  3.65340  1.88256  5.34883  4.26252    208 l - - -
          2.68618  4.42225  2.77519  2.73123  3.46354  2.40513  3.72494  3.29354  2.67741  2.69355  4.24690  2.90347  2.73739  3.18146  2.89801  2.37887  2.77519  2.98518  4.58477  3.61503
          0.01671  4.49617  5.21852  0.61958  0.77255  0.48576  0.95510
    197   1.18449  4.37417  4.05397  3.64794  4.14364  2.35758  4.50996  3.27371  3.60836  3.18532  4.09364  3.74418  4.06388  3.87260  3.87400  2.79461  3.00054  1.69066  5.60162  4.40801    209 a - - -
          2.68618  4.42225  2.77519  2.73123  3.46354  2.40513  3.72494  3.29354  2.67741  2.69355  4.24690  2.90347  2.73739  3.18146  2.89801  2.37887  2.77519  2.98518  4.58477  3.61503
          0.01671  4.49617  5.21852  0.61958  0.77255  0.48576  0.95510
    198   3.62638  4.92872  5.32657  4.82079  3.38803  4.88463  5.32352  2.32404  4.64094  0.63801  3.17947  5.02465  5.09581  4.74170  4.71847  4.29691  3.87430  1.90233  5.53290  4.45325    210 L - - -
          2.68618  4.42225  2.77519  2.73123  3.46354  2.40513  3.72494  3.29354  2.67741  2.69355  4.24690  2.90347  2.73739  3.18146  2.89801  2.37887  2.77519  2.98518  4.58477  3.61503
          0.01671  4.49617  5.21852  0.61958  0.77255  0.48576  0.95510
    199   1.89229  4.50948  3.89748  3.78875  4.95360  0.65813  4.87383  4.37852  3.97632  4.10195  4.93083  3.80055  4.07253  4.20161  4.20985  2.77658  3.12882  3.70064  6.26158  5.12917    211 G - - -
          2.68618  4.42225  2.77519  2.73123  3.46354  2.40513  3.72494  3.29354  2.67741  2.69355  4.24690  2.90347  2.73739  3.18146  2.89801  2.37887  2.77519  2.98518  4.58477  3.61503
          0.01671  4.49617  5.21852  0.61958  0.77255  0.48576  0.95510
    200   3.68717  4.92064  5.52815  4.99883  3.42177  5.08759  5.47526  1.25360  4.84613  0.90876  3.18937  5.20704  5.20769  4.88882  4.89403  4.49376  3.91540  2.25351  5.60347  4.54954    212 l - - -
          2.68618  4.42225  2.77519  2.73123  3.46354  2.40513  3.72494  3.29354  2.67741  2.69355  4.24690  2.90347  2.73739  3.18146  2.89801  2.37887  2.77519  2.98518  4.58477  3.61503
          0.01671  4.49617  5.21852  0.61958  0.77255  0.48576  0.95510
    201   2.36856  4.38468  4.82844  4.24126  2.56366  4.24548  4.59070  1.95420  4.08467  1.28832  3.23373  4.34535  4.55788  4.22305  4.15934  3.56607  3.25933  1.90003  5.05911  3.90890    213 l - - -
          2.68618  4.42225  2.77519  2.73123  3.46354  2.40513  3.72494  3.29354  2.67741  2.69355  4.24690  2.90347  2.73739  3.18146  2.89801  2.37887  2.77519  2.98518  4.58477  3.61503
          0.01671  4.49617  5.21852  0.61958  0.77255  0.48576  0.95510
    202   1.52757  4.67299  3.34213  2.90383  4.46347  3.34913  4.09077  3.89271  2.94688  3.51117  4.31376  2.00775  3.95362  3.26998  3.37267  2.04488  2.28823  3.43367  5.73515  4.43993    214 a - - -
          2.68618  4.42225  2.77519  2.73123  3.46354  2.40513  3.72494  3.29354  2.67741  2.69355  4.24690  2.90347  2.73739  3.18146  2.89801  2.37887  2.77519  2.98518  4.58477  3.61503
          0.01671  4.49617  5.21852  0.61958  0.77255  0.48576  0.95510
    203   3.55368  5.60073  4.13489  3.27255  5.19759  4.08611  3.87270  4.47072  1.32798  3.81159  4.70399  3.60107  4.41189  2.99972  0.93944  3.52824  3.66259  4.16269  5.76301  4.68769    215 r - - -
          2.68618  4.42225  2.77519  2.73123  3.46354  2.40513  3.72494  3.29354  2.67741  2.69355  4.24690  2.90347  2.73739  3.18146  2.89801  2.37887  2.77519  2.98518  4.58477  3.61503
          0.01671  4.49617  5.21852  0.61958  0.77255  0.48576  0.95510
    204   2.75737  4.22857  4.22364  3.64025  3.30768  3.86658  4.18282  2.15930  3.51758  1.57628  2.60898  3.85192  4.23280  3.74004  3.69977  2.42216  2.47275  2.38242  4.85749  3.67106    216 l - - -
          2.68618  4.42225  2.77519  2.73123  3.46354  2.40513  3.72494  3.29354  2.67741  2.69355  4.24690  2.90347  2.73739  3.18146  2.89801  2.37887  2.77519  2.98518  4.58477  3.61503
          0.01671  4.49617  5.21852  0.61958  0.77255  0.48576  0.95510
    205   1.89206  4.34208  3.99567  3.45436  3.61505  3.70842  4.23162  2.20022  3.38015  2.62865  3.57854  3.72380  4.18050  3.65223  3.65707  1.93739  3.01009  1.80190  5.12695  3.91737    217 v - - -
          2.68618  4.42225  2.77519  2.73123  3.46354  2.40513  3.72494  3.29354  2.67741  2.69355  4.24690  2.90347  2.73739  3.18146  2.89801  2.37887  2.77519  2.98518  4.58477  3.61503
          0.01671  4.49617  5.21852  0.61958  0.77255  0.48576  0.95510
    206   3.78535  5.38921  4.46038  4.41358  5.29056  4.04432  5.39539  5.05514  4.53555  4.58395  5.68629  4.64171  0.20325  4.89934  4.66935  3.98074  4.27851  4.61702  6.25305  5.43169    218 P - - -
          2.68618  4.42225  2.77519  2.73123  3.46354  2.40513  3.72494  3.29354  2.67741  2.69355  4.24690  2.90347  2.73739  3.18146  2.89801  2.37887  2.77519  2.98518  4.58477  3.61503
          0.01671  4.49617  5.21852  0.61958  0.77255  0.48576  0.95510
    207   2.19459  5.00910  3.15433  2.86143  4.57463  3.53404  4.08605  3.99935  2.78009  3.58556  4.48100  3.30972  4.11332  0.97210  3.11709  2.97291  3.24864  3.62229  5.80221  4.49339    219 q - - -
          2.68618  4.42225  2.77519  2.73123  3.46354  2.40513  3.72494  3.29354  2.67741  2.69355  4.24690  2.90347  2.73739  3.18146  2.89801  2.37887  2.77519  2.98518  4.58477  3.61503
          0.01671  4.49617  5.21852  0.61958  0.77255  0.48576  0.95510
    208   2.46490  4.59890  4.96463  4.41606  3.47969  4.50793  4.92946  1.50615  4.27431  1.09629  3.31226  4.59219  4.80042  4.44573  4.39829  3.85685  3.49810  2.13816  5.37728  4.24752    220 l - - -
          2.68618  4.42225  2.77519  2.73123  3.46354  2.40513  3.72494  3.29354  2.67741  2.69355  4.24690  2.90347  2.73739  3.18146  2.89801  2.37887  2.77519  2.98518  4.58477  3.61503
          0.01671  4.49617  5.21852  0.61958  0.77255  0.48576  0.95510
    209   2.76468  4.92680  2.96913  2.73198  4.70361  3.38606  4.09957  4.19012  2.97212  3.76268  4.56868  1.15124  2.61774  3.27218  3.42159  2.17924  3.13996  3.69843  5.93116  4.57820    221 n - - -
          2.68618  4.42225  2.77519  2.73123  3.46354  2.40513  3.72494  3.29354  2.67741  2.69355  4.24690  2.90347  2.73739  3.18146  2.89801  2.37887  2.77519  2.98518  4.58477  3.61503
          0.01671  4.49617  5.21852  0.61958  0.77255  0.48576  0.95510
    210   2.39855  4.48493  4.98186  4.43122  3.63681  4.48811  4.93547  1.72028  4.30879  1.58184  3.49417  4.57857  4.79367  4.50478  4.43893  3.83325  3.41238  1.23323  5.43281  4.25669    222 v - - -
          2.68618  4.42225  2.77519  2.73123  3.46354  2.40513  3.72494  3.29354  2.67741  2.69355  4.24690  2.90347  2.73739  3.18146  2.89801  2.37887  2.77519  2.98518  4.58477  3.61503
          0.01671  4.49617  5.21852  0.61958  0.77255  0.48576  0.95510
    211   3.82178  5.07105  5.33062  4.89205  1.02191  4.91301  4.56289  2.72892  4.72222  1.20394  3.29592  4.86868  5.10461  4.67743  4.71928  4.31236  4.04238  2.90647  4.68140  3.13039    223 f - - -
          2.68618  4.42225  2.77519  2.73123  3.46354  2.40513  3.72494  3.29354  2.67741  2.69355  4.24690  2.90347  2.73739  3.18146  2.89801  2.37887  2.77519  2.98518  4.58477  3.61503
          0.01671  4.49617  5.21852  0.61958  0.77255  0.48576  0.95510
    212   2.73782  4.20738  4.23170  3.65124  2.64347  3.84830  4.18424  2.06405  3.53173  2.37851  3.32863  3.85093  4.22500  3.75243  3.71080  2.14023  2.46767  1.78390  4.85997  3.66587    224 v - - -
          2.68618  4.42225  2.77519  2.73123  3.46354  2.40513  3.72494  3.29354  2.67741  2.69355  4.24690  2.90347  2.73739  3.18146  2.89801  2.37887  2.77519  2.98518  4.58477  3.61503
          0.01671  4.49617  5.21852  0.61958  0.77255  0.48576  0.95510
    213   3.52328  4.75662  5.46676  4.93708  3.58902  4.98361  5.46171  1.19298  4.82675  1.19942  3.35161  5.11012  5.15859  4.92292  4.90616  4.37446  3.76128  1.66930  5.69417  4.60523    225 i - - -
          2.68618  4.42225  2.77519  2.73123  3.46354  2.40513  3.72494  3.29354  2.67741  2.69355  4.24690  2.90347  2.73739  3.18146  2.89801  2.37887  2.77519  2.98518  4.58477  3.61503
          0.01671  4.49617  5.21852  0.61958  0.77255  0.48576  0.95510
    214   2.49464  4.45890  3.79538  3.50920  4.76976  1.19217  4.59211  4.21872  3.58679  3.87860  4.67174  3.62569  3.98204  3.85160  3.90467  1.53108  2.13595  3.57785  6.08362  4.88396    226 g - - -
          2.68618  4.42225  2.77519  2.73123  3.46354  2.40513  3.72494  3.29354  2.67741  2.69355  4.24690  2.90347  2.73739  3.18146  2.89801  2.37887  2.77519  2.98518  4.58477  3.61503
          0.01671  4.49617  5.21852  0.61958  0.77255  0.48576  0.95510
    215   3.48935  4.78678  5.25037  4.69322  1.51664  4.73138  4.89026  2.43978  4.54289  1.10770  3.13322  4.80845  4.93353  4.56559  4.57423  4.08235  3.71107  2.00479  5.11699  3.85583    227 l - - -
          2.68618  4.42225  2.77519  2.73123  3.46354  2.40513  3.72494  3.29354  2.67741  2.69355  4.24690  2.90347  2.73739  3.18146  2.89801  2.37887  2.77519  2.98518  4.58477  3.61503
          0.01671  4.49617  5.21852  0.61958  0.77255  0.48576  0.95510
    216   2.62807  4.58062  3.64281  3.47474  4.77591  3.29446  4.62846  4.28640  3.61181  3.94766  4.78651  3.64977  0.82124  3.91177  3.90653  1.88407  3.13526  3.67777  6.09169  4.86615    228 p - - -
          2.68618  4.42225  2.77519  2.73123  3.46354  2.40513  3.72494  3.29354  2.67741  2.69355  4.24690  2.90347  2.73739  3.18146  2.89801  2.37887  2.77519  2.98518  4.58477  3.61503
          0.01671  4.49617  5.21852  0.61958  0.77255  0.48576  0.95510
    217   1.96591  4.33390  4.19511  3.64222  3.51142  3.85728  4.31477  2.50004  3.54083  1.55800  3.46299  3.87898  4.28351  3.79442  3.77081  3.17531  2.31037  1.96177  5.08313  3.88891    229 l - - -
          2.68618  4.42225  2.77519  2.73123  3.46354  2.40513  3.72494  3.29354  2.67741  2.69355  4.24690  2.90347  2.73739  3.18146  2.89801  2.37887  2.77519  2.98518  4.58477  3.61503
          0.01671  4.49617  5.21852  0.61958  0.77255  0.48576  0.95510
    218   2.82483  5.17534  3.08572  2.55516  4.54084  3.56403  3.74327  3.97742  1.45807  3.48574  4.27060  3.07239  3.97235  2.38736  2.76990  2.24933  2.49045  3.58965  5.62883  4.28770    230 k - - -
          2.68618  4.42225  2.77519  2.73123  3.46354  2.40513  3.72494  3.29354  2.67741  2.69355  4.24690  2.90347  2.73739  3.18146  2.89801  2.37887  2.77519  2.98518  4.58477  3.61503
          0.01671  4.49617  5.21852  0.61958  0.77255  0.48576  0.95510
    219   3.22446  4.56963  4.93442  4.38119  3.49473  4.48336  4.89423  1.36102  4.23371  1.25083  3.33619  4.55738  4.77858  4.41919  4.36249  3.82762  2.50847  2.10293  5.36336  4.22338    231 l - - -
          2.68618  4.42225  2.77519  2.73123  3.46354  2.40513  3.72494  3.29354  2.67741  2.69355  4.24690  2.90347  2.73739  3.18146  2.89801  2.37887  2.77519  2.98518  4.58477  3.61503
          0.01671  4.49617  5.21852  0.61958  0.77255  0.48576  0.95510
    220   2.31116  4.13645  4.42685  3.82837  2.45705  3.86024  4.17549  2.54385  3.66585  1.74578  2.57249  3.93375  4.22247  3.84091  3.76274  3.16066  2.43358  2.37112  3.14288  3.55862    232 l - - -
          2.68618  4.42225  2.77519  2.73123  3.46354  2.40513  3.72494  3.29354  2.67741  2.69355  4.24690  2.90347  2.73739  3.18146  2.89801  2.37887  2.77519  2.98518  4.58477  3.61503
          0.01671  4.49617  5.21852  0.61958  0.77255  0.48576  0.95510
    221   3.45060  4.68956  5.39817  4.87763  3.69564  4.92157  5.44005  1.65542  4.77337  1.42217  3.46850  5.04319  5.13276  4.92528  4.88261  4.31110  3.69529  1.02138  5.74662  4.61280    233 v - - -
          2.68618  4.42225  2.77519  2.73123  3.46354  2.40513  3.72494  3.29354  2.67741  2.69355  4.24690  2.90347  2.73739  3.18146  2.89801  2.37887  2.77519  2.98518  4.58477  3.61503
          0.01671  4.49617  5.21852  0.61958  0.77255  0.48576  0.95510
    222   2.49494  4.44832  3.81901  3.58055  4.80131  0.92204  4.65834  4.24796  3.68168  3.91934  4.71615  3.66049  3.99083  3.93556  3.97683  2.01568  2.12276  3.59248  6.12428  4.93747    234 g - - -
          2.68618  4.42225  2.77519  2.73123  3.46354  2.40513  3.72494  3.29354  2.67741  2.69355  4.24690  2.90347  2.73739  3.18146  2.89801  2.37887  2.77519  2.98518  4.58477  3.61503
          0.01671  4.49617  5.21852  0.61958  0.77255  0.48576  0.95510
    223   3.56731  4.83523  5.40161  4.83638  1.60739  4.85752  5.04145  1.63228  4.68665  1.16266  3.10013  4.95629  5.01574  4.66771  4.68915  4.21607  3.78314  2.51132  5.21680  4.01840    235 l - - -
          2.68618  4.42225  2.77519  2.73123  3.46354  2.40513  3.72494  3.29354  2.67741  2.69355  4.24690  2.90347  2.73739  3.18146  2.89801  2.37887  2.77519  2.98518  4.58477  3.61503
          0.01671  4.49617  5.21852  0.61958  0.77255  0.48576  0.95510
    224   2.70590  4.23080  4.03613  3.46044  3.36092  2.89160  4.10236  1.97264  3.36238  2.02270  3.35803  3.71941  4.16186  3.60812  3.59119  2.50352  2.42449  2.08810  4.86623  3.66674    236 i - - -
          2.68618  4.42225  2.77519  2.73123  3.46354  2.40513  3.72494  3.29354  2.67741  2.69355  4.24690  2.90347  2.73739  3.18146  2.89801  2.37887  2.77519  2.98518  4.58477  3.61503
          0.01671  4.49617  5.21852  0.61958  0.77255  0.48576  0.95510
    225   3.40144  4.66537  5.33736  4.78043  3.49426  4.78296  5.19951  1.45259  4.65088  1.38721  2.45749  4.91280  4.99495  4.73522  4.70547  4.14619  3.63408  1.46844  5.49302  4.39992    237 l - - -
          2.68618  4.42225  2.77519  2.73123  3.46354  2.40513  3.72494  3.29354  2.67741  2.69355  4.24690  2.90347  2.73739  3.18146  2.89801  2.37887  2.77519  2.98518  4.58477  3.61503
          0.01671  4.49617  5.21852  0.61958  0.77255  0.48576  0.95510
    226   3.51492  4.80306  5.34659  4.75624  2.41914  4.79033  5.07393  2.44311  4.60718  0.85894  2.28910  4.90597  4.95321  4.59308  4.61344  4.13757  3.72778  2.04633  5.28289  4.23488    238 l - - -
          2.68618  4.42225  2.77519  2.73123  3.46354  2.40513  3.72494  3.29354  2.67741  2.69355  4.24690  2.90347  2.73739  3.18146  2.89801  2.37887  2.77519  2.98518  4.58477  3.61503
          0.01671  4.49617  5.21852  0.61958  0.77255  0.48576  0.95510
    227   2.28757  4.16322  4.22661  3.63781  3.25942  2.85671  4.12581  1.94112  3.50718  2.04872  2.63743  3.82205  4.18524  3.71850  3.66829  3.10764  2.93617  2.39139  4.77878  2.63870    239 i - - -
          2.68618  4.42225  2.77519  2.73123  3.46354  2.40513  3.72494  3.29354  2.67741  2.69355  4.24690  2.90347  2.73739  3.18146  2.89801  2.37887  2.77519  2.98518  4.58477  3.61503
          0.01671  4.49617  5.21852  0.61958  0.77255  0.48576  0.95510
    228   2.28955  4.21269  4.24877  3.67114  2.64190  2.33384  4.20242  2.05125  3.55195  2.38479  3.33903  3.86561  4.23382  3.77156  3.72917  3.15105  2.98532  1.78606  4.87595  3.68212    240 v - - -
          2.68618  4.42225  2.77519  2.73123  3.46354  2.40513  3.72494  3.29354  2.67741  2.69355  4.24690  2.90347  2.73739  3.18146  2.89801  2.37887  2.77519  2.98518  4.58477  3.61503
          0.01671  4.49617  5.21852  0.61958  0.77255  0.48576  0.95510
    229   2.67498  3.05655  3.89385  3.32528  2.72476  2.66838  4.05404  2.76584  3.24514  2.14587  3.41329  3.61922  4.10783  3.50728  3.51235  2.11397  2.41083  2.55329  4.90235  3.69514    241 s - - -
          2.68618  4.42225  2.77519  2.73123  3.46354  2.40513  3.72494  3.29354  2.67741  2.69355  4.24690  2.90347  2.73739  3.18146  2.89801  2.37887  2.77519  2.98518  4.58477  3.61503
          0.01671  4.49617  5.21852  0.61958  0.77255  0.48576  0.95510
    230   2.83193  4.23536  4.54630  3.95051  2.04270  3.98543  4.29582  2.14001  3.78958  1.83123  2.15059  4.06037  4.33059  3.95077  3.88128  2.58918  3.06264  2.38761  4.82792  3.64839    242 l - - -
          2.68618  4.42225  2.77519  2.73123  3.46354  2.40513  3.72494  3.29354  2.67741  2.69355  4.24690  2.90347  2.73739  3.18146  2.89801  2.37887  2.77519  2.98518  4.58477  3.61503
          0.01671  4.49617  5.21852  0.61958  0.77255  0.48576  0.95510
    231   2.29449  4.57430  3.37245  2.81619  3.76678  3.59944  3.86637  2.59018  2.78683  2.82363  3.69460  3.27060  2.39286  2.59877  3.19009  2.42184  2.93194  2.41387  5.16060  3.89604    243 a - - -
          2.68618  4.42225  2.77519  2.73123  3.46354  2.40513  3.72494  3.29354  2.67741  2.69355  4.24690  2.90347  2.73739  3.18146  2.89801  2.37887  2.77519  2.98518  4.58477  3.61503
          0.01671  4.49617  5.21852  0.61958  0.77255  0.48576  0.95510
    232   2.20468  4.33623  3.80797  3.26524  3.58080  2.75919  4.09025  2.89670  3.20163  1.67293  3.55919  3.57226  4.08290  3.48300  3.50248  2.26929  2.94362  2.24026  5.05059  3.83637    244 l - - -
          2.68618  4.42225  2.77519  2.73123  3.46354  2.40513  3.72494  3.29354  2.67741  2.69355  4.24690  2.90347  2.73739  3.18146  2.89801  2.37887  2.77519  2.98518  4.58477  3.61503
          0.01671  4.49617  5.21852  0.61958  0.77255  0.48576  0.95510
    233   2.36646  4.27990  4.59007  3.99754  3.23380  4.03951  4.35134  1.81659  3.82875  1.36741  3.21079  4.11276  4.38032  3.99749  3.92374  3.34811  3.11238  2.36565  3.01450  3.69274    245 l - - -
          2.68618  4.42225  2.77519  2.73123  3.46354  2.40513  3.72494  3.29354  2.67741  2.69355  4.24690  2.90347  2.73739  3.18146  2.89801  2.37887  2.77519  2.98518  4.58477  3.61503
          0.01671  4.49617  5.21852  0.61958  0.77255  0.48576  0.95510
    234   1.85926  4.31353  3.94571  3.39672  2.70345  3.70506  4.14463  2.73439  3.32114  2.54368  3.48924  3.67671  2.34282  3.58640  3.59115  3.01197  2.97706  1.86829  5.00539  3.79048    246 a - - -
          2.68618  4.42225  2.77519  2.73123  3.46354  2.40513  3.72494  3.29354  2.67741  2.69355  4.24690  2.90347  2.73739  3.18146  2.89801  2.37887  2.77519  2.98518  4.58477  3.61503
          0.01671  4.49617  5.21852  0.61958  0.77255  0.48576  0.95510
    235   2.70708  4.86855  3.12334  2.23341  4.09835  3.54186  2.91372  2.69002  2.23038  3.12147  3.94309  3.08262  2.56038  2.90483  2.99487  2.75166  2.93785  2.67370  5.37607  4.05177    247 k - - -
          2.68618  4.42225  2.77519  2.73123  3.46354  2.40513  3.72494  3.29354  2.67741  2.69355  4.24690  2.90347  2.73739  3.18146  2.89801  2.37887  2.77519  2.98518  4.58477  3.61503
          0.01671  4.49617  5.21852  0.61958  0.77255  0.48576  0.95510
    236   2.22165  4.24694  4.14122  3.59223  1.88693  3.72789  4.19438  2.67554  3.49020  2.48992  3.43398  3.79055  4.17663  3.72468  3.69762  2.32101  2.97572  1.82654  4.92965  3.71304    248 v - - -
          2.68618  4.42225  2.77519  2.73123  3.46354  2.40513  3.72494  3.29354  2.67741  2.69355  4.24690  2.90347  2.73739  3.18146  2.89801  2.37887  2.77519  2.98518  4.58477  3.61503
          0.01671  4.49617  5.21852  0.61958  0.77255  0.48576  0.95510
    237   2.69495  2.97303  4.32522  3.73476  2.63708  2.87865  4.15398  2.17475  3.58944  2.33614  3.26443  3.87229  4.19318  3.78384  3.71826  2.41945  2.93295  1.81318  4.76930  3.58292    249 v - - -
          2.68618  4.42225  2.77519  2.73123  3.46354  2.40513  3.72494  3.29354  2.67741  2.69355  4.24690  2.90347  2.73739  3.18146  2.89801  2.37887  2.77519  2.98518  4.58477  3.61503
          0.01671  4.49617  5.21852  0.61958  0.77255  0.48576  0.95510
    238   2.71851  5.19455  2.49304  1.90332  4.52715  3.48284  3.67596  4.00218  2.06445  2.83260  4.24036  2.95513  3.03947  2.77857  2.49090  2.68541  2.94967  3.57884  5.63185  4.23132    250 e - - -
          2.68618  4.42225  2.77519  2.73123  3.46354  2.40513  3.72494  3.29354  2.67741  2.69355  4.24690  2.90347  2.73739  3.18146  2.89801  2.37887  2.77519  2.98518  4.58477  3.61503
          0.01671  4.49617  5.21852  0.61958  0.77255  0.48576  0.95510
    239   2.04566  5.08784  3.01344  2.48135  4.40996  3.50492  2.88908  3.85908  2.45157  3.39470  4.17222  2.21720  3.91161  2.83584  2.36245  2.35619  2.96729  3.47531  5.56999  4.20180    251 a - - -
          2.68618  4.42225  2.77519  2.73123  3.46354  2.40513  3.72494  3.29354  2.67741  2.69355  4.24690  2.90347  2.73739  3.18146  2.89801  2.37887  2.77519  2.98518  4.58477  3.61503
          0.01671  4.49617  5.21852  0.61958  0.77255  0.48576  0.95510
    240   2.88999  4.32866  4.41622  3.82955  2.55869  4.02027  4.31067  2.52153  3.67251  1.43213  3.24502  4.02106  4.36244  3.88803  2.76228  3.31937  3.12088  1.72193  4.90757  3.71212    252 l - - -
          2.68618  4.42225  2.77519  2.73123  3.46354  2.40513  3.72494  3.29354  2.67741  2.69355  4.24690  2.90347  2.73739  3.18146  2.89801  2.37887  2.77519  2.98518  4.58477  3.61503
          0.01671  4.49617  5.21852  0.61958  0.77255  0.48576  0.95510
    241   3.31093  4.60840  5.16022  4.61276  1.46006  4.61067  4.90969  1.48750  4.47219  2.01559  3.32981  4.71329  4.87329  4.58029  4.53986  3.96351  3.54805  1.75659  5.23965  3.98024    253 f - - -
          2.68618  4.42225  2.77519  2.73123  3.46354  2.40513  3.72494  3.29354  2.67741  2.69355  4.24690  2.90347  2.73739  3.18146  2.89801  2.37887  2.77519  2.98518  4.58477  3.61503
          0.01671  4.49617  5.21852  0.61958  0.77255  0.48576  0.95510
    242   3.00224  5.55769  1.76606  1.60638  4.88806  2.60148  3.89095  4.39675  2.79025  3.87529  4.66522  2.93716  4.01603  3.02607  3.34492  1.93971  3.26744  3.95312  6.02159  4.55124    254 e - - -
          2.68618  4.42225  2.77519  2.73123  3.46354  2.40513  3.72494  3.29354  2.67741  2.69355  4.24690  2.90347  2.73739  3.18146  2.89801  2.37887  2.77519  2.98518  4.58477  3.61503
          0.01671  4.49617  5.21852  0.61958  0.77255  0.48576  0.95510
    243   2.34597  5.04307  3.09670  1.96365  4.32485  3.55252  3.72539  3.74782  2.12803  2.23641  4.10789  3.06047  3.94311  2.85675  2.40172  2.76935  2.98781  3.39904  5.50570  4.16733    255 e - - -
          2.68618  4.42225  2.77519  2.73123  3.46354  2.40513  3.72494  3.29354  2.67741  2.69355  4.24690  2.90347  2.73739  3.18146  2.89801  2.37887  2.77519  2.98518  4.58477  3.61503
          0.01671  4.49617  5.21852  0.61958  0.77255  0.48576  0.95510
    244   2.76284  4.22564  4.25340  3.67071  3.32577  3.88080  4.20370  1.65906  3.54589  2.00494  2.62979  3.87467  4.24778  3.76815  3.72357  2.42614  2.47356  2.32871  4.87275  3.68406    256 i - - -
          2.68618  4.42225  2.77519  2.73123  3.46354  2.40513  3.72494  3.29354  2.67741  2.69355  4.24690  2.90347  2.73739  3.18146  2.89801  2.37887  2.77519  2.98518  4.58477  3.61503
          0.01671  4.49617  5.21852  0.61958  0.77255  0.48576  0.95510
    245   2.89464  4.31665  4.47014  2.84505  2.56022  4.04728  4.36104  2.08557  3.75406  1.37385  3.24444  4.06605  4.38536  3.94308  3.89918  3.34765  3.12563  1.99460  4.94561  3.77464    257 l - - -
          2.68618  4.42225  2.77519  2.73123  3.46354  2.40513  3.72494  3.29354  2.67741  2.69355  4.24690  2.90347  2.73739  3.18146  2.89801  2.37887  2.77519  2.98518  4.58477  3.61503
          0.01671  4.49617  5.21852  0.61958  0.77255  0.48576  0.95510
    246   2.88745  5.43836  2.12430  1.77686  4.76260  3.47615  2.76452  4.26306  2.61492  3.73417  4.49804  2.01719  3.95896  2.39551  3.13799  2.82000  3.13412  3.82066  5.86787  4.42239    258 e - - -
          2.68618  4.42225  2.77519  2.73123  3.46354  2.40513  3.72494  3.29354  2.67741  2.69355  4.24690  2.90347  2.73739  3.18146  2.89801  2.37887  2.77519  2.98518  4.58477  3.61503
          0.01671  4.49617  5.21852  0.61958  0.77255  0.48576  0.95510
    247   2.69514  4.58242  2.70527  2.79001  3.74684  3.61047  3.84436  3.12288  2.76536  2.39351  2.91720  3.25294  3.99601  3.09142  3.17322  2.32553  2.17011  2.87163  5.14047  2.97905    259 t - - -
          2.68618  4.42225  2.77519  2.73123  3.46354  2.40513  3.72494  3.29354  2.67741  2.69355  4.24690  2.90347  2.73739  3.18146  2.89801  2.37887  2.77519  2.98518  4.58477  3.61503
          0.01671  4.49617  5.21852  0.61958  0.77255  0.48576  0.95510
    248   2.28021  4.18263  4.14738  3.56225  3.28185  2.85387  4.10606  2.60936  3.44384  1.75693  2.66672  3.77693  4.17120  3.66780  3.63021  3.08709  2.93440  2.11177  4.79596  2.80319    260 l - - -
          2.68618  4.42225  2.77519  2.73123  3.46354  2.40513  3.72494  3.29354  2.67741  2.69355  4.24690  2.90347  2.73739  3.18146  2.89801  2.37887  2.77519  2.98518  4.58477  3.61503
          0.01671  4.49617  5.21852  0.61958  0.77255  0.48576  0.95510
    249   1.76354  4.79389  3.20718  2.65447  4.02654  2.79269  2.94787  3.42706  2.59038  2.55130  3.89917  3.14807  3.96323  2.96978  2.53430  2.79113  2.95614  3.13111  5.33230  4.02981    261 a - - -
          2.68618  4.42225  2.77519  2.73123  3.46354  2.40513  3.72494  3.29354  2.67741  2.69355  4.24690  2.90347  2.73739  3.18146  2.89801  2.37887  2.77519  2.98518  4.58477  3.61503
          0.01671  4.49617  5.21852  0.61958  0.77255  0.48576  0.95510
    250   2.72282  5.15352  2.47991  2.14539  4.47072  2.78439  3.69769  3.93594  2.45966  3.45141  4.21305  2.52722  3.89039  2.80889  2.95050  2.24805  2.51012  2.81079  5.61388  4.21946    262 e - - -
          2.68618  4.42225  2.77519  2.73123  3.46354  2.40513  3.72494  3.29354  2.67741  2.69355  4.24690  2.90347  2.73739  3.18146  2.89801  2.37887  2.77519  2.98518  4.58477  3.61503
          0.01671  4.49617  5.21852  0.61958  0.77255  0.48576  0.95510
    251   2.82706  4.22014  4.57869  3.98603  2.43930  2.87983  4.33114  2.04467  3.82459  1.68579  3.25631  4.08549  4.34905  3.99267  3.91433  3.30753  3.06065  1.70679  4.87091  3.69042    263 l - - -
          2.68618  4.42225  2.77519  2.73123  3.46354  2.40513  3.72494  3.29354  2.67741  2.69355  4.24690  2.90347  2.73739  3.18146  2.89801  2.37887  2.77519  2.98518  4.58477  3.61503
          0.01671  4.49617  5.21852  0.61958  0.77255  0.48576  0.95510
    252   2.40660  4.62831  4.88660  4.33964  3.43433  4.46369  4.88001  1.88878  4.19498  0.91104  3.26613  4.53574  4.76567  4.37196  4.33132  3.81100  3.50148  2.25539  5.34340  4.22238    264 l - - -
          2.68618  4.42225  2.77519  2.73123  3.46354  2.40513  3.72494  3.29354  2.67741  2.69355  4.24690  2.90347  2.73739  3.18146  2.89801  2.37887  2.77519  2.98518  4.58477  3.61503
          0.01671  4.49617  5.21852  0.61958  0.77255  0.48576  0.95510
    253   2.38067  5.15722  3.07404  2.51107  4.48996  3.54599  2.85309  3.93434  1.79548  3.44416  4.21959  3.03654  3.93749  2.82060  2.38728  2.04958  3.00337  3.54568  5.59265  4.23787    265 k - - -
          2.68618  4.42225  2.77519  2.73123  3.46354  2.40513  3.72494  3.29354  2.67741  2.69355  4.24690  2.90347  2.73739  3.18146  2.89801  2.37887  2.77519  2.98518  4.58477  3.61503
          0.01671  4.49617  5.21852  0.61958  0.77255  0.48576  0.95510
    254   2.32143  4.37969  3.97735  2.65127  3.47562  3.89047  4.19362  1.89174  3.34177  1.54078  3.42276  3.75151  4.25978  3.62237  3.61427  3.17300  3.06325  2.37988  5.03693  3.83424    266 l - - -
          2.68618  4.42225  2.77519  2.73123  3.46354  2.40513  3.72494  3.29354  2.67741  2.69355  4.24690  2.90347  2.73739  3.18146  2.89801  2.37887  2.77519  2.98518  4.58477  3.61503
          0.01671  4.49617  5.21852  0.61958  0.77255  0.48576  0.95510
    255   2.35511  4.34204  4.77984  4.19065  2.00102  4.18512  4.52560  1.98758  4.03000  1.56005  3.23808  4.28630  4.50764  4.17349  4.10356  3.50315  3.21031  1.91078  5.00710  3.84587    267 l - - -
          2.68618  4.42225  2.77519  2.73123  3.46354  2.40513  3.72494  3.29354  2.67741  2.69355  4.24690  2.90347  2.73739  3.18146  2.89801  2.37887  2.77519  2.98518  4.58477  3.61503
          0.01671  4.49617  5.21852  0.61958  0.77255  0.48576  0.95510
    256   1.98116  4.51580  3.65267  3.27281  4.68486  1.84128  4.39703  4.13736  3.32423  3.76742  4.55416  3.50476  2.52554  3.61288  3.69915  1.31385  2.98059  3.54466  5.97189  4.73189    268 s - - -
          2.68618  4.42225  2.77519  2.73123  3.46354  2.40513  3.72494  3.29354  2.67741  2.69355  4.24690  2.90347  2.73739  3.18146  2.89801  2.37887  2.77519  2.98518  4.58477  3.61503
          0.01671  4.49617  5.21852  0.61958  0.77255  0.48576  0.95510
    257   2.29933  4.41829  3.58867  3.01840  3.55477  3.67826  3.93083  2.91422  2.94586  2.25590  3.52221  3.41975  3.04781  3.26467  2.20831  2.92633  2.93311  2.32039  3.21808  3.76639    269 r - - -
          2.68618  4.42225  2.77519  2.73123  3.46354  2.40513  3.72494  3.29354  2.67741  2.69355  4.24690  2.90347  2.73739  3.18146  2.89801  2.37887  2.77519  2.98518  4.58477  3.61503
          0.11295  4.49617  2.34706  0.61958  0.77255  0.48576  0.95510
    258   2.66932  4.58628  3.29862  2.73746  3.76450  2.84609  2.89647  2.58553  2.69555  2.81981  3.68438  3.20513  3.96014  3.03763  2.55136  2.39697  2.90253  2.33617  5.14306  3.87141    270 v - - -
          2.68628  4.42235  2.77530  2.73134  3.46364  2.40497  3.72406  3.29364  2.67708  2.69322  4.24700  2.90357  2.73750  3.18157  2.89811  2.37897  2.77530  2.98529  4.58487  3.61514
          0.43565  1.04084        *  0.37991  1.15176  0.00000        *
//
