# Supplementary material for: T346Hunter: A Novel Web-Based Tool for the Prediction of Type III, Type IV and Type VI Secretion Systems in Bacterial Genomes
Source: PLoS One. 2015 Apr 13;10(4):e0119317. doi: 10.1371/journal.pone.0119317 (PMC4395097; doi:10.1371/journal.pone.0119317)
Supplement: S1 Data — (ZIP) [file pone.0119317.s009.zip › T346Hunter_profiles/flis.hmm]

HMMER3/f [3.1b1 | May 2013]
NAME  flis
LENG  128
ALPH  amino
RF    no
MM    no
CONS  yes
CS    no
MAP   yes
DATE  Fri Nov 15 12:12:01 2013
NSEQ  8
EFFN  1.988281
CKSUM 2560605108
STATS LOCAL MSV       -9.9080  0.71219
STATS LOCAL VITERBI  -10.4102  0.71219
STATS LOCAL FORWARD   -4.4677  0.71219
HMM          A        C        D        E        F        G        H        I        K        L        M        N        P        Q        R        S        T        V        W        Y   
            m->m     m->i     m->d     i->m     i->i     d->m     d->d
  COMPO   2.46124  4.51857  2.89243  2.54366  3.59080  3.05729  3.83215  2.80357  2.62628  2.32002  3.57875  2.95577  3.65793  2.97370  2.90084  2.70792  2.94732  2.70519  4.40471  3.43509
          2.68585  4.42251  2.77546  2.73149  3.46380  2.40539  3.72521  3.29329  2.67767  2.69352  4.23997  2.90373  2.73766  3.18173  2.89827  2.37913  2.77514  2.98545  4.58503  3.61302
          0.56198  1.18938  2.07537  1.08568  0.41199  0.00000        *
      1   2.05846  4.36778  3.86462  3.29943  3.45498  3.79312  4.08820  2.27991  3.19824  2.41691  1.82529  3.63697  4.17269  2.80873  3.48333  3.06773  3.00372  2.54097  4.98205  3.77625      7 m - - -
          2.68618  4.42225  2.77519  2.73123  3.46354  2.40513  3.72494  3.29354  2.67741  2.69355  4.24690  2.90347  2.73739  3.18146  2.89801  2.37887  2.77519  2.98518  4.58477  3.61503
          0.01678  4.49203  5.21437  0.61958  0.77255  0.69519  0.69111
      2   2.29370  5.16778  2.90598  2.59539  4.63830  3.51592  3.90715  4.07478  2.16933  3.62490  4.44046  1.25433  4.03322  3.05465  3.03648  2.89979  3.18051  3.67627  5.78932  4.43875      8 n - - -
          2.68618  4.42225  2.77519  2.73123  3.46354  2.40513  3.72494  3.29354  2.67741  2.69355  4.24690  2.90347  2.73739  3.18146  2.89801  2.37887  2.77519  2.98518  4.58477  3.61503
          0.01678  4.49203  5.21437  0.61958  0.77255  0.69519  0.69111
      3   1.94786  4.86307  3.13580  2.68597  4.42838  1.91213  3.91185  3.86055  2.21656  3.44572  4.24664  3.15916  2.43605  3.06474  3.13695  2.74722  3.00442  3.45148  5.65395  4.32650      9 g - - -
          2.68618  4.42225  2.77519  2.73123  3.46354  2.40513  3.72494  3.29354  2.67741  2.69355  4.24690  2.90347  2.73739  3.18146  2.89801  2.37887  2.77519  2.98518  4.58477  3.61503
          0.01678  4.49203  5.21437  0.61958  0.77255  0.69519  0.69111
      4   2.74043  4.97935  3.01108  2.18649  4.22926  2.43279  3.75072  3.65880  2.54285  3.24781  4.05751  3.04532  3.93402  2.47271  3.00437  2.75956  2.52038  3.32380  5.47388  2.34772     10 e - - -
          2.68618  4.42225  2.77519  2.73123  3.46354  2.40513  3.72494  3.29354  2.67741  2.69355  4.24690  2.90347  2.73739  3.18146  2.89801  2.37887  2.77519  2.98518  4.58477  3.61503
          0.01678  4.49203  5.21437  0.61958  0.77255  0.37407  1.16452
      5   2.41642  5.21983  2.30198  2.21934  4.55029  3.51565  3.70842  4.02656  2.17784  3.51872  2.91432  2.60545  3.91187  2.46241  2.94126  2.71087  2.60992  3.60269  5.66088  4.25797     11 k - - -
          2.68618  4.42225  2.77519  2.73123  3.46354  2.40513  3.72494  3.29354  2.67741  2.69355  4.24690  2.90347  2.73739  3.18146  2.89801  2.37887  2.77519  2.98518  4.58477  3.61503
          0.01474  4.62069  5.34304  0.61958  0.77255  0.48576  0.95510
      6   1.76282  4.83523  3.22328  2.67056  4.08991  3.57865  3.82767  2.81011  2.65101  3.12300  3.95377  2.45123  3.98556  3.00141  2.62333  2.47074  2.56791  3.18454  5.39406  4.08326     12 a - - -
          2.68618  4.42225  2.77519  2.73123  3.46354  2.40513  3.72494  3.29354  2.67741  2.69355  4.24690  2.90347  2.73739  3.18146  2.89801  2.37887  2.77519  2.98518  4.58477  3.61503
          0.01474  4.62069  5.34304  0.61958  0.77255  0.48576  0.95510
      7   1.91353  4.83252  4.13570  3.81970  3.06801  3.92747  4.19877  3.51932  3.74644  3.15539  4.21347  3.98141  4.49647  4.03381  3.97023  3.36042  3.51440  3.29096  4.68939  0.82688     13 y - - -
          2.68618  4.42225  2.77519  2.73123  3.46354  2.40513  3.72494  3.29354  2.67741  2.69355  4.24690  2.90347  2.73739  3.18146  2.89801  2.37887  2.77519  2.98518  4.58477  3.61503
          0.01474  4.62069  5.34304  0.61958  0.77255  0.48576  0.95510
      8   2.40553  4.78446  3.31320  2.74922  3.98382  3.64445  3.85053  3.34564  2.06985  2.29044  3.86892  3.23418  4.03103  2.14270  3.06681  2.86936  3.00551  2.28713  5.31889  4.03287     14 k - - -
          2.68618  4.42225  2.77519  2.73123  3.46354  2.40513  3.72494  3.29354  2.67741  2.69355  4.24690  2.90347  2.73739  3.18146  2.89801  2.37887  2.77519  2.98518  4.58477  3.61503
          0.01474  4.62069  5.34304  0.61958  0.77255  0.48576  0.95510
      9   2.42895  5.25277  3.01384  2.49552  4.59621  3.55422  3.74701  4.06054  1.86088  3.55268  4.31256  2.59813  2.59535  1.95880  2.90181  2.77778  3.03894  3.64662  5.69068  4.30691     15 k - - -
          2.68618  4.42225  2.77519  2.73123  3.46354  2.40513  3.72494  3.29354  2.67741  2.69355  4.24690  2.90347  2.73739  3.18146  2.89801  2.37887  2.77519  2.98518  4.58477  3.61503
          0.01474  4.62069  5.34304  0.61958  0.77255  0.48576  0.95510
     10   2.40695  5.05285  3.05119  1.73499  4.33674  3.54837  3.77507  2.98731  2.55779  3.33981  4.13539  2.33978  3.95686  2.90831  3.03155  2.77030  2.27683  3.40455  5.55435  4.19540     16 e - - -
          2.68618  4.42225  2.77519  2.73123  3.46354  2.40513  3.72494  3.29354  2.67741  2.69355  4.24690  2.90347  2.73739  3.18146  2.89801  2.37887  2.77519  2.98518  4.58477  3.61503
          0.01474  4.62069  5.34304  0.61958  0.77255  0.48576  0.95510
     11   2.01985  4.83452  3.27693  2.86581  4.59164  1.65869  4.09988  4.03709  2.93243  3.62680  4.42086  3.29796  4.02060  2.49281  3.37086  1.72756  3.07076  3.57193  5.82993  4.51239     17 g - - -
          2.68618  4.42225  2.77519  2.73123  3.46354  2.40513  3.72494  3.29354  2.67741  2.69355  4.24690  2.90347  2.73739  3.18146  2.89801  2.37887  2.77519  2.98518  4.58477  3.61503
          0.01474  4.62069  5.34304  0.61958  0.77255  0.48576  0.95510
     12   3.57164  4.84474  5.42330  4.92112  3.64617  4.93201  5.44912  2.17619  4.77315  1.08677  3.43929  5.08583  5.17206  4.91761  4.86814  4.33951  3.82530  1.05449  5.72614  4.59995     18 v - - -
          2.68618  4.42225  2.77519  2.73123  3.46354  2.40513  3.72494  3.29354  2.67741  2.69355  4.24690  2.90347  2.73739  3.18146  2.89801  2.37887  2.77519  2.98518  4.58477  3.61503
          0.01474  4.62069  5.34304  0.61958  0.77255  0.48576  0.95510
     13   1.93663  5.24820  2.87188  1.93911  4.64569  3.51968  3.85837  4.11466  2.66432  3.63637  4.41289  1.93384  3.99759  2.98409  3.16099  2.07935  3.11592  3.69558  5.80281  4.40247     19 n - - -
          2.68620  4.42259  2.77553  2.73092  3.46387  2.40500  3.72528  3.29274  2.67774  2.69388  4.24575  2.90380  2.73708  3.18180  2.89834  2.37852  2.77553  2.98427  4.58510  3.61537
          0.27302  1.45182  5.34304  1.53611  0.24235  0.48576  0.95510
     14   2.73088  4.75766  3.30657  2.75722  3.09541  2.59376  3.87977  3.42596  2.72501  3.07512  3.91847  3.23320  4.00861  3.07553  2.29448  2.42429  1.81576  3.12922  5.36206  4.06842     26 t - - -
          2.68618  4.42225  2.77519  2.73123  3.46354  2.40513  3.72494  3.29354  2.67741  2.69355  4.24690  2.90347  2.73739  3.18146  2.89801  2.37887  2.77519  2.98518  4.58477  3.61503
          0.01474  4.62069  5.34304  0.61958  0.77255  0.48576  0.95510
     15   1.60031  5.20564  2.96831  1.96021  4.55411  3.54544  3.80248  4.00776  2.06774  3.53445  4.31239  3.05479  3.98180  2.92403  3.01956  2.37350  3.06958  3.61089  5.70262  4.32304     27 a - - -
          2.68618  4.42225  2.77519  2.73123  3.46354  2.40513  3.72494  3.29354  2.67741  2.69355  4.24690  2.90347  2.73739  3.18146  2.89801  2.37887  2.77519  2.98518  4.58477  3.61503
          0.01474  4.62069  5.34304  0.61958  0.77255  0.48576  0.95510
     16   2.70591  4.84858  3.25020  2.86159  4.66762  2.15256  4.12086  4.12459  2.96351  3.70303  4.48753  1.67842  4.01937  3.27986  3.41260  1.94196  2.07498  3.62961  5.89233  4.56599     28 n - - -
          2.68618  4.42225  2.77519  2.73123  3.46354  2.40513  3.72494  3.29354  2.67741  2.69355  4.24690  2.90347  2.73739  3.18146  2.89801  2.37887  2.77519  2.98518  4.58477  3.61503
          0.01474  4.62069  5.34304  0.61958  0.77255  0.48576  0.95510
     17   2.79608  4.99873  3.17133  2.62498  4.26551  3.60009  3.79797  3.67717  2.24429  2.76982  4.08403  3.13643  1.90949  2.51399  2.95413  2.82573  2.25688  3.34981  5.49620  4.17162     29 p - - -
          2.68618  4.42225  2.77519  2.73123  3.46354  2.40513  3.72494  3.29354  2.67741  2.69355  4.24690  2.90347  2.73739  3.18146  2.89801  2.37887  2.77519  2.98518  4.58477  3.61503
          0.01474  4.62069  5.34304  0.61958  0.77255  0.48576  0.95510
     18   2.41017  5.06100  2.65529  2.51160  4.33755  2.96407  3.73923  3.77689  2.50828  2.76716  4.12182  3.04446  3.18346  2.49795  2.29640  2.73975  2.96889  2.61139  5.53840  4.17425     30 r - - -
          2.68618  4.42225  2.77519  2.73123  3.46354  2.40513  3.72494  3.29354  2.67741  2.69355  4.24690  2.90347  2.73739  3.18146  2.89801  2.37887  2.77519  2.98518  4.58477  3.61503
          0.01474  4.62069  5.34304  0.61958  0.77255  0.48576  0.95510
     19   2.86769  5.32114  3.09475  1.88150  4.68760  3.60463  3.75004  4.14442  2.13130  3.60755  4.36867  3.07566  3.99773  2.16336  1.89602  2.39766  3.08819  3.72600  5.71553  4.35279     31 e - - -
          2.68618  4.42225  2.77519  2.73123  3.46354  2.40513  3.72494  3.29354  2.67741  2.69355  4.24690  2.90347  2.73739  3.18146  2.89801  2.37887  2.77519  2.98518  4.58477  3.61503
          0.01474  4.62069  5.34304  0.61958  0.77255  0.48576  0.95510
     20   3.25090  4.67839  4.72097  4.17249  3.42098  4.38536  4.74615  2.08062  4.01938  0.90610  3.28193  4.40332  2.38507  4.22713  4.18191  3.71794  3.49318  2.53201  5.27785  4.14263     32 l - - -
          2.68618  4.42225  2.77519  2.73123  3.46354  2.40513  3.72494  3.29354  2.67741  2.69355  4.24690  2.90347  2.73739  3.18146  2.89801  2.37887  2.77519  2.98518  4.58477  3.61503
          0.01474  4.62069  5.34304  0.61958  0.77255  0.48576  0.95510
     21   3.30258  4.58228  5.22871  4.69031  3.79225  4.69561  5.18437  1.43966  4.57025  1.74791  3.62785  4.81421  4.98125  4.76494  4.68481  4.05659  2.71289  1.13490  5.63396  4.45159     33 v - - -
          2.68618  4.42225  2.77519  2.73123  3.46354  2.40513  3.72494  3.29354  2.67741  2.69355  4.24690  2.90347  2.73739  3.18146  2.89801  2.37887  2.77519  2.98518  4.58477  3.61503
          0.01474  4.62069  5.34304  0.61958  0.77255  0.48576  0.95510
     22   2.90926  4.31615  4.57335  3.99559  3.47219  4.08644  4.45488  2.01157  3.85735  1.88599  3.43929  4.14392  4.44812  4.06311  3.99588  2.75616  2.55665  1.29543  5.05781  3.86860     34 v - - -
          2.68618  4.42225  2.77519  2.73123  3.46354  2.40513  3.72494  3.29354  2.67741  2.69355  4.24690  2.90347  2.73739  3.18146  2.89801  2.37887  2.77519  2.98518  4.58477  3.61503
          0.01474  4.62069  5.34304  0.61958  0.77255  0.48576  0.95510
     23   2.03600  4.48621  3.93081  3.45431  3.83867  3.62508  4.31913  3.11047  3.37139  2.80950  1.34349  3.71540  2.33193  3.68242  3.65957  2.99008  3.08851  2.87719  5.33955  4.13052     35 m - - -
          2.68618  4.42225  2.77519  2.73123  3.46354  2.40513  3.72494  3.29354  2.67741  2.69355  4.24690  2.90347  2.73739  3.18146  2.89801  2.37887  2.77519  2.98518  4.58477  3.61503
          0.01474  4.62069  5.34304  0.61958  0.77255  0.48576  0.95510
     24   2.91475  4.62192  3.68830  3.23686  3.57899  2.89420  2.38565  3.13804  3.09638  1.17233  3.74976  3.60512  4.24014  3.48925  3.38667  3.13406  3.17291  2.93100  5.07715  3.74290     36 l - - -
          2.68618  4.42225  2.77519  2.73123  3.46354  2.40513  3.72494  3.29354  2.67741  2.69355  4.24690  2.90347  2.73739  3.18146  2.89801  2.37887  2.77519  2.98518  4.58477  3.61503
          0.01474  4.62069  5.34304  0.61958  0.77255  0.48576  0.95510
     25   3.91778  5.13614  5.20222  4.85866  1.36364  4.78664  3.94222  3.50532  4.67148  2.83696  2.68140  4.54340  5.07535  4.58707  4.63843  4.14130  4.13396  3.45237  4.07563  0.93213     37 y - - -
          2.68618  4.42225  2.77519  2.73123  3.46354  2.40513  3.72494  3.29354  2.67741  2.69355  4.24690  2.90347  2.73739  3.18146  2.89801  2.37887  2.77519  2.98518  4.58477  3.61503
          0.01474  4.62069  5.34304  0.61958  0.77255  0.48576  0.95510
     26   3.43059  6.17692  0.85962  1.66201  5.43661  3.56045  4.17738  5.01589  3.30110  4.45477  5.33307  2.35033  4.23028  3.35188  3.98330  3.26275  3.73616  4.53894  6.60000  5.00148     38 d - - -
          2.68618  4.42225  2.77519  2.73123  3.46354  2.40513  3.72494  3.29354  2.67741  2.69355  4.24690  2.90347  2.73739  3.18146  2.89801  2.37887  2.77519  2.98518  4.58477  3.61503
          0.01474  4.62069  5.34304  0.61958  0.77255  0.48576  0.95510
     27   3.20587  5.40103  3.54521  2.96145  4.90149  1.57319  3.91359  4.27465  1.91306  3.72559  4.56248  3.40096  4.25511  3.04304  1.42239  3.20051  3.41036  3.91395  5.78623  4.57276     39 r - - -
          2.68618  4.42225  2.77519  2.73123  3.46354  2.40513  3.72494  3.29354  2.67741  2.69355  4.24690  2.90347  2.73739  3.18146  2.89801  2.37887  2.77519  2.98518  4.58477  3.61503
          0.01474  4.62069  5.34304  0.61958  0.77255  0.48576  0.95510
     28   2.08349  3.10778  4.73980  4.14635  3.37789  4.08739  4.44205  2.08241  3.97230  2.04827  2.41426  4.20669  4.43845  4.13422  4.03703  3.40257  3.12223  1.54055  4.96304  3.78353     40 v - - -
          2.68618  4.42225  2.77519  2.73123  3.46354  2.40513  3.72494  3.29354  2.67741  2.69355  4.24690  2.90347  2.73739  3.18146  2.89801  2.37887  2.77519  2.98518  4.58477  3.61503
          0.01474  4.62069  5.34304  0.61958  0.77255  0.48576  0.95510
     29   3.02467  4.40380  4.73684  4.16915  3.54769  2.42686  4.63421  1.43562  4.03140  1.81771  3.47790  4.31302  4.58818  4.23411  4.16412  3.56350  3.26813  1.63147  5.20287  4.01756     41 i - - -
          2.68618  4.42225  2.77519  2.73123  3.46354  2.40513  3.72494  3.29354  2.67741  2.69355  4.24690  2.90347  2.73739  3.18146  2.89801  2.37887  2.77519  2.98518  4.58477  3.61503
          0.01474  4.62069  5.34304  0.61958  0.77255  0.48576  0.95510
     30   2.91535  5.13338  3.31427  2.71538  4.43251  3.69306  3.80306  3.83504  1.89840  1.86482  4.20183  3.20844  4.07019  2.44257  2.15500  2.46629  3.12781  3.50286  5.56256  4.26885     42 l - - -
          2.68618  4.42225  2.77519  2.73123  3.46354  2.40513  3.72494  3.29354  2.67741  2.69355  4.24690  2.90347  2.73739  3.18146  2.89801  2.37887  2.77519  2.98518  4.58477  3.61503
          0.01474  4.62069  5.34304  0.61958  0.77255  0.48576  0.95510
     31   2.41671  5.14501  2.21940  2.24020  2.22998  3.54355  3.77126  3.87273  2.01799  3.42296  4.20802  3.03714  3.95889  2.89736  3.03586  2.77909  3.02448  3.50150  5.61512  4.23799     43 k - - -
          2.68618  4.42225  2.77519  2.73123  3.46354  2.40513  3.72494  3.29354  2.67741  2.69355  4.24690  2.90347  2.73739  3.18146  2.89801  2.37887  2.77519  2.98518  4.58477  3.61503
          0.01474  4.62069  5.34304  0.61958  0.77255  0.48576  0.95510
     32   3.00236  4.38499  4.75787  4.16841  2.20023  4.17275  4.47203  1.90138  4.00187  1.23911  3.25447  4.26256  4.50287  4.14358  4.07620  2.73323  3.23365  2.43874  4.94825  3.74993     44 l - - -
          2.68618  4.42225  2.77519  2.73123  3.46354  2.40513  3.72494  3.29354  2.67741  2.69355  4.24690  2.90347  2.73739  3.18146  2.89801  2.37887  2.77519  2.98518  4.58477  3.61503
          0.01474  4.62069  5.34304  0.61958  0.77255  0.48576  0.95510
     33   2.15202  4.90519  3.20530  2.64009  4.13528  3.60157  2.72479  2.88793  1.87197  3.15548  3.98140  3.14737  3.98869  2.95710  2.60717  2.81340  2.99269  2.71300  5.41045  4.09527     45 k - - -
          2.68618  4.42225  2.77519  2.73123  3.46354  2.40513  3.72494  3.29354  2.67741  2.69355  4.24690  2.90347  2.73739  3.18146  2.89801  2.37887  2.77519  2.98518  4.58477  3.61503
          0.01474  4.62069  5.34304  0.61958  0.77255  0.48576  0.95510
     34   2.44056  4.89203  3.16739  2.16213  4.11822  3.57903  3.78555  2.92510  2.59661  2.71414  3.96674  3.12245  3.96819  2.54877  2.61638  2.18097  2.96887  2.68793  5.40350  4.07941     46 e - - -
          2.68618  4.42225  2.77519  2.73123  3.46354  2.40513  3.72494  3.29354  2.67741  2.69355  4.24690  2.90347  2.73739  3.18146  2.89801  2.37887  2.77519  2.98518  4.58477  3.61503
          0.01474  4.62069  5.34304  0.61958  0.77255  0.48576  0.95510
     35   1.02491  4.45477  4.06817  3.63203  4.01751  2.60351  4.47931  2.00603  3.58175  3.03989  3.97633  3.80231  4.17991  3.85901  3.85298  2.94935  3.09006  2.84394  5.50140  4.29715     47 a - - -
          2.68618  4.42225  2.77519  2.73123  3.46354  2.40513  3.72494  3.29354  2.67741  2.69355  4.24690  2.90347  2.73739  3.18146  2.89801  2.37887  2.77519  2.98518  4.58477  3.61503
          0.01474  4.62069  5.34304  0.61958  0.77255  0.48576  0.95510
     36   2.41562  4.51973  3.54206  2.97425  3.66789  3.70012  3.94244  2.62042  2.47332  2.11799  3.62055  3.40100  4.08101  3.24117  2.39285  2.51590  2.97596  2.24342  5.09470  3.85109     48 l - - -
          2.68618  4.42225  2.77519  2.73123  3.46354  2.40513  3.72494  3.29354  2.67741  2.69355  4.24690  2.90347  2.73739  3.18146  2.89801  2.37887  2.77519  2.98518  4.58477  3.61503
          0.01474  4.62069  5.34304  0.61958  0.77255  0.48576  0.95510
     37   2.25119  5.08526  2.61895  2.02807  4.36557  3.54020  3.74051  3.80745  2.50866  2.80947  2.71044  3.03830  3.93555  2.26377  2.98726  2.74240  2.97658  3.44000  5.55851  4.18966     49 e - - -
          2.68618  4.42225  2.77519  2.73123  3.46354  2.40513  3.72494  3.29354  2.67741  2.69355  4.24690  2.90347  2.73739  3.18146  2.89801  2.37887  2.77519  2.98518  4.58477  3.61503
          0.01474  4.62069  5.34304  0.61958  0.77255  0.48576  0.95510
     38   1.60791  4.30818  4.06054  3.48913  2.68889  3.83629  4.09712  2.76436  3.39344  2.15361  3.42355  3.75133  4.21485  3.63779  3.62675  2.64126  3.01322  2.56634  4.82149  2.40133     50 a - - -
          2.68618  4.42225  2.77519  2.73123  3.46354  2.40513  3.72494  3.29354  2.67741  2.69355  4.24690  2.90347  2.73739  3.18146  2.89801  2.37887  2.77519  2.98518  4.58477  3.61503
          0.01474  4.62069  5.34304  0.61958  0.77255  0.48576  0.95510
     39   2.95702  4.37557  4.55591  3.97710  3.42259  4.11726  4.46182  1.27281  3.83496  1.97828  2.65858  4.15093  4.46685  4.04180  3.98273  2.27193  3.19446  2.29041  5.05884  3.88103     51 i - - -
          2.68618  4.42225  2.77519  2.73123  3.46354  2.40513  3.72494  3.29354  2.67741  2.69355  4.24690  2.90347  2.73739  3.18146  2.89801  2.37887  2.77519  2.98518  4.58477  3.61503
          0.01474  4.62069  5.34304  0.61958  0.77255  0.48576  0.95510
     40   1.74253  5.29662  2.96730  1.85120  4.63266  3.56644  3.77708  4.09433  1.95354  3.58859  4.35685  3.04358  3.98714  2.45777  2.93255  2.82026  3.08662  3.68557  5.72878  4.34498     52 a - - -
          2.68618  4.42225  2.77519  2.73123  3.46354  2.40513  3.72494  3.29354  2.67741  2.69355  4.24690  2.90347  2.73739  3.18146  2.89801  2.37887  2.77519  2.98518  4.58477  3.61503
          0.01474  4.62069  5.34304  0.61958  0.77255  0.48576  0.95510
     41   2.96108  5.49867  1.77156  2.10455  4.82761  3.54424  3.85681  4.32233  2.65768  3.79319  4.56213  2.19687  4.02748  2.97585  1.78659  2.89439  3.20658  3.88461  5.92442  4.48822     53 d - - -
          2.68618  4.42225  2.77519  2.73123  3.46354  2.40513  3.72494  3.29354  2.67741  2.69355  4.24690  2.90347  2.73739  3.18146  2.89801  2.37887  2.77519  2.98518  4.58477  3.61503
          0.01474  4.62069  5.34304  0.61958  0.77255  0.48576  0.95510
     42   2.79533  5.31402  2.52817  2.13716  4.65360  2.60468  2.97417  4.14224  2.22342  3.61632  4.35968  2.28136  3.93636  2.18146  2.99526  2.75006  3.03034  3.70240  5.74572  4.32705     54 e - - -
          2.68618  4.42225  2.77519  2.73123  3.46354  2.40513  3.72494  3.29354  2.67741  2.69355  4.24690  2.90347  2.73739  3.18146  2.89801  2.37887  2.77519  2.98518  4.58477  3.61503
          0.01474  4.62069  5.34304  0.61958  0.77255  0.48576  0.95510
     43   2.93692  5.46307  1.56618  2.44319  4.79333  3.54347  3.84035  4.28564  2.62915  3.75916  4.52563  2.11968  4.01626  2.12739  2.55763  2.87525  3.18043  3.85042  5.89060  4.46069     55 d - - -
          2.68618  4.42225  2.77519  2.73123  3.46354  2.40513  3.72494  3.29354  2.67741  2.69355  4.24690  2.90347  2.73739  3.18146  2.89801  2.37887  2.77519  2.98518  4.58477  3.61503
          0.01474  4.62069  5.34304  0.61958  0.77255  0.48576  0.95510
     44   2.74225  4.17296  4.39149  3.79580  2.68273  3.87271  4.18332  2.61115  3.64391  2.11424  2.74210  3.92460  4.23928  2.96002  3.76129  3.16919  2.30784  2.14566  3.19474  2.43710     56 l - - -
          2.68618  4.42225  2.77519  2.73123  3.46354  2.40513  3.72494  3.29354  2.67741  2.69355  4.24690  2.90347  2.73739  3.18146  2.89801  2.37887  2.77519  2.98518  4.58477  3.61503
          0.01474  4.62069  5.34304  0.61958  0.77255  0.48576  0.95510
     45   2.42084  5.23340  2.97903  2.21426  4.56457  3.52864  3.73094  4.03584  2.22841  3.53237  4.28615  3.00511  3.11213  1.79271  2.94893  2.23406  3.00534  3.61832  5.67744  4.28031     57 q - - -
          2.68609  4.42250  2.77544  2.73148  3.46379  2.40538  3.72519  3.29329  2.67739  2.69380  4.24715  2.90330  2.73764  3.17969  2.89826  2.37846  2.77544  2.98498  4.58502  3.61528
          0.37130  1.18619  5.34304  1.03710  0.43770  0.48576  0.95510
     46   2.75913  5.18999  2.58469  2.46893  4.50734  2.33379  3.72775  3.97077  1.98850  3.48286  4.24306  2.63497  3.92961  2.83692  2.58286  2.73538  2.99101  2.52943  5.64105  4.25135     61 k - - -
          2.68618  4.42225  2.77519  2.73123  3.46354  2.40513  3.72494  3.29354  2.67741  2.69355  4.24690  2.90347  2.73739  3.18146  2.89801  2.37887  2.77519  2.98518  4.58477  3.61503
          0.01474  4.62069  5.34304  0.61958  0.77255  0.48576  0.95510
     47   1.92132  5.28572  3.18187  2.59852  4.64547  3.63693  3.00727  4.08535  1.87989  3.56316  4.33737  3.11629  4.01962  2.14910  2.17326  2.85936  3.10193  3.68780  5.67925  4.34010     62 k - - -
          2.68618  4.42225  2.77519  2.73123  3.46354  2.40513  3.72494  3.29354  2.67741  2.69355  4.24690  2.90347  2.73739  3.18146  2.89801  2.37887  2.77519  2.98518  4.58477  3.61503
          0.08316  4.62069  2.65998  0.61958  0.77255  0.48576  0.95510
     48   2.74049  5.20837  2.53730  2.42705  4.53741  2.86487  3.00045  4.01151  2.44914  3.50755  4.25888  2.26309  3.90303  2.80787  2.34394  2.70858  2.26189  3.59165  5.65298  4.25163     63 t - - -
          2.68618  4.42225  2.77519  2.73123  3.46354  2.40513  3.72494  3.29354  2.67741  2.69355  4.24690  2.90347  2.73739  3.18146  2.89801  2.37887  2.77519  2.98518  4.58477  3.61503
          0.01577  4.55330  5.27565  0.61958  0.77255  0.60422  0.79077
     49   1.78718  4.75891  3.26336  1.81378  4.08448  3.60311  3.99688  3.20528  2.87330  3.07351  3.97137  3.29626  4.07247  3.20584  3.29498  2.90730  3.06435  1.92766  5.46404  4.17300     64 a - - -
          2.68618  4.42225  2.77519  2.73123  3.46354  2.40513  3.72494  3.29354  2.67741  2.69355  4.24690  2.90347  2.73739  3.18146  2.89801  2.37887  2.77519  2.98518  4.58477  3.61503
          0.01577  4.55330  5.27565  0.61958  0.77255  0.60422  0.79077
     50   2.21678  5.14653  2.98629  2.47525  4.47336  3.51440  2.95757  3.93036  2.16830  3.45469  4.22522  2.29245  3.92626  2.84942  2.94919  1.90446  2.99175  3.53507  5.62183  4.24162     65 s - - -
          2.68618  4.42225  2.77519  2.73123  3.46354  2.40513  3.72494  3.29354  2.67741  2.69355  4.24690  2.90347  2.73739  3.18146  2.89801  2.37887  2.77519  2.98518  4.58477  3.61503
          0.01577  4.55330  5.27565  0.61958  0.77255  0.41823  1.07355
     51   3.19738  4.59542  4.77197  4.21637  3.45760  4.37335  4.74140  1.45372  4.06554  1.26229  3.33219  4.41404  2.40954  4.26496  4.21105  3.70380  3.43817  2.36041  5.26673  4.11901     66 l - - -
          2.68618  4.42225  2.77519  2.73123  3.46354  2.40513  3.72494  3.29354  2.67741  2.69355  4.24690  2.90347  2.73739  3.18146  2.89801  2.37887  2.77519  2.98518  4.58477  3.61503
          0.01474  4.62069  5.34304  0.61958  0.77255  0.48576  0.95510
     52   2.73765  5.01033  3.09578  2.04549  3.18389  3.55303  3.75147  3.04653  2.11726  3.27801  4.07483  2.67943  3.94381  2.88642  2.59103  2.41734  2.96876  2.83401  5.49749  4.14587     67 e - - -
          2.68618  4.42225  2.77519  2.73123  3.46354  2.40513  3.72494  3.29354  2.67741  2.69355  4.24690  2.90347  2.73739  3.18146  2.89801  2.37887  2.77519  2.98518  4.58477  3.61503
          0.01474  4.62069  5.34304  0.61958  0.77255  0.48576  0.95510
     53   3.41148  5.59315  3.87016  3.11236  5.09747  4.02311  2.20163  4.43516  1.00123  3.80654  4.66001  3.50966  4.35850  3.00608  1.78325  3.37967  3.55257  4.09698  5.79310  4.63883     68 k - - -
          2.68618  4.42225  2.77519  2.73123  3.46354  2.40513  3.72494  3.29354  2.67741  2.69355  4.24690  2.90347  2.73739  3.18146  2.89801  2.37887  2.77519  2.98518  4.58477  3.61503
          0.01474  4.62069  5.34304  0.61958  0.77255  0.48576  0.95510
     54   1.44263  4.39682  4.25571  3.70935  3.61858  3.89085  4.39651  2.55724  3.61163  1.89412  3.56986  3.93866  4.33817  3.86811  3.84639  3.21758  2.54640  1.87986  5.18348  3.98607     69 a - - -
          2.68618  4.42225  2.77519  2.73123  3.46354  2.40513  3.72494  3.29354  2.67741  2.69355  4.24690  2.90347  2.73739  3.18146  2.89801  2.37887  2.77519  2.98518  4.58477  3.61503
          0.01474  4.62069  5.34304  0.61958  0.77255  0.48576  0.95510
     55   3.13493  4.67776  4.23941  3.67926  3.50808  4.19433  4.45112  1.67811  3.48631  1.55013  3.39362  4.02402  4.52400  1.75790  3.74089  3.48899  3.36379  2.58568  5.24980  4.06898     70 l - - -
          2.68618  4.42225  2.77519  2.73123  3.46354  2.40513  3.72494  3.29354  2.67741  2.69355  4.24690  2.90347  2.73739  3.18146  2.89801  2.37887  2.77519  2.98518  4.58477  3.61503
          0.01474  4.62069  5.34304  0.61958  0.77255  0.48576  0.95510
     56   3.36691  6.08522  1.18543  1.42308  5.35600  3.55653  4.13662  4.92195  3.21345  4.36469  5.22005  1.94562  4.20454  3.30256  3.86741  3.21350  3.66267  4.44966  6.50740  4.93360     71 d - - -
          2.68618  4.42225  2.77519  2.73123  3.46354  2.40513  3.72494  3.29354  2.67741  2.69355  4.24690  2.90347  2.73739  3.18146  2.89801  2.37887  2.77519  2.98518  4.58477  3.61503
          0.01474  4.62069  5.34304  0.61958  0.77255  0.48576  0.95510
     57   3.21106  4.78605  4.17447  3.65789  3.94603  4.16530  4.44511  0.92824  2.03729  2.72741  3.85622  3.98922  4.56471  3.75333  3.34108  3.54936  3.45662  2.45616  5.51954  4.29799     72 i - - -
          2.68618  4.42225  2.77519  2.73123  3.46354  2.40513  3.72494  3.29354  2.67741  2.69355  4.24690  2.90347  2.73739  3.18146  2.89801  2.37887  2.77519  2.98518  4.58477  3.61503
          0.01474  4.62069  5.34304  0.61958  0.77255  0.48576  0.95510
     58   3.56924  4.82846  5.51060  4.93850  2.59080  4.92045  5.26971  1.46187  4.79619  1.00941  3.21895  5.06359  5.09103  4.80175  4.80211  4.28338  3.79170  1.97236  5.47589  4.41057     73 l - - -
          2.68618  4.42225  2.77519  2.73123  3.46354  2.40513  3.72494  3.29354  2.67741  2.69355  4.24690  2.90347  2.73739  3.18146  2.89801  2.37887  2.77519  2.98518  4.58477  3.61503
          0.01474  4.62069  5.34304  0.61958  0.77255  0.48576  0.95510
     59   2.74050  4.37789  3.76631  2.66584  2.83419  3.75633  4.02113  2.85489  3.13174  2.29463  2.56900  3.55663  4.13257  2.83924  3.44439  3.01287  2.50009  2.64286  4.96453  2.23295     74 y - - -
          2.68618  4.42225  2.77519  2.73123  3.46354  2.40513  3.72494  3.29354  2.67741  2.69355  4.24690  2.90347  2.73739  3.18146  2.89801  2.37887  2.77519  2.98518  4.58477  3.61503
          0.01474  4.62069  5.34304  0.61958  0.77255  0.48576  0.95510
     60   2.92579  5.39540  2.79808  1.25962  4.71148  3.54896  2.58309  4.19380  2.63683  3.69292  4.47069  2.49574  4.01907  2.96876  3.12765  2.87657  2.64180  3.77996  5.84104  4.42558     75 e - - -
          2.68581  4.41961  2.77471  2.73080  3.46440  2.40529  3.72406  3.29213  2.67766  2.69379  4.24776  2.90433  2.73826  3.18030  2.89734  2.37973  2.77538  2.98438  4.58563  3.61589
          0.27302  1.45182  5.34304  2.42599  0.09254  0.48576  0.95510
     61   4.12125  5.39311  5.39422  5.09171  3.61447  4.93248  5.53519  2.89837  4.86946  0.30931  3.49598  5.31036  5.27535  5.03939  4.90041  4.69209  4.39745  3.11726  5.69571  4.57566     96 L - - -
          2.68618  4.42225  2.77519  2.73123  3.46354  2.40513  3.72494  3.29354  2.67741  2.69355  4.24690  2.90347  2.73739  3.18146  2.89801  2.37887  2.77519  2.98518  4.58477  3.61503
          0.01474  4.62069  5.34304  0.61958  0.77255  0.48576  0.95510
     62   2.78790  4.93707  3.22538  2.65410  4.17463  3.61761  3.79659  2.49338  2.27423  3.18588  2.60582  2.69954  4.00249  2.33943  2.23205  2.83306  3.01391  3.26885  5.43094  4.11985     97 r - - -
          2.68618  4.42225  2.77519  2.73123  3.46354  2.40513  3.72494  3.29354  2.67741  2.69355  4.24690  2.90347  2.73739  3.18146  2.89801  2.37887  2.77519  2.98518  4.58477  3.61503
          0.01474  4.62069  5.34304  0.61958  0.77255  0.48576  0.95510
     63   2.41984  4.96429  2.35066  2.56478  3.27371  3.55957  3.76795  3.63597  2.27577  3.23166  4.03841  3.08716  3.95305  2.91233  3.02902  2.02347  2.60890  2.77265  5.46700  4.12534     98 s - - -
          2.68618  4.42225  2.77519  2.73123  3.46354  2.40513  3.72494  3.29354  2.67741  2.69355  4.24690  2.90347  2.73739  3.18146  2.89801  2.37887  2.77519  2.98518  4.58477  3.61503
          0.01474  4.62069  5.34304  0.61958  0.77255  0.48576  0.95510
     64   1.98725  4.82330  3.31647  2.78884  4.38446  2.34620  3.96380  3.81162  2.76666  3.41220  4.21439  3.24381  3.98836  3.12180  2.33759  2.32320  1.88890  3.41224  5.63704  4.32168     99 t - - -
          2.68618  4.42225  2.77519  2.73123  3.46354  2.40513  3.72494  3.29354  2.67741  2.69355  4.24690  2.90347  2.73739  3.18146  2.89801  2.37887  2.77519  2.98518  4.58477  3.61503
          0.01474  4.62069  5.34304  0.61958  0.77255  0.48576  0.95510
     65   4.12125  5.39311  5.39422  5.09171  3.61447  4.93248  5.53519  2.89837  4.86946  0.30931  3.49598  5.31036  5.27535  5.03939  4.90041  4.69209  4.39745  3.11726  5.69571  4.57566    100 L - - -
          2.68618  4.42225  2.77519  2.73123  3.46354  2.40513  3.72494  3.29354  2.67741  2.69355  4.24690  2.90347  2.73739  3.18146  2.89801  2.37887  2.77519  2.98518  4.58477  3.61503
          0.01474  4.62069  5.34304  0.61958  0.77255  0.48576  0.95510
     66   3.04363  5.55926  1.37881  2.46634  4.89232  3.56270  3.92225  4.39317  2.73731  3.86941  4.65801  2.08293  4.07787  3.05280  1.96797  2.97214  3.29807  3.96107  5.99884  4.56192    101 d - - -
          2.68618  4.42225  2.77519  2.73123  3.46354  2.40513  3.72494  3.29354  2.67741  2.69355  4.24690  2.90347  2.73739  3.18146  2.89801  2.37887  2.77519  2.98518  4.58477  3.61503
          0.01474  4.62069  5.34304  0.61958  0.77255  0.48576  0.95510
     67   2.75944  4.21579  4.29018  2.89934  2.66729  3.87598  4.18393  2.31331  3.56882  2.08788  2.46333  3.88261  4.24173  3.77783  2.97043  3.16648  2.99139  1.73780  4.83177  3.64455    102 v - - -
          2.68618  4.42225  2.77519  2.73123  3.46354  2.40513  3.72494  3.29354  2.67741  2.69355  4.24690  2.90347  2.73739  3.18146  2.89801  2.37887  2.77519  2.98518  4.58477  3.61503
          0.01474  4.62069  5.34304  0.61958  0.77255  0.48576  0.95510
     68   3.33784  6.04031  1.54326  1.11397  5.31660  3.55519  4.11841  4.87626  3.17395  4.32196  5.16836  1.97752  4.19304  3.28080  3.81470  3.19143  3.62952  4.40695  6.46374  4.90182    103 e - - -
          2.68618  4.42225  2.77519  2.73123  3.46354  2.40513  3.72494  3.29354  2.67741  2.69355  4.24690  2.90347  2.73739  3.18146  2.89801  2.37887  2.77519  2.98518  4.58477  3.61503
          0.08566  4.62069  2.62761  0.61958  0.77255  0.48576  0.95510
     69   2.79684  4.95026  3.18169  2.65132  4.22299  3.59403  3.80586  3.61625  2.23994  3.22767  4.05637  3.15225  4.00133  1.73910  2.92986  2.41386  3.03171  2.14214  5.46599  4.15505    104 q - - -
          2.68618  4.42225  2.77519  2.73123  3.46354  2.40513  3.72494  3.29354  2.67741  2.69355  4.24690  2.90347  2.73739  3.18146  2.89801  2.37887  2.77519  2.98518  4.58477  3.61503
          0.01581  4.55084  5.27318  0.61958  0.77255  0.60815  0.78604
     70   2.92512  4.88133  3.42948  2.95624  4.04520  1.20430  3.98818  3.60581  2.22277  3.23310  4.10920  3.39314  4.14892  3.22361  3.04078  3.02672  3.18964  3.31444  3.06299  4.05664    105 g - - -
          2.68618  4.42225  2.77519  2.73123  3.46354  2.40513  3.72494  3.29354  2.67741  2.69355  4.24690  2.90347  2.73739  3.18146  2.89801  2.37887  2.77519  2.98518  4.58477  3.61503
          0.01581  4.55084  5.27318  0.61958  0.77255  0.41620  1.07749
     71   2.95152  5.28761  2.31987  2.14396  4.58057  1.33605  3.92025  2.98503  2.78926  3.59171  4.40771  3.06242  4.05520  3.07041  3.29646  2.92887  3.20911  3.64995  5.80542  4.41226    106 g - - -
          2.68618  4.42225  2.77519  2.73123  3.46354  2.40513  3.72494  3.29354  2.67741  2.69355  4.24690  2.90347  2.73739  3.18146  2.89801  2.37887  2.77519  2.98518  4.58477  3.61503
          0.01474  4.62069  5.34304  0.61958  0.77255  0.48576  0.95510
     72   2.86362  5.34761  2.83564  1.45191  4.67832  2.81070  3.80301  4.15878  2.58681  3.65192  4.41541  2.48634  3.98144  2.48558  3.08630  2.81824  2.35631  3.73533  5.79831  4.38216    107 e - - -
          2.68618  4.42225  2.77519  2.73123  3.46354  2.40513  3.72494  3.29354  2.67741  2.69355  4.24690  2.90347  2.73739  3.18146  2.89801  2.37887  2.77519  2.98518  4.58477  3.61503
          0.01474  4.62069  5.34304  0.61958  0.77255  0.48576  0.95510
     73   2.36683  4.20361  4.35945  3.76829  3.28967  3.88287  4.20049  2.01550  3.62147  1.54208  3.30466  3.91990  4.25187  3.82208  3.75720  2.39715  2.99460  2.42943  3.29826  3.62933    108 l - - -
          2.68618  4.42225  2.77519  2.73123  3.46354  2.40513  3.72494  3.29354  2.67741  2.69355  4.24690  2.90347  2.73739  3.18146  2.89801  2.37887  2.77519  2.98518  4.58477  3.61503
          0.01474  4.62069  5.34304  0.61958  0.77255  0.48576  0.95510
     74   0.96667  4.48791  4.11535  3.75591  4.72459  3.30185  4.71662  4.12389  3.74172  3.82743  4.63980  3.78842  4.07092  4.00576  4.02863  1.74957  1.86736  3.54380  6.07637  4.89667    109 a - - -
          2.68618  4.42225  2.77519  2.73123  3.46354  2.40513  3.72494  3.29354  2.67741  2.69355  4.24690  2.90347  2.73739  3.18146  2.89801  2.37887  2.77519  2.98518  4.58477  3.61503
          0.01474  4.62069  5.34304  0.61958  0.77255  0.48576  0.95510
     75   2.45510  5.27476  2.21030  2.45431  4.60617  3.52848  3.75597  4.08080  2.22863  3.57588  4.33235  3.00336  3.94965  1.69929  2.99849  2.76750  2.54720  3.66045  5.72105  4.31650    110 q - - -
          2.68618  4.42225  2.77519  2.73123  3.46354  2.40513  3.72494  3.29354  2.67741  2.69355  4.24690  2.90347  2.73739  3.18146  2.89801  2.37887  2.77519  2.98518  4.58477  3.61503
          0.09351  4.62069  2.53289  0.61958  0.77255  0.48576  0.95510
     76   2.84874  5.13334  3.08200  2.63600  4.60378  3.54562  3.85652  4.05964  2.52401  3.58129  4.37537  1.67209  4.01720  2.98867  2.05600  1.89302  3.11668  3.65061  5.72267  4.38165    111 n - - -
          2.68618  4.42225  2.77519  2.73123  3.46354  2.40513  3.72494  3.29354  2.67741  2.69355  4.24690  2.90347  2.73739  3.18146  2.89801  2.37887  2.77519  2.98518  4.58477  3.61503
          0.01593  4.54311  5.26546  0.61958  0.77255  0.40997  1.08967
     77   4.02335  5.24900  5.74820  5.19739  3.32345  5.34193  5.60423  2.56111  4.99168  0.46013  2.39861  5.45892  5.35800  4.93862  4.98454  4.76389  4.22807  2.84927  5.59201  4.61754    112 L - - -
          2.68618  4.42225  2.77519  2.73123  3.46354  2.40513  3.72494  3.29354  2.67741  2.69355  4.24690  2.90347  2.73739  3.18146  2.89801  2.37887  2.77519  2.98518  4.58477  3.61503
          0.01474  4.62069  5.34304  0.61958  0.77255  0.48576  0.95510
     78   2.36406  4.27692  4.01567  3.43957  3.39097  3.01849  4.10318  2.35839  3.34614  1.59727  3.39380  3.71594  4.18094  3.59698  3.58605  2.37001  2.97401  2.53268  4.88684  2.98033    113 l - - -
          2.68618  4.42225  2.77519  2.73123  3.46354  2.40513  3.72494  3.29354  2.67741  2.69355  4.24690  2.90347  2.73739  3.18146  2.89801  2.37887  2.77519  2.98518  4.58477  3.61503
          0.01474  4.62069  5.34304  0.61958  0.77255  0.48576  0.95510
     79   2.04534  5.07886  2.99482  1.82012  4.62521  2.28381  3.93633  4.08537  2.75469  3.63237  4.41408  3.12681  4.00274  3.07281  3.23783  1.78131  3.09585  3.64781  5.81256  4.43889    114 s - - -
          2.68618  4.42225  2.77519  2.73123  3.46354  2.40513  3.72494  3.29354  2.67741  2.69355  4.24690  2.90347  2.73739  3.18146  2.89801  2.37887  2.77519  2.98518  4.58477  3.61503
          0.01474  4.62069  5.34304  0.61958  0.77255  0.48576  0.95510
     80   3.59032  4.85943  5.50721  4.92016  2.22199  4.89932  5.20126  1.17277  4.76551  1.31743  2.47533  5.04160  5.05882  4.73894  4.75050  4.25468  3.80560  2.55573  5.38889  4.33497    115 i - - -
          2.68618  4.42225  2.77519  2.73123  3.46354  2.40513  3.72494  3.29354  2.67741  2.69355  4.24690  2.90347  2.73739  3.18146  2.89801  2.37887  2.77519  2.98518  4.58477  3.61503
          0.01474  4.62069  5.34304  0.61958  0.77255  0.48576  0.95510
     81   4.47689  5.65758  5.01945  4.92923  2.70997  4.76144  4.21996  4.41766  4.78108  3.66701  5.01316  4.75134  5.23724  4.88423  4.78736  4.51584  4.77690  4.32629  4.36428  0.28275    116 Y - - -
          2.68618  4.42225  2.77519  2.73123  3.46354  2.40513  3.72494  3.29354  2.67741  2.69355  4.24690  2.90347  2.73739  3.18146  2.89801  2.37887  2.77519  2.98518  4.58477  3.61503
          0.01474  4.62069  5.34304  0.61958  0.77255  0.48576  0.95510
     82   2.25220  5.14884  2.33832  2.00202  4.45068  3.52848  3.73139  3.90671  2.49174  2.81508  4.20438  2.64161  3.92784  2.84553  2.97767  2.40025  2.98168  2.89722  5.61077  4.22623    117 e - - -
          2.68618  4.42225  2.77519  2.73123  3.46354  2.40513  3.72494  3.29354  2.67741  2.69355  4.24690  2.90347  2.73739  3.18146  2.89801  2.37887  2.77519  2.98518  4.58477  3.61503
          0.01474  4.62069  5.34304  0.61958  0.77255  0.48576  0.95510
     83   2.20763  4.90028  4.97476  4.55521  1.44575  4.53867  3.91268  3.40725  4.38542  2.94808  4.03550  4.36535  4.86424  4.39022  4.40808  3.87151  3.82447  3.25473  2.69236  1.24048    118 y - - -
          2.68618  4.42225  2.77519  2.73123  3.46354  2.40513  3.72494  3.29354  2.67741  2.69355  4.24690  2.90347  2.73739  3.18146  2.89801  2.37887  2.77519  2.98518  4.58477  3.61503
          0.01474  4.62069  5.34304  0.61958  0.77255  0.48576  0.95510
     84   3.15624  2.09198  5.05179  4.46267  3.39319  4.39976  4.75704  1.63258  4.28997  1.55453  2.18552  4.53392  4.69661  4.40223  4.33082  3.72949  3.38788  2.27907  5.17242  4.03836    119 l - - -
          2.68618  4.42225  2.77519  2.73123  3.46354  2.40513  3.72494  3.29354  2.67741  2.69355  4.24690  2.90347  2.73739  3.18146  2.89801  2.37887  2.77519  2.98518  4.58477  3.61503
          0.01474  4.62069  5.34304  0.61958  0.77255  0.48576  0.95510
     85   2.74314  4.21526  4.21901  2.95055  2.47263  3.84830  4.14982  2.30176  3.50976  1.89973  3.32743  2.92144  4.21707  3.72750  3.68570  3.13517  2.97519  1.94294  4.82323  2.93124    120 l - - -
          2.68618  4.42225  2.77519  2.73123  3.46354  2.40513  3.72494  3.29354  2.67741  2.69355  4.24690  2.90347  2.73739  3.18146  2.89801  2.37887  2.77519  2.98518  4.58477  3.61503
          0.01474  4.62069  5.34304  0.61958  0.77255  0.48576  0.95510
     86   2.25672  5.32083  3.23344  2.65821  4.70807  3.67652  3.78698  4.13603  1.64601  3.60543  4.38983  2.23688  4.06454  2.89880  1.82638  2.92288  3.16241  3.74265  5.70912  4.39105    121 k - - -
          2.68618  4.42225  2.77519  2.73123  3.46354  2.40513  3.72494  3.29354  2.67741  2.69355  4.24690  2.90347  2.73739  3.18146  2.89801  2.37887  2.77519  2.98518  4.58477  3.61503
          0.01474  4.62069  5.34304  0.61958  0.77255  0.48576  0.95510
     87   2.87633  5.27690  3.15209  1.62705  4.62792  3.62568  3.75752  4.06969  2.10584  2.57021  4.32811  3.10495  4.01235  2.49247  2.11812  2.84992  3.09415  3.67353  5.67703  4.33215    122 e - - -
          2.68618  4.42225  2.77519  2.73123  3.46354  2.40513  3.72494  3.29354  2.67741  2.69355  4.24690  2.90347  2.73739  3.18146  2.89801  2.37887  2.77519  2.98518  4.58477  3.61503
          0.01474  4.62069  5.34304  0.61958  0.77255  0.48576  0.95510
     88   3.29053  1.81796  5.13432  4.56929  3.46196  4.52834  4.94493  2.01428  4.39842  1.07158  3.32087  4.67433  4.82864  4.52740  4.46719  3.88033  3.53573  2.28867  5.33730  4.20248    123 l - - -
          2.68618  4.42225  2.77519  2.73123  3.46354  2.40513  3.72494  3.29354  2.67741  2.69355  4.24690  2.90347  2.73739  3.18146  2.89801  2.37887  2.77519  2.98518  4.58477  3.61503
          0.01474  4.62069  5.34304  0.61958  0.77255  0.48576  0.95510
     89   1.88722  4.30445  4.14107  2.78142  3.40406  3.89456  4.19429  2.26206  3.46248  1.77126  2.80119  3.82331  4.25985  3.70384  3.68636  3.17538  3.03349  2.15735  4.93669  3.74142    124 l - - -
          2.68618  4.42225  2.77519  2.73123  3.46354  2.40513  3.72494  3.29354  2.67741  2.69355  4.24690  2.90347  2.73739  3.18146  2.89801  2.37887  2.77519  2.98518  4.58477  3.61503
          0.01474  4.62069  5.34304  0.61958  0.77255  0.48576  0.95510
     90   2.76368  5.19664  2.98363  1.88499  4.51190  2.89268  3.73316  3.97644  2.48523  2.93265  4.25039  2.55440  3.93148  2.22535  2.97042  2.73890  2.28295  3.57215  5.64938  4.25697    125 e - - -
          2.68618  4.42225  2.77519  2.73123  3.46354  2.40513  3.72494  3.29354  2.67741  2.69355  4.24690  2.90347  2.73739  3.18146  2.89801  2.37887  2.77519  2.98518  4.58477  3.61503
          0.01474  4.62069  5.34304  0.61958  0.77255  0.48576  0.95510
     91   1.25994  4.47384  4.15213  3.80165  4.53664  1.28146  4.71429  3.78957  3.78564  3.60951  4.47458  3.82864  4.10452  4.04232  4.05083  2.79893  3.07928  2.35846  5.94461  4.76337    126 a - - -
          2.68618  4.42225  2.77519  2.73123  3.46354  2.40513  3.72494  3.29354  2.67741  2.69355  4.24690  2.90347  2.73739  3.18146  2.89801  2.37887  2.77519  2.98518  4.58477  3.61503
          0.17879  4.62069  1.87165  0.61958  0.77255  0.48576  0.95510
     92   2.74179  4.81934  3.11809  2.73293  4.19379  3.47431  3.94247  3.65312  2.77873  2.50438  4.14824  1.44822  3.99625  3.13834  3.19299  2.07087  3.04846  3.31009  5.51592  4.17567    127 n - - -
          2.68618  4.42225  2.77519  2.73123  3.46354  2.40513  3.72494  3.29354  2.67741  2.69355  4.24690  2.90347  2.73739  3.18146  2.89801  2.37887  2.77519  2.98518  4.58477  3.61503
          0.01734  4.45924  5.18159  0.61958  0.77255  0.73861  0.64966
     93   2.96762  4.42067  4.40146  3.80988  3.30258  4.09237  4.37794  1.85900  3.62584  1.38036  2.55388  4.05014  4.41554  3.87855  2.45512  3.38918  3.19465  2.45516  5.00993  3.85860    128 l - - -
          2.68618  4.42225  2.77519  2.73123  3.46354  2.40513  3.72494  3.29354  2.67741  2.69355  4.24690  2.90347  2.73739  3.18146  2.89801  2.37887  2.77519  2.98518  4.58477  3.61503
          0.01734  4.45924  5.18159  0.61958  0.77255  0.73861  0.64966
     94   2.90517  5.09529  3.32389  2.71382  4.41164  3.66761  3.75790  3.80408  1.43643  2.37496  4.17523  3.19218  4.04478  2.89666  2.20475  2.41285  3.11393  3.47736  5.51488  4.24014    129 k - - -
          2.68618  4.42225  2.77519  2.73123  3.46354  2.40513  3.72494  3.29354  2.67741  2.69355  4.24690  2.90347  2.73739  3.18146  2.89801  2.37887  2.77519  2.98518  4.58477  3.61503
          0.01734  4.45924  5.18159  0.61958  0.77255  0.73861  0.64966
     95   2.18345  5.19222  3.08106  2.54296  4.55408  3.56316  3.72253  3.99052  1.80985  3.48861  4.27196  1.97372  3.96489  2.83866  2.31464  2.80801  3.05171  3.60119  5.62183  4.28288    130 k - - -
          2.68618  4.42225  2.77519  2.73123  3.46354  2.40513  3.72494  3.29354  2.67741  2.69355  4.24690  2.90347  2.73739  3.18146  2.89801  2.37887  2.77519  2.98518  4.58477  3.61503
          0.01734  4.45924  5.18159  0.61958  0.77255  0.73861  0.64966
     96   3.14904  5.74943  1.10999  1.88142  5.06432  3.45481  3.98471  4.59357  2.99035  4.07082  4.90221  2.91491  4.06754  3.14238  3.59317  2.04384  3.43641  4.14428  6.22403  4.70725    131 d - - -
          2.68618  4.42225  2.77519  2.73123  3.46354  2.40513  3.72494  3.29354  2.67741  2.69355  4.24690  2.90347  2.73739  3.18146  2.89801  2.37887  2.77519  2.98518  4.58477  3.61503
          0.01734  4.45924  5.18159  0.61958  0.77255  0.73861  0.64966
     97   2.33578  4.36121  3.87523  2.71728  3.54167  3.82122  4.14024  2.13889  3.25433  2.54061  3.49693  3.66348  4.20440  3.54027  3.55660  3.09735  2.52563  1.51307  5.05736  3.83852    132 v - - -
          2.68618  4.42225  2.77519  2.73123  3.46354  2.40513  3.72494  3.29354  2.67741  2.69355  4.24690  2.90347  2.73739  3.18146  2.89801  2.37887  2.77519  2.98518  4.58477  3.61503
          0.01734  4.45924  5.18159  0.61958  0.77255  0.73861  0.64966
     98   2.36137  5.13426  2.95254  2.43023  4.46313  2.87651  2.88668  3.92451  1.82875  3.43847  4.20222  2.57747  3.88661  2.79996  2.90076  2.34409  2.95201  3.52126  5.59727  4.21179    133 k - - -
          2.68618  4.42225  2.77519  2.73123  3.46354  2.40513  3.72494  3.29354  2.67741  2.69355  4.24690  2.90347  2.73739  3.18146  2.89801  2.37887  2.77519  2.98518  4.58477  3.61503
          0.01734  4.45924  5.18159  0.61958  0.77255  0.35497  1.20795
     99   2.40874  5.05626  2.33877  2.51688  4.33085  3.54536  3.74091  3.06014  2.21838  3.33023  3.24401  3.04876  3.93684  2.86743  2.14993  2.74322  2.61430  3.40764  5.53377  4.17193    134 r - - -
          2.68618  4.42225  2.77519  2.73123  3.46354  2.40513  3.72494  3.29354  2.67741  2.69355  4.24690  2.90347  2.73739  3.18146  2.89801  2.37887  2.77519  2.98518  4.58477  3.61503
          0.01474  4.62069  5.34304  0.61958  0.77255  0.48576  0.95510
    100   2.54531  4.61114  5.14508  4.58676  3.58959  4.61287  5.03600  1.62214  4.45242  1.07632  3.42632  4.72159  4.89276  4.60195  4.54807  3.96039  3.54067  1.79305  5.45786  4.32002    135 l - - -
          2.68618  4.42225  2.77519  2.73123  3.46354  2.40513  3.72494  3.29354  2.67741  2.69355  4.24690  2.90347  2.73739  3.18146  2.89801  2.37887  2.77519  2.98518  4.58477  3.61503
          0.01474  4.62069  5.34304  0.61958  0.77255  0.48576  0.95510
    101   2.52409  5.84958  1.18641  1.57870  5.14839  3.54756  4.04463  4.68062  3.02562  4.14322  4.95999  2.42335  4.14353  3.19408  3.62359  3.09879  3.49369  4.22538  6.28798  4.77089    136 d - - -
          2.68618  4.42225  2.77519  2.73123  3.46354  2.40513  3.72494  3.29354  2.67741  2.69355  4.24690  2.90347  2.73739  3.18146  2.89801  2.37887  2.77519  2.98518  4.58477  3.61503
          0.01474  4.62069  5.34304  0.61958  0.77255  0.48576  0.95510
    102   2.40501  5.09796  2.97546  1.41015  4.40978  3.55563  3.85284  3.79751  2.66270  3.41371  4.22501  2.53391  4.00585  2.99679  3.13719  2.83942  3.08073  2.36287  5.64181  4.28067    137 e - - -
          2.68618  4.42225  2.77519  2.73123  3.46354  2.40513  3.72494  3.29354  2.67741  2.69355  4.24690  2.90347  2.73739  3.18146  2.89801  2.37887  2.77519  2.98518  4.58477  3.61503
          0.01474  4.62069  5.34304  0.61958  0.77255  0.48576  0.95510
    103   1.92138  2.97763  4.93072  4.37957  3.69118  4.31328  4.81823  1.62762  4.24232  2.53389  3.60666  4.46731  4.68624  4.44146  4.35489  3.66145  3.32651  1.23058  5.36151  4.16669    138 v - - -
          2.68618  4.42225  2.77519  2.73123  3.46354  2.40513  3.72494  3.29354  2.67741  2.69355  4.24690  2.90347  2.73739  3.18146  2.89801  2.37887  2.77519  2.98518  4.58477  3.61503
          0.01474  4.62069  5.34304  0.61958  0.77255  0.48576  0.95510
    104   2.80420  4.68996  3.45470  2.19486  3.85275  3.70714  3.91415  2.06959  2.74929  2.86213  2.65677  3.34180  4.08779  3.15036  2.02995  2.94541  3.03184  2.93843  5.24044  3.98214    139 r - - -
          2.68618  4.42225  2.77519  2.73123  3.46354  2.40513  3.72494  3.29354  2.67741  2.69355  4.24690  2.90347  2.73739  3.18146  2.89801  2.37887  2.77519  2.98518  4.58477  3.61503
          0.01474  4.62069  5.34304  0.61958  0.77255  0.48576  0.95510
    105   2.03824  5.24777  2.60916  1.97979  4.58490  2.94377  3.71321  4.06603  2.17628  3.54956  4.29253  2.98499  3.12565  2.81374  2.55281  2.71744  2.98595  3.63455  5.68487  4.27699    140 e - - -
          2.68618  4.42225  2.77519  2.73123  3.46354  2.40513  3.72494  3.29354  2.67741  2.69355  4.24690  2.90347  2.73739  3.18146  2.89801  2.37887  2.77519  2.98518  4.58477  3.61503
          0.01474  4.62069  5.34304  0.61958  0.77255  0.48576  0.95510
    106   2.78830  2.73568  4.37956  3.78707  3.27990  3.91301  4.21659  2.30023  3.63433  1.37716  3.29590  3.94246  4.27514  2.89323  3.77015  3.20868  3.02008  2.44677  4.82626  2.90864    141 l - - -
          2.68618  4.42225  2.77519  2.73123  3.46354  2.40513  3.72494  3.29354  2.67741  2.69355  4.24690  2.90347  2.73739  3.18146  2.89801  2.37887  2.77519  2.98518  4.58477  3.61503
          0.01474  4.62069  5.34304  0.61958  0.77255  0.48576  0.95510
    107   3.52841  4.78717  5.46809  4.90592  3.51264  4.90555  5.30305  1.90718  4.77270  1.12797  2.50502  5.04143  5.09430  4.82265  4.80810  4.27086  3.75690  1.32858  5.55099  4.48280    142 l - - -
          2.68618  4.42225  2.77519  2.73123  3.46354  2.40513  3.72494  3.29354  2.67741  2.69355  4.24690  2.90347  2.73739  3.18146  2.89801  2.37887  2.77519  2.98518  4.58477  3.61503
          0.01474  4.62069  5.34304  0.61958  0.77255  0.48576  0.95510
    108   2.82591  5.29379  3.00046  1.63900  4.63964  3.56036  3.74729  4.10793  2.44008  3.58707  4.34367  2.61899  3.96646  2.42546  2.04120  2.78884  2.62170  3.68692  5.71417  4.32735    143 e - - -
          2.68618  4.42225  2.77519  2.73123  3.46354  2.40513  3.72494  3.29354  2.67741  2.69355  4.24690  2.90347  2.73739  3.18146  2.89801  2.37887  2.77519  2.98518  4.58477  3.61503
          0.01474  4.62069  5.34304  0.61958  0.77255  0.48576  0.95510
    109   2.78391  5.24964  2.10715  1.79521  4.57054  3.52195  3.74439  3.05888  2.50794  3.54543  4.30155  2.56135  3.06814  2.85288  3.00374  2.75015  2.62505  3.62771  5.69678  4.29190    144 e - - -
          2.68618  4.42225  2.77519  2.73123  3.46354  2.40513  3.72494  3.29354  2.67741  2.69355  4.24690  2.90347  2.73739  3.18146  2.89801  2.37887  2.77519  2.98518  4.58477  3.61503
          0.01474  4.62069  5.34304  0.61958  0.77255  0.48576  0.95510
    110   3.48108  4.74901  5.43395  4.86544  2.64929  4.83142  5.20488  1.66677  4.72167  1.11595  3.27861  4.97496  5.03602  4.76658  4.74335  4.19031  3.70880  1.54085  5.46623  4.37565    145 l - - -
          2.68618  4.42225  2.77519  2.73123  3.46354  2.40513  3.72494  3.29354  2.67741  2.69355  4.24690  2.90347  2.73739  3.18146  2.89801  2.37887  2.77519  2.98518  4.58477  3.61503
          0.01474  4.62069  5.34304  0.61958  0.77255  0.48576  0.95510
    111   2.30103  4.94424  3.60227  3.08426  4.68251  3.59830  4.09406  4.08071  2.63235  3.64935  4.48057  3.45946  4.14932  3.25804  0.97688  2.31299  3.22031  3.65893  5.80347  4.56563    146 r - - -
          2.68618  4.42225  2.77519  2.73123  3.46354  2.40513  3.72494  3.29354  2.67741  2.69355  4.24690  2.90347  2.73739  3.18146  2.89801  2.37887  2.77519  2.98518  4.58477  3.61503
          0.01474  4.62069  5.34304  0.61958  0.77255  0.48576  0.95510
    112   3.09452  5.57464  1.17394  1.67944  2.94772  3.56148  3.97732  4.32460  2.90185  3.84583  4.66951  3.02913  4.10616  3.13050  3.45127  3.02170  3.35740  3.92936  5.99079  4.52303    147 d - - -
          2.68618  4.42225  2.77519  2.73123  3.46354  2.40513  3.72494  3.29354  2.67741  2.69355  4.24690  2.90347  2.73739  3.18146  2.89801  2.37887  2.77519  2.98518  4.58477  3.61503
          0.01474  4.62069  5.34304  0.61958  0.77255  0.48576  0.95510
    113   1.07923  4.49501  3.97226  3.55758  4.22921  1.77667  4.49217  2.55988  3.53070  3.27677  4.17682  3.73393  4.12554  3.81707  3.83164  2.86494  3.07742  3.09843  5.66563  4.45525    148 a - - -
          2.68618  4.42225  2.77519  2.73123  3.46354  2.40513  3.72494  3.29354  2.67741  2.69355  4.24690  2.90347  2.73739  3.18146  2.89801  2.37887  2.77519  2.98518  4.58477  3.61503
          0.01474  4.62069  5.34304  0.61958  0.77255  0.48576  0.95510
    114   4.81454  5.86724  5.36144  5.28150  3.80343  4.69748  5.09770  4.97083  5.05834  4.20914  5.55078  5.32425  5.27913  5.39529  5.03307  5.01543  5.16375  4.87023  0.16748  3.77782    149 W - - -
          2.68618  4.42225  2.77519  2.73123  3.46354  2.40513  3.72494  3.29354  2.67741  2.69355  4.24690  2.90347  2.73739  3.18146  2.89801  2.37887  2.77519  2.98518  4.58477  3.61503
          0.01474  4.62069  5.34304  0.61958  0.77255  0.48576  0.95510
    115   3.02660  5.43056  3.19398  2.30760  4.83210  3.70576  3.80883  4.25969  1.30731  3.69876  4.48581  2.03799  4.10290  2.91963  2.25603  2.98496  3.23410  3.85799  5.77639  4.46289    150 k - - -
          2.68618  4.42225  2.77519  2.73123  3.46354  2.40513  3.72494  3.29354  2.67741  2.69355  4.24690  2.90347  2.73739  3.18146  2.89801  2.37887  2.77519  2.98518  4.58477  3.61503
          0.01474  4.62069  5.34304  0.61958  0.77255  0.48576  0.95510
    116   2.83759  5.21225  3.05534  1.83099  4.52402  3.58598  3.76884  2.72359  2.14740  3.48660  4.26962  3.07283  3.98914  1.78254  2.88936  2.81949  3.06448  3.58299  5.65004  4.28892    151 q - - -
          2.68618  4.42225  2.77519  2.73123  3.46354  2.40513  3.72494  3.29354  2.67741  2.69355  4.24690  2.90347  2.73739  3.18146  2.89801  2.37887  2.77519  2.98518  4.58477  3.61503
          0.01474  4.62069  5.34304  0.61958  0.77255  0.48576  0.95510
    117   1.80421  4.40526  3.83958  3.29771  3.67525  2.35931  4.14554  2.99578  3.23929  2.03113  3.64987  3.60884  4.12562  3.52305  3.55006  2.44771  2.99632  2.12819  5.13768  3.92093    152 a - - -
          2.68618  4.42225  2.77519  2.73123  3.46354  2.40513  3.72494  3.29354  2.67741  2.69355  4.24690  2.90347  2.73739  3.18146  2.89801  2.37887  2.77519  2.98518  4.58477  3.61503
          0.01474  4.62069  5.34304  0.61958  0.77255  0.48576  0.95510
    118   1.95212  4.24158  4.16745  3.58436  3.35102  3.84722  4.15392  2.32641  3.47235  2.13598  3.35709  3.81171  4.21918  3.70190  3.67026  2.28079  2.98556  1.92812  4.86186  2.92226    153 v - - -
          2.68618  4.42225  2.77519  2.73123  3.46354  2.40513  3.72494  3.29354  2.67741  2.69355  4.24690  2.90347  2.73739  3.18146  2.89801  2.37887  2.77519  2.98518  4.58477  3.61503
          0.01474  4.62069  5.34304  0.61958  0.77255  0.48576  0.95510
    119   2.76658  5.12099  3.08341  2.24117  4.41696  3.55862  3.73787  3.85974  1.98055  2.82043  4.17757  3.05254  3.94839  2.51431  2.34201  2.45344  2.99474  2.49493  5.57816  4.21488    154 k - - -
          2.68618  4.42225  2.77519  2.73123  3.46354  2.40513  3.72494  3.29354  2.67741  2.69355  4.24690  2.90347  2.73739  3.18146  2.89801  2.37887  2.77519  2.98518  4.58477  3.61503
          0.01474  4.62069  5.34304  0.61958  0.77255  0.48576  0.95510
    120   2.75789  5.23183  2.37709  1.98095  4.56027  3.51885  3.72062  4.03561  2.00199  2.92717  4.27923  2.99196  3.92136  2.82444  2.95833  2.16698  2.57841  3.61386  5.67413  4.27095    155 e - - -
          2.68618  4.42225  2.77519  2.73123  3.46354  2.40513  3.72494  3.29354  2.67741  2.69355  4.24690  2.90347  2.73739  3.18146  2.89801  2.37887  2.77519  2.98518  4.58477  3.61503
          0.01474  4.62069  5.34304  0.61958  0.77255  0.48576  0.95510
    121   2.75981  4.98011  3.08758  2.01611  4.31968  2.42635  3.83912  3.74393  2.64629  3.33697  4.14295  3.11721  2.33740  2.98659  3.11362  2.41415  3.01815  2.41610  5.56554  4.22145    156 e - - -
          2.68618  4.42225  2.77519  2.73123  3.46354  2.40513  3.72494  3.29354  2.67741  2.69355  4.24690  2.90347  2.73739  3.18146  2.89801  2.37887  2.77519  2.98518  4.58477  3.61503
          0.08316  4.62069  2.65998  0.61958  0.77255  0.48576  0.95510
    122   2.74585  5.24078  2.95848  2.03077  4.58370  2.87208  3.69399  4.06339  2.17063  3.54116  4.28485  2.52539  3.90305  2.17106  2.53675  2.37158  2.97652  3.63087  5.67034  4.26693    157 e - - -
          2.68618  4.42225  2.77519  2.73123  3.46354  2.40513  3.72494  3.29354  2.67741  2.69355  4.24690  2.90347  2.73739  3.18146  2.89801  2.37887  2.77519  2.98518  4.58477  3.61503
          0.01577  4.55330  5.27565  0.61958  0.77255  0.60422  0.79077
    123   2.12370  4.73871  3.25002  2.69566  3.94575  3.58874  3.81920  3.32868  2.36331  2.54879  3.83594  2.63954  2.60778  3.01683  3.10185  2.81103  2.95426  2.38608  5.28643  3.99293    158 a - - -
          2.68618  4.42225  2.77519  2.73123  3.46354  2.40513  3.72494  3.29354  2.67741  2.69355  4.24690  2.90347  2.73739  3.18146  2.89801  2.37887  2.77519  2.98518  4.58477  3.61503
          0.01577  4.55330  5.27565  0.61958  0.77255  0.60422  0.79077
    124   2.10609  4.58843  2.82735  2.82597  3.75295  3.63450  3.02356  2.27937  2.80233  2.25365  3.68568  3.28498  4.02133  3.12656  3.20611  2.48590  2.94910  2.87488  5.15130  3.88698    159 a - - -
          2.68618  4.42225  2.77519  2.73123  3.46354  2.40513  3.72494  3.29354  2.67741  2.69355  4.24690  2.90347  2.73739  3.18146  2.89801  2.37887  2.77519  2.98518  4.58477  3.61503
          0.19253  4.55330  1.80426  0.61958  0.77255  0.60422  0.79077
    125   2.71944  5.17689  2.45483  2.38894  4.50817  3.45785  3.66511  3.97760  2.39594  3.47281  4.23111  2.50620  3.86923  2.37866  2.02124  2.68626  2.46632  3.56232  5.61600  4.22166    160 r - - -
          2.68618  4.42225  2.77519  2.73123  3.46354  2.40513  3.72494  3.29354  2.67741  2.69355  4.24690  2.90347  2.73739  3.18146  2.89801  2.37887  2.77519  2.98518  4.58477  3.61503
          0.01879  4.37957  5.10191  0.61958  0.77255  0.83179  0.57141
    126   2.68987  5.04400  2.21203  2.42014  4.32629  3.46300  2.96992  3.77581  2.44552  3.32355  2.76529  2.95811  3.86840  2.38437  2.92440  2.33127  2.92314  3.40337  5.51283  4.13842    161 d - - -
          2.68618  4.42225  2.77519  2.73123  3.46354  2.40513  3.72494  3.29354  2.67741  2.69355  4.24690  2.90347  2.73739  3.18146  2.89801  2.37887  2.77519  2.98518  4.58477  3.61503
          0.11482  4.37957  2.34402  0.61958  0.77255  0.83179  0.57141
    127   2.61381  4.39370  3.44982  2.89763  3.58074  2.83193  3.86518  2.94058  2.85238  2.07944  2.77155  3.30837  2.94384  3.16852  3.21811  2.33826  2.86443  2.70174  5.01153  3.76934    162 l - - -
          2.68618  4.42225  2.77519  2.73123  3.46354  2.40513  3.72494  3.29354  2.67741  2.69355  4.24690  2.90347  2.73739  3.18146  2.89801  2.37887  2.77519  2.98518  4.58477  3.61503
          0.02067  4.28541  5.00776  0.61958  0.77255  0.92381  0.50584
    128   2.68015  4.98326  2.86053  1.93991  4.30443  2.71005  3.70033  3.74365  2.49925  3.30973  4.10460  2.41809  3.85960  2.83615  2.97849  2.31395  2.92953  2.68466  5.51507  4.14803    163 e - - -
          2.68314  4.42372  2.77666  2.73166  3.46501  2.40543  3.72500  3.29269  2.67854  2.69367  4.24599  2.90410  2.73749  3.17910  2.89848  2.37839  2.77520  2.98533  4.58290  3.61650
          0.68975  0.69656        *  2.58899  0.07806  0.00000        *
//
