# Supplementary material for: T346Hunter: A Novel Web-Based Tool for the Prediction of Type III, Type IV and Type VI Secretion Systems in Bacterial Genomes
Source: PLoS One. 2015 Apr 13;10(4):e0119317. doi: 10.1371/journal.pone.0119317 (PMC4395097; doi:10.1371/journal.pone.0119317)
Supplement: S1 Data — (ZIP) [file pone.0119317.s009.zip › T346Hunter_profiles/flit.fasta]

>gi|1788235|gb|AAC74993.1| putative flagellar synthesis and assembly chaperone [Escherichia coli str. K-12 substr. MG1655]
MNHAPHLYFAWQQLVEKSQLMLRLATEEQWDELIASEMAYVNAVQEIAHLTEEVDPSTTMQEQLRPMLRL
ILDNESKVKQLLQIRMDELAKLVGQSSVQKSVLSAYGDQGGFVLAPQDNLF
>gi|16080585|ref|NP_391412.1| flagellar protein FliT [Bacillus subtilis subsp. subtilis str. 168]
MNNIDQLYTETKSMLSHIQNTPESDELLKQIEDFVATRSELIQEISLPLSEEERKQMKLILTWDQLIVKE
MERLKQSIATELQQMKRKRVMHTTYLNPYNNITIDGTYYDKRK
>gi|549811018|gb|AGX44924.1| flagellar protein FliT [Clostridium saccharobutylicum DSM 13864]
MDEELQKYLECLKKYTVQMIFALKNDNIDDFEINLNKRTQTINEIRSFDFEKSEFKKKCEELDIISINNE
LSKITNEKREEVKVKILELKKAQNANNAYQTNFNVSNIFSKKV
>gi|115347569|emb|CAL20479.1| FliT [Yersinia pestis CO92]
MERHQHLLSEYQQILTLSEQMLMLATVENWNALVDLEMTYLKAVENTANITISSCTSPVLQELLRQKLRS
ILENEIEIKRLLQRRLDKLSELVGQSTRQQAVNRTYGQFPDQALLLGETQ
>gi|291617837|ref|YP_003520579.1| FliT [Pantoea ananatis LMG 20103]
MSHPLALLKEYQELLTLSNAMLENARQGQWEALLSCESTYVSSVERVARDNDAGVLSALQRAQIRPVLEQ
ILNNETTLKTLLGERMQELRSLVTTSTQQQNIMTSYGNMAGNILYPKEQ
>gi|83725685|gb|EAP72827.1| FliT [Ralstonia solanacearum UW551]
MLRNLPIKDSESLFACYEAIARLTAEMVAAADVGNWEVVNTLERESATYVDMLRRSEPHPPLSPAELERK
RALLVRILEDDARVRAVVHPRLDRLQKRIDTARRASSASLAYGTMARF
>gi|139522469|gb|ABO77655.1| FliT [Xenorhabdus nematophila]
MKNDLDLLSAYQRILSLSEQMIDLAKNGKWDELVEMEITYLKAVEVVTLISENSDVPISLQQQFTKILQT
VLDNEKETKRLLQKRLDELSDLIKQESCKQLLHDTYGQFPASDYEMELIMTEPK
>gi|146335616|gb|ABQ23415.1| FliT [Pseudomonas syringae pv. averrhoi]
MSAALKRIEETREALVGALAERDWEAIVKLDLACRECVDAVVSEAPADEPALRSNLEELLGVYRQLIDVA
TGERQAVVDEMTQIQNAKNATKVYHLFG
>gi|16760906|ref|NP_456523.1| flagellar protein FliT [Salmonella enterica subsp. enterica serovar Typhi str. CT18]
MTSTVEFINRWQRIALLSQSLLELAQRGEWDLLLQQEVSYLQSIETVMEKQTPPGITRSIQDMVAGYIKQ
TLDNEQLLKGLLQQRLDELSSLIGQSTRQKSLNNAYGRLSGMLLVPDAPGAS
>gi|119898998|ref|YP_934211.1| flagellar-like protein FliT [Azoarcus sp. BH72]
MLSLENSRRLLAIYQAMADAARANDWDRLGELGRQGDELRRQAAASQGTPAPGEEVDLAATIRRILELDG
EIRTHAEPAYESTRKLLSGAVQHRNVRNAYGSLGG
