# Supplementary material for: T346Hunter: A Novel Web-Based Tool for the Prediction of Type III, Type IV and Type VI Secretion Systems in Bacterial Genomes
Source: PLoS One. 2015 Apr 13;10(4):e0119317. doi: 10.1371/journal.pone.0119317 (PMC4395097; doi:10.1371/journal.pone.0119317)
Supplement: S1 Data — (ZIP) [file pone.0119317.s009.zip › T346Hunter_profiles/fliw.fasta]

>gi|126697804|ref|YP_001086701.1| flagellar assembly factor FliW [Clostridium difficile 630]
MMKITLKKGILGFENLKEYELLDIENEDILKEFNSTEEDCIGFIVVSPFEIIKEYEIVLNQETIEKLEVK
SPNDIMLLNIITVGQTLEESTVNMKAPIVINVRNNCGMQIILQDEEYSIWHPLLRGDGGC
>gi|403190635|dbj|GAB78998.1| flagellar assembly factor FliW [Austwickia chelonae NBRC 105200]
MTATAERTSATVHMPAGMVGFPESTEFSLVEIESGVYEMLSSQDDELGFVVITPEPYFPDYDPIIDKATA
ERLEITDPSDAVVLLVVNIGSEEEAPVANLLAPIIVNKATHTATQVVLGDQEWPLRATIPLG
>gi|2636064|emb|CAB15555.1| assembly factor of the flagellum [Bacillus subtilis subsp. subtilis str. 168]
MIIHTKYHGQMNIKEEQIILFESGIPGFLEEKQFVILPLSEDSPFVALQSVTSENLAFIVVSPFIFFKNY
EFDLDESTAELLDIDNIQDVEVMTILTMAEPFEKSTANLLAPIIVNRKNMMAKQVVLHDSSYTTKHPIGG
ESC
>gi|529194455|gb|AGS66203.1| flagellar assembly protein FliW [Borrelia burgdorferi CA382]
MIDEKSIEFDFPEGILGFENIKKFIIKDSKYKPFSIMQSINKDVSFLVTSPFNFLSEYLPNIQEKDWSDI
KAKEEDEKVILCIINMHVNDYKDITANLKAPIIINKKKLLGKQAICTNEKYSLHHKVFKE
>gi|547961399|ref|WP_022361652.1| flagellar assembly factor FliW [Bacteroides pectinophilus CAG:437]
MVVETKWFGTIDISEDKIITFDMGIMGFEDYKKFTIIYDSERDNGREVVWLQSVDDKNFALPVMNPDIVY
KGYDPVVEDELLTSIGDDILNAPLMVFVTLTVGQDIKKMTCNLKAPIIINADTRKGCQLIADNEEYPVKY
PIYDIISAASKKGGE
