# Supplementary material for: T346Hunter: A Novel Web-Based Tool for the Prediction of Type III, Type IV and Type VI Secretion Systems in Bacterial Genomes
Source: PLoS One. 2015 Apr 13;10(4):e0119317. doi: 10.1371/journal.pone.0119317 (PMC4395097; doi:10.1371/journal.pone.0119317)
Supplement: S1 Data — (ZIP) [file pone.0119317.s009.zip › T346Hunter_profiles/fliy.fasta]

>gi|687652|gb|AAC43545.1| FliY [Escherichia coli]
MKLAHLGRQALMGVMAVALVAGMSVKSFADEGLLNKVKERGTLLVGLEGTYPPFSFQGDDGKLTGFEVEF
AQQLAKHLGVEASLKPTKWDGMLASLDSKRIDVVINQVTISDERKKKYDFSTPYTISGIQALVKKGNEGT
IKTADDLKGKKVGVGLGTNYEEWLRQNVQGVDVRTYDDDPTKYQDLRVGRIDAILVDRLAALDLVKKTND
TLAVTGEAFSRQESGVALRKGNEDLLKAVNDAIAEMQKDGTLQALSEKWFGADVTK
>gi|2688189|gb|AAC66671.1| flagellar switch protein FliY [Borrelia burgdorferi B31]
MSVDEKSDNGEKPEIKGVKLPDLIDTLPEGVDPSNFGLLMDVSMQLTVELGRTERKIKDILGMSEGTIIT
LDKLAGEPVDILVNGKIVAKGEVVVIDENFGVRITEIIKTKNE
>gi|16078695|ref|NP_389514.1| flagellar motor switch phosphatase FliY [Bacillus subtilis subsp. subtilis str. 168]
MENNRLSQDEIDALLNGTGSTLDEPEIPEVDDLSEMERDAIGEIGNISFGSSATALSTLLNQKVDITTPS
VTVIPRSKISDAFPEPYVAIEVNYTEGFSGSNLLVVEQSDAAIIADLMIGGDGKGADPSLGEIHLSAVQE
AMNQMMGSAATSMSTVFSKKIDISPPRVELLDVTEEKGTDRIPDDEMLVKVSFNLKVGELIDSSIMQLYP
LTFAKDLISSLMNSESAEEEETVQPEVTYEQPKEPVTPEPRIEPKQQQQPPKRQGTAKKAAPVQVSPVEF
SAFDPNEAVQAPIHNLDMLLDIPLSITVELGRTKRSVKEILELSAGSIIELDKLAGEPVDILVNQRIVAK
GEVVVIEENFGVRVTDILSQAERINNLK
>gi|237692399|gb|EEP61382.1| flagellar motor switch phosphatase FliY [Sulfurihydrogenibium yellowstonense SS-5]
MEEMDKQENKPEDNQEDLAAAWSEMLNESEKKGGSQEDLAAQWSEMLNKDKNESVDADIHQTLLKKSEKK
ESFTKEEFSPEILNKLDILLDIPITITVEIGSKSMPIEEILKLAPSSVIDLDRYLNEPIDLKVNGVLVAK
GELYQVDDNFAIKITEILTKEERVRLVSSQIRG
>gi|407050552|gb|AFS78597.1| flagellar motor switch phosphatase FliY [Clostridium acidurici 9a]
MADSLLNQDEIDALLGNAPNNSEAENSEQKLLSEVEKDTLGEIGNISMGTSATTLFTLLGHKVTITTPKV
SITNIQELSEYYPIPFVAINVKYTKGLEGLNLLILKVSDVKIIADLMMGGDGKNVEGDLTEIDLSAIGEA
MNQMVGSSSTSLSEMIGKTIDIDPPQSYKIDFQEDKLDVFDSDDKIVKISFKMVVGDLIDSEIMQLIPLS
FAKEMVKKLIGGEAESSPEPEVVEEEVAVAQQPVEQPTYTQPIQHQQPIQQPTYTQPVQQQSVRQEPVTV
KKLEFQQFDNISSKSYDESIDIIQEIPVEITVQLGKTMRKIGEILEYGPGTIIELDKLLGEPLEVYANGK
YIAKGEVVVIEDNFGIRITEIVSPAKRINQR
