# Supplementary material for: T346Hunter: A Novel Web-Based Tool for the Prediction of Type III, Type IV and Type VI Secretion Systems in Bacterial Genomes
Source: PLoS One. 2015 Apr 13;10(4):e0119317. doi: 10.1371/journal.pone.0119317 (PMC4395097; doi:10.1371/journal.pone.0119317)
Supplement: S1 Data — (ZIP) [file pone.0119317.s009.zip › T346Hunter_profiles/fliz.fasta]

>gi|87082001|gb|AAC74988.2| RpoS antagonist; putative regulator of FliA activity [Escherichia coli str. K-12 substr. MG1655]
MMVQHLKRRPLSRYLKDFKHSQTHCAHCRKLLDRITLVRDGKIVNKIEISRLDTLLDENGWQTEQKSWAA
LCRFCGDLHCKTQSDFFDIIGFKQFLFEQTEMSPGTVREYVVRLRRLGNHLHEQNISLDQLQDGFLDEIL
APWLPTTSTNNYRIALRKYQHYQRQTCTRLVQKSSSLPSSDIY
>gi|2688190|gb|AAC66672.1| flagellar protein FliZ [Borrelia burgdorferi B31]
MNNKFLFLVFLSFFNFFTYANSQEQVNSASTDLENESSLPIFEEDKANFVNNDSTQPVSIFNISDLLKIV
LFLLIAFFIFFLLKKLIFYSKKSKYEQNSNLIKELVFYEIDVKNSIRIINILDNVYIFLVSSNSFTLLKE
IKSEEELEDLKLRLSKINDSAKKDSFQSIFKKMLLKKEEIPSSGNDYVKLEEKIEASLKDKQDRLKKF
>gi|16078697|ref|NP_389516.1| flagellar biosynthetic protein FliZ [Bacillus subtilis subsp. subtilis str. 168]
MKKSQYFIVFICFFVLFSVHPIAAAAADSDNSTVNEWFQKKDEKTADQSEQKKEKTTKTADETEGAAAPS
VSAFDFVKMIFALLFVIVLIYGLVKLMNKRNRLLKPFQYVENIGGTSVGQNRSIQLIKVGKSVLVVGVGE
TIQLLKEIEDEKEIEVILSQHEEAMSSKIEWQKFVKPLKSSEHQPQQKLPSFSKALKEQLEELKQNRSEG
KKKGPRHHE
>gi|126697831|ref|YP_001086728.1| flagellar protein FliZ [Clostridium difficile 630]
MILYLLKILICIPIILILIVLSLKISQGTLLKKYNDKYVKILDIVNISKNNSIIILKIGEEGCIMASSSS
SMSKIKDLTKEEILKIENDIKERNFKIQDFKMEKIKKKYDFSRYIGKFTKKEDK
