# Supplementary material for: T346Hunter: A Novel Web-Based Tool for the Prediction of Type III, Type IV and Type VI Secretion Systems in Bacterial Genomes
Source: PLoS One. 2015 Apr 13;10(4):e0119317. doi: 10.1371/journal.pone.0119317 (PMC4395097; doi:10.1371/journal.pone.0119317)
Supplement: S1 Data — (ZIP) [file pone.0119317.s009.zip › T346Hunter_profiles/mota.hmm]

HMMER3/f [3.1b1 | May 2013]
NAME  mota
LENG  269
ALPH  amino
RF    no
MM    no
CONS  yes
CS    no
MAP   yes
DATE  Wed Sep  4 10:55:33 2013
NSEQ  8
EFFN  1.449219
CKSUM 1039271010
STATS LOCAL MSV      -10.5538  0.70223
STATS LOCAL VITERBI  -11.4196  0.70223
STATS LOCAL FORWARD   -5.6876  0.70223
HMM          A        C        D        E        F        G        H        I        K        L        M        N        P        Q        R        S        T        V        W        Y   
            m->m     m->i     m->d     i->m     i->i     d->m     d->d
  COMPO   2.40285  4.64895  3.13171  2.68687  3.36431  2.72116  3.95817  2.60339  2.75049  2.24522  3.37361  3.23161  3.50692  3.15709  3.09158  2.69089  2.82391  2.55580  5.06584  3.81373
          2.68623  4.42230  2.77525  2.73128  3.46359  2.40518  3.72500  3.29359  2.67695  2.69360  4.24573  2.90352  2.73745  3.18151  2.89806  2.37892  2.77525  2.98523  4.58482  3.61508
          0.25398  2.42761  1.99476  0.90078  0.52130  0.00000        *
      1   2.83249  4.46145  4.08307  3.62211  3.51949  3.76213  4.39654  2.59163  3.43093  2.20397  1.25903  3.86118  4.26944  3.78528  3.66091  3.15088  2.43883  2.49149  5.23257  4.03755      4 m - - -
          2.68618  4.42225  2.77519  2.73123  3.46354  2.40513  3.72494  3.29354  2.67741  2.69355  4.24690  2.90347  2.73739  3.18146  2.89801  2.37887  2.77519  2.98518  4.58477  3.61503
          0.02100  4.26941  4.99176  0.61958  0.77255  0.67073  0.71608
      2   2.90561  5.39206  1.32675  2.30128  4.71166  3.39097  3.79004  4.21409  2.64304  3.71047  4.51464  2.37762  3.92729  2.93102  2.47020  2.83535  3.16809  3.79424  5.85304  4.41236      5 d - - -
          2.68618  4.42225  2.77519  2.73123  3.46354  2.40513  3.72494  3.29354  2.67741  2.69355  4.24690  2.90347  2.73739  3.18146  2.89801  2.37887  2.77519  2.98518  4.58477  3.61503
          0.02100  4.26941  4.99176  0.61958  0.77255  0.38537  1.14007
      3   2.67216  4.32320  3.67109  3.10001  3.45150  3.68255  3.94797  2.45191  2.32776  2.26614  2.57909  3.47080  4.05935  3.32728  3.35432  2.54655  2.54727  2.30355  4.91981  3.69825      6 l - - -
          2.68618  4.42225  2.77519  2.73123  3.46354  2.40513  3.72494  3.29354  2.67741  2.69355  4.24690  2.90347  2.73739  3.18146  2.89801  2.37887  2.77519  2.98518  4.58477  3.61503
          0.01824  4.40883  5.13118  0.61958  0.77255  0.48576  0.95510
      4   2.25336  4.43310  3.54426  3.02303  3.81944  2.79832  4.01541  3.18065  2.99027  1.93624  3.76243  3.38433  3.97518  3.30132  3.35624  2.06080  2.16860  2.89266  5.23056  3.99030      7 l - - -
          2.68618  4.42225  2.77519  2.73123  3.46354  2.40513  3.72494  3.29354  2.67741  2.69355  4.24690  2.90347  2.73739  3.18146  2.89801  2.37887  2.77519  2.98518  4.58477  3.61503
          0.01824  4.40883  5.13118  0.61958  0.77255  0.48576  0.95510
      5   2.61428  4.39641  3.71778  3.21992  3.80944  3.49306  4.14945  2.19100  3.16136  2.84093  3.76173  3.52353  4.03995  3.47417  3.48773  1.85284  1.64647  2.73161  5.26659  4.03779      8 t - - -
          2.68618  4.42225  2.77519  2.73123  3.46354  2.40513  3.72494  3.29354  2.67741  2.69355  4.24690  2.90347  2.73739  3.18146  2.89801  2.37887  2.77519  2.98518  4.58477  3.61503
          0.01824  4.40883  5.13118  0.61958  0.77255  0.48576  0.95510
      6   2.88115  4.28641  4.53167  3.94873  2.62758  4.04000  4.34913  1.71758  3.80121  1.42705  3.20514  4.09158  4.37911  3.97537  3.91858  2.66581  3.11448  2.29786  4.88386  3.68592      9 l - - -
          2.68618  4.42225  2.77519  2.73123  3.46354  2.40513  3.72494  3.29354  2.67741  2.69355  4.24690  2.90347  2.73739  3.18146  2.89801  2.37887  2.77519  2.98518  4.58477  3.61503
          0.01824  4.40883  5.13118  0.61958  0.77255  0.48576  0.95510
      7   2.89421  4.32280  4.43595  3.87318  3.44644  2.53588  4.44180  1.44881  3.75120  1.84683  3.37990  4.07744  4.42031  3.98198  3.93304  3.37302  3.14015  1.86729  5.08685  3.89668     10 i - - -
          2.68618  4.42225  2.77519  2.73123  3.46354  2.40513  3.72494  3.29354  2.67741  2.69355  4.24690  2.90347  2.73739  3.18146  2.89801  2.37887  2.77519  2.98518  4.58477  3.61503
          0.01824  4.40883  5.13118  0.61958  0.77255  0.48576  0.95510
      8   3.46657  5.15498  4.24549  4.22557  5.29446  0.23594  5.27711  5.05931  4.47666  4.62907  5.63222  4.41269  4.55792  4.75922  4.62151  3.65846  3.98704  4.48346  6.21411  5.42556     11 G - - -
          2.68618  4.42225  2.77519  2.73123  3.46354  2.40513  3.72494  3.29354  2.67741  2.69355  4.24690  2.90347  2.73739  3.18146  2.89801  2.37887  2.77519  2.98518  4.58477  3.61503
          0.01824  4.40883  5.13118  0.61958  0.77255  0.48576  0.95510
      9   2.89714  4.28072  4.60314  4.02928  2.92424  4.02814  4.14419  1.61339  3.84998  1.70087  3.26185  4.07658  4.36924  3.98860  3.91899  3.33857  3.12637  2.46243  3.18094  2.29934     12 i - - -
          2.68618  4.42225  2.77519  2.73123  3.46354  2.40513  3.72494  3.29354  2.67741  2.69355  4.24690  2.90347  2.73739  3.18146  2.89801  2.37887  2.77519  2.98518  4.58477  3.61503
          0.01824  4.40883  5.13118  0.61958  0.77255  0.48576  0.95510
     10   2.95806  4.38910  4.48231  3.93934  3.40623  3.01807  4.49583  1.43772  3.79353  1.42680  3.33038  4.13794  4.46496  4.03031  3.96216  3.43067  3.20831  2.18101  5.10656  3.92124     13 l - - -
          2.68618  4.42225  2.77519  2.73123  3.46354  2.40513  3.72494  3.29354  2.67741  2.69355  4.24690  2.90347  2.73739  3.18146  2.89801  2.37887  2.77519  2.98518  4.58477  3.61503
          0.01824  4.40883  5.13118  0.61958  0.77255  0.48576  0.95510
     11   2.35352  4.27415  4.15265  3.60755  3.47496  3.79155  4.26438  2.47173  3.50121  1.74574  3.44164  3.83089  4.22792  3.75669  3.72326  2.54124  3.01358  1.51617  5.02870  3.82966     14 v - - -
          2.68618  4.42225  2.77519  2.73123  3.46354  2.40513  3.72494  3.29354  2.67741  2.69355  4.24690  2.90347  2.73739  3.18146  2.89801  2.37887  2.77519  2.98518  4.58477  3.61503
          0.10397  4.40883  2.44673  0.61958  0.77255  0.48576  0.95510
     12   1.54124  4.32442  3.72005  3.27179  4.10126  2.09573  4.24401  3.44632  3.25124  3.17945  4.03642  3.48012  3.90212  3.53785  3.58138  2.13763  2.86383  2.07209  5.49810  4.28192     15 a - - -
          2.68618  4.42225  2.77519  2.73123  3.46354  2.40513  3.72494  3.29354  2.67741  2.69355  4.24690  2.90347  2.73739  3.18146  2.89801  2.37887  2.77519  2.98518  4.58477  3.61503
          0.01986  4.32472  5.04707  0.61958  0.77255  0.60438  0.79056
     13   3.04949  4.47012  4.55454  4.00270  1.89067  4.17118  4.41602  2.45850  3.86394  1.22509  3.15160  4.18541  4.49560  4.03620  4.00702  3.49451  2.56929  2.44467  4.88285  3.59992     16 l - - -
          2.68618  4.42225  2.77519  2.73123  3.46354  2.40513  3.72494  3.29354  2.67741  2.69355  4.24690  2.90347  2.73739  3.18146  2.89801  2.37887  2.77519  2.98518  4.58477  3.61503
          0.01986  4.32472  5.04707  0.61958  0.77255  0.41815  1.07372
     14   2.07779  4.34827  3.82994  3.40814  4.13344  1.58923  4.34843  3.44254  3.39054  3.21057  4.07811  3.57728  3.96320  3.66706  3.69801  2.22200  2.91962  1.74573  5.54723  4.34082     17 g - - -
          2.68618  4.42225  2.77519  2.73123  3.46354  2.40513  3.72494  3.29354  2.67741  2.69355  4.24690  2.90347  2.73739  3.18146  2.89801  2.37887  2.77519  2.98518  4.58477  3.61503
          0.01824  4.40883  5.13118  0.61958  0.77255  0.48576  0.95510
     15   2.11696  4.29567  3.74948  3.19087  2.80106  2.56884  4.00391  2.79076  3.12613  2.01651  3.44547  3.52367  4.06263  3.40634  3.42817  2.92827  2.28300  2.57387  4.93738  3.71969     18 l - - -
          2.68618  4.42225  2.77519  2.73123  3.46354  2.40513  3.72494  3.29354  2.67741  2.69355  4.24690  2.90347  2.73739  3.18146  2.89801  2.37887  2.77519  2.98518  4.58477  3.61503
          0.01824  4.40883  5.13118  0.61958  0.77255  0.48576  0.95510
     16   3.26201  4.53780  5.18070  4.63164  2.70815  4.63718  5.06085  1.41496  4.50598  1.81453  3.35370  4.75498  4.88888  4.64117  4.58855  3.99568  3.50076  1.21007  5.42762  4.26832     19 v - - -
          2.68618  4.42225  2.77519  2.73123  3.46354  2.40513  3.72494  3.29354  2.67741  2.69355  4.24690  2.90347  2.73739  3.18146  2.89801  2.37887  2.77519  2.98518  4.58477  3.61503
          0.01824  4.40883  5.13118  0.61958  0.77255  0.48576  0.95510
     17   2.37273  4.24177  4.16580  3.60695  2.13038  3.80914  4.15012  2.60427  3.49066  1.51195  3.30650  3.81439  4.20487  3.71751  3.68152  2.63775  2.99110  2.44093  4.81511  3.57330     20 l - - -
          2.68618  4.42225  2.77519  2.73123  3.46354  2.40513  3.72494  3.29354  2.67741  2.69355  4.24690  2.90347  2.73739  3.18146  2.89801  2.37887  2.77519  2.98518  4.58477  3.61503
          0.01824  4.40883  5.13118  0.61958  0.77255  0.48576  0.95510
     18   2.39470  4.22228  4.22697  3.65292  3.37135  2.63787  4.22710  1.89677  3.54022  2.37334  2.78368  3.86798  4.24972  3.77139  3.73426  3.17152  2.99605  1.64117  4.92094  3.72625     21 v - - -
          2.68618  4.42225  2.77519  2.73123  3.46354  2.40513  3.72494  3.29354  2.67741  2.69355  4.24690  2.90347  2.73739  3.18146  2.89801  2.37887  2.77519  2.98518  4.58477  3.61503
          0.01824  4.40883  5.13118  0.61958  0.77255  0.48576  0.95510
     19   2.44186  4.40300  3.70466  3.43875  4.69930  1.09281  4.53217  4.14342  3.53121  3.80901  4.60765  3.56170  3.92584  3.79598  3.84590  1.77113  2.21466  3.51219  6.01780  4.81720     22 g - - -
          2.68618  4.42225  2.77519  2.73123  3.46354  2.40513  3.72494  3.29354  2.67741  2.69355  4.24690  2.90347  2.73739  3.18146  2.89801  2.37887  2.77519  2.98518  4.58477  3.61503
          0.01824  4.40883  5.13118  0.61958  0.77255  0.48576  0.95510
     20   2.36447  4.44630  2.90397  2.89188  3.58963  2.94042  3.86921  2.95630  2.85741  2.37870  2.35161  3.32101  4.00401  3.16922  3.23273  2.86101  2.90042  2.72348  5.01960  2.73258     23 m - - -
          2.68618  4.42225  2.77519  2.73123  3.46354  2.40513  3.72494  3.29354  2.67741  2.69355  4.24690  2.90347  2.73739  3.18146  2.89801  2.37887  2.77519  2.98518  4.58477  3.61503
          0.01824  4.40883  5.13118  0.61958  0.77255  0.48576  0.95510
     21   1.86691  4.40581  4.64725  4.08621  3.49451  4.24429  4.64689  1.69369  3.96941  1.58820  3.37900  4.28190  4.57760  4.18125  4.13746  3.56893  3.26607  1.78952  5.22949  4.05576     24 l - - -
          2.68618  4.42225  2.77519  2.73123  3.46354  2.40513  3.72494  3.29354  2.67741  2.69355  4.24690  2.90347  2.73739  3.18146  2.89801  2.37887  2.77519  2.98518  4.58477  3.61503
          0.01824  4.40883  5.13118  0.61958  0.77255  0.48576  0.95510
     22   2.87040  4.29703  4.43922  3.84885  2.67158  4.01118  4.31256  2.15285  2.87819  1.50740  2.06560  4.02957  4.34330  3.89091  3.84543  3.31015  3.09887  2.41454  4.88291  3.72298     25 l - - -
          2.68621  4.42228  2.77523  2.73127  3.46357  2.40497  3.72498  3.29357  2.67744  2.69331  4.24693  2.90350  2.73743  3.18150  2.89804  2.37890  2.77523  2.98522  4.58480  3.61506
          0.19216  1.77836  5.13118  0.23061  1.58012  0.48576  0.95510
     23   2.70435  4.98893  2.99877  1.89330  4.26587  3.49100  3.70256  3.69305  2.24106  2.75381  4.06373  3.00480  3.89473  2.83670  2.92323  2.40352  2.15258  3.34243  5.47667  4.12425     27 e - - -
          2.68618  4.42225  2.77519  2.73123  3.46354  2.40513  3.72494  3.29354  2.67741  2.69355  4.24690  2.90347  2.73739  3.18146  2.89801  2.37887  2.77519  2.98518  4.58477  3.61503
          0.01824  4.40883  5.13118  0.61958  0.77255  0.48576  0.95510
     24   2.49418  4.47375  3.50726  3.30085  4.74863  0.94894  4.49118  4.22025  3.48548  3.86360  4.66364  3.50134  2.67985  3.74335  3.82478  2.08775  2.99459  3.58269  6.04943  4.82738     28 g - - -
          2.68618  4.42225  2.77519  2.73123  3.46354  2.40513  3.72494  3.29354  2.67741  2.69355  4.24690  2.90347  2.73739  3.18146  2.89801  2.37887  2.77519  2.98518  4.58477  3.61503
          0.01824  4.40883  5.13118  0.61958  0.77255  0.48576  0.95510
     25   2.57347  4.62489  3.29742  2.82115  4.25141  1.82480  3.98031  3.66456  2.84055  3.29992  4.11939  2.56635  3.91396  3.16833  3.26589  1.99825  2.45258  2.66720  5.55231  4.26119     29 g - - -
          2.68618  4.42225  2.77519  2.73123  3.46354  2.40513  3.72494  3.29354  2.67741  2.69355  4.24690  2.90347  2.73739  3.18146  2.89801  2.37887  2.77519  2.98518  4.58477  3.61503
          0.01824  4.40883  5.13118  0.61958  0.77255  0.48576  0.95510
     26   2.69576  5.06631  2.97769  2.44531  4.40380  2.55976  3.68573  3.85553  2.20422  3.38504  4.15758  2.60997  3.87729  2.80276  2.54945  2.03433  2.54180  3.46328  5.55597  4.18347     30 s - - -
          2.68618  4.42225  2.77519  2.73123  3.46354  2.40513  3.72494  3.29354  2.67741  2.69355  4.24690  2.90347  2.73739  3.18146  2.89801  2.37887  2.77519  2.98518  4.58477  3.61503
          0.01824  4.40883  5.13118  0.61958  0.77255  0.48576  0.95510
     27   2.78144  4.20635  4.39641  3.80731  2.65433  3.91130  4.17921  2.24051  3.65870  1.48547  3.19346  3.94634  2.66923  3.83691  3.77967  3.21036  3.01184  2.41120  3.20211  3.49311     31 l - - -
          2.68618  4.42225  2.77519  2.73123  3.46354  2.40513  3.72494  3.29354  2.67741  2.69355  4.24690  2.90347  2.73739  3.18146  2.89801  2.37887  2.77519  2.98518  4.58477  3.61503
          0.01824  4.40883  5.13118  0.61958  0.77255  0.48576  0.95510
     28   2.38765  5.05449  2.53698  2.44398  4.42727  2.04572  3.72903  3.88254  2.23054  3.42161  4.19835  2.97693  3.88407  2.85294  2.99686  2.39811  2.58014  3.48315  5.60219  4.22212     32 g - - -
          2.68618  4.42225  2.77519  2.73123  3.46354  2.40513  3.72494  3.29354  2.67741  2.69355  4.24690  2.90347  2.73739  3.18146  2.89801  2.37887  2.77519  2.98518  4.58477  3.61503
          0.01824  4.40883  5.13118  0.61958  0.77255  0.48576  0.95510
     29   1.88776  4.96711  3.01267  2.48133  4.25531  2.93541  3.70331  3.68611  2.21004  3.25871  4.05478  2.61313  3.88836  2.51736  2.93397  2.70157  2.92603  2.85564  5.47031  4.11838     33 a - - -
          2.68618  4.42225  2.77519  2.73123  3.46354  2.40513  3.72494  3.29354  2.67741  2.69355  4.24690  2.90347  2.73739  3.18146  2.89801  2.37887  2.77519  2.98518  4.58477  3.61503
          0.01824  4.40883  5.13118  0.61958  0.77255  0.48576  0.95510
     30   3.52379  4.79697  5.32753  4.76074  1.76677  4.80679  4.99267  1.75968  4.61409  1.04324  3.03887  4.89629  4.96274  4.59998  4.62555  4.16329  3.73866  2.49044  5.17286  3.98548     34 l - - -
          2.68618  4.42225  2.77519  2.73123  3.46354  2.40513  3.72494  3.29354  2.67741  2.69355  4.24690  2.90347  2.73739  3.18146  2.89801  2.37887  2.77519  2.98518  4.58477  3.61503
          0.01824  4.40883  5.13118  0.61958  0.77255  0.48576  0.95510
     31   2.38070  4.09385  4.46997  3.87038  2.28158  3.83933  4.13152  2.51285  3.69342  2.02544  2.70202  3.93468  4.20131  3.85222  3.76285  3.14355  2.92455  2.09579  3.35059  2.52461     35 l - - -
          2.68618  4.42225  2.77519  2.73123  3.46354  2.40513  3.72494  3.29354  2.67741  2.69355  4.24690  2.90347  2.73739  3.18146  2.89801  2.37887  2.77519  2.98518  4.58477  3.61503
          0.01824  4.40883  5.13118  0.61958  0.77255  0.48576  0.95510
     32   2.74798  5.20568  1.99544  2.38074  4.51256  3.45768  3.01720  3.99246  2.46377  2.92932  4.26096  2.57542  3.88615  2.05589  2.95427  2.71172  2.98419  3.58190  5.64613  4.24031     36 d - - -
          2.68618  4.42225  2.77519  2.73123  3.46354  2.40513  3.72494  3.29354  2.67741  2.69355  4.24690  2.90347  2.73739  3.18146  2.89801  2.37887  2.77519  2.98518  4.58477  3.61503
          0.01824  4.40883  5.13118  0.61958  0.77255  0.48576  0.95510
     33   2.90597  4.44716  4.12567  3.57345  3.50952  3.98037  4.35204  2.09754  3.47466  2.01412  3.41881  3.88808  1.61991  3.75941  3.74657  3.28222  3.15877  1.97999  5.16966  3.96785     37 p - - -
          2.68618  4.42225  2.77519  2.73123  3.46354  2.40513  3.72494  3.29354  2.67741  2.69355  4.24690  2.90347  2.73739  3.18146  2.89801  2.37887  2.77519  2.98518  4.58477  3.61503
          0.01824  4.40883  5.13118  0.61958  0.77255  0.48576  0.95510
     34   1.12499  4.36042  3.87367  3.51327  4.54557  3.16779  4.50939  3.93275  3.51068  3.64032  4.45803  3.59935  3.92326  3.78656  3.81432  1.50892  2.28298  3.37640  5.89436  4.70147     38 a - - -
          2.68618  4.42225  2.77519  2.73123  3.46354  2.40513  3.72494  3.29354  2.67741  2.69355  4.24690  2.90347  2.73739  3.18146  2.89801  2.37887  2.77519  2.98518  4.58477  3.61503
          0.01824  4.40883  5.13118  0.61958  0.77255  0.48576  0.95510
     35   2.09375  4.94865  2.94356  2.02424  4.42054  3.41420  3.81849  3.86317  2.62921  3.43179  4.22542  3.04095  3.04259  2.96034  3.10132  1.68159  2.98284  3.46095  5.63241  4.27339     39 s - - -
          2.68618  4.42225  2.77519  2.73123  3.46354  2.40513  3.72494  3.29354  2.67741  2.69355  4.24690  2.90347  2.73739  3.18146  2.89801  2.37887  2.77519  2.98518  4.58477  3.61503
          0.01824  4.40883  5.13118  0.61958  0.77255  0.48576  0.95510
     36   2.53301  4.42231  4.87193  4.29768  3.39687  4.34753  4.72139  1.51936  4.15832  1.46410  2.64753  4.43331  4.64339  4.31135  4.25665  3.67654  3.31885  1.82221  5.18723  4.04252     40 l - - -
          2.68618  4.42225  2.77519  2.73123  3.46354  2.40513  3.72494  3.29354  2.67741  2.69355  4.24690  2.90347  2.73739  3.18146  2.89801  2.37887  2.77519  2.98518  4.58477  3.61503
          0.01824  4.40883  5.13118  0.61958  0.77255  0.48576  0.95510
     37   3.29036  4.59699  5.15932  4.56855  2.57997  4.55686  4.88097  2.00385  4.41185  1.19693  2.12370  4.68241  4.77943  4.45154  4.43255  3.89523  3.51145  1.82912  5.18016  4.10652     41 l - - -
          2.68618  4.42225  2.77519  2.73123  3.46354  2.40513  3.72494  3.29354  2.67741  2.69355  4.24690  2.90347  2.73739  3.18146  2.89801  2.37887  2.77519  2.98518  4.58477  3.61503
          0.01824  4.40883  5.13118  0.61958  0.77255  0.48576  0.95510
     38   3.47163  4.73366  5.30011  4.75068  3.42694  4.85586  5.25313  0.93978  4.61280  1.58977  2.46209  4.94620  5.03282  4.71128  4.69709  4.22839  3.70251  2.08556  5.51231  4.43294     42 i - - -
          2.68618  4.42225  2.77519  2.73123  3.46354  2.40513  3.72494  3.29354  2.67741  2.69355  4.24690  2.90347  2.73739  3.18146  2.89801  2.37887  2.77519  2.98518  4.58477  3.61503
          0.01824  4.40883  5.13118  0.61958  0.77255  0.48576  0.95510
     39   3.12455  4.46483  4.87189  4.34845  3.76687  4.43196  4.98237  1.40392  4.24264  2.43569  3.60988  4.52700  4.77948  4.49265  4.42605  3.79372  2.23286  1.14332  5.56455  4.35883     43 v - - -
          2.68618  4.42225  2.77519  2.73123  3.46354  2.40513  3.72494  3.29354  2.67741  2.69355  4.24690  2.90347  2.73739  3.18146  2.89801  2.37887  2.77519  2.98518  4.58477  3.61503
          0.01824  4.40883  5.13118  0.61958  0.77255  0.48576  0.95510
     40   2.20498  4.34261  4.73377  4.17091  2.77223  4.23296  4.64091  1.67496  4.04236  2.30304  3.41745  4.31219  4.57037  4.24068  4.17433  3.56195  3.22825  1.26335  5.18886  3.99677     44 v - - -
          2.68618  4.42225  2.77519  2.73123  3.46354  2.40513  3.72494  3.29354  2.67741  2.69355  4.24690  2.90347  2.73739  3.18146  2.89801  2.37887  2.77519  2.98518  4.58477  3.61503
          0.01824  4.40883  5.13118  0.61958  0.77255  0.48576  0.95510
     41   2.30336  4.41031  3.58040  3.04889  3.70578  1.94408  4.00412  3.02116  3.00647  2.10667  3.65825  3.41520  3.05693  3.31502  3.35974  2.83020  2.91602  2.39662  5.14271  3.90788     45 g - - -
          2.68618  4.42225  2.77519  2.73123  3.46354  2.40513  3.72494  3.29354  2.67741  2.69355  4.24690  2.90347  2.73739  3.18146  2.89801  2.37887  2.77519  2.98518  4.58477  3.61503
          0.01824  4.40883  5.13118  0.61958  0.77255  0.48576  0.95510
     42   1.70395  4.36237  3.84722  3.57870  4.66666  1.03907  4.60471  4.05433  3.63796  3.76953  4.58289  3.62797  3.93039  3.89383  3.92086  2.61469  2.26241  3.44851  6.01008  4.83210     46 g - - -
          2.68618  4.42225  2.77519  2.73123  3.46354  2.40513  3.72494  3.29354  2.67741  2.69355  4.24690  2.90347  2.73739  3.18146  2.89801  2.37887  2.77519  2.98518  4.58477  3.61503
          0.01824  4.40883  5.13118  0.61958  0.77255  0.48576  0.95510
     43   2.45268  4.41487  3.68809  3.35234  4.57280  2.05656  4.43026  4.00209  3.39926  3.66843  4.47651  3.52292  3.92341  3.68279  3.73411  1.77649  1.23328  3.43519  5.89784  4.68254     47 t - - -
          2.68618  4.42225  2.77519  2.73123  3.46354  2.40513  3.72494  3.29354  2.67741  2.69355  4.24690  2.90347  2.73739  3.18146  2.89801  2.37887  2.77519  2.98518  4.58477  3.61503
          0.01824  4.40883  5.13118  0.61958  0.77255  0.48576  0.95510
     44   2.46048  4.40790  4.79770  4.21560  2.23643  4.25835  4.58367  1.64869  4.06515  1.41045  3.17099  4.34129  4.56001  4.20001  4.15026  3.58013  3.27849  2.24754  5.03491  3.87310     48 l - - -
          2.68618  4.42225  2.77519  2.73123  3.46354  2.40513  3.72494  3.29354  2.67741  2.69355  4.24690  2.90347  2.73739  3.18146  2.89801  2.37887  2.77519  2.98518  4.58477  3.61503
          0.01824  4.40883  5.13118  0.61958  0.77255  0.48576  0.95510
     45   1.92035  4.38403  3.75770  3.50133  4.75014  1.23230  4.58312  4.20307  3.60514  3.86686  4.65675  3.58733  3.92014  3.85232  3.91187  1.49675  2.94171  3.53654  6.06703  4.87708     49 g - - -
          2.68618  4.42225  2.77519  2.73123  3.46354  2.40513  3.72494  3.29354  2.67741  2.69355  4.24690  2.90347  2.73739  3.18146  2.89801  2.37887  2.77519  2.98518  4.58477  3.61503
          0.01824  4.40883  5.13118  0.61958  0.77255  0.48576  0.95510
     46   0.77660  4.35219  3.91883  3.67743  4.65755  3.14723  4.66530  4.04060  3.71886  3.77942  4.60773  3.67479  3.94183  3.97694  3.97221  1.78108  2.95165  3.43947  6.01956  4.84084     50 a - - -
          2.68618  4.42225  2.77519  2.73123  3.46354  2.40513  3.72494  3.29354  2.67741  2.69355  4.24690  2.90347  2.73739  3.18146  2.89801  2.37887  2.77519  2.98518  4.58477  3.61503
          0.01824  4.40883  5.13118  0.61958  0.77255  0.48576  0.95510
     47   2.15409  4.29860  4.54180  3.96544  2.37654  4.06393  4.41179  2.31454  3.82921  1.71582  3.26814  4.11902  4.41078  4.01505  3.96141  3.37742  3.13247  1.57403  4.97071  3.78117     51 v - - -
          2.68618  4.42225  2.77519  2.73123  3.46354  2.40513  3.72494  3.29354  2.67741  2.69355  4.24690  2.90347  2.73739  3.18146  2.89801  2.37887  2.77519  2.98518  4.58477  3.61503
          0.01824  4.40883  5.13118  0.61958  0.77255  0.48576  0.95510
     48   2.50184  4.38609  4.74122  4.17595  3.47415  4.26885  4.66914  1.70689  4.04612  2.19050  1.78611  4.33581  4.59424  4.24064  4.18277  3.59677  3.26649  1.57373  5.20845  4.03862     52 v - - -
          2.68618  4.42225  2.77519  2.73123  3.46354  2.40513  3.72494  3.29354  2.67741  2.69355  4.24690  2.90347  2.73739  3.18146  2.89801  2.37887  2.77519  2.98518  4.58477  3.61503
          0.01824  4.40883  5.13118  0.61958  0.77255  0.48576  0.95510
     49   2.18807  4.44166  4.87374  4.33040  3.67288  4.43482  4.90364  1.54780  4.22110  2.04585  3.52979  4.50477  4.75280  4.44569  4.38419  3.78036  3.36393  1.18778  5.45254  4.25861     53 v - - -
          2.68618  4.42225  2.77519  2.73123  3.46354  2.40513  3.72494  3.29354  2.67741  2.69355  4.24690  2.90347  2.73739  3.18146  2.89801  2.37887  2.77519  2.98518  4.58477  3.61503
          0.01824  4.40883  5.13118  0.61958  0.77255  0.48576  0.95510
     50   2.11683  4.91897  3.01698  2.52684  4.35275  2.25572  3.77152  3.79491  2.56193  3.36146  4.14986  2.55917  3.88724  2.52247  3.03112  2.37022  2.51606  3.40212  5.56285  4.20834     54 a - - -
          2.68618  4.42225  2.77519  2.73123  3.46354  2.40513  3.72494  3.29354  2.67741  2.69355  4.24690  2.90347  2.73739  3.18146  2.89801  2.37887  2.77519  2.98518  4.58477  3.61503
          0.01824  4.40883  5.13118  0.61958  0.77255  0.48576  0.95510
     51   2.67061  4.50145  3.38799  2.83841  2.60735  2.99622  3.84957  3.04189  2.81311  2.73431  3.61313  2.51992  3.99050  3.13079  3.20360  2.50815  2.54992  2.79785  5.05334  2.62213     55 s - - -
          2.68618  4.42225  2.77519  2.73123  3.46354  2.40513  3.72494  3.29354  2.67741  2.69355  4.24690  2.90347  2.73739  3.18146  2.89801  2.37887  2.77519  2.98518  4.58477  3.61503
          0.01824  4.40883  5.13118  0.61958  0.77255  0.48576  0.95510
     52   2.68539  5.06704  2.95755  2.21067  4.36648  3.46763  3.66833  3.81841  2.20841  2.89350  4.12564  2.40054  2.77936  2.78494  2.90196  2.37411  2.56740  3.43400  5.53177  4.15362     56 k - - -
          2.68618  4.42225  2.77519  2.73123  3.46354  2.40513  3.72494  3.29354  2.67741  2.69355  4.24690  2.90347  2.73739  3.18146  2.89801  2.37887  2.77519  2.98518  4.58477  3.61503
          0.01824  4.40883  5.13118  0.61958  0.77255  0.48576  0.95510
     53   2.66902  4.21459  3.91123  3.33356  2.75478  2.68167  4.01993  2.33984  3.24470  1.97656  3.32002  3.62448  4.10493  2.90730  3.49514  3.00479  2.55059  2.21131  4.82078  3.61747     57 l - - -
          2.68618  4.42225  2.77519  2.73123  3.46354  2.40513  3.72494  3.29354  2.67741  2.69355  4.24690  2.90347  2.73739  3.18146  2.89801  2.37887  2.77519  2.98518  4.58477  3.61503
          0.01824  4.40883  5.13118  0.61958  0.77255  0.48576  0.95510
     54   2.41913  5.09879  2.22803  2.43832  4.42099  3.47171  3.71250  3.84702  1.61390  3.40335  4.18747  2.97568  3.89684  2.83510  2.93965  2.71928  2.97236  2.90329  5.58749  4.21035     58 k - - -
          2.68618  4.42225  2.77519  2.73123  3.46354  2.40513  3.72494  3.29354  2.67741  2.69355  4.24690  2.90347  2.73739  3.18146  2.89801  2.37887  2.77519  2.98518  4.58477  3.61503
          0.01824  4.40883  5.13118  0.61958  0.77255  0.48576  0.95510
     55   2.02636  5.07187  2.03204  2.19872  4.35457  3.46731  3.71261  3.79915  2.50680  3.35532  4.14412  2.96575  3.89219  2.84206  2.99408  2.71659  2.58984  3.43019  5.55318  3.24249     59 a - - -
          2.68618  4.42225  2.77519  2.73123  3.46354  2.40513  3.72494  3.29354  2.67741  2.69355  4.24690  2.90347  2.73739  3.18146  2.89801  2.37887  2.77519  2.98518  4.58477  3.61503
          0.01824  4.40883  5.13118  0.61958  0.77255  0.48576  0.95510
     56   3.18237  4.47830  5.02100  4.48362  3.70114  4.55618  5.04251  1.25111  4.37191  1.97774  3.53553  4.64396  4.85027  4.58844  4.51898  3.91266  2.70525  1.27631  5.53770  4.34910     60 i - - -
          2.68618  4.42225  2.77519  2.73123  3.46354  2.40513  3.72494  3.29354  2.67741  2.69355  4.24690  2.90347  2.73739  3.18146  2.89801  2.37887  2.77519  2.98518  4.58477  3.61503
          0.01824  4.40883  5.13118  0.61958  0.77255  0.48576  0.95510
     57   2.41195  4.88514  3.24075  2.68474  4.19911  3.57054  3.78947  3.52689  1.39917  2.67873  4.02471  3.16502  3.98493  2.94984  2.82149  2.82936  2.58826  3.22229  5.43508  4.14414     61 k - - -
          2.68618  4.42225  2.77519  2.73123  3.46354  2.40513  3.72494  3.29354  2.67741  2.69355  4.24690  2.90347  2.73739  3.18146  2.89801  2.37887  2.77519  2.98518  4.58477  3.61503
          0.01824  4.40883  5.13118  0.61958  0.77255  0.48576  0.95510
     58   2.18222  4.93195  3.11930  2.56025  4.21507  2.34935  3.72247  3.62711  2.01875  2.72495  4.02572  3.06843  3.92551  2.86725  2.46950  2.75279  2.95632  3.29459  5.43211  4.10997     62 k - - -
          2.68618  4.42225  2.77519  2.73123  3.46354  2.40513  3.72494  3.29354  2.67741  2.69355  4.24690  2.90347  2.73739  3.18146  2.89801  2.37887  2.77519  2.98518  4.58477  3.61503
          0.01824  4.40883  5.13118  0.61958  0.77255  0.48576  0.95510
     59   2.08282  4.26272  3.99384  3.43630  3.47265  3.72124  4.15452  2.00538  3.35227  2.50652  3.44866  3.70250  4.15237  3.61293  3.60873  2.57974  2.26429  1.87701  4.98550  3.78053     63 v - - -
          2.68618  4.42225  2.77519  2.73123  3.46354  2.40513  3.72494  3.29354  2.67741  2.69355  4.24690  2.90347  2.73739  3.18146  2.89801  2.37887  2.77519  2.98518  4.58477  3.61503
          0.01824  4.40883  5.13118  0.61958  0.77255  0.48576  0.95510
     60   2.67644  4.26275  3.81181  3.23663  3.37166  3.71747  3.99226  2.35979  2.67726  1.86002  3.36198  3.56357  2.75763  3.42798  3.43032  2.98317  2.90825  2.25182  4.86099  2.98918     64 l - - -
          2.68618  4.42225  2.77519  2.73123  3.46354  2.40513  3.72494  3.29354  2.67741  2.69355  4.24690  2.90347  2.73739  3.18146  2.89801  2.37887  2.77519  2.98518  4.58477  3.61503
          0.01824  4.40883  5.13118  0.61958  0.77255  0.48576  0.95510
     61   2.78001  5.20127  3.00984  2.18814  4.54955  3.52190  3.67942  4.00029  1.65884  3.48570  4.25479  2.57921  3.91823  2.78858  2.41713  2.75042  2.33734  3.59653  5.61300  4.25266     65 k - - -
          2.68618  4.42225  2.77519  2.73123  3.46354  2.40513  3.72494  3.29354  2.67741  2.69355  4.24690  2.90347  2.73739  3.18146  2.89801  2.37887  2.77519  2.98518  4.58477  3.61503
          0.01824  4.40883  5.13118  0.61958  0.77255  0.48576  0.95510
     62   1.99080  4.38052  3.55257  2.60650  3.51339  3.64665  3.89851  2.87683  2.92954  2.33310  2.86601  3.38668  4.02558  3.23562  2.80333  2.89249  2.89715  2.65325  3.53094  3.06367     66 a - - -
          2.68618  4.42225  2.77519  2.73123  3.46354  2.40513  3.72494  3.29354  2.67741  2.69355  4.24690  2.90347  2.73739  3.18146  2.89801  2.37887  2.77519  2.98518  4.58477  3.61503
          0.01824  4.40883  5.13118  0.61958  0.77255  0.48576  0.95510
     63   3.13393  4.50401  4.79484  4.21518  2.62934  4.33284  4.64364  2.06045  4.07513  1.00382  3.12148  4.38547  4.61466  4.20750  4.18062  3.65375  2.60206  2.36040  5.08419  3.94307     67 l - - -
          2.68618  4.42225  2.77519  2.73123  3.46354  2.40513  3.72494  3.29354  2.67741  2.69355  4.24690  2.90347  2.73739  3.18146  2.89801  2.37887  2.77519  2.98518  4.58477  3.61503
          0.01824  4.40883  5.13118  0.61958  0.77255  0.48576  0.95510
     64   2.43110  5.13840  2.98959  2.43902  4.47127  2.94844  3.66607  3.92730  1.97820  3.43110  4.19581  2.97330  2.78861  2.19249  2.50423  2.69887  2.95008  3.52539  5.57808  4.20452     68 k - - -
          2.68618  4.42225  2.77519  2.73123  3.46354  2.40513  3.72494  3.29354  2.67741  2.69355  4.24690  2.90347  2.73739  3.18146  2.89801  2.37887  2.77519  2.98518  4.58477  3.61503
          0.01824  4.40883  5.13118  0.61958  0.77255  0.48576  0.95510
     65   2.66413  4.29755  2.96652  3.12708  2.88526  3.68251  3.94999  2.44997  3.06495  2.07542  3.40256  3.48648  4.05862  2.83806  3.37612  2.93944  2.55186  2.30490  4.88937  2.98213     69 l - - -
          2.68618  4.42225  2.77519  2.73123  3.46354  2.40513  3.72494  3.29354  2.67741  2.69355  4.24690  2.90347  2.73739  3.18146  2.89801  2.37887  2.77519  2.98518  4.58477  3.61503
          0.01824  4.40883  5.13118  0.61958  0.77255  0.48576  0.95510
     66   2.38872  4.18768  4.23111  3.65168  2.74740  3.83064  4.16872  2.49821  3.52761  1.57655  3.27428  3.84342  4.20669  3.74310  3.69886  2.62275  2.96148  1.88608  4.82691  3.63372     70 l - - -
          2.68618  4.42225  2.77519  2.73123  3.46354  2.40513  3.72494  3.29354  2.67741  2.69355  4.24690  2.90347  2.73739  3.18146  2.89801  2.37887  2.77519  2.98518  4.58477  3.61503
          0.01824  4.40883  5.13118  0.61958  0.77255  0.48576  0.95510
     67   3.78382  5.05034  5.09759  4.73126  0.77193  4.73291  4.21920  2.87071  4.55222  1.76144  3.50644  4.62741  5.00647  4.55257  4.57384  4.15069  4.02256  2.97357  4.35684  2.71260     71 f - - -
          2.68618  4.42225  2.77519  2.73123  3.46354  2.40513  3.72494  3.29354  2.67741  2.69355  4.24690  2.90347  2.73739  3.18146  2.89801  2.37887  2.77519  2.98518  4.58477  3.61503
          0.01824  4.40883  5.13118  0.61958  0.77255  0.48576  0.95510
     68   2.37600  4.80288  3.15522  2.59128  3.22135  2.96758  3.73568  3.42661  2.07825  2.67798  3.88383  3.09372  3.92498  2.90563  2.16401  2.75196  2.92243  3.12698  5.31579  4.00680     72 k - - -
          2.68628  4.42235  2.77530  2.73110  3.46364  2.40523  3.72505  3.29364  2.67708  2.69365  4.24700  2.90357  2.73750  3.18157  2.89757  2.37865  2.77530  2.98529  4.58487  3.61513
          0.24301  1.56148  5.13118  0.78825  0.60631  0.48576  0.95510
     69   2.40865  4.74017  3.16068  2.60290  3.12453  3.53315  3.74584  3.34269  2.58291  2.98336  3.82228  2.44021  3.92151  2.59245  2.66279  2.74644  2.55151  3.05383  5.26408  2.83575     76 a - - -
          2.68618  4.42225  2.77519  2.73123  3.46354  2.40513  3.72494  3.29354  2.67741  2.69355  4.24690  2.90347  2.73739  3.18146  2.89801  2.37887  2.77519  2.98518  4.58477  3.61503
          0.01824  4.40883  5.13118  0.61958  0.77255  0.48576  0.95510
     70   2.67943  5.06226  2.96635  2.18379  4.36096  2.95878  3.66357  3.81310  2.04779  3.34771  3.25517  2.62632  3.17132  2.77935  2.89654  2.66725  2.37965  3.42839  5.52582  4.14769     77 k - - -
          2.68618  4.42225  2.77519  2.73123  3.46354  2.40513  3.72494  3.29354  2.67741  2.69355  4.24690  2.90347  2.73739  3.18146  2.89801  2.37887  2.77519  2.98518  4.58477  3.61503
          0.01824  4.40883  5.13118  0.61958  0.77255  0.48576  0.95510
     71   2.76949  5.15238  2.98347  2.47614  4.50491  3.50506  3.70281  3.95367  1.81236  3.46076  4.23796  3.00409  2.62576  2.22050  2.79932  2.16078  3.00197  3.55778  5.60714  4.24654     78 k - - -
          2.68618  4.42225  2.77519  2.73123  3.46354  2.40513  3.72494  3.29354  2.67741  2.69355  4.24690  2.90347  2.73739  3.18146  2.89801  2.37887  2.77519  2.98518  4.58477  3.61503
          0.01824  4.40883  5.13118  0.61958  0.77255  0.48576  0.95510
     72   2.17129  4.21563  3.89332  3.31641  3.33027  3.72240  4.01207  2.37635  3.22984  1.98856  3.32819  3.61121  3.12146  3.48672  3.48457  2.60267  2.89678  2.19778  4.82278  2.98502     79 l - - -
          2.68618  4.42225  2.77519  2.73123  3.46354  2.40513  3.72494  3.29354  2.67741  2.69355  4.24690  2.90347  2.73739  3.18146  2.89801  2.37887  2.77519  2.98518  4.58477  3.61503
          0.01824  4.40883  5.13118  0.61958  0.77255  0.48576  0.95510
     73   2.16910  4.73973  3.16925  2.61545  3.98401  3.51429  3.76172  3.38233  2.59191  3.02037  2.77136  2.69823  3.91931  2.94234  2.65828  2.16656  2.57459  3.08338  5.29871  3.99373     80 s - - -
          2.68618  4.42225  2.77519  2.73123  3.46354  2.40513  3.72494  3.29354  2.67741  2.69355  4.24690  2.90347  2.73739  3.18146  2.89801  2.37887  2.77519  2.98518  4.58477  3.61503
          0.01824  4.40883  5.13118  0.61958  0.77255  0.48576  0.95510
     74   2.67430  4.56785  3.32264  2.76081  3.73208  2.99475  3.81316  2.71906  2.18741  2.44401  3.66188  3.22397  2.76206  3.05678  3.11876  2.81415  2.90572  2.85861  5.12054  2.77322     81 k - - -
          2.68618  4.42225  2.77519  2.73123  3.46354  2.40513  3.72494  3.29354  2.67741  2.69355  4.24690  2.90347  2.73739  3.18146  2.89801  2.37887  2.77519  2.98518  4.58477  3.61503
          0.01824  4.40883  5.13118  0.61958  0.77255  0.48576  0.95510
     75   2.67634  4.90603  2.68832  2.08923  4.15102  3.49632  3.70069  3.56752  2.49214  2.73371  2.85490  3.01927  3.88873  2.27156  2.95785  2.70209  2.90782  2.81419  5.40255  4.06070     82 e - - -
          2.68618  4.42225  2.77519  2.73123  3.46354  2.40513  3.72494  3.29354  2.67741  2.69355  4.24690  2.90347  2.73739  3.18146  2.89801  2.37887  2.77519  2.98518  4.58477  3.61503
          0.01824  4.40883  5.13118  0.61958  0.77255  0.48576  0.95510
     76   2.42866  5.22951  2.03847  1.96082  4.56030  2.90165  3.69267  4.04115  2.46595  3.53265  4.28826  2.91818  3.87845  2.80221  2.54286  2.40162  2.98096  3.61538  5.67697  4.26286     83 e - - -
          2.68618  4.42225  2.77519  2.73123  3.46354  2.40513  3.72494  3.29354  2.67741  2.69355  4.24690  2.90347  2.73739  3.18146  2.89801  2.37887  2.77519  2.98518  4.58477  3.61503
          0.01824  4.40883  5.13118  0.61958  0.77255  0.48576  0.95510
     77   2.77501  4.35301  3.92436  3.34503  3.42007  3.81370  4.09467  2.32409  3.17513  1.48013  3.37225  3.66769  4.18451  3.50848  2.76131  3.09328  2.26409  2.48358  4.96587  3.76625     84 l - - -
          2.68618  4.42225  2.77519  2.73123  3.46354  2.40513  3.72494  3.29354  2.67741  2.69355  4.24690  2.90347  2.73739  3.18146  2.89801  2.37887  2.77519  2.98518  4.58477  3.61503
          0.01824  4.40883  5.13118  0.61958  0.77255  0.48576  0.95510
     78   3.52571  4.77780  5.37328  4.82671  3.40716  4.92093  5.32669  1.62505  4.70154  0.87625  3.17181  5.02602  5.07633  4.76288  4.77052  4.30117  3.75562  1.84561  5.53475  4.48065     85 l - - -
          2.68618  4.42225  2.77519  2.73123  3.46354  2.40513  3.72494  3.29354  2.67741  2.69355  4.24690  2.90347  2.73739  3.18146  2.89801  2.37887  2.77519  2.98518  4.58477  3.61503
          0.01824  4.40883  5.13118  0.61958  0.77255  0.48576  0.95510
     79   2.22203  5.25872  2.16968  1.92667  4.58682  3.44707  3.70131  4.06989  2.02142  3.55769  4.31434  2.91508  3.12477  2.81175  2.98034  2.71481  2.99947  3.64211  5.69957  4.28149     86 e - - -
          2.68618  4.42225  2.77519  2.73123  3.46354  2.40513  3.72494  3.29354  2.67741  2.69355  4.24690  2.90347  2.73739  3.18146  2.89801  2.37887  2.77519  2.98518  4.58477  3.61503
          0.01824  4.40883  5.13118  0.61958  0.77255  0.48576  0.95510
     80   2.71155  4.60370  3.35192  2.47624  3.73394  3.62185  3.84430  2.67037  2.73070  2.20953  3.02553  3.25529  4.00244  1.93313  3.12682  2.85251  2.94158  2.85242  5.15380  3.89210     87 q - - -
          2.68618  4.42225  2.77519  2.73123  3.46354  2.40513  3.72494  3.29354  2.67741  2.69355  4.24690  2.90347  2.73739  3.18146  2.89801  2.37887  2.77519  2.98518  4.58477  3.61503
          0.01824  4.40883  5.13118  0.61958  0.77255  0.48576  0.95510
     81   3.55534  4.82131  5.37195  4.80218  2.09108  4.85513  5.07093  1.70829  4.65883  0.92222  3.02408  4.95278  4.99423  4.63346  4.66623  4.21537  3.76887  2.48710  5.23353  4.09192     88 l - - -
          2.68618  4.42225  2.77519  2.73123  3.46354  2.40513  3.72494  3.29354  2.67741  2.69355  4.24690  2.90347  2.73739  3.18146  2.89801  2.37887  2.77519  2.98518  4.58477  3.61503
          0.01824  4.40883  5.13118  0.61958  0.77255  0.48576  0.95510
     82   2.66790  4.29013  3.72751  3.15603  3.41514  3.69005  3.96304  2.43195  2.63880  2.49394  3.40087  3.50670  4.06773  3.36818  3.38342  2.59075  2.50013  1.90416  4.88868  2.67145     89 v - - -
          2.68618  4.42225  2.77519  2.73123  3.46354  2.40513  3.72494  3.29354  2.67741  2.69355  4.24690  2.90347  2.73739  3.18146  2.89801  2.37887  2.77519  2.98518  4.58477  3.61503
          0.01824  4.40883  5.13118  0.61958  0.77255  0.48576  0.95510
     83   2.76600  5.21301  2.97503  1.85573  4.56249  3.50582  3.67364  4.02189  1.94066  3.50150  4.26350  2.55282  3.90514  2.78014  2.23609  2.73215  2.58014  3.60835  5.62604  4.25353     90 e - - -
          2.68618  4.42225  2.77519  2.73123  3.46354  2.40513  3.72494  3.29354  2.67741  2.69355  4.24690  2.90347  2.73739  3.18146  2.89801  2.37887  2.77519  2.98518  4.58477  3.61503
          0.01824  4.40883  5.13118  0.61958  0.77255  0.48576  0.95510
     84   3.11340  4.45839  4.94530  4.34627  2.54388  4.31037  4.57982  2.13131  4.17139  1.06797  2.43853  4.42484  4.58280  4.23817  4.19548  3.63271  3.33516  2.52320  3.22197  3.78481     91 l - - -
          2.68618  4.42225  2.77519  2.73123  3.46354  2.40513  3.72494  3.29354  2.67741  2.69355  4.24690  2.90347  2.73739  3.18146  2.89801  2.37887  2.77519  2.98518  4.58477  3.61503
          0.01824  4.40883  5.13118  0.61958  0.77255  0.48576  0.95510
     85   1.36653  4.39505  3.69710  3.20765  3.88653  3.41524  4.15495  3.19606  3.15458  2.93655  2.45050  3.49484  3.99632  3.46565  3.48568  2.00385  2.93002  2.89918  5.32075  4.09328     92 a - - -
          2.68618  4.42225  2.77519  2.73123  3.46354  2.40513  3.72494  3.29354  2.67741  2.69355  4.24690  2.90347  2.73739  3.18146  2.89801  2.37887  2.77519  2.98518  4.58477  3.61503
          0.01824  4.40883  5.13118  0.61958  0.77255  0.48576  0.95510
     86   2.23878  5.20102  2.56644  1.99286  4.53938  3.45098  3.65419  4.02123  2.16849  3.50162  4.24590  2.58492  3.85695  2.47584  2.51974  2.66367  2.93496  3.58854  5.63437  4.22575     93 e - - -
          2.68618  4.42225  2.77519  2.73123  3.46354  2.40513  3.72494  3.29354  2.67741  2.69355  4.24690  2.90347  2.73739  3.18146  2.89801  2.37887  2.77519  2.98518  4.58477  3.61503
          0.01824  4.40883  5.13118  0.61958  0.77255  0.48576  0.95510
     87   2.93896  5.12243  3.37093  2.74179  4.46169  3.68522  3.74609  3.83514  1.26405  2.77051  4.20286  3.20851  4.05775  2.88230  2.21031  2.95316  2.56530  3.51076  5.52205  4.26490     94 k - - -
          2.68618  4.42225  2.77519  2.73123  3.46354  2.40513  3.72494  3.29354  2.67741  2.69355  4.24690  2.90347  2.73739  3.18146  2.89801  2.37887  2.77519  2.98518  4.58477  3.61503
          0.01824  4.40883  5.13118  0.61958  0.77255  0.48576  0.95510
     88   0.77660  4.35219  3.91883  3.67743  4.65755  3.14723  4.66530  4.04060  3.71886  3.77942  4.60773  3.67479  3.94183  3.97694  3.97221  1.78108  2.95165  3.43947  6.01956  4.84084     95 a - - -
          2.68618  4.42225  2.77519  2.73123  3.46354  2.40513  3.72494  3.29354  2.67741  2.69355  4.24690  2.90347  2.73739  3.18146  2.89801  2.37887  2.77519  2.98518  4.58477  3.61503
          0.01824  4.40883  5.13118  0.61958  0.77255  0.48576  0.95510
     89   3.73060  5.46352  4.28527  3.72113  4.96385  4.06880  4.37127  4.57571  2.65928  3.99259  5.00494  4.02537  4.56950  3.58860  0.40066  3.80651  3.97519  4.28188  5.84091  4.80655     96 R - - -
          2.68618  4.42225  2.77519  2.73123  3.46354  2.40513  3.72494  3.29354  2.67741  2.69355  4.24690  2.90347  2.73739  3.18146  2.89801  2.37887  2.77519  2.98518  4.58477  3.61503
          0.01824  4.40883  5.13118  0.61958  0.77255  0.48576  0.95510
     90   3.29550  5.48108  3.74774  2.99263  5.00933  3.90531  3.76842  4.32453  1.38786  3.69388  4.54678  3.39070  4.24104  2.08704  1.34105  3.26260  3.43631  3.98534  5.68625  4.53907     97 r - - -
          2.68618  4.42225  2.77519  2.73123  3.46354  2.40513  3.72494  3.29354  2.67741  2.69355  4.24690  2.90347  2.73739  3.18146  2.89801  2.37887  2.77519  2.98518  4.58477  3.61503
          0.01824  4.40883  5.13118  0.61958  0.77255  0.48576  0.95510
     91   2.78276  5.00813  2.97106  1.43236  4.20526  3.52678  3.01246  3.66791  2.52413  3.24397  2.74110  3.04825  3.95082  2.91207  2.95665  2.79838  3.01719  3.34612  5.46284  4.10704     98 e - - -
          2.68618  4.42225  2.77519  2.73123  3.46354  2.40513  3.72494  3.29354  2.67741  2.69355  4.24690  2.90347  2.73739  3.18146  2.89801  2.37887  2.77519  2.98518  4.58477  3.61503
          0.01824  4.40883  5.13118  0.61958  0.77255  0.48576  0.95510
     92   3.46657  5.15498  4.24549  4.22557  5.29446  0.23594  5.27711  5.05931  4.47666  4.62907  5.63222  4.41269  4.55792  4.75922  4.62151  3.65846  3.98704  4.48346  6.21411  5.42556     99 G - - -
          2.68618  4.42225  2.77519  2.73123  3.46354  2.40513  3.72494  3.29354  2.67741  2.69355  4.24690  2.90347  2.73739  3.18146  2.89801  2.37887  2.77519  2.98518  4.58477  3.61503
          0.01824  4.40883  5.13118  0.61958  0.77255  0.48576  0.95510
     93   3.43604  4.71030  5.29622  4.72335  3.31567  4.77184  5.12743  1.67973  4.58882  1.08466  2.15292  4.88508  4.94886  4.62374  4.62795  4.12832  3.65857  1.90102  5.37015  4.32285    100 l - - -
          2.68618  4.42225  2.77519  2.73123  3.46354  2.40513  3.72494  3.29354  2.67741  2.69355  4.24690  2.90347  2.73739  3.18146  2.89801  2.37887  2.77519  2.98518  4.58477  3.61503
          0.01824  4.40883  5.13118  0.61958  0.77255  0.48576  0.95510
     94   3.51785  4.80955  5.25015  4.68966  2.14813  4.77529  4.97144  2.39036  4.54806  0.80825  3.04240  4.84902  4.94566  4.55850  4.58562  4.13109  3.73630  2.11768  5.17427  3.98288    101 l - - -
          2.68618  4.42225  2.77519  2.73123  3.46354  2.40513  3.72494  3.29354  2.67741  2.69355  4.24690  2.90347  2.73739  3.18146  2.89801  2.37887  2.77519  2.98518  4.58477  3.61503
          0.01824  4.40883  5.13118  0.61958  0.77255  0.48576  0.95510
     95   1.21369  4.36530  3.87165  3.60439  4.66629  3.14917  4.61819  4.06727  3.64659  3.78504  4.60392  3.64117  3.93495  3.91086  3.92251  1.12696  2.94664  3.45763  6.01441  4.82705    102 s - - -
          2.68618  4.42225  2.77519  2.73123  3.46354  2.40513  3.72494  3.29354  2.67741  2.69355  4.24690  2.90347  2.73739  3.18146  2.89801  2.37887  2.77519  2.98518  4.58477  3.61503
          0.01824  4.40883  5.13118  0.61958  0.77255  0.48576  0.95510
     96   3.66431  4.91424  5.42046  4.88647  3.31176  5.01507  5.36165  1.64520  4.71966  0.72306  3.08554  5.11400  5.13243  4.76485  4.77307  4.41638  3.88884  2.33151  5.49558  4.44592    103 l - - -
          2.68618  4.42225  2.77519  2.73123  3.46354  2.40513  3.72494  3.29354  2.67741  2.69355  4.24690  2.90347  2.73739  3.18146  2.89801  2.37887  2.77519  2.98518  4.58477  3.61503
          0.01824  4.40883  5.13118  0.61958  0.77255  0.48576  0.95510
     97   3.25491  5.91986  1.43710  1.02601  5.20102  3.43927  4.03007  4.75924  3.10784  4.22267  5.09073  2.89128  4.09044  3.20148  3.74990  3.10757  3.55392  4.30188  6.35783  4.80751    104 e - - -
          2.68618  4.42225  2.77519  2.73123  3.46354  2.40513  3.72494  3.29354  2.67741  2.69355  4.24690  2.90347  2.73739  3.18146  2.89801  2.37887  2.77519  2.98518  4.58477  3.61503
          0.01824  4.40883  5.13118  0.61958  0.77255  0.48576  0.95510
     98   2.43370  5.15777  2.30801  2.39928  4.48970  3.45993  3.67778  3.95727  2.42270  3.46193  4.22237  2.94316  3.87389  2.47590  2.10104  2.16128  2.95153  3.54574  5.61366  4.21972    105 r - - -
          2.68618  4.42225  2.77519  2.73123  3.46354  2.40513  3.72494  3.29354  2.67741  2.69355  4.24690  2.90347  2.73739  3.18146  2.89801  2.37887  2.77519  2.98518  4.58477  3.61503
          0.01824  4.40883  5.13118  0.61958  0.77255  0.48576  0.95510
     99   2.45810  5.36141  1.52949  2.08146  4.67308  3.44291  2.87716  4.16051  2.61812  3.65795  4.43671  2.90997  3.93431  2.90466  3.14188  2.42265  3.11121  3.73962  5.81277  4.37766    106 d - - -
          2.68618  4.42225  2.77519  2.73123  3.46354  2.40513  3.72494  3.29354  2.67741  2.69355  4.24690  2.90347  2.73739  3.18146  2.89801  2.37887  2.77519  2.98518  4.58477  3.61503
          0.01824  4.40883  5.13118  0.61958  0.77255  0.48576  0.95510
    100   2.57899  4.49531  4.99853  4.45656  3.63081  4.53623  5.00446  1.14712  4.34120  1.71880  3.46305  4.62190  4.82805  4.54196  4.48253  3.88969  3.43599  1.61155  5.48568  4.31452    107 i - - -
          2.68618  4.42225  2.77519  2.73123  3.46354  2.40513  3.72494  3.29354  2.67741  2.69355  4.24690  2.90347  2.73739  3.18146  2.89801  2.37887  2.77519  2.98518  4.58477  3.61503
          0.01824  4.40883  5.13118  0.61958  0.77255  0.48576  0.95510
    101   2.42391  5.16013  2.48038  1.72473  4.47283  2.90721  3.68505  3.93997  2.45714  3.45388  3.23833  2.58608  3.87385  2.79840  2.95190  2.69077  2.95639  3.53473  5.61598  4.21660    108 e - - -
          2.68618  4.42225  2.77519  2.73123  3.46354  2.40513  3.72494  3.29354  2.67741  2.69355  4.24690  2.90347  2.73739  3.18146  2.89801  2.37887  2.77519  2.98518  4.58477  3.61503
          0.01824  4.40883  5.13118  0.61958  0.77255  0.48576  0.95510
    102   2.83580  5.37881  2.04924  2.08857  4.70474  2.78068  3.74769  4.20198  2.25305  3.67518  4.43723  2.00680  3.91644  2.47133  3.07900  2.77184  3.08094  3.76155  5.80978  4.36912    109 n - - -
          2.68618  4.42225  2.77519  2.73123  3.46354  2.40513  3.72494  3.29354  2.67741  2.69355  4.24690  2.90347  2.73739  3.18146  2.89801  2.37887  2.77519  2.98518  4.58477  3.61503
          0.01824  4.40883  5.13118  0.61958  0.77255  0.48576  0.95510
    103   2.99398  4.40876  4.56067  4.02768  3.61877  4.18463  4.66584  1.34671  3.91501  2.37952  3.51191  4.23600  2.62196  4.16824  4.11417  3.52516  3.25695  1.39599  5.32343  4.12351    110 i - - -
          2.68618  4.42225  2.77519  2.73123  3.46354  2.40513  3.72494  3.29354  2.67741  2.69355  4.24690  2.90347  2.73739  3.18146  2.89801  2.37887  2.77519  2.98518  4.58477  3.61503
          0.01824  4.40883  5.13118  0.61958  0.77255  0.48576  0.95510
    104   2.80723  5.32361  1.76084  2.09931  4.65770  3.45702  3.72099  4.14416  2.21221  3.61847  4.37825  2.52734  3.90846  2.83298  2.30777  2.75257  3.04604  3.71058  5.74907  4.32887    111 d - - -
          2.68618  4.42225  2.77519  2.73123  3.46354  2.40513  3.72494  3.29354  2.67741  2.69355  4.24690  2.90347  2.73739  3.18146  2.89801  2.37887  2.77519  2.98518  4.58477  3.61503
          0.01824  4.40883  5.13118  0.61958  0.77255  0.48576  0.95510
    105   3.29353  5.97630  0.96834  1.47191  5.25130  3.43845  4.05387  4.81846  3.16366  4.27959  5.16239  2.88959  4.10393  3.23083  3.82517  3.13656  3.59903  4.35787  6.41483  4.84930    112 d - - -
          2.68618  4.42225  2.77519  2.73123  3.46354  2.40513  3.72494  3.29354  2.67741  2.69355  4.24690  2.90347  2.73739  3.18146  2.89801  2.37887  2.77519  2.98518  4.58477  3.61503
          0.01824  4.40883  5.13118  0.61958  0.77255  0.48576  0.95510
    106   2.43237  5.19972  2.39925  2.09907  4.54702  3.44061  3.76170  4.01508  2.57895  3.53872  4.31872  2.94343  2.03061  2.88844  3.08422  2.17165  3.03962  3.60753  5.71050  4.30477    113 p - - -
          2.68581  4.42275  2.77475  2.73128  3.46309  2.40563  3.72545  3.29244  2.67791  2.69317  4.24532  2.90397  2.73744  3.18197  2.89797  2.37873  2.77570  2.98510  4.58527  3.61443
          0.16042  1.94977  5.13118  2.46883  0.08849  0.48576  0.95510
    107   3.77148  5.03835  5.10951  4.73096  0.80280  4.74140  4.24969  2.83831  4.55340  1.68895  3.46779  4.64126  5.00559  4.55267  4.57553  4.15413  4.00748  2.94817  4.38812  2.75367    131 f - - -
          2.68618  4.42225  2.77519  2.73123  3.46354  2.40513  3.72494  3.29354  2.67741  2.69355  4.24690  2.90347  2.73739  3.18146  2.89801  2.37887  2.77519  2.98518  4.58477  3.61503
          0.01824  4.40883  5.13118  0.61958  0.77255  0.48576  0.95510
    108   3.50067  4.77865  5.35286  4.76200  2.11972  4.78683  5.06254  1.81044  4.61222  0.98488  2.37176  4.90888  4.93476  4.57975  4.60605  4.13768  3.71167  2.55612  5.24545  4.20031    132 l - - -
          2.68618  4.42225  2.77519  2.73123  3.46354  2.40513  3.72494  3.29354  2.67741  2.69355  4.24690  2.90347  2.73739  3.18146  2.89801  2.37887  2.77519  2.98518  4.58477  3.61503
          0.01824  4.40883  5.13118  0.61958  0.77255  0.48576  0.95510
    109   2.86402  5.15568  3.19941  2.26182  4.49515  3.61181  3.71158  3.89992  1.55029  3.41486  4.21954  3.10940  3.99211  2.83499  2.05877  2.85663  3.07412  2.54530  5.55552  4.25445    133 k - - -
          2.68618  4.42225  2.77519  2.73123  3.46354  2.40513  3.72494  3.29354  2.67741  2.69355  4.24690  2.90347  2.73739  3.18146  2.89801  2.37887  2.77519  2.98518  4.58477  3.61503
          0.01824  4.40883  5.13118  0.61958  0.77255  0.48576  0.95510
    110   2.69686  5.14249  2.36270  2.38918  3.32408  3.45690  3.66249  3.92772  1.86525  3.43536  4.19344  2.60905  3.86153  2.47755  2.90106  2.40363  2.92959  3.51884  5.59027  4.19409    134 k - - -
          2.68618  4.42225  2.77519  2.73123  3.46354  2.40513  3.72494  3.29354  2.67741  2.69355  4.24690  2.90347  2.73739  3.18146  2.89801  2.37887  2.77519  2.98518  4.58477  3.61503
          0.01824  4.40883  5.13118  0.61958  0.77255  0.48576  0.95510
    111   2.67652  4.60111  3.33940  2.98614  3.83961  1.34114  4.05861  3.53498  3.04812  3.19452  4.07266  3.36120  4.01610  3.36757  3.41922  2.33400  3.03274  3.19565  5.28250  2.41654    135 g - - -
          2.68618  4.42225  2.77519  2.73123  3.46354  2.40513  3.72494  3.29354  2.67741  2.69355  4.24690  2.90347  2.73739  3.18146  2.89801  2.37887  2.77519  2.98518  4.58477  3.61503
          0.01824  4.40883  5.13118  0.61958  0.77255  0.48576  0.95510
    112   3.70817  4.95492  5.47791  4.90247  3.22790  5.05289  5.34081  1.98685  4.75840  0.66926  2.39115  5.14171  5.11898  4.72133  4.77846  4.42860  3.91529  2.52989  5.43223  4.45397    136 L - - -
          2.68618  4.42225  2.77519  2.73123  3.46354  2.40513  3.72494  3.29354  2.67741  2.69355  4.24690  2.90347  2.73739  3.18146  2.89801  2.37887  2.77519  2.98518  4.58477  3.61503
          0.01824  4.40883  5.13118  0.61958  0.77255  0.48576  0.95510
    113   2.72369  5.10634  3.00786  2.00063  4.42040  3.49816  3.67125  3.86767  2.36932  3.38760  3.27620  2.98582  3.89064  2.24713  2.09432  2.43117  2.95047  3.48169  5.54866  4.18396    137 e - - -
          2.68618  4.42225  2.77519  2.73123  3.46354  2.40513  3.72494  3.29354  2.67741  2.69355  4.24690  2.90347  2.73739  3.18146  2.89801  2.37887  2.77519  2.98518  4.58477  3.61503
          0.01824  4.40883  5.13118  0.61958  0.77255  0.48576  0.95510
    114   3.71418  4.99272  5.35885  4.80097  3.20298  4.98159  5.25636  2.42260  4.60590  0.75189  1.70697  5.05249  5.08272  4.64025  4.65449  4.36699  3.92646  2.65467  5.39148  4.37653    138 l - - -
          2.68618  4.42225  2.77519  2.73123  3.46354  2.40513  3.72494  3.29354  2.67741  2.69355  4.24690  2.90347  2.73739  3.18146  2.89801  2.37887  2.77519  2.98518  4.58477  3.61503
          0.01824  4.40883  5.13118  0.61958  0.77255  0.48576  0.95510
    115   1.71721  3.07167  4.49912  3.92598  3.41735  4.01685  4.40959  1.81417  3.79541  2.07146  3.37256  4.08020  4.38441  4.00338  3.94268  3.33290  3.08641  1.84628  5.01901  3.82971    139 a - - -
          2.68618  4.42225  2.77519  2.73123  3.46354  2.40513  3.72494  3.29354  2.67741  2.69355  4.24690  2.90347  2.73739  3.18146  2.89801  2.37887  2.77519  2.98518  4.58477  3.61503
          0.01824  4.40883  5.13118  0.61958  0.77255  0.48576  0.95510
    116   3.38583  4.61860  5.35432  4.88549  3.92144  4.90681  5.61102  1.14396  4.80339  2.36980  3.67856  5.05611  5.16781  5.05982  4.97602  4.33153  3.65136  0.93582  5.99065  4.77540    140 v - - -
          2.68618  4.42225  2.77519  2.73123  3.46354  2.40513  3.72494  3.29354  2.67741  2.69355  4.24690  2.90347  2.73739  3.18146  2.89801  2.37887  2.77519  2.98518  4.58477  3.61503
          0.01824  4.40883  5.13118  0.61958  0.77255  0.48576  0.95510
    117   3.06707  5.44734  0.91009  2.42154  4.98457  3.40135  4.08079  4.53393  3.13505  4.07054  4.92858  2.98261  4.06388  3.26430  3.72062  2.03289  3.41550  4.05891  6.20674  4.72489    141 d - - -
          2.68618  4.42225  2.77519  2.73123  3.46354  2.40513  3.72494  3.29354  2.67741  2.69355  4.24690  2.90347  2.73739  3.18146  2.89801  2.37887  2.77519  2.98518  4.58477  3.61503
          0.01824  4.40883  5.13118  0.61958  0.77255  0.48576  0.95510
    118   3.46657  5.15498  4.24549  4.22557  5.29446  0.23594  5.27711  5.05931  4.47666  4.62907  5.63222  4.41269  4.55792  4.75922  4.62151  3.65846  3.98704  4.48346  6.21411  5.42556    142 G - - -
          2.68621  4.42228  2.77522  2.73126  3.46357  2.40516  3.72374  3.29357  2.67744  2.69358  4.24693  2.90349  2.73742  3.18149  2.89804  2.37890  2.77522  2.98521  4.58480  3.61506
          0.16042  1.94977  5.13118  0.25791  1.48134  0.48576  0.95510
    119   2.38749  4.34567  3.69581  3.12848  3.45848  3.69785  3.97482  2.78097  3.04737  2.00122  2.24454  3.49598  4.07912  2.83735  3.36138  2.95970  2.28424  2.58294  4.94462  3.72755    144 l - - -
          2.68618  4.42225  2.77519  2.73123  3.46354  2.40513  3.72494  3.29354  2.67741  2.69355  4.24690  2.90347  2.73739  3.18146  2.89801  2.37887  2.77519  2.98518  4.58477  3.61503
          0.01824  4.40883  5.13118  0.61958  0.77255  0.48576  0.95510
    120   2.94928  5.52105  1.92749  1.60771  4.83786  2.66213  3.83089  4.34788  2.71828  3.82062  4.60498  2.15308  3.96584  2.96224  3.27038  2.42592  3.20901  3.90342  5.96252  4.49205    145 e - - -
          2.68618  4.42225  2.77519  2.73123  3.46354  2.40513  3.72494  3.29354  2.67741  2.69355  4.24690  2.90347  2.73739  3.18146  2.89801  2.37887  2.77519  2.98518  4.58477  3.61503
          0.01824  4.40883  5.13118  0.61958  0.77255  0.48576  0.95510
    121   2.38829  4.70281  3.18580  2.33124  3.95372  3.52150  3.80179  2.77853  2.65460  2.98900  3.83921  3.14566  2.17185  2.99678  3.08727  2.76508  2.32568  3.02514  5.29158  3.99558    146 p - - -
          2.68618  4.42225  2.77519  2.73123  3.46354  2.40513  3.72494  3.29354  2.67741  2.69355  4.24690  2.90347  2.73739  3.18146  2.89801  2.37887  2.77519  2.98518  4.58477  3.61503
          0.01824  4.40883  5.13118  0.61958  0.77255  0.48576  0.95510
    122   2.42771  5.13895  2.43246  1.67823  2.86270  3.46124  3.72055  3.88090  2.52122  3.42206  4.20622  2.54089  3.89808  2.84731  3.01701  2.73009  2.99133  3.49982  5.60659  4.21515    147 e - - -
          2.68618  4.42225  2.77519  2.73123  3.46354  2.40513  3.72494  3.29354  2.67741  2.69355  4.24690  2.90347  2.73739  3.18146  2.89801  2.37887  2.77519  2.98518  4.58477  3.61503
          0.01824  4.40883  5.13118  0.61958  0.77255  0.48576  0.95510
    123   2.78899  4.69098  3.29943  1.49942  3.01095  3.65759  3.92280  2.99035  2.83441  2.76563  3.74595  3.29410  4.06825  3.16683  3.24500  2.92758  3.03225  2.15244  5.22671  3.90409    148 e - - -
          2.68618  4.42225  2.77519  2.73123  3.46354  2.40513  3.72494  3.29354  2.67741  2.69355  4.24690  2.90347  2.73739  3.18146  2.89801  2.37887  2.77519  2.98518  4.58477  3.61503
          0.01824  4.40883  5.13118  0.61958  0.77255  0.48576  0.95510
    124   3.51594  4.76538  5.33080  4.82579  3.51692  4.92430  5.38144  0.88244  4.67089  1.46891  3.30899  5.02823  5.11664  4.82678  4.77814  4.33314  3.75964  1.98522  5.63184  4.49594    149 i - - -
          2.68618  4.42225  2.77519  2.73123  3.46354  2.40513  3.72494  3.29354  2.67741  2.69355  4.24690  2.90347  2.73739  3.18146  2.89801  2.37887  2.77519  2.98518  4.58477  3.61503
          0.01824  4.40883  5.13118  0.61958  0.77255  0.48576  0.95510
    125   2.41720  5.19094  3.09849  2.04847  4.57871  3.59533  3.77264  3.98284  2.33283  3.49918  4.31601  3.12190  4.02300  2.90396  1.37375  2.90630  3.14247  3.61848  5.63696  4.33513    150 r - - -
          2.68618  4.42225  2.77519  2.73123  3.46354  2.40513  3.72494  3.29354  2.67741  2.69355  4.24690  2.90347  2.73739  3.18146  2.89801  2.37887  2.77519  2.98518  4.58477  3.61503
          0.01824  4.40883  5.13118  0.61958  0.77255  0.48576  0.95510
    126   2.23136  5.16696  2.55558  1.99354  4.49344  2.86687  3.67017  3.96676  2.20736  3.46803  4.22326  2.92704  3.86329  2.77809  2.92396  2.37821  2.59693  3.54978  5.61885  4.21575    151 e - - -
          2.68618  4.42225  2.77519  2.73123  3.46354  2.40513  3.72494  3.29354  2.67741  2.69355  4.24690  2.90347  2.73739  3.18146  2.89801  2.37887  2.77519  2.98518  4.58477  3.61503
          0.01824  4.40883  5.13118  0.61958  0.77255  0.48576  0.95510
    127   2.95068  4.37376  4.48759  3.89702  3.27435  4.10125  4.40319  1.54902  3.71943  1.63722  2.22929  4.10054  4.42250  3.94255  2.95266  3.40475  3.17918  2.35783  4.98552  3.83425    152 i - - -
          2.68618  4.42225  2.77519  2.73123  3.46354  2.40513  3.72494  3.29354  2.67741  2.69355  4.24690  2.90347  2.73739  3.18146  2.89801  2.37887  2.77519  2.98518  4.58477  3.61503
          0.01824  4.40883  5.13118  0.61958  0.77255  0.48576  0.95510
    128   3.67104  4.96430  5.29098  4.73591  3.21005  4.92048  5.20160  2.42240  4.53502  0.93169  1.38414  4.98418  5.04680  4.59849  4.59787  4.30236  3.88705  2.63620  5.37496  4.34162    153 l - - -
          2.68618  4.42225  2.77519  2.73123  3.46354  2.40513  3.72494  3.29354  2.67741  2.69355  4.24690  2.90347  2.73739  3.18146  2.89801  2.37887  2.77519  2.98518  4.58477  3.61503
          0.01824  4.40883  5.13118  0.61958  0.77255  0.48576  0.95510
    129   2.82724  5.28496  1.72581  1.71606  4.57666  3.45107  3.75971  4.05585  2.58561  3.57236  4.35484  2.92358  3.92420  2.88678  3.09843  2.78071  2.61961  3.65252  5.73644  3.20135    154 e - - -
          2.68618  4.42225  2.77519  2.73123  3.46354  2.40513  3.72494  3.29354  2.67741  2.69355  4.24690  2.90347  2.73739  3.18146  2.89801  2.37887  2.77519  2.98518  4.58477  3.61503
          0.01824  4.40883  5.13118  0.61958  0.77255  0.48576  0.95510
    130   2.42982  4.86580  3.05293  1.92974  4.08103  3.54093  3.77967  3.46409  2.57873  1.91481  3.94239  3.09462  3.95693  2.51770  3.00507  2.80316  2.98605  3.17469  5.38283  4.06953    155 l - - -
          2.68618  4.42225  2.77519  2.73123  3.46354  2.40513  3.72494  3.29354  2.67741  2.69355  4.24690  2.90347  2.73739  3.18146  2.89801  2.37887  2.77519  2.98518  4.58477  3.61503
          0.01824  4.40883  5.13118  0.61958  0.77255  0.48576  0.95510
    131   2.95692  5.36482  2.86315  1.21696  4.71778  3.55751  3.77481  4.16620  2.39829  3.63837  4.44085  3.03348  4.01155  2.45041  2.31947  2.90864  3.18366  3.77241  5.75108  4.40006    156 e - - -
          2.68618  4.42225  2.77519  2.73123  3.46354  2.40513  3.72494  3.29354  2.67741  2.69355  4.24690  2.90347  2.73739  3.18146  2.89801  2.37887  2.77519  2.98518  4.58477  3.61503
          0.01824  4.40883  5.13118  0.61958  0.77255  0.48576  0.95510
    132   3.44124  4.67942  5.35791  4.83914  3.62368  4.91136  5.42335  0.96930  4.73251  1.55724  3.39062  5.02354  5.10962  4.88066  4.84684  4.30469  3.68531  1.63536  5.70972  4.58585    157 i - - -
          2.68618  4.42225  2.77519  2.73123  3.46354  2.40513  3.72494  3.29354  2.67741  2.69355  4.24690  2.90347  2.73739  3.18146  2.89801  2.37887  2.77519  2.98518  4.58477  3.61503
          0.01824  4.40883  5.13118  0.61958  0.77255  0.48576  0.95510
    133   2.38678  5.21126  1.94528  1.80071  4.53146  2.84642  3.73606  3.99592  2.54196  3.51838  4.29411  2.93320  3.90345  2.85831  3.04703  2.74130  3.02156  2.94271  5.68754  4.28013    158 e - - -
          2.68618  4.42225  2.77519  2.73123  3.46354  2.40513  3.72494  3.29354  2.67741  2.69355  4.24690  2.90347  2.73739  3.18146  2.89801  2.37887  2.77519  2.98518  4.58477  3.61503
          0.01824  4.40883  5.13118  0.61958  0.77255  0.48576  0.95510
    134   2.20696  5.11170  2.89898  1.97767  4.43053  3.45725  3.68531  3.89035  2.45019  3.41477  4.18354  2.59324  3.87313  2.49066  2.93581  2.38227  2.36402  3.49311  5.58450  4.19619    159 e - - -
          2.68618  4.42225  2.77519  2.73123  3.46354  2.40513  3.72494  3.29354  2.67741  2.69355  4.24690  2.90347  2.73739  3.18146  2.89801  2.37887  2.77519  2.98518  4.58477  3.61503
          0.01824  4.40883  5.13118  0.61958  0.77255  0.48576  0.95510
    135   2.68296  4.26917  3.81820  3.24117  3.37376  3.72357  2.76431  2.39351  2.70962  2.18596  2.21263  3.56827  4.09570  3.42906  3.42273  2.98955  2.91425  2.23014  4.86619  3.65657    160 l - - -
          2.68618  4.42225  2.77519  2.73123  3.46354  2.40513  3.72494  3.29354  2.67741  2.69355  4.24690  2.90347  2.73739  3.18146  2.89801  2.37887  2.77519  2.98518  4.58477  3.61503
          0.01824  4.40883  5.13118  0.61958  0.77255  0.48576  0.95510
    136   2.78830  5.22205  2.98281  1.58416  4.57155  3.51877  3.68328  4.02550  2.07846  3.50614  4.27403  2.99366  3.92006  2.45973  2.42940  2.75494  2.60784  3.61772  5.63021  4.26547    161 e - - -
          2.68618  4.42225  2.77519  2.73123  3.46354  2.40513  3.72494  3.29354  2.67741  2.69355  4.24690  2.90347  2.73739  3.18146  2.89801  2.37887  2.77519  2.98518  4.58477  3.61503
          0.01824  4.40883  5.13118  0.61958  0.77255  0.48576  0.95510
    137   2.82100  5.31303  2.07275  1.72155  4.65005  2.74778  3.75909  4.13647  2.58119  3.63108  4.40122  2.91437  3.91704  2.88006  3.09958  2.16930  2.61075  3.70854  5.78171  4.35225    162 e - - -
          2.68618  4.42225  2.77519  2.73123  3.46354  2.40513  3.72494  3.29354  2.67741  2.69355  4.24690  2.90347  2.73739  3.18146  2.89801  2.37887  2.77519  2.98518  4.58477  3.61503
          0.01824  4.40883  5.13118  0.61958  0.77255  0.48576  0.95510
    138   2.74554  5.11729  3.03364  1.90611  4.43421  3.51535  3.67693  3.87721  2.10741  3.39477  4.17297  3.00338  3.90601  2.79269  2.03950  2.73013  2.57625  3.49486  5.55089  3.26274    163 e - - -
          2.68618  4.42225  2.77519  2.73123  3.46354  2.40513  3.72494  3.29354  2.67741  2.69355  4.24690  2.90347  2.73739  3.18146  2.89801  2.37887  2.77519  2.98518  4.58477  3.61503
          0.01824  4.40883  5.13118  0.61958  0.77255  0.48576  0.95510
    139   2.23395  5.01101  3.00092  2.23500  4.28370  3.48682  2.70735  3.72626  2.43704  3.28426  4.07268  2.61190  3.88186  2.80926  2.53251  2.69443  2.92342  3.36584  5.48011  2.83628    164 a - - -
          2.68618  4.42225  2.77519  2.73123  3.46354  2.40513  3.72494  3.29354  2.67741  2.69355  4.24690  2.90347  2.73739  3.18146  2.89801  2.37887  2.77519  2.98518  4.58477  3.61503
          0.01824  4.40883  5.13118  0.61958  0.77255  0.48576  0.95510
    140   2.85899  5.34460  2.79387  1.62412  4.69148  3.49599  3.73426  4.16282  1.95126  3.63070  4.40272  2.50287  3.94422  2.15014  2.87344  2.80533  3.09193  3.74026  5.74974  4.35627    165 e - - -
          2.68618  4.42225  2.77519  2.73123  3.46354  2.40513  3.72494  3.29354  2.67741  2.69355  4.24690  2.90347  2.73739  3.18146  2.89801  2.37887  2.77519  2.98518  4.58477  3.61503
          0.01824  4.40883  5.13118  0.61958  0.77255  0.48576  0.95510
    141   2.41624  4.73193  3.19516  2.63232  3.93754  2.97442  3.75554  3.32870  2.31943  2.57242  3.81670  3.12573  3.93578  2.60255  2.60617  2.76684  2.91612  2.20692  5.25914  3.96322    166 v - - -
          2.68618  4.42225  2.77519  2.73123  3.46354  2.40513  3.72494  3.29354  2.67741  2.69355  4.24690  2.90347  2.73739  3.18146  2.89801  2.37887  2.77519  2.98518  4.58477  3.61503
          0.01824  4.40883  5.13118  0.61958  0.77255  0.48576  0.95510
    142   2.36288  4.36845  3.58095  3.01883  3.52201  2.34488  3.92505  2.51830  2.96971  2.59584  3.49225  3.40936  2.78459  3.26921  3.31423  2.89217  2.89993  2.31914  4.97327  3.00727    167 v - - -
          2.68618  4.42225  2.77519  2.73123  3.46354  2.40513  3.72494  3.29354  2.67741  2.69355  4.24690  2.90347  2.73739  3.18146  2.89801  2.37887  2.77519  2.98518  4.58477  3.61503
          0.01824  4.40883  5.13118  0.61958  0.77255  0.48576  0.95510
    143   1.00889  4.40229  3.73009  3.38245  4.55211  3.18274  4.44020  3.97249  3.41501  3.64714  4.45947  3.53816  2.70825  3.69784  3.74453  1.77507  2.93048  3.41394  5.88473  4.67287    168 a - - -
          2.68618  4.42225  2.77519  2.73123  3.46354  2.40513  3.72494  3.29354  2.67741  2.69355  4.24690  2.90347  2.73739  3.18146  2.89801  2.37887  2.77519  2.98518  4.58477  3.61503
          0.01824  4.40883  5.13118  0.61958  0.77255  0.48576  0.95510
    144   2.18178  5.27898  2.10914  2.37005  4.61303  3.45052  3.73451  4.09240  1.82221  3.58712  4.35458  2.27674  3.90919  2.85171  3.01843  2.75240  3.04290  3.66984  5.73396  4.31766    169 k - - -
          2.68618  4.42225  2.77519  2.73123  3.46354  2.40513  3.72494  3.29354  2.67741  2.69355  4.24690  2.90347  2.73739  3.18146  2.89801  2.37887  2.77519  2.98518  4.58477  3.61503
          0.01824  4.40883  5.13118  0.61958  0.77255  0.48576  0.95510
    145   2.70019  4.13133  4.32687  3.73453  2.64406  3.83099  4.13226  2.25155  3.58728  1.69499  3.21493  3.87319  4.19361  3.77601  3.71168  2.39320  2.93220  2.10609  4.72282  2.88735    170 l - - -
          2.68618  4.42225  2.77519  2.73123  3.46354  2.40513  3.72494  3.29354  2.67741  2.69355  4.24690  2.90347  2.73739  3.18146  2.89801  2.37887  2.77519  2.98518  4.58477  3.61503
          0.01824  4.40883  5.13118  0.61958  0.77255  0.48576  0.95510
    146   3.64172  4.89431  5.05334  4.64935  0.97826  4.60112  3.93330  3.09501  4.45749  1.71284  3.65561  4.43086  4.87658  4.41369  4.44227  3.95150  3.85856  3.10745  2.75541  2.41160    171 f - - -
          2.68618  4.42225  2.77519  2.73123  3.46354  2.40513  3.72494  3.29354  2.67741  2.69355  4.24690  2.90347  2.73739  3.18146  2.89801  2.37887  2.77519  2.98518  4.58477  3.61503
          0.01824  4.40883  5.13118  0.61958  0.77255  0.48576  0.95510
    147   2.21870  4.74698  3.16653  2.35043  3.95709  3.53826  3.75123  2.85360  2.11340  2.63865  3.83077  3.10876  3.92738  2.93359  3.01458  2.75394  2.30122  3.04793  5.27705  3.97347    172 k - - -
          2.68618  4.42225  2.77519  2.73123  3.46354  2.40513  3.72494  3.29354  2.67741  2.69355  4.24690  2.90347  2.73739  3.18146  2.89801  2.37887  2.77519  2.98518  4.58477  3.61503
          0.01824  4.40883  5.13118  0.61958  0.77255  0.48576  0.95510
    148   2.69177  4.93025  2.64512  2.49311  4.19314  3.48874  3.71625  3.61515  2.50944  2.50646  4.01423  3.01751  3.89596  2.26331  2.97509  2.42434  2.10389  3.27823  5.43761  4.09204    173 t - - -
          2.68618  4.42225  2.77519  2.73123  3.46354  2.40513  3.72494  3.29354  2.67741  2.69355  4.24690  2.90347  2.73739  3.18146  2.89801  2.37887  2.77519  2.98518  4.58477  3.61503
          0.01824  4.40883  5.13118  0.61958  0.77255  0.48576  0.95510
    149   1.74252  4.20421  4.12406  3.54562  3.28449  3.79348  4.11890  2.56986  3.42393  2.31856  2.76811  3.77075  4.17367  3.66078  3.62282  3.08627  2.94800  1.96531  2.77290  3.61807    174 a - - -
          2.68618  4.42225  2.77519  2.73123  3.46354  2.40513  3.72494  3.29354  2.67741  2.69355  4.24690  2.90347  2.73739  3.18146  2.89801  2.37887  2.77519  2.98518  4.58477  3.61503
          0.01824  4.40883  5.13118  0.61958  0.77255  0.48576  0.95510
    150   1.99571  4.46565  3.76486  3.65375  4.85723  0.68719  4.76557  4.27565  3.84791  4.00187  4.84152  3.70921  4.01303  4.08633  4.09511  2.72793  3.07709  3.62501  6.16379  5.01936    175 G - - -
          2.68618  4.42225  2.77519  2.73123  3.46354  2.40513  3.72494  3.29354  2.67741  2.69355  4.24690  2.90347  2.73739  3.18146  2.89801  2.37887  2.77519  2.98518  4.58477  3.61503
          0.01824  4.40883  5.13118  0.61958  0.77255  0.48576  0.95510
    151   2.78462  5.25471  2.18932  2.12096  4.57394  2.49273  3.72708  4.05021  2.24692  3.55336  4.32203  2.92290  3.90205  2.84498  3.02664  2.74134  2.03571  3.63510  5.70883  4.29427    176 t - - -
          2.68618  4.42225  2.77519  2.73123  3.46354  2.40513  3.72494  3.29354  2.67741  2.69355  4.24690  2.90347  2.73739  3.18146  2.89801  2.37887  2.77519  2.98518  4.58477  3.61503
          0.01824  4.40883  5.13118  0.61958  0.77255  0.48576  0.95510
    152   2.72906  4.25771  3.99270  3.42509  2.31594  3.78273  3.99370  2.71313  3.32829  2.17238  3.36955  3.68333  4.15732  3.57091  3.56172  2.34381  2.54288  2.51706  4.67705  2.14306    177 y - - -
          2.68618  4.42225  2.77519  2.73123  3.46354  2.40513  3.72494  3.29354  2.67741  2.69355  4.24690  2.90347  2.73739  3.18146  2.89801  2.37887  2.77519  2.98518  4.58477  3.61503
          0.01824  4.40883  5.13118  0.61958  0.77255  0.48576  0.95510
    153   1.54246  4.40771  3.63914  3.13154  3.86210  3.43356  4.09768  3.17392  3.08635  2.16351  3.80709  3.45077  3.98828  3.39694  3.43331  2.05937  2.43678  2.88101  5.28541  4.05360    178 a - - -
          2.68618  4.42225  2.77519  2.73123  3.46354  2.40513  3.72494  3.29354  2.67741  2.69355  4.24690  2.90347  2.73739  3.18146  2.89801  2.37887  2.77519  2.98518  4.58477  3.61503
          0.01824  4.40883  5.13118  0.61958  0.77255  0.48576  0.95510
    154   3.62149  5.25205  4.28841  4.22473  5.12350  3.91125  5.22541  4.85025  4.33651  4.39734  5.49015  4.46440  0.24679  4.70505  4.49040  3.81232  4.10816  4.42533  6.12318  5.26081    179 P - - -
          2.68618  4.42225  2.77519  2.73123  3.46354  2.40513  3.72494  3.29354  2.67741  2.69355  4.24690  2.90347  2.73739  3.18146  2.89801  2.37887  2.77519  2.98518  4.58477  3.61503
          0.01824  4.40883  5.13118  0.61958  0.77255  0.48576  0.95510
    155   1.23922  4.35349  3.96977  3.52342  4.08565  3.35669  4.41773  3.11762  3.46279  3.08146  4.01468  3.66995  4.02789  3.75037  3.75237  2.76624  1.75115  2.27916  5.55294  4.35027    180 a - - -
          2.68618  4.42225  2.77519  2.73123  3.46354  2.40513  3.72494  3.29354  2.67741  2.69355  4.24690  2.90347  2.73739  3.18146  2.89801  2.37887  2.77519  2.98518  4.58477  3.61503
          0.01824  4.40883  5.13118  0.61958  0.77255  0.48576  0.95510
    156   3.52600  4.80987  5.22597  4.68559  1.22293  4.75607  4.77762  2.05374  4.53564  1.33340  3.10716  4.78962  4.93885  4.54400  4.56714  4.11036  3.74358  2.54235  4.96811  3.61340    181 f - - -
          2.68618  4.42225  2.77519  2.73123  3.46354  2.40513  3.72494  3.29354  2.67741  2.69355  4.24690  2.90347  2.73739  3.18146  2.89801  2.37887  2.77519  2.98518  4.58477  3.61503
          0.01824  4.40883  5.13118  0.61958  0.77255  0.48576  0.95510
    157   3.46657  5.15498  4.24549  4.22557  5.29446  0.23594  5.27711  5.05931  4.47666  4.62907  5.63222  4.41269  4.55792  4.75922  4.62151  3.65846  3.98704  4.48346  6.21411  5.42556    182 G - - -
          2.68618  4.42225  2.77519  2.73123  3.46354  2.40513  3.72494  3.29354  2.67741  2.69355  4.24690  2.90347  2.73739  3.18146  2.89801  2.37887  2.77519  2.98518  4.58477  3.61503
          0.01824  4.40883  5.13118  0.61958  0.77255  0.48576  0.95510
    158   3.35896  4.63855  5.21723  4.65518  3.40703  4.70966  5.10117  1.33299  4.52547  1.61837  1.82364  4.81431  4.92133  4.61569  4.59623  4.06582  3.58935  1.83046  5.41027  4.32409    183 i - - -
          2.68618  4.42225  2.77519  2.73123  3.46354  2.40513  3.72494  3.29354  2.67741  2.69355  4.24690  2.90347  2.73739  3.18146  2.89801  2.37887  2.77519  2.98518  4.58477  3.61503
          0.01824  4.40883  5.13118  0.61958  0.77255  0.48576  0.95510
    159   3.15666  4.46259  4.98296  4.43679  3.63256  4.50375  4.96135  1.38183  4.31788  1.74279  3.47803  4.59071  4.79973  4.52022  4.45340  3.85313  2.68973  1.33140  5.45190  4.27324    184 v - - -
          2.68618  4.42225  2.77519  2.73123  3.46354  2.40513  3.72494  3.29354  2.67741  2.69355  4.24690  2.90347  2.73739  3.18146  2.89801  2.37887  2.77519  2.98518  4.58477  3.61503
          0.01824  4.40883  5.13118  0.61958  0.77255  0.48576  0.95510
    160   1.68331  4.42909  3.80454  3.65998  4.82040  0.81372  4.74165  4.23109  3.82044  3.95523  4.78414  3.69679  3.98795  4.05703  4.07204  2.69069  3.03565  3.58206  6.13855  4.98894    185 g - - -
          2.68618  4.42225  2.77519  2.73123  3.46354  2.40513  3.72494  3.29354  2.67741  2.69355  4.24690  2.90347  2.73739  3.18146  2.89801  2.37887  2.77519  2.98518  4.58477  3.61503
          0.01824  4.40883  5.13118  0.61958  0.77255  0.48576  0.95510
    161   1.13478  4.35993  3.95686  3.63816  4.46771  3.21019  4.58671  3.67007  3.61208  3.51381  4.39844  3.68014  3.97078  3.89864  3.87581  2.66831  1.35876  3.21182  5.87066  4.68768    186 a - - -
          2.68618  4.42225  2.77519  2.73123  3.46354  2.40513  3.72494  3.29354  2.67741  2.69355  4.24690  2.90347  2.73739  3.18146  2.89801  2.37887  2.77519  2.98518  4.58477  3.61503
          0.01824  4.40883  5.13118  0.61958  0.77255  0.48576  0.95510
    162   3.36306  4.66701  5.12282  4.62341  3.57592  4.68488  5.20706  2.03182  4.47404  1.35632  3.39265  4.80663  4.96878  4.67995  4.61110  4.08231  3.62302  0.99396  5.59010  4.42259    187 v - - -
          2.68618  4.42225  2.77519  2.73123  3.46354  2.40513  3.72494  3.29354  2.67741  2.69355  4.24690  2.90347  2.73739  3.18146  2.89801  2.37887  2.77519  2.98518  4.58477  3.61503
          0.01824  4.40883  5.13118  0.61958  0.77255  0.48576  0.95510
    163   3.35813  4.63552  5.22297  4.66269  3.42003  4.71510  5.11247  1.27822  4.53416  1.63272  1.91264  4.82095  4.92754  4.62749  4.60636  4.07253  3.58929  1.81177  5.42285  4.33395    188 i - - -
          2.68618  4.42225  2.77519  2.73123  3.46354  2.40513  3.72494  3.29354  2.67741  2.69355  4.24690  2.90347  2.73739  3.18146  2.89801  2.37887  2.77519  2.98518  4.58477  3.61503
          0.01824  4.40883  5.13118  0.61958  0.77255  0.48576  0.95510
    164   2.53392  4.48148  3.60735  3.51104  4.85454  0.71009  4.69158  4.37939  3.75907  4.04700  4.86312  3.62812  3.99442  3.99625  4.03435  2.11229  3.06797  3.68353  6.16005  4.96803    189 g - - -
          2.68618  4.42225  2.77519  2.73123  3.46354  2.40513  3.72494  3.29354  2.67741  2.69355  4.24690  2.90347  2.73739  3.18146  2.89801  2.37887  2.77519  2.98518  4.58477  3.61503
          0.01824  4.40883  5.13118  0.61958  0.77255  0.48576  0.95510
    165   3.50017  4.81477  5.18260  4.67247  3.37196  4.75823  5.20132  2.23332  4.50081  0.75742  3.17244  4.87790  4.99356  4.63476  4.60091  4.15825  3.74992  1.71935  5.47456  4.37379    190 l - - -
          2.68618  4.42225  2.77519  2.73123  3.46354  2.40513  3.72494  3.29354  2.67741  2.69355  4.24690  2.90347  2.73739  3.18146  2.89801  2.37887  2.77519  2.98518  4.58477  3.61503
          0.01824  4.40883  5.13118  0.61958  0.77255  0.48576  0.95510
    166   3.39226  4.62794  5.34968  4.88122  3.89664  4.90235  5.60081  0.90274  4.79462  2.33622  3.65539  5.05321  5.16370  5.04575  4.96397  4.32780  3.65811  1.20079  5.97253  4.76377    191 i - - -
          2.68618  4.42225  2.77519  2.73123  3.46354  2.40513  3.72494  3.29354  2.67741  2.69355  4.24690  2.90347  2.73739  3.18146  2.89801  2.37887  2.77519  2.98518  4.58477  3.61503
          0.01824  4.40883  5.13118  0.61958  0.77255  0.48576  0.95510
    167   2.19364  4.89727  3.11214  2.58067  4.11280  3.53959  2.39297  3.55452  2.49086  2.70244  3.98486  3.08664  3.94116  2.02316  2.90397  2.77589  2.96828  3.24135  5.37904  4.04867    192 q - - -
          2.68618  4.42225  2.77519  2.73123  3.46354  2.40513  3.72494  3.29354  2.67741  2.69355  4.24690  2.90347  2.73739  3.18146  2.89801  2.37887  2.77519  2.98518  4.58477  3.61503
          0.01824  4.40883  5.13118  0.61958  0.77255  0.48576  0.95510
    168   1.76009  4.33784  4.32674  3.75821  3.40386  4.00347  4.37117  2.34754  3.64620  1.97532  2.27134  3.99261  4.36753  3.87880  3.84920  3.30920  3.11941  1.77478  5.04900  3.86891    193 a - - -
          2.68618  4.42225  2.77519  2.73123  3.46354  2.40513  3.72494  3.29354  2.67741  2.69355  4.24690  2.90347  2.73739  3.18146  2.89801  2.37887  2.77519  2.98518  4.58477  3.61503
          0.01824  4.40883  5.13118  0.61958  0.77255  0.48576  0.95510
    169   3.75568  5.02938  5.38079  4.83302  3.20841  5.02237  5.29767  2.41916  4.62391  0.57154  2.37385  5.09370  5.11600  4.66806  4.67500  4.42030  3.96971  2.65445  5.41497  4.39352    194 L - - -
          2.68618  4.42225  2.77519  2.73123  3.46354  2.40513  3.72494  3.29354  2.67741  2.69355  4.24690  2.90347  2.73739  3.18146  2.89801  2.37887  2.77519  2.98518  4.58477  3.61503
          0.01824  4.40883  5.13118  0.61958  0.77255  0.48576  0.95510
    170   2.16940  5.08940  2.91965  2.43096  4.42798  2.32911  3.70100  3.88352  2.21584  3.41298  4.18654  2.55041  3.88229  2.49039  2.93398  2.41098  2.95232  3.48822  5.58546  4.20532    195 a - - -
          2.68618  4.42225  2.77519  2.73123  3.46354  2.40513  3.72494  3.29354  2.67741  2.69355  4.24690  2.90347  2.73739  3.18146  2.89801  2.37887  2.77519  2.98518  4.58477  3.61503
          0.01824  4.40883  5.13118  0.61958  0.77255  0.48576  0.95510
    171   2.73375  5.19749  2.48726  2.38239  4.52117  3.45620  2.65223  3.99681  2.44224  3.49532  4.25460  2.07724  3.87848  2.79545  2.56527  2.20612  2.96950  3.58047  5.64246  4.23889    196 n - - -
          2.68618  4.42225  2.77519  2.73123  3.46354  2.40513  3.72494  3.29354  2.67741  2.69355  4.24690  2.90347  2.73739  3.18146  2.89801  2.37887  2.77519  2.98518  4.58477  3.61503
          0.01824  4.40883  5.13118  0.61958  0.77255  0.48576  0.95510
    172   2.21037  4.55288  4.55225  3.99654  3.32455  4.22217  4.60282  2.43737  3.85184  0.98984  2.58657  4.23681  4.55440  4.06556  4.02982  3.54998  3.34990  2.43390  5.16985  4.04213    197 l - - -
          2.68618  4.42225  2.77519  2.73123  3.46354  2.40513  3.72494  3.29354  2.67741  2.69355  4.24690  2.90347  2.73739  3.18146  2.89801  2.37887  2.77519  2.98518  4.58477  3.61503
          0.01824  4.40883  5.13118  0.61958  0.77255  0.48576  0.95510
    173   2.95005  5.47429  1.40403  1.80789  4.79986  3.43387  3.84750  4.29629  2.74305  3.79064  4.58526  2.90321  3.97333  2.98480  3.29081  2.42068  2.57489  3.86564  5.94694  4.48758    198 d - - -
          2.68618  4.42225  2.77519  2.73123  3.46354  2.40513  3.72494  3.29354  2.67741  2.69355  4.24690  2.90347  2.73739  3.18146  2.89801  2.37887  2.77519  2.98518  4.58477  3.61503
          0.01824  4.40883  5.13118  0.61958  0.77255  0.48576  0.95510
    174   2.72927  5.20615  2.23624  2.37701  4.53474  3.45413  3.03328  4.01277  2.43300  3.50503  4.26007  2.31563  3.87411  2.78695  2.34211  2.16505  2.96446  3.59076  5.64746  4.24114    199 s - - -
          2.68621  4.42228  2.77522  2.73126  3.46357  2.40516  3.72497  3.29357  2.67744  2.69358  4.24693  2.90349  2.73696  3.18149  2.89804  2.37890  2.77522  2.98521  4.58480  3.61506
          0.16042  1.94977  5.13118  0.25791  1.48134  0.48576  0.95510
    175   2.16582  4.64826  3.26646  2.72364  3.90849  3.52884  3.82665  2.76915  2.37879  2.94817  3.80539  3.19129  2.10204  3.03595  3.09349  2.77764  2.56005  2.98332  5.25972  3.97778    201 p - - -
          2.68618  4.42225  2.77519  2.73123  3.46354  2.40513  3.72494  3.29354  2.67741  2.69355  4.24690  2.90347  2.73739  3.18146  2.89801  2.37887  2.77519  2.98518  4.58477  3.61503
          0.01824  4.40883  5.13118  0.61958  0.77255  0.48576  0.95510
    176   2.20670  5.08970  2.03592  2.18697  4.40747  3.45501  3.72237  3.85412  2.51647  3.40321  4.18646  2.96290  3.89152  2.84874  3.00708  2.13886  2.97147  2.89009  5.59252  4.20922    202 d - - -
          2.68618  4.42225  2.77519  2.73123  3.46354  2.40513  3.72494  3.29354  2.67741  2.69355  4.24690  2.90347  2.73739  3.18146  2.89801  2.37887  2.77519  2.98518  4.58477  3.61503
          0.01824  4.40883  5.13118  0.61958  0.77255  0.48576  0.95510
    177   2.42710  5.10106  2.94667  1.76107  4.40692  3.47444  3.67327  3.86015  2.16793  2.85859  4.15773  2.96120  3.87611  2.48529  2.88230  2.41760  2.93757  3.47126  5.55592  4.17749    203 e - - -
          2.68618  4.42225  2.77519  2.73123  3.46354  2.40513  3.72494  3.29354  2.67741  2.69355  4.24690  2.90347  2.73739  3.18146  2.89801  2.37887  2.77519  2.98518  4.58477  3.61503
          0.01824  4.40883  5.13118  0.61958  0.77255  0.48576  0.95510
    178   3.47154  4.73769  5.33328  4.76374  3.32624  4.82290  5.18306  1.62536  4.63332  0.99221  2.47242  4.93509  4.98656  4.66226  4.67313  4.18417  3.69384  1.92814  5.40597  4.36593    204 l - - -
          2.68618  4.42225  2.77519  2.73123  3.46354  2.40513  3.72494  3.29354  2.67741  2.69355  4.24690  2.90347  2.73739  3.18146  2.89801  2.37887  2.77519  2.98518  4.58477  3.61503
          0.01824  4.40883  5.13118  0.61958  0.77255  0.48576  0.95510
    179   1.61209  4.42363  3.81185  3.66020  4.81252  0.84945  4.73635  4.22237  3.81386  3.94577  4.77314  3.69468  3.98412  4.05065  4.06662  2.68515  3.02915  3.57455  6.13241  4.98177    205 g - - -
          2.68618  4.42225  2.77519  2.73123  3.46354  2.40513  3.72494  3.29354  2.67741  2.69355  4.24690  2.90347  2.73739  3.18146  2.89801  2.37887  2.77519  2.98518  4.58477  3.61503
          0.01824  4.40883  5.13118  0.61958  0.77255  0.48576  0.95510
    180   2.23753  5.11087  2.96909  2.20561  4.42585  3.47921  3.07261  3.88077  2.18276  3.39833  4.16615  2.96444  3.87598  2.77888  2.53144  1.98367  2.93637  3.48670  5.55929  4.18240    206 s - - -
          2.68618  4.42225  2.77519  2.73123  3.46354  2.40513  3.72494  3.29354  2.67741  2.69355  4.24690  2.90347  2.73739  3.18146  2.89801  2.37887  2.77519  2.98518  4.58477  3.61503
          0.01824  4.40883  5.13118  0.61958  0.77255  0.48576  0.95510
    181   2.19635  4.42177  3.59713  3.14597  3.95703  1.68720  4.14343  3.30823  3.12915  1.90371  3.90576  3.45068  3.97927  3.43802  3.47319  2.31390  2.93204  2.98666  5.36886  4.13505    207 g - - -
          2.68618  4.42225  2.77519  2.73123  3.46354  2.40513  3.72494  3.29354  2.67741  2.69355  4.24690  2.90347  2.73739  3.18146  2.89801  2.37887  2.77519  2.98518  4.58477  3.61503
          0.01824  4.40883  5.13118  0.61958  0.77255  0.48576  0.95510
    182   3.41643  4.70904  5.17697  4.64181  3.43573  4.74092  5.16024  1.06453  4.47979  1.83887  1.80389  4.83461  4.96639  4.62816  4.58354  4.11769  3.65645  2.09949  5.48020  4.37261    208 i - - -
          2.68618  4.42225  2.77519  2.73123  3.46354  2.40513  3.72494  3.29354  2.67741  2.69355  4.24690  2.90347  2.73739  3.18146  2.89801  2.37887  2.77519  2.98518  4.58477  3.61503
          0.01824  4.40883  5.13118  0.61958  0.77255  0.48576  0.95510
    183   0.80782  4.35078  3.87000  3.61043  4.68829  2.31508  4.62902  4.12072  3.68088  3.80798  4.61020  3.63751  3.92396  3.92364  3.95827  2.09540  2.93411  3.48246  6.02936  4.85506    209 a - - -
          2.68618  4.42225  2.77519  2.73123  3.46354  2.40513  3.72494  3.29354  2.67741  2.69355  4.24690  2.90347  2.73739  3.18146  2.89801  2.37887  2.77519  2.98518  4.58477  3.61503
          0.01824  4.40883  5.13118  0.61958  0.77255  0.48576  0.95510
    184   2.40549  4.79217  3.12338  2.57163  4.03139  2.95678  2.74780  3.43651  2.29120  3.06180  3.88919  3.07731  3.90899  2.90691  3.00504  2.44626  2.53007  2.44061  5.32746  4.01100    210 k - - -
          2.68618  4.42225  2.77519  2.73123  3.46354  2.40513  3.72494  3.29354  2.67741  2.69355  4.24690  2.90347  2.73739  3.18146  2.89801  2.37887  2.77519  2.98518  4.58477  3.61503
          0.01824  4.40883  5.13118  0.61958  0.77255  0.48576  0.95510
    185   0.45579  4.55944  4.10935  3.96591  4.68832  3.36330  4.90807  3.90467  3.99933  3.75697  4.75126  3.94746  4.15495  4.29163  4.18566  2.91708  3.23313  3.45579  6.05326  4.93169    211 A - - -
          2.68618  4.42225  2.77519  2.73123  3.46354  2.40513  3.72494  3.29354  2.67741  2.69355  4.24690  2.90347  2.73739  3.18146  2.89801  2.37887  2.77519  2.98518  4.58477  3.61503
          0.01824  4.40883  5.13118  0.61958  0.77255  0.48576  0.95510
    186   3.55526  4.84146  5.29064  4.71742  1.59063  4.80048  4.94521  2.47235  4.56769  1.07216  2.08376  4.86976  4.94691  4.54555  4.58232  4.15065  3.76443  2.67634  5.12127  3.93374    212 l - - -
          2.68618  4.42225  2.77519  2.73123  3.46354  2.40513  3.72494  3.29354  2.67741  2.69355  4.24690  2.90347  2.73739  3.18146  2.89801  2.37887  2.77519  2.98518  4.58477  3.61503
          0.01824  4.40883  5.13118  0.61958  0.77255  0.48576  0.95510
    187   3.19103  4.50392  5.00156  4.49275  3.83483  4.54788  5.14857  1.47235  4.39026  2.44466  3.65123  4.66401  4.88328  4.64696  4.57180  3.92558  2.68016  0.92246  5.69552  4.48542    213 v - - -
          2.68618  4.42225  2.77519  2.73123  3.46354  2.40513  3.72494  3.29354  2.67741  2.69355  4.24690  2.90347  2.73739  3.18146  2.89801  2.37887  2.77519  2.98518  4.58477  3.61503
          0.01824  4.40883  5.13118  0.61958  0.77255  0.48576  0.95510
    188   1.29195  4.36891  3.83242  3.47670  4.51492  2.04621  4.48604  3.90033  3.48919  3.60712  4.42869  3.58509  3.92694  3.76314  3.79908  2.62077  1.57948  3.36073  5.86671  4.67035    214 a - - -
          2.68618  4.42225  2.77519  2.73123  3.46354  2.40513  3.72494  3.29354  2.67741  2.69355  4.24690  2.90347  2.73739  3.18146  2.89801  2.37887  2.77519  2.98518  4.58477  3.61503
          0.01824  4.40883  5.13118  0.61958  0.77255  0.48576  0.95510
    189   2.81277  4.64830  4.03065  3.85060  4.57001  3.45995  4.81019  3.77392  3.80598  3.61504  4.65309  3.93791  4.21607  4.17700  4.01307  3.02294  0.51212  3.40070  5.94957  4.79599    215 T - - -
          2.68618  4.42225  2.77519  2.73123  3.46354  2.40513  3.72494  3.29354  2.67741  2.69355  4.24690  2.90347  2.73739  3.18146  2.89801  2.37887  2.77519  2.98518  4.58477  3.61503
          0.01824  4.40883  5.13118  0.61958  0.77255  0.48576  0.95510
    190   3.35346  4.65352  5.17453  4.59807  1.64306  4.62651  4.90277  1.98811  4.45135  1.22971  3.08214  4.72699  4.83807  4.49397  4.48750  3.96998  3.57541  2.01816  5.17911  4.03364    216 l - - -
          2.68618  4.42225  2.77519  2.73123  3.46354  2.40513  3.72494  3.29354  2.67741  2.69355  4.24690  2.90347  2.73739  3.18146  2.89801  2.37887  2.77519  2.98518  4.58477  3.61503
          0.01824  4.40883  5.13118  0.61958  0.77255  0.48576  0.95510
    191   2.89325  4.34038  4.31098  3.75499  2.84166  3.95732  3.98167  2.76343  3.60219  1.72385  3.41804  3.89462  4.31520  3.80433  3.75883  3.25511  2.57395  2.59557  3.15311  1.68348    217 y - - -
          2.68618  4.42225  2.77519  2.73123  3.46354  2.40513  3.72494  3.29354  2.67741  2.69355  4.24690  2.90347  2.73739  3.18146  2.89801  2.37887  2.77519  2.98518  4.58477  3.61503
          0.01824  4.40883  5.13118  0.61958  0.77255  0.48576  0.95510
    192   3.46657  5.15498  4.24549  4.22557  5.29446  0.23594  5.27711  5.05931  4.47666  4.62907  5.63222  4.41269  4.55792  4.75922  4.62151  3.65846  3.98704  4.48346  6.21411  5.42556    218 G - - -
          2.68618  4.42225  2.77519  2.73123  3.46354  2.40513  3.72494  3.29354  2.67741  2.69355  4.24690  2.90347  2.73739  3.18146  2.89801  2.37887  2.77519  2.98518  4.58477  3.61503
          0.01824  4.40883  5.13118  0.61958  0.77255  0.48576  0.95510
    193   2.32028  4.25319  4.16464  3.60760  3.46618  3.80690  4.25237  1.61289  3.50857  2.46915  3.43649  3.83234  4.22918  3.75497  3.72986  2.58372  2.54473  1.80404  5.00782  3.80810    219 i - - -
          2.68618  4.42225  2.77519  2.73123  3.46354  2.40513  3.72494  3.29354  2.67741  2.69355  4.24690  2.90347  2.73739  3.18146  2.89801  2.37887  2.77519  2.98518  4.58477  3.61503
          0.01824  4.40883  5.13118  0.61958  0.77255  0.48576  0.95510
    194   2.49922  4.35452  4.78218  4.18887  2.65912  4.19608  4.52638  2.06404  4.02930  1.28126  2.59459  4.29434  4.50182  4.15407  4.09650  3.51351  3.22079  2.01359  4.98243  3.84724    220 l - - -
          2.68618  4.42225  2.77519  2.73123  3.46354  2.40513  3.72494  3.29354  2.67741  2.69355  4.24690  2.90347  2.73739  3.18146  2.89801  2.37887  2.77519  2.98518  4.58477  3.61503
          0.01824  4.40883  5.13118  0.61958  0.77255  0.48576  0.95510
    195   2.35596  4.25696  3.91602  3.35106  3.39384  3.71382  4.07016  2.67468  3.25665  1.50936  2.81087  3.63975  4.11799  3.52549  3.51508  2.57376  2.54473  2.47958  4.90282  3.70053    221 l - - -
          2.68618  4.42225  2.77519  2.73123  3.46354  2.40513  3.72494  3.29354  2.67741  2.69355  4.24690  2.90347  2.73739  3.18146  2.89801  2.37887  2.77519  2.98518  4.58477  3.61503
          0.01824  4.40883  5.13118  0.61958  0.77255  0.48576  0.95510
    196   0.79990  4.35011  3.87275  3.61335  4.68703  2.37987  4.63030  4.11891  3.68271  3.80685  4.60942  3.63884  3.92416  3.92560  3.95919  2.07275  2.93409  3.48129  6.02865  4.85468    222 a - - -
          2.68618  4.42225  2.77519  2.73123  3.46354  2.40513  3.72494  3.29354  2.67741  2.69355  4.24690  2.90347  2.73739  3.18146  2.89801  2.37887  2.77519  2.98518  4.58477  3.61503
          0.01824  4.40883  5.13118  0.61958  0.77255  0.48576  0.95510
    197   3.16978  5.06192  3.31091  3.03968  2.99383  3.80596  3.85572  3.77088  3.11518  3.29065  4.29790  1.37879  4.29941  3.45287  3.46820  3.21973  3.44553  3.51484  4.58701  1.53468    223 n - - -
          2.68618  4.42225  2.77519  2.73123  3.46354  2.40513  3.72494  3.29354  2.67741  2.69355  4.24690  2.90347  2.73739  3.18146  2.89801  2.37887  2.77519  2.98518  4.58477  3.61503
          0.01824  4.40883  5.13118  0.61958  0.77255  0.48576  0.95510
    198   2.87740  4.31547  4.40354  3.83568  3.38403  2.60598  4.39034  1.82794  3.71048  1.44995  3.31956  4.04002  4.38428  3.93318  3.88724  3.33519  3.12047  1.94770  5.02715  3.84519    224 l - - -
          2.68618  4.42225  2.77519  2.73123  3.46354  2.40513  3.72494  3.29354  2.67741  2.69355  4.24690  2.90347  2.73739  3.18146  2.89801  2.37887  2.77519  2.98518  4.58477  3.61503
          0.01824  4.40883  5.13118  0.61958  0.77255  0.48576  0.95510
    199   1.88559  4.26410  4.45132  3.86375  2.37764  3.99214  4.31080  2.43977  3.72672  1.69907  2.66139  4.02805  4.33395  3.90726  3.85943  3.29442  3.07559  2.07483  4.88181  3.71229    225 l - - -
          2.68618  4.42225  2.77519  2.73123  3.46354  2.40513  3.72494  3.29354  2.67741  2.69355  4.24690  2.90347  2.73739  3.18146  2.89801  2.37887  2.77519  2.98518  4.58477  3.61503
          0.01824  4.40883  5.13118  0.61958  0.77255  0.48576  0.95510
    200   3.14069  4.48142  4.85662  4.31079  1.54871  4.26975  4.21225  1.97420  4.13064  1.77787  3.26599  4.29843  4.57347  4.19941  4.15965  3.59307  3.36542  2.60261  2.50667  3.02415    226 f - - -
          2.68618  4.42225  2.77519  2.73123  3.46354  2.40513  3.72494  3.29354  2.67741  2.69355  4.24690  2.90347  2.73739  3.18146  2.89801  2.37887  2.77519  2.98518  4.58477  3.61503
          0.01824  4.40883  5.13118  0.61958  0.77255  0.48576  0.95510
    201   2.67448  4.73211  3.15644  2.62114  3.95936  2.94688  3.10559  3.35784  2.61169  2.11643  3.84140  2.67619  3.92796  2.95708  3.04950  2.24806  2.56888  3.06574  5.28444  3.98166    227 l - - -
          2.68618  4.42225  2.77519  2.73123  3.46354  2.40513  3.72494  3.29354  2.67741  2.69355  4.24690  2.90347  2.73739  3.18146  2.89801  2.37887  2.77519  2.98518  4.58477  3.61503
          0.01824  4.40883  5.13118  0.61958  0.77255  0.48576  0.95510
    202   3.62149  5.25205  4.28841  4.22473  5.12350  3.91125  5.22541  4.85025  4.33651  4.39734  5.49015  4.46440  0.24679  4.70505  4.49040  3.81232  4.10816  4.42533  6.12318  5.26081    228 P - - -
          2.68618  4.42225  2.77519  2.73123  3.46354  2.40513  3.72494  3.29354  2.67741  2.69355  4.24690  2.90347  2.73739  3.18146  2.89801  2.37887  2.77519  2.98518  4.58477  3.61503
          0.01824  4.40883  5.13118  0.61958  0.77255  0.48576  0.95510
    203   2.98347  4.34007  4.82910  4.23099  2.60216  4.17425  4.46124  1.86914  4.05154  1.27294  3.09556  4.29192  4.47994  4.15130  4.08551  3.49267  3.21010  2.09900  3.21733  3.69390    229 l - - -
          2.68618  4.42225  2.77519  2.73123  3.46354  2.40513  3.72494  3.29354  2.67741  2.69355  4.24690  2.90347  2.73739  3.18146  2.89801  2.37887  2.77519  2.98518  4.58477  3.61503
          0.01824  4.40883  5.13118  0.61958  0.77255  0.48576  0.95510
    204   1.39679  4.67422  3.21070  2.81045  4.39085  2.18861  4.02076  3.81977  2.87341  3.43646  4.24880  3.22677  3.92497  2.58223  3.29654  2.28430  2.96459  3.38576  5.66625  4.36726    230 a - - -
          2.68618  4.42225  2.77519  2.73123  3.46354  2.40513  3.72494  3.29354  2.67741  2.69355  4.24690  2.90347  2.73739  3.18146  2.89801  2.37887  2.77519  2.98518  4.58477  3.61503
          0.01824  4.40883  5.13118  0.61958  0.77255  0.48576  0.95510
    205   2.67772  4.98160  2.60499  2.45345  4.24791  2.96216  3.07286  3.68629  2.46041  2.82654  4.04488  2.39920  3.87482  2.81303  2.93607  2.68398  2.37499  3.33108  5.46194  3.24209    231 t - - -
          2.68618  4.42225  2.77519  2.73123  3.46354  2.40513  3.72494  3.29354  2.67741  2.69355  4.24690  2.90347  2.73739  3.18146  2.89801  2.37887  2.77519  2.98518  4.58477  3.61503
          0.01824  4.40883  5.13118  0.61958  0.77255  0.48576  0.95510
    206   2.86414  5.11190  3.22667  2.63854  4.44334  3.61751  3.72519  3.84300  1.44064  3.37610  4.18966  2.61602  4.00095  2.85567  2.25582  2.86822  3.07673  2.51931  5.53021  4.23717    232 k - - -
          2.68618  4.42225  2.77519  2.73123  3.46354  2.40513  3.72494  3.29354  2.67741  2.69355  4.24690  2.90347  2.73739  3.18146  2.89801  2.37887  2.77519  2.98518  4.58477  3.61503
          0.01824  4.40883  5.13118  0.61958  0.77255  0.48576  0.95510
    207   2.49673  4.51220  4.84958  4.27162  3.31232  4.38572  4.72994  1.75007  4.13189  1.12921  2.55423  4.44547  4.66186  4.27152  4.23973  3.71137  3.38666  2.24824  5.17391  4.06007    233 l - - -
          2.68618  4.42225  2.77519  2.73123  3.46354  2.40513  3.72494  3.29354  2.67741  2.69355  4.24690  2.90347  2.73739  3.18146  2.89801  2.37887  2.77519  2.98518  4.58477  3.61503
          0.01824  4.40883  5.13118  0.61958  0.77255  0.48576  0.95510
    208   2.76540  5.24106  2.50381  2.17338  4.58452  2.91717  3.68355  4.05548  1.97304  3.53389  4.29190  2.95084  3.89697  2.79061  1.87027  2.72483  2.99570  3.63290  5.66165  4.26943    234 r - - -
          2.68618  4.42225  2.77519  2.73123  3.46354  2.40513  3.72494  3.29354  2.67741  2.69355  4.24690  2.90347  2.73739  3.18146  2.89801  2.37887  2.77519  2.98518  4.58477  3.61503
          0.01824  4.40883  5.13118  0.61958  0.77255  0.48576  0.95510
    209   2.44947  5.21232  3.03791  2.20777  4.57038  3.52521  3.01246  4.02424  1.89047  3.49724  4.25985  2.99918  3.91311  2.24293  2.18324  2.74122  2.99384  3.61224  5.61344  4.25291    235 k - - -
          2.68618  4.42225  2.77519  2.73123  3.46354  2.40513  3.72494  3.29354  2.67741  2.69355  4.24690  2.90347  2.73739  3.18146  2.89801  2.37887  2.77519  2.98518  4.58477  3.61503
          0.01824  4.40883  5.13118  0.61958  0.77255  0.48576  0.95510
    210   2.85367  5.04944  3.27556  2.66401  4.34425  3.63168  3.72687  2.99411  1.46253  2.76173  4.11504  3.14992  4.00459  2.43766  2.30560  2.87261  3.06278  3.41388  5.47257  4.18925    236 k - - -
          2.68618  4.42225  2.77519  2.73123  3.46354  2.40513  3.72494  3.29354  2.67741  2.69355  4.24690  2.90347  2.73739  3.18146  2.89801  2.37887  2.77519  2.98518  4.58477  3.61503
          0.01824  4.40883  5.13118  0.61958  0.77255  0.48576  0.95510
    211   2.39101  4.94605  2.64450  2.47941  4.25074  2.94447  3.70817  3.05404  2.49425  3.25883  4.05267  2.59290  3.87934  2.84272  2.96806  2.04067  2.55019  3.32557  5.47297  4.11782    237 s - - -
          2.68618  4.42225  2.77519  2.73123  3.46354  2.40513  3.72494  3.29354  2.67741  2.69355  4.24690  2.90347  2.73739  3.18146  2.89801  2.37887  2.77519  2.98518  4.58477  3.61503
          0.01824  4.40883  5.13118  0.61958  0.77255  0.48576  0.95510
    212   2.23578  5.14050  2.97579  1.83671  4.46883  3.49057  3.67328  3.92236  1.98227  3.43061  4.19873  2.97505  3.88972  2.78477  2.49602  2.70779  2.60135  3.52425  5.58130  4.20851    238 e - - -
          2.68618  4.42225  2.77519  2.73123  3.46354  2.40513  3.72494  3.29354  2.67741  2.69355  4.24690  2.90347  2.73739  3.18146  2.89801  2.37887  2.77519  2.98518  4.58477  3.61503
          0.01824  4.40883  5.13118  0.61958  0.77255  0.48576  0.95510
    213   2.74600  5.19584  2.49693  1.70201  4.51057  3.46253  3.69268  3.97845  2.19177  2.51764  4.25003  2.93708  3.88682  2.48816  2.93402  2.71180  2.98084  3.57099  5.63922  4.24053    239 e - - -
          2.68618  4.42225  2.77519  2.73123  3.46354  2.40513  3.72494  3.29354  2.67741  2.69355  4.24690  2.90347  2.73739  3.18146  2.89801  2.37887  2.77519  2.98518  4.58477  3.61503
          0.01824  4.40883  5.13118  0.61958  0.77255  0.48576  0.95510
    214   2.41743  4.91464  3.05590  1.77647  4.17649  3.50192  3.71192  2.99493  2.48678  3.18426  3.99506  3.03229  3.89978  2.85621  2.55144  2.71686  2.36266  3.25012  5.41953  4.08142    240 e - - -
          2.68618  4.42225  2.77519  2.73123  3.46354  2.40513  3.72494  3.29354  2.67741  2.69355  4.24690  2.90347  2.73739  3.18146  2.89801  2.37887  2.77519  2.98518  4.58477  3.61503
          0.01824  4.40883  5.13118  0.61958  0.77255  0.48576  0.95510
    215   2.36719  4.37437  3.56795  3.00764  3.53341  2.92094  3.13060  2.24656  2.95906  2.60769  3.50143  3.40044  4.02521  3.26066  3.30591  2.30368  2.89891  2.15293  4.98110  3.74913    241 v - - -
          2.68618  4.42225  2.77519  2.73123  3.46354  2.40513  3.72494  3.29354  2.67741  2.69355  4.24690  2.90347  2.73739  3.18146  2.89801  2.37887  2.77519  2.98518  4.58477  3.61503
          0.01824  4.40883  5.13118  0.61958  0.77255  0.48576  0.95510
    216   2.46986  5.12734  3.16339  2.57567  4.45081  3.58458  3.69988  3.87309  1.47840  3.39060  4.18867  3.08145  3.96534  2.47458  2.33851  2.81605  3.03678  3.51212  5.53769  3.16612    242 k - - -
          2.68618  4.42225  2.77519  2.73123  3.46354  2.40513  3.72494  3.29354  2.67741  2.69355  4.24690  2.90347  2.73739  3.18146  2.89801  2.37887  2.77519  2.98518  4.58477  3.61503
          0.01824  4.40883  5.13118  0.61958  0.77255  0.48576  0.95510
    217   2.34223  4.25632  3.87640  3.30195  3.37094  3.74356  4.03363  2.64366  3.21492  2.18022  2.51932  3.61379  4.11806  2.90625  3.48318  3.01488  2.54211  1.81950  4.87367  3.66792    243 v - - -
          2.68618  4.42225  2.77519  2.73123  3.46354  2.40513  3.72494  3.29354  2.67741  2.69355  4.24690  2.90347  2.73739  3.18146  2.89801  2.37887  2.77519  2.98518  4.58477  3.61503
          0.01824  4.40883  5.13118  0.61958  0.77255  0.48576  0.95510
    218   2.90970  5.08553  3.34840  2.71941  4.39100  3.67265  2.87937  3.78508  1.64627  3.32432  2.35078  3.19170  4.04067  2.87645  2.00750  2.92821  3.11149  3.46426  5.48490  4.21881    244 k - - -
          2.68618  4.42225  2.77519  2.73123  3.46354  2.40513  3.72494  3.29354  2.67741  2.69355  4.24690  2.90347  2.73739  3.18146  2.89801  2.37887  2.77519  2.98518  4.58477  3.61503
          0.01824  4.40883  5.13118  0.61958  0.77255  0.48576  0.95510
    219   2.74890  5.10007  2.90342  1.57249  4.37414  3.48542  3.71129  3.83183  2.47067  3.37621  4.16681  2.97947  3.90591  2.27564  2.93367  2.73620  2.59936  3.46181  5.55669  3.15277    245 e - - -
          2.68618  4.42225  2.77519  2.73123  3.46354  2.40513  3.72494  3.29354  2.67741  2.69355  4.24690  2.90347  2.73739  3.18146  2.89801  2.37887  2.77519  2.98518  4.58477  3.61503
          0.01824  4.40883  5.13118  0.61958  0.77255  0.48576  0.95510
    220   2.96032  2.63684  4.78300  4.19671  3.31669  4.18454  4.54273  1.94424  4.03617  1.85011  1.78256  4.29150  4.50519  4.18434  4.11065  3.50639  3.19446  1.89696  5.02376  3.86806    246 m - - -
          2.68618  4.42225  2.77519  2.73123  3.46354  2.40513  3.72494  3.29354  2.67741  2.69355  4.24690  2.90347  2.73739  3.18146  2.89801  2.37887  2.77519  2.98518  4.58477  3.61503
          0.01824  4.40883  5.13118  0.61958  0.77255  0.48576  0.95510
    221   3.03025  4.37792  4.78270  4.21989  3.52276  4.29986  4.70908  1.64112  4.09046  2.26311  2.30204  4.37171  4.62295  4.29088  4.22521  3.63041  2.58228  1.29407  5.24764  4.06828    247 v - - -
          2.68618  4.42225  2.77519  2.73123  3.46354  2.40513  3.72494  3.29354  2.67741  2.69355  4.24690  2.90347  2.73739  3.18146  2.89801  2.37887  2.77519  2.98518  4.58477  3.61503
          0.01824  4.40883  5.13118  0.61958  0.77255  0.48576  0.95510
    222   2.79629  4.50429  3.69642  3.08945  3.63493  3.75044  3.93740  1.83329  2.17479  2.05132  3.57296  3.47350  4.11800  3.24127  2.53384  3.02063  3.01792  2.70191  5.06949  3.85254    248 i - - -
          2.68618  4.42225  2.77519  2.73123  3.46354  2.40513  3.72494  3.29354  2.67741  2.69355  4.24690  2.90347  2.73739  3.18146  2.89801  2.37887  2.77519  2.98518  4.58477  3.61503
          0.01824  4.40883  5.13118  0.61958  0.77255  0.48576  0.95510
    223   2.92452  5.01916  2.94252  1.12700  4.30857  3.57334  3.99681  3.37687  2.83441  3.23695  4.20104  3.18530  4.08802  3.18040  3.26429  2.97926  3.20372  2.20887  5.66673  4.32395    249 e - - -
          2.68618  4.42225  2.77519  2.73123  3.46354  2.40513  3.72494  3.29354  2.67741  2.69355  4.24690  2.90347  2.73739  3.18146  2.89801  2.37887  2.77519  2.98518  4.58477  3.61503
          0.01824  4.40883  5.13118  0.61958  0.77255  0.48576  0.95510
    224   2.52723  4.45900  3.73538  3.55670  4.74237  0.84332  4.65062  4.14183  3.67187  3.86329  4.70434  3.65574  3.99621  3.94952  3.94282  2.71212  1.90921  3.54446  6.06161  4.88973    250 g - - -
          2.68618  4.42225  2.77519  2.73123  3.46354  2.40513  3.72494  3.29354  2.67741  2.69355  4.24690  2.90347  2.73739  3.18146  2.89801  2.37887  2.77519  2.98518  4.58477  3.61503
          0.01824  4.40883  5.13118  0.61958  0.77255  0.48576  0.95510
    225   3.38747  4.62200  5.34545  4.83289  3.72202  4.88173  5.43147  1.28178  4.73739  1.68159  3.49260  5.00061  5.10118  4.91619  4.86382  4.27504  3.63530  1.12879  5.76348  4.60852    251 v - - -
          2.68618  4.42225  2.77519  2.73123  3.46354  2.40513  3.72494  3.29354  2.67741  2.69355  4.24690  2.90347  2.73739  3.18146  2.89801  2.37887  2.77519  2.98518  4.58477  3.61503
          0.01824  4.40883  5.13118  0.61958  0.77255  0.48576  0.95510
    226   3.62836  4.87582  5.41529  4.88251  3.34534  4.99725  5.36435  1.43494  4.72310  0.83707  3.11907  5.10033  5.12609  4.77863  4.78112  4.39673  3.85556  2.25389  5.51573  4.45782    252 l - - -
          2.68618  4.42225  2.77519  2.73123  3.46354  2.40513  3.72494  3.29354  2.67741  2.69355  4.24690  2.90347  2.73739  3.18146  2.89801  2.37887  2.77519  2.98518  4.58477  3.61503
          0.01824  4.40883  5.13118  0.61958  0.77255  0.48576  0.95510
    227   1.92230  4.38387  3.76653  3.50223  4.73586  2.35958  4.57662  4.18516  3.59254  3.85198  4.64413  3.58844  3.92099  3.84585  3.89807  0.86874  2.94115  3.52702  6.05419  4.86322    253 s - - -
          2.68618  4.42225  2.77519  2.73123  3.46354  2.40513  3.72494  3.29354  2.67741  2.69355  4.24690  2.90347  2.73739  3.18146  2.89801  2.37887  2.77519  2.98518  4.58477  3.61503
          0.01824  4.40883  5.13118  0.61958  0.77255  0.48576  0.95510
    228   2.91801  4.43135  4.15015  3.65105  3.63694  4.00401  4.43806  1.18259  3.55607  2.49531  3.57274  2.53291  4.41147  3.86369  3.81894  3.33477  3.18319  1.85883  5.26586  4.03121    254 i - - -
          2.68618  4.42225  2.77519  2.73123  3.46354  2.40513  3.72494  3.29354  2.67741  2.69355  4.24690  2.90347  2.73739  3.18146  2.89801  2.37887  2.77519  2.98518  4.58477  3.61503
          0.01824  4.40883  5.13118  0.61958  0.77255  0.48576  0.95510
    229   2.09033  4.63400  3.41711  2.90937  3.77825  3.63990  3.94159  3.09294  2.78848  1.74704  3.69967  3.34662  4.06510  2.06223  3.14083  2.92685  3.02471  2.88743  5.22684  3.97001    255 l - - -
          2.68618  4.42225  2.77519  2.73123  3.46354  2.40513  3.72494  3.29354  2.67741  2.69355  4.24690  2.90347  2.73739  3.18146  2.89801  2.37887  2.77519  2.98518  4.58477  3.61503
          0.01824  4.40883  5.13118  0.61958  0.77255  0.48576  0.95510
    230   2.42418  5.06429  2.96253  2.04042  4.36519  3.47106  3.67309  3.81502  2.42481  2.87147  4.12651  2.39758  3.87098  2.79104  2.53170  2.18342  2.92340  3.43279  5.53137  4.15621    256 e - - -
          2.68618  4.42225  2.77519  2.73123  3.46354  2.40513  3.72494  3.29354  2.67741  2.69355  4.24690  2.90347  2.73739  3.18146  2.89801  2.37887  2.77519  2.98518  4.58477  3.61503
          0.01824  4.40883  5.13118  0.61958  0.77255  0.48576  0.95510
    231   2.53184  4.47978  3.60813  3.51006  4.85366  0.71621  4.68978  4.37750  3.75673  4.04478  4.86021  3.62686  3.99296  3.99376  4.03267  2.09311  3.06570  3.68155  6.15939  4.96727    257 g - - -
          2.68618  4.42225  2.77519  2.73123  3.46354  2.40513  3.72494  3.29354  2.67741  2.69355  4.24690  2.90347  2.73739  3.18146  2.89801  2.37887  2.77519  2.98518  4.58477  3.61503
          0.01824  4.40883  5.13118  0.61958  0.77255  0.48576  0.95510
    232   2.67456  5.00727  2.36388  2.21366  4.28530  3.47493  3.67234  3.72667  2.22556  3.28311  3.27793  2.97465  3.86814  2.51683  2.91660  2.67428  2.90588  2.90651  5.48135  2.91343    258 e - - -
          2.68618  4.42225  2.77519  2.73123  3.46354  2.40513  3.72494  3.29354  2.67741  2.69355  4.24690  2.90347  2.73739  3.18146  2.89801  2.37887  2.77519  2.98518  4.58477  3.61503
          0.01824  4.40883  5.13118  0.61958  0.77255  0.48576  0.95510
    233   1.68362  4.66821  3.18700  2.86057  4.54977  3.28751  4.11562  3.99479  2.99362  3.60908  4.41240  1.63329  3.93053  3.30082  3.41783  1.86141  2.99250  3.49811  5.81306  4.50869    259 n - - -
          2.68618  4.42225  2.77519  2.73123  3.46354  2.40513  3.72494  3.29354  2.67741  2.69355  4.24690  2.90347  2.73739  3.18146  2.89801  2.37887  2.77519  2.98518  4.58477  3.61503
          0.01824  4.40883  5.13118  0.61958  0.77255  0.48576  0.95510
    234   2.59213  4.54166  3.54338  3.38127  4.67489  3.25136  4.54288  4.18468  3.51453  3.85156  4.70467  3.57777  0.81844  3.82805  3.80890  2.11212  3.09301  3.60430  5.99558  4.76058    260 p - - -
          2.68618  4.42225  2.77519  2.73123  3.46354  2.40513  3.72494  3.29354  2.67741  2.69355  4.24690  2.90347  2.73739  3.18146  2.89801  2.37887  2.77519  2.98518  4.58477  3.61503
          0.01824  4.40883  5.13118  0.61958  0.77255  0.48576  0.95510
    235   2.85892  5.06178  3.27062  2.66577  4.37311  3.62884  3.73092  2.94960  1.86474  3.31468  4.13844  3.15090  2.68654  2.86846  1.69089  2.87568  3.07029  3.43594  5.48961  4.20607    261 r - - -
          2.68618  4.42225  2.77519  2.73123  3.46354  2.40513  3.72494  3.29354  2.67741  2.69355  4.24690  2.90347  2.73739  3.18146  2.89801  2.37887  2.77519  2.98518  4.58477  3.61503
          0.01824  4.40883  5.13118  0.61958  0.77255  0.48576  0.95510
    236   3.31088  4.59310  5.18529  4.62527  3.44123  4.66370  5.06799  1.47273  4.49567  1.68641  1.85928  4.77215  4.89329  4.60353  4.57137  4.01829  3.54402  1.57215  5.40671  4.30241    262 i - - -
          2.68618  4.42225  2.77519  2.73123  3.46354  2.40513  3.72494  3.29354  2.67741  2.69355  4.24690  2.90347  2.73739  3.18146  2.89801  2.37887  2.77519  2.98518  4.58477  3.61503
          0.01824  4.40883  5.13118  0.61958  0.77255  0.48576  0.95510
    237   2.22387  4.44494  4.85352  4.30232  3.58442  4.40477  4.84468  1.29537  4.18472  1.74336  3.44365  4.47382  4.71788  4.39138  4.33468  3.74514  3.35491  1.65582  5.37331  4.19675    263 i - - -
          2.68618  4.42225  2.77519  2.73123  3.46354  2.40513  3.72494  3.29354  2.67741  2.69355  4.24690  2.90347  2.73739  3.18146  2.89801  2.37887  2.77519  2.98518  4.58477  3.61503
          0.01824  4.40883  5.13118  0.61958  0.77255  0.48576  0.95510
    238   2.79677  5.03654  3.05637  1.54831  4.32763  3.54805  3.75037  3.70040  2.43657  3.29932  4.12642  3.07409  3.96194  2.89109  2.19970  2.80997  3.02830  2.49209  5.51782  4.18945    264 e - - -
          2.68618  4.42225  2.77519  2.73123  3.46354  2.40513  3.72494  3.29354  2.67741  2.69355  4.24690  2.90347  2.73739  3.18146  2.89801  2.37887  2.77519  2.98518  4.58477  3.61503
          0.01824  4.40883  5.13118  0.61958  0.77255  0.48576  0.95510
    239   2.81914  5.17019  2.85861  1.64650  4.46690  3.50093  3.75627  3.89146  2.49748  3.44067  4.25176  2.99912  3.94652  1.79315  2.93984  2.79981  3.05809  2.87056  5.63466  4.26340    265 e - - -
          2.68618  4.42225  2.77519  2.73123  3.46354  2.40513  3.72494  3.29354  2.67741  2.69355  4.24690  2.90347  2.73739  3.18146  2.89801  2.37887  2.77519  2.98518  4.58477  3.61503
          0.01824  4.40883  5.13118  0.61958  0.77255  0.48576  0.95510
    240   2.88122  5.10108  3.27842  2.66872  2.76497  3.64236  3.72482  3.81461  1.55366  3.34525  4.16766  3.15351  4.01591  2.46534  1.99071  2.89038  3.08781  3.48163  5.49422  4.20378    266 k - - -
          2.68618  4.42225  2.77519  2.73123  3.46354  2.40513  3.72494  3.29354  2.67741  2.69355  4.24690  2.90347  2.73739  3.18146  2.89801  2.37887  2.77519  2.98518  4.58477  3.61503
          0.01824  4.40883  5.13118  0.61958  0.77255  0.48576  0.95510
    241   2.95437  4.61806  4.00451  3.65832  3.72766  2.19496  4.48136  3.01635  3.56255  0.87529  3.75590  3.90682  4.32320  3.90537  3.79312  3.22759  3.30373  2.87989  5.33836  4.10770    267 l - - -
          2.68618  4.42225  2.77519  2.73123  3.46354  2.40513  3.72494  3.29354  2.67741  2.69355  4.24690  2.90347  2.73739  3.18146  2.89801  2.37887  2.77519  2.98518  4.58477  3.61503
          0.01824  4.40883  5.13118  0.61958  0.77255  0.48576  0.95510
    242   2.39152  4.86196  3.08966  2.29451  4.09848  2.91542  3.71174  3.51089  2.50079  2.73914  2.77952  3.04693  3.90103  2.55600  2.39096  2.71896  2.91068  3.19297  5.36470  4.03674    268 e - - -
          2.68618  4.42225  2.77519  2.73123  3.46354  2.40513  3.72494  3.29354  2.67741  2.69355  4.24690  2.90347  2.73739  3.18146  2.89801  2.37887  2.77519  2.98518  4.58477  3.61503
          0.01824  4.40883  5.13118  0.61958  0.77255  0.48576  0.95510
    243   2.66675  4.39382  3.53567  2.96856  2.89110  3.64251  3.89674  2.53721  2.33907  2.60191  2.95091  3.37641  4.02313  3.22529  3.27291  2.29274  2.27771  2.66093  4.97695  3.74133    269 t - - -
          2.68618  4.42225  2.77519  2.73123  3.46354  2.40513  3.72494  3.29354  2.67741  2.69355  4.24690  2.90347  2.73739  3.18146  2.89801  2.37887  2.77519  2.98518  4.58477  3.61503
          0.01824  4.40883  5.13118  0.61958  0.77255  0.48576  0.95510
    244   2.88598  4.32572  4.34389  3.78573  2.14022  3.96701  4.03847  2.69651  3.65130  1.80984  3.36372  3.92566  4.32187  3.83459  3.80133  3.26582  2.28043  2.54568  4.50531  1.94772    270 l - - -
          2.68618  4.42225  2.77519  2.73123  3.46354  2.40513  3.72494  3.29354  2.67741  2.69355  4.24690  2.90347  2.73739  3.18146  2.89801  2.37887  2.77519  2.98518  4.58477  3.61503
          0.01824  4.40883  5.13118  0.61958  0.77255  0.48576  0.95510
    245   2.29480  4.42002  4.16265  3.68097  3.57539  3.78159  4.42137  2.59961  3.55052  1.07547  3.48708  3.89807  4.28424  3.84561  3.77919  3.15109  2.52881  2.46158  5.23300  4.05147    271 l - - -
          2.68618  4.42225  2.77519  2.73123  3.46354  2.40513  3.72494  3.29354  2.67741  2.69355  4.24690  2.90347  2.73739  3.18146  2.89801  2.37887  2.77519  2.98518  4.58477  3.61503
          0.01824  4.40883  5.13118  0.61958  0.77255  0.48576  0.95510
    246   2.68204  4.89541  3.02891  2.23649  4.16114  2.58470  3.72369  3.58274  2.52626  3.18055  3.99104  3.02909  2.76009  2.87273  2.99148  2.40324  2.57909  3.24981  5.41790  2.84642    272 e - - -
          2.68618  4.42225  2.77519  2.73123  3.46354  2.40513  3.72494  3.29354  2.67741  2.69355  4.24690  2.90347  2.73739  3.18146  2.89801  2.37887  2.77519  2.98518  4.58477  3.61503
          0.01824  4.40883  5.13118  0.61958  0.77255  0.48576  0.95510
    247   2.01674  5.14367  2.49452  2.39323  4.47754  3.44902  3.68603  3.94587  2.21598  3.45750  4.21933  2.55811  3.14057  2.79833  2.94462  2.20491  2.94909  3.53505  5.61664  4.21902    273 a - - -
          2.68618  4.42225  2.77519  2.73123  3.46354  2.40513  3.72494  3.29354  2.67741  2.69355  4.24690  2.90347  2.73739  3.18146  2.89801  2.37887  2.77519  2.98518  4.58477  3.61503
          0.01824  4.40883  5.13118  0.61958  0.77255  0.48576  0.95510
    248   2.76884  5.27817  2.43311  2.09187  4.60800  2.86931  3.70566  4.09481  2.02939  3.57797  4.33348  2.51060  3.88834  2.81596  2.99257  1.98887  3.00847  3.66272  5.71685  4.29424    274 s - - -
          2.68618  4.42225  2.77519  2.73123  3.46354  2.40513  3.72494  3.29354  2.67741  2.69355  4.24690  2.90347  2.73739  3.18146  2.89801  2.37887  2.77519  2.98518  4.58477  3.61503
          0.01824  4.40883  5.13118  0.61958  0.77255  0.48576  0.95510
    249   2.75427  5.19766  2.21456  1.66327  4.51525  3.44980  3.71378  3.98340  2.50411  3.49868  4.26820  2.93101  3.11592  2.83153  3.00496  2.40269  2.99553  2.88007  5.66230  4.25676    275 e - - -
          2.68618  4.42225  2.77519  2.73123  3.46354  2.40513  3.72494  3.29354  2.67741  2.69355  4.24690  2.90347  2.73739  3.18146  2.89801  2.37887  2.77519  2.98518  4.58477  3.61503
          0.01824  4.40883  5.13118  0.61958  0.77255  0.48576  0.95510
    250   2.49707  5.27792  3.21563  2.25490  4.67218  3.64329  3.71617  4.08138  1.61589  3.54170  4.34001  3.12771  4.02519  2.83110  1.65842  2.90989  3.13966  3.70158  5.63248  4.34236    276 k - - -
          2.68618  4.42225  2.77519  2.73123  3.46354  2.40513  3.72494  3.29354  2.67741  2.69355  4.24690  2.90347  2.73739  3.18146  2.89801  2.37887  2.77519  2.98518  4.58477  3.61503
          0.01824  4.40883  5.13118  0.61958  0.77255  0.48576  0.95510
    251   2.15814  4.74617  3.15970  2.61828  4.01417  2.86994  3.77294  3.41458  2.32675  2.35750  3.88348  3.11101  2.76912  2.95174  3.04219  2.43316  2.91169  3.10866  5.32419  4.01753    277 a - - -
          2.68618  4.42225  2.77519  2.73123  3.46354  2.40513  3.72494  3.29354  2.67741  2.69355  4.24690  2.90347  2.73739  3.18146  2.89801  2.37887  2.77519  2.98518  4.58477  3.61503
          0.01824  4.40883  5.13118  0.61958  0.77255  0.48576  0.95510
    252   2.81738  5.27889  2.82779  1.60685  4.61805  3.48832  3.71962  4.08518  1.96961  3.56936  4.34024  2.96003  3.92597  2.46717  2.87894  2.19660  3.05088  3.67055  5.70196  4.31154    278 e - - -
          2.68618  4.42225  2.77519  2.73123  3.46354  2.40513  3.72494  3.29354  2.67741  2.69355  4.24690  2.90347  2.73739  3.18146  2.89801  2.37887  2.77519  2.98518  4.58477  3.61503
          0.01824  4.40883  5.13118  0.61958  0.77255  0.48576  0.95510
    253   2.11170  4.25716  3.80383  3.23108  2.28833  3.02593  3.98846  2.38182  2.71710  2.20915  3.36649  3.55711  4.08396  3.42515  3.43257  2.97382  2.90186  2.50487  4.85856  3.64619    279 a - - -
          2.68618  4.42225  2.77519  2.73123  3.46354  2.40513  3.72494  3.29354  2.67741  2.69355  4.24690  2.90347  2.73739  3.18146  2.89801  2.37887  2.77519  2.98518  4.58477  3.61503
          0.09373  4.40883  2.56009  0.61958  0.77255  0.48576  0.95510
    254   2.17531  4.65453  3.19409  2.33083  3.84657  3.53065  3.74924  2.51493  2.60467  2.89012  3.04007  2.71738  3.91823  2.95241  2.65032  2.75046  2.88434  2.95533  5.19398  3.90455    280 a - - -
          2.68618  4.42225  2.77519  2.73123  3.46354  2.40513  3.72494  3.29354  2.67741  2.69355  4.24690  2.90347  2.73739  3.18146  2.89801  2.37887  2.77519  2.98518  4.58477  3.61503
          0.09917  4.33477  2.50955  0.61958  0.77255  0.59143  0.80639
    255   2.88089  5.41241  2.11745  1.61719  4.73220  3.39364  3.74858  4.22356  1.70504  3.70052  4.48925  2.85259  3.90755  2.87838  3.06860  2.80485  3.13200  3.79471  5.83660  4.39698    281 e - - -
          2.68618  4.42225  2.77519  2.73123  3.46354  2.40513  3.72494  3.29354  2.67741  2.69355  4.24690  2.90347  2.73739  3.18146  2.89801  2.37887  2.77519  2.98518  4.58477  3.61503
          0.02127  4.25687  4.97921  0.61958  0.77255  0.52207  0.89966
    256   2.07030  4.66421  3.19873  2.67655  3.93555  3.49150  3.79988  3.31724  2.63791  2.31222  3.82923  3.14897  3.92529  2.30436  3.05111  2.14113  2.91037  3.02724  5.27426  3.98425    282 a - - -
          2.68618  4.42225  2.77519  2.73123  3.46354  2.40513  3.72494  3.29354  2.67741  2.69355  4.24690  2.90347  2.73739  3.18146  2.89801  2.37887  2.77519  2.98518  4.58477  3.61503
          0.01966  4.33477  5.05711  0.61958  0.77255  0.59143  0.80639
    257   2.78335  5.25261  2.70183  1.74820  4.58284  2.39650  3.71585  4.05954  2.21124  3.55816  4.33051  2.46599  3.88916  2.83583  2.99852  2.38357  3.02781  3.64221  5.70913  4.29585    283 e - - -
          2.68618  4.42225  2.77519  2.73123  3.46354  2.40513  3.72494  3.29354  2.67741  2.69355  4.24690  2.90347  2.73739  3.18146  2.89801  2.37887  2.77519  2.98518  4.58477  3.61503
          0.01966  4.33477  5.05711  0.61958  0.77255  0.59143  0.80639
    258   2.36555  5.00514  2.96941  1.73316  4.29038  3.48179  3.69015  3.02133  1.98381  3.27573  4.07907  2.99111  3.88954  2.82279  2.87080  2.71729  2.94517  3.34249  5.48556  4.13489    284 e - - -
          2.68618  4.42225  2.77519  2.73123  3.46354  2.40513  3.72494  3.29354  2.67741  2.69355  4.24690  2.90347  2.73739  3.18146  2.89801  2.37887  2.77519  2.98518  4.58477  3.61503
          0.01966  4.33477  5.05711  0.61958  0.77255  0.59143  0.80639
    259   2.17528  5.08887  2.84831  2.12600  4.40314  2.88339  2.66592  3.86033  2.45696  3.39250  4.16831  2.53475  3.86067  2.80060  2.94367  2.38024  2.93904  3.46946  5.56958  4.18293    285 e - - -
          2.68618  4.42225  2.77519  2.73123  3.46354  2.40513  3.72494  3.29354  2.67741  2.69355  4.24690  2.90347  2.73739  3.18146  2.89801  2.37887  2.77519  2.98518  4.58477  3.61503
          0.01966  4.33477  5.05711  0.61958  0.77255  0.59143  0.80639
    260   2.06451  4.58662  3.26222  2.72628  3.91697  2.84579  3.83380  3.30373  2.71100  2.96767  3.81597  3.17811  3.90939  2.61489  3.13169  2.33652  2.46533  2.31275  5.26764  3.98626    286 a - - -
          2.68618  4.42225  2.77519  2.73123  3.46354  2.40513  3.72494  3.29354  2.67741  2.69355  4.24690  2.90347  2.73739  3.18146  2.89801  2.37887  2.77519  2.98518  4.58477  3.61503
          0.09787  4.33477  2.52411  0.61958  0.77255  0.59143  0.80639
    261   2.73691  5.13028  2.85906  1.75426  4.46252  3.44692  3.66353  3.91238  2.36627  3.42478  4.20571  2.54100  3.87181  2.78313  2.20325  2.71143  2.50037  3.52004  5.57770  4.20801    287 e - - -
          2.68618  4.42225  2.77519  2.73123  3.46354  2.40513  3.72494  3.29354  2.67741  2.69355  4.24690  2.90347  2.73739  3.18146  2.89801  2.37887  2.77519  2.98518  4.58477  3.61503
          0.10751  4.25814  2.43292  0.61958  0.77255  0.68330  0.70309
    262   1.88274  4.90126  2.90090  2.12572  4.25426  2.79558  3.69052  3.67888  2.44769  3.25486  4.06236  2.96504  3.84770  2.83467  2.44027  2.67837  2.91481  3.31898  5.46348  4.12218    288 a - - -
          2.68618  4.42225  2.77519  2.73123  3.46354  2.40513  3.72494  3.29354  2.67741  2.69355  4.24690  2.90347  2.73739  3.18146  2.89801  2.37887  2.77519  2.98518  4.58477  3.61503
          0.02314  4.17377  4.89611  0.61958  0.77255  0.76872  0.62288
    263   2.05686  4.84092  2.41324  2.17549  4.11335  3.41357  3.71312  3.45989  2.55481  3.12785  3.96206  2.96775  3.85946  2.87633  3.02458  2.69871  2.91280  2.35733  5.39804  4.05802    289 a - - -
          2.68618  4.42225  2.77519  2.73123  3.46354  2.40513  3.72494  3.29354  2.67741  2.69355  4.24690  2.90347  2.73739  3.18146  2.89801  2.37887  2.77519  2.98518  4.58477  3.61503
          0.02314  4.17377  4.89611  0.61958  0.77255  0.76872  0.62288
    264   2.28012  4.66107  3.18077  2.62687  3.91557  3.48234  3.72776  3.25317  1.85116  2.92700  2.96398  3.10294  3.89215  2.91763  2.89402  2.72808  2.48935  2.97253  5.23355  3.94892    290 k - - -
          2.68618  4.42225  2.77519  2.73123  3.46354  2.40513  3.72494  3.29354  2.67741  2.69355  4.24690  2.90347  2.73739  3.18146  2.89801  2.37887  2.77519  2.98518  4.58477  3.61503
          0.02314  4.17377  4.89611  0.61958  0.77255  0.76872  0.62288
    265   2.68704  5.07659  2.77567  2.09657  4.39466  3.39458  3.64472  3.84879  2.15194  3.37638  4.15775  2.24700  3.83029  2.76802  2.87344  2.31362  2.46984  3.45914  5.54781  4.16526    291 e - - -
          2.68618  4.42225  2.77519  2.73123  3.46354  2.40513  3.72494  3.29354  2.67741  2.69355  4.24690  2.90347  2.73739  3.18146  2.89801  2.37887  2.77519  2.98518  4.58477  3.61503
          0.02314  4.17377  4.89611  0.61958  0.77255  0.76872  0.62288
    266   2.85470  5.39421  2.02374  1.71011  4.70216  3.33398  3.73831  4.20258  2.63020  3.69119  4.48523  2.29336  2.41985  2.87473  3.17685  2.77455  3.11546  3.77285  5.84425  4.38276    292 e - - -
          2.68618  4.42225  2.77519  2.73123  3.46354  2.40513  3.72494  3.29354  2.67741  2.69355  4.24690  2.90347  2.73739  3.18146  2.89801  2.37887  2.77519  2.98518  4.58477  3.61503
          0.02314  4.17377  4.89611  0.61958  0.77255  0.76872  0.62288
    267   2.29388  4.85918  2.92450  2.19074  4.14126  2.80647  3.66713  3.55704  2.45915  3.15389  3.96578  2.95838  3.83698  2.23483  2.91657  2.66077  2.87813  2.72581  5.38661  4.04515    293 e - - -
          2.68618  4.42225  2.77519  2.73123  3.46354  2.40513  3.72494  3.29354  2.67741  2.69355  4.24690  2.90347  2.73739  3.18146  2.89801  2.37887  2.77519  2.98518  4.58477  3.61503
          0.02314  4.17377  4.89611  0.61958  0.77255  0.76872  0.62288
    268   2.32020  5.04680  2.77060  2.10970  4.37040  3.39611  3.67117  3.81339  2.43513  3.35775  4.15368  2.90718  2.98785  1.91466  2.89220  2.69008  2.94917  3.43664  5.54309  4.17183    294 q - - -
          2.68618  4.42225  2.77519  2.73123  3.46354  2.40513  3.72494  3.29354  2.67741  2.69355  4.24690  2.90347  2.73739  3.18146  2.89801  2.37887  2.77519  2.98518  4.58477  3.61503
          0.12682  4.17377  2.26612  0.61958  0.77255  0.76872  0.62288
    269   1.92247  4.70406  2.94800  2.53921  4.17233  3.31024  3.75659  3.58080  2.54033  3.19135  4.02672  3.01362  2.76289  2.11956  2.94988  2.64387  2.88226  3.21916  5.43218  4.11757    295 a - - -
          2.68466  4.42252  2.77546  2.73059  3.46381  2.40540  3.72521  3.29381  2.67768  2.69382  4.24717  2.90374  2.73766  3.18173  2.89828  2.37914  2.77403  2.98545  4.58504  3.61530
          0.37789  1.15615        *  1.54789  0.23914  0.00000        *
//
