# Supplementary material for: T346Hunter: A Novel Web-Based Tool for the Prediction of Type III, Type IV and Type VI Secretion Systems in Bacterial Genomes
Source: PLoS One. 2015 Apr 13;10(4):e0119317. doi: 10.1371/journal.pone.0119317 (PMC4395097; doi:10.1371/journal.pone.0119317)
Supplement: S1 Data — (ZIP) [file pone.0119317.s009.zip › T346Hunter_profiles/motb.hmm]

HMMER3/f [3.1b1 | May 2013]
NAME  motb
LENG  271
ALPH  amino
RF    no
MM    no
CONS  yes
CS    no
MAP   yes
DATE  Wed Sep  4 10:55:33 2013
NSEQ  8
EFFN  1.667969
CKSUM 2883586893
STATS LOCAL MSV      -10.9637  0.70215
STATS LOCAL VITERBI  -11.6802  0.70215
STATS LOCAL FORWARD   -5.1239  0.70215
HMM          A        C        D        E        F        G        H        I        K        L        M        N        P        Q        R        S        T        V        W        Y   
            m->m     m->i     m->d     i->m     i->i     d->m     d->d
  COMPO   2.49365  4.71329  2.89297  2.63448  3.39606  2.93260  3.75885  2.83273  2.59496  2.51098  3.63193  2.97815  3.42769  3.06067  2.82056  2.54826  2.79706  2.71619  4.56978  3.70708
          2.68620  4.42264  2.77559  2.73163  3.46393  2.40552  3.72343  3.29393  2.67743  2.69394  4.24249  2.90340  2.73708  3.18124  2.89761  2.37855  2.77522  2.98558  4.58516  3.61542
          0.88381  1.25260  1.20054  1.61439  0.22191  0.00000        *
      1   2.75540  4.34017  3.88592  3.33505  3.35859  3.78824  4.13189  1.97857  3.22903  2.15165  2.43527  3.66630  2.24921  3.52618  3.50864  3.08317  3.00487  2.33484  4.98895  3.78836      8 i - - -
          2.68618  4.42225  2.77519  2.73123  3.46354  2.40513  3.72494  3.29354  2.67741  2.69355  4.24690  2.90347  2.73739  3.18146  2.89801  2.37887  2.77519  2.98518  4.58477  3.61503
          0.02370  4.14981  4.87216  0.61958  0.77255  0.89507  0.52523
      2   1.99417  4.25113  3.74854  3.26901  3.63201  3.45482  4.13286  1.71268  3.20368  2.62426  3.58731  3.53333  3.99841  3.50425  3.49603  2.16842  2.87943  2.42427  5.13700  3.91739      9 i - - -
          2.68618  4.42225  2.77519  2.73123  3.46354  2.40513  3.72494  3.29354  2.67741  2.69355  4.24690  2.90347  2.73739  3.18146  2.89801  2.37887  2.77519  2.98518  4.58477  3.61503
          0.02370  4.14981  4.87216  0.61958  0.77255  0.41703  1.07587
      3   2.85331  4.29317  4.36882  3.78141  3.28226  3.99145  4.29972  2.09511  3.63831  1.80584  1.97913  3.98586  4.33200  3.85344  2.76742  3.28803  3.08390  1.95080  4.92028  3.75301     10 l - - -
          2.68618  4.42225  2.77519  2.73123  3.46354  2.40513  3.72494  3.29354  2.67741  2.69355  4.24690  2.90347  2.73739  3.18146  2.89801  2.37887  2.77519  2.98518  4.58477  3.61503
          0.01800  4.42207  5.14442  0.61958  0.77255  0.60683  0.78763
      4   1.77162  4.54572  3.57537  3.02833  3.87841  3.57795  4.00286  3.07440  2.83354  2.88477  3.79773  3.41308  4.05232  3.26150  2.04109  2.88515  2.99416  1.92710  5.28047  4.03905     11 a - - -
          2.68618  4.42225  2.77519  2.73123  3.46354  2.40513  3.72494  3.29354  2.67741  2.69355  4.24690  2.90347  2.73739  3.18146  2.89801  2.37887  2.77519  2.98518  4.58477  3.61503
          0.01800  4.42207  5.14442  0.61958  0.77255  0.60683  0.78763
      5   3.04298  5.03133  3.63633  2.95649  4.31822  3.80376  3.81532  2.15368  1.84256  3.22423  4.11453  3.37063  4.16227  2.98196  1.42422  3.10949  3.23199  3.35272  5.44345  4.23690     12 r - - -
          2.68618  4.42225  2.77519  2.73123  3.46354  2.40513  3.72494  3.29354  2.67741  2.69355  4.24690  2.90347  2.73739  3.18146  2.89801  2.37887  2.77519  2.98518  4.58477  3.61503
          0.01800  4.42207  5.14442  0.61958  0.77255  0.60683  0.78763
      6   3.45673  5.53331  4.00144  3.17408  5.10882  4.00896  3.81917  4.39508  1.08538  3.74753  4.63179  3.52035  4.33949  2.94526  1.24067  3.43135  3.57582  4.08061  5.71099  4.61769     13 k - - -
          2.68618  4.42225  2.77519  2.73123  3.46354  2.40513  3.72494  3.29354  2.67741  2.69355  4.24690  2.90347  2.73739  3.18146  2.89801  2.37887  2.77519  2.98518  4.58477  3.61503
          0.01800  4.42207  5.14442  0.61958  0.77255  0.60683  0.78763
      7   3.44421  5.52687  3.97278  3.16071  5.09645  3.99931  3.81955  4.38808  0.94697  3.74420  4.62705  3.51182  4.33307  2.94582  1.44427  3.41919  3.56689  4.07189  5.71057  4.61224     14 k - - -
          2.68618  4.42225  2.77519  2.73123  3.46354  2.40513  3.72494  3.29354  2.67741  2.69355  4.24690  2.90347  2.73739  3.18146  2.89801  2.37887  2.77519  2.98518  4.58477  3.61503
          0.01800  4.42207  5.14442  0.61958  0.77255  0.60683  0.78763
      8   2.78334  5.14709  2.95924  2.49408  4.53925  3.49495  3.74113  3.99035  1.48485  3.50097  4.28168  2.56871  2.82826  2.86202  2.85257  2.30051  3.02855  3.58685  5.64844  4.28721     15 k - - -
          2.68618  4.42225  2.77519  2.73123  3.46354  2.40513  3.72494  3.29354  2.67741  2.69355  4.24690  2.90347  2.73739  3.18146  2.89801  2.37887  2.77519  2.98518  4.58477  3.61503
          0.01800  4.42207  5.14442  0.61958  0.77255  0.60683  0.78763
      9   2.29222  4.98905  3.05514  2.49376  4.26744  3.50632  2.96747  3.69668  1.99767  3.26191  4.05692  3.01753  3.89729  2.82327  2.44093  2.31691  2.93279  2.76676  5.46528  4.11856     16 k - - -
          2.68618  4.42225  2.77519  2.73123  3.46354  2.40513  3.72494  3.29354  2.67741  2.69355  4.24690  2.90347  2.73739  3.18146  2.89801  2.37887  2.77519  2.98518  4.58477  3.61503
          0.01800  4.42207  5.14442  0.61958  0.77255  0.60683  0.78763
     10   2.86359  5.28731  2.95394  2.15287  4.64721  3.54564  3.72274  4.09542  1.43295  3.56875  4.34858  3.02084  3.96492  2.33353  2.73769  2.36384  3.08682  3.69146  5.68410  4.32915     17 k - - -
          2.68618  4.42225  2.77519  2.73123  3.46354  2.40513  3.72494  3.29354  2.67741  2.69355  4.24690  2.90347  2.73739  3.18146  2.89801  2.37887  2.77519  2.98518  4.58477  3.61503
          0.01800  4.42207  5.14442  0.61958  0.77255  0.60683  0.78763
     11   2.70837  3.21186  3.04674  2.22074  4.21665  3.50816  2.20893  3.64097  2.22783  3.22349  4.02920  3.03180  3.90738  2.85421  2.91737  2.29814  2.94060  3.30251  5.44326  4.10285     18 h - - -
          2.68618  4.42225  2.77519  2.73123  3.46354  2.40513  3.72494  3.29354  2.67741  2.69355  4.24690  2.90347  2.73739  3.18146  2.89801  2.37887  2.77519  2.98518  4.58477  3.61503
          0.01800  4.42207  5.14442  0.61958  0.77255  0.60683  0.78763
     12   2.32487  5.31201  1.98704  2.07299  4.62705  2.71008  2.30510  4.10982  2.57172  3.60898  4.38106  2.91965  3.92087  2.87589  3.08654  2.77265  3.06967  3.69079  5.76326  4.33787     19 d - - -
          2.68618  4.42225  2.77519  2.73123  3.46354  2.40513  3.72494  3.29354  2.67741  2.69355  4.24690  2.90347  2.73739  3.18146  2.89801  2.37887  2.77519  2.98518  4.58477  3.61503
          0.01800  4.42207  5.14442  0.61958  0.77255  0.41688  1.07616
     13   2.82296  5.23793  2.40046  1.66543  4.54079  2.00836  3.77945  4.00150  2.59023  3.53250  3.14573  2.97510  3.94724  2.90625  3.09201  2.79074  3.06729  3.60898  5.71059  4.30855     20 e - - -
          2.68629  4.42236  2.77530  2.73106  3.46365  2.40448  3.72411  3.29365  2.67752  2.69366  4.24700  2.90357  2.73750  3.18157  2.89811  2.37898  2.77530  2.98529  4.58488  3.61514
          0.44056  1.73797  1.71231  0.89072  0.52825  0.48576  0.95510
     14   2.19314  4.58899  3.24987  2.72041  3.80566  3.51266  2.46862  2.68511  2.68010  2.86672  3.73521  3.18180  2.45378  3.03272  3.08311  2.76839  2.89746  2.91913  5.17910  3.89533     25 a - - -
          2.68618  4.42225  2.77519  2.73123  3.46354  2.40513  3.72494  3.29354  2.67741  2.69355  4.24690  2.90347  2.73739  3.18146  2.89801  2.37887  2.77519  2.98518  4.58477  3.61503
          0.02020  4.30784  5.03018  0.61958  0.77255  0.35112  1.21706
     15   2.04291  4.85051  3.13344  2.58760  4.14332  2.77083  2.97623  3.55825  2.58422  3.16892  3.98481  2.68338  3.92650  2.93105  3.04198  2.34463  2.54134  2.73685  5.41798  4.09092     26 a - - -
          2.68618  4.42225  2.77519  2.73123  3.46354  2.40513  3.72494  3.29354  2.67741  2.69355  4.24690  2.90347  2.73739  3.18146  2.89801  2.37887  2.77519  2.98518  4.58477  3.61503
          0.01664  4.50028  5.22262  0.61958  0.77255  0.48576  0.95510
     16   2.39425  5.13170  2.52756  2.44470  4.47661  2.43710  2.39313  3.93887  2.50852  3.46437  4.23334  2.98508  3.12875  2.85057  2.99852  2.30606  2.98037  3.53546  5.63464  4.24490     27 s - - -
          2.68618  4.42225  2.77519  2.73123  3.46354  2.40513  3.72494  3.29354  2.67741  2.69355  4.24690  2.90347  2.73739  3.18146  2.89801  2.37887  2.77519  2.98518  4.58477  3.61503
          0.01664  4.50028  5.22262  0.61958  0.77255  0.48576  0.95510
     17   2.98672  5.51834  2.20935  1.54578  4.84900  2.10923  3.88505  4.35038  2.77414  3.83749  4.62778  2.94625  2.27924  3.02003  3.32067  2.91074  3.25040  3.91450  5.98834  4.52868     28 e - - -
          2.68618  4.42225  2.77519  2.73123  3.46354  2.40513  3.72494  3.29354  2.67741  2.69355  4.24690  2.90347  2.73739  3.18146  2.89801  2.37887  2.77519  2.98518  4.58477  3.61503
          0.01664  4.50028  5.22262  0.61958  0.77255  0.48576  0.95510
     18   2.15790  4.96901  2.54476  2.51006  3.25053  3.50888  3.72882  3.67597  2.51227  3.25605  4.05423  3.03531  3.91101  2.86577  2.24590  2.09752  2.94041  3.32784  5.47440  4.12245     29 s - - -
          2.68618  4.42225  2.77519  2.73123  3.46354  2.40513  3.72494  3.29354  2.67741  2.69355  4.24690  2.90347  2.73739  3.18146  2.89801  2.37887  2.77519  2.98518  4.58477  3.61503
          0.01664  4.50028  5.22262  0.61958  0.77255  0.48576  0.95510
     19   4.24712  5.38228  5.11194  4.88010  2.23304  4.82891  3.78860  3.99466  4.59240  3.24821  4.54413  4.49581  5.14627  4.57992  4.57470  4.26796  4.46606  3.91289  0.74053  1.65157     30 w - - -
          2.68618  4.42225  2.77519  2.73123  3.46354  2.40513  3.72494  3.29354  2.67741  2.69355  4.24690  2.90347  2.73739  3.18146  2.89801  2.37887  2.77519  2.98518  4.58477  3.61503
          0.01664  4.50028  5.22262  0.61958  0.77255  0.48576  0.95510
     20   2.38265  4.48204  3.69169  3.11723  3.57641  3.76019  4.00532  2.86951  2.09789  1.77567  2.34479  3.50931  4.13582  3.33227  3.27640  3.02099  3.01519  2.68573  5.06508  3.84600     31 l - - -
          2.68618  4.42225  2.77519  2.73123  3.46354  2.40513  3.72494  3.29354  2.67741  2.69355  4.24690  2.90347  2.73739  3.18146  2.89801  2.37887  2.77519  2.98518  4.58477  3.61503
          0.01664  4.50028  5.22262  0.61958  0.77255  0.48576  0.95510
     21   2.50153  4.35770  4.71483  4.14705  3.53451  4.22876  4.62591  1.79855  4.01689  1.70859  3.45576  4.29580  4.56919  4.22182  4.15465  3.55188  2.59360  1.38949  5.19574  4.00797     32 v - - -
          2.68618  4.42225  2.77519  2.73123  3.46354  2.40513  3.72494  3.29354  2.67741  2.69355  4.24690  2.90347  2.73739  3.18146  2.89801  2.37887  2.77519  2.98518  4.58477  3.61503
          0.01664  4.50028  5.22262  0.61958  0.77255  0.48576  0.95510
     22   1.61760  4.46843  3.78098  3.37968  4.45256  3.28709  4.41403  3.81465  3.37292  3.52493  4.36217  3.57555  2.14433  3.67330  3.70922  2.70657  1.33447  3.34172  5.80725  4.58874     33 t - - -
          2.68618  4.42225  2.77519  2.73123  3.46354  2.40513  3.72494  3.29354  2.67741  2.69355  4.24690  2.90347  2.73739  3.18146  2.89801  2.37887  2.77519  2.98518  4.58477  3.61503
          0.01664  4.50028  5.22262  0.61958  0.77255  0.48576  0.95510
     23   4.26816  5.49751  4.82477  4.70436  2.60013  4.60800  4.09501  4.21340  4.55339  3.49524  4.82289  4.57739  5.08203  4.69207  4.58978  4.32444  4.56573  4.11646  4.25465  0.34213     34 Y - - -
          2.68618  4.42225  2.77519  2.73123  3.46354  2.40513  3.72494  3.29354  2.67741  2.69355  4.24690  2.90347  2.73739  3.18146  2.89801  2.37887  2.77519  2.98518  4.58477  3.61503
          0.01664  4.50028  5.22262  0.61958  0.77255  0.48576  0.95510
     24   0.97456  4.41087  3.98030  3.66518  4.67866  1.80442  4.65304  4.07381  3.68743  3.78211  4.59466  3.70126  3.98947  3.94414  3.97147  2.67079  2.15159  3.48190  6.02791  4.85063     35 a - - -
          2.68618  4.42225  2.77519  2.73123  3.46354  2.40513  3.72494  3.29354  2.67741  2.69355  4.24690  2.90347  2.73739  3.18146  2.89801  2.37887  2.77519  2.98518  4.58477  3.61503
          0.01664  4.50028  5.22262  0.61958  0.77255  0.48576  0.95510
     25   3.81383  5.90138  0.32515  2.95834  5.39833  3.82669  4.66607  5.16282  3.89098  4.66393  5.69715  3.53234  4.52186  3.93361  4.46048  3.73239  4.17747  4.74538  6.41929  5.22131     36 D - - -
          2.68618  4.42225  2.77519  2.73123  3.46354  2.40513  3.72494  3.29354  2.67741  2.69355  4.24690  2.90347  2.73739  3.18146  2.89801  2.37887  2.77519  2.98518  4.58477  3.61503
          0.01664  4.50028  5.22262  0.61958  0.77255  0.48576  0.95510
     26   2.98218  4.36036  4.73349  4.14324  1.82799  4.16528  4.48459  1.84667  3.98250  2.01035  2.05657  4.25270  4.48686  4.12453  4.06273  3.48007  2.63637  2.34929  4.96487  3.79867     37 f - - -
          2.68618  4.42225  2.77519  2.73123  3.46354  2.40513  3.72494  3.29354  2.67741  2.69355  4.24690  2.90347  2.73739  3.18146  2.89801  2.37887  2.77519  2.98518  4.58477  3.61503
          0.01664  4.50028  5.22262  0.61958  0.77255  0.48576  0.95510
     27   3.37479  4.65496  5.26663  4.70203  3.45250  4.72142  5.11430  1.88506  4.56710  1.45392  1.99647  4.83960  4.94295  4.65424  4.62592  4.07597  3.60560  1.31753  5.42922  4.33661     38 v - - -
          2.68618  4.42225  2.77519  2.73123  3.46354  2.40513  3.72494  3.29354  2.67741  2.69355  4.24690  2.90347  2.73739  3.18146  2.89801  2.37887  2.77519  2.98518  4.58477  3.61503
          0.01664  4.50028  5.22262  0.61958  0.77255  0.48576  0.95510
     28   2.53530  4.45505  3.90482  3.66205  4.64355  3.25359  4.66619  4.00503  3.66973  3.75882  4.61155  3.71815  4.03118  3.97383  3.92693  2.08956  0.72880  3.46179  6.01329  4.81458     39 t - - -
          2.68618  4.42225  2.77519  2.73123  3.46354  2.40513  3.72494  3.29354  2.67741  2.69355  4.24690  2.90347  2.73739  3.18146  2.89801  2.37887  2.77519  2.98518  4.58477  3.61503
          0.01664  4.50028  5.22262  0.61958  0.77255  0.48576  0.95510
     29   1.84727  4.61966  4.43239  4.00192  3.58793  3.99416  4.70697  2.63485  3.85662  0.91345  3.48008  4.18505  4.50337  4.13832  4.05033  3.40525  3.37574  2.57539  5.39557  4.22141     40 l - - -
          2.68618  4.42225  2.77519  2.73123  3.46354  2.40513  3.72494  3.29354  2.67741  2.69355  4.24690  2.90347  2.73739  3.18146  2.89801  2.37887  2.77519  2.98518  4.58477  3.61503
          0.01664  4.50028  5.22262  0.61958  0.77255  0.48576  0.95510
     30   3.77768  5.01623  5.59095  5.00986  3.26415  5.12611  5.40886  2.03938  4.86639  0.75813  1.82711  5.23501  5.18003  4.79537  4.86078  4.50323  3.98191  2.62693  5.47299  4.50764     41 l - - -
          2.68618  4.42225  2.77519  2.73123  3.46354  2.40513  3.72494  3.29354  2.67741  2.69355  4.24690  2.90347  2.73739  3.18146  2.89801  2.37887  2.77519  2.98518  4.58477  3.61503
          0.01664  4.50028  5.22262  0.61958  0.77255  0.48576  0.95510
     31   3.60723  4.89025  5.36773  4.79212  3.29293  4.90482  5.22163  2.39239  4.64284  0.95496  1.56942  4.99768  5.04658  4.65957  4.68465  4.26536  3.82371  2.08836  5.41507  4.39958     42 l - - -
          2.68618  4.42225  2.77519  2.73123  3.46354  2.40513  3.72494  3.29354  2.67741  2.69355  4.24690  2.90347  2.73739  3.18146  2.89801  2.37887  2.77519  2.98518  4.58477  3.61503
          0.01664  4.50028  5.22262  0.61958  0.77255  0.48576  0.95510
     32   1.52702  4.37679  3.92482  3.43567  3.95925  3.42692  4.31429  3.20044  3.38179  3.02077  3.91318  3.63958  4.04842  3.66148  3.68446  2.24402  2.03525  1.83786  5.40502  4.19690     43 a - - -
          2.68618  4.42225  2.77519  2.73123  3.46354  2.40513  3.72494  3.29354  2.67741  2.69355  4.24690  2.90347  2.73739  3.18146  2.89801  2.37887  2.77519  2.98518  4.58477  3.61503
          0.01664  4.50028  5.22262  0.61958  0.77255  0.48576  0.95510
     33   3.82427  5.07018  5.40168  4.93326  1.28541  4.96951  4.72381  2.66355  4.76920  0.94583  3.20578  4.96009  5.12714  4.70966  4.75968  4.36605  4.03967  2.87125  4.83068  3.34389     44 l - - -
          2.68618  4.42225  2.77519  2.73123  3.46354  2.40513  3.72494  3.29354  2.67741  2.69355  4.24690  2.90347  2.73739  3.18146  2.89801  2.37887  2.77519  2.98518  4.58477  3.61503
          0.01664  4.50028  5.22262  0.61958  0.77255  0.48576  0.95510
     34   4.18162  5.40498  5.12145  4.98856  0.36613  4.63879  4.32493  3.68344  4.89526  2.92013  4.33570  4.79589  5.10909  4.89679  4.85756  4.38933  4.49580  3.71350  4.45693  2.77428     45 F - - -
          2.68618  4.42225  2.77519  2.73123  3.46354  2.40513  3.72494  3.29354  2.67741  2.69355  4.24690  2.90347  2.73739  3.18146  2.89801  2.37887  2.77519  2.98518  4.58477  3.61503
          0.01664  4.50028  5.22262  0.61958  0.77255  0.48576  0.95510
     35   3.46078  4.68022  5.46468  4.96398  3.83029  4.99666  5.58969  1.08744  4.87803  1.81550  3.58907  5.12800  5.20749  5.06506  5.00733  4.40207  3.71096  1.17698  5.89997  4.73693     46 i - - -
          2.68618  4.42225  2.77519  2.73123  3.46354  2.40513  3.72494  3.29354  2.67741  2.69355  4.24690  2.90347  2.73739  3.18146  2.89801  2.37887  2.77519  2.98518  4.58477  3.61503
          0.01664  4.50028  5.22262  0.61958  0.77255  0.48576  0.95510
     36   2.38611  4.36817  4.45848  3.91050  3.58707  4.04313  4.52291  2.26518  3.79692  1.87367  3.51500  4.10677  4.44912  4.04050  3.99409  3.37420  2.43846  1.24156  5.21209  4.01704     47 v - - -
          2.68618  4.42225  2.77519  2.73123  3.46354  2.40513  3.72494  3.29354  2.67741  2.69355  4.24690  2.90347  2.73739  3.18146  2.89801  2.37887  2.77519  2.98518  4.58477  3.61503
          0.01664  4.50028  5.22262  0.61958  0.77255  0.48576  0.95510
     37   3.83646  5.09191  5.52816  4.96879  3.24902  5.12826  5.39703  2.48065  4.77451  0.67066  1.75871  5.21978  5.19340  4.76470  4.79611  4.52424  4.04447  2.73893  5.47007  4.47751     48 L - - -
          2.68618  4.42225  2.77519  2.73123  3.46354  2.40513  3.72494  3.29354  2.67741  2.69355  4.24690  2.90347  2.73739  3.18146  2.89801  2.37887  2.77519  2.98518  4.58477  3.61503
          0.01664  4.50028  5.22262  0.61958  0.77255  0.48576  0.95510
     38   3.73369  4.95601  5.11905  4.77113  1.24666  4.62570  3.81593  2.46987  4.57303  2.89279  4.05336  4.41535  4.92911  4.47796  4.51493  3.97555  3.95129  3.32270  1.91308  1.58811     49 f - - -
          2.68618  4.42225  2.77519  2.73123  3.46354  2.40513  3.72494  3.29354  2.67741  2.69355  4.24690  2.90347  2.73739  3.18146  2.89801  2.37887  2.77519  2.98518  4.58477  3.61503
          0.01664  4.50028  5.22262  0.61958  0.77255  0.48576  0.95510
     39   1.43747  4.43319  3.78279  3.30941  3.91012  3.47492  4.23633  3.19694  3.25625  1.89910  3.87184  3.57950  4.06219  3.56395  3.57408  1.90301  2.99157  2.91130  5.36191  4.13521     50 a - - -
          2.68618  4.42225  2.77519  2.73123  3.46354  2.40513  3.72494  3.29354  2.67741  2.69355  4.24690  2.90347  2.73739  3.18146  2.89801  2.37887  2.77519  2.98518  4.58477  3.61503
          0.01664  4.50028  5.22262  0.61958  0.77255  0.48576  0.95510
     40   2.78521  4.22346  4.36100  3.77517  3.31127  3.92116  4.24949  1.63719  3.63671  1.96707  2.29450  3.94658  4.28321  3.84430  3.78656  2.66159  2.57595  2.30098  4.87519  3.69177     51 i - - -
          2.68618  4.42225  2.77519  2.73123  3.46354  2.40513  3.72494  3.29354  2.67741  2.69355  4.24690  2.90347  2.73739  3.18146  2.89801  2.37887  2.77519  2.98518  4.58477  3.61503
          0.01664  4.50028  5.22262  0.61958  0.77255  0.48576  0.95510
     41   2.73457  4.80947  3.11489  2.93626  4.73426  3.35077  4.28248  4.28377  3.19749  3.88523  4.70533  1.87459  4.04448  3.49168  3.60523  0.96429  3.16817  3.73625  6.00899  4.66951     52 s - - -
          2.68618  4.42225  2.77519  2.73123  3.46354  2.40513  3.72494  3.29354  2.67741  2.69355  4.24690  2.90347  2.73739  3.18146  2.89801  2.37887  2.77519  2.98518  4.58477  3.61503
          0.11940  4.50028  2.28829  0.61958  0.77255  0.48576  0.95510
     42   2.68054  4.41055  3.54445  2.54224  3.57798  3.64992  3.93342  2.32727  2.94620  2.62844  3.53319  3.39729  4.04263  3.25515  3.30320  2.49307  2.16437  2.01138  5.02880  3.79148     53 v - - -
          2.68618  4.42225  2.77519  2.73123  3.46354  2.40513  3.72494  3.29354  2.67741  2.69355  4.24690  2.90347  2.73739  3.18146  2.89801  2.37887  2.77519  2.98518  4.58477  3.61503
          0.01842  4.39930  5.12164  0.61958  0.77255  0.63789  0.75163
     43   2.85605  4.34635  4.33088  3.79964  3.59135  3.95774  4.47197  1.50441  3.69594  2.46785  3.52378  4.01642  4.38633  3.95748  3.91715  2.03638  3.13406  1.57274  5.21166  4.00337     54 i - - -
          2.68618  4.42225  2.77519  2.73123  3.46354  2.40513  3.72494  3.29354  2.67741  2.69355  4.24690  2.90347  2.73739  3.18146  2.89801  2.37887  2.77519  2.98518  4.58477  3.61503
          0.01842  4.39930  5.12164  0.61958  0.77255  0.40118  1.10723
     44   2.80205  5.19894  1.49902  2.45371  4.57465  3.47819  3.79297  4.04020  2.58495  3.56291  4.34048  2.99663  3.94522  2.91764  2.56809  2.27129  2.52302  3.62840  5.72894  4.33239     55 d - - -
          2.68618  4.42225  2.77519  2.73123  3.46354  2.40513  3.72494  3.29354  2.67741  2.69355  4.24690  2.90347  2.73739  3.18146  2.89801  2.37887  2.77519  2.98518  4.58477  3.61503
          0.01664  4.50028  5.22262  0.61958  0.77255  0.48576  0.95510
     45   2.38640  4.56972  3.40826  2.84505  3.73729  3.63462  3.87311  2.53517  2.11457  2.78212  2.58942  3.29630  2.50506  3.12938  3.17216  2.87028  2.94662  2.83833  5.14017  3.88197     56 k - - -
          2.68618  4.42225  2.77519  2.73123  3.46354  2.40513  3.72494  3.29354  2.67741  2.69355  4.24690  2.90347  2.73739  3.18146  2.89801  2.37887  2.77519  2.98518  4.58477  3.61503
          0.10399  4.50028  2.43429  0.61958  0.77255  0.48576  0.95510
     46   2.39532  4.96931  3.09941  2.27973  4.24330  3.54913  3.73739  2.75753  1.52234  3.22670  4.05079  3.07788  3.94846  2.88261  2.84553  2.78748  2.99042  3.28787  5.45791  4.13664     57 k - - -
          2.68618  4.42225  2.77519  2.73123  3.46354  2.40513  3.72494  3.29354  2.67741  2.69355  4.24690  2.90347  2.73739  3.18146  2.89801  2.37887  2.77519  2.98518  4.58477  3.61503
          0.01814  4.41443  5.13677  0.61958  0.77255  0.41144  1.08678
     47   2.75185  4.84004  3.20176  2.24512  2.97279  3.59114  3.78675  2.78943  1.55513  3.05621  3.91159  3.15012  3.98056  2.96347  2.98262  2.81637  2.98052  3.13239  5.34135  4.03001     58 k - - -
          2.68618  4.42225  2.77519  2.73123  3.46354  2.40513  3.72494  3.29354  2.67741  2.69355  4.24690  2.90347  2.73739  3.18146  2.89801  2.37887  2.77519  2.98518  4.58477  3.61503
          0.01664  4.50028  5.22262  0.61958  0.77255  0.48576  0.95510
     48   2.80552  4.48986  3.70498  3.13984  1.87464  3.77547  3.97537  2.92869  2.47851  1.90270  3.53066  3.52076  4.14855  2.61352  3.27459  3.04050  3.03352  2.74145  4.95730  3.66598     59 f - - -
          2.68618  4.42225  2.77519  2.73123  3.46354  2.40513  3.72494  3.29354  2.67741  2.69355  4.24690  2.90347  2.73739  3.18146  2.89801  2.37887  2.77519  2.98518  4.58477  3.61503
          0.01664  4.50028  5.22262  0.61958  0.77255  0.48576  0.95510
     49   2.11896  5.10218  3.04031  2.16326  4.40515  3.52123  3.69790  2.91269  1.97844  3.38129  4.15791  3.01232  3.91177  2.47736  2.50506  2.72469  2.96307  3.47046  5.55359  4.18924     60 k - - -
          2.68618  4.42225  2.77519  2.73123  3.46354  2.40513  3.72494  3.29354  2.67741  2.69355  4.24690  2.90347  2.73739  3.18146  2.89801  2.37887  2.77519  2.98518  4.58477  3.61503
          0.01664  4.50028  5.22262  0.61958  0.77255  0.48576  0.95510
     50   2.70493  5.11691  2.59797  2.15269  4.42218  3.48767  3.68440  3.07667  2.43907  3.40499  3.26055  2.28388  3.88377  2.38040  2.92470  2.37940  2.93665  3.48603  5.57384  4.18714     61 e - - -
          2.68618  4.42225  2.77519  2.73123  3.46354  2.40513  3.72494  3.29354  2.67741  2.69355  4.24690  2.90347  2.73739  3.18146  2.89801  2.37887  2.77519  2.98518  4.58477  3.61503
          0.01664  4.50028  5.22262  0.61958  0.77255  0.48576  0.95510
     51   2.48179  4.39001  4.90714  4.32680  2.64126  4.30479  4.67457  1.46436  4.17087  1.61919  3.31138  4.41802  4.61647  4.31666  4.24242  3.63237  3.28677  1.77166  5.13868  3.97906     62 i - - -
          2.68618  4.42225  2.77519  2.73123  3.46354  2.40513  3.72494  3.29354  2.67741  2.69355  4.24690  2.90347  2.73739  3.18146  2.89801  2.37887  2.77519  2.98518  4.58477  3.61503
          0.01664  4.50028  5.22262  0.61958  0.77255  0.48576  0.95510
     52   1.49886  4.33225  4.11269  3.57578  3.60985  3.74837  4.30222  1.86298  3.49039  2.60392  3.57178  3.81016  4.22487  3.75306  3.74202  2.52304  3.03695  2.04235  5.14194  3.93771     63 a - - -
          2.68618  4.42225  2.77519  2.73123  3.46354  2.40513  3.72494  3.29354  2.67741  2.69355  4.24690  2.90347  2.73739  3.18146  2.89801  2.37887  2.77519  2.98518  4.58477  3.61503
          0.01664  4.50028  5.22262  0.61958  0.77255  0.48576  0.95510
     53   2.75658  5.26446  2.19544  1.87646  4.60149  2.83070  3.70209  4.08672  2.19854  3.56543  4.31213  2.94448  3.89777  2.80594  2.46456  2.38562  2.99156  3.65175  5.69825  4.28312     64 e - - -
          2.68618  4.42225  2.77519  2.73123  3.46354  2.40513  3.72494  3.29354  2.67741  2.69355  4.24690  2.90347  2.73739  3.18146  2.89801  2.37887  2.77519  2.98518  4.58477  3.61503
          0.01664  4.50028  5.22262  0.61958  0.77255  0.48576  0.95510
     54   2.12881  4.53463  3.40991  2.85891  3.71104  2.83480  3.88358  2.53466  2.83280  2.77865  3.65427  2.76319  4.01256  3.15271  3.22585  2.48535  2.93269  2.83761  5.11957  2.46173     65 a - - -
          2.68618  4.42225  2.77519  2.73123  3.46354  2.40513  3.72494  3.29354  2.67741  2.69355  4.24690  2.90347  2.73739  3.18146  2.89801  2.37887  2.77519  2.98518  4.58477  3.61503
          0.01664  4.50028  5.22262  0.61958  0.77255  0.48576  0.95510
     55   3.52504  4.80919  5.37003  4.78043  1.46096  4.79595  5.04584  2.03693  4.62604  1.23230  2.26868  4.91323  4.95698  4.60065  4.62068  4.14373  3.73675  2.62568  5.24194  4.15439     66 l - - -
          2.68618  4.42225  2.77519  2.73123  3.46354  2.40513  3.72494  3.29354  2.67741  2.69355  4.24690  2.90347  2.73739  3.18146  2.89801  2.37887  2.77519  2.98518  4.58477  3.61503
          0.01664  4.50028  5.22262  0.61958  0.77255  0.48576  0.95510
     56   2.36342  5.18205  3.01633  2.46438  4.51863  3.51863  3.69249  3.97734  2.16476  3.47474  4.23640  2.59691  3.91299  2.45405  2.11538  2.08835  2.98064  3.57063  5.61616  4.24031     67 s - - -
          2.68618  4.42225  2.77519  2.73123  3.46354  2.40513  3.72494  3.29354  2.67741  2.69355  4.24690  2.90347  2.73739  3.18146  2.89801  2.37887  2.77519  2.98518  4.58477  3.61503
          0.01664  4.50028  5.22262  0.61958  0.77255  0.48576  0.95510
     57   2.10967  5.16733  2.54630  2.18256  4.48991  2.95778  2.92449  3.96047  2.42904  3.46348  4.21677  2.95787  3.88103  2.78634  2.55602  2.68367  2.47149  3.54641  5.61485  4.21678     68 a - - -
          2.68618  4.42225  2.77519  2.73123  3.46354  2.40513  3.72494  3.29354  2.67741  2.69355  4.24690  2.90347  2.73739  3.18146  2.89801  2.37887  2.77519  2.98518  4.58477  3.61503
          0.01664  4.50028  5.22262  0.61958  0.77255  0.48576  0.95510
     58   2.33043  4.85365  3.14491  2.61641  4.21113  3.49217  3.80765  3.62527  2.60845  3.23321  4.04656  3.11344  2.43670  1.98088  3.05870  2.30079  2.95219  2.73418  5.47423  4.14750     69 q - - -
          2.68618  4.42225  2.77519  2.73123  3.46354  2.40513  3.72494  3.29354  2.67741  2.69355  4.24690  2.90347  2.73739  3.18146  2.89801  2.37887  2.77519  2.98518  4.58477  3.61503
          0.01664  4.50028  5.22262  0.61958  0.77255  0.48576  0.95510
     59   2.79022  4.41642  3.80468  3.24942  1.61840  3.78724  4.01524  2.84705  2.56106  2.10385  3.48194  3.59423  3.08475  3.44722  3.40766  3.06233  3.02456  2.66014  4.88953  3.59100     70 f - - -
          2.68618  4.42225  2.77519  2.73123  3.46354  2.40513  3.72494  3.29354  2.67741  2.69355  4.24690  2.90347  2.73739  3.18146  2.89801  2.37887  2.77519  2.98518  4.58477  3.61503
          0.01664  4.50028  5.22262  0.61958  0.77255  0.48576  0.95510
     60   1.89473  4.46695  3.79991  3.39290  4.62334  1.89735  4.45135  4.05959  3.40290  3.71237  4.50964  3.56876  3.96658  3.68866  3.75395  1.50332  1.80390  3.48690  5.93761  4.71794     71 s - - -
          2.68618  4.42225  2.77519  2.73123  3.46354  2.40513  3.72494  3.29354  2.67741  2.69355  4.24690  2.90347  2.73739  3.18146  2.89801  2.37887  2.77519  2.98518  4.58477  3.61503
          0.08774  4.50028  2.61869  0.61958  0.77255  0.48576  0.95510
     61   2.66416  4.54812  3.34750  2.79291  2.95888  2.42397  3.84309  3.11680  2.76835  2.80169  2.95213  2.68554  3.97452  3.09312  3.17270  2.38111  2.39932  2.86058  5.13391  3.86862     72 s - - -
          2.68618  4.42225  2.77519  2.73123  3.46354  2.40513  3.72494  3.29354  2.67741  2.69355  4.24690  2.90347  2.73739  3.18146  2.89801  2.37887  2.77519  2.98518  4.58477  3.61503
          0.10197  4.43038  2.46471  0.61958  0.77255  0.59505  0.80192
     62   1.91695  4.57561  3.27713  2.73043  2.98040  3.51384  3.81283  3.19027  2.33104  2.86650  3.72686  3.19042  3.93394  3.03954  3.11355  2.35807  2.40412  2.91708  5.18306  3.90779     73 a - - -
          2.68618  4.42225  2.77519  2.73123  3.46354  2.40513  3.72494  3.29354  2.67741  2.69355  4.24690  2.90347  2.73739  3.18146  2.89801  2.37887  2.77519  2.98518  4.58477  3.61503
          0.26562  4.34782  1.51261  0.61958  0.77255  0.70241  0.68397
     63   2.35806  4.36274  3.20420  2.91571  4.39638  2.06636  4.11384  3.84516  3.04208  3.48326  4.29531  3.21566  1.80644  3.33707  3.41994  1.93425  2.80916  3.31014  5.69431  4.43634     74 p - - -
          2.68626  4.42233  2.77528  2.73132  3.46362  2.40521  3.72503  3.29309  2.67716  2.69363  4.24698  2.90355  2.73748  3.18155  2.89809  2.37874  2.77528  2.98482  4.58485  3.61511
          0.49049  1.31602  2.12469  0.67401  0.71266  0.51528  0.90964
     64   2.24099  4.16395  3.99506  3.42264  2.53637  3.71771  4.05187  2.52156  3.32231  1.98368  3.27374  3.67327  4.10434  3.56483  3.54555  2.48510  2.88752  1.96234  4.79756  3.59189     77 v - - -
          2.68618  4.42225  2.77519  2.73123  3.46354  2.40513  3.72494  3.29354  2.67741  2.69355  4.24690  2.90347  2.73739  3.18146  2.89801  2.37887  2.77519  2.98518  4.58477  3.61503
          0.02129  4.25612  4.97847  0.61958  0.77255  0.80101  0.59579
     65   2.60835  4.30759  3.56888  3.01165  2.65331  3.58188  3.89807  2.81618  2.95751  2.18483  3.44212  3.38752  2.89349  3.25524  3.29228  2.40859  2.31638  2.59304  4.91963  3.68489     78 l - - -
          2.68618  4.42225  2.77519  2.73123  3.46354  2.40513  3.72494  3.29354  2.67741  2.69355  4.24690  2.90347  2.73739  3.18146  2.89801  2.37887  2.77519  2.98518  4.58477  3.61503
          0.02129  4.25612  4.97847  0.61958  0.77255  0.61107  0.78257
     66   1.85831  4.72634  3.15755  2.68222  4.27088  2.12058  3.86794  3.68231  2.15231  3.29650  4.11096  3.13807  3.89642  3.03439  3.08726  2.68721  2.36973  3.29679  5.52929  4.22072     79 a - - -
          2.68618  4.42225  2.77519  2.73123  3.46354  2.40513  3.72494  3.29354  2.67741  2.69355  4.24690  2.90347  2.73739  3.18146  2.89801  2.37887  2.77519  2.98518  4.58477  3.61503
          0.01940  4.34782  5.07016  0.61958  0.77255  0.37081  1.17175
     67   2.54974  4.52630  3.60510  3.40930  4.84944  0.87558  4.59398  4.32622  3.60109  3.96927  4.76486  3.58745  2.57230  3.85092  3.93267  2.10723  3.05824  3.66536  6.14930  4.93540     80 g - - -
          2.68618  4.42225  2.77519  2.73123  3.46354  2.40513  3.72494  3.29354  2.67741  2.69355  4.24690  2.90347  2.73739  3.18146  2.89801  2.37887  2.77519  2.98518  4.58477  3.61503
          0.01664  4.50028  5.22262  0.61958  0.77255  0.48576  0.95510
     68   2.79531  5.23942  2.32149  2.41728  4.57225  2.70035  3.75602  4.04386  2.23402  3.55388  4.32292  2.49369  3.92932  2.87403  3.04157  2.76065  1.79619  3.63164  5.71338  4.30740     81 t - - -
          2.68618  4.42225  2.77519  2.73123  3.46354  2.40513  3.72494  3.29354  2.67741  2.69355  4.24690  2.90347  2.73739  3.18146  2.89801  2.37887  2.77519  2.98518  4.58477  3.61503
          0.01664  4.50028  5.22262  0.61958  0.77255  0.48576  0.95510
     69   2.74699  5.20290  2.50226  2.42432  4.54152  2.44713  3.70531  4.01287  2.12701  3.51003  4.26657  2.96914  3.90237  2.81332  2.42928  1.95535  2.98241  3.59469  5.65550  4.25818     82 s - - -
          2.68618  4.42225  2.77519  2.73123  3.46354  2.40513  3.72494  3.29354  2.67741  2.69355  4.24690  2.90347  2.73739  3.18146  2.89801  2.37887  2.77519  2.98518  4.58477  3.61503
          0.01664  4.50028  5.22262  0.61958  0.77255  0.48576  0.95510
     70   2.78455  4.26815  4.18887  3.61714  3.39947  3.89069  3.03547  1.68847  3.49339  2.41696  3.38644  3.85409  4.26445  3.74587  3.70029  3.18504  2.43552  1.61616  4.94019  3.73847     83 v - - -
          2.68618  4.42225  2.77519  2.73123  3.46354  2.40513  3.72494  3.29354  2.67741  2.69355  4.24690  2.90347  2.73739  3.18146  2.89801  2.37887  2.77519  2.98518  4.58477  3.61503
          0.01664  4.50028  5.22262  0.61958  0.77255  0.48576  0.95510
     71   2.70407  4.16073  4.23778  3.64805  2.75450  3.81988  4.12842  2.25131  3.51705  1.83036  2.63193  2.94952  4.18710  3.72532  3.67460  2.49660  2.93628  2.12421  4.77643  3.58759     84 l - - -
          2.68618  4.42225  2.77519  2.73123  3.46354  2.40513  3.72494  3.29354  2.67741  2.69355  4.24690  2.90347  2.73739  3.18146  2.89801  2.37887  2.77519  2.98518  4.58477  3.61503
          0.10399  4.50028  2.43429  0.61958  0.77255  0.48576  0.95510
     72   2.92906  5.48570  1.57075  1.98660  4.80297  3.43729  3.81947  4.30783  2.69371  3.78529  4.56698  2.24962  2.87789  2.94888  3.23863  2.39474  3.18625  3.86788  5.92916  4.46711     85 d - - -
          2.68618  4.42225  2.77519  2.73123  3.46354  2.40513  3.72494  3.29354  2.67741  2.69355  4.24690  2.90347  2.73739  3.18146  2.89801  2.37887  2.77519  2.98518  4.58477  3.61503
          0.01814  4.41443  5.13677  0.61958  0.77255  0.61744  0.77506
     73   2.31603  4.41244  3.51537  2.95951  2.75244  2.39746  3.90889  2.95597  2.92077  2.66441  3.55189  3.36452  4.01007  3.22630  3.28334  2.35058  2.52215  2.71929  5.02103  2.98430     86 a - - -
          2.68618  4.42225  2.77519  2.73123  3.46354  2.40513  3.72494  3.29354  2.67741  2.69355  4.24690  2.90347  2.73739  3.18146  2.89801  2.37887  2.77519  2.98518  4.58477  3.61503
          0.01814  4.41443  5.13677  0.61958  0.77255  0.61744  0.77506
     74   2.74185  5.12454  2.43411  2.05132  4.44592  2.38192  3.72872  3.90187  2.52591  3.43990  4.22036  2.95640  3.89648  2.85385  3.02038  2.03371  2.98740  2.81074  5.62226  4.23239     87 s - - -
          2.68618  4.42225  2.77519  2.73123  3.46354  2.40513  3.72494  3.29354  2.67741  2.69355  4.24690  2.90347  2.73739  3.18146  2.89801  2.37887  2.77519  2.98518  4.58477  3.61503
          0.09600  4.41443  2.53284  0.61958  0.77255  0.61744  0.77506
     75   2.69568  4.91345  3.03104  2.51730  4.19419  2.79217  3.71480  3.63350  1.85287  3.21813  4.02952  3.03006  3.89682  2.86284  2.90010  2.01451  2.93721  3.29283  5.42765  3.08401     88 k - - -
          2.68625  4.42266  2.77524  2.73164  3.46395  2.40528  3.72441  3.29326  2.67782  2.69327  4.24731  2.90263  2.73702  3.18078  2.89842  2.37928  2.77458  2.98523  4.58518  3.61544
          0.77326  0.82274  2.30992  1.41921  0.27695  0.50787  0.92074
     76   2.46183  4.47042  3.40552  3.10572  4.60545  1.72568  4.29222  4.06495  3.22640  3.69391  4.49111  3.37642  1.94921  3.51195  3.60384  1.60758  2.92750  3.48353  5.89180  4.64093    101 s - - -
          2.68618  4.42225  2.77519  2.73123  3.46354  2.40513  3.72494  3.29354  2.67741  2.69355  4.24690  2.90347  2.73739  3.18146  2.89801  2.37887  2.77519  2.98518  4.58477  3.61503
          0.24847  4.34185  1.57506  0.61958  0.77255  0.70943  0.67713
     77   2.12423  4.87583  2.13212  2.39938  4.40496  2.34653  3.76515  3.85594  2.62647  3.42436  4.22441  2.91458  2.74701  2.91606  3.11767  2.63922  2.92900  3.43486  5.62347  4.25089    102 a - - -
          2.68618  4.42225  2.77519  2.73123  3.46354  2.40513  3.72494  3.29354  2.67741  2.69355  4.24690  2.90347  2.73739  3.18146  2.89801  2.37887  2.77519  2.98518  4.58477  3.61503
          0.02448  4.11786  4.84021  0.61958  0.77255  0.91992  0.50842
     78   2.69101  5.01478  2.72617  2.03798  4.34154  2.49221  3.66938  3.78298  2.45273  3.33639  4.13755  2.88964  3.83205  2.26715  2.91485  2.68040  2.38633  3.40997  5.52966  4.15922    103 e - - -
          2.68618  4.42225  2.77519  2.73123  3.46354  2.40513  3.72494  3.29354  2.67741  2.69355  4.24690  2.90347  2.73739  3.18146  2.89801  2.37887  2.77519  2.98518  4.58477  3.61503
          0.02448  4.11786  4.84021  0.61958  0.77255  0.91992  0.50842
     79   2.85345  5.32105  1.53556  2.21756  4.68079  3.28942  3.77286  4.18597  2.70845  3.69881  4.51504  2.20735  2.51924  2.92538  3.25995  2.78390  3.13761  3.75818  5.85937  4.40051    104 d - - -
          2.68618  4.42225  2.77519  2.73123  3.46354  2.40513  3.72494  3.29354  2.67741  2.69355  4.24690  2.90347  2.73739  3.18146  2.89801  2.37887  2.77519  2.98518  4.58477  3.61503
          0.02448  4.11786  4.84021  0.61958  0.77255  0.91992  0.50842
     80   2.75158  5.04952  1.77555  1.99327  4.30000  3.37361  3.71584  2.61370  2.57991  3.29822  4.14112  2.87500  3.86111  2.87038  3.07772  2.73848  3.00208  3.31948  5.55471  4.16952    105 d - - -
          2.68618  4.42225  2.77519  2.73123  3.46354  2.40513  3.72494  3.29354  2.67741  2.69355  4.24690  2.90347  2.73739  3.18146  2.89801  2.37887  2.77519  2.98518  4.58477  3.61503
          0.02448  4.11786  4.84021  0.61958  0.77255  0.91992  0.50842
     81   2.15365  4.30375  3.50676  2.96775  3.39155  3.54235  3.85201  2.80969  2.90280  2.14954  3.44707  3.34448  3.95857  3.21656  3.23579  2.37527  2.84262  2.58571  4.86470  2.60924    106 l - - -
          2.68618  4.42225  2.77519  2.73123  3.46354  2.40513  3.72494  3.29354  2.67741  2.69355  4.24690  2.90347  2.73739  3.18146  2.89801  2.37887  2.77519  2.98518  4.58477  3.61503
          0.02448  4.11786  4.84021  0.61958  0.77255  0.91992  0.50842
     82   2.62479  4.82308  2.25145  2.44179  4.29781  3.29471  3.77536  3.71298  2.63565  3.32354  4.14476  2.94917  2.61334  2.93814  3.10877  2.65900  1.84713  3.33027  5.55081  4.19782    107 t - - -
          2.68618  4.42225  2.77519  2.73123  3.46354  2.40513  3.72494  3.29354  2.67741  2.69355  4.24690  2.90347  2.73739  3.18146  2.89801  2.37887  2.77519  2.98518  4.58477  3.61503
          0.02448  4.11786  4.84021  0.61958  0.77255  0.91992  0.50842
     83   2.60997  4.37123  3.41238  2.85646  3.46586  2.82371  3.79452  2.36331  2.76191  2.57416  3.47510  3.27111  3.94314  2.44343  3.10975  2.80914  2.84430  2.65077  3.17793  3.63875    108 i - - -
          2.68618  4.42225  2.77519  2.73123  3.46354  2.40513  3.72494  3.29354  2.67741  2.69355  4.24690  2.90347  2.73739  3.18146  2.89801  2.37887  2.77519  2.98518  4.58477  3.61503
          0.02448  4.11786  4.84021  0.61958  0.77255  0.91992  0.50842
     84   2.63046  4.60660  3.18418  2.67313  3.88075  3.45645  3.75979  2.57807  2.13574  2.90784  3.78358  3.13017  3.89614  2.96752  2.90842  1.85431  2.88929  2.92747  5.21814  3.93764    109 s - - -
          2.68618  4.42225  2.77519  2.73123  3.46354  2.40513  3.72494  3.29354  2.67741  2.69355  4.24690  2.90347  2.73739  3.18146  2.89801  2.37887  2.77519  2.98518  4.58477  3.61503
          0.02448  4.11786  4.84021  0.61958  0.77255  0.91992  0.50842
     85   2.81443  5.29929  1.75491  2.25861  4.61427  3.35313  3.68775  4.09624  2.04452  3.58621  4.38113  2.81995  3.85599  2.15270  2.95792  2.74951  3.06254  3.68325  5.72809  4.30799    110 d - - -
          2.68591  4.42265  2.77559  2.73032  3.46394  2.40524  3.72440  3.29394  2.67663  2.69395  4.24730  2.90340  2.73779  3.18070  2.89841  2.37902  2.77559  2.98471  4.58517  3.61543
          0.76594  0.89990  2.05187  1.65215  0.21275  0.54506  0.86705
     86   2.66023  4.94897  2.90844  2.14422  4.21173  3.43405  3.65442  3.65107  2.43112  3.22169  4.02053  2.94355  2.82574  2.35125  2.89602  2.35729  2.89417  3.30068  5.42954  2.93990    117 e - - -
          2.68618  4.42225  2.77519  2.73123  3.46354  2.40513  3.72494  3.29354  2.67741  2.69355  4.24690  2.90347  2.73739  3.18146  2.89801  2.37887  2.77519  2.98518  4.58477  3.61503
          0.02185  4.23043  4.95278  0.61958  0.77255  0.82551  0.57627
     87   2.66155  4.91984  2.89839  2.14427  4.19438  3.42789  3.67461  3.62250  2.46789  2.55295  4.01178  2.39032  2.87172  2.81770  2.93399  2.35272  2.90128  3.27795  5.42783  4.07593    118 e - - -
          2.68618  4.42225  2.77519  2.73123  3.46354  2.40513  3.72494  3.29354  2.67741  2.69355  4.24690  2.90347  2.73739  3.18146  2.89801  2.37887  2.77519  2.98518  4.58477  3.61503
          0.02185  4.23043  4.95278  0.61958  0.77255  0.82551  0.57627
     88   2.62515  4.56615  3.25033  2.71297  3.81773  3.49142  3.78998  2.46144  2.27922  2.85625  3.72467  3.16957  3.91626  3.01227  3.03021  1.95106  2.47184  2.88076  5.18066  3.90852    119 s - - -
          2.68618  4.42225  2.77519  2.73123  3.46354  2.40513  3.72494  3.29354  2.67741  2.69355  4.24690  2.90347  2.73739  3.18146  2.89801  2.37887  2.77519  2.98518  4.58477  3.61503
          0.02185  4.23043  4.95278  0.61958  0.77255  0.82551  0.57627
     89   2.21340  5.11023  2.66475  1.70604  4.48628  3.36935  3.73316  3.94650  2.55940  3.48429  4.27703  2.27796  3.86485  2.86930  3.05423  2.30931  3.00499  3.54383  5.66453  4.26738    120 e - - -
          2.68618  4.42225  2.77519  2.73123  3.46354  2.40513  3.72494  3.29354  2.67741  2.69355  4.24690  2.90347  2.73739  3.18146  2.89801  2.37887  2.77519  2.98518  4.58477  3.61503
          0.02185  4.23043  4.95278  0.61958  0.77255  0.82551  0.57627
     90   2.76307  5.20168  2.76277  1.77332  4.53316  3.42897  3.66554  3.99428  2.07594  3.48905  4.26733  2.90440  3.87021  2.27995  2.82280  2.22079  2.99707  3.58969  5.63009  4.24544    121 e - - -
          2.68618  4.42225  2.77519  2.73123  3.46354  2.40513  3.72494  3.29354  2.67741  2.69355  4.24690  2.90347  2.73739  3.18146  2.89801  2.37887  2.77519  2.98518  4.58477  3.61503
          0.02185  4.23043  4.95278  0.61958  0.77255  0.82551  0.57627
     91   2.23516  4.45812  3.33766  2.78471  2.74928  3.55395  3.79587  2.97668  2.39908  2.22777  3.55907  2.69024  3.94261  3.06976  3.11551  2.79555  2.86169  2.73682  5.01723  3.75393    122 l - - -
          2.68618  4.42225  2.77519  2.73123  3.46354  2.40513  3.72494  3.29354  2.67741  2.69355  4.24690  2.90347  2.73739  3.18146  2.89801  2.37887  2.77519  2.98518  4.58477  3.61503
          0.02185  4.23043  4.95278  0.61958  0.77255  0.82551  0.57627
     92   2.68796  4.76078  3.16752  2.62602  4.03475  3.49782  3.73229  3.41580  1.81612  3.04431  2.77867  3.10453  3.91445  2.90817  2.82196  2.02184  2.93089  3.11781  5.31021  4.01833    123 k - - -
          2.68618  4.42225  2.77519  2.73123  3.46354  2.40513  3.72494  3.29354  2.67741  2.69355  4.24690  2.90347  2.73739  3.18146  2.89801  2.37887  2.77519  2.98518  4.58477  3.61503
          0.02185  4.23043  4.95278  0.61958  0.77255  0.82551  0.57627
     93   2.17479  4.84530  3.01200  2.52065  4.29578  3.38404  3.73078  3.72351  1.80896  3.29685  4.09680  3.01582  2.95766  2.87297  2.90348  2.17543  2.90352  3.33966  5.49751  4.16382    124 k - - -
          2.68618  4.42225  2.77519  2.73123  3.46354  2.40513  3.72494  3.29354  2.67741  2.69355  4.24690  2.90347  2.73739  3.18146  2.89801  2.37887  2.77519  2.98518  4.58477  3.61503
          0.02185  4.23043  4.95278  0.61958  0.77255  0.63557  0.75424
     94   2.66641  4.70013  3.17733  2.31009  3.90305  3.52864  3.73893  2.78720  2.55753  2.43735  3.78606  3.11067  3.91756  2.93045  2.43794  2.09371  2.89714  3.00496  5.23065  3.93690    125 s - - -
          2.68618  4.42225  2.77519  2.73123  3.46354  2.40513  3.72494  3.29354  2.67741  2.69355  4.24690  2.90347  2.73739  3.18146  2.89801  2.37887  2.77519  2.98518  4.58477  3.61503
          0.01987  4.32440  5.04675  0.61958  0.77255  0.72942  0.65815
     95   2.29015  4.94369  2.60284  2.43971  4.21977  2.86041  3.66839  3.65262  2.19310  3.22526  2.94633  2.96908  2.92096  2.80129  2.92170  2.66496  2.88970  3.29937  5.43841  4.08150    126 k - - -
          2.68618  4.42225  2.77519  2.73123  3.46354  2.40513  3.72494  3.29354  2.67741  2.69355  4.24690  2.90347  2.73739  3.18146  2.89801  2.37887  2.77519  2.98518  4.58477  3.61503
          0.01987  4.32440  5.04675  0.61958  0.77255  0.53082  0.88704
     96   2.24621  4.83365  3.06561  1.92144  4.20793  3.45652  3.81059  3.59334  2.63059  3.22890  4.04997  3.08909  3.91891  2.97117  3.08522  1.81682  2.94984  2.64588  5.48059  4.15191    127 s - - -
          2.68618  4.42225  2.77519  2.73123  3.46354  2.40513  3.72494  3.29354  2.67741  2.69355  4.24690  2.90347  2.73739  3.18146  2.89801  2.37887  2.77519  2.98518  4.58477  3.61503
          0.01814  4.41443  5.13677  0.61958  0.77255  0.61744  0.77506
     97   2.31349  4.94310  3.04719  2.49513  4.22479  3.48999  3.70136  3.65049  1.99436  3.22983  4.02867  3.01749  3.88902  2.37908  2.92538  2.38109  2.44992  2.82309  5.44702  4.10060    128 k - - -
          2.68618  4.42225  2.77519  2.73123  3.46354  2.40513  3.72494  3.29354  2.67741  2.69355  4.24690  2.90347  2.73739  3.18146  2.89801  2.37887  2.77519  2.98518  4.58477  3.61503
          0.01814  4.41443  5.13677  0.61958  0.77255  0.41144  1.08678
     98   2.39272  4.84897  3.13325  2.58473  4.09202  3.53649  3.76134  3.49690  2.57089  2.71119  3.94216  2.58732  3.93527  2.02804  3.02239  2.33125  2.93880  2.61721  5.37765  4.05549    129 q - - -
          2.68618  4.42225  2.77519  2.73123  3.46354  2.40513  3.72494  3.29354  2.67741  2.69355  4.24690  2.90347  2.73739  3.18146  2.89801  2.37887  2.77519  2.98518  4.58477  3.61503
          0.01664  4.50028  5.22262  0.61958  0.77255  0.48576  0.95510
     99   2.13251  5.09566  2.57947  2.45065  4.40243  3.49566  3.69277  3.85495  2.18903  3.38655  4.15655  2.98794  3.89217  2.80767  2.15002  2.39527  2.94209  2.94689  5.56110  4.18319    130 a - - -
          2.68618  4.42225  2.77519  2.73123  3.46354  2.40513  3.72494  3.29354  2.67741  2.69355  4.24690  2.90347  2.73739  3.18146  2.89801  2.37887  2.77519  2.98518  4.58477  3.61503
          0.01664  4.50028  5.22262  0.61958  0.77255  0.48576  0.95510
    100   2.71037  5.10054  2.35436  2.15913  4.39889  3.49433  3.69138  3.05640  2.44604  2.72194  4.15485  2.51556  3.89075  2.80647  2.28286  2.69615  2.94184  3.46537  5.56091  4.18051    131 e - - -
          2.68618  4.42225  2.77519  2.73123  3.46354  2.40513  3.72494  3.29354  2.67741  2.69355  4.24690  2.90347  2.73739  3.18146  2.89801  2.37887  2.77519  2.98518  4.58477  3.61503
          0.01664  4.50028  5.22262  0.61958  0.77255  0.48576  0.95510
    101   2.46647  5.30142  3.17827  2.24345  4.68585  3.63025  3.72619  4.11671  1.77659  3.57320  4.35289  3.10618  4.01225  2.42723  1.69728  2.87132  3.11311  3.71770  5.66720  4.34624    132 r - - -
          2.68618  4.42225  2.77519  2.73123  3.46354  2.40513  3.72494  3.29354  2.67741  2.69355  4.24690  2.90347  2.73739  3.18146  2.89801  2.37887  2.77519  2.98518  4.58477  3.61503
          0.01664  4.50028  5.22262  0.61958  0.77255  0.48576  0.95510
    102   2.75745  5.26984  2.48882  1.91761  4.61293  3.48323  3.69684  4.09830  2.10382  3.57066  4.31529  2.26986  3.89852  2.36956  2.53372  2.71321  2.99076  3.66028  5.69717  4.28477    133 e - - -
          2.68618  4.42225  2.77519  2.73123  3.46354  2.40513  3.72494  3.29354  2.67741  2.69355  4.24690  2.90347  2.73739  3.18146  2.89801  2.37887  2.77519  2.98518  4.58477  3.61503
          0.01664  4.50028  5.22262  0.61958  0.77255  0.48576  0.95510
    103   2.09952  4.90735  2.70432  2.27739  4.14809  3.52735  3.73284  2.91148  2.26968  2.60039  3.97834  3.05654  3.91881  2.88170  2.99510  2.73265  2.50083  3.23734  5.40956  4.07283    134 a - - -
          2.68618  4.42225  2.77519  2.73123  3.46354  2.40513  3.72494  3.29354  2.67741  2.69355  4.24690  2.90347  2.73739  3.18146  2.89801  2.37887  2.77519  2.98518  4.58477  3.61503
          0.01664  4.50028  5.22262  0.61958  0.77255  0.48576  0.95510
    104   2.75853  4.87990  3.21604  2.64218  3.03315  3.59042  3.76575  3.51264  1.82168  2.66368  3.95777  3.14027  3.97512  2.93107  2.14839  2.36881  2.98409  3.21051  5.36998  4.06288    135 k - - -
          2.68618  4.42225  2.77519  2.73123  3.46354  2.40513  3.72494  3.29354  2.67741  2.69355  4.24690  2.90347  2.73739  3.18146  2.89801  2.37887  2.77519  2.98518  4.58477  3.61503
          0.01664  4.50028  5.22262  0.61958  0.77255  0.48576  0.95510
    105   2.40454  5.08179  2.99857  2.21302  4.37796  2.78250  3.69049  3.82903  2.19693  2.76862  4.13825  2.98634  3.88927  2.40544  2.92588  2.42325  2.54264  3.44637  5.54658  4.16952    136 k - - -
          2.68618  4.42225  2.77519  2.73123  3.46354  2.40513  3.72494  3.29354  2.67741  2.69355  4.24690  2.90347  2.73739  3.18146  2.89801  2.37887  2.77519  2.98518  4.58477  3.61503
          0.01664  4.50028  5.22262  0.61958  0.77255  0.48576  0.95510
    106   2.79228  5.31259  2.03173  2.12262  4.64610  3.47719  3.72777  4.13551  2.19943  3.61212  4.36282  2.25862  3.91478  2.42174  3.00459  2.74223  2.48421  3.69826  5.74523  4.32163    137 d - - -
          2.68618  4.42225  2.77519  2.73123  3.46354  2.40513  3.72494  3.29354  2.67741  2.69355  4.24690  2.90347  2.73739  3.18146  2.89801  2.37887  2.77519  2.98518  4.58477  3.61503
          0.01664  4.50028  5.22262  0.61958  0.77255  0.48576  0.95510
    107   1.99480  4.29545  4.11940  3.54343  3.38921  3.88635  4.19363  1.93673  3.43869  1.81703  3.35712  3.81176  4.25103  2.89948  3.66747  3.17031  3.02572  2.08717  4.94275  3.74858    138 l - - -
          2.68618  4.42225  2.77519  2.73123  3.46354  2.40513  3.72494  3.29354  2.67741  2.69355  4.24690  2.90347  2.73739  3.18146  2.89801  2.37887  2.77519  2.98518  4.58477  3.61503
          0.01664  4.50028  5.22262  0.61958  0.77255  0.48576  0.95510
    108   2.75458  5.23585  2.39737  1.93476  4.56195  3.48265  3.70506  4.04022  1.77086  3.53212  4.28573  2.95319  3.90063  2.81219  2.95318  2.36284  2.98917  3.61760  5.67493  3.22728    139 k - - -
          2.68618  4.42225  2.77519  2.73123  3.46354  2.40513  3.72494  3.29354  2.67741  2.69355  4.24690  2.90347  2.73739  3.18146  2.89801  2.37887  2.77519  2.98518  4.58477  3.61503
          0.01664  4.50028  5.22262  0.61958  0.77255  0.48576  0.95510
    109   2.77997  5.26116  2.90687  1.76153  4.60201  3.50207  3.70942  4.07650  2.42920  3.55705  4.31188  2.46435  3.91746  2.12474  2.43757  2.40095  3.01169  3.65155  5.68782  4.28980    140 e - - -
          2.68618  4.42225  2.77519  2.73123  3.46354  2.40513  3.72494  3.29354  2.67741  2.69355  4.24690  2.90347  2.73739  3.18146  2.89801  2.37887  2.77519  2.98518  4.58477  3.61503
          0.01664  4.50028  5.22262  0.61958  0.77255  0.48576  0.95510
    110   2.38997  5.15533  2.64020  2.44764  4.47719  3.50535  3.68489  3.93678  2.10814  2.74124  4.20547  2.98578  3.89812  2.21593  2.19221  2.70626  2.95814  3.53409  5.59608  4.21491    141 k - - -
          2.68618  4.42225  2.77519  2.73123  3.46354  2.40513  3.72494  3.29354  2.67741  2.69355  4.24690  2.90347  2.73739  3.18146  2.89801  2.37887  2.77519  2.98518  4.58477  3.61503
          0.01664  4.50028  5.22262  0.61958  0.77255  0.48576  0.95510
    111   2.80046  4.18808  4.59800  4.00003  2.66693  3.97423  4.30752  1.78205  3.82853  1.99443  2.61851  4.07682  4.32584  3.98850  3.90100  2.56465  3.03318  1.78824  4.83746  3.66247    142 i - - -
          2.68618  4.42225  2.77519  2.73123  3.46354  2.40513  3.72494  3.29354  2.67741  2.69355  4.24690  2.90347  2.73739  3.18146  2.89801  2.37887  2.77519  2.98518  4.58477  3.61503
          0.01664  4.50028  5.22262  0.61958  0.77255  0.48576  0.95510
    112   2.73329  4.99538  3.07608  1.64034  4.25427  3.53644  2.97111  3.68144  2.23986  2.75858  3.01679  3.04980  3.92870  2.86290  2.91952  2.74791  2.96217  3.34071  5.47166  4.12767    143 e - - -
          2.68618  4.42225  2.77519  2.73123  3.46354  2.40513  3.72494  3.29354  2.67741  2.69355  4.24690  2.90347  2.73739  3.18146  2.89801  2.37887  2.77519  2.98518  4.58477  3.61503
          0.01664  4.50028  5.22262  0.61958  0.77255  0.48576  0.95510
    113   2.11072  5.07241  2.64293  2.45523  4.36472  3.49752  3.69750  2.95007  2.02045  3.35564  4.13184  2.99206  3.89418  2.46892  2.93581  2.31118  2.94049  3.43478  5.54150  4.16743    144 k - - -
          2.68618  4.42225  2.77519  2.73123  3.46354  2.40513  3.72494  3.29354  2.67741  2.69355  4.24690  2.90347  2.73739  3.18146  2.89801  2.37887  2.77519  2.98518  4.58477  3.61503
          0.01664  4.50028  5.22262  0.61958  0.77255  0.48576  0.95510
    114   2.35338  5.10536  2.50792  2.14495  3.35884  3.48889  3.68113  3.09897  2.22195  3.39268  4.15724  2.97433  3.88183  2.44851  2.56254  2.68288  2.93063  3.47376  5.56310  4.17877    145 e - - -
          2.68618  4.42225  2.77519  2.73123  3.46354  2.40513  3.72494  3.29354  2.67741  2.69355  4.24690  2.90347  2.73739  3.18146  2.89801  2.37887  2.77519  2.98518  4.58477  3.61503
          0.01664  4.50028  5.22262  0.61958  0.77255  0.48576  0.95510
    115   2.92963  4.31254  4.67306  4.08236  2.51892  4.11407  4.44324  1.62477  3.92626  1.61941  3.22772  4.19584  2.85938  4.08178  4.01597  3.42571  3.16132  2.02373  4.95426  3.78923    146 l - - -
          2.68618  4.42225  2.77519  2.73123  3.46354  2.40513  3.72494  3.29354  2.67741  2.69355  4.24690  2.90347  2.73739  3.18146  2.89801  2.37887  2.77519  2.98518  4.58477  3.61503
          0.01664  4.50028  5.22262  0.61958  0.77255  0.48576  0.95510
    116   2.77393  5.18661  3.01103  2.20702  4.51311  3.52977  3.70452  2.95442  1.71886  3.47010  4.23922  2.62309  3.92732  2.12339  2.82796  2.74937  3.00033  3.56840  5.61668  4.24654    147 k - - -
          2.68618  4.42225  2.77519  2.73123  3.46354  2.40513  3.72494  3.29354  2.67741  2.69355  4.24690  2.90347  2.73739  3.18146  2.89801  2.37887  2.77519  2.98518  4.58477  3.61503
          0.01664  4.50028  5.22262  0.61958  0.77255  0.48576  0.95510
    117   2.35526  5.17132  2.53884  1.92518  4.48063  3.48742  3.70499  3.94481  2.19764  2.38006  4.22499  2.60464  3.89924  2.81753  2.95691  2.71242  2.97293  3.54294  5.62392  4.22928    148 e - - -
          2.68618  4.42225  2.77519  2.73123  3.46354  2.40513  3.72494  3.29354  2.67741  2.69355  4.24690  2.90347  2.73739  3.18146  2.89801  2.37887  2.77519  2.98518  4.58477  3.61503
          0.01664  4.50028  5.22262  0.61958  0.77255  0.48576  0.95510
    118   3.01059  5.24161  3.41913  2.77807  4.61297  3.73803  3.77442  3.99905  1.33812  2.72151  4.31573  3.24521  4.10585  2.90129  1.82527  2.53066  3.20644  3.65596  5.60631  4.35141    149 k - - -
          2.68618  4.42225  2.77519  2.73123  3.46354  2.40513  3.72494  3.29354  2.67741  2.69355  4.24690  2.90347  2.73739  3.18146  2.89801  2.37887  2.77519  2.98518  4.58477  3.61503
          0.01664  4.50028  5.22262  0.61958  0.77255  0.48576  0.95510
    119   2.03697  4.86950  3.11537  2.58971  4.14553  2.43908  3.77940  2.77916  2.29026  3.16897  3.99000  2.34192  3.94090  2.93937  3.03268  2.75844  2.95578  3.22996  5.42083  4.09617    150 a - - -
          2.68618  4.42225  2.77519  2.73123  3.46354  2.40513  3.72494  3.29354  2.67741  2.69355  4.24690  2.90347  2.73739  3.18146  2.89801  2.37887  2.77519  2.98518  4.58477  3.61503
          0.01664  4.50028  5.22262  0.61958  0.77255  0.48576  0.95510
    120   3.31701  4.90751  4.10807  3.67557  3.48139  4.20804  4.46954  2.85807  3.33060  0.76684  3.42129  4.03238  4.58380  2.53954  3.54929  3.60800  3.55974  2.92371  5.29080  4.05922    151 l - - -
          2.68618  4.42225  2.77519  2.73123  3.46354  2.40513  3.72494  3.29354  2.67741  2.69355  4.24690  2.90347  2.73739  3.18146  2.89801  2.37887  2.77519  2.98518  4.58477  3.61503
          0.01664  4.50028  5.22262  0.61958  0.77255  0.48576  0.95510
    121   2.35573  5.18048  2.94934  1.97984  4.51156  2.90293  3.68773  3.98144  2.42483  3.48046  4.23473  2.96605  3.89030  2.21138  2.43542  2.31835  2.95852  3.56570  5.62739  4.23213    152 e - - -
          2.68618  4.42225  2.77519  2.73123  3.46354  2.40513  3.72494  3.29354  2.67741  2.69355  4.24690  2.90347  2.73739  3.18146  2.89801  2.37887  2.77519  2.98518  4.58477  3.61503
          0.01664  4.50028  5.22262  0.61958  0.77255  0.48576  0.95510
    122   2.75583  5.26892  2.42124  2.14016  4.60515  2.84823  2.99769  4.09230  2.13680  3.57016  4.31581  2.26344  2.90063  2.80601  2.96231  2.71126  2.99132  3.65556  5.70288  4.28480    153 k - - -
          2.68618  4.42225  2.77519  2.73123  3.46354  2.40513  3.72494  3.29354  2.67741  2.69355  4.24690  2.90347  2.73739  3.18146  2.89801  2.37887  2.77519  2.98518  4.58477  3.61503
          0.01664  4.50028  5.22262  0.61958  0.77255  0.48576  0.95510
    123   2.78296  5.22529  2.97595  2.46136  4.56221  3.52300  2.41742  4.02534  1.93016  3.51549  4.27848  2.48183  3.92744  2.45542  2.83918  2.12417  3.01098  3.61498  5.65022  4.27060    154 k - - -
          2.68618  4.42225  2.77519  2.73123  3.46354  2.40513  3.72494  3.29354  2.67741  2.69355  4.24690  2.90347  2.73739  3.18146  2.89801  2.37887  2.77519  2.98518  4.58477  3.61503
          0.01664  4.50028  5.22262  0.61958  0.77255  0.48576  0.95510
    124   3.45220  4.68176  5.43369  4.92032  3.75080  4.95160  5.49854  1.41888  4.82373  1.54600  3.51855  5.08027  5.16237  4.98607  4.93672  4.34692  3.69876  1.06759  5.80459  4.66033    155 v - - -
          2.68618  4.42225  2.77519  2.73123  3.46354  2.40513  3.72494  3.29354  2.67741  2.69355  4.24690  2.90347  2.73739  3.18146  2.89801  2.37887  2.77519  2.98518  4.58477  3.61503
          0.01664  4.50028  5.22262  0.61958  0.77255  0.48576  0.95510
    125   2.71350  5.14604  2.97401  2.19551  4.46339  3.49033  3.68203  3.92693  1.90314  3.43780  4.19667  2.56317  3.88625  2.46512  2.90056  2.37888  2.60646  2.81925  5.59477  4.20564    156 k - - -
          2.68618  4.42225  2.77519  2.73123  3.46354  2.40513  3.72494  3.29354  2.67741  2.69355  4.24690  2.90347  2.73739  3.18146  2.89801  2.37887  2.77519  2.98518  4.58477  3.61503
          0.01664  4.50028  5.22262  0.61958  0.77255  0.48576  0.95510
    126   2.39159  4.19644  4.57301  3.98034  2.60066  3.98428  4.32618  1.99465  3.81860  2.29231  2.64219  4.07477  4.33897  3.99227  3.90847  3.29312  2.54726  1.55252  4.87697  3.69642    157 v - - -
          2.68618  4.42225  2.77519  2.73123  3.46354  2.40513  3.72494  3.29354  2.67741  2.69355  4.24690  2.90347  2.73739  3.18146  2.89801  2.37887  2.77519  2.98518  4.58477  3.61503
          0.01664  4.50028  5.22262  0.61958  0.77255  0.48576  0.95510
    127   2.74283  5.20874  2.20216  2.16803  4.54229  3.49668  3.68903  4.01258  1.99282  3.50324  4.25668  2.96979  3.89869  2.79385  2.13986  2.70968  2.97316  2.90790  5.64207  4.24785    158 k - - -
          2.68618  4.42225  2.77519  2.73123  3.46354  2.40513  3.72494  3.29354  2.67741  2.69355  4.24690  2.90347  2.73739  3.18146  2.89801  2.37887  2.77519  2.98518  4.58477  3.61503
          0.01664  4.50028  5.22262  0.61958  0.77255  0.48576  0.95510
    128   2.73044  4.43143  2.97504  3.06102  3.54671  3.71710  3.97501  2.84612  3.00986  1.96033  2.86909  3.46219  4.09426  2.64489  3.35581  2.96754  2.96254  1.82005  5.02158  3.79231    159 v - - -
          2.68618  4.42225  2.77519  2.73123  3.46354  2.40513  3.72494  3.29354  2.67741  2.69355  4.24690  2.90347  2.73739  3.18146  2.89801  2.37887  2.77519  2.98518  4.58477  3.61503
          0.01664  4.50028  5.22262  0.61958  0.77255  0.48576  0.95510
    129   2.70577  4.99869  2.66702  1.95186  4.26562  3.51077  3.71362  2.99714  2.23924  3.26884  4.06288  3.01913  3.90539  2.84525  2.96485  2.71501  2.28017  2.69547  5.48387  4.12637    160 e - - -
          2.68618  4.42225  2.77519  2.73123  3.46354  2.40513  3.72494  3.29354  2.67741  2.69355  4.24690  2.90347  2.73739  3.18146  2.89801  2.37887  2.77519  2.98518  4.58477  3.61503
          0.01664  4.50028  5.22262  0.61958  0.77255  0.48576  0.95510
    130   2.72759  5.17583  2.94738  2.12290  4.50126  3.48894  3.68968  3.96922  2.18564  3.47221  4.22881  2.96735  2.62296  2.36616  2.90955  2.18039  2.51053  3.55736  5.62271  4.22873    161 e - - -
          2.68618  4.42225  2.77519  2.73123  3.46354  2.40513  3.72494  3.29354  2.67741  2.69355  4.24690  2.90347  2.73739  3.18146  2.89801  2.37887  2.77519  2.98518  4.58477  3.61503
          0.01664  4.50028  5.22262  0.61958  0.77255  0.48576  0.95510
    131   2.85847  5.14288  3.14422  1.58648  4.44463  3.60790  3.75813  3.85717  2.37927  3.38956  3.08152  3.11390  4.00397  2.88754  1.80910  2.85689  3.07912  3.51110  5.57411  4.25231    162 e - - -
          2.68618  4.42225  2.77519  2.73123  3.46354  2.40513  3.72494  3.29354  2.67741  2.69355  4.24690  2.90347  2.73739  3.18146  2.89801  2.37887  2.77519  2.98518  4.58477  3.61503
          0.01664  4.50028  5.22262  0.61958  0.77255  0.48576  0.95510
    132   3.62326  5.29142  4.41781  4.41172  5.45839  0.19542  5.44436  5.25731  4.67296  4.80807  5.81954  4.58536  4.69433  4.94847  4.79694  3.81905  4.14899  4.66442  6.34316  5.59604    163 G - - -
          2.68618  4.42225  2.77519  2.73123  3.46354  2.40513  3.72494  3.29354  2.67741  2.69355  4.24690  2.90347  2.73739  3.18146  2.89801  2.37887  2.77519  2.98518  4.58477  3.61503
          0.01664  4.50028  5.22262  0.61958  0.77255  0.48576  0.95510
    133   3.55418  4.78979  5.48064  4.94393  3.53433  4.99666  5.44717  1.33876  4.82829  1.03576  3.29555  5.12208  5.15803  4.89946  4.89481  4.38518  3.78844  1.74916  5.65489  4.58542    164 l - - -
          2.68618  4.42225  2.77519  2.73123  3.46354  2.40513  3.72494  3.29354  2.67741  2.69355  4.24690  2.90347  2.73739  3.18146  2.89801  2.37887  2.77519  2.98518  4.58477  3.61503
          0.01664  4.50028  5.22262  0.61958  0.77255  0.48576  0.95510
    134   2.74026  4.41540  3.69488  3.11445  3.52831  3.73148  3.06851  2.40234  2.97041  2.05463  3.50071  3.49419  4.10540  3.32470  2.00868  2.98851  2.96953  2.24856  4.99203  3.76534    165 r - - -
          2.68618  4.42225  2.77519  2.73123  3.46354  2.40513  3.72494  3.29354  2.67741  2.69355  4.24690  2.90347  2.73739  3.18146  2.89801  2.37887  2.77519  2.98518  4.58477  3.61503
          0.01664  4.50028  5.22262  0.61958  0.77255  0.48576  0.95510
    135   3.47232  4.68967  5.47115  4.97576  3.85098  5.01730  5.62704  0.91586  4.89161  1.95020  3.60584  5.14709  5.22718  5.08867  5.02977  4.42758  3.72417  1.31315  5.93616  4.76754    166 i - - -
          2.68618  4.42225  2.77519  2.73123  3.46354  2.40513  3.72494  3.29354  2.67741  2.69355  4.24690  2.90347  2.73739  3.18146  2.89801  2.37887  2.77519  2.98518  4.58477  3.61503
          0.01664  4.50028  5.22262  0.61958  0.77255  0.48576  0.95510
    136   2.71271  5.09646  3.00098  2.01458  4.39964  3.49876  3.69266  3.85128  2.43825  3.38339  4.15446  2.98964  3.89410  2.38174  2.53373  2.06955  2.57713  2.90008  5.55848  4.18193    167 e - - -
          2.68618  4.42225  2.77519  2.73123  3.46354  2.40513  3.72494  3.29354  2.67741  2.69355  4.24690  2.90347  2.73739  3.18146  2.89801  2.37887  2.77519  2.98518  4.58477  3.61503
          0.01664  4.50028  5.22262  0.61958  0.77255  0.48576  0.95510
    137   3.63646  4.87067  5.49437  4.97652  3.49616  5.05657  5.48460  0.99546  4.82760  1.17739  3.26992  5.17629  5.20469  4.91370  4.89726  4.46568  3.87181  2.13407  5.65471  4.56873    168 i - - -
          2.68618  4.42225  2.77519  2.73123  3.46354  2.40513  3.72494  3.29354  2.67741  2.69355  4.24690  2.90347  2.73739  3.18146  2.89801  2.37887  2.77519  2.98518  4.58477  3.61503
          0.01664  4.50028  5.22262  0.61958  0.77255  0.48576  0.95510
    138   2.06993  4.46608  2.93932  2.96538  3.61580  3.67722  3.92879  2.40729  2.53234  2.07470  3.56773  3.38825  4.05806  3.23579  3.29338  2.91928  2.94372  2.30143  5.05710  3.81487    169 a - - -
          2.68604  4.42241  2.77495  2.73108  3.46370  2.40529  3.72510  3.29370  2.67727  2.69371  4.24706  2.90363  2.73755  3.18101  2.89817  2.37875  2.77499  2.98534  4.58493  3.61519
          0.34412  1.25260  5.22262  0.81089  0.58782  0.48576  0.95510
    139   2.29252  5.47577  1.25425  2.40694  4.90518  2.58230  3.95925  4.40779  2.89350  3.90931  4.71358  2.24806  4.03774  3.10677  3.45110  2.94277  3.29923  3.95660  6.06926  4.60765    173 d - - -
          2.68618  4.42225  2.77519  2.73123  3.46354  2.40513  3.72494  3.29354  2.67741  2.69355  4.24690  2.90347  2.73739  3.18146  2.89801  2.37887  2.77519  2.98518  4.58477  3.61503
          0.01664  4.50028  5.22262  0.61958  0.77255  0.48576  0.95510
    140   2.71425  5.14567  2.49788  2.42460  4.45987  2.87211  3.68628  3.92482  2.43595  3.43827  4.19810  2.96771  3.88630  2.41049  2.45406  1.99343  2.94649  3.52084  5.59788  3.22274    174 s - - -
          2.68618  4.42225  2.77519  2.73123  3.46354  2.40513  3.72494  3.29354  2.67741  2.69355  4.24690  2.90347  2.73739  3.18146  2.89801  2.37887  2.77519  2.98518  4.58477  3.61503
          0.01664  4.50028  5.22262  0.61958  0.77255  0.48576  0.95510
    141   2.29040  4.25233  4.16309  3.58690  3.39073  3.86574  4.19695  1.77162  3.48258  2.12831  3.37456  3.82742  2.90698  3.72119  3.69511  3.15586  2.49701  1.99642  4.92332  3.72615    175 i - - -
          2.68618  4.42225  2.77519  2.73123  3.46354  2.40513  3.72494  3.29354  2.67741  2.69355  4.24690  2.90347  2.73739  3.18146  2.89801  2.37887  2.77519  2.98518  4.58477  3.61503
          0.01664  4.50028  5.22262  0.61958  0.77255  0.48576  0.95510
    142   3.65236  4.92430  5.42918  4.85204  1.64295  4.91464  5.06984  2.52234  4.70047  1.04911  1.86962  5.00202  5.03889  4.64896  4.69397  4.27036  3.85886  2.74840  5.21246  4.05683    176 l - - -
          2.68618  4.42225  2.77519  2.73123  3.46354  2.40513  3.72494  3.29354  2.67741  2.69355  4.24690  2.90347  2.73739  3.18146  2.89801  2.37887  2.77519  2.98518  4.58477  3.61503
          0.01664  4.50028  5.22262  0.61958  0.77255  0.48576  0.95510
    143   4.18162  5.40498  5.12145  4.98856  0.36613  4.63879  4.32493  3.68344  4.89526  2.92013  4.33570  4.79589  5.10909  4.89679  4.85756  4.38933  4.49580  3.71350  4.45693  2.77428    177 F - - -
          2.68618  4.42225  2.77519  2.73123  3.46354  2.40513  3.72494  3.29354  2.67741  2.69355  4.24690  2.90347  2.73739  3.18146  2.89801  2.37887  2.77519  2.98518  4.58477  3.61503
          0.01664  4.50028  5.22262  0.61958  0.77255  0.48576  0.95510
    144   2.91857  5.35595  1.37130  2.45377  4.71293  3.50926  3.84417  4.19485  2.63177  3.69542  4.48401  3.00594  2.90297  2.97387  2.06733  2.87267  3.17313  3.77830  5.83719  4.43178    178 d - - -
          2.68618  4.42225  2.77519  2.73123  3.46354  2.40513  3.72494  3.29354  2.67741  2.69355  4.24690  2.90347  2.73739  3.18146  2.89801  2.37887  2.77519  2.98518  4.58477  3.61503
          0.01664  4.50028  5.22262  0.61958  0.77255  0.48576  0.95510
    145   2.53741  4.51947  3.65436  3.26349  4.55141  3.27939  4.36123  3.97378  3.28138  3.63094  4.44325  3.50821  2.67086  3.59018  3.64315  1.30248  1.50827  3.45357  5.86602  4.62695    179 s - - -
          2.68618  4.42225  2.77519  2.73123  3.46354  2.40513  3.72494  3.29354  2.67741  2.69355  4.24690  2.90347  2.73739  3.18146  2.89801  2.37887  2.77519  2.98518  4.58477  3.61503
          0.01664  4.50028  5.22262  0.61958  0.77255  0.48576  0.95510
    146   1.83099  2.60502  4.37962  4.08741  4.64717  0.86907  4.85954  4.01030  4.01889  3.76852  4.59878  3.87171  4.00549  4.23570  4.19731  2.66978  2.98605  3.42567  6.03911  4.90791    180 g - - -
          2.68618  4.42225  2.77519  2.73123  3.46354  2.40513  3.72494  3.29354  2.67741  2.69355  4.24690  2.90347  2.73739  3.18146  2.89801  2.37887  2.77519  2.98518  4.58477  3.61503
          0.01664  4.50028  5.22262  0.61958  0.77255  0.48576  0.95510
    147   2.80584  5.00968  3.20710  2.63441  4.30425  3.59673  3.76178  2.99953  1.89034  3.28445  4.10178  3.13376  3.98943  2.90443  2.41313  1.64276  3.03197  3.37739  5.48772  4.17889    181 s - - -
          2.68618  4.42225  2.77519  2.73123  3.46354  2.40513  3.72494  3.29354  2.67741  2.69355  4.24690  2.90347  2.73739  3.18146  2.89801  2.37887  2.77519  2.98518  4.58477  3.61503
          0.01664  4.50028  5.22262  0.61958  0.77255  0.48576  0.95510
    148   0.92382  4.40603  4.00342  3.65632  4.63406  3.21877  4.62628  4.02291  3.64937  3.73458  4.55083  3.69727  3.98716  3.91587  3.93598  1.73495  2.23275  3.45044  5.98759  4.80618    182 a - - -
          2.68618  4.42225  2.77519  2.73123  3.46354  2.40513  3.72494  3.29354  2.67741  2.69355  4.24690  2.90347  2.73739  3.18146  2.89801  2.37887  2.77519  2.98518  4.58477  3.61503
          0.01664  4.50028  5.22262  0.61958  0.77255  0.48576  0.95510
    149   2.78435  5.28558  1.82147  1.94282  4.62011  3.48609  3.71981  4.10246  2.17341  3.58320  4.33615  2.95267  3.91448  2.82701  2.54247  2.73918  2.58607  3.67188  5.71750  4.30466    183 d - - -
          2.68618  4.42225  2.77519  2.73123  3.46354  2.40513  3.72494  3.29354  2.67741  2.69355  4.24690  2.90347  2.73739  3.18146  2.89801  2.37887  2.77519  2.98518  4.58477  3.61503
          0.01664  4.50028  5.22262  0.61958  0.77255  0.48576  0.95510
    150   3.49038  4.72895  5.43639  4.90519  3.60524  4.94319  5.42285  1.52107  4.79448  1.14846  3.37415  5.06967  5.13262  4.90192  4.87716  4.32957  3.72936  1.37042  5.68207  4.58218    184 l - - -
          2.68618  4.42225  2.77519  2.73123  3.46354  2.40513  3.72494  3.29354  2.67741  2.69355  4.24690  2.90347  2.73739  3.18146  2.89801  2.37887  2.77519  2.98518  4.58477  3.61503
          0.01664  4.50028  5.22262  0.61958  0.77255  0.48576  0.95510
    151   2.75652  5.19168  3.02122  2.12950  4.52764  3.52236  3.68926  3.98672  1.91252  2.88437  4.24078  2.57508  3.91407  2.79572  2.16344  2.37821  2.98246  3.57875  5.61797  4.24252    185 k - - -
          2.68618  4.42225  2.77519  2.73123  3.46354  2.40513  3.72494  3.29354  2.67741  2.69355  4.24690  2.90347  2.73739  3.18146  2.89801  2.37887  2.77519  2.98518  4.58477  3.61503
          0.01664  4.50028  5.22262  0.61958  0.77255  0.48576  0.95510
    152   2.37290  4.86412  3.14556  2.58756  4.09768  3.55028  3.75425  3.50062  2.05978  2.58028  3.94328  3.09729  2.49449  2.52420  2.98422  2.76277  2.94597  2.76046  5.37573  4.05631    186 k - - -
          2.68618  4.42225  2.77519  2.73123  3.46354  2.40513  3.72494  3.29354  2.67741  2.69355  4.24690  2.90347  2.73739  3.18146  2.89801  2.37887  2.77519  2.98518  4.58477  3.61503
          0.01664  4.50028  5.22262  0.61958  0.77255  0.48576  0.95510
    153   2.71638  5.04326  2.63037  1.80203  4.31727  2.87148  3.71359  2.94508  2.49196  3.31849  4.10557  3.00335  3.11481  2.84104  2.97186  2.71588  2.94931  3.39569  5.52041  3.02786    187 e - - -
          2.68620  4.42227  2.77522  2.73089  3.46356  2.40515  3.72497  3.29356  2.67743  2.69357  4.24692  2.90349  2.73742  3.18149  2.89803  2.37889  2.77522  2.98521  4.58479  3.61505
          0.11940  2.23350  5.22262  0.29007  1.37917  0.48576  0.95510
    154   2.70779  4.96225  2.63782  2.50822  4.21899  2.45926  3.72847  3.64768  2.52026  3.23325  2.98852  2.53831  3.91360  2.86872  2.99154  2.19466  2.94156  3.30728  5.45856  3.17338    189 s - - -
          2.68618  4.42225  2.77519  2.73123  3.46354  2.40513  3.72494  3.29354  2.67741  2.69355  4.24690  2.90347  2.73739  3.18146  2.89801  2.37887  2.77519  2.98518  4.58477  3.61503
          0.01664  4.50028  5.22262  0.61958  0.77255  0.48576  0.95510
    155   3.19941  5.33677  3.70096  2.98271  4.76481  3.87694  3.82055  4.09166  1.44027  3.56717  4.42461  3.39691  4.22928  2.95163  1.26360  3.20163  3.37016  2.79640  5.64805  4.46193    190 r - - -
          2.68618  4.42225  2.77519  2.73123  3.46354  2.40513  3.72494  3.29354  2.67741  2.69355  4.24690  2.90347  2.73739  3.18146  2.89801  2.37887  2.77519  2.98518  4.58477  3.61503
          0.01664  4.50028  5.22262  0.61958  0.77255  0.48576  0.95510
    156   2.44793  5.26756  2.05060  1.90735  4.59714  3.47675  3.71822  4.08017  2.48971  3.56771  4.32048  2.94541  3.07456  2.39327  2.99169  2.72729  2.57751  3.65141  5.70892  4.29256    191 e - - -
          2.68618  4.42225  2.77519  2.73123  3.46354  2.40513  3.72494  3.29354  2.67741  2.69355  4.24690  2.90347  2.73739  3.18146  2.89801  2.37887  2.77519  2.98518  4.58477  3.61503
          0.01664  4.50028  5.22262  0.61958  0.77255  0.48576  0.95510
    157   2.76770  4.19080  4.40627  3.81646  3.29466  3.91580  4.24364  2.06275  3.67263  1.83315  2.65826  3.96149  4.27667  3.86758  3.80228  2.54697  2.56982  1.77516  4.84662  3.66245    192 v - - -
          2.68618  4.42225  2.77519  2.73123  3.46354  2.40513  3.72494  3.29354  2.67741  2.69355  4.24690  2.90347  2.73739  3.18146  2.89801  2.37887  2.77519  2.98518  4.58477  3.61503
          0.01664  4.50028  5.22262  0.61958  0.77255  0.48576  0.95510
    158   2.56020  4.66581  4.96146  4.41589  3.43156  4.53175  4.94685  1.86781  4.26774  0.86127  3.25264  4.61038  4.81791  4.43286  4.39416  3.88390  3.55170  2.26289  5.37564  4.26486    193 l - - -
          2.68618  4.42225  2.77519  2.73123  3.46354  2.40513  3.72494  3.29354  2.67741  2.69355  4.24690  2.90347  2.73739  3.18146  2.89801  2.37887  2.77519  2.98518  4.58477  3.61503
          0.01664  4.50028  5.22262  0.61958  0.77255  0.48576  0.95510
    159   2.78303  5.26852  2.47733  2.44151  4.62095  3.51533  3.69925  4.09367  1.92101  3.56302  4.31498  2.28433  3.92063  2.36177  2.11579  2.74237  3.01091  3.66484  5.68213  4.29176    194 k - - -
          2.68618  4.42225  2.77519  2.73123  3.46354  2.40513  3.72494  3.29354  2.67741  2.69355  4.24690  2.90347  2.73739  3.18146  2.89801  2.37887  2.77519  2.98518  4.58477  3.61503
          0.01664  4.50028  5.22262  0.61958  0.77255  0.48576  0.95510
    160   2.04674  5.06932  3.00379  2.01427  4.36308  2.87861  3.71873  3.80215  1.97303  2.77457  4.13917  3.01341  3.91463  2.84347  2.93455  2.72957  2.96649  3.43332  5.54539  4.18065    195 k - - -
          2.68618  4.42225  2.77519  2.73123  3.46354  2.40513  3.72494  3.29354  2.67741  2.69355  4.24690  2.90347  2.73739  3.18146  2.89801  2.37887  2.77519  2.98518  4.58477  3.61503
          0.01664  4.50028  5.22262  0.61958  0.77255  0.48576  0.95510
    161   3.51413  4.74177  5.46828  4.95215  3.67608  5.00455  5.52719  0.93593  4.84897  1.51721  3.43633  5.12950  5.19040  4.98208  4.95155  4.40368  3.75762  1.66513  5.78185  4.66662    196 i - - -
          2.68618  4.42225  2.77519  2.73123  3.46354  2.40513  3.72494  3.29354  2.67741  2.69355  4.24690  2.90347  2.73739  3.18146  2.89801  2.37887  2.77519  2.98518  4.58477  3.61503
          0.01664  4.50028  5.22262  0.61958  0.77255  0.48576  0.95510
    162   1.04001  4.50483  3.61550  3.18295  3.92280  3.45233  4.17154  3.39767  3.16838  3.10476  3.98733  3.49531  4.04351  3.48468  3.51155  2.31206  3.00768  3.07499  5.35641  2.92670    197 a - - -
          2.68618  4.42225  2.77519  2.73123  3.46354  2.40513  3.72494  3.29354  2.67741  2.69355  4.24690  2.90347  2.73739  3.18146  2.89801  2.37887  2.77519  2.98518  4.58477  3.61503
          0.01664  4.50028  5.22262  0.61958  0.77255  0.48576  0.95510
    163   2.81394  5.33099  2.42284  2.09958  4.65940  3.47666  3.74707  4.14874  2.53680  3.63014  4.38637  2.21083  2.37537  2.42256  3.04676  2.30511  3.05472  3.71469  5.76851  4.34153    198 e - - -
          2.68618  4.42225  2.77519  2.73123  3.46354  2.40513  3.72494  3.29354  2.67741  2.69355  4.24690  2.90347  2.73739  3.18146  2.89801  2.37887  2.77519  2.98518  4.58477  3.61503
          0.01664  4.50028  5.22262  0.61958  0.77255  0.48576  0.95510
    164   2.88179  4.30343  4.48312  3.89267  2.52219  4.02597  4.33116  2.51935  3.75023  1.66191  2.66107  4.05740  4.36351  2.89723  3.87990  3.32611  3.11131  1.58007  4.89638  3.72830    199 v - - -
          2.68618  4.42225  2.77519  2.73123  3.46354  2.40513  3.72494  3.29354  2.67741  2.69355  4.24690  2.90347  2.73739  3.18146  2.89801  2.37887  2.77519  2.98518  4.58477  3.61503
          0.01664  4.50028  5.22262  0.61958  0.77255  0.48576  0.95510
    165   3.71460  4.94730  5.54612  5.01391  3.40000  5.10754  5.48089  1.37195  4.85870  0.81964  3.16573  5.22686  5.21635  4.88675  4.89928  4.51418  3.94033  2.30509  5.59210  4.54849    200 l - - -
          2.68618  4.42225  2.77519  2.73123  3.46354  2.40513  3.72494  3.29354  2.67741  2.69355  4.24690  2.90347  2.73739  3.18146  2.89801  2.37887  2.77519  2.98518  4.58477  3.61503
          0.01664  4.50028  5.22262  0.61958  0.77255  0.48576  0.95510
    166   2.72666  5.10288  3.02089  2.47117  4.41957  2.42805  3.70108  3.86923  1.99483  3.39795  4.17067  2.49216  3.90541  2.81685  2.45993  2.39923  2.95867  2.90267  5.56821  4.19762    201 k - - -
          2.68618  4.42225  2.77519  2.73123  3.46354  2.40513  3.72494  3.29354  2.67741  2.69355  4.24690  2.90347  2.73739  3.18146  2.89801  2.37887  2.77519  2.98518  4.58477  3.61503
          0.01664  4.50028  5.22262  0.61958  0.77255  0.48576  0.95510
    167   2.69901  4.50563  3.45057  2.49366  2.83839  2.12397  3.88337  2.60542  2.84560  2.71912  2.99175  3.32567  4.02519  3.16695  2.73005  2.87869  2.93073  2.78448  5.07462  3.82358    202 g - - -
          2.68618  4.42225  2.77519  2.73123  3.46354  2.40513  3.72494  3.29354  2.67741  2.69355  4.24690  2.90347  2.73739  3.18146  2.89801  2.37887  2.77519  2.98518  4.58477  3.61503
          0.01664  4.50028  5.22262  0.61958  0.77255  0.48576  0.95510
    168   2.35461  4.34344  2.97926  3.15554  3.47112  3.72266  3.99177  2.32135  3.09578  1.92798  2.88674  2.88518  4.09883  3.38067  3.41192  2.97931  2.93743  2.24602  4.94460  3.72451    203 l - - -
          2.68618  4.42225  2.77519  2.73123  3.46354  2.40513  3.72494  3.29354  2.67741  2.69355  4.24690  2.90347  2.73739  3.18146  2.89801  2.37887  2.77519  2.98518  4.58477  3.61503
          0.01664  4.50028  5.22262  0.61958  0.77255  0.48576  0.95510
    169   2.72703  4.85896  3.19274  2.67846  4.23770  3.51662  3.84350  3.63670  2.01820  3.25375  4.07802  3.16159  1.83893  3.00593  3.01517  2.29985  2.99647  2.69921  5.49380  4.18294    204 p - - -
          2.68618  4.42225  2.77519  2.73123  3.46354  2.40513  3.72494  3.29354  2.67741  2.69355  4.24690  2.90347  2.73739  3.18146  2.89801  2.37887  2.77519  2.98518  4.58477  3.61503
          0.01664  4.50028  5.22262  0.61958  0.77255  0.48576  0.95510
    170   2.74009  4.90158  3.05851  2.63760  4.30517  2.76182  3.88074  3.73623  2.70017  2.66783  4.16270  1.65527  2.38497  3.04497  3.14696  2.78896  3.02525  3.37639  5.57062  4.23559    205 n - - -
          2.68627  4.42234  2.77528  2.73132  3.46363  2.40495  3.72503  3.29363  2.67750  2.69364  4.24699  2.90356  2.73748  3.18155  2.89732  2.37896  2.77528  2.98527  4.58486  3.61423
          0.20634  1.70897  5.22262  0.72154  0.66554  0.48576  0.95510
    171   2.73328  5.22075  2.48298  2.40643  4.55862  3.48306  3.68575  4.03728  2.20162  3.52162  4.26874  2.23063  3.07500  2.78838  2.16771  2.38673  2.96578  3.60869  5.65706  4.25231    209 r - - -
          2.68618  4.42225  2.77519  2.73123  3.46354  2.40513  3.72494  3.29354  2.67741  2.69355  4.24690  2.90347  2.73739  3.18146  2.89801  2.37887  2.77519  2.98518  4.58477  3.61503
          0.01664  4.50028  5.22262  0.61958  0.77255  0.48576  0.95510
    172   3.34485  4.60947  5.27946  4.74770  2.52759  4.74635  5.18782  1.01270  4.62975  2.16658  3.46807  4.86953  4.99862  4.77745  4.72197  4.11709  3.58884  1.44603  5.53916  4.33830    210 i - - -
          2.68618  4.42225  2.77519  2.73123  3.46354  2.40513  3.72494  3.29354  2.67741  2.69355  4.24690  2.90347  2.73739  3.18146  2.89801  2.37887  2.77519  2.98518  4.58477  3.61503
          0.01664  4.50028  5.22262  0.61958  0.77255  0.48576  0.95510
    173   2.70261  4.75203  3.20450  2.33705  3.95826  3.56701  3.78610  2.81900  2.26610  2.99588  3.83930  3.14558  3.95716  2.97447  3.06522  2.08079  2.52482  2.36596  5.28786  3.98739    211 s - - -
          2.68618  4.42225  2.77519  2.73123  3.46354  2.40513  3.72494  3.29354  2.67741  2.69355  4.24690  2.90347  2.73739  3.18146  2.89801  2.37887  2.77519  2.98518  4.58477  3.61503
          0.01664  4.50028  5.22262  0.61958  0.77255  0.48576  0.95510
    174   3.46008  4.67952  5.46435  4.96374  3.83167  4.99620  5.58970  1.09793  4.87789  1.81691  3.59051  5.12758  5.20733  5.06544  5.00741  4.40160  3.71032  1.16484  5.90071  4.73717    212 i - - -
          2.68618  4.42225  2.77519  2.73123  3.46354  2.40513  3.72494  3.29354  2.67741  2.69355  4.24690  2.90347  2.73739  3.18146  2.89801  2.37887  2.77519  2.98518  4.58477  3.61503
          0.01664  4.50028  5.22262  0.61958  0.77255  0.48576  0.95510
    175   2.99659  5.33794  2.67072  1.14829  4.82988  3.47917  4.01272  4.31719  2.89970  3.85803  4.68443  3.05920  4.06759  3.17282  3.39330  1.64012  3.30708  3.88268  6.01367  4.59727    213 e - - -
          2.68618  4.42225  2.77519  2.73123  3.46354  2.40513  3.72494  3.29354  2.67741  2.69355  4.24690  2.90347  2.73739  3.18146  2.89801  2.37887  2.77519  2.98518  4.58477  3.61503
          0.01664  4.50028  5.22262  0.61958  0.77255  0.48576  0.95510
    176   3.62326  5.29142  4.41781  4.41172  5.45839  0.19542  5.44436  5.25731  4.67296  4.80807  5.81954  4.58536  4.69433  4.94847  4.79694  3.81905  4.14899  4.66442  6.34316  5.59604    214 G - - -
          2.68618  4.42225  2.77519  2.73123  3.46354  2.40513  3.72494  3.29354  2.67741  2.69355  4.24690  2.90347  2.73739  3.18146  2.89801  2.37887  2.77519  2.98518  4.58477  3.61503
          0.01664  4.50028  5.22262  0.61958  0.77255  0.48576  0.95510
    177   3.70935  5.30286  4.05232  3.72953  2.53920  4.31782  0.81048  3.98494  3.51111  3.34371  4.49906  3.94497  4.72720  3.89428  3.73934  3.73417  3.94716  3.80999  4.18365  1.93494    215 h - - -
          2.68618  4.42225  2.77519  2.73123  3.46354  2.40513  3.72494  3.29354  2.67741  2.69355  4.24690  2.90347  2.73739  3.18146  2.89801  2.37887  2.77519  2.98518  4.58477  3.61503
          0.01664  4.50028  5.22262  0.61958  0.77255  0.48576  0.95510
    178   2.90607  4.73841  4.16154  3.99977  4.70155  3.54403  4.94539  3.92341  3.95830  3.75887  4.79690  4.05925  4.30941  4.32440  4.15165  3.11793  0.43931  3.53484  6.06623  4.93004    216 T - - -
          2.68618  4.42225  2.77519  2.73123  3.46354  2.40513  3.72494  3.29354  2.67741  2.69355  4.24690  2.90347  2.73739  3.18146  2.89801  2.37887  2.77519  2.98518  4.58477  3.61503
          0.01664  4.50028  5.22262  0.61958  0.77255  0.48576  0.95510
    179   3.81383  5.90138  0.32515  2.95834  5.39833  3.82669  4.66607  5.16282  3.89098  4.66393  5.69715  3.53234  4.52186  3.93361  4.46048  3.73239  4.17747  4.74538  6.41929  5.22131    217 D - - -
          2.68618  4.42225  2.77519  2.73123  3.46354  2.40513  3.72494  3.29354  2.67741  2.69355  4.24690  2.90347  2.73739  3.18146  2.89801  2.37887  2.77519  2.98518  4.58477  3.61503
          0.01664  4.50028  5.22262  0.61958  0.77255  0.48576  0.95510
    180   2.37845  5.56879  1.48374  2.39678  4.97345  3.46702  3.99613  4.48264  2.96438  3.98775  4.80791  1.43957  4.06664  3.15142  3.53641  2.99712  3.37263  4.03366  6.14567  4.66524    218 n - - -
          2.68618  4.42225  2.77519  2.73123  3.46354  2.40513  3.72494  3.29354  2.67741  2.69355  4.24690  2.90347  2.73739  3.18146  2.89801  2.37887  2.77519  2.98518  4.58477  3.61503
          0.01664  4.50028  5.22262  0.61958  0.77255  0.48576  0.95510
    181   2.71276  4.19380  4.15082  3.56407  2.58984  3.81381  4.11396  1.97037  2.76829  2.35562  2.73925  3.78326  4.18125  3.66985  2.90722  3.09921  2.94466  1.90695  4.80847  3.61631    219 v - - -
          2.68618  4.42225  2.77519  2.73123  3.46354  2.40513  3.72494  3.29354  2.67741  2.69355  4.24690  2.90347  2.73739  3.18146  2.89801  2.37887  2.77519  2.98518  4.58477  3.61503
          0.01664  4.50028  5.22262  0.61958  0.77255  0.48576  0.95510
    182   3.24800  5.41163  1.99455  2.78389  5.03544  3.59782  4.36100  4.60036  3.40386  4.16407  5.05919  3.31612  0.75162  3.57642  3.91436  3.24444  3.61671  4.15232  6.20497  4.88754    220 p - - -
          2.68618  4.42225  2.77519  2.73123  3.46354  2.40513  3.72494  3.29354  2.67741  2.69355  4.24690  2.90347  2.73739  3.18146  2.89801  2.37887  2.77519  2.98518  4.58477  3.61503
          0.01664  4.50028  5.22262  0.61958  0.77255  0.48576  0.95510
    183   2.72211  4.21606  4.12189  3.54269  3.32232  3.81467  4.12545  1.79419  3.43007  2.39094  3.32934  3.77574  3.09684  3.66581  3.63344  3.10160  2.42547  2.14970  4.84001  2.34216    221 i - - -
          2.68618  4.42225  2.77519  2.73123  3.46354  2.40513  3.72494  3.29354  2.67741  2.69355  4.24690  2.90347  2.73739  3.18146  2.89801  2.37887  2.77519  2.98518  4.58477  3.61503
          0.01664  4.50028  5.22262  0.61958  0.77255  0.48576  0.95510
    184   2.30784  5.14610  2.46980  2.43036  4.48632  2.50251  3.70491  3.95295  2.02549  3.46571  4.22542  2.97238  3.04456  2.81550  2.95151  2.69732  2.50183  3.54199  5.62473  4.23108    222 k - - -
          2.68625  4.42232  2.77526  2.73130  3.46361  2.40519  3.72501  3.29361  2.67748  2.69362  4.24696  2.90353  2.73716  3.18153  2.89807  2.37866  2.77526  2.98478  4.58484  3.61510
          0.34683  1.24591  5.22262  0.14589  1.99697  0.48576  0.95510
    185   2.63964  4.74611  3.21160  2.85288  4.59037  1.67416  4.10929  4.04046  2.97252  3.63582  4.43058  2.02246  3.96759  3.28196  3.41065  2.27723  2.01006  3.54856  5.83752  4.52493    224 g - - -
          2.68618  4.42225  2.77519  2.73123  3.46354  2.40513  3.72494  3.29354  2.67741  2.69355  4.24690  2.90347  2.73739  3.18146  2.89801  2.37887  2.77519  2.98518  4.58477  3.61503
          0.01664  4.50028  5.22262  0.61958  0.77255  0.48576  0.95510
    186   2.71402  3.45333  3.02207  2.14606  4.36825  2.40782  3.70277  3.81357  2.18273  3.35654  4.13464  3.00519  3.90113  2.82280  2.54754  2.18949  2.94678  3.43692  5.54086  4.17278    225 e - - -
          2.68618  4.42225  2.77519  2.73123  3.46354  2.40513  3.72494  3.29354  2.67741  2.69355  4.24690  2.90347  2.73739  3.18146  2.89801  2.37887  2.77519  2.98518  4.58477  3.61503
          0.01664  4.50028  5.22262  0.61958  0.77255  0.48576  0.95510
    187   2.71580  5.13624  2.55170  2.19301  4.44571  3.48862  3.68966  3.09754  1.94512  3.42586  4.18906  2.97118  2.52932  2.80080  2.92681  2.69443  2.60586  3.50741  5.59097  4.20217    226 k - - -
          2.68618  4.42225  2.77519  2.73123  3.46354  2.40513  3.72494  3.29354  2.67741  2.69355  4.24690  2.90347  2.73739  3.18146  2.89801  2.37887  2.77519  2.98518  4.58477  3.61503
          0.01664  4.50028  5.22262  0.61958  0.77255  0.48576  0.95510
    188   3.30543  4.73640  4.45618  3.96598  1.48704  2.08451  2.78175  3.25173  3.85566  2.84030  3.87215  4.03900  4.59583  3.99654  4.02628  3.55346  3.53111  3.07530  2.61013  2.03229    227 f - - -
          2.68618  4.42225  2.77519  2.73123  3.46354  2.40513  3.72494  3.29354  2.67741  2.69355  4.24690  2.90347  2.73739  3.18146  2.89801  2.37887  2.77519  2.98518  4.58477  3.61503
          0.01664  4.50028  5.22262  0.61958  0.77255  0.48576  0.95510
    189   2.35382  5.06692  3.01037  2.24284  4.35236  3.51022  3.70707  3.79527  2.14885  3.34395  4.12678  3.00707  2.65941  2.49000  2.92484  2.71938  2.95485  3.42612  5.53379  2.59101    228 k - - -
          2.68618  4.42225  2.77519  2.73123  3.46354  2.40513  3.72494  3.29354  2.67741  2.69355  4.24690  2.90347  2.73739  3.18146  2.89801  2.37887  2.77519  2.98518  4.58477  3.61503
          0.01664  4.50028  5.22262  0.61958  0.77255  0.48576  0.95510
    190   2.52059  4.46216  3.87353  3.63516  4.75116  3.23054  4.67563  4.16136  3.67336  3.87826  4.70645  3.69765  4.01605  3.96479  3.94560  0.68567  2.21247  3.55265  6.09481  4.89464    229 S - - -
          2.68618  4.42225  2.77519  2.73123  3.46354  2.40513  3.72494  3.29354  2.67741  2.69355  4.24690  2.90347  2.73739  3.18146  2.89801  2.37887  2.77519  2.98518  4.58477  3.61503
          0.01664  4.50028  5.22262  0.61958  0.77255  0.48576  0.95510
    191   3.41773  5.35484  3.29169  3.26107  4.83947  3.75320  4.65233  4.74346  3.64462  4.31938  5.30510  0.40473  4.45067  3.96455  3.98926  3.48326  3.84130  4.29328  6.06149  4.77215    230 N - - -
          2.68618  4.42225  2.77519  2.73123  3.46354  2.40513  3.72494  3.29354  2.67741  2.69355  4.24690  2.90347  2.73739  3.18146  2.89801  2.37887  2.77519  2.98518  4.58477  3.61503
          0.01664  4.50028  5.22262  0.61958  0.77255  0.48576  0.95510
    192   4.56190  5.67169  5.15482  5.04125  3.58261  4.53387  4.88027  4.68106  4.79637  3.94683  5.27284  5.09083  5.10676  5.14385  4.79757  4.76133  4.90290  4.58201  0.21714  3.55986    231 W - - -
          2.68618  4.42225  2.77519  2.73123  3.46354  2.40513  3.72494  3.29354  2.67741  2.69355  4.24690  2.90347  2.73739  3.18146  2.89801  2.37887  2.77519  2.98518  4.58477  3.61503
          0.01664  4.50028  5.22262  0.61958  0.77255  0.48576  0.95510
    193   3.12633  5.73727  1.78011  1.07864  5.01769  3.48556  2.81425  4.55556  2.90966  4.02225  4.83628  2.93471  4.06820  3.10500  3.48599  3.01594  3.39818  4.10981  6.15898  4.65621    232 e - - -
          2.68618  4.42225  2.77519  2.73123  3.46354  2.40513  3.72494  3.29354  2.67741  2.69355  4.24690  2.90347  2.73739  3.18146  2.89801  2.37887  2.77519  2.98518  4.58477  3.61503
          0.01664  4.50028  5.22262  0.61958  0.77255  0.48576  0.95510
    194   3.94939  5.24882  5.20116  4.88447  3.51109  4.77830  5.35645  2.78055  4.65582  0.36622  3.40700  5.10795  5.13177  4.86112  4.71201  4.49508  4.22743  2.97226  5.56894  4.42482    233 L - - -
          2.68618  4.42225  2.77519  2.73123  3.46354  2.40513  3.72494  3.29354  2.67741  2.69355  4.24690  2.90347  2.73739  3.18146  2.89801  2.37887  2.77519  2.98518  4.58477  3.61503
          0.01664  4.50028  5.22262  0.61958  0.77255  0.48576  0.95510
    195   2.75727  4.66373  3.91002  3.80269  4.80219  3.38941  4.86419  4.43821  3.92544  4.11975  5.01441  3.88076  4.18636  4.22363  4.15381  0.43744  3.29067  3.81885  6.12381  4.90547    234 S - - -
          2.68618  4.42225  2.77519  2.73123  3.46354  2.40513  3.72494  3.29354  2.67741  2.69355  4.24690  2.90347  2.73739  3.18146  2.89801  2.37887  2.77519  2.98518  4.58477  3.61503
          0.01664  4.50028  5.22262  0.61958  0.77255  0.48576  0.95510
    196   1.02429  4.39163  3.96813  3.51844  4.20278  3.33186  4.43025  3.47544  3.47075  3.27092  4.14247  3.66054  4.01937  3.75021  3.77147  2.24056  2.32256  2.39459  5.62000  4.41843    235 a - - -
          2.68618  4.42225  2.77519  2.73123  3.46354  2.40513  3.72494  3.29354  2.67741  2.69355  4.24690  2.90347  2.73739  3.18146  2.89801  2.37887  2.77519  2.98518  4.58477  3.61503
          0.01664  4.50028  5.22262  0.61958  0.77255  0.48576  0.95510
    197   2.07992  4.72701  2.28308  2.67352  3.94287  3.56487  3.80846  2.69989  2.66702  2.98064  3.06602  3.16457  3.96461  3.00402  3.10508  2.20030  2.93873  3.02820  5.28534  3.98849    236 a - - -
          2.68618  4.42225  2.77519  2.73123  3.46354  2.40513  3.72494  3.29354  2.67741  2.69355  4.24690  2.90347  2.73739  3.18146  2.89801  2.37887  2.77519  2.98518  4.58477  3.61503
          0.01664  4.50028  5.22262  0.61958  0.77255  0.48576  0.95510
    198   3.87967  5.58270  4.44590  3.87467  5.11057  4.18393  4.49598  4.74118  2.77098  4.14035  5.15825  4.16779  4.68775  3.71645  0.33985  3.95706  4.12287  4.44462  5.95387  4.94475    237 R - - -
          2.68618  4.42225  2.77519  2.73123  3.46354  2.40513  3.72494  3.29354  2.67741  2.69355  4.24690  2.90347  2.73739  3.18146  2.89801  2.37887  2.77519  2.98518  4.58477  3.61503
          0.01664  4.50028  5.22262  0.61958  0.77255  0.48576  0.95510
    199   0.64808  4.40788  4.04699  3.83355  4.77000  3.20368  4.79793  4.15573  3.87751  3.90067  4.72673  3.77825  4.01166  4.12393  4.10803  1.95092  3.02192  3.53007  6.13451  4.96828    238 A - - -
          2.68618  4.42225  2.77519  2.73123  3.46354  2.40513  3.72494  3.29354  2.67741  2.69355  4.24690  2.90347  2.73739  3.18146  2.89801  2.37887  2.77519  2.98518  4.58477  3.61503
          0.01664  4.50028  5.22262  0.61958  0.77255  0.48576  0.95510
    200   1.95775  4.52137  3.54159  3.04117  3.93107  3.51588  4.07315  3.16878  3.02280  2.97362  3.85872  2.14238  4.03490  3.34034  3.39942  2.83573  2.37688  1.80169  5.34161  4.09241    239 v - - -
          2.68618  4.42225  2.77519  2.73123  3.46354  2.40513  3.72494  3.29354  2.67741  2.69355  4.24690  2.90347  2.73739  3.18146  2.89801  2.37887  2.77519  2.98518  4.58477  3.61503
          0.01664  4.50028  5.22262  0.61958  0.77255  0.48576  0.95510
    201   1.54078  4.67415  3.34784  2.90709  4.46866  3.34993  4.09313  3.89884  2.94847  3.51626  4.31796  2.06066  3.95475  3.27175  3.37448  1.94647  2.31149  3.43790  5.73923  4.44389    240 a - - -
          2.68618  4.42225  2.77519  2.73123  3.46354  2.40513  3.72494  3.29354  2.67741  2.69355  4.24690  2.90347  2.73739  3.18146  2.89801  2.37887  2.77519  2.98518  4.58477  3.61503
          0.01664  4.50028  5.22262  0.61958  0.77255  0.48576  0.95510
    202   2.06460  4.20053  4.17376  3.59362  2.73779  3.80855  4.14422  2.58537  3.47755  2.37947  2.61557  3.80305  4.19061  3.70181  3.66526  2.47648  2.95464  1.70058  4.83709  3.64332    241 v - - -
          2.68618  4.42225  2.77519  2.73123  3.46354  2.40513  3.72494  3.29354  2.67741  2.69355  4.24690  2.90347  2.73739  3.18146  2.89801  2.37887  2.77519  2.98518  4.58477  3.61503
          0.01664  4.50028  5.22262  0.61958  0.77255  0.48576  0.95510
    203   2.87811  4.38505  4.18070  3.59290  3.38942  3.96626  4.24811  2.56754  3.41254  1.67337  2.69583  3.87229  4.31583  3.71294  2.25624  3.25305  3.10852  1.70685  5.00029  3.81969    242 l - - -
          2.68618  4.42225  2.77519  2.73123  3.46354  2.40513  3.72494  3.29354  2.67741  2.69355  4.24690  2.90347  2.73739  3.18146  2.89801  2.37887  2.77519  2.98518  4.58477  3.61503
          0.01664  4.50028  5.22262  0.61958  0.77255  0.48576  0.95510
    204   3.04474  5.32967  3.12501  2.15783  4.75284  2.77115  3.84944  4.16803  2.37186  3.65054  4.47135  3.19314  4.11123  2.98146  1.14776  3.02383  3.27055  3.79296  5.75139  4.46343    243 r - - -
          2.68618  4.42225  2.77519  2.73123  3.46354  2.40513  3.72494  3.29354  2.67741  2.69355  4.24690  2.90347  2.73739  3.18146  2.89801  2.37887  2.77519  2.98518  4.58477  3.61503
          0.01664  4.50028  5.22262  0.61958  0.77255  0.48576  0.95510
    205   2.84889  4.51742  3.74450  2.47797  2.57699  3.81457  2.79929  3.01659  3.13355  2.01088  3.62202  3.55189  4.18775  3.41940  3.45942  3.07142  3.07917  2.80455  4.66611  1.95720    244 y - - -
          2.68618  4.42225  2.77519  2.73123  3.46354  2.40513  3.72494  3.29354  2.67741  2.69355  4.24690  2.90347  2.73739  3.18146  2.89801  2.37887  2.77519  2.98518  4.58477  3.61503
          0.01664  4.50028  5.22262  0.61958  0.77255  0.48576  0.95510
    206   3.69217  4.94270  5.55858  4.96742  2.52570  5.01089  5.27821  1.94367  4.82466  0.76156  2.31216  5.14115  5.09891  4.73733  4.79481  4.37514  3.89655  2.67222  5.37563  4.37744    245 l - - -
          2.68618  4.42225  2.77519  2.73123  3.46354  2.40513  3.72494  3.29354  2.67741  2.69355  4.24690  2.90347  2.73739  3.18146  2.89801  2.37887  2.77519  2.98518  4.58477  3.61503
          0.01664  4.50028  5.22262  0.61958  0.77255  0.48576  0.95510
    207   2.90462  4.34742  4.39194  3.80897  3.33670  4.04536  4.35587  1.88208  3.68468  1.83821  2.49663  4.02787  4.38374  2.41950  3.86069  3.34074  3.13555  1.80181  4.98537  3.81769    246 v - - -
          2.68618  4.42225  2.77519  2.73123  3.46354  2.40513  3.72494  3.29354  2.67741  2.69355  4.24690  2.90347  2.73739  3.18146  2.89801  2.37887  2.77519  2.98518  4.58477  3.61503
          0.01664  4.50028  5.22262  0.61958  0.77255  0.48576  0.95510
    208   2.36379  5.00277  3.02079  1.86796  4.30555  3.49715  3.73270  3.73932  2.51403  3.30958  4.10045  2.51909  3.90867  2.86410  2.98907  2.34038  2.54224  2.68967  5.51804  4.15812    247 e - - -
          2.68622  4.42229  2.77524  2.73127  3.46358  2.40517  3.72499  3.29358  2.67745  2.69359  4.24694  2.90351  2.73744  3.18150  2.89771  2.37891  2.77524  2.98522  4.58481  3.61418
          0.20798  1.70167  5.22262  0.20537  1.68387  0.48576  0.95510
    209   2.13337  4.99836  3.01036  2.25538  4.29411  2.73872  3.74291  3.72782  2.53126  2.66729  4.09715  2.26071  3.91632  2.87839  3.00526  2.37284  2.95876  3.37098  5.51539  4.15830    249 a - - -
          2.68618  4.42225  2.77519  2.73123  3.46354  2.40513  3.72494  3.29354  2.67741  2.69355  4.24690  2.90347  2.73739  3.18146  2.89801  2.37887  2.77519  2.98518  4.58477  3.61503
          0.01664  4.50028  5.22262  0.61958  0.77255  0.48576  0.95510
    210   2.90780  5.37508  1.86723  2.40834  4.73282  1.88931  3.84772  4.21800  2.31524  3.72021  4.50396  2.96892  2.44354  2.97804  3.20800  2.85558  3.16874  3.79206  5.87629  4.44699    250 d - - -
          2.68618  4.42225  2.77519  2.73123  3.46354  2.40513  3.72494  3.29354  2.67741  2.69355  4.24690  2.90347  2.73739  3.18146  2.89801  2.37887  2.77519  2.98518  4.58477  3.61503
          0.01664  4.50028  5.22262  0.61958  0.77255  0.48576  0.95510
    211   2.74548  5.13143  2.96945  2.19880  4.43273  2.48844  3.70978  3.88403  2.19880  2.35896  4.18850  2.57032  3.91223  2.39302  2.91736  2.72880  2.97668  3.49930  5.58614  4.21005    251 k - - -
          2.68618  4.42225  2.77519  2.73123  3.46354  2.40513  3.72494  3.29354  2.67741  2.69355  4.24690  2.90347  2.73739  3.18146  2.89801  2.37887  2.77519  2.98518  4.58477  3.61503
          0.01664  4.50028  5.22262  0.61958  0.77255  0.48576  0.95510
    212   2.70062  4.59563  2.66876  2.78407  3.74449  3.61236  3.01578  3.13939  2.75961  1.95741  3.04498  3.24904  3.99744  3.08715  3.16885  2.40158  2.93230  2.88690  5.13900  3.07462    252 l - - -
          2.68618  4.42225  2.77519  2.73123  3.46354  2.40513  3.72494  3.29354  2.67741  2.69355  4.24690  2.90347  2.73739  3.18146  2.89801  2.37887  2.77519  2.98518  4.58477  3.61503
          0.01664  4.50028  5.22262  0.61958  0.77255  0.48576  0.95510
    213   2.31018  5.14649  1.55703  2.50847  4.67281  3.43637  3.90906  4.14390  2.76497  3.68030  4.46710  3.03901  2.30136  3.04884  3.27112  2.21847  3.11682  3.69987  5.85451  4.45559    253 d - - -
          2.68618  4.42225  2.77519  2.73123  3.46354  2.40513  3.72494  3.29354  2.67741  2.69355  4.24690  2.90347  2.73739  3.18146  2.89801  2.37887  2.77519  2.98518  4.58477  3.61503
          0.01664  4.50028  5.22262  0.61958  0.77255  0.48576  0.95510
    214   2.35705  4.88227  3.10018  2.22141  4.22971  2.33051  3.79457  3.65105  2.60235  3.25101  4.05923  3.08950  2.61923  2.94560  3.06483  2.38167  2.95131  2.63535  5.48649  4.15104    254 e - - -
          2.68618  4.42225  2.77519  2.73123  3.46354  2.40513  3.72494  3.29354  2.67741  2.69355  4.24690  2.90347  2.73739  3.18146  2.89801  2.37887  2.77519  2.98518  4.58477  3.61503
          0.01664  4.50028  5.22262  0.61958  0.77255  0.48576  0.95510
    215   2.76259  5.19815  3.02993  2.16197  4.53655  3.52742  3.68971  3.99517  1.68677  3.48582  4.24660  3.00423  3.91801  2.42248  2.48324  2.40577  2.98760  3.58676  5.62043  3.19787    255 k - - -
          2.68627  4.42234  2.77529  2.73096  3.46363  2.40522  3.72504  3.29299  2.67750  2.69364  4.24699  2.90312  2.73749  3.18156  2.89767  2.37896  2.77529  2.98528  4.58486  3.61513
          0.11940  2.23350  5.22262  1.15060  0.38045  0.48576  0.95510
    216   2.76334  4.53757  3.55997  2.98942  3.69273  3.70027  3.93358  2.98971  2.81650  2.11533  3.64066  2.66603  4.08627  3.22138  2.24591  2.95783  2.99589  1.82928  5.11499  3.87257    260 v - - -
          2.68618  4.42225  2.77519  2.73123  3.46354  2.40513  3.72494  3.29354  2.67741  2.69355  4.24690  2.90347  2.73739  3.18146  2.89801  2.37887  2.77519  2.98518  4.58477  3.61503
          0.01664  4.50028  5.22262  0.61958  0.77255  0.48576  0.95510
    217   2.44050  4.45168  4.69354  4.11200  1.46505  4.21227  4.48911  2.51514  3.96472  1.63943  2.45264  4.26112  4.52512  4.10988  4.07140  3.52551  3.28555  2.48939  4.95889  3.75661    261 f - - -
          2.68618  4.42225  2.77519  2.73123  3.46354  2.40513  3.72494  3.29354  2.67741  2.69355  4.24690  2.90347  2.73739  3.18146  2.89801  2.37887  2.77519  2.98518  4.58477  3.61503
          0.01664  4.50028  5.22262  0.61958  0.77255  0.48576  0.95510
    218   2.81026  5.23837  2.94907  1.89204  4.57808  3.52781  3.73073  4.03707  2.42545  3.53232  4.30271  3.00883  3.94512  2.45156  2.35540  1.72700  3.04106  3.63145  5.67168  4.29485    262 s - - -
          2.68618  4.42225  2.77519  2.73123  3.46354  2.40513  3.72494  3.29354  2.67741  2.69355  4.24690  2.90347  2.73739  3.18146  2.89801  2.37887  2.77519  2.98518  4.58477  3.61503
          0.01664  4.50028  5.22262  0.61958  0.77255  0.48576  0.95510
    219   1.17765  4.44834  4.42064  4.03749  4.07930  3.65853  4.81241  2.59051  3.95501  2.89437  3.98178  4.07539  4.32288  4.22567  4.16723  3.09886  3.18875  1.30647  5.71527  4.51560    263 a - - -
          2.68618  4.42225  2.77519  2.73123  3.46354  2.40513  3.72494  3.29354  2.67741  2.69355  4.24690  2.90347  2.73739  3.18146  2.89801  2.37887  2.77519  2.98518  4.58477  3.61503
          0.01664  4.50028  5.22262  0.61958  0.77255  0.48576  0.95510
    220   2.72452  4.72138  3.29109  2.72928  3.94569  3.58936  3.82153  3.32284  2.32290  2.98289  3.83537  3.20559  3.98828  3.02307  2.55946  2.37096  2.22748  1.97920  5.27848  3.99665    264 v - - -
          2.68618  4.42225  2.77519  2.73123  3.46354  2.40513  3.72494  3.29354  2.67741  2.69355  4.24690  2.90347  2.73739  3.18146  2.89801  2.37887  2.77519  2.98518  4.58477  3.61503
          0.01664  4.50028  5.22262  0.61958  0.77255  0.48576  0.95510
    221   3.62326  5.29142  4.41781  4.41172  5.45839  0.19542  5.44436  5.25731  4.67296  4.80807  5.81954  4.58536  4.69433  4.94847  4.79694  3.81905  4.14899  4.66442  6.34316  5.59604    265 G - - -
          2.68618  4.42225  2.77519  2.73123  3.46354  2.40513  3.72494  3.29354  2.67741  2.69355  4.24690  2.90347  2.73739  3.18146  2.89801  2.37887  2.77519  2.98518  4.58477  3.61503
          0.01664  4.50028  5.22262  0.61958  0.77255  0.48576  0.95510
    222   2.85488  3.12635  4.39492  3.82807  2.34003  3.94745  2.97359  2.73076  3.68297  2.44123  2.54178  3.93608  4.30828  3.85723  3.80994  3.24599  3.08578  2.54691  4.50610  1.65352    266 y - - -
          2.68618  4.42225  2.77519  2.73123  3.46354  2.40513  3.72494  3.29354  2.67741  2.69355  4.24690  2.90347  2.73739  3.18146  2.89801  2.37887  2.77519  2.98518  4.58477  3.61503
          0.01664  4.50028  5.22262  0.61958  0.77255  0.48576  0.95510
    223   1.02953  4.46015  3.97313  3.79531  4.87392  1.21833  4.82417  4.28887  3.91296  4.00702  4.82366  3.78341  4.03885  4.14247  4.15680  2.72775  3.07049  3.62750  6.20004  5.05676    267 a - - -
          2.68618  4.42225  2.77519  2.73123  3.46354  2.40513  3.72494  3.29354  2.67741  2.69355  4.24690  2.90347  2.73739  3.18146  2.89801  2.37887  2.77519  2.98518  4.58477  3.61503
          0.01664  4.50028  5.22262  0.61958  0.77255  0.48576  0.95510
    224   2.30053  5.40957  1.69874  1.86205  4.75113  2.60522  3.82982  4.24393  2.67667  3.73450  4.51027  2.94888  3.97494  2.95542  3.20612  2.38730  3.15886  3.81033  5.88423  4.44303    268 d - - -
          2.68618  4.42225  2.77519  2.73123  3.46354  2.40513  3.72494  3.29354  2.67741  2.69355  4.24690  2.90347  2.73739  3.18146  2.89801  2.37887  2.77519  2.98518  4.58477  3.61503
          0.01664  4.50028  5.22262  0.61958  0.77255  0.48576  0.95510
    225   2.72477  4.72220  3.24716  2.72820  3.92078  3.57133  3.84207  3.35008  2.69521  3.00408  3.85885  3.20476  3.99066  2.55606  3.10799  2.35472  1.71766  3.06750  5.27497  2.64192    269 t - - -
          2.68618  4.42225  2.77519  2.73123  3.46354  2.40513  3.72494  3.29354  2.67741  2.69355  4.24690  2.90347  2.73739  3.18146  2.89801  2.37887  2.77519  2.98518  4.58477  3.61503
          0.01664  4.50028  5.22262  0.61958  0.77255  0.48576  0.95510
    226   2.73066  5.18946  2.59727  2.43429  4.52435  3.50050  3.67841  3.99245  1.96106  3.48331  3.05873  2.55917  3.89370  2.48272  2.14071  2.70044  2.95915  3.57533  5.62141  4.23235    270 k - - -
          2.68618  4.42225  2.77519  2.73123  3.46354  2.40513  3.72494  3.29354  2.67741  2.69355  4.24690  2.90347  2.73739  3.18146  2.89801  2.37887  2.77519  2.98518  4.58477  3.61503
          0.01664  4.50028  5.22262  0.61958  0.77255  0.48576  0.95510
    227   2.90260  4.85604  3.51014  2.97012  4.10565  3.68622  3.95608  3.50268  2.59062  2.45895  4.03235  3.39221  1.36961  3.16371  2.24379  3.01002  3.16138  3.24084  5.41812  4.15218    271 p - - -
          2.68618  4.42225  2.77519  2.73123  3.46354  2.40513  3.72494  3.29354  2.67741  2.69355  4.24690  2.90347  2.73739  3.18146  2.89801  2.37887  2.77519  2.98518  4.58477  3.61503
          0.01664  4.50028  5.22262  0.61958  0.77255  0.48576  0.95510
    228   2.96131  4.41084  4.40204  3.81555  3.39849  4.09921  4.40305  1.78465  3.63117  1.45803  3.31408  4.05629  4.43410  3.90379  2.37136  3.39870  3.19283  2.02178  5.06787  3.89764    272 l - - -
          2.68618  4.42225  2.77519  2.73123  3.46354  2.40513  3.72494  3.29354  2.67741  2.69355  4.24690  2.90347  2.73739  3.18146  2.89801  2.37887  2.77519  2.98518  4.58477  3.61503
          0.01664  4.50028  5.22262  0.61958  0.77255  0.48576  0.95510
    229   1.71628  4.36890  3.86856  3.33381  3.66414  3.62703  4.17192  2.83645  3.26705  2.25709  3.62918  3.62707  4.11944  3.55344  3.56889  2.00838  2.98354  1.92685  5.14931  3.93337    273 a - - -
          2.68618  4.42225  2.77519  2.73123  3.46354  2.40513  3.72494  3.29354  2.67741  2.69355  4.24690  2.90347  2.73739  3.18146  2.89801  2.37887  2.77519  2.98518  4.58477  3.61503
          0.01664  4.50028  5.22262  0.61958  0.77255  0.48576  0.95510
    230   2.73750  5.01012  2.32575  2.56218  4.53458  3.43410  3.87854  3.98941  2.70198  3.54579  4.33219  3.07343  2.03036  3.01777  3.18538  1.83439  2.40054  3.56314  5.73406  4.36376    274 s - - -
          2.68618  4.42225  2.77519  2.73123  3.46354  2.40513  3.72494  3.29354  2.67741  2.69355  4.24690  2.90347  2.73739  3.18146  2.89801  2.37887  2.77519  2.98518  4.58477  3.61503
          0.01664  4.50028  5.22262  0.61958  0.77255  0.48576  0.95510
    231   2.97776  5.45161  2.15356  2.42804  4.78546  3.50770  3.86963  4.28233  2.67984  3.77371  4.56912  1.28016  4.02265  3.00421  2.39083  2.91572  3.23441  3.86154  5.90914  4.48361    275 n - - -
          2.68618  4.42225  2.77519  2.73123  3.46354  2.40513  3.72494  3.29354  2.67741  2.69355  4.24690  2.90347  2.73739  3.18146  2.89801  2.37887  2.77519  2.98518  4.58477  3.61503
          0.01664  4.50028  5.22262  0.61958  0.77255  0.48576  0.95510
    232   2.83260  5.36856  1.98429  2.12630  4.70060  2.65123  3.75517  4.19512  1.96989  3.66726  4.42212  2.47863  3.93383  2.44964  3.05601  2.77489  3.07398  3.75400  5.79875  4.36597    276 k - - -
          2.68618  4.42225  2.77519  2.73123  3.46354  2.40513  3.72494  3.29354  2.67741  2.69355  4.24690  2.90347  2.73739  3.18146  2.89801  2.37887  2.77519  2.98518  4.58477  3.61503
          0.01664  4.50028  5.22262  0.61958  0.77255  0.48576  0.95510
    233   2.54340  4.50672  3.67672  3.31148  4.52831  3.28301  4.39584  3.93916  3.33121  3.61158  4.43449  3.53727  1.98026  3.64021  3.67685  2.13705  1.16400  3.43186  5.85847  4.62797    277 t - - -
          2.68618  4.42225  2.77519  2.73123  3.46354  2.40513  3.72494  3.29354  2.67741  2.69355  4.24690  2.90347  2.73739  3.18146  2.89801  2.37887  2.77519  2.98518  4.58477  3.61503
          0.01664  4.50028  5.22262  0.61958  0.77255  0.48576  0.95510
    234   2.17917  5.08207  2.16677  2.18346  3.18919  3.49898  3.73869  3.80704  2.53089  3.36581  4.15520  3.00072  2.47040  2.86844  3.01654  2.74011  2.98344  3.44058  5.56630  4.19238    278 d - - -
          2.68618  4.42225  2.77519  2.73123  3.46354  2.40513  3.72494  3.29354  2.67741  2.69355  4.24690  2.90347  2.73739  3.18146  2.89801  2.37887  2.77519  2.98518  4.58477  3.61503
          0.01664  4.50028  5.22262  0.61958  0.77255  0.48576  0.95510
    235   2.86512  5.35996  1.95844  1.47129  4.67328  3.48877  3.78436  4.15333  2.27271  2.83809  4.42185  2.95439  3.95704  2.90441  3.09205  2.81142  3.10842  3.73429  5.79894  4.37515    279 e - - -
          2.68618  4.42225  2.77519  2.73123  3.46354  2.40513  3.72494  3.29354  2.67741  2.69355  4.24690  2.90347  2.73739  3.18146  2.89801  2.37887  2.77519  2.98518  4.58477  3.61503
          0.22350  4.50028  1.66506  0.61958  0.77255  0.48576  0.95510
    236   2.89250  4.90385  3.07891  2.87642  4.24894  1.00798  2.36912  4.05035  2.99446  3.62876  4.51288  3.31531  4.07449  3.38182  3.35123  2.97111  3.25870  3.64510  5.56940  4.19718    280 g - - -
          2.68618  4.42225  2.77519  2.73123  3.46354  2.40513  3.72494  3.29354  2.67741  2.69355  4.24690  2.90347  2.73739  3.18146  2.89801  2.37887  2.77519  2.98518  4.58477  3.61503
          0.02042  4.29720  5.01955  0.61958  0.77255  0.75915  0.63123
    237   3.55761  5.32327  4.09784  3.54437  4.79099  3.93447  4.23025  4.38252  2.53727  3.82069  4.82713  3.86202  4.43231  3.44491  0.48766  3.63265  3.80461  4.09193  5.70976  4.64630    281 R - - -
          2.68618  4.42225  2.77519  2.73123  3.46354  2.40513  3.72494  3.29354  2.67741  2.69355  4.24690  2.90347  2.73739  3.18146  2.89801  2.37887  2.77519  2.98518  4.58477  3.61503
          0.02042  4.29720  5.01955  0.61958  0.77255  0.34635  1.22849
    238   1.68349  5.03807  3.03060  2.51523  4.37901  3.50248  3.74756  3.81861  2.20453  3.37207  4.15959  3.03899  3.01765  2.42396  2.95215  2.39735  2.97658  3.44316  5.56355  4.20591    282 a - - -
          2.68618  4.42225  2.77519  2.73123  3.46354  2.40513  3.72494  3.29354  2.67741  2.69355  4.24690  2.90347  2.73739  3.18146  2.89801  2.37887  2.77519  2.98518  4.58477  3.61503
          0.01664  4.50028  5.22262  0.61958  0.77255  0.48576  0.95510
    239   2.70471  4.85206  3.13780  2.32784  4.07743  3.54560  3.74918  3.48461  2.07418  2.65580  3.92703  3.09034  3.93431  2.48242  3.00187  2.75380  2.53212  2.59983  5.36212  3.02883    283 k - - -
          2.68618  4.42225  2.77519  2.73123  3.46354  2.40513  3.72494  3.29354  2.67741  2.69355  4.24690  2.90347  2.73739  3.18146  2.89801  2.37887  2.77519  2.98518  4.58477  3.61503
          0.01664  4.50028  5.22262  0.61958  0.77255  0.48576  0.95510
    240   3.41773  5.35484  3.29169  3.26107  4.83947  3.75320  4.65233  4.74346  3.64462  4.31938  5.30510  0.40473  4.45067  3.96455  3.98926  3.48326  3.84130  4.29328  6.06149  4.77215    284 N - - -
          2.68618  4.42225  2.77519  2.73123  3.46354  2.40513  3.72494  3.29354  2.67741  2.69355  4.24690  2.90347  2.73739  3.18146  2.89801  2.37887  2.77519  2.98518  4.58477  3.61503
          0.01664  4.50028  5.22262  0.61958  0.77255  0.48576  0.95510
    241   3.87967  5.58270  4.44590  3.87467  5.11057  4.18393  4.49598  4.74118  2.77098  4.14035  5.15825  4.16779  4.68775  3.71645  0.33985  3.95706  4.12287  4.44462  5.95387  4.94475    285 R - - -
          2.68618  4.42225  2.77519  2.73123  3.46354  2.40513  3.72494  3.29354  2.67741  2.69355  4.24690  2.90347  2.73739  3.18146  2.89801  2.37887  2.77519  2.98518  4.58477  3.61503
          0.01664  4.50028  5.22262  0.61958  0.77255  0.48576  0.95510
    242   3.87967  5.58270  4.44590  3.87467  5.11057  4.18393  4.49598  4.74118  2.77098  4.14035  5.15825  4.16779  4.68775  3.71645  0.33985  3.95706  4.12287  4.44462  5.95387  4.94475    286 R - - -
          2.68618  4.42225  2.77519  2.73123  3.46354  2.40513  3.72494  3.29354  2.67741  2.69355  4.24690  2.90347  2.73739  3.18146  2.89801  2.37887  2.77519  2.98518  4.58477  3.61503
          0.01664  4.50028  5.22262  0.61958  0.77255  0.48576  0.95510
    243   3.45940  4.67832  5.47118  5.00998  4.00330  5.01615  5.75302  0.99778  4.93672  2.43471  3.74895  5.17609  5.26460  5.19429  5.10802  4.45007  3.72498  1.00711  6.10243  4.88469    287 i - - -
          2.68618  4.42225  2.77519  2.73123  3.46354  2.40513  3.72494  3.29354  2.67741  2.69355  4.24690  2.90347  2.73739  3.18146  2.89801  2.37887  2.77519  2.98518  4.58477  3.61503
          0.01664  4.50028  5.22262  0.61958  0.77255  0.48576  0.95510
    244   2.89115  5.42289  1.89582  1.65267  4.74818  3.47631  3.80601  4.24405  2.63815  3.72537  4.49426  2.50122  3.96439  2.92668  3.16488  2.27372  2.54207  3.80784  5.86764  4.42458    288 e - - -
          2.68618  4.42225  2.77519  2.73123  3.46354  2.40513  3.72494  3.29354  2.67741  2.69355  4.24690  2.90347  2.73739  3.18146  2.89801  2.37887  2.77519  2.98518  4.58477  3.61503
          0.01664  4.50028  5.22262  0.61958  0.77255  0.48576  0.95510
    245   3.50109  4.72562  5.46368  4.95702  3.74327  5.01153  5.56903  0.85287  4.85948  1.73098  3.50203  5.13601  5.20762  5.02140  4.97950  4.41609  3.74859  1.59958  5.84545  4.70830    289 i - - -
          2.68618  4.42225  2.77519  2.73123  3.46354  2.40513  3.72494  3.29354  2.67741  2.69355  4.24690  2.90347  2.73739  3.18146  2.89801  2.37887  2.77519  2.98518  4.58477  3.61503
          0.01664  4.50028  5.22262  0.61958  0.77255  0.48576  0.95510
    246   2.86631  4.33067  4.30236  3.72714  3.35566  3.98565  4.30297  2.48375  3.59841  1.37208  2.67588  2.93768  4.34001  3.83246  3.78950  3.28207  3.10138  1.77373  4.97099  3.78732    290 l - - -
          2.68618  4.42225  2.77519  2.73123  3.46354  2.40513  3.72494  3.29354  2.67741  2.69355  4.24690  2.90347  2.73739  3.18146  2.89801  2.37887  2.77519  2.98518  4.58477  3.61503
          0.01664  4.50028  5.22262  0.61958  0.77255  0.48576  0.95510
    247   3.32090  4.58982  5.27312  4.72438  2.67212  4.70586  5.13568  1.35500  4.59575  1.79561  3.39671  4.83602  4.95264  4.72147  4.66626  4.06739  3.55940  1.23113  5.48526  4.33221    291 v - - -
          2.68618  4.42225  2.77519  2.73123  3.46354  2.40513  3.72494  3.29354  2.67741  2.69355  4.24690  2.90347  2.73739  3.18146  2.89801  2.37887  2.77519  2.98518  4.58477  3.61503
          0.01664  4.50028  5.22262  0.61958  0.77255  0.48576  0.95510
    248   2.70867  4.41257  3.60618  3.04387  3.54056  3.68879  3.02510  2.48493  2.97594  1.78503  3.51642  2.83368  4.07096  3.29015  3.31504  2.94162  2.19936  2.67562  4.99347  3.75820    292 l - - -
          2.68618  4.42225  2.77519  2.73123  3.46354  2.40513  3.72494  3.29354  2.67741  2.69355  4.24690  2.90347  2.73739  3.18146  2.89801  2.37887  2.77519  2.98518  4.58477  3.61503
          0.01664  4.50028  5.22262  0.61958  0.77255  0.48576  0.95510
    249   2.69445  4.48499  3.46991  2.90572  3.63102  3.64502  3.88960  2.62238  2.86863  2.70300  3.58586  2.65969  3.14839  3.18299  3.24786  2.44317  2.18003  2.76630  3.44433  2.99226    293 t - - -
          2.68618  4.42225  2.77519  2.73123  3.46354  2.40513  3.72494  3.29354  2.67741  2.69355  4.24690  2.90347  2.73739  3.18146  2.89801  2.37887  2.77519  2.98518  4.58477  3.61503
          0.01664  4.50028  5.22262  0.61958  0.77255  0.48576  0.95510
    250   2.71159  5.13136  2.28008  2.43387  4.44654  2.89471  3.68554  3.90709  2.12031  3.42424  4.18610  2.97464  3.88730  2.79553  2.28861  2.69104  2.51034  2.88520  5.58648  4.19985    294 k - - -
          2.68618  4.42225  2.77519  2.73123  3.46354  2.40513  3.72494  3.29354  2.67741  2.69355  4.24690  2.90347  2.73739  3.18146  2.89801  2.37887  2.77519  2.98518  4.58477  3.61503
          0.08774  4.50028  2.61869  0.61958  0.77255  0.48576  0.95510
    251   2.26045  4.74224  3.17578  2.63244  4.01807  2.87024  3.78525  3.41797  2.61947  2.52760  3.88881  3.12270  3.92477  2.42920  3.06061  2.38903  2.18688  3.11101  5.33081  4.02496    295 t - - -
          2.68618  4.42225  2.77519  2.73123  3.46354  2.40513  3.72494  3.29354  2.67741  2.69355  4.24690  2.90347  2.73739  3.18146  2.89801  2.37887  2.77519  2.98518  4.58477  3.61503
          0.01785  4.43038  5.15273  0.61958  0.77255  0.59505  0.80192
    252   1.83651  4.59896  2.73261  2.74230  3.77858  3.56976  3.82055  3.16531  2.72568  2.40566  3.70729  3.21069  3.96729  3.05512  3.14054  2.36151  2.91363  2.90456  3.43724  3.88265    296 a - - -
          2.68618  4.42225  2.77519  2.73123  3.46354  2.40513  3.72494  3.29354  2.67741  2.69355  4.24690  2.90347  2.73739  3.18146  2.89801  2.37887  2.77519  2.98518  4.58477  3.61503
          0.01785  4.43038  5.15273  0.61958  0.77255  0.59505  0.80192
    253   2.38734  5.03921  2.98423  2.12163  4.32748  3.47885  3.67807  3.77252  2.18316  2.70227  4.09928  2.58720  3.05262  2.79912  2.91510  2.68153  2.48597  3.39947  5.51015  4.13936    297 e - - -
          2.68618  4.42225  2.77519  2.73123  3.46354  2.40513  3.72494  3.29354  2.67741  2.69355  4.24690  2.90347  2.73739  3.18146  2.89801  2.37887  2.77519  2.98518  4.58477  3.61503
          0.01785  4.43038  5.15273  0.61958  0.77255  0.59505  0.80192
    254   2.86227  5.28892  2.74021  1.84400  4.63161  3.47682  3.78910  4.10211  2.56536  3.61028  4.39858  2.96860  3.95683  1.95864  3.03501  1.74758  3.11215  3.69506  5.76399  4.36338    298 s - - -
          2.68618  4.42225  2.77519  2.73123  3.46354  2.40513  3.72494  3.29354  2.67741  2.69355  4.24690  2.90347  2.73739  3.18146  2.89801  2.37887  2.77519  2.98518  4.58477  3.61503
          0.01785  4.43038  5.15273  0.61958  0.77255  0.59505  0.80192
    255   1.68513  4.52618  3.40066  2.87229  2.78576  3.50051  3.92413  3.21585  2.85609  2.90319  3.76867  2.67993  3.97014  3.17603  3.25320  2.34118  2.46468  2.93340  5.22661  3.96384    299 a - - -
          2.68618  4.42225  2.77519  2.73123  3.46354  2.40513  3.72494  3.29354  2.67741  2.69355  4.24690  2.90347  2.73739  3.18146  2.89801  2.37887  2.77519  2.98518  4.58477  3.61503
          0.01785  4.43038  5.15273  0.61958  0.77255  0.59505  0.80192
    256   2.72267  4.94799  3.02218  2.21854  4.20041  3.51371  3.72865  2.35702  2.22378  3.21041  4.02294  2.60335  2.49241  2.87570  2.95400  2.74545  2.95498  3.28573  5.44200  4.10364    300 e - - -
          2.68618  4.42225  2.77519  2.73123  3.46354  2.40513  3.72494  3.29354  2.67741  2.69355  4.24690  2.90347  2.73739  3.18146  2.89801  2.37887  2.77519  2.98518  4.58477  3.61503
          0.01785  4.43038  5.15273  0.61958  0.77255  0.59505  0.80192
    257   2.71699  4.89366  3.07137  2.26130  4.14117  2.39969  3.74038  3.54836  2.16761  2.24020  3.97826  3.06436  3.92657  2.89661  2.95844  2.75443  2.53912  3.23049  5.40243  4.07698    301 k - - -
          2.68618  4.42225  2.77519  2.73123  3.46354  2.40513  3.72494  3.29354  2.67741  2.69355  4.24690  2.90347  2.73739  3.18146  2.89801  2.37887  2.77519  2.98518  4.58477  3.61503
          0.01785  4.43038  5.15273  0.61958  0.77255  0.59505  0.80192
    258   2.74733  5.17765  2.93283  2.10082  4.50517  2.76604  2.79307  3.96575  1.74599  3.46818  4.23394  2.96879  3.89743  2.79801  2.85482  2.71886  2.55468  3.56133  5.61562  4.23351    302 k - - -
          2.68618  4.42225  2.77519  2.73123  3.46354  2.40513  3.72494  3.29354  2.67741  2.69355  4.24690  2.90347  2.73739  3.18146  2.89801  2.37887  2.77519  2.98518  4.58477  3.61503
          0.10197  4.43038  2.46471  0.61958  0.77255  0.59505  0.80192
    259   2.29041  4.77081  3.07448  1.92509  4.04751  3.48187  3.77147  2.65125  2.60451  3.07269  3.91262  3.08223  3.91213  2.94724  3.05020  2.04451  2.92247  3.10169  5.35569  4.04105    303 e - - -
          2.68618  4.42225  2.77519  2.73123  3.46354  2.40513  3.72494  3.29354  2.67741  2.69355  4.24690  2.90347  2.73739  3.18146  2.89801  2.37887  2.77519  2.98518  4.58477  3.61503
          0.01940  4.34782  5.07016  0.61958  0.77255  0.70241  0.68397
    260   2.74261  5.08838  2.95924  2.47157  4.45577  3.47376  3.70415  3.89834  1.63013  3.42270  4.20725  2.39224  2.85981  2.82678  2.81978  2.73240  2.50982  3.50807  5.58254  4.22643    304 k - - -
          2.68618  4.42225  2.77519  2.73123  3.46354  2.40513  3.72494  3.29354  2.67741  2.69355  4.24690  2.90347  2.73739  3.18146  2.89801  2.37887  2.77519  2.98518  4.58477  3.61503
          0.13359  4.34782  2.18820  0.61958  0.77255  0.70241  0.68397
    261   1.93827  4.91124  3.02826  2.50286  4.25008  3.45065  3.68540  3.67124  2.39175  3.24015  4.04743  3.00959  2.89860  2.30941  2.38460  2.69960  2.92181  3.31804  5.44233  4.11421    305 a - - -
          2.68618  4.42225  2.77519  2.73123  3.46354  2.40513  3.72494  3.29354  2.67741  2.69355  4.24690  2.90347  2.73739  3.18146  2.89801  2.37887  2.77519  2.98518  4.58477  3.61503
          0.15852  4.23595  2.02396  0.61958  0.77255  0.82035  0.58031
    262   2.79994  5.29057  2.00266  1.78213  4.61323  2.47246  3.71002  4.10197  2.59671  3.60749  4.40408  2.78291  2.73034  2.84841  3.13556  2.73342  3.06295  3.68242  5.77149  4.32581    306 e - - -
          2.68618  4.42225  2.77519  2.73123  3.46354  2.40513  3.72494  3.29354  2.67741  2.69355  4.24690  2.90347  2.73739  3.18146  2.89801  2.37887  2.77519  2.98518  4.58477  3.61503
          0.02487  4.10230  4.82465  0.61958  0.77255  0.93153  0.50080
    263   2.03987  4.26764  3.51065  2.99942  2.65590  3.35088  3.94109  2.96985  2.96219  2.70667  3.59982  3.32872  3.87733  3.26289  3.30525  2.08223  2.27550  2.69669  5.06674  3.82652    307 a - - -
          2.68618  4.42225  2.77519  2.73123  3.46354  2.40513  3.72494  3.29354  2.67741  2.69355  4.24690  2.90347  2.73739  3.18146  2.89801  2.37887  2.77519  2.98518  4.58477  3.61503
          0.02487  4.10230  4.82465  0.61958  0.77255  0.93153  0.50080
    264   2.64900  4.62010  3.15145  2.65850  3.82163  3.47527  3.76009  2.52578  2.56589  2.81924  3.73642  3.12550  2.35029  2.30596  2.94435  2.75669  2.90031  2.91132  5.19402  3.90695    308 q - - -
          2.68618  4.42225  2.77519  2.73123  3.46354  2.40513  3.72494  3.29354  2.67741  2.69355  4.24690  2.90347  2.73739  3.18146  2.89801  2.37887  2.77519  2.98518  4.58477  3.61503
          0.02487  4.10230  4.82465  0.61958  0.77255  0.93153  0.50080
    265   2.24112  4.85498  2.83165  2.09827  4.08161  3.40057  3.66782  3.52319  2.48709  3.12804  3.95325  2.32734  3.83686  2.83028  2.94460  2.68010  2.89680  3.19905  5.35508  2.94028    309 e - - -
          2.68618  4.42225  2.77519  2.73123  3.46354  2.40513  3.72494  3.29354  2.67741  2.69355  4.24690  2.90347  2.73739  3.18146  2.89801  2.37887  2.77519  2.98518  4.58477  3.61503
          0.02487  4.10230  4.82465  0.61958  0.77255  0.93153  0.50080
    266   2.23604  4.99903  2.77322  1.95854  4.33076  3.37639  3.65209  3.76729  2.06727  3.31886  4.11697  2.89688  3.82611  2.78666  2.85769  2.26158  2.92350  3.39413  5.50693  4.14310    310 e - - -
          2.68618  4.42225  2.77519  2.73123  3.46354  2.40513  3.72494  3.29354  2.67741  2.69355  4.24690  2.90347  2.73739  3.18146  2.89801  2.37887  2.77519  2.98518  4.58477  3.61503
          0.02487  4.10230  4.82465  0.61958  0.77255  0.93153  0.50080
    267   2.65649  4.83458  2.77848  2.03494  4.25539  3.32830  3.75843  3.65155  2.57791  3.26900  4.10362  2.95998  2.07699  2.92489  3.01805  2.69130  2.35269  3.29414  5.50667  4.16864    311 e - - -
          2.68618  4.42225  2.77519  2.73123  3.46354  2.40513  3.72494  3.29354  2.67741  2.69355  4.24690  2.90347  2.73739  3.18146  2.89801  2.37887  2.77519  2.98518  4.58477  3.61503
          0.02487  4.10230  4.82465  0.61958  0.77255  0.93153  0.50080
    268   1.70839  4.37068  3.35158  2.91710  3.87361  3.30396  3.97869  3.05164  2.91221  2.90511  3.80646  2.44114  3.87295  3.24166  3.27680  2.66484  2.83901  2.06662  5.28681  4.03008    312 a - - -
          2.68618  4.42225  2.77519  2.73123  3.46354  2.40513  3.72494  3.29354  2.67741  2.69355  4.24690  2.90347  2.73739  3.18146  2.89801  2.37887  2.77519  2.98518  4.58477  3.61503
          0.02487  4.10230  4.82465  0.61958  0.77255  0.93153  0.50080
    269   2.58252  4.68816  3.04309  2.59984  4.20446  3.32194  3.77264  3.60213  2.05864  3.21885  4.04721  3.05634  3.83677  2.94205  2.89191  1.75869  2.32193  3.23174  5.44351  4.14426    313 s - - -
          2.68618  4.42225  2.77519  2.73123  3.46354  2.40513  3.72494  3.29354  2.67741  2.69355  4.24690  2.90347  2.73739  3.18146  2.89801  2.37887  2.77519  2.98518  4.58477  3.61503
          0.02487  4.10230  4.82465  0.61958  0.77255  0.93153  0.50080
    270   2.06841  4.59757  3.03773  2.17522  3.95387  2.63844  3.77150  3.29136  2.63766  2.98800  3.84062  3.06297  3.84412  2.97015  3.06664  2.66461  2.85226  2.39819  5.28927  3.99292    314 a - - -
          2.68618  4.42225  2.77519  2.73123  3.46354  2.40513  3.72494  3.29354  2.67741  2.69355  4.24690  2.90347  2.73739  3.18146  2.89801  2.37887  2.77519  2.98518  4.58477  3.61503
          0.02487  4.10230  4.82465  0.61958  0.77255  0.93153  0.50080
    271   2.21497  4.64549  3.03740  2.19092  3.88818  3.43257  3.72209  3.23977  2.56557  2.31538  3.77545  3.04891  2.92166  2.91804  2.98945  2.70015  2.86329  2.95858  5.22739  3.92992    315 e - - -
          2.68612  4.42324  2.77619  2.73045  3.46453  2.40612  3.72508  3.29453  2.67598  2.69423  4.24611  2.90410  2.73579  3.18087  2.89818  2.37887  2.77483  2.98426  4.58576  3.61602
          0.52947  0.88896        *  2.53018  0.08300  0.00000        *
//
