# Supplementary material for: T346Hunter: A Novel Web-Based Tool for the Prediction of Type III, Type IV and Type VI Secretion Systems in Bacterial Genomes
Source: PLoS One. 2015 Apr 13;10(4):e0119317. doi: 10.1371/journal.pone.0119317 (PMC4395097; doi:10.1371/journal.pone.0119317)
Supplement: S1 Data — (ZIP) [file pone.0119317.s009.zip › T346Hunter_profiles/sct_bsar.fasta]

>gi|52422312|gb|AAU45882.1| type III secretion system protein BsaR [Burkholderia mallei ATCC 23344]
MNVDVVMLVKESMEKMDCGNAIAGELDAHAPICIAFHSMPEMFVERDGEHVTIWSRLGCAGESQLARCAF
DLLAYQLPRGSDAFASRRPLLSFVDDALVLHGRVEPRCLADAEGFTEALETFYADLCAVSEILAR
