# Supplementary material for: T346Hunter: A Novel Web-Based Tool for the Prediction of Type III, Type IV and Type VI Secretion Systems in Bacterial Genomes
Source: PLoS One. 2015 Apr 13;10(4):e0119317. doi: 10.1371/journal.pone.0119317 (PMC4395097; doi:10.1371/journal.pone.0119317)
Supplement: S1 Data — (ZIP) [file pone.0119317.s009.zip › T346Hunter_profiles/sctc.hmm]

HMMER3/f [3.1b1 | May 2013]
NAME  sctc
LENG  616
ALPH  amino
RF    no
MM    no
CONS  yes
CS    no
MAP   yes
DATE  Wed Sep  4 10:55:34 2013
NSEQ  8
EFFN  2.300781
CKSUM 4010673530
STATS LOCAL MSV      -11.8876  0.69711
STATS LOCAL VITERBI  -12.7812  0.69711
STATS LOCAL FORWARD   -6.8254  0.69711
HMM          A        C        D        E        F        G        H        I        K        L        M        N        P        Q        R        S        T        V        W        Y   
            m->m     m->i     m->d     i->m     i->i     d->m     d->d
  COMPO   2.50990  4.62977  2.91489  2.68451  3.48708  2.84300  3.86311  2.77803  2.74662  2.44360  3.75092  2.98391  3.21748  2.99443  2.98800  2.54275  2.77441  2.58099  4.85062  3.71532
          2.67527  4.43179  2.78595  2.72963  3.47028  2.41224  3.72929  3.28639  2.67032  2.69255  4.25585  2.90222  2.73569  3.16471  2.90138  2.37806  2.78190  2.98258  4.59339  3.62280
          0.95894  1.40020  0.99384  5.01082  0.00669  0.00000        *
      1   2.66074  1.98981  3.83264  3.25309  3.43741  3.64055  3.99955  2.72347  2.99837  2.44666  2.54695  3.55279  4.06450  3.39593  2.53839  2.94725  2.92120  2.52773  4.93311  3.72006    236 c - - -
          2.68618  4.42225  2.77519  2.73123  3.46354  2.40513  3.72494  3.29354  2.67741  2.69355  4.24690  2.90347  2.73739  3.18146  2.89801  2.37887  2.77519  2.98518  4.58477  3.61503
          0.02185  4.23025  4.95259  0.61958  0.77255  0.99836  0.45963
      2   2.65869  4.84343  2.85342  2.02935  4.34053  3.34149  3.81786  3.75727  2.64622  3.36185  4.18045  3.01197  3.87198  2.97991  3.09649  1.59128  2.34140  3.37072  5.58348  4.24087    237 s - - -
          2.68618  4.42225  2.77519  2.73123  3.46354  2.40513  3.72494  3.29354  2.67741  2.69355  4.24690  2.90347  2.73739  3.18146  2.89801  2.37887  2.77519  2.98518  4.58477  3.61503
          0.02185  4.23025  4.95259  0.61958  0.77255  0.99836  0.45963
      3   2.85021  4.59878  3.60814  3.05830  3.51836  3.79011  4.01027  2.23886  2.87615  1.89889  3.43439  3.48406  4.15712  1.80816  3.20057  3.06258  3.08113  2.62517  5.12438  3.87897    238 q - - -
          2.68618  4.42225  2.77519  2.73123  3.46354  2.40513  3.72494  3.29354  2.67741  2.69355  4.24690  2.90347  2.73739  3.18146  2.89801  2.37887  2.77519  2.98518  4.58477  3.61503
          0.02185  4.23025  4.95259  0.61958  0.77255  0.99836  0.45963
      4   2.82824  5.17943  1.37166  2.34014  4.74205  2.38316  3.89244  4.24024  2.85448  3.77294  4.58990  2.88768  3.90614  3.05512  3.40103  2.09314  3.15680  3.77570  5.94221  4.50434    239 d - - -
          2.68618  4.42225  2.77519  2.73123  3.46354  2.40513  3.72494  3.29354  2.67741  2.69355  4.24690  2.90347  2.73739  3.18146  2.89801  2.37887  2.77519  2.98518  4.58477  3.61503
          0.02185  4.23025  4.95259  0.61958  0.77255  0.99836  0.45963
      5   2.75009  5.02538  2.83237  2.46069  4.40678  3.41672  3.73965  3.85086  2.46867  3.40408  4.21683  2.32068  3.89619  1.69353  2.88326  2.75153  2.39687  3.47380  5.58021  4.22738    240 q - - -
          2.68618  4.42225  2.77519  2.73123  3.46354  2.40513  3.72494  3.29354  2.67741  2.69355  4.24690  2.90347  2.73739  3.18146  2.89801  2.37887  2.77519  2.98518  4.58477  3.61503
          0.02185  4.23025  4.95259  0.61958  0.77255  0.99836  0.45963
      6   2.71994  4.57915  3.32232  1.77028  2.74376  3.61842  3.84742  2.95754  2.78191  2.54285  2.67221  3.26543  4.00787  3.11518  3.17464  2.87235  2.95450  2.77516  5.05841  3.75035    241 e - - -
          2.68618  4.42225  2.77519  2.73123  3.46354  2.40513  3.72494  3.29354  2.67741  2.69355  4.24690  2.90347  2.73739  3.18146  2.89801  2.37887  2.77519  2.98518  4.58477  3.61503
          0.02185  4.23025  4.95259  0.61958  0.77255  0.99836  0.45963
      7   1.75341  5.01014  2.68224  1.40596  4.48590  3.36130  3.87989  3.84178  2.74064  3.48964  4.34624  2.99098  3.92807  3.04934  3.20038  2.80606  3.10131  3.47235  5.72616  4.36206    242 e - - -
          2.68618  4.42225  2.77519  2.73123  3.46354  2.40513  3.72494  3.29354  2.67741  2.69355  4.24690  2.90347  2.73739  3.18146  2.89801  2.37887  2.77519  2.98518  4.58477  3.61503
          0.02185  4.23025  4.95259  0.61958  0.77255  0.64497  0.74376
      8   2.80088  4.56961  3.51255  1.85711  2.67564  3.73383  3.97026  2.91328  2.96120  2.47682  2.05615  3.42737  4.11726  3.28093  3.32715  2.99659  3.03503  2.75544  5.05765  3.76905    243 e - - -
          2.68618  4.42225  2.77519  2.73123  3.46354  2.40513  3.72494  3.29354  2.67741  2.69355  4.24690  2.90347  2.73739  3.18146  2.89801  2.37887  2.77519  2.98518  4.58477  3.61503
          0.01818  4.41232  5.13466  0.61958  0.77255  0.82852  0.57393
      9   3.09776  5.24793  3.31910  2.87080  4.76322  3.69292  3.92119  4.17616  0.90215  3.66885  4.52656  3.32187  2.58322  3.06854  2.63530  3.10871  3.34400  3.80975  5.73815  4.51068    244 k - - -
          2.68618  4.42225  2.77519  2.73123  3.46354  2.40513  3.72494  3.29354  2.67741  2.69355  4.24690  2.90347  2.73739  3.18146  2.89801  2.37887  2.77519  2.98518  4.58477  3.61503
          0.01818  4.41232  5.13466  0.61958  0.77255  0.82852  0.57393
     10   2.76302  4.69463  3.37707  2.79936  3.86385  3.64195  3.83623  3.17179  1.59469  2.34732  2.88691  3.26082  4.02442  3.04965  2.96171  2.88411  2.53376  2.93755  5.23485  3.97394    245 k - - -
          2.68618  4.42225  2.77519  2.73123  3.46354  2.40513  3.72494  3.29354  2.67741  2.69355  4.24690  2.90347  2.73739  3.18146  2.89801  2.37887  2.77519  2.98518  4.58477  3.61503
          0.01818  4.41232  5.13466  0.61958  0.77255  0.82852  0.57393
     11   2.88224  4.40250  4.08947  3.55430  2.44178  3.91042  2.29953  2.72976  3.43539  2.46147  3.47830  3.79537  4.28781  3.69181  3.66316  3.20843  3.12194  1.41927  4.61266  3.16205    246 v - - -
          2.68618  4.42225  2.77519  2.73123  3.46354  2.40513  3.72494  3.29354  2.67741  2.69355  4.24690  2.90347  2.73739  3.18146  2.89801  2.37887  2.77519  2.98518  4.58477  3.61503
          0.01818  4.41232  5.13466  0.61958  0.77255  0.49428  0.94163
     12   2.74223  4.26632  4.04340  3.46622  3.36293  3.81566  4.11268  2.34038  3.36146  1.70074  2.14167  2.94915  4.18825  3.61341  3.59199  2.53053  2.97598  2.48660  4.87706  3.67786    247 l - - -
          2.68618  4.42225  2.77519  2.73123  3.46354  2.40513  3.72494  3.29354  2.67741  2.69355  4.24690  2.90347  2.73739  3.18146  2.89801  2.37887  2.77519  2.98518  4.58477  3.61503
          0.01571  4.55715  5.27950  0.61958  0.77255  0.63819  0.75130
     13   2.74422  4.59163  3.43969  1.94819  2.47229  3.67081  3.89733  2.62911  2.82141  2.42071  3.66371  3.32782  4.05195  3.16052  2.41946  2.90416  2.97486  2.85572  5.13877  3.87319    248 e - - -
          2.68618  4.42225  2.77519  2.73123  3.46354  2.40513  3.72494  3.29354  2.67741  2.69355  4.24690  2.90347  2.73739  3.18146  2.89801  2.37887  2.77519  2.98518  4.58477  3.61503
          0.01571  4.55715  5.27950  0.61958  0.77255  0.63819  0.75130
     14   2.79460  4.86892  3.28996  2.70907  3.00366  3.63477  3.80365  3.47948  1.85170  2.64356  3.94696  3.19717  4.01659  2.97878  1.94360  2.86099  2.55317  3.19083  5.36483  4.07283    249 k - - -
          2.68618  4.42225  2.77519  2.73123  3.46354  2.40513  3.72494  3.29354  2.67741  2.69355  4.24690  2.90347  2.73739  3.18146  2.89801  2.37887  2.77519  2.98518  4.58477  3.61503
          0.01571  4.55715  5.27950  0.61958  0.77255  0.63819  0.75130
     15   1.93191  4.67592  3.33229  2.79559  3.92936  2.85046  3.88832  3.31019  2.32894  1.94753  3.83642  3.25744  4.00886  3.10776  3.16637  2.44319  2.97271  3.03086  5.28879  4.01209    250 a - - -
          2.68618  4.42225  2.77519  2.73123  3.46354  2.40513  3.72494  3.29354  2.67741  2.69355  4.24690  2.90347  2.73739  3.18146  2.89801  2.37887  2.77519  2.98518  4.58477  3.61503
          0.01571  4.55715  5.27950  0.61958  0.77255  0.63819  0.75130
     16   2.94347  5.02485  3.37653  2.81837  4.25093  3.71357  3.85690  3.67121  2.44545  2.02077  4.12506  1.92894  4.11203  3.02703  1.76907  2.99530  3.16540  3.38137  5.47287  4.18616    251 r - - -
          2.68618  4.42225  2.77519  2.73123  3.46354  2.40513  3.72494  3.29354  2.67741  2.69355  4.24690  2.90347  2.73739  3.18146  2.89801  2.37887  2.77519  2.98518  4.58477  3.61503
          0.01571  4.55715  5.27950  0.61958  0.77255  0.63819  0.75130
     17   2.76813  4.43597  3.72868  3.15570  3.56177  3.76998  4.02866  2.80493  1.97518  2.24309  2.50879  3.53856  4.14485  3.38205  3.38018  3.02623  2.55138  2.00277  5.04167  3.81927    252 k - - -
          2.68618  4.42225  2.77519  2.73123  3.46354  2.40513  3.72494  3.29354  2.67741  2.69355  4.24690  2.90347  2.73739  3.18146  2.89801  2.37887  2.77519  2.98518  4.58477  3.61503
          0.01571  4.55715  5.27950  0.61958  0.77255  0.63819  0.75130
     18   2.78044  3.09393  4.09481  3.49757  3.34241  3.83965  4.09350  2.73997  3.26341  1.70630  3.39297  3.75290  4.20998  3.59941  2.05327  3.12633  3.01153  2.55318  2.77038  3.62281    253 l - - -
          2.68618  4.42225  2.77519  2.73123  3.46354  2.40513  3.72494  3.29354  2.67741  2.69355  4.24690  2.90347  2.73739  3.18146  2.89801  2.37887  2.77519  2.98518  4.58477  3.61503
          0.01571  4.55715  5.27950  0.61958  0.77255  0.40104  1.10753
     19   2.41011  4.30494  4.02861  3.45359  3.43029  3.81612  4.13384  2.73326  3.36303  1.83153  2.70927  3.73359  4.20102  3.61639  3.60935  2.00462  2.48834  2.21990  4.93060  3.72883    254 l - - -
          2.68618  4.42225  2.77519  2.73123  3.46354  2.40513  3.72494  3.29354  2.67741  2.69355  4.24690  2.90347  2.73739  3.18146  2.89801  2.37887  2.77519  2.98518  4.58477  3.61503
          0.01439  4.64418  5.36653  0.61958  0.77255  0.48576  0.95510
     20   2.32411  3.18697  4.33673  3.74516  2.71751  2.92111  4.18702  2.31036  3.60524  1.71003  3.31380  3.90110  2.73927  3.80502  3.74523  3.16240  2.98255  2.44192  4.81524  3.62831    255 l - - -
          2.68618  4.42225  2.77519  2.73123  3.46354  2.40513  3.72494  3.29354  2.67741  2.69355  4.24690  2.90347  2.73739  3.18146  2.89801  2.37887  2.77519  2.98518  4.58477  3.61503
          0.01439  4.64418  5.36653  0.61958  0.77255  0.48576  0.95510
     21   1.78456  4.41992  4.10471  3.56066  3.66294  3.80809  4.32192  2.70721  3.47641  2.02427  3.61912  3.82533  4.27294  3.74882  3.74504  3.13036  1.64867  2.16681  5.19484  3.99042    256 t - - -
          2.68618  4.42225  2.77519  2.73123  3.46354  2.40513  3.72494  3.29354  2.67741  2.69355  4.24690  2.90347  2.73739  3.18146  2.89801  2.37887  2.77519  2.98518  4.58477  3.61503
          0.01439  4.64418  5.36653  0.61958  0.77255  0.48576  0.95510
     22   2.07843  2.12372  4.69032  4.11332  3.44186  4.09272  4.50582  2.08856  3.95576  1.47254  3.39832  4.21324  4.46986  4.13746  4.05994  3.41788  3.18404  2.26601  5.06231  3.88691    257 l - - -
          2.68618  4.42225  2.77519  2.73123  3.46354  2.40513  3.72494  3.29354  2.67741  2.69355  4.24690  2.90347  2.73739  3.18146  2.89801  2.37887  2.77519  2.98518  4.58477  3.61503
          0.01439  4.64418  5.36653  0.61958  0.77255  0.48576  0.95510
     23   2.48970  4.58662  3.98405  3.41820  3.55780  3.97599  4.24432  2.86710  3.29408  1.28083  2.68775  3.78132  4.33906  2.09845  3.58630  3.24809  3.19548  2.75833  5.15775  3.96604    258 l - - -
          2.68618  4.42225  2.77519  2.73123  3.46354  2.40513  3.72494  3.29354  2.67741  2.69355  4.24690  2.90347  2.73739  3.18146  2.89801  2.37887  2.77519  2.98518  4.58477  3.61503
          0.01326  4.72566  5.44801  0.61958  0.77255  0.48576  0.95510
     24   2.80393  4.51856  2.22720  3.11842  3.66035  3.78650  4.04819  2.30379  3.07640  1.82688  3.61761  3.52515  3.19699  3.37839  3.43125  3.03478  2.59082  2.40247  5.11932  3.88491    259 l - - -
          2.68618  4.42225  2.77519  2.73123  3.46354  2.40513  3.72494  3.29354  2.67741  2.69355  4.24690  2.90347  2.73739  3.18146  2.89801  2.37887  2.77519  2.98518  4.58477  3.61503
          0.01326  4.72566  5.44801  0.61958  0.77255  0.48576  0.95510
     25   3.04468  4.56291  4.54655  4.04968  3.60509  2.49072  4.64222  2.67835  3.91164  0.89756  3.53601  4.21514  4.53188  4.15323  4.08444  3.43932  3.33958  2.10400  5.29742  4.11723    260 l - - -
          2.68618  4.42225  2.77519  2.73123  3.46354  2.40513  3.72494  3.29354  2.67741  2.69355  4.24690  2.90347  2.73739  3.18146  2.89801  2.37887  2.77519  2.98518  4.58477  3.61503
          0.01326  4.72566  5.44801  0.61958  0.77255  0.48576  0.95510
     26   2.41830  4.35561  3.95145  3.37502  3.47187  3.82922  4.10883  2.46025  2.11839  2.20880  3.46607  3.69047  4.20330  3.55950  3.56243  2.57771  3.01361  1.93239  3.25477  3.74896    261 v - - -
          2.68618  4.42225  2.77519  2.73123  3.46354  2.40513  3.72494  3.29354  2.67741  2.69355  4.24690  2.90347  2.73739  3.18146  2.89801  2.37887  2.77519  2.98518  4.58477  3.61503
          0.01326  4.72566  5.44801  0.61958  0.77255  0.48576  0.95510
     27   2.44816  4.99333  3.16355  1.91339  4.23850  3.60167  3.80545  2.69555  2.59890  3.25498  4.06419  2.64350  3.99266  2.95167  2.58577  2.80515  2.30987  2.83684  5.49379  4.15493    262 e - - -
          2.68618  4.42225  2.77519  2.73123  3.46354  2.40513  3.72494  3.29354  2.67741  2.69355  4.24690  2.90347  2.73739  3.18146  2.89801  2.37887  2.77519  2.98518  4.58477  3.61503
          0.01326  4.72566  5.44801  0.61958  0.77255  0.48576  0.95510
     28   2.37380  4.63338  3.47820  2.92038  3.81629  3.69005  3.95587  3.18941  2.89321  2.87898  3.75130  2.82817  2.45574  3.21521  3.29236  2.46966  2.58402  2.01469  5.21771  3.01835    263 v - - -
          2.68618  4.42225  2.77519  2.73123  3.46354  2.40513  3.72494  3.29354  2.67741  2.69355  4.24690  2.90347  2.73739  3.18146  2.89801  2.37887  2.77519  2.98518  4.58477  3.61503
          0.01326  4.72566  5.44801  0.61958  0.77255  0.48576  0.95510
     29   1.48901  4.59906  3.88024  3.44314  4.39423  1.38124  4.45666  3.77842  3.43384  2.50284  4.32321  3.68084  4.13594  3.73023  3.77825  2.24917  3.11078  3.36732  5.77300  4.54667    264 g - - -
          2.68618  4.42225  2.77519  2.73123  3.46354  2.40513  3.72494  3.29354  2.67741  2.69355  4.24690  2.90347  2.73739  3.18146  2.89801  2.37887  2.77519  2.98518  4.58477  3.61503
          0.01326  4.72566  5.44801  0.61958  0.77255  0.48576  0.95510
     30   2.43534  4.63426  3.49221  2.92858  3.77552  3.71470  3.94586  3.16852  2.87844  2.85736  3.73321  2.83703  4.09899  3.21341  2.67465  2.94818  2.08788  2.92371  3.34993  2.09540    265 t - - -
          2.68618  4.42225  2.77519  2.73123  3.46354  2.40513  3.72494  3.29354  2.67741  2.69355  4.24690  2.90347  2.73739  3.18146  2.89801  2.37887  2.77519  2.98518  4.58477  3.61503
          0.01326  4.72566  5.44801  0.61958  0.77255  0.48576  0.95510
     31   2.38156  4.66124  3.44931  2.89029  3.85448  3.67758  3.94396  3.23167  2.86432  2.91435  3.78176  2.81559  3.03634  3.19007  3.27110  2.26185  2.04433  2.50600  2.98574  3.97916    266 t - - -
          2.68618  4.42225  2.77519  2.73123  3.46354  2.40513  3.72494  3.29354  2.67741  2.69355  4.24690  2.90347  2.73739  3.18146  2.89801  2.37887  2.77519  2.98518  4.58477  3.61503
          0.01326  4.72566  5.44801  0.61958  0.77255  0.48576  0.95510
     32   2.20500  3.05244  4.37250  3.78069  2.75258  3.90581  4.22277  2.33858  3.64072  2.42384  3.34909  3.93735  4.27558  2.93133  3.78084  2.71631  3.01794  1.58902  4.85083  3.66370    267 v - - -
          2.68618  4.42225  2.77519  2.73123  3.46354  2.40513  3.72494  3.29354  2.67741  2.69355  4.24690  2.90347  2.73739  3.18146  2.89801  2.37887  2.77519  2.98518  4.58477  3.61503
          0.01326  4.72566  5.44801  0.61958  0.77255  0.48576  0.95510
     33   2.17436  5.24953  2.63270  2.02225  4.57183  3.55806  3.76068  4.04240  2.51109  3.54558  4.29938  2.10139  3.96014  2.86685  2.54512  2.76420  3.02586  2.68263  5.69709  4.29822    268 e - - -
          2.68618  4.42225  2.77519  2.73123  3.46354  2.40513  3.72494  3.29354  2.67741  2.69355  4.24690  2.90347  2.73739  3.18146  2.89801  2.37887  2.77519  2.98518  4.58477  3.61503
          0.01326  4.72566  5.44801  0.61958  0.77255  0.48576  0.95510
     34   2.38845  4.67558  3.42006  2.49303  2.31132  3.68865  3.92107  3.22148  2.50491  2.48113  3.77016  3.32599  4.07437  3.16304  3.24384  2.55022  2.09354  2.96771  5.23314  3.96421    269 t - - -
          2.68618  4.42225  2.77519  2.73123  3.46354  2.40513  3.72494  3.29354  2.67741  2.69355  4.24690  2.90347  2.73739  3.18146  2.89801  2.37887  2.77519  2.98518  4.58477  3.61503
          0.01326  4.72566  5.44801  0.61958  0.77255  0.48576  0.95510
     35   2.45899  5.24358  2.57055  1.85124  4.56303  2.86162  3.07868  3.23007  2.51399  3.53848  4.29348  3.03493  2.41945  2.86796  3.00478  2.76383  3.02453  3.62085  5.69244  4.29434    270 e - - -
          2.68618  4.42225  2.77519  2.73123  3.46354  2.40513  3.72494  3.29354  2.67741  2.69355  4.24690  2.90347  2.73739  3.18146  2.89801  2.37887  2.77519  2.98518  4.58477  3.61503
          0.01326  4.72566  5.44801  0.61958  0.77255  0.48576  0.95510
     36   2.77484  5.10857  2.13824  2.12347  4.38696  3.57686  3.77350  3.00877  2.23587  2.87870  4.16754  3.07652  2.74835  2.89734  3.01873  2.77458  3.00613  3.46285  3.48504  4.21601    271 e - - -
          2.68618  4.42225  2.77519  2.73123  3.46354  2.40513  3.72494  3.29354  2.67741  2.69355  4.24690  2.90347  2.73739  3.18146  2.89801  2.37887  2.77519  2.98518  4.58477  3.61503
          0.01326  4.72566  5.44801  0.61958  0.77255  0.48576  0.95510
     37   2.21397  4.29030  4.24680  3.66236  3.40054  3.91222  4.21970  1.85417  3.54246  1.93861  3.40172  3.88303  3.06022  3.77294  2.95031  3.19879  3.04272  1.94123  4.91781  3.72472    272 i - - -
          2.68618  4.42225  2.77519  2.73123  3.46354  2.40513  3.72494  3.29354  2.67741  2.69355  4.24690  2.90347  2.73739  3.18146  2.89801  2.37887  2.77519  2.98518  4.58477  3.61503
          0.01326  4.72566  5.44801  0.61958  0.77255  0.48576  0.95510
     38   2.77948  4.62546  3.48210  2.55009  2.92712  3.70597  3.95021  3.16198  2.89538  2.85262  3.72816  3.37424  3.07777  3.21748  3.29068  2.02348  2.62409  2.91664  2.24007  3.92566    273 s - - -
          2.68618  4.42225  2.77519  2.73123  3.46354  2.40513  3.72494  3.29354  2.67741  2.69355  4.24690  2.90347  2.73739  3.18146  2.89801  2.37887  2.77519  2.98518  4.58477  3.61503
          0.01326  4.72566  5.44801  0.61958  0.77255  0.48576  0.95510
     39   2.79195  4.61375  3.52403  2.95765  3.76635  3.04460  3.95818  1.87739  2.29631  2.40844  3.71042  3.39957  4.10885  2.36015  3.26708  2.96333  3.02236  2.89589  5.17619  3.08125    274 i - - -
          2.68618  4.42225  2.77519  2.73123  3.46354  2.40513  3.72494  3.29354  2.67741  2.69355  4.24690  2.90347  2.73739  3.18146  2.89801  2.37887  2.77519  2.98518  4.58477  3.61503
          0.07552  4.72566  2.75085  0.61958  0.77255  0.48576  0.95510
     40   2.77956  5.06545  2.62119  2.54666  4.32828  3.56755  2.70170  3.76299  2.57492  1.93234  4.13499  2.65570  3.03659  2.92215  3.04996  2.39182  3.01359  3.41368  5.55306  4.19489    275 l - - -
          2.68618  4.42225  2.77519  2.73123  3.46354  2.40513  3.72494  3.29354  2.67741  2.69355  4.24690  2.90347  2.73739  3.18146  2.89801  2.37887  2.77519  2.98518  4.58477  3.61503
          0.09824  4.66424  2.47522  0.61958  0.77255  0.60592  0.78872
     41   2.74502  5.17286  2.58365  1.80145  4.48330  3.51212  3.71831  2.99983  2.47594  3.46371  4.22568  2.99336  3.91530  2.41932  2.96445  2.39155  2.35115  3.54492  5.62744  4.23529    276 e - - -
          2.68618  4.42225  2.77519  2.73123  3.46354  2.40513  3.72494  3.29354  2.67741  2.69355  4.24690  2.90347  2.73739  3.18146  2.89801  2.37887  2.77519  2.98518  4.58477  3.61503
          0.01533  4.58133  5.30368  0.61958  0.77255  0.73889  0.64941
     42   2.17928  4.50359  3.63560  3.05591  3.64439  3.73489  3.96546  2.54437  2.41643  1.64778  3.59688  3.45953  4.11233  3.27908  2.67130  2.98769  3.00098  2.75752  5.07958  3.84972    277 l - - -
          2.68618  4.42225  2.77519  2.73123  3.46354  2.40513  3.72494  3.29354  2.67741  2.69355  4.24690  2.90347  2.73739  3.18146  2.89801  2.37887  2.77519  2.98518  4.58477  3.61503
          0.01533  4.58133  5.30368  0.61958  0.77255  0.35486  1.20822
     43   2.45709  4.30738  4.42541  3.84679  2.57556  3.97224  4.20210  2.73693  3.70541  1.53561  3.40992  3.98764  4.33995  3.89710  3.84229  2.72476  3.09897  2.55477  4.75752  1.89967    278 l - - -
          2.68618  4.42225  2.77519  2.73123  3.46354  2.40513  3.72494  3.29354  2.67741  2.69355  4.24690  2.90347  2.73739  3.18146  2.89801  2.37887  2.77519  2.98518  4.58477  3.61503
          0.01326  4.72566  5.44801  0.61958  0.77255  0.48576  0.95510
     44   2.27323  5.19801  3.05410  2.21340  4.51060  3.00213  3.75373  3.97270  2.26336  3.49024  4.25027  3.04357  3.95457  2.04638  2.98804  2.43978  2.55929  2.90403  5.65355  4.26484    279 q - - -
          2.68618  4.42225  2.77519  2.73123  3.46354  2.40513  3.72494  3.29354  2.67741  2.69355  4.24690  2.90347  2.73739  3.18146  2.89801  2.37887  2.77519  2.98518  4.58477  3.61503
          0.01326  4.72566  5.44801  0.61958  0.77255  0.48576  0.95510
     45   4.06886  5.26050  5.33514  5.03261  1.24351  4.90301  3.99182  3.65666  4.84068  3.06377  4.30336  4.64401  5.19773  4.71924  4.77979  4.26682  4.28805  2.42876  4.11382  0.93283    280 y - - -
          2.68618  4.42225  2.77519  2.73123  3.46354  2.40513  3.72494  3.29354  2.67741  2.69355  4.24690  2.90347  2.73739  3.18146  2.89801  2.37887  2.77519  2.98518  4.58477  3.61503
          0.01326  4.72566  5.44801  0.61958  0.77255  0.48576  0.95510
     46   3.14436  4.68463  2.53151  3.67200  3.88117  4.19983  4.61968  2.40801  3.71005  2.19099  3.79012  4.04374  4.60452  3.99015  4.02885  3.54182  3.40397  0.90457  5.53986  4.29189    281 v - - -
          2.68618  4.42225  2.77519  2.73123  3.46354  2.40513  3.72494  3.29354  2.67741  2.69355  4.24690  2.90347  2.73739  3.18146  2.89801  2.37887  2.77519  2.98518  4.58477  3.61503
          0.01326  4.72566  5.44801  0.61958  0.77255  0.48576  0.95510
     47   0.97162  4.58056  4.00161  3.57604  4.35372  3.49133  4.53364  3.67266  3.53503  2.56626  4.30612  3.76385  4.16987  3.83680  3.84717  1.65999  3.13537  3.29233  5.76795  4.54632    282 a - - -
          2.68618  4.42225  2.77519  2.73123  3.46354  2.40513  3.72494  3.29354  2.67741  2.69355  4.24690  2.90347  2.73739  3.18146  2.89801  2.37887  2.77519  2.98518  4.58477  3.61503
          0.01326  4.72566  5.44801  0.61958  0.77255  0.48576  0.95510
     48   2.80037  5.21227  2.60520  2.52844  4.52772  3.58249  3.76196  3.14799  1.57320  3.49886  4.26330  3.06562  3.97371  2.53265  2.35867  2.78066  3.02904  2.87369  5.65776  4.27925    283 k - - -
          2.68618  4.42225  2.77519  2.73123  3.46354  2.40513  3.72494  3.29354  2.67741  2.69355  4.24690  2.90347  2.73739  3.18146  2.89801  2.37887  2.77519  2.98518  4.58477  3.61503
          0.01326  4.72566  5.44801  0.61958  0.77255  0.48576  0.95510
     49   2.77675  5.21156  2.67718  2.49635  4.52631  2.89777  2.96841  2.40201  2.49876  3.50355  4.26083  2.63905  3.95339  2.32326  2.55182  2.45534  3.00806  3.58593  5.66246  4.27078    284 q - - -
          2.68618  4.42225  2.77519  2.73123  3.46354  2.40513  3.72494  3.29354  2.67741  2.69355  4.24690  2.90347  2.73739  3.18146  2.89801  2.37887  2.77519  2.98518  4.58477  3.61503
          0.01326  4.72566  5.44801  0.61958  0.77255  0.48576  0.95510
     50   2.77872  3.40518  2.38736  2.20473  4.57453  3.55316  3.74660  4.04840  2.20438  3.54492  4.29345  3.02778  3.94939  2.50772  2.97999  1.99388  2.40857  3.62837  5.69064  4.29003    285 s - - -
          2.68618  4.42225  2.77519  2.73123  3.46354  2.40513  3.72494  3.29354  2.67741  2.69355  4.24690  2.90347  2.73739  3.18146  2.89801  2.37887  2.77519  2.98518  4.58477  3.61503
          0.01326  4.72566  5.44801  0.61958  0.77255  0.48576  0.95510
     51   2.40684  5.32889  2.17794  2.03910  4.68050  2.18246  3.82292  4.16108  2.60166  3.65591  4.41230  3.04450  3.99894  2.93381  3.10379  2.15672  2.64605  3.73246  5.80237  4.38956    286 e - - -
          2.68618  4.42225  2.77519  2.73123  3.46354  2.40513  3.72494  3.29354  2.67741  2.69355  4.24690  2.90347  2.73739  3.18146  2.89801  2.37887  2.77519  2.98518  4.58477  3.61503
          0.01326  4.72566  5.44801  0.61958  0.77255  0.48576  0.95510
     52   3.22301  4.56432  5.01649  4.44855  3.61035  4.48754  4.88644  1.92786  4.30809  1.26448  3.48930  4.58034  4.79908  4.47963  4.41519  3.82042  1.94280  1.67537  5.37529  4.21628    287 l - - -
          2.68618  4.42225  2.77519  2.73123  3.46354  2.40513  3.72494  3.29354  2.67741  2.69355  4.24690  2.90347  2.73739  3.18146  2.89801  2.37887  2.77519  2.98518  4.58477  3.61503
          0.01326  4.72566  5.44801  0.61958  0.77255  0.48576  0.95510
     53   2.81109  5.27286  3.05472  2.51225  4.61948  2.96750  3.76388  4.09026  2.18178  3.57858  4.32974  2.09282  3.03070  2.86735  2.05446  2.25444  3.04252  3.66798  5.71466  4.32289    288 r - - -
          2.68618  4.42225  2.77519  2.73123  3.46354  2.40513  3.72494  3.29354  2.67741  2.69355  4.24690  2.90347  2.73739  3.18146  2.89801  2.37887  2.77519  2.98518  4.58477  3.61503
          0.01326  4.72566  5.44801  0.61958  0.77255  0.48576  0.95510
     54   2.81644  5.09499  2.28040  2.24046  2.38350  3.59156  3.82691  3.79261  2.62696  3.37175  4.17234  3.10656  4.00581  2.96596  3.10513  2.16798  2.15940  3.44494  5.59069  4.23184    289 t - - -
          2.68618  4.42225  2.77519  2.73123  3.46354  2.40513  3.72494  3.29354  2.67741  2.69355  4.24690  2.90347  2.73739  3.18146  2.89801  2.37887  2.77519  2.98518  4.58477  3.61503
          0.01326  4.72566  5.44801  0.61958  0.77255  0.48576  0.95510
     55   1.71384  4.40629  4.73574  4.15857  2.37649  4.18981  4.55656  2.43061  4.01149  2.02089  3.43906  4.27725  4.54601  4.19131  4.12263  3.50827  3.25343  1.41292  5.10252  3.90934    290 v - - -
          2.68618  4.42225  2.77519  2.73123  3.46354  2.40513  3.72494  3.29354  2.67741  2.69355  4.24690  2.90347  2.73739  3.18146  2.89801  2.37887  2.77519  2.98518  4.58477  3.61503
          0.01326  4.72566  5.44801  0.61958  0.77255  0.48576  0.95510
     56   3.19898  4.61768  4.75713  4.23193  1.45670  4.27622  4.41026  2.82102  4.07789  1.21559  3.46600  4.31893  4.63857  4.22792  4.18236  2.62234  3.44644  2.75988  4.80615  3.37878    291 l - - -
          2.68618  4.42225  2.77519  2.73123  3.46354  2.40513  3.72494  3.29354  2.67741  2.69355  4.24690  2.90347  2.73739  3.18146  2.89801  2.37887  2.77519  2.98518  4.58477  3.61503
          0.01326  4.72566  5.44801  0.61958  0.77255  0.48576  0.95510
     57   2.02921  5.23699  1.94054  2.25236  4.55657  3.56128  3.75790  3.09786  2.24544  3.53045  4.28613  3.03892  3.95989  2.86466  2.54661  2.76335  3.02175  3.61386  5.68421  4.28942    292 d - - -
          2.68618  4.42225  2.77519  2.73123  3.46354  2.40513  3.72494  3.29354  2.67741  2.69355  4.24690  2.90347  2.73739  3.18146  2.89801  2.37887  2.77519  2.98518  4.58477  3.61503
          0.01326  4.72566  5.44801  0.61958  0.77255  0.48576  0.95510
     58   2.49928  5.33559  1.85812  2.20686  4.67142  3.55823  3.78121  4.15587  2.53774  3.63713  4.38384  3.02583  3.97631  2.44922  2.62691  1.96433  3.06667  3.72229  5.77207  4.35752    293 d - - -
          2.68618  4.42225  2.77519  2.73123  3.46354  2.40513  3.72494  3.29354  2.67741  2.69355  4.24690  2.90347  2.73739  3.18146  2.89801  2.37887  2.77519  2.98518  4.58477  3.61503
          0.01326  4.72566  5.44801  0.61958  0.77255  0.48576  0.95510
     59   2.89047  4.35519  4.35383  3.77227  1.70897  3.99919  4.28006  2.68130  3.65018  2.03938  2.78914  2.19238  4.35786  3.86325  3.82677  3.28988  3.12250  2.15650  4.91718  3.69312    294 f - - -
          2.68618  4.42225  2.77519  2.73123  3.46354  2.40513  3.72494  3.29354  2.67741  2.69355  4.24690  2.90347  2.73739  3.18146  2.89801  2.37887  2.77519  2.98518  4.58477  3.61503
          0.01326  4.72566  5.44801  0.61958  0.77255  0.48576  0.95510
     60   2.02843  5.29592  1.97639  2.51529  4.67133  2.41543  3.83914  4.14799  2.24269  3.65058  4.41062  3.06133  4.00460  2.95282  3.11715  2.13946  3.10296  3.72033  5.80199  4.39568    295 d - - -
          2.68618  4.42225  2.77519  2.73123  3.46354  2.40513  3.72494  3.29354  2.67741  2.69355  4.24690  2.90347  2.73739  3.18146  2.89801  2.37887  2.77519  2.98518  4.58477  3.61503
          0.01326  4.72566  5.44801  0.61958  0.77255  0.48576  0.95510
     61   1.87072  4.50439  3.89864  3.32426  3.63725  3.85206  4.15086  2.88514  3.16914  1.65928  3.59442  3.67675  4.24489  3.51992  2.18374  3.12828  3.09882  2.27189  5.12991  3.91640    296 l - - -
          2.68618  4.42225  2.77519  2.73123  3.46354  2.40513  3.72494  3.29354  2.67741  2.69355  4.24690  2.90347  2.73739  3.18146  2.89801  2.37887  2.77519  2.98518  4.58477  3.61503
          0.01326  4.72566  5.44801  0.61958  0.77255  0.48576  0.95510
     62   2.83539  5.33983  2.48284  2.04745  4.67325  3.55836  3.78437  4.15791  2.54446  2.98365  4.38754  2.26538  3.97829  1.84352  3.04336  2.39275  3.07070  3.72500  5.77601  4.36048    297 q - - -
          2.68618  4.42225  2.77519  2.73123  3.46354  2.40513  3.72494  3.29354  2.67741  2.69355  4.24690  2.90347  2.73739  3.18146  2.89801  2.37887  2.77519  2.98518  4.58477  3.61503
          0.01326  4.72566  5.44801  0.61958  0.77255  0.48576  0.95510
     63   2.38375  4.35623  4.30110  3.72651  1.68366  3.96940  4.18110  2.77942  3.60195  1.76114  3.43442  3.92664  4.33369  2.85664  3.78339  3.25814  3.11352  2.60320  4.78680  2.72228    298 f - - -
          2.68618  4.42225  2.77519  2.73123  3.46354  2.40513  3.72494  3.29354  2.67741  2.69355  4.24690  2.90347  2.73739  3.18146  2.89801  2.37887  2.77519  2.98518  4.58477  3.61503
          0.01326  4.72566  5.44801  0.61958  0.77255  0.48576  0.95510
     64   2.79035  5.24604  2.57369  2.48822  4.56743  2.65776  2.96868  3.07477  2.27165  3.54146  4.29511  1.93382  3.95843  2.86449  2.99834  2.43839  3.02279  3.62437  5.69320  4.29467    299 n - - -
          2.68618  4.42225  2.77519  2.73123  3.46354  2.40513  3.72494  3.29354  2.67741  2.69355  4.24690  2.90347  2.73739  3.18146  2.89801  2.37887  2.77519  2.98518  4.58477  3.61503
          0.01326  4.72566  5.44801  0.61958  0.77255  0.48576  0.95510
     65   2.37964  4.37080  3.90930  2.81435  3.48881  3.82011  4.09686  2.83324  3.26128  2.26862  2.55920  2.85423  4.19490  3.53209  3.54500  3.08440  3.01266  1.68002  4.97033  3.02224    300 v - - -
          2.68618  4.42225  2.77519  2.73123  3.46354  2.40513  3.72494  3.29354  2.67741  2.69355  4.24690  2.90347  2.73739  3.18146  2.89801  2.37887  2.77519  2.98518  4.58477  3.61503
          0.01326  4.72566  5.44801  0.61958  0.77255  0.48576  0.95510
     66   2.73506  4.71465  3.49687  2.96659  4.14435  2.71539  4.06378  3.53779  2.94939  3.19932  2.90302  3.38904  2.22331  3.27895  3.36293  2.18450  1.70289  3.21245  5.49404  4.21909    301 t - - -
          2.68618  4.42225  2.77519  2.73123  3.46354  2.40513  3.72494  3.29354  2.67741  2.69355  4.24690  2.90347  2.73739  3.18146  2.89801  2.37887  2.77519  2.98518  4.58477  3.61503
          0.01326  4.72566  5.44801  0.61958  0.77255  0.48576  0.95510
     67   2.94982  4.36540  4.56007  3.97740  3.47874  4.11696  4.45345  1.54557  3.83723  1.94239  3.44439  4.14603  4.46938  2.90173  3.98475  3.42034  2.54888  1.61778  5.06658  3.88159    302 i - - -
          2.68618  4.42225  2.77519  2.73123  3.46354  2.40513  3.72494  3.29354  2.67741  2.69355  4.24690  2.90347  2.73739  3.18146  2.89801  2.37887  2.77519  2.98518  4.58477  3.61503
          0.01326  4.72566  5.44801  0.61958  0.77255  0.48576  0.95510
     68   2.89343  4.57300  2.56426  3.27502  3.79141  3.86878  4.23125  2.38286  3.27540  2.78137  3.73406  3.66708  4.28677  3.56816  3.62421  2.54226  3.14912  1.17973  5.28924  4.05054    303 v - - -
          2.68618  4.42225  2.77519  2.73123  3.46354  2.40513  3.72494  3.29354  2.67741  2.69355  4.24690  2.90347  2.73739  3.18146  2.89801  2.37887  2.77519  2.98518  4.58477  3.61503
          0.01326  4.72566  5.44801  0.61958  0.77255  0.48576  0.95510
     69   2.92878  4.32775  4.64709  4.05618  3.40289  4.09941  4.43631  2.12587  3.90141  1.80425  2.42750  4.17325  4.45062  4.07939  4.00552  2.04753  3.16281  1.66039  4.99559  3.81945    304 v - - -
          2.68618  4.42225  2.77519  2.73123  3.46354  2.40513  3.72494  3.29354  2.67741  2.69355  4.24690  2.90347  2.73739  3.18146  2.89801  2.37887  2.77519  2.98518  4.58477  3.61503
          0.01326  4.72566  5.44801  0.61958  0.77255  0.48576  0.95510
     70   3.01990  5.36763  2.90084  2.16621  4.68434  3.62367  2.08335  4.19220  2.77206  3.72501  4.53257  3.14903  4.12402  3.12200  3.23106  1.24750  3.28216  3.80095  5.87203  4.47421    305 s - - -
          2.68618  4.42225  2.77519  2.73123  3.46354  2.40513  3.72494  3.29354  2.67741  2.69355  4.24690  2.90347  2.73739  3.18146  2.89801  2.37887  2.77519  2.98518  4.58477  3.61503
          0.01326  4.72566  5.44801  0.61958  0.77255  0.48576  0.95510
     71   2.81708  5.22893  1.70793  2.51551  4.54044  3.57198  3.78967  3.99819  2.07892  2.81856  4.29067  3.05840  2.77200  2.90425  3.03225  2.79561  2.56553  3.60226  5.69088  4.30252    306 d - - -
          2.68618  4.42225  2.77519  2.73123  3.46354  2.40513  3.72494  3.29354  2.67741  2.69355  4.24690  2.90347  2.73739  3.18146  2.89801  2.37887  2.77519  2.98518  4.58477  3.61503
          0.01326  4.72566  5.44801  0.61958  0.77255  0.48576  0.95510
     72   2.78664  5.02328  3.16683  2.60622  4.27610  3.60667  3.80138  3.69748  2.26439  3.28591  3.25181  3.12797  2.37537  2.26344  2.62054  2.81013  2.55306  2.56830  5.51398  4.17388    307 q - - -
          2.68618  4.42225  2.77519  2.73123  3.46354  2.40513  3.72494  3.29354  2.67741  2.69355  4.24690  2.90347  2.73739  3.18146  2.89801  2.37887  2.77519  2.98518  4.58477  3.61503
          0.01326  4.72566  5.44801  0.61958  0.77255  0.48576  0.95510
     73   2.18807  4.43217  3.89900  3.33228  3.58225  3.84210  4.14476  2.10413  3.26184  2.63034  3.55601  3.67793  4.22822  2.55398  3.56429  3.11088  2.01038  1.95134  5.06989  3.85325    308 v - - -
          2.68618  4.42225  2.77519  2.73123  3.46354  2.40513  3.72494  3.29354  2.67741  2.69355  4.24690  2.90347  2.73739  3.18146  2.89801  2.37887  2.77519  2.98518  4.58477  3.61503
          0.01326  4.72566  5.44801  0.61958  0.77255  0.48576  0.95510
     74   2.23217  5.23672  3.02176  2.20072  4.58256  2.28244  3.78333  4.05158  2.53614  3.55873  4.31587  2.57801  3.97192  2.89234  2.60417  1.96922  3.04042  3.63612  5.71273  4.31769    309 s - - -
          2.68628  4.42235  2.77530  2.73133  3.46364  2.40523  3.72504  3.29364  2.67722  2.69365  4.24700  2.90357  2.73750  3.18156  2.89777  2.37897  2.77530  2.98403  4.58487  3.61513
          0.75316  1.10068  1.62720  0.10770  2.28176  0.48576  0.95510
     75   3.04486  5.56170  1.35650  2.40291  4.91334  2.09003  3.93066  4.41623  1.97050  3.90173  4.70405  2.97449  4.05056  3.07187  3.34542  2.96591  3.31497  3.97924  6.04465  4.58927    311 d - - -
          2.68618  4.42225  2.77519  2.73123  3.46354  2.40513  3.72494  3.29354  2.67741  2.69355  4.24690  2.90347  2.73739  3.18146  2.89801  2.37887  2.77519  2.98518  4.58477  3.61503
          0.01644  4.51225  5.23460  0.61958  0.77255  0.49644  0.93826
     76   2.81971  5.31036  2.01498  2.47673  4.65748  3.55345  3.74879  4.13400  1.67675  3.60778  4.35757  3.02182  3.96165  2.46834  2.53539  2.37014  3.04992  3.70367  5.73240  4.33438    312 k - - -
          2.68618  4.42225  2.77519  2.73123  3.46354  2.40513  3.72494  3.29354  2.67741  2.69355  4.24690  2.90347  2.73739  3.18146  2.89801  2.37887  2.77519  2.98518  4.58477  3.61503
          0.01439  4.64418  5.36653  0.61958  0.77255  0.39975  1.11014
     77   3.15444  4.52545  4.81278  2.88052  3.60077  4.38621  4.75158  1.80355  4.11543  1.32933  3.50017  4.42333  4.70774  4.31889  4.26109  3.70534  3.39113  1.46774  5.31198  4.13968    313 l - - -
          2.68618  4.42225  2.77519  2.73123  3.46354  2.40513  3.72494  3.29354  2.67741  2.69355  4.24690  2.90347  2.73739  3.18146  2.89801  2.37887  2.77519  2.98518  4.58477  3.61503
          0.01326  4.72566  5.44801  0.61958  0.77255  0.48576  0.95510
     78   1.96818  5.16780  2.40584  2.53783  4.53576  2.83505  3.79501  3.99770  2.55403  3.52069  4.28320  3.07187  3.96933  2.90812  2.61369  2.15958  2.29339  3.58806  5.68677  4.30199    314 a - - -
          2.68618  4.42225  2.77519  2.73123  3.46354  2.40513  3.72494  3.29354  2.67741  2.69355  4.24690  2.90347  2.73739  3.18146  2.89801  2.37887  2.77519  2.98518  4.58477  3.61503
          0.01326  4.72566  5.44801  0.61958  0.77255  0.48576  0.95510
     79   2.75155  4.67571  4.15330  3.99999  5.09652  0.87318  5.03616  4.52396  4.11129  4.23711  5.05972  3.99175  4.24894  4.35936  4.34343  2.94631  1.28886  3.85601  6.40912  5.27516    315 g - - -
          2.68618  4.42225  2.77519  2.73123  3.46354  2.40513  3.72494  3.29354  2.67741  2.69355  4.24690  2.90347  2.73739  3.18146  2.89801  2.37887  2.77519  2.98518  4.58477  3.61503
          0.01326  4.72566  5.44801  0.61958  0.77255  0.48576  0.95510
     80   2.80252  5.14309  3.10103  2.07542  4.43005  3.59174  3.78387  2.07441  2.52913  3.41959  4.20260  2.69096  3.98658  2.49341  2.37710  2.41219  3.03259  3.50256  5.60893  4.24498    316 i - - -
          2.68618  4.42225  2.77519  2.73123  3.46354  2.40513  3.72494  3.29354  2.67741  2.69355  4.24690  2.90347  2.73739  3.18146  2.89801  2.37887  2.77519  2.98518  4.58477  3.61503
          0.01326  4.72566  5.44801  0.61958  0.77255  0.48576  0.95510
     81   3.83082  5.06857  5.72724  5.15848  1.54035  5.15612  5.33681  1.63429  5.00888  1.02563  3.19941  5.28114  5.25838  4.92196  4.96939  4.52865  4.04023  2.72000  5.43061  4.28041    317 l - - -
          2.68618  4.42225  2.77519  2.73123  3.46354  2.40513  3.72494  3.29354  2.67741  2.69355  4.24690  2.90347  2.73739  3.18146  2.89801  2.37887  2.77519  2.98518  4.58477  3.61503
          0.01326  4.72566  5.44801  0.61958  0.77255  0.48576  0.95510
     82   2.83112  5.27048  2.61086  2.01404  4.58760  3.57760  3.78557  4.05262  2.52810  2.23499  4.32289  2.56420  3.98704  2.89635  1.89746  2.80239  3.06342  3.64697  5.71448  4.32258    318 r - - -
          2.68618  4.42225  2.77519  2.73123  3.46354  2.40513  3.72494  3.29354  2.67741  2.69355  4.24690  2.90347  2.73739  3.18146  2.89801  2.37887  2.77519  2.98518  4.58477  3.61503
          0.09431  4.72566  2.51167  0.61958  0.77255  0.48576  0.95510
     83   1.98955  4.64237  3.43793  2.88014  2.51633  3.68706  2.97643  3.17849  2.83718  2.48556  3.73457  3.33545  4.07224  2.07745  3.23319  2.91984  3.00408  2.93277  5.14896  3.85027    319 a - - -
          2.68618  4.42225  2.77519  2.73123  3.46354  2.40513  3.72494  3.29354  2.67741  2.69355  4.24690  2.90347  2.73739  3.18146  2.89801  2.37887  2.77519  2.98518  4.58477  3.61503
          0.01437  4.64572  5.36807  0.61958  0.77255  0.40104  1.10753
     84   2.45866  5.23243  2.25645  2.20061  4.54775  3.55957  3.10046  4.01477  2.51525  3.52509  4.28259  3.03813  3.96054  2.31902  3.00475  2.45679  3.02294  2.29234  5.68290  4.28761    320 e - - -
          2.68618  4.42225  2.77519  2.73123  3.46354  2.40513  3.72494  3.29354  2.67741  2.69355  4.24690  2.90347  2.73739  3.18146  2.89801  2.37887  2.77519  2.98518  4.58477  3.61503
          0.01326  4.72566  5.44801  0.61958  0.77255  0.48576  0.95510
     85   2.84959  5.21672  2.58857  2.19425  4.50181  3.58317  3.82673  3.94959  2.61726  2.18443  4.28280  1.90835  4.00883  2.95324  3.10609  2.83449  2.26509  3.57476  5.68925  4.30719    321 n - - -
          2.68618  4.42225  2.77519  2.73123  3.46354  2.40513  3.72494  3.29354  2.67741  2.69355  4.24690  2.90347  2.73739  3.18146  2.89801  2.37887  2.77519  2.98518  4.58477  3.61503
          0.01326  4.72566  5.44801  0.61958  0.77255  0.48576  0.95510
     86   2.41075  5.11808  3.34736  2.93358  4.74179  3.65356  4.09492  4.14460  1.69404  3.71079  4.53628  3.38401  1.24745  3.24944  3.05715  3.02405  3.28360  3.73758  5.87803  4.59214    322 p - - -
          2.68618  4.42225  2.77519  2.73123  3.46354  2.40513  3.72494  3.29354  2.67741  2.69355  4.24690  2.90347  2.73739  3.18146  2.89801  2.37887  2.77519  2.98518  4.58477  3.61503
          0.01326  4.72566  5.44801  0.61958  0.77255  0.48576  0.95510
     87   2.78595  5.08903  3.10299  1.95205  4.35930  2.95625  3.78929  3.79396  2.56293  3.36174  2.40685  2.69860  3.98212  2.20928  3.03560  2.79221  3.01786  2.79856  5.57056  4.21125    323 e - - -
          2.68618  4.42225  2.77519  2.73123  3.46354  2.40513  3.72494  3.29354  2.67741  2.69355  4.24690  2.90347  2.73739  3.18146  2.89801  2.37887  2.77519  2.98518  4.58477  3.61503
          0.01326  4.72566  5.44801  0.61958  0.77255  0.48576  0.95510
     88   2.51991  5.43346  2.13091  1.63422  4.76432  3.57092  2.21047  4.25513  2.24213  3.73172  4.48651  3.03338  4.01979  2.94800  3.12706  2.85595  3.14960  3.81822  5.86570  4.43844    324 e - - -
          2.68618  4.42225  2.77519  2.73123  3.46354  2.40513  3.72494  3.29354  2.67741  2.69355  4.24690  2.90347  2.73739  3.18146  2.89801  2.37887  2.77519  2.98518  4.58477  3.61503
          0.01326  4.72566  5.44801  0.61958  0.77255  0.48576  0.95510
     89   2.81185  4.53786  2.21074  3.10465  1.80430  3.77997  4.02689  3.01307  3.06943  2.39101  2.94888  3.51231  4.16336  3.36931  3.42541  2.51705  3.04555  2.79803  5.07576  3.80730    325 f - - -
          2.68618  4.42225  2.77519  2.73123  3.46354  2.40513  3.72494  3.29354  2.67741  2.69355  4.24690  2.90347  2.73739  3.18146  2.89801  2.37887  2.77519  2.98518  4.58477  3.61503
          0.01326  4.72566  5.44801  0.61958  0.77255  0.48576  0.95510
     90   3.90518  5.16995  5.68957  5.18809  3.50411  5.19734  5.63785  2.49935  5.00655  0.48907  3.27510  5.38436  5.35122  5.02532  5.03264  4.63339  4.14758  2.07355  5.71991  4.68411    326 L - - -
          2.68618  4.42225  2.77519  2.73123  3.46354  2.40513  3.72494  3.29354  2.67741  2.69355  4.24690  2.90347  2.73739  3.18146  2.89801  2.37887  2.77519  2.98518  4.58477  3.61503
          0.01326  4.72566  5.44801  0.61958  0.77255  0.48576  0.95510
     91   2.82580  5.32373  2.23742  1.74390  3.22741  3.55979  3.77587  4.13986  1.84643  3.62305  4.37046  3.02784  3.97377  2.46505  3.02052  2.78547  3.05978  3.70903  5.75876  4.34732    327 e - - -
          2.68618  4.42225  2.77519  2.73123  3.46354  2.40513  3.72494  3.29354  2.67741  2.69355  4.24690  2.90347  2.73739  3.18146  2.89801  2.37887  2.77519  2.98518  4.58477  3.61503
          0.01326  4.72566  5.44801  0.61958  0.77255  0.48576  0.95510
     92   2.94060  5.00280  3.45525  2.84874  4.24172  3.76257  2.92523  3.62494  2.00406  2.60379  4.08230  3.32110  4.13645  3.05699  1.76100  3.00398  3.15485  2.07919  5.47388  4.20388    328 r - - -
          2.68618  4.42225  2.77519  2.73123  3.46354  2.40513  3.72494  3.29354  2.67741  2.69355  4.24690  2.90347  2.73739  3.18146  2.89801  2.37887  2.77519  2.98518  4.58477  3.61503
          0.01326  4.72566  5.44801  0.61958  0.77255  0.48576  0.95510
     93   2.48637  4.54038  5.10418  4.52361  3.52680  4.48130  4.85704  1.96929  4.36414  1.28515  2.58722  4.60661  4.78132  4.49603  4.42257  3.81315  3.44803  1.51255  5.29339  4.14766    329 l - - -
          2.68618  4.42225  2.77519  2.73123  3.46354  2.40513  3.72494  3.29354  2.67741  2.69355  4.24690  2.90347  2.73739  3.18146  2.89801  2.37887  2.77519  2.98518  4.58477  3.61503
          0.01326  4.72566  5.44801  0.61958  0.77255  0.48576  0.95510
     94   2.11816  5.29245  2.47582  1.80523  4.63831  3.56006  3.81400  4.11240  2.58837  3.61644  4.37566  3.04899  3.99243  2.92579  3.08616  2.03232  2.32187  3.69218  5.76957  4.36409    330 e - - -
          2.68618  4.42225  2.77519  2.73123  3.46354  2.40513  3.72494  3.29354  2.67741  2.69355  4.24690  2.90347  2.73739  3.18146  2.89801  2.37887  2.77519  2.98518  4.58477  3.61503
          0.01326  4.72566  5.44801  0.61958  0.77255  0.48576  0.95510
     95   2.79303  4.94754  3.22269  2.69291  4.24697  2.83605  3.87630  3.65839  2.67369  2.43197  4.09066  3.19547  4.02873  1.58669  3.11758  2.42012  2.52920  3.33062  5.51896  4.19625    331 q - - -
          2.68618  4.42225  2.77519  2.73123  3.46354  2.40513  3.72494  3.29354  2.67741  2.69355  4.24690  2.90347  2.73739  3.18146  2.89801  2.37887  2.77519  2.98518  4.58477  3.61503
          0.01326  4.72566  5.44801  0.61958  0.77255  0.48576  0.95510
     96   2.15518  5.02688  3.13587  2.14429  4.28780  2.26863  3.81352  3.71088  2.60405  2.42632  4.10610  3.12359  3.99657  2.59788  3.07059  2.81016  2.55613  3.37367  5.53130  4.18658    332 e - - -
          2.68618  4.42225  2.77519  2.73123  3.46354  2.40513  3.72494  3.29354  2.67741  2.69355  4.24690  2.90347  2.73739  3.18146  2.89801  2.37887  2.77519  2.98518  4.58477  3.61503
          0.01326  4.72566  5.44801  0.61958  0.77255  0.48576  0.95510
     97   2.84207  4.31116  4.29938  3.71831  2.63362  3.94168  4.19256  2.29749  3.59725  2.19257  3.41109  1.96958  4.30744  3.81087  3.77396  3.22977  3.07388  2.23791  4.82072  2.18112    333 n - - -
          2.68618  4.42225  2.77519  2.73123  3.46354  2.40513  3.72494  3.29354  2.67741  2.69355  4.24690  2.90347  2.73739  3.18146  2.89801  2.37887  2.77519  2.98518  4.58477  3.61503
          0.01326  4.72566  5.44801  0.61958  0.77255  0.48576  0.95510
     98   2.35450  5.18581  3.00358  2.65303  4.65105  1.81506  2.56966  4.12129  2.79838  3.67092  4.46475  1.69955  4.07765  3.12701  3.27139  2.90603  3.18672  3.70683  5.84825  4.47174    334 n - - -
          2.68618  4.42225  2.77519  2.73123  3.46354  2.40513  3.72494  3.29354  2.67741  2.69355  4.24690  2.90347  2.73739  3.18146  2.89801  2.37887  2.77519  2.98518  4.58477  3.61503
          0.01326  4.72566  5.44801  0.61958  0.77255  0.48576  0.95510
     99   2.98812  4.42492  3.00348  3.92624  2.05730  4.12155  4.41369  2.58958  3.81031  1.46947  3.38646  4.11985  4.46905  4.00632  3.97114  3.42206  3.22094  1.69013  5.00760  3.78929    335 l - - -
          2.68618  4.42225  2.77519  2.73123  3.46354  2.40513  3.72494  3.29354  2.67741  2.69355  4.24690  2.90347  2.73739  3.18146  2.89801  2.37887  2.77519  2.98518  4.58477  3.61503
          0.01326  4.72566  5.44801  0.61958  0.77255  0.48576  0.95510
    100   2.41053  4.36253  4.46591  3.88344  3.45412  4.07043  4.39555  1.77654  3.75242  1.68267  3.42180  4.07578  4.42560  2.62476  3.91749  3.36815  3.15960  1.78848  5.03476  3.85052    336 l - - -
          2.68618  4.42225  2.77519  2.73123  3.46354  2.40513  3.72494  3.29354  2.67741  2.69355  4.24690  2.90347  2.73739  3.18146  2.89801  2.37887  2.77519  2.98518  4.58477  3.61503
          0.01326  4.72566  5.44801  0.61958  0.77255  0.48576  0.95510
    101   3.06572  4.56194  4.40465  3.79712  3.32033  4.09392  4.22789  1.81203  3.34877  2.55878  3.59693  4.00485  4.45845  3.80640  2.63753  3.41235  3.29517  2.74894  1.38353  3.52876    337 w - - -
          2.68618  4.42225  2.77519  2.73123  3.46354  2.40513  3.72494  3.29354  2.67741  2.69355  4.24690  2.90347  2.73739  3.18146  2.89801  2.37887  2.77519  2.98518  4.58477  3.61503
          0.01326  4.72566  5.44801  0.61958  0.77255  0.48576  0.95510
    102   4.04842  5.25433  5.29896  4.98543  1.75135  4.88691  4.00005  3.62860  4.79932  3.04866  4.29042  4.63115  5.18553  4.69939  4.75718  4.24980  4.26993  2.42217  4.12709  0.68509    338 Y - - -
          2.68618  4.42225  2.77519  2.73123  3.46354  2.40513  3.72494  3.29354  2.67741  2.69355  4.24690  2.90347  2.73739  3.18146  2.89801  2.37887  2.77519  2.98518  4.58477  3.61503
          0.01326  4.72566  5.44801  0.61958  0.77255  0.48576  0.95510
    103   2.82005  4.44699  3.86315  3.28518  2.48247  3.83174  4.06491  2.92201  2.67600  2.64269  3.55317  3.63365  4.20573  3.48054  2.14268  3.09401  3.05009  1.91194  4.97588  2.42388    339 v - - -
          2.68618  4.42225  2.77519  2.73123  3.46354  2.40513  3.72494  3.29354  2.67741  2.69355  4.24690  2.90347  2.73739  3.18146  2.89801  2.37887  2.77519  2.98518  4.58477  3.61503
          0.01326  4.72566  5.44801  0.61958  0.77255  0.48576  0.95510
    104   3.01474  5.47324  1.45822  2.50943  4.72594  3.59420  3.94020  4.26310  2.79688  3.77560  4.56655  1.91087  4.09182  3.07709  3.31948  2.39667  3.26837  3.85577  5.91261  2.67777    340 d - - -
          2.68618  4.42225  2.77519  2.73123  3.46354  2.40513  3.72494  3.29354  2.67741  2.69355  4.24690  2.90347  2.73739  3.18146  2.89801  2.37887  2.77519  2.98518  4.58477  3.61503
          0.01326  4.72566  5.44801  0.61958  0.77255  0.48576  0.95510
    105   2.91092  5.01059  3.19281  3.03477  5.02103  1.30047  4.43880  4.51940  3.38019  4.10051  4.90860  2.18114  1.53613  3.63518  3.82001  2.99709  3.34194  3.95190  6.25536  4.93379    341 g - - -
          2.68649  4.42257  2.77551  2.73155  3.46385  2.40544  3.72526  3.29386  2.67588  2.69199  4.24721  2.90378  2.73771  3.18178  2.89832  2.37850  2.77551  2.98550  4.58508  3.61535
          0.24242  1.55605  5.44801  1.47757  0.25902  0.48576  0.95510
    106   2.41685  5.34968  2.28439  2.48624  4.69801  2.79529  3.82053  4.18191  2.59810  3.67071  4.42476  2.25345  3.99925  2.54776  3.10144  1.76337  3.10491  3.74961  5.81266  4.39606    347 s - - -
          2.68618  4.42225  2.77519  2.73123  3.46354  2.40513  3.72494  3.29354  2.67741  2.69355  4.24690  2.90347  2.73739  3.18146  2.89801  2.37887  2.77519  2.98518  4.58477  3.61503
          0.01326  4.72566  5.44801  0.61958  0.77255  0.48576  0.95510
    107   2.16290  4.47335  4.55024  4.00572  3.74579  4.11333  4.63802  2.05741  3.90394  2.64681  3.67770  4.19774  4.54146  4.14735  4.11064  3.44966  1.57603  1.45174  5.35251  4.15215    348 v - - -
          2.68618  4.42225  2.77519  2.73123  3.46354  2.40513  3.72494  3.29354  2.67741  2.69355  4.24690  2.90347  2.73739  3.18146  2.89801  2.37887  2.77519  2.98518  4.58477  3.61503
          0.01326  4.72566  5.44801  0.61958  0.77255  0.48576  0.95510
    108   3.69043  4.91365  5.67490  5.14718  3.71887  5.16612  5.65185  1.89490  5.03696  0.97642  3.47593  5.31038  5.32726  5.11024  5.09824  4.56370  3.92779  1.21365  5.84565  4.76821    349 l - - -
          2.68618  4.42225  2.77519  2.73123  3.46354  2.40513  3.72494  3.29354  2.67741  2.69355  4.24690  2.90347  2.73739  3.18146  2.89801  2.37887  2.77519  2.98518  4.58477  3.61503
          0.01326  4.72566  5.44801  0.61958  0.77255  0.48576  0.95510
    109   2.95948  4.60700  3.91377  3.34420  3.32308  3.92478  3.00055  3.10248  3.12740  2.79171  3.71846  3.68393  4.29838  3.51439  2.65392  3.19750  3.18727  1.87494  4.84651  1.51054    350 y - - -
          2.68618  4.42225  2.77519  2.73123  3.46354  2.40513  3.72494  3.29354  2.67741  2.69355  4.24690  2.90347  2.73739  3.18146  2.89801  2.37887  2.77519  2.98518  4.58477  3.61503
          0.01326  4.72566  5.44801  0.61958  0.77255  0.48576  0.95510
    110   3.35757  4.65727  5.24421  4.73203  3.99692  4.73100  5.32959  1.10019  4.62641  2.62909  3.82080  4.87117  5.06144  4.86608  4.78279  4.10932  1.91914  1.32026  5.84208  4.63392    351 i - - -
          2.68618  4.42225  2.77519  2.73123  3.46354  2.40513  3.72494  3.29354  2.67741  2.69355  4.24690  2.90347  2.73739  3.18146  2.89801  2.37887  2.77519  2.98518  4.58477  3.61503
          0.01326  4.72566  5.44801  0.61958  0.77255  0.48576  0.95510
    111   2.78928  4.98041  2.13208  2.62512  3.13956  3.60990  3.82347  3.63462  2.63566  3.24009  4.05680  2.68853  4.00714  2.98022  3.09976  2.28038  2.55592  3.31381  5.47165  2.39200    352 d - - -
          2.68618  4.42225  2.77519  2.73123  3.46354  2.40513  3.72494  3.29354  2.67741  2.69355  4.24690  2.90347  2.73739  3.18146  2.89801  2.37887  2.77519  2.98518  4.58477  3.61503
          0.01326  4.72566  5.44801  0.61958  0.77255  0.48576  0.95510
    112   2.39944  5.23950  2.36023  2.49869  4.58870  2.25887  3.77255  4.06171  2.22463  3.56309  4.31518  3.04204  2.78468  2.87878  3.01586  2.38738  2.61508  3.64016  5.71246  4.31325    353 k - - -
          2.68618  4.42225  2.77519  2.73123  3.46354  2.40513  3.72494  3.29354  2.67741  2.69355  4.24690  2.90347  2.73739  3.18146  2.89801  2.37887  2.77519  2.98518  4.58477  3.61503
          0.01326  4.72566  5.44801  0.61958  0.77255  0.48576  0.95510
    113   1.85768  4.73470  3.63219  3.21713  4.72265  3.43571  4.37770  4.16261  3.26027  3.78531  4.57932  2.55610  4.10006  3.57106  3.66434  1.05643  2.35577  3.63769  5.99798  4.72654    354 s - - -
          2.68618  4.42225  2.77519  2.73123  3.46354  2.40513  3.72494  3.29354  2.67741  2.69355  4.24690  2.90347  2.73739  3.18146  2.89801  2.37887  2.77519  2.98518  4.58477  3.61503
          0.01326  4.72566  5.44801  0.61958  0.77255  0.48576  0.95510
    114   1.97186  5.28266  2.56337  2.49580  4.63217  2.93696  3.79435  4.10875  2.22204  3.60618  4.35982  2.55128  3.97906  2.90238  3.05171  1.83676  3.06151  3.68379  5.75331  4.34804    355 s - - -
          2.68618  4.42225  2.77519  2.73123  3.46354  2.40513  3.72494  3.29354  2.67741  2.69355  4.24690  2.90347  2.73739  3.18146  2.89801  2.37887  2.77519  2.98518  4.58477  3.61503
          0.01326  4.72566  5.44801  0.61958  0.77255  0.48576  0.95510
    115   3.02663  5.46223  2.97305  1.21096  4.82540  3.65688  3.90019  4.27682  1.74022  3.76158  4.54759  3.13757  4.11105  3.02067  2.99280  2.98137  2.56545  3.86839  5.88743  4.51270    356 e - - -
          2.68618  4.42225  2.77519  2.73123  3.46354  2.40513  3.72494  3.29354  2.67741  2.69355  4.24690  2.90347  2.73739  3.18146  2.89801  2.37887  2.77519  2.98518  4.58477  3.61503
          0.01326  4.72566  5.44801  0.61958  0.77255  0.48576  0.95510
    116   2.38926  4.68287  2.20513  2.84833  3.06894  2.90080  2.75734  3.23004  2.82489  2.54803  3.08599  3.31680  4.06975  3.15278  3.23831  2.90949  3.00658  2.53032  5.23750  3.96620    357 d - - -
          2.68618  4.42225  2.77519  2.73123  3.46354  2.40513  3.72494  3.29354  2.67741  2.69355  4.24690  2.90347  2.73739  3.18146  2.89801  2.37887  2.77519  2.98518  4.58477  3.61503
          0.01326  4.72566  5.44801  0.61958  0.77255  0.48576  0.95510
    117   2.41552  5.11629  2.60887  2.54086  4.40126  3.57503  3.77412  3.12758  2.53973  3.39730  4.17813  3.07520  3.96910  2.48960  2.65322  2.45030  1.81101  3.47499  5.59218  4.22370    358 t - - -
          2.68618  4.42225  2.77519  2.73123  3.46354  2.40513  3.72494  3.29354  2.67741  2.69355  4.24690  2.90347  2.73739  3.18146  2.89801  2.37887  2.77519  2.98518  4.58477  3.61503
          0.01326  4.72566  5.44801  0.61958  0.77255  0.48576  0.95510
    118   2.66659  1.93648  3.96937  3.51019  4.42813  3.45247  4.49470  3.82565  3.47512  3.51482  4.35507  2.75079  4.13125  3.77128  3.81066  1.29131  1.96195  3.39384  5.80313  4.58463    359 s - - -
          2.68618  4.42225  2.77519  2.73123  3.46354  2.40513  3.72494  3.29354  2.67741  2.69355  4.24690  2.90347  2.73739  3.18146  2.89801  2.37887  2.77519  2.98518  4.58477  3.61503
          0.01326  4.72566  5.44801  0.61958  0.77255  0.48576  0.95510
    119   1.87035  5.30140  3.03389  1.84370  4.64381  3.57415  3.76070  4.11902  2.22962  3.59912  4.34679  2.56246  3.97340  2.50062  2.51487  2.78203  3.04784  3.69147  5.72915  4.33191    360 e - - -
          2.68618  4.42225  2.77519  2.73123  3.46354  2.40513  3.72494  3.29354  2.67741  2.69355  4.24690  2.90347  2.73739  3.18146  2.89801  2.37887  2.77519  2.98518  4.58477  3.61503
          0.01326  4.72566  5.44801  0.61958  0.77255  0.48576  0.95510
    120   1.92151  4.34043  4.08656  3.50806  3.45926  3.88174  4.17826  2.36403  3.40964  1.92664  3.45164  3.78848  4.25451  3.66605  2.59712  3.15848  2.52017  2.02505  4.96451  3.76296    361 a - - -
          2.68618  4.42225  2.77519  2.73123  3.46354  2.40513  3.72494  3.29354  2.67741  2.69355  4.24690  2.90347  2.73739  3.18146  2.89801  2.37887  2.77519  2.98518  4.58477  3.61503
          0.01326  4.72566  5.44801  0.61958  0.77255  0.48576  0.95510
    121   3.63897  4.83364  5.72516  5.28287  4.21121  5.26627  6.08743  0.80667  5.23150  2.60784  3.93269  5.44596  5.49201  5.49992  5.40869  4.72161  3.90591  1.08865  6.37820  5.14996    362 i - - -
          2.68618  4.42225  2.77519  2.73123  3.46354  2.40513  3.72494  3.29354  2.67741  2.69355  4.24690  2.90347  2.73739  3.18146  2.89801  2.37887  2.77519  2.98518  4.58477  3.61503
          0.01326  4.72566  5.44801  0.61958  0.77255  0.48576  0.95510
    122   2.13174  5.04829  2.69043  2.14088  4.30860  3.58909  3.79102  3.73666  2.57317  2.83314  4.11423  3.10289  3.98169  2.92636  2.59306  2.48880  3.00773  2.23418  5.53736  4.18522    363 a - - -
          2.68618  4.42225  2.77519  2.73123  3.46354  2.40513  3.72494  3.29354  2.67741  2.69355  4.24690  2.90347  2.73739  3.18146  2.89801  2.37887  2.77519  2.98518  4.58477  3.61503
          0.01326  4.72566  5.44801  0.61958  0.77255  0.48576  0.95510
    123   3.67101  4.89273  5.66716  5.14413  3.75698  5.15875  5.66313  1.84578  5.03785  1.07052  3.51468  5.30362  5.32873  5.12816  5.10774  4.55774  3.91067  1.12483  5.87339  4.78280    364 l - - -
          2.68618  4.42225  2.77519  2.73123  3.46354  2.40513  3.72494  3.29354  2.67741  2.69355  4.24690  2.90347  2.73739  3.18146  2.89801  2.37887  2.77519  2.98518  4.58477  3.61503
          0.01326  4.72566  5.44801  0.61958  0.77255  0.48576  0.95510
    124   2.79715  5.21878  3.04849  2.26297  4.54275  2.94073  3.77077  4.00489  2.51337  3.51904  4.28064  3.05515  3.97004  2.47730  2.62510  2.01047  1.88234  3.60136  5.67862  4.29134    365 t - - -
          2.68618  4.42225  2.77519  2.73123  3.46354  2.40513  3.72494  3.29354  2.67741  2.69355  4.24690  2.90347  2.73739  3.18146  2.89801  2.37887  2.77519  2.98518  4.58477  3.61503
          0.01326  4.72566  5.44801  0.61958  0.77255  0.48576  0.95510
    125   2.41659  5.28664  3.04474  2.21511  4.62911  3.59170  3.79306  4.09283  2.50516  3.58960  4.35123  2.35546  2.75127  2.90222  1.66219  2.81931  3.08084  3.68085  5.73196  4.34745    366 r - - -
          2.68618  4.42225  2.77519  2.73123  3.46354  2.40513  3.72494  3.29354  2.67741  2.69355  4.24690  2.90347  2.73739  3.18146  2.89801  2.37887  2.77519  2.98518  4.58477  3.61503
          0.01326  4.72566  5.44801  0.61958  0.77255  0.48576  0.95510
    126   2.11389  4.66564  2.19420  2.94816  3.88017  3.70983  4.00585  2.65709  2.93856  2.91778  3.80435  3.39874  4.12071  3.25839  3.34238  2.48662  3.04918  1.79435  5.28965  4.02529    367 v - - -
          2.68618  4.42225  2.77519  2.73123  3.46354  2.40513  3.72494  3.29354  2.67741  2.69355  4.24690  2.90347  2.73739  3.18146  2.89801  2.37887  2.77519  2.98518  4.58477  3.61503
          0.01326  4.72566  5.44801  0.61958  0.77255  0.48576  0.95510
    127   2.26249  5.05759  3.11016  2.26536  2.41884  3.59165  3.80552  3.74898  2.59337  3.32981  4.12940  2.66761  3.99178  2.50102  3.06511  2.00350  3.02382  3.40463  5.55089  4.19844    368 s - - -
          2.68618  4.42225  2.77519  2.73123  3.46354  2.40513  3.72494  3.29354  2.67741  2.69355  4.24690  2.90347  2.73739  3.18146  2.89801  2.37887  2.77519  2.98518  4.58477  3.61503
          0.01326  4.72566  5.44801  0.61958  0.77255  0.48576  0.95510
    128   2.38306  4.44470  3.76043  3.19009  3.57622  3.00660  4.04983  2.92501  3.12769  2.12280  2.80891  3.56579  4.16261  3.42202  2.17727  3.03720  2.52343  2.18300  5.03784  3.81436    369 l - - -
          2.68618  4.42225  2.77519  2.73123  3.46354  2.40513  3.72494  3.29354  2.67741  2.69355  4.24690  2.90347  2.73739  3.18146  2.89801  2.37887  2.77519  2.98518  4.58477  3.61503
          0.01326  4.72566  5.44801  0.61958  0.77255  0.48576  0.95510
    129   2.14015  5.09166  2.44291  2.55842  4.36791  3.58234  3.78845  3.80399  2.56259  2.21906  4.15894  2.40528  3.97945  2.91727  2.62763  2.78793  2.55383  3.44564  5.57636  4.21509    370 a - - -
          2.68618  4.42225  2.77519  2.73123  3.46354  2.40513  3.72494  3.29354  2.67741  2.69355  4.24690  2.90347  2.73739  3.18146  2.89801  2.37887  2.77519  2.98518  4.58477  3.61503
          0.09587  4.72566  2.49431  0.61958  0.77255  0.48576  0.95510
    130   2.86122  5.32414  2.22315  1.92865  4.62669  3.54192  3.80550  4.10684  2.59780  3.61370  4.38243  3.01391  3.98592  2.43091  3.10052  2.41953  3.10070  3.69694  5.76905  2.03700    371 e - - -
          2.68618  4.42225  2.77519  2.73123  3.46354  2.40513  3.72494  3.29354  2.67741  2.69355  4.24690  2.90347  2.73739  3.18146  2.89801  2.37887  2.77519  2.98518  4.58477  3.61503
          0.01439  4.64418  5.36653  0.61958  0.77255  0.64080  0.74838
    131   2.87564  4.32457  4.43009  3.85183  2.73821  3.99495  4.32532  2.58071  3.71997  1.49833  3.35261  4.02481  4.36348  3.92207  3.87353  1.98712  3.11542  1.84061  4.93735  3.73292    372 l - - -
          2.68618  4.42225  2.77519  2.73123  3.46354  2.40513  3.72494  3.29354  2.67741  2.69355  4.24690  2.90347  2.73739  3.18146  2.89801  2.37887  2.77519  2.98518  4.58477  3.61503
          0.01439  4.64418  5.36653  0.61958  0.77255  0.64080  0.74838
    132   2.78409  4.79555  3.31244  2.75156  3.99639  3.65105  3.85583  2.44221  2.03092  3.02895  3.88239  2.75631  4.03758  2.36804  3.07374  2.87622  3.01320  2.05544  5.32784  4.04047    373 k - - -
          2.68618  4.42225  2.77519  2.73123  3.46354  2.40513  3.72494  3.29354  2.67741  2.69355  4.24690  2.90347  2.73739  3.18146  2.89801  2.37887  2.77519  2.98518  4.58477  3.61503
          0.01439  4.64418  5.36653  0.61958  0.77255  0.64080  0.74838
    133   2.75061  5.18566  2.61349  2.46911  4.50189  3.53131  3.72471  3.96692  2.47143  2.83994  4.23604  2.64284  3.92653  2.50381  2.52193  1.96693  2.37863  3.56114  5.63707  4.24542    374 s - - -
          2.68618  4.42225  2.77519  2.73123  3.46354  2.40513  3.72494  3.29354  2.67741  2.69355  4.24690  2.90347  2.73739  3.18146  2.89801  2.37887  2.77519  2.98518  4.58477  3.61503
          0.01439  4.64418  5.36653  0.61958  0.77255  0.64080  0.74838
    134   1.76254  4.67112  3.36605  2.44902  3.07801  3.65449  3.89427  3.22691  2.80666  2.90392  3.77162  3.29039  2.30512  3.13500  3.21975  2.88838  2.99234  2.96975  5.21588  3.10329    375 a - - -
          2.68618  4.42225  2.77519  2.73123  3.46354  2.40513  3.72494  3.29354  2.67741  2.69355  4.24690  2.90347  2.73739  3.18146  2.89801  2.37887  2.77519  2.98518  4.58477  3.61503
          0.01439  4.64418  5.36653  0.61958  0.77255  0.64080  0.74838
    135   2.99578  4.50103  4.38925  3.84705  3.48452  4.06297  4.47228  2.20413  3.71305  1.14073  3.42693  4.07867  4.45982  3.96582  3.91634  1.92038  3.25652  2.50287  5.15618  3.96350    376 l - - -
          2.68618  4.42225  2.77519  2.73123  3.46354  2.40513  3.72494  3.29354  2.67741  2.69355  4.24690  2.90347  2.73739  3.18146  2.89801  2.37887  2.77519  2.98518  4.58477  3.61503
          0.01439  4.64418  5.36653  0.61958  0.77255  0.64080  0.74838
    136   1.95638  5.19510  3.03086  2.22641  4.51293  3.55483  3.75200  3.96842  2.02711  3.48675  4.25499  3.04169  3.95696  2.44681  2.94543  2.76975  2.08600  3.57312  5.64865  4.26949    377 a - - -
          2.68618  4.42225  2.77519  2.73123  3.46354  2.40513  3.72494  3.29354  2.67741  2.69355  4.24690  2.90347  2.73739  3.18146  2.89801  2.37887  2.77519  2.98518  4.58477  3.61503
          0.01439  4.64418  5.36653  0.61958  0.77255  0.64080  0.74838
    137   1.86390  5.24726  1.98104  2.55803  4.63934  3.56084  3.86421  4.09389  2.61693  3.62017  4.40419  3.09196  4.02455  2.99018  1.70458  2.86096  3.13455  3.68755  5.78121  4.40132    378 r - - -
          2.68618  4.42225  2.77519  2.73123  3.46354  2.40513  3.72494  3.29354  2.67741  2.69355  4.24690  2.90347  2.73739  3.18146  2.89801  2.37887  2.77519  2.98518  4.58477  3.61503
          0.01439  4.64418  5.36653  0.61958  0.77255  0.39975  1.11014
    138   2.43701  4.35414  3.99078  3.41433  3.47475  3.84070  4.13167  2.79402  3.32240  2.24757  2.75981  3.71900  4.21795  3.59084  2.80601  2.29583  3.02383  1.57475  4.96530  3.75930    379 v - - -
          2.68618  4.42225  2.77519  2.73123  3.46354  2.40513  3.72494  3.29354  2.67741  2.69355  4.24690  2.90347  2.73739  3.18146  2.89801  2.37887  2.77519  2.98518  4.58477  3.61503
          0.01326  4.72566  5.44801  0.61958  0.77255  0.48576  0.95510
    139   3.31482  5.71225  2.12279  2.62203  5.32846  0.77543  4.32776  4.88385  3.42136  4.39165  5.25257  2.45624  4.28898  3.51481  4.03042  3.24961  3.67635  4.37662  6.53477  5.03934    380 g - - -
          2.68618  4.42225  2.77519  2.73123  3.46354  2.40513  3.72494  3.29354  2.67741  2.69355  4.24690  2.90347  2.73739  3.18146  2.89801  2.37887  2.77519  2.98518  4.58477  3.61503
          0.01326  4.72566  5.44801  0.61958  0.77255  0.48576  0.95510
    140   3.43412  4.74125  5.26566  4.71714  3.64253  4.74525  5.18044  1.15326  4.56563  1.20933  3.46337  4.86113  5.01494  4.71774  4.65914  4.10404  2.62775  2.19292  5.56995  4.44501    381 i - - -
          2.68618  4.42225  2.77519  2.73123  3.46354  2.40513  3.72494  3.29354  2.67741  2.69355  4.24690  2.90347  2.73739  3.18146  2.89801  2.37887  2.77519  2.98518  4.58477  3.61503
          0.01326  4.72566  5.44801  0.61958  0.77255  0.48576  0.95510
    141   2.36210  4.18522  4.69557  4.08570  3.26478  3.96586  4.29483  1.81344  3.88660  1.92037  2.71416  4.10475  4.32743  4.02904  3.91924  3.27479  3.03368  2.09084  3.19824  2.52983    382 i - - -
          2.68618  4.42225  2.77519  2.73123  3.46354  2.40513  3.72494  3.29354  2.67741  2.69355  4.24690  2.90347  2.73739  3.18146  2.89801  2.37887  2.77519  2.98518  4.58477  3.61503
          0.01326  4.72566  5.44801  0.61958  0.77255  0.48576  0.95510
    142   3.25788  5.89779  1.31055  2.03981  5.19514  3.61097  4.08503  4.72789  3.03975  4.18281  4.99155  2.48672  4.19508  1.56271  3.62338  3.14247  3.53003  4.27036  6.31998  4.80916    383 d - - -
          2.68618  4.42225  2.77519  2.73123  3.46354  2.40513  3.72494  3.29354  2.67741  2.69355  4.24690  2.90347  2.73739  3.18146  2.89801  2.37887  2.77519  2.98518  4.58477  3.61503
          0.01326  4.72566  5.44801  0.61958  0.77255  0.48576  0.95510
    143   2.79108  5.11186  3.11323  2.56732  4.40974  2.94550  3.08183  3.84962  1.94231  3.40521  4.19042  3.09683  2.09807  2.91863  3.01452  2.40701  3.02609  2.81089  5.60087  4.23939    384 k - - -
          2.68618  4.42225  2.77519  2.73123  3.46354  2.40513  3.72494  3.29354  2.67741  2.69355  4.24690  2.90347  2.73739  3.18146  2.89801  2.37887  2.77519  2.98518  4.58477  3.61503
          0.01326  4.72566  5.44801  0.61958  0.77255  0.48576  0.95510
    144   3.20104  5.18777  3.74818  3.12311  4.41880  3.93902  3.99718  3.82920  2.43283  1.92031  4.29568  2.77382  4.32433  3.17543  1.10021  3.26827  3.40536  3.56321  5.58818  4.34838    385 r - - -
          2.68618  4.42225  2.77519  2.73123  3.46354  2.40513  3.72494  3.29354  2.67741  2.69355  4.24690  2.90347  2.73739  3.18146  2.89801  2.37887  2.77519  2.98518  4.58477  3.61503
          0.01326  4.72566  5.44801  0.61958  0.77255  0.48576  0.95510
    145   3.36496  4.69253  5.08155  4.55432  1.35178  4.47948  4.33166  2.87147  4.36973  1.49369  3.50988  4.49485  4.78447  4.41694  4.38117  3.80666  3.58975  2.23254  4.59013  2.11013    386 f - - -
          2.68618  4.42225  2.77519  2.73123  3.46354  2.40513  3.72494  3.29354  2.67741  2.69355  4.24690  2.90347  2.73739  3.18146  2.89801  2.37887  2.77519  2.98518  4.58477  3.61503
          0.01326  4.72566  5.44801  0.61958  0.77255  0.48576  0.95510
    146   2.68775  4.67751  3.83585  3.57576  5.03208  1.72470  4.73122  4.51274  3.71121  4.14212  4.92075  3.74707  1.78620  3.96994  4.05640  1.13049  3.19275  3.83035  6.31497  5.09840    387 s - - -
          2.68550  4.42250  2.77443  2.73148  3.46379  2.40538  3.72257  3.29208  2.67766  2.69380  4.24715  2.90372  2.73765  3.18172  2.89826  2.37912  2.77545  2.98544  4.58502  3.61528
          0.24242  1.55605  5.44801  1.27506  0.32769  0.48576  0.95510
    147   2.85600  4.25870  4.60943  4.01320  3.32967  2.92532  4.33625  1.46105  3.84026  2.11376  3.34622  4.10136  4.37236  4.01472  3.92610  3.31775  3.08989  2.10783  2.37215  3.69500    392 i - - -
          2.68618  4.42225  2.77519  2.73123  3.46354  2.40513  3.72494  3.29354  2.67741  2.69355  4.24690  2.90347  2.73739  3.18146  2.89801  2.37887  2.77519  2.98518  4.58477  3.61503
          0.01326  4.72566  5.44801  0.61958  0.77255  0.48576  0.95510
    148   2.84674  5.27474  3.07388  2.55172  4.63488  2.61216  3.79649  4.09750  2.49651  3.59249  4.35398  2.56164  4.00426  2.45706  1.84211  1.95904  3.08112  3.68301  5.73163  4.35222    393 r - - -
          2.68618  4.42225  2.77519  2.73123  3.46354  2.40513  3.72494  3.29354  2.67741  2.69355  4.24690  2.90347  2.73739  3.18146  2.89801  2.37887  2.77519  2.98518  4.58477  3.61503
          0.01326  4.72566  5.44801  0.61958  0.77255  0.48576  0.95510
    149   1.64225  4.77565  3.41518  2.89863  4.21957  2.44120  4.03536  3.62707  2.89956  3.27097  4.10422  3.34093  2.39713  3.23064  3.32843  2.18194  3.04998  3.28557  5.54472  2.97150    394 a - - -
          2.68618  4.42225  2.77519  2.73123  3.46354  2.40513  3.72494  3.29354  2.67741  2.69355  4.24690  2.90347  2.73739  3.18146  2.89801  2.37887  2.77519  2.98518  4.58477  3.61503
          0.01326  4.72566  5.44801  0.61958  0.77255  0.48576  0.95510
    150   2.78766  5.19677  2.07909  2.51077  4.50701  3.56469  3.76810  3.96618  2.52331  2.62722  4.25491  2.65861  3.96495  2.88050  2.54978  1.98914  2.61751  3.57020  5.65867  4.27231    395 s - - -
          2.68618  4.42225  2.77519  2.73123  3.46354  2.40513  3.72494  3.29354  2.67741  2.69355  4.24690  2.90347  2.73739  3.18146  2.89801  2.37887  2.77519  2.98518  4.58477  3.61503
          0.01326  4.72566  5.44801  0.61958  0.77255  0.48576  0.95510
    151   2.14305  5.23015  2.57084  1.85674  4.54845  3.55784  3.75884  3.20390  2.51110  3.52513  4.28134  2.66451  2.80482  2.86624  3.00074  2.76049  2.61908  3.60680  5.68170  4.28604    396 e - - -
          2.68618  4.42225  2.77519  2.73123  3.46354  2.40513  3.72494  3.29354  2.67741  2.69355  4.24690  2.90347  2.73739  3.18146  2.89801  2.37887  2.77519  2.98518  4.58477  3.61503
          0.01326  4.72566  5.44801  0.61958  0.77255  0.48576  0.95510
    152   2.40336  5.30737  2.02322  2.50589  4.66632  3.56124  3.82537  4.14349  2.59881  3.64278  4.40135  2.59327  4.00013  2.93732  2.65702  1.60311  3.09720  3.71775  5.79165  4.38449    397 s - - -
          2.68618  4.42225  2.77519  2.73123  3.46354  2.40513  3.72494  3.29354  2.67741  2.69355  4.24690  2.90347  2.73739  3.18146  2.89801  2.37887  2.77519  2.98518  4.58477  3.61503
          0.01326  4.72566  5.44801  0.61958  0.77255  0.48576  0.95510
    153   2.46342  5.30516  2.60015  1.85504  4.64118  3.55327  3.76390  4.12393  2.27103  3.60732  4.35191  2.56744  3.96219  2.86600  3.01078  2.39079  2.09108  3.69168  5.74336  4.33197    398 e - - -
          2.68618  4.42225  2.77519  2.73123  3.46354  2.40513  3.72494  3.29354  2.67741  2.69355  4.24690  2.90347  2.73739  3.18146  2.89801  2.37887  2.77519  2.98518  4.58477  3.61503
          0.01326  4.72566  5.44801  0.61958  0.77255  0.48576  0.95510
    154   2.96943  5.35884  3.24027  2.67228  4.73485  1.99168  3.82191  4.16964  2.12642  3.64109  4.42042  3.18547  3.07414  2.42796  1.67440  2.94163  3.18478  3.77258  5.74961  4.41999    399 r - - -
          2.68618  4.42225  2.77519  2.73123  3.46354  2.40513  3.72494  3.29354  2.67741  2.69355  4.24690  2.90347  2.73739  3.18146  2.89801  2.37887  2.77519  2.98518  4.58477  3.61503
          0.01326  4.72566  5.44801  0.61958  0.77255  0.48576  0.95510
    155   2.41948  4.58088  3.55162  2.99089  3.75209  3.71308  2.30305  3.11479  2.95287  2.41015  3.70021  3.42193  4.10892  3.27050  3.33389  2.16810  2.32241  2.27953  5.17194  3.92262    400 s - - -
          2.68618  4.42225  2.77519  2.73123  3.46354  2.40513  3.72494  3.29354  2.67741  2.69355  4.24690  2.90347  2.73739  3.18146  2.89801  2.37887  2.77519  2.98518  4.58477  3.61503
          0.01326  4.72566  5.44801  0.61958  0.77255  0.48576  0.95510
    156   2.46909  4.47822  5.08965  4.51388  2.37369  4.43779  4.83162  1.36014  4.35120  2.04419  3.50068  4.57450  4.75533  4.50317  4.40957  3.77167  3.39444  1.49283  5.29239  4.11847    401 i - - -
          2.68618  4.42225  2.77519  2.73123  3.46354  2.40513  3.72494  3.29354  2.67741  2.69355  4.24690  2.90347  2.73739  3.18146  2.89801  2.37887  2.77519  2.98518  4.58477  3.61503
          0.01326  4.72566  5.44801  0.61958  0.77255  0.48576  0.95510
    157   2.86255  4.27488  4.56093  3.96374  3.32076  4.00928  4.31954  1.79688  3.79141  1.69421  3.33360  4.07614  4.36623  3.97734  2.98895  3.31155  3.09425  2.10332  4.88376  2.17140    402 l - - -
          2.68618  4.42225  2.77519  2.73123  3.46354  2.40513  3.72494  3.29354  2.67741  2.69355  4.24690  2.90347  2.73739  3.18146  2.89801  2.37887  2.77519  2.98518  4.58477  3.61503
          0.01326  4.72566  5.44801  0.61958  0.77255  0.48576  0.95510
    158   2.51140  4.71127  5.34338  4.86757  4.12161  4.79292  5.54364  1.75852  4.77731  2.68378  3.91051  4.99379  5.15251  5.03626  4.94874  4.20169  3.69560  0.64705  6.04780  4.82809    403 V - - -
          2.68618  4.42225  2.77519  2.73123  3.46354  2.40513  3.72494  3.29354  2.67741  2.69355  4.24690  2.90347  2.73739  3.18146  2.89801  2.37887  2.77519  2.98518  4.58477  3.61503
          0.01326  4.72566  5.44801  0.61958  0.77255  0.48576  0.95510
    159   2.90986  4.91939  3.54749  3.00897  4.27918  3.69698  4.04506  3.69643  2.72077  2.55959  4.19020  3.43495  4.17063  3.23985  2.23049  1.09694  3.19240  3.38465  5.56540  4.28312    404 s - - -
          2.68618  4.42225  2.77519  2.73123  3.46354  2.40513  3.72494  3.29354  2.67741  2.69355  4.24690  2.90347  2.73739  3.18146  2.89801  2.37887  2.77519  2.98518  4.58477  3.61503
          0.01326  4.72566  5.44801  0.61958  0.77255  0.48576  0.95510
    160   3.31617  5.85446  1.56857  2.52902  5.23642  1.12459  4.18611  4.77304  3.19365  4.25548  5.09436  3.11052  4.24771  2.44720  3.78281  3.21414  3.61799  4.31619  6.40157  4.89908    405 g - - -
          2.68618  4.42225  2.77519  2.73123  3.46354  2.40513  3.72494  3.29354  2.67741  2.69355  4.24690  2.90347  2.73739  3.18146  2.89801  2.37887  2.77519  2.98518  4.58477  3.61503
          0.01326  4.72566  5.44801  0.61958  0.77255  0.48576  0.95510
    161   3.18279  4.82095  4.39359  4.05224  4.07197  4.02954  4.87639  1.59476  3.93851  2.85769  4.05089  4.25474  0.91454  4.28920  4.16111  3.50398  3.55304  2.75192  5.73238  4.50293    406 p - - -
          2.68618  4.42225  2.77519  2.73123  3.46354  2.40513  3.72494  3.29354  2.67741  2.69355  4.24690  2.90347  2.73739  3.18146  2.89801  2.37887  2.77519  2.98518  4.58477  3.61503
          0.01326  4.72566  5.44801  0.61958  0.77255  0.48576  0.95510
    162   1.17169  4.58781  4.12333  3.79101  4.80283  3.39484  4.78122  4.17756  3.79245  3.89357  4.71798  3.85314  1.29850  4.06698  4.08188  2.84745  2.28473  3.61594  6.15564  4.97156    407 a - - -
          2.68618  4.42225  2.77519  2.73123  3.46354  2.40513  3.72494  3.29354  2.67741  2.69355  4.24690  2.90347  2.73739  3.18146  2.89801  2.37887  2.77519  2.98518  4.58477  3.61503
          0.01326  4.72566  5.44801  0.61958  0.77255  0.48576  0.95510
    163   2.46748  5.12009  3.11204  2.55518  4.42112  2.27950  3.78092  3.86398  2.10911  3.41333  4.19354  3.08632  3.14430  2.90278  2.24860  2.78086  2.55330  2.94866  5.60345  4.23796    408 k - - -
          2.68618  4.42225  2.77519  2.73123  3.46354  2.40513  3.72494  3.29354  2.67741  2.69355  4.24690  2.90347  2.73739  3.18146  2.89801  2.37887  2.77519  2.98518  4.58477  3.61503
          0.01326  4.72566  5.44801  0.61958  0.77255  0.48576  0.95510
    164   2.90883  4.59284  3.80248  3.24300  2.70944  3.87675  4.00419  3.09143  3.16516  2.06938  3.69649  2.12133  4.25129  3.47018  2.71254  3.13108  3.13914  2.87620  4.84468  1.91790    409 y - - -
          2.68618  4.42225  2.77519  2.73123  3.46354  2.40513  3.72494  3.29354  2.67741  2.69355  4.24690  2.90347  2.73739  3.18146  2.89801  2.37887  2.77519  2.98518  4.58477  3.61503
          0.01326  4.72566  5.44801  0.61958  0.77255  0.48576  0.95510
    165   3.62956  4.82355  5.71292  5.23754  4.09169  5.24672  5.93915  1.17132  5.17566  2.04432  3.82657  5.39827  5.44387  5.39073  5.32002  4.67632  3.88459  0.89495  6.21562  5.02815    410 v - - -
          2.68618  4.42225  2.77519  2.73123  3.46354  2.40513  3.72494  3.29354  2.67741  2.69355  4.24690  2.90347  2.73739  3.18146  2.89801  2.37887  2.77519  2.98518  4.58477  3.61503
          0.01326  4.72566  5.44801  0.61958  0.77255  0.48576  0.95510
    166   2.54675  5.94814  1.79050  0.86047  5.26107  3.61761  4.15002  4.78944  3.15949  4.26247  5.09448  3.07340  4.23293  3.30682  3.76759  3.20331  3.61155  4.33512  6.41249  4.88757    411 e - - -
          2.68618  4.42225  2.77519  2.73123  3.46354  2.40513  3.72494  3.29354  2.67741  2.69355  4.24690  2.90347  2.73739  3.18146  2.89801  2.37887  2.77519  2.98518  4.58477  3.61503
          0.01326  4.72566  5.44801  0.61958  0.77255  0.48576  0.95510
    167   2.98845  4.42286  4.53868  3.94783  2.40339  4.12203  4.42118  2.22306  2.11453  1.51820  2.32109  4.13360  4.45847  3.99661  3.94990  3.41890  3.21701  2.56929  5.00642  3.84334    412 l - - -
          2.68618  4.42225  2.77519  2.73123  3.46354  2.40513  3.72494  3.29354  2.67741  2.69355  4.24690  2.90347  2.73739  3.18146  2.89801  2.37887  2.77519  2.98518  4.58477  3.61503
          0.01326  4.72566  5.44801  0.61958  0.77255  0.48576  0.95510
    168   2.93620  4.60659  4.60644  4.31131  4.24632  3.81078  5.04021  2.75129  4.22469  3.12080  4.20408  4.28589  4.50005  4.50398  4.39306  2.37195  3.37234  0.60716  5.88538  4.65506    413 V - - -
          2.68618  4.42225  2.77519  2.73123  3.46354  2.40513  3.72494  3.29354  2.67741  2.69355  4.24690  2.90347  2.73739  3.18146  2.89801  2.37887  2.77519  2.98518  4.58477  3.61503
          0.01326  4.72566  5.44801  0.61958  0.77255  0.48576  0.95510
    169   2.49392  5.10476  3.21673  2.29635  4.38202  3.64755  3.81233  3.79784  2.22950  2.72575  4.17083  3.16062  4.03362  2.94686  1.56285  2.86118  3.07197  2.89804  5.56957  4.23924    414 r - - -
          2.68618  4.42225  2.77519  2.73123  3.46354  2.40513  3.72494  3.29354  2.67741  2.69355  4.24690  2.90347  2.73739  3.18146  2.89801  2.37887  2.77519  2.98518  4.58477  3.61503
          0.01326  4.72566  5.44801  0.61958  0.77255  0.48576  0.95510
    170   2.88920  5.40205  1.98421  1.77050  3.16763  3.56638  3.82602  4.21687  2.60997  3.69962  4.45432  2.30271  4.00897  2.18078  3.11788  2.83959  3.12846  3.78435  5.83768  4.41320    415 e - - -
          2.68618  4.42225  2.77519  2.73123  3.46354  2.40513  3.72494  3.29354  2.67741  2.69355  4.24690  2.90347  2.73739  3.18146  2.89801  2.37887  2.77519  2.98518  4.58477  3.61503
          0.01326  4.72566  5.44801  0.61958  0.77255  0.48576  0.95510
    171   2.44222  4.23911  4.34011  3.74969  3.34160  2.92990  4.21560  2.28166  3.61515  1.74914  3.35501  3.92068  4.27215  3.82089  3.76621  3.19506  2.23487  2.18747  4.85726  2.60536    416 l - - -
          2.68618  4.42225  2.77519  2.73123  3.46354  2.40513  3.72494  3.29354  2.67741  2.69355  4.24690  2.90347  2.73739  3.18146  2.89801  2.37887  2.77519  2.98518  4.58477  3.61503
          0.01326  4.72566  5.44801  0.61958  0.77255  0.48576  0.95510
    172   1.32596  4.54491  3.87530  3.39591  4.08655  2.59497  4.34231  3.44880  3.36431  1.82774  4.04016  3.66570  4.14801  3.65804  3.69590  2.11212  3.08455  3.12721  5.50801  4.28567    417 a - - -
          2.68618  4.42225  2.77519  2.73123  3.46354  2.40513  3.72494  3.29354  2.67741  2.69355  4.24690  2.90347  2.73739  3.18146  2.89801  2.37887  2.77519  2.98518  4.58477  3.61503
          0.01326  4.72566  5.44801  0.61958  0.77255  0.48576  0.95510
    173   2.15310  5.20388  3.15029  2.61864  4.55693  3.62251  3.82714  3.99434  2.04932  3.52319  4.30678  3.14023  4.03372  1.59823  2.93360  2.85759  2.34270  3.61031  5.68773  4.33599    418 q - - -
          2.68618  4.42225  2.77519  2.73123  3.46354  2.40513  3.72494  3.29354  2.67741  2.69355  4.24690  2.90347  2.73739  3.18146  2.89801  2.37887  2.77519  2.98518  4.58477  3.61503
          0.01326  4.72566  5.44801  0.61958  0.77255  0.48576  0.95510
    174   1.75563  4.46981  3.70582  3.13691  3.60246  3.77000  4.02841  2.95878  2.39296  2.36978  2.95989  3.52831  4.14878  3.38119  3.42256  2.58695  3.01046  2.34993  5.05619  2.93674    419 a - - -
          2.68618  4.42225  2.77519  2.73123  3.46354  2.40513  3.72494  3.29354  2.67741  2.69355  4.24690  2.90347  2.73739  3.18146  2.89801  2.37887  2.77519  2.98518  4.58477  3.61503
          0.01326  4.72566  5.44801  0.61958  0.77255  0.48576  0.95510
    175   3.63635  4.88247  5.60568  5.04635  3.58130  5.03465  5.43889  1.90672  4.91527  1.03943  2.62912  5.18095  5.20548  4.94632  4.93871  4.40706  3.86410  1.33411  5.65084  4.59411    420 l - - -
          2.68618  4.42225  2.77519  2.73123  3.46354  2.40513  3.72494  3.29354  2.67741  2.69355  4.24690  2.90347  2.73739  3.18146  2.89801  2.37887  2.77519  2.98518  4.58477  3.61503
          0.01326  4.72566  5.44801  0.61958  0.77255  0.48576  0.95510
    176   3.30876  5.96749  1.10791  1.59321  5.25864  2.57631  4.12227  4.79924  3.11492  4.25276  5.07363  3.05876  4.21847  2.53388  3.72012  3.18328  3.58795  4.33839  6.39356  4.86553    421 d - - -
          2.68618  4.42225  2.77519  2.73123  3.46354  2.40513  3.72494  3.29354  2.67741  2.69355  4.24690  2.90347  2.73739  3.18146  2.89801  2.37887  2.77519  2.98518  4.58477  3.61503
          0.01326  4.72566  5.44801  0.61958  0.77255  0.48576  0.95510
    177   2.82070  5.27071  3.09108  2.53015  4.61278  3.59024  3.76141  4.07732  1.74373  3.56628  4.32112  3.06738  3.13306  2.46267  2.47935  1.98334  2.56423  3.66170  5.70114  4.31895    422 k - - -
          2.68618  4.42225  2.77519  2.73123  3.46354  2.40513  3.72494  3.29354  2.67741  2.69355  4.24690  2.90347  2.73739  3.18146  2.89801  2.37887  2.77519  2.98518  4.58477  3.61503
          0.01326  4.72566  5.44801  0.61958  0.77255  0.48576  0.95510
    178   2.97610  5.17239  3.11104  2.83130  4.82363  2.09741  4.16105  4.29485  2.95169  3.84571  4.65782  3.31730  1.38528  1.85241  3.37129  3.01095  3.31067  3.84588  6.00391  4.66541    423 p - - -
          2.68635  4.42242  2.77537  2.73140  3.46371  2.40460  3.72512  3.29371  2.67758  2.69372  4.24707  2.90364  2.73757  3.18107  2.89818  2.37904  2.77397  2.98536  4.58494  3.61520
          0.98127  1.25248  1.08067  0.68234  0.70407  0.48576  0.95510
    179   1.69160  4.36269  3.67056  3.13416  3.60286  3.63306  4.04298  2.19159  3.08020  2.61179  3.55264  2.74657  4.07252  3.38585  3.41375  2.92632  2.93769  2.11004  5.08785  3.85697    426 a - - -
          2.68618  4.42225  2.77519  2.73123  3.46354  2.40513  3.72494  3.29354  2.67741  2.69355  4.24690  2.90347  2.73739  3.18146  2.89801  2.37887  2.77519  2.98518  4.58477  3.61503
          0.02000  4.31760  5.03994  0.61958  0.77255  0.81987  0.58069
    180   2.68456  4.80072  2.65064  2.57440  4.03185  3.51771  3.74764  2.11969  2.56819  3.06227  3.89377  3.08125  3.02568  2.91891  2.50677  2.39332  2.92069  3.12776  5.33184  4.01613    427 i - - -
          2.68618  4.42225  2.77519  2.73123  3.46354  2.40513  3.72494  3.29354  2.67741  2.69355  4.24690  2.90347  2.73739  3.18146  2.89801  2.37887  2.77519  2.98518  4.58477  3.61503
          0.01818  4.41232  5.13466  0.61958  0.77255  0.43146  1.04857
    181   2.41557  5.23990  1.63584  2.49680  4.62985  2.88019  3.81629  4.10357  2.59667  3.61174  4.37469  3.03928  3.97486  2.93211  2.52822  2.09980  3.07105  3.67725  5.76670  4.36528    428 d - - -
          2.68618  4.42225  2.77519  2.73123  3.46354  2.40513  3.72494  3.29354  2.67741  2.69355  4.24690  2.90347  2.73739  3.18146  2.89801  2.37887  2.77519  2.98518  4.58477  3.61503
          0.01439  4.64418  5.36653  0.61958  0.77255  0.64080  0.74838
    182   2.81583  4.58328  3.58645  1.80457  3.72128  3.77081  4.02923  2.23366  2.99540  2.69885  2.16493  3.47114  4.15442  3.31908  3.36684  3.02037  2.57227  2.71935  5.18747  3.94482    429 e - - -
          2.68618  4.42225  2.77519  2.73123  3.46354  2.40513  3.72494  3.29354  2.67741  2.69355  4.24690  2.90347  2.73739  3.18146  2.89801  2.37887  2.77519  2.98518  4.58477  3.61503
          0.01439  4.64418  5.36653  0.61958  0.77255  0.64080  0.74838
    183   2.81190  5.32389  2.45042  2.19426  4.66132  2.90487  3.75638  4.14794  1.84386  3.62528  4.37164  2.99460  3.95081  2.47357  3.01100  1.92728  3.04734  3.71143  5.75733  4.34025    430 k - - -
          2.68618  4.42225  2.77519  2.73123  3.46354  2.40513  3.72494  3.29354  2.67741  2.69355  4.24690  2.90347  2.73739  3.18146  2.89801  2.37887  2.77519  2.98518  4.58477  3.61503
          0.01439  4.64418  5.36653  0.61958  0.77255  0.64080  0.74838
    184   1.95578  4.76437  3.30170  1.92162  3.98613  3.63001  3.88092  3.30053  2.74114  2.61094  3.87500  3.24132  4.03143  3.08092  3.17341  2.85938  2.24547  2.58465  5.33896  4.04648    431 e - - -
          2.68618  4.42225  2.77519  2.73123  3.46354  2.40513  3.72494  3.29354  2.67741  2.69355  4.24690  2.90347  2.73739  3.18146  2.89801  2.37887  2.77519  2.98518  4.58477  3.61503
          0.01439  4.64418  5.36653  0.61958  0.77255  0.64080  0.74838
    185   2.99738  5.41441  1.63090  2.48692  4.63905  2.29295  3.92728  4.18413  2.80640  3.71500  4.52005  2.41965  4.07087  3.07505  3.32974  2.95124  3.25445  3.79325  5.85829  2.11018    432 d - - -
          2.68618  4.42225  2.77519  2.73123  3.46354  2.40513  3.72494  3.29354  2.67741  2.69355  4.24690  2.90347  2.73739  3.18146  2.89801  2.37887  2.77519  2.98518  4.58477  3.61503
          0.01439  4.64418  5.36653  0.61958  0.77255  0.64080  0.74838
    186   2.40837  5.31749  1.79503  2.50119  4.66542  3.56941  3.77303  4.13396  1.83299  3.61538  4.37508  3.04344  3.98569  2.88085  2.18572  2.81337  3.08282  3.71316  5.74452  4.35536    433 d - - -
          2.68618  4.42225  2.77519  2.73123  3.46354  2.40513  3.72494  3.29354  2.67741  2.69355  4.24690  2.90347  2.73739  3.18146  2.89801  2.37887  2.77519  2.98518  4.58477  3.61503
          0.01439  4.64418  5.36653  0.61958  0.77255  0.64080  0.74838
    187   2.76774  4.54487  3.56662  3.00776  3.70550  3.71618  3.98157  3.01813  2.94963  2.34707  3.65287  3.43157  3.11096  2.19337  3.31635  2.96467  2.49853  1.74957  5.13969  3.89612    434 v - - -
          2.68618  4.42225  2.77519  2.73123  3.46354  2.40513  3.72494  3.29354  2.67741  2.69355  4.24690  2.90347  2.73739  3.18146  2.89801  2.37887  2.77519  2.98518  4.58477  3.61503
          0.01439  4.64418  5.36653  0.61958  0.77255  0.64080  0.74838
    188   2.39427  5.23184  2.38822  2.45344  4.56445  3.52660  3.71707  4.04037  2.22642  3.53078  4.27696  2.62100  3.92236  2.00831  2.56144  2.72221  2.98559  2.89640  5.67103  4.26939    435 q - - -
          2.68618  4.42225  2.77519  2.73123  3.46354  2.40513  3.72494  3.29354  2.67741  2.69355  4.24690  2.90347  2.73739  3.18146  2.89801  2.37887  2.77519  2.98518  4.58477  3.61503
          0.01439  4.64418  5.36653  0.61958  0.77255  0.64080  0.74838
    189   3.37435  4.65251  5.31123  4.76905  1.64354  4.72934  5.10656  1.60669  4.63274  2.21837  3.50133  4.85721  4.99552  4.76140  4.70042  4.09003  3.61549  1.23582  5.45406  4.22071    436 v - - -
          2.68618  4.42225  2.77519  2.73123  3.46354  2.40513  3.72494  3.29354  2.67741  2.69355  4.24690  2.90347  2.73739  3.18146  2.89801  2.37887  2.77519  2.98518  4.58477  3.61503
          0.01439  4.64418  5.36653  0.61958  0.77255  0.64080  0.74838
    190   1.93512  4.96646  3.15134  2.26711  4.24496  2.56476  3.80518  3.65907  2.58811  3.25938  4.07048  3.12446  3.98049  2.95345  2.25138  2.79496  3.00136  2.50457  5.49540  4.16140    437 a - - -
          2.68618  4.42225  2.77519  2.73123  3.46354  2.40513  3.72494  3.29354  2.67741  2.69355  4.24690  2.90347  2.73739  3.18146  2.89801  2.37887  2.77519  2.98518  4.58477  3.61503
          0.01439  4.64418  5.36653  0.61958  0.77255  0.64080  0.74838
    191   2.35888  4.45064  4.10458  3.56365  3.67178  3.95820  4.35147  1.86777  3.49358  2.63087  3.61774  2.08760  4.36229  3.77382  3.77438  3.25873  3.15205  1.51260  5.22020  4.00401    438 v - - -
          2.68618  4.42225  2.77519  2.73123  3.46354  2.40513  3.72494  3.29354  2.67741  2.69355  4.24690  2.90347  2.73739  3.18146  2.89801  2.37887  2.77519  2.98518  4.58477  3.61503
          0.01439  4.64418  5.36653  0.61958  0.77255  0.64080  0.74838
    192   3.02301  4.41948  4.70867  4.11510  1.87509  4.18367  4.48496  2.22091  3.96232  1.65693  2.63811  4.24744  2.13198  4.10845  4.05734  3.49084  3.25094  2.52800  4.98502  3.82347    439 l - - -
          2.68618  4.42225  2.77519  2.73123  3.46354  2.40513  3.72494  3.29354  2.67741  2.69355  4.24690  2.90347  2.73739  3.18146  2.89801  2.37887  2.77519  2.98518  4.58477  3.61503
          0.01439  4.64418  5.36653  0.61958  0.77255  0.64080  0.74838
    193   1.88749  5.12892  3.24537  2.69216  4.50586  3.63603  3.83634  3.92369  2.17078  3.46655  4.26958  3.19011  1.94933  2.96818  2.14013  2.88925  3.11461  3.55877  5.63732  4.32214    440 a - - -
          2.68618  4.42225  2.77519  2.73123  3.46354  2.40513  3.72494  3.29354  2.67741  2.69355  4.24690  2.90347  2.73739  3.18146  2.89801  2.37887  2.77519  2.98518  4.58477  3.61503
          0.08988  4.64418  2.57257  0.61958  0.77255  0.64080  0.74838
    194   1.64572  4.64055  4.46562  4.03626  3.64618  3.99443  4.73792  2.69942  3.89522  0.95903  3.54291  4.20622  4.51807  4.17309  4.08818  3.40721  3.39243  2.62993  5.43715  4.26247    441 l - - -
          2.68618  4.42225  2.77519  2.73123  3.46354  2.40513  3.72494  3.29354  2.67741  2.69355  4.24690  2.90347  2.73739  3.18146  2.89801  2.37887  2.77519  2.98518  4.58477  3.61503
          0.01551  4.56981  5.29216  0.61958  0.77255  0.75525  0.63468
    195   3.01156  5.20480  3.42141  2.79883  4.53366  3.75493  3.81000  3.92140  1.45087  1.97236  4.27602  2.66429  4.12519  2.94568  2.15010  3.02181  3.21090  3.59449  5.59084  4.33035    442 k - - -
          2.68618  4.42225  2.77519  2.73123  3.46354  2.40513  3.72494  3.29354  2.67741  2.69355  4.24690  2.90347  2.73739  3.18146  2.89801  2.37887  2.77519  2.98518  4.58477  3.61503
          0.01551  4.56981  5.29216  0.61958  0.77255  0.75525  0.63468
    196   2.90541  4.54804  3.80684  3.32529  3.22926  3.84795  4.02726  2.98472  3.25974  2.74138  3.69336  2.36349  4.26191  3.56093  3.55553  3.15217  3.15614  1.73923  4.78264  1.68790    443 y - - -
          2.68618  4.42225  2.77519  2.73123  3.46354  2.40513  3.72494  3.29354  2.67741  2.69355  4.24690  2.90347  2.73739  3.18146  2.89801  2.37887  2.77519  2.98518  4.58477  3.61503
          0.01551  4.56981  5.29216  0.61958  0.77255  0.75525  0.63468
    197   1.19738  4.46597  4.01542  3.63953  4.66888  3.27305  4.62615  4.07035  3.62845  3.76663  4.57825  3.71560  4.03003  3.90147  3.93327  1.44727  1.89477  3.50101  6.01381  4.82295    444 a - - -
          2.68618  4.42225  2.77519  2.73123  3.46354  2.40513  3.72494  3.29354  2.67741  2.69355  4.24690  2.90347  2.73739  3.18146  2.89801  2.37887  2.77519  2.98518  4.58477  3.61503
          0.01551  4.56981  5.29216  0.61958  0.77255  0.75525  0.63468
    198   3.17137  4.67934  4.25087  3.73162  1.91222  4.13522  3.90450  3.18718  3.64448  2.81377  3.80743  2.35845  4.49146  3.84236  3.87500  2.50404  3.39979  2.99794  2.75159  1.60827    445 y - - -
          2.68618  4.42225  2.77519  2.73123  3.46354  2.40513  3.72494  3.29354  2.67741  2.69355  4.24690  2.90347  2.73739  3.18146  2.89801  2.37887  2.77519  2.98518  4.58477  3.61503
          0.01551  4.56981  5.29216  0.61958  0.77255  0.75525  0.63468
    199   1.34357  1.83376  4.58353  4.13447  3.92982  3.59592  4.70751  2.77764  4.00614  2.89518  3.88403  4.06825  4.25306  4.21931  4.15656  3.01952  3.10313  1.78560  5.48788  4.31053    446 a - - -
          2.68618  4.42225  2.77519  2.73123  3.46354  2.40513  3.72494  3.29354  2.67741  2.69355  4.24690  2.90347  2.73739  3.18146  2.89801  2.37887  2.77519  2.98518  4.58477  3.61503
          0.01551  4.56981  5.29216  0.61958  0.77255  0.54813  0.86283
    200   2.11726  4.95345  3.18691  2.67903  4.48279  2.39966  3.90569  3.92769  2.69342  3.49414  4.27762  3.16887  3.97949  1.93279  3.15557  2.04912  2.45696  3.51120  5.69005  4.34308    447 q - - -
          2.68618  4.42225  2.77519  2.73123  3.46354  2.40513  3.72494  3.29354  2.67741  2.69355  4.24690  2.90347  2.73739  3.18146  2.89801  2.37887  2.77519  2.98518  4.58477  3.61503
          0.01439  4.64418  5.36653  0.61958  0.77255  0.64080  0.74838
    201   3.53132  5.90263  0.51689  2.69527  5.50533  2.47506  4.46061  5.13703  3.64325  4.62208  5.54039  3.27235  4.38674  3.67092  4.28919  3.43711  3.89980  4.62805  6.62919  5.20275    448 D - - -
          2.68618  4.42225  2.77519  2.73123  3.46354  2.40513  3.72494  3.29354  2.67741  2.69355  4.24690  2.90347  2.73739  3.18146  2.89801  2.37887  2.77519  2.98518  4.58477  3.61503
          0.01439  4.64418  5.36653  0.61958  0.77255  0.64080  0.74838
    202   2.97321  5.08408  3.43724  2.82982  4.34499  3.75759  2.83472  3.74480  2.41193  3.32210  4.16468  3.29980  4.13282  2.50680  1.52567  3.01467  3.18231  2.03482  5.51593  4.24471    449 r - - -
          2.68618  4.42225  2.77519  2.73123  3.46354  2.40513  3.72494  3.29354  2.67741  2.69355  4.24690  2.90347  2.73739  3.18146  2.89801  2.37887  2.77519  2.98518  4.58477  3.61503
          0.01439  4.64418  5.36653  0.61958  0.77255  0.64080  0.74838
    203   2.89735  4.69420  3.72183  3.14035  3.87091  3.78901  4.04867  3.17700  2.80703  1.81959  3.79713  3.53404  4.20078  3.31463  2.13432  3.08016  1.59983  2.96387  5.28698  4.05707    450 t - - -
          2.68618  4.42225  2.77519  2.73123  3.46354  2.40513  3.72494  3.29354  2.67741  2.69355  4.24690  2.90347  2.73739  3.18146  2.89801  2.37887  2.77519  2.98518  4.58477  3.61503
          0.01439  4.64418  5.36653  0.61958  0.77255  0.64080  0.74838
    204   2.76190  4.43298  2.94184  3.15057  3.55834  2.21278  4.02783  1.99496  3.10631  2.63852  3.54366  3.53255  4.14027  3.39685  3.43812  3.01518  2.99652  2.28475  5.02398  2.59871    451 i - - -
          2.68618  4.42225  2.77519  2.73123  3.46354  2.40513  3.72494  3.29354  2.67741  2.69355  4.24690  2.90347  2.73739  3.18146  2.89801  2.37887  2.77519  2.98518  4.58477  3.61503
          0.01439  4.64418  5.36653  0.61958  0.77255  0.64080  0.74838
    205   1.97063  5.19740  3.02154  2.21848  4.51703  3.53968  2.95215  3.98051  2.46981  3.49056  4.24985  2.35627  3.93687  2.84087  2.34755  2.74179  2.53827  3.57540  5.64657  4.25807    452 a - - -
          2.68618  4.42225  2.77519  2.73123  3.46354  2.40513  3.72494  3.29354  2.67741  2.69355  4.24690  2.90347  2.73739  3.18146  2.89801  2.37887  2.77519  2.98518  4.58477  3.61503
          0.01439  4.64418  5.36653  0.61958  0.77255  0.64080  0.74838
    206   3.02032  4.40760  4.73465  4.14618  3.26461  4.18584  4.46025  2.54654  3.97916  1.89027  1.71925  4.25461  4.51429  4.13300  4.06678  3.49684  3.25027  1.81895  4.94203  2.07589    453 m - - -
          2.68618  4.42225  2.77519  2.73123  3.46354  2.40513  3.72494  3.29354  2.67741  2.69355  4.24690  2.90347  2.73739  3.18146  2.89801  2.37887  2.77519  2.98518  4.58477  3.61503
          0.01439  4.64418  5.36653  0.61958  0.77255  0.64080  0.74838
    207   1.84589  5.02412  3.24247  2.71205  4.47254  3.57484  3.88208  3.89420  2.57658  3.46011  4.26130  2.55285  4.02837  3.02131  1.60453  2.84257  2.55157  3.51403  5.65009  4.32844    454 r - - -
          2.68618  4.42225  2.77519  2.73123  3.46354  2.40513  3.72494  3.29354  2.67741  2.69355  4.24690  2.90347  2.73739  3.18146  2.89801  2.37887  2.77519  2.98518  4.58477  3.61503
          0.01439  4.64418  5.36653  0.61958  0.77255  0.64080  0.74838
    208   2.47957  5.71674  1.47644  1.55372  5.04422  2.17385  4.00990  4.56036  2.94396  4.03535  4.83615  3.01508  4.12088  3.15153  3.51561  3.04478  3.41150  4.11189  6.18245  4.69513    455 d - - -
          2.68618  4.42225  2.77519  2.73123  3.46354  2.40513  3.72494  3.29354  2.67741  2.69355  4.24690  2.90347  2.73739  3.18146  2.89801  2.37887  2.77519  2.98518  4.58477  3.61503
          0.01439  4.64418  5.36653  0.61958  0.77255  0.64080  0.74838
    209   3.19012  5.81257  1.79027  1.36962  5.11301  3.56421  4.02368  4.64047  2.95989  4.09920  4.90528  3.01182  4.13970  1.61287  3.53063  3.08043  3.45956  4.18758  6.23586  4.73577    456 e - - -
          2.68618  4.42225  2.77519  2.73123  3.46354  2.40513  3.72494  3.29354  2.67741  2.69355  4.24690  2.90347  2.73739  3.18146  2.89801  2.37887  2.77519  2.98518  4.58477  3.61503
          0.01439  4.64418  5.36653  0.61958  0.77255  0.39975  1.11014
    210   2.81316  5.31101  2.59916  1.66772  4.64679  3.55712  3.76607  4.12887  2.26796  2.95732  4.35669  3.02554  3.96611  2.04524  3.00524  2.39234  3.04639  3.69716  5.74629  4.33613    457 e - - -
          2.68618  4.42225  2.77519  2.73123  3.46354  2.40513  3.72494  3.29354  2.67741  2.69355  4.24690  2.90347  2.73739  3.18146  2.89801  2.37887  2.77519  2.98518  4.58477  3.61503
          0.01326  4.72566  5.44801  0.61958  0.77255  0.48576  0.95510
    211   1.90077  4.32311  4.66782  4.07955  3.44520  4.11494  4.46173  2.13685  3.92681  1.94264  2.79744  4.19256  4.46823  4.10978  4.03202  3.42400  2.53383  1.56765  5.02575  3.84306    458 v - - -
          2.68618  4.42225  2.77519  2.73123  3.46354  2.40513  3.72494  3.29354  2.67741  2.69355  4.24690  2.90347  2.73739  3.18146  2.89801  2.37887  2.77519  2.98518  4.58477  3.61503
          0.01326  4.72566  5.44801  0.61958  0.77255  0.48576  0.95510
    212   2.39426  4.61302  3.49777  2.54080  2.27954  3.71505  3.95563  3.13721  2.90306  2.83417  3.71223  2.74915  4.09996  3.22763  2.69035  2.95060  3.01471  1.91271  5.18033  3.92459    459 v - - -
          2.68618  4.42225  2.77519  2.73123  3.46354  2.40513  3.72494  3.29354  2.67741  2.69355  4.24690  2.90347  2.73739  3.18146  2.89801  2.37887  2.77519  2.98518  4.58477  3.61503
          0.01326  4.72566  5.44801  0.61958  0.77255  0.48576  0.95510
    213   2.39243  4.61080  3.51614  2.95653  3.77695  3.72058  3.97080  2.09207  2.92078  2.83447  3.71679  2.74222  4.10835  2.12655  3.30982  2.95797  2.59011  2.28331  5.19171  3.93718    460 i - - -
          2.68618  4.42225  2.77519  2.73123  3.46354  2.40513  3.72494  3.29354  2.67741  2.69355  4.24690  2.90347  2.73739  3.18146  2.89801  2.37887  2.77519  2.98518  4.58477  3.61503
          0.01326  4.72566  5.44801  0.61958  0.77255  0.48576  0.95510
    214   2.24422  4.72016  2.82191  2.82474  3.90468  3.67678  3.91128  2.15297  2.80300  2.95433  3.81720  3.29973  2.37533  3.13611  2.66635  2.90227  3.01398  2.52942  5.27901  4.00123    461 i - - -
          2.68618  4.42225  2.77519  2.73123  3.46354  2.40513  3.72494  3.29354  2.67741  2.69355  4.24690  2.90347  2.73739  3.18146  2.89801  2.37887  2.77519  2.98518  4.58477  3.61503
          0.01326  4.72566  5.44801  0.61958  0.77255  0.48576  0.95510
    215   2.96471  4.75961  3.79756  3.33933  1.92566  1.19749  4.20065  3.46756  3.19680  3.12236  4.05158  3.68363  4.29468  3.59238  2.66240  3.14672  3.27066  3.20697  5.19660  3.78780    462 g - - -
          2.68618  4.42225  2.77519  2.73123  3.46354  2.40513  3.72494  3.29354  2.67741  2.69355  4.24690  2.90347  2.73739  3.18146  2.89801  2.37887  2.77519  2.98518  4.58477  3.61503
          0.01326  4.72566  5.44801  0.61958  0.77255  0.48576  0.95510
    216   2.91518  4.48157  4.00282  2.69821  3.63335  3.96941  4.26539  1.64605  3.37273  2.61499  3.58947  3.80424  4.34297  2.88773  3.65595  3.25239  3.15049  1.43453  5.15919  3.94486    463 v - - -
          2.68618  4.42225  2.77519  2.73123  3.46354  2.40513  3.72494  3.29354  2.67741  2.69355  4.24690  2.90347  2.73739  3.18146  2.89801  2.37887  2.77519  2.98518  4.58477  3.61503
          0.01326  4.72566  5.44801  0.61958  0.77255  0.48576  0.95510
    217   0.88954  4.95556  3.43931  3.13943  4.69064  3.59204  4.33798  4.10416  3.11292  3.73043  4.60440  3.53107  4.22166  1.80337  3.45791  3.02921  3.31003  3.68655  5.96351  4.67958    464 a - - -
          2.68618  4.42225  2.77519  2.73123  3.46354  2.40513  3.72494  3.29354  2.67741  2.69355  4.24690  2.90347  2.73739  3.18146  2.89801  2.37887  2.77519  2.98518  4.58477  3.61503
          0.01326  4.72566  5.44801  0.61958  0.77255  0.48576  0.95510
    218   2.33374  4.67593  3.54377  3.00704  4.07913  3.58360  4.07693  3.46158  2.98275  3.13730  2.87577  3.41853  2.16512  3.30846  3.38648  1.90540  1.94556  3.15111  5.44763  4.18206    465 s - - -
          2.68618  4.42225  2.77519  2.73123  3.46354  2.40513  3.72494  3.29354  2.67741  2.69355  4.24690  2.90347  2.73739  3.18146  2.89801  2.37887  2.77519  2.98518  4.58477  3.61503
          0.01326  4.72566  5.44801  0.61958  0.77255  0.48576  0.95510
    219   2.44994  4.65344  2.75820  2.92194  3.85299  2.22787  3.97400  1.89842  2.90876  2.90861  3.78356  3.37287  3.13089  3.22864  3.31165  2.93603  3.02754  2.54761  5.25389  3.99100    466 i - - -
          2.68618  4.42225  2.77519  2.73123  3.46354  2.40513  3.72494  3.29354  2.67741  2.69355  4.24690  2.90347  2.73739  3.18146  2.89801  2.37887  2.77519  2.98518  4.58477  3.61503
          0.01326  4.72566  5.44801  0.61958  0.77255  0.48576  0.95510
    220   2.46564  4.32496  4.63591  4.04449  3.39582  4.09165  4.42676  2.20692  3.89111  1.50330  2.63897  4.16355  4.44298  4.06834  3.99628  3.39785  1.98005  2.08022  4.98764  3.81257    467 l - - -
          2.68618  4.42225  2.77519  2.73123  3.46354  2.40513  3.72494  3.29354  2.67741  2.69355  4.24690  2.90347  2.73739  3.18146  2.89801  2.37887  2.77519  2.98518  4.58477  3.61503
          0.01326  4.72566  5.44801  0.61958  0.77255  0.48576  0.95510
    221   3.16984  5.72158  2.69750  1.63837  5.04321  3.62700  4.01556  4.54814  2.85225  4.01386  4.81186  1.42219  4.16457  1.89886  3.35375  3.08237  3.42689  4.11198  6.14202  4.68985    468 n - - -
          2.68618  4.42225  2.77519  2.73123  3.46354  2.40513  3.72494  3.29354  2.67741  2.69355  4.24690  2.90347  2.73739  3.18146  2.89801  2.37887  2.77519  2.98518  4.58477  3.61503
          0.01326  4.72566  5.44801  0.61958  0.77255  0.48576  0.95510
    222   2.99743  5.40987  3.24384  2.11568  4.79919  3.71666  3.82417  4.23532  1.68563  3.68720  4.46366  3.19175  4.10419  2.93164  1.68667  2.10068  3.20913  3.82963  5.77835  4.45063    469 k - - -
          2.68618  4.42225  2.77519  2.73123  3.46354  2.40513  3.72494  3.29354  2.67741  2.69355  4.24690  2.90347  2.73739  3.18146  2.89801  2.37887  2.77519  2.98518  4.58477  3.61503
          0.01326  4.72566  5.44801  0.61958  0.77255  0.48576  0.95510
    223   3.04230  4.41293  4.82778  4.23697  3.43900  4.24595  4.58927  1.65792  2.98545  1.49622  2.61560  4.33845  4.57679  4.23402  4.15410  3.56097  3.27504  1.72811  5.10041  3.93781    470 l - - -
          2.68618  4.42225  2.77519  2.73123  3.46354  2.40513  3.72494  3.29354  2.67741  2.69355  4.24690  2.90347  2.73739  3.18146  2.89801  2.37887  2.77519  2.98518  4.58477  3.61503
          0.01326  4.72566  5.44801  0.61958  0.77255  0.48576  0.95510
    224   3.08899  4.51059  4.58317  4.02426  1.84554  4.17286  4.20593  2.87232  2.86691  1.21635  3.50958  4.13739  4.51892  4.03987  3.97946  3.47616  3.31738  2.74034  4.63957  2.49014    471 l - - -
          2.68618  4.42225  2.77519  2.73123  3.46354  2.40513  3.72494  3.29354  2.67741  2.69355  4.24690  2.90347  2.73739  3.18146  2.89801  2.37887  2.77519  2.98518  4.58477  3.61503
          0.01326  4.72566  5.44801  0.61958  0.77255  0.48576  0.95510
    225   2.78488  5.16473  3.05974  2.10423  4.46383  2.87682  3.77295  3.91601  2.53447  3.45293  4.22513  2.66565  3.96800  2.24398  3.01712  2.40960  2.61615  2.27072  5.63348  4.25437    472 e - - -
          2.68618  4.42225  2.77519  2.73123  3.46354  2.40513  3.72494  3.29354  2.67741  2.69355  4.24690  2.90347  2.73739  3.18146  2.89801  2.37887  2.77519  2.98518  4.58477  3.61503
          0.01326  4.72566  5.44801  0.61958  0.77255  0.48576  0.95510
    226   2.80178  5.15011  2.58046  2.53926  4.43940  2.52915  3.79554  2.33043  2.28704  3.43570  4.21780  2.66373  3.98403  2.91963  3.05226  2.00995  3.03675  3.51254  5.62917  4.25614    473 s - - -
          2.68618  4.42225  2.77519  2.73123  3.46354  2.40513  3.72494  3.29354  2.67741  2.69355  4.24690  2.90347  2.73739  3.18146  2.89801  2.37887  2.77519  2.98518  4.58477  3.61503
          0.01326  4.72566  5.44801  0.61958  0.77255  0.48576  0.95510
    227   2.42071  5.23213  2.57746  2.25983  4.55298  2.97780  3.75345  4.02220  2.50167  3.52771  4.28161  3.03453  3.95432  2.85940  2.39365  1.83157  3.01419  3.61022  5.68106  3.17101    474 s - - -
          2.68618  4.42225  2.77519  2.73123  3.46354  2.40513  3.72494  3.29354  2.67741  2.69355  4.24690  2.90347  2.73739  3.18146  2.89801  2.37887  2.77519  2.98518  4.58477  3.61503
          0.01326  4.72566  5.44801  0.61958  0.77255  0.48576  0.95510
    228   2.80504  5.21077  3.03378  2.27191  4.55675  2.84178  3.79737  4.01928  2.28376  3.53851  4.30288  3.06605  3.11368  2.91089  3.03811  1.53565  2.56789  3.61294  5.70244  4.31452    475 s - - -
          2.68618  4.42225  2.77519  2.73123  3.46354  2.40513  3.72494  3.29354  2.67741  2.69355  4.24690  2.90347  2.73739  3.18146  2.89801  2.37887  2.77519  2.98518  4.58477  3.61503
          0.01326  4.72566  5.44801  0.61958  0.77255  0.48576  0.95510
    229   2.20385  4.92623  3.23244  2.67420  4.16555  3.62494  3.83934  2.87157  2.63771  3.19008  4.01523  3.18165  2.08693  2.62671  2.41597  2.83878  2.54436  3.26074  5.44924  4.13123    476 p - - -
          2.68618  4.42225  2.77519  2.73123  3.46354  2.40513  3.72494  3.29354  2.67741  2.69355  4.24690  2.90347  2.73739  3.18146  2.89801  2.37887  2.77519  2.98518  4.58477  3.61503
          0.01326  4.72566  5.44801  0.61958  0.77255  0.48576  0.95510
    230   2.80153  5.15029  3.11605  2.56262  4.45791  2.34872  3.78513  3.90197  2.51880  2.89306  4.22176  3.09315  2.65150  2.48934  2.06165  2.40788  3.03396  3.52517  5.62385  4.25953    477 r - - -
          2.68618  4.42225  2.77519  2.73123  3.46354  2.40513  3.72494  3.29354  2.67741  2.69355  4.24690  2.90347  2.73739  3.18146  2.89801  2.37887  2.77519  2.98518  4.58477  3.61503
          0.01326  4.72566  5.44801  0.61958  0.77255  0.48576  0.95510
    231   2.87712  5.31868  2.12672  1.84737  4.62257  3.57621  3.83013  4.09024  2.61725  1.98736  4.37734  3.05233  4.01265  2.47863  3.11544  2.47292  3.11535  3.68830  5.77168  4.36833    478 e - - -
          2.68618  4.42225  2.77519  2.73123  3.46354  2.40513  3.72494  3.29354  2.67741  2.69355  4.24690  2.90347  2.73739  3.18146  2.89801  2.37887  2.77519  2.98518  4.58477  3.61503
          0.09587  4.72566  2.49431  0.61958  0.77255  0.48576  0.95510
    232   2.74296  4.96873  3.14023  2.60430  4.29243  2.93363  3.81471  3.71874  2.60718  3.30761  4.10969  2.66368  3.96933  2.53852  3.07175  1.96228  2.01851  2.73129  5.53388  4.19159    479 s - - -
          2.68618  4.42225  2.77519  2.73123  3.46354  2.40513  3.72494  3.29354  2.67741  2.69355  4.24690  2.90347  2.73739  3.18146  2.89801  2.37887  2.77519  2.98518  4.58477  3.61503
          0.01551  4.56981  5.29216  0.61958  0.77255  0.64080  0.74838
    233   1.88984  4.72981  3.27428  2.72166  3.96190  2.81148  3.84192  2.48925  2.69805  3.00640  3.85359  2.72370  3.98878  3.04172  2.66019  2.81232  2.48561  3.06523  5.30367  4.01236    480 a - - -
          2.68618  4.42225  2.77519  2.73123  3.46354  2.40513  3.72494  3.29354  2.67741  2.69355  4.24690  2.90347  2.73739  3.18146  2.89801  2.37887  2.77519  2.98518  4.58477  3.61503
          0.01551  4.56981  5.29216  0.61958  0.77255  0.64080  0.74838
    234   2.72756  5.07232  2.39138  2.48751  4.35694  3.52476  3.72071  3.09530  1.82665  3.35010  4.13117  3.02221  3.91820  2.50049  2.95682  2.72433  2.50985  2.79475  5.54398  4.17527    481 k - - -
          2.68618  4.42225  2.77519  2.73123  3.46354  2.40513  3.72494  3.29354  2.67741  2.69355  4.24690  2.90347  2.73739  3.18146  2.89801  2.37887  2.77519  2.98518  4.58477  3.61503
          0.01551  4.56981  5.29216  0.61958  0.77255  0.64080  0.74838
    235   2.01127  4.81458  2.58112  2.69932  4.21758  3.50027  3.88258  3.61765  2.71187  3.24854  4.06805  3.17999  3.96746  3.04938  3.16285  2.14253  1.91567  2.71290  5.50388  4.18693    482 t - - -
          2.68618  4.42225  2.77519  2.73123  3.46354  2.40513  3.72494  3.29354  2.67741  2.69355  4.24690  2.90347  2.73739  3.18146  2.89801  2.37887  2.77519  2.98518  4.58477  3.61503
          0.10852  4.56981  2.38079  0.61958  0.77255  0.64080  0.74838
    236   2.69858  4.36984  3.67172  3.11234  3.51803  3.69090  3.98212  1.87829  3.04718  2.58225  3.49062  3.48626  2.94867  2.75090  3.37211  2.52988  2.93824  2.06827  4.98244  3.75798    483 i - - -
          2.68618  4.42225  2.77519  2.73123  3.46354  2.40513  3.72494  3.29354  2.67741  2.69355  4.24690  2.90347  2.73739  3.18146  2.89801  2.37887  2.77519  2.98518  4.58477  3.61503
          0.01701  4.47831  5.20065  0.61958  0.77255  0.76950  0.62222
    237   2.82785  5.22812  2.99881  2.50662  4.58555  3.54381  3.73392  4.03836  2.38873  3.53071  4.30767  2.00829  3.95957  1.85284  2.31640  2.40880  3.05746  3.63705  5.66183  4.30205    484 q - - -
          2.68618  4.42225  2.77519  2.73123  3.46354  2.40513  3.72494  3.29354  2.67741  2.69355  4.24690  2.90347  2.73739  3.18146  2.89801  2.37887  2.77519  2.98518  4.58477  3.61503
          0.01701  4.47831  5.20065  0.61958  0.77255  0.76950  0.62222
    238   2.30482  4.86370  2.50834  2.26733  4.07143  3.55430  3.85353  3.43033  2.73510  1.59081  3.96038  3.12173  3.99813  3.04727  3.18829  2.85645  3.03655  3.15036  5.41123  4.09640    485 l - - -
          2.68618  4.42225  2.77519  2.73123  3.46354  2.40513  3.72494  3.29354  2.67741  2.69355  4.24690  2.90347  2.73739  3.18146  2.89801  2.37887  2.77519  2.98518  4.58477  3.61503
          0.01701  4.47831  5.20065  0.61958  0.77255  0.76950  0.62222
    239   2.85540  4.67013  3.49137  3.00870  3.73800  3.72031  4.00713  3.11057  2.85669  1.38832  3.68270  3.43506  2.46833  2.51176  3.18291  3.02641  3.10337  2.93452  5.22126  3.96851    486 l - - -
          2.68618  4.42225  2.77519  2.73123  3.46354  2.40513  3.72494  3.29354  2.67741  2.69355  4.24690  2.90347  2.73739  3.18146  2.89801  2.37887  2.77519  2.98518  4.58477  3.61503
          0.10137  4.47831  2.46449  0.61958  0.77255  0.76950  0.62222
    240   3.02954  5.58816  1.94996  1.41079  4.90069  3.42971  3.89190  4.41136  2.82995  3.89723  4.70824  2.89227  1.94743  3.03825  3.39603  2.93500  3.30170  3.97551  6.04860  4.56819    487 e - - -
          2.68618  4.42225  2.77519  2.73123  3.46354  2.40513  3.72494  3.29354  2.67741  2.69355  4.24690  2.90347  2.73739  3.18146  2.89801  2.37887  2.77519  2.98518  4.58477  3.61503
          0.01849  4.39542  5.11777  0.61958  0.77255  0.86502  0.54653
    241   2.17359  4.69854  3.25235  2.77229  4.39095  2.21538  3.94807  3.82290  2.74178  3.42064  4.22168  3.19823  3.90588  3.11217  2.38175  1.60941  2.93698  3.38755  5.63231  4.32838    488 s - - -
          2.68618  4.42225  2.77519  2.73123  3.46354  2.40513  3.72494  3.29354  2.67741  2.69355  4.24690  2.90347  2.73739  3.18146  2.89801  2.37887  2.77519  2.98518  4.58477  3.61503
          0.01849  4.39542  5.11777  0.61958  0.77255  0.66915  0.71774
    242   2.81441  4.59550  3.59891  3.00865  3.67776  3.74475  3.93698  3.03411  2.76091  1.74799  2.43332  3.42768  4.11399  2.33482  2.47335  3.00028  3.03769  2.84942  5.13123  3.90398    489 l - - -
          2.68618  4.42225  2.77519  2.73123  3.46354  2.40513  3.72494  3.29354  2.67741  2.69355  4.24690  2.90347  2.73739  3.18146  2.89801  2.37887  2.77519  2.98518  4.58477  3.61503
          0.01701  4.47831  5.20065  0.61958  0.77255  0.76950  0.62222
    243   2.79415  5.09941  1.80825  2.48203  4.43472  2.40222  3.81629  3.87831  2.64687  2.63013  4.25082  3.01888  2.48970  2.95890  3.13745  2.79183  3.05430  3.50526  5.65391  4.27685    490 d - - -
          2.68618  4.42225  2.77519  2.73123  3.46354  2.40513  3.72494  3.29354  2.67741  2.69355  4.24690  2.90347  2.73739  3.18146  2.89801  2.37887  2.77519  2.98518  4.58477  3.61503
          0.01701  4.47831  5.20065  0.61958  0.77255  0.76950  0.62222
    244   2.35483  4.72316  2.57065  2.68075  3.98015  3.53486  3.83309  2.05770  2.70059  3.02198  3.86981  3.16639  3.04622  3.03058  3.13911  2.17197  2.94771  3.06318  5.32055  4.02335    491 i - - -
          2.68618  4.42225  2.77519  2.73123  3.46354  2.40513  3.72494  3.29354  2.67741  2.69355  4.24690  2.90347  2.73739  3.18146  2.89801  2.37887  2.77519  2.98518  4.58477  3.61503
          0.01701  4.47831  5.20065  0.61958  0.77255  0.76950  0.62222
    245   2.66604  4.50895  3.59888  3.13722  2.27904  3.50123  4.09213  3.30491  3.12739  2.98615  3.88807  3.47359  1.91334  3.43195  3.48032  1.71066  3.00506  3.01296  5.19568  3.85016    492 s - - -
          2.68618  4.42225  2.77519  2.73123  3.46354  2.40513  3.72494  3.29354  2.67741  2.69355  4.24690  2.90347  2.73739  3.18146  2.89801  2.37887  2.77519  2.98518  4.58477  3.61503
          0.01701  4.47831  5.20065  0.61958  0.77255  0.76950  0.62222
    246   2.77225  4.98787  2.94226  1.71808  4.27656  3.50791  3.80734  3.67791  2.62983  3.29456  4.11522  2.55467  3.95758  2.96317  3.09615  2.40195  3.02287  2.04302  5.53490  4.18776    493 e - - -
          2.68618  4.42225  2.77519  2.73123  3.46354  2.40513  3.72494  3.29354  2.67741  2.69355  4.24690  2.90347  2.73739  3.18146  2.89801  2.37887  2.77519  2.98518  4.58477  3.61503
          0.01701  4.47831  5.20065  0.61958  0.77255  0.76950  0.62222
    247   1.58463  4.41552  4.32624  3.77476  3.47559  4.00046  4.43323  2.07947  3.65784  2.24481  1.86119  4.01462  4.39712  3.90778  3.87440  3.32177  3.17686  2.30716  5.14340  3.96429    494 a - - -
          2.68618  4.42225  2.77519  2.73123  3.46354  2.40513  3.72494  3.29354  2.67741  2.69355  4.24690  2.90347  2.73739  3.18146  2.89801  2.37887  2.77519  2.98518  4.58477  3.61503
          0.01701  4.47831  5.20065  0.61958  0.77255  0.53785  0.87707
    248   1.65490  4.79340  3.26279  2.83122  4.49590  3.41793  4.05110  3.92545  2.88763  3.53160  4.33256  1.66939  2.73362  3.21718  3.32746  2.75948  2.45463  3.48519  5.74933  4.43462    495 a - - -
          2.68618  4.42225  2.77519  2.73123  3.46354  2.40513  3.72494  3.29354  2.67741  2.69355  4.24690  2.90347  2.73739  3.18146  2.89801  2.37887  2.77519  2.98518  4.58477  3.61503
          0.01551  4.56981  5.29216  0.61958  0.77255  0.64080  0.74838
    249   2.81310  5.16032  2.96855  2.52452  4.50392  2.36832  2.13927  3.96868  2.55181  3.50252  4.28806  3.05603  3.97434  2.13613  3.00738  2.16812  3.06149  3.57811  5.66923  4.29444    496 q - - -
          2.68618  4.42225  2.77519  2.73123  3.46354  2.40513  3.72494  3.29354  2.67741  2.69355  4.24690  2.90347  2.73739  3.18146  2.89801  2.37887  2.77519  2.98518  4.58477  3.61503
          0.01551  4.56981  5.29216  0.61958  0.77255  0.64080  0.74838
    250   2.86429  5.23214  3.09272  1.96633  4.57093  3.60024  3.76154  4.00705  2.12218  3.51280  4.29741  3.08953  4.00125  2.87897  2.34248  2.84408  1.64972  3.62342  5.65517  4.31098    497 t - - -
          2.68618  4.42225  2.77519  2.73123  3.46354  2.40513  3.72494  3.29354  2.67741  2.69355  4.24690  2.90347  2.73739  3.18146  2.89801  2.37887  2.77519  2.98518  4.58477  3.61503
          0.01551  4.56981  5.29216  0.61958  0.77255  0.64080  0.74838
    251   2.31149  4.32532  3.86558  3.29313  3.45150  2.60802  4.05914  2.32851  2.70630  1.76896  3.43731  3.62185  4.15109  3.48948  3.49572  3.04073  2.96899  2.24120  4.93809  3.72708    498 l - - -
          2.68618  4.42225  2.77519  2.73123  3.46354  2.40513  3.72494  3.29354  2.67741  2.69355  4.24690  2.90347  2.73739  3.18146  2.89801  2.37887  2.77519  2.98518  4.58477  3.61503
          0.01551  4.56981  5.29216  0.61958  0.77255  0.64080  0.74838
    252   2.74979  5.03385  1.94153  2.54902  4.42098  2.84730  3.82180  3.86234  2.62447  3.42901  4.21936  3.07099  2.91892  2.95731  3.10491  2.05809  3.01472  2.47858  5.63199  4.26778    499 d - - -
          2.68618  4.42225  2.77519  2.73123  3.46354  2.40513  3.72494  3.29354  2.67741  2.69355  4.24690  2.90347  2.73739  3.18146  2.89801  2.37887  2.77519  2.98518  4.58477  3.61503
          0.01551  4.56981  5.29216  0.61958  0.77255  0.64080  0.74838
    253   1.91325  5.36385  1.85403  2.13071  4.69030  3.50842  3.78048  4.17741  2.25615  3.66048  4.41972  2.97271  3.96042  2.40075  3.07361  2.79957  3.09243  3.74636  5.79990  4.37512    500 d - - -
          2.68618  4.42225  2.77519  2.73123  3.46354  2.40513  3.72494  3.29354  2.67741  2.69355  4.24690  2.90347  2.73739  3.18146  2.89801  2.37887  2.77519  2.98518  4.58477  3.61503
          0.01551  4.56981  5.29216  0.61958  0.77255  0.64080  0.74838
    254   1.59109  4.67192  2.66084  2.89528  4.09645  2.62909  4.03879  3.41421  2.95666  3.14290  4.00379  3.32662  4.03464  3.26405  3.37491  2.83908  3.02222  1.85527  5.46394  4.18674    501 a - - -
          2.68618  4.42225  2.77519  2.73123  3.46354  2.40513  3.72494  3.29354  2.67741  2.69355  4.24690  2.90347  2.73739  3.18146  2.89801  2.37887  2.77519  2.98518  4.58477  3.61503
          0.28109  4.56981  1.44955  0.61958  0.77255  0.64080  0.74838
    255   1.88733  4.58871  3.36748  2.85876  4.13468  3.38550  3.93315  3.48987  2.70550  3.16128  4.01219  3.25517  3.92294  3.13498  2.31692  2.71652  1.66159  3.14190  5.43916  4.17568    502 t - - -
          2.68618  4.42225  2.77519  2.73123  3.46354  2.40513  3.72494  3.29354  2.67741  2.69355  4.24690  2.90347  2.73739  3.18146  2.89801  2.37887  2.77519  2.98518  4.58477  3.61503
          0.02018  4.30891  5.03126  0.61958  0.77255  0.94878  0.48974
    256   1.76045  4.33303  3.64953  3.35040  4.61168  1.82256  4.43696  4.05568  3.42936  3.71713  4.51252  3.48251  3.85074  3.69308  3.75584  1.25704  2.86894  3.43061  5.92781  4.72273    503 s - - -
          2.68618  4.42225  2.77519  2.73123  3.46354  2.40513  3.72494  3.29354  2.67741  2.69355  4.24690  2.90347  2.73739  3.18146  2.89801  2.37887  2.77519  2.98518  4.58477  3.61503
          0.02018  4.30891  5.03126  0.61958  0.77255  0.94878  0.48974
    257   2.62402  4.50090  3.41804  2.99399  3.90897  2.41547  4.04382  3.27185  2.97101  1.99533  3.87550  3.36297  1.78368  3.31745  3.32379  2.79222  2.96178  2.98220  5.31993  4.06223    504 p - - -
          2.68618  4.42225  2.77519  2.73123  3.46354  2.40513  3.72494  3.29354  2.67741  2.69355  4.24690  2.90347  2.73739  3.18146  2.89801  2.37887  2.77519  2.98518  4.58477  3.61503
          0.02018  4.30891  5.03126  0.61958  0.77255  0.94878  0.48974
    258   1.31081  4.36675  3.61907  3.21993  4.31739  3.18259  4.26875  3.66793  3.21774  3.38379  4.22569  3.43840  2.09763  3.52342  3.55988  2.59879  2.07683  3.20935  5.67210  4.44783    505 a - - -
          2.68618  4.42225  2.77519  2.73123  3.46354  2.40513  3.72494  3.29354  2.67741  2.69355  4.24690  2.90347  2.73739  3.18146  2.89801  2.37887  2.77519  2.98518  4.58477  3.61503
          0.02018  4.30891  5.03126  0.61958  0.77255  0.94878  0.48974
    259   1.71785  4.60018  3.36338  2.82399  3.70338  3.56548  3.82270  3.20278  2.65590  2.87017  3.75561  3.25807  3.98793  3.08327  2.38172  2.84058  2.95563  2.94222  5.10177  2.45009    506 a - - -
          2.68618  4.42225  2.77519  2.73123  3.46354  2.40513  3.72494  3.29354  2.67741  2.69355  4.24690  2.90347  2.73739  3.18146  2.89801  2.37887  2.77519  2.98518  4.58477  3.61503
          0.02018  4.30891  5.03126  0.61958  0.77255  0.94878  0.48974
    260   1.09799  4.57745  3.17785  2.94439  4.46163  3.23925  4.19384  3.86357  3.10902  3.55944  4.40812  1.95247  3.92555  3.42134  3.48679  2.69827  3.00116  3.39686  5.77865  4.48901    507 a - - -
          2.68618  4.42225  2.77519  2.73123  3.46354  2.40513  3.72494  3.29354  2.67741  2.69355  4.24690  2.90347  2.73739  3.18146  2.89801  2.37887  2.77519  2.98518  4.58477  3.61503
          0.02018  4.30891  5.03126  0.61958  0.77255  0.94878  0.48974
    261   3.68702  5.03211  4.89135  4.55456  3.36635  4.53314  5.07776  2.61259  4.32075  0.47815  3.28980  4.79012  4.90681  4.57975  4.41638  4.19063  3.96833  2.75915  5.37995  4.19718    508 L - - -
          2.68618  4.42225  2.77519  2.73123  3.46354  2.40513  3.72494  3.29354  2.67741  2.69355  4.24690  2.90347  2.73739  3.18146  2.89801  2.37887  2.77519  2.98518  4.58477  3.61503
          0.02018  4.30891  5.03126  0.61958  0.77255  0.94878  0.48974
    262   2.44683  4.40280  3.50260  3.36468  4.72322  0.90986  4.54265  4.22734  3.58036  3.89151  4.70544  3.51142  3.90371  3.82970  3.87778  1.83343  2.96842  3.56253  6.03242  4.82607    509 g - - -
          2.68618  4.42225  2.77519  2.73123  3.46354  2.40513  3.72494  3.29354  2.67741  2.69355  4.24690  2.90347  2.73739  3.18146  2.89801  2.37887  2.77519  2.98518  4.58477  3.61503
          0.02018  4.30891  5.03126  0.61958  0.77255  0.94878  0.48974
    263   2.59237  4.50679  3.65894  3.51947  4.55542  3.23214  4.60310  4.15071  3.62534  3.84334  4.74494  3.65269  4.01120  3.94116  3.87950  0.58454  3.10908  3.58332  5.89446  4.64908    510 S - - -
          2.68618  4.42225  2.77519  2.73123  3.46354  2.40513  3.72494  3.29354  2.67741  2.69355  4.24690  2.90347  2.73739  3.18146  2.89801  2.37887  2.77519  2.98518  4.58477  3.61503
          0.02018  4.30891  5.03126  0.61958  0.77255  0.94878  0.48974
    264   2.65183  4.69253  3.12118  2.69780  4.05211  3.41759  3.87022  3.48777  2.71525  2.39323  3.99856  2.17080  3.92587  3.07395  3.12475  1.65501  2.95323  3.16025  5.38850  4.06579    511 s - - -
          2.68618  4.42225  2.77519  2.73123  3.46354  2.40513  3.72494  3.29354  2.67741  2.69355  4.24690  2.90347  2.73739  3.18146  2.89801  2.37887  2.77519  2.98518  4.58477  3.61503
          0.02018  4.30891  5.03126  0.61958  0.77255  0.94878  0.48974
    265   3.29990  5.00901  4.06054  4.02490  5.11573  0.29053  5.09491  4.84472  4.26391  4.43365  5.42866  4.22718  4.41114  4.55429  4.43030  3.48758  3.81395  4.28813  6.07259  5.23999    512 G - - -
          2.68618  4.42225  2.77519  2.73123  3.46354  2.40513  3.72494  3.29354  2.67741  2.69355  4.24690  2.90347  2.73739  3.18146  2.89801  2.37887  2.77519  2.98518  4.58477  3.61503
          0.02018  4.30891  5.03126  0.61958  0.77255  0.94878  0.48974
    266   1.48675  4.31930  3.75994  3.29730  3.78768  2.41980  4.19661  1.97723  3.25325  2.80748  3.74171  3.55097  4.01030  3.54783  3.55705  2.80157  2.91880  2.64531  5.26308  4.04540    513 a - - -
          2.68618  4.42225  2.77519  2.73123  3.46354  2.40513  3.72494  3.29354  2.67741  2.69355  4.24690  2.90347  2.73739  3.18146  2.89801  2.37887  2.77519  2.98518  4.58477  3.61503
          0.02018  4.30891  5.03126  0.61958  0.77255  0.94878  0.48974
    267   1.51046  4.93857  1.87931  2.51607  4.59162  2.35027  3.94527  4.04057  2.86230  3.62564  4.43767  3.02099  3.91420  3.11200  3.36121  2.75074  3.06753  3.59025  5.82458  4.45051    514 a - - -
          2.68618  4.42225  2.77519  2.73123  3.46354  2.40513  3.72494  3.29354  2.67741  2.69355  4.24690  2.90347  2.73739  3.18146  2.89801  2.37887  2.77519  2.98518  4.58477  3.61503
          0.02018  4.30891  5.03126  0.61958  0.77255  0.94878  0.48974
    268   2.77658  5.04540  2.91525  2.51063  4.44067  3.46051  3.75934  3.86668  2.02639  3.42163  4.23138  1.76975  3.92810  2.89988  2.85918  2.78087  2.14776  3.49130  5.59700  4.25662    515 n - - -
          2.68618  4.42225  2.77519  2.73123  3.46354  2.40513  3.72494  3.29354  2.67741  2.69355  4.24690  2.90347  2.73739  3.18146  2.89801  2.37887  2.77519  2.98518  4.58477  3.61503
          0.02018  4.30891  5.03126  0.61958  0.77255  0.94878  0.48974
    269   2.44934  4.45020  3.37273  3.09699  4.58229  1.88177  4.28953  4.04076  3.23325  3.67538  4.47830  3.36417  1.53780  3.51670  3.60379  1.90904  2.91815  3.46351  5.87531  4.62761    516 p - - -
          2.68618  4.42225  2.77519  2.73123  3.46354  2.40513  3.72494  3.29354  2.67741  2.69355  4.24690  2.90347  2.73739  3.18146  2.89801  2.37887  2.77519  2.98518  4.58477  3.61503
          0.02018  4.30891  5.03126  0.61958  0.77255  0.94878  0.48974
    270   1.99959  4.90949  3.08225  2.60425  4.37769  3.44810  3.78235  3.78372  1.57039  3.35937  4.17369  3.08761  2.71084  2.92788  2.84291  2.75077  2.99051  3.40779  5.55132  4.23783    517 k - - -
          2.68618  4.42225  2.77519  2.73123  3.46354  2.40513  3.72494  3.29354  2.67741  2.69355  4.24690  2.90347  2.73739  3.18146  2.89801  2.37887  2.77519  2.98518  4.58477  3.61503
          0.02018  4.30891  5.03126  0.61958  0.77255  0.94878  0.48974
    271   2.68923  4.45633  3.71069  3.29372  3.66539  3.52591  4.19207  2.98819  3.19537  1.51014  3.72089  3.58081  4.09114  3.55144  3.48373  1.54361  3.03972  2.78400  5.21626  3.92684    518 l - - -
          2.68618  4.42225  2.77519  2.73123  3.46354  2.40513  3.72494  3.29354  2.67741  2.69355  4.24690  2.90347  2.73739  3.18146  2.89801  2.37887  2.77519  2.98518  4.58477  3.61503
          0.02018  4.30891  5.03126  0.61958  0.77255  0.94878  0.48974
    272   2.76235  4.67448  3.29890  2.80386  3.78997  3.60140  3.86161  3.17194  2.66619  1.70905  3.72016  3.25905  2.77676  2.19825  3.01921  2.88918  3.00601  2.95948  5.21142  3.93774    519 l - - -
          2.68618  4.42225  2.77519  2.73123  3.46354  2.40513  3.72494  3.29354  2.67741  2.69355  4.24690  2.90347  2.73739  3.18146  2.89801  2.37887  2.77519  2.98518  4.58477  3.61503
          0.02018  4.30891  5.03126  0.61958  0.77255  0.94878  0.48974
    273   2.91685  5.17382  3.21956  2.65634  4.56420  3.61483  3.71287  3.97306  2.19192  3.45904  4.27911  3.13483  2.71305  2.04074  1.56092  2.90895  3.12761  3.61407  5.56798  4.29445    520 r - - -
          2.68618  4.42225  2.77519  2.73123  3.46354  2.40513  3.72494  3.29354  2.67741  2.69355  4.24690  2.90347  2.73739  3.18146  2.89801  2.37887  2.77519  2.98518  4.58477  3.61503
          0.02018  4.30891  5.03126  0.61958  0.77255  0.94878  0.48974
    274   2.89516  4.58821  3.91149  3.58866  1.36843  1.47656  4.18099  3.31782  3.60259  2.94086  3.98728  3.79002  4.23834  3.85459  3.84946  3.11660  3.26380  3.08562  4.79911  3.27446    521 f - - -
          2.68374  4.42353  2.77647  2.73251  3.46279  2.40464  3.72622  3.29311  2.67684  2.69389  4.24375  2.90315  2.73830  3.17911  2.89928  2.37988  2.77609  2.98598  4.58605  3.61072
          0.58541  0.82875  5.03126  2.54163  0.08201  0.94878  0.48974
    275   3.11260  4.50698  4.53437  4.03917  3.02461  4.22464  4.31895  1.08031  3.85975  2.19999  3.41597  4.19289  4.56792  4.09804  4.01339  3.57335  3.35690  2.24234  4.73908  2.32908    538 i - - -
          2.68618  4.42225  2.77519  2.73123  3.46354  2.40513  3.72494  3.29354  2.67741  2.69355  4.24690  2.90347  2.73739  3.18146  2.89801  2.37887  2.77519  2.98518  4.58477  3.61503
          0.02018  4.30891  5.03126  0.61958  0.77255  0.42728  1.05636
    276   1.82048  5.25017  2.17175  2.46370  4.61635  3.50269  3.81506  4.08715  2.61591  3.60398  4.37792  3.01100  3.96892  1.88673  3.11474  2.39750  3.08632  3.67147  5.76753  4.36314    539 a - - -
          2.68618  4.42225  2.77519  2.73123  3.46354  2.40513  3.72494  3.29354  2.67741  2.69355  4.24690  2.90347  2.73739  3.18146  2.89801  2.37887  2.77519  2.98518  4.58477  3.61503
          0.01551  4.56981  5.29216  0.61958  0.77255  0.64080  0.74838
    277   2.77678  5.25153  1.96814  2.43190  4.58832  3.50457  3.73409  4.06568  2.49145  3.55872  4.31255  2.28404  2.95619  2.84165  2.31760  2.74052  2.51883  3.64158  5.70241  4.29563    540 d - - -
          2.68618  4.42225  2.77519  2.73123  3.46354  2.40513  3.72494  3.29354  2.67741  2.69355  4.24690  2.90347  2.73739  3.18146  2.89801  2.37887  2.77519  2.98518  4.58477  3.61503
          0.01551  4.56981  5.29216  0.61958  0.77255  0.64080  0.74838
    278   2.72219  4.49526  2.88882  2.95393  3.64027  3.67923  3.92533  2.00701  2.91336  2.70879  3.59581  3.38136  3.00878  3.22687  2.67838  2.91868  2.95407  2.20234  5.07064  3.06386    541 i - - -
          2.68618  4.42225  2.77519  2.73123  3.46354  2.40513  3.72494  3.29354  2.67741  2.69355  4.24690  2.90347  2.73739  3.18146  2.89801  2.37887  2.77519  2.98518  4.58477  3.61503
          0.01551  4.56981  5.29216  0.61958  0.77255  0.64080  0.74838
    279   2.04357  4.41582  3.68706  3.13541  2.87454  2.12031  4.02571  2.95324  3.08635  2.10072  3.57438  3.50330  2.94484  3.38077  3.42111  2.94588  2.96578  2.72417  5.05476  3.82436    542 a - - -
          2.68618  4.42225  2.77519  2.73123  3.46354  2.40513  3.72494  3.29354  2.67741  2.69355  4.24690  2.90347  2.73739  3.18146  2.89801  2.37887  2.77519  2.98518  4.58477  3.61503
          0.01551  4.56981  5.29216  0.61958  0.77255  0.64080  0.74838
    280   2.76833  4.87953  3.12597  2.69130  4.13502  2.82349  3.89871  3.65241  2.75663  3.27005  4.10375  2.30934  4.00882  3.08854  3.20305  1.78684  3.04469  3.31857  5.46215  2.12786    543 s - - -
          2.68618  4.42225  2.77519  2.73123  3.46354  2.40513  3.72494  3.29354  2.67741  2.69355  4.24690  2.90347  2.73739  3.18146  2.89801  2.37887  2.77519  2.98518  4.58477  3.61503
          0.19288  4.56981  1.80144  0.61958  0.77255  0.64080  0.74838
    281   2.73233  4.70046  3.18535  2.80665  2.33959  2.13580  3.92953  3.46285  2.89909  3.11385  3.99412  1.77855  4.00982  3.20982  3.31093  2.84207  3.03437  3.15856  5.20891  3.79852    544 n - - -
          2.68618  4.42225  2.77519  2.73123  3.46354  2.40513  3.72494  3.29354  2.67741  2.69355  4.24690  2.90347  2.73739  3.18146  2.89801  2.37887  2.77519  2.98518  4.58477  3.61503
          0.01849  4.39542  5.11777  0.61958  0.77255  0.86502  0.54653
    282   2.70918  4.63912  3.25484  2.29457  3.79606  3.58766  3.82184  3.15321  2.69717  1.87246  2.95460  2.37047  3.98224  3.04985  3.10063  2.83204  2.94193  2.90796  5.18497  3.90831    545 l - - -
          2.68618  4.42225  2.77519  2.73123  3.46354  2.40513  3.72494  3.29354  2.67741  2.69355  4.24690  2.90347  2.73739  3.18146  2.89801  2.37887  2.77519  2.98518  4.58477  3.61503
          0.01849  4.39542  5.11777  0.61958  0.77255  0.86502  0.54653
    283   2.77955  4.77319  3.17012  2.76919  3.62720  3.54443  3.85748  3.49987  2.81633  3.12459  4.00464  2.44256  4.02508  3.15420  3.22329  1.81061  3.05844  3.20122  5.08550  1.88883    546 s - - -
          2.68618  4.42225  2.77519  2.73123  3.46354  2.40513  3.72494  3.29354  2.67741  2.69355  4.24690  2.90347  2.73739  3.18146  2.89801  2.37887  2.77519  2.98518  4.58477  3.61503
          0.01849  4.39542  5.11777  0.61958  0.77255  0.86502  0.54653
    284   2.80628  4.67537  3.49606  2.89018  3.86515  3.68738  3.84209  3.15466  1.97381  2.42740  3.76354  3.32308  4.06149  3.06941  2.31466  2.94709  3.02536  1.83304  5.20723  3.96733    547 v - - -
          2.68618  4.42225  2.77519  2.73123  3.46354  2.40513  3.72494  3.29354  2.67741  2.69355  4.24690  2.90347  2.73739  3.18146  2.89801  2.37887  2.77519  2.98518  4.58477  3.61503
          0.01849  4.39542  5.11777  0.61958  0.77255  0.66915  0.71774
    285   2.71393  4.66946  3.29781  2.73544  3.03319  3.60091  3.81512  3.22640  2.13283  2.42114  3.75445  3.21120  3.98652  2.60630  3.07066  2.82754  1.96876  2.96544  5.20677  3.92659    548 t - - -
          2.68618  4.42225  2.77519  2.73123  3.46354  2.40513  3.72494  3.29354  2.67741  2.69355  4.24690  2.90347  2.73739  3.18146  2.89801  2.37887  2.77519  2.98518  4.58477  3.61503
          0.01701  4.47831  5.20065  0.61958  0.77255  0.76950  0.62222
    286   2.76233  5.00844  3.05969  2.24651  4.35013  3.52149  3.77600  3.77357  2.50482  3.34403  4.14895  3.07790  3.95245  2.91598  2.39957  2.38457  1.59695  3.41603  5.54682  4.21046    549 t - - -
          2.68618  4.42225  2.77519  2.73123  3.46354  2.40513  3.72494  3.29354  2.67741  2.69355  4.24690  2.90347  2.73739  3.18146  2.89801  2.37887  2.77519  2.98518  4.58477  3.61503
          0.01701  4.47831  5.20065  0.61958  0.77255  0.76950  0.62222
    287   0.80384  4.39698  3.99565  3.75154  4.73817  3.18927  4.73283  4.13552  3.79134  3.86368  4.68347  3.73262  3.98801  4.04355  4.04278  1.59059  2.99732  3.51245  6.09446  4.92125    550 a - - -
          2.68618  4.42225  2.77519  2.73123  3.46354  2.40513  3.72494  3.29354  2.67741  2.69355  4.24690  2.90347  2.73739  3.18146  2.89801  2.37887  2.77519  2.98518  4.58477  3.61503
          0.01701  4.47831  5.20065  0.61958  0.77255  0.76950  0.62222
    288   2.71062  4.65174  2.66245  2.74423  3.82226  3.60600  3.83110  3.16234  2.16012  2.48164  2.20225  3.22098  3.99184  3.05296  3.12496  2.83194  2.94218  2.51354  5.20419  3.92713    551 k - - -
          2.68618  4.42225  2.77519  2.73123  3.46354  2.40513  3.72494  3.29354  2.67741  2.69355  4.24690  2.90347  2.73739  3.18146  2.89801  2.37887  2.77519  2.98518  4.58477  3.61503
          0.01701  4.47831  5.20065  0.61958  0.77255  0.76950  0.62222
    289   2.85879  5.37602  1.74900  2.01192  4.69894  2.39738  3.77913  4.18902  2.24450  3.67452  4.44177  2.93484  3.94556  2.89779  3.11159  2.80032  2.55791  3.75832  5.81840  4.38454    552 d - - -
          2.68618  4.42225  2.77519  2.73123  3.46354  2.40513  3.72494  3.29354  2.67741  2.69355  4.24690  2.90347  2.73739  3.18146  2.89801  2.37887  2.77519  2.98518  4.58477  3.61503
          0.01701  4.47831  5.20065  0.61958  0.77255  0.76950  0.62222
    290   2.75841  5.17557  2.92188  1.73706  4.48030  3.49810  2.59805  3.94491  2.44984  2.73213  4.23094  2.55010  3.91097  2.45984  2.91810  2.73265  2.99054  3.54888  5.61833  4.23178    553 e - - -
          2.68618  4.42225  2.77519  2.73123  3.46354  2.40513  3.72494  3.29354  2.67741  2.69355  4.24690  2.90347  2.73739  3.18146  2.89801  2.37887  2.77519  2.98518  4.58477  3.61503
          0.01701  4.47831  5.20065  0.61958  0.77255  0.76950  0.62222
    291   2.06618  5.32691  1.39312  2.42587  4.77081  3.44516  3.90673  4.25768  2.79664  3.77406  4.56808  2.42471  3.99488  3.04825  3.32889  2.34231  3.19822  3.81700  5.93978  4.50692    554 d - - -
          2.68618  4.42225  2.77519  2.73123  3.46354  2.40513  3.72494  3.29354  2.67741  2.69355  4.24690  2.90347  2.73739  3.18146  2.89801  2.37887  2.77519  2.98518  4.58477  3.61503
          0.01701  4.47831  5.20065  0.61958  0.77255  0.76950  0.62222
    292   2.33434  4.69495  2.52729  2.73901  2.10345  3.52827  3.88814  3.36054  2.79677  3.02784  3.88724  3.20962  3.98673  3.11109  3.22762  1.90263  2.97746  3.07091  5.30636  3.99635    555 s - - -
          2.68618  4.42225  2.77519  2.73123  3.46354  2.40513  3.72494  3.29354  2.67741  2.69355  4.24690  2.90347  2.73739  3.18146  2.89801  2.37887  2.77519  2.98518  4.58477  3.61503
          0.01701  4.47831  5.20065  0.61958  0.77255  0.76950  0.62222
    293   2.32473  4.45983  3.61216  3.07103  3.69349  2.45816  4.00040  1.67316  2.95360  2.74481  3.64687  3.45041  4.06932  3.31423  2.55928  2.91910  2.97066  2.74426  5.12797  3.89636    556 i - - -
          2.68618  4.42225  2.77519  2.73123  3.46354  2.40513  3.72494  3.29354  2.67741  2.69355  4.24690  2.90347  2.73739  3.18146  2.89801  2.37887  2.77519  2.98518  4.58477  3.61503
          0.01701  4.47831  5.20065  0.61958  0.77255  0.76950  0.62222
    294   2.39305  5.02811  3.02076  2.50588  4.33680  2.75141  3.73471  3.77009  2.01456  2.76368  4.12598  1.98569  3.92049  2.86603  2.93969  2.73812  2.97084  3.40737  5.53209  4.17754    557 n - - -
          2.68618  4.42225  2.77519  2.73123  3.46354  2.40513  3.72494  3.29354  2.67741  2.69355  4.24690  2.90347  2.73739  3.18146  2.89801  2.37887  2.77519  2.98518  4.58477  3.61503
          0.01701  4.47831  5.20065  0.61958  0.77255  0.53785  0.87707
    295   1.80381  4.86623  3.16963  2.30522  4.37355  2.78129  3.91486  3.80326  2.73434  3.39931  4.20164  3.17254  3.96690  3.06941  3.19179  2.27132  1.87107  3.41202  5.62369  4.29287    558 a - - -
          2.68618  4.42225  2.77519  2.73123  3.46354  2.40513  3.72494  3.29354  2.67741  2.69355  4.24690  2.90347  2.73739  3.18146  2.89801  2.37887  2.77519  2.98518  4.58477  3.61503
          0.01551  4.56981  5.29216  0.61958  0.77255  0.64080  0.74838
    296   2.76717  5.07826  2.57122  2.50221  4.35001  3.53291  3.76161  3.78684  2.54735  2.12439  4.14815  2.11598  3.94661  2.44619  3.02368  2.76781  2.50347  3.43008  5.56146  4.19656    559 n - - -
          2.68618  4.42225  2.77519  2.73123  3.46354  2.40513  3.72494  3.29354  2.67741  2.69355  4.24690  2.90347  2.73739  3.18146  2.89801  2.37887  2.77519  2.98518  4.58477  3.61503
          0.01551  4.56981  5.29216  0.61958  0.77255  0.64080  0.74838
    297   2.30841  4.50981  3.55660  3.00978  3.71096  3.67070  3.99016  2.03617  2.97409  2.75977  3.65783  2.07880  2.95649  3.28795  3.34504  2.93245  2.98250  2.37489  5.14775  3.90326    560 i - - -
          2.68618  4.42225  2.77519  2.73123  3.46354  2.40513  3.72494  3.29354  2.67741  2.69355  4.24690  2.90347  2.73739  3.18146  2.89801  2.37887  2.77519  2.98518  4.58477  3.61503
          0.01551  4.56981  5.29216  0.61958  0.77255  0.64080  0.74838
    298   2.84173  5.05338  3.24278  2.66222  4.34753  3.63161  3.78311  2.83662  1.89664  3.32160  4.13767  3.16151  4.01958  2.92346  2.17756  1.72654  3.06452  3.41919  5.51931  4.21214    561 s - - -
          2.68618  4.42225  2.77519  2.73123  3.46354  2.40513  3.72494  3.29354  2.67741  2.69355  4.24690  2.90347  2.73739  3.18146  2.89801  2.37887  2.77519  2.98518  4.58477  3.61503
          0.01551  4.56981  5.29216  0.61958  0.77255  0.64080  0.74838
    299   3.51805  4.72685  5.55059  5.06116  3.92574  5.08774  5.72279  0.95989  4.98432  1.97226  3.67440  5.22631  5.29333  5.18502  5.12204  4.50387  3.77073  1.19911  6.02056  4.84661    562 i - - -
          2.68618  4.42225  2.77519  2.73123  3.46354  2.40513  3.72494  3.29354  2.67741  2.69355  4.24690  2.90347  2.73739  3.18146  2.89801  2.37887  2.77519  2.98518  4.58477  3.61503
          0.01551  4.56981  5.29216  0.61958  0.77255  0.64080  0.74838
    300   2.73326  5.03199  3.07312  2.20978  4.30413  3.53877  3.73212  3.03777  2.49176  3.30339  4.09515  3.04589  3.93035  1.99815  2.50230  2.21887  2.96366  2.86329  5.51032  4.15512    563 q - - -
          2.68618  4.42225  2.77519  2.73123  3.46354  2.40513  3.72494  3.29354  2.67741  2.69355  4.24690  2.90347  2.73739  3.18146  2.89801  2.37887  2.77519  2.98518  4.58477  3.61503
          0.01551  4.56981  5.29216  0.61958  0.77255  0.64080  0.74838
    301   1.00244  4.61411  4.16556  3.74558  3.60205  3.70193  4.38364  3.38294  3.58549  3.05346  4.05034  3.90895  4.30397  3.92464  3.81502  3.13494  3.27265  3.12795  1.78075  3.72280    564 a - - -
          2.68618  4.42225  2.77519  2.73123  3.46354  2.40513  3.72494  3.29354  2.67741  2.69355  4.24690  2.90347  2.73739  3.18146  2.89801  2.37887  2.77519  2.98518  4.58477  3.61503
          0.01551  4.56981  5.29216  0.61958  0.77255  0.39975  1.11014
    302   2.81214  4.89060  1.89019  2.70318  3.97491  3.64297  3.84778  3.48877  2.68951  2.04694  3.96672  3.20444  4.04120  3.04607  2.56710  2.87713  3.04415  3.20374  5.32909  2.66330    565 d - - -
          2.68618  4.42225  2.77519  2.73123  3.46354  2.40513  3.72494  3.29354  2.67741  2.69355  4.24690  2.90347  2.73739  3.18146  2.89801  2.37887  2.77519  2.98518  4.58477  3.61503
          0.01420  4.65732  5.37966  0.61958  0.77255  0.48576  0.95510
    303   2.91650  4.71362  4.22282  3.94904  4.38661  3.66331  4.85591  3.37354  3.88667  3.31401  4.39854  4.05839  0.74095  4.22531  4.11761  3.15705  3.37596  1.96421  5.91734  4.69778    566 p - - -
          2.68618  4.42225  2.77519  2.73123  3.46354  2.40513  3.72494  3.29354  2.67741  2.69355  4.24690  2.90347  2.73739  3.18146  2.89801  2.37887  2.77519  2.98518  4.58477  3.61503
          0.01420  4.65732  5.37966  0.61958  0.77255  0.48576  0.95510
    304   2.37804  5.10017  2.66710  2.26428  4.38619  3.55371  3.75881  3.82755  2.52571  3.38220  4.16483  3.05487  3.95207  2.88262  2.10569  2.39064  2.99504  2.22714  5.57788  4.20969    567 r - - -
          2.68618  4.42225  2.77519  2.73123  3.46354  2.40513  3.72494  3.29354  2.67741  2.69355  4.24690  2.90347  2.73739  3.18146  2.89801  2.37887  2.77519  2.98518  4.58477  3.61503
          0.01420  4.65732  5.37966  0.61958  0.77255  0.48576  0.95510
    305   2.76353  4.77330  3.32475  2.83423  4.10794  3.58327  3.97258  3.49155  2.83231  2.15481  4.00795  1.66857  4.05229  3.17719  3.25039  2.36810  2.24479  3.18588  5.44906  4.15753    568 n - - -
          2.68618  4.42225  2.77519  2.73123  3.46354  2.40513  3.72494  3.29354  2.67741  2.69355  4.24690  2.90347  2.73739  3.18146  2.89801  2.37887  2.77519  2.98518  4.58477  3.61503
          0.01420  4.65732  5.37966  0.61958  0.77255  0.48576  0.95510
    306   3.65039  5.55228  3.51296  3.50483  5.07549  3.94856  4.90268  5.04349  3.92899  4.59659  5.59789  0.30184  4.65728  4.23462  4.26321  3.72059  4.08755  4.57117  6.26650  5.01172    569 N - - -
          2.68618  4.42225  2.77519  2.73123  3.46354  2.40513  3.72494  3.29354  2.67741  2.69355  4.24690  2.90347  2.73739  3.18146  2.89801  2.37887  2.77519  2.98518  4.58477  3.61503
          0.01420  4.65732  5.37966  0.61958  0.77255  0.48576  0.95510
    307   2.08722  4.71252  3.52860  3.26548  4.85637  3.37982  4.49330  4.31837  3.42540  3.94740  4.74441  2.43859  4.10082  3.70887  3.80912  0.80824  3.15674  3.72839  6.13649  4.87103    570 s - - -
          2.68618  4.42225  2.77519  2.73123  3.46354  2.40513  3.72494  3.29354  2.67741  2.69355  4.24690  2.90347  2.73739  3.18146  2.89801  2.37887  2.77519  2.98518  4.58477  3.61503
          0.01420  4.65732  5.37966  0.61958  0.77255  0.48576  0.95510
    308   3.35681  4.62470  5.29670  4.77070  3.90116  4.78484  5.31419  1.06334  4.66189  2.13650  3.72149  4.90433  5.06750  4.87628  4.79300  4.15555  2.58763  1.28231  5.76792  4.57236    571 i - - -
          2.68618  4.42225  2.77519  2.73123  3.46354  2.40513  3.72494  3.29354  2.67741  2.69355  4.24690  2.90347  2.73739  3.18146  2.89801  2.37887  2.77519  2.98518  4.58477  3.61503
          0.01420  4.65732  5.37966  0.61958  0.77255  0.48576  0.95510
    309   3.26434  4.57657  5.12252  4.56384  3.64530  4.57975  5.00625  1.83577  4.42720  1.24330  3.50097  4.68802  4.87405  4.59502  4.52707  3.92424  2.57117  1.38536  5.45973  4.30166    572 l - - -
          2.68618  4.42225  2.77519  2.73123  3.46354  2.40513  3.72494  3.29354  2.67741  2.69355  4.24690  2.90347  2.73739  3.18146  2.89801  2.37887  2.77519  2.98518  4.58477  3.61503
          0.01420  4.65732  5.37966  0.61958  0.77255  0.48576  0.95510
    310   3.57471  4.77952  5.63459  5.18695  4.15627  5.17333  5.97096  1.27871  5.12707  2.57178  3.88735  5.34867  5.41336  5.39721  5.30434  4.62124  3.84236  0.71105  6.29301  5.06254    573 v - - -
          2.68618  4.42225  2.77519  2.73123  3.46354  2.40513  3.72494  3.29354  2.67741  2.69355  4.24690  2.90347  2.73739  3.18146  2.89801  2.37887  2.77519  2.98518  4.58477  3.61503
          0.01420  4.65732  5.37966  0.61958  0.77255  0.48576  0.95510
    311   2.37039  4.68863  3.46800  2.89035  3.86030  3.70648  3.90773  2.08455  2.15623  2.90998  3.78237  3.34357  4.08677  3.14726  2.21945  2.94334  3.03026  2.98007  5.23086  2.70808    574 i - - -
          2.68618  4.42225  2.77519  2.73123  3.46354  2.40513  3.72494  3.29354  2.67741  2.69355  4.24690  2.90347  2.73739  3.18146  2.89801  2.37887  2.77519  2.98518  4.58477  3.61503
          0.01420  4.65732  5.37966  0.61958  0.77255  0.48576  0.95510
    312   3.43639  5.74169  1.21516  2.74510  5.43213  0.97951  4.46379  5.03762  3.60723  4.54049  5.43329  3.30676  4.36894  3.67103  4.21690  3.37809  3.81481  4.51774  6.56758  5.16724    575 g - - -
          2.68618  4.42225  2.77519  2.73123  3.46354  2.40513  3.72494  3.29354  2.67741  2.69355  4.24690  2.90347  2.73739  3.18146  2.89801  2.37887  2.77519  2.98518  4.58477  3.61503
          0.01420  4.65732  5.37966  0.61958  0.77255  0.48576  0.95510
    313   2.77353  4.98331  3.16533  2.62005  4.26603  3.58335  3.81018  3.68474  2.57969  2.48070  4.08860  1.89547  3.98949  2.95693  2.53048  2.10126  2.61460  3.34920  5.50839  4.17495    576 n - - -
          2.68618  4.42225  2.77519  2.73123  3.46354  2.40513  3.72494  3.29354  2.67741  2.69355  4.24690  2.90347  2.73739  3.18146  2.89801  2.37887  2.77519  2.98518  4.58477  3.61503
          0.01420  4.65732  5.37966  0.61958  0.77255  0.48576  0.95510
    314   2.14278  5.31304  2.49411  2.46572  4.64950  3.53855  3.79836  4.12774  2.57721  3.62539  4.38555  2.49171  2.29850  1.95271  3.07695  2.80338  3.08374  3.70533  5.77447  4.36293    577 q - - -
          2.68618  4.42225  2.77519  2.73123  3.46354  2.40513  3.72494  3.29354  2.67741  2.69355  4.24690  2.90347  2.73739  3.18146  2.89801  2.37887  2.77519  2.98518  4.58477  3.61503
          0.01420  4.65732  5.37966  0.61958  0.77255  0.48576  0.95510
    315   1.88229  5.47478  2.28642  1.56398  4.79807  3.54883  3.86538  4.29052  2.68591  3.77344  4.54150  3.01177  4.02935  2.12095  3.20561  2.88819  3.19676  3.85736  5.91569  4.47795    578 e - - -
          2.68618  4.42225  2.77519  2.73123  3.46354  2.40513  3.72494  3.29354  2.67741  2.69355  4.24690  2.90347  2.73739  3.18146  2.89801  2.37887  2.77519  2.98518  4.58477  3.61503
          0.10301  4.65732  2.42597  0.61958  0.77255  0.48576  0.95510
    316   3.09113  5.41557  3.27322  2.74842  4.82614  3.74501  3.82636  4.24315  2.28154  3.68648  4.49794  1.86165  4.14539  2.10041  1.47492  3.05870  3.29345  3.86409  5.75387  4.47550    579 r - - -
          2.68618  4.42225  2.77519  2.73123  3.46354  2.40513  3.72494  3.29354  2.67741  2.69355  4.24690  2.90347  2.73739  3.18146  2.89801  2.37887  2.77519  2.98518  4.58477  3.61503
          0.01551  4.56981  5.29216  0.61958  0.77255  0.64080  0.74838
    317   2.90319  4.37438  4.29022  3.71127  3.48363  4.03134  4.34430  2.11391  2.43735  2.38735  2.19792  3.96832  4.38500  3.84014  3.77973  3.32394  3.13774  1.42740  5.07282  3.88047    580 v - - -
          2.68618  4.42225  2.77519  2.73123  3.46354  2.40513  3.72494  3.29354  2.67741  2.69355  4.24690  2.90347  2.73739  3.18146  2.89801  2.37887  2.77519  2.98518  4.58477  3.61503
          0.01551  4.56981  5.29216  0.61958  0.77255  0.64080  0.74838
    318   1.93579  5.25455  1.93157  2.43479  4.57474  3.50811  3.00697  4.04816  2.53143  3.55402  4.31740  2.98571  2.95329  2.47781  3.02830  2.76311  3.03680  3.63556  5.70954  4.30363    581 d - - -
          2.68618  4.42225  2.77519  2.73123  3.46354  2.40513  3.72494  3.29354  2.67741  2.69355  4.24690  2.90347  2.73739  3.18146  2.89801  2.37887  2.77519  2.98518  4.58477  3.61503
          0.01551  4.56981  5.29216  0.61958  0.77255  0.64080  0.74838
    319   2.32272  4.37228  3.81904  3.24589  2.85263  3.78162  4.05116  2.41115  2.01818  2.50145  2.15087  3.59702  4.15475  3.45346  3.46179  3.04339  2.98756  2.58877  4.96938  3.75497    582 k - - -
          2.68618  4.42225  2.77519  2.73123  3.46354  2.40513  3.72494  3.29354  2.67741  2.69355  4.24690  2.90347  2.73739  3.18146  2.89801  2.37887  2.77519  2.98518  4.58477  3.61503
          0.01551  4.56981  5.29216  0.61958  0.77255  0.64080  0.74838
    320   2.81765  4.27176  4.30465  3.72858  3.16742  3.91974  2.91192  2.02807  3.58538  2.41961  3.37586  3.90196  4.28440  3.80220  3.74688  3.21391  3.04998  1.68186  4.72166  2.05893    583 v - - -
          2.68618  4.42225  2.77519  2.73123  3.46354  2.40513  3.72494  3.29354  2.67741  2.69355  4.24690  2.90347  2.73739  3.18146  2.89801  2.37887  2.77519  2.98518  4.58477  3.61503
          0.01551  4.56981  5.29216  0.61958  0.77255  0.64080  0.74838
    321   2.83786  5.06136  3.16508  2.30896  4.33684  3.61598  3.78632  3.73907  2.46291  3.31736  4.13545  3.13640  4.01164  1.74773  2.45423  2.85603  3.06209  2.08023  5.52667  4.20823    584 q - - -
          2.68618  4.42225  2.77519  2.73123  3.46354  2.40513  3.72494  3.29354  2.67741  2.69355  4.24690  2.90347  2.73739  3.18146  2.89801  2.37887  2.77519  2.98518  4.58477  3.61503
          0.01551  4.56981  5.29216  0.61958  0.77255  0.64080  0.74838
    322   2.74435  5.14713  2.61601  2.47262  4.45902  3.52388  3.71350  3.91457  2.03143  3.43584  3.26340  3.01040  3.91935  2.82579  2.48296  1.74550  2.97488  3.52106  5.60068  4.22153    585 s - - -
          2.68618  4.42225  2.77519  2.73123  3.46354  2.40513  3.72494  3.29354  2.67741  2.69355  4.24690  2.90347  2.73739  3.18146  2.89801  2.37887  2.77519  2.98518  4.58477  3.61503
          0.01551  4.56981  5.29216  0.61958  0.77255  0.64080  0.74838
    323   3.89403  5.12202  5.65924  5.12943  3.35918  5.24582  5.56477  1.99132  4.94836  0.52242  3.12431  5.36853  5.30889  4.93359  4.96435  4.66952  4.11209  2.57388  5.59927  4.57946    586 L - - -
          2.68618  4.42225  2.77519  2.73123  3.46354  2.40513  3.72494  3.29354  2.67741  2.69355  4.24690  2.90347  2.73739  3.18146  2.89801  2.37887  2.77519  2.98518  4.58477  3.61503
          0.01551  4.56981  5.29216  0.61958  0.77255  0.64080  0.74838
    324   3.52611  4.75005  5.52512  5.00807  3.73780  5.02642  5.55800  1.26564  4.90898  1.35663  3.49990  5.16438  5.21868  5.03912  5.00134  4.42370  3.76960  1.31526  5.81939  4.69909    587 i - - -
          2.68618  4.42225  2.77519  2.73123  3.46354  2.40513  3.72494  3.29354  2.67741  2.69355  4.24690  2.90347  2.73739  3.18146  2.89801  2.37887  2.77519  2.98518  4.58477  3.61503
          0.01551  4.56981  5.29216  0.61958  0.77255  0.64080  0.74838
    325   2.80230  5.27108  2.95148  2.13402  4.60868  3.53175  2.88318  4.07930  1.82704  3.56431  4.32157  1.99442  3.94324  2.83908  2.90558  2.76511  2.59360  3.65961  5.69788  4.30507    588 k - - -
          2.68618  4.42225  2.77519  2.73123  3.46354  2.40513  3.72494  3.29354  2.67741  2.69355  4.24690  2.90347  2.73739  3.18146  2.89801  2.37887  2.77519  2.98518  4.58477  3.61503
          0.01551  4.56981  5.29216  0.61958  0.77255  0.64080  0.74838
    326   2.09606  5.18375  2.90838  1.99375  4.54205  2.09705  3.78918  4.00432  2.57299  3.53036  4.30442  3.01930  3.95208  2.48960  3.06159  2.32614  3.04331  3.59915  5.70118  4.31025    589 e - - -
          2.68618  4.42225  2.77519  2.73123  3.46354  2.40513  3.72494  3.29354  2.67741  2.69355  4.24690  2.90347  2.73739  3.18146  2.89801  2.37887  2.77519  2.98518  4.58477  3.61503
          0.01551  4.56981  5.29216  0.61958  0.77255  0.64080  0.74838
    327   4.04811  5.33151  5.31295  5.00435  3.56968  4.86744  5.45948  2.84753  4.77907  0.33222  3.45704  5.22475  5.21457  4.96405  4.82069  4.60847  4.32507  3.05507  5.64148  4.51128    590 L - - -
          2.68618  4.42225  2.77519  2.73123  3.46354  2.40513  3.72494  3.29354  2.67741  2.69355  4.24690  2.90347  2.73739  3.18146  2.89801  2.37887  2.77519  2.98518  4.58477  3.61503
          0.01551  4.56981  5.29216  0.61958  0.77255  0.64080  0.74838
    328   3.92268  5.99180  0.28791  3.05273  5.50652  3.91257  4.76720  5.29456  4.00863  4.78246  5.82520  3.62756  4.61110  4.04014  4.58013  3.83903  4.28953  4.87151  6.50672  5.32925    591 D - - -
          2.68618  4.42225  2.77519  2.73123  3.46354  2.40513  3.72494  3.29354  2.67741  2.69355  4.24690  2.90347  2.73739  3.18146  2.89801  2.37887  2.77519  2.98518  4.58477  3.61503
          0.01551  4.56981  5.29216  0.61958  0.77255  0.64080  0.74838
    329   2.77598  4.38703  3.86286  3.29892  3.52738  3.79238  4.08983  2.75701  2.55297  1.75501  3.50231  3.63499  4.18112  3.49192  3.44298  2.49114  3.01581  1.66360  5.01585  3.80198    592 v - - -
          2.68618  4.42225  2.77519  2.73123  3.46354  2.40513  3.72494  3.29354  2.67741  2.69355  4.24690  2.90347  2.73739  3.18146  2.89801  2.37887  2.77519  2.98518  4.58477  3.61503
          0.01551  4.56981  5.29216  0.61958  0.77255  0.64080  0.74838
    330   1.93268  4.78245  3.47417  3.02255  4.47803  3.48980  4.12241  3.87904  2.84258  3.50113  4.33862  3.40569  1.28351  3.31097  2.37855  2.86182  3.11075  3.47282  5.72508  4.46275    593 p - - -
          2.68618  4.42225  2.77519  2.73123  3.46354  2.40513  3.72494  3.29354  2.67741  2.69355  4.24690  2.90347  2.73739  3.18146  2.89801  2.37887  2.77519  2.98518  4.58477  3.61503
          0.01551  4.56981  5.29216  0.61958  0.77255  0.64080  0.74838
    331   2.91377  5.22704  3.22846  2.66457  4.61770  3.64698  3.78931  4.03941  1.85602  3.53705  4.33228  3.16406  1.84957  2.90969  2.08304  2.38250  3.13691  3.65943  5.66386  4.35341    594 p - - -
          2.68618  4.42225  2.77519  2.73123  3.46354  2.40513  3.72494  3.29354  2.67741  2.69355  4.24690  2.90347  2.73739  3.18146  2.89801  2.37887  2.77519  2.98518  4.58477  3.61503
          0.01551  4.56981  5.29216  0.61958  0.77255  0.64080  0.74838
    332   2.05785  5.26316  3.17119  2.60715  4.63667  3.62785  3.76020  4.07001  1.64822  3.55336  4.33544  2.31856  4.02037  2.87319  2.08235  2.86838  3.10982  3.67751  5.67170  4.34181    595 k - - -
          2.68618  4.42225  2.77519  2.73123  3.46354  2.40513  3.72494  3.29354  2.67741  2.69355  4.24690  2.90347  2.73739  3.18146  2.89801  2.37887  2.77519  2.98518  4.58477  3.61503
          0.01551  4.56981  5.29216  0.61958  0.77255  0.64080  0.74838
    333   2.78640  4.88394  3.25773  2.68423  4.09848  3.62344  2.59738  3.50370  2.53736  2.37610  3.96006  3.17887  4.00713  1.98196  2.46090  2.84611  3.01134  2.61368  5.37671  4.07511    596 q - - -
          2.68618  4.42225  2.77519  2.73123  3.46354  2.40513  3.72494  3.29354  2.67741  2.69355  4.24690  2.90347  2.73739  3.18146  2.89801  2.37887  2.77519  2.98518  4.58477  3.61503
          0.01551  4.56981  5.29216  0.61958  0.77255  0.39975  1.11014
    334   3.57507  4.77625  5.63786  5.15490  4.01493  5.16847  5.83062  1.17386  5.08542  1.97693  3.75754  5.31490  5.37076  5.29241  5.22455  4.59059  3.82880  0.94384  6.11931  4.93825    597 v - - -
          2.68618  4.42225  2.77519  2.73123  3.46354  2.40513  3.72494  3.29354  2.67741  2.69355  4.24690  2.90347  2.73739  3.18146  2.89801  2.37887  2.77519  2.98518  4.58477  3.61503
          0.01420  4.65732  5.37966  0.61958  0.77255  0.48576  0.95510
    335   3.04264  5.40201  2.81009  1.23606  4.40380  3.61610  3.93475  4.13747  2.79882  3.67182  4.50057  2.43221  4.11412  3.10915  3.28205  3.00378  3.29316  3.77155  5.70080  2.07511    598 e - - -
          2.68618  4.42225  2.77519  2.73123  3.46354  2.40513  3.72494  3.29354  2.67741  2.69355  4.24690  2.90347  2.73739  3.18146  2.89801  2.37887  2.77519  2.98518  4.58477  3.61503
          0.01420  4.65732  5.37966  0.61958  0.77255  0.48576  0.95510
    336   3.62571  4.83438  5.64479  5.14364  3.84489  5.17120  5.75063  0.81271  5.05485  1.66067  3.59238  5.31369  5.34783  5.19630  5.15970  4.58535  3.87248  1.63004  5.97869  4.85379    599 i - - -
          2.68618  4.42225  2.77519  2.73123  3.46354  2.40513  3.72494  3.29354  2.67741  2.69355  4.24690  2.90347  2.73739  3.18146  2.89801  2.37887  2.77519  2.98518  4.58477  3.61503
          0.01420  4.65732  5.37966  0.61958  0.77255  0.48576  0.95510
    337   2.40249  5.31055  2.29181  1.77844  4.64613  3.53411  3.76787  4.12854  2.53101  3.61491  4.36569  3.00506  3.95847  2.87427  2.52020  1.94003  3.05335  3.69851  5.75422  4.34057    600 e - - -
          2.68618  4.42225  2.77519  2.73123  3.46354  2.40513  3.72494  3.29354  2.67741  2.69355  4.24690  2.90347  2.73739  3.18146  2.89801  2.37887  2.77519  2.98518  4.58477  3.61503
          0.01420  4.65732  5.37966  0.61958  0.77255  0.48576  0.95510
    338   1.85343  4.53220  4.81175  4.27825  3.69417  4.30346  4.83592  2.26333  4.15130  1.58248  3.58175  4.42999  4.69611  4.37292  4.31065  3.65686  3.39464  1.25175  5.42688  4.24575    601 v - - -
          2.68618  4.42225  2.77519  2.73123  3.46354  2.40513  3.72494  3.29354  2.67741  2.69355  4.24690  2.90347  2.73739  3.18146  2.89801  2.37887  2.77519  2.98518  4.58477  3.61503
          0.01420  4.65732  5.37966  0.61958  0.77255  0.48576  0.95510
    339   2.76645  4.31017  4.02076  3.43938  3.41000  3.82622  4.10885  2.76473  3.31820  1.77316  3.41886  3.72326  4.20032  3.59279  2.77523  2.20136  2.99912  2.06954  2.81160  3.69671    602 l - - -
          2.68618  4.42225  2.77519  2.73123  3.46354  2.40513  3.72494  3.29354  2.67741  2.69355  4.24690  2.90347  2.73739  3.18146  2.89801  2.37887  2.77519  2.98518  4.58477  3.61503
          0.01420  4.65732  5.37966  0.61958  0.77255  0.48576  0.95510
    340   3.64232  4.89625  5.46563  4.98725  2.46054  4.97455  5.20504  0.67721  4.85725  2.10748  3.50189  5.08313  5.20539  4.94346  4.92079  4.38241  3.88885  2.21673  5.41253  4.04537    603 I - - -
          2.68618  4.42225  2.77519  2.73123  3.46354  2.40513  3.72494  3.29354  2.67741  2.69355  4.24690  2.90347  2.73739  3.18146  2.89801  2.37887  2.77519  2.98518  4.58477  3.61503
          0.01420  4.65732  5.37966  0.61958  0.77255  0.48576  0.95510
    341   2.47519  4.59283  5.17545  4.62042  3.66410  4.62183  5.06053  1.60703  4.48660  1.22926  3.51156  4.73924  4.91046  4.64899  4.58135  3.97102  3.53219  1.54560  5.49754  4.34138    604 l - - -
          2.68618  4.42225  2.77519  2.73123  3.46354  2.40513  3.72494  3.29354  2.67741  2.69355  4.24690  2.90347  2.73739  3.18146  2.89801  2.37887  2.77519  2.98518  4.58477  3.61503
          0.01420  4.65732  5.37966  0.61958  0.77255  0.48576  0.95510
    342   3.51163  6.24551  0.95762  1.20514  5.51257  3.60466  4.24771  5.10260  3.39865  4.54451  5.44306  3.05097  4.28688  3.42935  4.09233  3.33804  3.82455  4.62630  6.67448  5.07980    605 d - - -
          2.68618  4.42225  2.77519  2.73123  3.46354  2.40513  3.72494  3.29354  2.67741  2.69355  4.24690  2.90347  2.73739  3.18146  2.89801  2.37887  2.77519  2.98518  4.58477  3.61503
          0.01420  4.65732  5.37966  0.61958  0.77255  0.48576  0.95510
    343   3.24758  4.56630  5.05452  4.50799  3.76960  4.57428  5.03651  1.14619  4.38758  2.10527  3.62828  4.66124  4.88634  4.59950  4.52949  3.92130  1.89774  1.65711  5.55444  4.36758    606 i - - -
          2.68618  4.42225  2.77519  2.73123  3.46354  2.40513  3.72494  3.29354  2.67741  2.69355  4.24690  2.90347  2.73739  3.18146  2.89801  2.37887  2.77519  2.98518  4.58477  3.61503
          0.01420  4.65732  5.37966  0.61958  0.77255  0.48576  0.95510
    344   2.35334  5.36994  1.85115  2.51318  4.81623  3.53001  3.94678  4.30422  2.79913  3.81036  4.58931  2.12489  4.05308  3.07798  3.32008  1.58166  3.22296  3.85792  5.96620  4.54027    607 s - - -
          2.68618  4.42225  2.77519  2.73123  3.46354  2.40513  3.72494  3.29354  2.67741  2.69355  4.24690  2.90347  2.73739  3.18146  2.89801  2.37887  2.77519  2.98518  4.58477  3.61503
          0.01420  4.65732  5.37966  0.61958  0.77255  0.48576  0.95510
    345   2.42094  5.14940  3.21869  2.26251  4.44891  3.64896  3.79143  3.86689  1.96761  2.12432  4.21284  3.15375  4.03322  2.91993  1.95237  2.87174  3.08796  3.51636  5.58990  4.26601    608 r - - -
          2.68618  4.42225  2.77519  2.73123  3.46354  2.40513  3.72494  3.29354  2.67741  2.69355  4.24690  2.90347  2.73739  3.18146  2.89801  2.37887  2.77519  2.98518  4.58477  3.61503
          0.01420  4.65732  5.37966  0.61958  0.77255  0.48576  0.95510
    346   3.12210  5.71497  2.13041  1.57556  5.02878  3.56023  3.98747  4.54674  2.89925  4.01391  4.80589  1.57166  4.11231  3.12350  3.46284  2.11881  3.38679  4.09706  6.15417  4.66994    609 n - - -
          2.68618  4.42225  2.77519  2.73123  3.46354  2.40513  3.72494  3.29354  2.67741  2.69355  4.24690  2.90347  2.73739  3.18146  2.89801  2.37887  2.77519  2.98518  4.58477  3.61503
          0.01420  4.65732  5.37966  0.61958  0.77255  0.48576  0.95510
    347   2.39959  5.36291  2.50910  1.63681  4.70003  3.54130  3.78094  4.18724  1.80225  3.66240  4.41246  3.00556  3.97318  2.43479  3.03557  2.79857  3.08352  3.75058  5.79304  4.37428    610 e - - -
          2.68618  4.42225  2.77519  2.73123  3.46354  2.40513  3.72494  3.29354  2.67741  2.69355  4.24690  2.90347  2.73739  3.18146  2.89801  2.37887  2.77519  2.98518  4.58477  3.61503
          0.01420  4.65732  5.37966  0.61958  0.77255  0.48576  0.95510
    348   2.95594  4.64530  4.17477  3.78983  3.75623  3.81244  4.56094  3.07789  3.66400  0.93525  3.79061  3.98963  4.39041  3.99365  3.89064  1.72429  3.31910  2.93763  5.40096  4.13790    611 l - - -
          2.68618  4.42225  2.77519  2.73123  3.46354  2.40513  3.72494  3.29354  2.67741  2.69355  4.24690  2.90347  2.73739  3.18146  2.89801  2.37887  2.77519  2.98518  4.58477  3.61503
          0.01420  4.65732  5.37966  0.61958  0.77255  0.48576  0.95510
    349   2.22438  4.92361  3.15865  2.06898  4.16487  3.59071  3.82240  3.57663  2.63524  3.19348  4.01690  2.69043  3.99515  2.98494  3.08876  2.81633  2.20259  3.26261  2.46603  4.12326    612 e - - -
          2.68618  4.42225  2.77519  2.73123  3.46354  2.40513  3.72494  3.29354  2.67741  2.69355  4.24690  2.90347  2.73739  3.18146  2.89801  2.37887  2.77519  2.98518  4.58477  3.61503
          0.01420  4.65732  5.37966  0.61958  0.77255  0.48576  0.95510
    350   2.88734  5.42019  1.89437  1.76027  4.75602  3.54422  3.80957  4.24888  2.58630  3.71904  4.47220  2.55606  3.99370  2.42224  2.22695  2.83139  3.12696  3.80763  5.84763  4.41939    613 e - - -
          2.68618  4.42225  2.77519  2.73123  3.46354  2.40513  3.72494  3.29354  2.67741  2.69355  4.24690  2.90347  2.73739  3.18146  2.89801  2.37887  2.77519  2.98518  4.58477  3.61503
          0.01420  4.65732  5.37966  0.61958  0.77255  0.48576  0.95510
    351   4.02633  5.24030  5.66689  5.19630  1.36465  5.20868  4.96020  2.74984  5.03343  0.78163  3.25632  5.22263  5.31313  4.91026  4.98455  4.61982  4.23452  3.00560  5.01893  3.56570    614 l - - -
          2.68618  4.42225  2.77519  2.73123  3.46354  2.40513  3.72494  3.29354  2.67741  2.69355  4.24690  2.90347  2.73739  3.18146  2.89801  2.37887  2.77519  2.98518  4.58477  3.61503
          0.01420  4.65732  5.37966  0.61958  0.77255  0.48576  0.95510
    352   2.69205  4.63577  3.93323  3.85486  5.15122  0.62044  4.99616  4.68814  4.11208  4.34933  5.14333  3.88551  4.18194  4.31551  4.35807  1.83443  3.24375  3.91624  6.45195  5.29395    615 G - - -
          2.68618  4.42225  2.77519  2.73123  3.46354  2.40513  3.72494  3.29354  2.67741  2.69355  4.24690  2.90347  2.73739  3.18146  2.89801  2.37887  2.77519  2.98518  4.58477  3.61503
          0.01420  4.65732  5.37966  0.61958  0.77255  0.48576  0.95510
    353   2.92293  4.40479  4.47924  3.93550  3.65992  4.02569  4.53980  2.01321  3.82423  2.59941  3.60911  4.11640  4.45766  4.06545  4.01958  2.33545  2.61410  1.08968  5.24566  4.04690    616 v - - -
          2.68618  4.42225  2.77519  2.73123  3.46354  2.40513  3.72494  3.29354  2.67741  2.69355  4.24690  2.90347  2.73739  3.18146  2.89801  2.37887  2.77519  2.98518  4.58477  3.61503
          0.01420  4.65732  5.37966  0.61958  0.77255  0.48576  0.95510
    354   2.84231  5.34832  1.88077  2.45688  4.68638  3.54328  3.77858  4.17106  2.53311  3.64910  4.40038  2.58234  3.97238  1.95580  2.33422  2.45038  3.07848  3.73736  5.78119  4.36650    617 d - - -
          2.68618  4.42225  2.77519  2.73123  3.46354  2.40513  3.72494  3.29354  2.67741  2.69355  4.24690  2.90347  2.73739  3.18146  2.89801  2.37887  2.77519  2.98518  4.58477  3.61503
          0.01420  4.65732  5.37966  0.61958  0.77255  0.48576  0.95510
    355   4.89073  5.92607  5.42313  5.35283  3.87214  4.74695  5.16437  5.05943  5.13728  4.28945  5.63556  5.39460  5.33104  5.47091  5.10403  5.09235  5.24232  4.95801  0.15494  3.84579    618 W - - -
          2.68618  4.42225  2.77519  2.73123  3.46354  2.40513  3.72494  3.29354  2.67741  2.69355  4.24690  2.90347  2.73739  3.18146  2.89801  2.37887  2.77519  2.98518  4.58477  3.61503
          0.01420  4.65732  5.37966  0.61958  0.77255  0.48576  0.95510
    356   1.95043  5.18375  3.05939  2.52376  4.52791  3.55598  3.76449  3.98449  2.48854  3.50103  4.26794  2.38063  3.96287  2.51234  2.18027  2.14094  3.02479  3.58337  5.65991  4.28356    619 a - - -
          2.68618  4.42225  2.77519  2.73123  3.46354  2.40513  3.72494  3.29354  2.67741  2.69355  4.24690  2.90347  2.73739  3.18146  2.89801  2.37887  2.77519  2.98518  4.58477  3.61503
          0.01420  4.65732  5.37966  0.61958  0.77255  0.48576  0.95510
    357   1.86818  4.26513  4.24255  3.66429  2.45074  2.57140  4.20871  2.66808  3.54754  1.84237  3.37991  3.86888  4.25227  3.76964  3.73248  3.16200  3.01913  2.13787  4.89668  3.70151    620 l - - -
          2.68618  4.42225  2.77519  2.73123  3.46354  2.40513  3.72494  3.29354  2.67741  2.69355  4.24690  2.90347  2.73739  3.18146  2.89801  2.37887  2.77519  2.98518  4.58477  3.61503
          0.01420  4.65732  5.37966  0.61958  0.77255  0.48576  0.95510
    358   2.75136  4.62934  3.41628  2.85771  2.92569  2.89595  2.98261  3.17176  2.83190  1.98201  3.72690  2.50690  4.05534  3.15726  3.23683  2.54118  2.58679  2.92130  5.18932  3.92286    621 l - - -
          2.68618  4.42225  2.77519  2.73123  3.46354  2.40513  3.72494  3.29354  2.67741  2.69355  4.24690  2.90347  2.73739  3.18146  2.89801  2.37887  2.77519  2.98518  4.58477  3.61503
          0.42540  4.65732  1.08768  0.61958  0.77255  0.48576  0.95510
    359   2.55254  4.53541  3.18988  2.83907  4.14719  1.63145  4.01477  3.50769  2.91894  3.22009  4.07728  2.30459  3.89539  3.24213  3.31147  2.68326  2.92254  2.25723  5.49667  4.21191    622 g - - -
          2.68578  4.42371  2.77462  2.73171  3.46499  2.40448  3.72640  3.29500  2.67794  2.69126  4.24835  2.90377  2.73787  3.18139  2.89831  2.37896  2.77462  2.98538  4.58623  3.61413
          0.42352  1.08366  4.97561  2.93616  0.05453  0.99579  0.46114
    360   2.67433  4.78565  2.82643  2.66559  4.53115  3.25317  4.05162  4.08719  2.95108  3.68835  4.52599  1.18679  3.91768  3.25589  3.36984  1.99686  3.07521  3.59673  5.80760  4.43885    646 n - - -
          2.68618  4.42225  2.77519  2.73123  3.46354  2.40513  3.72494  3.29354  2.67741  2.69355  4.24690  2.90347  2.73739  3.18146  2.89801  2.37887  2.77519  2.98518  4.58477  3.61503
          0.02135  4.25327  4.97561  0.61958  0.77255  0.99579  0.46114
    361   2.82015  5.08008  3.09149  2.57583  4.46098  3.52841  3.69942  3.88801  2.25932  3.40171  4.21500  3.06753  3.94855  1.69790  2.10272  2.22873  3.04984  3.52233  5.53571  4.23300    647 q - - -
          2.68618  4.42225  2.77519  2.73123  3.46354  2.40513  3.72494  3.29354  2.67741  2.69355  4.24690  2.90347  2.73739  3.18146  2.89801  2.37887  2.77519  2.98518  4.58477  3.61503
          0.02135  4.25327  4.97561  0.61958  0.77255  0.99579  0.46114
    362   2.51956  4.39410  3.46639  3.02915  2.51109  2.35412  4.02744  3.29492  3.04023  2.98522  3.86658  3.35376  3.91562  3.34083  3.39845  1.51263  2.88270  2.97023  5.20879  3.88968    648 s - - -
          2.68618  4.42225  2.77519  2.73123  3.46354  2.40513  3.72494  3.29354  2.67741  2.69355  4.24690  2.90347  2.73739  3.18146  2.89801  2.37887  2.77519  2.98518  4.58477  3.61503
          0.02135  4.25327  4.97561  0.61958  0.77255  0.99579  0.46114
    363   2.69985  4.70892  2.33070  2.61437  3.92941  3.46131  3.83399  3.29993  2.74076  1.75456  3.87122  3.10477  3.93648  3.05137  3.17551  2.21950  2.96746  3.02630  5.30800  3.99128    649 l - - -
          2.68618  4.42225  2.77519  2.73123  3.46354  2.40513  3.72494  3.29354  2.67741  2.69355  4.24690  2.90347  2.73739  3.18146  2.89801  2.37887  2.77519  2.98518  4.58477  3.61503
          0.02135  4.25327  4.97561  0.61958  0.77255  0.47428  0.97374
    364   2.38376  4.26067  4.25956  3.67885  2.58887  3.90418  4.21990  1.93025  3.56040  1.97364  3.30754  3.89053  2.16580  3.77885  3.74246  3.19684  3.02768  2.38777  4.88514  3.69304    650 i - - -
          2.68618  4.42225  2.77519  2.73123  3.46354  2.40513  3.72494  3.29354  2.67741  2.69355  4.24690  2.90347  2.73739  3.18146  2.89801  2.37887  2.77519  2.98518  4.58477  3.61503
          0.01619  4.52723  5.24957  0.61958  0.77255  0.70423  0.68218
    365   2.72553  4.77796  3.24143  2.68545  4.01509  3.57639  3.81078  3.40406  2.61897  3.04821  3.89032  3.17401  3.97801  2.48738  2.52178  2.11162  2.55998  2.02704  5.32965  4.03371    651 v - - -
          2.68618  4.42225  2.77519  2.73123  3.46354  2.40513  3.72494  3.29354  2.67741  2.69355  4.24690  2.90347  2.73739  3.18146  2.89801  2.37887  2.77519  2.98518  4.58477  3.61503
          0.01619  4.52723  5.24957  0.61958  0.77255  0.70423  0.68218
    366   1.78996  4.27966  4.13398  3.56916  2.25602  3.81516  4.19885  2.26330  3.46884  2.43443  3.40471  3.80612  4.22149  3.71027  3.68936  3.11731  2.06464  2.42216  4.94376  3.73876    652 a - - -
          2.68618  4.42225  2.77519  2.73123  3.46354  2.40513  3.72494  3.29354  2.67741  2.69355  4.24690  2.90347  2.73739  3.18146  2.89801  2.37887  2.77519  2.98518  4.58477  3.61503
          0.01619  4.52723  5.24957  0.61958  0.77255  0.70423  0.68218
    367   2.89674  4.81136  3.79126  3.66949  5.08266  0.85361  4.86230  4.63090  3.90504  4.25522  5.10395  3.87253  1.42130  4.16795  4.19420  3.06400  3.40760  3.99148  6.25703  5.17473    653 g - - -
          2.68618  4.42225  2.77519  2.73123  3.46354  2.40513  3.72494  3.29354  2.67741  2.69355  4.24690  2.90347  2.73739  3.18146  2.89801  2.37887  2.77519  2.98518  4.58477  3.61503
          0.30093  4.52723  1.39007  0.61958  0.77255  0.70423  0.68218
    368   3.09080  5.06985  2.99649  2.92861  4.49918  3.48241  4.30087  4.31097  3.24806  3.91757  4.88357  0.63370  4.15957  3.58858  3.60356  3.15231  3.49354  3.89298  5.76051  4.43162    654 N - - -
          2.68618  4.42225  2.77519  2.73123  3.46354  2.40513  3.72494  3.29354  2.67741  2.69355  4.24690  2.90347  2.73739  3.18146  2.89801  2.37887  2.77519  2.98518  4.58477  3.61503
          0.02147  4.24776  4.97011  0.61958  0.77255  1.00018  0.45857
    369   2.62624  4.74725  2.87968  2.64674  4.52291  2.25455  3.99807  3.99253  2.88482  3.58466  4.40133  2.21020  1.63513  3.18252  3.32383  2.69738  3.00756  3.51787  5.76868  4.43929    655 p - - -
          2.68618  4.42225  2.77519  2.73123  3.46354  2.40513  3.72494  3.29354  2.67741  2.69355  4.24690  2.90347  2.73739  3.18146  2.89801  2.37887  2.77519  2.98518  4.58477  3.61503
          0.02147  4.24776  4.97011  0.61958  0.77255  1.00018  0.45857
    370   2.62053  4.68291  3.06190  2.68609  4.17531  1.71344  2.60194  3.63562  2.71832  3.26089  4.09923  3.13295  3.89504  3.08603  3.11954  2.70801  2.23008  3.26429  5.47611  4.15983    656 g - - -
          2.68618  4.42225  2.77519  2.73123  3.46354  2.40513  3.72494  3.29354  2.67741  2.69355  4.24690  2.90347  2.73739  3.18146  2.89801  2.37887  2.77519  2.98518  4.58477  3.61503
          0.02147  4.24776  4.97011  0.61958  0.77255  1.00018  0.45857
    371   2.94800  5.24535  2.63666  2.45282  4.55618  3.42803  3.85086  4.13168  2.60757  3.65141  4.50665  1.26844  3.98566  2.20147  3.00425  2.91635  3.23019  3.74272  5.74027  4.34210    657 n - - -
          2.68618  4.42225  2.77519  2.73123  3.46354  2.40513  3.72494  3.29354  2.67741  2.69355  4.24690  2.90347  2.73739  3.18146  2.89801  2.37887  2.77519  2.98518  4.58477  3.61503
          0.02147  4.24776  4.97011  0.61958  0.77255  1.00018  0.45857
    372   3.02023  4.39572  4.66568  4.14187  3.65810  4.27553  4.81613  1.20568  4.03419  2.32320  3.50586  4.34784  4.63953  4.29545  4.23784  3.63208  2.35756  1.46892  5.44565  4.24374    658 i - - -
          2.68618  4.42225  2.77519  2.73123  3.46354  2.40513  3.72494  3.29354  2.67741  2.69355  4.24690  2.90347  2.73739  3.18146  2.89801  2.37887  2.77519  2.98518  4.58477  3.61503
          0.02147  4.24776  4.97011  0.61958  0.77255  1.00018  0.45857
    373   2.62357  4.32466  3.72562  3.19558  3.56057  3.56563  4.06554  2.72279  3.11500  2.53565  2.54340  3.51679  4.04300  3.42431  3.42580  1.68833  2.91877  2.05092  5.07142  3.84474    659 s - - -
          2.68618  4.42225  2.77519  2.73123  3.46354  2.40513  3.72494  3.29354  2.67741  2.69355  4.24690  2.90347  2.73739  3.18146  2.89801  2.37887  2.77519  2.98518  4.58477  3.61503
          0.02147  4.24776  4.97011  0.61958  0.77255  0.48767  0.95206
    374   2.16163  4.55832  4.86551  4.31379  3.48740  4.41644  4.83568  1.57994  4.17559  1.17613  3.33883  4.49200  4.73118  4.36087  4.31180  3.75797  3.43725  2.15684  5.33029  4.18772    660 l - - -
          2.68618  4.42225  2.77519  2.73123  3.46354  2.40513  3.72494  3.29354  2.67741  2.69355  4.24690  2.90347  2.73739  3.18146  2.89801  2.37887  2.77519  2.98518  4.58477  3.61503
          0.01635  4.51773  5.24007  0.61958  0.77255  0.36411  1.18684
    375   2.79142  5.23984  2.30314  2.46985  4.56361  2.60123  3.75923  4.03352  2.20755  3.54078  4.29959  2.53390  2.31083  2.86915  3.01336  2.76207  3.02733  2.85269  5.69644  4.29667    661 k - - -
          2.68618  4.42225  2.77519  2.73123  3.46354  2.40513  3.72494  3.29354  2.67741  2.69355  4.24690  2.90347  2.73739  3.18146  2.89801  2.37887  2.77519  2.98518  4.58477  3.61503
          0.01420  4.65732  5.37966  0.61958  0.77255  0.48576  0.95510
    376   2.80258  5.16691  3.09483  2.55183  4.50381  3.57378  3.77338  3.95085  2.22777  3.47660  4.25220  2.56146  3.97781  2.89052  2.45934  2.01851  1.82893  3.56226  5.64199  4.27840    662 t - - -
          2.68618  4.42225  2.77519  2.73123  3.46354  2.40513  3.72494  3.29354  2.67741  2.69355  4.24690  2.90347  2.73739  3.18146  2.89801  2.37887  2.77519  2.98518  4.58477  3.61503
          0.01420  4.65732  5.37966  0.61958  0.77255  0.48576  0.95510
    377   2.80134  4.33730  4.09392  3.52166  2.80666  3.86657  4.19074  2.69527  3.42817  2.19090  3.43384  3.79493  1.95203  3.67899  3.66850  3.15141  2.13868  2.01393  4.96779  3.76373    663 p - - -
          2.68618  4.42225  2.77519  2.73123  3.46354  2.40513  3.72494  3.29354  2.67741  2.69355  4.24690  2.90347  2.73739  3.18146  2.89801  2.37887  2.77519  2.98518  4.58477  3.61503
          0.01420  4.65732  5.37966  0.61958  0.77255  0.48576  0.95510
    378   3.89875  5.52948  4.71682  4.73255  5.73746  0.14226  5.72881  5.59630  5.00850  5.11162  6.13899  4.88475  4.93059  5.27246  5.09492  4.10129  4.43194  4.97649  6.56175  5.88667    664 G - - -
          2.68618  4.42225  2.77519  2.73123  3.46354  2.40513  3.72494  3.29354  2.67741  2.69355  4.24690  2.90347  2.73739  3.18146  2.89801  2.37887  2.77519  2.98518  4.58477  3.61503
          0.01420  4.65732  5.37966  0.61958  0.77255  0.48576  0.95510
    379   2.43963  5.15787  2.54132  2.50523  4.49308  2.25036  3.77246  3.95062  2.53965  3.48105  4.25020  3.04312  3.95262  1.99660  3.02555  2.36612  3.01336  2.95154  5.65497  4.27082    665 q - - -
          2.68618  4.42225  2.77519  2.73123  3.46354  2.40513  3.72494  3.29354  2.67741  2.69355  4.24690  2.90347  2.73739  3.18146  2.89801  2.37887  2.77519  2.98518  4.58477  3.61503
          0.01420  4.65732  5.37966  0.61958  0.77255  0.48576  0.95510
    380   2.31776  4.69920  3.37626  2.85078  3.95904  2.55872  3.94419  3.34185  2.83239  1.75530  3.87181  3.30818  4.05107  2.58784  3.24296  2.20475  3.01285  3.06280  5.32663  4.05161    666 l - - -
          2.68618  4.42225  2.77519  2.73123  3.46354  2.40513  3.72494  3.29354  2.67741  2.69355  4.24690  2.90347  2.73739  3.18146  2.89801  2.37887  2.77519  2.98518  4.58477  3.61503
          0.01420  4.65732  5.37966  0.61958  0.77255  0.48576  0.95510
    381   1.64055  4.72308  2.69551  2.78902  3.09584  3.62890  3.89582  3.31395  2.78317  2.58967  3.84441  3.26491  4.03669  3.11335  3.20923  2.12049  2.99776  3.04175  5.29635  4.00889    667 a - - -
          2.68618  4.42225  2.77519  2.73123  3.46354  2.40513  3.72494  3.29354  2.67741  2.69355  4.24690  2.90347  2.73739  3.18146  2.89801  2.37887  2.77519  2.98518  4.58477  3.61503
          0.01420  4.65732  5.37966  0.61958  0.77255  0.48576  0.95510
    382   2.83865  4.95736  3.10660  2.94497  4.97994  1.71589  4.36004  4.48220  3.30222  4.05619  4.85589  1.14504  4.12879  3.54938  3.75453  2.20672  3.26844  3.90172  6.21418  4.87381    668 n - - -
          2.68618  4.42225  2.77519  2.73123  3.46354  2.40513  3.72494  3.29354  2.67741  2.69355  4.24690  2.90347  2.73739  3.18146  2.89801  2.37887  2.77519  2.98518  4.58477  3.61503
          0.01420  4.65732  5.37966  0.61958  0.77255  0.48576  0.95510
    383   2.81150  4.31832  4.14559  2.75736  3.40500  3.90083  4.19583  1.63740  3.46069  1.96061  2.78535  3.82740  4.26549  2.96834  3.68348  3.18095  3.04339  2.13670  4.93831  3.74473    669 i - - -
          2.68618  4.42225  2.77519  2.73123  3.46354  2.40513  3.72494  3.29354  2.67741  2.69355  4.24690  2.90347  2.73739  3.18146  2.89801  2.37887  2.77519  2.98518  4.58477  3.61503
          0.01420  4.65732  5.37966  0.61958  0.77255  0.48576  0.95510
    384   2.01238  4.82209  2.58318  2.76206  2.67354  3.56996  3.93801  3.55099  2.80586  3.19696  4.03722  3.24167  4.03267  3.13048  3.24973  1.56725  3.03712  3.23507  5.46446  4.15027    670 s - - -
          2.68618  4.42225  2.77519  2.73123  3.46354  2.40513  3.72494  3.29354  2.67741  2.69355  4.24690  2.90347  2.73739  3.18146  2.89801  2.37887  2.77519  2.98518  4.58477  3.61503
          0.01420  4.65732  5.37966  0.61958  0.77255  0.48576  0.95510
    385   2.97969  5.29243  1.17037  2.61578  4.90842  3.51318  4.10611  4.38698  3.02770  3.93213  4.73638  3.14737  4.11212  3.26208  3.55180  1.74129  2.46547  3.91732  6.10503  4.68897    671 d - - -
          2.68618  4.42225  2.77519  2.73123  3.46354  2.40513  3.72494  3.29354  2.67741  2.69355  4.24690  2.90347  2.73739  3.18146  2.89801  2.37887  2.77519  2.98518  4.58477  3.61503
          0.08108  4.65732  2.68251  0.61958  0.77255  0.48576  0.95510
    386   2.11293  4.59964  3.45028  2.91159  3.88538  3.58094  3.96435  3.25873  2.88675  2.94565  2.14104  2.64917  4.03349  3.21230  3.28525  2.44105  2.08601  2.98239  5.27335  4.01159    672 t - - -
          2.68618  4.42225  2.77519  2.73123  3.46354  2.40513  3.72494  3.29354  2.67741  2.69355  4.24690  2.90347  2.73739  3.18146  2.89801  2.37887  2.77519  2.98518  4.58477  3.61503
          0.01518  4.59141  5.31376  0.61958  0.77255  0.60592  0.78872
    387   1.81299  4.47258  3.87325  3.42725  4.03094  1.56405  4.34874  3.34003  3.38272  3.07697  1.87228  3.66091  4.10667  3.68249  3.68869  2.87405  3.04486  3.03196  5.47602  4.26142    673 g - - -
          2.68618  4.42225  2.77519  2.73123  3.46354  2.40513  3.72494  3.29354  2.67741  2.69355  4.24690  2.90347  2.73739  3.18146  2.89801  2.37887  2.77519  2.98518  4.58477  3.61503
          0.01518  4.59141  5.31376  0.61958  0.77255  0.60592  0.78872
    388   2.31078  4.40823  3.69126  3.13046  3.56902  2.83361  4.01040  2.42733  3.07806  2.64803  3.54459  3.50415  4.10033  3.37143  3.41077  2.53576  2.28201  2.70045  5.02507  2.19035    674 y - - -
          2.68618  4.42225  2.77519  2.73123  3.46354  2.40513  3.72494  3.29354  2.67741  2.69355  4.24690  2.90347  2.73739  3.18146  2.89801  2.37887  2.77519  2.98518  4.58477  3.61503
          0.01518  4.59141  5.31376  0.61958  0.77255  0.41735  1.07525
    389   1.98066  4.43880  3.78074  3.23150  3.66234  2.11875  4.10555  2.22589  3.17710  2.29974  3.63405  3.57751  4.13754  3.46848  3.50226  2.25961  3.00759  2.74952  5.12127  3.89854    675 a - - -
          2.68618  4.42225  2.77519  2.73123  3.46354  2.40513  3.72494  3.29354  2.67741  2.69355  4.24690  2.90347  2.73739  3.18146  2.89801  2.37887  2.77519  2.98518  4.58477  3.61503
          0.01420  4.65732  5.37966  0.61958  0.77255  0.48576  0.95510
    390   2.11664  4.55609  3.80577  3.34380  4.26886  2.52163  4.35489  2.55635  3.32791  3.34180  4.19732  3.60960  4.09161  3.62754  3.68032  1.06868  3.05769  3.24487  5.65527  4.42441    676 s - - -
          2.68618  4.42225  2.77519  2.73123  3.46354  2.40513  3.72494  3.29354  2.67741  2.69355  4.24690  2.90347  2.73739  3.18146  2.89801  2.37887  2.77519  2.98518  4.58477  3.61503
          0.01420  4.65732  5.37966  0.61958  0.77255  0.48576  0.95510
    391   2.00853  4.55674  3.98071  3.58413  4.77658  2.34412  4.62151  4.21724  3.58939  3.87233  4.66566  3.71738  4.07750  3.86767  3.92615  1.28659  1.48113  3.61828  6.09275  4.88520    677 s - - -
          2.68618  4.42225  2.77519  2.73123  3.46354  2.40513  3.72494  3.29354  2.67741  2.69355  4.24690  2.90347  2.73739  3.18146  2.89801  2.37887  2.77519  2.98518  4.58477  3.61503
          0.01420  4.65732  5.37966  0.61958  0.77255  0.48576  0.95510
    392   1.22073  4.65748  4.45650  4.03580  3.77257  3.94050  4.75821  2.82434  3.90407  1.19989  3.68748  4.18831  4.50246  4.18858  4.10634  3.35909  3.38927  2.72071  5.51423  4.32808    678 l - - -
          2.68618  4.42225  2.77519  2.73123  3.46354  2.40513  3.72494  3.29354  2.67741  2.69355  4.24690  2.90347  2.73739  3.18146  2.89801  2.37887  2.77519  2.98518  4.58477  3.61503
          0.01420  4.65732  5.37966  0.61958  0.77255  0.48576  0.95510
    393   2.80931  4.52808  2.53111  3.09998  1.79097  3.77447  4.01284  2.14086  3.05453  2.68438  3.61270  3.50545  4.15804  3.36348  2.69479  3.03103  3.04252  2.76367  5.04562  3.76182    679 f - - -
          2.68618  4.42225  2.77519  2.73123  3.46354  2.40513  3.72494  3.29354  2.67741  2.69355  4.24690  2.90347  2.73739  3.18146  2.89801  2.37887  2.77519  2.98518  4.58477  3.61503
          0.01420  4.65732  5.37966  0.61958  0.77255  0.48576  0.95510
    394   2.30285  4.91379  2.48212  2.75314  4.31253  1.42610  4.01323  3.69824  2.89580  2.35344  4.19394  3.24090  4.06669  3.20024  3.35049  2.89215  3.11727  3.36315  5.62655  4.30677    680 g - - -
          2.68618  4.42225  2.77519  2.73123  3.46354  2.40513  3.72494  3.29354  2.67741  2.69355  4.24690  2.90347  2.73739  3.18146  2.89801  2.37887  2.77519  2.98518  4.58477  3.61503
          0.01420  4.65732  5.37966  0.61958  0.77255  0.48576  0.95510
    395   2.11099  5.10748  2.54814  2.52002  4.39051  3.55412  3.76977  3.83294  2.54603  2.19039  4.17437  2.64373  3.95881  2.30963  3.02596  2.45731  3.00716  3.46609  5.58774  4.21850    681 a - - -
          2.68618  4.42225  2.77519  2.73123  3.46354  2.40513  3.72494  3.29354  2.67741  2.69355  4.24690  2.90347  2.73739  3.18146  2.89801  2.37887  2.77519  2.98518  4.58477  3.61503
          0.01420  4.65732  5.37966  0.61958  0.77255  0.48576  0.95510
    396   2.80150  5.23871  3.05977  2.50951  4.57353  2.23111  2.91276  4.03501  2.19516  3.53122  4.29059  2.38422  3.96214  2.85030  2.22435  2.77443  2.54536  3.62579  5.67235  4.29238    682 k - - -
          2.68618  4.42225  2.77519  2.73123  3.46354  2.40513  3.72494  3.29354  2.67741  2.69355  4.24690  2.90347  2.73739  3.18146  2.89801  2.37887  2.77519  2.98518  4.58477  3.61503
          0.15594  4.65732  2.00326  0.61958  0.77255  0.48576  0.95510
    397   2.07415  4.31566  3.91439  3.36190  3.52355  2.76375  4.12860  1.78721  3.28906  2.58202  3.50428  3.65339  2.89524  3.55851  3.56707  3.00109  2.96868  2.12536  5.01417  3.80534    683 i - - -
          2.68618  4.42225  2.77519  2.73123  3.46354  2.40513  3.72494  3.29354  2.67741  2.69355  4.24690  2.90347  2.73739  3.18146  2.89801  2.37887  2.77519  2.98518  4.58477  3.61503
          0.01635  4.51773  5.24007  0.61958  0.77255  0.71750  0.66937
    398   2.28015  4.39589  3.66860  3.11479  3.55976  3.68908  4.00138  1.89028  3.06012  2.23352  3.53058  2.70699  4.09113  3.35908  3.39227  2.25560  2.95393  2.63791  5.02112  3.79371    684 i - - -
          2.68618  4.42225  2.77519  2.73123  3.46354  2.40513  3.72494  3.29354  2.67741  2.69355  4.24690  2.90347  2.73739  3.18146  2.89801  2.37887  2.77519  2.98518  4.58477  3.61503
          0.11940  4.51773  2.28638  0.61958  0.77255  0.71750  0.66937
    399   2.94715  5.38401  2.09064  2.40143  4.76195  1.52344  3.87088  4.24531  1.95043  3.75316  4.55704  2.96045  3.99411  3.01289  3.21442  2.89231  3.21776  3.82430  5.90509  4.48342    685 g - - -
          2.68681  4.42323  2.77618  2.73222  3.46452  2.40434  3.72330  3.29388  2.67747  2.69230  4.24788  2.90214  2.73838  3.18245  2.89855  2.37796  2.77618  2.98396  4.58575  3.61366
          0.80556  0.93628  1.82588  2.28819  0.10697  0.84238  0.56332
    400   2.76499  4.50031  3.62418  3.18755  3.19846  3.61138  3.94124  3.05830  3.09090  2.75365  3.74017  3.50679  4.10677  3.44008  3.38819  2.96854  1.59061  2.83398  4.75517  1.85798    698 t - - -
          2.68618  4.42225  2.77519  2.73123  3.46354  2.40513  3.72494  3.29354  2.67741  2.69355  4.24690  2.90347  2.73739  3.18146  2.89801  2.37887  2.77519  2.98518  4.58477  3.61503
          0.02147  4.24776  4.97011  0.61958  0.77255  0.26141  1.46952
    401   3.70190  4.97056  5.52415  4.96224  1.62226  4.97624  5.13947  2.54575  4.81028  0.88034  3.17880  5.07867  5.12855  4.77387  4.80394  4.33862  3.91742  2.11373  5.29500  4.08626    699 l - - -
          2.68618  4.42225  2.77519  2.73123  3.46354  2.40513  3.72494  3.29354  2.67741  2.69355  4.24690  2.90347  2.73739  3.18146  2.89801  2.37887  2.77519  2.98518  4.58477  3.61503
          0.01420  4.65732  5.37966  0.61958  0.77255  0.48576  0.95510
    402   2.75208  4.45319  3.66871  3.10367  3.59347  2.22837  4.00503  2.27234  3.05268  2.29777  2.80995  2.76842  4.12085  3.35221  3.39579  2.32624  2.98707  2.72320  5.04550  3.81515    700 g - - -
          2.68618  4.42225  2.77519  2.73123  3.46354  2.40513  3.72494  3.29354  2.67741  2.69355  4.24690  2.90347  2.73739  3.18146  2.89801  2.37887  2.77519  2.98518  4.58477  3.61503
          0.01420  4.65732  5.37966  0.61958  0.77255  0.48576  0.95510
    403   0.97721  4.49284  4.20436  3.84938  4.54496  1.64898  4.74598  3.79615  3.82699  3.61857  4.48509  3.86500  4.13207  4.08077  4.08677  2.82622  3.10347  2.33802  5.95721  4.77821    701 a - - -
          2.68618  4.42225  2.77519  2.73123  3.46354  2.40513  3.72494  3.29354  2.67741  2.69355  4.24690  2.90347  2.73739  3.18146  2.89801  2.37887  2.77519  2.98518  4.58477  3.61503
          0.01420  4.65732  5.37966  0.61958  0.77255  0.48576  0.95510
    404   2.45946  4.92571  3.21175  2.15651  4.16327  3.61807  3.82525  3.56442  2.60147  1.86345  4.01160  3.17131  4.01370  2.98951  2.20794  2.48329  3.02323  3.25776  5.43954  4.12622    702 l - - -
          2.68618  4.42225  2.77519  2.73123  3.46354  2.40513  3.72494  3.29354  2.67741  2.69355  4.24690  2.90347  2.73739  3.18146  2.89801  2.37887  2.77519  2.98518  4.58477  3.61503
          0.01420  4.65732  5.37966  0.61958  0.77255  0.48576  0.95510
    405   3.65126  4.87955  5.61556  5.08157  3.64189  5.10925  5.57341  1.80199  4.96778  0.91998  3.40071  5.24829  5.26772  5.03126  5.02487  4.50206  3.88628  1.38880  5.76659  4.69763    703 l - - -
          2.68618  4.42225  2.77519  2.73123  3.46354  2.40513  3.72494  3.29354  2.67741  2.69355  4.24690  2.90347  2.73739  3.18146  2.89801  2.37887  2.77519  2.98518  4.58477  3.61503
          0.01420  4.65732  5.37966  0.61958  0.77255  0.48576  0.95510
    406   2.78232  5.18837  2.51746  2.48770  4.49189  3.54326  2.69254  3.95422  2.52461  3.48041  3.25732  2.29569  3.95225  2.87517  3.01150  1.76103  3.01701  3.56048  5.65032  4.26163    704 s - - -
          2.68618  4.42225  2.77519  2.73123  3.46354  2.40513  3.72494  3.29354  2.67741  2.69355  4.24690  2.90347  2.73739  3.18146  2.89801  2.37887  2.77519  2.98518  4.58477  3.61503
          0.01420  4.65732  5.37966  0.61958  0.77255  0.48576  0.95510
    407   0.67830  4.64172  4.28172  3.92971  4.13208  3.67987  4.76545  3.15781  3.81725  2.22642  4.11419  4.03799  4.35648  4.14573  4.04828  3.13335  3.30873  2.94129  5.74335  4.51170    705 A - - -
          2.68618  4.42225  2.77519  2.73123  3.46354  2.40513  3.72494  3.29354  2.67741  2.69355  4.24690  2.90347  2.73739  3.18146  2.89801  2.37887  2.77519  2.98518  4.58477  3.61503
          0.01420  4.65732  5.37966  0.61958  0.77255  0.48576  0.95510
    408   4.17432  5.43797  5.45239  5.15433  3.64768  4.97918  5.58982  2.93590  4.93457  0.29378  3.52519  5.37199  5.31918  5.09360  4.95785  4.75257  4.44998  3.16283  5.73532  4.62258    706 L - - -
          2.68618  4.42225  2.77519  2.73123  3.46354  2.40513  3.72494  3.29354  2.67741  2.69355  4.24690  2.90347  2.73739  3.18146  2.89801  2.37887  2.77519  2.98518  4.58477  3.61503
          0.01420  4.65732  5.37966  0.61958  0.77255  0.48576  0.95510
    409   3.16463  5.78876  1.61090  1.43114  5.09288  3.56471  4.00906  4.61949  2.93667  4.07667  4.87369  2.44277  4.12972  1.98695  3.50876  3.05893  3.43125  4.16359  6.21232  4.71447    707 e - - -
          2.68618  4.42225  2.77519  2.73123  3.46354  2.40513  3.72494  3.29354  2.67741  2.69355  4.24690  2.90347  2.73739  3.18146  2.89801  2.37887  2.77519  2.98518  4.58477  3.61503
          0.01420  4.65732  5.37966  0.61958  0.77255  0.48576  0.95510
    410   2.38722  5.34429  2.86587  2.19683  4.68157  2.51621  3.82514  4.15767  2.60520  3.65655  4.42372  2.49517  4.00157  1.56762  3.09836  2.83873  3.12331  3.73847  5.80665  4.39660    708 q - - -
          2.68618  4.42225  2.77519  2.73123  3.46354  2.40513  3.72494  3.29354  2.67741  2.69355  4.24690  2.90347  2.73739  3.18146  2.89801  2.37887  2.77519  2.98518  4.58477  3.61503
          0.01420  4.65732  5.37966  0.61958  0.77255  0.48576  0.95510
    411   2.90960  5.44479  1.85949  2.10344  4.77478  3.54335  3.83012  4.26933  2.04683  3.74325  4.50081  1.97005  4.00541  2.94287  3.14054  2.85065  2.54239  3.82945  5.87674  4.44228    709 d - - -
          2.68618  4.42225  2.77519  2.73123  3.46354  2.40513  3.72494  3.29354  2.67741  2.69355  4.24690  2.90347  2.73739  3.18146  2.89801  2.37887  2.77519  2.98518  4.58477  3.61503
          0.01420  4.65732  5.37966  0.61958  0.77255  0.48576  0.95510
    412   3.14279  5.58502  2.14970  2.53880  4.99592  1.12339  4.05882  4.49047  2.03757  3.99122  4.80668  3.10097  4.15863  3.20876  3.43849  3.07918  3.42668  4.05698  6.13536  4.70297    710 g - - -
          2.68618  4.42225  2.77519  2.73123  3.46354  2.40513  3.72494  3.29354  2.67741  2.69355  4.24690  2.90347  2.73739  3.18146  2.89801  2.37887  2.77519  2.98518  4.58477  3.61503
          0.01420  4.65732  5.37966  0.61958  0.77255  0.48576  0.95510
    413   2.78478  5.22156  2.04833  2.47637  4.53685  3.54158  3.75121  3.02341  2.24637  3.51410  4.27528  3.02123  3.94866  2.20641  2.99060  1.99055  3.01807  3.59682  5.67293  4.27895    711 s - - -
          2.68618  4.42225  2.77519  2.73123  3.46354  2.40513  3.72494  3.29354  2.67741  2.69355  4.24690  2.90347  2.73739  3.18146  2.89801  2.37887  2.77519  2.98518  4.58477  3.61503
          0.01420  4.65732  5.37966  0.61958  0.77255  0.48576  0.95510
    414   1.16835  4.51033  4.01856  3.54286  4.02110  3.58818  4.42764  3.15692  3.46676  2.31163  3.96538  3.76605  4.19322  3.77152  3.76256  2.96937  1.75539  2.89159  5.50592  4.29418    712 a - - -
          2.68618  4.42225  2.77519  2.73123  3.46354  2.40513  3.72494  3.29354  2.67741  2.69355  4.24690  2.90347  2.73739  3.18146  2.89801  2.37887  2.77519  2.98518  4.58477  3.61503
          0.01420  4.65732  5.37966  0.61958  0.77255  0.48576  0.95510
    415   2.79876  5.14952  3.08603  2.55322  4.48328  3.56927  3.78077  3.92908  2.50365  3.46284  4.24162  2.64129  3.97780  2.45866  2.48121  2.22711  1.67703  3.54462  5.63595  4.27257    713 t - - -
          2.68618  4.42225  2.77519  2.73123  3.46354  2.40513  3.72494  3.29354  2.67741  2.69355  4.24690  2.90347  2.73739  3.18146  2.89801  2.37887  2.77519  2.98518  4.58477  3.61503
          0.01420  4.65732  5.37966  0.61958  0.77255  0.48576  0.95510
    416   3.57103  4.77954  5.62216  5.17474  4.15049  5.15857  5.95472  1.37367  5.11158  2.56862  3.88447  5.33572  5.40426  5.38215  5.28865  4.60600  3.83963  0.66363  6.28259  5.05189    714 V - - -
          2.68618  4.42225  2.77519  2.73123  3.46354  2.40513  3.72494  3.29354  2.67741  2.69355  4.24690  2.90347  2.73739  3.18146  2.89801  2.37887  2.77519  2.98518  4.58477  3.61503
          0.01420  4.65732  5.37966  0.61958  0.77255  0.48576  0.95510
    417   3.33183  4.60973  5.24713  4.71590  3.87326  4.73796  5.25055  1.58958  4.60343  2.04136  3.70327  4.85142  5.02749  4.81658  4.73514  4.10302  2.59509  0.91566  5.71843  4.52428    715 v - - -
          2.68618  4.42225  2.77519  2.73123  3.46354  2.40513  3.72494  3.29354  2.67741  2.69355  4.24690  2.90347  2.73739  3.18146  2.89801  2.37887  2.77519  2.98518  4.58477  3.61503
          0.01420  4.65732  5.37966  0.61958  0.77255  0.48576  0.95510
    418   1.83046  4.53917  3.74774  3.26020  4.06327  2.33180  4.24734  3.43096  3.23557  1.81456  4.00714  3.56863  4.09613  3.53827  3.58799  1.75463  3.04103  3.10823  5.47132  4.23837    716 s - - -
          2.68618  4.42225  2.77519  2.73123  3.46354  2.40513  3.72494  3.29354  2.67741  2.69355  4.24690  2.90347  2.73739  3.18146  2.89801  2.37887  2.77519  2.98518  4.58477  3.61503
          0.01420  4.65732  5.37966  0.61958  0.77255  0.48576  0.95510
    419   3.09514  5.50096  2.99215  2.16365  4.87619  3.68418  3.90400  4.32520  2.51123  3.78962  4.59206  1.34915  4.14296  3.02958  1.80109  3.04564  3.32326  3.92566  5.88980  4.54374    717 n - - -
          2.68618  4.42225  2.77519  2.73123  3.46354  2.40513  3.72494  3.29354  2.67741  2.69355  4.24690  2.90347  2.73739  3.18146  2.89801  2.37887  2.77519  2.98518  4.58477  3.61503
          0.01420  4.65732  5.37966  0.61958  0.77255  0.48576  0.95510
    420   4.09384  5.64531  4.78044  4.76284  5.59857  4.29336  5.70617  5.43671  4.90348  4.92802  6.04856  4.97140  0.14318  5.25739  4.99809  4.29785  4.59725  4.97404  6.49037  5.74708    718 P - - -
          2.68618  4.42225  2.77519  2.73123  3.46354  2.40513  3.72494  3.29354  2.67741  2.69355  4.24690  2.90347  2.73739  3.18146  2.89801  2.37887  2.77519  2.98518  4.58477  3.61503
          0.01420  4.65732  5.37966  0.61958  0.77255  0.48576  0.95510
    421   2.77712  5.09942  3.10992  2.55070  4.39250  3.57329  3.76246  3.82932  2.18991  3.38142  4.16728  2.57460  3.96637  2.88688  2.03802  2.24362  2.54786  2.54845  5.57267  4.21590    719 r - - -
          2.68618  4.42225  2.77519  2.73123  3.46354  2.40513  3.72494  3.29354  2.67741  2.69355  4.24690  2.90347  2.73739  3.18146  2.89801  2.37887  2.77519  2.98518  4.58477  3.61503
          0.01420  4.65732  5.37966  0.61958  0.77255  0.48576  0.95510
    422   3.62675  4.83612  5.64504  5.14175  3.83200  5.16794  5.73981  0.83719  5.05178  1.60957  3.58011  5.31075  5.34305  5.18722  5.15271  4.58067  3.87272  1.63093  5.96473  4.84409    720 i - - -
          2.68618  4.42225  2.77519  2.73123  3.46354  2.40513  3.72494  3.29354  2.67741  2.69355  4.24690  2.90347  2.73739  3.18146  2.89801  2.37887  2.77519  2.98518  4.58477  3.61503
          0.01420  4.65732  5.37966  0.61958  0.77255  0.48576  0.95510
    423   2.38360  4.40852  4.47099  3.89610  3.40274  4.05930  4.42237  2.59966  3.75889  1.30889  1.96443  4.08945  4.42659  3.97020  3.92297  3.36834  2.50575  2.48995  5.04742  3.88325    721 l - - -
          2.68618  4.42225  2.77519  2.73123  3.46354  2.40513  3.72494  3.29354  2.67741  2.69355  4.24690  2.90347  2.73739  3.18146  2.89801  2.37887  2.77519  2.98518  4.58477  3.61503
          0.01420  4.65732  5.37966  0.61958  0.77255  0.48576  0.95510
    424   1.18225  4.51643  4.26889  3.98959  4.75718  3.35739  4.89058  3.98567  3.95988  3.82146  4.69256  3.92688  4.14818  4.22378  4.18715  2.82935  1.00499  3.47279  6.15556  4.99674    722 t - - -
          2.68618  4.42225  2.77519  2.73123  3.46354  2.40513  3.72494  3.29354  2.67741  2.69355  4.24690  2.90347  2.73739  3.18146  2.89801  2.37887  2.77519  2.98518  4.58477  3.61503
          0.01420  4.65732  5.37966  0.61958  0.77255  0.48576  0.95510
    425   3.06228  4.78044  3.87026  3.32896  3.68604  4.00678  4.25846  2.89138  3.13583  1.64078  3.58830  3.73908  4.38129  1.41077  3.44608  3.29387  3.29996  2.27568  5.32579  4.09827    723 q - - -
          2.68618  4.42225  2.77519  2.73123  3.46354  2.40513  3.72494  3.29354  2.67741  2.69355  4.24690  2.90347  2.73739  3.18146  2.89801  2.37887  2.77519  2.98518  4.58477  3.61503
          0.01420  4.65732  5.37966  0.61958  0.77255  0.48576  0.95510
    426   3.22702  5.83356  1.35139  1.24895  5.14252  3.57106  4.06657  4.66263  3.04013  4.13838  4.95708  3.02609  4.16468  3.21668  3.62967  3.11635  2.52138  4.21444  6.28778  4.78029    724 e - - -
          2.68618  4.42225  2.77519  2.73123  3.46354  2.40513  3.72494  3.29354  2.67741  2.69355  4.24690  2.90347  2.73739  3.18146  2.89801  2.37887  2.77519  2.98518  4.58477  3.61503
          0.01420  4.65732  5.37966  0.61958  0.77255  0.48576  0.95510
    427   2.79097  4.88791  3.22516  2.96635  4.78666  2.46047  4.28195  4.24147  3.16977  3.84474  4.65065  1.20644  4.10231  3.46714  3.59972  2.88210  1.71837  3.73175  6.03595  4.72025    725 n - - -
          2.68618  4.42225  2.77519  2.73123  3.46354  2.40513  3.72494  3.29354  2.67741  2.69355  4.24690  2.90347  2.73739  3.18146  2.89801  2.37887  2.77519  2.98518  4.58477  3.61503
          0.01420  4.65732  5.37966  0.61958  0.77255  0.48576  0.95510
    428   2.36259  4.67385  3.44702  2.89276  3.88450  3.68088  3.95559  2.66211  2.85011  2.90511  3.79651  3.35010  4.08509  1.56209  3.25245  2.92325  2.50679  2.51583  5.28280  4.01484    726 q - - -
          2.68618  4.42225  2.77519  2.73123  3.46354  2.40513  3.72494  3.29354  2.67741  2.69355  4.24690  2.90347  2.73739  3.18146  2.89801  2.37887  2.77519  2.98518  4.58477  3.61503
          0.01420  4.65732  5.37966  0.61958  0.77255  0.48576  0.95510
    429   2.87419  5.27571  2.94367  2.16147  4.61221  3.56943  3.82749  4.06965  2.57884  3.58809  4.36766  3.06547  2.07630  1.72326  3.04292  2.84791  2.52617  3.67146  5.75096  4.36599    727 q - - -
          2.68618  4.42225  2.77519  2.73123  3.46354  2.40513  3.72494  3.29354  2.67741  2.69355  4.24690  2.90347  2.73739  3.18146  2.89801  2.37887  2.77519  2.98518  4.58477  3.61503
          0.01420  4.65732  5.37966  0.61958  0.77255  0.48576  0.95510
    430   0.30736  4.79876  4.48007  4.38544  5.05468  3.59150  5.27580  4.32790  4.42902  4.15972  5.14084  4.26869  4.40389  4.69343  4.56851  3.16392  3.49656  3.81776  6.37680  5.30892    728 A - - -
          2.68618  4.42225  2.77519  2.73123  3.46354  2.40513  3.72494  3.29354  2.67741  2.69355  4.24690  2.90347  2.73739  3.18146  2.89801  2.37887  2.77519  2.98518  4.58477  3.61503
          0.01420  4.65732  5.37966  0.61958  0.77255  0.48576  0.95510
    431   2.98232  4.47155  4.51407  3.98908  3.74703  4.08066  4.64503  1.80543  3.88482  2.62199  3.67713  4.18113  4.52600  4.14032  4.09630  1.64559  3.26986  1.32549  5.37180  4.16445    729 v - - -
          2.68618  4.42225  2.77519  2.73123  3.46354  2.40513  3.72494  3.29354  2.67741  2.69355  4.24690  2.90347  2.73739  3.18146  2.89801  2.37887  2.77519  2.98518  4.58477  3.61503
          0.01420  4.65732  5.37966  0.61958  0.77255  0.48576  0.95510
    432   3.54309  4.83261  5.38196  4.81396  1.20798  4.80651  5.00868  1.58368  4.65455  1.83086  2.41054  4.91005  5.01029  4.67242  4.66762  4.15601  3.76404  2.56302  5.24106  4.02017    730 f - - -
          2.68618  4.42225  2.77519  2.73123  3.46354  2.40513  3.72494  3.29354  2.67741  2.69355  4.24690  2.90347  2.73739  3.18146  2.89801  2.37887  2.77519  2.98518  4.58477  3.61503
          0.01420  4.65732  5.37966  0.61958  0.77255  0.48576  0.95510
    433   3.12424  4.93077  1.36384  3.14616  1.87327  3.94155  4.07688  3.24298  3.25956  2.22019  3.87567  3.58640  4.36235  3.52666  3.65183  3.26595  3.36895  3.09933  4.94376  3.41894    731 d - - -
          2.68618  4.42225  2.77519  2.73123  3.46354  2.40513  3.72494  3.29354  2.67741  2.69355  4.24690  2.90347  2.73739  3.18146  2.89801  2.37887  2.77519  2.98518  4.58477  3.61503
          0.01420  4.65732  5.37966  0.61958  0.77255  0.48576  0.95510
    434   2.34809  4.55884  3.52566  2.97317  3.71218  3.70498  2.99291  3.06589  2.92954  2.21287  3.66769  2.15627  4.09542  3.25300  3.30460  2.95076  3.00033  1.94472  5.13729  3.88579    732 v - - -
          2.68618  4.42225  2.77519  2.73123  3.46354  2.40513  3.72494  3.29354  2.67741  2.69355  4.24690  2.90347  2.73739  3.18146  2.89801  2.37887  2.77519  2.98518  4.58477  3.61503
          0.01420  4.65732  5.37966  0.61958  0.77255  0.48576  0.95510
    435   2.80935  5.20287  3.02516  2.52571  4.54868  1.92809  2.92062  4.00895  2.52041  3.52661  4.29671  2.32718  3.97607  2.90128  2.49256  2.21811  3.04918  3.60724  5.68579  4.30617    733 g - - -
          2.68618  4.42225  2.77519  2.73123  3.46354  2.40513  3.72494  3.29354  2.67741  2.69355  4.24690  2.90347  2.73739  3.18146  2.89801  2.37887  2.77519  2.98518  4.58477  3.61503
          0.01420  4.65732  5.37966  0.61958  0.77255  0.48576  0.95510
    436   2.95914  5.37710  3.10841  2.21583  4.74812  2.76543  3.81073  4.19284  2.40977  3.65970  4.43799  3.13342  4.06482  1.68120  1.75200  2.92226  3.17898  3.78808  5.76727  4.42171    734 q - - -
          2.68618  4.42225  2.77519  2.73123  3.46354  2.40513  3.72494  3.29354  2.67741  2.69355  4.24690  2.90347  2.73739  3.18146  2.89801  2.37887  2.77519  2.98518  4.58477  3.61503
          0.01420  4.65732  5.37966  0.61958  0.77255  0.48576  0.95510
    437   2.99961  5.26760  2.85396  2.13233  4.69482  3.57380  4.03330  4.13001  2.88018  3.70968  4.53606  2.43227  4.11959  3.19450  3.34567  2.99667  1.08115  3.74425  5.91163  4.53626    735 t - - -
          2.68618  4.42225  2.77519  2.73123  3.46354  2.40513  3.72494  3.29354  2.67741  2.69355  4.24690  2.90347  2.73739  3.18146  2.89801  2.37887  2.77519  2.98518  4.58477  3.61503
          0.01420  4.65732  5.37966  0.61958  0.77255  0.48576  0.95510
    438   2.88684  4.36001  4.27278  2.52033  1.97443  3.97149  4.16130  1.59667  3.59634  2.45760  3.43763  3.91588  4.33461  3.81335  3.78332  3.26223  3.11837  2.56161  4.75387  2.66120    736 i - - -
          2.68618  4.42225  2.77519  2.73123  3.46354  2.40513  3.72494  3.29354  2.67741  2.69355  4.24690  2.90347  2.73739  3.18146  2.89801  2.37887  2.77519  2.98518  4.58477  3.61503
          0.01420  4.65732  5.37966  0.61958  0.77255  0.48576  0.95510
    439   3.49747  5.15840  4.12355  3.84851  3.08027  4.14413  4.23260  3.93315  3.79894  3.43828  4.52439  4.08150  1.38212  4.11370  4.03952  3.63967  3.82630  3.71037  4.69548  0.96317    737 y - - -
          2.68618  4.42225  2.77519  2.73123  3.46354  2.40513  3.72494  3.29354  2.67741  2.69355  4.24690  2.90347  2.73739  3.18146  2.89801  2.37887  2.77519  2.98518  4.58477  3.61503
          0.01420  4.65732  5.37966  0.61958  0.77255  0.48576  0.95510
    440   3.06730  4.43091  4.86874  4.28838  1.94183  4.27685  4.62357  2.37496  4.12818  1.76456  3.36780  4.38124  4.60732  4.28150  4.20786  3.59997  2.66948  1.33053  5.10532  3.91539    738 v - - -
          2.68618  4.42225  2.77519  2.73123  3.46354  2.40513  3.72494  3.29354  2.67741  2.69355  4.24690  2.90347  2.73739  3.18146  2.89801  2.37887  2.77519  2.98518  4.58477  3.61503
          0.01420  4.65732  5.37966  0.61958  0.77255  0.48576  0.95510
    441   2.79613  5.20518  3.05674  2.51931  4.54469  3.56138  3.75886  4.00230  1.98199  3.51243  4.27750  3.05437  2.51652  1.98634  2.92909  2.44158  2.36748  3.59929  5.66572  4.28837    739 k - - -
          2.68618  4.42225  2.77519  2.73123  3.46354  2.40513  3.72494  3.29354  2.67741  2.69355  4.24690  2.90347  2.73739  3.18146  2.89801  2.37887  2.77519  2.98518  4.58477  3.61503
          0.01420  4.65732  5.37966  0.61958  0.77255  0.48576  0.95510
    442   2.16185  4.39399  4.39244  3.83797  3.60068  3.99330  4.45755  2.46389  3.72955  1.94558  3.55413  4.04391  4.41186  3.97176  3.93579  3.31610  1.90598  1.49878  5.17818  3.98276    740 v - - -
          2.68665  4.42272  2.77566  2.73073  3.46401  2.40559  3.72541  3.29230  2.67787  2.69402  4.24736  2.90393  2.73748  3.18040  2.89847  2.37865  2.77363  2.98440  4.58524  3.61550
          0.37729  1.17224  5.37966  1.56974  0.23332  0.48576  0.95510
    443   1.93750  4.45282  4.21008  3.67549  3.76284  3.85519  4.44155  2.23530  3.59469  2.70934  3.70350  3.91976  4.34018  3.86587  3.86110  3.19246  1.34688  2.08001  5.31377  4.10719    748 t - - -
          2.68618  4.42225  2.77519  2.73123  3.46354  2.40513  3.72494  3.29354  2.67741  2.69355  4.24690  2.90347  2.73739  3.18146  2.89801  2.37887  2.77519  2.98518  4.58477  3.61503
          0.01420  4.65732  5.37966  0.61958  0.77255  0.48576  0.95510
    444   2.69205  4.63577  3.93323  3.85486  5.15122  0.62044  4.99616  4.68814  4.11208  4.34933  5.14333  3.88551  4.18194  4.31551  4.35807  1.83443  3.24375  3.91624  6.45195  5.29395    749 G - - -
          2.68618  4.42225  2.77519  2.73123  3.46354  2.40513  3.72494  3.29354  2.67741  2.69355  4.24690  2.90347  2.73739  3.18146  2.89801  2.37887  2.77519  2.98518  4.58477  3.61503
          0.01420  4.65732  5.37966  0.61958  0.77255  0.48576  0.95510
    445   2.81492  5.29942  2.45424  1.70493  4.62427  3.53680  3.76598  4.10398  2.20592  3.59615  4.34997  3.00686  3.95848  2.87369  3.02633  1.93385  3.05048  3.68057  5.73989  3.11324    750 e - - -
          2.68618  4.42225  2.77519  2.73123  3.46354  2.40513  3.72494  3.29354  2.67741  2.69355  4.24690  2.90347  2.73739  3.18146  2.89801  2.37887  2.77519  2.98518  4.58477  3.61503
          0.01420  4.65732  5.37966  0.61958  0.77255  0.48576  0.95510
    446   2.81728  5.11586  3.12920  2.24482  4.40447  2.82751  3.78279  3.83281  2.49379  3.38832  4.18328  3.10720  3.99602  2.45736  1.89882  2.82047  3.04504  2.17863  5.58048  4.23560    751 r - - -
          2.68618  4.42225  2.77519  2.73123  3.46354  2.40513  3.72494  3.29354  2.67741  2.69355  4.24690  2.90347  2.73739  3.18146  2.89801  2.37887  2.77519  2.98518  4.58477  3.61503
          0.01420  4.65732  5.37966  0.61958  0.77255  0.48576  0.95510
    447   2.20976  4.95202  3.15911  2.61486  4.25218  3.56085  3.81502  3.67240  2.61209  3.27056  4.07815  2.38082  3.97533  2.48934  3.07434  2.37920  2.03303  2.72365  5.50614  4.16922    752 t - - -
          2.68618  4.42225  2.77519  2.73123  3.46354  2.40513  3.72494  3.29354  2.67741  2.69355  4.24690  2.90347  2.73739  3.18146  2.89801  2.37887  2.77519  2.98518  4.58477  3.61503
          0.01420  4.65732  5.37966  0.61958  0.77255  0.48576  0.95510
    448   1.73696  4.63854  3.44896  2.89559  3.84769  3.65955  3.94544  2.59519  2.86075  2.89692  3.77299  3.34573  4.06847  2.06665  3.26086  2.51245  3.00212  2.54156  5.24335  3.97925    753 a - - -
          2.68618  4.42225  2.77519  2.73123  3.46354  2.40513  3.72494  3.29354  2.67741  2.69355  4.24690  2.90347  2.73739  3.18146  2.89801  2.37887  2.77519  2.98518  4.58477  3.61503
          0.01420  4.65732  5.37966  0.61958  0.77255  0.48576  0.95510
    449   2.50393  5.49832  1.82798  2.08215  4.82905  2.68588  3.87482  4.32779  2.70617  3.80476  4.57107  1.89134  4.03286  2.99429  3.23420  2.44732  3.20919  3.88693  5.94370  4.49831    754 d - - -
          2.68618  4.42225  2.77519  2.73123  3.46354  2.40513  3.72494  3.29354  2.67741  2.69355  4.24690  2.90347  2.73739  3.18146  2.89801  2.37887  2.77519  2.98518  4.58477  3.61503
          0.01420  4.65732  5.37966  0.61958  0.77255  0.48576  0.95510
    450   3.80290  5.01610  5.71526  5.19707  3.57125  5.25406  5.68211  0.97590  5.05498  1.07130  3.33029  5.39591  5.36232  5.08798  5.09441  4.67483  4.03424  2.26971  5.77518  4.72095    755 i - - -
          2.68618  4.42225  2.77519  2.73123  3.46354  2.40513  3.72494  3.29354  2.67741  2.69355  4.24690  2.90347  2.73739  3.18146  2.89801  2.37887  2.77519  2.98518  4.58477  3.61503
          0.01420  4.65732  5.37966  0.61958  0.77255  0.48576  0.95510
    451   2.83091  5.06110  3.13144  1.42082  4.27360  3.61656  3.81091  3.72698  2.21965  2.47319  4.12799  3.13482  4.01727  2.95961  2.99036  2.84991  3.05991  3.39925  5.51587  3.04339    756 e - - -
          2.68618  4.42225  2.77519  2.73123  3.46354  2.40513  3.72494  3.29354  2.67741  2.69355  4.24690  2.90347  2.73739  3.18146  2.89801  2.37887  2.77519  2.98518  4.58477  3.61503
          0.01420  4.65732  5.37966  0.61958  0.77255  0.48576  0.95510
    452   2.35596  4.78856  3.28279  2.76144  3.95443  2.84162  2.62885  3.41059  2.75499  3.06110  3.91273  3.24485  2.71944  3.09657  3.18263  2.87070  3.02151  3.12696  5.31520  1.98548    757 y - - -
          2.68618  4.42225  2.77519  2.73123  3.46354  2.40513  3.72494  3.29354  2.67741  2.69355  4.24690  2.90347  2.73739  3.18146  2.89801  2.37887  2.77519  2.98518  4.58477  3.61503
          0.01420  4.65732  5.37966  0.61958  0.77255  0.48576  0.95510
    453   2.83977  4.67843  3.49526  1.96096  3.86720  3.76224  4.00142  1.78664  2.40785  2.86267  3.77862  3.41217  4.14819  3.24985  3.27079  3.00967  3.07225  2.14355  5.28831  4.02678    758 i - - -
          2.68618  4.42225  2.77519  2.73123  3.46354  2.40513  3.72494  3.29354  2.67741  2.69355  4.24690  2.90347  2.73739  3.18146  2.89801  2.37887  2.77519  2.98518  4.58477  3.61503
          0.01420  4.65732  5.37966  0.61958  0.77255  0.48576  0.95510
    454   2.89190  5.30986  1.86177  2.50028  4.66852  3.54413  3.86881  4.13911  2.68094  3.65866  4.43726  3.04991  4.01888  2.43223  3.18310  2.36075  1.64571  3.72659  5.82552  4.41878    759 t - - -
          2.68618  4.42225  2.77519  2.73123  3.46354  2.40513  3.72494  3.29354  2.67741  2.69355  4.24690  2.90347  2.73739  3.18146  2.89801  2.37887  2.77519  2.98518  4.58477  3.61503
          0.01420  4.65732  5.37966  0.61958  0.77255  0.48576  0.95510
    455   1.89352  4.29906  4.52495  3.94595  2.51808  4.00967  4.23636  1.76163  3.79278  2.39357  3.38132  4.05233  4.37109  3.96764  3.90302  3.31361  3.11633  2.46754  4.74983  2.04312    760 i - - -
          2.68618  4.42225  2.77519  2.73123  3.46354  2.40513  3.72494  3.29354  2.67741  2.69355  4.24690  2.90347  2.73739  3.18146  2.89801  2.37887  2.77519  2.98518  4.58477  3.61503
          0.01420  4.65732  5.37966  0.61958  0.77255  0.48576  0.95510
    456   3.89875  5.52948  4.71682  4.73255  5.73746  0.14226  5.72881  5.59630  5.00850  5.11162  6.13899  4.88475  4.93059  5.27246  5.09492  4.10129  4.43194  4.97649  6.56175  5.88667    761 G - - -
          2.68618  4.42225  2.77519  2.73123  3.46354  2.40513  3.72494  3.29354  2.67741  2.69355  4.24690  2.90347  2.73739  3.18146  2.89801  2.37887  2.77519  2.98518  4.58477  3.61503
          0.01420  4.65732  5.37966  0.61958  0.77255  0.48576  0.95510
    457   2.97669  4.57474  4.64084  4.23843  4.10191  3.93684  4.97479  2.47738  4.12225  2.86706  3.99000  4.30143  4.54947  4.41150  4.32096  3.37054  1.38804  1.05151  5.79064  4.58473    762 v - - -
          2.68618  4.42225  2.77519  2.73123  3.46354  2.40513  3.72494  3.29354  2.67741  2.69355  4.24690  2.90347  2.73739  3.18146  2.89801  2.37887  2.77519  2.98518  4.58477  3.61503
          0.01420  4.65732  5.37966  0.61958  0.77255  0.48576  0.95510
    458   2.76893  4.70216  3.38770  2.85201  3.90833  3.64561  3.93237  3.28673  2.81931  2.54316  2.52889  2.08842  4.06246  3.16320  3.22543  1.76212  3.01858  3.02284  5.28996  4.00944    763 s - - -
          2.68618  4.42225  2.77519  2.73123  3.46354  2.40513  3.72494  3.29354  2.67741  2.69355  4.24690  2.90347  2.73739  3.18146  2.89801  2.37887  2.77519  2.98518  4.58477  3.61503
          0.01420  4.65732  5.37966  0.61958  0.77255  0.48576  0.95510
    459   3.95674  5.16531  5.80164  5.26611  3.43443  5.35682  5.69164  1.74588  5.10484  0.56077  3.18683  5.49729  5.39648  5.05119  5.10013  4.78209  4.17268  2.56977  5.69019  4.69245    764 L - - -
          2.68618  4.42225  2.77519  2.73123  3.46354  2.40513  3.72494  3.29354  2.67741  2.69355  4.24690  2.90347  2.73739  3.18146  2.89801  2.37887  2.77519  2.98518  4.58477  3.61503
          0.01420  4.65732  5.37966  0.61958  0.77255  0.48576  0.95510
    460   2.90279  5.12611  3.26897  2.70128  4.42229  3.67804  3.82367  3.82830  2.44819  3.39064  4.20689  2.67599  4.06785  1.97530  1.85913  2.91900  3.12349  2.10451  5.57831  4.27106    765 r - - -
          2.68618  4.42225  2.77519  2.73123  3.46354  2.40513  3.72494  3.29354  2.67741  2.69355  4.24690  2.90347  2.73739  3.18146  2.89801  2.37887  2.77519  2.98518  4.58477  3.61503
          0.01420  4.65732  5.37966  0.61958  0.77255  0.48576  0.95510
    461   3.34060  4.65273  5.18676  4.63023  2.54872  4.62833  4.98753  2.27201  4.48487  2.11430  2.53785  4.74081  4.90636  4.61099  4.56024  3.97671  3.57936  0.85001  5.36376  4.16513    766 v - - -
          2.68618  4.42225  2.77519  2.73123  3.46354  2.40513  3.72494  3.29354  2.67741  2.69355  4.24690  2.90347  2.73739  3.18146  2.89801  2.37887  2.77519  2.98518  4.58477  3.61503
          0.01420  4.65732  5.37966  0.61958  0.77255  0.48576  0.95510
    462   3.17105  4.57239  4.76144  4.20915  3.60046  4.36371  4.78236  1.60414  4.07011  1.69770  3.47989  4.40945  4.70762  4.29727  4.23967  3.69687  1.42984  2.20062  5.36515  4.19585    767 t - - -
          2.68618  4.42225  2.77519  2.73123  3.46354  2.40513  3.72494  3.29354  2.67741  2.69355  4.24690  2.90347  2.73739  3.18146  2.89801  2.37887  2.77519  2.98518  4.58477  3.61503
          0.01420  4.65732  5.37966  0.61958  0.77255  0.48576  0.95510
    463   2.72127  4.67476  3.83915  3.67152  4.96954  3.39373  4.80843  4.48849  3.81316  4.14292  4.96406  3.80385  0.87151  4.09419  4.10083  1.46865  3.24070  3.83083  6.27727  5.06888    768 p - - -
          2.68618  4.42225  2.77519  2.73123  3.46354  2.40513  3.72494  3.29354  2.67741  2.69355  4.24690  2.90347  2.73739  3.18146  2.89801  2.37887  2.77519  2.98518  4.58477  3.61503
          0.01420  4.65732  5.37966  0.61958  0.77255  0.48576  0.95510
    464   2.90910  4.85048  3.58245  2.98919  4.11178  3.74477  3.97008  3.44574  2.62780  3.08652  2.86077  3.41912  4.15875  3.17458  1.56197  3.02499  1.69234  3.18674  5.42334  4.17644    769 r - - -
          2.68618  4.42225  2.77519  2.73123  3.46354  2.40513  3.72494  3.29354  2.67741  2.69355  4.24690  2.90347  2.73739  3.18146  2.89801  2.37887  2.77519  2.98518  4.58477  3.61503
          0.01420  4.65732  5.37966  0.61958  0.77255  0.48576  0.95510
    465   2.89530  4.27559  4.70872  4.11454  2.35729  4.08049  4.42072  1.67454  3.94359  1.99122  3.34330  4.18765  4.43139  4.10533  4.01557  2.41242  3.12963  1.72614  4.94515  3.76256    770 i - - -
          2.68618  4.42225  2.77519  2.73123  3.46354  2.40513  3.72494  3.29354  2.67741  2.69355  4.24690  2.90347  2.73739  3.18146  2.89801  2.37887  2.77519  2.98518  4.58477  3.61503
          0.01420  4.65732  5.37966  0.61958  0.77255  0.48576  0.95510
    466   1.78969  4.37464  4.10119  3.55782  3.59898  3.76375  4.27386  2.80386  3.46836  1.55908  3.57757  3.80127  4.23174  3.72983  3.71872  2.22162  3.05808  2.16924  5.11229  3.91114    771 l - - -
          2.68618  4.42225  2.77519  2.73123  3.46354  2.40513  3.72494  3.29354  2.67741  2.69355  4.24690  2.90347  2.73739  3.18146  2.89801  2.37887  2.77519  2.98518  4.58477  3.61503
          0.01420  4.65732  5.37966  0.61958  0.77255  0.48576  0.95510
    467   2.43337  4.97682  2.41591  2.59886  4.27916  3.55715  3.81189  3.70238  2.60909  3.29506  3.04962  3.11566  2.03124  2.95606  3.07653  2.44319  2.52700  3.35699  5.52546  4.18260    772 p - - -
          2.68618  4.42225  2.77519  2.73123  3.46354  2.40513  3.72494  3.29354  2.67741  2.69355  4.24690  2.90347  2.73739  3.18146  2.89801  2.37887  2.77519  2.98518  4.58477  3.61503
          0.01420  4.65732  5.37966  0.61958  0.77255  0.48576  0.95510
    468   2.97987  5.50199  2.02483  2.46617  4.83030  3.56647  3.87593  4.32232  2.66929  3.79753  4.56972  1.39198  4.04848  2.43078  2.60704  2.91610  3.22509  3.88981  5.93021  4.49998    773 n - - -
          2.68618  4.42225  2.77519  2.73123  3.46354  2.40513  3.72494  3.29354  2.67741  2.69355  4.24690  2.90347  2.73739  3.18146  2.89801  2.37887  2.77519  2.98518  4.58477  3.61503
          0.01420  4.65732  5.37966  0.61958  0.77255  0.48576  0.95510
    469   3.25900  5.78601  1.84351  2.48819  5.22156  1.52351  4.15869  4.76417  3.18856  4.24572  5.08264  1.42289  4.20101  3.32396  3.79394  3.16201  3.57256  4.28924  6.39189  4.88063    774 n - - -
          2.68626  4.42233  2.77490  2.73131  3.46362  2.40455  3.72503  3.29362  2.67749  2.69363  4.24698  2.90355  2.73748  3.18155  2.89809  2.37895  2.77528  2.98527  4.58485  3.61511
          0.72333  1.22466  1.50956  0.12639  2.13093  0.48576  0.95510
    470   2.95676  5.27989  3.29248  2.67262  4.68159  3.67060  3.71626  4.08335  1.50955  3.53888  4.34082  3.15662  4.04199  2.05508  2.04916  2.93257  2.44967  3.70850  5.62332  4.34751    776 k - - -
          2.68618  4.42225  2.77519  2.73123  3.46354  2.40513  3.72494  3.29354  2.67741  2.69355  4.24690  2.90347  2.73739  3.18146  2.89801  2.37887  2.77519  2.98518  4.58477  3.61503
          0.01816  4.41346  5.13581  0.61958  0.77255  0.84564  0.56086
    471   2.69857  4.29765  3.92801  3.38248  3.50519  3.71198  4.14501  1.69262  3.30115  2.52570  3.47729  3.67032  2.54014  3.57716  3.57314  2.40483  2.96875  2.02082  5.01754  3.80742    777 i - - -
          2.68618  4.42225  2.77519  2.73123  3.46354  2.40513  3.72494  3.29354  2.67741  2.69355  4.24690  2.90347  2.73739  3.18146  2.89801  2.37887  2.77519  2.98518  4.58477  3.61503
          0.01816  4.41346  5.13581  0.61958  0.77255  0.31263  1.31498
    472   2.38314  5.09814  3.09236  1.86712  4.38113  3.57470  3.76916  3.81298  2.51452  3.37302  4.16292  3.07864  3.97059  2.30724  2.51120  2.78529  3.01389  2.20509  5.57123  4.21429    778 e - - -
          2.68618  4.42225  2.77519  2.73123  3.46354  2.40513  3.72494  3.29354  2.67741  2.69355  4.24690  2.90347  2.73739  3.18146  2.89801  2.37887  2.77519  2.98518  4.58477  3.61503
          0.01420  4.65732  5.37966  0.61958  0.77255  0.48576  0.95510
    473   3.46976  4.72120  5.45721  4.91487  3.69614  4.89393  5.35984  1.52661  4.79262  1.80429  2.23060  5.03455  5.11938  4.91022  4.85989  4.26600  3.70868  1.09778  5.67516  4.55260    779 v - - -
          2.68618  4.42225  2.77519  2.73123  3.46354  2.40513  3.72494  3.29354  2.67741  2.69355  4.24690  2.90347  2.73739  3.18146  2.89801  2.37887  2.77519  2.98518  4.58477  3.61503
          0.01420  4.65732  5.37966  0.61958  0.77255  0.48576  0.95510
    474   2.81454  5.12951  3.14300  2.60183  4.49049  3.58416  3.80446  3.92919  2.50294  3.46694  4.25244  3.11926  3.99902  1.99600  2.44823  1.93756  2.01198  3.54753  5.63989  4.29106    780 s - - -
          2.68618  4.42225  2.77519  2.73123  3.46354  2.40513  3.72494  3.29354  2.67741  2.69355  4.24690  2.90347  2.73739  3.18146  2.89801  2.37887  2.77519  2.98518  4.58477  3.61503
          0.01420  4.65732  5.37966  0.61958  0.77255  0.48576  0.95510
    475   3.79739  5.04986  5.63242  5.05418  3.37627  5.13027  5.44142  2.49382  4.90613  0.77472  1.75059  5.25285  5.22531  4.86033  4.90655  4.50360  4.00861  2.09573  5.54884  4.56411    781 l - - -
          2.68618  4.42225  2.77519  2.73123  3.46354  2.40513  3.72494  3.29354  2.67741  2.69355  4.24690  2.90347  2.73739  3.18146  2.89801  2.37887  2.77519  2.98518  4.58477  3.61503
          0.01420  4.65732  5.37966  0.61958  0.77255  0.48576  0.95510
    476   2.76211  5.18079  2.65135  2.48381  4.49127  3.54207  3.73616  2.78743  2.48260  3.47026  4.23272  2.25440  3.93811  2.01604  2.51671  2.74177  2.61448  3.55292  5.63422  4.24745    782 q - - -
          2.68618  4.42225  2.77519  2.73123  3.46354  2.40513  3.72494  3.29354  2.67741  2.69355  4.24690  2.90347  2.73739  3.18146  2.89801  2.37887  2.77519  2.98518  4.58477  3.61503
          0.01420  4.65732  5.37966  0.61958  0.77255  0.48576  0.95510
    477   3.19485  4.52454  5.00019  4.44347  3.68029  4.49101  4.91789  1.18929  4.31017  2.00718  3.56129  4.58067  2.93008  4.50785  4.43380  3.82973  3.43876  1.40117  5.43022  4.24911    783 i - - -
          2.68618  4.42225  2.77519  2.73123  3.46354  2.40513  3.72494  3.29354  2.67741  2.69355  4.24690  2.90347  2.73739  3.18146  2.89801  2.37887  2.77519  2.98518  4.58477  3.61503
          0.01420  4.65732  5.37966  0.61958  0.77255  0.48576  0.95510
    478   3.21211  5.82631  1.89603  1.07616  5.10742  3.57484  2.17864  4.64790  2.99198  4.11191  4.92396  3.02362  4.15571  3.19004  3.56702  3.10176  3.48336  4.20002  6.24565  4.74260    784 e - - -
          2.68618  4.42225  2.77519  2.73123  3.46354  2.40513  3.72494  3.29354  2.67741  2.69355  4.24690  2.90347  2.73739  3.18146  2.89801  2.37887  2.77519  2.98518  4.58477  3.61503
          0.01420  4.65732  5.37966  0.61958  0.77255  0.48576  0.95510
    479   2.81523  4.78465  2.42489  2.79457  3.97630  3.68352  3.92945  1.87024  2.80176  2.97444  3.87013  3.28364  4.08274  2.04539  3.22971  2.92687  3.05085  2.45442  5.35929  4.06837    785 i - - -
          2.68618  4.42225  2.77519  2.73123  3.46354  2.40513  3.72494  3.29354  2.67741  2.69355  4.24690  2.90347  2.73739  3.18146  2.89801  2.37887  2.77519  2.98518  4.58477  3.61503
          0.08108  4.65732  2.68251  0.61958  0.77255  0.48576  0.95510
    480   2.81066  5.12722  2.93161  1.53704  4.58719  2.77298  3.88550  4.04391  2.69747  3.58916  4.37444  3.08186  3.99057  3.01993  3.18243  2.29728  1.89718  3.62742  5.77144  4.39152    786 e - - -
          2.68618  4.42225  2.77519  2.73123  3.46354  2.40513  3.72494  3.29354  2.67741  2.69355  4.24690  2.90347  2.73739  3.18146  2.89801  2.37887  2.77519  2.98518  4.58477  3.61503
          0.01518  4.59141  5.31376  0.61958  0.77255  0.60592  0.78872
    481   2.78495  4.84435  1.77181  2.70205  4.12506  3.57843  3.91290  2.05018  2.78434  3.15092  4.00698  3.19930  4.02958  3.10313  3.23401  2.36051  2.56122  3.14017  5.46095  4.14989    787 d - - -
          2.68618  4.42225  2.77519  2.73123  3.46354  2.40513  3.72494  3.29354  2.67741  2.69355  4.24690  2.90347  2.73739  3.18146  2.89801  2.37887  2.77519  2.98518  4.58477  3.61503
          0.01518  4.59141  5.31376  0.61958  0.77255  0.41735  1.07525
    482   2.61333  4.53796  4.02897  3.70357  4.67813  1.07822  4.70028  4.06211  3.72716  3.78485  4.61505  3.78745  4.11195  3.99413  4.02154  1.51505  3.10878  2.39627  6.04488  4.84680    788 g - - -
          2.68618  4.42225  2.77519  2.73123  3.46354  2.40513  3.72494  3.29354  2.67741  2.69355  4.24690  2.90347  2.73739  3.18146  2.89801  2.37887  2.77519  2.98518  4.58477  3.61503
          0.01420  4.65732  5.37966  0.61958  0.77255  0.48576  0.95510
    483   2.95122  5.46850  2.78078  1.68646  4.80044  3.55735  3.86162  4.29081  2.65853  3.76971  4.53790  1.92607  4.03292  1.93113  3.16061  2.36308  3.19659  3.85782  5.90613  4.47644    789 e - - -
          2.68618  4.42225  2.77519  2.73123  3.46354  2.40513  3.72494  3.29354  2.67741  2.69355  4.24690  2.90347  2.73739  3.18146  2.89801  2.37887  2.77519  2.98518  4.58477  3.61503
          0.01420  4.65732  5.37966  0.61958  0.77255  0.48576  0.95510
    484   2.76916  4.64990  2.85483  2.85870  3.81223  3.67807  3.91772  2.12392  2.83807  1.97078  3.74124  3.32157  4.06736  2.25992  3.24207  2.53240  3.00202  2.92318  5.21137  3.94496    790 l - - -
          2.68618  4.42225  2.77519  2.73123  3.46354  2.40513  3.72494  3.29354  2.67741  2.69355  4.24690  2.90347  2.73739  3.18146  2.89801  2.37887  2.77519  2.98518  4.58477  3.61503
          0.01420  4.65732  5.37966  0.61958  0.77255  0.48576  0.95510
    485   2.82004  5.30789  2.03328  2.46620  4.64226  3.54614  2.24817  4.12085  1.98977  3.60489  4.35695  3.01531  3.96241  2.49885  2.98279  2.78001  2.54465  3.69427  5.74019  4.33471    791 k - - -
          2.68618  4.42225  2.77519  2.73123  3.46354  2.40513  3.72494  3.29354  2.67741  2.69355  4.24690  2.90347  2.73739  3.18146  2.89801  2.37887  2.77519  2.98518  4.58477  3.61503
          0.01420  4.65732  5.37966  0.61958  0.77255  0.48576  0.95510
    486   2.65414  4.56555  3.79364  3.31673  4.27129  3.45669  4.33315  3.61777  3.28982  3.33861  4.19369  3.59397  2.73610  3.59712  3.64735  1.11428  2.46040  2.18693  5.65260  4.41843    792 s - - -
          2.68656  4.42263  2.77528  2.73162  3.46392  2.40551  3.72533  3.29392  2.67779  2.69393  4.24728  2.90200  2.73749  3.18140  2.89839  2.37815  2.77498  2.98460  4.58515  3.61397
          0.56260  0.85410  5.37966  1.10308  0.40324  0.48576  0.95510
    487   1.95569  4.91710  3.17017  2.33738  4.15750  3.58655  3.80591  2.84085  2.61556  3.18245  4.00277  3.13523  3.98297  2.51151  3.07266  2.41179  2.14449  3.25126  5.43783  4.11142    799 a - - -
          2.68618  4.42225  2.77519  2.73123  3.46354  2.40513  3.72494  3.29354  2.67741  2.69355  4.24690  2.90347  2.73739  3.18146  2.89801  2.37887  2.77519  2.98518  4.58477  3.61503
          0.01420  4.65732  5.37966  0.61958  0.77255  0.48576  0.95510
    488   2.77533  5.02244  3.10299  2.58584  4.31318  2.83697  3.80835  2.65939  2.59242  3.32455  4.12738  2.66038  3.98166  1.79830  3.05470  2.14578  3.01708  3.39335  5.54641  4.19955    800 q - - -
          2.68618  4.42225  2.77519  2.73123  3.46354  2.40513  3.72494  3.29354  2.67741  2.69355  4.24690  2.90347  2.73739  3.18146  2.89801  2.37887  2.77519  2.98518  4.58477  3.61503
          0.01420  4.65732  5.37966  0.61958  0.77255  0.48576  0.95510
    489   2.75199  4.53907  3.60547  3.06558  3.77066  1.87365  4.04403  2.51124  3.03144  2.82728  3.71953  2.48536  4.11306  3.34346  3.39945  2.95232  2.55881  2.10182  5.20338  3.96063    801 g - - -
          2.68618  4.42225  2.77519  2.73123  3.46354  2.40513  3.72494  3.29354  2.67741  2.69355  4.24690  2.90347  2.73739  3.18146  2.89801  2.37887  2.77519  2.98518  4.58477  3.61503
          0.01420  4.65732  5.37966  0.61958  0.77255  0.48576  0.95510
    490   2.77634  4.81939  1.92410  2.72545  4.06246  2.81497  3.89328  3.42801  2.75857  2.54595  3.94982  3.21891  4.03192  3.08699  3.20182  2.47986  3.02465  2.04315  5.39966  4.09700    802 d - - -
          2.68618  4.42225  2.77519  2.73123  3.46354  2.40513  3.72494  3.29354  2.67741  2.69355  4.24690  2.90347  2.73739  3.18146  2.89801  2.37887  2.77519  2.98518  4.58477  3.61503
          0.01420  4.65732  5.37966  0.61958  0.77255  0.48576  0.95510
    491   2.40585  4.43592  3.72895  3.17056  3.60524  2.86819  4.04971  2.94096  3.11791  1.85178  3.57822  2.77166  4.13271  3.41129  3.44911  2.99376  2.30445  2.05991  5.06315  3.83795    803 l - - -
          2.68618  4.42225  2.77519  2.73123  3.46354  2.40513  3.72494  3.29354  2.67741  2.69355  4.24690  2.90347  2.73739  3.18146  2.89801  2.37887  2.77519  2.98518  4.58477  3.61503
          0.01420  4.65732  5.37966  0.61958  0.77255  0.48576  0.95510
    492   2.83545  4.37377  4.07335  3.49785  3.46234  3.90776  4.20072  2.26708  3.40080  1.72578  3.43080  3.79578  4.27432  2.55485  3.65384  3.18397  1.97411  2.13449  5.00093  3.80257    804 l - - -
          2.68618  4.42225  2.77519  2.73123  3.46354  2.40513  3.72494  3.29354  2.67741  2.69355  4.24690  2.90347  2.73739  3.18146  2.89801  2.37887  2.77519  2.98518  4.58477  3.61503
          0.01420  4.65732  5.37966  0.61958  0.77255  0.48576  0.95510
    493   4.09384  5.64531  4.78044  4.76284  5.59857  4.29336  5.70617  5.43671  4.90348  4.92802  6.04856  4.97140  0.14318  5.25739  4.99809  4.29785  4.59725  4.97404  6.49037  5.74708    805 P - - -
          2.68618  4.42225  2.77519  2.73123  3.46354  2.40513  3.72494  3.29354  2.67741  2.69355  4.24690  2.90347  2.73739  3.18146  2.89801  2.37887  2.77519  2.98518  4.58477  3.61503
          0.01420  4.65732  5.37966  0.61958  0.77255  0.48576  0.95510
    494   2.76834  4.59071  3.50132  2.27008  3.77130  3.70132  3.96855  2.53229  2.92018  2.81926  3.70791  3.39119  4.09589  3.24081  3.30997  2.01701  2.51657  1.93381  5.19113  3.93608    806 v - - -
          2.68618  4.42225  2.77519  2.73123  3.46354  2.40513  3.72494  3.29354  2.67741  2.69355  4.24690  2.90347  2.73739  3.18146  2.89801  2.37887  2.77519  2.98518  4.58477  3.61503
          0.01420  4.65732  5.37966  0.61958  0.77255  0.48576  0.95510
    495   3.17857  4.52404  4.91857  4.36389  3.71590  4.46112  4.89519  1.82688  4.24280  2.02987  3.59740  4.52875  4.78763  4.45836  4.39434  3.79668  1.64534  1.29737  5.45084  4.26237    807 v - - -
          2.68618  4.42225  2.77519  2.73123  3.46354  2.40513  3.72494  3.29354  2.67741  2.69355  4.24690  2.90347  2.73739  3.18146  2.89801  2.37887  2.77519  2.98518  4.58477  3.61503
          0.01420  4.65732  5.37966  0.61958  0.77255  0.48576  0.95510
    496   2.85287  5.29523  1.91656  2.49773  4.67882  2.46881  3.83042  4.15656  2.60566  3.65570  4.41906  3.04354  3.99421  2.94615  2.01666  2.04880  3.10485  3.72709  5.80296  4.39732    808 d - - -
          2.68618  4.42225  2.77519  2.73123  3.46354  2.40513  3.72494  3.29354  2.67741  2.69355  4.24690  2.90347  2.73739  3.18146  2.89801  2.37887  2.77519  2.98518  4.58477  3.61503
          0.01420  4.65732  5.37966  0.61958  0.77255  0.48576  0.95510
    497   3.21152  5.43387  3.65123  2.95507  4.85466  3.90420  3.86387  2.83646  1.50249  3.66391  4.49586  3.39787  4.25415  2.36916  1.34898  3.19714  3.38588  3.87339  5.73291  4.51827    809 r - - -
          2.68618  4.42225  2.77519  2.73123  3.46354  2.40513  3.72494  3.29354  2.67741  2.69355  4.24690  2.90347  2.73739  3.18146  2.89801  2.37887  2.77519  2.98518  4.58477  3.61503
          0.01420  4.65732  5.37966  0.61958  0.77255  0.48576  0.95510
    498   2.71909  4.79682  3.43456  2.94682  4.47183  2.34243  4.09650  3.89473  2.89097  3.50595  4.31665  3.35959  4.04668  3.27083  2.49955  2.26406  1.28943  3.47520  5.73098  4.43997    810 t - - -
          2.68618  4.42225  2.77519  2.73123  3.46354  2.40513  3.72494  3.29354  2.67741  2.69355  4.24690  2.90347  2.73739  3.18146  2.89801  2.37887  2.77519  2.98518  4.58477  3.61503
          0.01420  4.65732  5.37966  0.61958  0.77255  0.48576  0.95510
    499   2.75694  4.85023  3.22804  2.31449  2.35650  3.61140  3.81949  3.46128  2.35325  2.68649  3.92944  2.45805  3.99929  2.99565  2.57961  2.82292  2.98766  2.64726  5.37043  4.06090    811 e - - -
          2.68618  4.42225  2.77519  2.73123  3.46354  2.40513  3.72494  3.29354  2.67741  2.69355  4.24690  2.90347  2.73739  3.18146  2.89801  2.37887  2.77519  2.98518  4.58477  3.61503
          0.01420  4.65732  5.37966  0.61958  0.77255  0.48576  0.95510
    500   1.55691  4.58210  5.03512  4.51979  3.91172  4.51633  5.12729  1.39442  4.41665  2.59576  3.75914  4.66382  4.89182  4.65465  4.58623  3.88820  3.50644  1.32756  5.69965  4.49474    812 v - - -
          2.68618  4.42225  2.77519  2.73123  3.46354  2.40513  3.72494  3.29354  2.67741  2.69355  4.24690  2.90347  2.73739  3.18146  2.89801  2.37887  2.77519  2.98518  4.58477  3.61503
          0.01420  4.65732  5.37966  0.61958  0.77255  0.48576  0.95510
    501   1.70891  5.12499  1.63397  2.69304  4.82100  3.48614  4.10803  4.28862  3.00055  3.84766  4.64188  3.19636  4.08106  3.26285  3.50038  1.60763  3.22486  3.80942  6.02671  4.64296    813 s - - -
          2.68618  4.42225  2.77519  2.73123  3.46354  2.40513  3.72494  3.29354  2.67741  2.69355  4.24690  2.90347  2.73739  3.18146  2.89801  2.37887  2.77519  2.98518  4.58477  3.61503
          0.01420  4.65732  5.37966  0.61958  0.77255  0.48576  0.95510
    502   3.08209  4.90811  4.40179  4.27349  4.94370  3.70318  5.19228  4.20163  4.23858  4.02491  5.06271  4.28241  4.48310  4.59471  4.40580  3.29663  0.33555  3.78357  6.27778  5.17625    814 T - - -
          2.68618  4.42225  2.77519  2.73123  3.46354  2.40513  3.72494  3.29354  2.67741  2.69355  4.24690  2.90347  2.73739  3.18146  2.89801  2.37887  2.77519  2.98518  4.58477  3.61503
          0.01420  4.65732  5.37966  0.61958  0.77255  0.48576  0.95510
    503   2.36954  4.75864  3.36994  2.80168  3.95311  3.67102  3.88156  2.44476  2.70475  2.98282  3.84876  3.27777  4.05703  2.08983  2.05646  2.89878  3.02023  2.54320  5.30342  4.02579    815 r - - -
          2.68618  4.42225  2.77519  2.73123  3.46354  2.40513  3.72494  3.29354  2.67741  2.69355  4.24690  2.90347  2.73739  3.18146  2.89801  2.37887  2.77519  2.98518  4.58477  3.61503
          0.01420  4.65732  5.37966  0.61958  0.77255  0.48576  0.95510
    504   1.27503  4.53408  4.54068  4.01834  3.67330  4.07902  4.67145  2.48869  3.90166  1.56034  3.57512  4.20543  4.53365  4.14692  4.10516  3.43527  3.31539  1.95242  5.37063  4.19043    816 a - - -
          2.68618  4.42225  2.77519  2.73123  3.46354  2.40513  3.72494  3.29354  2.67741  2.69355  4.24690  2.90347  2.73739  3.18146  2.89801  2.37887  2.77519  2.98518  4.58477  3.61503
          0.01420  4.65732  5.37966  0.61958  0.77255  0.48576  0.95510
    505   2.81771  5.07158  3.18258  2.25539  4.34293  3.61834  3.78727  3.75843  2.49175  2.70323  4.13603  3.13208  4.00548  1.99720  2.00789  2.83245  3.04276  2.53948  5.53859  4.20706    817 q - - -
          2.68618  4.42225  2.77519  2.73123  3.46354  2.40513  3.72494  3.29354  2.67741  2.69355  4.24690  2.90347  2.73739  3.18146  2.89801  2.37887  2.77519  2.98518  4.58477  3.61503
          0.01420  4.65732  5.37966  0.61958  0.77255  0.48576  0.95510
    506   3.57459  4.77951  5.63420  5.18656  4.15609  5.17287  5.97044  1.28216  5.12658  2.57170  3.88727  5.34826  5.41307  5.39674  5.30385  4.62076  3.84227  0.70918  6.29268  5.06221    818 v - - -
          2.68618  4.42225  2.77519  2.73123  3.46354  2.40513  3.72494  3.29354  2.67741  2.69355  4.24690  2.90347  2.73739  3.18146  2.89801  2.37887  2.77519  2.98518  4.58477  3.61503
          0.01420  4.65732  5.37966  0.61958  0.77255  0.48576  0.95510
    507   1.94553  4.79689  3.35706  3.03290  4.74613  1.99357  4.29120  4.19972  3.18032  3.80212  4.59661  2.46841  1.44521  3.47518  3.60885  2.82499  3.13253  3.67525  6.00217  4.70304    819 p - - -
          2.68618  4.42225  2.77519  2.73123  3.46354  2.40513  3.72494  3.29354  2.67741  2.69355  4.24690  2.90347  2.73739  3.18146  2.89801  2.37887  2.77519  2.98518  4.58477  3.61503
          0.01420  4.65732  5.37966  0.61958  0.77255  0.48576  0.95510
    508   2.93145  5.47305  1.83134  1.72003  4.79903  3.54455  2.45326  4.29646  2.65726  3.77014  4.53074  3.00365  4.01650  2.50582  3.17644  2.36006  3.17610  3.85598  5.90464  4.46475    820 e - - -
          2.68618  4.42225  2.77519  2.73123  3.46354  2.40513  3.72494  3.29354  2.67741  2.69355  4.24690  2.90347  2.73739  3.18146  2.89801  2.37887  2.77519  2.98518  4.58477  3.61503
          0.01420  4.65732  5.37966  0.61958  0.77255  0.48576  0.95510
    509   3.26546  5.23645  3.44589  3.31090  4.64428  0.63122  2.16218  4.59067  3.48093  4.14165  5.04288  3.72572  4.43278  3.86265  3.81431  3.35432  3.67142  4.13249  5.95120  4.58803    821 G - - -
          2.68618  4.42225  2.77519  2.73123  3.46354  2.40513  3.72494  3.29354  2.67741  2.69355  4.24690  2.90347  2.73739  3.18146  2.89801  2.37887  2.77519  2.98518  4.58477  3.61503
          0.01420  4.65732  5.37966  0.61958  0.77255  0.48576  0.95510
    510   2.78563  2.46434  2.53630  2.50226  4.49551  2.61028  3.76242  3.95151  2.04968  3.47807  4.24828  3.04171  3.95741  2.15057  2.99010  2.76849  3.02031  3.55903  5.64847  4.26650    822 k - - -
          2.68618  4.42225  2.77519  2.73123  3.46354  2.40513  3.72494  3.29354  2.67741  2.69355  4.24690  2.90347  2.73739  3.18146  2.89801  2.37887  2.77519  2.98518  4.58477  3.61503
          0.01420  4.65732  5.37966  0.61958  0.77255  0.48576  0.95510
    511   2.73201  4.50644  3.94291  3.48044  1.90824  3.58600  4.31149  3.30303  3.43865  3.01979  3.94012  3.71669  4.17418  3.71994  3.73740  1.22927  2.36690  3.01934  5.27720  3.95720    823 s - - -
          2.68618  4.42225  2.77519  2.73123  3.46354  2.40513  3.72494  3.29354  2.67741  2.69355  4.24690  2.90347  2.73739  3.18146  2.89801  2.37887  2.77519  2.98518  4.58477  3.61503
          0.01420  4.65732  5.37966  0.61958  0.77255  0.48576  0.95510
    512   4.07279  5.28173  5.75456  5.25802  2.30942  5.31686  5.25744  2.67796  5.10359  0.47370  3.17512  5.38752  5.36981  4.97098  5.05725  4.74512  4.27802  2.96628  5.27143  3.95828    824 L - - -
          2.68618  4.42225  2.77519  2.73123  3.46354  2.40513  3.72494  3.29354  2.67741  2.69355  4.24690  2.90347  2.73739  3.18146  2.89801  2.37887  2.77519  2.98518  4.58477  3.61503
          0.01420  4.65732  5.37966  0.61958  0.77255  0.48576  0.95510
    513   2.47471  4.58762  5.18455  4.63976  3.75871  4.64987  5.12060  1.76992  4.51535  1.55766  3.60481  4.76502  4.94512  4.70336  4.62841  4.00457  3.53831  1.09461  5.58153  4.40545    825 v - - -
          2.68618  4.42225  2.77519  2.73123  3.46354  2.40513  3.72494  3.29354  2.67741  2.69355  4.24690  2.90347  2.73739  3.18146  2.89801  2.37887  2.77519  2.98518  4.58477  3.61503
          0.01420  4.65732  5.37966  0.61958  0.77255  0.48576  0.95510
    514   3.53385  4.78345  5.48049  4.94734  3.70570  4.96480  5.44948  0.96141  4.82710  2.12305  1.82457  5.09740  5.17799  4.95098  4.91143  4.34672  3.77531  1.77799  5.74331  4.63115    826 i - - -
          2.68618  4.42225  2.77519  2.73123  3.46354  2.40513  3.72494  3.29354  2.67741  2.69355  4.24690  2.90347  2.73739  3.18146  2.89801  2.37887  2.77519  2.98518  4.58477  3.61503
          0.01420  4.65732  5.37966  0.61958  0.77255  0.48576  0.95510
    515   1.57711  4.53183  4.11004  3.85107  5.00629  1.20802  4.87029  4.47164  3.92509  4.13495  4.91126  3.84110  4.10100  4.15481  4.20178  1.45596  3.11441  3.74998  6.32349  5.16070    827 g - - -
          2.68618  4.42225  2.77519  2.73123  3.46354  2.40513  3.72494  3.29354  2.67741  2.69355  4.24690  2.90347  2.73739  3.18146  2.89801  2.37887  2.77519  2.98518  4.58477  3.61503
          0.01420  4.65732  5.37966  0.61958  0.77255  0.48576  0.95510
    516   3.89875  5.52948  4.71682  4.73255  5.73746  0.14226  5.72881  5.59630  5.00850  5.11162  6.13899  4.88475  4.93059  5.27246  5.09492  4.10129  4.43194  4.97649  6.56175  5.88667    828 G - - -
          2.68618  4.42225  2.77519  2.73123  3.46354  2.40513  3.72494  3.29354  2.67741  2.69355  4.24690  2.90347  2.73739  3.18146  2.89801  2.37887  2.77519  2.98518  4.58477  3.61503
          0.01420  4.65732  5.37966  0.61958  0.77255  0.48576  0.95510
    517   3.22728  4.61462  4.68499  4.16814  1.97790  4.26523  1.93007  2.36523  4.01861  2.14110  3.71049  4.18183  4.60955  4.13702  4.11787  3.57450  3.45472  2.89994  4.34033  1.66542    829 y - - -
          2.68618  4.42225  2.77519  2.73123  3.46354  2.40513  3.72494  3.29354  2.67741  2.69355  4.24690  2.90347  2.73739  3.18146  2.89801  2.37887  2.77519  2.98518  4.58477  3.61503
          0.01420  4.65732  5.37966  0.61958  0.77255  0.48576  0.95510
    518   2.76223  4.28254  4.07424  3.49502  2.67802  3.83645  2.72460  1.88352  3.39587  2.47839  3.39578  3.75663  4.20830  3.63881  3.62275  2.55554  2.27617  2.53932  4.86029  2.83585    830 i - - -
          2.68618  4.42225  2.77519  2.73123  3.46354  2.40513  3.72494  3.29354  2.67741  2.69355  4.24690  2.90347  2.73739  3.18146  2.89801  2.37887  2.77519  2.98518  4.58477  3.61503
          0.01420  4.65732  5.37966  0.61958  0.77255  0.48576  0.95510
    519   2.85914  5.15226  3.19924  2.62976  4.45570  2.59161  3.01438  3.88279  2.44255  3.42393  4.22118  3.14357  4.02572  2.43680  1.59863  2.86063  3.08170  2.77777  5.59731  4.26662    831 r - - -
          2.68618  4.42225  2.77519  2.73123  3.46354  2.40513  3.72494  3.29354  2.67741  2.69355  4.24690  2.90347  2.73739  3.18146  2.89801  2.37887  2.77519  2.98518  4.58477  3.61503
          0.01420  4.65732  5.37966  0.61958  0.77255  0.48576  0.95510
    520   2.87592  5.32973  1.57749  1.92459  4.63907  3.55767  3.81399  4.10819  2.58912  2.55353  4.38865  3.03117  3.99948  2.93176  2.51295  2.83682  3.11408  3.70227  5.77406  4.36930    832 d - - -
          2.68618  4.42225  2.77519  2.73123  3.46354  2.40513  3.72494  3.29354  2.67741  2.69355  4.24690  2.90347  2.73739  3.18146  2.89801  2.37887  2.77519  2.98518  4.58477  3.61503
          0.01420  4.65732  5.37966  0.61958  0.77255  0.48576  0.95510
    521   2.47857  5.28206  3.00808  1.84263  4.62327  3.55884  3.74953  4.09385  1.79458  3.57827  4.33170  3.03157  3.96254  2.12394  2.92079  2.77720  2.62361  3.67211  5.71112  4.31885    833 k - - -
          2.68618  4.42225  2.77519  2.73123  3.46354  2.40513  3.72494  3.29354  2.67741  2.69355  4.24690  2.90347  2.73739  3.18146  2.89801  2.37887  2.77519  2.98518  4.58477  3.61503
          0.01420  4.65732  5.37966  0.61958  0.77255  0.48576  0.95510
    522   2.23290  5.02794  3.08227  2.23274  4.27786  3.58696  3.81081  3.69740  2.60115  1.89748  4.10329  2.36317  3.99528  2.48688  3.05955  2.82141  3.03322  3.36686  5.52503  4.18313    834 l - - -
          2.68618  4.42225  2.77519  2.73123  3.46354  2.40513  3.72494  3.29354  2.67741  2.69355  4.24690  2.90347  2.73739  3.18146  2.89801  2.37887  2.77519  2.98518  4.58477  3.61503
          0.01420  4.65732  5.37966  0.61958  0.77255  0.48576  0.95510
    523   2.71306  4.77904  3.40861  3.05023  4.67632  3.42682  4.27108  4.12118  3.13956  3.73655  4.53829  2.22513  4.07111  3.45790  3.55357  1.37402  1.52445  3.62193  5.94192  4.64738    835 s - - -
          2.68618  4.42225  2.77519  2.73123  3.46354  2.40513  3.72494  3.29354  2.67741  2.69355  4.24690  2.90347  2.73739  3.18146  2.89801  2.37887  2.77519  2.98518  4.58477  3.61503
          0.01420  4.65732  5.37966  0.61958  0.77255  0.48576  0.95510
    524   2.81151  5.29446  2.10265  2.46545  4.62732  3.54369  3.75739  4.10424  1.63793  3.59173  4.34399  2.60249  3.95794  2.42375  2.98304  2.77325  3.04486  2.89402  5.72992  4.32529    836 k - - -
          2.68618  4.42225  2.77519  2.73123  3.46354  2.40513  3.72494  3.29354  2.67741  2.69355  4.24690  2.90347  2.73739  3.18146  2.89801  2.37887  2.77519  2.98518  4.58477  3.61503
          0.01420  4.65732  5.37966  0.61958  0.77255  0.48576  0.95510
    525   2.37649  4.79142  3.27440  2.40401  3.99878  3.62299  3.84724  2.17959  2.69153  3.03929  3.88424  3.21084  4.01508  3.04001  2.42319  2.42577  2.26022  3.10385  5.33253  4.03597    837 i - - -
          2.68618  4.42225  2.77519  2.73123  3.46354  2.40513  3.72494  3.29354  2.67741  2.69355  4.24690  2.90347  2.73739  3.18146  2.89801  2.37887  2.77519  2.98518  4.58477  3.61503
          0.01420  4.65732  5.37966  0.61958  0.77255  0.48576  0.95510
    526   3.57143  4.78272  5.61222  5.11267  3.90706  5.12120  5.71837  1.37638  5.02829  1.61638  3.66089  5.26628  5.32014  5.19629  5.14156  4.53082  3.82042  0.97655  5.99397  4.84282    838 v - - -
          2.68618  4.42225  2.77519  2.73123  3.46354  2.40513  3.72494  3.29354  2.67741  2.69355  4.24690  2.90347  2.73739  3.18146  2.89801  2.37887  2.77519  2.98518  4.58477  3.61503
          0.01420  4.65732  5.37966  0.61958  0.77255  0.48576  0.95510
    527   2.77289  5.20580  2.53472  2.47423  4.51754  3.53834  2.70371  3.16457  2.50005  3.49750  4.25824  2.54328  3.94180  2.52281  2.98815  1.77614  3.00580  3.57955  5.65825  4.26480    839 s - - -
          2.68618  4.42225  2.77519  2.73123  3.46354  2.40513  3.72494  3.29354  2.67741  2.69355  4.24690  2.90347  2.73739  3.18146  2.89801  2.37887  2.77519  2.98518  4.58477  3.61503
          0.01420  4.65732  5.37966  0.61958  0.77255  0.48576  0.95510
    528   2.28464  5.01713  3.18886  2.71505  4.60938  2.01119  3.94614  4.05820  1.58427  3.60533  4.38621  3.20001  4.01750  3.08027  3.12742  2.09733  3.08037  3.61955  5.77746  4.43374    840 k - - -
          2.68618  4.42225  2.77519  2.73123  3.46354  2.40513  3.72494  3.29354  2.67741  2.69355  4.24690  2.90347  2.73739  3.18146  2.89801  2.37887  2.77519  2.98518  4.58477  3.61503
          0.01420  4.65732  5.37966  0.61958  0.77255  0.48576  0.95510
    529   3.39300  4.65990  5.34305  4.84601  4.03938  4.83782  5.48259  1.23241  4.75228  2.61303  3.83319  4.98641  5.14312  5.00183  4.91226  4.23174  2.58860  0.93735  5.95455  4.73813    841 v - - -
          2.68618  4.42225  2.77519  2.73123  3.46354  2.40513  3.72494  3.29354  2.67741  2.69355  4.24690  2.90347  2.73739  3.18146  2.89801  2.37887  2.77519  2.98518  4.58477  3.61503
          0.01420  4.65732  5.37966  0.61958  0.77255  0.48576  0.95510
    530   4.09384  5.64531  4.78044  4.76284  5.59857  4.29336  5.70617  5.43671  4.90348  4.92802  6.04856  4.97140  0.14318  5.25739  4.99809  4.29785  4.59725  4.97404  6.49037  5.74708    842 P - - -
          2.68618  4.42225  2.77519  2.73123  3.46354  2.40513  3.72494  3.29354  2.67741  2.69355  4.24690  2.90347  2.73739  3.18146  2.89801  2.37887  2.77519  2.98518  4.58477  3.61503
          0.01420  4.65732  5.37966  0.61958  0.77255  0.48576  0.95510
    531   2.96360  4.37676  4.63388  4.05381  2.30089  2.87365  4.42305  2.58108  3.90130  1.15218  3.30441  4.17705  4.45671  4.06836  4.00753  3.41709  3.20098  2.07975  4.94925  3.74290    843 l - - -
          2.68618  4.42225  2.77519  2.73123  3.46354  2.40513  3.72494  3.29354  2.67741  2.69355  4.24690  2.90347  2.73739  3.18146  2.89801  2.37887  2.77519  2.98518  4.58477  3.61503
          0.01420  4.65732  5.37966  0.61958  0.77255  0.48576  0.95510
    532   3.81891  5.09446  5.58092  5.07783  3.46740  5.10189  5.54219  2.44365  4.89659  0.53072  3.24406  5.27493  5.27350  4.94077  4.93813  4.53022  4.06296  2.01527  5.66237  4.61350    844 L - - -
          2.68618  4.42225  2.77519  2.73123  3.46354  2.40513  3.72494  3.29354  2.67741  2.69355  4.24690  2.90347  2.73739  3.18146  2.89801  2.37887  2.77519  2.98518  4.58477  3.61503
          0.01420  4.65732  5.37966  0.61958  0.77255  0.48576  0.95510
    533   2.66568  4.61770  3.94019  3.80997  5.11546  1.12426  4.93540  4.63711  4.01820  4.29165  5.07799  3.85396  4.15841  4.23515  4.28588  1.02088  3.20946  3.87837  6.41462  5.24704    845 s - - -
          2.68618  4.42225  2.77519  2.73123  3.46354  2.40513  3.72494  3.29354  2.67741  2.69355  4.24690  2.90347  2.73739  3.18146  2.89801  2.37887  2.77519  2.98518  4.58477  3.61503
          0.01420  4.65732  5.37966  0.61958  0.77255  0.48576  0.95510
    534   3.00998  5.49985  1.56137  2.48321  4.86131  3.56055  3.93071  4.35360  1.98608  3.84318  4.62646  3.04523  4.07299  3.06007  3.27168  1.63037  3.27049  3.91952  5.98649  4.55163    846 d - - -
          2.68618  4.42225  2.77519  2.73123  3.46354  2.40513  3.72494  3.29354  2.67741  2.69355  4.24690  2.90347  2.73739  3.18146  2.89801  2.37887  2.77519  2.98518  4.58477  3.61503
          0.01420  4.65732  5.37966  0.61958  0.77255  0.48576  0.95510
    535   3.65622  4.87172  5.65523  5.13379  3.71033  5.15673  5.66245  1.08327  5.03116  1.19736  3.46170  5.30105  5.31270  5.11151  5.09874  4.55976  3.89484  1.71039  5.84969  4.76868    847 i - - -
          2.68618  4.42225  2.77519  2.73123  3.46354  2.40513  3.72494  3.29354  2.67741  2.69355  4.24690  2.90347  2.73739  3.18146  2.89801  2.37887  2.77519  2.98518  4.58477  3.61503
          0.01420  4.65732  5.37966  0.61958  0.77255  0.48576  0.95510
    536   4.09384  5.64531  4.78044  4.76284  5.59857  4.29336  5.70617  5.43671  4.90348  4.92802  6.04856  4.97140  0.14318  5.25739  4.99809  4.29785  4.59725  4.97404  6.49037  5.74708    848 P - - -
          2.68618  4.42225  2.77519  2.73123  3.46354  2.40513  3.72494  3.29354  2.67741  2.69355  4.24690  2.90347  2.73739  3.18146  2.89801  2.37887  2.77519  2.98518  4.58477  3.61503
          0.01420  4.65732  5.37966  0.61958  0.77255  0.48576  0.95510
    537   3.18367  4.53563  4.97140  4.38617  3.30101  4.38797  4.66131  2.05680  4.21776  1.12035  3.27257  4.47915  4.68417  4.33446  4.27774  3.71017  3.41174  2.10093  5.07022  2.04466    849 l - - -
          2.68618  4.42225  2.77519  2.73123  3.46354  2.40513  3.72494  3.29354  2.67741  2.69355  4.24690  2.90347  2.73739  3.18146  2.89801  2.37887  2.77519  2.98518  4.58477  3.61503
          0.01420  4.65732  5.37966  0.61958  0.77255  0.48576  0.95510
    538   3.63038  4.84084  5.64605  5.13958  3.81095  5.16467  5.72482  0.86981  5.04748  1.53672  3.55987  5.30780  5.33690  5.17348  5.14253  4.57553  3.87513  1.64415  5.94376  4.82999    850 i - - -
          2.68618  4.42225  2.77519  2.73123  3.46354  2.40513  3.72494  3.29354  2.67741  2.69355  4.24690  2.90347  2.73739  3.18146  2.89801  2.37887  2.77519  2.98518  4.58477  3.61503
          0.01420  4.65732  5.37966  0.61958  0.77255  0.48576  0.95510
    539   3.24239  5.31848  3.40299  3.13499  5.07155  0.91425  4.31939  4.53947  1.51776  4.05869  4.91814  3.57248  4.35950  3.49724  3.17828  3.28987  3.57962  4.09803  6.09287  4.88277    851 g - - -
          2.68621  4.42228  2.77523  2.73127  3.46357  2.40516  3.72498  3.29357  2.67692  2.69358  4.24693  2.90350  2.73743  3.18150  2.89804  2.37890  2.77523  2.98522  4.58480  3.61506
          0.14628  2.02893  5.37966  0.23093  1.57888  0.48576  0.95510
    540   2.08835  5.02197  3.08510  2.22849  4.31119  2.20612  3.80850  3.73922  2.60453  2.50008  4.12620  2.65709  3.97786  2.94998  3.07529  2.46041  3.01414  3.39169  5.54839  4.19883    853 a - - -
          2.68618  4.42225  2.77519  2.73123  3.46354  2.40513  3.72494  3.29354  2.67741  2.69355  4.24690  2.90347  2.73739  3.18146  2.89801  2.37887  2.77519  2.98518  4.58477  3.61503
          0.01420  4.65732  5.37966  0.61958  0.77255  0.48576  0.95510
    541   3.84381  5.12127  5.58898  5.09063  3.45467  5.11340  5.55126  2.46910  4.90240  0.50129  3.23237  5.29091  5.28271  4.94344  4.94084  4.54748  4.08856  2.13070  5.65877  4.61137    854 L - - -
          2.68618  4.42225  2.77519  2.73123  3.46354  2.40513  3.72494  3.29354  2.67741  2.69355  4.24690  2.90347  2.73739  3.18146  2.89801  2.37887  2.77519  2.98518  4.58477  3.61503
          0.01420  4.65732  5.37966  0.61958  0.77255  0.48576  0.95510
    542   4.44337  5.62141  5.34693  5.25433  0.28294  4.82250  4.48429  3.96031  5.16693  3.16555  4.59362  5.00872  5.30026  5.13124  5.09180  4.62879  4.76256  3.99730  4.60238  2.91431    855 F - - -
          2.68618  4.42225  2.77519  2.73123  3.46354  2.40513  3.72494  3.29354  2.67741  2.69355  4.24690  2.90347  2.73739  3.18146  2.89801  2.37887  2.77519  2.98518  4.58477  3.61503
          0.01420  4.65732  5.37966  0.61958  0.77255  0.48576  0.95510
    543   3.04330  5.40360  3.35649  2.74581  4.81398  3.75670  3.81402  4.22665  1.76136  3.67023  4.46223  3.23758  4.13115  2.20100  1.71388  1.89526  3.24382  3.83714  5.74674  4.45750    856 r - - -
          2.68618  4.42225  2.77519  2.73123  3.46354  2.40513  3.72494  3.29354  2.67741  2.69355  4.24690  2.90347  2.73739  3.18146  2.89801  2.37887  2.77519  2.98518  4.58477  3.61503
          0.01420  4.65732  5.37966  0.61958  0.77255  0.48576  0.95510
    544   2.80890  4.90844  3.29504  2.73734  4.15319  3.63265  3.85871  3.58454  2.61000  3.20203  4.03658  3.22500  4.04111  3.03250  1.77271  1.96462  2.51602  3.27582  5.43561  2.67185    857 r - - -
          2.68618  4.42225  2.77519  2.73123  3.46354  2.40513  3.72494  3.29354  2.67741  2.69355  4.24690  2.90347  2.73739  3.18146  2.89801  2.37887  2.77519  2.98518  4.58477  3.61503
          0.01420  4.65732  5.37966  0.61958  0.77255  0.48576  0.95510
    545   2.84092  5.30074  2.51467  2.51172  4.65186  3.57496  3.76613  4.11923  1.74025  3.60049  4.35845  3.05115  3.98315  2.87243  2.27857  1.77325  3.07081  3.69891  5.72861  4.34365    858 k - - -
          2.68618  4.42225  2.77519  2.73123  3.46354  2.40513  3.72494  3.29354  2.67741  2.69355  4.24690  2.90347  2.73739  3.18146  2.89801  2.37887  2.77519  2.98518  4.58477  3.61503
          0.01420  4.65732  5.37966  0.61958  0.77255  0.48576  0.95510
    546   2.77625  4.79428  3.31273  2.75351  4.00830  3.63992  3.86257  2.15484  2.68206  3.04544  3.89468  3.23832  4.03411  2.54799  2.56116  1.84538  2.59626  3.11241  5.33839  4.04959    859 s - - -
          2.68618  4.42225  2.77519  2.73123  3.46354  2.40513  3.72494  3.29354  2.67741  2.69355  4.24690  2.90347  2.73739  3.18146  2.89801  2.37887  2.77519  2.98518  4.58477  3.61503
          0.01420  4.65732  5.37966  0.61958  0.77255  0.48576  0.95510
    547   2.75539  5.21708  2.09278  2.18309  3.23704  3.53109  3.72375  4.01396  2.23862  3.51345  4.26380  3.00647  3.92683  2.82760  2.36744  2.42855  2.54398  3.59699  5.66156  4.26288    860 d - - -
          2.68618  4.42225  2.77519  2.73123  3.46354  2.40513  3.72494  3.29354  2.67741  2.69355  4.24690  2.90347  2.73739  3.18146  2.89801  2.37887  2.77519  2.98518  4.58477  3.61503
          0.01420  4.65732  5.37966  0.61958  0.77255  0.48576  0.95510
    548   2.79899  5.21582  2.99887  2.05746  4.52710  3.55333  3.76126  3.98624  2.50700  2.81760  4.27209  2.34037  3.96119  1.78592  2.98184  2.77570  2.54190  3.58919  5.66761  4.28130    861 q - - -
          2.68618  4.42225  2.77519  2.73123  3.46354  2.40513  3.72494  3.29354  2.67741  2.69355  4.24690  2.90347  2.73739  3.18146  2.89801  2.37887  2.77519  2.98518  4.58477  3.61503
          0.01420  4.65732  5.37966  0.61958  0.77255  0.48576  0.95510
    549   2.79221  4.81369  3.32681  2.75571  4.01913  2.86384  3.85299  2.83836  2.35180  2.36856  3.90023  3.24078  4.04118  3.04585  1.82271  2.88000  2.53579  3.12444  5.33910  4.05296    862 r - - -
          2.68618  4.42225  2.77519  2.73123  3.46354  2.40513  3.72494  3.29354  2.67741  2.69355  4.24690  2.90347  2.73739  3.18146  2.89801  2.37887  2.77519  2.98518  4.58477  3.61503
          0.01420  4.65732  5.37966  0.61958  0.77255  0.48576  0.95510
    550   2.85669  5.30171  3.09537  2.54678  4.65869  3.60306  3.75964  4.11673  2.10107  3.59195  4.35308  2.54004  3.99729  1.95366  2.39904  1.84387  3.08009  3.70193  5.71142  4.34371    863 s - - -
          2.68618  4.42225  2.77519  2.73123  3.46354  2.40513  3.72494  3.29354  2.67741  2.69355  4.24690  2.90347  2.73739  3.18146  2.89801  2.37887  2.77519  2.98518  4.58477  3.61503
          0.01420  4.65732  5.37966  0.61958  0.77255  0.48576  0.95510
    551   2.93458  5.37967  3.17128  2.21563  4.76631  3.65982  3.77747  4.21376  1.67682  3.66017  4.42654  2.31366  4.04780  2.22839  2.00599  2.89497  3.14878  3.79626  5.74998  4.40631    864 k - - -
          2.68618  4.42225  2.77519  2.73123  3.46354  2.40513  3.72494  3.29354  2.67741  2.69355  4.24690  2.90347  2.73739  3.18146  2.89801  2.37887  2.77519  2.98518  4.58477  3.61503
          0.01420  4.65732  5.37966  0.61958  0.77255  0.48576  0.95510
    552   2.79175  4.41262  3.85312  3.27936  2.76612  3.81486  4.08829  2.43792  3.18684  2.56822  3.50566  3.63085  4.19137  3.48670  1.78083  3.07826  2.16001  2.30733  5.01697  3.79846    865 r - - -
          2.68618  4.42225  2.77519  2.73123  3.46354  2.40513  3.72494  3.29354  2.67741  2.69355  4.24690  2.90347  2.73739  3.18146  2.89801  2.37887  2.77519  2.98518  4.58477  3.61503
          0.01420  4.65732  5.37966  0.61958  0.77255  0.48576  0.95510
    553   2.86282  5.23349  2.93606  1.79690  4.52544  3.57032  3.82283  3.96904  2.60063  3.51579  4.30525  1.99233  4.00633  2.44955  3.07625  2.84334  3.10089  2.16656  5.70174  4.32034    866 e - - -
          2.68618  4.42225  2.77519  2.73123  3.46354  2.40513  3.72494  3.29354  2.67741  2.69355  4.24690  2.90347  2.73739  3.18146  2.89801  2.37887  2.77519  2.98518  4.58477  3.61503
          0.01420  4.65732  5.37966  0.61958  0.77255  0.48576  0.95510
    554   3.13862  4.73338  4.21690  3.58170  3.71381  4.13345  4.30843  1.73503  3.05089  2.04710  3.62101  3.91486  4.47839  3.62986  1.36371  3.44329  3.36001  2.65446  5.31236  4.11298    867 r - - -
          2.68618  4.42225  2.77519  2.73123  3.46354  2.40513  3.72494  3.29354  2.67741  2.69355  4.24690  2.90347  2.73739  3.18146  2.89801  2.37887  2.77519  2.98518  4.58477  3.61503
          0.01420  4.65732  5.37966  0.61958  0.77255  0.48576  0.95510
    555   3.58293  4.86331  5.43274  4.86196  3.44908  4.90312  5.26113  2.37983  4.71271  1.25804  1.50874  5.02142  5.08708  4.75688  4.75258  4.26259  3.80754  1.51851  5.50445  4.45207    868 l - - -
          2.68618  4.42225  2.77519  2.73123  3.46354  2.40513  3.72494  3.29354  2.67741  2.69355  4.24690  2.90347  2.73739  3.18146  2.89801  2.37887  2.77519  2.98518  4.58477  3.61503
          0.01420  4.65732  5.37966  0.61958  0.77255  0.48576  0.95510
    556   3.67395  4.93977  5.40696  4.93506  1.15715  4.89415  4.84205  1.27675  4.78177  2.07172  3.46585  4.94648  5.13245  4.80806  4.80485  4.28349  3.91152  2.49456  5.01928  3.53425    869 f - - -
          2.68618  4.42225  2.77519  2.73123  3.46354  2.40513  3.72494  3.29354  2.67741  2.69355  4.24690  2.90347  2.73739  3.18146  2.89801  2.37887  2.77519  2.98518  4.58477  3.61503
          0.01420  4.65732  5.37966  0.61958  0.77255  0.48576  0.95510
    557   3.67723  4.93952  5.59639  5.00328  1.76963  4.98070  5.25827  1.58519  4.84563  1.10420  2.47721  5.12838  5.11396  4.78240  4.81007  4.33829  3.88710  2.69976  5.40462  4.36739    870 l - - -
          2.68618  4.42225  2.77519  2.73123  3.46354  2.40513  3.72494  3.29354  2.67741  2.69355  4.24690  2.90347  2.73739  3.18146  2.89801  2.37887  2.77519  2.98518  4.58477  3.61503
          0.01420  4.65732  5.37966  0.61958  0.77255  0.48576  0.95510
    558   3.62314  4.83124  5.64418  5.14468  3.85681  5.17234  5.75828  0.80238  5.05714  1.69649  3.60388  5.31482  5.35071  5.20374  5.16507  4.58741  3.87054  1.61605  5.99003  4.86121    871 i - - -
          2.68618  4.42225  2.77519  2.73123  3.46354  2.40513  3.72494  3.29354  2.67741  2.69355  4.24690  2.90347  2.73739  3.18146  2.89801  2.37887  2.77519  2.98518  4.58477  3.61503
          0.01420  4.65732  5.37966  0.61958  0.77255  0.48576  0.95510
    559   2.88455  5.31732  3.03584  1.98287  4.66145  3.60298  3.78822  4.11707  1.74586  3.60441  4.37443  3.07967  4.01421  2.49634  2.88192  2.85081  1.81440  3.71055  5.73561  4.36473    872 k - - -
          2.68618  4.42225  2.77519  2.73123  3.46354  2.40513  3.72494  3.29354  2.67741  2.69355  4.24690  2.90347  2.73739  3.18146  2.89801  2.37887  2.77519  2.98518  4.58477  3.61503
          0.01420  4.65732  5.37966  0.61958  0.77255  0.48576  0.95510
    560   4.09384  5.64531  4.78044  4.76284  5.59857  4.29336  5.70617  5.43671  4.90348  4.92802  6.04856  4.97140  0.14318  5.25739  4.99809  4.29785  4.59725  4.97404  6.49037  5.74708    873 P - - -
          2.68618  4.42225  2.77519  2.73123  3.46354  2.40513  3.72494  3.29354  2.67741  2.69355  4.24690  2.90347  2.73739  3.18146  2.89801  2.37887  2.77519  2.98518  4.58477  3.61503
          0.01420  4.65732  5.37966  0.61958  0.77255  0.48576  0.95510
    561   3.36833  5.51625  3.86539  3.11324  4.89573  4.01626  3.90183  4.30968  1.29392  3.72968  4.58688  3.51546  4.35398  3.03294  1.22759  3.35441  3.52045  3.98645  5.73593  2.83823    874 r - - -
          2.68618  4.42225  2.77519  2.73123  3.46354  2.40513  3.72494  3.29354  2.67741  2.69355  4.24690  2.90347  2.73739  3.18146  2.89801  2.37887  2.77519  2.98518  4.58477  3.61503
          0.01420  4.65732  5.37966  0.61958  0.77255  0.48576  0.95510
    562   3.06903  4.49287  4.52359  2.47266  3.60794  4.25553  4.60203  1.96742  3.85829  1.63960  3.51560  4.21366  4.59186  4.10181  4.06896  3.56029  3.30627  1.32588  5.27677  4.08785    875 v - - -
          2.68618  4.42225  2.77519  2.73123  3.46354  2.40513  3.72494  3.29354  2.67741  2.69355  4.24690  2.90347  2.73739  3.18146  2.89801  2.37887  2.77519  2.98518  4.58477  3.61503
          0.01420  4.65732  5.37966  0.61958  0.77255  0.48576  0.95510
    563   3.58922  4.81066  5.60009  5.15568  4.06285  5.12670  5.90199  0.61971  5.07211  2.46068  3.80831  5.31626  5.38158  5.32220  5.23406  4.57731  3.86046  1.52723  6.20633  4.99747    876 I - - -
          2.68618  4.42225  2.77519  2.73123  3.46354  2.40513  3.72494  3.29354  2.67741  2.69355  4.24690  2.90347  2.73739  3.18146  2.89801  2.37887  2.77519  2.98518  4.58477  3.61503
          0.01420  4.65732  5.37966  0.61958  0.77255  0.48576  0.95510
    564   2.75833  5.11573  2.57257  2.51791  4.43705  2.61637  3.76662  3.88688  2.26899  3.42981  4.20482  3.05209  3.94932  2.88649  3.01460  1.95265  2.20852  2.93412  5.61456  4.23947    877 s - - -
          2.68618  4.42225  2.77519  2.73123  3.46354  2.40513  3.72494  3.29354  2.67741  2.69355  4.24690  2.90347  2.73739  3.18146  2.89801  2.37887  2.77519  2.98518  4.58477  3.61503
          0.01420  4.65732  5.37966  0.61958  0.77255  0.48576  0.95510
    565   3.01776  5.55511  1.82142  1.83003  4.88751  3.55109  3.92419  4.38857  2.78607  3.86972  4.64811  3.01736  2.29480  3.05170  3.32409  1.82314  3.27524  3.94892  6.01413  4.56012    878 d - - -
          2.68618  4.42225  2.77519  2.73123  3.46354  2.40513  3.72494  3.29354  2.67741  2.69355  4.24690  2.90347  2.73739  3.18146  2.89801  2.37887  2.77519  2.98518  4.58477  3.61503
          0.37169  4.65732  1.20084  0.61958  0.77255  0.48576  0.95510
    566   2.74196  4.59886  3.30928  2.86207  1.86462  2.60279  3.85706  3.19113  2.84053  2.83609  3.75638  3.29201  4.02496  2.19388  3.20873  2.88644  3.00324  2.94517  4.97177  3.56679    879 f - - -
          2.68618  4.42225  2.77519  2.73123  3.46354  2.40513  3.72494  3.29354  2.67741  2.69355  4.24690  2.90347  2.73739  3.18146  2.89801  2.37887  2.77519  2.98518  4.58477  3.61503
          0.02024  4.30587  5.02822  0.61958  0.77255  0.95148  0.48804
    567   2.81973  4.56187  3.52847  1.79543  3.75770  3.78187  4.08034  2.07860  3.00132  2.60906  3.64358  3.47375  4.17380  3.34125  3.38118  3.05784  3.06306  1.80414  5.29141  4.03175    880 e - - -
          2.68618  4.42225  2.77519  2.73123  3.46354  2.40513  3.72494  3.29354  2.67741  2.69355  4.24690  2.90347  2.73739  3.18146  2.89801  2.37887  2.77519  2.98518  4.58477  3.61503
          0.02024  4.30587  5.02822  0.61958  0.77255  0.95148  0.48804
    568   2.22791  5.27643  2.56891  1.46002  4.64438  3.39676  3.80848  4.11014  2.66538  3.64170  4.44745  2.02653  3.92908  2.95165  3.17019  2.81670  3.13361  3.70104  5.81337  4.39319    881 e - - -
          2.68618  4.42225  2.77519  2.73123  3.46354  2.40513  3.72494  3.29354  2.67741  2.69355  4.24690  2.90347  2.73739  3.18146  2.89801  2.37887  2.77519  2.98518  4.58477  3.61503
          0.02024  4.30587  5.02822  0.61958  0.77255  0.95148  0.48804
    569   2.70802  4.83748  2.96932  2.63320  4.30537  1.71358  2.59717  3.80885  2.72284  3.40174  4.23042  3.11068  2.28160  3.07994  3.14436  2.76463  3.02575  3.42040  5.57263  4.23183    882 g - - -
          2.68618  4.42225  2.77519  2.73123  3.46354  2.40513  3.72494  3.29354  2.67741  2.69355  4.24690  2.90347  2.73739  3.18146  2.89801  2.37887  2.77519  2.98518  4.58477  3.61503
          0.02024  4.30587  5.02822  0.61958  0.77255  0.95148  0.48804
    570   1.91343  4.58306  3.26077  2.79868  4.02149  3.39448  2.68661  3.42062  2.76693  3.08917  3.94428  3.21918  3.91918  3.13160  3.15561  2.72168  1.69256  3.09169  5.36621  4.08096    883 t - - -
          2.68618  4.42225  2.77519  2.73123  3.46354  2.40513  3.72494  3.29354  2.67741  2.69355  4.24690  2.90347  2.73739  3.18146  2.89801  2.37887  2.77519  2.98518  4.58477  3.61503
          0.02024  4.30587  5.02822  0.61958  0.77255  0.59809  0.79820
    571   1.83150  4.74691  3.23413  2.68220  4.02691  3.53257  3.81258  3.42151  2.62815  2.51381  3.90077  3.16394  3.07106  2.99708  2.30886  2.39822  2.94221  3.11868  5.33989  4.04256    884 a - - -
          2.68618  4.42225  2.77519  2.73123  3.46354  2.40513  3.72494  3.29354  2.67741  2.69355  4.24690  2.90347  2.73739  3.18146  2.89801  2.37887  2.77519  2.98518  4.58477  3.61503
          0.01705  4.47574  5.19809  0.61958  0.77255  0.77272  0.61944
    572   2.26724  4.29348  3.91080  3.35916  3.35032  3.74272  4.05614  2.75130  3.26342  1.53549  3.41595  3.64947  4.14319  3.53668  3.52013  2.53335  2.96481  2.55154  4.86109  2.47301    885 l - - -
          2.68618  4.42225  2.77519  2.73123  3.46354  2.40513  3.72494  3.29354  2.67741  2.69355  4.24690  2.90347  2.73739  3.18146  2.89801  2.37887  2.77519  2.98518  4.58477  3.61503
          0.01705  4.47574  5.19809  0.61958  0.77255  0.77272  0.61944
    573   2.69434  4.29877  3.81427  3.24600  3.42247  3.72061  4.02051  2.74634  3.16977  2.14621  3.41886  3.57546  4.10812  3.44715  3.45796  1.93301  2.51264  2.02321  4.90793  2.91798    886 s - - -
          2.68618  4.42225  2.77519  2.73123  3.46354  2.40513  3.72494  3.29354  2.67741  2.69355  4.24690  2.90347  2.73739  3.18146  2.89801  2.37887  2.77519  2.98518  4.58477  3.61503
          0.01705  4.47574  5.19809  0.61958  0.77255  0.77272  0.61944
    574   2.73686  5.09440  2.94394  2.45511  4.38506  2.76569  3.71980  3.84293  2.48772  3.38623  4.16858  1.98050  3.07991  2.22854  2.96287  2.72666  2.97338  3.46562  5.56727  3.16656    887 n - - -
          2.68618  4.42225  2.77519  2.73123  3.46354  2.40513  3.72494  3.29354  2.67741  2.69355  4.24690  2.90347  2.73739  3.18146  2.89801  2.37887  2.77519  2.98518  4.58477  3.61503
          0.01705  4.47574  5.19809  0.61958  0.77255  0.77272  0.61944
    575   2.90473  5.27072  2.23557  2.45428  4.69366  3.45498  3.91339  4.16265  2.79637  3.70853  4.51492  1.56463  4.00165  3.06169  3.31179  2.87610  1.77438  3.74592  5.88726  4.47151    888 n - - -
          2.68618  4.42225  2.77519  2.73123  3.46354  2.40513  3.72494  3.29354  2.67741  2.69355  4.24690  2.90347  2.73739  3.18146  2.89801  2.37887  2.77519  2.98518  4.58477  3.61503
          0.01705  4.47574  5.19809  0.61958  0.77255  0.77272  0.61944
    576   2.32835  5.02857  2.89836  1.63781  4.52193  1.96316  3.87626  3.96356  2.70348  3.53129  4.32728  3.06146  3.95352  3.02014  3.18273  2.77608  2.49158  3.55237  5.72818  4.35950    889 e - - -
          2.68767  4.42374  2.77382  2.73162  3.46388  2.40472  3.72495  3.29310  2.67682  2.69451  4.24589  2.90315  2.73778  3.18123  2.89640  2.38035  2.77611  2.98526  4.58006  3.61182
          0.54933  0.87434  5.19809  2.58266  0.07858  0.53167  0.88582
    577   2.41099  5.10994  3.01944  1.79758  4.44258  3.51814  3.74501  3.89237  2.49616  3.42896  4.20389  3.03014  3.93084  2.86418  2.49649  2.41707  2.04248  3.50364  5.60649  4.23303    921 e - - -
          2.68618  4.42225  2.77519  2.73123  3.46354  2.40513  3.72494  3.29354  2.67741  2.69355  4.24690  2.90347  2.73739  3.18146  2.89801  2.37887  2.77519  2.98518  4.58477  3.61503
          0.01548  4.57147  5.29382  0.61958  0.77255  0.63819  0.75130
    578   2.94021  5.47427  2.22407  1.86371  4.79627  3.51179  3.84710  4.29265  2.68055  3.77306  4.54506  2.97328  4.00492  2.18844  3.20517  1.57983  3.19002  3.85743  5.91469  4.47066    922 s - - -
          2.68618  4.42225  2.77519  2.73123  3.46354  2.40513  3.72494  3.29354  2.67741  2.69355  4.24690  2.90347  2.73739  3.18146  2.89801  2.37887  2.77519  2.98518  4.58477  3.61503
          0.01548  4.57147  5.29382  0.61958  0.77255  0.63819  0.75130
    579   2.73342  4.66733  3.32736  1.72744  3.82535  3.62949  3.85502  3.21426  2.74795  2.44436  2.65474  3.24884  4.01658  3.08464  3.16313  2.50122  2.96522  2.95772  5.20743  3.09440    923 e - - -
          2.68618  4.42225  2.77519  2.73123  3.46354  2.40513  3.72494  3.29354  2.67741  2.69355  4.24690  2.90347  2.73739  3.18146  2.89801  2.37887  2.77519  2.98518  4.58477  3.61503
          0.01548  4.57147  5.29382  0.61958  0.77255  0.63819  0.75130
    580   2.92955  4.82958  3.59667  2.97102  4.04414  3.78566  3.90677  2.35595  2.18795  3.01711  3.91714  3.40214  4.15567  3.11450  1.41984  3.05281  3.14280  2.56266  5.34375  4.10958    924 r - - -
          2.68618  4.42225  2.77519  2.73123  3.46354  2.40513  3.72494  3.29354  2.67741  2.69355  4.24690  2.90347  2.73739  3.18146  2.89801  2.37887  2.77519  2.98518  4.58477  3.61503
          0.01548  4.57147  5.29382  0.61958  0.77255  0.63819  0.75130
    581   2.85515  5.27958  2.11486  2.46788  4.69877  1.99266  3.85700  4.18015  2.68162  3.68818  4.46068  2.11061  3.98448  2.98213  3.19268  2.38698  2.48692  3.74386  5.84548  4.43006    925 g - - -
          2.68618  4.42225  2.77519  2.73123  3.46354  2.40513  3.72494  3.29354  2.67741  2.69355  4.24690  2.90347  2.73739  3.18146  2.89801  2.37887  2.77519  2.98518  4.58477  3.61503
          0.01548  4.57147  5.29382  0.61958  0.77255  0.63819  0.75130
    582   2.71519  4.68755  3.31614  2.77664  3.93116  2.19805  3.88018  3.31743  2.75813  2.55108  2.88210  2.72978  4.00455  3.09581  3.17820  1.90935  2.96863  3.03708  5.29077  4.00779    926 s - - -
          2.68618  4.42225  2.77519  2.73123  3.46354  2.40513  3.72494  3.29354  2.67741  2.69355  4.24690  2.90347  2.73739  3.18146  2.89801  2.37887  2.77519  2.98518  4.58477  3.61503
          0.01548  4.57147  5.29382  0.61958  0.77255  0.63819  0.75130
    583   2.16401  4.36708  4.09483  3.52120  3.47262  3.91622  4.21630  1.75240  2.61879  1.67026  3.43347  3.81230  4.28437  3.67532  3.61928  3.20158  3.07483  2.40366  5.02001  3.82168    927 l - - -
          2.68618  4.42225  2.77519  2.73123  3.46354  2.40513  3.72494  3.29354  2.67741  2.69355  4.24690  2.90347  2.73739  3.18146  2.89801  2.37887  2.77519  2.98518  4.58477  3.61503
          0.01548  4.57147  5.29382  0.61958  0.77255  0.63819  0.75130
    584   2.17922  4.85523  3.15806  1.85093  4.11368  3.55755  3.81265  3.50791  2.63626  2.30436  3.97144  3.13664  3.97034  2.98157  3.08704  2.43471  2.47683  3.19820  5.41054  4.09243    928 e - - -
          2.68618  4.42225  2.77519  2.73123  3.46354  2.40513  3.72494  3.29354  2.67741  2.69355  4.24690  2.90347  2.73739  3.18146  2.89801  2.37887  2.77519  2.98518  4.58477  3.61503
          0.01548  4.57147  5.29382  0.61958  0.77255  0.63819  0.75130
    585   2.34702  4.85511  3.16684  2.32917  4.09441  3.57740  3.81536  3.47836  2.33001  3.12163  3.95681  3.14829  2.30184  2.98896  3.06912  2.81142  2.98797  2.06093  5.39515  4.08317    929 v - - -
          2.68618  4.42225  2.77519  2.73123  3.46354  2.40513  3.72494  3.29354  2.67741  2.69355  4.24690  2.90347  2.73739  3.18146  2.89801  2.37887  2.77519  2.98518  4.58477  3.61503
          0.01548  4.57147  5.29382  0.61958  0.77255  0.63819  0.75130
    586   1.93347  4.91760  3.13771  2.11583  4.15539  3.56258  3.76432  3.56551  2.55367  2.62151  3.99068  3.09763  3.95299  2.55697  2.60348  2.77081  2.96369  2.68298  5.42099  4.09203    930 a - - -
          2.68618  4.42225  2.77519  2.73123  3.46354  2.40513  3.72494  3.29354  2.67741  2.69355  4.24690  2.90347  2.73739  3.18146  2.89801  2.37887  2.77519  2.98518  4.58477  3.61503
          0.09193  4.57147  2.55765  0.61958  0.77255  0.63819  0.75130
    587   2.86401  5.21621  1.81080  2.48950  4.75835  2.25401  3.94175  4.24298  2.82576  3.76795  4.55863  3.02767  1.91474  3.08558  3.34566  2.34347  3.17187  3.78569  5.93545  4.52090    931 d - - -
          2.68618  4.42225  2.77519  2.73123  3.46354  2.40513  3.72494  3.29354  2.67741  2.69355  4.24690  2.90347  2.73739  3.18146  2.89801  2.37887  2.77519  2.98518  4.58477  3.61503
          0.01670  4.49625  5.21860  0.61958  0.77255  0.74642  0.64257
    588   2.74339  5.00889  3.07390  2.19423  4.28911  2.90645  3.73379  3.71451  2.47055  2.45050  4.08679  3.05487  3.93470  2.86959  1.95736  2.33250  2.97483  3.36795  5.49383  4.15205    932 r - - -
          2.68618  4.42225  2.77519  2.73123  3.46354  2.40513  3.72494  3.29354  2.67741  2.69355  4.24690  2.90347  2.73739  3.18146  2.89801  2.37887  2.77519  2.98518  4.58477  3.61503
          0.01670  4.49625  5.21860  0.61958  0.77255  0.55055  0.85952
    589   2.43062  5.01991  3.08525  2.26366  4.28750  3.54610  2.27201  2.92467  2.49803  3.28905  4.08525  3.05722  2.99164  2.87260  2.33523  2.75108  2.96974  3.36882  5.50056  4.15068    933 e - - -
          2.68618  4.42225  2.77519  2.73123  3.46354  2.40513  3.72494  3.29354  2.67741  2.69355  4.24690  2.90347  2.73739  3.18146  2.89801  2.37887  2.77519  2.98518  4.58477  3.61503
          0.01548  4.57147  5.29382  0.61958  0.77255  0.63819  0.75130
    590   1.34578  4.34617  3.88337  3.32827  3.51048  3.70285  4.09909  2.43429  3.24317  2.60634  3.52129  3.63124  4.13727  3.52565  3.52559  2.44586  2.97932  2.64371  3.32180  3.76787    934 a - - -
          2.68618  4.42225  2.77519  2.73123  3.46354  2.40513  3.72494  3.29354  2.67741  2.69355  4.24690  2.90347  2.73739  3.18146  2.89801  2.37887  2.77519  2.98518  4.58477  3.61503
          0.01548  4.57147  5.29382  0.61958  0.77255  0.63819  0.75130
    591   2.79817  5.13923  2.92892  2.53118  4.58164  2.06013  3.84959  4.04407  2.64329  3.57707  4.35646  2.46919  2.11344  2.49839  3.12432  2.39407  3.07097  3.62549  5.74993  4.36716    935 g - - -
          2.68618  4.42225  2.77519  2.73123  3.46354  2.40513  3.72494  3.29354  2.67741  2.69355  4.24690  2.90347  2.73739  3.18146  2.89801  2.37887  2.77519  2.98518  4.58477  3.61503
          0.01548  4.57147  5.29382  0.61958  0.77255  0.63819  0.75130
    592   2.35925  5.28074  2.90429  1.74456  4.61509  2.89123  3.74453  4.08944  2.20470  3.57853  4.33631  2.99263  3.94320  1.96775  2.96278  2.76687  3.04055  3.66805  5.71799  4.31601    936 e - - -
          2.68618  4.42225  2.77519  2.73123  3.46354  2.40513  3.72494  3.29354  2.67741  2.69355  4.24690  2.90347  2.73739  3.18146  2.89801  2.37887  2.77519  2.98518  4.58477  3.61503
          0.01548  4.57147  5.29382  0.61958  0.77255  0.63819  0.75130
    593   2.70415  2.24554  2.89811  3.05277  3.68518  3.64211  4.00412  2.45954  3.01583  2.75295  3.64295  3.44558  4.07302  3.31998  3.37574  2.41703  2.01206  2.77638  5.12265  3.88532    937 t - - -
          2.68618  4.42225  2.77519  2.73123  3.46354  2.40513  3.72494  3.29354  2.67741  2.69355  4.24690  2.90347  2.73739  3.18146  2.89801  2.37887  2.77519  2.98518  4.58477  3.61503
          0.01548  4.57147  5.29382  0.61958  0.77255  0.63819  0.75130
    594   2.76872  5.00757  2.61869  2.55280  4.26474  3.55132  3.78453  3.68003  2.57503  2.44854  4.08856  3.07817  3.96438  1.97028  3.03638  2.78872  1.95832  3.34755  5.51122  4.16465    938 t - - -
          2.68618  4.42225  2.77519  2.73123  3.46354  2.40513  3.72494  3.29354  2.67741  2.69355  4.24690  2.90347  2.73739  3.18146  2.89801  2.37887  2.77519  2.98518  4.58477  3.61503
          0.01548  4.57147  5.29382  0.61958  0.77255  0.63819  0.75130
    595   2.75191  5.14985  3.01972  2.47853  4.46327  3.52734  2.25861  3.91799  2.20880  3.43998  4.20861  3.01561  2.73367  2.48303  2.91630  2.34355  2.52124  3.52561  5.60520  4.22773    939 k - - -
          2.68618  4.42225  2.77519  2.73123  3.46354  2.40513  3.72494  3.29354  2.67741  2.69355  4.24690  2.90347  2.73739  3.18146  2.89801  2.37887  2.77519  2.98518  4.58477  3.61503
          0.01548  4.57147  5.29382  0.61958  0.77255  0.63819  0.75130
    596   3.03878  4.41814  4.76346  4.17693  2.27738  4.21985  4.52531  1.44542  4.02028  1.57412  3.23295  4.29607  2.89438  4.16397  4.10731  3.53455  3.26915  2.39640  5.00128  3.82031    940 i - - -
          2.68618  4.42225  2.77519  2.73123  3.46354  2.40513  3.72494  3.29354  2.67741  2.69355  4.24690  2.90347  2.73739  3.18146  2.89801  2.37887  2.77519  2.98518  4.58477  3.61503
          0.01548  4.57147  5.29382  0.61958  0.77255  0.63819  0.75130
    597   2.74759  5.16711  3.00573  2.04262  4.48165  3.52184  3.71181  3.12956  2.44492  3.45561  4.21893  2.53980  2.31284  2.49135  2.46752  2.72588  2.97787  3.54186  5.61500  4.23126    941 e - - -
          2.68618  4.42225  2.77519  2.73123  3.46354  2.40513  3.72494  3.29354  2.67741  2.69355  4.24690  2.90347  2.73739  3.18146  2.89801  2.37887  2.77519  2.98518  4.58477  3.61503
          0.01548  4.57147  5.29382  0.61958  0.77255  0.63819  0.75130
    598   2.90385  5.12812  3.25401  2.74506  4.60431  3.61926  3.87615  4.00803  1.15204  3.54607  4.35887  3.22431  2.96421  3.01143  2.80111  2.92300  2.24679  3.62719  5.69876  4.40097    942 k - - -
          2.68618  4.42225  2.77519  2.73123  3.46354  2.40513  3.72494  3.29354  2.67741  2.69355  4.24690  2.90347  2.73739  3.18146  2.89801  2.37887  2.77519  2.98518  4.58477  3.61503
          0.01548  4.57147  5.29382  0.61958  0.77255  0.63819  0.75130
    599   2.72313  4.64072  2.50575  2.78470  3.81109  3.62800  3.85656  3.18925  2.35211  2.43936  3.73300  3.25531  4.01373  3.09093  3.17228  2.49032  2.95488  1.99962  3.51460  3.91912    943 v - - -
          2.68618  4.42225  2.77519  2.73123  3.46354  2.40513  3.72494  3.29354  2.67741  2.69355  4.24690  2.90347  2.73739  3.18146  2.89801  2.37887  2.77519  2.98518  4.58477  3.61503
          0.01548  4.57147  5.29382  0.61958  0.77255  0.63819  0.75130
    600   2.34196  4.92896  3.11661  2.29112  4.17440  3.55228  3.76263  3.58741  2.55837  2.65192  4.00584  3.08647  3.94670  2.01112  3.01831  2.22562  2.96089  2.78558  5.43623  4.10148    944 q - - -
          2.68618  4.42225  2.77519  2.73123  3.46354  2.40513  3.72494  3.29354  2.67741  2.69355  4.24690  2.90347  2.73739  3.18146  2.89801  2.37887  2.77519  2.98518  4.58477  3.61503
          0.01548  4.57147  5.29382  0.61958  0.77255  0.63819  0.75130
    601   1.91601  4.85939  3.19518  2.63606  4.09758  2.83905  3.79106  3.50003  2.23209  2.40247  3.95147  3.13968  3.97159  2.95820  2.61540  2.79401  2.56946  3.19429  5.38489  4.07231    945 a - - -
          2.68618  4.42225  2.77519  2.73123  3.46354  2.40513  3.72494  3.29354  2.67741  2.69355  4.24690  2.90347  2.73739  3.18146  2.89801  2.37887  2.77519  2.98518  4.58477  3.61503
          0.17118  4.57147  1.91742  0.61958  0.77255  0.63819  0.75130
    602   2.67496  2.67924  3.07448  1.70941  4.22769  2.63576  3.83052  3.64330  2.65391  3.25596  4.07347  3.10227  2.79015  2.99368  3.10549  2.73073  2.95664  3.28888  5.49751  4.17231    946 e - - -
          2.68618  4.42225  2.77519  2.73123  3.46354  2.40513  3.72494  3.29354  2.67741  2.69355  4.24690  2.90347  2.73739  3.18146  2.89801  2.37887  2.77519  2.98518  4.58477  3.61503
          0.01807  4.41837  5.14071  0.61958  0.77255  0.84025  0.56494
    603   2.23431  4.81520  2.26616  2.59198  2.92642  3.47414  3.80569  3.53766  2.65202  3.16624  3.99590  3.09226  3.92643  2.97916  3.11005  1.80243  2.95113  3.21146  5.41691  4.08518    947 s - - -
          2.68618  4.42225  2.77519  2.73123  3.46354  2.40513  3.72494  3.29354  2.67741  2.69355  4.24690  2.90347  2.73739  3.18146  2.89801  2.37887  2.77519  2.98518  4.58477  3.61503
          0.01807  4.41837  5.14071  0.61958  0.77255  0.84025  0.56494
    604   2.72454  4.96031  2.99517  2.52154  4.26709  3.48715  3.75623  3.69167  2.53419  3.27936  4.08990  1.92726  2.59138  2.39593  2.98379  2.74594  2.97279  2.61564  5.49930  4.15374    948 n - - -
          2.68618  4.42225  2.77519  2.73123  3.46354  2.40513  3.72494  3.29354  2.67741  2.69355  4.24690  2.90347  2.73739  3.18146  2.89801  2.37887  2.77519  2.98518  4.58477  3.61503
          0.01807  4.41837  5.14071  0.61958  0.77255  0.84025  0.56494
    605   2.63908  2.88865  3.77063  3.24506  1.93082  2.38399  4.04628  2.91687  3.18759  2.64453  3.54995  2.61569  4.05857  3.46594  3.48453  2.89984  2.92780  2.67982  4.96592  3.70154    949 f - - -
          2.68618  4.42225  2.77519  2.73123  3.46354  2.40513  3.72494  3.29354  2.67741  2.69355  4.24690  2.90347  2.73739  3.18146  2.89801  2.37887  2.77519  2.98518  4.58477  3.61503
          0.01807  4.41837  5.14071  0.61958  0.77255  0.48686  0.95335
    606   2.78301  5.19615  3.03587  2.04335  4.52177  3.54656  3.72370  3.97454  1.58721  3.48234  4.24980  3.02862  3.94267  2.41220  2.86417  2.75990  2.59178  2.94619  5.63241  4.25955    950 k - - -
          2.68618  4.42225  2.77519  2.73123  3.46354  2.40513  3.72494  3.29354  2.67741  2.69355  4.24690  2.90347  2.73739  3.18146  2.89801  2.37887  2.77519  2.98518  4.58477  3.61503
          0.01548  4.57147  5.29382  0.61958  0.77255  0.63819  0.75130
    607   2.73167  4.36457  3.77215  3.20636  3.47219  2.21834  4.02058  2.83867  3.13470  2.25149  2.11504  3.55970  3.01015  3.42299  3.44014  3.00742  2.96712  2.62974  4.95066  2.98497    951 m - - -
          2.68618  4.42225  2.77519  2.73123  3.46354  2.40513  3.72494  3.29354  2.67741  2.69355  4.24690  2.90347  2.73739  3.18146  2.89801  2.37887  2.77519  2.98518  4.58477  3.61503
          0.01548  4.57147  5.29382  0.61958  0.77255  0.63819  0.75130
    608   3.63046  4.97120  4.97667  4.51734  2.92562  4.66832  4.49139  2.82315  4.28331  0.64327  3.40146  4.60582  4.94065  4.44139  4.37175  4.05062  3.85841  2.93037  4.73523  2.30073    952 L - - -
          2.68618  4.42225  2.77519  2.73123  3.46354  2.40513  3.72494  3.29354  2.67741  2.69355  4.24690  2.90347  2.73739  3.18146  2.89801  2.37887  2.77519  2.98518  4.58477  3.61503
          0.01548  4.57147  5.29382  0.61958  0.77255  0.63819  0.75130
    609   2.92234  5.45029  2.31634  1.47567  4.77627  2.64572  3.83860  4.27127  2.67125  3.75410  4.52375  2.40352  3.99628  2.95971  3.19761  2.85903  2.28679  3.83610  5.89751  4.45538    953 e - - -
          2.68618  4.42225  2.77519  2.73123  3.46354  2.40513  3.72494  3.29354  2.67741  2.69355  4.24690  2.90347  2.73739  3.18146  2.89801  2.37887  2.77519  2.98518  4.58477  3.61503
          0.01548  4.57147  5.29382  0.61958  0.77255  0.63819  0.75130
    610   2.72695  4.47403  2.90749  2.99436  2.81310  3.69413  3.94094  1.99039  2.47360  2.14726  3.57173  3.41143  4.07390  3.25667  2.78284  2.93660  2.95834  2.74155  5.05051  3.81051    954 i - - -
          2.68618  4.42225  2.77519  2.73123  3.46354  2.40513  3.72494  3.29354  2.67741  2.69355  4.24690  2.90347  2.73739  3.18146  2.89801  2.37887  2.77519  2.98518  4.58477  3.61503
          0.01548  4.57147  5.29382  0.61958  0.77255  0.63819  0.75130
    611   2.37121  5.29192  2.18811  1.56115  4.60145  2.85857  3.78102  4.07605  2.57840  3.58554  4.35510  2.98502  3.95762  2.89928  3.08384  2.79290  3.07356  3.66653  5.74564  3.01180    955 e - - -
          2.68618  4.42225  2.77519  2.73123  3.46354  2.40513  3.72494  3.29354  2.67741  2.69355  4.24690  2.90347  2.73739  3.18146  2.89801  2.37887  2.77519  2.98518  4.58477  3.61503
          0.01548  4.57147  5.29382  0.61958  0.77255  0.63819  0.75130
    612   1.90433  4.96136  3.11690  2.57911  4.25105  2.57145  3.77886  3.66933  2.26518  3.26165  4.06933  3.09461  3.95491  2.20854  3.00262  2.76949  2.98153  2.68131  5.49006  4.15314    956 a - - -
          2.68618  4.42225  2.77519  2.73123  3.46354  2.40513  3.72494  3.29354  2.67741  2.69355  4.24690  2.90347  2.73739  3.18146  2.89801  2.37887  2.77519  2.98518  4.58477  3.61503
          0.01548  4.57147  5.29382  0.61958  0.77255  0.63819  0.75130
    613   3.02618  5.50816  2.68521  1.10541  4.84718  3.54272  3.91010  4.33460  2.72217  3.82395  4.62174  3.01969  4.06245  2.16265  3.20631  2.42424  3.28307  3.91380  5.96571  4.53888    957 e - - -
          2.68618  4.42225  2.77519  2.73123  3.46354  2.40513  3.72494  3.29354  2.67741  2.69355  4.24690  2.90347  2.73739  3.18146  2.89801  2.37887  2.77519  2.98518  4.58477  3.61503
          0.32351  4.47574  1.32798  0.61958  0.77255  0.63819  0.75130
    614   2.26950  4.42805  3.50141  2.93193  3.60076  3.60008  3.87734  2.80119  2.76597  2.20215  3.53186  3.33997  4.00009  3.16355  2.21432  2.86705  2.90536  2.14458  5.05058  3.81322    958 v - - -
          2.68618  4.42225  2.77519  2.73123  3.46354  2.40513  3.72494  3.29354  2.67741  2.69355  4.24690  2.90347  2.73739  3.18146  2.89801  2.37887  2.77519  2.98518  4.58477  3.61503
          0.02310  4.17533  4.89768  0.61958  0.77255  0.95440  0.48620
    615   2.61523  4.45008  3.34648  2.80182  3.64011  3.52964  3.81990  2.46776  2.74166  2.67348  3.57688  3.23767  3.93900  2.46530  3.11931  2.10791  2.86253  2.29853  5.06034  3.80331    959 s - - -
          2.68618  4.42225  2.77519  2.73123  3.46354  2.40513  3.72494  3.29354  2.67741  2.69355  4.24690  2.90347  2.73739  3.18146  2.89801  2.37887  2.77519  2.98518  4.58477  3.61503
          0.02310  4.17533  4.89768  0.61958  0.77255  0.95440  0.48620
    616   2.82286  5.12582  2.98400  2.50963  4.50141  3.50039  3.66661  3.92520  1.63932  3.42427  4.23418  3.01273  3.92384  2.00778  2.56362  2.29966  3.04673  3.55368  5.54866  4.23891    960 k - - -
          2.68491  4.41739  2.77705  2.73172  3.46635  2.40592  3.72741  3.29364  2.67688  2.69424  4.24672  2.90490  2.73731  3.18171  2.89658  2.37937  2.77782  2.98024  4.56460  3.61534
          0.60460  0.79030        *  3.74511  0.02392  0.00000        *
//
