# Supplementary material for: T346Hunter: A Novel Web-Based Tool for the Prediction of Type III, Type IV and Type VI Secretion Systems in Bacterial Genomes
Source: PLoS One. 2015 Apr 13;10(4):e0119317. doi: 10.1371/journal.pone.0119317 (PMC4395097; doi:10.1371/journal.pone.0119317)
Supplement: S1 Data — (ZIP) [file pone.0119317.s009.zip › T346Hunter_profiles/sctd.hmm]

HMMER3/f [3.1b1 | May 2013]
NAME  sctd
LENG  363
ALPH  amino
RF    no
MM    no
CONS  yes
CS    no
MAP   yes
DATE  Wed Sep  4 10:55:35 2013
NSEQ  6
EFFN  3.178711
CKSUM 1014694885
STATS LOCAL MSV      -11.0212  0.69987
STATS LOCAL VITERBI  -11.7339  0.69987
STATS LOCAL FORWARD   -5.6643  0.69987
HMM          A        C        D        E        F        G        H        I        K        L        M        N        P        Q        R        S        T        V        W        Y   
            m->m     m->i     m->d     i->m     i->i     d->m     d->d
  COMPO   2.52928  4.59636  2.91857  2.61789  3.39501  2.85209  3.70851  2.85180  2.74956  2.31472  3.76739  3.04281  3.34478  2.97149  2.88655  2.68249  2.92322  2.57376  4.56385  3.68647
          2.68540  4.42367  2.77587  2.73015  3.46496  2.40654  3.72636  3.29346  2.67646  2.69420  4.23765  2.90216  2.73716  3.18288  2.89942  2.37797  2.77394  2.98660  4.58619  3.61645
          0.69886  0.94461  2.17139  2.14943  0.12392  0.00000        *
      1   2.99371  4.39804  4.72334  4.13297  2.22375  2.34856  4.46372  1.99899  3.96822  2.32124  1.57875  4.23098  4.49740  4.13111  4.05601  3.45283  3.22830  2.53627  4.99204  3.79900     13 m - - -
          2.68618  4.42225  2.77519  2.73123  3.46354  2.40513  3.72494  3.29354  2.67741  2.69355  4.24690  2.90347  2.73739  3.18146  2.89801  2.37887  2.77519  2.98518  4.58477  3.61503
          0.01164  4.85521  5.57756  0.61958  0.77255  0.34980  1.22020
      2   2.89312  5.19677  3.23658  2.68612  4.50236  3.68940  3.90299  3.93953  2.65543  3.49906  2.77268  2.37813  2.55582  3.03084  2.29063  1.68749  3.13030  3.57453  5.69747  4.34118     14 s - - -
          2.68618  4.42225  2.77519  2.73123  3.46354  2.40513  3.72494  3.29354  2.67741  2.69355  4.24690  2.90347  2.73739  3.18146  2.89801  2.37887  2.77519  2.98518  4.58477  3.61503
          0.01034  4.97249  5.69483  0.61958  0.77255  0.48576  0.95510
      3   3.36132  4.74164  4.90373  4.37544  2.08229  4.41933  4.24150  3.19515  2.38589  1.53225  3.84684  4.37200  4.76618  4.32486  4.28019  3.73054  3.58922  3.02692  2.06222  1.96827     15 l - - -
          2.68618  4.42225  2.77519  2.73123  3.46354  2.40513  3.72494  3.29354  2.67741  2.69355  4.24690  2.90347  2.73739  3.18146  2.89801  2.37887  2.77519  2.98518  4.58477  3.61503
          0.01034  4.97249  5.69483  0.61958  0.77255  0.48576  0.95510
      4   2.88912  4.65205  3.69849  2.36407  3.79441  3.84994  2.64591  2.24486  3.08583  2.15310  3.75036  3.55721  4.23043  2.45770  3.45331  3.09061  3.12055  1.99387  5.22813  3.98595     16 v - - -
          2.68618  4.42225  2.77519  2.73123  3.46354  2.40513  3.72494  3.29354  2.67741  2.69355  4.24690  2.90347  2.73739  3.18146  2.89801  2.37887  2.77519  2.98518  4.58477  3.61503
          0.01034  4.97249  5.69483  0.61958  0.77255  0.48576  0.95510
      5   3.24895  2.15074  5.24270  4.65707  2.37261  4.51678  4.89924  1.83822  4.47397  1.89802  3.58752  4.67760  4.83878  4.60674  4.50068  3.84905  3.48538  1.34743  5.34207  4.17201     17 v - - -
          2.68618  4.42225  2.77519  2.73123  3.46354  2.40513  3.72494  3.29354  2.67741  2.69355  4.24690  2.90347  2.73739  3.18146  2.89801  2.37887  2.77519  2.98518  4.58477  3.61503
          0.01034  4.97249  5.69483  0.61958  0.77255  0.48576  0.95510
      6   4.09973  6.05254  4.88709  3.80632  5.76694  4.55189  4.22555  4.96487  1.25464  4.23725  5.15431  4.06253  4.84652  3.35119  0.69266  4.06288  4.15532  4.67721  6.13272  5.12900     18 R - - -
          2.68618  4.42225  2.77519  2.73123  3.46354  2.40513  3.72494  3.29354  2.67741  2.69355  4.24690  2.90347  2.73739  3.18146  2.89801  2.37887  2.77519  2.98518  4.58477  3.61503
          0.01034  4.97249  5.69483  0.61958  0.77255  0.48576  0.95510
      7   3.79666  5.05749  5.73627  5.17557  1.88717  5.12188  5.39063  2.59243  5.02200  1.16930  3.46383  5.26245  5.30617  5.02034  5.01597  4.48723  4.02112  1.17617  5.58524  4.40676     19 l - - -
          2.68618  4.42225  2.77519  2.73123  3.46354  2.40513  3.72494  3.29354  2.67741  2.69355  4.24690  2.90347  2.73739  3.18146  2.89801  2.37887  2.77519  2.98518  4.58477  3.61503
          0.01034  4.97249  5.69483  0.61958  0.77255  0.48576  0.95510
      8   3.10343  4.49023  4.87781  4.28378  3.43901  4.26919  4.57355  2.03852  4.10543  1.20864  3.44483  4.36465  4.61115  4.25940  4.17639  3.58049  2.23627  2.58690  5.07107  2.11640     20 l - - -
          2.68618  4.42225  2.77519  2.73123  3.46354  2.40513  3.72494  3.29354  2.67741  2.69355  4.24690  2.90347  2.73739  3.18146  2.89801  2.37887  2.77519  2.98518  4.58477  3.61503
          0.01034  4.97249  5.69483  0.61958  0.77255  0.48576  0.95510
      9   2.98101  5.35447  3.13519  2.70616  4.79107  3.68579  4.00744  4.25880  2.77201  3.77524  4.54583  1.44961  4.15119  1.98762  3.24404  2.20146  2.29790  3.83239  5.93177  4.54586     21 n - - -
          2.68618  4.42225  2.77519  2.73123  3.46354  2.40513  3.72494  3.29354  2.67741  2.69355  4.24690  2.90347  2.73739  3.18146  2.89801  2.37887  2.77519  2.98518  4.58477  3.61503
          0.01034  4.97249  5.69483  0.61958  0.77255  0.48576  0.95510
     10   2.95420  4.88779  4.37676  4.35168  5.55603  0.47720  5.43744  5.12031  4.63753  4.78061  5.55527  4.25796  4.46940  4.79182  4.82264  1.78118  3.52676  4.25525  6.84831  5.74252     22 G - - -
          2.68618  4.42225  2.77519  2.73123  3.46354  2.40513  3.72494  3.29354  2.67741  2.69355  4.24690  2.90347  2.73739  3.18146  2.89801  2.37887  2.77519  2.98518  4.58477  3.61503
          0.14993  4.97249  2.02262  0.61958  0.77255  0.48576  0.95510
     11   2.98126  5.34979  3.30183  2.71002  4.69930  3.73862  3.85382  4.13137  1.70851  2.44720  4.40405  3.22342  4.11877  2.21457  2.10217  2.08842  3.19605  3.74630  5.74882  4.41854     23 k - - -
          2.68618  4.42225  2.77519  2.73123  3.46354  2.40513  3.72494  3.29354  2.67741  2.69355  4.24690  2.90347  2.73739  3.18146  2.89801  2.37887  2.77519  2.98518  4.58477  3.61503
          0.01188  4.83443  5.55678  0.61958  0.77255  0.78863  0.60599
     12   3.81388  5.24846  4.69791  4.25891  2.66273  4.63946  1.01265  3.75977  4.02411  1.84939  4.33912  4.32806  4.97873  4.27058  4.19949  3.96878  4.03499  3.62097  4.31800  1.77498     24 h - - -
          2.68618  4.42225  2.77519  2.73123  3.46354  2.40513  3.72494  3.29354  2.67741  2.69355  4.24690  2.90347  2.73739  3.18146  2.89801  2.37887  2.77519  2.98518  4.58477  3.61503
          0.01188  4.83443  5.55678  0.61958  0.77255  0.33440  1.25796
     13   2.22620  2.87036  3.33163  2.77216  4.25400  3.72407  3.93735  3.65916  2.74127  3.28047  4.10582  2.32278  4.11702  2.37207  2.11982  2.93598  3.11643  2.39307  5.54125  4.22322     25 r - - -
          2.68618  4.42225  2.77519  2.73123  3.46354  2.40513  3.72494  3.29354  2.67741  2.69355  4.24690  2.90347  2.73739  3.18146  2.89801  2.37887  2.77519  2.98518  4.58477  3.61503
          0.01034  4.97249  5.69483  0.61958  0.77255  0.48576  0.95510
     14   3.78556  5.93224  3.23203  1.94048  5.77570  0.44925  4.91099  5.38234  3.98727  4.89452  5.81023  3.78718  4.74784  4.14062  4.48180  3.77274  4.19170  4.85196  6.84370  5.57624     26 G - - -
          2.68618  4.42225  2.77519  2.73123  3.46354  2.40513  3.72494  3.29354  2.67741  2.69355  4.24690  2.90347  2.73739  3.18146  2.89801  2.37887  2.77519  2.98518  4.58477  3.61503
          0.01034  4.97249  5.69483  0.61958  0.77255  0.48576  0.95510
     15   1.77898  2.51634  2.52157  3.60326  3.64327  3.98396  4.32175  2.84221  3.52454  2.07828  3.62835  3.89599  4.37681  3.78367  3.78561  3.26791  3.17718  1.82019  5.14748  3.94128     27 a - - -
          2.68618  4.42225  2.77519  2.73123  3.46354  2.40513  3.72494  3.29354  2.67741  2.69355  4.24690  2.90347  2.73739  3.18146  2.89801  2.37887  2.77519  2.98518  4.58477  3.61503
          0.01034  4.97249  5.69483  0.61958  0.77255  0.48576  0.95510
     16   2.19059  5.26124  3.18659  1.19044  4.77661  3.66440  4.06650  4.23396  2.86426  3.77588  4.55122  3.28117  4.15866  3.19559  3.34577  2.15583  2.29355  3.80027  5.95049  4.57410     28 e - - -
          2.68618  4.42225  2.77519  2.73123  3.46354  2.40513  3.72494  3.29354  2.67741  2.69355  4.24690  2.90347  2.73739  3.18146  2.89801  2.37887  2.77519  2.98518  4.58477  3.61503
          0.01034  4.97249  5.69483  0.61958  0.77255  0.48576  0.95510
     17   3.08535  4.47460  4.88863  4.30092  1.71432  2.55250  4.56871  2.69958  4.12549  1.52190  3.46938  4.36211  4.60074  4.27311  4.18865  3.56194  3.32260  1.73345  5.06157  3.84983     29 l - - -
          2.68618  4.42225  2.77519  2.73123  3.46354  2.40513  3.72494  3.29354  2.67741  2.69355  4.24690  2.90347  2.73739  3.18146  2.89801  2.37887  2.77519  2.98518  4.58477  3.61503
          0.01034  4.97249  5.69483  0.61958  0.77255  0.48576  0.95510
     18   3.22986  5.76503  2.03909  1.71174  5.09811  3.73243  4.13058  4.59867  3.01121  4.08389  4.87039  3.20056  1.42252  3.26311  3.55522  3.15497  2.30923  4.16075  6.23257  4.77372     30 p - - -
          2.68618  4.42225  2.77519  2.73123  3.46354  2.40513  3.72494  3.29354  2.67741  2.69355  4.24690  2.90347  2.73739  3.18146  2.89801  2.37887  2.77519  2.98518  4.58477  3.61503
          0.01034  4.97249  5.69483  0.61958  0.77255  0.48576  0.95510
     19   3.64773  5.13214  5.22449  4.81611  3.79183  4.63942  5.37114  2.92046  4.58822  0.48892  3.62321  4.92981  5.09232  4.81459  4.69117  4.09006  2.26352  2.99381  5.79950  4.69629     31 L - - -
          2.68618  4.42225  2.77519  2.73123  3.46354  2.40513  3.72494  3.29354  2.67741  2.69355  4.24690  2.90347  2.73739  3.18146  2.89801  2.37887  2.77519  2.98518  4.58477  3.61503
          0.01034  4.97249  5.69483  0.61958  0.77255  0.48576  0.95510
     20   2.20212  4.37183  4.52327  3.93336  3.44942  4.05323  4.36779  2.13775  3.78943  1.56217  3.46399  4.08738  2.28356  3.98858  3.92616  3.34953  3.16323  2.58932  4.98397  2.44423     32 l - - -
          2.68618  4.42225  2.77519  2.73123  3.46354  2.40513  3.72494  3.29354  2.67741  2.69355  4.24690  2.90347  2.73739  3.18146  2.89801  2.37887  2.77519  2.98518  4.58477  3.61503
          0.01034  4.97249  5.69483  0.61958  0.77255  0.48576  0.95510
     21   2.88482  4.75415  3.55950  3.00104  3.90809  2.62916  2.31426  3.29561  2.97040  2.27890  3.85340  3.45763  2.67723  3.29747  3.37125  3.03553  2.23920  3.04655  5.30901  2.58099     33 t - - -
          2.68618  4.42225  2.77519  2.73123  3.46354  2.40513  3.72494  3.29354  2.67741  2.69355  4.24690  2.90347  2.73739  3.18146  2.89801  2.37887  2.77519  2.98518  4.58477  3.61503
          0.01034  4.97249  5.69483  0.61958  0.77255  0.48576  0.95510
     22   3.75344  5.99307  3.10188  1.41457  5.73508  0.65804  4.78896  5.32927  3.85704  4.82729  5.72948  3.66462  4.68736  4.00070  4.38606  3.70975  4.13394  4.81559  6.81910  5.48653     34 G - - -
          2.68618  4.42225  2.77519  2.73123  3.46354  2.40513  3.72494  3.29354  2.67741  2.69355  4.24690  2.90347  2.73739  3.18146  2.89801  2.37887  2.77519  2.98518  4.58477  3.61503
          0.01034  4.97249  5.69483  0.61958  0.77255  0.48576  0.95510
     23   2.93221  5.42905  2.31884  2.59174  4.77216  3.67096  3.87528  4.25281  2.60602  3.73020  4.47671  2.29468  4.08028  2.30000  1.67245  2.89215  2.37116  3.82007  5.85957  4.45387     35 r - - -
          2.68618  4.42225  2.77519  2.73123  3.46354  2.40513  3.72494  3.29354  2.67741  2.69355  4.24690  2.90347  2.73739  3.18146  2.89801  2.37887  2.77519  2.98518  4.58477  3.61503
          0.01034  4.97249  5.69483  0.61958  0.77255  0.48576  0.95510
     24   2.87536  2.25437  3.89230  3.34424  3.86530  3.80762  4.24639  3.23792  3.28784  2.95161  3.84104  2.37750  4.26958  3.58901  3.62414  2.24958  2.15910  2.98969  2.07133  4.07823     36 w - - -
          2.68618  4.42225  2.77519  2.73123  3.46354  2.40513  3.72494  3.29354  2.67741  2.69355  4.24690  2.90347  2.73739  3.18146  2.89801  2.37887  2.77519  2.98518  4.58477  3.61503
          0.01034  4.97249  5.69483  0.61958  0.77255  0.48576  0.95510
     25   2.97681  4.46051  4.57023  4.00799  3.61768  4.05828  4.50986  2.76212  3.87263  1.26428  3.60453  4.15603  4.48117  4.08873  4.02954  2.35610  2.25858  1.74266  5.16741  3.98136     37 l - - -
          2.68618  4.42225  2.77519  2.73123  3.46354  2.40513  3.72494  3.29354  2.67741  2.69355  4.24690  2.90347  2.73739  3.18146  2.89801  2.37887  2.77519  2.98518  4.58477  3.61503
          0.01034  4.97249  5.69483  0.61958  0.77255  0.48576  0.95510
     26   3.69405  4.93729  5.70549  5.18203  1.44446  5.11791  5.51730  1.08592  5.05772  2.41356  3.74069  5.26437  5.34991  5.16617  5.11290  4.49939  3.93673  1.66043  5.79231  4.55038     38 i - - -
          2.68618  4.42225  2.77519  2.73123  3.46354  2.40513  3.72494  3.29354  2.67741  2.69355  4.24690  2.90347  2.73739  3.18146  2.89801  2.37887  2.77519  2.98518  4.58477  3.61503
          0.01034  4.97249  5.69483  0.61958  0.77255  0.48576  0.95510
     27   3.14507  5.17314  2.10726  3.10832  4.75970  1.17627  4.50026  3.98600  3.50831  3.80026  4.68614  3.57545  4.39352  3.72541  3.97219  3.24001  3.51082  1.54151  6.11914  4.80084     39 g - - -
          2.68618  4.42225  2.77519  2.73123  3.46354  2.40513  3.72494  3.29354  2.67741  2.69355  4.24690  2.90347  2.73739  3.18146  2.89801  2.37887  2.77519  2.98518  4.58477  3.61503
          0.01034  4.97249  5.69483  0.61958  0.77255  0.48576  0.95510
     28   3.04879  4.66817  4.47945  3.98337  3.92886  4.01036  4.69733  2.92811  3.87442  1.96170  3.89640  4.16987  4.53945  4.14853  4.10660  0.99834  3.37953  1.87964  5.51760  4.30349     40 s - - -
          2.68618  4.42225  2.77519  2.73123  3.46354  2.40513  3.72494  3.29354  2.67741  2.69355  4.24690  2.90347  2.73739  3.18146  2.89801  2.37887  2.77519  2.98518  4.58477  3.61503
          0.01034  4.97249  5.69483  0.61958  0.77255  0.48576  0.95510
     29   1.54465  5.39358  1.71001  3.00405  5.33177  1.16641  4.55530  4.82774  3.57579  4.38852  5.20225  3.49575  4.38844  3.74017  4.10457  3.23182  3.60592  4.26398  6.55474  5.16059     41 g - - -
          2.68630  4.42237  2.77455  2.73135  3.46366  2.40525  3.72506  3.29366  2.67753  2.69367  4.24702  2.90359  2.73640  3.18158  2.89813  2.37899  2.77531  2.98530  4.58489  3.61515
          0.37056  1.18323  5.69483  0.09359  2.41531  0.48576  0.95510
     30   3.05935  5.09869  3.58118  2.98849  4.32602  3.88295  4.02722  3.70423  2.67171  1.67384  4.17423  3.45754  4.26415  1.78517  2.15815  3.13184  2.31783  3.42903  5.58651  4.31991     43 l - - -
          2.68618  4.42225  2.77519  2.73123  3.46354  2.40513  3.72494  3.29354  2.67741  2.69355  4.24690  2.90347  2.73739  3.18146  2.89801  2.37887  2.77519  2.98518  4.58477  3.61503
          0.01034  4.97249  5.69483  0.61958  0.77255  0.48576  0.95510
     31   2.22372  5.35586  2.33624  2.61203  4.71825  3.65743  3.89982  4.19182  2.66027  3.69442  4.44910  3.15524  4.08025  1.70889  3.15226  2.13401  2.29294  3.76794  5.84468  4.44427     44 q - - -
          2.68618  4.42225  2.77519  2.73123  3.46354  2.40513  3.72494  3.29354  2.67741  2.69355  4.24690  2.90347  2.73739  3.18146  2.89801  2.37887  2.77519  2.98518  4.58477  3.61503
          0.01034  4.97249  5.69483  0.61958  0.77255  0.48576  0.95510
     32   1.84471  5.20206  2.28139  2.66398  4.49054  3.68108  3.90575  2.57182  2.68684  3.49312  4.28305  3.19570  4.08836  2.33645  3.16442  2.00733  3.13093  3.56437  5.69997  4.33676     45 a - - -
          2.68618  4.42225  2.77519  2.73123  3.46354  2.40513  3.72494  3.29354  2.67741  2.69355  4.24690  2.90347  2.73739  3.18146  2.89801  2.37887  2.77519  2.98518  4.58477  3.61503
          0.01034  4.97249  5.69483  0.61958  0.77255  0.48576  0.95510
     33   2.11339  5.53124  1.28606  1.95374  4.84757  3.71988  4.06253  4.27757  2.90857  3.83841  4.63369  3.20836  4.20912  3.19596  3.42542  3.07147  3.36447  2.45194  6.02697  4.61250     46 d - - -
          2.68618  4.42225  2.77519  2.73123  3.46354  2.40513  3.72494  3.29354  2.67741  2.69355  4.24690  2.90347  2.73739  3.18146  2.89801  2.37887  2.77519  2.98518  4.58477  3.61503
          0.01034  4.97249  5.69483  0.61958  0.77255  0.48576  0.95510
     34   3.05640  4.51192  4.55519  3.96140  3.57471  4.17531  4.48316  1.49801  3.74615  1.53457  3.53907  4.16392  4.53285  4.02821  2.47984  3.47511  2.24061  2.57489  5.15383  3.97367     47 i - - -
          2.68618  4.42225  2.77519  2.73123  3.46354  2.40513  3.72494  3.29354  2.67741  2.69355  4.24690  2.90347  2.73739  3.18146  2.89801  2.37887  2.77519  2.98518  4.58477  3.61503
          0.01034  4.97249  5.69483  0.61958  0.77255  0.48576  0.95510
     35   2.25862  4.55941  5.07997  4.50693  3.75584  4.47369  4.87738  1.81100  4.35406  1.92154  3.69381  4.59095  4.81420  4.53610  4.44313  3.80250  2.18984  1.26081  5.39815  4.20995     48 v - - -
          2.68618  4.42225  2.77519  2.73123  3.46354  2.40513  3.72494  3.29354  2.67741  2.69355  4.24690  2.90347  2.73739  3.18146  2.89801  2.37887  2.77519  2.98518  4.58477  3.61503
          0.01034  4.97249  5.69483  0.61958  0.77255  0.48576  0.95510
     36   2.11934  4.59807  3.78938  2.30510  2.55576  3.87270  4.14325  3.08987  3.19146  1.62552  3.70513  3.63023  4.25921  3.48944  3.53642  2.30702  3.12909  2.86911  5.18656  3.95328     49 l - - -
          2.68618  4.42225  2.77519  2.73123  3.46354  2.40513  3.72494  3.29354  2.67741  2.69355  4.24690  2.90347  2.73739  3.18146  2.89801  2.37887  2.77519  2.98518  4.58477  3.61503
          0.01034  4.97249  5.69483  0.61958  0.77255  0.48576  0.95510
     37   2.93049  4.87395  1.92943  2.97987  2.50757  3.78529  4.09167  3.44878  3.01263  3.14635  4.02020  3.44846  4.21601  3.32922  3.43541  1.58252  3.18479  2.31840  5.44357  4.13589     50 s - - -
          2.68618  4.42225  2.77519  2.73123  3.46354  2.40513  3.72494  3.29354  2.67741  2.69355  4.24690  2.90347  2.73739  3.18146  2.89801  2.37887  2.77519  2.98518  4.58477  3.61503
          0.01034  4.97249  5.69483  0.61958  0.77255  0.48576  0.95510
     38   3.20566  5.69441  1.47793  1.97345  4.98213  1.70889  4.11195  4.48407  2.98554  3.99008  4.78382  3.20703  4.25347  3.24849  3.51902  3.14152  3.46174  4.07103  2.62860  4.70279     51 d - - -
          2.68618  4.42225  2.77519  2.73123  3.46354  2.40513  3.72494  3.29354  2.67741  2.69355  4.24690  2.90347  2.73739  3.18146  2.89801  2.37887  2.77519  2.98518  4.58477  3.61503
          0.01034  4.97249  5.69483  0.61958  0.77255  0.48576  0.95510
     39   2.95207  5.32295  3.16002  2.70112  4.75901  3.67639  3.98593  4.22548  2.74533  3.74297  4.51050  2.25977  4.13280  1.76056  3.21749  1.61477  2.30306  3.79957  5.90031  4.51675     52 s - - -
          2.68618  4.42225  2.77519  2.73123  3.46354  2.40513  3.72494  3.29354  2.67741  2.69355  4.24690  2.90347  2.73739  3.18146  2.89801  2.37887  2.77519  2.98518  4.58477  3.61503
          0.01034  4.97249  5.69483  0.61958  0.77255  0.48576  0.95510
     40   3.21936  5.72412  1.58453  1.72062  5.02467  1.84852  4.12030  4.51223  3.00086  2.30244  4.81115  3.20224  4.25832  3.25600  3.54047  3.15052  3.47667  4.09604  6.18077  4.73361     53 d - - -
          2.68607  4.42295  2.77412  2.73114  3.46082  2.40583  3.72565  3.29275  2.67811  2.69425  4.24760  2.90228  2.73558  3.18216  2.89871  2.37897  2.77590  2.98588  4.58547  3.61573
          0.50506  1.29408  2.10065  1.78496  0.18369  0.48576  0.95510
     41   3.59583  4.85425  5.59790  5.03864  2.07431  4.97335  5.37057  1.13810  4.89558  1.60141  3.48406  5.12884  5.18856  4.95713  4.91788  4.33793  3.82787  1.70328  5.64064  4.52319     62 i - - -
          2.68618  4.42225  2.77519  2.73123  3.46354  2.40513  3.72494  3.29354  2.67741  2.69355  4.24690  2.90347  2.73739  3.18146  2.89801  2.37887  2.77519  2.98518  4.58477  3.61503
          0.01175  4.84577  5.56812  0.61958  0.77255  0.34259  1.23763
     42   1.25910  4.79630  3.78563  2.32295  4.05740  3.96343  4.39448  1.59834  3.38425  3.01672  3.98499  3.76778  4.42403  3.69941  3.73950  3.29235  3.33318  2.79755  5.54702  4.30308     63 a - - -
          2.68618  4.42225  2.77519  2.73123  3.46354  2.40513  3.72494  3.29354  2.67741  2.69355  4.24690  2.90347  2.73739  3.18146  2.89801  2.37887  2.77519  2.98518  4.58477  3.61503
          0.01034  4.97249  5.69483  0.61958  0.77255  0.48576  0.95510
     43   3.01939  4.95057  4.28547  4.22332  5.42531  3.67402  5.32603  5.00458  4.42244  4.65977  5.47613  4.22822  0.46672  4.66508  4.63731  1.96284  3.57478  4.23912  6.72238  5.56679     64 P - - -
          2.68618  4.42225  2.77519  2.73123  3.46354  2.40513  3.72494  3.29354  2.67741  2.69355  4.24690  2.90347  2.73739  3.18146  2.89801  2.37887  2.77519  2.98518  4.58477  3.61503
          0.01034  4.97249  5.69483  0.61958  0.77255  0.48576  0.95510
     44   3.22681  4.64097  4.80555  4.24346  3.51582  4.36120  2.55909  2.72795  4.03028  1.17549  3.54680  4.39619  4.70812  4.26949  4.15764  3.68297  3.46377  1.36537  5.18792  3.94519     65 l - - -
          2.68618  4.42225  2.77519  2.73123  3.46354  2.40513  3.72494  3.29354  2.67741  2.69355  4.24690  2.90347  2.73739  3.18146  2.89801  2.37887  2.77519  2.98518  4.58477  3.61503
          0.01034  4.97249  5.69483  0.61958  0.77255  0.48576  0.95510
     45   3.07457  5.55121  2.08964  2.62637  4.86525  3.71099  1.46389  4.35296  2.79524  3.85000  4.62308  3.18348  4.17547  2.23905  3.29248  3.02607  2.26408  3.93570  5.99585  4.57709     66 h - - -
          2.68618  4.42225  2.77519  2.73123  3.46354  2.40513  3.72494  3.29354  2.67741  2.69355  4.24690  2.90347  2.73739  3.18146  2.89801  2.37887  2.77519  2.98518  4.58477  3.61503
          0.01034  4.97249  5.69483  0.61958  0.77255  0.48576  0.95510
     46   2.92573  2.73029  2.53081  3.52757  2.45724  3.96999  2.49965  2.95043  3.44989  1.53590  3.59567  3.83370  4.34440  3.70942  3.71596  3.24108  3.15821  2.75026  5.02300  3.76268     67 l - - -
          2.68618  4.42225  2.77519  2.73123  3.46354  2.40513  3.72494  3.29354  2.67741  2.69355  4.24690  2.90347  2.73739  3.18146  2.89801  2.37887  2.77519  2.98518  4.58477  3.61503
          0.01034  4.97249  5.69483  0.61958  0.77255  0.48576  0.95510
     47   2.91357  5.17404  3.28508  2.73122  4.47828  2.44002  3.92587  3.90476  2.66522  3.47610  4.27457  3.24850  4.11631  2.29410  1.91668  2.19048  3.15099  2.20273  5.68363  4.34229     68 r - - -
          2.68618  4.42225  2.77519  2.73123  3.46354  2.40513  3.72494  3.29354  2.67741  2.69355  4.24690  2.90347  2.73739  3.18146  2.89801  2.37887  2.77519  2.98518  4.58477  3.61503
          0.01034  4.97249  5.69483  0.61958  0.77255  0.48576  0.95510
     48   2.96338  4.57748  4.04485  3.48201  3.71885  2.41682  4.26999  2.96772  2.28609  1.55221  3.69224  3.81648  4.36401  3.66901  3.59905  3.25549  3.20356  1.70449  5.20331  3.99190     69 l - - -
          2.68618  4.42225  2.77519  2.73123  3.46354  2.40513  3.72494  3.29354  2.67741  2.69355  4.24690  2.90347  2.73739  3.18146  2.89801  2.37887  2.77519  2.98518  4.58477  3.61503
          0.01034  4.97249  5.69483  0.61958  0.77255  0.48576  0.95510
     49   2.87847  4.73061  3.59509  3.03538  3.90910  2.56654  4.06358  3.28000  3.00409  2.97181  2.26444  3.48222  4.19675  2.44717  3.39988  2.23612  2.33582  2.19350  5.31342  4.05518     70 v - - -
          2.68618  4.42225  2.77519  2.73123  3.46354  2.40513  3.72494  3.29354  2.67741  2.69355  4.24690  2.90347  2.73739  3.18146  2.89801  2.37887  2.77519  2.98518  4.58477  3.61503
          0.01034  4.97249  5.69483  0.61958  0.77255  0.48576  0.95510
     50   2.88448  4.81412  2.43451  2.93340  3.99031  3.78674  4.01413  2.42994  2.90936  2.31514  3.90515  2.35948  4.17215  3.24237  2.46509  3.01053  3.11616  2.07480  5.36910  4.09306     71 v - - -
          2.68618  4.42225  2.77519  2.73123  3.46354  2.40513  3.72494  3.29354  2.67741  2.69355  4.24690  2.90347  2.73739  3.18146  2.89801  2.37887  2.77519  2.98518  4.58477  3.61503
          0.01034  4.97249  5.69483  0.61958  0.77255  0.48576  0.95510
     51   2.93591  5.08532  2.09198  2.12957  2.55424  2.48020  3.97535  3.71175  2.81630  1.96467  4.16417  3.27317  4.14599  3.14487  3.28017  2.97961  3.17149  3.40587  5.59460  4.26264     72 l - - -
          2.68618  4.42225  2.77519  2.73123  3.46354  2.40513  3.72494  3.29354  2.67741  2.69355  4.24690  2.90347  2.73739  3.18146  2.89801  2.37887  2.77519  2.98518  4.58477  3.61503
          0.01034  4.97249  5.69483  0.61958  0.77255  0.48576  0.95510
     52   2.95287  5.36693  2.32286  1.50881  4.67262  2.54390  3.92310  2.57620  2.70596  3.65924  4.43209  3.16472  4.10633  3.04168  3.20077  2.92796  2.33838  3.73509  5.83328  4.43874     73 e - - -
          2.68618  4.42225  2.77519  2.73123  3.46354  2.40513  3.72494  3.29354  2.67741  2.69355  4.24690  2.90347  2.73739  3.18146  2.89801  2.37887  2.77519  2.98518  4.58477  3.61503
          0.01034  4.97249  5.69483  0.61958  0.77255  0.48576  0.95510
     53   2.96137  5.40961  2.31411  1.84532  4.72068  2.51696  3.91733  1.96819  2.11006  3.69993  4.46540  3.15490  4.10553  3.03146  3.18602  2.92823  3.19778  3.78146  5.86015  4.45798     74 e - - -
          2.68618  4.42225  2.77519  2.73123  3.46354  2.40513  3.72494  3.29354  2.67741  2.69355  4.24690  2.90347  2.73739  3.18146  2.89801  2.37887  2.77519  2.98518  4.58477  3.61503
          0.01034  4.97249  5.69483  0.61958  0.77255  0.48576  0.95510
     54   2.87705  4.87666  3.43170  2.87673  4.08059  2.26616  3.99200  3.47026  2.85931  3.12883  3.97910  3.36173  4.14904  2.27859  3.29026  2.30062  2.34902  2.36442  5.43113  2.61323     75 g - - -
          2.68618  4.42225  2.77519  2.73123  3.46354  2.40513  3.72494  3.29354  2.67741  2.69355  4.24690  2.90347  2.73739  3.18146  2.89801  2.37887  2.77519  2.98518  4.58477  3.61503
          0.01034  4.97249  5.69483  0.61958  0.77255  0.48576  0.95510
     55   3.43820  4.75497  5.38808  4.79389  3.54472  4.68989  5.02205  1.67809  4.60991  1.06604  3.42580  4.84215  4.96259  4.68102  4.61653  4.02385  3.66536  1.81721  2.60549  4.24600     76 l - - -
          2.68618  4.42225  2.77519  2.73123  3.46354  2.40513  3.72494  3.29354  2.67741  2.69355  4.24690  2.90347  2.73739  3.18146  2.89801  2.37887  2.77519  2.98518  4.58477  3.61503
          0.01034  4.97249  5.69483  0.61958  0.77255  0.48576  0.95510
     56   2.92099  5.41856  2.23672  2.06970  4.75609  3.66227  2.61325  4.23785  2.61280  3.71885  4.46480  3.13068  4.07186  2.97294  2.08369  2.88144  1.90872  3.80598  5.85217  4.44323     77 t - - -
          2.68618  4.42225  2.77519  2.73123  3.46354  2.40513  3.72494  3.29354  2.67741  2.69355  4.24690  2.90347  2.73739  3.18146  2.89801  2.37887  2.77519  2.98518  4.58477  3.61503
          0.01034  4.97249  5.69483  0.61958  0.77255  0.48576  0.95510
     57   3.46532  4.75328  5.42858  4.87577  3.88899  4.82256  5.27599  1.69579  4.73500  1.33325  3.74390  4.96272  5.11276  4.89723  4.81175  4.17623  2.18905  1.32846  5.70190  4.53454     78 v - - -
          2.68618  4.42225  2.77519  2.73123  3.46354  2.40513  3.72494  3.29354  2.67741  2.69355  4.24690  2.90347  2.73739  3.18146  2.89801  2.37887  2.77519  2.98518  4.58477  3.61503
          0.01034  4.97249  5.69483  0.61958  0.77255  0.48576  0.95510
     58   3.06650  5.59990  2.07651  2.00534  4.93318  3.69224  3.99140  4.42899  2.79989  3.90499  4.66383  1.81840  4.16050  3.10558  3.31911  2.14894  2.03697  3.98824  6.04089  4.60351     79 n - - -
          2.68618  4.42225  2.77519  2.73123  3.46354  2.40513  3.72494  3.29354  2.67741  2.69355  4.24690  2.90347  2.73739  3.18146  2.89801  2.37887  2.77519  2.98518  4.58477  3.61503
          0.01034  4.97249  5.69483  0.61958  0.77255  0.48576  0.95510
     59   1.34729  5.64878  1.45182  2.68579  5.04409  3.73821  4.14051  4.52362  2.05318  4.02978  4.82133  3.24373  4.26510  3.27531  3.48971  3.14479  3.46688  4.09221  6.18262  4.75430     80 a - - -
          2.68618  4.42225  2.77519  2.73123  3.46354  2.40513  3.72494  3.29354  2.67741  2.69355  4.24690  2.90347  2.73739  3.18146  2.89801  2.37887  2.77519  2.98518  4.58477  3.61503
          0.01034  4.97249  5.69483  0.61958  0.77255  0.48576  0.95510
     60   2.92415  5.36301  2.26861  1.73168  4.67901  3.66741  3.89274  4.14531  2.65998  2.56290  4.42169  3.14812  4.08324  3.00475  3.15327  1.99549  2.26032  3.73924  5.82042  4.42234     81 e - - -
          2.68618  4.42225  2.77519  2.73123  3.46354  2.40513  3.72494  3.29354  2.67741  2.69355  4.24690  2.90347  2.73739  3.18146  2.89801  2.37887  2.77519  2.98518  4.58477  3.61503
          0.01034  4.97249  5.69483  0.61958  0.77255  0.48576  0.95510
     61   1.20010  5.64083  2.91131  1.49956  5.08594  3.73826  4.20670  4.56800  3.08821  4.08632  4.88800  2.12585  4.29580  3.35128  3.60713  3.18176  3.51534  4.13006  6.24869  4.81747     82 a - - -
          2.68618  4.42225  2.77519  2.73123  3.46354  2.40513  3.72494  3.29354  2.67741  2.69355  4.24690  2.90347  2.73739  3.18146  2.89801  2.37887  2.77519  2.98518  4.58477  3.61503
          0.01034  4.97249  5.69483  0.61958  0.77255  0.48576  0.95510
     62   1.75816  4.89315  3.44939  1.94682  4.15785  2.53254  4.12396  1.78485  3.02613  3.19733  4.06694  3.45407  4.22424  3.34772  3.44747  3.05958  3.20192  3.19459  5.53154  4.24989     83 a - - -
          2.68618  4.42225  2.77519  2.73123  3.46354  2.40513  3.72494  3.29354  2.67741  2.69355  4.24690  2.90347  2.73739  3.18146  2.89801  2.37887  2.77519  2.98518  4.58477  3.61503
          0.01034  4.97249  5.69483  0.61958  0.77255  0.48576  0.95510
     63   1.62875  2.41965  4.34393  3.81633  3.87302  2.38771  4.50563  2.08329  3.72700  2.95927  3.86488  3.98290  2.10248  3.97128  3.96099  3.15610  3.19995  2.94759  5.35615  4.16232     84 a - - -
          2.68618  4.42225  2.77519  2.73123  3.46354  2.40513  3.72494  3.29354  2.67741  2.69355  4.24690  2.90347  2.73739  3.18146  2.89801  2.37887  2.77519  2.98518  4.58477  3.61503
          0.01034  4.97249  5.69483  0.61958  0.77255  0.48576  0.95510
     64   3.02815  4.62807  4.11269  3.55740  3.67285  4.04671  4.34207  2.96376  3.43258  1.19071  3.62220  3.89334  2.59560  2.39165  3.70804  3.32941  3.26629  2.13497  5.22719  4.02670     85 l - - -
          2.68618  4.42225  2.77519  2.73123  3.46354  2.40513  3.72494  3.29354  2.67741  2.69355  4.24690  2.90347  2.73739  3.18146  2.89801  2.37887  2.77519  2.98518  4.58477  3.61503
          0.01034  4.97249  5.69483  0.61958  0.77255  0.48576  0.95510
     65   2.93418  2.67725  4.64116  4.04732  2.29809  4.06791  2.49125  2.78852  3.88166  1.77027  3.46583  4.13676  4.43320  4.05352  3.97400  2.38293  3.16625  2.60100  2.69337  3.62601     86 l - - -
          2.68618  4.42225  2.77519  2.73123  3.46354  2.40513  3.72494  3.29354  2.67741  2.69355  4.24690  2.90347  2.73739  3.18146  2.89801  2.37887  2.77519  2.98518  4.58477  3.61503
          0.01034  4.97249  5.69483  0.61958  0.77255  0.48576  0.95510
     66   2.89546  5.37693  2.37876  2.00064  4.70677  3.65246  3.85715  2.74437  2.60682  3.67593  4.42370  3.12420  2.68506  2.04834  3.10031  2.18593  3.12841  3.75972  5.81816  4.41209     87 e - - -
          2.68618  4.42225  2.77519  2.73123  3.46354  2.40513  3.72494  3.29354  2.67741  2.69355  4.24690  2.90347  2.73739  3.18146  2.89801  2.37887  2.77519  2.98518  4.58477  3.61503
          0.01034  4.97249  5.69483  0.61958  0.77255  0.48576  0.95510
     67   3.37258  5.91623  1.49693  1.09343  5.18426  3.77425  4.22936  4.67490  3.17158  2.24925  5.01000  3.23248  4.34332  3.37860  3.73705  3.27976  3.64144  4.26510  6.35921  4.88155     88 e - - -
          2.68618  4.42225  2.77519  2.73123  3.46354  2.40513  3.72494  3.29354  2.67741  2.69355  4.24690  2.90347  2.73739  3.18146  2.89801  2.37887  2.77519  2.98518  4.58477  3.61503
          0.01034  4.97249  5.69483  0.61958  0.77255  0.48576  0.95510
     68   3.01450  5.39832  3.14305  1.68202  4.71414  1.77835  3.95141  4.16144  1.98722  2.48175  4.46825  3.22155  4.15542  3.07292  3.11528  2.99213  3.24763  3.77633  5.84894  4.47768     89 e - - -
          2.68618  4.42225  2.77519  2.73123  3.46354  2.40513  3.72494  3.29354  2.67741  2.69355  4.24690  2.90347  2.73739  3.18146  2.89801  2.37887  2.77519  2.98518  4.58477  3.61503
          0.01034  4.97249  5.69483  0.61958  0.77255  0.48576  0.95510
     69   2.94108  5.39070  3.10237  1.66153  4.71302  2.58659  3.89273  4.18071  2.03990  2.23721  4.44397  2.35975  4.09326  3.00259  3.11294  2.90973  3.17404  3.77037  5.83364  4.43872     90 e - - -
          2.68618  4.42225  2.77519  2.73123  3.46354  2.40513  3.72494  3.29354  2.67741  2.69355  4.24690  2.90347  2.73739  3.18146  2.89801  2.37887  2.77519  2.98518  4.58477  3.61503
          0.01034  4.97249  5.69483  0.61958  0.77255  0.48576  0.95510
     70   3.18493  5.26053  3.45857  3.25251  4.98160  1.15633  2.35451  4.57817  3.44351  4.15587  4.99007  3.68327  1.42431  3.78125  3.83892  3.26641  3.58073  4.09365  6.24081  4.90910     91 g - - -
          2.68618  4.42225  2.77519  2.73123  3.46354  2.40513  3.72494  3.29354  2.67741  2.69355  4.24690  2.90347  2.73739  3.18146  2.89801  2.37887  2.77519  2.98518  4.58477  3.61503
          0.01034  4.97249  5.69483  0.61958  0.77255  0.48576  0.95510
     71   2.90492  5.30422  3.15581  2.05143  4.61675  3.67635  3.87888  4.07196  2.62338  3.59703  4.36567  1.88054  4.07845  2.99296  2.33204  2.26363  3.13776  2.26434  5.76538  4.38427     92 n - - -
          2.68618  4.42225  2.77519  2.73123  3.46354  2.40513  3.72494  3.29354  2.67741  2.69355  4.24690  2.90347  2.73739  3.18146  2.89801  2.37887  2.77519  2.98518  4.58477  3.61503
          0.27969  4.97249  1.43946  0.61958  0.77255  0.48576  0.95510
     72   2.87911  5.11710  3.12400  2.74246  4.68440  3.56261  4.01943  4.14870  2.77888  3.69478  4.49097  3.23556  1.95362  1.56861  3.20720  1.89375  3.18608  3.71649  5.86104  4.51014     93 q - - -
          2.68618  4.42225  2.77519  2.73123  3.46354  2.40513  3.72494  3.29354  2.67741  2.69355  4.24690  2.90347  2.73739  3.18146  2.89801  2.37887  2.77519  2.98518  4.58477  3.61503
          0.01352  4.70631  5.42866  0.61958  0.77255  0.98112  0.46983
     73   2.11934  4.51125  3.85647  2.15170  3.62968  3.89505  4.18068  1.97814  3.25181  1.71828  3.57511  3.68526  4.27203  3.54854  3.57244  3.16313  3.11304  2.56611  5.15021  3.93148     94 l - - -
          2.68618  4.42225  2.77519  2.73123  3.46354  2.40513  3.72494  3.29354  2.67741  2.69355  4.24690  2.90347  2.73739  3.18146  2.89801  2.37887  2.77519  2.98518  4.58477  3.61503
          0.01352  4.70631  5.42866  0.61958  0.77255  0.98112  0.46983
     74   3.03056  5.32600  1.78349  2.68079  5.06138  1.71269  4.21404  4.56824  3.17479  4.09596  4.89982  3.20618  4.16650  3.37733  3.71102  1.35897  3.39037  4.05205  6.25411  4.83088     95 s - - -
          2.68618  4.42225  2.77519  2.73123  3.46354  2.40513  3.72494  3.29354  2.67741  2.69355  4.24690  2.90347  2.73739  3.18146  2.89801  2.37887  2.77519  2.98518  4.58477  3.61503
          0.01352  4.70631  5.42866  0.61958  0.77255  0.98112  0.46983
     75   2.87393  4.44881  4.03923  3.46424  3.60763  3.92342  4.23053  1.92750  3.32506  2.60848  3.56939  3.78636  4.30444  3.64596  2.21691  3.20372  1.89182  1.90017  5.12072  3.91024     96 t - - -
          2.68618  4.42225  2.77519  2.73123  3.46354  2.40513  3.72494  3.29354  2.67741  2.69355  4.24690  2.90347  2.73739  3.18146  2.89801  2.37887  2.77519  2.98518  4.58477  3.61503
          0.01352  4.70631  5.42866  0.61958  0.77255  0.98112  0.46983
     76   2.88314  5.19838  2.15076  2.55945  4.48871  3.58365  3.88085  3.93509  2.70319  2.00937  4.30484  2.12544  4.03833  3.02153  3.19280  1.99513  3.13159  3.57126  5.70903  4.33151     97 s - - -
          2.68618  4.42225  2.77519  2.73123  3.46354  2.40513  3.72494  3.29354  2.67741  2.69355  4.24690  2.90347  2.73739  3.18146  2.89801  2.37887  2.77519  2.98518  4.58477  3.61503
          0.01352  4.70631  5.42866  0.61958  0.77255  0.56812  0.83608
     77   3.12067  4.49116  4.90740  4.32881  3.58023  4.33269  4.71127  1.83281  4.17329  1.31142  3.51695  4.43352  4.67551  4.34876  4.26940  2.24695  3.36059  1.66842  5.23712  4.06292     98 l - - -
          2.68618  4.42225  2.77519  2.73123  3.46354  2.40513  3.72494  3.29354  2.67741  2.69355  4.24690  2.90347  2.73739  3.18146  2.89801  2.37887  2.77519  2.98518  4.58477  3.61503
          0.01175  4.84577  5.56812  0.61958  0.77255  0.76829  0.62325
     78   2.18111  5.24908  3.27876  2.71772  4.61908  3.69944  3.88881  4.04995  2.53668  3.57608  4.36424  3.22864  4.10607  1.66851  1.91527  2.93379  2.30571  3.66939  5.73533  4.39969     99 q - - -
          2.68618  4.42225  2.77519  2.73123  3.46354  2.40513  3.72494  3.29354  2.67741  2.69355  4.24690  2.90347  2.73739  3.18146  2.89801  2.37887  2.77519  2.98518  4.58477  3.61503
          0.01175  4.84577  5.56812  0.61958  0.77255  0.76829  0.62325
     79   1.43555  4.65915  4.86650  4.31295  2.11952  4.34980  4.68147  2.74129  4.16974  1.27279  3.42455  4.44136  4.70715  4.32104  4.28114  3.68293  3.48619  2.70391  5.15004  3.90241    100 l - - -
          2.68618  4.42225  2.77519  2.73123  3.46354  2.40513  3.72494  3.29354  2.67741  2.69355  4.24690  2.90347  2.73739  3.18146  2.89801  2.37887  2.77519  2.98518  4.58477  3.61503
          0.01175  4.84577  5.56812  0.61958  0.77255  0.76829  0.62325
     80   3.23926  5.30321  3.29776  3.27212  5.38786  1.16922  4.78838  5.01680  3.82974  4.58079  5.42882  0.93800  4.46297  4.02647  4.26057  3.32116  3.70757  4.38125  6.58970  5.29156    101 n - - -
          2.68618  4.42225  2.77519  2.73123  3.46354  2.40513  3.72494  3.29354  2.67741  2.69355  4.24690  2.90347  2.73739  3.18146  2.89801  2.37887  2.77519  2.98518  4.58477  3.61503
          0.01175  4.84577  5.56812  0.61958  0.77255  0.76829  0.62325
     81   2.93875  5.16119  3.14529  2.00335  4.74352  3.61369  4.12671  4.18567  2.95568  3.76068  4.56023  3.30211  4.15823  3.27786  3.42018  1.37911  1.60954  3.75751  5.95676  4.60031    102 s - - -
          2.68618  4.42225  2.77519  2.73123  3.46354  2.40513  3.72494  3.29354  2.67741  2.69355  4.24690  2.90347  2.73739  3.18146  2.89801  2.37887  2.77519  2.98518  4.58477  3.61503
          0.17203  4.84577  1.89590  0.61958  0.77255  0.76829  0.62325
     82   1.93920  1.98545  3.69254  3.15723  4.12654  3.55908  4.16430  3.50185  3.03896  3.18555  4.04551  3.51145  2.16865  3.41349  2.16482  2.88778  3.06316  3.17728  5.49419  4.25077    103 a - - -
          2.68618  4.42225  2.77519  2.73123  3.46354  2.40513  3.72494  3.29354  2.67741  2.69355  4.24690  2.90347  2.73739  3.18146  2.89801  2.37887  2.77519  2.98518  4.58477  3.61503
          0.01378  4.68752  5.40987  0.61958  0.77255  0.55046  0.85964
     83   3.61467  4.88421  5.58998  5.01478  1.59672  4.94718  5.29342  1.68091  4.85884  1.32567  3.37944  5.10176  5.15118  4.88272  4.85839  4.30378  3.83995  1.77891  5.53945  4.43878    104 l - - -
          2.68618  4.42225  2.77519  2.73123  3.46354  2.40513  3.72494  3.29354  2.67741  2.69355  4.24690  2.90347  2.73739  3.18146  2.89801  2.37887  2.77519  2.98518  4.58477  3.61503
          0.01175  4.84577  5.56812  0.61958  0.77255  0.34259  1.23763
     84   2.90383  5.22851  3.22944  1.59393  4.51225  3.70025  3.88428  3.94680  2.61981  3.49911  2.78600  3.20049  4.09096  2.21412  2.32437  2.90371  3.13256  2.55858  5.69428  4.33694    105 e - - -
          2.68618  4.42225  2.77519  2.73123  3.46354  2.40513  3.72494  3.29354  2.67741  2.69355  4.24690  2.90347  2.73739  3.18146  2.89801  2.37887  2.77519  2.98518  4.58477  3.61503
          0.01034  4.97249  5.69483  0.61958  0.77255  0.48576  0.95510
     85   2.20387  4.36213  4.83713  4.23618  2.34345  4.14364  4.44442  2.70218  4.04574  1.95034  3.44634  4.26646  4.50162  4.19001  4.08936  3.45382  3.21217  1.40695  4.93882  2.39395    106 v - - -
          2.68618  4.42225  2.77519  2.73123  3.46354  2.40513  3.72494  3.29354  2.67741  2.69355  4.24690  2.90347  2.73739  3.18146  2.89801  2.37887  2.77519  2.98518  4.58477  3.61503
          0.01034  4.97249  5.69483  0.61958  0.77255  0.48576  0.95510
     86   3.44287  5.73901  1.86674  2.92456  5.53957  0.78615  4.59354  5.08903  3.68042  4.60393  5.45099  3.46639  2.28459  3.78403  4.26628  3.41861  3.83177  4.53994  6.72403  5.28730    107 g - - -
          2.68618  4.42225  2.77519  2.73123  3.46354  2.40513  3.72494  3.29354  2.67741  2.69355  4.24690  2.90347  2.73739  3.18146  2.89801  2.37887  2.77519  2.98518  4.58477  3.61503
          0.01034  4.97249  5.69483  0.61958  0.77255  0.48576  0.95510
     87   2.89635  4.87664  3.42330  1.75814  2.30994  2.50438  4.00991  3.45596  2.89325  2.33975  3.97588  3.37714  4.16651  3.22486  3.32199  2.30244  3.13288  3.18536  5.42166  4.12865    108 e - - -
          2.68618  4.42225  2.77519  2.73123  3.46354  2.40513  3.72494  3.29354  2.67741  2.69355  4.24690  2.90347  2.73739  3.18146  2.89801  2.37887  2.77519  2.98518  4.58477  3.61503
          0.01034  4.97249  5.69483  0.61958  0.77255  0.48576  0.95510
     88   3.41319  4.73300  5.29993  4.72848  3.71970  4.69639  5.09193  1.41800  4.57297  1.22638  3.58889  4.82260  2.54856  4.71141  4.63997  4.03535  3.65035  1.79415  5.52002  4.37526    109 l - - -
          2.68618  4.42225  2.77519  2.73123  3.46354  2.40513  3.72494  3.29354  2.67741  2.69355  4.24690  2.90347  2.73739  3.18146  2.89801  2.37887  2.77519  2.98518  4.58477  3.61503
          0.01034  4.97249  5.69483  0.61958  0.77255  0.48576  0.95510
     89   2.97007  4.38217  4.71100  4.11751  3.42218  4.10961  4.43360  2.74319  3.93984  1.38808  3.45926  4.20327  4.47768  4.11622  4.02646  2.30566  3.20657  1.62275  2.74428  3.77727    110 l - - -
          2.68618  4.42225  2.77519  2.73123  3.46354  2.40513  3.72494  3.29354  2.67741  2.69355  4.24690  2.90347  2.73739  3.18146  2.89801  2.37887  2.77519  2.98518  4.58477  3.61503
          0.01034  4.97249  5.69483  0.61958  0.77255  0.48576  0.95510
     90   3.26092  4.60324  5.21015  4.60579  2.21687  4.46260  4.75773  1.91011  4.40560  1.38930  3.38250  4.61631  4.76995  4.48519  4.40282  3.78523  3.48792  1.98637  2.18586  3.96902    111 l - - -
          2.68618  4.42225  2.77519  2.73123  3.46354  2.40513  3.72494  3.29354  2.67741  2.69355  4.24690  2.90347  2.73739  3.18146  2.89801  2.37887  2.77519  2.98518  4.58477  3.61503
          0.01034  4.97249  5.69483  0.61958  0.77255  0.48576  0.95510
     91   2.91410  2.06744  4.53697  3.94420  3.45010  4.03982  2.56979  2.11899  3.79100  1.90824  3.46459  4.08605  4.40988  3.99095  3.91984  3.33780  2.02383  2.57156  4.97508  3.78796    112 l - - -
          2.68618  4.42225  2.77519  2.73123  3.46354  2.40513  3.72494  3.29354  2.67741  2.69355  4.24690  2.90347  2.73739  3.18146  2.89801  2.37887  2.77519  2.98518  4.58477  3.61503
          0.01034  4.97249  5.69483  0.61958  0.77255  0.48576  0.95510
     92   3.03489  4.40791  4.91680  4.31411  2.04543  4.21148  2.62998  1.94707  4.12118  1.83535  3.43478  4.34244  4.55983  4.25701  4.15700  3.52414  3.26650  1.59811  5.00530  3.80687    113 v - - -
          2.68618  4.42225  2.77519  2.73123  3.46354  2.40513  3.72494  3.29354  2.67741  2.69355  4.24690  2.90347  2.73739  3.18146  2.89801  2.37887  2.77519  2.98518  4.58477  3.61503
          0.01034  4.97249  5.69483  0.61958  0.77255  0.48576  0.95510
     93   2.24627  5.16335  3.25053  2.69324  4.45453  2.56717  3.90173  3.88534  2.07220  3.45641  4.25026  3.21675  4.09018  3.03412  2.26065  2.27040  3.12076  2.22750  5.66615  4.31579    114 k - - -
          2.68618  4.42225  2.77519  2.73123  3.46354  2.40513  3.72494  3.29354  2.67741  2.69355  4.24690  2.90347  2.73739  3.18146  2.89801  2.37887  2.77519  2.98518  4.58477  3.61503
          0.01034  4.97249  5.69483  0.61958  0.77255  0.48576  0.95510
     94   1.68863  4.99250  3.62041  3.31618  5.06160  2.20510  4.57961  4.52788  3.48264  4.12395  4.90801  2.12901  1.27063  3.76584  3.90731  3.03463  3.35677  3.95281  6.30895  5.01603    115 p - - -
          2.68618  4.42225  2.77519  2.73123  3.46354  2.40513  3.72494  3.29354  2.67741  2.69355  4.24690  2.90347  2.73739  3.18146  2.89801  2.37887  2.77519  2.98518  4.58477  3.61503
          0.01034  4.97249  5.69483  0.61958  0.77255  0.48576  0.95510
     95   1.50003  4.64478  3.84086  2.24952  3.81188  3.91844  4.22112  3.00736  3.25093  2.83661  2.44240  3.69048  4.31563  3.55602  3.59729  3.18331  3.18475  1.89488  5.28212  4.05016    116 a - - -
          2.68618  4.42225  2.77519  2.73123  3.46354  2.40513  3.72494  3.29354  2.67741  2.69355  4.24690  2.90347  2.73739  3.18146  2.89801  2.37887  2.77519  2.98518  4.58477  3.61503
          0.01034  4.97249  5.69483  0.61958  0.77255  0.48576  0.95510
     96   2.92912  4.97857  3.54729  3.01123  4.38352  1.40670  4.12189  3.78521  2.89443  3.41475  2.57562  3.46231  4.21117  3.30600  2.23419  2.09259  3.21486  3.45351  5.67337  4.38677    117 g - - -
          2.68618  4.42225  2.77519  2.73123  3.46354  2.40513  3.72494  3.29354  2.67741  2.69355  4.24690  2.90347  2.73739  3.18146  2.89801  2.37887  2.77519  2.98518  4.58477  3.61503
          0.01034  4.97249  5.69483  0.61958  0.77255  0.48576  0.95510
     97   3.23328  5.81849  2.07586  1.19233  5.13737  3.73047  4.11240  4.65032  2.98398  4.11430  4.89205  3.18333  4.25488  1.92094  3.53014  2.19677  3.48977  4.20009  6.24825  4.77816    118 e - - -
          2.68618  4.42225  2.77519  2.73123  3.46354  2.40513  3.72494  3.29354  2.67741  2.69355  4.24690  2.90347  2.73739  3.18146  2.89801  2.37887  2.77519  2.98518  4.58477  3.61503
          0.28754  4.97249  1.41484  0.61958  0.77255  0.48576  0.95510
     98   3.14746  4.81930  4.31193  3.97840  4.08803  3.96500  4.82946  1.82159  3.86730  2.89685  4.08359  4.18911  0.82703  4.22788  4.09855  3.44362  3.52732  2.83178  5.72779  4.49121    119 p - - -
          2.68618  4.42225  2.77519  2.73123  3.46354  2.40513  3.72494  3.29354  2.67741  2.69355  4.24690  2.90347  2.73739  3.18146  2.89801  2.37887  2.77519  2.98518  4.58477  3.61503
          0.01362  4.69857  5.42092  0.61958  0.77255  0.99094  0.46398
     99   3.84384  5.14218  5.28403  4.82327  3.01268  4.82921  4.61711  3.01623  4.51106  0.91103  3.54891  4.83333  5.10495  4.65902  4.55424  4.26948  4.07199  3.15474  1.36171  3.27458    120 l - - -
          2.68618  4.42225  2.77519  2.73123  3.46354  2.40513  3.72494  3.29354  2.67741  2.69355  4.24690  2.90347  2.73739  3.18146  2.89801  2.37887  2.77519  2.98518  4.58477  3.61503
          0.01362  4.69857  5.42092  0.61958  0.77255  0.99094  0.46398
    100   2.90274  4.48226  4.19229  3.66442  3.45030  3.88402  4.27278  2.91693  3.51357  2.65070  3.64039  3.89434  1.49964  3.80890  3.73963  3.21835  3.18099  1.81673  2.43933  3.67841    121 p - - -
          2.68618  4.42225  2.77519  2.73123  3.46354  2.40513  3.72494  3.29354  2.67741  2.69355  4.24690  2.90347  2.73739  3.18146  2.89801  2.37887  2.77519  2.98518  4.58477  3.61503
          0.01362  4.69857  5.42092  0.61958  0.77255  0.99094  0.46398
    101   2.95736  5.30914  2.87528  1.60568  4.79556  3.55880  4.00296  4.27002  2.83997  3.79782  4.58899  3.13471  2.17511  3.14229  3.33319  1.53008  3.24844  3.83402  5.96339  4.56283    122 s - - -
          2.68664  4.42353  2.77647  2.72885  3.46482  2.40640  3.72622  3.29482  2.67682  2.69294  4.24817  2.90474  2.73670  3.17793  2.89797  2.37955  2.77326  2.98503  4.58605  3.61631
          1.34665  0.84831  1.16554  2.21041  0.11615  0.53672  0.87867
    102   2.96453  5.44322  1.83092  2.44639  4.78894  3.52578  3.87011  4.27358  1.77267  3.76493  4.55136  3.00600  1.90020  2.99895  3.16494  2.90628  3.21816  3.85008  5.90576  4.48434    133 k - - -
          2.68618  4.42225  2.77519  2.73123  3.46354  2.40513  3.72494  3.29354  2.67741  2.69355  4.24690  2.90347  2.73739  3.18146  2.89801  2.37887  2.77519  2.98518  4.58477  3.61503
          0.01582  4.55036  5.27271  0.61958  0.77255  1.15084  0.38034
    103   3.01463  5.13317  3.42082  2.92698  4.66619  3.68981  3.96573  4.00864  1.16738  3.58386  4.44060  3.36281  4.16733  3.11644  2.73138  3.05735  1.66273  3.65326  5.73703  4.48992    134 k - - -
          2.68618  4.42225  2.77519  2.73123  3.46354  2.40513  3.72494  3.29354  2.67741  2.69355  4.24690  2.90347  2.73739  3.18146  2.89801  2.37887  2.77519  2.98518  4.58477  3.61503
          0.01582  4.55036  5.27271  0.61958  0.77255  0.74978  0.63955
    104   3.18297  5.79487  1.55885  1.77782  5.10441  3.59008  4.03641  4.62872  2.96703  4.09100  4.88789  1.88420  4.15454  3.17536  3.54124  1.94458  3.45082  4.17463  6.23016  4.73471    135 d - - -
          2.68618  4.42225  2.77519  2.73123  3.46354  2.40513  3.72494  3.29354  2.67741  2.69355  4.24690  2.90347  2.73739  3.18146  2.89801  2.37887  2.77519  2.98518  4.58477  3.61503
          0.01352  4.70631  5.42866  0.61958  0.77255  0.98112  0.46983
    105   3.10804  5.30005  3.45681  1.90652  4.52282  3.82951  3.89836  4.02615  2.40081  3.54184  4.38018  3.34784  4.21160  3.04573  1.29563  3.11474  3.31089  3.69923  2.55965  4.33113    136 r - - -
          2.68618  4.42225  2.77519  2.73123  3.46354  2.40513  3.72494  3.29354  2.67741  2.69355  4.24690  2.90347  2.73739  3.18146  2.89801  2.37887  2.77519  2.98518  4.58477  3.61503
          0.01352  4.70631  5.42866  0.61958  0.77255  0.98112  0.46983
    106   2.83803  4.66898  3.77268  3.37964  4.11872  2.02188  4.37821  3.48401  3.36183  1.65689  4.09900  3.69086  1.51737  3.69106  3.68366  3.03377  3.20252  3.19698  5.55768  4.32142    137 p - - -
          2.68618  4.42225  2.77519  2.73123  3.46354  2.40513  3.72494  3.29354  2.67741  2.69355  4.24690  2.90347  2.73739  3.18146  2.89801  2.37887  2.77519  2.98518  4.58477  3.61503
          0.01352  4.70631  5.42866  0.61958  0.77255  0.98112  0.46983
    107   2.87512  5.18881  3.18563  2.64597  4.53602  3.63336  2.37046  3.98304  2.49713  3.51203  4.30163  3.16022  2.13799  2.95661  2.02499  2.13642  3.11102  3.60455  5.66900  4.32538    138 r - - -
          2.68618  4.42225  2.77519  2.73123  3.46354  2.40513  3.72494  3.29354  2.67741  2.69355  4.24690  2.90347  2.73739  3.18146  2.89801  2.37887  2.77519  2.98518  4.58477  3.61503
          0.01352  4.70631  5.42866  0.61958  0.77255  0.98112  0.46983
    108   2.93031  4.36439  4.48782  3.90064  2.13287  4.06967  4.37386  1.84742  3.73831  2.35859  3.39811  4.07990  4.42285  3.96526  2.02934  3.36949  3.16351  1.83663  4.99020  3.78641    139 v - - -
          2.68618  4.42225  2.77519  2.73123  3.46354  2.40513  3.72494  3.29354  2.67741  2.69355  4.24690  2.90347  2.73739  3.18146  2.89801  2.37887  2.77519  2.98518  4.58477  3.61503
          0.01352  4.70631  5.42866  0.61958  0.77255  0.98112  0.46983
    109   2.82103  4.97517  3.24407  2.70299  4.25849  3.63008  3.86403  3.66538  1.91546  2.23322  4.09674  3.20353  2.56429  3.02222  3.03347  1.87292  3.06273  3.34385  5.51421  4.19829    140 s - - -
          2.68618  4.42225  2.77519  2.73123  3.46354  2.40513  3.72494  3.29354  2.67741  2.69355  4.24690  2.90347  2.73739  3.18146  2.89801  2.37887  2.77519  2.98518  4.58477  3.61503
          0.17177  4.70631  1.90522  0.61958  0.77255  0.98112  0.46983
    110   3.18062  5.36607  3.31523  2.89867  4.81205  3.75916  3.96753  4.30490  2.41729  3.77396  4.62512  1.28157  4.23106  3.11610  1.45941  3.17791  3.42248  3.92859  5.80189  4.53542    141 n - - -
          2.68618  4.42225  2.77519  2.73123  3.46354  2.40513  3.72494  3.29354  2.67741  2.69355  4.24690  2.90347  2.73739  3.18146  2.89801  2.37887  2.77519  2.98518  4.58477  3.61503
          0.01582  4.55036  5.27271  0.61958  0.77255  1.15084  0.38034
    111   3.00283  4.74547  4.00896  3.70548  4.03855  1.09874  4.60759  3.37259  3.65294  1.35048  4.10944  3.94641  4.36673  4.00152  3.90196  3.23620  3.39404  3.17007  5.57565  4.33508    142 g - - -
          2.68618  4.42225  2.77519  2.73123  3.46354  2.40513  3.72494  3.29354  2.67741  2.69355  4.24690  2.90347  2.73739  3.18146  2.89801  2.37887  2.77519  2.98518  4.58477  3.61503
          0.01582  4.55036  5.27271  0.61958  0.77255  1.15084  0.38034
    112   2.86411  4.38095  4.24038  3.69747  3.47966  1.91026  4.34402  1.73484  3.57641  2.36964  2.08775  3.93415  4.33617  3.83665  3.79111  3.24655  3.12531  2.39566  5.07807  3.88375    143 i - - -
          2.68618  4.42225  2.77519  2.73123  3.46354  2.40513  3.72494  3.29354  2.67741  2.69355  4.24690  2.90347  2.73739  3.18146  2.89801  2.37887  2.77519  2.98518  4.58477  3.61503
          0.01582  4.55036  5.27271  0.61958  0.77255  1.15084  0.38034
    113   3.07992  4.42760  4.84809  4.28886  3.41306  4.31896  4.63045  1.39386  4.13436  2.33256  3.46274  4.39467  4.64742  4.31902  4.23969  3.64902  3.31998  1.45562  5.10457  2.11315    144 i - - -
          2.68618  4.42225  2.77519  2.73123  3.46354  2.40513  3.72494  3.29354  2.67741  2.69355  4.24690  2.90347  2.73739  3.18146  2.89801  2.37887  2.77519  2.98518  4.58477  3.61503
          0.01582  4.55036  5.27271  0.61958  0.77255  1.15084  0.38034
    114   1.75804  4.91082  3.21288  2.79541  4.56265  1.75117  4.00294  3.98492  1.79203  3.56824  4.37621  3.24808  4.02343  3.16012  3.13007  2.82722  3.09424  3.55912  5.75875  4.45009    145 g - - -
          2.68618  4.42225  2.77519  2.73123  3.46354  2.40513  3.72494  3.29354  2.67741  2.69355  4.24690  2.90347  2.73739  3.18146  2.89801  2.37887  2.77519  2.98518  4.58477  3.61503
          0.01582  4.55036  5.27271  0.61958  0.77255  1.15084  0.38034
    115   1.81571  4.60321  3.47776  3.02629  3.88258  3.60286  4.07128  3.18445  3.00821  1.69551  3.84049  2.08096  4.09596  3.34768  3.37234  2.92886  3.05089  2.93297  5.31664  4.05301    146 l - - -
          2.68618  4.42225  2.77519  2.73123  3.46354  2.40513  3.72494  3.29354  2.67741  2.69355  4.24690  2.90347  2.73739  3.18146  2.89801  2.37887  2.77519  2.98518  4.58477  3.61503
          0.01582  4.55036  5.27271  0.61958  0.77255  1.15084  0.38034
    116   2.84296  4.71401  3.41496  2.96123  3.75519  1.86508  2.19638  3.32524  2.88030  1.89629  3.88729  3.39153  4.12199  3.27195  3.23202  2.98519  3.10669  3.07192  5.19026  3.84009    147 g - - -
          2.68618  4.42225  2.77519  2.73123  3.46354  2.40513  3.72494  3.29354  2.67741  2.69355  4.24690  2.90347  2.73739  3.18146  2.89801  2.37887  2.77519  2.98518  4.58477  3.61503
          0.01582  4.55036  5.27271  0.61958  0.77255  1.15084  0.38034
    117   1.58297  4.40104  4.09011  3.65355  4.10432  3.43039  4.50100  3.22660  3.60017  3.14485  4.05659  3.77012  4.10340  3.86792  3.86995  1.71144  3.02825  1.48908  5.56860  4.37093    148 v - - -
          2.68618  4.42225  2.77519  2.73123  3.46354  2.40513  3.72494  3.29354  2.67741  2.69355  4.24690  2.90347  2.73739  3.18146  2.89801  2.37887  2.77519  2.98518  4.58477  3.61503
          0.01582  4.55036  5.27271  0.61958  0.77255  1.15084  0.38034
    118   2.87044  4.40730  4.27731  3.76137  3.55734  2.07709  4.42282  2.54486  3.64742  1.49314  3.51210  3.97536  4.35626  3.90933  3.86118  3.24913  3.15546  1.65868  5.16661  3.96658    149 l - - -
          2.68618  4.42225  2.77519  2.73123  3.46354  2.40513  3.72494  3.29354  2.67741  2.69355  4.24690  2.90347  2.73739  3.18146  2.89801  2.37887  2.77519  2.98518  4.58477  3.61503
          0.01582  4.55036  5.27271  0.61958  0.77255  1.15084  0.38034
    119   2.98617  4.67282  4.17881  3.82928  1.13979  3.79075  4.20211  3.40594  3.79372  3.00556  4.06537  3.94200  4.38311  4.01870  4.01369  1.49126  3.36303  3.17606  4.69962  3.10463    150 f - - -
          2.68618  4.42225  2.77519  2.73123  3.46354  2.40513  3.72494  3.29354  2.67741  2.69355  4.24690  2.90347  2.73739  3.18146  2.89801  2.37887  2.77519  2.98518  4.58477  3.61503
          0.01582  4.55036  5.27271  0.61958  0.77255  1.15084  0.38034
    120   3.88422  5.12181  5.44401  4.99291  1.11139  5.00855  4.69498  2.72921  4.82501  1.05254  3.27328  4.98472  5.17163  4.75448  4.80633  4.41012  4.10035  2.93420  4.79621  3.27683    151 l - - -
          2.68618  4.42225  2.77519  2.73123  3.46354  2.40513  3.72494  3.29354  2.67741  2.69355  4.24690  2.90347  2.73739  3.18146  2.89801  2.37887  2.77519  2.98518  4.58477  3.61503
          0.01582  4.55036  5.27271  0.61958  0.77255  1.15084  0.38034
    121   3.63955  4.89601  5.50754  4.93779  1.85021  4.95129  5.16659  1.53413  4.78956  1.03933  3.11127  5.06655  5.08757  4.74830  4.77821  4.31515  3.85337  2.54725  5.31370  4.16646    152 l - - -
          2.68618  4.42225  2.77519  2.73123  3.46354  2.40513  3.72494  3.29354  2.67741  2.69355  4.24690  2.90347  2.73739  3.18146  2.89801  2.37887  2.77519  2.98518  4.58477  3.61503
          0.01582  4.55036  5.27271  0.61958  0.77255  1.15084  0.38034
    122   3.90619  5.13802  5.54667  5.05647  1.72619  5.10520  4.96047  2.64109  4.89800  0.67669  3.15687  5.13473  5.21455  4.80705  4.87285  4.50948  4.11597  2.88902  5.03338  3.63065    153 L - - -
          2.68618  4.42225  2.77519  2.73123  3.46354  2.40513  3.72494  3.29354  2.67741  2.69355  4.24690  2.90347  2.73739  3.18146  2.89801  2.37887  2.77519  2.98518  4.58477  3.61503
          0.01582  4.55036  5.27271  0.61958  0.77255  1.15084  0.38034
    123   1.71835  4.44831  3.85780  3.41668  3.90999  1.91222  4.31555  3.18341  3.37253  1.57377  3.87597  3.66142  4.11614  3.67027  3.66876  2.90351  3.04089  2.91146  5.38219  4.16621    154 l - - -
          2.68618  4.42225  2.77519  2.73123  3.46354  2.40513  3.72494  3.29354  2.67741  2.69355  4.24690  2.90347  2.73739  3.18146  2.89801  2.37887  2.77519  2.98518  4.58477  3.61503
          0.01582  4.55036  5.27271  0.61958  0.77255  1.15084  0.38034
    124   3.51901  4.74800  5.50048  4.97714  3.68394  5.00043  5.50909  1.36356  4.87287  1.25012  3.44853  5.13538  5.18989  4.98992  4.95840  4.39340  3.76037  1.34866  5.76520  4.65558    155 l - - -
          2.68631  4.42238  2.77532  2.73136  3.46367  2.40464  3.72507  3.29367  2.67753  2.69368  4.24702  2.90359  2.73752  3.18159  2.89813  2.37899  2.77416  2.98531  4.58490  3.61516
          1.19844  0.70010  1.60049  0.08876  2.46591  0.72513  0.66215
    125   2.81014  4.75057  2.10656  2.80921  1.92981  3.61302  3.94845  3.31547  2.91543  2.99898  3.90448  3.28045  4.07308  3.21354  3.34012  2.92569  1.96215  3.05721  5.24686  3.88337    157 f - - -
          2.68618  4.42225  2.77519  2.73123  3.46354  2.40513  3.72494  3.29354  2.67741  2.69355  4.24690  2.90347  2.73739  3.18146  2.89801  2.37887  2.77519  2.98518  4.58477  3.61503
          0.01606  4.53509  5.25744  0.61958  0.77255  0.71052  0.67607
    126   3.68860  4.90542  5.69660  5.17063  3.72717  5.18056  5.67494  1.51326  5.06539  0.99285  3.48045  5.32975  5.33632  5.13388  5.12246  4.58054  3.92575  1.44858  5.85899  4.78348    158 l - - -
          2.68618  4.42225  2.77519  2.73123  3.46354  2.40513  3.72494  3.29354  2.67741  2.69355  4.24690  2.90347  2.73739  3.18146  2.89801  2.37887  2.77519  2.98518  4.58477  3.61503
          0.01337  4.71716  5.43951  0.61958  0.77255  0.56599  0.83886
    127   2.09949  4.93409  3.33192  2.07308  4.35942  1.53082  4.11149  3.71181  2.98019  3.39410  4.23598  3.37423  4.15336  3.30156  3.41983  2.96354  3.17504  2.19779  5.67902  4.37492    159 g - - -
          2.68618  4.42225  2.77519  2.73123  3.46354  2.40513  3.72494  3.29354  2.67741  2.69355  4.24690  2.90347  2.73739  3.18146  2.89801  2.37887  2.77519  2.98518  4.58477  3.61503
          0.01169  4.85068  5.57303  0.61958  0.77255  0.75929  0.63111
    128   3.30578  4.67288  5.08693  4.54217  3.73853  4.53081  5.01726  2.36752  4.39256  1.21898  3.61053  4.66668  4.88282  4.58495  4.51056  3.88357  2.09890  1.31220  5.52316  4.36171    160 l - - -
          2.68618  4.42225  2.77519  2.73123  3.46354  2.40513  3.72494  3.29354  2.67741  2.69355  4.24690  2.90347  2.73739  3.18146  2.89801  2.37887  2.77519  2.98518  4.58477  3.61503
          0.01169  4.85068  5.57303  0.61958  0.77255  0.75929  0.63111
    129   4.19068  5.36968  6.08969  5.55323  3.55182  5.63013  5.95429  1.80336  5.40114  0.47164  3.29065  5.79798  5.60673  5.27061  5.35431  5.07572  4.39984  2.75981  5.85573  4.89550    161 L - - -
          2.68618  4.42225  2.77519  2.73123  3.46354  2.40513  3.72494  3.29354  2.67741  2.69355  4.24690  2.90347  2.73739  3.18146  2.89801  2.37887  2.77519  2.98518  4.58477  3.61503
          0.01169  4.85068  5.57303  0.61958  0.77255  0.75929  0.63111
    130   2.84208  4.65320  3.58700  3.03012  3.80406  2.19792  4.02576  2.25841  2.97765  2.87761  3.76003  3.46631  2.66513  2.35695  3.35460  3.01939  3.07703  2.94257  2.61768  3.96615    162 g - - -
          2.68618  4.42225  2.77519  2.73123  3.46354  2.40513  3.72494  3.29354  2.67741  2.69355  4.24690  2.90347  2.73739  3.18146  2.89801  2.37887  2.77519  2.98518  4.58477  3.61503
          0.01169  4.85068  5.57303  0.61958  0.77255  0.75929  0.63111
    131   3.17501  5.22419  3.71216  3.05616  4.50034  3.94863  2.05762  1.70069  1.87835  3.44681  4.30360  3.49689  4.30920  3.14645  1.98060  3.22652  3.36960  3.58540  5.63243  4.39919    163 i - - -
          2.68661  4.42268  2.77563  2.73055  3.46397  2.40476  3.72538  3.29397  2.67784  2.69291  4.24733  2.90390  2.73783  3.18190  2.89713  2.37930  2.77563  2.98562  4.57813  3.61278
          0.43042  1.55337  1.97885  1.66187  0.21045  0.34629  1.22863
    132   2.87467  4.50281  3.90419  3.33638  3.62243  3.89639  4.16647  2.10272  3.26148  1.95922  3.59379  2.14488  4.27088  2.46282  3.57076  3.15717  3.10711  2.06176  5.11114  3.89266    170 l - - -
          2.68618  4.42225  2.77519  2.73123  3.46354  2.40513  3.72494  3.29354  2.67741  2.69355  4.24690  2.90347  2.73739  3.18146  2.89801  2.37887  2.77519  2.98518  4.58477  3.61503
          0.01175  4.84577  5.56812  0.61958  0.77255  0.34259  1.23763
    133   2.90297  4.94556  3.39168  2.84622  2.59737  3.76182  3.97612  3.53800  2.82528  2.35203  4.02840  2.32827  2.72770  1.74719  3.25885  2.98433  3.13552  3.25756  5.44635  4.12738    171 q - - -
          2.68618  4.42225  2.77519  2.73123  3.46354  2.40513  3.72494  3.29354  2.67741  2.69355  4.24690  2.90347  2.73739  3.18146  2.89801  2.37887  2.77519  2.98518  4.58477  3.61503
          0.01034  4.97249  5.69483  0.61958  0.77255  0.48576  0.95510
    134   3.00698  5.41510  1.63637  2.63877  4.72121  3.69741  3.97158  4.18703  2.76713  2.48228  4.49606  3.18750  4.14445  2.30000  3.26144  1.69434  3.25027  3.79347  5.88898  4.49072    172 d - - -
          2.68618  4.42225  2.77519  2.73123  3.46354  2.40513  3.72494  3.29354  2.67741  2.69355  4.24690  2.90347  2.73739  3.18146  2.89801  2.37887  2.77519  2.98518  4.58477  3.61503
          0.01034  4.97249  5.69483  0.61958  0.77255  0.48576  0.95510
    135   1.25689  4.73618  3.99479  3.52951  4.34737  1.93546  4.51625  3.71602  3.50906  2.13757  4.28892  3.80561  2.25402  3.80814  3.85293  3.05574  3.25186  3.37013  5.75228  4.52494    173 a - - -
          2.68618  4.42225  2.77519  2.73123  3.46354  2.40513  3.72494  3.29354  2.67741  2.69355  4.24690  2.90347  2.73739  3.18146  2.89801  2.37887  2.77519  2.98518  4.58477  3.61503
          0.01034  4.97249  5.69483  0.61958  0.77255  0.48576  0.95510
    136   2.24873  5.38222  3.09370  2.08779  4.73057  3.66338  3.89368  4.20549  2.64821  3.70264  4.45649  3.14932  2.65088  1.64222  3.13771  2.17450  3.16207  3.78201  5.84887  4.44650    174 q - - -
          2.68618  4.42225  2.77519  2.73123  3.46354  2.40513  3.72494  3.29354  2.67741  2.69355  4.24690  2.90347  2.73739  3.18146  2.89801  2.37887  2.77519  2.98518  4.58477  3.61503
          0.01034  4.97249  5.69483  0.61958  0.77255  0.48576  0.95510
    137   2.22287  4.83062  3.55037  2.99448  4.06664  3.77497  4.06317  3.44660  2.93191  1.64831  3.97854  3.45111  2.62975  3.28969  2.28314  2.26707  3.14553  3.17480  5.43305  4.16229    175 l - - -
          2.68618  4.42225  2.77519  2.73123  3.46354  2.40513  3.72494  3.29354  2.67741  2.69355  4.24690  2.90347  2.73739  3.18146  2.89801  2.37887  2.77519  2.98518  4.58477  3.61503
          0.01034  4.97249  5.69483  0.61958  0.77255  0.48576  0.95510
    138   2.88232  5.33169  3.13937  2.10948  4.65499  3.65811  3.84911  4.12306  2.04531  3.62646  4.38047  3.13571  2.69811  2.20579  3.06967  2.24738  3.11340  2.30076  5.77722  4.38340    176 k - - -
          2.68618  4.42225  2.77519  2.73123  3.46354  2.40513  3.72494  3.29354  2.67741  2.69355  4.24690  2.90347  2.73739  3.18146  2.89801  2.37887  2.77519  2.98518  4.58477  3.61503
          0.01034  4.97249  5.69483  0.61958  0.77255  0.48576  0.95510
    139   2.15130  5.40206  3.08754  1.85551  4.75106  2.55072  3.90140  4.22652  2.04364  3.72050  4.47483  3.15367  2.10411  3.00917  3.13886  2.90478  3.17666  3.80183  5.86395  4.46115    177 e - - -
          2.68618  4.42225  2.77519  2.73123  3.46354  2.40513  3.72494  3.29354  2.67741  2.69355  4.24690  2.90347  2.73739  3.18146  2.89801  2.37887  2.77519  2.98518  4.58477  3.61503
          0.01034  4.97249  5.69483  0.61958  0.77255  0.48576  0.95510
    140   1.79641  5.24846  2.30674  2.64872  4.56843  3.67032  3.90484  4.01528  2.67734  3.56270  4.34059  3.18341  4.08430  2.05069  3.15963  2.23979  3.13715  2.53392  5.75061  4.37556    178 a - - -
          2.68618  4.42225  2.77519  2.73123  3.46354  2.40513  3.72494  3.29354  2.67741  2.69355  4.24690  2.90347  2.73739  3.18146  2.89801  2.37887  2.77519  2.98518  4.58477  3.61503
          0.01034  4.97249  5.69483  0.61958  0.77255  0.48576  0.95510
    141   2.95946  4.99067  3.45023  1.32532  4.20764  3.81697  4.02665  2.44967  2.82046  3.19567  4.07364  3.39360  4.20659  3.21116  2.38973  3.04711  3.19018  2.32270  5.54296  4.24758    179 e - - -
          2.68618  4.42225  2.77519  2.73123  3.46354  2.40513  3.72494  3.29354  2.67741  2.69355  4.24690  2.90347  2.73739  3.18146  2.89801  2.37887  2.77519  2.98518  4.58477  3.61503
          0.01034  4.97249  5.69483  0.61958  0.77255  0.48576  0.95510
    142   2.94486  4.47095  4.25561  3.70240  3.57427  2.56110  2.65940  2.87629  3.57647  1.95851  3.59746  3.95304  4.39517  3.84568  3.79457  3.29881  3.18916  1.24291  5.08730  3.87124    180 v - - -
          2.68618  4.42225  2.77519  2.73123  3.46354  2.40513  3.72494  3.29354  2.67741  2.69355  4.24690  2.90347  2.73739  3.18146  2.89801  2.37887  2.77519  2.98518  4.58477  3.61503
          0.01034  4.97249  5.69483  0.61958  0.77255  0.48576  0.95510
    143   2.94023  5.44757  2.23403  2.08502  4.79616  3.67614  3.87491  4.27859  1.69363  3.74790  4.49212  3.14210  2.65655  2.97570  2.06104  2.89756  3.17135  3.84111  5.87017  4.46445    181 k - - -
          2.68618  4.42225  2.77519  2.73123  3.46354  2.40513  3.72494  3.29354  2.67741  2.69355  4.24690  2.90347  2.73739  3.18146  2.89801  2.37887  2.77519  2.98518  4.58477  3.61503
          0.01034  4.97249  5.69483  0.61958  0.77255  0.48576  0.95510
    144   1.85921  5.32537  3.15236  2.04536  4.67646  3.66241  3.87692  4.14347  2.61625  3.64939  4.40589  3.15782  2.69918  2.98484  2.08554  2.14522  3.13312  3.72816  5.80100  4.41066    182 a - - -
          2.68618  4.42225  2.77519  2.73123  3.46354  2.40513  3.72494  3.29354  2.67741  2.69355  4.24690  2.90347  2.73739  3.18146  2.89801  2.37887  2.77519  2.98518  4.58477  3.61503
          0.01034  4.97249  5.69483  0.61958  0.77255  0.48576  0.95510
    145   2.18993  4.48305  4.13227  3.55389  3.59343  3.97215  4.26221  2.14183  3.43563  1.48438  3.58069  3.85443  2.70403  3.71996  2.51418  3.24734  3.15630  2.71484  5.09286  3.89011    183 l - - -
          2.68618  4.42225  2.77519  2.73123  3.46354  2.40513  3.72494  3.29354  2.67741  2.69355  4.24690  2.90347  2.73739  3.18146  2.89801  2.37887  2.77519  2.98518  4.58477  3.61503
          0.01034  4.97249  5.69483  0.61958  0.77255  0.48576  0.95510
    146   2.09330  4.93750  2.28293  3.25426  4.10640  3.91776  4.41359  3.34208  3.44574  0.95705  4.04491  3.69407  4.42460  3.70696  3.83310  3.30359  3.41434  3.15167  5.62698  4.37129    184 l - - -
          2.68618  4.42225  2.77519  2.73123  3.46354  2.40513  3.72494  3.29354  2.67741  2.69355  4.24690  2.90347  2.73739  3.18146  2.89801  2.37887  2.77519  2.98518  4.58477  3.61503
          0.01034  4.97249  5.69483  0.61958  0.77255  0.48576  0.95510
    147   1.92555  5.22661  3.22075  1.68455  4.71880  2.34661  4.00613  4.18125  2.78595  3.71435  4.48126  3.25236  4.11845  3.12813  3.26715  2.18752  2.28762  3.74877  5.88410  4.50820    185 e - - -
          2.68618  4.42225  2.77519  2.73123  3.46354  2.40513  3.72494  3.29354  2.67741  2.69355  4.24690  2.90347  2.73739  3.18146  2.89801  2.37887  2.77519  2.98518  4.58477  3.61503
          0.01034  4.97249  5.69483  0.61958  0.77255  0.48576  0.95510
    148   2.91744  4.70811  3.68873  3.12117  3.86790  3.86432  4.10180  1.85867  2.30706  2.91663  3.80972  3.55338  4.24570  2.31913  3.40348  3.10587  2.06318  2.21921  5.29006  4.04382    186 i - - -
          2.68618  4.42225  2.77519  2.73123  3.46354  2.40513  3.72494  3.29354  2.67741  2.69355  4.24690  2.90347  2.73739  3.18146  2.89801  2.37887  2.77519  2.98518  4.58477  3.61503
          0.01034  4.97249  5.69483  0.61958  0.77255  0.48576  0.95510
    149   1.62792  4.70121  3.67134  2.21205  3.88333  3.83986  4.12030  2.27357  3.08962  2.93556  3.82602  3.55101  4.23824  3.40489  3.47244  2.30521  3.14234  2.24912  5.31018  4.06008    187 a - - -
          2.68618  4.42225  2.77519  2.73123  3.46354  2.40513  3.72494  3.29354  2.67741  2.69355  4.24690  2.90347  2.73739  3.18146  2.89801  2.37887  2.77519  2.98518  4.58477  3.61503
          0.01034  4.97249  5.69483  0.61958  0.77255  0.48576  0.95510
    150   1.65377  5.26202  2.28906  2.67100  4.58176  3.68881  3.92865  4.00119  1.70421  3.57199  4.35833  3.20428  4.10791  3.05379  3.16985  2.92208  3.16634  2.53465  5.76795  4.39730    188 a - - -
          2.68618  4.42225  2.77519  2.73123  3.46354  2.40513  3.72494  3.29354  2.67741  2.69355  4.24690  2.90347  2.73739  3.18146  2.89801  2.37887  2.77519  2.98518  4.58477  3.61503
          0.01034  4.97249  5.69483  0.61958  0.77255  0.48576  0.95510
    151   2.93772  5.29711  1.84631  2.00544  4.56528  3.68739  3.91833  4.02581  2.70639  2.52145  4.35958  3.17968  4.10494  3.04545  3.19377  2.26242  3.17311  3.65363  5.76090  2.35579    189 d - - -
          2.68618  4.42225  2.77519  2.73123  3.46354  2.40513  3.72494  3.29354  2.67741  2.69355  4.24690  2.90347  2.73739  3.18146  2.89801  2.37887  2.77519  2.98518  4.58477  3.61503
          0.01034  4.97249  5.69483  0.61958  0.77255  0.48576  0.95510
    152   1.71729  5.67374  3.92358  3.22274  5.19002  4.12350  4.08791  4.53581  1.24502  3.95214  4.78887  3.64430  4.48878  3.20863  1.46533  3.45157  3.64562  4.17903  5.98511  4.79664    190 k - - -
          2.68618  4.42225  2.77519  2.73123  3.46354  2.40513  3.72494  3.29354  2.67741  2.69355  4.24690  2.90347  2.73739  3.18146  2.89801  2.37887  2.77519  2.98518  4.58477  3.61503
          0.01034  4.97249  5.69483  0.61958  0.77255  0.48576  0.95510
    153   2.87514  5.07722  2.16226  2.71460  2.62594  3.70280  3.90944  3.73450  2.70943  2.47131  4.14982  3.23433  2.69656  3.05980  2.33397  2.28519  3.10712  3.41076  5.57911  4.24242    191 d - - -
          2.68618  4.42225  2.77519  2.73123  3.46354  2.40513  3.72494  3.29354  2.67741  2.69355  4.24690  2.90347  2.73739  3.18146  2.89801  2.37887  2.77519  2.98518  4.58477  3.61503
          0.01034  4.97249  5.69483  0.61958  0.77255  0.48576  0.95510
    154   2.94055  4.71626  3.70734  3.16541  3.80303  3.87505  4.12099  3.22051  3.09194  2.92742  3.82647  3.58587  2.63118  1.87365  3.44820  3.13251  3.17737  1.63958  5.24654  2.50324    192 v - - -
          2.68618  4.42225  2.77519  2.73123  3.46354  2.40513  3.72494  3.29354  2.67741  2.69355  4.24690  2.90347  2.73739  3.18146  2.89801  2.37887  2.77519  2.98518  4.58477  3.61503
          0.01034  4.97249  5.69483  0.61958  0.77255  0.48576  0.95510
    155   2.94076  4.35993  4.65756  4.06567  2.43443  2.49519  4.42512  2.70655  3.90577  1.97527  3.47389  4.16782  4.45359  4.08571  4.00604  3.38730  2.28100  1.41811  5.00106  3.81587    193 v - - -
          2.68618  4.42225  2.77519  2.73123  3.46354  2.40513  3.72494  3.29354  2.67741  2.69355  4.24690  2.90347  2.73739  3.18146  2.89801  2.37887  2.77519  2.98518  4.58477  3.61503
          0.01034  4.97249  5.69483  0.61958  0.77255  0.48576  0.95510
    156   2.24632  4.96751  5.49579  4.94473  3.70144  4.92349  5.35999  1.80394  4.79047  0.72843  3.50883  5.07441  5.18439  4.88568  4.85074  4.28819  3.89445  2.53804  5.68411  4.59822    194 l - - -
          2.68618  4.42225  2.77519  2.73123  3.46354  2.40513  3.72494  3.29354  2.67741  2.69355  4.24690  2.90347  2.73739  3.18146  2.89801  2.37887  2.77519  2.98518  4.58477  3.61503
          0.01034  4.97249  5.69483  0.61958  0.77255  0.48576  0.95510
    157   2.87434  4.91127  3.54822  3.04527  4.39484  2.41700  4.18998  3.79455  3.05323  3.44202  4.27351  2.38089  1.84126  3.38347  3.48143  2.97995  1.95357  2.26438  5.71486  4.42410    195 p - - -
          2.68746  4.42353  2.77531  2.73029  3.46482  2.40480  3.72622  3.29287  2.67658  2.69269  4.24817  2.90474  2.73570  3.18100  2.89928  2.37936  2.77531  2.98646  4.57897  3.61362
          0.55222  1.18323  2.13671  2.26543  0.10958  0.48576  0.95510
    158   2.08606  5.18474  3.21517  2.75521  4.71722  2.23469  4.00529  4.17121  2.74526  3.70557  4.48455  1.52186  4.11233  3.13446  2.24683  2.91790  3.18787  3.74032  5.86962  4.51425    213 n - - -
          2.68618  4.42225  2.77519  2.73123  3.46354  2.40513  3.72494  3.29354  2.67741  2.69355  4.24690  2.90347  2.73739  3.18146  2.89801  2.37887  2.77519  2.98518  4.58477  3.61503
          0.01169  4.85068  5.57303  0.61958  0.77255  0.75929  0.63111
    159   3.14259  5.28807  3.56629  2.99196  4.61874  3.87121  1.58145  4.06847  2.51709  3.60646  4.44488  3.44914  4.28194  3.16034  1.91709  3.17127  1.68999  3.73428  5.73302  4.45379    214 h - - -
          2.68618  4.42225  2.77519  2.73123  3.46354  2.40513  3.72494  3.29354  2.67741  2.69355  4.24690  2.90347  2.73739  3.18146  2.89801  2.37887  2.77519  2.98518  4.58477  3.61503
          0.01169  4.85068  5.57303  0.61958  0.77255  0.75929  0.63111
    160   1.93518  5.24517  2.19581  2.58681  4.61815  2.42054  3.85538  4.08257  2.61484  3.60069  4.36234  3.12272  4.02851  2.96823  2.28276  2.83064  2.31945  3.66852  5.76248  4.37424    215 a - - -
          2.68618  4.42225  2.77519  2.73123  3.46354  2.40513  3.72494  3.29354  2.67741  2.69355  4.24690  2.90347  2.73739  3.18146  2.89801  2.37887  2.77519  2.98518  4.58477  3.61503
          0.01169  4.85068  5.57303  0.61958  0.77255  0.75929  0.63111
    161   2.99693  5.42573  3.27149  2.69284  4.80533  2.50715  3.85576  4.25079  1.83557  3.70928  4.47684  3.21204  2.54785  2.12861  1.87023  2.96300  3.21249  3.83918  5.80913  4.46621    216 k - - -
          2.68618  4.42225  2.77519  2.73123  3.46354  2.40513  3.72494  3.29354  2.67741  2.69355  4.24690  2.90347  2.73739  3.18146  2.89801  2.37887  2.77519  2.98518  4.58477  3.61503
          0.01169  4.85068  5.57303  0.61958  0.77255  0.75929  0.63111
    162   2.93646  2.47188  4.70152  4.09930  3.37673  4.09302  4.41585  2.02722  3.91538  1.62879  2.19704  4.18577  4.44600  4.08609  2.47373  3.39888  3.16786  2.50432  4.95584  3.78525    217 l - - -
          2.68618  4.42225  2.77519  2.73123  3.46354  2.40513  3.72494  3.29354  2.67741  2.69355  4.24690  2.90347  2.73739  3.18146  2.89801  2.37887  2.77519  2.98518  4.58477  3.61503
          0.01169  4.85068  5.57303  0.61958  0.77255  0.75929  0.63111
    163   2.12970  4.56730  3.72321  3.16686  3.73397  3.79858  4.09749  2.27811  3.12204  2.03537  3.69732  2.37020  4.19949  3.42657  3.47503  1.97915  3.07936  2.83894  5.17992  3.94499    218 s - - -
          2.68618  4.42225  2.77519  2.73123  3.46354  2.40513  3.72494  3.29354  2.67741  2.69355  4.24690  2.90347  2.73739  3.18146  2.89801  2.37887  2.77519  2.98518  4.58477  3.61503
          0.01169  4.85068  5.57303  0.61958  0.77255  0.75929  0.63111
    164   2.16927  4.58025  4.13421  3.58578  3.24323  4.02845  2.45144  3.05066  3.47187  1.76544  3.68814  3.86668  4.40346  3.74803  3.72696  3.30938  3.25085  2.85443  4.80137  1.64843    219 y - - -
          2.68618  4.42225  2.77519  2.73123  3.46354  2.40513  3.72494  3.29354  2.67741  2.69355  4.24690  2.90347  2.73739  3.18146  2.89801  2.37887  2.77519  2.98518  4.58477  3.61503
          0.01169  4.85068  5.57303  0.61958  0.77255  0.34629  1.22863
    165   2.19591  4.71060  3.62869  3.06988  3.89160  2.61150  4.08299  2.31882  3.03776  2.95535  3.83324  3.50814  4.20756  2.13396  3.42719  2.29857  3.12166  2.17615  5.30381  4.05003    220 q - - -
          2.68618  4.42225  2.77519  2.73123  3.46354  2.40513  3.72494  3.29354  2.67741  2.69355  4.24690  2.90347  2.73739  3.18146  2.89801  2.37887  2.77519  2.98518  4.58477  3.61503
          0.01034  4.97249  5.69483  0.61958  0.77255  0.48576  0.95510
    166   2.00855  4.79527  3.66887  3.22205  4.17203  2.38124  4.28844  3.54052  3.24393  1.40891  4.11287  2.03057  4.26949  3.55697  3.62379  3.08106  3.23057  3.24970  5.57273  4.31851    221 l - - -
          2.68618  4.42225  2.77519  2.73123  3.46354  2.40513  3.72494  3.29354  2.67741  2.69355  4.24690  2.90347  2.73739  3.18146  2.89801  2.37887  2.77519  2.98518  4.58477  3.61503
          0.01034  4.97249  5.69483  0.61958  0.77255  0.48576  0.95510
    167   1.67006  4.37434  4.52610  3.93998  2.08284  2.58479  4.33455  2.81642  3.79553  2.01235  3.48918  4.08059  4.41628  3.98985  3.92840  3.34115  3.16554  2.62841  2.69858  3.68593    222 a - - -
          2.68618  4.42225  2.77519  2.73123  3.46354  2.40513  3.72494  3.29354  2.67741  2.69355  4.24690  2.90347  2.73739  3.18146  2.89801  2.37887  2.77519  2.98518  4.58477  3.61503
          0.01034  4.97249  5.69483  0.61958  0.77255  0.48576  0.95510
    168   2.93470  4.48620  4.14844  2.39743  3.57506  3.99671  4.28042  2.18751  3.48515  1.81591  2.44674  3.87494  4.36493  2.39631  3.74378  3.26783  3.16630  2.10764  5.09231  3.89187    223 l - - -
          2.68618  4.42225  2.77519  2.73123  3.46354  2.40513  3.72494  3.29354  2.67741  2.69355  4.24690  2.90347  2.73739  3.18146  2.89801  2.37887  2.77519  2.98518  4.58477  3.61503
          0.01034  4.97249  5.69483  0.61958  0.77255  0.48576  0.95510
    169   3.14765  5.59114  2.93366  1.74417  5.00452  1.48420  4.11983  4.49091  2.96885  3.99438  4.77785  2.11409  4.23787  3.25208  3.48579  3.10308  2.22141  4.05263  6.14993  4.72197    224 g - - -
          2.68618  4.42225  2.77519  2.73123  3.46354  2.40513  3.72494  3.29354  2.67741  2.69355  4.24690  2.90347  2.73739  3.18146  2.89801  2.37887  2.77519  2.98518  4.58477  3.61503
          0.01034  4.97249  5.69483  0.61958  0.77255  0.48576  0.95510
    170   2.95382  5.17678  3.20634  2.03442  4.44828  3.72389  3.97583  3.85483  2.77129  3.46045  4.27597  3.26035  4.14766  2.24958  3.22889  1.98775  3.19458  1.64064  5.69657  4.35392    225 v - - -
          2.68618  4.42225  2.77519  2.73123  3.46354  2.40513  3.72494  3.29354  2.67741  2.69355  4.24690  2.90347  2.73739  3.18146  2.89801  2.37887  2.77519  2.98518  4.58477  3.61503
          0.01034  4.97249  5.69483  0.61958  0.77255  0.48576  0.95510
    171   2.22344  4.88790  3.43783  2.87538  4.07806  3.76794  2.31893  2.52358  2.83073  2.35677  3.97463  2.38941  4.15402  3.18580  2.30422  2.98737  3.11978  3.19241  5.42406  4.13583    226 a - - -
          2.68618  4.42225  2.77519  2.73123  3.46354  2.40513  3.72494  3.29354  2.67741  2.69355  4.24690  2.90347  2.73739  3.18146  2.89801  2.37887  2.77519  2.98518  4.58477  3.61503
          0.01034  4.97249  5.69483  0.61958  0.77255  0.48576  0.95510
    172   2.07106  5.34494  1.49052  2.90691  5.15007  1.50340  4.35796  4.64306  3.27041  4.17599  4.96023  3.40722  4.29273  3.51234  3.78109  2.10349  3.45516  4.11336  6.33616  4.94118    227 d - - -
          2.68618  4.42225  2.77519  2.73123  3.46354  2.40513  3.72494  3.29354  2.67741  2.69355  4.24690  2.90347  2.73739  3.18146  2.89801  2.37887  2.77519  2.98518  4.58477  3.61503
          0.01034  4.97249  5.69483  0.61958  0.77255  0.48576  0.95510
    173   1.68994  4.46522  4.39600  3.83344  3.66182  3.98554  4.43920  1.85356  3.72902  2.71589  3.65296  4.03645  4.41983  3.96311  3.93597  2.33825  2.16132  1.98744  5.17949  3.98427    228 a - - -
          2.68618  4.42225  2.77519  2.73123  3.46354  2.40513  3.72494  3.29354  2.67741  2.69355  4.24690  2.90347  2.73739  3.18146  2.89801  2.37887  2.77519  2.98518  4.58477  3.61503
          0.01034  4.97249  5.69483  0.61958  0.77255  0.48576  0.95510
    174   1.76644  4.45652  4.68824  4.10578  3.58263  4.19514  4.55112  1.99485  3.96632  1.88885  3.56040  4.25162  2.23449  4.16505  4.10079  3.50245  3.27726  1.84637  5.15446  3.96927    229 a - - -
          2.68618  4.42225  2.77519  2.73123  3.46354  2.40513  3.72494  3.29354  2.67741  2.69355  4.24690  2.90347  2.73739  3.18146  2.89801  2.37887  2.77519  2.98518  4.58477  3.61503
          0.01034  4.97249  5.69483  0.61958  0.77255  0.48576  0.95510
    175   4.47614  5.59241  5.76182  5.50474  1.16821  5.30128  4.28906  3.77440  5.28370  1.88200  4.28779  5.02022  5.53701  5.06688  5.15234  4.68526  4.68123  3.85290  1.13291  2.66535    230 w - - -
          2.68618  4.42225  2.77519  2.73123  3.46354  2.40513  3.72494  3.29354  2.67741  2.69355  4.24690  2.90347  2.73739  3.18146  2.89801  2.37887  2.77519  2.98518  4.58477  3.61503
          0.01034  4.97249  5.69483  0.61958  0.77255  0.48576  0.95510
    176   1.65359  4.91443  3.55824  3.00566  4.23994  3.75451  4.09511  3.62447  2.90374  2.31490  4.12760  3.45856  4.20224  3.29576  2.04389  1.80543  3.18345  3.32317  5.56668  4.28718    231 a - - -
          2.68618  4.42225  2.77519  2.73123  3.46354  2.40513  3.72494  3.29354  2.67741  2.69355  4.24690  2.90347  2.73739  3.18146  2.89801  2.37887  2.77519  2.98518  4.58477  3.61503
          0.01034  4.97249  5.69483  0.61958  0.77255  0.48576  0.95510
    177   2.90237  4.62239  3.78769  3.21771  3.75563  3.87480  4.12628  3.12502  3.12833  1.63403  3.72990  3.61744  4.25747  3.45939  2.34316  2.26000  2.30985  2.90036  5.19881  2.62008    232 l - - -
          2.68618  4.42225  2.77519  2.73123  3.46354  2.40513  3.72494  3.29354  2.67741  2.69355  4.24690  2.90347  2.73739  3.18146  2.89801  2.37887  2.77519  2.98518  4.58477  3.61503
          0.01034  4.97249  5.69483  0.61958  0.77255  0.48576  0.95510
    178   2.87528  5.13844  3.22928  1.93039  4.39532  3.68935  3.89145  3.82287  2.67465  3.40546  4.20494  3.20501  2.69874  2.23534  3.14428  2.89232  2.39015  2.46037  5.62834  2.77348    233 e - - -
          2.68618  4.42225  2.77519  2.73123  3.46354  2.40513  3.72494  3.29354  2.67741  2.69355  4.24690  2.90347  2.73739  3.18146  2.89801  2.37887  2.77519  2.98518  4.58477  3.61503
          0.01034  4.97249  5.69483  0.61958  0.77255  0.48576  0.95510
    179   2.15918  2.72839  2.58667  3.24208  3.72263  3.87602  4.14034  3.06475  3.19045  1.93351  3.69261  3.63500  4.25763  3.48918  2.51994  3.12618  3.12131  2.10184  5.17624  3.94651    234 l - - -
          2.68618  4.42225  2.77519  2.73123  3.46354  2.40513  3.72494  3.29354  2.67741  2.69355  4.24690  2.90347  2.73739  3.18146  2.89801  2.37887  2.77519  2.98518  4.58477  3.61503
          0.01034  4.97249  5.69483  0.61958  0.77255  0.48576  0.95510
    180   2.21797  5.02057  3.37416  2.82055  4.26612  3.74646  3.96854  3.66689  2.75507  1.83628  4.12287  2.42361  2.71181  3.13859  2.08691  2.97171  3.14760  3.36251  5.55422  4.24599    235 l - - -
          2.68618  4.42225  2.77519  2.73123  3.46354  2.40513  3.72494  3.29354  2.67741  2.69355  4.24690  2.90347  2.73739  3.18146  2.89801  2.37887  2.77519  2.98518  4.58477  3.61503
          0.01034  4.97249  5.69483  0.61958  0.77255  0.48576  0.95510
    181   1.33060  4.87411  3.60725  3.11837  4.34474  3.69644  4.23727  3.73604  3.12224  2.28698  4.24668  2.27265  4.22175  3.45137  3.53382  1.87919  3.20816  3.39938  5.69051  4.41162    236 a - - -
          2.68618  4.42225  2.77519  2.73123  3.46354  2.40513  3.72494  3.29354  2.67741  2.69355  4.24690  2.90347  2.73739  3.18146  2.89801  2.37887  2.77519  2.98518  4.58477  3.61503
          0.01034  4.97249  5.69483  0.61958  0.77255  0.48576  0.95510
    182   2.24098  4.61616  3.79792  3.22391  3.75247  3.88311  4.12826  3.10196  2.26503  2.16071  2.22235  3.62316  4.26071  3.46182  2.34676  3.13191  3.13452  2.21168  5.19715  3.96700    237 l - - -
          2.68618  4.42225  2.77519  2.73123  3.46354  2.40513  3.72494  3.29354  2.67741  2.69355  4.24690  2.90347  2.73739  3.18146  2.89801  2.37887  2.77519  2.98518  4.58477  3.61503
          0.01034  4.97249  5.69483  0.61958  0.77255  0.48576  0.95510
    183   2.90202  4.56560  3.87253  2.10960  3.70186  2.46540  4.17519  2.28330  3.25152  2.13085  3.67411  3.68532  4.28578  3.54348  3.58127  3.16143  2.26342  2.15624  5.16850  3.94346    238 e - - -
          2.68618  4.42225  2.77519  2.73123  3.46354  2.40513  3.72494  3.29354  2.67741  2.69355  4.24690  2.90347  2.73739  3.18146  2.89801  2.37887  2.77519  2.98518  4.58477  3.61503
          0.01034  4.97249  5.69483  0.61958  0.77255  0.48576  0.95510
    184   2.23339  5.35941  2.23801  1.86822  4.69109  2.48972  3.88603  4.16159  2.64833  3.66848  4.42582  3.14462  4.07533  2.99534  3.14178  2.23684  3.14948  2.62171  5.82346  4.42341    239 e - - -
          2.68618  4.42225  2.77519  2.73123  3.46354  2.40513  3.72494  3.29354  2.67741  2.69355  4.24690  2.90347  2.73739  3.18146  2.89801  2.37887  2.77519  2.98518  4.58477  3.61503
          0.01034  4.97249  5.69483  0.61958  0.77255  0.48576  0.95510
    185   3.02219  4.52239  4.33740  3.77406  2.24770  4.08363  4.24393  2.98230  3.67060  1.50347  3.63644  2.53252  4.45293  3.89543  3.88018  2.32401  3.25438  2.78848  4.85122  2.25542    240 l - - -
          2.68618  4.42225  2.77519  2.73123  3.46354  2.40513  3.72494  3.29354  2.67741  2.69355  4.24690  2.90347  2.73739  3.18146  2.89801  2.37887  2.77519  2.98518  4.58477  3.61503
          0.13350  4.97249  2.13671  0.61958  0.77255  0.48576  0.95510
    186   3.00417  5.39547  1.64965  2.64579  4.77839  3.66627  3.96952  4.23841  2.72338  3.75568  4.53939  3.18458  4.13395  3.09493  1.92750  2.97851  1.70684  3.82879  5.91019  4.52399    241 d - - -
          2.68618  4.42225  2.77519  2.73123  3.46354  2.40513  3.72494  3.29354  2.67741  2.69355  4.24690  2.90347  2.73739  3.18146  2.89801  2.37887  2.77519  2.98518  4.58477  3.61503
          0.01169  4.85068  5.57303  0.61958  0.77255  0.75929  0.63111
    187   3.64080  5.80652  4.13684  3.32770  5.38574  4.22246  4.03887  4.67411  1.18928  4.00901  4.87053  3.70375  4.54671  1.36083  1.73223  3.60090  3.76450  4.33777  5.97187  4.85426    242 k - - -
          2.68618  4.42225  2.77519  2.73123  3.46354  2.40513  3.72494  3.29354  2.67741  2.69355  4.24690  2.90347  2.73739  3.18146  2.89801  2.37887  2.77519  2.98518  4.58477  3.61503
          0.01169  4.85068  5.57303  0.61958  0.77255  0.75929  0.63111
    188   2.93610  2.49120  3.10824  1.99539  4.63213  1.60612  4.04777  4.07480  2.87413  3.64938  4.45149  2.10797  4.13507  3.19640  3.34711  2.95826  3.22404  3.68142  5.85528  4.49621    243 g - - -
          2.68618  4.42225  2.77519  2.73123  3.46354  2.40513  3.72494  3.29354  2.67741  2.69355  4.24690  2.90347  2.73739  3.18146  2.89801  2.37887  2.77519  2.98518  4.58477  3.61503
          0.01169  4.85068  5.57303  0.61958  0.77255  0.75929  0.63111
    189   0.99826  4.93928  3.68380  3.19961  4.68103  3.64234  4.28651  4.08995  2.99412  3.70039  4.52561  3.57497  2.36603  3.46775  2.05551  3.00612  3.26062  3.66389  5.91062  4.64984    244 a - - -
          2.68618  4.42225  2.77519  2.73123  3.46354  2.40513  3.72494  3.29354  2.67741  2.69355  4.24690  2.90347  2.73739  3.18146  2.89801  2.37887  2.77519  2.98518  4.58477  3.61503
          0.01169  4.85068  5.57303  0.61958  0.77255  0.75929  0.63111
    190   2.22754  5.27950  3.12305  1.84293  4.59677  3.63241  3.81559  4.05731  2.53566  3.56760  4.33088  3.11385  4.02712  2.22636  2.18069  2.83639  3.08797  3.65699  5.72153  2.63340    245 e - - -
          2.68618  4.42225  2.77519  2.73123  3.46354  2.40513  3.72494  3.29354  2.67741  2.69355  4.24690  2.90347  2.73739  3.18146  2.89801  2.37887  2.77519  2.98518  4.58477  3.61503
          0.01169  4.85068  5.57303  0.61958  0.77255  0.75929  0.63111
    191   3.01751  4.41919  4.69859  4.11847  1.93957  4.15945  1.91142  1.93739  3.95483  2.45505  3.47474  4.21188  4.51308  4.12509  4.05269  3.46637  3.25019  1.82521  4.87889  3.56749    246 v - - -
          2.68618  4.42225  2.77519  2.73123  3.46354  2.40513  3.72494  3.29354  2.67741  2.69355  4.24690  2.90347  2.73739  3.18146  2.89801  2.37887  2.77519  2.98518  4.58477  3.61503
          0.01169  4.85068  5.57303  0.61958  0.77255  0.75929  0.63111
    192   3.46320  4.77191  5.30831  4.77005  3.81059  4.78571  5.26170  0.90190  4.62320  1.68773  3.64226  4.90783  5.08033  4.80916  4.73416  4.14866  2.22318  2.15638  5.69598  4.54191    247 i - - -
          2.68618  4.42225  2.77519  2.73123  3.46354  2.40513  3.72494  3.29354  2.67741  2.69355  4.24690  2.90347  2.73739  3.18146  2.89801  2.37887  2.77519  2.98518  4.58477  3.61503
          0.01169  4.85068  5.57303  0.61958  0.77255  0.75929  0.63111
    193   2.15851  4.55970  3.75579  3.20323  3.73359  3.80411  4.12140  3.05253  3.15664  1.87115  3.69813  2.31459  2.57491  3.45894  3.50275  3.06939  3.08782  2.07375  5.18533  3.95354    248 l - - -
          2.68618  4.42225  2.77519  2.73123  3.46354  2.40513  3.72494  3.29354  2.67741  2.69355  4.24690  2.90347  2.73739  3.18146  2.89801  2.37887  2.77519  2.98518  4.58477  3.61503
          0.01169  4.85068  5.57303  0.61958  0.77255  0.75929  0.63111
    194   3.08816  5.55704  2.90236  1.84489  4.91635  3.67443  4.00173  4.39983  2.78347  3.88779  4.67001  3.15963  4.16543  1.48742  3.26052  1.64080  3.34064  3.97421  6.02609  4.61114    249 q - - -
          2.68618  4.42225  2.77519  2.73123  3.46354  2.40513  3.72494  3.29354  2.67741  2.69355  4.24690  2.90347  2.73739  3.18146  2.89801  2.37887  2.77519  2.98518  4.58477  3.61503
          0.01169  4.85068  5.57303  0.61958  0.77255  0.75929  0.63111
    195   1.64154  5.21969  3.33797  2.86901  4.75642  3.70134  4.04998  4.19153  2.69688  3.72861  4.52942  1.59931  4.18711  3.18732  1.83719  3.01732  3.27434  3.78118  5.87964  4.56144    250 n - - -
          2.68618  4.42225  2.77519  2.73123  3.46354  2.40513  3.72494  3.29354  2.67741  2.69355  4.24690  2.90347  2.73739  3.18146  2.89801  2.37887  2.77519  2.98518  4.58477  3.61503
          0.01169  4.85068  5.57303  0.61958  0.77255  0.75929  0.63111
    196   2.84968  5.00036  3.27114  2.03861  4.22645  3.68363  3.88369  3.63024  2.04880  2.09807  2.68350  3.22660  2.62886  3.04424  3.11080  2.89665  3.07952  3.32394  5.50619  4.18706    251 e - - -
          2.68618  4.42225  2.77519  2.73123  3.46354  2.40513  3.72494  3.29354  2.67741  2.69355  4.24690  2.90347  2.73739  3.18146  2.89801  2.37887  2.77519  2.98518  4.58477  3.61503
          0.01169  4.85068  5.57303  0.61958  0.77255  0.75929  0.63111
    197   2.07666  5.19247  3.11577  1.49481  4.71683  2.00823  4.03537  4.17032  2.84784  3.72192  4.50454  3.23590  4.11275  3.17077  3.32936  2.92119  2.24065  3.74085  5.90496  4.53254    252 e - - -
          2.68618  4.42225  2.77519  2.73123  3.46354  2.40513  3.72494  3.29354  2.67741  2.69355  4.24690  2.90347  2.73739  3.18146  2.89801  2.37887  2.77519  2.98518  4.58477  3.61503
          0.01169  4.85068  5.57303  0.61958  0.77255  0.75929  0.63111
    198   2.85685  4.37594  4.17115  3.59498  3.48403  3.93439  4.23195  2.05012  3.49561  2.56785  3.49270  2.38147  4.30836  3.74254  3.72408  3.21452  2.27757  1.98661  4.98969  2.15614    253 v - - -
          2.68618  4.42225  2.77519  2.73123  3.46354  2.40513  3.72494  3.29354  2.67741  2.69355  4.24690  2.90347  2.73739  3.18146  2.89801  2.37887  2.77519  2.98518  4.58477  3.61503
          0.01169  4.85068  5.57303  0.61958  0.77255  0.75929  0.63111
    199   1.77067  5.33470  3.12963  2.63236  4.67273  3.67194  2.18184  4.13005  1.91612  3.63758  4.41226  2.22520  4.08638  2.99083  3.00287  2.91542  3.17081  3.73236  5.78397  4.41392    254 a - - -
          2.68618  4.42225  2.77519  2.73123  3.46354  2.40513  3.72494  3.29354  2.67741  2.69355  4.24690  2.90347  2.73739  3.18146  2.89801  2.37887  2.77519  2.98518  4.58477  3.61503
          0.01169  4.85068  5.57303  0.61958  0.77255  0.75929  0.63111
    200   3.08373  5.19566  3.61434  3.16244  4.94791  1.83304  4.26363  4.38616  2.84709  3.91865  4.73516  3.57759  1.67444  3.41938  1.40594  3.14940  3.41656  3.93686  6.03309  4.78268    255 r - - -
          2.68618  4.42225  2.77519  2.73123  3.46354  2.40513  3.72494  3.29354  2.67741  2.69355  4.24690  2.90347  2.73739  3.18146  2.89801  2.37887  2.77519  2.98518  4.58477  3.61503
          0.01169  4.85068  5.57303  0.61958  0.77255  0.75929  0.63111
    201   3.28258  4.85653  4.72161  4.44390  4.28223  2.18487  5.18884  0.58607  4.38387  3.09459  4.24359  4.53609  4.78471  4.67826  4.55116  3.67065  3.67002  2.62795  5.94057  4.73235    256 I - - -
          2.68618  4.42225  2.77519  2.73123  3.46354  2.40513  3.72494  3.29354  2.67741  2.69355  4.24690  2.90347  2.73739  3.18146  2.89801  2.37887  2.77519  2.98518  4.58477  3.61503
          0.01169  4.85068  5.57303  0.61958  0.77255  0.75929  0.63111
    202   2.84167  5.24727  3.09477  1.84266  4.55572  3.61674  3.81938  4.01362  2.57212  3.53808  2.75823  3.10377  2.63569  2.19455  3.05341  2.10580  3.07443  3.61956  5.70760  4.32293    257 e - - -
          2.68618  4.42225  2.77519  2.73123  3.46354  2.40513  3.72494  3.29354  2.67741  2.69355  4.24690  2.90347  2.73739  3.18146  2.89801  2.37887  2.77519  2.98518  4.58477  3.61503
          0.01169  4.85068  5.57303  0.61958  0.77255  0.34629  1.22863
    203   2.20837  4.43032  4.24313  3.66337  3.54228  3.99852  4.29651  2.06638  3.56270  2.02836  3.53918  3.92526  2.71169  2.46671  3.78853  3.27772  3.14897  1.83379  5.05085  3.85245    258 v - - -
          2.68618  4.42225  2.77519  2.73123  3.46354  2.40513  3.72494  3.29354  2.67741  2.69355  4.24690  2.90347  2.73739  3.18146  2.89801  2.37887  2.77519  2.98518  4.58477  3.61503
          0.01034  4.97249  5.69483  0.61958  0.77255  0.48576  0.95510
    204   2.88642  4.85725  2.49326  2.89449  4.00279  3.77286  3.99187  2.46189  2.87986  3.08921  3.94638  2.48648  4.16040  3.21275  3.30708  2.04026  3.11829  3.15844  2.71929  2.60130    259 s - - -
          2.68618  4.42225  2.77519  2.73123  3.46354  2.40513  3.72494  3.29354  2.67741  2.69355  4.24690  2.90347  2.73739  3.18146  2.89801  2.37887  2.77519  2.98518  4.58477  3.61503
          0.01034  4.97249  5.69483  0.61958  0.77255  0.48576  0.95510
    205   2.24591  4.58224  4.30442  2.44159  3.64738  4.14609  4.45856  2.02200  3.66644  1.16974  3.59419  4.04860  4.51166  3.92548  3.90962  3.43611  3.30077  2.60567  5.23115  4.03989    260 l - - -
          2.68618  4.42225  2.77519  2.73123  3.46354  2.40513  3.72494  3.29354  2.67741  2.69355  4.24690  2.90347  2.73739  3.18146  2.89801  2.37887  2.77519  2.98518  4.58477  3.61503
          0.01034  4.97249  5.69483  0.61958  0.77255  0.48576  0.95510
    206   1.68696  5.39245  2.22493  2.59696  4.74644  3.65926  3.89181  4.22537  2.64778  3.71699  4.46731  2.29009  4.07939  2.99780  2.33390  2.23126  3.16100  3.79579  5.85886  4.45235    261 a - - -
          2.68618  4.42225  2.77519  2.73123  3.46354  2.40513  3.72494  3.29354  2.67741  2.69355  4.24690  2.90347  2.73739  3.18146  2.89801  2.37887  2.77519  2.98518  4.58477  3.61503
          0.01034  4.97249  5.69483  0.61958  0.77255  0.48576  0.95510
    207   2.88481  4.97648  3.41429  2.88633  4.32475  2.50873  4.04915  3.72648  2.87737  3.35923  4.18772  3.36724  1.83410  2.26716  3.31698  2.96055  2.19768  2.38261  5.62537  4.31753    262 p - - -
          2.68618  4.42225  2.77519  2.73123  3.46354  2.40513  3.72494  3.29354  2.67741  2.69355  4.24690  2.90347  2.73739  3.18146  2.89801  2.37887  2.77519  2.98518  4.58477  3.61503
          0.01034  4.97249  5.69483  0.61958  0.77255  0.48576  0.95510
    208   3.06675  5.49293  3.34988  2.12155  4.87200  3.80699  3.91491  4.31580  1.97895  3.77128  4.54030  3.27991  4.18816  1.98013  1.71234  3.03239  3.27980  3.90596  5.86714  2.53564    263 r - - -
          2.68618  4.42225  2.77519  2.73123  3.46354  2.40513  3.72494  3.29354  2.67741  2.69355  4.24690  2.90347  2.73739  3.18146  2.89801  2.37887  2.77519  2.98518  4.58477  3.61503
          0.01034  4.97249  5.69483  0.61958  0.77255  0.48576  0.95510
    209   1.57040  4.48624  4.31131  3.75082  2.30127  4.00452  4.29921  2.96136  3.64890  2.69506  3.62767  3.97506  4.40714  3.88219  3.86292  3.30256  1.82069  2.76110  4.97667  2.31638    264 a - - -
          2.68618  4.42225  2.77519  2.73123  3.46354  2.40513  3.72494  3.29354  2.67741  2.69355  4.24690  2.90347  2.73739  3.18146  2.89801  2.37887  2.77519  2.98518  4.58477  3.61503
          0.01034  4.97249  5.69483  0.61958  0.77255  0.48576  0.95510
    210   2.08074  5.05667  3.47672  2.96397  4.74089  2.04244  4.16779  4.19116  2.95103  3.75679  4.53471  3.41889  1.78051  3.30882  2.31073  2.14840  3.20293  3.73347  5.94275  4.61068    265 p - - -
          2.68618  4.42225  2.77519  2.73123  3.46354  2.40513  3.72494  3.29354  2.67741  2.69355  4.24690  2.90347  2.73739  3.18146  2.89801  2.37887  2.77519  2.98518  4.58477  3.61503
          0.01034  4.97249  5.69483  0.61958  0.77255  0.48576  0.95510
    211   2.95364  4.72011  3.73839  2.33194  2.43219  3.90195  4.09767  3.22034  3.12205  2.17782  3.80295  3.59773  4.28067  1.88122  3.48606  3.14499  3.18426  2.99889  2.37455  3.80957    266 q - - -
          2.68618  4.42225  2.77519  2.73123  3.46354  2.40513  3.72494  3.29354  2.67741  2.69355  4.24690  2.90347  2.73739  3.18146  2.89801  2.37887  2.77519  2.98518  4.58477  3.61503
          0.01034  4.97249  5.69483  0.61958  0.77255  0.48576  0.95510
    212   2.97424  4.48878  4.37652  3.81621  3.59317  4.03866  4.41831  2.06577  3.69856  1.40627  3.57723  4.04046  2.02783  3.94125  3.90189  2.31699  3.22662  2.67109  5.14024  3.94805    267 l - - -
          2.68618  4.42225  2.77519  2.73123  3.46354  2.40513  3.72494  3.29354  2.67741  2.69355  4.24690  2.90347  2.73739  3.18146  2.89801  2.37887  2.77519  2.98518  4.58477  3.61503
          0.01034  4.97249  5.69483  0.61958  0.77255  0.48576  0.95510
    213   1.76882  5.44675  3.16924  2.67870  4.80687  3.73000  3.93017  4.26820  2.04619  3.75380  4.51952  2.27327  4.14624  1.64195  3.04409  2.97709  3.24150  3.85350  5.88371  4.50727    268 q - - -
          2.68618  4.42225  2.77519  2.73123  3.46354  2.40513  3.72494  3.29354  2.67741  2.69355  4.24690  2.90347  2.73739  3.18146  2.89801  2.37887  2.77519  2.98518  4.58477  3.61503
          0.01034  4.97249  5.69483  0.61958  0.77255  0.48576  0.95510
    214   2.23006  4.55738  4.31422  3.75829  3.33838  4.09250  2.54412  3.00451  3.62452  1.21388  3.65385  3.99626  4.46518  3.88350  3.83904  3.38173  3.27798  2.81834  4.89397  2.25832    269 l - - -
          2.68618  4.42225  2.77519  2.73123  3.46354  2.40513  3.72494  3.29354  2.67741  2.69355  4.24690  2.90347  2.73739  3.18146  2.89801  2.37887  2.77519  2.98518  4.58477  3.61503
          0.01034  4.97249  5.69483  0.61958  0.77255  0.48576  0.95510
    215   3.03031  5.33175  3.21974  2.74845  4.52991  3.76446  3.97099  4.06837  2.09561  3.61276  4.41702  1.67062  2.62023  3.11394  3.11973  3.02588  3.26349  3.70920  5.74023  1.91791    270 n - - -
          2.68618  4.42225  2.77519  2.73123  3.46354  2.40513  3.72494  3.29354  2.67741  2.69355  4.24690  2.90347  2.73739  3.18146  2.89801  2.37887  2.77519  2.98518  4.58477  3.61503
          0.01034  4.97249  5.69483  0.61958  0.77255  0.48576  0.95510
    216   2.87689  5.03242  2.44921  2.74749  4.26458  2.28132  3.92793  2.56631  2.74026  3.29033  4.11267  3.26079  2.74617  3.08853  2.29748  2.92428  3.10998  2.40339  5.54952  4.22468    271 g - - -
          2.68618  4.42225  2.77519  2.73123  3.46354  2.40513  3.72494  3.29354  2.67741  2.69355  4.24690  2.90347  2.73739  3.18146  2.89801  2.37887  2.77519  2.98518  4.58477  3.61503
          0.01034  4.97249  5.69483  0.61958  0.77255  0.48576  0.95510
    217   2.27158  5.20974  2.37751  1.90900  4.48332  3.68007  3.88790  2.53562  2.66545  2.45320  4.27167  2.40007  4.07920  3.01554  3.14456  2.88952  3.12070  3.55762  5.68873  4.32317    272 e - - -
          2.68618  4.42225  2.77519  2.73123  3.46354  2.40513  3.72494  3.29354  2.67741  2.69355  4.24690  2.90347  2.73739  3.18146  2.89801  2.37887  2.77519  2.98518  4.58477  3.61503
          0.01034  4.97249  5.69483  0.61958  0.77255  0.48576  0.95510
    218   2.92239  5.17629  3.26715  2.72505  4.45298  2.05523  2.49771  3.88094  2.67096  3.45709  4.25975  2.33041  4.11991  3.06232  2.33968  2.93951  3.15562  2.20148  5.66860  4.32677    273 g - - -
          2.68618  4.42225  2.77519  2.73123  3.46354  2.40513  3.72494  3.29354  2.67741  2.69355  4.24690  2.90347  2.73739  3.18146  2.89801  2.37887  2.77519  2.98518  4.58477  3.61503
          0.01034  4.97249  5.69483  0.61958  0.77255  0.48576  0.95510
    219   2.89573  4.45183  4.16744  3.59772  2.34037  3.94170  4.27575  2.92647  3.50807  1.64764  3.57997  3.87251  2.69259  3.76080  3.75337  2.05011  2.30374  2.72352  5.07247  3.86583    274 l - - -
          2.68618  4.42225  2.77519  2.73123  3.46354  2.40513  3.72494  3.29354  2.67741  2.69355  4.24690  2.90347  2.73739  3.18146  2.89801  2.37887  2.77519  2.98518  4.58477  3.61503
          0.01034  4.97249  5.69483  0.61958  0.77255  0.48576  0.95510
    220   2.26425  5.50561  1.73537  1.80790  4.82743  3.68568  3.95939  4.30648  2.75498  3.80439  4.56752  2.28544  4.13570  3.07415  3.26416  2.97126  3.25891  2.46966  5.95467  4.53463    275 d - - -
          2.68618  4.42225  2.77519  2.73123  3.46354  2.40513  3.72494  3.29354  2.67741  2.69355  4.24690  2.90347  2.73739  3.18146  2.89801  2.37887  2.77519  2.98518  4.58477  3.61503
          0.16084  4.97249  1.95444  0.61958  0.77255  0.48576  0.95510
    221   2.85123  5.23815  2.28847  1.81586  4.53751  3.61058  3.83367  2.59221  2.60715  3.52699  4.30174  3.10128  4.02244  2.95265  3.09508  2.12280  2.32272  3.60250  5.70846  4.32427    276 e - - -
          2.68618  4.42225  2.77519  2.73123  3.46354  2.40513  3.72494  3.29354  2.67741  2.69355  4.24690  2.90347  2.73739  3.18146  2.89801  2.37887  2.77519  2.98518  4.58477  3.61503
          0.01201  4.82366  5.54601  0.61958  0.77255  0.32705  1.27670
    222   3.31755  5.78701  1.55587  1.18840  5.06071  3.77313  4.20515  2.07328  3.13176  4.04768  4.88438  3.24046  4.32428  3.35514  3.68346  3.24647  3.58210  4.06938  6.26260  4.81029    277 e - - -
          2.68618  4.42225  2.77519  2.73123  3.46354  2.40513  3.72494  3.29354  2.67741  2.69355  4.24690  2.90347  2.73739  3.18146  2.89801  2.37887  2.77519  2.98518  4.58477  3.61503
          0.01034  4.97249  5.69483  0.61958  0.77255  0.48576  0.95510
    223   3.03090  5.43663  3.27759  2.73479  4.80931  3.76812  3.92856  4.25649  1.63125  3.73853  4.51045  3.25768  2.48307  1.63403  2.94820  3.00420  2.35446  3.85086  5.86041  4.50879    278 k - - -
          2.68618  4.42225  2.77519  2.73123  3.46354  2.40513  3.72494  3.29354  2.67741  2.69355  4.24690  2.90347  2.73739  3.18146  2.89801  2.37887  2.77519  2.98518  4.58477  3.61503
          0.01034  4.97249  5.69483  0.61958  0.77255  0.48576  0.95510
    224   1.67655  5.66876  3.95656  3.25166  5.19204  4.13592  4.10038  4.53277  1.57503  3.95331  4.79487  3.66580  4.50355  3.22327  1.17380  3.47232  3.66244  4.18029  5.98781  4.80695    279 r - - -
          2.68618  4.42225  2.77519  2.73123  3.46354  2.40513  3.72494  3.29354  2.67741  2.69355  4.24690  2.90347  2.73739  3.18146  2.89801  2.37887  2.77519  2.98518  4.58477  3.61503
          0.01034  4.97249  5.69483  0.61958  0.77255  0.48576  0.95510
    225   2.87675  5.33348  2.36968  2.04536  2.85877  3.65177  3.84580  4.12640  2.02039  3.62865  4.38073  3.12787  4.04823  2.05940  3.07964  2.84879  3.10833  2.65094  5.77907  4.38136    280 k - - -
          2.68618  4.42225  2.77519  2.73123  3.46354  2.40513  3.72494  3.29354  2.67741  2.69355  4.24690  2.90347  2.73739  3.18146  2.89801  2.37887  2.77519  2.98518  4.58477  3.61503
          0.01034  4.97249  5.69483  0.61958  0.77255  0.48576  0.95510
    226   2.90795  5.23819  3.23894  2.67627  4.53281  2.56964  3.88523  3.97069  1.88295  2.45457  4.30221  3.20428  2.56417  3.00801  2.35148  2.90648  2.37062  3.60336  5.70432  4.34756    281 k - - -
          2.68618  4.42225  2.77519  2.73123  3.46354  2.40513  3.72494  3.29354  2.67741  2.69355  4.24690  2.90347  2.73739  3.18146  2.89801  2.37887  2.77519  2.98518  4.58477  3.61503
          0.01034  4.97249  5.69483  0.61958  0.77255  0.48576  0.95510
    227   2.22413  4.49339  4.61477  2.50758  3.62621  4.22443  4.55919  1.75192  3.91578  1.59128  3.59373  4.23038  4.57970  4.13312  4.08461  3.52414  3.30032  1.79921  5.20256  4.01234    282 l - - -
          2.68618  4.42225  2.77519  2.73123  3.46354  2.40513  3.72494  3.29354  2.67741  2.69355  4.24690  2.90347  2.73739  3.18146  2.89801  2.37887  2.77519  2.98518  4.58477  3.61503
          0.01034  4.97249  5.69483  0.61958  0.77255  0.48576  0.95510
    228   1.80375  4.48396  2.25569  3.66587  2.34047  4.04197  4.34734  2.09879  3.58185  2.64940  3.59757  3.94914  4.41405  3.83293  3.82744  3.32198  3.19538  1.95986  5.13074  3.92520    283 a - - -
          2.68618  4.42225  2.77519  2.73123  3.46354  2.40513  3.72494  3.29354  2.67741  2.69355  4.24690  2.90347  2.73739  3.18146  2.89801  2.37887  2.77519  2.98518  4.58477  3.61503
          0.01034  4.97249  5.69483  0.61958  0.77255  0.48576  0.95510
    229   2.89752  4.69076  3.67397  3.11058  2.50219  3.84122  4.08379  3.21576  2.30076  2.91347  3.79808  3.53974  4.22794  3.38247  3.42964  1.71105  2.31486  2.97905  2.66818  3.97156    284 s - - -
          2.68618  4.42225  2.77519  2.73123  3.46354  2.40513  3.72494  3.29354  2.67741  2.69355  4.24690  2.90347  2.73739  3.18146  2.89801  2.37887  2.77519  2.98518  4.58477  3.61503
          0.01034  4.97249  5.69483  0.61958  0.77255  0.48576  0.95510
    230   2.25868  4.74879  5.24327  4.65701  3.57887  4.62926  4.98955  2.61384  4.49250  0.93583  2.29601  4.75432  4.92146  4.59996  4.54534  3.96017  3.63644  1.89768  5.39895  4.28205    285 l - - -
          2.68618  4.42225  2.77519  2.73123  3.46354  2.40513  3.72494  3.29354  2.67741  2.69355  4.24690  2.90347  2.73739  3.18146  2.89801  2.37887  2.77519  2.98518  4.58477  3.61503
          0.01034  4.97249  5.69483  0.61958  0.77255  0.48576  0.95510
    231   2.95489  5.08387  3.27713  2.17396  4.29318  3.75317  2.58896  3.71879  2.80348  1.73821  4.17393  3.30637  4.16683  3.16361  3.24233  1.73348  3.19099  3.41501  5.59094  4.26432    286 s - - -
          2.68618  4.42225  2.77519  2.73123  3.46354  2.40513  3.72494  3.29354  2.67741  2.69355  4.24690  2.90347  2.73739  3.18146  2.89801  2.37887  2.77519  2.98518  4.58477  3.61503
          0.01034  4.97249  5.69483  0.61958  0.77255  0.48576  0.95510
    232   2.28401  5.44554  3.28517  2.71389  4.81476  2.52695  3.89967  4.26658  1.95073  3.73598  4.49959  3.23878  4.14961  1.66074  2.11906  2.98010  3.23217  3.85347  5.84779  4.49219    287 q - - -
          2.68618  4.42225  2.77519  2.73123  3.46354  2.40513  3.72494  3.29354  2.67741  2.69355  4.24690  2.90347  2.73739  3.18146  2.89801  2.37887  2.77519  2.98518  4.58477  3.61503
          0.01034  4.97249  5.69483  0.61958  0.77255  0.48576  0.95510
    233   2.00680  5.00780  3.32526  2.13226  4.22942  3.72859  3.94226  3.62068  2.75986  3.25397  2.67909  3.28283  4.12047  1.86594  3.20938  2.94164  3.11711  2.47307  5.52927  4.21241    288 q - - -
          2.68618  4.42225  2.77519  2.73123  3.46354  2.40513  3.72494  3.29354  2.67741  2.69355  4.24690  2.90347  2.73739  3.18146  2.89801  2.37887  2.77519  2.98518  4.58477  3.61503
          0.01034  4.97249  5.69483  0.61958  0.77255  0.48576  0.95510
    234   2.21541  5.52581  3.27226  1.49222  4.93684  3.82846  4.03295  4.37028  2.63278  3.85469  4.64825  3.33890  4.26547  3.15379  1.34018  3.13439  3.39478  3.97055  5.97109  4.63658    289 r - - -
          2.68618  4.42225  2.77519  2.73123  3.46354  2.40513  3.72494  3.29354  2.67741  2.69355  4.24690  2.90347  2.73739  3.18146  2.89801  2.37887  2.77519  2.98518  4.58477  3.61503
          0.01034  4.97249  5.69483  0.61958  0.77255  0.48576  0.95510
    235   2.95629  4.99620  3.36847  2.89893  4.22698  3.76537  2.61824  3.64245  2.90843  3.29521  4.14505  1.78164  2.59177  3.26144  3.33168  3.03873  3.20917  1.69460  5.56279  4.25112    290 v - - -
          2.68620  4.42333  2.77628  2.73121  3.46462  2.40381  3.72603  3.29267  2.67744  2.69249  4.24798  2.90323  2.73736  3.18255  2.89778  2.37917  2.77628  2.98340  4.58585  3.61611
          0.55222  1.67518  1.43946  2.54012  0.08214  0.48576  0.95510
    236   2.82542  5.01020  3.23222  2.79542  4.58622  3.55140  4.02177  4.02485  2.78161  3.59921  4.40150  3.26913  4.07322  1.43116  3.20141  1.93956  1.98759  3.60862  5.79174  4.46121    306 q - - -
          2.68618  4.42225  2.77519  2.73123  3.46354  2.40513  3.72494  3.29354  2.67741  2.69355  4.24690  2.90347  2.73739  3.18146  2.89801  2.37887  2.77519  2.98518  4.58477  3.61503
          0.01352  4.70631  5.42866  0.61958  0.77255  0.98112  0.46983
    237   2.83523  4.60623  3.65348  3.07473  3.74564  3.77579  4.00950  3.10053  2.90298  2.08887  2.28884  3.48814  4.16014  3.30144  1.97244  2.12381  3.06762  2.88097  5.17516  3.93868    307 r - - -
          2.68618  4.42225  2.77519  2.73123  3.46354  2.40513  3.72494  3.29354  2.67741  2.69355  4.24690  2.90347  2.73739  3.18146  2.89801  2.37887  2.77519  2.98518  4.58477  3.61503
          0.01352  4.70631  5.42866  0.61958  0.77255  0.98112  0.46983
    238   2.88561  5.11114  3.29268  2.78969  4.64949  3.61596  3.95548  4.07326  1.28426  3.61678  4.41477  3.26752  4.09336  3.09055  2.97456  1.93203  2.16570  3.66533  5.77615  4.46071    308 k - - -
          2.68618  4.42225  2.77519  2.73123  3.46354  2.40513  3.72494  3.29354  2.67741  2.69355  4.24690  2.90347  2.73739  3.18146  2.89801  2.37887  2.77519  2.98518  4.58477  3.61503
          0.01352  4.70631  5.42866  0.61958  0.77255  0.98112  0.46983
    239   2.86396  5.31945  2.17022  2.54118  4.67042  3.60332  3.78161  4.13403  1.84607  3.61402  4.37300  3.07821  4.00597  2.88742  1.89940  2.82939  2.26984  3.71617  5.73989  4.36053    309 k - - -
          2.68618  4.42225  2.77519  2.73123  3.46354  2.40513  3.72494  3.29354  2.67741  2.69355  4.24690  2.90347  2.73739  3.18146  2.89801  2.37887  2.77519  2.98518  4.58477  3.61503
          0.17177  4.70631  1.90522  0.61958  0.77255  0.98112  0.46983
    240   2.86245  4.74806  3.51556  2.95364  3.94078  3.72398  3.94407  3.22837  1.82986  1.75041  3.83908  3.38915  4.12587  3.17032  2.98546  3.00110  2.03979  2.99885  5.31235  4.06565    310 l - - -
          2.68618  4.42225  2.77519  2.73123  3.46354  2.40513  3.72494  3.29354  2.67741  2.69355  4.24690  2.90347  2.73739  3.18146  2.89801  2.37887  2.77519  2.98518  4.58477  3.61503
          0.01582  4.55036  5.27271  0.61958  0.77255  1.15084  0.38034
    241   3.38818  6.08860  1.27893  1.00500  5.36362  3.52915  4.14450  4.93756  3.25601  4.38912  5.26981  2.97780  4.19512  3.32032  3.92202  3.22804  3.69344  4.47004  6.52118  4.94932    311 e - - -
          2.68618  4.42225  2.77519  2.73123  3.46354  2.40513  3.72494  3.29354  2.67741  2.69355  4.24690  2.90347  2.73739  3.18146  2.89801  2.37887  2.77519  2.98518  4.58477  3.61503
          0.01582  4.55036  5.27271  0.61958  0.77255  1.15084  0.38034
    242   1.52915  4.61096  4.40185  3.96996  3.65669  3.94190  4.68943  2.70586  3.83430  1.05507  3.56185  4.14667  4.47342  4.11887  4.03734  3.35186  3.35056  2.62070  5.42162  4.23953    312 l - - -
          2.68618  4.42225  2.77519  2.73123  3.46354  2.40513  3.72494  3.29354  2.67741  2.69355  4.24690  2.90347  2.73739  3.18146  2.89801  2.37887  2.77519  2.98518  4.58477  3.61503
          0.01582  4.55036  5.27271  0.61958  0.77255  1.15084  0.38034
    243   2.97895  5.35971  1.81406  1.67315  4.60346  3.53608  3.90487  4.03556  2.78475  1.83009  4.43693  3.01896  4.04558  3.05485  3.30091  2.93826  3.23265  3.68192  5.83191  4.42140    313 e - - -
          2.68618  4.42225  2.77519  2.73123  3.46354  2.40513  3.72494  3.29354  2.67741  2.69355  4.24690  2.90347  2.73739  3.18146  2.89801  2.37887  2.77519  2.98518  4.58477  3.61503
          0.01582  4.55036  5.27271  0.61958  0.77255  0.44572  1.02265
    244   2.88827  4.40867  4.19033  3.60877  3.50564  3.96734  4.25898  2.76923  2.32108  1.74668  2.42392  3.88101  4.33503  3.75293  3.72149  3.24628  2.23860  1.91131  5.02723  3.83088    314 l - - -
          2.68618  4.42225  2.77519  2.73123  3.46354  2.40513  3.72494  3.29354  2.67741  2.69355  4.24690  2.90347  2.73739  3.18146  2.89801  2.37887  2.77519  2.98518  4.58477  3.61503
          0.01169  4.85068  5.57303  0.61958  0.77255  0.75929  0.63111
    245   2.11559  4.86901  3.46583  1.86955  4.02395  3.83435  4.18759  3.27857  3.10591  1.27967  3.93804  3.52457  4.28355  3.44104  3.49025  3.15646  3.26282  3.07468  5.48800  4.22852    315 l - - -
          2.68618  4.42225  2.77519  2.73123  3.46354  2.40513  3.72494  3.29354  2.67741  2.69355  4.24690  2.90347  2.73739  3.18146  2.89801  2.37887  2.77519  2.98518  4.58477  3.61503
          0.01169  4.85068  5.57303  0.61958  0.77255  0.34629  1.22863
    246   2.89117  5.35849  2.37702  2.58637  4.68766  3.65735  3.85309  4.16087  2.04328  3.65603  2.76860  3.13178  4.05676  2.05121  3.07728  1.81401  3.12289  3.74123  5.80026  4.40091    316 s - - -
          2.68618  4.42225  2.77519  2.73123  3.46354  2.40513  3.72494  3.29354  2.67741  2.69355  4.24690  2.90347  2.73739  3.18146  2.89801  2.37887  2.77519  2.98518  4.58477  3.61503
          0.01034  4.97249  5.69483  0.61958  0.77255  0.48576  0.95510
    247   2.89381  5.39032  2.38112  2.06236  2.45743  3.65067  3.85136  4.20869  2.59487  3.69142  4.43464  2.31185  4.05349  2.19725  2.35957  2.85653  3.12623  3.77669  5.82609  4.41706    317 e - - -
          2.68618  4.42225  2.77519  2.73123  3.46354  2.40513  3.72494  3.29354  2.67741  2.69355  4.24690  2.90347  2.73739  3.18146  2.89801  2.37887  2.77519  2.98518  4.58477  3.61503
          0.01034  4.97249  5.69483  0.61958  0.77255  0.48576  0.95510
    248   1.79436  5.29761  3.23396  2.68433  4.68632  2.22513  3.91081  4.14299  1.99217  3.65515  4.41992  3.21044  4.10043  3.02299  2.32914  2.21204  3.16003  3.73177  5.80758  4.43688    318 a - - -
          2.68618  4.42225  2.77519  2.73123  3.46354  2.40513  3.72494  3.29354  2.67741  2.69355  4.24690  2.90347  2.73739  3.18146  2.89801  2.37887  2.77519  2.98518  4.58477  3.61503
          0.01034  4.97249  5.69483  0.61958  0.77255  0.48576  0.95510
    249   3.40086  4.83591  4.97686  4.43827  3.57996  2.46505  4.91558  2.85246  4.26061  0.73095  2.27449  4.60265  4.85288  4.44576  4.37864  3.84847  3.65537  2.88005  5.41036  4.28268    319 l - - -
          2.68618  4.42225  2.77519  2.73123  3.46354  2.40513  3.72494  3.29354  2.67741  2.69355  4.24690  2.90347  2.73739  3.18146  2.89801  2.37887  2.77519  2.98518  4.58477  3.61503
          0.01034  4.97249  5.69483  0.61958  0.77255  0.48576  0.95510
    250   2.88964  4.90264  2.18114  2.86067  4.09543  3.76164  3.98375  2.42904  2.83919  1.94221  3.98830  3.35143  4.15158  3.18365  2.30967  2.26935  3.12191  3.20044  5.44188  4.14896    320 l - - -
          2.68618  4.42225  2.77519  2.73123  3.46354  2.40513  3.72494  3.29354  2.67741  2.69355  4.24690  2.90347  2.73739  3.18146  2.89801  2.37887  2.77519  2.98518  4.58477  3.61503
          0.01034  4.97249  5.69483  0.61958  0.77255  0.48576  0.95510
    251   1.85875  4.65544  4.38014  3.91377  4.35433  3.68031  4.74120  3.60860  3.85220  3.42597  4.31259  4.02402  4.35103  4.11174  4.12366  1.36729  2.15209  1.54300  5.80186  4.60878    321 s - - -
          2.68618  4.42225  2.77519  2.73123  3.46354  2.40513  3.72494  3.29354  2.67741  2.69355  4.24690  2.90347  2.73739  3.18146  2.89801  2.37887  2.77519  2.98518  4.58477  3.61503
          0.01034  4.97249  5.69483  0.61958  0.77255  0.48576  0.95510
    252   3.05727  5.58527  1.59744  1.95732  4.91006  3.69263  3.98045  4.40279  2.78224  2.38886  4.64116  2.28608  4.15464  2.23945  3.29710  2.99977  3.29999  3.96697  6.01927  4.58593    322 d - - -
          2.68618  4.42225  2.77519  2.73123  3.46354  2.40513  3.72494  3.29354  2.67741  2.69355  4.24690  2.90347  2.73739  3.18146  2.89801  2.37887  2.77519  2.98518  4.58477  3.61503
          0.01034  4.97249  5.69483  0.61958  0.77255  0.48576  0.95510
    253   3.03400  4.41920  4.85326  4.25069  1.62711  4.20312  4.52713  2.04968  4.06623  2.37171  2.24301  4.31451  4.55050  4.21721  2.53322  3.51253  3.26518  1.99065  5.03720  3.86545    323 f - - -
          2.68618  4.42225  2.77519  2.73123  3.46354  2.40513  3.72494  3.29354  2.67741  2.69355  4.24690  2.90347  2.73739  3.18146  2.89801  2.37887  2.77519  2.98518  4.58477  3.61503
          0.01034  4.97249  5.69483  0.61958  0.77255  0.48576  0.95510
    254   2.92505  5.38239  2.30666  2.60521  4.73463  3.66251  3.89906  4.20996  2.10175  3.70791  4.46203  3.15100  1.97857  3.00716  3.14889  2.24796  2.08629  3.78559  5.85487  4.45173    324 p - - -
          2.68618  4.42225  2.77519  2.73123  3.46354  2.40513  3.72494  3.29354  2.67741  2.69355  4.24690  2.90347  2.73739  3.18146  2.89801  2.37887  2.77519  2.98518  4.58477  3.61503
          0.01034  4.97249  5.69483  0.61958  0.77255  0.48576  0.95510
    255   3.30756  4.63277  5.23263  4.65426  3.61325  4.56607  4.90156  1.86850  4.47941  1.83423  3.58997  4.69884  4.87970  4.61321  4.52294  3.89780  3.54281  1.30168  5.32672  1.72967    325 v - - -
          2.68618  4.42225  2.77519  2.73123  3.46354  2.40513  3.72494  3.29354  2.67741  2.69355  4.24690  2.90347  2.73739  3.18146  2.89801  2.37887  2.77519  2.98518  4.58477  3.61503
          0.01034  4.97249  5.69483  0.61958  0.77255  0.48576  0.95510
    256   1.78098  5.02823  3.34017  2.78984  4.29945  3.71568  3.96124  2.48970  2.76384  3.32495  4.14747  2.13092  4.12442  3.12353  2.36196  2.25550  3.12901  3.38738  5.58068  4.26093    326 a - - -
          2.68618  4.42225  2.77519  2.73123  3.46354  2.40513  3.72494  3.29354  2.67741  2.69355  4.24690  2.90347  2.73739  3.18146  2.89801  2.37887  2.77519  2.98518  4.58477  3.61503
          0.01034  4.97249  5.69483  0.61958  0.77255  0.48576  0.95510
    257   2.25970  5.38891  2.25075  2.08857  4.72038  3.65376  3.86117  4.19944  2.04761  3.68848  4.43557  2.35077  4.06028  2.96426  3.10563  2.86585  3.13517  2.29476  5.82878  4.42091    327 k - - -
          2.68618  4.42225  2.77519  2.73123  3.46354  2.40513  3.72494  3.29354  2.67741  2.69355  4.24690  2.90347  2.73739  3.18146  2.89801  2.37887  2.77519  2.98518  4.58477  3.61503
          0.01034  4.97249  5.69483  0.61958  0.77255  0.48576  0.95510
    258   2.24368  5.18131  3.22081  2.66879  4.48775  3.67320  3.89401  3.92592  1.91354  3.48799  4.27343  2.33770  4.07638  3.02092  3.13618  2.15560  2.38267  2.52777  5.68945  4.32818    328 k - - -
          2.68618  4.42225  2.77519  2.73123  3.46354  2.40513  3.72494  3.29354  2.67741  2.69355  4.24690  2.90347  2.73739  3.18146  2.89801  2.37887  2.77519  2.98518  4.58477  3.61503
          0.01034  4.97249  5.69483  0.61958  0.77255  0.48576  0.95510
    259   2.88049  4.85512  3.44951  2.23961  4.05575  2.26150  4.00692  2.40654  2.88737  3.10493  3.96031  3.38048  2.72884  3.22052  3.31475  2.26608  3.11820  2.25996  5.41678  4.13212    329 e - - -
          2.68618  4.42225  2.77519  2.73123  3.46354  2.40513  3.72494  3.29354  2.67741  2.69355  4.24690  2.90347  2.73739  3.18146  2.89801  2.37887  2.77519  2.98518  4.58477  3.61503
          0.01034  4.97249  5.69483  0.61958  0.77255  0.48576  0.95510
    260   3.00353  5.52145  3.00588  1.53066  4.86171  2.51420  3.93524  4.35041  2.04122  3.82466  4.57647  2.20566  2.60240  3.04304  3.19768  2.95322  3.24200  3.91221  5.95506  4.53379    330 e - - -
          2.68618  4.42225  2.77519  2.73123  3.46354  2.40513  3.72494  3.29354  2.67741  2.69355  4.24690  2.90347  2.73739  3.18146  2.89801  2.37887  2.77519  2.98518  4.58477  3.61503
          0.01034  4.97249  5.69483  0.61958  0.77255  0.48576  0.95510
    261   2.91725  4.32881  4.65208  4.05202  2.33663  2.63133  4.38430  2.01169  3.88310  1.75717  3.43175  4.14597  4.42655  4.05788  2.55431  3.36450  3.14949  2.00216  4.94986  3.76836    331 l - - -
          2.68618  4.42225  2.77519  2.73123  3.46354  2.40513  3.72494  3.29354  2.67741  2.69355  4.24690  2.90347  2.73739  3.18146  2.89801  2.37887  2.77519  2.98518  4.58477  3.61503
          0.01034  4.97249  5.69483  0.61958  0.77255  0.48576  0.95510
    262   3.05050  4.46652  4.67075  4.09025  3.61463  4.21806  4.56311  1.74605  3.95625  2.01704  3.59192  2.48661  4.57696  4.16553  4.10355  3.52225  2.19541  1.52166  5.18192  3.99117    332 v - - -
          2.68618  4.42225  2.77519  2.73123  3.46354  2.40513  3.72494  3.29354  2.67741  2.69355  4.24690  2.90347  2.73739  3.18146  2.89801  2.37887  2.77519  2.98518  4.58477  3.61503
          0.01034  4.97249  5.69483  0.61958  0.77255  0.48576  0.95510
    263   2.88411  4.78637  3.52519  2.02508  3.95340  3.79466  4.02103  3.33117  2.92399  2.19909  2.65991  3.42809  4.17853  3.26067  2.42204  3.02055  2.34956  3.07781  5.33946  2.59745    333 e - - -
          2.68618  4.42225  2.77519  2.73123  3.46354  2.40513  3.72494  3.29354  2.67741  2.69355  4.24690  2.90347  2.73739  3.18146  2.89801  2.37887  2.77519  2.98518  4.58477  3.61503
          0.01034  4.97249  5.69483  0.61958  0.77255  0.48576  0.95510
    264   3.99599  5.22537  5.94595  5.37424  3.63379  5.38048  5.72758  2.61998  5.23134  0.81726  2.03040  5.53920  5.47242  5.16491  5.20608  4.76462  4.21111  1.47024  5.80811  4.81877    334 l - - -
          2.68618  4.42225  2.77519  2.73123  3.46354  2.40513  3.72494  3.29354  2.67741  2.69355  4.24690  2.90347  2.73739  3.18146  2.89801  2.37887  2.77519  2.98518  4.58477  3.61503
          0.01034  4.97249  5.69483  0.61958  0.77255  0.48576  0.95510
    265   3.01738  5.55125  1.72528  2.02388  4.88737  3.68151  3.94626  4.38140  2.72778  3.85261  4.60357  2.32504  4.12883  3.05464  2.05286  2.15982  3.25737  3.93893  5.98240  4.55243    335 d - - -
          2.68618  4.42225  2.77519  2.73123  3.46354  2.40513  3.72494  3.29354  2.67741  2.69355  4.24690  2.90347  2.73739  3.18146  2.89801  2.37887  2.77519  2.98518  4.58477  3.61503
          0.01034  4.97249  5.69483  0.61958  0.77255  0.48576  0.95510
    266   3.20987  5.43482  1.49527  2.85199  4.86264  1.23535  4.30379  4.30458  3.23992  3.90290  2.44061  3.38281  4.33943  3.48154  3.74479  3.21936  3.52030  3.92854  6.13530  4.75499    336 g - - -
          2.68618  4.42225  2.77519  2.73123  3.46354  2.40513  3.72494  3.29354  2.67741  2.69355  4.24690  2.90347  2.73739  3.18146  2.89801  2.37887  2.77519  2.98518  4.58477  3.61503
          0.01034  4.97249  5.69483  0.61958  0.77255  0.48576  0.95510
    267   2.89545  5.06596  3.30413  2.75677  4.31271  3.72070  2.07346  3.72506  2.72868  3.33495  4.15462  3.26896  2.67306  2.07709  3.17556  2.93768  2.35854  2.35951  5.58279  4.25637    337 h - - -
          2.68618  4.42225  2.77519  2.73123  3.46354  2.40513  3.72494  3.29354  2.67741  2.69355  4.24690  2.90347  2.73739  3.18146  2.89801  2.37887  2.77519  2.98518  4.58477  3.61503
          0.01034  4.97249  5.69483  0.61958  0.77255  0.48576  0.95510
    268   2.17129  4.51854  4.09010  3.52928  3.68488  3.94505  4.29699  2.91265  3.45536  2.11838  3.66672  2.44673  4.35052  3.72783  3.73669  3.22929  2.19103  1.53290  5.17660  3.96592    338 v - - -
          2.68618  4.42225  2.77519  2.73123  3.46354  2.40513  3.72494  3.29354  2.67741  2.69355  4.24690  2.90347  2.73739  3.18146  2.89801  2.37887  2.77519  2.98518  4.58477  3.61503
          0.01034  4.97249  5.69483  0.61958  0.77255  0.48576  0.95510
    269   1.38752  5.22558  3.26424  2.77363  4.67003  3.68988  4.01194  4.11163  2.12300  3.66216  4.44656  2.04511  4.14769  3.14162  3.20768  2.95443  2.31427  3.71028  5.84406  4.48922    339 a - - -
          2.68618  4.42225  2.77519  2.73123  3.46354  2.40513  3.72494  3.29354  2.67741  2.69355  4.24690  2.90347  2.73739  3.18146  2.89801  2.37887  2.77519  2.98518  4.58477  3.61503
          0.01034  4.97249  5.69483  0.61958  0.77255  0.48576  0.95510
    270   2.16759  5.39808  2.09616  2.08748  4.73882  3.64935  3.85468  4.22271  2.60062  3.70299  4.44489  3.11881  2.68352  2.95515  2.29760  2.23956  3.12988  3.78744  5.83606  4.42475    340 e - - -
          2.68618  4.42225  2.77519  2.73123  3.46354  2.40513  3.72494  3.29354  2.67741  2.69355  4.24690  2.90347  2.73739  3.18146  2.89801  2.37887  2.77519  2.98518  4.58477  3.61503
          0.01034  4.97249  5.69483  0.61958  0.77255  0.48576  0.95510
    271   2.12790  5.51558  3.00247  1.07876  5.18963  1.57035  4.35507  4.67101  3.27841  4.20880  5.01672  3.37709  4.34117  3.51481  3.79351  3.20860  3.55806  4.18450  6.37345  4.96214    341 e - - -
          2.68618  4.42225  2.77519  2.73123  3.46354  2.40513  3.72494  3.29354  2.67741  2.69355  4.24690  2.90347  2.73739  3.18146  2.89801  2.37887  2.77519  2.98518  4.58477  3.61503
          0.01034  4.97249  5.69483  0.61958  0.77255  0.48576  0.95510
    272   2.89676  5.36650  2.30509  2.58638  4.69718  3.65794  3.85835  4.17109  1.88702  3.66571  4.41601  3.13248  4.06023  2.19867  3.08693  1.87363  3.12923  2.59675  5.80951  4.40864    342 s - - -
          2.68618  4.42225  2.77519  2.73123  3.46354  2.40513  3.72494  3.29354  2.67741  2.69355  4.24690  2.90347  2.73739  3.18146  2.89801  2.37887  2.77519  2.98518  4.58477  3.61503
          0.01034  4.97249  5.69483  0.61958  0.77255  0.48576  0.95510
    273   1.26639  4.72482  5.01949  4.49278  3.81739  4.40968  5.00428  2.57613  4.35425  1.31636  3.70425  4.60247  4.83552  4.55126  4.48875  3.77543  3.57198  1.81910  5.56755  4.40612    343 a - - -
          2.68618  4.42225  2.77519  2.73123  3.46354  2.40513  3.72494  3.29354  2.67741  2.69355  4.24690  2.90347  2.73739  3.18146  2.89801  2.37887  2.77519  2.98518  4.58477  3.61503
          0.01034  4.97249  5.69483  0.61958  0.77255  0.48576  0.95510
    274   2.89627  5.22105  3.19787  1.70839  4.50158  3.68942  3.88802  2.66985  2.06764  3.49451  4.28280  2.12872  4.08542  3.01367  3.11554  2.89670  3.12742  2.57581  5.69635  4.33313    344 e - - -
          2.68618  4.42225  2.77519  2.73123  3.46354  2.40513  3.72494  3.29354  2.67741  2.69355  4.24690  2.90347  2.73739  3.18146  2.89801  2.37887  2.77519  2.98518  4.58477  3.61503
          0.01034  4.97249  5.69483  0.61958  0.77255  0.48576  0.95510
    275   1.94839  4.90898  3.65510  3.16003  4.59809  2.24854  4.30941  4.01787  3.16902  3.64750  4.45932  2.28700  4.21096  3.49420  3.59505  1.45807  3.21669  2.35065  5.89194  4.60251    345 s - - -
          2.68618  4.42225  2.77519  2.73123  3.46354  2.40513  3.72494  3.29354  2.67741  2.69355  4.24690  2.90347  2.73739  3.18146  2.89801  2.37887  2.77519  2.98518  4.58477  3.61503
          0.01034  4.97249  5.69483  0.61958  0.77255  0.48576  0.95510
    276   3.01009  4.38640  4.86974  4.27842  1.99075  2.40952  4.35510  2.04807  4.07894  1.94968  3.49661  4.26816  4.51580  4.20555  4.10583  3.46745  3.24142  2.63780  2.66145  2.39793    346 l - - -
          2.68618  4.42225  2.77519  2.73123  3.46354  2.40513  3.72494  3.29354  2.67741  2.69355  4.24690  2.90347  2.73739  3.18146  2.89801  2.37887  2.77519  2.98518  4.58477  3.61503
          0.01034  4.97249  5.69483  0.61958  0.77255  0.48576  0.95510
    277   2.89885  5.09757  3.29840  2.73772  2.66441  3.72411  2.65988  3.75583  2.69126  2.35101  4.16827  2.14324  4.11268  2.35593  2.35024  2.93155  3.12819  3.43316  5.57443  4.23341    347 n - - -
          2.68618  4.42225  2.77519  2.73123  3.46354  2.40513  3.72494  3.29354  2.67741  2.69355  4.24690  2.90347  2.73739  3.18146  2.89801  2.37887  2.77519  2.98518  4.58477  3.61503
          0.01034  4.97249  5.69483  0.61958  0.77255  0.48576  0.95510
    278   3.01880  5.47598  3.28269  2.09317  4.85149  3.76443  3.89385  4.30739  1.59730  3.76260  4.52113  3.23446  4.15001  1.99625  2.22603  2.98148  2.29606  3.88563  5.86271  4.50449    348 k - - -
          2.68618  4.42225  2.77519  2.73123  3.46354  2.40513  3.72494  3.29354  2.67741  2.69355  4.24690  2.90347  2.73739  3.18146  2.89801  2.37887  2.77519  2.98518  4.58477  3.61503
          0.01034  4.97249  5.69483  0.61958  0.77255  0.48576  0.95510
    279   2.88895  4.73429  3.59476  3.02921  3.89209  3.81824  4.05038  3.26043  2.21670  2.01244  2.63622  3.47934  4.20065  2.31555  3.36849  2.29264  3.11996  2.29650  5.29701  4.04015    349 l - - -
          2.68618  4.42225  2.77519  2.73123  3.46354  2.40513  3.72494  3.29354  2.67741  2.69355  4.24690  2.90347  2.73739  3.18146  2.89801  2.37887  2.77519  2.98518  4.58477  3.61503
          0.01034  4.97249  5.69483  0.61958  0.77255  0.48576  0.95510
    280   3.22089  4.75625  4.40357  3.82815  3.63508  4.29376  4.56685  2.84648  3.69568  1.82461  2.32998  4.15403  4.62785  1.32519  3.94909  3.57557  3.44965  2.00184  5.33544  4.16986    350 q - - -
          2.68618  4.42225  2.77519  2.73123  3.46354  2.40513  3.72494  3.29354  2.67741  2.69355  4.24690  2.90347  2.73739  3.18146  2.89801  2.37887  2.77519  2.98518  4.58477  3.61503
          0.01034  4.97249  5.69483  0.61958  0.77255  0.48576  0.95510
    281   2.05094  5.44373  3.13345  2.83594  4.96700  3.74819  4.18308  4.43913  2.94344  3.96388  4.76469  2.16739  4.28127  1.02281  3.37535  3.13493  3.43386  4.00508  6.11144  4.73789    351 q - - -
          2.68618  4.42225  2.77519  2.73123  3.46354  2.40513  3.72494  3.29354  2.67741  2.69355  4.24690  2.90347  2.73739  3.18146  2.89801  2.37887  2.77519  2.98518  4.58477  3.61503
          0.01034  4.97249  5.69483  0.61958  0.77255  0.48576  0.95510
    282   2.88863  4.62250  3.74564  2.34086  3.76121  3.86095  4.10914  3.12129  3.11746  2.10163  3.72413  3.58776  4.24041  3.43275  2.50376  3.10508  2.06509  2.16827  2.84623  3.96510    352 t - - -
          2.68618  4.42225  2.77519  2.73123  3.46354  2.40513  3.72494  3.29354  2.67741  2.69355  4.24690  2.90347  2.73739  3.18146  2.89801  2.37887  2.77519  2.98518  4.58477  3.61503
          0.01034  4.97249  5.69483  0.61958  0.77255  0.48576  0.95510
    283   3.26390  5.04066  3.86394  3.46195  1.22322  4.07110  4.26997  3.62289  3.40179  3.18348  4.19018  3.83743  1.72077  2.22957  3.72199  3.42228  3.53706  3.41224  5.10140  3.57619    353 f - - -
          2.68618  4.42225  2.77519  2.73123  3.46354  2.40513  3.72494  3.29354  2.67741  2.69355  4.24690  2.90347  2.73739  3.18146  2.89801  2.37887  2.77519  2.98518  4.58477  3.61503
          0.01034  4.97249  5.69483  0.61958  0.77255  0.48576  0.95510
    284   2.93095  5.37255  2.36675  2.62448  4.69552  2.55211  3.87766  4.16403  2.08943  3.66366  4.42377  3.16522  4.08897  2.98600  2.06253  2.90239  3.16077  3.75514  5.80726  2.03411    354 y - - -
          2.68618  4.42225  2.77519  2.73123  3.46354  2.40513  3.72494  3.29354  2.67741  2.69355  4.24690  2.90347  2.73739  3.18146  2.89801  2.37887  2.77519  2.98518  4.58477  3.61503
          0.01034  4.97249  5.69483  0.61958  0.77255  0.48576  0.95510
    285   2.88177  5.36346  2.40327  2.57710  4.69745  3.65151  2.66730  4.17471  2.04124  2.58398  4.40811  3.12323  4.04801  2.05449  3.06466  2.15582  3.11293  3.74850  5.80094  4.39827    355 k - - -
          2.68618  4.42225  2.77519  2.73123  3.46354  2.40513  3.72494  3.29354  2.67741  2.69355  4.24690  2.90347  2.73739  3.18146  2.89801  2.37887  2.77519  2.98518  4.58477  3.61503
          0.01034  4.97249  5.69483  0.61958  0.77255  0.48576  0.95510
    286   3.17879  5.57746  3.22542  1.44665  4.98582  3.82569  4.03439  4.43395  2.64024  3.90051  4.68887  3.32339  4.26789  3.15328  1.36839  2.20365  3.41110  4.02335  6.00390  4.65888    356 r - - -
          2.68618  4.42225  2.77519  2.73123  3.46354  2.40513  3.72494  3.29354  2.67741  2.69355  4.24690  2.90347  2.73739  3.18146  2.89801  2.37887  2.77519  2.98518  4.58477  3.61503
          0.01034  4.97249  5.69483  0.61958  0.77255  0.48576  0.95510
    287   2.92711  4.37132  4.50351  3.91274  2.09637  4.04486  4.32859  1.69159  3.76024  2.54535  3.48064  4.06668  4.41131  3.96705  2.41827  3.33918  2.30714  2.61259  4.93589  2.53073    357 i - - -
          2.68618  4.42225  2.77519  2.73123  3.46354  2.40513  3.72494  3.29354  2.67741  2.69355  4.24690  2.90347  2.73739  3.18146  2.89801  2.37887  2.77519  2.98518  4.58477  3.61503
          0.01034  4.97249  5.69483  0.61958  0.77255  0.48576  0.95510
    288   2.88249  2.80457  2.39649  2.60630  4.66180  2.26614  3.87055  4.13049  2.62163  3.63874  4.39404  2.27679  4.06029  2.97828  2.36329  2.22030  3.12098  3.71506  5.79341  4.39944    358 s - - -
          2.68618  4.42225  2.77519  2.73123  3.46354  2.40513  3.72494  3.29354  2.67741  2.69355  4.24690  2.90347  2.73739  3.18146  2.89801  2.37887  2.77519  2.98518  4.58477  3.61503
          0.01034  4.97249  5.69483  0.61958  0.77255  0.48576  0.95510
    289   2.90618  5.36449  3.09665  2.03126  4.68251  2.58240  2.51353  4.15735  2.62576  3.65996  4.41528  2.10473  4.06778  2.97799  3.11715  2.25853  3.13970  3.74312  5.81006  2.75003    359 e - - -
          2.68618  4.42225  2.77519  2.73123  3.46354  2.40513  3.72494  3.29354  2.67741  2.69355  4.24690  2.90347  2.73739  3.18146  2.89801  2.37887  2.77519  2.98518  4.58477  3.61503
          0.01034  4.97249  5.69483  0.61958  0.77255  0.48576  0.95510
    290   2.26178  5.30833  3.20498  2.64317  4.62479  3.69145  3.86771  4.07736  1.99704  2.53817  4.36253  2.32761  2.73660  2.97939  2.06884  2.89206  3.13765  3.68472  5.75441  4.38192    360 k - - -
          2.68618  4.42225  2.77519  2.73123  3.46354  2.40513  3.72494  3.29354  2.67741  2.69355  4.24690  2.90347  2.73739  3.18146  2.89801  2.37887  2.77519  2.98518  4.58477  3.61503
          0.49130  4.97249  0.96431  0.61958  0.77255  0.48576  0.95510
    291   2.70835  4.57865  3.54853  3.13437  4.02145  1.99942  4.17607  3.38958  3.11937  1.91191  3.98920  3.48556  1.73375  3.45746  3.46673  2.88275  3.05856  3.09299  5.43581  4.18472    361 p - - -
          2.68618  4.42225  2.77519  2.73123  3.46354  2.40513  3.72494  3.29354  2.67741  2.69355  4.24690  2.90347  2.73739  3.18146  2.89801  2.37887  2.77519  2.98518  4.58477  3.61503
          0.01668  4.49786  5.22021  0.61958  0.77255  1.19706  0.35965
    292   1.99797  5.29457  1.94352  2.43993  4.65255  3.49400  3.80515  4.11659  1.61749  3.62918  4.41010  2.98977  3.96857  2.92965  3.06852  2.82101  3.11142  3.70311  5.78391  4.37952    362 k - - -
          2.68625  4.42232  2.77527  2.73130  3.46361  2.40520  3.72502  3.29361  2.67748  2.69255  4.24697  2.90354  2.73747  3.18153  2.89808  2.37894  2.77527  2.98525  4.58484  3.61510
          0.36591  1.20055  5.22021  0.14100  2.02869  0.20940  1.66639
    293   2.91172  5.13424  3.21936  1.91418  4.38823  2.44450  3.93898  3.79980  2.74175  2.46670  4.21658  1.89139  4.11671  3.08724  3.20846  2.93748  3.14794  2.51417  5.64355  4.30063    364 n - - -
          2.68618  4.42225  2.77519  2.73123  3.46354  2.40513  3.72494  3.29354  2.67741  2.69355  4.24690  2.90347  2.73739  3.18146  2.89801  2.37887  2.77519  2.98518  4.58477  3.61503
          0.01034  4.97249  5.69483  0.61958  0.77255  0.48576  0.95510
    294   2.98220  5.10691  3.44092  2.86228  4.35942  2.42646  3.97071  3.75567  2.03106  1.73946  4.19243  3.35506  4.18910  3.13164  2.25804  3.03190  2.37160  3.44979  5.59986  4.30391    365 l - - -
          2.68618  4.42225  2.77519  2.73123  3.46354  2.40513  3.72494  3.29354  2.67741  2.69355  4.24690  2.90347  2.73739  3.18146  2.89801  2.37887  2.77519  2.98518  4.58477  3.61503
          0.01034  4.97249  5.69483  0.61958  0.77255  0.48576  0.95510
    295   3.18867  4.64917  4.63734  4.15393  2.28171  4.26469  4.59182  2.72886  4.05366  2.75244  3.79236  2.48132  4.68149  4.27206  4.22136  3.60857  3.45508  0.86860  5.14682  3.77262    366 v - - -
          2.68618  4.42225  2.77519  2.73123  3.46354  2.40513  3.72494  3.29354  2.67741  2.69355  4.24690  2.90347  2.73739  3.18146  2.89801  2.37887  2.77519  2.98518  4.58477  3.61503
          0.01034  4.97249  5.69483  0.61958  0.77255  0.48576  0.95510
    296   2.88122  4.98629  3.41571  2.89993  4.38379  2.48145  4.07556  3.79545  2.90756  2.41591  4.24180  2.06870  4.15788  3.24749  3.35276  2.18137  1.72146  3.45154  5.67633  4.36426    367 t - - -
          2.68618  4.42225  2.77519  2.73123  3.46354  2.40513  3.72494  3.29354  2.67741  2.69355  4.24690  2.90347  2.73739  3.18146  2.89801  2.37887  2.77519  2.98518  4.58477  3.61503
          0.01034  4.97249  5.69483  0.61958  0.77255  0.48576  0.95510
    297   3.13859  4.60503  2.58943  3.93947  2.12200  4.20125  4.28530  2.98517  3.84592  2.74110  3.71334  4.12381  4.56743  4.04356  4.03060  3.49867  3.37150  1.20827  4.79755  2.21277    368 v - - -
          2.68618  4.42225  2.77519  2.73123  3.46354  2.40513  3.72494  3.29354  2.67741  2.69355  4.24690  2.90347  2.73739  3.18146  2.89801  2.37887  2.77519  2.98518  4.58477  3.61503
          0.01034  4.97249  5.69483  0.61958  0.77255  0.48576  0.95510
    298   2.88332  4.70383  3.70914  3.17056  3.95087  2.17424  4.17070  2.35309  3.14393  3.01577  3.89663  2.47920  4.23645  3.45626  3.52205  1.76087  3.15256  2.13899  5.36959  4.12217    369 s - - -
          2.68618  4.42225  2.77519  2.73123  3.46354  2.40513  3.72494  3.29354  2.67741  2.69355  4.24690  2.90347  2.73739  3.18146  2.89801  2.37887  2.77519  2.98518  4.58477  3.61503
          0.01034  4.97249  5.69483  0.61958  0.77255  0.48576  0.95510
    299   3.33887  4.73144  5.14575  4.65671  4.07416  1.58460  5.22134  1.34347  4.54348  2.82591  3.95389  4.75456  4.97433  4.77575  4.69229  3.92684  3.63208  1.30699  5.80863  4.60364    370 v - - -
          2.68618  4.42225  2.77519  2.73123  3.46354  2.40513  3.72494  3.29354  2.67741  2.69355  4.24690  2.90347  2.73739  3.18146  2.89801  2.37887  2.77519  2.98518  4.58477  3.61503
          0.01034  4.97249  5.69483  0.61958  0.77255  0.48576  0.95510
    300   1.84054  5.43206  2.31617  2.61976  4.77657  3.68789  3.90735  4.25034  2.63936  3.73850  4.49500  3.16533  4.10729  1.62139  2.25683  2.92723  3.19869  3.82731  5.87572  4.47718    371 q - - -
          2.68618  4.42225  2.77519  2.73123  3.46354  2.40513  3.72494  3.29354  2.67741  2.69355  4.24690  2.90347  2.73739  3.18146  2.89801  2.37887  2.77519  2.98518  4.58477  3.61503
          0.01034  4.97249  5.69483  0.61958  0.77255  0.48576  0.95510
    301   2.22566  5.46919  2.26801  1.99209  4.81991  2.39158  3.92768  4.30660  2.70407  3.79058  4.54192  3.14548  2.27790  3.03586  3.20867  2.24184  3.21399  3.87001  5.92875  4.50941    372 e - - -
          2.68618  4.42225  2.77519  2.73123  3.46354  2.40513  3.72494  3.29354  2.67741  2.69355  4.24690  2.90347  2.73739  3.18146  2.89801  2.37887  2.77519  2.98518  4.58477  3.61503
          0.01034  4.97249  5.69483  0.61958  0.77255  0.48576  0.95510
    302   1.69792  5.57455  2.99176  1.58422  4.93698  3.73500  4.05814  4.40909  2.84013  3.90953  4.69319  3.22773  4.22000  1.56610  3.31763  3.08234  3.38045  3.99047  6.05867  4.65041    373 q - - -
          2.68618  4.42225  2.77519  2.73123  3.46354  2.40513  3.72494  3.29354  2.67741  2.69355  4.24690  2.90347  2.73739  3.18146  2.89801  2.37887  2.77519  2.98518  4.58477  3.61503
          0.01034  4.97249  5.69483  0.61958  0.77255  0.48576  0.95510
    303   3.22182  5.48901  3.61477  2.97266  4.85630  3.95455  2.13751  4.25182  1.89924  1.76483  4.54890  3.44897  4.31864  2.20611  2.07529  3.21169  3.41702  3.89942  5.84313  4.57688    374 l - - -
          2.68618  4.42225  2.77519  2.73123  3.46354  2.40513  3.72494  3.29354  2.67741  2.69355  4.24690  2.90347  2.73739  3.18146  2.89801  2.37887  2.77519  2.98518  4.58477  3.61503
          0.01034  4.97249  5.69483  0.61958  0.77255  0.48576  0.95510
    304   2.22152  5.43873  1.55571  2.64117  4.83280  3.67649  3.99114  4.31208  2.78816  3.81526  4.57862  2.32505  2.56782  3.10843  3.29230  2.96769  2.25929  3.87916  5.96752  4.55635    375 d - - -
          2.68618  4.42225  2.77519  2.73123  3.46354  2.40513  3.72494  3.29354  2.67741  2.69355  4.24690  2.90347  2.73739  3.18146  2.89801  2.37887  2.77519  2.98518  4.58477  3.61503
          0.01034  4.97249  5.69483  0.61958  0.77255  0.48576  0.95510
    305   3.27820  5.84961  1.20623  1.69274  5.17325  3.74034  4.15790  4.68439  3.05874  4.15835  4.94779  3.19966  2.46989  3.29247  3.61578  3.19103  2.33018  4.23828  6.30165  4.82656    376 d - - -
          2.68618  4.42225  2.77519  2.73123  3.46354  2.40513  3.72494  3.29354  2.67741  2.69355  4.24690  2.90347  2.73739  3.18146  2.89801  2.37887  2.77519  2.98518  4.58477  3.61503
          0.01034  4.97249  5.69483  0.61958  0.77255  0.48576  0.95510
    306   2.90061  4.82912  3.50809  2.20047  4.00808  3.79647  4.02073  3.37748  2.89359  1.72108  3.92173  3.42001  4.18352  3.24839  2.39823  2.29817  3.13215  2.23700  5.38058  4.10792    377 l - - -
          2.68618  4.42225  2.77519  2.73123  3.46354  2.40513  3.72494  3.29354  2.67741  2.69355  4.24690  2.90347  2.73739  3.18146  2.89801  2.37887  2.77519  2.98518  4.58477  3.61503
          0.01034  4.97249  5.69483  0.61958  0.77255  0.48576  0.95510
    307   2.26043  5.33034  3.13037  2.01574  4.65311  3.65543  3.85201  4.12142  2.04986  3.62682  4.38119  2.12482  2.74980  2.95809  3.08349  2.85531  3.11392  2.59583  5.77960  4.38423    378 e - - -
          2.68618  4.42225  2.77519  2.73123  3.46354  2.40513  3.72494  3.29354  2.67741  2.69355  4.24690  2.90347  2.73739  3.18146  2.89801  2.37887  2.77519  2.98518  4.58477  3.61503
          0.01034  4.97249  5.69483  0.61958  0.77255  0.48576  0.95510
    308   3.25332  4.62720  5.01526  4.41901  1.59226  4.42722  4.69797  1.54380  4.21759  1.69627  3.42717  4.51116  4.74250  4.37048  2.47888  3.74255  3.48087  2.68214  5.15061  3.94523    379 i - - -
          2.68618  4.42225  2.77519  2.73123  3.46354  2.40513  3.72494  3.29354  2.67741  2.69355  4.24690  2.90347  2.73739  3.18146  2.89801  2.37887  2.77519  2.98518  4.58477  3.61503
          0.01034  4.97249  5.69483  0.61958  0.77255  0.48576  0.95510
    309   1.79222  4.80103  3.62441  1.62535  3.98894  3.87176  4.15188  3.15676  3.07802  2.13140  3.90434  3.54856  4.27336  3.40510  3.47585  3.12442  3.19828  2.22990  5.42319  4.16180    380 e - - -
          2.68618  4.42225  2.77519  2.73123  3.46354  2.40513  3.72494  3.29354  2.67741  2.69355  4.24690  2.90347  2.73739  3.18146  2.89801  2.37887  2.77519  2.98518  4.58477  3.61503
          0.01034  4.97249  5.69483  0.61958  0.77255  0.48576  0.95510
    310   3.30135  4.73922  4.80037  4.19850  3.80804  4.43198  4.75226  2.60735  3.77578  1.86890  3.72671  4.41109  4.78465  4.22146  2.26646  3.76609  3.54237  0.90512  5.47106  4.28262    381 v - - -
          2.68618  4.42225  2.77519  2.73123  3.46354  2.40513  3.72494  3.29354  2.67741  2.69355  4.24690  2.90347  2.73739  3.18146  2.89801  2.37887  2.77519  2.98518  4.58477  3.61503
          0.01034  4.97249  5.69483  0.61958  0.77255  0.48576  0.95510
    311   2.13739  4.77673  3.56437  2.28594  3.95175  3.82523  4.06503  2.31927  2.98338  2.99229  3.87558  3.47262  4.21183  2.12937  3.38648  3.05871  3.13932  1.86294  5.35492  4.08958    382 v - - -
          2.68618  4.42225  2.77519  2.73123  3.46354  2.40513  3.72494  3.29354  2.67741  2.69355  4.24690  2.90347  2.73739  3.18146  2.89801  2.37887  2.77519  2.98518  4.58477  3.61503
          0.01034  4.97249  5.69483  0.61958  0.77255  0.48576  0.95510
    312   1.68873  5.42169  2.31322  2.58372  4.76138  3.66338  3.87633  4.24312  2.62091  3.72475  4.47145  2.29376  4.07569  2.30252  2.24371  2.88633  3.15977  3.81110  5.85869  4.44946    383 a - - -
          2.68618  4.42225  2.77519  2.73123  3.46354  2.40513  3.72494  3.29354  2.67741  2.69355  4.24690  2.90347  2.73739  3.18146  2.89801  2.37887  2.77519  2.98518  4.58477  3.61503
          0.01034  4.97249  5.69483  0.61958  0.77255  0.48576  0.95510
    313   3.04371  4.76256  3.92548  3.32484  3.91578  3.99739  4.19580  1.63635  3.01134  2.91051  3.84950  3.71635  4.36872  2.28268  1.79965  3.26562  3.26817  2.17552  5.34651  4.12474    384 i - - -
          2.68618  4.42225  2.77519  2.73123  3.46354  2.40513  3.72494  3.29354  2.67741  2.69355  4.24690  2.90347  2.73739  3.18146  2.89801  2.37887  2.77519  2.98518  4.58477  3.61503
          0.01034  4.97249  5.69483  0.61958  0.77255  0.48576  0.95510
    314   2.92301  4.31008  4.79334  4.18539  2.26938  4.08312  4.40467  2.72236  3.99063  1.89045  2.42395  4.21370  4.44438  4.13552  4.03020  2.08920  3.15487  1.98247  2.73909  3.73077    385 l - - -
          2.68618  4.42225  2.77519  2.73123  3.46354  2.40513  3.72494  3.29354  2.67741  2.69355  4.24690  2.90347  2.73739  3.18146  2.89801  2.37887  2.77519  2.98518  4.58477  3.61503
          0.01034  4.97249  5.69483  0.61958  0.77255  0.48576  0.95510
    315   3.00624  4.45376  4.53090  3.94293  3.55831  4.13871  4.45509  1.99654  3.79062  1.76271  3.53974  4.13714  4.49871  4.02600  1.96315  3.43406  2.33701  1.87271  5.11252  3.92527    386 l - - -
          2.68618  4.42225  2.77519  2.73123  3.46354  2.40513  3.72494  3.29354  2.67741  2.69355  4.24690  2.90347  2.73739  3.18146  2.89801  2.37887  2.77519  2.98518  4.58477  3.61503
          0.01034  4.97249  5.69483  0.61958  0.77255  0.48576  0.95510
    316   3.30188  5.55690  1.84864  2.93508  5.47633  0.85245  4.57410  5.01272  3.64762  4.54137  5.36858  3.45419  4.42607  3.76244  4.21726  1.99922  3.71184  4.42766  6.69054  5.24871    387 g - - -
          2.68618  4.42225  2.77519  2.73123  3.46354  2.40513  3.72494  3.29354  2.67741  2.69355  4.24690  2.90347  2.73739  3.18146  2.89801  2.37887  2.77519  2.98518  4.58477  3.61503
          0.01034  4.97249  5.69483  0.61958  0.77255  0.48576  0.95510
    317   2.97567  5.49914  2.24898  1.98935  4.83746  3.67051  3.91476  4.32815  1.87437  3.80203  4.54931  3.13454  2.67733  3.02019  3.18681  1.75453  3.21331  3.88770  5.93251  4.50893    388 s - - -
          2.68618  4.42225  2.77519  2.73123  3.46354  2.40513  3.72494  3.29354  2.67741  2.69355  4.24690  2.90347  2.73739  3.18146  2.89801  2.37887  2.77519  2.98518  4.58477  3.61503
          0.01034  4.97249  5.69483  0.61958  0.77255  0.48576  0.95510
    318   3.10951  4.54218  4.62663  4.05938  3.22202  4.20308  1.90585  2.93947  3.89427  1.58779  3.61843  4.18670  4.56144  4.09428  4.02956  3.50340  3.34033  1.80493  4.80903  2.19417    389 l - - -
          2.68618  4.42225  2.77519  2.73123  3.46354  2.40513  3.72494  3.29354  2.67741  2.69355  4.24690  2.90347  2.73739  3.18146  2.89801  2.37887  2.77519  2.98518  4.58477  3.61503
          0.01034  4.97249  5.69483  0.61958  0.77255  0.48576  0.95510
    319   2.24682  5.11097  3.28641  2.75538  4.40231  2.53418  3.95456  3.82688  2.08608  3.42111  4.23108  3.26816  1.88352  3.10317  3.18669  2.93771  3.14884  3.48834  5.65031  2.56324    390 p - - -
          2.68618  4.42225  2.77519  2.73123  3.46354  2.40513  3.72494  3.29354  2.67741  2.69355  4.24690  2.90347  2.73739  3.18146  2.89801  2.37887  2.77519  2.98518  4.58477  3.61503
          0.01034  4.97249  5.69483  0.61958  0.77255  0.48576  0.95510
    320   2.95280  4.99048  3.45545  2.89372  4.05436  3.80555  2.65198  3.59196  2.79362  3.22481  4.07628  2.35969  4.19129  3.19007  2.24727  3.03069  3.18065  2.38312  5.41053  1.86127    391 y - - -
          2.68618  4.42225  2.77519  2.73123  3.46354  2.40513  3.72494  3.29354  2.67741  2.69355  4.24690  2.90347  2.73739  3.18146  2.89801  2.37887  2.77519  2.98518  4.58477  3.61503
          0.01034  4.97249  5.69483  0.61958  0.77255  0.48576  0.95510
    321   3.01693  4.43723  4.64402  4.05974  3.56504  4.17385  4.51139  1.95307  3.92046  1.63575  3.55061  2.56015  4.53460  4.12388  4.05961  3.47632  2.19556  1.69647  5.12363  3.93581    392 l - - -
          2.68618  4.42225  2.77519  2.73123  3.46354  2.40513  3.72494  3.29354  2.67741  2.69355  4.24690  2.90347  2.73739  3.18146  2.89801  2.37887  2.77519  2.98518  4.58477  3.61503
          0.01034  4.97249  5.69483  0.61958  0.77255  0.48576  0.95510
    322   3.59956  4.92335  5.19481  4.72308  2.85643  4.63441  4.27599  3.26729  4.50763  2.94540  4.01949  4.58207  4.97375  4.57533  4.52477  3.97000  3.83065  0.87899  2.21822  1.91507    393 v - - -
          2.68618  4.42225  2.77519  2.73123  3.46354  2.40513  3.72494  3.29354  2.67741  2.69355  4.24690  2.90347  2.73739  3.18146  2.89801  2.37887  2.77519  2.98518  4.58477  3.61503
          0.01034  4.97249  5.69483  0.61958  0.77255  0.48576  0.95510
    323   2.90793  4.62027  3.80489  3.23917  3.76699  1.91639  4.14817  2.30597  2.31367  1.93403  3.73007  3.63596  4.26911  3.48280  3.49594  3.13778  2.34807  2.87212  5.21535  3.98466    394 g - - -
          2.68618  4.42225  2.77519  2.73123  3.46354  2.40513  3.72494  3.29354  2.67741  2.69355  4.24690  2.90347  2.73739  3.18146  2.89801  2.37887  2.77519  2.98518  4.58477  3.61503
          0.01034  4.97249  5.69483  0.61958  0.77255  0.48576  0.95510
    324   2.23581  5.66539  1.18100  2.65035  5.04979  2.24920  4.11152  4.54455  2.12791  4.03316  4.81314  3.21310  4.24096  3.24077  3.48709  3.11458  3.43972  4.10125  6.17921  4.73770    395 d - - -
          2.68618  4.42225  2.77519  2.73123  3.46354  2.40513  3.72494  3.29354  2.67741  2.69355  4.24690  2.90347  2.73739  3.18146  2.89801  2.37887  2.77519  2.98518  4.58477  3.61503
          0.13350  4.97249  2.13671  0.61958  0.77255  0.48576  0.95510
    325   2.85483  5.30928  2.33738  2.54800  4.63360  3.61646  3.81355  2.64951  2.55086  3.60314  4.35845  2.05989  4.01789  2.18377  2.19614  2.82527  3.08627  3.68935  5.75111  4.35605    396 n - - -
          2.68618  4.42225  2.77519  2.73123  3.46354  2.40513  3.72494  3.29354  2.67741  2.69355  4.24690  2.90347  2.73739  3.18146  2.89801  2.37887  2.77519  2.98518  4.58477  3.61503
          0.01169  4.85068  5.57303  0.61958  0.77255  0.34629  1.22863
    326   2.16705  4.93051  3.55677  3.08392  3.87365  1.93553  2.16793  3.59181  3.08215  3.24247  4.12114  3.52921  4.28254  3.41843  3.48004  3.12100  3.26749  3.31491  5.32303  1.79836    397 y - - -
          2.68618  4.42225  2.77519  2.73123  3.46354  2.40513  3.72494  3.29354  2.67741  2.69355  4.24690  2.90347  2.73739  3.18146  2.89801  2.37887  2.77519  2.98518  4.58477  3.61503
          0.01034  4.97249  5.69483  0.61958  0.77255  0.48576  0.95510
    327   2.89300  4.82574  3.50248  2.26170  4.00106  3.79269  4.01291  2.38489  2.89037  2.29514  3.91302  3.41149  4.17660  2.12218  2.44945  3.01687  3.12349  2.24073  5.37510  4.10094    398 q - - -
          2.68618  4.42225  2.77519  2.73123  3.46354  2.40513  3.72494  3.29354  2.67741  2.69355  4.24690  2.90347  2.73739  3.18146  2.89801  2.37887  2.77519  2.98518  4.58477  3.61503
          0.01034  4.97249  5.69483  0.61958  0.77255  0.48576  0.95510
    328   3.08151  5.53229  3.31660  2.05261  4.92235  3.80570  3.92227  4.37097  1.96461  3.81349  4.57844  2.32729  4.19349  2.13773  1.59429  3.04065  3.29551  3.95071  5.90015  4.55579    399 r - - -
          2.68618  4.42225  2.77519  2.73123  3.46354  2.40513  3.72494  3.29354  2.67741  2.69355  4.24690  2.90347  2.73739  3.18146  2.89801  2.37887  2.77519  2.98518  4.58477  3.61503
          0.01034  4.97249  5.69483  0.61958  0.77255  0.48576  0.95510
    329   3.39155  4.72967  5.15712  4.62008  1.51142  4.50743  4.41143  3.01140  4.42551  2.55770  2.33664  4.54672  4.83477  4.49030  4.43298  3.83097  3.61922  2.02901  4.69718  1.46063    400 y - - -
          2.68618  4.42225  2.77519  2.73123  3.46354  2.40513  3.72494  3.29354  2.67741  2.69355  4.24690  2.90347  2.73739  3.18146  2.89801  2.37887  2.77519  2.98518  4.58477  3.61503
          0.01034  4.97249  5.69483  0.61958  0.77255  0.48576  0.95510
    330   2.13556  4.76697  3.54647  2.98534  2.64189  3.79609  4.03376  3.31575  2.95505  2.99831  3.86775  3.44531  2.34062  3.28351  2.42812  2.24002  3.11568  3.06327  5.32258  2.70107    401 a - - -
          2.68618  4.42225  2.77519  2.73123  3.46354  2.40513  3.72494  3.29354  2.67741  2.69355  4.24690  2.90347  2.73739  3.18146  2.89801  2.37887  2.77519  2.98518  4.58477  3.61503
          0.01034  4.97249  5.69483  0.61958  0.77255  0.48576  0.95510
    331   3.00174  4.72261  3.83843  2.05567  3.89720  3.97669  4.22457  2.11341  3.15855  2.89341  3.83010  3.69302  4.35465  3.52649  2.40945  3.23410  3.23390  1.42293  5.35740  4.11934    402 v - - -
          2.68618  4.42225  2.77519  2.73123  3.46354  2.40513  3.72494  3.29354  2.67741  2.69355  4.24690  2.90347  2.73739  3.18146  2.89801  2.37887  2.77519  2.98518  4.58477  3.61503
          0.01034  4.97249  5.69483  0.61958  0.77255  0.48576  0.95510
    332   2.16297  5.07522  3.29027  2.03707  4.41478  1.41979  4.11245  3.80269  2.96535  2.29110  4.28640  3.37481  4.21012  3.29373  3.41177  3.03949  3.24910  3.48076  5.72100  4.40430    403 g - - -
          2.68618  4.42225  2.77519  2.73123  3.46354  2.40513  3.72494  3.29354  2.67741  2.69355  4.24690  2.90347  2.73739  3.18146  2.89801  2.37887  2.77519  2.98518  4.58477  3.61503
          0.01034  4.97249  5.69483  0.61958  0.77255  0.48576  0.95510
    333   1.60147  5.15501  2.31746  2.78070  4.42597  3.73345  4.05238  3.82883  2.90774  1.77961  4.28913  2.32366  4.18904  3.22200  3.37729  3.02966  3.24537  3.50919  5.71818  4.38047    404 a - - -
          2.68618  4.42225  2.77519  2.73123  3.46354  2.40513  3.72494  3.29354  2.67741  2.69355  4.24690  2.90347  2.73739  3.18146  2.89801  2.37887  2.77519  2.98518  4.58477  3.61503
          0.01034  4.97249  5.69483  0.61958  0.77255  0.48576  0.95510
    334   2.93699  5.04675  3.38352  2.20812  4.26958  3.77271  3.96097  1.78929  2.04901  2.40834  4.12058  3.32453  4.15975  2.32197  3.13276  2.99430  3.16397  3.35934  5.55187  4.24747    405 i - - -
          2.68618  4.42225  2.77519  2.73123  3.46354  2.40513  3.72494  3.29354  2.67741  2.69355  4.24690  2.90347  2.73739  3.18146  2.89801  2.37887  2.77519  2.98518  4.58477  3.61503
          0.01034  4.97249  5.69483  0.61958  0.77255  0.48576  0.95510
    335   3.20760  5.50054  1.29100  2.76571  4.72312  3.80733  4.13412  4.14284  2.13894  1.61810  4.57327  3.31062  4.29635  3.29068  3.39647  3.18978  3.45515  3.82140  5.96759  4.59397    406 d - - -
          2.68618  4.42225  2.77519  2.73123  3.46354  2.40513  3.72494  3.29354  2.67741  2.69355  4.24690  2.90347  2.73739  3.18146  2.89801  2.37887  2.77519  2.98518  4.58477  3.61503
          0.01034  4.97249  5.69483  0.61958  0.77255  0.48576  0.95510
    336   3.67689  6.33941  0.80589  2.68615  5.72511  2.17949  4.48045  5.31620  3.63487  4.76147  5.64835  1.74093  4.49846  3.66235  4.32803  3.52639  4.00672  4.81398  6.90166  5.30638    407 d - - -
          2.68618  4.42225  2.77519  2.73123  3.46354  2.40513  3.72494  3.29354  2.67741  2.69355  4.24690  2.90347  2.73739  3.18146  2.89801  2.37887  2.77519  2.98518  4.58477  3.61503
          0.49130  4.97249  0.96431  0.61958  0.77255  0.48576  0.95510
    337   3.01516  5.56394  1.78707  2.38181  4.88645  3.49392  3.88090  4.39102  1.83092  3.86334  4.65518  1.62818  4.02579  3.01420  3.24771  2.93237  3.27286  3.95375  5.99714  4.54234    408 n - - -
          2.68618  4.42225  2.77519  2.73123  3.46354  2.40513  3.72494  3.29354  2.67741  2.69355  4.24690  2.90347  2.73739  3.18146  2.89801  2.37887  2.77519  2.98518  4.58477  3.61503
          0.01668  4.49786  5.22021  0.61958  0.77255  0.20940  1.66639
    338   2.99126  4.91890  2.31570  2.99795  3.98104  1.46129  4.10498  3.49879  3.04987  2.26254  4.04297  3.46991  4.25562  3.36621  3.46520  3.10991  3.23860  3.23915  2.57504  4.05725    409 g - - -
          2.68618  4.42225  2.77519  2.73123  3.46354  2.40513  3.72494  3.29354  2.67741  2.69355  4.24690  2.90347  2.73739  3.18146  2.89801  2.37887  2.77519  2.98518  4.58477  3.61503
          0.01034  4.97249  5.69483  0.61958  0.77255  0.48576  0.95510
    339   2.98547  4.40279  2.64115  4.06287  2.28923  4.11943  4.39023  2.78552  3.90769  1.54557  3.46484  4.17402  4.47813  4.08073  4.01224  3.42005  3.21687  1.79430  2.70750  3.68715    410 l - - -
          2.68618  4.42225  2.77519  2.73123  3.46354  2.40513  3.72494  3.29354  2.67741  2.69355  4.24690  2.90347  2.73739  3.18146  2.89801  2.37887  2.77519  2.98518  4.58477  3.61503
          0.01034  4.97249  5.69483  0.61958  0.77255  0.48576  0.95510
    340   2.24257  5.41262  3.62023  2.98355  4.76283  3.94264  4.00070  4.14814  1.46982  3.66382  2.60267  3.45638  4.31226  3.13098  1.50697  3.20043  3.39611  3.81137  5.80409  4.54028    411 k - - -
          2.68664  4.42271  2.77566  2.73170  3.46400  2.40440  3.72541  3.29400  2.67712  2.69401  4.24736  2.90306  2.73786  3.18193  2.89746  2.37766  2.77566  2.98470  4.58523  3.61549
          0.70762  0.93353  2.17139  1.06338  0.42356  0.48576  0.95510
    341   3.09489  4.44694  5.02326  4.42474  2.12519  4.28839  4.57297  1.69588  4.22687  1.73522  3.38053  4.43050  4.61892  4.33511  4.24033  3.60774  3.32524  1.88332  4.99634  2.28913    415 i - - -
          2.68618  4.42225  2.77519  2.73123  3.46354  2.40513  3.72494  3.29354  2.67741  2.69355  4.24690  2.90347  2.73739  3.18146  2.89801  2.37887  2.77519  2.98518  4.58477  3.61503
          0.01164  4.85521  5.57756  0.61958  0.77255  0.34980  1.22020
    342   2.98504  5.15381  3.24092  2.13746  4.38838  3.75773  3.99722  3.79912  2.78720  1.43498  4.23684  3.29722  4.17758  2.20855  3.22306  2.23660  3.22075  3.48826  5.65991  4.33317    416 l - - -
          2.68618  4.42225  2.77519  2.73123  3.46354  2.40513  3.72494  3.29354  2.67741  2.69355  4.24690  2.90347  2.73739  3.18146  2.89801  2.37887  2.77519  2.98518  4.58477  3.61503
          0.01034  4.97249  5.69483  0.61958  0.77255  0.48576  0.95510
    343   1.99527  4.84881  3.45788  2.89796  4.03723  3.76733  3.99586  3.42162  2.87132  3.08769  3.94342  2.39524  4.15656  3.21056  2.43246  2.98943  2.37040  2.34995  5.39846  2.55741    417 a - - -
          2.68618  4.42225  2.77519  2.73123  3.46354  2.40513  3.72494  3.29354  2.67741  2.69355  4.24690  2.90347  2.73739  3.18146  2.89801  2.37887  2.77519  2.98518  4.58477  3.61503
          0.01034  4.97249  5.69483  0.61958  0.77255  0.48576  0.95510
    344   2.91878  5.21351  2.34384  2.67607  4.49460  2.43520  3.92748  1.87444  2.15158  3.49993  4.29573  3.20824  4.10724  3.06211  3.19161  2.18830  3.15665  3.57142  5.71231  4.35159    418 i - - -
          2.68618  4.42225  2.77519  2.73123  3.46354  2.40513  3.72494  3.29354  2.67741  2.69355  4.24690  2.90347  2.73739  3.18146  2.89801  2.37887  2.77519  2.98518  4.58477  3.61503
          0.01034  4.97249  5.69483  0.61958  0.77255  0.48576  0.95510
    345   2.16745  5.32682  3.21771  1.75331  4.64685  3.70456  3.87463  2.72714  2.01540  3.61065  4.37979  3.18918  4.09491  2.98611  2.05115  2.90878  3.15419  3.70368  5.76614  4.39725    419 e - - -
          2.68618  4.42225  2.77519  2.73123  3.46354  2.40513  3.72494  3.29354  2.67741  2.69355  4.24690  2.90347  2.73739  3.18146  2.89801  2.37887  2.77519  2.98518  4.58477  3.61503
          0.01034  4.97249  5.69483  0.61958  0.77255  0.48576  0.95510
    346   3.01725  5.49067  1.50223  1.95947  4.81158  3.70125  3.94784  4.28570  2.70749  2.50813  4.54649  3.17147  4.13912  3.06162  2.04053  2.97453  3.25400  3.87006  5.92650  4.51999    420 d - - -
          2.68618  4.42225  2.77519  2.73123  3.46354  2.40513  3.72494  3.29354  2.67741  2.69355  4.24690  2.90347  2.73739  3.18146  2.89801  2.37887  2.77519  2.98518  4.58477  3.61503
          0.01034  4.97249  5.69483  0.61958  0.77255  0.48576  0.95510
    347   3.22946  5.72525  1.44228  2.65710  5.10354  1.71798  2.42248  4.61280  3.05326  4.10331  4.89327  3.22415  4.27471  3.29977  3.59607  2.10802  3.50405  4.16764  6.25070  4.79493    421 d - - -
          2.68618  4.42225  2.77519  2.73123  3.46354  2.40513  3.72494  3.29354  2.67741  2.69355  4.24690  2.90347  2.73739  3.18146  2.89801  2.37887  2.77519  2.98518  4.58477  3.61503
          0.01034  4.97249  5.69483  0.61958  0.77255  0.48576  0.95510
    348   1.97288  5.12026  3.48731  2.92367  4.28596  3.84123  4.00342  3.76852  2.69568  3.37323  4.21724  3.40615  4.23345  2.33149  2.25538  3.08733  3.25650  3.47017  5.56247  1.56630    422 y - - -
          2.68618  4.42225  2.77519  2.73123  3.46354  2.40513  3.72494  3.29354  2.67741  2.69355  4.24690  2.90347  2.73739  3.18146  2.89801  2.37887  2.77519  2.98518  4.58477  3.61503
          0.01034  4.97249  5.69483  0.61958  0.77255  0.48576  0.95510
    349   3.41418  4.75864  5.13989  4.57725  4.00500  4.69530  5.13170  1.67659  4.29247  2.72941  3.87833  4.74935  5.02756  4.64845  2.50930  4.04770  3.66430  0.77775  5.74444  4.54260    423 v - - -
          2.68618  4.42225  2.77519  2.73123  3.46354  2.40513  3.72494  3.29354  2.67741  2.69355  4.24690  2.90347  2.73739  3.18146  2.89801  2.37887  2.77519  2.98518  4.58477  3.61503
          0.01034  4.97249  5.69483  0.61958  0.77255  0.48576  0.95510
    350   2.93746  4.61459  3.87807  2.36775  3.72560  3.93309  4.18481  2.00484  2.23949  2.13952  1.95239  3.69358  4.30674  3.53573  3.53826  3.18711  3.16786  2.83257  5.20322  3.98148    424 m - - -
          2.68618  4.42225  2.77519  2.73123  3.46354  2.40513  3.72494  3.29354  2.67741  2.69355  4.24690  2.90347  2.73739  3.18146  2.89801  2.37887  2.77519  2.98518  4.58477  3.61503
          0.01034  4.97249  5.69483  0.61958  0.77255  0.48576  0.95510
    351   2.92842  4.42794  4.30489  3.72260  3.51511  4.01683  4.31648  2.83380  3.60632  1.62059  2.32338  3.96494  4.38571  2.57967  3.81334  2.34943  3.16117  1.83759  5.03855  3.84619    425 l - - -
          2.68618  4.42225  2.77519  2.73123  3.46354  2.40513  3.72494  3.29354  2.67741  2.69355  4.24690  2.90347  2.73739  3.18146  2.89801  2.37887  2.77519  2.98518  4.58477  3.61503
          0.01034  4.97249  5.69483  0.61958  0.77255  0.48576  0.95510
    352   2.91851  4.97333  3.46463  2.99873  2.59269  3.70760  4.16164  3.81992  3.03693  3.45287  4.29009  2.27013  2.51294  3.36424  3.47129  1.23694  3.22202  3.47696  5.66445  4.32627    426 s - - -
          2.68618  4.42225  2.77519  2.73123  3.46354  2.40513  3.72494  3.29354  2.67741  2.69355  4.24690  2.90347  2.73739  3.18146  2.89801  2.37887  2.77519  2.98518  4.58477  3.61503
          0.01034  4.97249  5.69483  0.61958  0.77255  0.48576  0.95510
    353   3.03924  5.52629  1.49851  2.65208  4.88135  3.72839  3.94057  4.35504  1.82429  3.82254  4.58214  3.19680  2.47111  3.04851  2.27335  2.99293  3.27049  3.92640  5.94047  4.54750    427 d - - -
          2.68618  4.42225  2.77519  2.73123  3.46354  2.40513  3.72494  3.29354  2.67741  2.69355  4.24690  2.90347  2.73739  3.18146  2.89801  2.37887  2.77519  2.98518  4.58477  3.61503
          0.01034  4.97249  5.69483  0.61958  0.77255  0.48576  0.95510
    354   3.33246  5.62873  3.12085  2.92303  5.23558  0.91450  4.30802  4.70895  1.97846  4.19883  5.02267  2.19493  4.40550  3.46048  3.39109  3.31308  3.63875  4.25624  6.30638  4.95288    428 g - - -
          2.68618  4.42225  2.77519  2.73123  3.46354  2.40513  3.72494  3.29354  2.67741  2.69355  4.24690  2.90347  2.73739  3.18146  2.89801  2.37887  2.77519  2.98518  4.58477  3.61503
          0.01034  4.97249  5.69483  0.61958  0.77255  0.48576  0.95510
    355   2.94115  5.42567  2.33673  2.59252  4.76110  2.55696  1.95388  4.24021  1.87684  3.72799  4.47965  3.14213  4.08779  2.99777  3.13120  2.90272  2.34580  3.81361  5.86709  4.45955    429 k - - -
          2.68618  4.42225  2.77519  2.73123  3.46354  2.40513  3.72494  3.29354  2.67741  2.69355  4.24690  2.90347  2.73739  3.18146  2.89801  2.37887  2.77519  2.98518  4.58477  3.61503
          0.01034  4.97249  5.69483  0.61958  0.77255  0.48576  0.95510
    356   3.85690  5.83684  4.58732  3.63570  5.21370  4.42690  4.17490  4.63860  1.69958  4.02047  4.92179  3.94349  4.73320  3.31730  0.99075  3.85281  3.95903  4.35601  1.64945  4.83368    430 r - - -
          2.68618  4.42225  2.77519  2.73123  3.46354  2.40513  3.72494  3.29354  2.67741  2.69355  4.24690  2.90347  2.73739  3.18146  2.89801  2.37887  2.77519  2.98518  4.58477  3.61503
          0.01034  4.97249  5.69483  0.61958  0.77255  0.48576  0.95510
    357   2.91780  4.87135  3.49921  1.99908  2.53421  3.80643  2.67374  3.43793  2.90318  2.32543  3.96091  3.41331  4.19067  3.24452  2.40092  3.02873  3.14844  3.17460  5.30234  2.49478    431 e - - -
          2.68618  4.42225  2.77519  2.73123  3.46354  2.40513  3.72494  3.29354  2.67741  2.69355  4.24690  2.90347  2.73739  3.18146  2.89801  2.37887  2.77519  2.98518  4.58477  3.61503
          0.01034  4.97249  5.69483  0.61958  0.77255  0.48576  0.95510
    358   2.21713  4.75005  5.11971  4.59557  0.92507  4.49309  4.81730  1.97217  4.44043  2.44952  3.65802  4.64109  4.87310  4.57826  4.51767  3.84826  3.62184  2.59384  5.21972  3.87108    432 f - - -
          2.68618  4.42225  2.77519  2.73123  3.46354  2.40513  3.72494  3.29354  2.67741  2.69355  4.24690  2.90347  2.73739  3.18146  2.89801  2.37887  2.77519  2.98518  4.58477  3.61503
          0.01034  4.97249  5.69483  0.61958  0.77255  0.48576  0.95510
    359   2.21490  4.60608  3.81572  2.39713  3.75223  3.89076  4.17098  3.05099  3.21710  1.72342  3.71707  3.65588  2.52945  3.51694  3.55956  3.14870  3.14605  1.93328  5.21243  3.98267    433 l - - -
          2.68618  4.42225  2.77519  2.73123  3.46354  2.40513  3.72494  3.29354  2.67741  2.69355  4.24690  2.90347  2.73739  3.18146  2.89801  2.37887  2.77519  2.98518  4.58477  3.61503
          0.01034  4.97249  5.69483  0.61958  0.77255  0.48576  0.95510
    360   2.18864  4.63485  2.46410  3.28084  3.81604  3.90114  4.21116  1.98256  3.24725  2.86074  3.77239  3.67627  4.30195  3.54544  3.59877  2.20634  3.17109  1.76093  5.27789  4.04356    434 v - - -
          2.68618  4.42225  2.77519  2.73123  3.46354  2.40513  3.72494  3.29354  2.67741  2.69355  4.24690  2.90347  2.73739  3.18146  2.89801  2.37887  2.77519  2.98518  4.58477  3.61503
          0.01034  4.97249  5.69483  0.61958  0.77255  0.48576  0.95510
    361   2.23239  5.31218  3.19107  2.64800  4.65549  3.68291  3.88639  4.11231  2.03298  3.62715  4.39242  3.18206  2.04645  2.04005  3.06812  2.89474  2.38436  3.71001  5.78463  4.40748    435 k - - -
          2.68618  4.42225  2.77519  2.73123  3.46354  2.40513  3.72494  3.29354  2.67741  2.69355  4.24690  2.90347  2.73739  3.18146  2.89801  2.37887  2.77519  2.98518  4.58477  3.61503
          0.01034  4.97249  5.69483  0.61958  0.77255  0.48576  0.95510
    362   3.02149  4.67206  3.97487  3.41443  3.43753  4.00497  4.14560  3.16331  3.32200  1.49927  3.77725  2.40620  4.37859  2.42473  3.63215  3.26488  3.25153  2.95202  2.74049  2.42878    436 l - - -
          2.68618  4.42225  2.77519  2.73123  3.46354  2.40513  3.72494  3.29354  2.67741  2.69355  4.24690  2.90347  2.73739  3.18146  2.89801  2.37887  2.77519  2.98518  4.58477  3.61503
          0.46825  4.97249  1.00245  0.61958  0.77255  0.48576  0.95510
    363   2.98814  5.36235  3.02670  2.59699  4.68396  3.63180  2.22783  4.16784  1.68997  3.64010  4.44147  1.74965  4.06223  2.92843  2.73915  2.95067  3.20890  3.77986  5.72599  4.38190    437 k - - -
          2.68654  4.42261  2.77556  2.73159  3.46390  2.40388  3.72531  3.29390  2.67671  2.69391  4.24726  2.90383  2.73664  3.18182  2.89705  2.37923  2.77556  2.98554  4.58513  3.61539
          0.35075  1.21792        *  1.49192  0.25482  0.00000        *
//
