# Supplementary material for: T346Hunter: A Novel Web-Based Tool for the Prediction of Type III, Type IV and Type VI Secretion Systems in Bacterial Genomes
Source: PLoS One. 2015 Apr 13;10(4):e0119317. doi: 10.1371/journal.pone.0119317 (PMC4395097; doi:10.1371/journal.pone.0119317)
Supplement: S1 Data — (ZIP) [file pone.0119317.s009.zip › T346Hunter_profiles/sctf.hmm]

HMMER3/f [3.1b1 | May 2013]
NAME  sctf
LENG  83
ALPH  amino
RF    no
MM    no
CONS  yes
CS    no
MAP   yes
DATE  Wed Sep  4 10:55:35 2013
NSEQ  3
EFFN  0.922852
CKSUM 3254940275
STATS LOCAL MSV       -8.9247  0.71854
STATS LOCAL VITERBI   -9.7350  0.71854
STATS LOCAL FORWARD   -4.0353  0.71854
HMM          A        C        D        E        F        G        H        I        K        L        M        N        P        Q        R        S        T        V        W        Y   
            m->m     m->i     m->d     i->m     i->i     d->m     d->d
  COMPO   2.41815  4.70853  2.66792  2.83515  3.44228  3.19335  3.98456  2.81024  2.61759  2.33709  3.73088  2.90197  3.24987  2.94125  3.15799  2.58109  2.83270  2.66940  4.78986  3.60247
          2.68633  4.42240  2.77535  2.73138  3.46247  2.40528  3.72510  3.29369  2.67756  2.69370  4.24438  2.90292  2.73755  3.18161  2.89816  2.37861  2.77535  2.98533  4.58492  3.61518
          0.27569  1.45554  4.86927  1.21842  0.35055  0.00000        *
      1   2.57051  4.34707  3.60086  3.15022  3.62669  3.42144  4.06297  2.92921  3.04462  2.61480  1.80706  3.45036  3.97362  3.40129  3.34338  1.84128  2.91151  2.70527  5.13812  3.87955      5 m - - -
          2.68618  4.42225  2.77519  2.73123  3.46354  2.40513  3.72494  3.29354  2.67741  2.69355  4.24690  2.90347  2.73739  3.18146  2.89801  2.37887  2.77519  2.98518  4.58477  3.61503
          0.02377  4.14693  4.86927  0.61958  0.77255  0.48576  0.95510
      2   1.63454  4.24387  3.49989  3.20239  4.45239  1.68904  4.29882  3.88375  3.28673  3.55318  4.35896  3.36177  3.75502  3.55588  3.61798  1.69307  2.77364  3.29498  5.77690  4.56481      6 a - - -
          2.68618  4.42225  2.77519  2.73123  3.46354  2.40513  3.72494  3.29354  2.67741  2.69355  4.24690  2.90347  2.73739  3.18146  2.89801  2.37887  2.77519  2.98518  4.58477  3.61503
          0.02377  4.14693  4.86927  0.61958  0.77255  0.48576  0.95510
      3   2.73825  4.24783  4.14178  3.60136  2.09628  3.80592  4.21065  2.33898  3.49682  2.20300  3.29759  3.82518  4.21795  3.73859  3.71239  3.12971  2.22819  1.75172  4.89149  3.63058      7 v - - -
          2.68618  4.42225  2.77519  2.73123  3.46354  2.40513  3.72494  3.29354  2.67741  2.69355  4.24690  2.90347  2.73739  3.18146  2.89801  2.37887  2.77519  2.98518  4.58477  3.61503
          0.02377  4.14693  4.86927  0.61958  0.77255  0.48576  0.95510
      4   2.43407  4.36604  3.42210  3.09262  4.21999  3.16009  4.17799  3.54041  3.08910  3.27110  4.16146  3.35436  2.21375  3.43739  3.41445  2.60269  1.28300  3.12848  5.57873  4.34723      8 t - - -
          2.68618  4.42225  2.77519  2.73123  3.46354  2.40513  3.72494  3.29354  2.67741  2.69355  4.24690  2.90347  2.73739  3.18146  2.89801  2.37887  2.77519  2.98518  4.58477  3.61503
          0.02377  4.14693  4.86927  0.61958  0.77255  0.48576  0.95510
      5   2.69382  4.45790  3.49944  2.92124  3.49717  3.61469  3.80606  2.92732  1.95507  2.62347  3.55213  3.32238  3.99937  3.11558  2.95732  2.88507  2.92388  2.13417  2.87900  3.64416      9 k - - -
          2.68618  4.42225  2.77519  2.73123  3.46354  2.40513  3.72494  3.29354  2.67741  2.69355  4.24690  2.90347  2.73739  3.18146  2.89801  2.37887  2.77519  2.98518  4.58477  3.61503
          0.02377  4.14693  4.86927  0.61958  0.77255  0.48576  0.95510
      6   2.36983  4.37864  3.24211  2.94274  4.43368  1.77279  4.13734  3.88472  3.06464  3.51873  4.32556  3.23863  2.18371  3.35704  3.44583  1.79460  2.82267  3.33915  5.72717  4.46934     10 g - - -
          2.68618  4.42225  2.77519  2.73123  3.46354  2.40513  3.72494  3.29354  2.67741  2.69355  4.24690  2.90347  2.73739  3.18146  2.89801  2.37887  2.77519  2.98518  4.58477  3.61503
          0.02377  4.14693  4.86927  0.61958  0.77255  0.48576  0.95510
      7   2.50661  4.58033  2.98924  2.67727  4.33280  2.18824  3.94021  3.76032  2.81245  3.38783  4.20849  2.11690  3.81747  3.13089  3.23242  2.60280  1.83630  3.31602  5.61020  4.30516     11 t - - -
          2.68618  4.42225  2.77519  2.73123  3.46354  2.40513  3.72494  3.29354  2.67741  2.69355  4.24690  2.90347  2.73739  3.18146  2.89801  2.37887  2.77519  2.98518  4.58477  3.61503
          0.19004  4.14693  1.84984  0.61958  0.77255  0.48576  0.95510
      8   3.11322  5.25521  0.76928  2.41088  4.64800  3.29839  4.03415  4.26237  3.14019  3.85113  4.83273  2.97249  3.95924  3.27423  3.67086  3.06363  3.45456  3.88994  5.79451  4.50369     12 d - - -
          2.68618  4.42225  2.77519  2.73123  3.46354  2.40513  3.72494  3.29354  2.67741  2.69355  4.24690  2.90347  2.73739  3.18146  2.89801  2.37887  2.77519  2.98518  4.58477  3.61503
          0.02801  3.98490  4.70724  0.61958  0.77255  0.65105  0.73710
      9   2.74155  4.61074  2.11140  2.70372  3.76342  3.51684  3.92503  1.79498  2.87196  2.67969  3.72234  3.18750  3.99586  3.17175  3.29009  2.89570  3.01142  2.50395  5.27184  3.95198     13 i - - -
          2.68618  4.42225  2.77519  2.73123  3.46354  2.40513  3.72494  3.29354  2.67741  2.69355  4.24690  2.90347  2.73739  3.18146  2.89801  2.37887  2.77519  2.98518  4.58477  3.61503
          0.02801  3.98490  4.70724  0.61958  0.77255  0.65105  0.73710
     10   1.66288  4.30796  3.64488  3.17510  3.22849  3.44715  3.91773  2.90206  3.02551  2.57763  3.57443  3.45277  3.96704  3.38469  3.29844  2.82303  2.91204  2.68015  2.38748  3.36267     14 a - - -
          2.68618  4.42225  2.77519  2.73123  3.46354  2.40513  3.72494  3.29354  2.67741  2.69355  4.24690  2.90347  2.73739  3.18146  2.89801  2.37887  2.77519  2.98518  4.58477  3.61503
          0.02801  3.98490  4.70724  0.61958  0.77255  0.39475  1.12038
     11   2.68219  4.83547  2.03491  2.45422  3.97188  3.41211  3.71403  3.48731  2.58568  3.11518  3.96245  2.97346  3.86900  2.90229  3.04934  2.71866  2.25042  3.17581  5.30699  2.67088     15 d - - -
          2.68618  4.42225  2.77519  2.73123  3.46354  2.40513  3.72494  3.29354  2.67741  2.69355  4.24690  2.90347  2.73739  3.18146  2.89801  2.37887  2.77519  2.98518  4.58477  3.61503
          0.02377  4.14693  4.86927  0.61958  0.77255  0.48576  0.95510
     12   3.47810  4.86402  4.62951  4.27935  3.26405  4.32765  4.85006  2.49145  4.04482  0.59825  3.21665  4.52847  4.72132  4.34625  4.17235  3.94430  3.76287  2.59842  5.23356  4.01734     16 L - - -
          2.68618  4.42225  2.77519  2.73123  3.46354  2.40513  3.72494  3.29354  2.67741  2.69355  4.24690  2.90347  2.73739  3.18146  2.89801  2.37887  2.77519  2.98518  4.58477  3.61503
          0.02377  4.14693  4.86927  0.61958  0.77255  0.48576  0.95510
     13   2.84796  5.18616  1.25273  2.30084  4.69231  3.25982  3.88890  4.20946  2.88664  3.76855  4.61394  2.85231  3.89274  3.06620  3.43754  1.94293  3.18307  3.76282  5.92241  4.47226     17 d - - -
          2.68618  4.42225  2.77519  2.73123  3.46354  2.40513  3.72494  3.29354  2.67741  2.69355  4.24690  2.90347  2.73739  3.18146  2.89801  2.37887  2.77519  2.98518  4.58477  3.61503
          0.02377  4.14693  4.86927  0.61958  0.77255  0.48576  0.95510
     14   1.78377  4.79939  2.04585  2.47117  4.41142  3.24845  3.84081  3.84508  2.72899  3.44572  4.25797  2.96598  3.82686  3.00628  3.21088  1.97188  2.94360  3.41704  5.65730  4.29783     18 a - - -
          2.68618  4.42225  2.77519  2.73123  3.46354  2.40513  3.72494  3.29354  2.67741  2.69355  4.24690  2.90347  2.73739  3.18146  2.89801  2.37887  2.77519  2.98518  4.58477  3.61503
          0.02377  4.14693  4.86927  0.61958  0.77255  0.48576  0.95510
     15   3.15339  4.51051  4.75295  4.25620  3.45809  4.39966  4.91017  1.93688  4.10214  1.53048  3.30522  4.47632  4.72819  4.36242  4.28393  3.78650  3.42060  1.08745  5.41041  4.20799     19 v - - -
          2.68618  4.42225  2.77519  2.73123  3.46354  2.40513  3.72494  3.29354  2.67741  2.69355  4.24690  2.90347  2.73739  3.18146  2.89801  2.37887  2.77519  2.98518  4.58477  3.61503
          0.02377  4.14693  4.86927  0.61958  0.77255  0.48576  0.95510
     16   1.42759  4.22963  3.57397  3.29211  4.39813  3.01264  4.34488  3.77250  3.33834  3.50258  4.33952  3.41226  3.77283  3.62459  3.63828  1.27206  2.78762  3.22689  5.75252  4.54106     20 s - - -
          2.68618  4.42225  2.77519  2.73123  3.46354  2.40513  3.72494  3.29354  2.67741  2.69355  4.24690  2.90347  2.73739  3.18146  2.89801  2.37887  2.77519  2.98518  4.58477  3.61503
          0.02377  4.14693  4.86927  0.61958  0.77255  0.48576  0.95510
     17   2.14207  5.09149  2.68825  1.88888  4.41717  3.38601  3.69429  3.85354  2.46118  3.40101  4.21154  2.89678  3.86219  1.99031  2.90820  2.72994  3.00091  3.48079  5.58778  4.21456     21 e - - -
          2.68618  4.42225  2.77519  2.73123  3.46354  2.40513  3.72494  3.29354  2.67741  2.69355  4.24690  2.90347  2.73739  3.18146  2.89801  2.37887  2.77519  2.98518  4.58477  3.61503
          0.02377  4.14693  4.86927  0.61958  0.77255  0.48576  0.95510
     18   2.71486  4.75100  3.16144  2.73273  4.22697  3.42478  3.82849  3.54079  1.88321  3.20840  4.08743  3.16606  3.93595  3.01096  2.76822  2.79796  1.53071  3.21655  5.45519  4.18995     22 t - - -
          2.68618  4.42225  2.77519  2.73123  3.46354  2.40513  3.72494  3.29354  2.67741  2.69355  4.24690  2.90347  2.73739  3.18146  2.89801  2.37887  2.77519  2.98518  4.58477  3.61503
          0.02377  4.14693  4.86927  0.61958  0.77255  0.48576  0.95510
     19   3.43233  4.75214  4.85684  4.38138  1.44118  4.52255  4.34513  2.47245  4.22729  1.17985  3.09506  4.47089  4.76170  4.29220  4.30684  3.89572  3.66031  2.59178  4.54936  3.03501     23 l - - -
          2.68618  4.42225  2.77519  2.73123  3.46354  2.40513  3.72494  3.29354  2.67741  2.69355  4.24690  2.90347  2.73739  3.18146  2.89801  2.37887  2.77519  2.98518  4.58477  3.61503
          0.02377  4.14693  4.86927  0.61958  0.77255  0.48576  0.95510
     20   2.91831  5.37456  1.46456  2.27850  4.69859  3.35674  3.77565  4.18872  1.74165  3.69647  4.52315  2.84335  3.90855  2.92507  3.09456  2.84487  3.18353  3.78165  5.82814  4.40495     24 d - - -
          2.68618  4.42225  2.77519  2.73123  3.46354  2.40513  3.72494  3.29354  2.67741  2.69355  4.24690  2.90347  2.73739  3.18146  2.89801  2.37887  2.77519  2.98518  4.58477  3.61503
          0.02377  4.14693  4.86927  0.61958  0.77255  0.48576  0.95510
     21   2.72494  5.10708  2.10590  2.33438  4.44338  3.37522  3.67530  3.88753  1.83031  3.42621  4.22028  2.87841  3.84330  2.80621  2.91536  2.69768  2.28245  3.49829  5.59939  4.21261     25 k - - -
          2.68618  4.42225  2.77519  2.73123  3.46354  2.40513  3.72494  3.29354  2.67741  2.69355  4.24690  2.90347  2.73739  3.18146  2.89801  2.37887  2.77519  2.98518  4.58477  3.61503
          0.02377  4.14693  4.86927  0.61958  0.77255  0.48576  0.95510
     22   2.54990  4.49496  3.31125  3.11817  4.55944  1.26959  4.32576  4.05292  3.29502  3.69194  4.54412  3.40299  1.66430  3.59254  3.62925  2.70022  3.01980  3.51202  5.78875  4.62088     26 g - - -
          2.68618  4.42225  2.77519  2.73123  3.46354  2.40513  3.72494  3.29354  2.67741  2.69355  4.24690  2.90347  2.73739  3.18146  2.89801  2.37887  2.77519  2.98518  4.58477  3.61503
          0.02377  4.14693  4.86927  0.61958  0.77255  0.48576  0.95510
     23   1.66773  4.24259  3.81918  3.35224  3.82178  3.34191  4.24356  2.72078  3.28838  2.77652  3.74578  3.55631  3.95977  3.58486  3.58404  2.73165  2.01787  1.85150  5.32488  4.11403     27 a - - -
          2.68618  4.42225  2.77519  2.73123  3.46354  2.40513  3.72494  3.29354  2.67741  2.69355  4.24690  2.90347  2.73739  3.18146  2.89801  2.37887  2.77519  2.98518  4.58477  3.61503
          0.02377  4.14693  4.86927  0.61958  0.77255  0.48576  0.95510
     24   2.97482  5.47436  1.25552  2.22323  4.75133  3.32017  3.82227  4.29569  2.77304  3.79524  4.64518  2.80081  3.91725  2.03718  3.31714  2.88103  3.25764  3.88117  5.93263  4.45935     28 d - - -
          2.68618  4.42225  2.77519  2.73123  3.46354  2.40513  3.72494  3.29354  2.67741  2.69355  4.24690  2.90347  2.73739  3.18146  2.89801  2.37887  2.77519  2.98518  4.58477  3.61503
          0.02377  4.14693  4.86927  0.61958  0.77255  0.48576  0.95510
     25   2.78715  5.18352  1.74759  2.27895  4.56514  3.31264  3.75985  4.03476  2.65302  3.57800  4.38748  2.11280  3.85917  2.90827  3.17754  2.74609  2.18749  3.62412  5.75716  4.33120     29 d - - -
          2.68618  4.42225  2.77519  2.73123  3.46354  2.40513  3.72494  3.29354  2.67741  2.69355  4.24690  2.90347  2.73739  3.18146  2.89801  2.37887  2.77519  2.98518  4.58477  3.61503
          0.02377  4.14693  4.86927  0.61958  0.77255  0.48576  0.95510
     26   1.78003  4.40598  3.96366  3.52025  3.50113  3.68429  4.34191  2.50318  3.39450  1.35263  3.42779  3.77578  4.20237  3.72316  3.64699  3.07492  3.09223  2.38409  5.20549  3.98854     30 l - - -
          2.68618  4.42225  2.77519  2.73123  3.46354  2.40513  3.72494  3.29354  2.67741  2.69355  4.24690  2.90347  2.73739  3.18146  2.89801  2.37887  2.77519  2.98518  4.58477  3.61503
          0.02377  4.14693  4.86927  0.61958  0.77255  0.48576  0.95510
     27   2.86893  5.16950  2.65608  2.41626  4.47733  3.39890  3.76350  4.02180  2.48149  3.54079  4.38419  1.88741  3.92561  1.64286  2.86851  2.84155  3.13641  3.64008  5.64232  4.25979     31 q - - -
          2.68618  4.42225  2.77519  2.73123  3.46354  2.40513  3.72494  3.29354  2.67741  2.69355  4.24690  2.90347  2.73739  3.18146  2.89801  2.37887  2.77519  2.98518  4.58477  3.61503
          0.02377  4.14693  4.86927  0.61958  0.77255  0.48576  0.95510
     28   2.64485  4.79781  3.01190  2.57113  4.29117  2.35266  3.75670  3.69441  1.77765  3.28672  4.10865  3.04480  3.86355  2.91367  2.83595  2.69415  2.20195  3.32055  5.48999  4.18418     32 k - - -
          2.68618  4.42225  2.77519  2.73123  3.46354  2.40513  3.72494  3.29354  2.67741  2.69355  4.24690  2.90347  2.73739  3.18146  2.89801  2.37887  2.77519  2.98518  4.58477  3.61503
          0.02377  4.14693  4.86927  0.61958  0.77255  0.48576  0.95510
     29   1.95115  5.05773  2.70000  1.89621  4.38291  3.38407  3.69946  3.81447  2.47595  3.37280  4.18661  2.90384  3.86112  2.19243  2.92489  2.72624  2.99250  3.44759  5.56905  4.20020     33 e - - -
          2.68618  4.42225  2.77519  2.73123  3.46354  2.40513  3.72494  3.29354  2.67741  2.69355  4.24690  2.90347  2.73739  3.18146  2.89801  2.37887  2.77519  2.98518  4.58477  3.61503
          0.02377  4.14693  4.86927  0.61958  0.77255  0.48576  0.95510
     30   3.15339  4.51051  4.75295  4.25620  3.45809  4.39966  4.91017  1.93688  4.10214  1.53048  3.30522  4.47632  4.72819  4.36242  4.28393  3.78650  3.42060  1.08745  5.41041  4.20799     34 v - - -
          2.68618  4.42225  2.77519  2.73123  3.46354  2.40513  3.72494  3.29354  2.67741  2.69355  4.24690  2.90347  2.73739  3.18146  2.89801  2.37887  2.77519  2.98518  4.58477  3.61503
          0.02377  4.14693  4.86927  0.61958  0.77255  0.48576  0.95510
     31   2.56259  4.60133  2.99803  2.72350  4.27679  3.23452  3.97289  3.67026  2.82651  3.35749  4.21609  1.87170  3.85974  3.18217  3.21173  2.66605  1.56592  3.26688  5.58334  4.27230     35 t - - -
          2.68618  4.42225  2.77519  2.73123  3.46354  2.40513  3.72494  3.29354  2.67741  2.69355  4.24690  2.90347  2.73739  3.18146  2.89801  2.37887  2.77519  2.98518  4.58477  3.61503
          0.02377  4.14693  4.86927  0.61958  0.77255  0.48576  0.95510
     32   2.78477  5.14376  1.84033  1.85720  4.39136  3.36898  3.72120  3.81429  2.58496  2.37984  4.22792  2.85777  3.86765  2.87085  3.08984  2.75234  3.03646  3.46321  5.62018  4.21764     36 d - - -
          2.68618  4.42225  2.77519  2.73123  3.46354  2.40513  3.72494  3.29354  2.67741  2.69355  4.24690  2.90347  2.73739  3.18146  2.89801  2.37887  2.77519  2.98518  4.58477  3.61503
          0.02377  4.14693  4.86927  0.61958  0.77255  0.48576  0.95510
     33   1.21108  4.22194  3.59426  3.31165  4.38591  3.01200  4.35333  3.75391  3.35357  3.48964  4.32878  3.42174  3.77335  3.63795  3.64883  1.49990  2.78550  3.21353  5.74503  4.53688     37 a - - -
          2.68618  4.42225  2.77519  2.73123  3.46354  2.40513  3.72494  3.29354  2.67741  2.69355  4.24690  2.90347  2.73739  3.18146  2.89801  2.37887  2.77519  2.98518  4.58477  3.61503
          0.02377  4.14693  4.86927  0.61958  0.77255  0.48576  0.95510
     34   3.36591  4.66087  5.01787  4.48890  3.24683  4.67543  5.04243  1.43166  4.32442  1.04362  3.05017  4.72604  4.87243  4.47515  4.44419  4.05618  3.60089  2.05521  5.33767  4.22251     38 l - - -
          2.68618  4.42225  2.77519  2.73123  3.46354  2.40513  3.72494  3.29354  2.67741  2.69355  4.24690  2.90347  2.73739  3.18146  2.89801  2.37887  2.77519  2.98518  4.58477  3.61503
          0.02377  4.14693  4.86927  0.61958  0.77255  0.48576  0.95510
     35   1.74197  5.00281  1.43149  2.39477  4.56252  3.26738  3.90653  3.94942  2.87213  3.60094  4.45960  2.92316  3.88675  3.08638  3.38897  2.77439  3.10911  3.54380  5.81867  4.42190     39 d - - -
          2.68618  4.42225  2.77519  2.73123  3.46354  2.40513  3.72494  3.29354  2.67741  2.69355  4.24690  2.90347  2.73739  3.18146  2.89801  2.37887  2.77519  2.98518  4.58477  3.61503
          0.02377  4.14693  4.86927  0.61958  0.77255  0.48576  0.95510
     36   1.82006  4.82136  3.12717  2.69321  4.33840  3.42231  3.80380  3.66663  1.48113  3.30164  4.16519  3.13683  3.92990  2.96956  2.71348  2.79315  3.02353  3.31976  5.51176  4.24088     40 k - - -
          2.68618  4.42225  2.77519  2.73123  3.46354  2.40513  3.72494  3.29354  2.67741  2.69355  4.24690  2.90347  2.73739  3.18146  2.89801  2.37887  2.77519  2.98518  4.58477  3.61503
          0.02377  4.14693  4.86927  0.61958  0.77255  0.48576  0.95510
     37   3.47810  4.86402  4.62951  4.27935  3.26405  4.32765  4.85006  2.49145  4.04482  0.59825  3.21665  4.52847  4.72132  4.34625  4.17235  3.94430  3.76287  2.59842  5.23356  4.01734     41 L - - -
          2.68618  4.42225  2.77519  2.73123  3.46354  2.40513  3.72494  3.29354  2.67741  2.69355  4.24690  2.90347  2.73739  3.18146  2.89801  2.37887  2.77519  2.98518  4.58477  3.61503
          0.02377  4.14693  4.86927  0.61958  0.77255  0.48576  0.95510
     38   1.57858  4.75201  3.12905  2.71137  4.28342  3.39147  3.83398  3.60785  1.70545  3.26537  4.13221  3.14705  3.91712  3.01012  2.79968  2.76715  2.99743  3.26184  5.49750  4.22534     42 a - - -
          2.68618  4.42225  2.77519  2.73123  3.46354  2.40513  3.72494  3.29354  2.67741  2.69355  4.24690  2.90347  2.73739  3.18146  2.89801  2.37887  2.77519  2.98518  4.58477  3.61503
          0.02377  4.14693  4.86927  0.61958  0.77255  0.48576  0.95510
     39   2.13134  5.14170  1.87525  2.30986  4.48740  3.35409  3.70189  3.93659  1.97696  3.47742  4.27608  2.86000  3.84855  2.83785  3.00160  2.71470  3.00639  3.54146  5.65385  4.25322     43 d - - -
          2.68618  4.42225  2.77519  2.73123  3.46354  2.40513  3.72494  3.29354  2.67741  2.69355  4.24690  2.90347  2.73739  3.18146  2.89801  2.37887  2.77519  2.98518  4.58477  3.61503
          0.02377  4.14693  4.86927  0.61958  0.77255  0.48576  0.95510
     40   2.93167  5.18768  2.90764  2.54985  4.58659  3.50257  3.72369  4.03228  1.30260  3.52742  4.36868  2.12756  3.97502  2.86760  2.54685  2.91066  3.16705  3.66366  5.60913  4.31180     44 k - - -
          2.68618  4.42225  2.77519  2.73123  3.46354  2.40513  3.72494  3.29354  2.67741  2.69355  4.24690  2.90347  2.73739  3.18146  2.89801  2.37887  2.77519  2.98518  4.58477  3.61503
          0.02377  4.14693  4.86927  0.61958  0.77255  0.48576  0.95510
     41   3.15877  4.86058  3.79695  3.68192  4.63908  3.53301  4.72901  4.26524  3.76477  3.85788  4.92517  3.95690  0.44573  4.14475  3.97138  3.33676  3.62342  3.87738  5.74070  4.76622     45 P - - -
          2.68618  4.42225  2.77519  2.73123  3.46354  2.40513  3.72494  3.29354  2.67741  2.69355  4.24690  2.90347  2.73739  3.18146  2.89801  2.37887  2.77519  2.98518  4.58477  3.61503
          0.02377  4.14693  4.86927  0.61958  0.77255  0.48576  0.95510
     42   2.77406  5.05904  1.63996  2.35338  4.60654  3.25610  3.87973  4.10871  2.84093  3.67879  4.51277  2.88875  3.87523  3.05425  3.36572  1.51951  3.11215  3.66372  5.84092  4.41924     46 s - - -
          2.68618  4.42225  2.77519  2.73123  3.46354  2.40513  3.72494  3.29354  2.67741  2.69355  4.24690  2.90347  2.73739  3.18146  2.89801  2.37887  2.77519  2.98518  4.58477  3.61503
          0.02377  4.14693  4.86927  0.61958  0.77255  0.48576  0.95510
     43   2.98303  5.46185  1.69616  2.21927  4.79174  3.29265  3.86394  4.35772  2.87729  3.87389  4.72867  1.33793  3.92046  3.03813  3.45420  2.89160  3.28831  3.92342  5.99543  4.50381     47 n - - -
          2.68618  4.42225  2.77519  2.73123  3.46354  2.40513  3.72494  3.29354  2.67741  2.69355  4.24690  2.90347  2.73739  3.18146  2.89801  2.37887  2.77519  2.98518  4.58477  3.61503
          0.02377  4.14693  4.86927  0.61958  0.77255  0.48576  0.95510
     44   3.15877  4.86058  3.79695  3.68192  4.63908  3.53301  4.72901  4.26524  3.76477  3.85788  4.92517  3.95690  0.44573  4.14475  3.97138  3.33676  3.62342  3.87738  5.74070  4.76622     48 P - - -
          2.68618  4.42225  2.77519  2.73123  3.46354  2.40513  3.72494  3.29354  2.67741  2.69355  4.24690  2.90347  2.73739  3.18146  2.89801  2.37887  2.77519  2.98518  4.58477  3.61503
          0.02377  4.14693  4.86927  0.61958  0.77255  0.48576  0.95510
     45   1.40283  4.65221  3.05603  2.71804  4.19122  3.31572  3.90772  3.56812  2.68627  3.21558  4.10494  3.14598  3.89006  2.12779  3.04541  2.71755  2.96311  3.21751  5.49489  4.20032     49 a - - -
          2.68618  4.42225  2.77519  2.73123  3.46354  2.40513  3.72494  3.29354  2.67741  2.69355  4.24690  2.90347  2.73739  3.18146  2.89801  2.37887  2.77519  2.98518  4.58477  3.61503
          0.02377  4.14693  4.86927  0.61958  0.77255  0.48576  0.95510
     46   3.47810  4.86402  4.62951  4.27935  3.26405  4.32765  4.85006  2.49145  4.04482  0.59825  3.21665  4.52847  4.72132  4.34625  4.17235  3.94430  3.76287  2.59842  5.23356  4.01734     50 L - - -
          2.68618  4.42225  2.77519  2.73123  3.46354  2.40513  3.72494  3.29354  2.67741  2.69355  4.24690  2.90347  2.73739  3.18146  2.89801  2.37887  2.77519  2.98518  4.58477  3.61503
          0.02377  4.14693  4.86927  0.61958  0.77255  0.48576  0.95510
     47   3.47810  4.86402  4.62951  4.27935  3.26405  4.32765  4.85006  2.49145  4.04482  0.59825  3.21665  4.52847  4.72132  4.34625  4.17235  3.94430  3.76287  2.59842  5.23356  4.01734     51 L - - -
          2.68618  4.42225  2.77519  2.73123  3.46354  2.40513  3.72494  3.29354  2.67741  2.69355  4.24690  2.90347  2.73739  3.18146  2.89801  2.37887  2.77519  2.98518  4.58477  3.61503
          0.02377  4.14693  4.86927  0.61958  0.77255  0.48576  0.95510
     48   0.68063  4.35299  3.76442  3.57925  4.34843  3.16824  4.56548  3.51680  3.60326  3.38486  4.39346  3.65204  3.93432  3.92034  3.82819  2.70455  3.00148  3.12233  5.74724  4.58171     52 A - - -
          2.68618  4.42225  2.77519  2.73123  3.46354  2.40513  3.72494  3.29354  2.67741  2.69355  4.24690  2.90347  2.73739  3.18146  2.89801  2.37887  2.77519  2.98518  4.58477  3.61503
          0.02377  4.14693  4.86927  0.61958  0.77255  0.48576  0.95510
     49   2.10416  5.35808  1.67042  1.72880  4.67913  3.31499  3.76478  4.15539  2.68955  3.67892  4.49345  2.79243  3.87499  2.91282  3.24150  2.79342  3.14005  3.74179  5.85320  4.39582     53 d - - -
          2.68618  4.42225  2.77519  2.73123  3.46354  2.40513  3.72494  3.29354  2.67741  2.69355  4.24690  2.90347  2.73739  3.18146  2.89801  2.37887  2.77519  2.98518  4.58477  3.61503
          0.02377  4.14693  4.86927  0.61958  0.77255  0.48576  0.95510
     50   3.23619  4.66852  4.31389  3.86091  2.48026  4.16602  3.85738  2.83419  3.65849  1.49239  3.50255  3.98219  4.50874  3.89432  3.82673  3.51589  3.47127  2.78643  4.17034  1.39701     54 y - - -
          2.68618  4.42225  2.77519  2.73123  3.46354  2.40513  3.72494  3.29354  2.67741  2.69355  4.24690  2.90347  2.73739  3.18146  2.89801  2.37887  2.77519  2.98518  4.58477  3.61503
          0.02377  4.14693  4.86927  0.61958  0.77255  0.48576  0.95510
     51   3.13276  5.10715  3.11768  2.88649  4.31112  3.56962  4.04378  3.99414  2.69006  3.46778  4.49720  3.34516  4.13292  0.81432  2.96469  3.17320  3.43389  3.70929  5.53762  4.25417     55 q - - -
          2.68618  4.42225  2.77519  2.73123  3.46354  2.40513  3.72494  3.29354  2.67741  2.69355  4.24690  2.90347  2.73739  3.18146  2.89801  2.37887  2.77519  2.98518  4.58477  3.61503
          0.02377  4.14693  4.86927  0.61958  0.77255  0.48576  0.95510
     52   2.67208  4.73596  2.99355  2.66326  3.93277  3.34988  2.10128  3.69202  2.66228  3.28559  4.14978  3.11099  3.90380  3.07188  3.03482  1.57658  2.99661  3.32510  5.29940  3.87883     56 s - - -
          2.68618  4.42225  2.77519  2.73123  3.46354  2.40513  3.72494  3.29354  2.67741  2.69355  4.24690  2.90347  2.73739  3.18146  2.89801  2.37887  2.77519  2.98518  4.58477  3.61503
          0.02377  4.14693  4.86927  0.61958  0.77255  0.48576  0.95510
     53   2.75772  4.91354  3.03435  2.62458  4.42526  3.41833  3.76878  3.84893  1.46981  3.40681  4.24418  3.08622  3.92205  2.92428  2.67181  1.85278  3.04173  3.46880  5.54917  4.25781     57 k - - -
          2.68618  4.42225  2.77519  2.73123  3.46354  2.40513  3.72494  3.29354  2.67741  2.69355  4.24690  2.90347  2.73739  3.18146  2.89801  2.37887  2.77519  2.98518  4.58477  3.61503
          0.02377  4.14693  4.86927  0.61958  0.77255  0.48576  0.95510
     54   3.36591  4.66087  5.01787  4.48890  3.24683  4.67543  5.04243  1.43166  4.32442  1.04362  3.05017  4.72604  4.87243  4.47515  4.44419  4.05618  3.60089  2.05521  5.33767  4.22251     58 l - - -
          2.68618  4.42225  2.77519  2.73123  3.46354  2.40513  3.72494  3.29354  2.67741  2.69355  4.24690  2.90347  2.73739  3.18146  2.89801  2.37887  2.77519  2.98518  4.58477  3.61503
          0.02377  4.14693  4.86927  0.61958  0.77255  0.48576  0.95510
     55   2.56346  4.65522  2.86272  2.65083  4.41679  3.18700  3.98347  3.93970  2.86977  3.54982  4.37975  1.82139  3.84080  3.18497  3.28308  1.44940  2.96239  3.45844  5.69659  4.34908     59 s - - -
          2.68618  4.42225  2.77519  2.73123  3.46354  2.40513  3.72494  3.29354  2.67741  2.69355  4.24690  2.90347  2.73739  3.18146  2.89801  2.37887  2.77519  2.98518  4.58477  3.61503
          0.02377  4.14693  4.86927  0.61958  0.77255  0.48576  0.95510
     56   2.92938  5.30050  2.68535  1.48981  4.65675  3.45194  3.72162  4.08929  1.65629  3.58186  4.41206  2.94077  3.94200  2.86036  2.71317  2.87688  3.16397  3.71067  5.69664  4.35466     60 e - - -
          2.68618  4.42225  2.77519  2.73123  3.46354  2.40513  3.72494  3.29354  2.67741  2.69355  4.24690  2.90347  2.73739  3.18146  2.89801  2.37887  2.77519  2.98518  4.58477  3.61503
          0.02377  4.14693  4.86927  0.61958  0.77255  0.48576  0.95510
     57   3.80345  5.01645  4.72230  4.41668  1.98240  4.48587  3.51467  3.60155  4.18432  2.92234  4.16571  4.14490  4.79821  4.20122  4.21726  3.87132  4.02040  3.49637  1.73390  1.02159     61 y - - -
          2.68618  4.42225  2.77519  2.73123  3.46354  2.40513  3.72494  3.29354  2.67741  2.69355  4.24690  2.90347  2.73739  3.18146  2.89801  2.37887  2.77519  2.98518  4.58477  3.61503
          0.02377  4.14693  4.86927  0.61958  0.77255  0.48576  0.95510
     58   2.48865  4.55955  3.05066  2.69492  4.29762  3.20269  3.92468  3.72512  2.78199  3.35331  4.17135  2.17539  3.81094  3.11262  3.19791  1.74119  2.04229  3.28555  5.57618  4.27320     62 s - - -
          2.68618  4.42225  2.77519  2.73123  3.46354  2.40513  3.72494  3.29354  2.67741  2.69355  4.24690  2.90347  2.73739  3.18146  2.89801  2.37887  2.77519  2.98518  4.58477  3.61503
          0.02377  4.14693  4.86927  0.61958  0.77255  0.48576  0.95510
     59   3.20316  4.56210  4.78053  4.27082  3.33812  4.43107  4.88854  2.03055  4.11148  1.14880  3.17209  4.49817  4.73028  4.33369  4.27440  3.81121  3.46139  1.40966  5.33156  4.16796     63 l - - -
          2.68618  4.42225  2.77519  2.73123  3.46354  2.40513  3.72494  3.29354  2.67741  2.69355  4.24690  2.90347  2.73739  3.18146  2.89801  2.37887  2.77519  2.98518  4.58477  3.61503
          0.02377  4.14693  4.86927  0.61958  0.77255  0.48576  0.95510
     60   3.04136  4.48160  4.28120  3.79414  2.71756  4.06573  3.99503  1.69094  3.62433  2.24256  3.42496  3.95530  4.42173  3.86636  3.80334  3.40145  3.28301  2.42500  4.39440  1.57416     64 y - - -
          2.68618  4.42225  2.77519  2.73123  3.46354  2.40513  3.72494  3.29354  2.67741  2.69355  4.24690  2.90347  2.73739  3.18146  2.89801  2.37887  2.77519  2.98518  4.58477  3.61503
          0.02377  4.14693  4.86927  0.61958  0.77255  0.48576  0.95510
     61   2.97383  4.84994  3.53934  2.97110  3.31203  3.72221  3.71500  3.46878  2.41948  3.01745  3.97748  3.35609  4.11687  3.07178  1.54107  3.06040  3.19195  3.22960  4.77972  1.96300     65 r - - -
          2.68618  4.42225  2.77519  2.73123  3.46354  2.40513  3.72494  3.29354  2.67741  2.69355  4.24690  2.90347  2.73739  3.18146  2.89801  2.37887  2.77519  2.98518  4.58477  3.61503
          0.02377  4.14693  4.86927  0.61958  0.77255  0.48576  0.95510
     62   2.97845  4.96827  2.90117  2.81911  4.37810  3.39057  4.18143  4.15807  3.11414  3.77551  4.73603  0.75051  4.05977  3.46222  3.47174  3.03983  3.37396  3.75162  5.65234  4.31260     66 n - - -
          2.68618  4.42225  2.77519  2.73123  3.46354  2.40513  3.72494  3.29354  2.67741  2.69355  4.24690  2.90347  2.73739  3.18146  2.89801  2.37887  2.77519  2.98518  4.58477  3.61503
          0.02377  4.14693  4.86927  0.61958  0.77255  0.48576  0.95510
     63   1.56097  4.33983  4.07766  3.62532  3.65359  3.71364  4.45006  1.57268  3.53061  2.41499  3.55645  3.85152  4.24267  3.83970  3.78804  3.10293  3.07338  2.08289  5.32752  4.10873     67 a - - -
          2.68618  4.42225  2.77519  2.73123  3.46354  2.40513  3.72494  3.29354  2.67741  2.69355  4.24690  2.90347  2.73739  3.18146  2.89801  2.37887  2.77519  2.98518  4.58477  3.61503
          0.02377  4.14693  4.86927  0.61958  0.77255  0.48576  0.95510
     64   2.86893  5.16950  2.65608  2.41626  4.47733  3.39890  3.76350  4.02180  2.48149  3.54079  4.38419  1.88741  3.92561  1.64286  2.86851  2.84155  3.13641  3.64008  5.64232  4.25979     68 q - - -
          2.68618  4.42225  2.77519  2.73123  3.46354  2.40513  3.72494  3.29354  2.67741  2.69355  4.24690  2.90347  2.73739  3.18146  2.89801  2.37887  2.77519  2.98518  4.58477  3.61503
          0.02377  4.14693  4.86927  0.61958  0.77255  0.48576  0.95510
     65   2.47315  4.39239  3.47114  3.30924  4.36428  3.11848  4.40643  3.92900  3.40220  3.63086  4.53928  3.48234  3.88184  3.73094  3.67289  0.74148  2.97552  3.40210  5.71598  4.45209     69 s - - -
          2.68618  4.42225  2.77519  2.73123  3.46354  2.40513  3.72494  3.29354  2.67741  2.69355  4.24690  2.90347  2.73739  3.18146  2.89801  2.37887  2.77519  2.98518  4.58477  3.61503
          0.02377  4.14693  4.86927  0.61958  0.77255  0.48576  0.95510
     66   2.58084  4.63923  2.95028  2.68777  4.30838  3.23893  3.96000  3.71060  2.80992  3.38896  4.24560  1.60761  3.86176  3.16347  3.20205  2.67446  1.81854  3.30289  5.60491  4.28440     70 n - - -
          2.68618  4.42225  2.77519  2.73123  3.46354  2.40513  3.72494  3.29354  2.67741  2.69355  4.24690  2.90347  2.73739  3.18146  2.89801  2.37887  2.77519  2.98518  4.58477  3.61503
          0.02377  4.14693  4.86927  0.61958  0.77255  0.48576  0.95510
     67   2.77674  4.35994  4.06059  3.58587  3.60916  3.77758  4.40743  1.58372  3.46325  2.36744  3.51348  3.84450  4.26762  3.79272  3.72357  3.15023  1.68747  2.07443  5.28305  4.06229     71 i - - -
          2.68618  4.42225  2.77519  2.73123  3.46354  2.40513  3.72494  3.29354  2.67741  2.69355  4.24690  2.90347  2.73739  3.18146  2.89801  2.37887  2.77519  2.98518  4.58477  3.61503
          0.02377  4.14693  4.86927  0.61958  0.77255  0.48576  0.95510
     68   3.03127  4.50810  4.49900  4.17914  3.76730  4.00080  4.93888  2.07927  4.05157  2.41165  3.69850  4.32280  4.55229  4.39545  4.23659  3.52847  3.39003  0.73715  5.59532  4.34056     72 v - - -
          2.68618  4.42225  2.77519  2.73123  3.46354  2.40513  3.72494  3.29354  2.67741  2.69355  4.24690  2.90347  2.73739  3.18146  2.89801  2.37887  2.77519  2.98518  4.58477  3.61503
          0.02377  4.14693  4.86927  0.61958  0.77255  0.48576  0.95510
     69   3.18678  5.29493  3.64264  2.91878  4.79469  3.78010  3.67292  4.12186  1.20373  3.52772  4.40146  3.30206  4.13357  2.80315  1.47147  3.17270  3.33601  3.80243  5.53702  4.39674     73 k - - -
          2.68618  4.42225  2.77519  2.73123  3.46354  2.40513  3.72494  3.29354  2.67741  2.69355  4.24690  2.90347  2.73739  3.18146  2.89801  2.37887  2.77519  2.98518  4.58477  3.61503
          0.02377  4.14693  4.86927  0.61958  0.77255  0.48576  0.95510
     70   2.48705  4.26397  3.77038  3.38032  3.83277  3.31797  4.27834  2.79626  3.32049  2.82712  3.81567  3.56569  3.96431  3.63574  3.59612  1.72471  2.89413  1.42836  5.34750  4.10487     74 v - - -
          2.68618  4.42225  2.77519  2.73123  3.46354  2.40513  3.72494  3.29354  2.67741  2.69355  4.24690  2.90347  2.73739  3.18146  2.89801  2.37887  2.77519  2.98518  4.58477  3.61503
          0.02377  4.14693  4.86927  0.61958  0.77255  0.48576  0.95510
     71   3.15325  4.49637  4.82188  4.24799  2.16826  4.37409  4.63671  1.72426  4.10989  1.60489  1.89337  4.42211  4.61616  4.20749  4.20009  3.70396  3.37709  2.28491  4.99345  3.82483     75 l - - -
          2.68618  4.42225  2.77519  2.73123  3.46354  2.40513  3.72494  3.29354  2.67741  2.69355  4.24690  2.90347  2.73739  3.18146  2.89801  2.37887  2.77519  2.98518  4.58477  3.61503
          0.02377  4.14693  4.86927  0.61958  0.77255  0.48576  0.95510
     72   3.24658  5.20079  3.43947  3.02071  4.65098  3.69563  3.94401  4.10018  0.71515  3.60948  4.56465  3.42964  4.18356  3.12601  2.52575  3.27564  3.48349  3.79563  5.59862  4.45561     76 k - - -
          2.68618  4.42225  2.77519  2.73123  3.46354  2.40513  3.72494  3.29354  2.67741  2.69355  4.24690  2.90347  2.73739  3.18146  2.89801  2.37887  2.77519  2.98518  4.58477  3.61503
          0.02377  4.14693  4.86927  0.61958  0.77255  0.48576  0.95510
     73   3.31024  5.45283  0.59231  2.55051  4.87275  3.44201  4.20662  4.52895  3.34769  4.09117  5.08399  3.11751  4.11474  3.45221  3.89473  3.24743  3.65757  4.14151  5.98489  4.71146     77 D - - -
          2.68618  4.42225  2.77519  2.73123  3.46354  2.40513  3.72494  3.29354  2.67741  2.69355  4.24690  2.90347  2.73739  3.18146  2.89801  2.37887  2.77519  2.98518  4.58477  3.61503
          0.02377  4.14693  4.86927  0.61958  0.77255  0.48576  0.95510
     74   3.23290  4.51828  5.00043  4.46161  3.41192  4.60761  5.04857  1.50549  4.34720  1.34329  3.20299  4.67162  4.83772  4.51270  4.48574  3.97251  3.47350  1.43468  5.42642  4.29943     78 l - - -
          2.68618  4.42225  2.77519  2.73123  3.46354  2.40513  3.72494  3.29354  2.67741  2.69355  4.24690  2.90347  2.73739  3.18146  2.89801  2.37887  2.77519  2.98518  4.58477  3.61503
          0.02377  4.14693  4.86927  0.61958  0.77255  0.48576  0.95510
     75   2.77180  4.84012  1.68799  2.54907  3.97522  3.45790  3.84335  3.29348  2.74246  2.93155  2.21081  3.06308  3.94880  3.04594  3.19265  2.83288  3.03925  3.05879  5.38986  4.04622     79 d - - -
          2.68618  4.42225  2.77519  2.73123  3.46354  2.40513  3.72494  3.29354  2.67741  2.69355  4.24690  2.90347  2.73739  3.18146  2.89801  2.37887  2.77519  2.98518  4.58477  3.61503
          0.02377  4.14693  4.86927  0.61958  0.77255  0.48576  0.95510
     76   1.54800  4.69470  3.02802  2.68080  4.21178  3.33015  3.87862  3.59482  2.64111  3.23048  4.11430  3.12235  3.89047  1.92263  3.00480  2.72331  2.96956  3.24413  5.49931  4.19833     80 a - - -
          2.68618  4.42225  2.77519  2.73123  3.46354  2.40513  3.72494  3.29354  2.67741  2.69355  4.24690  2.90347  2.73739  3.18146  2.89801  2.37887  2.77519  2.98518  4.58477  3.61503
          0.02377  4.14693  4.86927  0.61958  0.77255  0.48576  0.95510
     77   1.17500  4.24943  3.54769  3.31982  4.46348  1.62196  4.39997  3.83859  3.42277  3.56960  4.40926  3.43658  3.79006  3.69071  3.71425  2.50137  2.82261  3.27758  5.80119  4.61454     81 a - - -
          2.68618  4.42225  2.77519  2.73123  3.46354  2.40513  3.72494  3.29354  2.67741  2.69355  4.24690  2.90347  2.73739  3.18146  2.89801  2.37887  2.77519  2.98518  4.58477  3.61503
          0.02377  4.14693  4.86927  0.61958  0.77255  0.48576  0.95510
     78   3.25109  4.60544  4.70871  4.34213  3.57458  4.35041  5.02773  0.79050  4.17593  2.11366  3.47674  4.55055  4.76337  4.50144  4.34246  3.88021  3.54864  1.89374  5.51603  4.27244     82 i - - -
          2.68618  4.42225  2.77519  2.73123  3.46354  2.40513  3.72494  3.29354  2.67741  2.69355  4.24690  2.90347  2.73739  3.18146  2.89801  2.37887  2.77519  2.98518  4.58477  3.61503
          0.02377  4.14693  4.86927  0.61958  0.77255  0.48576  0.95510
     79   3.33473  4.62688  5.00638  4.48350  3.30034  4.66062  5.05257  1.23779  4.32181  1.23084  3.10846  4.71461  4.87250  4.49391  4.45129  4.04380  3.57398  1.96781  5.37322  4.23888     83 l - - -
          2.68618  4.42225  2.77519  2.73123  3.46354  2.40513  3.72494  3.29354  2.67741  2.69355  4.24690  2.90347  2.73739  3.18146  2.89801  2.37887  2.77519  2.98518  4.58477  3.61503
          0.02377  4.14693  4.86927  0.61958  0.77255  0.48576  0.95510
     80   3.13276  5.10715  3.11768  2.88649  4.31112  3.56962  4.04378  3.99414  2.69006  3.46778  4.49720  3.34516  4.13292  0.81432  2.96469  3.17320  3.43389  3.70929  5.53762  4.25417     84 q - - -
          2.68618  4.42225  2.77519  2.73123  3.46354  2.40513  3.72494  3.29354  2.67741  2.69355  4.24690  2.90347  2.73739  3.18146  2.89801  2.37887  2.77519  2.98518  4.58477  3.61503
          0.02377  4.14693  4.86927  0.61958  0.77255  0.48576  0.95510
     81   2.90375  5.17881  2.80509  2.49479  4.56165  3.46099  3.73801  4.02344  1.63175  3.53296  4.37180  1.66867  3.95377  2.88599  2.65805  2.88044  3.15122  3.64916  5.62989  4.30609     85 k - - -
          2.68618  4.42225  2.77519  2.73123  3.46354  2.40513  3.72494  3.29354  2.67741  2.69355  4.24690  2.90347  2.73739  3.18146  2.89801  2.37887  2.77519  2.98518  4.58477  3.61503
          0.02377  4.14693  4.86927  0.61958  0.77255  0.48576  0.95510
     82   3.63009  4.95367  4.61742  4.39185  0.65070  4.23880  4.03058  3.12941  4.29437  2.43937  3.82339  4.34032  4.69705  4.38820  4.34570  3.88018  3.93432  3.13899  4.21285  2.55146     86 F - - -
          2.68618  4.42225  2.77519  2.73123  3.46354  2.40513  3.72494  3.29354  2.67741  2.69355  4.24690  2.90347  2.73739  3.18146  2.89801  2.37887  2.77519  2.98518  4.58477  3.61503
          0.02377  4.14693  4.86927  0.61958  0.77255  0.48576  0.95510
     83   2.85620  4.90478  3.32438  2.82576  4.39245  3.51419  3.82920  3.83059  2.33575  3.37404  4.24822  3.24626  2.00407  2.99966  1.43194  2.91575  3.13141  3.48329  5.49472  4.26786     87 r - - -
          2.68618  4.42225  2.77519  2.73123  3.46354  2.40513  3.72494  3.29354  2.67741  2.69355  4.24690  2.90347  2.73739  3.18146  2.89801  2.37887  2.77519  2.98518  4.58477  3.61503
          0.01606  4.13922        *  0.61958  0.77255  0.00000        *
//
