# Supplementary material for: T346Hunter: A Novel Web-Based Tool for the Prediction of Type III, Type IV and Type VI Secretion Systems in Bacterial Genomes
Source: PLoS One. 2015 Apr 13;10(4):e0119317. doi: 10.1371/journal.pone.0119317 (PMC4395097; doi:10.1371/journal.pone.0119317)
Supplement: S1 Data — (ZIP) [file pone.0119317.s009.zip › T346Hunter_profiles/scti.hmm]

HMMER3/f [3.1b1 | May 2013]
NAME  scti
LENG  115
ALPH  amino
RF    no
MM    no
CONS  yes
CS    no
MAP   yes
DATE  Wed Sep  4 10:55:35 2013
NSEQ  5
EFFN  2.202148
CKSUM 2803847730
STATS LOCAL MSV       -9.5371  0.71441
STATS LOCAL VITERBI  -10.3236  0.71441
STATS LOCAL FORWARD   -3.6506  0.71441
HMM          A        C        D        E        F        G        H        I        K        L        M        N        P        Q        R        S        T        V        W        Y   
            m->m     m->i     m->d     i->m     i->i     d->m     d->d
  COMPO   2.39599  4.75619  2.91406  2.59629  3.82206  3.18988  3.83227  2.81325  2.68022  2.39068  3.37604  3.06972  3.38388  2.86936  3.08892  2.49005  2.70699  2.55112  5.34540  4.04881
          2.68640  4.42247  2.77541  2.73145  3.46376  2.40474  3.72516  3.29228  2.67763  2.69377  4.24329  2.90368  2.73761  3.18036  2.89822  2.37909  2.77541  2.98540  4.58499  3.61525
          0.36851  1.66296  2.13153  1.26060  0.33336  0.00000        *
      1   3.00600  4.70230  4.09587  3.69275  3.81493  3.83354  4.52893  3.10831  3.53697  2.59709  1.06414  3.95073  1.91341  3.90797  3.78041  3.26648  3.35228  2.98718  5.44527  4.23145      5 m - - -
          2.68618  4.42225  2.77519  2.73123  3.46354  2.40513  3.72494  3.29354  2.67741  2.69355  4.24690  2.90347  2.73739  3.18146  2.89801  2.37887  2.77519  2.98518  4.58477  3.61503
          0.01547  4.57243  5.29477  0.61958  0.77255  0.69852  0.68780
      2   2.58180  4.55349  3.73085  3.35258  4.59923  3.32251  4.43940  4.01909  3.37131  3.68237  4.49781  3.57865  2.06554  3.67720  3.72339  1.84947  1.18827  3.49734  5.92131  4.68922      6 t - - -
          2.68618  4.42225  2.77519  2.73123  3.46354  2.40513  3.72494  3.29354  2.67741  2.69355  4.24690  2.90347  2.73739  3.18146  2.89801  2.37887  2.77519  2.98518  4.58477  3.61503
          0.01547  4.57243  5.29477  0.61958  0.77255  0.37256  1.16786
      3   1.97603  4.39940  4.00192  3.44289  3.54231  3.86727  4.19588  1.65370  3.35980  2.56967  2.52807  2.44005  4.25822  3.63526  3.63245  3.15034  3.06858  2.52336  5.05236  3.84307      7 i - - -
          2.68618  4.42225  2.77519  2.73123  3.46354  2.40513  3.72494  3.29354  2.67741  2.69355  4.24690  2.90347  2.73739  3.18146  2.89801  2.37887  2.77519  2.98518  4.58477  3.61503
          0.01369  4.69370  5.41605  0.61958  0.77255  0.48576  0.95510
      4   2.15547  4.45800  3.77821  3.22372  3.64717  3.75031  4.10131  2.15056  3.17171  2.71029  3.61660  2.56578  4.16724  3.46407  3.50072  2.13659  3.02762  1.92990  5.11139  3.88650      8 v - - -
          2.68618  4.42225  2.77519  2.73123  3.46354  2.40513  3.72494  3.29354  2.67741  2.69355  4.24690  2.90347  2.73739  3.18146  2.89801  2.37887  2.77519  2.98518  4.58477  3.61503
          0.01369  4.69370  5.41605  0.61958  0.77255  0.48576  0.95510
      5   2.79029  5.15740  3.04715  2.01277  4.44806  3.56742  3.77262  3.89886  2.53196  3.43984  4.21740  3.06048  2.46164  2.16401  3.00800  2.77996  2.36184  3.52078  5.62276  2.87637      9 e - - -
          2.68618  4.42225  2.77519  2.73123  3.46354  2.40513  3.72494  3.29354  2.67741  2.69355  4.24690  2.90347  2.73739  3.18146  2.89801  2.37887  2.77519  2.98518  4.58477  3.61503
          0.01369  4.69370  5.41605  0.61958  0.77255  0.48576  0.95510
      6   3.23190  4.62641  4.81784  4.27099  3.55404  4.41703  4.80963  1.18403  4.11900  1.59216  3.43423  4.46537  2.20738  4.33410  4.27045  3.75365  3.47775  2.31254  5.35044  4.18883     10 i - - -
          2.68618  4.42225  2.77519  2.73123  3.46354  2.40513  3.72494  3.29354  2.67741  2.69355  4.24690  2.90347  2.73739  3.18146  2.89801  2.37887  2.77519  2.98518  4.58477  3.61503
          0.01369  4.69370  5.41605  0.61958  0.77255  0.48576  0.95510
      7   2.04473  4.37494  4.00061  3.45277  3.55362  3.76588  4.18886  2.86755  3.37409  2.64544  3.56165  3.73139  4.20652  3.64018  3.63988  2.11639  3.03616  1.55977  5.04425  2.60134     11 v - - -
          2.68618  4.42225  2.77519  2.73123  3.46354  2.40513  3.72494  3.29354  2.67741  2.69355  4.24690  2.90347  2.73739  3.18146  2.89801  2.37887  2.77519  2.98518  4.58477  3.61503
          0.01369  4.69370  5.41605  0.61958  0.77255  0.48576  0.95510
      8   3.05511  5.39936  2.89030  2.63356  4.82112  3.61740  4.01596  4.31023  2.78381  3.82532  4.63620  2.02480  1.39071  2.09447  3.21862  3.02882  3.33215  3.89615  5.96507  4.57889     12 p - - -
          2.68618  4.42225  2.77519  2.73123  3.46354  2.40513  3.72494  3.29354  2.67741  2.69355  4.24690  2.90347  2.73739  3.18146  2.89801  2.37887  2.77519  2.98518  4.58477  3.61503
          0.01369  4.69370  5.41605  0.61958  0.77255  0.48576  0.95510
      9   2.11944  4.55507  3.59112  2.32321  3.72045  3.74097  4.01153  2.99606  2.99727  2.05643  3.66792  3.45908  4.13178  3.31109  3.36946  2.98876  2.10958  2.21874  5.15966  3.91555     13 l - - -
          2.68618  4.42225  2.77519  2.73123  3.46354  2.40513  3.72494  3.29354  2.67741  2.69355  4.24690  2.90347  2.73739  3.18146  2.89801  2.37887  2.77519  2.98518  4.58477  3.61503
          0.01369  4.69370  5.41605  0.61958  0.77255  0.48576  0.95510
     10   2.95349  5.47729  2.06893  2.47598  4.80486  3.57502  2.26465  4.29873  1.92903  3.77238  4.53633  1.84983  4.04046  2.97603  3.13880  2.89407  3.19534  3.86392  5.90204  4.47412     14 n - - -
          2.68618  4.42225  2.77519  2.73123  3.46354  2.40513  3.72494  3.29354  2.67741  2.69355  4.24690  2.90347  2.73739  3.18146  2.89801  2.37887  2.77519  2.98518  4.58477  3.61503
          0.01369  4.69370  5.41605  0.61958  0.77255  0.48576  0.95510
     11   2.20583  5.26581  2.94967  1.95286  4.62261  3.56102  3.83798  4.08742  2.61188  3.60519  4.37716  3.06700  4.00727  2.29694  3.09598  1.58765  3.10514  3.67810  5.76821  4.37440     15 s - - -
          2.68618  4.42225  2.77519  2.73123  3.46354  2.40513  3.72494  3.29354  2.67741  2.69355  4.24690  2.90347  2.73739  3.18146  2.89801  2.37887  2.77519  2.98518  4.58477  3.61503
          0.01369  4.69370  5.41605  0.61958  0.77255  0.48576  0.95510
     12   3.55228  4.94977  5.22927  4.97817  4.32564  4.55220  5.69923  2.37359  4.87529  2.90426  4.21720  5.03295  5.11344  5.20325  5.00770  4.16188  3.92054  0.37742  6.21703  4.98573     16 V - - -
          2.68618  4.42225  2.77519  2.73123  3.46354  2.40513  3.72494  3.29354  2.67741  2.69355  4.24690  2.90347  2.73739  3.18146  2.89801  2.37887  2.77519  2.98518  4.58477  3.61503
          0.14785  4.69370  2.05349  0.61958  0.77255  0.48576  0.95510
     13   2.83933  4.98378  1.58591  2.62971  4.29393  3.54601  3.93484  2.27868  2.81241  3.31978  4.17515  3.14603  4.03650  3.11166  3.28420  1.96646  3.11175  3.30185  5.60578  4.25959     17 d - - -
          2.68618  4.42225  2.77519  2.73123  3.46354  2.40513  3.72494  3.29354  2.67741  2.69355  4.24690  2.90347  2.73739  3.18146  2.89801  2.37887  2.77519  2.98518  4.58477  3.61503
          0.01564  4.56149  5.28384  0.61958  0.77255  0.36541  1.18389
     14   2.87625  4.48641  4.19644  3.70050  3.77795  3.85448  4.46253  1.28940  3.60351  2.72003  3.72784  3.93556  2.29499  3.89283  3.85422  3.20847  1.96950  2.50527  5.33073  4.12583     18 i - - -
          2.68618  4.42225  2.77519  2.73123  3.46354  2.40513  3.72494  3.29354  2.67741  2.69355  4.24690  2.90347  2.73739  3.18146  2.89801  2.37887  2.77519  2.98518  4.58477  3.61503
          0.01369  4.69370  5.41605  0.61958  0.77255  0.48576  0.95510
     15   2.77887  4.94793  3.16394  2.01332  4.21305  2.58641  3.84149  2.64671  2.65451  3.23652  4.05644  3.15469  2.43229  2.99982  3.11329  2.82265  2.25651  3.29733  5.48978  4.16065     19 e - - -
          2.68618  4.42225  2.77519  2.73123  3.46354  2.40513  3.72494  3.29354  2.67741  2.69355  4.24690  2.90347  2.73739  3.18146  2.89801  2.37887  2.77519  2.98518  4.58477  3.61503
          0.01369  4.69370  5.41605  0.61958  0.77255  0.48576  0.95510
     16   2.04341  4.93793  3.22398  2.66661  4.17633  3.62423  3.82792  3.57848  2.14564  2.28162  4.02078  3.17410  4.01655  2.33085  3.03913  2.84053  2.26794  3.26914  5.45047  4.13377     20 a - - -
          2.68618  4.42225  2.77519  2.73123  3.46354  2.40513  3.72494  3.29354  2.67741  2.69355  4.24690  2.90347  2.73739  3.18146  2.89801  2.37887  2.77519  2.98518  4.58477  3.61503
          0.01369  4.69370  5.41605  0.61958  0.77255  0.48576  0.95510
     17   1.57055  4.50278  4.03025  3.59392  3.96280  2.08062  4.44309  3.23753  3.54160  1.39619  3.93365  3.79915  4.21148  3.82670  3.81476  2.99718  3.12594  2.97116  5.44929  4.24291     21 l - - -
          2.68618  4.42225  2.77519  2.73123  3.46354  2.40513  3.72494  3.29354  2.67741  2.69355  4.24690  2.90347  2.73739  3.18146  2.89801  2.37887  2.77519  2.98518  4.58477  3.61503
          0.01369  4.69370  5.41605  0.61958  0.77255  0.48576  0.95510
     18   2.79102  5.15641  3.04246  2.00911  4.45837  3.56412  3.77982  3.90681  2.54296  3.44884  4.22622  3.06254  2.45204  2.16092  3.02100  2.25830  3.02622  2.58263  5.63317  4.25743     22 e - - -
          2.68618  4.42225  2.77519  2.73123  3.46354  2.40513  3.72494  3.29354  2.67741  2.69355  4.24690  2.90347  2.73739  3.18146  2.89801  2.37887  2.77519  2.98518  4.58477  3.61503
          0.01369  4.69370  5.41605  0.61958  0.77255  0.48576  0.95510
     19   1.94868  5.66023  2.02486  1.80979  4.97880  3.57639  3.97830  4.48685  2.86771  3.96288  4.74926  1.60047  4.11136  3.11078  3.41933  3.01133  3.35585  4.04428  6.10675  4.63742     23 n - - -
          2.68618  4.42225  2.77519  2.73123  3.46354  2.40513  3.72494  3.29354  2.67741  2.69355  4.24690  2.90347  2.73739  3.18146  2.89801  2.37887  2.77519  2.98518  4.58477  3.61503
          0.01369  4.69370  5.41605  0.61958  0.77255  0.48576  0.95510
     20   2.04582  4.38626  4.91363  4.32447  2.41626  4.26135  4.62164  1.84694  4.15349  1.74534  3.38950  4.38678  4.59304  4.30100  4.21096  3.58306  3.26975  1.60735  5.10540  3.93633     24 v - - -
          2.68618  4.42225  2.77519  2.73123  3.46354  2.40513  3.72494  3.29354  2.67741  2.69355  4.24690  2.90347  2.73739  3.18146  2.89801  2.37887  2.77519  2.98518  4.58477  3.61503
          0.01369  4.69370  5.41605  0.61958  0.77255  0.48576  0.95510
     21   2.95923  5.33613  3.20089  2.65618  4.69142  2.41445  2.36883  4.13583  2.40243  3.61713  4.40131  3.17102  4.08024  1.69332  2.13976  2.93350  3.17674  3.74494  5.73026  4.39604     25 q - - -
          2.68649  4.42256  2.77551  2.73070  3.46385  2.40489  3.72526  3.29385  2.67772  2.69313  4.24721  2.90378  2.73601  3.18059  2.89832  2.37918  2.77551  2.98549  4.58508  3.61534
          0.43933  1.04673  5.41605  1.04789  0.43182  0.48576  0.95510
     22   2.67111  4.60514  3.77174  3.31449  4.36027  2.03079  4.36046  3.74825  3.31183  3.43525  4.27699  3.59761  2.24279  3.61346  3.67894  1.58227  3.07889  1.91885  5.72563  4.48693     29 s - - -
          2.68618  4.42225  2.77519  2.73123  3.46354  2.40513  3.72494  3.29354  2.67741  2.69355  4.24690  2.90347  2.73739  3.18146  2.89801  2.37887  2.77519  2.98518  4.58477  3.61503
          0.01369  4.69370  5.41605  0.61958  0.77255  0.48576  0.95510
     23   2.10590  4.86702  3.27237  2.73522  4.15932  3.60275  3.89113  3.55798  2.70595  3.18820  2.68031  3.22461  4.02982  1.78912  3.13957  2.08588  3.02914  3.24614  5.46155  4.15369     30 q - - -
          2.68618  4.42225  2.77519  2.73123  3.46354  2.40513  3.72494  3.29354  2.67741  2.69355  4.24690  2.90347  2.73739  3.18146  2.89801  2.37887  2.77519  2.98518  4.58477  3.61503
          0.01369  4.69370  5.41605  0.61958  0.77255  0.48576  0.95510
     24   3.99962  6.04627  3.21551  0.27134  5.55486  4.06459  4.82313  5.22123  3.84818  4.71568  5.73688  3.78387  4.72698  4.07352  4.29247  3.93551  4.33522  4.84141  6.53516  5.38573     31 E - - -
          2.68618  4.42225  2.77519  2.73123  3.46354  2.40513  3.72494  3.29354  2.67741  2.69355  4.24690  2.90347  2.73739  3.18146  2.89801  2.37887  2.77519  2.98518  4.58477  3.61503
          0.13675  4.69370  2.13153  0.61958  0.77255  0.48576  0.95510
     25   2.76938  4.53117  3.79399  3.31148  3.81517  3.64962  4.23332  3.06181  3.22169  1.77859  3.76445  3.63278  1.63628  3.56116  3.53306  2.99742  2.13786  2.84574  5.31847  4.09247     32 p - - -
          2.68618  4.42225  2.77519  2.73123  3.46354  2.40513  3.72494  3.29354  2.67741  2.69355  4.24690  2.90347  2.73739  3.18146  2.89801  2.37887  2.77519  2.98518  4.58477  3.61503
          0.16861  4.57243  1.93221  0.61958  0.77255  0.69852  0.68780
     26   2.86968  4.44821  4.45360  4.03514  3.92370  3.85417  4.79834  2.28786  3.92146  2.67633  3.80765  4.15074  4.43559  4.22236  4.13667  3.27667  1.90653  0.96661  5.62087  4.40895     33 v - - -
          2.68618  4.42225  2.77519  2.73123  3.46354  2.40513  3.72494  3.29354  2.67741  2.69355  4.24690  2.90347  2.73739  3.18146  2.89801  2.37887  2.77519  2.98518  4.58477  3.61503
          0.01801  4.42183  5.14417  0.61958  0.77255  0.88733  0.53061
     27   2.68576  4.84779  3.10547  2.65987  4.36950  3.42587  3.87578  3.79749  2.64983  3.38884  4.20007  3.13455  3.93667  1.96244  3.07156  1.78591  2.01631  3.40546  5.60061  4.27578     34 s - - -
          2.68618  4.42225  2.77519  2.73123  3.46354  2.40513  3.72494  3.29354  2.67741  2.69355  4.24690  2.90347  2.73739  3.18146  2.89801  2.37887  2.77519  2.98518  4.58477  3.61503
          0.01801  4.42183  5.14417  0.61958  0.77255  0.88733  0.53061
     28   1.93100  5.12933  2.03419  2.46591  4.50426  3.46786  3.76757  3.95289  2.52853  3.49076  4.27880  2.99936  3.92783  2.89597  1.94657  2.76274  3.03076  3.55656  5.66228  4.28535     35 a - - -
          2.68618  4.42225  2.77519  2.73123  3.46354  2.40513  3.72494  3.29354  2.67741  2.69355  4.24690  2.90347  2.73739  3.18146  2.89801  2.37887  2.77519  2.98518  4.58477  3.61503
          0.01801  4.42183  5.14417  0.61958  0.77255  0.53818  0.87661
     29   2.93284  5.20563  1.58209  2.54954  2.21204  3.58202  3.87137  3.88223  2.75915  3.43473  4.29008  3.09011  4.05447  2.10055  3.24583  2.92336  3.18062  3.55233  5.51130  4.05054     36 d - - -
          2.68618  4.42225  2.77519  2.73123  3.46354  2.40513  3.72494  3.29354  2.67741  2.69355  4.24690  2.90347  2.73739  3.18146  2.89801  2.37887  2.77519  2.98518  4.58477  3.61503
          0.01547  4.57243  5.29477  0.61958  0.77255  0.37256  1.16786
     30   3.18917  4.63062  4.43567  2.14476  3.88121  4.37684  4.77466  1.14864  3.88013  2.62036  3.74801  4.26507  4.72778  4.17805  4.15753  3.70066  3.43696  1.52700  5.58540  4.36362     37 i - - -
          2.68618  4.42225  2.77519  2.73123  3.46354  2.40513  3.72494  3.29354  2.67741  2.69355  4.24690  2.90347  2.73739  3.18146  2.89801  2.37887  2.77519  2.98518  4.58477  3.61503
          0.01369  4.69370  5.41605  0.61958  0.77255  0.48576  0.95510
     31   2.01202  4.72292  2.32182  2.81602  3.93731  3.64794  3.91605  3.29555  2.80550  2.98440  2.54724  3.28919  4.05418  3.13571  3.22907  2.29535  3.00986  2.33236  5.30660  4.02573     38 a - - -
          2.68618  4.42225  2.77519  2.73123  3.46354  2.40513  3.72494  3.29354  2.67741  2.69355  4.24690  2.90347  2.73739  3.18146  2.89801  2.37887  2.77519  2.98518  4.58477  3.61503
          0.01369  4.69370  5.41605  0.61958  0.77255  0.48576  0.95510
     32   2.89765  4.74771  3.65809  3.09683  3.95919  3.75922  4.04346  3.33423  2.79391  1.52632  3.90137  3.50094  4.18976  3.29547  2.15524  1.81379  3.15334  3.09177  5.34086  4.09162     39 l - - -
          2.68618  4.42225  2.77519  2.73123  3.46354  2.40513  3.72494  3.29354  2.67741  2.69355  4.24690  2.90347  2.73739  3.18146  2.89801  2.37887  2.77519  2.98518  4.58477  3.61503
          0.01369  4.69370  5.41605  0.61958  0.77255  0.48576  0.95510
     33   4.07300  5.28013  5.72010  5.25223  1.34013  5.25808  4.99580  2.77784  5.08928  0.77399  3.27874  5.27278  5.35391  4.95288  5.03209  4.67271  4.27998  3.04126  5.04587  3.59155     40 l - - -
          2.68618  4.42225  2.77519  2.73123  3.46354  2.40513  3.72494  3.29354  2.67741  2.69355  4.24690  2.90347  2.73739  3.18146  2.89801  2.37887  2.77519  2.98518  4.58477  3.61503
          0.01369  4.69370  5.41605  0.61958  0.77255  0.48576  0.95510
     34   3.30835  5.97390  1.38398  1.84270  5.26665  1.95894  4.11846  4.81147  3.12902  4.26421  5.09023  1.90059  4.20751  3.27229  3.74519  3.17907  3.59147  4.34774  6.40644  4.87023     41 d - - -
          2.68618  4.42225  2.77519  2.73123  3.46354  2.40513  3.72494  3.29354  2.67741  2.69355  4.24690  2.90347  2.73739  3.18146  2.89801  2.37887  2.77519  2.98518  4.58477  3.61503
          0.01369  4.69370  5.41605  0.61958  0.77255  0.48576  0.95510
     35   1.56478  5.46597  1.67241  2.51673  4.83472  3.57389  3.96994  4.31577  2.82657  3.82933  4.62227  3.07592  4.09527  1.97213  3.34482  2.97079  3.28791  3.89348  5.99223  4.56300     42 a - - -
          2.68618  4.42225  2.77519  2.73123  3.46354  2.40513  3.72494  3.29354  2.67741  2.69355  4.24690  2.90347  2.73739  3.18146  2.89801  2.37887  2.77519  2.98518  4.58477  3.61503
          0.01369  4.69370  5.41605  0.61958  0.77255  0.48576  0.95510
     36   1.12189  4.64744  3.78263  3.25351  4.08382  3.64738  4.21416  3.30157  3.05820  3.09878  4.00738  3.59548  4.17731  3.48051  2.28720  2.98554  3.12606  2.20148  5.48468  4.25041     43 a - - -
          2.68618  4.42225  2.77519  2.73123  3.46354  2.40513  3.72494  3.29354  2.67741  2.69355  4.24690  2.90347  2.73739  3.18146  2.89801  2.37887  2.77519  2.98518  4.58477  3.61503
          0.01369  4.69370  5.41605  0.61958  0.77255  0.48576  0.95510
     37   2.95695  4.49460  4.17328  3.58832  3.50659  4.02514  4.29692  2.69383  2.13920  1.87246  1.73708  3.89547  4.37756  3.72953  3.65337  3.30672  3.18677  2.03613  5.10458  3.91971     44 m - - -
          2.68618  4.42225  2.77519  2.73123  3.46354  2.40513  3.72494  3.29354  2.67741  2.69355  4.24690  2.90347  2.73739  3.18146  2.89801  2.37887  2.77519  2.98518  4.58477  3.61503
          0.01369  4.69370  5.41605  0.61958  0.77255  0.48576  0.95510
     38   2.80839  5.15071  2.14824  2.54846  4.45021  3.57596  3.79726  3.89629  2.55527  2.52941  4.22980  3.08216  3.98729  2.92214  2.19824  1.82843  3.04491  3.52300  5.63263  4.26288     45 s - - -
          2.68618  4.42225  2.77519  2.73123  3.46354  2.40513  3.72494  3.29354  2.67741  2.69355  4.24690  2.90347  2.73739  3.18146  2.89801  2.37887  2.77519  2.98518  4.58477  3.61503
          0.01369  4.69370  5.41605  0.61958  0.77255  0.48576  0.95510
     39   1.70530  5.26427  2.95236  1.95616  4.60222  3.56798  3.83377  4.06265  2.60523  3.58515  4.36082  3.06774  2.44870  2.25915  3.08600  2.83743  3.10570  3.66182  5.75283  4.36242     46 a - - -
          2.68618  4.42225  2.77519  2.73123  3.46354  2.40513  3.72494  3.29354  2.67741  2.69355  4.24690  2.90347  2.73739  3.18146  2.89801  2.37887  2.77519  2.98518  4.58477  3.61503
          0.01369  4.69370  5.41605  0.61958  0.77255  0.48576  0.95510
     40   2.21969  5.41256  1.65250  2.47957  4.74614  3.56816  3.83709  4.22971  2.09166  3.71303  4.47482  3.03603  4.01989  2.02993  3.10467  2.86100  3.15201  3.80066  5.85080  4.43225     47 d - - -
          2.68618  4.42225  2.77519  2.73123  3.46354  2.40513  3.72494  3.29354  2.67741  2.69355  4.24690  2.90347  2.73739  3.18146  2.89801  2.37887  2.77519  2.98518  4.58477  3.61503
          0.01369  4.69370  5.41605  0.61958  0.77255  0.48576  0.95510
     41   2.78077  4.59748  3.52372  2.96066  2.61243  3.71608  3.94976  3.12710  2.91064  2.81978  3.70169  3.39830  4.10196  3.23884  2.22371  2.15679  2.24279  2.88697  5.13032  2.71471     48 s - - -
          2.68618  4.42225  2.77519  2.73123  3.46354  2.40513  3.72494  3.29354  2.67741  2.69355  4.24690  2.90347  2.73739  3.18146  2.89801  2.37887  2.77519  2.98518  4.58477  3.61503
          0.01369  4.69370  5.41605  0.61958  0.77255  0.48576  0.95510
     42   2.85193  5.21161  3.01883  2.56766  4.56891  2.32935  2.31473  4.03537  2.59954  3.56415  4.34437  3.09992  4.01670  2.17589  3.06106  1.82910  3.10191  3.63706  5.72782  4.34925     49 s - - -
          2.68628  4.42235  2.77530  2.73133  3.46364  2.40523  3.72505  3.29364  2.67751  2.69365  4.24700  2.90357  2.73674  3.18157  2.89811  2.37838  2.77530  2.98529  4.58487  3.61513
          0.43933  1.04673  5.41605  0.10571  2.29940  0.48576  0.95510
     43   2.05281  5.32742  2.23340  2.51606  4.70622  1.89713  3.86980  4.18062  1.88830  3.68748  4.45758  3.06391  4.02539  2.99014  3.15739  2.86034  3.14815  3.75633  5.84220  4.43493     51 k - - -
          2.68618  4.42225  2.77519  2.73123  3.46354  2.40513  3.72494  3.29354  2.67741  2.69355  4.24690  2.90347  2.73739  3.18146  2.89801  2.37887  2.77519  2.98518  4.58477  3.61503
          0.01369  4.69370  5.41605  0.61958  0.77255  0.48576  0.95510
     44   2.00426  4.41294  3.86427  3.30923  3.60588  2.26982  4.13015  2.26446  3.24557  2.02064  3.58646  3.63698  4.17062  3.52684  3.54931  2.27281  3.02000  2.70433  5.07744  3.86169     52 a - - -
          2.68618  4.42225  2.77519  2.73123  3.46354  2.40513  3.72494  3.29354  2.67741  2.69355  4.24690  2.90347  2.73739  3.18146  2.89801  2.37887  2.77519  2.98518  4.58477  3.61503
          0.01369  4.69370  5.41605  0.61958  0.77255  0.48576  0.95510
     45   2.13341  5.02713  3.17025  2.66179  4.54018  2.36531  3.89894  3.99184  2.12236  3.54211  4.31811  3.16235  2.31861  3.02797  3.13668  2.01377  3.04381  3.56909  5.72443  4.36720     53 s - - -
          2.68618  4.42225  2.77519  2.73123  3.46354  2.40513  3.72494  3.29354  2.67741  2.69355  4.24690  2.90347  2.73739  3.18146  2.89801  2.37887  2.77519  2.98518  4.58477  3.61503
          0.01369  4.69370  5.41605  0.61958  0.77255  0.48576  0.95510
     46   2.79255  4.47823  3.73204  3.17019  3.58910  3.77622  1.93771  2.27098  3.09026  2.67105  2.59183  3.55172  4.16339  3.40538  3.41717  2.09990  3.02917  2.73946  5.05483  3.81329     54 h - - -
          2.68618  4.42225  2.77519  2.73123  3.46354  2.40513  3.72494  3.29354  2.67741  2.69355  4.24690  2.90347  2.73739  3.18146  2.89801  2.37887  2.77519  2.98518  4.58477  3.61503
          0.01369  4.69370  5.41605  0.61958  0.77255  0.48576  0.95510
     47   1.63660  4.88117  2.40401  2.73869  4.20580  3.58590  3.93718  3.59573  2.78933  2.20922  4.07781  3.22955  4.04322  3.11716  3.23940  2.11424  3.05782  3.27704  5.51741  4.20333     55 a - - -
          2.68618  4.42225  2.77519  2.73123  3.46354  2.40513  3.72494  3.29354  2.67741  2.69355  4.24690  2.90347  2.73739  3.18146  2.89801  2.37887  2.77519  2.98518  4.58477  3.61503
          0.01369  4.69370  5.41605  0.61958  0.77255  0.48576  0.95510
     48   2.82869  4.36292  4.16174  3.59666  3.50690  3.89030  4.25957  1.89081  3.49399  1.92408  3.48847  3.85376  4.29055  3.74959  3.72689  2.16601  1.87018  2.48414  5.03472  3.83501     56 t - - -
          2.68618  4.42225  2.77519  2.73123  3.46354  2.40513  3.72494  3.29354  2.67741  2.69355  4.24690  2.90347  2.73739  3.18146  2.89801  2.37887  2.77519  2.98518  4.58477  3.61503
          0.01369  4.69370  5.41605  0.61958  0.77255  0.48576  0.95510
     49   2.15970  5.05454  1.73312  2.65131  4.40767  2.18772  3.94519  3.81579  2.79402  2.30251  4.25247  3.16886  4.05436  3.10504  3.27020  2.88528  3.12545  3.46705  5.67463  4.32627     57 d - - -
          2.68618  4.42225  2.77519  2.73123  3.46354  2.40513  3.72494  3.29354  2.67741  2.69355  4.24690  2.90347  2.73739  3.18146  2.89801  2.37887  2.77519  2.98518  4.58477  3.61503
          0.01369  4.69370  5.41605  0.61958  0.77255  0.48576  0.95510
     50   2.81836  5.06032  3.19375  1.95805  4.32701  3.62620  3.80065  2.69576  1.99731  3.31926  4.12718  3.14321  4.01318  2.93881  2.16950  2.83743  3.04446  2.51743  5.53610  4.20425     58 e - - -
          2.68618  4.42225  2.77519  2.73123  3.46354  2.40513  3.72494  3.29354  2.67741  2.69355  4.24690  2.90347  2.73739  3.18146  2.89801  2.37887  2.77519  2.98518  4.58477  3.61503
          0.01369  4.69370  5.41605  0.61958  0.77255  0.48576  0.95510
     51   2.79126  5.03551  2.39309  2.04172  4.28194  3.59114  3.80701  2.46361  2.60227  2.25726  4.10126  3.10893  3.99242  2.35424  3.07149  2.81117  3.02398  3.36412  5.52969  4.18261     59 e - - -
          2.68618  4.42225  2.77519  2.73123  3.46354  2.40513  3.72494  3.29354  2.67741  2.69355  4.24690  2.90347  2.73739  3.18146  2.89801  2.37887  2.77519  2.98518  4.58477  3.61503
          0.01369  4.69370  5.41605  0.61958  0.77255  0.48576  0.95510
     52   1.97069  4.61600  3.85018  3.33785  3.93632  3.80550  4.26278  2.89010  2.24023  2.90844  3.86181  3.69123  4.27767  3.56957  3.46653  3.13222  3.17552  1.21394  5.40280  4.17461     60 v - - -
          2.68618  4.42225  2.77519  2.73123  3.46354  2.40513  3.72494  3.29354  2.67741  2.69355  4.24690  2.90347  2.73739  3.18146  2.89801  2.37887  2.77519  2.98518  4.58477  3.61503
          0.01369  4.69370  5.41605  0.61958  0.77255  0.48576  0.95510
     53   1.79191  4.87736  3.34301  2.94065  4.62322  3.49193  4.15917  4.06228  2.97358  3.66079  4.46570  3.36497  4.08102  2.23344  3.39038  1.20443  3.13369  3.60826  5.86633  4.55654     61 s - - -
          2.68618  4.42225  2.77519  2.73123  3.46354  2.40513  3.72494  3.29354  2.67741  2.69355  4.24690  2.90347  2.73739  3.18146  2.89801  2.37887  2.77519  2.98518  4.58477  3.61503
          0.01369  4.69370  5.41605  0.61958  0.77255  0.48576  0.95510
     54   2.11494  5.26999  2.26415  2.47672  4.60337  3.54901  3.75638  4.07851  1.90627  3.57140  4.32210  3.02365  3.95610  2.30874  2.98810  2.76343  2.36415  3.65591  5.71407  4.31151     62 k - - -
          2.68618  4.42225  2.77519  2.73123  3.46354  2.40513  3.72494  3.29354  2.67741  2.69355  4.24690  2.90347  2.73739  3.18146  2.89801  2.37887  2.77519  2.98518  4.58477  3.61503
          0.01369  4.69370  5.41605  0.61958  0.77255  0.48576  0.95510
     55   3.14602  4.64676  4.26598  2.13437  3.65989  4.24827  4.56569  1.24841  3.66856  1.71832  3.54609  4.09918  4.59339  3.96565  3.93537  3.55683  3.38237  2.34194  5.36643  4.17233     63 i - - -
          2.68618  4.42225  2.77519  2.73123  3.46354  2.40513  3.72494  3.29354  2.67741  2.69355  4.24690  2.90347  2.73739  3.18146  2.89801  2.37887  2.77519  2.98518  4.58477  3.61503
          0.01369  4.69370  5.41605  0.61958  0.77255  0.48576  0.95510
     56   2.77834  5.14706  2.17879  2.51829  4.44592  3.55933  3.76998  3.89560  2.53538  3.43721  2.87557  3.05608  3.96191  2.22172  3.01735  2.10762  2.36189  3.51481  5.62197  4.24494     64 s - - -
          2.68618  4.42225  2.77519  2.73123  3.46354  2.40513  3.72494  3.29354  2.67741  2.69355  4.24690  2.90347  2.73739  3.18146  2.89801  2.37887  2.77519  2.98518  4.58477  3.61503
          0.01369  4.69370  5.41605  0.61958  0.77255  0.48576  0.95510
     57   2.02163  5.37437  2.90829  1.60825  4.71282  3.57368  3.82245  4.18936  1.97936  3.67619  4.43833  2.29835  4.01360  2.93463  3.05272  2.84901  3.13126  3.76555  5.81426  4.40734     65 e - - -
          2.68618  4.42225  2.77519  2.73123  3.46354  2.40513  3.72494  3.29354  2.67741  2.69355  4.24690  2.90347  2.73739  3.18146  2.89801  2.37887  2.77519  2.98518  4.58477  3.61503
          0.01369  4.69370  5.41605  0.61958  0.77255  0.48576  0.95510
     58   1.97899  4.81504  3.38002  2.82160  4.10956  3.63117  3.92339  3.49615  2.71904  3.14147  2.70212  3.28944  4.05945  3.11497  1.79862  2.13981  3.04518  3.19731  5.42494  4.13914     66 r - - -
          2.68618  4.42225  2.77519  2.73123  3.46354  2.40513  3.72494  3.29354  2.67741  2.69355  4.24690  2.90347  2.73739  3.18146  2.89801  2.37887  2.77519  2.98518  4.58477  3.61503
          0.01369  4.69370  5.41605  0.61958  0.77255  0.48576  0.95510
     59   3.43112  4.70736  5.40186  4.83602  2.16925  4.77588  5.16069  1.73042  4.68710  1.50191  3.38549  4.92244  5.01401  4.76626  4.71796  4.13068  3.66338  1.25706  5.47324  4.34454     67 v - - -
          2.68618  4.42225  2.77519  2.73123  3.46354  2.40513  3.72494  3.29354  2.67741  2.69355  4.24690  2.90347  2.73739  3.18146  2.89801  2.37887  2.77519  2.98518  4.58477  3.61503
          0.01369  4.69370  5.41605  0.61958  0.77255  0.48576  0.95510
     60   2.84211  5.30480  3.06044  2.05516  4.65609  2.40445  3.76580  4.12261  1.94627  3.60092  4.35607  3.06387  3.98917  2.86982  2.07406  2.25663  3.06952  3.70146  5.72626  4.34366     68 k - - -
          2.68618  4.42225  2.77519  2.73123  3.46354  2.40513  3.72494  3.29354  2.67741  2.69355  4.24690  2.90347  2.73739  3.18146  2.89801  2.37887  2.77519  2.98518  4.58477  3.61503
          0.01369  4.69370  5.41605  0.61958  0.77255  0.48576  0.95510
     61   1.99348  5.18559  2.28650  2.54518  4.59899  3.53558  3.84164  4.06521  2.62333  3.58805  4.35426  2.36478  3.98772  2.96018  3.11397  2.04856  2.23039  3.64362  5.75346  4.36343     69 a - - -
          2.68618  4.42225  2.77519  2.73123  3.46354  2.40513  3.72494  3.29354  2.67741  2.69355  4.24690  2.90347  2.73739  3.18146  2.89801  2.37887  2.77519  2.98518  4.58477  3.61503
          0.01369  4.69370  5.41605  0.61958  0.77255  0.48576  0.95510
     62   2.73575  4.53874  4.02346  3.56854  4.13294  3.57467  4.47701  3.25129  3.50818  3.14513  4.07611  3.78161  1.81758  3.81084  3.80828  2.96650  1.36452  1.95513  5.59655  4.38370     70 t - - -
          2.68618  4.42225  2.77519  2.73123  3.46354  2.40513  3.72494  3.29354  2.67741  2.69355  4.24690  2.90347  2.73739  3.18146  2.89801  2.37887  2.77519  2.98518  4.58477  3.61503
          0.01369  4.69370  5.41605  0.61958  0.77255  0.48576  0.95510
     63   2.02163  5.37437  2.90829  1.60825  4.71282  3.57368  3.82245  4.18936  1.97936  3.67619  4.43833  2.29835  4.01360  2.93463  3.05272  2.84901  3.13126  3.76555  5.81426  4.40734     71 e - - -
          2.68618  4.42225  2.77519  2.73123  3.46354  2.40513  3.72494  3.29354  2.67741  2.69355  4.24690  2.90347  2.73739  3.18146  2.89801  2.37887  2.77519  2.98518  4.58477  3.61503
          0.28989  4.69370  1.41676  0.61958  0.77255  0.48576  0.95510
     64   2.86786  5.33838  1.77114  2.38343  4.69006  3.45583  3.79397  4.17331  1.80279  3.66973  4.45085  2.94101  3.94926  2.92057  3.09703  1.95711  3.12230  3.74888  5.81614  4.39448     72 d - - -
          2.68618  4.42225  2.77519  2.73123  3.46354  2.40513  3.72494  3.29354  2.67741  2.69355  4.24690  2.90347  2.73739  3.18146  2.89801  2.37887  2.77519  2.98518  4.58477  3.61503
          0.01801  4.42183  5.14417  0.61958  0.77255  0.88733  0.53061
     65   2.79093  5.00734  2.12771  2.55802  4.23495  3.54601  3.76541  3.65364  2.50270  2.13322  4.07989  3.07532  3.96373  2.91657  1.95077  2.81058  3.02459  3.33843  5.47958  4.14054     73 r - - -
          2.68618  4.42225  2.77519  2.73123  3.46354  2.40513  3.72494  3.29354  2.67741  2.69355  4.24690  2.90347  2.73739  3.18146  2.89801  2.37887  2.77519  2.98518  4.58477  3.61503
          0.01801  4.42183  5.14417  0.61958  0.77255  0.88733  0.53061
     66   2.85878  4.35881  4.22841  3.68026  3.42776  3.94484  4.33203  1.64529  3.55723  1.68472  3.38132  3.92837  4.33490  3.82060  3.77622  2.02741  3.11344  2.27536  5.05417  3.85005     74 i - - -
          2.68618  4.42225  2.77519  2.73123  3.46354  2.40513  3.72494  3.29354  2.67741  2.69355  4.24690  2.90347  2.73739  3.18146  2.89801  2.37887  2.77519  2.98518  4.58477  3.61503
          0.01801  4.42183  5.14417  0.61958  0.77255  0.88733  0.53061
     67   2.90339  5.29451  2.83914  2.47876  4.53090  3.53010  2.26152  4.08454  2.47228  3.58103  4.38246  1.89685  3.98778  1.93140  2.88332  2.86471  3.13912  3.69528  5.67099  4.27506     75 n - - -
          2.68618  4.42225  2.77519  2.73123  3.46354  2.40513  3.72494  3.29354  2.67741  2.69355  4.24690  2.90347  2.73739  3.18146  2.89801  2.37887  2.77519  2.98518  4.58477  3.61503
          0.01801  4.42183  5.14417  0.61958  0.77255  0.88733  0.53061
     68   1.74494  4.74993  3.20312  2.74123  4.26294  3.42902  3.91645  3.64740  2.71300  3.28419  4.11793  3.19279  3.94779  1.97066  3.12179  2.74707  2.00032  3.28428  5.54086  4.23955     76 a - - -
          2.68618  4.42225  2.77519  2.73123  3.46354  2.40513  3.72494  3.29354  2.67741  2.69355  4.24690  2.90347  2.73739  3.18146  2.89801  2.37887  2.77519  2.98518  4.58477  3.61503
          0.01801  4.42183  5.14417  0.61958  0.77255  0.88733  0.53061
     69   1.83767  4.79264  3.23478  2.73644  4.28230  3.46465  3.88192  3.64987  1.86368  3.28857  4.11883  3.19182  3.95928  3.04910  3.00377  2.76862  1.88063  3.29375  5.53021  4.23473     77 a - - -
          2.68618  4.42225  2.77519  2.73123  3.46354  2.40513  3.72494  3.29354  2.67741  2.69355  4.24690  2.90347  2.73739  3.18146  2.89801  2.37887  2.77519  2.98518  4.58477  3.61503
          0.01801  4.42183  5.14417  0.61958  0.77255  0.88733  0.53061
     70   3.84003  5.15788  5.07436  4.74899  3.44874  4.67764  5.24118  2.70867  4.51755  0.40864  3.35519  4.97681  5.03893  4.74530  4.59006  4.36876  4.11934  2.88213  5.48949  4.32960     78 L - - -
          2.68670  4.42277  2.77483  2.73091  3.46406  2.40565  3.72546  3.29406  2.67570  2.69407  4.24399  2.90398  2.73791  3.18080  2.89763  2.37939  2.77483  2.98462  4.58529  3.61555
          0.62850  0.77485  5.14417  1.52426  0.24562  0.88733  0.53061
     71   1.94320  4.65214  3.41717  2.88699  3.97382  3.58843  3.93909  3.12525  1.81532  2.96350  3.86474  3.32063  4.03914  3.15884  3.08611  2.87804  3.00731  1.93673  5.34221  4.07970     84 k - - -
          2.68618  4.42225  2.77519  2.73123  3.46354  2.40513  3.72494  3.29354  2.67741  2.69355  4.24690  2.90347  2.73739  3.18146  2.89801  2.37887  2.77519  2.98518  4.58477  3.61503
          0.01801  4.42183  5.14417  0.61958  0.77255  0.88733  0.53061
     72   2.55296  4.43179  3.66169  3.21851  4.07372  3.35816  4.22108  3.36673  3.19525  3.13580  4.01723  3.49224  1.91108  3.50638  3.53595  1.71377  2.94800  1.88033  5.48211  4.24673     85 s - - -
          2.68618  4.42225  2.77519  2.73123  3.46354  2.40513  3.72494  3.29354  2.67741  2.69355  4.24690  2.90347  2.73739  3.18146  2.89801  2.37887  2.77519  2.98518  4.58477  3.61503
          0.01801  4.42183  5.14417  0.61958  0.77255  0.29776  1.35666
     73   2.78434  4.60613  3.52830  2.98510  3.77578  3.70410  3.99122  3.13953  2.94036  2.20645  2.31621  2.30673  4.11140  3.27068  3.31827  1.83863  3.02995  2.90049  5.19875  3.94224     86 s - - -
          2.68618  4.42225  2.77519  2.73123  3.46354  2.40513  3.72494  3.29354  2.67741  2.69355  4.24690  2.90347  2.73739  3.18146  2.89801  2.37887  2.77519  2.98518  4.58477  3.61503
          0.01369  4.69370  5.41605  0.61958  0.77255  0.48576  0.95510
     74   2.85211  4.56687  3.69642  2.11688  3.73545  3.82950  4.11330  2.82128  3.11068  2.16489  3.67284  3.56792  4.21792  3.42757  3.46715  3.09054  2.16208  1.66560  5.21394  3.97557     87 v - - -
          2.68618  4.42225  2.77519  2.73123  3.46354  2.40513  3.72494  3.29354  2.67741  2.69355  4.24690  2.90347  2.73739  3.18146  2.89801  2.37887  2.77519  2.98518  4.58477  3.61503
          0.01369  4.69370  5.41605  0.61958  0.77255  0.48576  0.95510
     75   3.09559  5.67186  1.90680  1.31100  4.98742  3.57635  3.97420  4.49798  2.86095  3.96935  4.75368  2.21103  4.10978  3.10541  3.41271  3.00967  2.28848  4.05267  6.10985  4.63821     88 e - - -
          2.68618  4.42225  2.77519  2.73123  3.46354  2.40513  3.72494  3.29354  2.67741  2.69355  4.24690  2.90347  2.73739  3.18146  2.89801  2.37887  2.77519  2.98518  4.58477  3.61503
          0.13675  4.69370  2.13153  0.61958  0.77255  0.48576  0.95510
     76   2.95587  5.22975  1.51957  2.52407  4.48228  3.55604  3.93583  2.11742  2.82764  3.50864  4.35622  2.07393  4.06313  3.09997  3.33123  2.94727  3.21597  3.51091  5.75672  4.36545     89 d - - -
          2.68618  4.42225  2.77519  2.73123  3.46354  2.40513  3.72494  3.29354  2.67741  2.69355  4.24690  2.90347  2.73739  3.18146  2.89801  2.37887  2.77519  2.98518  4.58477  3.61503
          0.01547  4.57243  5.29477  0.61958  0.77255  0.37256  1.16786
     77   3.30614  4.99721  4.28752  3.96687  4.02718  4.03972  4.81293  3.36459  3.81979  1.58478  4.07988  4.22102  0.80314  4.21392  4.04642  3.55771  3.67683  3.27069  5.68025  4.43312     90 p - - -
          2.68618  4.42225  2.77519  2.73123  3.46354  2.40513  3.72494  3.29354  2.67741  2.69355  4.24690  2.90347  2.73739  3.18146  2.89801  2.37887  2.77519  2.98518  4.58477  3.61503
          0.01369  4.69370  5.41605  0.61958  0.77255  0.48576  0.95510
     78   2.81806  5.21484  3.00707  2.08082  4.52202  2.40328  3.78706  3.97630  2.06873  3.50474  4.27798  2.27384  3.98150  2.90458  3.01932  2.79867  3.05245  2.33087  5.67681  4.29384     91 k - - -
          2.68618  4.42225  2.77519  2.73123  3.46354  2.40513  3.72494  3.29354  2.67741  2.69355  4.24690  2.90347  2.73739  3.18146  2.89801  2.37887  2.77519  2.98518  4.58477  3.61503
          0.01369  4.69370  5.41605  0.61958  0.77255  0.48576  0.95510
     79   3.37122  6.03184  0.90642  1.78923  5.33492  3.60080  4.17221  4.88593  3.22849  4.34515  5.19327  3.05265  4.24012  3.33669  3.86460  2.16650  3.66741  4.42124  6.49337  4.94163     92 d - - -
          2.68618  4.42225  2.77519  2.73123  3.46354  2.40513  3.72494  3.29354  2.67741  2.69355  4.24690  2.90347  2.73739  3.18146  2.89801  2.37887  2.77519  2.98518  4.58477  3.61503
          0.01369  4.69370  5.41605  0.61958  0.77255  0.48576  0.95510
     80   1.96178  4.65443  5.01630  4.46227  3.55860  4.51991  4.94437  1.67242  4.31875  1.08054  3.40852  4.61900  4.83283  4.48533  4.43497  3.86443  3.53997  2.27999  5.40983  4.27551     93 l - - -
          2.68618  4.42225  2.77519  2.73123  3.46354  2.40513  3.72494  3.29354  2.67741  2.69355  4.24690  2.90347  2.73739  3.18146  2.89801  2.37887  2.77519  2.98518  4.58477  3.61503
          0.01369  4.69370  5.41605  0.61958  0.77255  0.48576  0.95510
     81   1.72020  4.47664  4.58774  4.04872  3.63565  4.08035  4.62555  2.48288  3.92123  2.44995  1.58657  4.20859  4.51747  4.15073  4.09767  3.42697  3.27590  1.68873  5.28748  4.10793     94 m - - -
          2.68618  4.42225  2.77519  2.73123  3.46354  2.40513  3.72494  3.29354  2.67741  2.69355  4.24690  2.90347  2.73739  3.18146  2.89801  2.37887  2.77519  2.98518  4.58477  3.61503
          0.01369  4.69370  5.41605  0.61958  0.77255  0.48576  0.95510
     82   2.92261  5.03203  3.40083  2.79753  4.28355  3.73455  3.85797  2.54024  2.01909  2.29456  4.10386  3.27885  4.10928  2.13301  1.98611  2.97129  3.13713  3.37093  5.49534  4.21714     95 r - - -
          2.68618  4.42225  2.77519  2.73123  3.46354  2.40513  3.72494  3.29354  2.67741  2.69355  4.24690  2.90347  2.73739  3.18146  2.89801  2.37887  2.77519  2.98518  4.58477  3.61503
          0.01369  4.69370  5.41605  0.61958  0.77255  0.48576  0.95510
     83   2.98536  4.39534  4.63811  4.05124  3.38456  4.14306  4.47536  1.78575  3.89826  1.79924  1.68406  4.19824  4.48601  4.08111  4.01820  2.38353  3.21931  2.41764  5.03322  3.86780     96 m - - -
          2.68618  4.42225  2.77519  2.73123  3.46354  2.40513  3.72494  3.29354  2.67741  2.69355  4.24690  2.90347  2.73739  3.18146  2.89801  2.37887  2.77519  2.98518  4.58477  3.61503
          0.01369  4.69370  5.41605  0.61958  0.77255  0.48576  0.95510
     84   3.02244  5.17711  3.17786  2.91435  4.79348  3.61820  4.18815  4.33604  2.89807  3.87491  4.71749  3.37575  4.21073  0.92529  3.25249  1.89507  3.36729  3.89024  5.98020  4.63809     97 q - - -
          2.68618  4.42225  2.77519  2.73123  3.46354  2.40513  3.72494  3.29354  2.67741  2.69355  4.24690  2.90347  2.73739  3.18146  2.89801  2.37887  2.77519  2.98518  4.58477  3.61503
          0.01369  4.69370  5.41605  0.61958  0.77255  0.48576  0.95510
     85   2.78939  4.75542  3.36773  2.22407  3.93907  3.67399  3.88387  3.32366  2.72537  2.98435  2.40165  3.27915  4.05852  3.09727  2.24735  2.89871  2.37915  3.05763  2.80323  4.01285     98 e - - -
          2.68618  4.42225  2.77519  2.73123  3.46354  2.40513  3.72494  3.29354  2.67741  2.69355  4.24690  2.90347  2.73739  3.18146  2.89801  2.37887  2.77519  2.98518  4.58477  3.61503
          0.01369  4.69370  5.41605  0.61958  0.77255  0.48576  0.95510
     86   2.08475  4.91913  3.19648  1.97403  4.18473  3.59248  3.83807  3.59170  2.65152  3.21049  2.73681  3.16232  4.00074  2.99851  3.10777  2.16254  2.37730  3.27237  5.46695  4.14216     99 e - - -
          2.68618  4.42225  2.77519  2.73123  3.46354  2.40513  3.72494  3.29354  2.67741  2.69355  4.24690  2.90347  2.73739  3.18146  2.89801  2.37887  2.77519  2.98518  4.58477  3.61503
          0.01369  4.69370  5.41605  0.61958  0.77255  0.48576  0.95510
     87   1.96030  4.66754  5.00045  4.44700  3.54396  4.51329  4.93711  1.80905  4.30310  1.00730  3.39167  4.60989  4.82766  4.46940  4.42230  3.85784  3.54630  2.31959  5.40350  4.27346    100 l - - -
          2.68618  4.42225  2.77519  2.73123  3.46354  2.40513  3.72494  3.29354  2.67741  2.69355  4.24690  2.90347  2.73739  3.18146  2.89801  2.37887  2.77519  2.98518  4.58477  3.61503
          0.01369  4.69370  5.41605  0.61958  0.77255  0.48576  0.95510
     88   1.73733  4.51754  4.02070  3.55683  4.09388  3.56456  4.45409  2.06422  3.50774  3.12964  4.04685  3.76889  4.18773  3.79668  3.80973  1.21726  3.11053  2.96565  5.55405  4.33946    101 s - - -
          2.68618  4.42225  2.77519  2.73123  3.46354  2.40513  3.72494  3.29354  2.67741  2.69355  4.24690  2.90347  2.73739  3.18146  2.89801  2.37887  2.77519  2.98518  4.58477  3.61503
          0.01369  4.69370  5.41605  0.61958  0.77255  0.48576  0.95510
     89   2.05512  5.30023  2.32373  2.47234  4.63768  3.55051  3.76150  4.11746  2.50478  3.60179  4.34994  2.38899  3.96162  2.13917  2.25605  2.77220  3.04399  3.68830  5.73770  4.33065    102 a - - -
          2.68618  4.42225  2.77519  2.73123  3.46354  2.40513  3.72494  3.29354  2.67741  2.69355  4.24690  2.90347  2.73739  3.18146  2.89801  2.37887  2.77519  2.98518  4.58477  3.61503
          0.01369  4.69370  5.41605  0.61958  0.77255  0.48576  0.95510
     90   2.81149  2.45217  4.46886  3.88237  3.33359  3.93526  4.27583  1.97841  3.72652  2.42357  3.37144  4.00558  4.31529  3.92184  3.84749  3.24165  2.05995  2.42041  4.87024  2.02897    103 i - - -
          2.68618  4.42225  2.77519  2.73123  3.46354  2.40513  3.72494  3.29354  2.67741  2.69355  4.24690  2.90347  2.73739  3.18146  2.89801  2.37887  2.77519  2.98518  4.58477  3.61503
          0.01369  4.69370  5.41605  0.61958  0.77255  0.48576  0.95510
     91   2.75410  4.75193  3.38355  2.86201  4.08981  3.59231  3.98051  3.47758  2.84794  3.13891  2.31376  2.39221  4.05608  3.18777  3.26730  1.71608  2.18328  3.17225  5.43474  4.14959    104 s - - -
          2.68618  4.42225  2.77519  2.73123  3.46354  2.40513  3.72494  3.29354  2.67741  2.69355  4.24690  2.90347  2.73739  3.18146  2.89801  2.37887  2.77519  2.98518  4.58477  3.61503
          0.01369  4.69370  5.41605  0.61958  0.77255  0.48576  0.95510
     92   3.29181  4.63912  5.03460  4.47701  3.58438  4.54309  4.95432  1.39671  4.32709  1.28410  3.43752  4.63255  4.84713  4.50395  4.44331  3.88526  2.02615  2.21522  5.42325  4.28061    105 l - - -
          2.68618  4.42225  2.77519  2.73123  3.46354  2.40513  3.72494  3.29354  2.67741  2.69355  4.24690  2.90347  2.73739  3.18146  2.89801  2.37887  2.77519  2.98518  4.58477  3.61503
          0.01369  4.69370  5.41605  0.61958  0.77255  0.48576  0.95510
     93   2.89054  5.23610  3.14429  2.61282  4.53068  2.60780  3.80691  3.99216  1.83425  3.51262  4.30147  3.13542  4.04039  1.71012  2.87245  2.87732  3.11496  3.61809  5.65775  2.73344    106 q - - -
          2.68618  4.42225  2.77519  2.73123  3.46354  2.40513  3.72494  3.29354  2.67741  2.69355  4.24690  2.90347  2.73739  3.18146  2.89801  2.37887  2.77519  2.98518  4.58477  3.61503
          0.01369  4.69370  5.41605  0.61958  0.77255  0.48576  0.95510
     94   3.01453  4.44913  4.47861  2.39431  3.57892  4.18349  4.52198  1.70267  3.80334  2.44503  2.21500  4.14935  4.52947  4.04174  4.00690  3.48349  3.25105  1.48337  5.20145  4.00984    107 v - - -
          2.68618  4.42225  2.77519  2.73123  3.46354  2.40513  3.72494  3.29354  2.67741  2.69355  4.24690  2.90347  2.73739  3.18146  2.89801  2.37887  2.77519  2.98518  4.58477  3.61503
          0.01369  4.69370  5.41605  0.61958  0.77255  0.48576  0.95510
     95   2.07461  5.20806  2.98521  1.97178  4.54398  3.56407  2.33718  4.00194  2.60938  3.53751  4.31708  3.07716  4.00238  2.95625  3.08996  1.84383  3.08479  3.60943  5.71442  4.33121    108 s - - -
          2.68618  4.42225  2.77519  2.73123  3.46354  2.40513  3.72494  3.29354  2.67741  2.69355  4.24690  2.90347  2.73739  3.18146  2.89801  2.37887  2.77519  2.98518  4.58477  3.61503
          0.01369  4.69370  5.41605  0.61958  0.77255  0.48576  0.95510
     96   4.05589  5.27866  5.82009  5.25882  3.36349  5.38236  5.64280  2.61338  5.06517  0.72359  1.38569  5.50867  5.39442  4.98592  5.04318  4.79622  4.25788  2.90816  5.62636  4.66409    109 l - - -
          2.68618  4.42225  2.77519  2.73123  3.46354  2.40513  3.72494  3.29354  2.67741  2.69355  4.24690  2.90347  2.73739  3.18146  2.89801  2.37887  2.77519  2.98518  4.58477  3.61503
          0.01369  4.69370  5.41605  0.61958  0.77255  0.48576  0.95510
     97   2.15952  4.37435  4.10471  3.54964  3.59251  2.23242  4.26365  2.02517  3.46662  2.64206  3.57398  3.80683  4.24998  3.72411  3.72101  3.11573  2.09663  1.98820  5.09705  3.89348    110 v - - -
          2.68618  4.42225  2.77519  2.73123  3.46354  2.40513  3.72494  3.29354  2.67741  2.69355  4.24690  2.90347  2.73739  3.18146  2.89801  2.37887  2.77519  2.98518  4.58477  3.61503
          0.01369  4.69370  5.41605  0.61958  0.77255  0.48576  0.95510
     98   1.72094  4.58222  4.01857  3.61519  4.81978  2.13715  4.65119  4.26461  3.61618  3.91597  4.70544  3.74491  4.10139  3.89452  3.95425  1.26220  1.81755  3.65540  6.13158  4.92415    111 s - - -
          2.68618  4.42225  2.77519  2.73123  3.46354  2.40513  3.72494  3.29354  2.67741  2.69355  4.24690  2.90347  2.73739  3.18146  2.89801  2.37887  2.77519  2.98518  4.58477  3.61503
          0.01369  4.69370  5.41605  0.61958  0.77255  0.48576  0.95510
     99   2.90295  4.90417  3.46570  2.89516  4.15377  3.73284  3.94085  3.48515  1.55499  3.13207  2.30485  3.35512  4.13699  3.13011  2.96664  2.99544  1.88891  3.21690  5.45250  4.18659    112 k - - -
          2.68618  4.42225  2.77519  2.73123  3.46354  2.40513  3.72494  3.29354  2.67741  2.69355  4.24690  2.90347  2.73739  3.18146  2.89801  2.37887  2.77519  2.98518  4.58477  3.61503
          0.01369  4.69370  5.41605  0.61958  0.77255  0.48576  0.95510
    100   3.19407  4.57177  4.91937  4.37828  3.69634  4.41508  4.90579  2.24927  4.23777  1.48771  3.57417  4.52757  4.77586  4.45463  4.38219  3.76529  2.18026  1.16146  5.45715  4.28151    113 v - - -
          2.68618  4.42225  2.77519  2.73123  3.46354  2.40513  3.72494  3.29354  2.67741  2.69355  4.24690  2.90347  2.73739  3.18146  2.89801  2.37887  2.77519  2.98518  4.58477  3.61503
          0.01369  4.69370  5.41605  0.61958  0.77255  0.48576  0.95510
    101   1.03618  4.49106  4.35654  3.91731  4.17578  3.59348  4.70274  3.06373  3.83965  3.14787  4.11092  3.98188  4.26570  4.09934  4.07982  3.01226  2.08775  1.78392  5.69044  4.50162    114 a - - -
          2.68618  4.42225  2.77519  2.73123  3.46354  2.40513  3.72494  3.29354  2.67741  2.69355  4.24690  2.90347  2.73739  3.18146  2.89801  2.37887  2.77519  2.98518  4.58477  3.61503
          0.01369  4.69370  5.41605  0.61958  0.77255  0.48576  0.95510
    102   2.86659  5.18352  3.17011  2.64198  4.55686  2.41606  2.31043  4.00504  2.50844  3.53104  4.31791  3.15562  4.03875  2.96148  1.85348  2.06767  3.10858  3.61795  5.68604  4.34016    115 r - - -
          2.68618  4.42225  2.77519  2.73123  3.46354  2.40513  3.72494  3.29354  2.67741  2.69355  4.24690  2.90347  2.73739  3.18146  2.89801  2.37887  2.77519  2.98518  4.58477  3.61503
          0.01369  4.69370  5.41605  0.61958  0.77255  0.48576  0.95510
    103   3.21999  5.47845  3.59782  2.95100  4.95758  3.89049  3.89739  4.33215  1.13532  3.75841  4.58072  3.39992  4.26482  3.01594  1.83274  1.97565  3.40893  3.96325  5.80560  4.58091    116 k - - -
          2.68618  4.42225  2.77519  2.73123  3.46354  2.40513  3.72494  3.29354  2.67741  2.69355  4.24690  2.90347  2.73739  3.18146  2.89801  2.37887  2.77519  2.98518  4.58477  3.61503
          0.01369  4.69370  5.41605  0.61958  0.77255  0.48576  0.95510
    104   2.69924  4.59739  3.70003  3.20134  4.13447  1.62436  4.22507  3.51284  3.17438  3.20354  2.33203  3.53738  4.10005  3.48892  3.54437  1.92661  2.20749  3.17832  5.52193  4.27872    117 g - - -
          2.68618  4.42225  2.77519  2.73123  3.46354  2.40513  3.72494  3.29354  2.67741  2.69355  4.24690  2.90347  2.73739  3.18146  2.89801  2.37887  2.77519  2.98518  4.58477  3.61503
          0.01369  4.69370  5.41605  0.61958  0.77255  0.48576  0.95510
    105   2.00925  4.75675  3.41458  2.87711  4.08261  3.61744  3.97743  3.42686  1.97030  3.12079  3.97510  3.33031  4.06968  3.18459  3.22538  2.11978  3.04436  1.90402  5.42613  4.14633    118 v - - -
          2.68618  4.42225  2.77519  2.73123  3.46354  2.40513  3.72494  3.29354  2.67741  2.69355  4.24690  2.90347  2.73739  3.18146  2.89801  2.37887  2.77519  2.98518  4.58477  3.61503
          0.01369  4.69370  5.41605  0.61958  0.77255  0.48576  0.95510
    106   2.89623  5.29417  2.92372  2.55674  4.72916  2.44040  3.90340  4.20542  2.68817  3.71362  4.48668  2.03564  4.04021  1.64277  3.17012  2.20245  3.16370  3.77218  5.86526  4.46651    119 q - - -
          2.68618  4.42225  2.77519  2.73123  3.46354  2.40513  3.72494  3.29354  2.67741  2.69355  4.24690  2.90347  2.73739  3.18146  2.89801  2.37887  2.77519  2.98518  4.58477  3.61503
          0.01369  4.69370  5.41605  0.61958  0.77255  0.48576  0.95510
    107   0.69456  4.77241  3.55855  3.38579  4.87647  3.44771  4.63046  4.30978  3.59965  4.00409  4.84230  2.00111  4.19193  3.88201  3.94824  2.93813  3.26865  3.75739  6.19401  4.93167    120 a - - -
          2.68618  4.42225  2.77519  2.73123  3.46354  2.40513  3.72494  3.29354  2.67741  2.69355  4.24690  2.90347  2.73739  3.18146  2.89801  2.37887  2.77519  2.98518  4.58477  3.61503
          0.01369  4.69370  5.41605  0.61958  0.77255  0.48576  0.95510
    108   3.58241  4.84579  5.47916  5.00386  3.85110  4.98477  5.59580  2.10861  4.86589  1.58593  3.64791  5.15739  5.25627  5.07003  4.98943  4.40952  3.84779  0.70783  5.91592  4.73733    121 v - - -
          2.68618  4.42225  2.77519  2.73123  3.46354  2.40513  3.72494  3.29354  2.67741  2.69355  4.24690  2.90347  2.73739  3.18146  2.89801  2.37887  2.77519  2.98518  4.58477  3.61503
          0.01369  4.69370  5.41605  0.61958  0.77255  0.48576  0.95510
    109   3.25502  5.89516  1.73745  1.14537  5.19090  3.59535  4.07693  4.72497  3.03635  4.18013  4.99338  3.04109  4.18450  1.90301  3.61991  3.13745  3.52870  4.26831  6.31711  4.80467    122 e - - -
          2.68618  4.42225  2.77519  2.73123  3.46354  2.40513  3.72494  3.29354  2.67741  2.69355  4.24690  2.90347  2.73739  3.18146  2.89801  2.37887  2.77519  2.98518  4.58477  3.61503
          0.01369  4.69370  5.41605  0.61958  0.77255  0.48576  0.95510
    110   3.05309  5.09024  3.54252  3.11792  4.69818  3.72533  4.17019  4.03063  1.78187  3.65926  4.53389  3.52222  4.26472  3.34625  2.99124  3.13506  0.93801  3.67112  5.85024  4.61133    123 t - - -
          2.68618  4.42225  2.77519  2.73123  3.46354  2.40513  3.72494  3.29354  2.67741  2.69355  4.24690  2.90347  2.73739  3.18146  2.89801  2.37887  2.77519  2.98518  4.58477  3.61503
          0.01369  4.69370  5.41605  0.61958  0.77255  0.48576  0.95510
    111   4.22735  5.48291  5.50986  5.21627  3.68146  5.02542  5.64415  2.97392  4.99925  0.27911  3.55515  5.43316  5.36275  5.14741  5.01492  4.81284  4.50247  3.20872  5.77513  4.66962    124 L - - -
          2.68618  4.42225  2.77519  2.73123  3.46354  2.40513  3.72494  3.29354  2.67741  2.69355  4.24690  2.90347  2.73739  3.18146  2.89801  2.37887  2.77519  2.98518  4.58477  3.61503
          0.01369  4.69370  5.41605  0.61958  0.77255  0.48576  0.95510
    112   2.80767  4.36030  4.09382  3.52570  3.47127  3.85389  4.20357  2.77373  3.42186  1.66604  2.19265  3.79652  4.25127  3.68195  3.66224  2.23144  2.13103  2.58992  4.99481  3.79735    125 l - - -
          2.68618  4.42225  2.77519  2.73123  3.46354  2.40513  3.72494  3.29354  2.67741  2.69355  4.24690  2.90347  2.73739  3.18146  2.89801  2.37887  2.77519  2.98518  4.58477  3.61503
          0.01369  4.69370  5.41605  0.61958  0.77255  0.48576  0.95510
    113   3.33849  5.59584  3.65860  3.01161  5.09276  3.96337  3.91253  4.44754  1.02307  3.83551  4.66916  2.08901  4.32638  3.02990  1.85102  3.30207  3.50541  4.08540  5.84787  4.65113    126 k - - -
          2.68618  4.42225  2.77519  2.73123  3.46354  2.40513  3.72494  3.29354  2.67741  2.69355  4.24690  2.90347  2.73739  3.18146  2.89801  2.37887  2.77519  2.98518  4.58477  3.61503
          0.01369  4.69370  5.41605  0.61958  0.77255  0.48576  0.95510
    114   2.77953  4.86941  3.25773  2.80236  4.29596  2.32262  3.99916  3.71384  2.84401  2.18280  4.17047  2.08487  4.05415  3.17970  3.28275  1.76367  3.07727  3.36433  5.59575  4.28308    127 s - - -
          2.68618  4.42225  2.77519  2.73123  3.46354  2.40513  3.72494  3.29354  2.67741  2.69355  4.24690  2.90347  2.73739  3.18146  2.89801  2.37887  2.77519  2.98518  4.58477  3.61503
          0.28989  4.69370  1.41676  0.61958  0.77255  0.48576  0.95510
    115   2.96295  5.11307  2.98852  2.75795  4.69710  1.89126  4.07434  4.21877  2.82009  3.75993  4.61214  3.24088  4.09929  1.12709  3.18950  2.99408  3.29505  3.79419  5.85864  4.54645    128 q - - -
          2.68618  4.42225  2.77519  2.73123  3.46354  2.40513  3.72494  3.29354  2.67741  2.69355  4.24690  2.90347  2.73739  3.18146  2.89801  2.37887  2.77519  2.98518  4.58477  3.61503
          0.01216  4.41597        *  0.61958  0.77255  0.00000        *
//
