# Supplementary material for: T346Hunter: A Novel Web-Based Tool for the Prediction of Type III, Type IV and Type VI Secretion Systems in Bacterial Genomes
Source: PLoS One. 2015 Apr 13;10(4):e0119317. doi: 10.1371/journal.pone.0119317 (PMC4395097; doi:10.1371/journal.pone.0119317)
Supplement: S1 Data — (ZIP) [file pone.0119317.s009.zip › T346Hunter_profiles/sctj.hmm]

HMMER3/f [3.1b1 | May 2013]
NAME  sctj
LENG  267
ALPH  amino
RF    no
MM    no
CONS  yes
CS    no
MAP   yes
DATE  Wed Sep  4 10:55:35 2013
NSEQ  7
EFFN  1.575684
CKSUM 61038304
STATS LOCAL MSV      -10.7085  0.70230
STATS LOCAL VITERBI  -11.4522  0.70230
STATS LOCAL FORWARD   -5.3854  0.70230
HMM          A        C        D        E        F        G        H        I        K        L        M        N        P        Q        R        S        T        V        W        Y   
            m->m     m->i     m->d     i->m     i->i     d->m     d->d
  COMPO   2.46511  4.36125  3.04765  2.70297  3.43128  3.03570  3.83385  2.71321  2.71392  2.31182  3.59199  3.15749  3.38389  3.05985  2.96281  2.55272  2.87503  2.47315  4.81800  3.69598
          2.68636  4.42243  2.77537  2.73141  3.46371  2.40530  3.72512  3.29372  2.67732  2.69372  4.24289  2.90331  2.73725  3.18164  2.89781  2.37884  2.77504  2.98536  4.58495  3.61521
          0.68896  1.74771  1.12785  1.32783  0.30796  0.00000        *
      1   2.62041  4.21929  3.75704  3.19913  3.17835  3.62449  3.89760  2.67273  3.06473  2.34876  2.14327  3.50242  4.02346  3.37276  3.32924  2.35717  2.86703  2.48274  3.10458  3.40432      6 m - - -
          2.68618  4.42225  2.77519  2.73123  3.46354  2.40513  3.72494  3.29354  2.67741  2.69355  4.24690  2.90347  2.73739  3.18146  2.89801  2.37887  2.77519  2.98518  4.58477  3.61503
          0.02544  4.07980  4.80215  0.61958  0.77255  0.90722  0.51692
      2   2.81837  4.36248  3.97758  3.45140  1.88452  3.83066  4.01727  2.57993  3.34997  1.74099  3.24551  3.72381  2.82512  3.60249  3.59289  3.13935  3.06582  2.49088  4.63100  3.22812      7 l - - -
          2.68618  4.42225  2.77519  2.73123  3.46354  2.40513  3.72494  3.29354  2.67741  2.69355  4.24690  2.90347  2.73739  3.18146  2.89801  2.37887  2.77519  2.98518  4.58477  3.61503
          0.02544  4.07980  4.80215  0.61958  0.77255  0.90722  0.51692
      3   2.95340  4.84330  3.60321  2.97837  3.90921  3.69041  3.79171  3.30558  2.24724  2.19952  3.88888  3.36106  4.09100  3.00027  1.33940  3.05895  3.17309  3.11739  5.22919  3.96663      8 r - - -
          2.68618  4.42225  2.77519  2.73123  3.46354  2.40513  3.72494  3.29354  2.67741  2.69355  4.24690  2.90347  2.73739  3.18146  2.89801  2.37887  2.77519  2.98518  4.58477  3.61503
          0.02544  4.07980  4.80215  0.61958  0.77255  0.54992  0.86037
      4   2.71936  4.26017  3.94148  3.37087  3.19683  3.77373  4.01666  2.63622  3.25998  1.96524  2.25194  3.65760  3.03349  3.52431  3.50432  3.05258  2.95175  2.47762  4.75711  2.26843      9 l - - -
          2.68618  4.42225  2.77519  2.73123  3.46354  2.40513  3.72494  3.29354  2.67741  2.69355  4.24690  2.90347  2.73739  3.18146  2.89801  2.37887  2.77519  2.98518  4.58477  3.61503
          0.02055  4.29100  5.01335  0.61958  0.77255  0.36440  1.18618
      5   2.74959  4.95067  3.15031  2.58071  4.21296  3.56004  3.73254  3.62300  2.18813  3.20990  2.64065  2.59394  3.94748  2.87847  2.17983  2.77851  2.21109  3.29752  5.43157  4.11299     10 r - - -
          2.68618  4.42225  2.77519  2.73123  3.46354  2.40513  3.72494  3.29354  2.67741  2.69355  4.24690  2.90347  2.73739  3.18146  2.89801  2.37887  2.77519  2.98518  4.58477  3.61503
          0.01728  4.46271  5.18506  0.61958  0.77255  0.48576  0.95510
      6   2.88799  4.29107  4.55588  3.96361  2.57652  4.05004  4.36369  1.86784  3.80867  1.45021  3.19282  4.10443  4.38386  3.98035  2.86505  3.35536  3.11806  2.05807  4.90317  3.73730     11 l - - -
          2.68618  4.42225  2.77519  2.73123  3.46354  2.40513  3.72494  3.29354  2.67741  2.69355  4.24690  2.90347  2.73739  3.18146  2.89801  2.37887  2.77519  2.98518  4.58477  3.61503
          0.01728  4.46271  5.18506  0.61958  0.77255  0.48576  0.95510
      7   2.70767  4.85988  3.14321  2.58151  4.10144  2.86575  3.74272  3.50773  2.25794  2.63054  3.94374  3.08937  3.93207  2.90210  2.26970  2.12340  2.93922  2.72258  5.37152  4.05357     12 s - - -
          2.68618  4.42225  2.77519  2.73123  3.46354  2.40513  3.72494  3.29354  2.67741  2.69355  4.24690  2.90347  2.73739  3.18146  2.89801  2.37887  2.77519  2.98518  4.58477  3.61503
          0.01728  4.46271  5.18506  0.61958  0.77255  0.48576  0.95510
      8   2.33673  4.79955  3.20070  2.64469  4.06153  3.54102  3.78192  3.46471  2.56676  3.09191  3.92517  3.13619  3.94944  2.95577  1.80373  2.38299  2.54996  3.15845  5.35305  3.12045     13 r - - -
          2.68618  4.42225  2.77519  2.73123  3.46354  2.40513  3.72494  3.29354  2.67741  2.69355  4.24690  2.90347  2.73739  3.18146  2.89801  2.37887  2.77519  2.98518  4.58477  3.61503
          0.01728  4.46271  5.18506  0.61958  0.77255  0.48576  0.95510
      9   2.34291  4.71430  3.21230  2.65980  3.92166  2.92891  3.78641  3.31484  2.33624  2.53129  3.81253  3.15011  3.95004  2.98270  3.06894  1.94787  2.92386  3.03274  5.25988  3.09600     14 s - - -
          2.68618  4.42225  2.77519  2.73123  3.46354  2.40513  3.72494  3.29354  2.67741  2.69355  4.24690  2.90347  2.73739  3.18146  2.89801  2.37887  2.77519  2.98518  4.58477  3.61503
          0.01728  4.46271  5.18506  0.61958  0.77255  0.48576  0.95510
     10   2.83441  4.40632  4.16514  3.66069  3.51591  2.28838  4.36474  2.60152  3.54645  1.22986  3.46703  3.89432  4.29794  3.82230  3.77479  3.18326  3.12645  2.05578  5.14093  3.93931     15 l - - -
          2.68618  4.42225  2.77519  2.73123  3.46354  2.40513  3.72494  3.29354  2.67741  2.69355  4.24690  2.90347  2.73739  3.18146  2.89801  2.37887  2.77519  2.98518  4.58477  3.61503
          0.01728  4.46271  5.18506  0.61958  0.77255  0.48576  0.95510
     11   2.79540  4.19889  4.48183  3.90301  1.85405  3.91603  4.07123  2.63604  3.73645  2.03441  3.30999  3.96390  4.27647  3.89100  3.82026  2.64396  3.02657  2.10315  3.15087  2.57185     16 f - - -
          2.68618  4.42225  2.77519  2.73123  3.46354  2.40513  3.72494  3.29354  2.67741  2.69355  4.24690  2.90347  2.73739  3.18146  2.89801  2.37887  2.77519  2.98518  4.58477  3.61503
          0.01728  4.46271  5.18506  0.61958  0.77255  0.48576  0.95510
     12   2.33960  4.21757  4.37013  3.78388  2.23545  3.91857  4.24340  2.15927  3.64785  1.75832  3.25676  3.94956  4.27782  3.84519  3.79134  3.21813  2.19950  2.31509  4.85279  3.66897     17 l - - -
          2.68618  4.42225  2.77519  2.73123  3.46354  2.40513  3.72494  3.29354  2.67741  2.69355  4.24690  2.90347  2.73739  3.18146  2.89801  2.37887  2.77519  2.98518  4.58477  3.61503
          0.01728  4.46271  5.18506  0.61958  0.77255  0.48576  0.95510
     13   2.50765  4.48693  4.89950  4.31768  2.55834  4.35990  4.68930  1.69721  4.16823  1.16485  3.17171  4.44778  4.64521  4.28807  4.24609  3.68565  3.36651  2.29570  5.11189  3.97105     18 l - - -
          2.68618  4.42225  2.77519  2.73123  3.46354  2.40513  3.72494  3.29354  2.67741  2.69355  4.24690  2.90347  2.73739  3.18146  2.89801  2.37887  2.77519  2.98518  4.58477  3.61503
          0.01728  4.46271  5.18506  0.61958  0.77255  0.48576  0.95510
     14   2.45506  4.52138  4.85950  4.27909  2.56403  4.36373  4.67989  2.04385  4.13597  1.00206  3.14601  4.43266  4.64566  4.25795  4.22792  3.68713  3.38753  2.37598  5.10612  3.96587     19 l - - -
          2.68618  4.42225  2.77519  2.73123  3.46354  2.40513  3.72494  3.29354  2.67741  2.69355  4.24690  2.90347  2.73739  3.18146  2.89801  2.37887  2.77519  2.98518  4.58477  3.61503
          0.01728  4.46271  5.18506  0.61958  0.77255  0.48576  0.95510
     15   2.01342  2.96209  4.52757  3.95234  3.37092  4.00227  4.40288  2.04766  3.80795  1.40884  3.32382  4.08913  4.37741  4.00406  3.93922  3.32201  3.10102  2.19635  4.99055  3.81285     20 l - - -
          2.68618  4.42225  2.77519  2.73123  3.46354  2.40513  3.72494  3.29354  2.67741  2.69355  4.24690  2.90347  2.73739  3.18146  2.89801  2.37887  2.77519  2.98518  4.58477  3.61503
          0.01728  4.46271  5.18506  0.61958  0.77255  0.48576  0.95510
     16   3.03837  4.39304  4.80939  4.22844  3.37492  4.27243  4.63068  1.95111  4.08239  1.40938  2.54036  4.35624  4.58222  4.23801  4.17822  3.59437  2.54188  1.64489  5.11757  3.96741     21 l - - -
          2.68618  4.42225  2.77519  2.73123  3.46354  2.40513  3.72494  3.29354  2.67741  2.69355  4.24690  2.90347  2.73739  3.18146  2.89801  2.37887  2.77519  2.98518  4.58477  3.61503
          0.01728  4.46271  5.18506  0.61958  0.77255  0.48576  0.95510
     17   2.95774  4.34042  4.69611  4.10172  2.13927  4.13509  4.45334  2.44447  3.94361  1.39155  2.53342  4.21806  4.45367  4.08165  4.02466  3.44671  2.52278  2.06518  4.93814  3.79029     22 l - - -
          2.68618  4.42225  2.77519  2.73123  3.46354  2.40513  3.72494  3.29354  2.67741  2.69355  4.24690  2.90347  2.73739  3.18146  2.89801  2.37887  2.77519  2.98518  4.58477  3.61503
          0.01728  4.46271  5.18506  0.61958  0.77255  0.48576  0.95510
     18   2.97017  4.37970  4.58227  3.99607  1.87805  4.12040  4.41417  2.50398  3.85268  1.51388  2.55591  4.15858  4.44259  4.01377  3.97277  3.42719  2.18592  2.45544  4.92918  3.75179     23 l - - -
          2.68618  4.42225  2.77519  2.73123  3.46354  2.40513  3.72494  3.29354  2.67741  2.69355  4.24690  2.90347  2.73739  3.18146  2.89801  2.37887  2.77519  2.98518  4.58477  3.61503
          0.01728  4.46271  5.18506  0.61958  0.77255  0.48576  0.95510
     19   3.16190  2.16736  4.88453  4.38246  3.43592  4.20815  4.81717  2.48995  4.16941  0.86387  3.35385  4.46655  4.64224  4.37416  4.27126  3.62610  3.46182  2.45602  5.28068  4.10062     24 l - - -
          2.68618  4.42225  2.77519  2.73123  3.46354  2.40513  3.72494  3.29354  2.67741  2.69355  4.24690  2.90347  2.73739  3.18146  2.89801  2.37887  2.77519  2.98518  4.58477  3.61503
          0.01728  4.46271  5.18506  0.61958  0.77255  0.48576  0.95510
     20   2.05605  4.71645  3.21958  2.67461  4.00226  2.81378  3.81491  2.80644  2.66228  3.04356  3.88164  3.15603  3.93994  2.57225  3.09980  2.08557  2.52916  3.09417  5.32727  4.02806     25 a - - -
          2.68618  4.42225  2.77519  2.73123  3.46354  2.40513  3.72494  3.29354  2.67741  2.69355  4.24690  2.90347  2.73739  3.18146  2.89801  2.37887  2.77519  2.98518  4.58477  3.61503
          0.01728  4.46271  5.18506  0.61958  0.77255  0.48576  0.95510
     21   1.27539  4.44207  3.90862  3.73830  4.84635  1.01538  4.78508  4.25948  3.86852  3.97881  4.79854  3.74500  4.01384  4.10078  4.11707  2.70666  3.04966  3.60301  6.17038  5.02353     26 g - - -
          2.68618  4.42225  2.77519  2.73123  3.46354  2.40513  3.72494  3.29354  2.67741  2.69355  4.24690  2.90347  2.73739  3.18146  2.89801  2.37887  2.77519  2.98518  4.58477  3.61503
          0.01728  4.46271  5.18506  0.61958  0.77255  0.48576  0.95510
     22   3.45053  0.26309  5.02756  4.92464  4.84702  3.91236  5.45224  4.14665  4.78130  4.00534  5.15659  4.77513  4.65499  5.10145  4.78596  3.71826  3.96633  3.83595  6.07755  5.11811     27 C - - -
          2.68618  4.42225  2.77519  2.73123  3.46354  2.40513  3.72494  3.29354  2.67741  2.69355  4.24690  2.90347  2.73739  3.18146  2.89801  2.37887  2.77519  2.98518  4.58477  3.61503
          0.09578  4.46271  2.52811  0.61958  0.77255  0.48576  0.95510
     23   2.83951  5.37531  1.92134  2.03405  4.69787  3.43212  3.75012  4.19346  2.19785  3.67163  4.43856  2.38076  3.91439  2.86908  3.09271  2.02390  3.08642  3.75704  5.81077  4.36980     28 d - - -
          2.68618  4.42225  2.77519  2.73123  3.46354  2.40513  3.72494  3.29354  2.67741  2.69355  4.24690  2.90347  2.73739  3.18146  2.89801  2.37887  2.77519  2.98518  4.58477  3.61503
          0.21590  4.38560  1.70525  0.61958  0.77255  0.60112  0.79451
     24   2.81694  5.25713  1.75519  2.28068  4.60351  3.34368  3.75406  4.09295  2.62615  3.60995  4.41161  2.84217  3.87599  2.33228  3.14623  1.85321  3.08615  3.67779  5.77409  4.34170     29 d - - -
          2.68618  4.42225  2.77519  2.73123  3.46354  2.40513  3.72494  3.29354  2.67741  2.69355  4.24690  2.90347  2.73739  3.18146  2.89801  2.37887  2.77519  2.98518  4.58477  3.61503
          0.02270  4.19241  4.91476  0.61958  0.77255  0.63397  0.75604
     25   3.06991  5.33895  3.34469  2.19935  4.79074  3.71074  3.69824  4.15739  1.55196  3.57659  4.40543  3.19495  4.08249  2.81779  1.44954  3.03758  3.24676  3.79827  5.61957  4.39856     30 r - - -
          2.68618  4.42225  2.77519  2.73123  3.46354  2.40513  3.72494  3.29354  2.67741  2.69355  4.24690  2.90347  2.73739  3.18146  2.89801  2.37887  2.77519  2.98518  4.58477  3.61503
          0.02067  4.28521  5.00756  0.61958  0.77255  0.36162  1.19253
     26   2.70501  5.08052  2.56220  2.19178  4.37592  3.48224  3.69115  3.82585  2.18272  3.36613  4.14099  2.97462  3.88481  2.80985  2.93925  2.10570  2.52667  2.53725  5.54933  4.17064     31 s - - -
          2.68618  4.42225  2.77519  2.73123  3.46354  2.40513  3.72494  3.29354  2.67741  2.69355  4.24690  2.90347  2.73739  3.18146  2.89801  2.37887  2.77519  2.98518  4.58477  3.61503
          0.10289  4.46271  2.45057  0.61958  0.77255  0.48576  0.95510
     27   2.76667  5.16677  1.87589  2.10683  4.45349  3.45406  3.72052  3.90939  2.51753  3.44330  2.51328  2.93649  3.89852  2.39507  3.00952  2.73881  3.00603  3.52652  5.62779  4.23411     32 d - - -
          2.68618  4.42225  2.77519  2.73123  3.46354  2.40513  3.72494  3.29354  2.67741  2.69355  4.24690  2.90347  2.73739  3.18146  2.89801  2.37887  2.77519  2.98518  4.58477  3.61503
          0.01881  4.37863  5.10098  0.61958  0.77255  0.41497  1.07986
     28   3.70946  4.94900  5.50200  4.96762  3.34919  5.07948  5.43281  1.56864  4.80543  0.72894  3.11745  5.18989  5.18534  4.83298  4.84756  4.48440  3.93323  2.34716  5.54387  4.50315     33 l - - -
          2.68618  4.42225  2.77519  2.73123  3.46354  2.40513  3.72494  3.29354  2.67741  2.69355  4.24690  2.90347  2.73739  3.18146  2.89801  2.37887  2.77519  2.98518  4.58477  3.61503
          0.01728  4.46271  5.18506  0.61958  0.77255  0.48576  0.95510
     29   2.77993  4.20331  4.40215  3.81630  2.17496  3.90755  4.15478  2.22344  3.66689  1.98744  3.25828  3.94242  4.26496  3.84652  3.78572  3.20697  2.12944  2.40148  4.69518  2.37021     34 l - - -
          2.68618  4.42225  2.77519  2.73123  3.46354  2.40513  3.72494  3.29354  2.67741  2.69355  4.24690  2.90347  2.73739  3.18146  2.89801  2.37887  2.77519  2.98518  4.58477  3.61503
          0.01728  4.46271  5.18506  0.61958  0.77255  0.48576  0.95510
     30   2.34442  4.94065  3.07421  2.54192  4.24343  3.50615  2.49584  3.66756  2.21847  3.25173  4.05667  3.05708  3.91983  2.88695  2.95522  2.39559  2.01923  3.32167  5.47211  4.13352     35 t - - -
          2.68618  4.42225  2.77519  2.73123  3.46354  2.40513  3.72494  3.29354  2.67741  2.69355  4.24690  2.90347  2.73739  3.18146  2.89801  2.37887  2.77519  2.98518  4.58477  3.61503
          0.01728  4.46271  5.18506  0.61958  0.77255  0.48576  0.95510
     31   2.93387  5.23302  2.72491  2.52984  4.73371  1.36992  3.96630  4.22318  2.79920  3.75767  4.57780  2.04389  4.03498  2.40411  3.25470  2.92026  3.24050  3.79503  5.91291  4.52257     36 g - - -
          2.68618  4.42225  2.77519  2.73123  3.46354  2.40513  3.72494  3.29354  2.67741  2.69355  4.24690  2.90347  2.73739  3.18146  2.89801  2.37887  2.77519  2.98518  4.58477  3.61503
          0.01728  4.46271  5.18506  0.61958  0.77255  0.48576  0.95510
     32   3.76782  5.01610  5.48710  4.95831  3.30320  5.09516  5.41817  1.95038  4.77425  0.58211  3.07851  5.19748  5.19298  4.80450  4.81682  4.50814  3.98984  2.47712  5.51287  4.46981     37 L - - -
          2.68618  4.42225  2.77519  2.73123  3.46354  2.40513  3.72494  3.29354  2.67741  2.69355  4.24690  2.90347  2.73739  3.18146  2.89801  2.37887  2.77519  2.98518  4.58477  3.61503
          0.01728  4.46271  5.18506  0.61958  0.77255  0.48576  0.95510
     33   2.77653  5.01968  1.97444  2.57675  4.64234  3.39696  3.97237  4.09818  2.85214  3.66938  4.47045  3.08384  3.97355  3.12789  3.34460  1.30760  2.42224  3.64848  5.85857  4.48020     38 s - - -
          2.68618  4.42225  2.77519  2.73123  3.46354  2.40513  3.72494  3.29354  2.67741  2.69355  4.24690  2.90347  2.73739  3.18146  2.89801  2.37887  2.77519  2.98518  4.58477  3.61503
          0.01728  4.46271  5.18506  0.61958  0.77255  0.48576  0.95510
     34   2.95540  5.42772  2.64921  1.57179  4.76812  2.18704  3.84888  4.25126  2.65994  3.74482  4.54012  2.96827  4.00196  1.83037  3.14555  2.89409  3.21111  3.83296  5.89003  4.46828     39 e - - -
          2.68618  4.42225  2.77519  2.73123  3.46354  2.40513  3.72494  3.29354  2.67741  2.69355  4.24690  2.90347  2.73739  3.18146  2.89801  2.37887  2.77519  2.98518  4.58477  3.61503
          0.01728  4.46271  5.18506  0.61958  0.77255  0.48576  0.95510
     35   2.41191  5.26815  3.14377  2.22996  4.64159  3.60731  3.71441  4.07252  2.02263  3.53993  4.32186  3.08578  3.99289  2.37753  1.61195  2.85026  3.09147  3.67843  5.64406  4.32013     40 r - - -
          2.68618  4.42225  2.77519  2.73123  3.46354  2.40513  3.72494  3.29354  2.67741  2.69355  4.24690  2.90347  2.73739  3.18146  2.89801  2.37887  2.77519  2.98518  4.58477  3.61503
          0.01728  4.46271  5.18506  0.61958  0.77255  0.48576  0.95510
     36   3.13441  5.76776  1.26679  1.70469  5.05869  3.46341  3.95308  4.59082  2.92029  4.05108  4.87011  2.90994  4.05755  2.02010  3.50513  3.01595  3.40968  4.13897  6.19214  4.67963     41 d - - -
          2.68618  4.42225  2.77519  2.73123  3.46354  2.40513  3.72494  3.29354  2.67741  2.69355  4.24690  2.90347  2.73739  3.18146  2.89801  2.37887  2.77519  2.98518  4.58477  3.61503
          0.01728  4.46271  5.18506  0.61958  0.77255  0.48576  0.95510
     37   0.79514  4.38474  3.93339  3.67021  4.74512  2.33308  4.68112  4.18337  3.73600  3.86657  4.66457  3.68400  3.96039  3.97571  4.01115  2.00023  2.96965  3.53199  6.08365  4.91284     42 a - - -
          2.68618  4.42225  2.77519  2.73123  3.46354  2.40513  3.72494  3.29354  2.67741  2.69355  4.24690  2.90347  2.73739  3.18146  2.89801  2.37887  2.77519  2.98518  4.58477  3.61503
          0.01728  4.46271  5.18506  0.61958  0.77255  0.48576  0.95510
     38   3.36517  5.30974  3.24285  3.20668  4.78558  3.70934  4.59571  4.67488  3.58050  4.25579  5.23812  0.43353  4.40389  3.90368  3.92723  3.42982  3.78551  4.22978  6.01422  4.71778     43 N - - -
          2.68618  4.42225  2.77519  2.73123  3.46354  2.40513  3.72494  3.29354  2.67741  2.69355  4.24690  2.90347  2.73739  3.18146  2.89801  2.37887  2.77519  2.98518  4.58477  3.61503
          0.01728  4.46271  5.18506  0.61958  0.77255  0.48576  0.95510
     39   3.29618  5.92908  1.89394  0.77266  5.22022  3.48331  4.07654  4.77578  3.14749  4.24787  5.12040  2.94304  4.13413  3.25013  3.77754  3.15376  3.59629  4.32494  6.37593  4.84153     44 e - - -
          2.68618  4.42225  2.77519  2.73123  3.46354  2.40513  3.72494  3.29354  2.67741  2.69355  4.24690  2.90347  2.73739  3.18146  2.89801  2.37887  2.77519  2.98518  4.58477  3.61503
          0.01728  4.46271  5.18506  0.61958  0.77255  0.48576  0.95510
     40   3.33252  4.60617  5.22661  4.68383  3.58663  4.72061  5.17977  1.31719  4.56096  2.06781  1.82250  4.83341  4.96493  4.70911  4.66059  4.08616  3.57378  1.44069  5.54619  4.41395     45 i - - -
          2.68618  4.42225  2.77519  2.73123  3.46354  2.40513  3.72494  3.29354  2.67741  2.69355  4.24690  2.90347  2.73739  3.18146  2.89801  2.37887  2.77519  2.98518  4.58477  3.61503
          0.01728  4.46271  5.18506  0.61958  0.77255  0.48576  0.95510
     41   3.42229  4.65581  5.38825  4.87418  3.73370  4.91479  5.45907  1.44483  4.77690  1.58934  3.50408  5.03795  5.13068  4.94630  4.89585  4.30808  3.66927  1.04123  5.77912  4.63047     46 v - - -
          2.68618  4.42225  2.77519  2.73123  3.46354  2.40513  3.72494  3.29354  2.67741  2.69355  4.24690  2.90347  2.73739  3.18146  2.89801  2.37887  2.77519  2.98518  4.58477  3.61503
          0.01728  4.46271  5.18506  0.61958  0.77255  0.48576  0.95510
     42   1.36318  4.35721  3.92295  3.44339  3.97879  3.39096  4.32335  3.20675  3.38976  3.03788  3.93039  3.63166  4.02664  3.66883  3.68915  2.25078  2.29639  1.88197  5.42350  4.21726     47 a - - -
          2.68618  4.42225  2.77519  2.73123  3.46354  2.40513  3.72494  3.29354  2.67741  2.69355  4.24690  2.90347  2.73739  3.18146  2.89801  2.37887  2.77519  2.98518  4.58477  3.61503
          0.01728  4.46271  5.18506  0.61958  0.77255  0.48576  0.95510
     43   2.78492  4.32929  4.03026  3.45250  3.44002  3.84482  4.15408  2.57817  3.28362  1.66347  3.40288  3.74423  4.22243  3.60194  2.74982  3.13310  2.53534  1.66983  4.97895  3.77962     48 l - - -
          2.68618  4.42225  2.77519  2.73123  3.46354  2.40513  3.72494  3.29354  2.67741  2.69355  4.24690  2.90347  2.73739  3.18146  2.89801  2.37887  2.77519  2.98518  4.58477  3.61503
          0.01728  4.46271  5.18506  0.61958  0.77255  0.48576  0.95510
     44   3.89674  5.20494  5.14051  4.81960  3.48073  4.73010  5.30111  2.74563  4.58949  0.38597  3.38157  5.04505  5.08723  4.80560  4.65351  4.43436  4.17538  2.92865  5.53058  4.37891     49 L - - -
          2.68618  4.42225  2.77519  2.73123  3.46354  2.40513  3.72494  3.29354  2.67741  2.69355  4.24690  2.90347  2.73739  3.18146  2.89801  2.37887  2.77519  2.98518  4.58477  3.61503
          0.01728  4.46271  5.18506  0.61958  0.77255  0.48576  0.95510
     45   2.35068  4.68233  3.25850  2.38064  3.87068  3.58166  3.79717  3.24903  2.64726  2.23088  3.76963  3.18130  3.96808  2.57922  2.64476  2.80466  2.93103  2.23300  5.22230  3.93870     50 l - - -
          2.68618  4.42225  2.77519  2.73123  3.46354  2.40513  3.72494  3.29354  2.67741  2.69355  4.24690  2.90347  2.73739  3.18146  2.89801  2.37887  2.77519  2.98518  4.58477  3.61503
          0.01728  4.46271  5.18506  0.61958  0.77255  0.48576  0.95510
     46   2.70488  5.09417  2.55453  2.43680  4.39744  3.48553  3.68313  3.85117  2.43137  3.38134  3.19973  2.97509  3.88340  2.20067  2.54316  1.92945  2.93668  3.46358  5.55507  4.17614     51 s - - -
          2.68618  4.42225  2.77519  2.73123  3.46354  2.40513  3.72494  3.29354  2.67741  2.69355  4.24690  2.90347  2.73739  3.18146  2.89801  2.37887  2.77519  2.98518  4.58477  3.61503
          0.01728  4.46271  5.18506  0.61958  0.77255  0.48576  0.95510
     47   2.38866  5.22364  2.98818  2.19947  4.56563  3.52566  2.52463  4.02274  1.70745  3.50913  4.27512  3.00111  3.92708  2.40099  2.78952  2.75628  3.01345  3.61510  5.63939  4.26868     52 k - - -
          2.68618  4.42225  2.77519  2.73123  3.46354  2.40513  3.72494  3.29354  2.67741  2.69355  4.24690  2.90347  2.73739  3.18146  2.89801  2.37887  2.77519  2.98518  4.58477  3.61503
          0.01728  4.46271  5.18506  0.61958  0.77255  0.48576  0.95510
     48   2.90665  5.16686  2.78232  2.55634  4.54640  1.40355  2.74237  4.11405  2.79150  3.66328  4.48885  2.05069  4.03031  3.11974  3.24409  2.90582  3.20797  3.70759  5.78374  4.38099     53 g - - -
          2.68618  4.42225  2.77519  2.73123  3.46354  2.40513  3.72494  3.29354  2.67741  2.69355  4.24690  2.90347  2.73739  3.18146  2.89801  2.37887  2.77519  2.98518  4.58477  3.61503
          0.01728  4.46271  5.18506  0.61958  0.77255  0.48576  0.95510
     49   3.44272  4.66487  5.42713  4.92757  3.81222  4.97421  5.56864  0.96091  4.84034  1.90516  3.57113  5.09970  5.18720  5.03467  4.97737  4.38012  3.69376  1.29982  5.88631  4.72022     54 i - - -
          2.68618  4.42225  2.77519  2.73123  3.46354  2.40513  3.72494  3.29354  2.67741  2.69355  4.24690  2.90347  2.73739  3.18146  2.89801  2.37887  2.77519  2.98518  4.58477  3.61503
          0.01728  4.46271  5.18506  0.61958  0.77255  0.48576  0.95510
     50   1.85480  5.18731  2.07679  2.12335  4.53070  3.46294  3.75837  3.99546  2.56044  3.52030  4.29577  2.96516  3.91887  2.88129  3.06101  2.38594  2.55548  3.58978  5.69154  4.29093     55 a - - -
          2.68618  4.42225  2.77519  2.73123  3.46354  2.40513  3.72494  3.29354  2.67741  2.69355  4.24690  2.90347  2.73739  3.18146  2.89801  2.37887  2.77519  2.98518  4.58477  3.61503
          0.01728  4.46271  5.18506  0.61958  0.77255  0.48576  0.95510
     51   0.41879  4.60800  4.18669  4.05336  4.76471  3.40942  4.98508  3.99233  4.08893  3.84076  4.83228  4.01427  4.20596  4.37556  4.26581  2.96717  3.28701  3.53096  6.12134  5.01042     56 A - - -
          2.68618  4.42225  2.77519  2.73123  3.46354  2.40513  3.72494  3.29354  2.67741  2.69355  4.24690  2.90347  2.73739  3.18146  2.89801  2.37887  2.77519  2.98518  4.58477  3.61503
          0.01728  4.46271  5.18506  0.61958  0.77255  0.48576  0.95510
     52   2.76778  5.25274  2.48648  2.40036  4.58957  2.85725  3.70423  4.06730  2.44562  3.55157  4.30693  2.52045  3.90294  1.89542  2.20245  2.72650  3.00243  3.64156  5.68714  4.28207     57 q - - -
          2.68618  4.42225  2.77519  2.73123  3.46354  2.40513  3.72494  3.29354  2.67741  2.69355  4.24690  2.90347  2.73739  3.18146  2.89801  2.37887  2.77519  2.98518  4.58477  3.61503
          0.01728  4.46271  5.18506  0.61958  0.77255  0.48576  0.95510
     53   3.46300  5.53703  3.93834  3.17952  5.09447  4.00818  3.86243  4.40369  0.73892  3.77113  4.65820  3.53600  4.35759  2.99228  1.86615  3.44209  3.59578  4.08737  5.74107  4.63611     58 k - - -
          2.68618  4.42225  2.77519  2.73123  3.46354  2.40513  3.72494  3.29354  2.67741  2.69355  4.24690  2.90347  2.73739  3.18146  2.89801  2.37887  2.77519  2.98518  4.58477  3.61503
          0.01728  4.46271  5.18506  0.61958  0.77255  0.48576  0.95510
     54   2.71777  4.45070  3.56606  2.57878  3.60727  3.68844  3.94232  2.45249  2.92318  2.65191  3.55865  3.41410  4.07020  3.25663  2.68428  2.93836  2.49241  1.67684  5.05312  3.81598     59 v - - -
          2.68618  4.42225  2.77519  2.73123  3.46354  2.40513  3.72494  3.29354  2.67741  2.69355  4.24690  2.90347  2.73739  3.18146  2.89801  2.37887  2.77519  2.98518  4.58477  3.61503
          0.01728  4.46271  5.18506  0.61958  0.77255  0.48576  0.95510
     55   2.69849  4.84401  2.31189  2.57691  4.10646  3.51373  3.77394  3.50029  2.59802  2.61934  3.96038  3.08626  2.26819  2.93843  3.05548  2.37265  2.94334  2.69883  5.39725  4.07163     60 p - - -
          2.68618  4.42225  2.77519  2.73123  3.46354  2.40513  3.72494  3.29354  2.67741  2.69355  4.24690  2.90347  2.73739  3.18146  2.89801  2.37887  2.77519  2.98518  4.58477  3.61503
          0.01728  4.46271  5.18506  0.61958  0.77255  0.48576  0.95510
     56   2.77924  5.28274  2.42555  2.08710  4.61262  2.82916  3.72081  4.09806  2.50169  3.58381  4.33910  2.93097  2.97251  1.90664  3.00706  2.36374  3.01871  3.66756  5.72455  4.30377     61 q - - -
          2.68618  4.42225  2.77519  2.73123  3.46354  2.40513  3.72494  3.29354  2.67741  2.69355  4.24690  2.90347  2.73739  3.18146  2.89801  2.37887  2.77519  2.98518  4.58477  3.61503
          0.01728  4.46271  5.18506  0.61958  0.77255  0.48576  0.95510
     57   2.05392  5.18793  2.39069  2.43206  4.55475  2.39126  3.75933  4.02052  1.77574  3.53760  4.31058  2.97576  3.92211  2.88021  3.02604  2.75164  3.02883  3.60776  5.69950  4.30301     62 k - - -
          2.68618  4.42225  2.77519  2.73123  3.46354  2.40513  3.72494  3.29354  2.67741  2.69355  4.24690  2.90347  2.73739  3.18146  2.89801  2.37887  2.77519  2.98518  4.58477  3.61503
          0.01728  4.46271  5.18506  0.61958  0.77255  0.48576  0.95510
     58   2.06852  5.17043  1.93701  2.42913  4.51652  3.47062  3.74245  3.97432  1.97864  3.49974  4.27316  2.97290  3.91373  2.86226  3.00618  2.73902  2.51495  3.57008  5.66721  4.27347     63 d - - -
          2.68618  4.42225  2.77519  2.73123  3.46354  2.40513  3.72494  3.29354  2.67741  2.69355  4.24690  2.90347  2.73739  3.18146  2.89801  2.37887  2.77519  2.98518  4.58477  3.61503
          0.01728  4.46271  5.18506  0.61958  0.77255  0.48576  0.95510
     59   2.70601  4.80102  3.14756  2.68280  4.17640  1.81187  3.86808  3.59231  2.68185  2.61404  4.04930  3.16113  3.96142  2.53558  3.10553  2.01615  2.98764  3.25643  5.46848  4.15685     64 g - - -
          2.68618  4.42225  2.77519  2.73123  3.46354  2.40513  3.72494  3.29354  2.67741  2.69355  4.24690  2.90347  2.73739  3.18146  2.89801  2.37887  2.77519  2.98518  4.58477  3.61503
          0.10901  4.46271  2.38876  0.61958  0.77255  0.48576  0.95510
     60   2.73106  4.95483  3.02537  2.61061  4.52176  2.21290  3.84445  3.96372  1.64382  3.51048  4.30927  3.09583  3.93771  2.98690  2.95059  1.91454  3.02989  3.54215  5.67559  4.34519     65 k - - -
          2.68653  4.42260  2.77555  2.73095  3.46389  2.40410  3.72530  3.29389  2.67776  2.69329  4.24725  2.90382  2.73775  3.18081  2.89836  2.37877  2.77455  2.98554  4.58512  3.61538
          0.35982  1.21716  5.09498  1.59156  0.22766  0.41090  1.08783
     61   2.81393  4.20735  4.55957  3.96949  3.08810  3.96126  4.20017  1.94501  3.79454  1.95399  3.23747  4.03804  4.31194  3.94845  3.86863  3.26835  3.04486  2.05214  2.14264  2.70250     74 i - - -
          2.68618  4.42225  2.77519  2.73123  3.46354  2.40513  3.72494  3.29354  2.67741  2.69355  4.24690  2.90347  2.73739  3.18146  2.89801  2.37887  2.77519  2.98518  4.58477  3.61503
          0.01728  4.46271  5.18506  0.61958  0.77255  0.48576  0.95510
     62   2.70927  5.04357  2.22176  2.46243  4.35484  3.48084  3.71787  3.79485  2.23401  3.35174  4.13566  2.99600  3.89665  2.84365  2.97243  1.91595  2.55679  2.79504  5.54695  4.17654     75 s - - -
          2.68618  4.42225  2.77519  2.73123  3.46354  2.40513  3.72494  3.29354  2.67741  2.69355  4.24690  2.90347  2.73739  3.18146  2.89801  2.37887  2.77519  2.98518  4.58477  3.61503
          0.01728  4.46271  5.18506  0.61958  0.77255  0.48576  0.95510
     63   3.42756  4.64914  5.42141  4.92379  3.84455  4.96512  5.57084  1.20797  4.83966  1.94091  3.60456  5.09174  5.18463  5.04490  4.98139  4.37094  3.67965  1.01583  5.90440  4.72723     76 v - - -
          2.68618  4.42225  2.77519  2.73123  3.46354  2.40513  3.72494  3.29354  2.67741  2.69355  4.24690  2.90347  2.73739  3.18146  2.89801  2.37887  2.77519  2.98518  4.58477  3.61503
          0.01728  4.46271  5.18506  0.61958  0.77255  0.48576  0.95510
     64   2.69570  4.64072  3.31268  2.78205  3.88405  3.55965  3.86604  3.25759  2.73123  2.18211  3.79715  3.24001  3.98751  2.60357  3.12998  2.09108  1.95055  2.98524  5.25116  3.97632     77 t - - -
          2.68618  4.42225  2.77519  2.73123  3.46354  2.40513  3.72494  3.29354  2.67741  2.69355  4.24690  2.90347  2.73739  3.18146  2.89801  2.37887  2.77519  2.98518  4.58477  3.61503
          0.01728  4.46271  5.18506  0.61958  0.77255  0.48576  0.95510
     65   3.31805  4.74282  4.92220  4.63904  4.06967  4.31645  5.36918  2.21527  4.52225  2.67328  3.97501  4.72886  4.87064  4.85545  4.67584  3.88723  3.68098  0.50391  5.93965  4.69691     78 V - - -
          2.68618  4.42225  2.77519  2.73123  3.46354  2.40513  3.72494  3.29354  2.67741  2.69355  4.24690  2.90347  2.73739  3.18146  2.89801  2.37887  2.77519  2.98518  4.58477  3.61503
          0.01728  4.46271  5.18506  0.61958  0.77255  0.48576  0.95510
     66   2.05382  5.36408  1.96272  1.84303  4.69496  3.46163  3.80926  4.17865  2.65194  3.68087  4.46067  2.93868  2.36741  2.93638  3.17588  2.82312  3.13271  3.75626  5.83842  4.40552     79 e - - -
          2.68618  4.42225  2.77519  2.73123  3.46354  2.40513  3.72494  3.29354  2.67741  2.69355  4.24690  2.90347  2.73739  3.18146  2.89801  2.37887  2.77519  2.98518  4.58477  3.61503
          0.01728  4.46271  5.18506  0.61958  0.77255  0.48576  0.95510
     67   2.09119  5.23373  2.41461  1.75758  4.55743  3.46853  3.71394  4.03248  2.20668  3.53236  4.29257  2.94233  3.90010  2.82567  2.98530  2.72394  2.52729  3.61465  5.68300  4.27366     80 e - - -
          2.68618  4.42225  2.77519  2.73123  3.46354  2.40513  3.72494  3.29354  2.67741  2.69355  4.24690  2.90347  2.73739  3.18146  2.89801  2.37887  2.77519  2.98518  4.58477  3.61503
          0.01728  4.46271  5.18506  0.61958  0.77255  0.48576  0.95510
     68   2.04545  5.10751  2.44362  2.44980  4.51894  2.80887  3.75328  3.98701  2.53754  3.50762  4.27373  2.54280  2.99731  2.87190  3.02994  2.07476  2.98237  3.56429  5.67191  4.27961     81 a - - -
          2.68618  4.42225  2.77519  2.73123  3.46354  2.40513  3.72494  3.29354  2.67741  2.69355  4.24690  2.90347  2.73739  3.18146  2.89801  2.37887  2.77519  2.98518  4.58477  3.61503
          0.01728  4.46271  5.18506  0.61958  0.77255  0.48576  0.95510
     69   2.37466  5.28749  2.12626  1.88044  4.61320  3.46505  3.72964  4.09635  2.51575  3.58637  4.34553  2.93323  3.91026  2.10627  3.02147  2.74300  2.56927  3.66976  5.73077  4.31053     82 e - - -
          2.68618  4.42225  2.77519  2.73123  3.46354  2.40513  3.72494  3.29354  2.67741  2.69355  4.24690  2.90347  2.73739  3.18146  2.89801  2.37887  2.77519  2.98518  4.58477  3.61503
          0.01728  4.46271  5.18506  0.61958  0.77255  0.48576  0.95510
     70   3.21821  4.53788  5.06994  4.48765  1.59660  4.47607  4.79878  1.66248  4.33120  1.84776  2.44425  4.59034  4.73620  4.41585  4.37562  3.81079  3.44570  1.95939  5.15594  4.01545     83 f - - -
          2.68618  4.42225  2.77519  2.73123  3.46354  2.40513  3.72494  3.29354  2.67741  2.69355  4.24690  2.90347  2.73739  3.18146  2.89801  2.37887  2.77519  2.98518  4.58477  3.61503
          0.01728  4.46271  5.18506  0.61958  0.77255  0.48576  0.95510
     71   1.58030  4.58852  3.42158  2.98410  4.38707  3.32335  4.13212  3.80321  3.01412  3.44547  4.26088  2.49961  3.94598  3.33273  3.42064  2.21469  1.66360  3.35723  5.69039  4.41638     84 a - - -
          2.68618  4.42225  2.77519  2.73123  3.46354  2.40513  3.72494  3.29354  2.67741  2.69355  4.24690  2.90347  2.73739  3.18146  2.89801  2.37887  2.77519  2.98518  4.58477  3.61503
          0.01728  4.46271  5.18506  0.61958  0.77255  0.48576  0.95510
     72   2.39748  5.18595  2.95227  1.76643  4.51972  3.49770  3.69314  3.98159  2.40452  3.48103  4.24407  2.97820  3.90396  2.45851  2.16110  2.39017  2.98171  3.57357  5.62582  4.24286     85 e - - -
          2.68618  4.42225  2.77519  2.73123  3.46354  2.40513  3.72494  3.29354  2.67741  2.69355  4.24690  2.90347  2.73739  3.18146  2.89801  2.37887  2.77519  2.98518  4.58477  3.61503
          0.01728  4.46271  5.18506  0.61958  0.77255  0.48576  0.95510
     73   0.65965  4.38413  3.99984  3.78494  4.72472  3.18070  4.75566  4.10267  3.82936  3.85274  4.68336  3.74331  3.98563  4.08032  4.06338  2.00006  2.99633  3.48971  6.09154  4.92105     86 A - - -
          2.68618  4.42225  2.77519  2.73123  3.46354  2.40513  3.72494  3.29354  2.67741  2.69355  4.24690  2.90347  2.73739  3.18146  2.89801  2.37887  2.77519  2.98518  4.58477  3.61503
          0.01728  4.46271  5.18506  0.61958  0.77255  0.48576  0.95510
     74   3.35706  4.63127  5.25351  4.69631  3.48396  4.72511  5.13837  1.81300  4.56854  1.43550  2.47447  4.84007  4.94862  4.67188  4.64007  4.08376  3.59065  1.18925  5.46291  4.36040     87 v - - -
          2.68618  4.42225  2.77519  2.73123  3.46354  2.40513  3.72494  3.29354  2.67741  2.69355  4.24690  2.90347  2.73739  3.18146  2.89801  2.37887  2.77519  2.98518  4.58477  3.61503
          0.01728  4.46271  5.18506  0.61958  0.77255  0.48576  0.95510
     75   2.11734  5.10010  2.31734  2.16246  4.40151  3.47897  3.68097  3.85791  2.43919  3.38694  4.15512  2.96568  3.87835  2.79523  2.52233  2.68408  2.56710  3.46754  5.56052  3.21455     88 a - - -
          2.68618  4.42225  2.77519  2.73123  3.46354  2.40513  3.72494  3.29354  2.67741  2.69355  4.24690  2.90347  2.73739  3.18146  2.89801  2.37887  2.77519  2.98518  4.58477  3.61503
          0.01728  4.46271  5.18506  0.61958  0.77255  0.48576  0.95510
     76   2.39380  4.20284  4.59606  4.00315  3.28152  3.99900  4.33780  1.62235  3.83609  1.97453  3.26290  4.09332  4.34912  4.00617  3.92052  3.30960  3.05130  1.69776  3.19686  3.69362     89 i - - -
          2.68618  4.42225  2.77519  2.73123  3.46354  2.40513  3.72494  3.29354  2.67741  2.69355  4.24690  2.90347  2.73739  3.18146  2.89801  2.37887  2.77519  2.98518  4.58477  3.61503
          0.01728  4.46271  5.18506  0.61958  0.77255  0.48576  0.95510
     77   3.75959  4.99677  5.56230  4.98528  3.25544  5.11607  5.40425  1.95729  4.84323  0.66193  2.34449  5.21849  5.16906  4.78260  4.84684  4.49554  3.96518  2.56948  5.46987  4.50144     90 L - - -
          2.68618  4.42225  2.77519  2.73123  3.46354  2.40513  3.72494  3.29354  2.67741  2.69355  4.24690  2.90347  2.73739  3.18146  2.89801  2.37887  2.77519  2.98518  4.58477  3.61503
          0.01728  4.46271  5.18506  0.61958  0.77255  0.48576  0.95510
     78   2.76158  5.24507  2.47960  2.41446  4.58683  3.49063  2.91453  4.06208  1.94504  3.54011  4.29314  1.99227  3.90150  2.79473  2.48741  2.72173  2.99209  3.63587  5.66800  4.27103     91 k - - -
          2.68618  4.42225  2.77519  2.73123  3.46354  2.40513  3.72494  3.29354  2.67741  2.69355  4.24690  2.90347  2.73739  3.18146  2.89801  2.37887  2.77519  2.98518  4.58477  3.61503
          0.01728  4.46271  5.18506  0.61958  0.77255  0.48576  0.95510
     79   2.09004  4.77993  3.20000  2.63909  4.00320  3.55791  3.77133  3.39598  2.57219  3.03113  2.63748  3.13435  3.95064  2.21302  2.59524  2.77918  2.53198  3.10431  5.31081  4.01038     92 a - - -
          2.68618  4.42225  2.77519  2.73123  3.46354  2.40513  3.72494  3.29354  2.67741  2.69355  4.24690  2.90347  2.73739  3.18146  2.89801  2.37887  2.77519  2.98518  4.58477  3.61503
          0.01728  4.46271  5.18506  0.61958  0.77255  0.48576  0.95510
     80   1.69639  4.77385  3.22851  2.69357  3.88802  3.59185  2.93348  3.37792  2.30128  3.01720  3.87083  3.17833  3.98886  3.00222  3.00719  2.83236  2.98141  3.09728  5.23690  2.57291     93 a - - -
          2.68618  4.42225  2.77519  2.73123  3.46354  2.40513  3.72494  3.29354  2.67741  2.69355  4.24690  2.90347  2.73739  3.18146  2.89801  2.37887  2.77519  2.98518  4.58477  3.61503
          0.01728  4.46271  5.18506  0.61958  0.77255  0.48576  0.95510
     81   3.05503  5.47155  2.09078  2.42379  4.88477  1.15868  3.99624  4.39151  2.94421  3.91089  4.74244  2.98850  4.06153  2.42584  3.48277  2.99342  3.35546  3.96107  6.07149  4.62393     94 g - - -
          2.68618  4.42225  2.77519  2.73123  3.46354  2.40513  3.72494  3.29354  2.67741  2.69355  4.24690  2.90347  2.73739  3.18146  2.89801  2.37887  2.77519  2.98518  4.58477  3.61503
          0.01728  4.46271  5.18506  0.61958  0.77255  0.48576  0.95510
     82   3.51027  4.87510  4.82237  4.35333  2.91253  4.54989  4.44353  2.72751  4.12349  0.68784  3.32110  4.48445  4.83200  4.31365  4.23533  3.92684  3.74020  2.82269  4.72625  2.45705     95 L - - -
          2.68618  4.42225  2.77519  2.73123  3.46354  2.40513  3.72494  3.29354  2.67741  2.69355  4.24690  2.90347  2.73739  3.18146  2.89801  2.37887  2.77519  2.98518  4.58477  3.61503
          0.01728  4.46271  5.18506  0.61958  0.77255  0.48576  0.95510
     83   3.72220  5.33644  4.39425  4.34105  5.22645  3.99310  5.33027  4.97634  4.45910  4.51233  5.61098  4.57355  0.21888  4.82477  4.60072  3.91583  4.21295  4.54330  6.20333  5.36611     96 P - - -
          2.68618  4.42225  2.77519  2.73123  3.46354  2.40513  3.72494  3.29354  2.67741  2.69355  4.24690  2.90347  2.73739  3.18146  2.89801  2.37887  2.77519  2.98518  4.58477  3.61503
          0.01728  4.46271  5.18506  0.61958  0.77255  0.48576  0.95510
     84   2.87933  5.25379  3.16117  2.58411  4.62256  3.61143  2.93413  4.05249  2.01498  3.52522  4.30984  2.58585  3.00100  2.82759  1.57437  2.85285  3.09054  3.66318  5.63241  4.31185     97 r - - -
          2.68618  4.42225  2.77519  2.73123  3.46354  2.40513  3.72494  3.29354  2.67741  2.69355  4.24690  2.90347  2.73739  3.18146  2.89801  2.37887  2.77519  2.98518  4.58477  3.61503
          0.01728  4.46271  5.18506  0.61958  0.77255  0.48576  0.95510
     85   2.73377  5.07334  3.03967  2.00023  4.36860  3.51847  3.69657  3.80706  2.41023  3.34762  2.62917  3.01481  3.09961  2.47091  2.18977  2.72830  2.96119  3.43809  5.52884  4.17231     98 e - - -
          2.68618  4.42225  2.77519  2.73123  3.46354  2.40513  3.72494  3.29354  2.67741  2.69355  4.24690  2.90347  2.73739  3.18146  2.89801  2.37887  2.77519  2.98518  4.58477  3.61503
          0.01728  4.46271  5.18506  0.61958  0.77255  0.48576  0.95510
     86   2.79914  5.21414  2.92380  2.17231  4.56382  3.50893  3.73042  4.02108  1.54961  3.52218  4.29558  2.99918  3.00545  2.84618  2.87390  2.10165  3.03448  3.61613  5.66638  4.29001     99 k - - -
          2.68618  4.42225  2.77519  2.73123  3.46354  2.40513  3.72494  3.29354  2.67741  2.69355  4.24690  2.90347  2.73739  3.18146  2.89801  2.37887  2.77519  2.98518  4.58477  3.61503
          0.01728  4.46271  5.18506  0.61958  0.77255  0.48576  0.95510
     87   2.78047  4.59176  3.50175  2.94663  2.39757  2.39172  3.85260  3.13218  2.85053  2.79989  3.70042  3.36888  4.08051  3.20618  2.00757  2.94254  3.01376  2.89486  4.89579  2.75173    100 r - - -
          2.68618  4.42225  2.77519  2.73123  3.46354  2.40513  3.72494  3.29354  2.67741  2.69355  4.24690  2.90347  2.73739  3.18146  2.89801  2.37887  2.77519  2.98518  4.58477  3.61503
          0.01728  4.46271  5.18506  0.61958  0.77255  0.48576  0.95510
     88   1.79708  4.36772  3.87359  3.38394  3.95302  3.40489  4.28005  3.19789  3.33244  3.01340  3.90382  3.60124  4.02394  3.61689  3.64274  2.28107  1.64435  1.95607  5.39382  4.18262    101 t - - -
          2.68618  4.42225  2.77519  2.73123  3.46354  2.40513  3.72494  3.29354  2.67741  2.69355  4.24690  2.90347  2.73739  3.18146  2.89801  2.37887  2.77519  2.98518  4.58477  3.61503
          0.01728  4.46271  5.18506  0.61958  0.77255  0.48576  0.95510
     89   2.80117  5.26322  2.38006  2.10024  4.59045  3.46490  3.75272  4.06676  2.55482  3.57281  4.34224  2.45922  3.92185  2.87169  3.06189  2.04641  1.98164  3.65104  5.73073  4.31618    102 t - - -
          2.68618  4.42225  2.77519  2.73123  3.46354  2.40513  3.72494  3.29354  2.67741  2.69355  4.24690  2.90347  2.73739  3.18146  2.89801  2.37887  2.77519  2.98518  4.58477  3.61503
          0.01728  4.46271  5.18506  0.61958  0.77255  0.48576  0.95510
     90   3.71774  4.95776  5.50314  4.96864  3.34225  5.08365  5.43247  1.61718  4.80463  0.70559  3.11065  5.19317  5.18699  4.83015  4.84584  4.48914  3.94094  2.36435  5.53976  4.50057    103 l - - -
          2.68618  4.42225  2.77519  2.73123  3.46354  2.40513  3.72494  3.29354  2.67741  2.69355  4.24690  2.90347  2.73739  3.18146  2.89801  2.37887  2.77519  2.98518  4.58477  3.61503
          0.01728  4.46271  5.18506  0.61958  0.77255  0.48576  0.95510
     91   2.31208  4.67714  3.25033  2.73800  3.97269  2.09104  3.86274  3.36181  2.72553  2.17127  3.87048  3.20360  3.96543  2.59789  3.14401  2.39874  2.94647  3.06623  5.31747  4.03154    104 g - - -
          2.68618  4.42225  2.77519  2.73123  3.46354  2.40513  3.72494  3.29354  2.67741  2.69355  4.24690  2.90347  2.73739  3.18146  2.89801  2.37887  2.77519  2.98518  4.58477  3.61503
          0.01728  4.46271  5.18506  0.61958  0.77255  0.48576  0.95510
     92   3.00438  5.57984  1.40671  1.97404  4.88858  3.46247  3.87285  4.39921  2.76805  3.87236  4.66377  2.91658  4.00502  2.06281  3.31972  2.38778  3.26548  3.95755  6.01521  4.54168    105 d - - -
          2.68618  4.42225  2.77519  2.73123  3.46354  2.40513  3.72494  3.29354  2.67741  2.69355  4.24690  2.90347  2.73739  3.18146  2.89801  2.37887  2.77519  2.98518  4.58477  3.61503
          0.01728  4.46271  5.18506  0.61958  0.77255  0.48576  0.95510
     93   3.37760  4.65265  5.28220  4.71672  3.41959  4.72907  5.11919  1.56160  4.58156  1.38155  2.07119  4.85253  4.94087  4.65490  4.63144  4.08561  3.60711  1.60084  5.41368  4.33012    106 l - - -
          2.68618  4.42225  2.77519  2.73123  3.46354  2.40513  3.72494  3.29354  2.67741  2.69355  4.24690  2.90347  2.73739  3.18146  2.89801  2.37887  2.77519  2.98518  4.58477  3.61503
          0.01728  4.46271  5.18506  0.61958  0.77255  0.48576  0.95510
     94   4.12007  5.35422  5.06739  4.92454  0.38937  4.59518  4.28918  3.61962  4.83019  2.86398  4.27636  4.74570  5.06382  4.84114  4.80177  4.33292  4.43306  3.64778  4.42517  2.74415    107 F - - -
          2.68618  4.42225  2.77519  2.73123  3.46354  2.40513  3.72494  3.29354  2.67741  2.69355  4.24690  2.90347  2.73739  3.18146  2.89801  2.37887  2.77519  2.98518  4.58477  3.61503
          0.01728  4.46271  5.18506  0.61958  0.77255  0.48576  0.95510
     95   2.79157  5.15295  3.00148  2.50695  4.51079  3.52269  3.73592  3.95662  1.87527  3.47221  4.25443  3.03254  2.24552  2.45363  2.83760  2.06609  3.02794  3.56506  5.62550  4.26847    108 k - - -
          2.68618  4.42225  2.77519  2.73123  3.46354  2.40513  3.72494  3.29354  2.67741  2.69355  4.24690  2.90347  2.73739  3.18146  2.89801  2.37887  2.77519  2.98518  4.58477  3.61503
          0.01728  4.46271  5.18506  0.61958  0.77255  0.48576  0.95510
     96   2.40611  5.14402  3.12898  2.59341  4.51341  3.57803  3.74991  3.93168  1.34613  3.45322  4.25176  3.09962  3.98703  2.44660  2.72266  2.83661  2.56596  3.55941  5.60374  4.28267    109 k - - -
          2.68618  4.42225  2.77519  2.73123  3.46354  2.40513  3.72494  3.29354  2.67741  2.69355  4.24690  2.90347  2.73739  3.18146  2.89801  2.37887  2.77519  2.98518  4.58477  3.61503
          0.01728  4.46271  5.18506  0.61958  0.77255  0.48576  0.95510
     97   3.12100  5.74927  1.33248  1.67514  5.04241  3.46347  3.94444  4.57249  2.90277  4.03334  4.84885  2.91049  4.05220  1.96349  3.48329  3.00545  3.39453  4.12123  6.17385  4.66556    110 d - - -
          2.68618  4.42225  2.77519  2.73123  3.46354  2.40513  3.72494  3.29354  2.67741  2.69355  4.24690  2.90347  2.73739  3.18146  2.89801  2.37887  2.77519  2.98518  4.58477  3.61503
          0.01728  4.46271  5.18506  0.61958  0.77255  0.48576  0.95510
     98   2.53920  4.49257  3.68670  3.55891  4.89763  0.84124  4.71839  4.41099  3.78016  4.07105  4.87338  3.66054  4.01271  4.01284  4.06334  1.65865  3.07235  3.70244  6.20280  5.01419    111 g - - -
          2.68618  4.42225  2.77519  2.73123  3.46354  2.40513  3.72494  3.29354  2.67741  2.69355  4.24690  2.90347  2.73739  3.18146  2.89801  2.37887  2.77519  2.98518  4.58477  3.61503
          0.01728  4.46271  5.18506  0.61958  0.77255  0.48576  0.95510
     99   3.60070  4.91033  5.27722  4.77322  3.36466  4.84650  5.28336  2.31501  4.59025  0.64226  3.15978  4.98107  5.06433  4.70099  4.67385  4.25831  3.84978  1.94027  5.50473  4.41974    112 L - - -
          2.68618  4.42225  2.77519  2.73123  3.46354  2.40513  3.72494  3.29354  2.67741  2.69355  4.24690  2.90347  2.73739  3.18146  2.89801  2.37887  2.77519  2.98518  4.58477  3.61503
          0.01728  4.46271  5.18506  0.61958  0.77255  0.48576  0.95510
    100   3.42506  4.65122  5.41590  4.95161  3.97261  4.96351  5.68758  1.19200  4.87401  2.41471  3.72417  5.11924  5.22024  5.13321  5.04700  4.39320  3.69110  0.86488  6.05523  4.83645    113 v - - -
          2.68618  4.42225  2.77519  2.73123  3.46354  2.40513  3.72494  3.29354  2.67741  2.69355  4.24690  2.90347  2.73739  3.18146  2.89801  2.37887  2.77519  2.98518  4.58477  3.61503
          0.01728  4.46271  5.18506  0.61958  0.77255  0.48576  0.95510
    101   2.00958  4.47292  3.67886  3.34534  4.65429  3.22013  4.44893  4.08976  3.39934  3.74715  4.54997  3.53652  1.99703  3.68843  3.74463  1.07050  2.97720  3.50655  5.96446  4.73965    114 s - - -
          2.68618  4.42225  2.77519  2.73123  3.46354  2.40513  3.72494  3.29354  2.67741  2.69355  4.24690  2.90347  2.73739  3.18146  2.89801  2.37887  2.77519  2.98518  4.58477  3.61503
          0.01728  4.46271  5.18506  0.61958  0.77255  0.48576  0.95510
    102   2.49546  4.43944  3.81844  3.53516  4.65588  3.21550  4.57734  4.05533  3.55767  3.76798  4.59656  3.63667  3.98250  3.85487  3.84970  0.88343  1.75271  3.48049  5.99906  4.79188    115 s - - -
          2.68618  4.42225  2.77519  2.73123  3.46354  2.40513  3.72494  3.29354  2.67741  2.69355  4.24690  2.90347  2.73739  3.18146  2.89801  2.37887  2.77519  2.98518  4.58477  3.61503
          0.01728  4.46271  5.18506  0.61958  0.77255  0.48576  0.95510
    103   3.14730  5.37576  2.77153  1.66553  4.86552  3.56323  4.14534  4.34796  3.03196  3.90646  4.78314  3.19117  1.06207  3.33071  3.48327  3.12877  3.46435  3.95049  6.03085  4.69197    116 p - - -
          2.68618  4.42225  2.77519  2.73123  3.46354  2.40513  3.72494  3.29354  2.67741  2.69355  4.24690  2.90347  2.73739  3.18146  2.89801  2.37887  2.77519  2.98518  4.58477  3.61503
          0.01728  4.46271  5.18506  0.61958  0.77255  0.48576  0.95510
    104   2.73521  4.25350  4.03840  3.45740  3.34107  3.81706  4.10883  2.28223  3.34801  2.05720  2.29691  3.73060  4.18263  3.60298  2.44473  3.09547  2.48146  2.14316  4.87157  3.67657    117 l - - -
          2.68618  4.42225  2.77519  2.73123  3.46354  2.40513  3.72494  3.29354  2.67741  2.69355  4.24690  2.90347  2.73739  3.18146  2.89801  2.37887  2.77519  2.98518  4.58477  3.61503
          0.01728  4.46271  5.18506  0.61958  0.77255  0.48576  0.95510
    105   2.09085  5.27561  2.77666  1.65472  4.61342  3.49345  3.79595  4.07130  2.56836  3.58956  4.38062  2.98705  3.96639  1.84075  3.03574  2.82635  3.11107  3.67221  5.75292  4.35821    118 e - - -
          2.68618  4.42225  2.77519  2.73123  3.46354  2.40513  3.72494  3.29354  2.67741  2.69355  4.24690  2.90347  2.73739  3.18146  2.89801  2.37887  2.77519  2.98518  4.58477  3.61503
          0.01728  4.46271  5.18506  0.61958  0.77255  0.48576  0.95510
    106   3.63049  5.73863  2.93066  0.41157  5.18686  3.78304  4.47675  4.77822  3.45051  4.31020  5.30334  3.46475  4.42780  3.70811  3.89254  3.57393  3.95333  4.41426  6.23360  5.01975    119 E - - -
          2.68618  4.42225  2.77519  2.73123  3.46354  2.40513  3.72494  3.29354  2.67741  2.69355  4.24690  2.90347  2.73739  3.18146  2.89801  2.37887  2.77519  2.98518  4.58477  3.61503
          0.01728  4.46271  5.18506  0.61958  0.77255  0.48576  0.95510
    107   3.26733  5.39344  3.78994  3.02742  4.83454  3.91730  3.80428  4.16374  1.20028  2.71078  4.46394  3.42374  4.25470  2.93324  1.45090  3.26014  3.41918  3.85141  5.64901  4.48611    120 k - - -
          2.68618  4.42225  2.77519  2.73123  3.46354  2.40513  3.72494  3.29354  2.67741  2.69355  4.24690  2.90347  2.73739  3.18146  2.89801  2.37887  2.77519  2.98518  4.58477  3.61503
          0.01728  4.46271  5.18506  0.61958  0.77255  0.48576  0.95510
    108   1.37527  4.45140  4.56160  4.04453  3.74392  4.12467  4.74201  1.58249  3.94782  2.48767  3.62184  4.24074  4.56288  4.20714  4.16758  3.48502  3.28111  1.70096  5.45485  4.25273    121 a - - -
          2.68618  4.42225  2.77519  2.73123  3.46354  2.40513  3.72494  3.29354  2.67741  2.69355  4.24690  2.90347  2.73739  3.18146  2.89801  2.37887  2.77519  2.98518  4.58477  3.61503
          0.01728  4.46271  5.18506  0.61958  0.77255  0.48576  0.95510
    109   3.42485  5.47770  3.84670  3.16402  4.95019  3.97285  3.88606  4.33591  2.09536  3.72389  4.62511  3.52814  4.34733  2.35384  0.79016  3.41765  3.57890  4.02672  5.71612  4.57757    122 r - - -
          2.68618  4.42225  2.77519  2.73123  3.46354  2.40513  3.72494  3.29354  2.67741  2.69355  4.24690  2.90347  2.73739  3.18146  2.89801  2.37887  2.77519  2.98518  4.58477  3.61503
          0.01728  4.46271  5.18506  0.61958  0.77255  0.48576  0.95510
    110   3.17699  4.53392  4.81707  4.26681  2.26972  4.29903  4.26367  2.68090  4.10333  1.36566  2.54337  4.30609  4.59835  4.18866  4.16180  3.61765  3.40055  2.66891  4.57418  1.70671    123 l - - -
          2.68618  4.42225  2.77519  2.73123  3.46354  2.40513  3.72494  3.29354  2.67741  2.69355  4.24690  2.90347  2.73739  3.18146  2.89801  2.37887  2.77519  2.98518  4.58477  3.61503
          0.01728  4.46271  5.18506  0.61958  0.77255  0.48576  0.95510
    111   2.74054  4.54878  3.43879  2.90046  3.58881  3.66086  3.87514  1.98897  2.82603  2.75267  3.64710  2.77393  4.04865  2.26223  3.19092  2.91264  2.97205  2.82478  5.02867  2.50999    124 i - - -
          2.68618  4.42225  2.77519  2.73123  3.46354  2.40513  3.72494  3.29354  2.67741  2.69355  4.24690  2.90347  2.73739  3.18146  2.89801  2.37887  2.77519  2.98518  4.58477  3.61503
          0.01728  4.46271  5.18506  0.61958  0.77255  0.48576  0.95510
    112   2.83056  4.96228  2.97014  1.91972  3.99433  3.55112  3.83272  3.62944  2.70227  3.23975  4.09157  3.11329  4.00871  3.04055  3.14466  2.09643  3.08063  3.32032  5.35524  1.86657    125 y - - -
          2.68618  4.42225  2.77519  2.73123  3.46354  2.40513  3.72494  3.29354  2.67741  2.69355  4.24690  2.90347  2.73739  3.18146  2.89801  2.37887  2.77519  2.98518  4.58477  3.61503
          0.01728  4.46271  5.18506  0.61958  0.77255  0.48576  0.95510
    113   0.93475  4.43218  3.93028  3.74112  4.81833  1.40746  4.77168  4.22731  3.85148  3.94729  4.76682  3.74337  4.00831  4.08658  4.10161  2.69902  3.03851  3.58100  6.14729  4.99822    126 a - - -
          2.68618  4.42225  2.77519  2.73123  3.46354  2.40513  3.72494  3.29354  2.67741  2.69355  4.24690  2.90347  2.73739  3.18146  2.89801  2.37887  2.77519  2.98518  4.58477  3.61503
          0.01728  4.46271  5.18506  0.61958  0.77255  0.48576  0.95510
    114   2.97771  4.39641  4.49514  3.91658  3.41203  4.15009  4.47654  1.76633  2.86160  1.31910  3.32026  4.13617  4.47978  4.00012  3.92931  3.45683  3.21128  1.88990  5.10081  3.93082    127 l - - -
          2.68618  4.42225  2.77519  2.73123  3.46354  2.40513  3.72494  3.29354  2.67741  2.69355  4.24690  2.90347  2.73739  3.18146  2.89801  2.37887  2.77519  2.98518  4.58477  3.61503
          0.01728  4.46271  5.18506  0.61958  0.77255  0.48576  0.95510
    115   2.31115  4.99811  2.88424  1.87683  4.57458  3.41793  3.95252  4.01172  2.80097  3.59465  4.40339  3.09803  3.97717  3.10979  3.26911  1.30918  3.09801  3.58792  5.79532  4.43385    128 s - - -
          2.68618  4.42225  2.77519  2.73123  3.46354  2.40513  3.72494  3.29354  2.67741  2.69355  4.24690  2.90347  2.73739  3.18146  2.89801  2.37887  2.77519  2.98518  4.58477  3.61503
          0.01728  4.46271  5.18506  0.61958  0.77255  0.48576  0.95510
    116   3.09893  5.54456  2.66059  1.51734  4.86605  3.54760  3.91465  4.35742  2.66751  3.83510  4.66901  3.02816  4.08301  1.32523  3.09241  3.02546  3.35264  3.95740  5.95632  4.55603    129 q - - -
          2.68618  4.42225  2.77519  2.73123  3.46354  2.40513  3.72494  3.29354  2.67741  2.69355  4.24690  2.90347  2.73739  3.18146  2.89801  2.37887  2.77519  2.98518  4.58477  3.61503
          0.01728  4.46271  5.18506  0.61958  0.77255  0.48576  0.95510
    117   2.94629  5.34754  3.03598  1.72558  4.72376  3.60900  3.75444  4.16073  2.31653  3.61856  4.40981  3.08424  4.02422  1.78711  1.98832  2.90538  3.16162  3.76380  5.71492  4.38543    130 e - - -
          2.68618  4.42225  2.77519  2.73123  3.46354  2.40513  3.72494  3.29354  2.67741  2.69355  4.24690  2.90347  2.73739  3.18146  2.89801  2.37887  2.77519  2.98518  4.58477  3.61503
          0.01728  4.46271  5.18506  0.61958  0.77255  0.48576  0.95510
    118   3.73031  4.97512  5.53306  4.95275  3.24688  5.07270  5.35936  1.99573  4.80962  0.77501  1.87832  5.17635  5.13931  4.75332  4.81300  4.44659  3.93612  2.58553  5.44387  4.47089    131 l - - -
          2.68618  4.42225  2.77519  2.73123  3.46354  2.40513  3.72494  3.29354  2.67741  2.69355  4.24690  2.90347  2.73739  3.18146  2.89801  2.37887  2.77519  2.98518  4.58477  3.61503
          0.01728  4.46271  5.18506  0.61958  0.77255  0.48576  0.95510
    119   1.94551  5.01978  2.88775  1.65910  4.54121  3.42810  3.89675  3.98219  2.72890  3.55386  4.35361  3.06872  3.95800  3.04427  3.20432  1.76424  3.06684  3.56574  5.75000  4.38225    132 e - - -
          2.68618  4.42225  2.77519  2.73123  3.46354  2.40513  3.72494  3.29354  2.67741  2.69355  4.24690  2.90347  2.73739  3.18146  2.89801  2.37887  2.77519  2.98518  4.58477  3.61503
          0.01728  4.46271  5.18506  0.61958  0.77255  0.48576  0.95510
    120   2.36291  5.04062  3.12796  2.57529  4.38476  3.54435  3.74284  3.80613  2.41054  3.35667  4.15666  3.08333  3.95258  1.92456  2.15759  2.78223  2.18250  3.44465  5.53930  4.21081    133 q - - -
          2.68618  4.42225  2.77519  2.73123  3.46354  2.40513  3.72494  3.29354  2.67741  2.69355  4.24690  2.90347  2.73739  3.18146  2.89801  2.37887  2.77519  2.98518  4.58477  3.61503
          0.01728  4.46271  5.18506  0.61958  0.77255  0.48576  0.95510
    121   2.50271  4.43242  3.83947  3.55959  4.59792  3.22692  4.58067  3.97526  3.57007  3.70682  4.54855  3.65250  3.99144  3.87125  3.85098  1.71212  0.90698  3.43277  5.95715  4.75272    134 t - - -
          2.68618  4.42225  2.77519  2.73123  3.46354  2.40513  3.72494  3.29354  2.67741  2.69355  4.24690  2.90347  2.73739  3.18146  2.89801  2.37887  2.77519  2.98518  4.58477  3.61503
          0.01728  4.46271  5.18506  0.61958  0.77255  0.48576  0.95510
    122   3.54857  4.79151  5.43916  4.89615  3.46690  4.96665  5.39112  1.51595  4.77528  0.92467  3.22931  5.08375  5.12223  4.83536  4.83899  4.35085  3.77998  1.79631  5.59315  4.53511    135 l - - -
          2.68618  4.42225  2.77519  2.73123  3.46354  2.40513  3.72494  3.29354  2.67741  2.69355  4.24690  2.90347  2.73739  3.18146  2.89801  2.37887  2.77519  2.98518  4.58477  3.61503
          0.01728  4.46271  5.18506  0.61958  0.77255  0.48576  0.95510
    123   2.75842  4.95545  3.16517  2.61060  4.26660  3.55063  3.76048  3.67913  2.45501  3.26115  4.07717  3.11063  3.95922  2.47543  2.11237  1.71824  2.99646  2.75637  5.47350  4.15688    136 s - - -
          2.68618  4.42225  2.77519  2.73123  3.46354  2.40513  3.72494  3.29354  2.67741  2.69355  4.24690  2.90347  2.73739  3.18146  2.89801  2.37887  2.77519  2.98518  4.58477  3.61503
          0.01728  4.46271  5.18506  0.61958  0.77255  0.48576  0.95510
    124   2.74354  5.20374  2.98983  1.99402  4.54844  3.50359  3.67329  4.01439  1.89297  3.49651  4.25065  2.97685  3.89722  2.40560  2.42427  2.39127  2.55776  3.59552  5.62538  4.24261    137 k - - -
          2.68618  4.42225  2.77519  2.73123  3.46354  2.40513  3.72494  3.29354  2.67741  2.69355  4.24690  2.90347  2.73739  3.18146  2.89801  2.37887  2.77519  2.98518  4.58477  3.61503
          0.01728  4.46271  5.18506  0.61958  0.77255  0.48576  0.95510
    125   3.46074  4.74780  5.24029  4.70549  3.46060  4.79146  5.21267  1.06977  4.54237  1.85596  1.69954  4.89333  5.01091  4.68112  4.63820  4.17099  3.70032  2.13532  5.51511  4.41260    138 i - - -
          2.68618  4.42225  2.77519  2.73123  3.46354  2.40513  3.72494  3.29354  2.67741  2.69355  4.24690  2.90347  2.73739  3.18146  2.89801  2.37887  2.77519  2.98518  4.58477  3.61503
          0.01728  4.46271  5.18506  0.61958  0.77255  0.48576  0.95510
    126   3.27253  5.93166  0.89232  1.90315  5.23395  2.52691  4.06100  4.78907  3.15096  4.25249  5.11793  2.91464  4.11559  3.23316  3.80287  3.12815  3.57616  4.32650  6.40179  4.84318    139 d - - -
          2.68618  4.42225  2.77519  2.73123  3.46354  2.40513  3.72494  3.29354  2.67741  2.69355  4.24690  2.90347  2.73739  3.18146  2.89801  2.37887  2.77519  2.98518  4.58477  3.61503
          0.01728  4.46271  5.18506  0.61958  0.77255  0.48576  0.95510
    127   3.55849  5.23511  4.34676  4.33507  5.39109  0.21109  5.37569  5.17590  4.59226  4.73463  5.74259  4.51418  4.63812  4.87065  4.72493  3.75267  4.08213  4.58992  6.29026  5.52603    140 G - - -
          2.68618  4.42225  2.77519  2.73123  3.46354  2.40513  3.72494  3.29354  2.67741  2.69355  4.24690  2.90347  2.73739  3.18146  2.89801  2.37887  2.77519  2.98518  4.58477  3.61503
          0.01728  4.46271  5.18506  0.61958  0.77255  0.48576  0.95510
    128   3.41819  4.65056  5.39316  4.92936  3.96705  4.94065  5.66404  1.34416  4.84777  2.41399  3.72276  5.09744  5.20592  5.10967  5.02240  4.36967  3.68576  0.77276  6.04264  4.82212    141 v - - -
          2.68618  4.42225  2.77519  2.73123  3.46354  2.40513  3.72494  3.29354  2.67741  2.69355  4.24690  2.90347  2.73739  3.18146  2.89801  2.37887  2.77519  2.98518  4.58477  3.61503
          0.01728  4.46271  5.18506  0.61958  0.77255  0.48576  0.95510
    129   2.45359  4.47734  4.98461  4.43239  3.59985  4.48513  4.92621  1.53787  4.30824  1.49722  3.45317  4.57752  4.78460  4.49614  4.43207  3.83034  3.40631  1.43155  5.40914  4.23955    142 v - - -
          2.68618  4.42225  2.77519  2.73123  3.46354  2.40513  3.72494  3.29354  2.67741  2.69355  4.24690  2.90347  2.73739  3.18146  2.89801  2.37887  2.77519  2.98518  4.58477  3.61503
          0.01728  4.46271  5.18506  0.61958  0.77255  0.48576  0.95510
    130   2.74100  4.82361  2.07612  2.67640  4.22222  3.47594  3.93947  3.52808  2.82555  3.25435  4.10823  3.16381  3.98907  3.12779  3.28098  1.80293  3.03811  1.89030  5.54770  4.22382    143 s - - -
          2.68618  4.42225  2.77519  2.73123  3.46354  2.40513  3.72494  3.29354  2.67741  2.69355  4.24690  2.90347  2.73739  3.18146  2.89801  2.37887  2.77519  2.98518  4.58477  3.61503
          0.01728  4.46271  5.18506  0.61958  0.77255  0.48576  0.95510
    131   0.41879  4.60800  4.18669  4.05336  4.76471  3.40942  4.98508  3.99233  4.08893  3.84076  4.83228  4.01427  4.20596  4.37556  4.26581  2.96717  3.28701  3.53096  6.12134  5.01042    144 A - - -
          2.68618  4.42225  2.77519  2.73123  3.46354  2.40513  3.72494  3.29354  2.67741  2.69355  4.24690  2.90347  2.73739  3.18146  2.89801  2.37887  2.77519  2.98518  4.58477  3.61503
          0.01728  4.46271  5.18506  0.61958  0.77255  0.48576  0.95510
    132   3.01217  5.23617  3.38168  2.78846  4.68006  3.70571  3.79379  4.07106  1.93751  3.55170  4.37514  3.24778  4.10495  2.92199  1.46510  1.76667  3.22433  3.70987  5.64706  4.39740    145 r - - -
          2.68618  4.42225  2.77519  2.73123  3.46354  2.40513  3.72494  3.29354  2.67741  2.69355  4.24690  2.90347  2.73739  3.18146  2.89801  2.37887  2.77519  2.98518  4.58477  3.61503
          0.01728  4.46271  5.18506  0.61958  0.77255  0.48576  0.95510
    133   3.39638  4.65268  5.31657  4.85836  3.94488  4.85846  5.58932  1.59915  4.76111  2.40561  3.71612  5.02551  5.15647  5.03299  4.93987  4.28844  3.67105  0.66908  6.00108  4.77414    146 V - - -
          2.68618  4.42225  2.77519  2.73123  3.46354  2.40513  3.72494  3.29354  2.67741  2.69355  4.24690  2.90347  2.73739  3.18146  2.89801  2.37887  2.77519  2.98518  4.58477  3.61503
          0.01728  4.46271  5.18506  0.61958  0.77255  0.48576  0.95510
    134   3.13822  5.33508  3.10082  2.75626  4.22512  3.70624  1.43087  4.13046  2.48775  3.60589  4.48927  3.24525  4.17368  1.66500  2.79034  3.12106  3.36919  3.79603  5.48748  4.05420    147 h - - -
          2.68618  4.42225  2.77519  2.73123  3.46354  2.40513  3.72494  3.29354  2.67741  2.69355  4.24690  2.90347  2.73739  3.18146  2.89801  2.37887  2.77519  2.98518  4.58477  3.61503
          0.01728  4.46271  5.18506  0.61958  0.77255  0.48576  0.95510
    135   3.42992  4.65395  5.42553  4.96115  3.96872  4.97301  5.69611  1.03164  4.88428  2.40624  3.71879  5.12883  5.22588  5.14069  5.05555  4.40325  3.69536  0.99901  6.05641  4.84023    148 v - - -
          2.68618  4.42225  2.77519  2.73123  3.46354  2.40513  3.72494  3.29354  2.67741  2.69355  4.24690  2.90347  2.73739  3.18146  2.89801  2.37887  2.77519  2.98518  4.58477  3.61503
          0.01728  4.46271  5.18506  0.61958  0.77255  0.48576  0.95510
    136   2.62897  4.41264  4.04186  3.67249  4.07749  3.44792  4.54012  3.02219  3.61667  3.07684  4.05861  3.79051  4.12914  3.91304  3.87220  1.33174  3.06145  1.31836  5.59209  4.36172    149 v - - -
          2.68618  4.42225  2.77519  2.73123  3.46354  2.40513  3.72494  3.29354  2.67741  2.69355  4.24690  2.90347  2.73739  3.18146  2.89801  2.37887  2.77519  2.98518  4.58477  3.61503
          0.01728  4.46271  5.18506  0.61958  0.77255  0.48576  0.95510
    137   3.59073  4.86606  5.03382  4.60307  1.62882  4.58506  4.01025  3.04152  4.42663  1.18138  3.61474  4.44116  4.86328  4.40603  4.43003  3.92802  3.80867  3.04961  4.17719  1.70380    150 l - - -
          2.68618  4.42225  2.77519  2.73123  3.46354  2.40513  3.72494  3.29354  2.67741  2.69355  4.24690  2.90347  2.73739  3.18146  2.89801  2.37887  2.77519  2.98518  4.58477  3.61503
          0.01728  4.46271  5.18506  0.61958  0.77255  0.48576  0.95510
    138   2.86353  5.17668  1.89897  2.50234  4.73666  3.41624  3.96737  4.22064  2.87078  3.76278  4.56641  3.03518  1.67148  3.12144  3.38662  1.90893  3.18338  3.76823  5.93554  4.52703    151 p - - -
          2.68623  4.42230  2.77525  2.73101  3.46359  2.40518  3.72500  3.29307  2.67746  2.69333  4.24695  2.90352  2.73745  3.18152  2.89806  2.37892  2.77525  2.98524  4.58482  3.61508
          0.54804  1.41257  1.72372  0.17085  1.85118  0.48576  0.95510
    139   3.07357  5.72213  1.58680  1.33811  5.00659  3.35466  3.88091  4.54661  2.89164  4.00895  4.84127  2.15296  3.96960  3.03760  3.50179  2.94552  3.35700  4.09242  6.15477  4.62409    153 e - - -
          2.68618  4.42225  2.77519  2.73123  3.46354  2.40513  3.72494  3.29354  2.67741  2.69355  4.24690  2.90347  2.73739  3.18146  2.89801  2.37887  2.77519  2.98518  4.58477  3.61503
          0.12098  4.27300  2.30246  0.61958  0.77255  0.73631  0.65177
    140   2.29668  5.02937  2.93024  2.44178  4.36851  3.44433  3.65109  3.80273  2.31986  3.33475  4.13146  2.11024  3.86509  2.36708  2.27617  2.70910  2.94953  3.43109  5.49956  4.15838    154 n - - -
          2.68618  4.42225  2.77519  2.73123  3.46354  2.40513  3.72494  3.29354  2.67741  2.69355  4.24690  2.90347  2.73739  3.18146  2.89801  2.37887  2.77519  2.98518  4.58477  3.61503
          0.02310  4.17512  4.89747  0.61958  0.77255  0.83063  0.57230
    141   2.69776  4.98477  1.97555  2.36664  4.27796  2.65786  3.70375  2.76336  2.54430  3.29554  4.10752  2.43209  3.84896  2.85233  3.03430  2.69693  2.95114  3.35157  5.51484  4.14162    155 d - - -
          2.68618  4.42225  2.77519  2.73123  3.46354  2.40513  3.72494  3.29354  2.67741  2.69355  4.24690  2.90347  2.73739  3.18146  2.89801  2.37887  2.77519  2.98518  4.58477  3.61503
          0.02310  4.17512  4.89747  0.61958  0.77255  0.64286  0.74610
    142   2.27298  5.11970  2.70035  1.80125  4.47934  3.39339  3.73717  3.93640  2.55428  3.47577  4.26811  2.43155  2.35960  2.87196  3.04519  2.72772  3.01018  3.53943  5.65756  4.26391    156 e - - -
          2.68618  4.42225  2.77519  2.73123  3.46354  2.40513  3.72494  3.29354  2.67741  2.69355  4.24690  2.90347  2.73739  3.18146  2.89801  2.37887  2.77519  2.98518  4.58477  3.61503
          0.02093  4.27300  4.99535  0.61958  0.77255  0.35596  1.20564
    143   2.77951  4.95770  3.11973  2.60223  4.22411  3.56273  3.76801  3.63365  1.97266  2.30794  4.05440  2.59877  2.17052  2.92192  2.88285  2.81243  3.01206  3.31246  5.45451  4.13708    157 k - - -
          2.68618  4.42225  2.77519  2.73123  3.46354  2.40513  3.72494  3.29354  2.67741  2.69355  4.24690  2.90347  2.73739  3.18146  2.89801  2.37887  2.77519  2.98518  4.58477  3.61503
          0.01728  4.46271  5.18506  0.61958  0.77255  0.48576  0.95510
    144   2.36985  5.28229  2.74978  1.83615  4.61263  2.06797  3.76712  4.08796  2.56672  3.59326  4.36697  2.49151  3.93491  2.45477  3.06712  2.78097  3.07020  3.67330  5.75028  4.33713    158 e - - -
          2.68618  4.42225  2.77519  2.73123  3.46354  2.40513  3.72494  3.29354  2.67741  2.69355  4.24690  2.90347  2.73739  3.18146  2.89801  2.37887  2.77519  2.98518  4.58477  3.61503
          0.01728  4.46271  5.18506  0.61958  0.77255  0.48576  0.95510
    145   2.74487  5.11895  3.02943  1.77703  4.43129  3.51882  3.69193  3.07642  2.15260  3.39909  4.17571  3.00801  3.91171  2.80792  2.19827  2.36920  2.97150  3.49271  5.56255  4.20059    159 e - - -
          2.68618  4.42225  2.77519  2.73123  3.46354  2.40513  3.72494  3.29354  2.67741  2.69355  4.24690  2.90347  2.73739  3.18146  2.89801  2.37887  2.77519  2.98518  4.58477  3.61503
          0.01728  4.46271  5.18506  0.61958  0.77255  0.48576  0.95510
    146   2.72062  5.14991  2.20135  2.41089  4.46758  3.47184  3.69332  3.93241  2.20931  3.44837  4.21161  2.56675  2.59577  2.80560  2.94636  2.38068  2.95635  2.85967  5.61115  4.21674    160 d - - -
          2.68618  4.42225  2.77519  2.73123  3.46354  2.40513  3.72494  3.29354  2.67741  2.69355  4.24690  2.90347  2.73739  3.18146  2.89801  2.37887  2.77519  2.98518  4.58477  3.61503
          0.01728  4.46271  5.18506  0.61958  0.77255  0.48576  0.95510
    147   2.34183  4.78209  3.16453  2.62791  4.09504  2.87519  3.79798  3.50167  2.62297  3.12770  3.95300  3.12011  3.03628  2.18859  3.07045  2.38649  2.92841  2.28107  5.39036  4.07625    161 q - - -
          2.68618  4.42225  2.77519  2.73123  3.46354  2.40513  3.72494  3.29354  2.67741  2.69355  4.24690  2.90347  2.73739  3.18146  2.89801  2.37887  2.77519  2.98518  4.58477  3.61503
          0.01728  4.46271  5.18506  0.61958  0.77255  0.48576  0.95510
    148   2.82734  5.04560  3.23172  2.63437  4.33552  3.61484  3.73581  2.95386  1.68121  3.29489  4.11252  3.13146  3.99244  2.42619  2.03145  2.84460  3.04236  2.80237  5.48526  4.18500    162 k - - -
          2.68618  4.42225  2.77519  2.73123  3.46354  2.40513  3.72494  3.29354  2.67741  2.69355  4.24690  2.90347  2.73739  3.18146  2.89801  2.37887  2.77519  2.98518  4.58477  3.61503
          0.01728  4.46271  5.18506  0.61958  0.77255  0.48576  0.95510
    149   2.03520  4.56202  3.77415  3.60659  4.73806  3.31360  4.70155  4.09785  3.69968  3.82967  4.73090  3.73237  0.72995  4.00752  3.96245  2.82923  3.15552  3.56843  6.07327  4.89746    163 p - - -
          2.68618  4.42225  2.77519  2.73123  3.46354  2.40513  3.72494  3.29354  2.67741  2.69355  4.24690  2.90347  2.73739  3.18146  2.89801  2.37887  2.77519  2.98518  4.58477  3.61503
          0.01728  4.46271  5.18506  0.61958  0.77255  0.48576  0.95510
    150   1.85527  4.25540  4.00381  3.43163  3.38052  3.77325  4.10917  2.62347  3.33734  1.86156  2.75045  3.70556  4.16231  3.59128  3.58015  2.52923  2.95664  2.13327  4.89810  3.69829    164 a - - -
          2.68618  4.42225  2.77519  2.73123  3.46354  2.40513  3.72494  3.29354  2.67741  2.69355  4.24690  2.90347  2.73739  3.18146  2.89801  2.37887  2.77519  2.98518  4.58477  3.61503
          0.01728  4.46271  5.18506  0.61958  0.77255  0.48576  0.95510
    151   2.68165  4.76554  3.20747  2.75933  4.24082  3.44157  2.38778  3.69875  2.75240  3.31767  4.14530  3.20999  3.96577  3.12075  3.16508  1.55572  2.04734  3.32738  5.53371  4.21368    165 s - - -
          2.68618  4.42225  2.77519  2.73123  3.46354  2.40513  3.72494  3.29354  2.67741  2.69355  4.24690  2.90347  2.73739  3.18146  2.89801  2.37887  2.77519  2.98518  4.58477  3.61503
          0.01728  4.46271  5.18506  0.61958  0.77255  0.48576  0.95510
    152   1.20547  4.48105  4.26787  3.74278  3.61241  3.98643  4.50316  2.04025  3.63392  2.00322  3.51604  4.00766  4.42207  3.91950  3.88714  3.32578  3.22087  2.24676  5.29906  4.09631    166 a - - -
          2.68618  4.42225  2.77519  2.73123  3.46354  2.40513  3.72494  3.29354  2.67741  2.69355  4.24690  2.90347  2.73739  3.18146  2.89801  2.37887  2.77519  2.98518  4.58477  3.61503
          0.01728  4.46271  5.18506  0.61958  0.77255  0.48576  0.95510
    153   1.90171  4.41529  3.89029  3.67832  4.77521  3.18386  4.71168  4.18892  3.75026  3.91043  4.73107  3.69779  3.98389  4.01209  4.01080  0.69461  3.00641  3.54799  6.12117  4.93420    167 s - - -
          2.68618  4.42225  2.77519  2.73123  3.46354  2.40513  3.72494  3.29354  2.67741  2.69355  4.24690  2.90347  2.73739  3.18146  2.89801  2.37887  2.77519  2.98518  4.58477  3.61503
          0.01728  4.46271  5.18506  0.61958  0.77255  0.48576  0.95510
    154   2.28909  4.50655  4.66997  4.31004  4.04611  3.96072  5.06677  2.20873  4.21642  2.71766  3.89922  4.35429  4.56720  4.50276  4.40442  3.41262  3.34510  0.72678  5.82828  4.61328    168 v - - -
          2.68618  4.42225  2.77519  2.73123  3.46354  2.40513  3.72494  3.29354  2.67741  2.69355  4.24690  2.90347  2.73739  3.18146  2.89801  2.37887  2.77519  2.98518  4.58477  3.61503
          0.01728  4.46271  5.18506  0.61958  0.77255  0.48576  0.95510
    155   3.31188  4.63488  4.89852  4.40278  1.34252  4.38038  4.07116  2.27305  4.22940  1.90328  3.49139  4.32627  4.68565  4.27155  4.25759  3.70826  3.53554  2.78839  4.30275  1.78971    169 f - - -
          2.68618  4.42225  2.77519  2.73123  3.46354  2.40513  3.72494  3.29354  2.67741  2.69355  4.24690  2.90347  2.73739  3.18146  2.89801  2.37887  2.77519  2.98518  4.58477  3.61503
          0.01728  4.46271  5.18506  0.61958  0.77255  0.48576  0.95510
    156   1.99043  4.53007  4.67527  4.24694  3.84541  4.16098  4.96455  0.91659  4.13488  2.49462  3.70449  4.39045  4.65599  4.41923  4.32963  3.57693  3.38927  1.98196  5.64519  4.43683    170 i - - -
          2.68618  4.42225  2.77519  2.73123  3.46354  2.40513  3.72494  3.29354  2.67741  2.69355  4.24690  2.90347  2.73739  3.18146  2.89801  2.37887  2.77519  2.98518  4.58477  3.61503
          0.01728  4.46271  5.18506  0.61958  0.77255  0.48576  0.95510
    157   2.86411  4.91311  3.38862  2.77921  4.16218  3.68130  3.80189  2.78562  1.36171  3.12348  3.99289  3.24560  4.05646  2.97123  2.34369  2.93183  3.07855  2.61826  5.39516  4.13176    171 k - - -
          2.68618  4.42225  2.77519  2.73123  3.46354  2.40513  3.72494  3.29354  2.67741  2.69355  4.24690  2.90347  2.73739  3.18146  2.89801  2.37887  2.77519  2.98518  4.58477  3.61503
          0.01728  4.46271  5.18506  0.61958  0.77255  0.48576  0.95510
    158   3.81632  5.29744  4.25731  3.93112  2.36403  4.43687  1.13613  3.96798  3.72851  3.29585  4.48716  4.04407  4.81252  4.02155  3.92811  3.83058  4.04485  3.81385  4.02071  1.27809    172 h - - -
          2.68618  4.42225  2.77519  2.73123  3.46354  2.40513  3.72494  3.29354  2.67741  2.69355  4.24690  2.90347  2.73739  3.18146  2.89801  2.37887  2.77519  2.98518  4.58477  3.61503
          0.01728  4.46271  5.18506  0.61958  0.77255  0.48576  0.95510
    159   2.41669  5.21708  2.48852  1.93761  4.54845  3.47226  3.70022  4.02306  2.45508  3.51854  4.27532  2.94761  3.89365  2.80909  1.96269  2.34741  2.98371  3.60312  5.66410  4.25992    173 e - - -
          2.68618  4.42225  2.77519  2.73123  3.46354  2.40513  3.72494  3.29354  2.67741  2.69355  4.24690  2.90347  2.73739  3.18146  2.89801  2.37887  2.77519  2.98518  4.58477  3.61503
          0.01728  4.46271  5.18506  0.61958  0.77255  0.48576  0.95510
    160   1.74324  4.77044  3.22019  2.71055  4.35413  2.22452  3.90008  3.78636  2.70225  3.38010  4.17850  3.16771  2.86160  3.05520  2.55044  2.29296  2.94412  3.37619  5.59756  4.27768    174 a - - -
          2.68618  4.42225  2.77519  2.73123  3.46354  2.40513  3.72494  3.29354  2.67741  2.69355  4.24690  2.90347  2.73739  3.18146  2.89801  2.37887  2.77519  2.98518  4.58477  3.61503
          0.01728  4.46271  5.18506  0.61958  0.77255  0.48576  0.95510
    161   2.29651  4.77410  2.67121  2.63737  4.10574  2.43837  3.81385  3.50701  2.64835  3.13953  3.96563  3.12668  3.04713  2.98587  3.09869  2.73535  2.47210  2.26430  5.40460  4.09058    175 v - - -
          2.68618  4.42225  2.77519  2.73123  3.46354  2.40513  3.72494  3.29354  2.67741  2.69355  4.24690  2.90347  2.73739  3.18146  2.89801  2.37887  2.77519  2.98518  4.58477  3.61503
          0.01728  4.46271  5.18506  0.61958  0.77255  0.48576  0.95510
    162   2.32340  4.36305  3.69718  3.13189  3.50126  3.70287  3.98299  2.43995  2.58195  1.61767  3.47317  3.50001  4.08893  3.35465  3.35288  2.51961  2.94147  2.59482  4.97011  3.74908    176 l - - -
          2.68618  4.42225  2.77519  2.73123  3.46354  2.40513  3.72494  3.29354  2.67741  2.69355  4.24690  2.90347  2.73739  3.18146  2.89801  2.37887  2.77519  2.98518  4.58477  3.61503
          0.01728  4.46271  5.18506  0.61958  0.77255  0.48576  0.95510
    163   2.97332  5.55117  1.43480  2.01560  4.86275  3.46058  3.85008  4.37298  2.73022  3.84293  4.62574  2.35155  2.86831  2.45317  3.27865  2.88769  3.23072  3.92849  5.98233  4.51262    177 d - - -
          2.68618  4.42225  2.77519  2.73123  3.46354  2.40513  3.72494  3.29354  2.67741  2.69355  4.24690  2.90347  2.73739  3.18146  2.89801  2.37887  2.77519  2.98518  4.58477  3.61503
          0.01728  4.46271  5.18506  0.61958  0.77255  0.48576  0.95510
    164   2.68248  4.41427  3.54926  2.98702  2.91983  3.65286  3.91866  2.91368  2.94282  2.30716  3.52519  2.37844  3.05609  3.24720  3.29918  2.50933  2.91832  2.08975  5.00071  3.76150    178 v - - -
          2.68626  4.42233  2.77528  2.73131  3.46362  2.40521  3.72503  3.29362  2.67749  2.69363  4.24698  2.90279  2.73683  3.18155  2.89809  2.37895  2.77528  2.98527  4.58485  3.61511
          0.21064  1.69101  5.18506  0.67372  0.71296  0.48576  0.95510
    165   2.39004  5.24058  2.13969  2.12517  4.57248  3.46324  3.72375  4.05076  2.50719  3.54949  4.30978  2.52407  3.90282  2.83649  3.01038  2.06293  2.52376  3.62923  5.70012  4.28720    181 s - - -
          2.68618  4.42225  2.77519  2.73123  3.46354  2.40513  3.72494  3.29354  2.67741  2.69355  4.24690  2.90347  2.73739  3.18146  2.89801  2.37887  2.77519  2.98518  4.58477  3.61503
          0.01728  4.46271  5.18506  0.61958  0.77255  0.48576  0.95510
    166   2.32654  4.43179  3.51698  2.95265  3.57981  3.64418  3.04950  2.19715  2.90897  2.33734  3.53974  3.36871  3.13365  3.21799  3.27301  2.46845  2.53514  2.71052  5.01611  3.77652    182 i - - -
          2.68618  4.42225  2.77519  2.73123  3.46354  2.40513  3.72494  3.29354  2.67741  2.69355  4.24690  2.90347  2.73739  3.18146  2.89801  2.37887  2.77519  2.98518  4.58477  3.61503
          0.01728  4.46271  5.18506  0.61958  0.77255  0.48576  0.95510
    167   2.77988  4.25955  4.19448  3.60966  3.26263  3.88062  4.16901  2.59915  3.48362  1.58559  2.23796  3.84017  4.23586  2.88168  3.67448  3.16723  3.01014  2.12781  4.84253  2.90031    183 l - - -
          2.68618  4.42225  2.77519  2.73123  3.46354  2.40513  3.72494  3.29354  2.67741  2.69355  4.24690  2.90347  2.73739  3.18146  2.89801  2.37887  2.77519  2.98518  4.58477  3.61503
          0.01728  4.46271  5.18506  0.61958  0.77255  0.48576  0.95510
    168   2.96962  4.36832  4.55855  3.98108  3.47068  4.16940  4.51755  1.54118  3.81456  1.95351  3.39022  4.17847  4.50429  4.06403  2.85029  3.48174  3.20648  1.42714  5.13566  3.95206    184 v - - -
          2.68618  4.42225  2.77519  2.73123  3.46354  2.40513  3.72494  3.29354  2.67741  2.69355  4.24690  2.90347  2.73739  3.18146  2.89801  2.37887  2.77519  2.98518  4.58477  3.61503
          0.01728  4.46271  5.18506  0.61958  0.77255  0.48576  0.95510
    169   2.52706  4.52888  3.53114  3.24003  4.72140  2.32591  4.41558  4.18642  3.35941  3.81622  4.60955  3.48392  1.72068  3.64076  3.72705  1.23129  3.00407  3.58037  6.00739  4.76570    185 s - - -
          2.68618  4.42225  2.77519  2.73123  3.46354  2.40513  3.72494  3.29354  2.67741  2.69355  4.24690  2.90347  2.73739  3.18146  2.89801  2.37887  2.77519  2.98518  4.58477  3.61503
          0.01728  4.46271  5.18506  0.61958  0.77255  0.48576  0.95510
    170   2.73259  5.22128  2.53822  2.40801  4.56601  3.48339  3.67181  4.04265  1.91378  3.51954  4.26655  2.56463  3.88459  2.45027  2.20896  2.35154  2.96241  3.61273  5.64695  4.24845    186 k - - -
          2.68618  4.42225  2.77519  2.73123  3.46354  2.40513  3.72494  3.29354  2.67741  2.69355  4.24690  2.90347  2.73739  3.18146  2.89801  2.37887  2.77519  2.98518  4.58477  3.61503
          0.01728  4.46271  5.18506  0.61958  0.77255  0.48576  0.95510
    171   3.53549  4.83931  5.11252  4.78121  3.85330  4.66497  5.44131  0.54904  4.62711  2.35430  3.73374  4.95439  5.07414  4.93693  4.76370  4.25447  3.83691  2.04203  5.83874  4.60839    187 I - - -
          2.68618  4.42225  2.77519  2.73123  3.46354  2.40513  3.72494  3.29354  2.67741  2.69355  4.24690  2.90347  2.73739  3.18146  2.89801  2.37887  2.77519  2.98518  4.58477  3.61503
          0.01728  4.46271  5.18506  0.61958  0.77255  0.48576  0.95510
    172   3.32890  5.50298  3.50083  2.96274  4.97718  3.87393  3.85836  4.34810  0.81614  3.74669  4.61944  3.38771  4.27123  2.30703  2.35501  3.29768  3.49865  4.01199  5.75721  4.57680    188 k - - -
          2.68618  4.42225  2.77519  2.73123  3.46354  2.40513  3.72494  3.29354  2.67741  2.69355  4.24690  2.90347  2.73739  3.18146  2.89801  2.37887  2.77519  2.98518  4.58477  3.61503
          0.01728  4.46271  5.18506  0.61958  0.77255  0.48576  0.95510
    173   2.88785  5.22477  3.15881  2.60465  4.59669  3.61170  3.73688  4.02092  2.29330  3.50955  4.30360  2.53460  4.00688  2.10371  1.58806  2.86941  2.58268  3.64100  5.62898  4.31483    189 r - - -
          2.68618  4.42225  2.77519  2.73123  3.46354  2.40513  3.72494  3.29354  2.67741  2.69355  4.24690  2.90347  2.73739  3.18146  2.89801  2.37887  2.77519  2.98518  4.58477  3.61503
          0.01728  4.46271  5.18506  0.61958  0.77255  0.48576  0.95510
    174   3.70305  4.96191  5.47467  4.89703  1.98634  4.98534  5.15038  2.49196  4.75168  0.76701  2.28269  5.07315  5.07650  4.67892  4.74058  4.34807  3.90616  2.74317  5.25621  4.14092    190 l - - -
          2.68618  4.42225  2.77519  2.73123  3.46354  2.40513  3.72494  3.29354  2.67741  2.69355  4.24690  2.90347  2.73739  3.18146  2.89801  2.37887  2.77519  2.98518  4.58477  3.61503
          0.01728  4.46271  5.18506  0.61958  0.77255  0.48576  0.95510
    175   3.38852  4.68492  5.17818  4.69154  3.67656  4.73044  5.29622  2.01141  4.54460  1.57185  3.49412  4.86692  5.02583  4.77086  4.68901  4.13790  3.65401  0.83854  5.68935  4.50125    191 v - - -
          2.68618  4.42225  2.77519  2.73123  3.46354  2.40513  3.72494  3.29354  2.67741  2.69355  4.24690  2.90347  2.73739  3.18146  2.89801  2.37887  2.77519  2.98518  4.58477  3.61503
          0.01728  4.46271  5.18506  0.61958  0.77255  0.48576  0.95510
    176   1.65630  4.84709  3.15598  2.63732  4.17038  3.51958  3.80598  3.55107  2.00609  3.18671  4.01533  2.64048  3.95354  2.97013  3.00002  2.77472  2.97340  2.63473  5.43963  4.12676    192 a - - -
          2.68618  4.42225  2.77519  2.73123  3.46354  2.40513  3.72494  3.29354  2.67741  2.69355  4.24690  2.90347  2.73739  3.18146  2.89801  2.37887  2.77519  2.98518  4.58477  3.61503
          0.01728  4.46271  5.18506  0.61958  0.77255  0.48576  0.95510
    177   2.83024  5.11834  2.85840  2.53272  4.46144  3.47451  2.80544  4.01155  2.66467  3.55620  4.36327  1.67070  3.98228  3.01481  3.11910  1.72914  3.11012  3.61202  5.68456  4.28603    193 n - - -
          2.68618  4.42225  2.77519  2.73123  3.46354  2.40513  3.72494  3.29354  2.67741  2.69355  4.24690  2.90347  2.73739  3.18146  2.89801  2.37887  2.77519  2.98518  4.58477  3.61503
          0.01728  4.46271  5.18506  0.61958  0.77255  0.48576  0.95510
    178   1.57921  4.40191  3.90341  3.54767  4.62536  3.19775  4.55435  4.02165  3.54923  3.72165  4.53270  3.63313  3.95723  3.82543  3.85547  1.04243  2.24643  3.44434  5.96490  4.77178    194 s - - -
          2.68618  4.42225  2.77519  2.73123  3.46354  2.40513  3.72494  3.29354  2.67741  2.69355  4.24690  2.90347  2.73739  3.18146  2.89801  2.37887  2.77519  2.98518  4.58477  3.61503
          0.01728  4.46271  5.18506  0.61958  0.77255  0.48576  0.95510
    179   3.26739  4.54803  5.18231  4.64018  2.18303  4.63078  5.04009  1.35679  4.51183  2.14453  3.42166  4.75018  4.89859  4.65761  4.59740  3.99070  3.50948  1.25373  5.41446  4.20586    195 v - - -
          2.68618  4.42225  2.77519  2.73123  3.46354  2.40513  3.72494  3.29354  2.67741  2.69355  4.24690  2.90347  2.73739  3.18146  2.89801  2.37887  2.77519  2.98518  4.58477  3.61503
          0.01728  4.46271  5.18506  0.61958  0.77255  0.48576  0.95510
    180   2.31841  5.02428  2.91253  1.91307  4.48666  3.44004  3.83883  3.93461  2.65145  3.49382  4.28553  3.04524  2.04962  2.97820  3.12891  2.05279  3.02695  3.52788  5.68705  4.31829    196 e - - -
          2.68618  4.42225  2.77519  2.73123  3.46354  2.40513  3.72494  3.29354  2.67741  2.69355  4.24690  2.90347  2.73739  3.18146  2.89801  2.37887  2.77519  2.98518  4.58477  3.61503
          0.01728  4.46271  5.18506  0.61958  0.77255  0.48576  0.95510
    181   3.20040  5.43746  1.65275  2.65052  5.14404  0.88522  4.30376  4.71765  3.39800  4.25384  5.13188  3.19511  4.19844  3.51087  3.96188  3.17527  3.58015  4.21735  6.30014  4.93494    197 g - - -
          2.68618  4.42225  2.77519  2.73123  3.46354  2.40513  3.72494  3.29354  2.67741  2.69355  4.24690  2.90347  2.73739  3.18146  2.89801  2.37887  2.77519  2.98518  4.58477  3.61503
          0.01728  4.46271  5.18506  0.61958  0.77255  0.48576  0.95510
    182   3.52061  4.80599  5.29962  4.72963  3.31937  4.83132  5.17377  2.30086  4.58613  0.86323  2.36194  4.92446  4.99884  4.63162  4.64241  4.19037  3.74266  1.69909  5.40823  4.36978    198 l - - -
          2.68618  4.42225  2.77519  2.73123  3.46354  2.40513  3.72494  3.29354  2.67741  2.69355  4.24690  2.90347  2.73739  3.18146  2.89801  2.37887  2.77519  2.98518  4.58477  3.61503
          0.01728  4.46271  5.18506  0.61958  0.77255  0.48576  0.95510
    183   2.39937  4.95934  2.60685  2.49377  4.22260  3.50127  3.71533  3.65118  2.24292  3.23357  4.03367  3.02083  3.90090  2.85361  2.97302  2.37069  2.25833  3.30758  5.45603  2.64712    199 k - - -
          2.68618  4.42225  2.77519  2.73123  3.46354  2.40513  3.72494  3.29354  2.67741  2.69355  4.24690  2.90347  2.73739  3.18146  2.89801  2.37887  2.77519  2.98518  4.58477  3.61503
          0.01728  4.46271  5.18506  0.61958  0.77255  0.48576  0.95510
    184   2.76125  4.56292  3.54875  3.09478  3.52367  3.61052  4.00330  3.21681  3.04385  2.90041  3.81919  3.46283  2.31236  3.38416  3.38053  2.94336  2.42875  2.96078  5.01723  1.53570    200 y - - -
          2.68618  4.42225  2.77519  2.73123  3.46354  2.40513  3.72494  3.29354  2.67741  2.69355  4.24690  2.90347  2.73739  3.18146  2.89801  2.37887  2.77519  2.98518  4.58477  3.61503
          0.01728  4.46271  5.18506  0.61958  0.77255  0.48576  0.95510
    185   3.13097  5.76195  1.74038  1.11846  5.05340  3.46350  3.95121  4.58486  2.91641  4.04581  4.86416  2.91039  4.05634  2.37735  3.50017  3.01344  3.40588  4.13351  6.18693  4.67573    201 e - - -
          2.68618  4.42225  2.77519  2.73123  3.46354  2.40513  3.72494  3.29354  2.67741  2.69355  4.24690  2.90347  2.73739  3.18146  2.89801  2.37887  2.77519  2.98518  4.58477  3.61503
          0.01728  4.46271  5.18506  0.61958  0.77255  0.48576  0.95510
    186   2.86902  5.22530  3.03146  2.55269  4.59793  3.56708  3.75550  4.03652  2.08606  3.53342  4.32420  1.53265  3.98966  2.87673  2.36391  2.37467  3.09841  3.64693  5.66401  4.32579    202 n - - -
          2.68628  4.42235  2.77496  2.73133  3.46364  2.40523  3.72505  3.29364  2.67691  2.69365  4.24700  2.90357  2.73750  3.18157  2.89811  2.37875  2.77530  2.98487  4.58487  3.61513
          0.10901  2.32611  5.18506  1.29658  0.31947  0.48576  0.95510
    187   3.29992  4.56658  5.23395  4.70295  2.62197  4.70498  5.16257  1.32858  4.58722  2.20509  3.48507  4.82624  4.96625  4.75076  4.68844  4.07451  3.54533  1.08102  5.53913  4.33616    208 v - - -
          2.68618  4.42225  2.77519  2.73123  3.46354  2.40513  3.72494  3.29354  2.67741  2.69355  4.24690  2.90347  2.73739  3.18146  2.89801  2.37887  2.77519  2.98518  4.58477  3.61503
          0.01728  4.46271  5.18506  0.61958  0.77255  0.48576  0.95510
    188   1.90125  4.41527  3.89035  3.67833  4.77518  3.18386  4.71165  4.18888  3.75023  3.91039  4.73102  3.69778  3.98387  4.01206  4.01078  0.69476  3.00638  3.54796  6.12114  4.93418    209 s - - -
          2.68618  4.42225  2.77519  2.73123  3.46354  2.40513  3.72494  3.29354  2.67741  2.69355  4.24690  2.90347  2.73739  3.18146  2.89801  2.37887  2.77519  2.98518  4.58477  3.61503
          0.01728  4.46271  5.18506  0.61958  0.77255  0.48576  0.95510
    189   3.39995  4.65226  5.32847  4.86895  3.94790  4.87188  5.60038  1.57061  4.77427  2.40635  3.71655  5.03663  5.16432  5.04432  4.95247  4.30141  3.67330  0.67813  6.00703  4.78139    210 V - - -
          2.68618  4.42225  2.77519  2.73123  3.46354  2.40513  3.72494  3.29354  2.67741  2.69355  4.24690  2.90347  2.73739  3.18146  2.89801  2.37887  2.77519  2.98518  4.58477  3.61503
          0.01728  4.46271  5.18506  0.61958  0.77255  0.48576  0.95510
    190   3.21591  4.52591  5.04164  4.53166  3.86165  4.57681  5.17578  1.46790  4.42915  2.47882  3.68009  4.69681  4.91099  4.68256  4.60608  3.95414  2.56973  0.92214  5.71686  4.50661    211 v - - -
          2.68618  4.42225  2.77519  2.73123  3.46354  2.40513  3.72494  3.29354  2.67741  2.69355  4.24690  2.90347  2.73739  3.18146  2.89801  2.37887  2.77519  2.98518  4.58477  3.61503
          0.01728  4.46271  5.18506  0.61958  0.77255  0.48576  0.95510
    191   2.71678  4.31634  3.86812  3.31487  2.69273  3.73064  4.05571  2.76910  3.23619  1.56129  3.41750  3.62357  3.08278  3.50745  3.51123  2.15108  2.96617  2.57702  4.89604  3.65145    212 l - - -
          2.68618  4.42225  2.77519  2.73123  3.46354  2.40513  3.72494  3.29354  2.67741  2.69355  4.24690  2.90347  2.73739  3.18146  2.89801  2.37887  2.77519  2.98518  4.58477  3.61503
          0.01728  4.46271  5.18506  0.61958  0.77255  0.48576  0.95510
    192   2.70643  4.71518  2.18093  2.73387  4.05493  3.50864  3.91688  3.34220  2.80703  3.08677  3.94821  3.20594  3.98656  3.12212  3.24334  2.37162  2.50022  1.71439  5.40825  4.11209    213 v - - -
          2.68618  4.42225  2.77519  2.73123  3.46354  2.40513  3.72494  3.29354  2.67741  2.69355  4.24690  2.90347  2.73739  3.18146  2.89801  2.37887  2.77519  2.98518  4.58477  3.61503
          0.01728  4.46271  5.18506  0.61958  0.77255  0.48576  0.95510
    193   2.40197  5.09493  3.02239  2.20851  4.44598  3.52687  3.75860  3.87714  2.45349  3.41957  4.21584  3.05704  1.94522  2.88856  2.09611  2.79088  3.03252  3.50432  5.59587  4.25155    214 p - - -
          2.68618  4.42225  2.77519  2.73123  3.46354  2.40513  3.72494  3.29354  2.67741  2.69355  4.24690  2.90347  2.73739  3.18146  2.89801  2.37887  2.77519  2.98518  4.58477  3.61503
          0.01728  4.46271  5.18506  0.61958  0.77255  0.48576  0.95510
    194   1.83934  4.97686  3.07566  2.54161  4.35391  2.79195  3.75167  3.78937  2.20672  3.34896  4.13920  3.05396  3.91424  2.88318  2.50445  2.12630  2.95833  3.41215  5.54343  4.19652    215 a - - -
          2.68618  4.42225  2.77519  2.73123  3.46354  2.40513  3.72494  3.29354  2.67741  2.69355  4.24690  2.90347  2.73739  3.18146  2.89801  2.37887  2.77519  2.98518  4.58477  3.61503
          0.01728  4.46271  5.18506  0.61958  0.77255  0.48576  0.95510
    195   2.34803  4.92865  3.05432  2.24868  4.20890  3.49886  3.72975  3.63155  2.51924  3.22190  4.02571  3.03813  3.90513  2.51077  2.98488  1.91192  2.51152  2.79409  5.45036  4.10600    216 s - - -
          2.68618  4.42225  2.77519  2.73123  3.46354  2.40513  3.72494  3.29354  2.67741  2.69355  4.24690  2.90347  2.73739  3.18146  2.89801  2.37887  2.77519  2.98518  4.58477  3.61503
          0.01728  4.46271  5.18506  0.61958  0.77255  0.48576  0.95510
    196   2.37039  5.14755  2.24853  1.94642  4.44948  3.47833  3.69784  3.91273  2.46304  3.43494  4.20349  2.96033  3.89123  2.81311  2.55951  2.70629  2.96421  3.51693  5.60217  2.63943    217 e - - -
          2.68618  4.42225  2.77519  2.73123  3.46354  2.40513  3.72494  3.29354  2.67741  2.69355  4.24690  2.90347  2.73739  3.18146  2.89801  2.37887  2.77519  2.98518  4.58477  3.61503
          0.01728  4.46271  5.18506  0.61958  0.77255  0.48576  0.95510
    197   2.11840  4.53797  2.76989  2.81904  2.93054  3.60846  3.85109  3.07266  2.79364  2.76448  3.63928  3.27155  3.99611  3.11452  3.19280  2.15892  2.91781  2.47978  5.09998  3.05539    218 a - - -
          2.68618  4.42225  2.77519  2.73123  3.46354  2.40513  3.72494  3.29354  2.67741  2.69355  4.24690  2.90347  2.73739  3.18146  2.89801  2.37887  2.77519  2.98518  4.58477  3.61503
          0.01728  4.46271  5.18506  0.61958  0.77255  0.48576  0.95510
    198   2.75106  5.16908  1.95843  2.43590  4.48575  3.49373  3.70258  3.94431  2.43559  3.45844  4.22861  2.97683  3.90550  2.15185  2.24413  2.72577  2.98365  2.90152  5.61666  4.23230    219 d - - -
          2.68618  4.42225  2.77519  2.73123  3.46354  2.40513  3.72494  3.29354  2.67741  2.69355  4.24690  2.90347  2.73739  3.18146  2.89801  2.37887  2.77519  2.98518  4.58477  3.61503
          0.01728  4.46271  5.18506  0.61958  0.77255  0.48576  0.95510
    199   2.69070  4.63601  3.27990  2.13441  3.80916  3.58570  3.80971  2.33217  2.69546  2.48480  3.72388  3.20001  3.06270  2.62855  3.11341  2.80952  2.92201  2.93003  5.18156  3.09718    220 e - - -
          2.68618  4.42225  2.77519  2.73123  3.46354  2.40513  3.72494  3.29354  2.67741  2.69355  4.24690  2.90347  2.73739  3.18146  2.89801  2.37887  2.77519  2.98518  4.58477  3.61503
          0.01728  4.46271  5.18506  0.61958  0.77255  0.48576  0.95510
    200   2.25081  4.78579  3.17708  2.67140  4.24719  3.44080  3.86060  3.66626  2.67426  3.27592  4.08835  3.14569  2.98522  2.51099  3.11786  2.34461  1.67088  3.29798  5.51494  4.19683    221 t - - -
          2.68618  4.42225  2.77519  2.73123  3.46354  2.40513  3.72494  3.29354  2.67741  2.69355  4.24690  2.90347  2.73739  3.18146  2.89801  2.37887  2.77519  2.98518  4.58477  3.61503
          0.10289  4.46271  2.45057  0.61958  0.77255  0.48576  0.95510
    201   2.66247  4.32055  3.70722  3.15581  3.50576  3.65319  4.00643  1.79137  3.09389  2.56155  3.47739  2.80751  4.06780  3.38623  3.40863  2.49633  2.43066  2.20178  4.98091  3.75971    222 i - - -
          2.68618  4.42225  2.77519  2.73123  3.46354  2.40513  3.72494  3.29354  2.67741  2.69355  4.24690  2.90347  2.73739  3.18146  2.89801  2.37887  2.77519  2.98518  4.58477  3.61503
          0.01881  4.37863  5.10098  0.61958  0.77255  0.61052  0.78322
    202   2.36384  4.86709  3.05074  2.52731  4.11079  3.49936  3.00500  3.52628  2.51369  3.13439  3.95436  2.23756  3.90291  2.45741  2.96104  2.72675  2.92364  2.34070  5.37835  4.04844    223 n - - -
          2.68618  4.42225  2.77519  2.73123  3.46354  2.40513  3.72494  3.29354  2.67741  2.69355  4.24690  2.90347  2.73739  3.18146  2.89801  2.37887  2.77519  2.98518  4.58477  3.61503
          0.01881  4.37863  5.10098  0.61958  0.77255  0.41497  1.07986
    203   2.07773  4.54390  3.39478  2.84082  3.70946  2.18128  3.86431  3.09377  2.79065  2.43579  3.65812  3.28651  4.00425  2.65462  3.17762  2.85067  2.93030  2.84591  3.33364  3.85003    224 a - - -
          2.68618  4.42225  2.77519  2.73123  3.46354  2.40513  3.72494  3.29354  2.67741  2.69355  4.24690  2.90347  2.73739  3.18146  2.89801  2.37887  2.77519  2.98518  4.58477  3.61503
          0.01728  4.46271  5.18506  0.61958  0.77255  0.48576  0.95510
    204   2.03143  4.44208  3.71747  3.29313  4.25818  2.49981  4.31367  3.59807  3.28846  3.32815  4.18208  3.52750  1.34676  3.58588  3.63096  2.71169  2.95745  2.38057  5.63861  4.41390    225 p - - -
          2.68618  4.42225  2.77519  2.73123  3.46354  2.40513  3.72494  3.29354  2.67741  2.69355  4.24690  2.90347  2.73739  3.18146  2.89801  2.37887  2.77519  2.98518  4.58477  3.61503
          0.01728  4.46271  5.18506  0.61958  0.77255  0.48576  0.95510
    205   2.35587  4.50490  3.42724  2.86546  3.68195  2.90839  3.87452  3.05265  2.82627  2.74745  3.62455  3.30330  4.00253  3.14898  2.72661  2.43884  2.48370  2.44669  2.73577  3.84003    226 a - - -
          2.68618  4.42225  2.77519  2.73123  3.46354  2.40513  3.72494  3.29354  2.67741  2.69355  4.24690  2.90347  2.73739  3.18146  2.89801  2.37887  2.77519  2.98518  4.58477  3.61503
          0.01728  4.46271  5.18506  0.61958  0.77255  0.48576  0.95510
    206   2.36123  4.98751  3.01775  2.22871  3.19763  2.47852  3.70393  3.69128  2.23073  3.26269  4.05568  2.62522  3.89378  2.83593  2.95586  2.70364  2.54429  3.33853  5.47504  4.11757    227 e - - -
          2.68618  4.42225  2.77519  2.73123  3.46354  2.40513  3.72494  3.29354  2.67741  2.69355  4.24690  2.90347  2.73739  3.18146  2.89801  2.37887  2.77519  2.98518  4.58477  3.61503
          0.19550  4.46271  1.79551  0.61958  0.77255  0.48576  0.95510
    207   2.68188  4.68282  3.07652  2.26734  3.91164  2.72452  3.79406  3.29056  2.65983  1.87076  3.81547  3.11638  2.94548  3.00369  3.07918  2.77637  2.93168  3.01262  5.26162  3.96997    228 l - - -
          2.68618  4.42225  2.77519  2.73123  3.46354  2.40513  3.72494  3.29354  2.67741  2.69355  4.24690  2.90347  2.73739  3.18146  2.89801  2.37887  2.77519  2.98518  4.58477  3.61503
          0.23361  4.28783  1.63683  0.61958  0.77255  0.72033  0.66668
    208   2.34410  4.33066  3.30412  2.92096  4.23403  3.08592  4.04515  3.63978  2.94661  3.30462  4.13107  3.21989  2.43848  3.26944  3.31760  1.55634  2.12680  3.17083  5.55394  4.30030    229 s - - -
          2.68618  4.42225  2.77519  2.73123  3.46354  2.40513  3.72494  3.29354  2.67741  2.69355  4.24690  2.90347  2.73739  3.18146  2.89801  2.37887  2.77519  2.98518  4.58477  3.61503
          0.02545  4.07967  4.80201  0.61958  0.77255  0.72604  0.66130
    209   2.62752  4.74159  2.09584  2.50902  2.92051  3.41385  3.72458  3.41529  2.58033  3.05424  3.89258  3.01345  3.85858  2.90481  3.03713  2.30664  2.44794  3.10326  5.31069  3.97743    230 d - - -
          2.68618  4.42225  2.77519  2.73123  3.46354  2.40513  3.72494  3.29354  2.67741  2.69355  4.24690  2.90347  2.73739  3.18146  2.89801  2.37887  2.77519  2.98518  4.58477  3.61503
          0.02292  4.18299  4.90533  0.61958  0.77255  0.61591  0.77685
    210   2.67511  5.00096  2.97543  1.91873  3.22374  3.46106  3.64882  3.72524  2.10461  3.27532  4.06300  2.96103  3.85616  2.77408  2.42487  2.36101  2.90419  3.36135  5.46382  4.10625    231 e - - -
          2.68618  4.42225  2.77519  2.73123  3.46354  2.40513  3.72494  3.29354  2.67741  2.69355  4.24690  2.90347  2.73739  3.18146  2.89801  2.37887  2.77519  2.98518  4.58477  3.61503
          0.02055  4.29100  5.01335  0.61958  0.77255  0.36440  1.18618
    211   2.87866  4.29796  4.47394  3.88422  3.28302  4.03207  4.34752  2.13062  3.73486  1.65357  2.17569  4.05762  4.36957  3.93078  2.85536  3.33347  3.10928  1.80354  4.92933  3.76603    232 l - - -
          2.68618  4.42225  2.77519  2.73123  3.46354  2.40513  3.72494  3.29354  2.67741  2.69355  4.24690  2.90347  2.73739  3.18146  2.89801  2.37887  2.77519  2.98518  4.58477  3.61503
          0.01728  4.46271  5.18506  0.61958  0.77255  0.48576  0.95510
    212   2.36535  5.13414  1.94890  2.42812  4.44604  2.87048  3.71303  3.90092  1.98850  2.85756  4.20591  2.97084  3.89944  2.83171  2.96636  2.71739  2.97466  3.50940  5.60651  4.21972    233 d - - -
          2.68618  4.42225  2.77519  2.73123  3.46354  2.40513  3.72494  3.29354  2.67741  2.69355  4.24690  2.90347  2.73739  3.18146  2.89801  2.37887  2.77519  2.98518  4.58477  3.61503
          0.01728  4.46271  5.18506  0.61958  0.77255  0.48576  0.95510
    213   2.70241  4.65760  3.29080  2.73271  3.82006  3.58700  3.81134  3.23282  2.67674  2.51518  3.75746  3.20636  3.04367  3.03461  2.61950  1.96949  2.93642  2.96672  5.18867  2.54697    234 s - - -
          2.68618  4.42225  2.77519  2.73123  3.46354  2.40513  3.72494  3.29354  2.67741  2.69355  4.24690  2.90347  2.73739  3.18146  2.89801  2.37887  2.77519  2.98518  4.58477  3.61503
          0.01728  4.46271  5.18506  0.61958  0.77255  0.48576  0.95510
    214   2.68498  4.52778  3.39301  2.47268  3.68569  3.61627  3.85131  2.63942  2.79054  2.74863  3.62427  2.74729  3.99910  3.11708  2.66337  2.84765  2.49650  2.14799  3.46737  3.83441    235 v - - -
          2.68618  4.42225  2.77519  2.73123  3.46354  2.40513  3.72494  3.29354  2.67741  2.69355  4.24690  2.90347  2.73739  3.18146  2.89801  2.37887  2.77519  2.98518  4.58477  3.61503
          0.01728  4.46271  5.18506  0.61958  0.77255  0.48576  0.95510
    215   2.68688  4.76161  3.16753  2.61654  3.13644  2.87380  3.76652  3.37500  2.60534  3.01427  3.08690  2.63383  3.93639  2.57576  3.04963  1.93620  2.92135  3.08275  5.29451  3.98682    236 s - - -
          2.68618  4.42225  2.77519  2.73123  3.46354  2.40513  3.72494  3.29354  2.67741  2.69355  4.24690  2.90347  2.73739  3.18146  2.89801  2.37887  2.77519  2.98518  4.58477  3.61503
          0.01728  4.46271  5.18506  0.61958  0.77255  0.48576  0.95510
    216   3.34953  4.65165  5.15637  4.59794  2.52574  4.63843  4.94937  2.23819  4.45796  1.24678  3.21218  4.73335  4.87537  4.54604  4.52463  3.98870  3.58090  1.23626  5.26322  4.07899    237 v - - -
          2.68618  4.42225  2.77519  2.73123  3.46354  2.40513  3.72494  3.29354  2.67741  2.69355  4.24690  2.90347  2.73739  3.18146  2.89801  2.37887  2.77519  2.98518  4.58477  3.61503
          0.01728  4.46271  5.18506  0.61958  0.77255  0.48576  0.95510
    217   2.26529  4.51722  3.45573  2.91671  3.82941  3.51512  3.94733  3.21113  2.88281  2.89787  3.76532  3.32632  2.48220  3.20708  3.27047  2.07910  2.47110  2.93061  2.59724  3.96770    238 s - - -
          2.68582  4.42250  2.77544  2.73148  3.46379  2.40491  3.72519  3.29154  2.67705  2.69318  4.24715  2.90371  2.73764  3.18171  2.89826  2.37912  2.77544  2.98543  4.58502  3.61528
          0.21064  1.69101  5.18506  1.58440  0.22950  0.48576  0.95510
    218   2.38185  4.70041  3.21772  2.36989  3.03822  3.56304  2.55496  3.28284  2.64331  2.93750  3.78613  2.69873  3.95054  2.98251  3.07767  2.78000  2.53015  3.00632  3.41924  3.93567    245 e - - -
          2.68618  4.42225  2.77519  2.73123  3.46354  2.40513  3.72494  3.29354  2.67741  2.69355  4.24690  2.90347  2.73739  3.18146  2.89801  2.37887  2.77519  2.98518  4.58477  3.61503
          0.01728  4.46271  5.18506  0.61958  0.77255  0.48576  0.95510
    219   2.70133  4.68742  3.23849  2.13114  3.87343  3.56725  3.81453  3.27621  2.68195  2.93984  3.79751  3.18457  3.97080  3.02764  3.10293  1.75267  2.94089  2.53654  3.35845  3.93649    246 s - - -
          2.68618  4.42225  2.77519  2.73123  3.46354  2.40513  3.72494  3.29354  2.67741  2.69355  4.24690  2.90347  2.73739  3.18146  2.89801  2.37887  2.77519  2.98518  4.58477  3.61503
          0.01728  4.46271  5.18506  0.61958  0.77255  0.48576  0.95510
    220   2.68325  4.18074  4.07296  3.48926  3.28097  3.77254  4.06947  2.62539  3.37669  1.86212  2.68799  2.90200  4.14341  3.61104  3.58030  2.60816  2.91562  1.94550  3.29228  3.58922    247 l - - -
          2.68618  4.42225  2.77519  2.73123  3.46354  2.40513  3.72494  3.29354  2.67741  2.69355  4.24690  2.90347  2.73739  3.18146  2.89801  2.37887  2.77519  2.98518  4.58477  3.61503
          0.01728  4.46271  5.18506  0.61958  0.77255  0.48576  0.95510
    221   2.36744  4.32838  3.81139  3.24101  3.46194  3.75341  4.03882  2.07162  2.65749  1.92925  3.43502  3.58407  4.13190  3.44522  3.44125  3.02133  2.16066  2.48528  4.95371  3.74000    248 l - - -
          2.68618  4.42225  2.77519  2.73123  3.46354  2.40513  3.72494  3.29354  2.67741  2.69355  4.24690  2.90347  2.73739  3.18146  2.89801  2.37887  2.77519  2.98518  4.58477  3.61503
          0.01728  4.46271  5.18506  0.61958  0.77255  0.48576  0.95510
    222   2.69904  4.61913  3.32142  2.75897  3.79061  2.51908  3.82282  3.16834  1.89904  2.84530  2.93811  3.22707  3.98538  3.05481  3.10342  2.82761  2.93067  2.51178  5.16770  3.08049    249 k - - -
          2.68618  4.42225  2.77519  2.73123  3.46354  2.40513  3.72494  3.29354  2.67741  2.69355  4.24690  2.90347  2.73739  3.18146  2.89801  2.37887  2.77519  2.98518  4.58477  3.61503
          0.01728  4.46271  5.18506  0.61958  0.77255  0.48576  0.95510
    223   2.35411  4.27354  3.87647  3.30950  2.31011  3.74231  3.09644  2.73834  3.22357  1.74652  3.38473  3.61423  4.12252  3.49002  3.48871  2.51935  2.93796  2.53599  4.82436  3.57439    250 l - - -
          2.68618  4.42225  2.77519  2.73123  3.46354  2.40513  3.72494  3.29354  2.67741  2.69355  4.24690  2.90347  2.73739  3.18146  2.89801  2.37887  2.77519  2.98518  4.58477  3.61503
          0.01728  4.46271  5.18506  0.61958  0.77255  0.48576  0.95510
    224   2.77326  4.24687  4.20678  3.62158  2.63594  3.86913  4.11690  2.26557  3.47726  1.79343  3.27944  3.83139  4.22797  3.70963  2.08703  3.15736  3.00350  2.47424  3.15610  3.49650    251 l - - -
          2.68618  4.42225  2.77519  2.73123  3.46354  2.40513  3.72494  3.29354  2.67741  2.69355  4.24690  2.90347  2.73739  3.18146  2.89801  2.37887  2.77519  2.98518  4.58477  3.61503
          0.01728  4.46271  5.18506  0.61958  0.77255  0.48576  0.95510
    225   2.45493  4.49728  4.94477  4.38643  3.52276  4.45872  4.87655  1.60303  4.25846  1.25502  3.37258  4.54249  4.75494  4.43309  4.38035  3.79917  3.40930  1.70902  5.35089  4.19889    252 l - - -
          2.68618  4.42225  2.77519  2.73123  3.46354  2.40513  3.72494  3.29354  2.67741  2.69355  4.24690  2.90347  2.73739  3.18146  2.89801  2.37887  2.77519  2.98518  4.58477  3.61503
          0.01728  4.46271  5.18506  0.61958  0.77255  0.48576  0.95510
    226   2.32305  4.29004  4.09654  3.53225  3.45920  2.13737  4.21539  2.16243  3.44010  2.13197  3.42840  3.79782  4.23792  3.69575  3.68165  3.13958  3.01577  1.76189  4.99823  3.79559    253 v - - -
          2.68618  4.42225  2.77519  2.73123  3.46354  2.40513  3.72494  3.29354  2.67741  2.69355  4.24690  2.90347  2.73739  3.18146  2.89801  2.37887  2.77519  2.98518  4.58477  3.61503
          0.01728  4.46271  5.18506  0.61958  0.77255  0.48576  0.95510
    227   2.87945  4.28984  4.53077  3.93895  1.91694  4.02970  4.33598  2.50237  3.79102  1.62218  2.58900  4.08174  3.00294  3.95497  3.90204  3.33349  3.10924  2.06806  4.87229  3.70228    254 l - - -
          2.68618  4.42225  2.77519  2.73123  3.46354  2.40513  3.72494  3.29354  2.67741  2.69355  4.24690  2.90347  2.73739  3.18146  2.89801  2.37887  2.77519  2.98518  4.58477  3.61503
          0.01728  4.46271  5.18506  0.61958  0.77255  0.48576  0.95510
    228   2.34084  4.27287  3.82055  3.25153  3.39983  2.96074  4.00989  2.74845  3.17617  1.96303  3.39576  3.57289  4.09511  3.44708  3.45747  2.53104  2.91630  2.21034  4.88202  2.44029    255 l - - -
          2.68618  4.42225  2.77519  2.73123  3.46354  2.40513  3.72494  3.29354  2.67741  2.69355  4.24690  2.90347  2.73739  3.18146  2.89801  2.37887  2.77519  2.98518  4.58477  3.61503
          0.01728  4.46271  5.18506  0.61958  0.77255  0.48576  0.95510
    229   2.66175  3.08004  4.24399  3.67128  2.25198  2.84632  4.15686  2.62275  3.54088  2.39649  3.32137  3.81932  4.15483  3.74906  3.69720  2.56595  2.92278  1.68474  4.81846  3.62606    256 v - - -
          2.68618  4.42225  2.77519  2.73123  3.46354  2.40513  3.72494  3.29354  2.67741  2.69355  4.24690  2.90347  2.73739  3.18146  2.89801  2.37887  2.77519  2.98518  4.58477  3.61503
          0.01728  4.46271  5.18506  0.61958  0.77255  0.48576  0.95510
    230   2.95803  4.46428  4.30268  3.76086  3.35320  2.82542  4.39224  2.59651  3.60897  1.02177  2.57086  4.00843  4.39515  3.86957  3.80951  3.33983  3.21094  2.53776  5.06408  3.88975    257 l - - -
          2.68618  4.42225  2.77519  2.73123  3.46354  2.40513  3.72494  3.29354  2.67741  2.69355  4.24690  2.90347  2.73739  3.18146  2.89801  2.37887  2.77519  2.98518  4.58477  3.61503
          0.01728  4.46271  5.18506  0.61958  0.77255  0.48576  0.95510
    231   2.34187  4.24327  4.35875  3.78186  3.37323  3.94157  4.29836  1.80692  3.65569  1.64232  3.34530  3.96624  4.31123  3.87278  3.82217  2.62976  3.04271  1.94845  4.94453  3.75564    258 l - - -
          2.68618  4.42225  2.77519  2.73123  3.46354  2.40513  3.72494  3.29354  2.67741  2.69355  4.24690  2.90347  2.73739  3.18146  2.89801  2.37887  2.77519  2.98518  4.58477  3.61503
          0.01728  4.46271  5.18506  0.61958  0.77255  0.48576  0.95510
    232   2.36130  4.24331  4.32257  3.74740  3.37681  2.97535  4.28163  2.10551  3.62518  1.60467  3.35047  3.94077  4.29669  3.84658  3.79988  3.22655  3.03421  1.73813  4.94212  3.75200    259 l - - -
          2.68618  4.42225  2.77519  2.73123  3.46354  2.40513  3.72494  3.29354  2.67741  2.69355  4.24690  2.90347  2.73739  3.18146  2.89801  2.37887  2.77519  2.98518  4.58477  3.61503
          0.01728  4.46271  5.18506  0.61958  0.77255  0.48576  0.95510
    233   2.31180  3.09858  4.35998  3.77245  3.27790  2.95047  4.20066  2.16804  3.62854  1.64799  3.28053  3.91149  4.22768  3.82512  3.75933  3.15556  2.95987  2.00127  4.81346  3.62742    260 l - - -
          2.68618  4.42225  2.77519  2.73123  3.46354  2.40513  3.72494  3.29354  2.67741  2.69355  4.24690  2.90347  2.73739  3.18146  2.89801  2.37887  2.77519  2.98518  4.58477  3.61503
          0.01728  4.46271  5.18506  0.61958  0.77255  0.48576  0.95510
    234   3.82994  5.07896  5.44277  4.94260  2.32183  5.04120  5.02852  2.54271  4.78745  0.56603  3.07706  5.08833  5.15308  4.73626  4.79280  4.44967  4.04321  2.78519  5.11326  3.78697    261 L - - -
          2.68618  4.42225  2.77519  2.73123  3.46354  2.40513  3.72494  3.29354  2.67741  2.69355  4.24690  2.90347  2.73739  3.18146  2.89801  2.37887  2.77519  2.98518  4.58477  3.61503
          0.01728  4.46271  5.18506  0.61958  0.77255  0.48576  0.95510
    235   2.76525  4.17081  4.48642  3.89396  2.17234  2.94914  4.16412  2.22374  3.72517  1.59687  3.22587  3.97688  4.26136  3.88712  3.80941  3.20810  2.99657  2.39599  3.12873  3.41693    262 l - - -
          2.68618  4.42225  2.77519  2.73123  3.46354  2.40513  3.72494  3.29354  2.67741  2.69355  4.24690  2.90347  2.73739  3.18146  2.89801  2.37887  2.77519  2.98518  4.58477  3.61503
          0.01728  4.46271  5.18506  0.61958  0.77255  0.48576  0.95510
    236   2.32411  4.26483  4.01499  3.45662  3.45377  3.73986  4.15240  1.72795  3.36864  2.50044  3.43721  3.71765  3.09098  3.62524  3.61574  2.49569  2.96440  1.87392  4.96343  3.76055    263 i - - -
          2.68618  4.42225  2.77519  2.73123  3.46354  2.40513  3.72494  3.29354  2.67741  2.69355  4.24690  2.90347  2.73739  3.18146  2.89801  2.37887  2.77519  2.98518  4.58477  3.61503
          0.01728  4.46271  5.18506  0.61958  0.77255  0.48576  0.95510
    237   2.05411  4.21078  4.02762  3.45169  3.32123  2.89571  4.07544  2.65720  3.34446  1.86926  3.33110  3.70255  4.13914  3.59096  3.56613  3.03954  2.92648  2.18172  2.71406  3.62344    264 l - - -
          2.68618  4.42225  2.77519  2.73123  3.46354  2.40513  3.72494  3.29354  2.67741  2.69355  4.24690  2.90347  2.73739  3.18146  2.89801  2.37887  2.77519  2.98518  4.58477  3.61503
          0.01728  4.46271  5.18506  0.61958  0.77255  0.48576  0.95510
    238   2.02585  4.37106  3.65675  3.10287  3.57334  3.61886  3.99290  2.91160  3.05068  2.64881  3.54570  3.46618  4.04968  3.34612  3.38482  2.11514  2.50186  2.03788  5.02723  2.93852    265 a - - -
          2.68618  4.42225  2.77519  2.73123  3.46354  2.40513  3.72494  3.29354  2.67741  2.69355  4.24690  2.90347  2.73739  3.18146  2.89801  2.37887  2.77519  2.98518  4.58477  3.61503
          0.01728  4.46271  5.18506  0.61958  0.77255  0.48576  0.95510
    239   2.67891  2.57853  3.95853  3.37993  2.75795  2.98346  4.03765  2.67353  3.28673  2.12086  3.32813  2.95513  4.12086  3.53558  3.52558  3.02178  2.46689  2.47227  4.81580  2.89047    266 l - - -
          2.68618  4.42225  2.77519  2.73123  3.46354  2.40513  3.72494  3.29354  2.67741  2.69355  4.24690  2.90347  2.73739  3.18146  2.89801  2.37887  2.77519  2.98518  4.58477  3.61503
          0.01728  4.46271  5.18506  0.61958  0.77255  0.48576  0.95510
    240   2.72871  3.33933  3.30645  2.73363  3.91866  2.43949  3.80493  3.29936  2.04642  2.22898  3.81027  3.20658  3.98746  3.00947  2.51670  2.83109  2.95958  3.02704  5.24935  3.97357    267 k - - -
          2.68618  4.42225  2.77519  2.73123  3.46354  2.40513  3.72494  3.29354  2.67741  2.69355  4.24690  2.90347  2.73739  3.18146  2.89801  2.37887  2.77519  2.98518  4.58477  3.61503
          0.01728  4.46271  5.18506  0.61958  0.77255  0.48576  0.95510
    241   2.36359  4.26317  3.89925  3.32562  3.38388  3.75175  4.04884  2.66929  3.24104  1.73154  2.72595  2.88926  4.12979  3.50569  3.50617  3.02485  2.51310  2.15710  4.88219  3.67634    268 l - - -
          2.68618  4.42225  2.77519  2.73123  3.46354  2.40513  3.72494  3.29354  2.67741  2.69355  4.24690  2.90347  2.73739  3.18146  2.89801  2.37887  2.77519  2.98518  4.58477  3.61503
          0.10289  4.46271  2.45057  0.61958  0.77255  0.48576  0.95510
    242   2.70404  4.84717  3.12410  2.57461  4.09469  2.48622  3.72856  3.50063  2.48485  2.25280  3.93755  3.07841  2.99559  2.50627  2.46362  2.75161  2.93608  3.18965  5.35842  4.04575    269 l - - -
          2.68618  4.42225  2.77519  2.73123  3.46354  2.40513  3.72494  3.29354  2.67741  2.69355  4.24690  2.90347  2.73739  3.18146  2.89801  2.37887  2.77519  2.98518  4.58477  3.61503
          0.01881  4.37863  5.10098  0.61958  0.77255  0.41497  1.07986
    243   2.34677  4.47510  3.67687  3.12328  3.22006  3.75144  2.95186  2.98402  3.05430  2.67350  3.58877  3.49421  4.13151  3.35576  3.38474  2.48407  3.02018  2.76488  2.23022  2.34687    270 w - - -
          2.68618  4.42225  2.77519  2.73123  3.46354  2.40513  3.72494  3.29354  2.67741  2.69355  4.24690  2.90347  2.73739  3.18146  2.89801  2.37887  2.77519  2.98518  4.58477  3.61503
          0.01728  4.46271  5.18506  0.61958  0.77255  0.48576  0.95510
    244   2.75049  4.25542  2.99081  3.50120  2.31419  3.82800  4.06617  2.64766  3.40283  2.11066  3.34568  3.74885  4.19502  3.63583  3.62146  3.10959  2.98251  1.68711  4.74740  2.77190    271 v - - -
          2.68618  4.42225  2.77519  2.73123  3.46354  2.40513  3.72494  3.29354  2.67741  2.69355  4.24690  2.90347  2.73739  3.18146  2.89801  2.37887  2.77519  2.98518  4.58477  3.61503
          0.01728  4.46271  5.18506  0.61958  0.77255  0.48576  0.95510
    245   2.10778  4.43217  3.59651  3.01765  3.57115  3.68168  3.91608  2.17081  2.48278  2.64041  3.53583  3.41599  4.05964  3.24178  2.64432  2.93404  2.94171  2.70541  2.76489  3.77433    272 a - - -
          2.68618  4.42225  2.77519  2.73123  3.46354  2.40513  3.72494  3.29354  2.67741  2.69355  4.24690  2.90347  2.73739  3.18146  2.89801  2.37887  2.77519  2.98518  4.58477  3.61503
          0.01728  4.46271  5.18506  0.61958  0.77255  0.48576  0.95510
    246   2.79909  4.55299  3.64398  3.04414  3.62393  3.72726  3.90831  3.05833  2.73159  2.36001  3.64655  3.43788  4.10555  3.21423  1.93466  2.99443  2.49620  2.83740  2.26099  3.77838    273 r - - -
          2.68618  4.42225  2.77519  2.73123  3.46354  2.40513  3.72494  3.29354  2.67741  2.69355  4.24690  2.90347  2.73739  3.18146  2.89801  2.37887  2.77519  2.98518  4.58477  3.61503
          0.01728  4.46271  5.18506  0.61958  0.77255  0.48576  0.95510
    247   2.40272  5.24529  3.10144  2.53399  4.61172  3.57531  3.70130  4.05367  1.80334  3.52549  4.29852  2.24999  3.96283  2.43489  2.04606  2.80530  3.05196  3.65146  5.63678  4.29528    274 k - - -
          2.68618  4.42225  2.77519  2.73123  3.46354  2.40513  3.72494  3.29354  2.67741  2.69355  4.24690  2.90347  2.73739  3.18146  2.89801  2.37887  2.77519  2.98518  4.58477  3.61503
          0.01728  4.46271  5.18506  0.61958  0.77255  0.48576  0.95510
    248   2.76636  4.99604  3.15667  2.58157  4.27985  3.56513  3.72932  3.69245  1.93264  2.68547  4.07362  3.08955  3.95315  2.86803  2.18127  2.39073  2.20522  3.35627  5.46778  4.14811    275 k - - -
          2.68618  4.42225  2.77519  2.73123  3.46354  2.40513  3.72494  3.29354  2.67741  2.69355  4.24690  2.90347  2.73739  3.18146  2.89801  2.37887  2.77519  2.98518  4.58477  3.61503
          0.01728  4.46271  5.18506  0.61958  0.77255  0.48576  0.95510
    249   2.70204  5.04872  2.57839  2.45840  4.33363  3.49603  2.54737  3.06529  2.00239  2.77258  4.10649  2.99222  3.88909  2.47933  2.90672  2.69753  2.93232  3.40752  5.51437  4.14701    276 k - - -
          2.68618  4.42225  2.77519  2.73123  3.46354  2.40513  3.72494  3.29354  2.67741  2.69355  4.24690  2.90347  2.73739  3.18146  2.89801  2.37887  2.77519  2.98518  4.58477  3.61503
          0.09900  4.46271  2.49217  0.61958  0.77255  0.48576  0.95510
    250   2.28797  4.71070  3.17849  2.63366  3.98641  2.82788  3.77711  3.38260  2.30491  2.53526  3.86154  3.11963  3.91401  2.96158  3.04780  2.38118  2.15013  3.07912  5.30454  4.00328    277 t - - -
          2.68618  4.42225  2.77519  2.73123  3.46354  2.40513  3.72494  3.29354  2.67741  2.69355  4.24690  2.90347  2.73739  3.18146  2.89801  2.37887  2.77519  2.98518  4.58477  3.61503
          0.10422  4.38245  2.44785  0.61958  0.77255  0.60540  0.78934
    251   2.92238  4.50596  4.00930  3.41018  3.41368  3.94245  4.16299  2.16887  3.07046  1.40444  3.32320  3.75024  4.28646  3.51998  2.14906  3.23609  3.14871  2.51354  5.06408  3.87010    278 l - - -
          2.68618  4.42225  2.77519  2.73123  3.46354  2.40513  3.72494  3.29354  2.67741  2.69355  4.24690  2.90347  2.73739  3.18146  2.89801  2.37887  2.77519  2.98518  4.58477  3.61503
          0.02039  4.29862  5.02096  0.61958  0.77255  0.70840  0.67813
    252   2.76398  4.55997  3.57258  2.99017  3.76660  3.66363  3.91357  2.02671  2.66140  2.72820  3.68076  3.39179  4.06937  3.17085  1.80215  2.95070  2.45325  2.71447  5.17671  3.94318    279 r - - -
          2.68618  4.42225  2.77519  2.73123  3.46354  2.40513  3.72494  3.29354  2.67741  2.69355  4.24690  2.90347  2.73739  3.18146  2.89801  2.37887  2.77519  2.98518  4.58477  3.61503
          0.02039  4.29862  5.02096  0.61958  0.77255  0.70840  0.67813
    253   2.31932  4.79916  3.07081  2.21092  4.04538  3.48013  3.70296  2.78636  2.49968  3.06794  3.89309  3.03706  3.88043  2.86514  2.53619  2.06506  2.88863  3.13457  5.32535  4.00526    280 s - - -
          2.68618  4.42225  2.77519  2.73123  3.46354  2.40513  3.72494  3.29354  2.67741  2.69355  4.24690  2.90347  2.73739  3.18146  2.89801  2.37887  2.77519  2.98518  4.58477  3.61503
          0.02039  4.29862  5.02096  0.61958  0.77255  0.70840  0.67813
    254   2.04462  5.08787  2.46785  2.38279  4.41282  2.76804  3.65310  3.87124  2.14082  3.39157  4.16099  2.92306  3.84608  2.76845  2.44341  2.66170  2.91889  3.47316  5.55624  4.17185    281 a - - -
          2.68618  4.42225  2.77519  2.73123  3.46354  2.40513  3.72494  3.29354  2.67741  2.69355  4.24690  2.90347  2.73739  3.18146  2.89801  2.37887  2.77519  2.98518  4.58477  3.61503
          0.02039  4.29862  5.02096  0.61958  0.77255  0.70840  0.67813
    255   2.77764  4.26360  2.96720  3.55156  2.59019  3.88861  4.18595  2.06230  3.45733  1.66612  3.24958  3.81691  4.23980  3.68987  3.67963  3.17429  3.01005  1.99183  4.89352  3.69620    282 l - - -
          2.68618  4.42225  2.77519  2.73123  3.46354  2.40513  3.72494  3.29354  2.67741  2.69355  4.24690  2.90347  2.73739  3.18146  2.89801  2.37887  2.77519  2.98518  4.58477  3.61503
          0.02039  4.29862  5.02096  0.61958  0.77255  0.70840  0.67813
    256   2.26439  4.74061  3.09992  2.60971  4.00697  2.00083  3.76758  3.42151  2.22014  3.05710  3.89896  3.09695  3.91249  2.95400  2.98992  2.74480  2.92541  3.11621  5.31585  3.01675    283 g - - -
          2.68618  4.42225  2.77519  2.73123  3.46354  2.40513  3.72494  3.29354  2.67741  2.69355  4.24690  2.90347  2.73739  3.18146  2.89801  2.37887  2.77519  2.98518  4.58477  3.61503
          0.02039  4.29862  5.02096  0.61958  0.77255  0.70840  0.67813
    257   2.13495  4.70716  3.07098  2.66427  4.36359  2.06081  3.90163  3.79950  2.73126  3.39707  4.20176  3.11436  3.86943  2.44580  3.16915  1.82669  2.92154  3.37062  5.61293  4.29381    284 s - - -
          2.68618  4.42225  2.77519  2.73123  3.46354  2.40513  3.72494  3.29354  2.67741  2.69355  4.24690  2.90347  2.73739  3.18146  2.89801  2.37887  2.77519  2.98518  4.58477  3.61503
          0.02039  4.29862  5.02096  0.61958  0.77255  0.70840  0.67813
    258   2.80333  4.91215  3.27897  2.67590  4.18929  3.59740  3.71658  3.56459  2.00772  2.59175  3.99969  3.14900  3.97763  2.87374  1.92708  2.84953  2.10462  3.26346  5.37441  4.10415    285 r - - -
          2.68618  4.42225  2.77519  2.73123  3.46354  2.40513  3.72494  3.29354  2.67741  2.69355  4.24690  2.90347  2.73739  3.18146  2.89801  2.37887  2.77519  2.98518  4.58477  3.61503
          0.02039  4.29862  5.02096  0.61958  0.77255  0.70840  0.67813
    259   2.67832  4.94670  3.01673  2.47048  4.22846  2.79574  3.66808  3.65448  1.89170  3.22384  3.03739  2.99153  3.87027  2.43857  2.83849  2.34403  2.90941  3.30678  5.43057  4.08869    286 k - - -
          2.68618  4.42225  2.77519  2.73123  3.46354  2.40513  3.72494  3.29354  2.67741  2.69355  4.24690  2.90347  2.73739  3.18146  2.89801  2.37887  2.77519  2.98518  4.58477  3.61503
          0.02039  4.29862  5.02096  0.61958  0.77255  0.70840  0.67813
    260   2.60523  4.76324  3.10238  2.63302  4.34241  2.13322  3.83418  3.77653  2.60282  3.35957  4.16149  3.09653  2.30874  2.98818  2.40449  2.22104  2.92058  3.36600  5.56344  4.24406    287 g - - -
          2.68618  4.42225  2.77519  2.73123  3.46354  2.40513  3.72494  3.29354  2.67741  2.69355  4.24690  2.90347  2.73739  3.18146  2.89801  2.37887  2.77519  2.98518  4.58477  3.61503
          0.02039  4.29862  5.02096  0.61958  0.77255  0.70840  0.67813
    261   2.26674  4.39487  3.48359  2.93905  2.31472  3.60279  3.85426  2.91764  2.90301  2.62137  3.51710  2.71380  3.99907  3.20649  3.26086  2.40405  2.89183  2.68743  4.89381  2.86448    288 a - - -
          2.68618  4.42225  2.77519  2.73123  3.46354  2.40513  3.72494  3.29354  2.67741  2.69355  4.24690  2.90347  2.73739  3.18146  2.89801  2.37887  2.77519  2.98518  4.58477  3.61503
          0.02039  4.29862  5.02096  0.61958  0.77255  0.70840  0.67813
    262   2.65221  4.69475  3.13593  2.27594  2.51709  2.86845  3.73409  3.29844  2.57019  2.94503  3.79024  3.09119  3.90308  2.92587  2.52530  2.73439  2.45462  3.01359  5.23154  3.93200    289 e - - -
          2.68618  4.42225  2.77519  2.73123  3.46354  2.40513  3.72494  3.29354  2.67741  2.69355  4.24690  2.90347  2.73739  3.18146  2.89801  2.37887  2.77519  2.98518  4.58477  3.61503
          0.12241  4.29862  2.28648  0.61958  0.77255  0.70840  0.67813
    263   2.71858  4.85198  1.96126  2.49010  4.07129  3.43262  3.77474  3.45338  2.64370  2.05677  3.97230  3.00934  2.87185  2.95649  3.10483  2.76194  2.97668  3.16310  5.40369  4.06134    290 d - - -
          2.68618  4.42225  2.77519  2.73123  3.46354  2.40513  3.72494  3.29354  2.67741  2.69355  4.24690  2.90347  2.73739  3.18146  2.89801  2.37887  2.77519  2.98518  4.58477  3.61503
          0.02256  4.19877  4.92111  0.61958  0.77255  0.80947  0.58896
    264   2.18661  4.75905  3.04569  2.63709  4.27531  3.36976  3.82352  3.66318  2.07687  3.28112  4.11860  3.09670  1.81733  2.99452  2.92307  2.72080  2.96010  3.29680  5.50754  4.21063    291 p - - -
          2.68618  4.42225  2.77519  2.73123  3.46354  2.40513  3.72494  3.29354  2.67741  2.69355  4.24690  2.90347  2.73739  3.18146  2.89801  2.37887  2.77519  2.98518  4.58477  3.61503
          0.02256  4.19877  4.92111  0.61958  0.77255  0.80947  0.58896
    265   1.49764  4.76811  3.15767  2.73983  4.31176  3.40884  3.86205  3.63910  1.71531  3.29510  4.16034  3.17306  3.93818  3.03842  2.82983  2.78555  3.01768  3.28932  5.52532  4.25390    292 a - - -
          2.68618  4.42225  2.77519  2.73123  3.46354  2.40513  3.72494  3.29354  2.67741  2.69355  4.24690  2.90347  2.73739  3.18146  2.89801  2.37887  2.77519  2.98518  4.58477  3.61503
          0.12987  4.19877  2.23699  0.61958  0.77255  0.80947  0.58896
    266   2.80619  4.84939  3.27178  2.78862  4.32882  3.46976  3.81084  3.76885  2.34639  3.32377  4.19934  3.21172  1.90373  2.98572  1.59733  2.87057  3.08742  3.42337  5.45782  4.22367    293 r - - -
          2.68618  4.42225  2.77519  2.73123  3.46354  2.40513  3.72494  3.29354  2.67741  2.69355  4.24690  2.90347  2.73739  3.18146  2.89801  2.37887  2.77519  2.98518  4.58477  3.61503
          0.02508  4.09398  4.81632  0.61958  0.77255  0.89664  0.52415
    267   2.20709  4.65176  2.98984  2.15365  3.73740  3.45298  3.73836  3.23237  2.62526  2.90100  3.78159  3.06938  3.89698  2.97555  3.03332  2.75985  2.91601  2.96298  5.12908  2.26130    294 e - - -
          2.68293  4.42418  2.77646  2.72742  3.46414  2.40614  3.72688  3.29547  2.67692  2.69487  4.24883  2.90236  2.73676  3.17839  2.89994  2.37900  2.77513  2.98712  4.58670  3.61697
          0.50155  0.93037        *  3.22755  0.04046  0.00000        *
//
