# Supplementary material for: T346Hunter: A Novel Web-Based Tool for the Prediction of Type III, Type IV and Type VI Secretion Systems in Bacterial Genomes
Source: PLoS One. 2015 Apr 13;10(4):e0119317. doi: 10.1371/journal.pone.0119317 (PMC4395097; doi:10.1371/journal.pone.0119317)
Supplement: S1 Data — (ZIP) [file pone.0119317.s009.zip › T346Hunter_profiles/sctk.hmm]

HMMER3/f [3.1b1 | May 2013]
NAME  sctk
LENG  198
ALPH  amino
RF    no
MM    no
CONS  yes
CS    no
MAP   yes
DATE  Wed Sep  4 10:55:36 2013
NSEQ  4
EFFN  1.707031
CKSUM 1209507751
STATS LOCAL MSV      -10.3747  0.70550
STATS LOCAL VITERBI  -11.1090  0.70550
STATS LOCAL FORWARD   -4.6700  0.70550
HMM          A        C        D        E        F        G        H        I        K        L        M        N        P        Q        R        S        T        V        W        Y   
            m->m     m->i     m->d     i->m     i->i     d->m     d->d
  COMPO   2.43507  4.07108  3.20224  2.69853  3.37174  3.17664  3.63293  2.81835  2.83821  2.18822  3.59449  3.09349  3.16306  2.93983  2.87941  2.69583  2.93951  2.78017  3.96078  3.54329
          2.68626  4.42233  2.77527  2.73131  3.46362  2.40521  3.72502  3.29362  2.67749  2.69363  4.24135  2.90355  2.73747  3.18154  2.89809  2.37895  2.77527  2.98526  4.58485  3.61511
          0.40601  1.11356  5.23811  0.12957  2.10763  0.00000        *
      1   3.51001  4.79772  5.28782  4.75128  3.46279  4.83121  5.24354  1.22261  4.58294  1.84754  1.40326  4.93786  5.04457  4.70951  4.67017  4.21187  3.74828  2.21407  5.52829  4.43471      2 i - - -
          2.68618  4.42225  2.77519  2.73123  3.46354  2.40513  3.72494  3.29354  2.67741  2.69355  4.24690  2.90347  2.73739  3.18146  2.89801  2.37887  2.77519  2.98518  4.58477  3.61503
          0.01638  4.51576  5.23811  0.61958  0.77255  0.48576  0.95510
      2   3.13552  4.92850  3.95101  3.30270  3.99244  3.93327  4.06580  3.33735  2.55721  2.81659  1.52782  3.65698  4.32800  3.29703  1.42978  3.29393  3.36029  3.18948  5.39317  4.18111      3 r - - -
          2.68618  4.42225  2.77519  2.73123  3.46354  2.40513  3.72494  3.29354  2.67741  2.69355  4.24690  2.90347  2.73739  3.18146  2.89801  2.37887  2.77519  2.98518  4.58477  3.61503
          0.01638  4.51576  5.23811  0.61958  0.77255  0.48576  0.95510
      3   2.75050  5.02756  3.07864  1.93457  4.30786  3.54246  3.73565  3.73424  2.46794  3.30107  2.69353  3.05717  3.93946  2.86906  2.18386  2.12392  2.98093  3.38530  5.50653  4.16234      4 e - - -
          2.68618  4.42225  2.77519  2.73123  3.46354  2.40513  3.72494  3.29354  2.67741  2.69355  4.24690  2.90347  2.73739  3.18146  2.89801  2.37887  2.77519  2.98518  4.58477  3.61503
          0.01638  4.51576  5.23811  0.61958  0.77255  0.48576  0.95510
      4   2.93442  5.26762  1.99622  2.47375  4.50234  3.51928  3.88940  3.97397  2.76395  2.24289  4.38677  1.52362  4.02650  3.04658  3.26668  2.90907  3.19363  3.61871  5.75162  4.34158      5 n - - -
          2.68618  4.42225  2.77519  2.73123  3.46354  2.40513  3.72494  3.29354  2.67741  2.69355  4.24690  2.90347  2.73739  3.18146  2.89801  2.37887  2.77519  2.98518  4.58477  3.61503
          0.01638  4.51576  5.23811  0.61958  0.77255  0.48576  0.95510
      5   2.74349  4.85245  3.20183  2.66740  4.09360  2.47127  3.81093  3.54676  2.59055  3.16320  3.99543  3.15832  3.97860  2.98666  2.18015  2.10145  2.99113  3.23202  5.38698  2.42247      6 s - - -
          2.68618  4.42225  2.77519  2.73123  3.46354  2.40513  3.72494  3.29354  2.67741  2.69355  4.24690  2.90347  2.73739  3.18146  2.89801  2.37887  2.77519  2.98518  4.58477  3.61503
          0.01638  4.51576  5.23811  0.61958  0.77255  0.48576  0.95510
      6   2.02744  4.52753  3.66535  3.15464  3.71545  3.74398  4.09802  1.57763  3.05069  2.67540  3.65425  3.54331  4.17101  2.24296  3.37674  3.04219  3.06527  2.62138  5.20370  3.96940      7 i - - -
          2.68618  4.42225  2.77519  2.73123  3.46354  2.40513  3.72494  3.29354  2.67741  2.69355  4.24690  2.90347  2.73739  3.18146  2.89801  2.37887  2.77519  2.98518  4.58477  3.61503
          0.01638  4.51576  5.23811  0.61958  0.77255  0.48576  0.95510
      7   2.72185  4.58933  3.37360  2.14839  3.73493  3.63391  3.87103  3.11403  2.79396  2.79925  2.47299  3.28550  4.02306  3.12819  3.18990  2.87237  2.13087  2.86988  5.14047  2.61615      8 t - - -
          2.68618  4.42225  2.77519  2.73123  3.46354  2.40513  3.72494  3.29354  2.67741  2.69355  4.24690  2.90347  2.73739  3.18146  2.89801  2.37887  2.77519  2.98518  4.58477  3.61503
          0.01638  4.51576  5.23811  0.61958  0.77255  0.48576  0.95510
      8   2.86744  5.37864  2.01112  2.39542  4.71394  3.48763  3.79131  4.20401  1.98912  3.68700  4.45268  2.10072  3.95968  2.90881  3.10282  1.97049  3.11383  3.77077  5.82686  4.39704      9 s - - -
          2.68618  4.42225  2.77519  2.73123  3.46354  2.40513  3.72494  3.29354  2.67741  2.69355  4.24690  2.90347  2.73739  3.18146  2.89801  2.37887  2.77519  2.98518  4.58477  3.61503
          0.23093  4.51576  1.63337  0.61958  0.77255  0.48576  0.95510
      9   3.12421  5.33076  3.52894  2.84050  4.76233  3.77606  2.12833  4.13782  1.51852  3.55830  4.39974  3.26873  4.12777  2.83297  1.59288  3.10252  3.28866  3.79676  5.58782  4.38806     10 k - - -
          2.68644  4.42251  2.77545  2.73149  3.46379  2.40538  3.72520  3.29149  2.67766  2.69317  4.24715  2.90372  2.73633  3.18069  2.89826  2.37912  2.77545  2.98544  4.58502  3.61529
          0.25906  1.50658  5.02744  1.58915  0.22828  0.77098  0.62094
     10   3.99735  5.17300  4.89880  4.62585  2.08117  4.63990  3.62605  3.76971  4.37144  3.06143  4.32764  4.29699  4.95148  4.36759  4.37867  4.04432  4.21408  3.67430  1.11327  1.30978     17 w - - -
          2.68618  4.42225  2.77519  2.73123  3.46354  2.40513  3.72494  3.29354  2.67741  2.69355  4.24690  2.90347  2.73739  3.18146  2.89801  2.37887  2.77519  2.98518  4.58477  3.61503
          0.02026  4.30509  5.02744  0.61958  0.77255  0.34150  1.24031
     11   2.99263  4.43936  4.43565  3.85683  2.05955  4.11417  4.36846  1.88189  3.72601  1.60474  3.22406  4.08011  4.43879  2.32134  3.89864  3.41042  3.22016  2.52390  4.94392  3.72829     18 l - - -
          2.68618  4.42225  2.77519  2.73123  3.46354  2.40513  3.72494  3.29354  2.67741  2.69355  4.24690  2.90347  2.73739  3.18146  2.89801  2.37887  2.77519  2.98518  4.58477  3.61503
          0.01638  4.51576  5.23811  0.61958  0.77255  0.48576  0.95510
     12   2.85638  5.22248  3.13233  2.57277  4.56419  3.59955  2.43890  4.00854  2.33504  3.50205  4.28616  3.08833  3.99060  2.03086  2.02743  2.15284  3.07495  3.62294  5.62674  4.28983     19 r - - -
          2.68618  4.42225  2.77519  2.73123  3.46354  2.40513  3.72494  3.29354  2.67741  2.69355  4.24690  2.90347  2.73739  3.18146  2.89801  2.37887  2.77519  2.98518  4.58477  3.61503
          0.01638  4.51576  5.23811  0.61958  0.77255  0.48576  0.95510
     13   3.21375  4.55633  4.97739  4.39809  3.17906  4.41355  4.62914  1.37343  4.20733  1.38368  3.19061  4.49173  4.69111  4.32263  4.26361  3.74243  3.43970  2.45435  2.37036  3.73696     20 i - - -
          2.68618  4.42225  2.77519  2.73123  3.46354  2.40513  3.72494  3.29354  2.67741  2.69355  4.24690  2.90347  2.73739  3.18146  2.89801  2.37887  2.77519  2.98518  4.58477  3.61503
          0.01638  4.51576  5.23811  0.61958  0.77255  0.48576  0.95510
     14   2.87411  4.41929  4.10180  3.49116  3.34795  3.89758  4.08024  1.60410  3.10900  2.48306  3.47704  3.76169  4.26245  3.55913  2.12036  3.19524  3.10097  2.62194  2.52661  3.58659     21 i - - -
          2.68618  4.42225  2.77519  2.73123  3.46354  2.40513  3.72494  3.29354  2.67741  2.69355  4.24690  2.90347  2.73739  3.18146  2.89801  2.37887  2.77519  2.98518  4.58477  3.61503
          0.01638  4.51576  5.23811  0.61958  0.77255  0.48576  0.95510
     15   3.23342  2.09006  4.89225  4.47997  0.89871  4.14231  4.32974  2.97396  4.30668  2.57417  3.77526  4.37466  4.63873  4.41885  4.36049  3.58320  3.55756  2.86061  4.61630  3.04324     22 f - - -
          2.68618  4.42225  2.77519  2.73123  3.46354  2.40513  3.72494  3.29354  2.67741  2.69355  4.24690  2.90347  2.73739  3.18146  2.89801  2.37887  2.77519  2.98518  4.58477  3.61503
          0.01638  4.51576  5.23811  0.61958  0.77255  0.48576  0.95510
     16   2.85713  2.29935  1.52913  2.55791  4.53078  3.47857  3.94510  3.98176  2.82482  3.57538  4.39391  2.06224  4.01508  3.10603  3.31803  2.86734  3.15243  3.59383  5.77503  4.39471     23 d - - -
          2.68618  4.42225  2.77519  2.73123  3.46354  2.40513  3.72494  3.29354  2.67741  2.69355  4.24690  2.90347  2.73739  3.18146  2.89801  2.37887  2.77519  2.98518  4.58477  3.61503
          0.01638  4.51576  5.23811  0.61958  0.77255  0.48576  0.95510
     17   3.82250  5.42021  4.49919  4.45610  5.32811  4.07442  5.43347  5.10141  4.58036  4.62592  5.73043  4.68171  0.19466  4.94303  4.70953  4.01893  4.31704  4.66030  6.28212  5.47012     24 P - - -
          2.68618  4.42225  2.77519  2.73123  3.46354  2.40513  3.72494  3.29354  2.67741  2.69355  4.24690  2.90347  2.73739  3.18146  2.89801  2.37887  2.77519  2.98518  4.58477  3.61503
          0.01638  4.51576  5.23811  0.61958  0.77255  0.48576  0.95510
     18   1.54953  4.36534  4.15592  3.60008  3.28306  3.86469  4.17471  2.73360  3.45173  1.77564  3.41345  3.83490  4.26736  3.72315  3.66614  3.17402  3.08469  2.57769  2.50098  3.56765     25 a - - -
          2.68618  4.42225  2.77519  2.73123  3.46354  2.40513  3.72494  3.29354  2.67741  2.69355  4.24690  2.90347  2.73739  3.18146  2.89801  2.37887  2.77519  2.98518  4.58477  3.61503
          0.01638  4.51576  5.23811  0.61958  0.77255  0.48576  0.95510
     19   1.97428  4.65956  3.31191  2.78309  2.56722  3.56459  3.87747  3.29552  2.76567  2.96154  3.82314  3.24450  3.99530  2.23600  3.18005  2.09344  2.95984  3.01691  5.25876  3.96705     26 a - - -
          2.68618  4.42225  2.77519  2.73123  3.46354  2.40513  3.72494  3.29354  2.67741  2.69355  4.24690  2.90347  2.73739  3.18146  2.89801  2.37887  2.77519  2.98518  4.58477  3.61503
          0.01638  4.51576  5.23811  0.61958  0.77255  0.48576  0.95510
     20   4.44089  5.47367  5.27286  5.11158  2.16873  4.96744  3.75141  4.12876  4.85002  3.33134  4.66043  4.56013  5.25237  4.68915  4.75759  4.38884  4.64578  4.05616  1.87279  0.63026     27 Y - - -
          2.68618  4.42225  2.77519  2.73123  3.46354  2.40513  3.72494  3.29354  2.67741  2.69355  4.24690  2.90347  2.73739  3.18146  2.89801  2.37887  2.77519  2.98518  4.58477  3.61503
          0.01638  4.51576  5.23811  0.61958  0.77255  0.48576  0.95510
     21   2.05555  4.52777  4.84920  4.30373  3.56373  4.40494  4.84863  1.27042  4.17123  1.55123  3.42331  4.48111  4.73240  4.37743  4.32021  3.74901  3.41432  2.04928  5.37517  4.21206     28 i - - -
          2.68618  4.42225  2.77519  2.73123  3.46354  2.40513  3.72494  3.29354  2.67741  2.69355  4.24690  2.90347  2.73739  3.18146  2.89801  2.37887  2.77519  2.98518  4.58477  3.61503
          0.01638  4.51576  5.23811  0.61958  0.77255  0.48576  0.95510
     22   3.18426  5.35962  2.93253  2.75458  4.10744  3.66023  1.04984  4.27194  2.85358  3.77287  4.67603  2.01727  4.22168  3.29287  3.21549  3.17002  3.47391  3.90879  5.49823  3.97416     29 h - - -
          2.68618  4.42225  2.77519  2.73123  3.46354  2.40513  3.72494  3.29354  2.67741  2.69355  4.24690  2.90347  2.73739  3.18146  2.89801  2.37887  2.77519  2.98518  4.58477  3.61503
          0.01638  4.51576  5.23811  0.61958  0.77255  0.48576  0.95510
     23   2.74195  4.76823  3.29360  2.74052  4.02658  3.58325  3.83953  3.41817  2.62074  2.12894  3.90956  3.21387  2.49813  3.03156  2.24767  2.11118  2.98866  3.12759  5.34075  4.05389     30 s - - -
          2.68618  4.42225  2.77519  2.73123  3.46354  2.40513  3.72494  3.29354  2.67741  2.69355  4.24690  2.90347  2.73739  3.18146  2.89801  2.37887  2.77519  2.98518  4.58477  3.61503
          0.01638  4.51576  5.23811  0.61958  0.77255  0.48576  0.95510
     24   3.03103  5.56656  2.60885  1.31702  4.88657  3.51387  3.88693  4.38583  2.71335  3.85807  4.65329  2.07315  4.04094  2.01463  3.21046  2.94998  3.28550  3.95504  5.99000  4.54570     31 e - - -
          2.68618  4.42225  2.77519  2.73123  3.46354  2.40513  3.72494  3.29354  2.67741  2.69355  4.24690  2.90347  2.73739  3.18146  2.89801  2.37887  2.77519  2.98518  4.58477  3.61503
          0.01638  4.51576  5.23811  0.61958  0.77255  0.48576  0.95510
     25   3.10911  5.19216  3.60962  2.94291  4.32453  3.83655  3.82422  3.89132  2.24828  3.40590  4.27388  3.37246  4.19650  1.93993  1.43221  3.13680  3.29576  3.59499  2.46512  4.16625     32 r - - -
          2.68618  4.42225  2.77519  2.73123  3.46354  2.40513  3.72494  3.29354  2.67741  2.69355  4.24690  2.90347  2.73739  3.18146  2.89801  2.37887  2.77519  2.98518  4.58477  3.61503
          0.01638  4.51576  5.23811  0.61958  0.77255  0.48576  0.95510
     26   3.24625  4.82802  4.08401  3.63897  3.19088  4.11693  2.17013  3.05805  3.32958  0.92802  3.65109  3.93848  4.51328  3.77819  3.54889  3.50029  3.48984  3.00643  4.85272  3.37405     33 l - - -
          2.68618  4.42225  2.77519  2.73123  3.46354  2.40513  3.72494  3.29354  2.67741  2.69355  4.24690  2.90347  2.73739  3.18146  2.89801  2.37887  2.77519  2.98518  4.58477  3.61503
          0.01638  4.51576  5.23811  0.61958  0.77255  0.48576  0.95510
     27   2.92559  5.45540  1.93429  2.38364  4.77956  3.48745  3.83203  4.27700  2.67000  3.75875  4.53363  2.12530  2.26100  2.05520  3.19474  2.85861  3.17736  3.84228  5.90096  4.45629     34 d - - -
          2.68618  4.42225  2.77519  2.73123  3.46354  2.40513  3.72494  3.29354  2.67741  2.69355  4.24690  2.90347  2.73739  3.18146  2.89801  2.37887  2.77519  2.98518  4.58477  3.61503
          0.40601  4.51576  1.13084  0.61958  0.77255  0.48576  0.95510
     28   2.67810  4.74277  3.23796  2.76440  4.30636  3.38282  3.81710  3.75197  2.39934  3.33054  4.17850  3.17382  3.91119  2.99100  1.72441  1.65229  2.99261  3.36941  5.48150  4.20989     35 s - - -
          2.68618  4.42225  2.77519  2.73123  3.46354  2.40513  3.72494  3.29354  2.67741  2.69355  4.24690  2.90347  2.73739  3.18146  2.89801  2.37887  2.77519  2.98518  4.58477  3.61503
          0.02409  4.13384  4.85618  0.61958  0.77255  0.92502  0.50505
     29   3.42145  4.74206  4.86969  4.38105  1.64168  4.53503  4.42101  2.42903  4.22983  1.05223  3.04267  4.49744  4.76206  4.29495  4.31148  3.90603  3.64756  2.56086  4.63074  3.15626     36 l - - -
          2.68618  4.42225  2.77519  2.73123  3.46354  2.40513  3.72494  3.29354  2.67741  2.69355  4.24690  2.90347  2.73739  3.18146  2.89801  2.37887  2.77519  2.98518  4.58477  3.61503
          0.02409  4.13384  4.85618  0.61958  0.77255  0.92502  0.50505
     30   1.64666  4.37348  3.77138  3.31438  3.25996  3.51398  4.00814  2.99248  3.15473  2.66279  3.66617  3.56323  4.04917  3.51150  3.41251  2.90554  2.99959  2.76887  1.88975  3.38478     37 a - - -
          2.68622  4.42229  2.77524  2.73127  3.46358  2.40517  3.72498  3.29358  2.67745  2.69359  4.24694  2.90275  2.73744  3.18150  2.89805  2.37891  2.77524  2.98522  4.58481  3.61507
          0.30674  1.36109  4.85618  0.20914  1.66748  0.92502  0.50505
     31   1.69863  4.67342  3.34968  2.85167  4.23461  3.39700  3.85883  3.58357  2.44446  3.22068  4.10184  3.23656  3.92891  3.04566  1.62357  2.77386  2.99029  3.23895  5.45009  4.20682     39 r - - -
          2.68618  4.42225  2.77519  2.73123  3.46354  2.40513  3.72494  3.29354  2.67741  2.69355  4.24690  2.90347  2.73739  3.18146  2.89801  2.37887  2.77519  2.98518  4.58477  3.61503
          0.02409  4.13384  4.85618  0.61958  0.77255  0.28501  1.39436
     32   2.75022  4.44924  3.67459  3.10052  3.58306  3.72590  3.98313  2.12299  2.95723  2.04476  3.54552  3.48713  4.11002  3.31946  2.30163  2.09947  2.98495  2.67756  5.04140  3.81311     40 l - - -
          2.68618  4.42225  2.77519  2.73123  3.46354  2.40513  3.72494  3.29354  2.67741  2.69355  4.24690  2.90347  2.73739  3.18146  2.89801  2.37887  2.77519  2.98518  4.58477  3.61503
          0.01638  4.51576  5.23811  0.61958  0.77255  0.48576  0.95510
     33   1.88107  4.45068  3.66811  3.16744  3.85867  2.21918  4.12983  2.01459  3.13792  2.92085  3.80903  3.49726  2.41973  3.43966  3.48504  2.84427  2.96980  2.88596  5.28880  4.05782     41 a - - -
          2.68618  4.42225  2.77519  2.73123  3.46354  2.40513  3.72494  3.29354  2.67741  2.69355  4.24690  2.90347  2.73739  3.18146  2.89801  2.37887  2.77519  2.98518  4.58477  3.61503
          0.01638  4.51576  5.23811  0.61958  0.77255  0.48576  0.95510
     34   2.70248  4.49024  3.66870  3.20420  3.80089  3.56532  4.15015  3.15208  3.14593  1.45043  3.78033  3.53555  2.29903  3.47633  3.46890  2.05459  3.02610  2.90262  5.26543  4.02297     42 l - - -
          2.68618  4.42225  2.77519  2.73123  3.46354  2.40513  3.72494  3.29354  2.67741  2.69355  4.24690  2.90347  2.73739  3.18146  2.89801  2.37887  2.77519  2.98518  4.58477  3.61503
          0.01638  4.51576  5.23811  0.61958  0.77255  0.48576  0.95510
     35   2.87837  5.24048  2.76703  1.44632  4.68540  3.47608  3.89758  4.15616  2.73292  3.68648  4.48089  3.03228  2.21060  3.03710  3.22596  1.99277  3.16102  3.73229  5.85567  4.45411     43 e - - -
          2.68618  4.42225  2.77519  2.73123  3.46354  2.40513  3.72494  3.29354  2.67741  2.69355  4.24690  2.90347  2.73739  3.18146  2.89801  2.37887  2.77519  2.98518  4.58477  3.61503
          0.01638  4.51576  5.23811  0.61958  0.77255  0.48576  0.95510
     36   2.95615  4.34544  4.66564  4.07503  3.21883  4.12263  4.41041  2.48563  3.91222  1.62047  2.13675  4.19103  4.44935  4.06497  4.00222  3.43243  3.18555  1.79684  4.90120  2.18958     44 l - - -
          2.68618  4.42225  2.77519  2.73123  3.46354  2.40513  3.72494  3.29354  2.67741  2.69355  4.24690  2.90347  2.73739  3.18146  2.89801  2.37887  2.77519  2.98518  4.58477  3.61503
          0.01638  4.51576  5.23811  0.61958  0.77255  0.48576  0.95510
     37   2.93839  4.40666  4.39750  3.84516  3.41763  4.04496  4.42872  1.79939  3.70837  1.31422  3.35919  4.06142  4.42194  3.94928  3.89532  2.18849  3.18974  2.33465  5.08141  3.89205     45 l - - -
          2.68618  4.42225  2.77519  2.73123  3.46354  2.40513  3.72494  3.29354  2.67741  2.69355  4.24690  2.90347  2.73739  3.18146  2.89801  2.37887  2.77519  2.98518  4.58477  3.61503
          0.01638  4.51576  5.23811  0.61958  0.77255  0.48576  0.95510
     38   2.82771  5.21527  2.07149  1.92013  4.51139  3.49991  3.79251  3.95269  2.61000  3.50623  4.29753  2.99037  2.35480  2.92331  3.11081  2.80182  3.07254  2.35004  5.69783  4.30216     46 e - - -
          2.68618  4.42225  2.77519  2.73123  3.46354  2.40513  3.72494  3.29354  2.67741  2.69355  4.24690  2.90347  2.73739  3.18146  2.89801  2.37887  2.77519  2.98518  4.58477  3.61503
          0.01638  4.51576  5.23811  0.61958  0.77255  0.48576  0.95510
     39   2.80674  2.68480  3.17289  2.60990  4.36467  3.58632  3.75875  3.78561  2.41541  3.34224  4.14873  2.29803  3.98358  2.06373  2.08471  2.82063  3.03505  3.43792  5.52785  4.20676     47 q - - -
          2.68618  4.42225  2.77519  2.73123  3.46354  2.40513  3.72494  3.29354  2.67741  2.69355  4.24690  2.90347  2.73739  3.18146  2.89801  2.37887  2.77519  2.98518  4.58477  3.61503
          0.01638  4.51576  5.23811  0.61958  0.77255  0.48576  0.95510
     40   2.77654  4.99657  2.15185  2.55231  4.26437  2.42084  3.81979  3.72671  2.65072  3.31889  4.13486  3.07578  2.45369  2.97747  3.12288  2.79967  3.02983  3.38341  2.53197  4.17109     48 d - - -
          2.68618  4.42225  2.77519  2.73123  3.46354  2.40513  3.72494  3.29354  2.67741  2.69355  4.24690  2.90347  2.73739  3.18146  2.89801  2.37887  2.77519  2.98518  4.58477  3.61503
          0.01638  4.51576  5.23811  0.61958  0.77255  0.48576  0.95510
     41   1.51570  4.59550  3.60624  3.06231  3.96152  3.59241  4.04730  3.18259  2.86981  2.97194  3.87738  3.44425  4.08100  3.29850  2.04754  2.90509  3.03166  2.09368  5.35221  4.10900     49 a - - -
          2.68618  4.42225  2.77519  2.73123  3.46354  2.40513  3.72494  3.29354  2.67741  2.69355  4.24690  2.90347  2.73739  3.18146  2.89801  2.37887  2.77519  2.98518  4.58477  3.61503
          0.01638  4.51576  5.23811  0.61958  0.77255  0.48576  0.95510
     42   2.06249  4.54625  2.27610  3.00428  3.70422  3.73243  4.01421  2.14339  2.99137  2.02232  3.63186  3.43861  4.12499  3.30207  3.37164  2.99060  3.02061  2.61197  5.17918  3.93062     50 l - - -
          2.68618  4.42225  2.77519  2.73123  3.46354  2.40513  3.72494  3.29354  2.67741  2.69355  4.24690  2.90347  2.73739  3.18146  2.89801  2.37887  2.77519  2.98518  4.58477  3.61503
          0.01638  4.51576  5.23811  0.61958  0.77255  0.48576  0.95510
     43   2.81276  4.80804  3.42115  2.84666  4.08645  3.63610  3.87575  3.46923  2.55731  3.09711  2.42683  3.29367  4.05680  3.06961  1.66063  2.00333  3.06032  3.18518  5.37713  4.10978     51 r - - -
          2.68618  4.42225  2.77519  2.73123  3.46354  2.40513  3.72494  3.29354  2.67741  2.69355  4.24690  2.90347  2.73739  3.18146  2.89801  2.37887  2.77519  2.98518  4.58477  3.61503
          0.01638  4.51576  5.23811  0.61958  0.77255  0.48576  0.95510
     44   0.72441  4.41918  4.05326  3.82270  4.78499  3.21262  4.79196  4.18286  3.86355  3.91451  4.73367  3.77833  4.01759  4.11007  4.10369  1.70272  3.02690  3.54942  6.14320  4.97614     52 a - - -
          2.68618  4.42225  2.77519  2.73123  3.46354  2.40513  3.72494  3.29354  2.67741  2.69355  4.24690  2.90347  2.73739  3.18146  2.89801  2.37887  2.77519  2.98518  4.58477  3.61503
          0.01638  4.51576  5.23811  0.61958  0.77255  0.48576  0.95510
     45   2.07326  5.12220  2.92082  1.96785  4.44627  3.50003  2.35996  3.89908  2.54851  3.44397  4.22978  3.01545  3.93847  2.89638  3.02541  2.08210  3.01915  3.51627  5.62890  4.25132     53 e - - -
          2.68618  4.42225  2.77519  2.73123  3.46354  2.40513  3.72494  3.29354  2.67741  2.69355  4.24690  2.90347  2.73739  3.18146  2.89801  2.37887  2.77519  2.98518  4.58477  3.61503
          0.01638  4.51576  5.23811  0.61958  0.77255  0.48576  0.95510
     46   2.05027  4.38747  3.89561  3.31767  3.49111  3.81901  4.09844  2.06724  3.16638  1.82741  3.45008  3.65441  4.19394  3.49885  2.32963  3.09318  3.02381  2.51962  5.00833  3.80097     54 l - - -
          2.68618  4.42225  2.77519  2.73123  3.46354  2.40513  3.72494  3.29354  2.67741  2.69355  4.24690  2.90347  2.73739  3.18146  2.89801  2.37887  2.77519  2.98518  4.58477  3.61503
          0.01638  4.51576  5.23811  0.61958  0.77255  0.48576  0.95510
     47   3.14602  5.38865  2.84885  2.67212  4.25729  3.62000  2.13183  4.29750  2.84224  3.79807  4.67907  1.04431  4.18053  3.24162  3.23669  3.11874  3.43271  3.91818  5.60855  4.10098     55 n - - -
          2.68618  4.42225  2.77519  2.73123  3.46354  2.40513  3.72494  3.29354  2.67741  2.69355  4.24690  2.90347  2.73739  3.18146  2.89801  2.37887  2.77519  2.98518  4.58477  3.61503
          0.01638  4.51576  5.23811  0.61958  0.77255  0.48576  0.95510
     48   1.94836  5.25209  2.76364  1.82503  4.65059  2.26086  3.84998  4.12159  2.68089  3.64499  4.42973  2.15268  3.97640  2.98199  3.18545  2.82563  3.12275  3.70241  5.81469  4.40708     56 e - - -
          2.68618  4.42225  2.77519  2.73123  3.46354  2.40513  3.72494  3.29354  2.67741  2.69355  4.24690  2.90347  2.73739  3.18146  2.89801  2.37887  2.77519  2.98518  4.58477  3.61503
          0.01638  4.51576  5.23811  0.61958  0.77255  0.48576  0.95510
     49   1.92518  4.47103  4.61654  4.07966  3.55762  4.16690  4.67312  2.29157  3.95514  1.31841  3.44583  4.26271  4.56284  4.18177  4.13237  3.51277  3.29930  1.61425  5.29290  4.12037     57 l - - -
          2.68618  4.42225  2.77519  2.73123  3.46354  2.40513  3.72494  3.29354  2.67741  2.69355  4.24690  2.90347  2.73739  3.18146  2.89801  2.37887  2.77519  2.98518  4.58477  3.61503
          0.01638  4.51576  5.23811  0.61958  0.77255  0.48576  0.95510
     50   3.55853  4.82209  5.42500  4.86033  2.00783  4.87445  5.11392  1.26810  4.71422  1.23338  3.13655  4.98563  5.03656  4.70820  4.72223  4.23604  3.77751  2.42233  5.29887  4.13470     58 l - - -
          2.68618  4.42225  2.77519  2.73123  3.46354  2.40513  3.72494  3.29354  2.67741  2.69355  4.24690  2.90347  2.73739  3.18146  2.89801  2.37887  2.77519  2.98518  4.58477  3.61503
          0.01638  4.51576  5.23811  0.61958  0.77255  0.48576  0.95510
     51   3.78208  5.01343  5.58472  5.04985  3.36483  5.15702  5.50204  1.65419  4.88617  0.66104  3.12855  5.27527  5.24333  4.89023  4.91467  4.56766  4.00330  2.42033  5.57902  4.55148     59 L - - -
          2.68618  4.42225  2.77519  2.73123  3.46354  2.40513  3.72494  3.29354  2.67741  2.69355  4.24690  2.90347  2.73739  3.18146  2.89801  2.37887  2.77519  2.98518  4.58477  3.61503
          0.01638  4.51576  5.23811  0.61958  0.77255  0.48576  0.95510
     52   2.05119  5.38707  1.90180  2.39505  4.71763  3.48587  3.81234  4.20625  2.63671  3.69812  4.47083  2.15262  3.97053  2.08775  3.15427  2.82975  3.13642  3.77818  5.84641  4.41375     60 d - - -
          2.68618  4.42225  2.77519  2.73123  3.46354  2.40513  3.72494  3.29354  2.67741  2.69355  4.24690  2.90347  2.73739  3.18146  2.89801  2.37887  2.77519  2.98518  4.58477  3.61503
          0.01638  4.51576  5.23811  0.61958  0.77255  0.48576  0.95510
     53   2.08639  5.18642  2.92260  1.86260  4.52967  3.50157  3.74284  3.98970  1.98429  3.50498  4.27521  2.99851  3.92986  2.85919  2.96011  2.08781  3.01635  3.58519  5.66417  4.27760     61 e - - -
          2.68618  4.42225  2.77519  2.73123  3.46354  2.40513  3.72494  3.29354  2.67741  2.69355  4.24690  2.90347  2.73739  3.18146  2.89801  2.37887  2.77519  2.98518  4.58477  3.61503
          0.01638  4.51576  5.23811  0.61958  0.77255  0.48576  0.95510
     54   3.85373  5.04689  5.18727  4.87109  1.42711  4.70952  3.81739  3.52865  4.66977  1.76031  4.11920  4.46645  5.00301  4.54057  4.59309  4.06575  4.06838  3.43040  1.96098  1.53800     62 f - - -
          2.68618  4.42225  2.77519  2.73123  3.46354  2.40513  3.72494  3.29354  2.67741  2.69355  4.24690  2.90347  2.73739  3.18146  2.89801  2.37887  2.77519  2.98518  4.58477  3.61503
          0.01638  4.51576  5.23811  0.61958  0.77255  0.48576  0.95510
     55   2.78295  5.20153  2.16697  2.45244  4.58626  2.35717  3.77295  4.05848  2.54767  3.56730  4.33410  2.99466  3.93428  2.89060  2.17350  1.98460  3.03616  3.63594  5.72181  4.32319     63 s - - -
          2.68618  4.42225  2.77519  2.73123  3.46354  2.40513  3.72494  3.29354  2.67741  2.69355  4.24690  2.90347  2.73739  3.18146  2.89801  2.37887  2.77519  2.98518  4.58477  3.61503
          0.01638  4.51576  5.23811  0.61958  0.77255  0.48576  0.95510
     56   3.77319  5.00413  5.58329  5.04846  3.37170  5.15243  5.50215  1.60208  4.88680  0.68411  3.13521  5.27150  5.24141  4.89292  4.91627  4.56233  3.99499  2.40241  5.58306  4.55410     64 L - - -
          2.68618  4.42225  2.77519  2.73123  3.46354  2.40513  3.72494  3.29354  2.67741  2.69355  4.24690  2.90347  2.73739  3.18146  2.89801  2.37887  2.77519  2.98518  4.58477  3.61503
          0.01638  4.51576  5.23811  0.61958  0.77255  0.48576  0.95510
     57   3.07485  5.64618  1.32394  2.38030  4.96221  3.50091  3.92466  4.47535  1.90223  3.94416  4.74540  2.03636  4.05566  3.06388  3.34311  2.98081  3.33879  4.03372  6.07897  4.60752     65 d - - -
          2.68618  4.42225  2.77519  2.73123  3.46354  2.40513  3.72494  3.29354  2.67741  2.69355  4.24690  2.90347  2.73739  3.18146  2.89801  2.37887  2.77519  2.98518  4.58477  3.61503
          0.18041  4.51576  1.86990  0.61958  0.77255  0.48576  0.95510
     58   2.63493  4.75183  3.06150  2.69675  4.39268  3.34346  3.95009  3.81967  2.78492  3.43324  4.24995  1.98219  2.18731  3.12366  3.21480  2.71043  1.84761  3.40131  5.65192  4.33200     66 t - - -
          2.68618  4.42225  2.77519  2.73123  3.46354  2.40513  3.72494  3.29354  2.67741  2.69355  4.24690  2.90347  2.73739  3.18146  2.89801  2.37887  2.77519  2.98518  4.58477  3.61503
          0.01927  4.35462  5.07697  0.61958  0.77255  0.36488  1.18509
     59   1.87601  2.48411  2.02226  2.84805  4.33471  2.14151  4.04007  3.74277  2.91399  3.38261  4.20274  3.27159  3.97106  3.22715  3.34943  2.74387  2.99232  3.34300  5.63462  4.33690     67 a - - -
          2.68618  4.42225  2.77519  2.73123  3.46354  2.40513  3.72494  3.29354  2.67741  2.69355  4.24690  2.90347  2.73739  3.18146  2.89801  2.37887  2.77519  2.98518  4.58477  3.61503
          0.01638  4.51576  5.23811  0.61958  0.77255  0.48576  0.95510
     60   2.85218  5.33336  2.08750  1.84054  4.62606  3.49359  3.78014  4.12166  2.58546  3.62159  4.39405  2.96136  3.95489  2.10929  3.09241  2.80319  3.09449  3.70706  5.76769  2.40978     68 e - - -
          2.68618  4.42225  2.77519  2.73123  3.46354  2.40513  3.72494  3.29354  2.67741  2.69355  4.24690  2.90347  2.73739  3.18146  2.89801  2.37887  2.77519  2.98518  4.58477  3.61503
          0.01638  4.51576  5.23811  0.61958  0.77255  0.48576  0.95510
     61   2.76599  5.05351  3.04191  1.91874  4.33149  3.54272  3.74369  2.57889  1.94641  3.32137  4.12294  3.05128  2.56447  2.87696  2.92381  2.77176  2.99658  3.39901  5.52897  4.18041     69 e - - -
          2.68618  4.42225  2.77519  2.73123  3.46354  2.40513  3.72494  3.29354  2.67741  2.69355  4.24690  2.90347  2.73739  3.18146  2.89801  2.37887  2.77519  2.98518  4.58477  3.61503
          0.01638  4.51576  5.23811  0.61958  0.77255  0.48576  0.95510
     62   3.16744  5.51370  2.70085  0.89821  4.95219  3.57117  4.10215  4.45024  2.99811  3.97523  4.82828  3.13285  2.09824  3.26993  3.48704  3.11657  3.46599  4.03559  6.09543  4.70965     70 e - - -
          2.68618  4.42225  2.77519  2.73123  3.46354  2.40513  3.72494  3.29354  2.67741  2.69355  4.24690  2.90347  2.73739  3.18146  2.89801  2.37887  2.77519  2.98518  4.58477  3.61503
          0.01638  4.51576  5.23811  0.61958  0.77255  0.48576  0.95510
     63   1.62045  2.02546  4.25021  3.86700  4.36605  3.27843  4.66715  3.68523  3.78392  3.45648  4.32435  3.81467  1.35827  4.03747  4.00934  2.72707  2.99353  3.23619  5.78815  4.62088     71 p - - -
          2.68618  4.42225  2.77519  2.73123  3.46354  2.40513  3.72494  3.29354  2.67741  2.69355  4.24690  2.90347  2.73739  3.18146  2.89801  2.37887  2.77519  2.98518  4.58477  3.61503
          0.40601  4.51576  1.13084  0.61958  0.77255  0.48576  0.95510
     64   2.80331  4.84844  3.01248  2.69042  3.93148  3.43587  1.77375  3.72768  2.65058  3.30001  4.18969  3.15431  1.91635  3.09390  3.00510  2.86201  3.10118  3.39212  5.27994  3.87377     72 h - - -
          2.68605  4.42283  2.77577  2.73181  3.46412  2.40464  3.72552  3.29412  2.67799  2.69199  4.24748  2.90404  2.73648  3.17856  2.89859  2.37892  2.77577  2.98576  4.58535  3.61561
          0.35970  1.22305  4.85618  2.25492  0.11080  0.28501  1.39436
     65   2.05621  4.54400  4.81490  4.26258  3.48198  4.37686  4.79457  1.64512  4.12613  1.19418  3.33954  4.44608  4.69952  4.31750  4.26952  3.71570  3.41266  2.17026  5.30820  4.16207     85 l - - -
          2.68618  4.42225  2.77519  2.73123  3.46354  2.40513  3.72494  3.29354  2.67741  2.69355  4.24690  2.90347  2.73739  3.18146  2.89801  2.37887  2.77519  2.98518  4.58477  3.61503
          0.01638  4.51576  5.23811  0.61958  0.77255  0.48576  0.95510
     66   2.92933  5.39531  2.72166  1.38925  4.73549  3.50961  3.83836  4.21607  2.63050  3.71108  4.49743  2.99020  4.00191  2.05240  3.11217  2.08520  3.18044  3.79823  5.85646  4.44062     86 e - - -
          2.68618  4.42225  2.77519  2.73123  3.46354  2.40513  3.72494  3.29354  2.67741  2.69355  4.24690  2.90347  2.73739  3.18146  2.89801  2.37887  2.77519  2.98518  4.58477  3.61503
          0.01638  4.51576  5.23811  0.61958  0.77255  0.48576  0.95510
     67   2.72781  4.79459  3.15894  2.70449  4.12907  2.39047  3.89157  3.53615  2.73915  2.11408  4.01660  2.19404  2.44453  3.08058  3.17174  2.80750  3.00405  3.21701  5.44594  4.13797     87 l - - -
          2.68618  4.42225  2.77519  2.73123  3.46354  2.40513  3.72494  3.29354  2.67741  2.69355  4.24690  2.90347  2.73739  3.18146  2.89801  2.37887  2.77519  2.98518  4.58477  3.61503
          0.18041  4.51576  1.86990  0.61958  0.77255  0.48576  0.95510
     68   2.75105  4.32694  4.04591  3.51498  3.48688  3.76975  4.24641  2.50760  3.40894  1.67895  3.45057  3.77615  4.21513  3.69113  3.65968  2.03514  3.03142  1.71436  5.06672  3.85255     88 l - - -
          2.68618  4.42225  2.77519  2.73123  3.46354  2.40513  3.72494  3.29354  2.67741  2.69355  4.24690  2.90347  2.73739  3.18146  2.89801  2.37887  2.77519  2.98518  4.58477  3.61503
          0.01927  4.35462  5.07697  0.61958  0.77255  0.36488  1.18509
     69   3.59348  4.88818  5.33727  4.82619  3.43702  4.88052  5.33055  2.27750  4.65811  0.72201  3.22772  5.01967  5.09691  4.76428  4.73873  4.28604  3.84094  1.66274  5.56077  4.47441     89 l - - -
          2.68618  4.42225  2.77519  2.73123  3.46354  2.40513  3.72494  3.29354  2.67741  2.69355  4.24690  2.90347  2.73739  3.18146  2.89801  2.37887  2.77519  2.98518  4.58477  3.61503
          0.01638  4.51576  5.23811  0.61958  0.77255  0.48576  0.95510
     70   2.68617  2.23077  3.75244  3.20387  3.97497  3.53227  4.11903  3.30473  2.95519  3.02558  3.91190  3.51957  4.07141  3.39809  2.10298  2.87635  1.55931  3.01046  5.36068  4.13660     90 t - - -
          2.68618  4.42225  2.77519  2.73123  3.46354  2.40513  3.72494  3.29354  2.67741  2.69355  4.24690  2.90347  2.73739  3.18146  2.89801  2.37887  2.77519  2.98518  4.58477  3.61503
          0.01638  4.51576  5.23811  0.61958  0.77255  0.48576  0.95510
     71   2.15050  4.92785  3.28257  2.70078  4.15815  3.63181  3.78697  3.57725  2.45841  3.17751  4.01517  3.18695  4.01732  2.15081  2.02516  2.86840  3.03974  3.27485  2.70371  4.10154     91 r - - -
          2.68618  4.42225  2.77519  2.73123  3.46354  2.40513  3.72494  3.29354  2.67741  2.69355  4.24690  2.90347  2.73739  3.18146  2.89801  2.37887  2.77519  2.98518  4.58477  3.61503
          0.01638  4.51576  5.23811  0.61958  0.77255  0.48576  0.95510
     72   3.87044  5.11926  5.56891  5.01058  3.25768  5.16906  5.43570  2.49056  4.81531  0.60194  1.94790  5.26466  5.22259  4.79530  4.83102  4.56959  4.07741  2.75602  5.49010  4.50295     92 L - - -
          2.68618  4.42225  2.77519  2.73123  3.46354  2.40513  3.72494  3.29354  2.67741  2.69355  4.24690  2.90347  2.73739  3.18146  2.89801  2.37887  2.77519  2.98518  4.58477  3.61503
          0.01638  4.51576  5.23811  0.61958  0.77255  0.48576  0.95510
     73   2.01371  4.31684  3.97942  3.42763  2.29642  2.26972  4.05746  2.82270  3.33965  2.54348  3.47004  3.69136  4.17008  3.59375  3.58924  3.05233  2.99735  2.61439  2.53517  3.47317     93 a - - -
          2.68618  4.42225  2.77519  2.73123  3.46354  2.40513  3.72494  3.29354  2.67741  2.69355  4.24690  2.90347  2.73739  3.18146  2.89801  2.37887  2.77519  2.98518  4.58477  3.61503
          0.01638  4.51576  5.23811  0.61958  0.77255  0.48576  0.95510
     74   3.59348  4.88818  5.33727  4.82619  3.43702  4.88052  5.33055  2.27750  4.65811  0.72201  3.22772  5.01967  5.09691  4.76428  4.73873  4.28604  3.84094  1.66274  5.56077  4.47441     94 l - - -
          2.68618  4.42225  2.77519  2.73123  3.46354  2.40513  3.72494  3.29354  2.67741  2.69355  4.24690  2.90347  2.73739  3.18146  2.89801  2.37887  2.77519  2.98518  4.58477  3.61503
          0.01638  4.51576  5.23811  0.61958  0.77255  0.48576  0.95510
     75   2.05353  4.55016  3.52673  2.97371  3.83556  3.59492  3.97754  3.11895  2.87852  2.87688  3.76309  3.38292  4.04552  3.24031  2.22272  2.87389  2.13355  2.00041  5.23815  3.98937     95 v - - -
          2.68618  4.42225  2.77519  2.73123  3.46354  2.40513  3.72494  3.29354  2.67741  2.69355  4.24690  2.90347  2.73739  3.18146  2.89801  2.37887  2.77519  2.98518  4.58477  3.61503
          0.01638  4.51576  5.23811  0.61958  0.77255  0.48576  0.95510
     76   2.77057  4.97560  3.06804  2.57305  4.22846  3.55137  3.77979  3.65400  2.54698  2.21902  4.06710  2.30118  2.53611  2.16126  2.98212  2.79796  3.00718  3.32746  5.47684  4.14097     96 q - - -
          2.68618  4.42225  2.77519  2.73123  3.46354  2.40513  3.72494  3.29354  2.67741  2.69355  4.24690  2.90347  2.73739  3.18146  2.89801  2.37887  2.77519  2.98518  4.58477  3.61503
          0.01638  4.51576  5.23811  0.61958  0.77255  0.48576  0.95510
     77   2.98623  4.79733  3.62859  3.13543  3.13259  3.81846  2.14126  3.42485  2.99161  3.03007  3.97015  3.51526  4.24048  3.38075  3.31877  2.05655  3.23810  3.18057  1.76640  3.11864     97 w - - -
          2.68618  4.42225  2.77519  2.73123  3.46354  2.40513  3.72494  3.29354  2.67741  2.69355  4.24690  2.90347  2.73739  3.18146  2.89801  2.37887  2.77519  2.98518  4.58477  3.61503
          0.01638  4.51576  5.23811  0.61958  0.77255  0.48576  0.95510
     78   2.84799  5.25108  3.01206  2.52292  4.61450  2.26981  3.75071  4.06621  2.40161  3.55551  4.33212  2.24440  3.97704  2.10667  2.06461  2.81958  3.07767  3.66300  5.68443  4.32547     98 r - - -
          2.68618  4.42225  2.77519  2.73123  3.46354  2.40513  3.72494  3.29354  2.67741  2.69355  4.24690  2.90347  2.73739  3.18146  2.89801  2.37887  2.77519  2.98518  4.58477  3.61503
          0.01638  4.51576  5.23811  0.61958  0.77255  0.48576  0.95510
     79   2.94497  5.14367  3.26673  1.90789  4.42478  3.68460  3.80230  3.81565  2.36072  2.30917  4.20845  3.20499  4.07578  2.94404  1.54901  2.95853  3.15750  3.50141  5.55949  4.27136     99 r - - -
          2.68618  4.42225  2.77519  2.73123  3.46354  2.40513  3.72494  3.29354  2.67741  2.69355  4.24690  2.90347  2.73739  3.18146  2.89801  2.37887  2.77519  2.98518  4.58477  3.61503
          0.01638  4.51576  5.23811  0.61958  0.77255  0.48576  0.95510
     80   1.96237  4.69830  3.30123  2.06823  3.88133  3.64899  3.97437  3.13932  2.87149  1.65034  3.79600  3.32322  4.08636  3.21602  3.26299  2.94769  3.06014  2.91414  5.31047  4.04234    100 l - - -
          2.68618  4.42225  2.77519  2.73123  3.46354  2.40513  3.72494  3.29354  2.67741  2.69355  4.24690  2.90347  2.73739  3.18146  2.89801  2.37887  2.77519  2.98518  4.58477  3.61503
          0.01638  4.51576  5.23811  0.61958  0.77255  0.48576  0.95510
     81   2.80826  4.71236  3.37612  2.88479  3.90016  3.65491  3.95149  2.11027  2.78145  2.88965  3.82624  3.33584  1.88644  2.19840  3.14469  2.94390  3.06071  2.97008  5.30340  4.03162    101 p - - -
          2.68618  4.42225  2.77519  2.73123  3.46354  2.40513  3.72494  3.29354  2.67741  2.69355  4.24690  2.90347  2.73739  3.18146  2.89801  2.37887  2.77519  2.98518  4.58477  3.61503
          0.01638  4.51576  5.23811  0.61958  0.77255  0.48576  0.95510
     82   1.64982  5.11438  3.25144  2.70358  4.50408  3.62663  3.80943  3.91338  2.38217  3.44802  4.26511  3.18817  4.04475  2.07013  1.90429  2.90433  3.12479  3.55603  5.60765  4.31264    102 a - - -
          2.68618  4.42225  2.77519  2.73123  3.46354  2.40513  3.72494  3.29354  2.67741  2.69355  4.24690  2.90347  2.73739  3.18146  2.89801  2.37887  2.77519  2.98518  4.58477  3.61503
          0.01638  4.51576  5.23811  0.61958  0.77255  0.48576  0.95510
     83   2.94672  4.49980  4.13617  3.54276  3.55829  3.99081  4.26225  2.57639  3.21540  1.79278  3.49161  3.85156  4.35665  3.65353  2.12592  3.29290  3.18294  1.45165  5.14716  3.94447    103 v - - -
          2.68618  4.42225  2.77519  2.73123  3.46354  2.40513  3.72494  3.29354  2.67741  2.69355  4.24690  2.90347  2.73739  3.18146  2.89801  2.37887  2.77519  2.98518  4.58477  3.61503
          0.01638  4.51576  5.23811  0.61958  0.77255  0.48576  0.95510
     84   1.14732  1.88237  4.36858  4.00978  4.46323  3.23214  4.76167  3.82205  3.92348  3.57524  4.42124  3.85360  4.01514  4.14718  4.11936  1.67130  2.97750  3.31411  5.87853  4.72760    104 a - - -
          2.68618  4.42225  2.77519  2.73123  3.46354  2.40513  3.72494  3.29354  2.67741  2.69355  4.24690  2.90347  2.73739  3.18146  2.89801  2.37887  2.77519  2.98518  4.58477  3.61503
          0.01638  4.51576  5.23811  0.61958  0.77255  0.48576  0.95510
     85   3.09097  4.48520  4.64802  4.09860  3.06395  4.22054  4.32795  2.53510  3.93339  1.64277  3.38535  4.21785  4.55314  4.11315  4.05634  3.53901  3.32516  1.68683  4.74944  1.61617    105 y - - -
          2.68618  4.42225  2.77519  2.73123  3.46354  2.40513  3.72494  3.29354  2.67741  2.69355  4.24690  2.90347  2.73739  3.18146  2.89801  2.37887  2.77519  2.98518  4.58477  3.61503
          0.01638  4.51576  5.23811  0.61958  0.77255  0.48576  0.95510
     86   2.04335  4.51223  4.64528  4.09058  2.15832  4.20789  4.51376  2.54429  3.95616  1.13523  3.23743  4.25756  4.54839  4.12054  4.08961  3.53401  3.33116  2.51670  4.99911  3.75796    106 l - - -
          2.68618  4.42225  2.77519  2.73123  3.46354  2.40513  3.72494  3.29354  2.67741  2.69355  4.24690  2.90347  2.73739  3.18146  2.89801  2.37887  2.77519  2.98518  4.58477  3.61503
          0.01638  4.51576  5.23811  0.61958  0.77255  0.48576  0.95510
     87   1.99206  4.43100  3.78534  3.22286  3.52327  3.79757  4.07668  2.09560  3.13228  1.89132  3.47161  3.59325  4.17492  2.33727  3.44443  3.06398  3.02380  2.56676  5.04378  3.82834    107 l - - -
          2.68618  4.42225  2.77519  2.73123  3.46354  2.40513  3.72494  3.29354  2.67741  2.69355  4.24690  2.90347  2.73739  3.18146  2.89801  2.37887  2.77519  2.98518  4.58477  3.61503
          0.01638  4.51576  5.23811  0.61958  0.77255  0.48576  0.95510
     88   2.46126  1.99134  4.27753  3.95435  4.63657  1.27326  4.78712  4.06089  3.90342  3.76788  4.58552  3.82519  4.00484  4.13599  4.12038  1.54953  2.98765  3.46431  6.01575  4.86562    108 g - - -
          2.68618  4.42225  2.77519  2.73123  3.46354  2.40513  3.72494  3.29354  2.67741  2.69355  4.24690  2.90347  2.73739  3.18146  2.89801  2.37887  2.77519  2.98518  4.58477  3.61503
          0.01638  4.51576  5.23811  0.61958  0.77255  0.48576  0.95510
     89   2.65022  2.39137  3.99524  3.45757  3.58839  3.60641  4.19382  2.02440  3.36976  2.66201  3.57656  3.68779  2.26178  3.63513  3.62780  2.10745  2.96042  2.64213  5.07340  3.87001    109 i - - -
          2.68618  4.42225  2.77519  2.73123  3.46354  2.40513  3.72494  3.29354  2.67741  2.69355  4.24690  2.90347  2.73739  3.18146  2.89801  2.37887  2.77519  2.98518  4.58477  3.61503
          0.01638  4.51576  5.23811  0.61958  0.77255  0.48576  0.95510
     90   2.74896  2.62872  3.54992  2.98425  3.61947  3.69031  2.49122  3.02682  2.85387  1.98656  3.61680  3.39956  4.07570  2.35131  3.19413  2.94369  2.98135  2.79946  5.05442  3.78980    110 l - - -
          2.68618  4.42225  2.77519  2.73123  3.46354  2.40513  3.72494  3.29354  2.67741  2.69355  4.24690  2.90347  2.73739  3.18146  2.89801  2.37887  2.77519  2.98518  4.58477  3.61503
          0.01638  4.51576  5.23811  0.61958  0.77255  0.48576  0.95510
     91   2.78010  5.13165  3.02058  2.00589  2.65817  3.54078  3.72804  3.87021  1.91939  3.40381  4.19080  3.03297  3.94254  2.08002  2.87884  2.76874  3.00823  3.49841  5.57359  4.20988    111 k - - -
          2.68618  4.42225  2.77519  2.73123  3.46354  2.40513  3.72494  3.29354  2.67741  2.69355  4.24690  2.90347  2.73739  3.18146  2.89801  2.37887  2.77519  2.98518  4.58477  3.61503
          0.01638  4.51576  5.23811  0.61958  0.77255  0.48576  0.95510
     92   2.78124  4.81580  3.24846  2.75635  4.05217  3.58531  3.88239  3.46776  2.67057  2.15700  3.96897  3.23007  4.02673  2.08011  3.05939  1.67732  3.03915  3.18277  5.38721  4.08119    112 s - - -
          2.68618  4.42225  2.77519  2.73123  3.46354  2.40513  3.72494  3.29354  2.67741  2.69355  4.24690  2.90347  2.73739  3.18146  2.89801  2.37887  2.77519  2.98518  4.58477  3.61503
          0.01638  4.51576  5.23811  0.61958  0.77255  0.48576  0.95510
     93   3.29630  5.11112  4.05449  3.36873  4.11138  4.02447  4.07368  3.49550  2.46433  1.78049  4.06397  3.71348  4.40654  3.28757  1.01391  3.42333  3.50157  3.36222  5.46726  4.24064    113 r - - -
          2.68618  4.42225  2.77519  2.73123  3.46354  2.40513  3.72494  3.29354  2.67741  2.69355  4.24690  2.90347  2.73739  3.18146  2.89801  2.37887  2.77519  2.98518  4.58477  3.61503
          0.39918  4.51576  1.14509  0.61958  0.77255  0.48576  0.95510
     94   1.69736  4.39556  3.92724  3.48397  3.52115  3.65119  4.31868  2.52235  3.36250  1.43346  3.45298  3.74229  4.17688  3.69399  3.62111  3.04133  3.07120  2.39281  5.20772  3.98629    114 l - - -
          2.68618  4.42225  2.77519  2.73123  3.46354  2.40513  3.72494  3.29354  2.67741  2.69355  4.24690  2.90347  2.73739  3.18146  2.89801  2.37887  2.77519  2.98518  4.58477  3.61503
          0.02393  4.14051  4.86285  0.61958  0.77255  0.91990  0.50843
     95   2.74588  4.96758  1.64117  2.40876  4.46254  3.29040  3.86713  3.84019  2.79385  3.49598  4.35262  2.93411  3.88039  3.04322  3.29102  2.75886  1.71617  3.45803  5.72432  4.34138    115 d - - -
          2.68618  4.42225  2.77519  2.73123  3.46354  2.40513  3.72494  3.29354  2.67741  2.69355  4.24690  2.90347  2.73739  3.18146  2.89801  2.37887  2.77519  2.98518  4.58477  3.61503
          0.02393  4.14051  4.86285  0.61958  0.77255  0.91990  0.50843
     96   3.47010  4.85769  4.61917  4.26857  3.26040  4.31956  4.84122  2.48709  4.03406  0.60358  3.21429  4.51828  4.71408  4.33712  4.16282  3.93478  3.75503  2.59247  5.22803  4.01046    116 L - - -
          2.68618  4.42225  2.77519  2.73123  3.46354  2.40513  3.72494  3.29354  2.67741  2.69355  4.24690  2.90347  2.73739  3.18146  2.89801  2.37887  2.77519  2.98518  4.58477  3.61503
          0.02393  4.14051  4.86285  0.61958  0.77255  0.91990  0.50843
     97   1.60053  4.27934  4.06985  3.66235  3.82082  3.50141  4.50170  2.37453  3.58450  2.62931  3.72402  3.80054  4.12725  3.88204  3.83329  2.92412  2.99535  1.35401  5.45221  4.23871    117 v - - -
          2.68618  4.42225  2.77519  2.73123  3.46354  2.40513  3.72494  3.29354  2.67741  2.69355  4.24690  2.90347  2.73739  3.18146  2.89801  2.37887  2.77519  2.98518  4.58477  3.61503
          0.02393  4.14051  4.86285  0.61958  0.77255  0.91990  0.50843
     98   2.88306  5.06390  3.05667  2.63200  4.45124  3.50684  3.73292  3.93358  2.24642  3.44652  4.29377  1.76697  3.97311  2.88570  1.65549  2.89146  3.12869  3.57284  5.52456  4.23452    118 r - - -
          2.68618  4.42225  2.77519  2.73123  3.46354  2.40513  3.72494  3.29354  2.67741  2.69355  4.24690  2.90347  2.73739  3.18146  2.89801  2.37887  2.77519  2.98518  4.58477  3.61503
          0.02393  4.14051  4.86285  0.61958  0.77255  0.91990  0.50843
     99   3.12582  5.10099  3.11166  2.87989  4.30412  3.56414  4.03729  3.98562  2.68382  3.45998  4.48914  3.33867  4.12706  0.82277  2.95879  3.16633  3.42675  3.70106  5.53165  4.24751    119 q - - -
          2.68618  4.42225  2.77519  2.73123  3.46354  2.40513  3.72494  3.29354  2.67741  2.69355  4.24690  2.90347  2.73739  3.18146  2.89801  2.37887  2.77519  2.98518  4.58477  3.61503
          0.02393  4.14051  4.86285  0.61958  0.77255  0.91990  0.50843
    100   2.89162  5.16988  2.50065  1.39346  4.65961  1.74733  3.89507  4.13767  2.80820  3.69730  4.54929  2.92456  3.92657  3.07202  3.29254  2.86538  3.20621  3.72550  5.83642  4.46422    120 e - - -
          2.68618  4.42225  2.77519  2.73123  3.46354  2.40513  3.72494  3.29354  2.67741  2.69355  4.24690  2.90347  2.73739  3.18146  2.89801  2.37887  2.77519  2.98518  4.58477  3.61503
          0.02393  4.14051  4.86285  0.61958  0.77255  0.91990  0.50843
    101   1.40758  4.22853  3.67391  3.33756  4.21557  3.08717  4.32593  3.37508  3.31357  3.23900  4.14318  3.46238  3.81858  3.62208  3.60102  2.53449  1.48364  2.96703  5.62627  4.42386    121 a - - -
          2.68618  4.42225  2.77519  2.73123  3.46354  2.40513  3.72494  3.29354  2.67741  2.69355  4.24690  2.90347  2.73739  3.18146  2.89801  2.37887  2.77519  2.98518  4.58477  3.61503
          0.02393  4.14051  4.86285  0.61958  0.77255  0.91990  0.50843
    102   3.47010  4.85769  4.61917  4.26857  3.26040  4.31956  4.84122  2.48709  4.03406  0.60358  3.21429  4.51828  4.71408  4.33712  4.16282  3.93478  3.75503  2.59247  5.22803  4.01046    122 L - - -
          2.68618  4.42225  2.77519  2.73123  3.46354  2.40513  3.72494  3.29354  2.67741  2.69355  4.24690  2.90347  2.73739  3.18146  2.89801  2.37887  2.77519  2.98518  4.58477  3.61503
          0.02393  4.14051  4.86285  0.61958  0.77255  0.91990  0.50843
    103   2.95053  4.75227  3.69067  3.07916  3.73178  3.75191  3.88553  3.09052  2.42984  1.66898  3.70420  3.45531  4.14342  3.12629  1.61998  3.10542  3.17457  2.95185  5.17503  3.92157    123 r - - -
          2.68618  4.42225  2.77519  2.73123  3.46354  2.40513  3.72494  3.29354  2.67741  2.69355  4.24690  2.90347  2.73739  3.18146  2.89801  2.37887  2.77519  2.98518  4.58477  3.61503
          0.02393  4.14051  4.86285  0.61958  0.77255  0.91990  0.50843
    104   2.76378  4.90295  2.82709  2.57840  4.43553  1.79526  3.88231  3.93302  2.64251  3.49723  4.35147  3.06127  3.91775  1.64008  3.01914  2.80157  3.08868  3.53232  5.63388  4.31543    124 q - - -
          2.68618  4.42225  2.77519  2.73123  3.46354  2.40513  3.72494  3.29354  2.67741  2.69355  4.24690  2.90347  2.73739  3.18146  2.89801  2.37887  2.77519  2.98518  4.58477  3.61503
          0.02393  4.14051  4.86285  0.61958  0.77255  0.56902  0.83489
    105   3.54878  4.80817  5.30577  4.77403  3.31897  4.90400  5.27405  1.40953  4.61367  0.90417  3.10021  4.99421  5.05365  4.69724  4.68899  4.29784  3.77844  2.18651  5.46620  4.39178    125 l - - -
          2.68618  4.42225  2.77519  2.73123  3.46354  2.40513  3.72494  3.29354  2.67741  2.69355  4.24690  2.90347  2.73739  3.18146  2.89801  2.37887  2.77519  2.98518  4.58477  3.61503
          0.01963  4.33657  5.05891  0.61958  0.77255  0.73655  0.65155
    106   2.90599  4.48843  4.10084  3.67521  3.66554  3.85946  4.48446  1.17950  3.56248  2.45269  3.61107  3.93530  2.09653  3.89464  3.80720  3.26375  3.21993  2.29541  5.32682  4.10072    126 i - - -
          2.68618  4.42225  2.77519  2.73123  3.46354  2.40513  3.72494  3.29354  2.67741  2.69355  4.24690  2.90347  2.73739  3.18146  2.89801  2.37887  2.77519  2.98518  4.58477  3.61503
          0.01963  4.33657  5.05891  0.61958  0.77255  0.35585  1.20589
    107   2.90541  5.20340  1.94080  2.49556  4.51839  3.50757  3.90681  3.90088  2.78668  3.54136  4.37183  1.63040  4.02189  3.06354  3.29091  2.89459  3.17474  2.13111  5.76644  4.37181    127 n - - -
          2.68618  4.42225  2.77519  2.73123  3.46354  2.40513  3.72494  3.29354  2.67741  2.69355  4.24690  2.90347  2.73739  3.18146  2.89801  2.37887  2.77519  2.98518  4.58477  3.61503
          0.01638  4.51576  5.23811  0.61958  0.77255  0.48576  0.95510
    108   2.79413  5.10632  3.04824  1.97327  4.29507  3.55810  2.55432  3.82825  2.46044  3.37160  4.17026  3.05689  3.95934  2.07755  2.89043  2.79011  3.02175  3.46990  2.73079  4.12196    128 e - - -
          2.68618  4.42225  2.77519  2.73123  3.46354  2.40513  3.72494  3.29354  2.67741  2.69355  4.24690  2.90347  2.73739  3.18146  2.89801  2.37887  2.77519  2.98518  4.58477  3.61503
          0.01638  4.51576  5.23811  0.61958  0.77255  0.48576  0.95510
    109   1.87646  4.75535  3.26186  2.83600  4.32110  3.43164  2.17629  3.78533  2.85502  3.40539  4.22949  3.26699  3.99028  3.20836  3.26844  1.51608  3.02519  3.38841  5.61674  4.29968    129 s - - -
          2.68618  4.42225  2.77519  2.73123  3.46354  2.40513  3.72494  3.29354  2.67741  2.69355  4.24690  2.90347  2.73739  3.18146  2.89801  2.37887  2.77519  2.98518  4.58477  3.61503
          0.01638  4.51576  5.23811  0.61958  0.77255  0.48576  0.95510
    110   3.11959  5.73863  1.74664  1.27086  5.03725  3.49217  3.95338  4.56358  2.89199  4.02470  4.83219  2.94015  4.06856  1.98329  3.46345  3.01018  3.38934  4.11267  6.16323  4.66359    130 e - - -
          2.68618  4.42225  2.77519  2.73123  3.46354  2.40513  3.72494  3.29354  2.67741  2.69355  4.24690  2.90347  2.73739  3.18146  2.89801  2.37887  2.77519  2.98518  4.58477  3.61503
          0.01638  4.51576  5.23811  0.61958  0.77255  0.48576  0.95510
    111   2.00534  4.33047  3.90330  3.34813  3.47754  2.39716  4.11102  2.76909  3.26350  1.83192  2.38160  3.65143  4.14904  3.54014  3.53862  3.02390  2.98043  2.57278  4.98570  3.77973    131 l - - -
          2.68618  4.42225  2.77519  2.73123  3.46354  2.40513  3.72494  3.29354  2.67741  2.69355  4.24690  2.90347  2.73739  3.18146  2.89801  2.37887  2.77519  2.98518  4.58477  3.61503
          0.01638  4.51576  5.23811  0.61958  0.77255  0.48576  0.95510
    112   2.90618  4.33705  4.47257  3.89335  2.17364  4.04021  4.34435  2.51457  3.75874  1.59149  3.25594  4.06571  2.45462  3.94616  3.90197  3.34464  3.14095  1.85337  4.91240  3.70594    132 l - - -
          2.68618  4.42225  2.77519  2.73123  3.46354  2.40513  3.72494  3.29354  2.67741  2.69355  4.24690  2.90347  2.73739  3.18146  2.89801  2.37887  2.77519  2.98518  4.58477  3.61503
          0.01638  4.51576  5.23811  0.61958  0.77255  0.48576  0.95510
    113   3.01364  4.57591  2.33813  3.48759  3.61559  4.06720  4.39220  1.39250  3.48170  1.75222  3.52139  3.86859  4.43438  3.75934  3.79737  3.37233  3.25456  2.28968  5.28666  4.06234    133 i - - -
          2.68618  4.42225  2.77519  2.73123  3.46354  2.40513  3.72494  3.29354  2.67741  2.69355  4.24690  2.90347  2.73739  3.18146  2.89801  2.37887  2.77519  2.98518  4.58477  3.61503
          0.01638  4.51576  5.23811  0.61958  0.77255  0.48576  0.95510
    114   1.56139  4.43741  3.92952  3.66534  4.84438  1.18365  4.70827  4.29967  3.74784  3.96585  4.75138  3.70152  3.99432  3.98696  4.03873  1.71003  3.00941  3.61490  6.16518  4.98927    134 g - - -
          2.68618  4.42225  2.77519  2.73123  3.46354  2.40513  3.72494  3.29354  2.67741  2.69355  4.24690  2.90347  2.73739  3.18146  2.89801  2.37887  2.77519  2.98518  4.58477  3.61503
          0.01638  4.51576  5.23811  0.61958  0.77255  0.48576  0.95510
    115   2.74188  4.62161  3.38651  2.83444  3.71774  3.64570  3.86414  3.15756  2.76742  2.81911  2.46242  3.29056  2.45206  2.27212  3.15451  2.88451  2.97396  2.91365  5.12872  2.58713    135 q - - -
          2.68618  4.42225  2.77519  2.73123  3.46354  2.40513  3.72494  3.29354  2.67741  2.69355  4.24690  2.90347  2.73739  3.18146  2.89801  2.37887  2.77519  2.98518  4.58477  3.61503
          0.01638  4.51576  5.23811  0.61958  0.77255  0.48576  0.95510
    116   4.14618  5.35362  4.95620  4.64084  2.20467  4.79647  1.88227  3.99762  4.41377  3.28766  4.53603  4.38310  5.09179  4.43639  4.46856  4.15551  4.35260  3.88250  1.23663  1.46105    136 w - - -
          2.68618  4.42225  2.77519  2.73123  3.46354  2.40513  3.72494  3.29354  2.67741  2.69355  4.24690  2.90347  2.73739  3.18146  2.89801  2.37887  2.77519  2.98518  4.58477  3.61503
          0.01638  4.51576  5.23811  0.61958  0.77255  0.48576  0.95510
    117   2.66555  2.48660  3.32835  2.82666  4.17828  2.31816  3.96205  3.58407  2.80063  3.22444  4.05812  3.26282  2.25844  2.13040  3.21323  2.76974  2.97926  3.23438  5.49056  4.20251    137 q - - -
          2.68618  4.42225  2.77519  2.73123  3.46354  2.40513  3.72494  3.29354  2.67741  2.69355  4.24690  2.90347  2.73739  3.18146  2.89801  2.37887  2.77519  2.98518  4.58477  3.61503
          0.01638  4.51576  5.23811  0.61958  0.77255  0.48576  0.95510
    118   2.68170  4.49763  3.70151  3.22805  3.82928  1.62232  4.15529  3.30712  3.15448  3.00505  3.89631  3.53887  4.07831  3.49054  3.47727  2.88075  1.90358  3.01327  2.38703  3.98469    138 g - - -
          2.68618  4.42225  2.77519  2.73123  3.46354  2.40513  3.72494  3.29354  2.67741  2.69355  4.24690  2.90347  2.73739  3.18146  2.89801  2.37887  2.77519  2.98518  4.58477  3.61503
          0.18041  4.51576  1.86990  0.61958  0.77255  0.48576  0.95510
    119   2.66637  4.74243  3.11355  2.70914  4.20540  2.12144  2.11660  3.66209  2.72646  3.28385  4.11836  3.16435  3.93587  3.09562  3.13402  2.74824  1.96826  3.29682  5.50094  4.18256    139 t - - -
          2.68618  4.42225  2.77519  2.73123  3.46354  2.40513  3.72494  3.29354  2.67741  2.69355  4.24690  2.90347  2.73739  3.18146  2.89801  2.37887  2.77519  2.98518  4.58477  3.61503
          0.01927  4.35462  5.07697  0.61958  0.77255  0.71575  0.67104
    120   2.76973  4.35646  3.92043  3.37567  3.14435  3.76048  3.98564  2.81366  3.22901  1.80449  3.45842  3.65244  4.16617  3.53397  3.47978  2.04601  3.02111  2.62840  2.28366  3.31431    140 l - - -
          2.68618  4.42225  2.77519  2.73123  3.46354  2.40513  3.72494  3.29354  2.67741  2.69355  4.24690  2.90347  2.73739  3.18146  2.89801  2.37887  2.77519  2.98518  4.58477  3.61503
          0.01927  4.35462  5.07697  0.61958  0.77255  0.71575  0.67104
    121   2.74899  4.65937  3.34512  2.82309  3.81789  3.60664  3.87437  3.14414  2.68319  1.98554  3.73077  3.27481  4.02259  2.04832  3.04184  2.88150  2.09891  2.92217  5.23003  3.96316    141 l - - -
          2.68618  4.42225  2.77519  2.73123  3.46354  2.40513  3.72494  3.29354  2.67741  2.69355  4.24690  2.90347  2.73739  3.18146  2.89801  2.37887  2.77519  2.98518  4.58477  3.61503
          0.01927  4.35462  5.07697  0.61958  0.77255  0.71575  0.67104
    122   2.96372  5.21713  3.32040  2.71545  4.64536  3.66148  3.72705  4.03739  1.61737  3.50841  4.32642  3.18182  4.04909  2.85082  1.69548  1.98305  3.16832  3.67410  5.59820  4.34322    142 k - - -
          2.68618  4.42225  2.77519  2.73123  3.46354  2.40513  3.72494  3.29354  2.67741  2.69355  4.24690  2.90347  2.73739  3.18146  2.89801  2.37887  2.77519  2.98518  4.58477  3.61503
          0.01927  4.35462  5.07697  0.61958  0.77255  0.71575  0.67104
    123   1.71594  4.35497  3.79343  3.33739  3.93321  3.39238  4.26538  3.02586  3.29270  2.93809  3.87201  3.57069  1.99587  3.59156  3.60390  2.77883  2.93826  1.77826  5.39852  4.18134    143 a - - -
          2.68618  4.42225  2.77519  2.73123  3.46354  2.40513  3.72494  3.29354  2.67741  2.69355  4.24690  2.90347  2.73739  3.18146  2.89801  2.37887  2.77519  2.98518  4.58477  3.61503
          0.01927  4.35462  5.07697  0.61958  0.77255  0.71575  0.67104
    124   3.04988  2.09152  4.72908  4.22373  3.39067  4.08944  4.69078  2.42796  4.01585  1.00226  3.32538  4.32471  4.53307  4.24179  4.13702  3.49899  3.35061  2.37074  5.19883  4.00470    144 l - - -
          2.68618  4.42225  2.77519  2.73123  3.46354  2.40513  3.72494  3.29354  2.67741  2.69355  4.24690  2.90347  2.73739  3.18146  2.89801  2.37887  2.77519  2.98518  4.58477  3.61503
          0.01927  4.35462  5.07697  0.61958  0.77255  0.36488  1.18509
    125   2.90100  5.28277  3.14975  2.59585  4.66182  3.62219  3.74434  4.09469  1.83132  3.56546  4.34875  2.17783  2.35092  2.85658  1.99070  2.87287  3.11625  3.69984  5.67184  4.34636    145 k - - -
          2.68618  4.42225  2.77519  2.73123  3.46354  2.40513  3.72494  3.29354  2.67741  2.69355  4.24690  2.90347  2.73739  3.18146  2.89801  2.37887  2.77519  2.98518  4.58477  3.61503
          0.01638  4.51576  5.23811  0.61958  0.77255  0.48576  0.95510
    126   2.73691  4.72389  3.30146  2.75002  3.95237  3.60030  3.84539  2.39083  2.03045  2.98085  3.84308  3.22473  2.54859  3.04935  3.06320  2.84099  2.11736  3.02033  5.29459  4.01312    146 k - - -
          2.68618  4.42225  2.77519  2.73123  3.46354  2.40513  3.72494  3.29354  2.67741  2.69355  4.24690  2.90347  2.73739  3.18146  2.89801  2.37887  2.77519  2.98518  4.58477  3.61503
          0.01638  4.51576  5.23811  0.61958  0.77255  0.48576  0.95510
    127   1.96510  5.02554  2.94398  1.81684  4.55558  2.24214  3.88993  4.01124  2.71208  3.56509  4.35153  3.08087  3.95802  3.02932  3.19384  2.03994  3.05086  3.58282  5.75179  4.38131    147 e - - -
          2.68618  4.42225  2.77519  2.73123  3.46354  2.40513  3.72494  3.29354  2.67741  2.69355  4.24690  2.90347  2.73739  3.18146  2.89801  2.37887  2.77519  2.98518  4.58477  3.61503
          0.01638  4.51576  5.23811  0.61958  0.77255  0.48576  0.95510
    128   2.77065  4.46983  3.67379  3.11104  3.63501  3.75321  4.02494  1.99871  2.23396  2.64733  3.58172  3.50746  2.51168  3.35074  3.33685  3.01468  3.00786  1.96662  5.10249  3.87077    148 v - - -
          2.68618  4.42225  2.77519  2.73123  3.46354  2.40513  3.72494  3.29354  2.67741  2.69355  4.24690  2.90347  2.73739  3.18146  2.89801  2.37887  2.77519  2.98518  4.58477  3.61503
          0.01638  4.51576  5.23811  0.61958  0.77255  0.48576  0.95510
    129   2.79410  5.17362  2.93925  1.87179  4.44669  3.52500  3.74152  3.92384  2.48586  3.45237  4.23580  2.19921  3.94363  2.19479  2.94426  2.77416  3.02674  3.54272  2.75380  4.22795    149 e - - -
          2.68618  4.42225  2.77519  2.73123  3.46354  2.40513  3.72494  3.29354  2.67741  2.69355  4.24690  2.90347  2.73739  3.18146  2.89801  2.37887  2.77519  2.98518  4.58477  3.61503
          0.01638  4.51576  5.23811  0.61958  0.77255  0.48576  0.95510
    130   2.72262  4.72407  3.25276  2.74529  3.95880  2.45281  2.45150  3.38530  2.72445  2.19451  3.89104  3.21710  3.99496  3.07817  3.13913  2.01792  2.98078  3.09504  5.31023  4.00680    150 s - - -
          2.68618  4.42225  2.77519  2.73123  3.46354  2.40513  3.72494  3.29354  2.67741  2.69355  4.24690  2.90347  2.73739  3.18146  2.89801  2.37887  2.77519  2.98518  4.58477  3.61503
          0.01638  4.51576  5.23811  0.61958  0.77255  0.48576  0.95510
    131   3.17526  5.46737  3.15299  1.43770  4.88056  3.73853  3.89499  4.30276  2.37288  3.75517  4.59318  3.24922  4.18365  3.02817  1.31290  3.13730  3.38806  3.93330  5.81784  4.54753    151 r - - -
          2.68618  4.42225  2.77519  2.73123  3.46354  2.40513  3.72494  3.29354  2.67741  2.69355  4.24690  2.90347  2.73739  3.18146  2.89801  2.37887  2.77519  2.98518  4.58477  3.61503
          0.01638  4.51576  5.23811  0.61958  0.77255  0.48576  0.95510
    132   1.94277  4.34991  4.06671  3.57216  1.62033  3.62837  4.27401  2.89349  3.49397  2.66364  3.63491  3.76736  4.16498  3.75030  3.73719  2.98893  1.92926  2.67174  5.09581  3.83647    152 f - - -
          2.68618  4.42225  2.77519  2.73123  3.46354  2.40513  3.72494  3.29354  2.67741  2.69355  4.24690  2.90347  2.73739  3.18146  2.89801  2.37887  2.77519  2.98518  4.58477  3.61503
          0.01638  4.51576  5.23811  0.61958  0.77255  0.48576  0.95510
    133   2.12834  4.51699  3.54091  2.19614  3.63389  3.70823  3.96776  2.92764  2.94486  1.99377  2.31354  3.41879  4.09299  3.26649  3.30972  2.95948  2.98982  2.72607  5.10331  3.86570    153 l - - -
          2.68618  4.42225  2.77519  2.73123  3.46354  2.40513  3.72494  3.29354  2.67741  2.69355  4.24690  2.90347  2.73739  3.18146  2.89801  2.37887  2.77519  2.98518  4.58477  3.61503
          0.01638  4.51576  5.23811  0.61958  0.77255  0.48576  0.95510
    134   2.96901  4.43798  4.32380  3.76010  3.28685  4.06512  2.40756  1.44669  3.56847  1.67267  3.35068  3.99900  4.41128  3.85307  3.76122  3.36858  3.20107  2.44844  4.93623  3.66265    154 i - - -
          2.68618  4.42225  2.77519  2.73123  3.46354  2.40513  3.72494  3.29354  2.67741  2.69355  4.24690  2.90347  2.73739  3.18146  2.89801  2.37887  2.77519  2.98518  4.58477  3.61503
          0.01638  4.51576  5.23811  0.61958  0.77255  0.48576  0.95510
    135   2.81201  5.25438  2.98339  1.93655  4.60148  3.53926  3.72303  4.06177  2.39808  3.54588  4.31104  3.01573  3.94740  2.04907  2.17175  2.08533  3.03952  3.65007  5.67481  4.29975    155 e - - -
          2.68618  4.42225  2.77519  2.73123  3.46354  2.40513  3.72494  3.29354  2.67741  2.69355  4.24690  2.90347  2.73739  3.18146  2.89801  2.37887  2.77519  2.98518  4.58477  3.61503
          0.01638  4.51576  5.23811  0.61958  0.77255  0.48576  0.95510
    136   2.76024  4.88638  2.08146  2.67355  4.32489  3.47932  3.95516  3.66865  2.82781  3.35723  4.19714  3.16506  4.00033  3.13156  3.29059  1.52552  3.06287  2.16554  5.62458  4.28915    156 s - - -
          2.68618  4.42225  2.77519  2.73123  3.46354  2.40513  3.72494  3.29354  2.67741  2.69355  4.24690  2.90347  2.73739  3.18146  2.89801  2.37887  2.77519  2.98518  4.58477  3.61503
          0.01638  4.51576  5.23811  0.61958  0.77255  0.48576  0.95510
    137   1.55266  4.49293  3.95986  3.82257  4.94151  0.78576  4.87600  4.36321  3.97794  4.08347  4.90292  3.81077  4.06703  4.20083  4.21254  2.76063  3.10988  3.68344  6.25864  5.12394    157 g - - -
          2.68618  4.42225  2.77519  2.73123  3.46354  2.40513  3.72494  3.29354  2.67741  2.69355  4.24690  2.90347  2.73739  3.18146  2.89801  2.37887  2.77519  2.98518  4.58477  3.61503
          0.01638  4.51576  5.23811  0.61958  0.77255  0.48576  0.95510
    138   2.99694  4.47955  4.26440  3.70993  2.04068  4.02902  3.99846  2.89932  3.55276  1.74190  3.53072  3.89975  4.38271  3.79150  2.25996  3.31932  3.22503  2.73994  4.48026  2.00666    158 l - - -
          2.68618  4.42225  2.77519  2.73123  3.46354  2.40513  3.72494  3.29354  2.67741  2.69355  4.24690  2.90347  2.73739  3.18146  2.89801  2.37887  2.77519  2.98518  4.58477  3.61503
          0.01638  4.51576  5.23811  0.61958  0.77255  0.48576  0.95510
    139   1.50845  4.36597  4.14502  3.58947  3.28913  3.85937  4.17197  2.73739  3.44283  1.79216  3.41740  3.82744  4.26330  3.71566  3.66006  3.16841  3.08205  2.57993  2.59054  3.57258    159 a - - -
          2.68618  4.42225  2.77519  2.73123  3.46354  2.40513  3.72494  3.29354  2.67741  2.69355  4.24690  2.90347  2.73739  3.18146  2.89801  2.37887  2.77519  2.98518  4.58477  3.61503
          0.01638  4.51576  5.23811  0.61958  0.77255  0.48576  0.95510
    140   2.87043  4.59135  3.67869  3.12816  2.11276  3.81083  2.48139  3.07416  3.03058  1.98299  3.65664  3.51415  4.18486  2.23787  3.36491  3.06686  3.09956  2.87253  4.76535  3.30992    160 l - - -
          2.68618  4.42225  2.77519  2.73123  3.46354  2.40513  3.72494  3.29354  2.67741  2.69355  4.24690  2.90347  2.73739  3.18146  2.89801  2.37887  2.77519  2.98518  4.58477  3.61503
          0.01638  4.51576  5.23811  0.61958  0.77255  0.48576  0.95510
    141   3.58969  4.92041  5.04176  4.54682  2.93603  4.61856  4.49941  2.81561  4.26206  0.78371  3.35892  4.61389  4.89583  4.43004  4.33209  4.02213  3.81676  2.93225  2.01057  3.24458    161 l - - -
          2.68618  4.42225  2.77519  2.73123  3.46354  2.40513  3.72494  3.29354  2.67741  2.69355  4.24690  2.90347  2.73739  3.18146  2.89801  2.37887  2.77519  2.98518  4.58477  3.61503
          0.01638  4.51576  5.23811  0.61958  0.77255  0.48576  0.95510
    142   2.73300  4.44844  3.60377  3.07256  3.60154  2.42789  3.99857  2.18181  3.02244  1.94014  3.57226  2.34040  4.09764  3.33593  3.36395  2.96429  2.97875  2.67464  5.06309  3.82479    162 l - - -
          2.68618  4.42225  2.77519  2.73123  3.46354  2.40513  3.72494  3.29354  2.67741  2.69355  4.24690  2.90347  2.73739  3.18146  2.89801  2.37887  2.77519  2.98518  4.58477  3.61503
          0.01638  4.51576  5.23811  0.61958  0.77255  0.48576  0.95510
    143   0.38509  4.65769  4.26465  4.14159  4.84174  3.45672  5.06259  4.08101  4.17932  3.92534  4.91412  4.08173  4.25788  4.46016  4.34649  3.01842  3.34190  3.60691  6.18967  5.08979    163 A - - -
          2.68618  4.42225  2.77519  2.73123  3.46354  2.40513  3.72494  3.29354  2.67741  2.69355  4.24690  2.90347  2.73739  3.18146  2.89801  2.37887  2.77519  2.98518  4.58477  3.61503
          0.01638  4.51576  5.23811  0.61958  0.77255  0.48576  0.95510
    144   1.92521  4.39225  4.22907  3.67718  3.23526  3.90965  4.19605  2.73286  3.50873  1.74344  3.41450  3.89201  4.30955  3.78058  3.70763  3.22545  3.12790  2.59060  1.86347  3.51167    164 l - - -
          2.68618  4.42225  2.77519  2.73123  3.46354  2.40513  3.72494  3.29354  2.67741  2.69355  4.24690  2.90347  2.73739  3.18146  2.89801  2.37887  2.77519  2.98518  4.58477  3.61503
          0.01638  4.51576  5.23811  0.61958  0.77255  0.48576  0.95510
    145   2.76614  4.70425  3.35463  2.79281  3.87462  3.64546  3.84847  3.24097  2.08416  2.16169  2.38491  2.30352  4.03081  3.06784  3.03248  2.88401  2.99429  2.98975  5.23724  3.96663    165 k - - -
          2.68618  4.42225  2.77519  2.73123  3.46354  2.40513  3.72494  3.29354  2.67741  2.69355  4.24690  2.90347  2.73739  3.18146  2.89801  2.37887  2.77519  2.98518  4.58477  3.61503
          0.01638  4.51576  5.23811  0.61958  0.77255  0.48576  0.95510
    146   3.21555  5.56305  2.64897  0.84965  5.07990  1.95063  4.17016  4.60176  3.13158  4.12014  4.97678  3.13750  4.18722  3.34773  3.65042  3.15845  3.53716  4.15516  6.21585  4.81954    166 e - - -
          2.68618  4.42225  2.77519  2.73123  3.46354  2.40513  3.72494  3.29354  2.67741  2.69355  4.24690  2.90347  2.73739  3.18146  2.89801  2.37887  2.77519  2.98518  4.58477  3.61503
          0.19882  4.51576  1.77569  0.61958  0.77255  0.48576  0.95510
    147   2.72638  4.63449  3.26024  2.83110  2.17887  3.53809  3.87298  3.28801  2.86518  2.94187  3.84520  2.17947  2.17283  3.18763  3.25908  2.85428  3.00457  3.01908  5.03717  3.61650    167 p - - -
          2.68618  4.42225  2.77519  2.73123  3.46354  2.40513  3.72494  3.29354  2.67741  2.69355  4.24690  2.90347  2.73739  3.18146  2.89801  2.37887  2.77519  2.98518  4.58477  3.61503
          0.01963  4.33657  5.05891  0.61958  0.77255  0.73655  0.65155
    148   2.94567  4.53965  3.95595  3.39781  3.40748  3.97307  4.22165  1.88212  3.22131  1.56532  3.30689  3.76606  4.31622  2.08240  3.50017  3.25843  3.17533  2.50188  5.10186  3.90348    168 l - - -
          2.68618  4.42225  2.77519  2.73123  3.46354  2.40513  3.72494  3.29354  2.67741  2.69355  4.24690  2.90347  2.73739  3.18146  2.89801  2.37887  2.77519  2.98518  4.58477  3.61503
          0.01963  4.33657  5.05891  0.61958  0.77255  0.35585  1.20589
    149   2.63165  4.58688  3.66480  3.48749  4.79543  3.30206  4.63841  4.30352  3.62181  3.96228  4.79562  3.66003  0.86690  3.91821  3.92015  1.73975  3.13873  3.68901  6.10915  4.88507    169 p - - -
          2.68618  4.42225  2.77519  2.73123  3.46354  2.40513  3.72494  3.29354  2.67741  2.69355  4.24690  2.90347  2.73739  3.18146  2.89801  2.37887  2.77519  2.98518  4.58477  3.61503
          0.01638  4.51576  5.23811  0.61958  0.77255  0.48576  0.95510
    150   2.84372  5.11822  2.96674  1.91942  4.39477  3.55861  3.80622  3.78101  2.55274  3.37559  4.20371  3.07362  3.99481  1.63153  2.98553  2.84576  3.08165  2.38494  5.60418  4.25269    170 q - - -
          2.68618  4.42225  2.77519  2.73123  3.46354  2.40513  3.72494  3.29354  2.67741  2.69355  4.24690  2.90347  2.73739  3.18146  2.89801  2.37887  2.77519  2.98518  4.58477  3.61503
          0.01638  4.51576  5.23811  0.61958  0.77255  0.48576  0.95510
    151   1.83437  4.58410  3.43603  2.94858  4.01495  2.29616  4.02951  3.43042  2.95195  3.10270  3.95708  3.34657  3.99881  3.27089  3.35018  1.96447  2.97050  3.10659  5.39049  2.37599    171 a - - -
          2.68618  4.42225  2.77519  2.73123  3.46354  2.40513  3.72494  3.29354  2.67741  2.69355  4.24690  2.90347  2.73739  3.18146  2.89801  2.37887  2.77519  2.98518  4.58477  3.61503
          0.01638  4.51576  5.23811  0.61958  0.77255  0.48576  0.95510
    152   3.25437  4.60585  4.93544  4.36578  3.11092  4.42716  4.56657  1.82862  4.16713  1.42746  3.21351  4.46963  4.70465  4.29781  4.23998  3.75597  3.47968  2.53780  1.61413  3.59231    172 l - - -
          2.68618  4.42225  2.77519  2.73123  3.46354  2.40513  3.72494  3.29354  2.67741  2.69355  4.24690  2.90347  2.73739  3.18146  2.89801  2.37887  2.77519  2.98518  4.58477  3.61503
          0.01638  4.51576  5.23811  0.61958  0.77255  0.48576  0.95510
    153   1.90632  2.29898  3.90140  3.36608  3.59919  3.57885  4.14757  2.97348  3.29140  2.70806  3.60921  3.62539  4.08590  3.56507  3.57279  2.04196  2.95176  2.72612  5.07254  2.41272    173 a - - -
          2.68618  4.42225  2.77519  2.73123  3.46354  2.40513  3.72494  3.29354  2.67741  2.69355  4.24690  2.90347  2.73739  3.18146  2.89801  2.37887  2.77519  2.98518  4.58477  3.61503
          0.01638  4.51576  5.23811  0.61958  0.77255  0.48576  0.95510
    154   2.99477  5.38214  3.25445  2.00605  4.79950  3.69156  3.75196  4.21593  1.65439  3.64471  4.43342  3.16402  4.07037  2.03252  1.89111  2.95605  3.19430  3.81774  5.71025  4.41629    174 k - - -
          2.68618  4.42225  2.77519  2.73123  3.46354  2.40513  3.72494  3.29354  2.67741  2.69355  4.24690  2.90347  2.73739  3.18146  2.89801  2.37887  2.77519  2.98518  4.58477  3.61503
          0.01638  4.51576  5.23811  0.61958  0.77255  0.48576  0.95510
    155   3.30836  5.13763  4.05316  3.36190  4.15707  4.02245  4.06350  3.54851  2.43751  1.89348  4.11174  3.70611  4.40597  3.27220  0.95942  3.42595  3.51197  3.40499  5.48438  4.25711    175 r - - -
          2.68618  4.42225  2.77519  2.73123  3.46354  2.40513  3.72494  3.29354  2.67741  2.69355  4.24690  2.90347  2.73739  3.18146  2.89801  2.37887  2.77519  2.98518  4.58477  3.61503
          0.01638  4.51576  5.23811  0.61958  0.77255  0.48576  0.95510
    156   3.03048  2.39120  4.91305  4.32014  2.12443  4.24358  4.56596  1.80361  4.14117  1.48903  3.20680  4.37426  4.55563  4.25292  4.17708  3.56728  3.26142  2.29717  4.99007  3.81614    176 l - - -
          2.68618  4.42225  2.77519  2.73123  3.46354  2.40513  3.72494  3.29354  2.67741  2.69355  4.24690  2.90347  2.73739  3.18146  2.89801  2.37887  2.77519  2.98518  4.58477  3.61503
          0.01638  4.51576  5.23811  0.61958  0.77255  0.48576  0.95510
    157   2.71159  4.79135  3.18084  2.69428  4.12346  3.51370  3.86974  3.53329  2.70606  2.22761  4.00459  2.28893  2.44930  3.05275  3.14069  1.98330  2.98432  3.21140  5.43370  4.12312    177 s - - -
          2.68618  4.42225  2.77519  2.73123  3.46354  2.40513  3.72494  3.29354  2.67741  2.69355  4.24690  2.90347  2.73739  3.18146  2.89801  2.37887  2.77519  2.98518  4.58477  3.61503
          0.01638  4.51576  5.23811  0.61958  0.77255  0.48576  0.95510
    158   3.16376  4.92785  3.46832  1.98745  3.79745  3.92709  4.27991  3.04028  3.17095  0.97980  3.72793  3.62658  4.37714  3.56058  3.49471  3.34718  3.41563  2.96531  5.43531  4.18652    178 l - - -
          2.68618  4.42225  2.77519  2.73123  3.46354  2.40513  3.72494  3.29354  2.67741  2.69355  4.24690  2.90347  2.73739  3.18146  2.89801  2.37887  2.77519  2.98518  4.58477  3.61503
          0.01638  4.51576  5.23811  0.61958  0.77255  0.48576  0.95510
    159   2.97958  4.56188  4.09285  3.47064  3.31901  3.95709  4.05790  2.94268  3.00033  1.44969  3.54225  3.76254  4.31293  3.51857  2.03441  3.25929  3.19983  2.80110  2.45558  3.52279    179 l - - -
          2.68618  4.42225  2.77519  2.73123  3.46354  2.40513  3.72494  3.29354  2.67741  2.69355  4.24690  2.90347  2.73739  3.18146  2.89801  2.37887  2.77519  2.98518  4.58477  3.61503
          0.01638  4.51576  5.23811  0.61958  0.77255  0.48576  0.95510
    160   3.09746  4.55758  4.46557  3.93549  1.54610  4.15663  4.30950  2.71657  3.80980  1.51519  3.34447  4.12454  2.33024  4.00370  3.98042  3.47822  3.33999  2.67455  4.78458  3.38511    180 l - - -
          2.68618  4.42225  2.77519  2.73123  3.46354  2.40513  3.72494  3.29354  2.67741  2.69355  4.24690  2.90347  2.73739  3.18146  2.89801  2.37887  2.77519  2.98518  4.58477  3.61503
          0.01638  4.51576  5.23811  0.61958  0.77255  0.48576  0.95510
    161   2.95877  5.01793  3.09162  2.97055  4.79662  3.49104  4.35691  4.38469  3.26700  3.97899  4.84421  1.93795  0.90477  3.58362  3.65645  3.03767  3.37517  3.89000  6.04294  4.72474    181 p - - -
          2.68618  4.42225  2.77519  2.73123  3.46354  2.40513  3.72494  3.29354  2.67741  2.69355  4.24690  2.90347  2.73739  3.18146  2.89801  2.37887  2.77519  2.98518  4.58477  3.61503
          0.01638  4.51576  5.23811  0.61958  0.77255  0.48576  0.95510
    162   2.79584  4.76835  3.24782  2.83758  4.01937  3.57393  3.97911  3.43290  2.83810  2.00655  3.99081  2.17216  1.79688  3.20752  3.22630  2.90591  3.08015  3.15320  5.39930  4.08976    182 p - - -
          2.68618  4.42225  2.77519  2.73123  3.46354  2.40513  3.72494  3.29354  2.67741  2.69355  4.24690  2.90347  2.73739  3.18146  2.89801  2.37887  2.77519  2.98518  4.58477  3.61503
          0.01638  4.51576  5.23811  0.61958  0.77255  0.48576  0.95510
    163   1.99600  4.40346  3.69974  2.25695  2.37301  3.74521  4.02344  2.13639  3.10222  2.55857  3.49746  3.52920  4.12867  3.39448  3.42954  3.00866  2.98090  2.57856  5.00610  3.77357    183 a - - -
          2.68618  4.42225  2.77519  2.73123  3.46354  2.40513  3.72494  3.29354  2.67741  2.69355  4.24690  2.90347  2.73739  3.18146  2.89801  2.37887  2.77519  2.98518  4.58477  3.61503
          0.01638  4.51576  5.23811  0.61958  0.77255  0.48576  0.95510
    164   2.08038  4.37114  4.45152  3.90093  3.62200  4.05513  4.53087  1.68096  3.79952  2.51469  3.55171  4.10663  4.45882  4.04318  4.00679  3.38258  2.02708  1.58405  5.23512  4.03406    184 v - - -
          2.68618  4.42225  2.77519  2.73123  3.46354  2.40513  3.72494  3.29354  2.67741  2.69355  4.24690  2.90347  2.73739  3.18146  2.89801  2.37887  2.77519  2.98518  4.58477  3.61503
          0.01638  4.51576  5.23811  0.61958  0.77255  0.48576  0.95510
    165   2.85661  4.96036  3.04812  1.93662  4.18420  3.58867  3.89964  3.55449  2.71544  2.22995  4.07048  3.17191  1.74929  3.08211  3.13794  2.90886  3.10868  3.27327  5.50675  4.18642    185 p - - -
          2.68618  4.42225  2.77519  2.73123  3.46354  2.40513  3.72494  3.29354  2.67741  2.69355  4.24690  2.90347  2.73739  3.18146  2.89801  2.37887  2.77519  2.98518  4.58477  3.61503
          0.01638  4.51576  5.23811  0.61958  0.77255  0.48576  0.95510
    166   3.09913  5.68441  1.75332  1.31811  5.00291  3.48615  3.95729  4.52288  2.90497  3.99777  4.80584  2.94548  4.06376  3.10262  3.48120  1.87300  3.37358  4.07540  6.14481  4.65099    186 e - - -
          2.68618  4.42225  2.77519  2.73123  3.46354  2.40513  3.72494  3.29354  2.67741  2.69355  4.24690  2.90347  2.73739  3.18146  2.89801  2.37887  2.77519  2.98518  4.58477  3.61503
          0.01638  4.51576  5.23811  0.61958  0.77255  0.48576  0.95510
    167   1.98408  4.96704  3.00927  1.85441  4.44099  2.35046  3.86780  3.87579  2.68228  3.45443  4.25088  3.09507  3.95209  3.01216  3.15316  2.75973  2.12737  3.47842  5.66202  4.30795    187 e - - -
          2.68618  4.42225  2.77519  2.73123  3.46354  2.40513  3.72494  3.29354  2.67741  2.69355  4.24690  2.90347  2.73739  3.18146  2.89801  2.37887  2.77519  2.98518  4.58477  3.61503
          0.20441  4.51576  1.74908  0.61958  0.77255  0.48576  0.95510
    168   2.80823  4.89249  2.93329  2.77095  4.58765  3.36526  4.13853  4.14014  3.02329  3.73864  4.59659  1.85203  1.21581  3.35066  3.42435  2.87746  3.19905  3.67936  5.84048  4.50918    188 p - - -
          2.68618  4.42225  2.77519  2.73123  3.46354  2.40513  3.72494  3.29354  2.67741  2.69355  4.24690  2.90347  2.73739  3.18146  2.89801  2.37887  2.77519  2.98518  4.58477  3.61503
          0.01973  4.33109  5.05343  0.61958  0.77255  0.35323  1.21205
    169   2.94010  4.42191  4.23684  3.68929  2.88314  2.32893  3.98415  2.88544  3.55817  1.84591  3.53287  3.87063  4.34139  3.77855  3.75078  3.26902  3.17203  2.70010  2.27825  2.10003    189 l - - -
          2.68618  4.42225  2.77519  2.73123  3.46354  2.40513  3.72494  3.29354  2.67741  2.69355  4.24690  2.90347  2.73739  3.18146  2.89801  2.37887  2.77519  2.98518  4.58477  3.61503
          0.01638  4.51576  5.23811  0.61958  0.77255  0.48576  0.95510
    170   2.87407  4.86058  3.42837  2.85882  4.09378  3.69525  3.88318  3.39030  1.50705  2.04987  3.95734  3.31311  4.09564  3.07265  2.85293  2.96871  2.22181  3.13676  5.39455  4.13448    190 k - - -
          2.68618  4.42225  2.77519  2.73123  3.46354  2.40513  3.72494  3.29354  2.67741  2.69355  4.24690  2.90347  2.73739  3.18146  2.89801  2.37887  2.77519  2.98518  4.58477  3.61503
          0.01638  4.51576  5.23811  0.61958  0.77255  0.48576  0.95510
    171   2.02886  4.68438  3.30892  2.78492  3.98130  3.54946  3.89594  3.33152  2.75622  3.01818  3.87873  3.24507  2.56628  2.19850  3.16884  2.81499  2.96989  2.10212  5.33448  4.05238    191 a - - -
          2.68618  4.42225  2.77519  2.73123  3.46354  2.40513  3.72494  3.29354  2.67741  2.69355  4.24690  2.90347  2.73739  3.18146  2.89801  2.37887  2.77519  2.98518  4.58477  3.61503
          0.01638  4.51576  5.23811  0.61958  0.77255  0.48576  0.95510
    172   1.94679  4.84774  2.18115  2.64776  4.21452  3.49935  3.86966  3.57336  2.71132  3.23753  4.06839  3.14295  2.46233  3.03832  3.16909  2.78022  2.99442  2.31039  5.50765  4.18337    192 a - - -
          2.68618  4.42225  2.77519  2.73123  3.46354  2.40513  3.72494  3.29354  2.67741  2.69355  4.24690  2.90347  2.73739  3.18146  2.89801  2.37887  2.77519  2.98518  4.58477  3.61503
          0.01638  4.51576  5.23811  0.61958  0.77255  0.48576  0.95510
    173   1.90561  5.26977  2.74618  0.99400  4.78409  3.50276  4.05730  4.17108  2.94247  3.78814  4.64103  3.11661  4.09310  3.22393  3.42218  2.98841  3.31396  3.77287  5.99532  4.60727    193 e - - -
          2.68618  4.42225  2.77519  2.73123  3.46354  2.40513  3.72494  3.29354  2.67741  2.69355  4.24690  2.90347  2.73739  3.18146  2.89801  2.37887  2.77519  2.98518  4.58477  3.61503
          0.01638  4.51576  5.23811  0.61958  0.77255  0.48576  0.95510
    174   2.73137  4.88439  3.17081  2.63562  4.19850  3.53725  3.80354  3.60531  2.56865  3.21688  4.03799  2.25560  3.96232  2.96198  2.24697  2.01848  2.98265  2.29539  5.45609  4.13791    194 s - - -
          2.68618  4.42225  2.77519  2.73123  3.46354  2.40513  3.72494  3.29354  2.67741  2.69355  4.24690  2.90347  2.73739  3.18146  2.89801  2.37887  2.77519  2.98518  4.58477  3.61503
          0.01638  4.51576  5.23811  0.61958  0.77255  0.48576  0.95510
    175   2.87757  5.36708  2.86409  1.86802  4.71783  3.53615  3.76041  4.19026  1.88102  3.65556  4.42175  2.20536  3.97419  2.01157  2.89456  2.82616  3.10900  3.76425  5.77213  4.37918    195 e - - -
          2.68618  4.42225  2.77519  2.73123  3.46354  2.40513  3.72494  3.29354  2.67741  2.69355  4.24690  2.90347  2.73739  3.18146  2.89801  2.37887  2.77519  2.98518  4.58477  3.61503
          0.19882  4.51576  1.77569  0.61958  0.77255  0.48576  0.95510
    176   2.90632  4.55141  3.89222  3.28581  3.46599  3.88585  4.08238  2.76691  2.92793  1.69470  2.13679  3.65000  4.23512  3.40563  1.99702  3.17059  3.12929  2.68469  5.07451  3.87994    196 l - - -
          2.68618  4.42225  2.77519  2.73123  3.46354  2.40513  3.72494  3.29354  2.67741  2.69355  4.24690  2.90347  2.73739  3.18146  2.89801  2.37887  2.77519  2.98518  4.58477  3.61503
          0.01963  4.33657  5.05891  0.61958  0.77255  0.73655  0.65155
    177   2.49539  4.47312  3.46282  3.20677  4.57307  3.18557  4.36486  4.05209  3.30468  3.70319  4.52963  3.44445  1.75101  3.61291  3.64302  1.11634  2.97280  3.48757  5.88189  4.63531    197 s - - -
          2.68618  4.42225  2.77519  2.73123  3.46354  2.40513  3.72494  3.29354  2.67741  2.69355  4.24690  2.90347  2.73739  3.18146  2.89801  2.37887  2.77519  2.98518  4.58477  3.61503
          0.01963  4.33657  5.05891  0.61958  0.77255  0.73655  0.65155
    178   2.92890  4.46475  4.12071  3.52418  3.40166  3.98641  4.22992  1.79192  3.21096  1.54077  3.31454  3.83709  4.32753  3.62522  2.22689  3.28342  3.15697  2.42070  5.05894  3.87099    198 l - - -
          2.68618  4.42225  2.77519  2.73123  3.46354  2.40513  3.72494  3.29354  2.67741  2.69355  4.24690  2.90347  2.73739  3.18146  2.89801  2.37887  2.77519  2.98518  4.58477  3.61503
          0.01963  4.33657  5.05891  0.61958  0.77255  0.35585  1.20589
    179   1.82082  4.62664  4.44512  4.01507  3.59805  3.99951  4.71774  2.64665  3.87010  0.91275  3.49021  4.19508  4.51065  4.15033  4.06268  3.41119  3.38313  2.58685  5.40508  4.23161    199 l - - -
          2.68618  4.42225  2.77519  2.73123  3.46354  2.40513  3.72494  3.29354  2.67741  2.69355  4.24690  2.90347  2.73739  3.18146  2.89801  2.37887  2.77519  2.98518  4.58477  3.61503
          0.01638  4.51576  5.23811  0.61958  0.77255  0.48576  0.95510
    180   2.87192  5.04794  3.09326  2.64510  4.24038  3.60656  3.83091  3.70584  2.54662  2.21551  4.13971  2.24641  4.03610  1.61013  2.93382  2.89832  3.10828  3.39783  5.50093  4.15879    200 q - - -
          2.68618  4.42225  2.77519  2.73123  3.46354  2.40513  3.72494  3.29354  2.67741  2.69355  4.24690  2.90347  2.73739  3.18146  2.89801  2.37887  2.77519  2.98518  4.58477  3.61503
          0.01638  4.51576  5.23811  0.61958  0.77255  0.48576  0.95510
    181   2.07166  4.70841  3.25592  2.12451  3.93809  3.58291  3.86372  3.26856  2.73134  2.17463  3.83533  3.21779  4.00006  3.07322  3.15323  2.83325  2.11051  2.99875  5.29935  4.01323    201 a - - -
          2.68618  4.42225  2.77519  2.73123  3.46354  2.40513  3.72494  3.29354  2.67741  2.69355  4.24690  2.90347  2.73739  3.18146  2.89801  2.37887  2.77519  2.98518  4.58477  3.61503
          0.01638  4.51576  5.23811  0.61958  0.77255  0.48576  0.95510
    182   1.82940  4.41724  3.87277  3.42842  3.82253  2.20999  4.29616  3.08379  3.37496  1.38367  3.79164  3.66971  4.11809  3.67052  3.65869  2.91782  3.02986  2.83193  5.31215  4.09982    202 l - - -
          2.68618  4.42225  2.77519  2.73123  3.46354  2.40513  3.72494  3.29354  2.67741  2.69355  4.24690  2.90347  2.73739  3.18146  2.89801  2.37887  2.77519  2.98518  4.58477  3.61503
          0.01638  4.51576  5.23811  0.61958  0.77255  0.48576  0.95510
    183   2.83475  2.34801  4.61576  4.01616  3.18327  3.98955  4.29278  2.53275  3.83162  1.65426  2.26037  4.08943  4.33718  3.98527  3.89839  3.29872  3.06620  2.41068  2.54849  3.59944    203 l - - -
          2.68618  4.42225  2.77519  2.73123  3.46354  2.40513  3.72494  3.29354  2.67741  2.69355  4.24690  2.90347  2.73739  3.18146  2.89801  2.37887  2.77519  2.98518  4.58477  3.61503
          0.01638  4.51576  5.23811  0.61958  0.77255  0.48576  0.95510
    184   3.16360  5.38272  3.12391  2.77309  4.31843  3.73079  2.06251  4.19009  2.49950  3.65768  4.53399  3.26469  4.19621  1.15040  2.80348  3.14160  3.39325  3.84777  5.55363  4.13109    204 q - - -
          2.68618  4.42225  2.77519  2.73123  3.46354  2.40513  3.72494  3.29354  2.67741  2.69355  4.24690  2.90347  2.73739  3.18146  2.89801  2.37887  2.77519  2.98518  4.58477  3.61503
          0.01638  4.51576  5.23811  0.61958  0.77255  0.48576  0.95510
    185   2.05717  4.81592  3.33337  2.81496  3.90219  3.64952  3.86371  3.43528  1.88437  3.07919  3.95131  3.27579  4.06599  3.09027  2.98185  2.92602  3.07283  3.15928  5.26077  1.87549    205 y - - -
          2.68618  4.42225  2.77519  2.73123  3.46354  2.40513  3.72494  3.29354  2.67741  2.69355  4.24690  2.90347  2.73739  3.18146  2.89801  2.37887  2.77519  2.98518  4.58477  3.61503
          0.01638  4.51576  5.23811  0.61958  0.77255  0.48576  0.95510
    186   1.57505  4.48948  4.61849  4.07010  3.52710  4.23536  4.66840  1.68255  3.94603  1.57943  3.41084  4.27924  4.59433  4.17277  4.12797  3.56772  3.32197  2.15523  5.27732  4.10602    206 a - - -
          2.68618  4.42225  2.77519  2.73123  3.46354  2.40513  3.72494  3.29354  2.67741  2.69355  4.24690  2.90347  2.73739  3.18146  2.89801  2.37887  2.77519  2.98518  4.58477  3.61503
          0.01638  4.51576  5.23811  0.61958  0.77255  0.48576  0.95510
    187   2.77153  4.70864  3.37293  2.80112  3.88850  3.65294  3.84928  3.23325  2.07456  2.90006  2.49232  3.26684  4.03546  2.22260  3.01170  2.88996  2.99842  2.11882  5.24555  3.97958    207 k - - -
          2.68618  4.42225  2.77519  2.73123  3.46354  2.40513  3.72494  3.29354  2.67741  2.69355  4.24690  2.90347  2.73739  3.18146  2.89801  2.37887  2.77519  2.98518  4.58477  3.61503
          0.01638  4.51576  5.23811  0.61958  0.77255  0.48576  0.95510
    188   3.24542  5.33587  3.78952  3.04246  4.64874  3.92397  3.83226  4.08114  1.17741  3.54865  4.41379  3.44288  4.26462  2.97563  1.74596  3.25459  3.40609  3.77700  2.40316  4.38506    208 k - - -
          2.68618  4.42225  2.77519  2.73123  3.46354  2.40513  3.72494  3.29354  2.67741  2.69355  4.24690  2.90347  2.73739  3.18146  2.89801  2.37887  2.77519  2.98518  4.58477  3.61503
          0.01638  4.51576  5.23811  0.61958  0.77255  0.48576  0.95510
    189   2.89048  5.13467  3.24969  2.66652  4.22546  3.65612  2.48534  3.85324  2.36637  3.38209  4.20209  3.16252  4.03624  2.03198  2.02451  2.89449  3.10403  3.51340  5.43380  2.46407    209 r - - -
          2.68618  4.42225  2.77519  2.73123  3.46354  2.40513  3.72494  3.29354  2.67741  2.69355  4.24690  2.90347  2.73739  3.18146  2.89801  2.37887  2.77519  2.98518  4.58477  3.61503
          0.01638  4.51576  5.23811  0.61958  0.77255  0.48576  0.95510
    190   2.87336  4.36462  4.33541  3.79988  2.24792  3.94376  4.33412  2.52753  3.68802  2.37631  3.44040  3.98920  2.37451  3.91420  3.87597  3.27176  3.13840  1.33946  4.96900  3.69372    210 v - - -
          2.68618  4.42225  2.77519  2.73123  3.46354  2.40513  3.72494  3.29354  2.67741  2.69355  4.24690  2.90347  2.73739  3.18146  2.89801  2.37887  2.77519  2.98518  4.58477  3.61503
          0.01638  4.51576  5.23811  0.61958  0.77255  0.48576  0.95510
    191   2.74020  4.75593  3.27079  3.03643  4.57433  3.40030  4.28692  3.98833  3.16689  3.67479  4.53015  1.94849  4.07153  3.51029  3.53658  2.86052  0.99741  3.53926  5.88262  4.58513    211 t - - -
          2.68618  4.42225  2.77519  2.73123  3.46354  2.40513  3.72494  3.29354  2.67741  2.69355  4.24690  2.90347  2.73739  3.18146  2.89801  2.37887  2.77519  2.98518  4.58477  3.61503
          0.01638  4.51576  5.23811  0.61958  0.77255  0.48576  0.95510
    192   1.70343  4.51813  3.68113  3.25394  4.52074  2.03623  4.34165  3.94296  3.26711  3.59679  4.40601  3.50530  1.98258  3.56720  3.64003  2.69168  1.85535  3.43310  5.83778  4.59782    212 a - - -
          2.68618  4.42225  2.77519  2.73123  3.46354  2.40513  3.72494  3.29354  2.67741  2.69355  4.24690  2.90347  2.73739  3.18146  2.89801  2.37887  2.77519  2.98518  4.58477  3.61503
          0.01638  4.51576  5.23811  0.61958  0.77255  0.48576  0.95510
    193   2.02157  4.36828  4.41867  3.86801  3.61816  4.03198  4.50799  1.74726  3.76842  2.51888  3.55049  4.07916  4.43966  4.01410  3.98084  3.35830  2.02650  1.58761  5.22434  4.02294    213 v - - -
          2.68618  4.42225  2.77519  2.73123  3.46354  2.40513  3.72494  3.29354  2.67741  2.69355  4.24690  2.90347  2.73739  3.18146  2.89801  2.37887  2.77519  2.98518  4.58477  3.61503
          0.19882  4.51576  1.77569  0.61958  0.77255  0.48576  0.95510
    194   2.63097  2.20280  3.37549  2.88252  3.98315  3.44150  3.94402  3.37031  2.78061  3.03920  3.91013  3.28606  2.22542  2.11820  3.14251  2.76819  2.94438  3.06003  5.33728  4.07170    214 q - - -
          2.68618  4.42225  2.77519  2.73123  3.46354  2.40513  3.72494  3.29354  2.67741  2.69355  4.24690  2.90347  2.73739  3.18146  2.89801  2.37887  2.77519  2.98518  4.58477  3.61503
          0.01963  4.33657  5.05891  0.61958  0.77255  0.73655  0.65155
    195   1.52128  4.33965  3.74519  3.35285  4.42339  3.14959  4.37238  3.80647  3.34704  3.50901  4.33205  3.50295  3.87851  3.63578  3.67352  1.51643  1.77740  3.28944  5.77112  4.56190    215 s - - -
          2.68618  4.42225  2.77519  2.73123  3.46354  2.40513  3.72494  3.29354  2.67741  2.69355  4.24690  2.90347  2.73739  3.18146  2.89801  2.37887  2.77519  2.98518  4.58477  3.61503
          0.01963  4.33657  5.05891  0.61958  0.77255  0.73655  0.65155
    196   2.85314  4.63240  3.53980  3.05545  1.97777  3.71605  2.09178  3.22395  3.01207  2.84974  3.79324  3.43345  4.13798  3.32734  3.36139  2.04958  3.10755  2.98930  4.58827  3.03359    216 f - - -
          2.68618  4.42225  2.77519  2.73123  3.46354  2.40513  3.72494  3.29354  2.67741  2.69355  4.24690  2.90347  2.73739  3.18146  2.89801  2.37887  2.77519  2.98518  4.58477  3.61503
          0.01963  4.33657  5.05891  0.61958  0.77255  0.73655  0.65155
    197   1.81379  2.33221  4.25005  3.72398  3.48948  3.66275  4.32740  2.55106  3.58977  1.63925  3.45666  3.85841  4.17571  3.83602  3.78014  3.02583  2.98882  2.36407  5.06602  3.87451    217 l - - -
          2.68618  4.42225  2.77519  2.73123  3.46354  2.40513  3.72494  3.29354  2.67741  2.69355  4.24690  2.90347  2.73739  3.18146  2.89801  2.37887  2.77519  2.98518  4.58477  3.61503
          0.01963  4.33657  5.05891  0.61958  0.77255  0.73655  0.65155
    198   2.97558  2.23834  4.68026  4.11643  1.87510  4.11504  4.34604  2.44231  3.95154  1.51373  3.19255  4.19851  4.45571  4.08880  4.03455  3.44361  3.21685  2.37557  4.76118  3.43654    218 l - - -
          2.68623  4.42230  2.77524  2.73128  3.46359  2.40517  3.72499  3.29359  2.67675  2.69360  4.24694  2.90351  2.73744  3.18151  2.89805  2.37891  2.77524  2.98523  4.58482  3.61508
          0.27688  1.41940        *  0.18947  1.75675  0.00000        *
//
