# Supplementary material for: T346Hunter: A Novel Web-Based Tool for the Prediction of Type III, Type IV and Type VI Secretion Systems in Bacterial Genomes
Source: PLoS One. 2015 Apr 13;10(4):e0119317. doi: 10.1371/journal.pone.0119317 (PMC4395097; doi:10.1371/journal.pone.0119317)
Supplement: S1 Data — (ZIP) [file pone.0119317.s009.zip › T346Hunter_profiles/sctl.hmm]

HMMER3/f [3.1b1 | May 2013]
NAME  sctl
LENG  213
ALPH  amino
RF    no
MM    no
CONS  yes
CS    no
MAP   yes
DATE  Wed Sep  4 10:55:36 2013
NSEQ  7
EFFN  3.394043
CKSUM 2337959519
STATS LOCAL MSV      -10.2266  0.70460
STATS LOCAL VITERBI  -11.0017  0.70460
STATS LOCAL FORWARD   -5.1161  0.70460
HMM          A        C        D        E        F        G        H        I        K        L        M        N        P        Q        R        S        T        V        W        Y   
            m->m     m->i     m->d     i->m     i->i     d->m     d->d
  COMPO   2.28712  4.19805  2.93176  2.51574  3.70481  3.15143  3.69337  2.82865  2.63164  2.35235  3.76915  3.19596  3.56729  2.80796  2.83513  2.77415  2.87818  2.68119  4.68890  3.76188
          2.68648  4.41574  2.77606  2.73128  3.46531  2.40579  3.72671  3.29379  2.67837  2.69283  4.23787  2.90523  2.73743  3.18113  2.89774  2.37956  2.77466  2.98363  4.58104  3.61356
          1.24936  0.98441  1.07984  2.35425  0.09978  0.00000        *
      1   2.84493  2.25984  4.05041  3.45182  3.59562  3.82703  4.15683  2.89873  3.10688  2.59505  1.76656  3.73818  4.24180  3.55480  2.04445  3.13760  3.09915  2.70817  5.08678  3.88282     21 m - - -
          2.68618  4.42225  2.77519  2.73123  3.46354  2.40513  3.72494  3.29354  2.67741  2.69355  4.24690  2.90347  2.73739  3.18146  2.89801  2.37887  2.77519  2.98518  4.58477  3.61503
          0.01483  4.61458  5.33692  0.61958  0.77255  0.48280  0.95985
      2   2.86757  5.24853  3.11520  1.98071  4.54574  3.64126  3.84607  3.99694  2.60232  3.53232  2.18530  2.24407  4.04342  2.29678  3.07932  2.85397  2.38502  3.61387  5.71147  4.33330     22 e - - -
          2.68618  4.42225  2.77519  2.73123  3.46354  2.40513  3.72494  3.29354  2.67741  2.69355  4.24690  2.90347  2.73739  3.18146  2.89801  2.37887  2.77519  2.98518  4.58477  3.61503
          0.01126  4.88753  5.60988  0.61958  0.77255  0.80101  0.59580
      3   1.74800  4.68733  3.59361  3.02946  3.84726  3.79182  4.03583  3.20728  2.23682  2.25657  2.42076  3.47109  2.69917  3.30716  3.34848  3.03039  3.09404  2.96900  5.26005  4.00809     23 a - - -
          2.68618  4.42225  2.77519  2.73123  3.46354  2.40513  3.72494  3.29354  2.67741  2.69355  4.24690  2.90347  2.73739  3.18146  2.89801  2.37887  2.77519  2.98518  4.58477  3.61503
          0.01126  4.88753  5.60988  0.61958  0.77255  0.32952  1.27035
      4   2.29556  4.63181  2.66904  3.23306  2.08519  3.89749  4.15165  3.11768  3.18779  2.09736  2.46608  3.63708  4.27644  2.37791  3.53924  3.14382  3.14857  2.89971  5.21106  3.97712     24 f - - -
          2.68618  4.42225  2.77519  2.73123  3.46354  2.40513  3.72494  3.29354  2.67741  2.69355  4.24690  2.90347  2.73739  3.18146  2.89801  2.37887  2.77519  2.98518  4.58477  3.61503
          0.00981  5.02474  5.74709  0.61958  0.77255  0.48576  0.95510
      5   2.12452  4.40880  4.52953  3.93945  2.45102  4.09094  4.40439  2.17378  1.96889  1.94318  3.50781  4.10977  4.45505  4.00835  3.95174  3.38446  3.19634  2.05254  5.03796  3.85115     25 l - - -
          2.68618  4.42225  2.77519  2.73123  3.46354  2.40513  3.72494  3.29354  2.67741  2.69355  4.24690  2.90347  2.73739  3.18146  2.89801  2.37887  2.77519  2.98518  4.58477  3.61503
          0.00981  5.02474  5.74709  0.61958  0.77255  0.48576  0.95510
      6   2.92876  2.74817  3.22163  2.66031  4.67046  2.48810  3.88944  4.12757  2.02933  3.63777  4.40096  3.19550  4.10141  2.34534  2.39782  1.91240  3.15869  3.72657  5.79136  4.41458     26 s - - -
          2.68618  4.42225  2.77519  2.73123  3.46354  2.40513  3.72494  3.29354  2.67741  2.69355  4.24690  2.90347  2.73739  3.18146  2.89801  2.37887  2.77519  2.98518  4.58477  3.61503
          0.00981  5.02474  5.74709  0.61958  0.77255  0.48576  0.95510
      7   2.27807  4.47729  4.13217  3.55630  3.59741  3.97260  4.26508  2.26248  3.47321  2.10075  3.59335  2.47835  4.34958  3.73206  3.73366  2.44059  2.23510  2.03408  5.08777  3.88222     27 v - - -
          2.68618  4.42225  2.77519  2.73123  3.46354  2.40513  3.72494  3.29354  2.67741  2.69355  4.24690  2.90347  2.73739  3.18146  2.89801  2.37887  2.77519  2.98518  4.58477  3.61503
          0.00981  5.02474  5.74709  0.61958  0.77255  0.48576  0.95510
      8   2.37890  4.95358  5.60064  5.06680  3.89508  5.02113  5.51490  0.94524  4.92621  1.29959  3.70152  5.18170  5.28733  5.05863  5.00018  4.39685  3.91758  2.31718  5.85843  4.73517     28 i - - -
          2.68618  4.42225  2.77519  2.73123  3.46354  2.40513  3.72494  3.29354  2.67741  2.69355  4.24690  2.90347  2.73739  3.18146  2.89801  2.37887  2.77519  2.98518  4.58477  3.61503
          0.00981  5.02474  5.74709  0.61958  0.77255  0.48576  0.95510
      9   2.29573  5.21017  3.21792  2.03568  4.46864  3.76572  4.07759  3.91874  2.91196  3.52586  4.35387  3.33369  1.34584  3.24547  3.37075  3.06207  3.28435  3.58855  5.75193  2.64827     29 p - - -
          2.68618  4.42225  2.77519  2.73123  3.46354  2.40513  3.72494  3.29354  2.67741  2.69355  4.24690  2.90347  2.73739  3.18146  2.89801  2.37887  2.77519  2.98518  4.58477  3.61503
          0.00981  5.02474  5.74709  0.61958  0.77255  0.48576  0.95510
     10   2.98764  4.44025  4.51110  3.92422  3.55457  4.11284  4.42861  2.02816  2.52861  1.63788  3.55072  4.11426  4.47790  4.00901  3.94820  2.44660  3.22131  1.62127  5.08783  3.89789     30 v - - -
          2.68618  4.42225  2.77519  2.73123  3.46354  2.40513  3.72494  3.29354  2.67741  2.69355  4.24690  2.90347  2.73739  3.18146  2.89801  2.37887  2.77519  2.98518  4.58477  3.61503
          0.00981  5.02474  5.74709  0.61958  0.77255  0.48576  0.95510
     11   2.30651  5.39542  1.83792  2.63863  4.77872  3.67891  3.93571  4.25776  2.69895  3.75317  4.50411  2.40433  2.56163  3.04335  3.19405  2.15089  2.43314  3.82340  5.89738  4.49234     31 d - - -
          2.68618  4.42225  2.77519  2.73123  3.46354  2.40513  3.72494  3.29354  2.67741  2.69355  4.24690  2.90347  2.73739  3.18146  2.89801  2.37887  2.77519  2.98518  4.58477  3.61503
          0.00981  5.02474  5.74709  0.61958  0.77255  0.48576  0.95510
     12   1.85434  5.20968  3.24700  2.69018  4.49355  3.70775  3.90786  3.92939  2.66792  2.57992  4.28087  3.21882  2.81185  2.33910  2.28945  2.19910  3.13644  3.56984  5.69535  4.33773     32 a - - -
          2.68618  4.42225  2.77519  2.73123  3.46354  2.40513  3.72494  3.29354  2.67741  2.69355  4.24690  2.90347  2.73739  3.18146  2.89801  2.37887  2.77519  2.98518  4.58477  3.61503
          0.00981  5.02474  5.74709  0.61958  0.77255  0.48576  0.95510
     13   1.86118  5.38313  3.13383  2.10316  4.71481  3.67519  2.54959  4.19023  2.62050  3.68413  4.43282  3.14993  2.61701  2.36330  3.11011  2.29026  3.14358  3.76776  5.82776  4.42541     33 a - - -
          2.68618  4.42225  2.77519  2.73123  3.46354  2.40513  3.72494  3.29354  2.67741  2.69355  4.24690  2.90347  2.73739  3.18146  2.89801  2.37887  2.77519  2.98518  4.58477  3.61503
          0.00981  5.02474  5.74709  0.61958  0.77255  0.48576  0.95510
     14   2.91964  4.41825  4.30879  3.72554  3.52376  2.48010  2.54806  2.86467  3.61417  1.67244  2.54918  3.96164  4.38004  3.84824  3.81832  3.29058  2.39379  2.09087  5.02894  3.83373     34 l - - -
          2.68618  4.42225  2.77519  2.73123  3.46354  2.40513  3.72494  3.29354  2.67741  2.69355  4.24690  2.90347  2.73739  3.18146  2.89801  2.37887  2.77519  2.98518  4.58477  3.61503
          0.00981  5.02474  5.74709  0.61958  0.77255  0.48576  0.95510
     15   1.43775  4.66095  3.82126  3.25859  3.84575  3.87113  4.18762  3.18700  3.19192  2.26865  3.80607  3.65245  4.28168  3.51046  2.54557  2.22949  3.16712  2.23447  5.28558  4.05151     35 a - - -
          2.68618  4.42225  2.77519  2.73123  3.46354  2.40513  3.72494  3.29354  2.67741  2.69355  4.24690  2.90347  2.73739  3.18146  2.89801  2.37887  2.77519  2.98518  4.58477  3.61503
          0.00981  5.02474  5.74709  0.61958  0.77255  0.48576  0.95510
     16   2.93763  2.79808  3.94256  3.37466  3.67298  3.93946  4.19933  3.07152  3.28941  2.20681  3.69645  3.73688  1.71854  2.37591  3.60025  3.20068  3.17206  2.85839  5.14758  2.46663     36 p - - -
          2.68618  4.42225  2.77519  2.73123  3.46354  2.40513  3.72494  3.29354  2.67741  2.69355  4.24690  2.90347  2.73739  3.18146  2.89801  2.37887  2.77519  2.98518  4.58477  3.61503
          0.00981  5.02474  5.74709  0.61958  0.77255  0.48576  0.95510
     17   2.90533  5.14980  2.33741  2.71402  4.40336  2.66144  3.92657  3.82580  2.71607  2.56903  4.22047  2.43258  4.11379  3.06809  2.46613  2.92687  3.13784  1.92434  5.64597  4.30016     37 v - - -
          2.68618  4.42225  2.77519  2.73123  3.46354  2.40513  3.72494  3.29354  2.67741  2.69355  4.24690  2.90347  2.73739  3.18146  2.89801  2.37887  2.77519  2.98518  4.58477  3.61503
          0.00981  5.02474  5.74709  0.61958  0.77255  0.48576  0.95510
     18   2.95993  5.39121  3.16883  1.74340  4.71154  2.03653  2.50986  4.17419  2.09935  2.62131  4.44376  3.19276  4.11756  3.01925  3.09599  2.93305  3.19027  3.77040  5.83097  4.44585     38 e - - -
          2.68623  4.42230  2.77525  2.73128  3.46359  2.40458  3.72500  3.29359  2.67746  2.69360  4.24695  2.90352  2.73745  3.18152  2.89806  2.37892  2.77525  2.98524  4.58482  3.61508
          0.14848  2.00405  5.74709  0.17468  1.83087  0.48576  0.95510
     19   2.15784  4.82921  3.55247  2.98716  4.00643  3.82234  4.04733  2.36777  2.26096  3.05780  3.92448  3.45367  2.24213  3.28133  2.48390  3.04984  3.14885  2.25298  5.38464  4.11514     40 a - - -
          2.68618  4.42225  2.77519  2.73123  3.46354  2.40513  3.72494  3.29354  2.67741  2.69355  4.24690  2.90347  2.73739  3.18146  2.89801  2.37887  2.77519  2.98518  4.58477  3.61503
          0.00981  5.02474  5.74709  0.61958  0.77255  0.48576  0.95510
     20   3.32627  4.67044  5.15182  4.56771  3.72640  4.57532  4.94280  1.57766  4.37336  1.50213  3.63244  4.67266  4.89201  4.56730  2.38093  3.90274  3.56180  1.41751  5.43936  4.27540     41 v - - -
          2.68618  4.42225  2.77519  2.73123  3.46354  2.40513  3.72494  3.29354  2.67741  2.69355  4.24690  2.90347  2.73739  3.18146  2.89801  2.37887  2.77519  2.98518  4.58477  3.61503
          0.00981  5.02474  5.74709  0.61958  0.77255  0.48576  0.95510
     21   3.68993  2.33135  5.69746  5.14743  3.83679  5.05748  5.51279  1.10410  4.99734  1.16824  3.64766  5.23285  5.29931  5.08700  5.03275  4.43016  3.93084  2.35643  5.80693  4.69216     42 i - - -
          2.68618  4.42225  2.77519  2.73123  3.46354  2.40513  3.72494  3.29354  2.67741  2.69355  4.24690  2.90347  2.73739  3.18146  2.89801  2.37887  2.77519  2.98518  4.58477  3.61503
          0.00981  5.02474  5.74709  0.61958  0.77255  0.48576  0.95510
     22   2.17494  5.39959  3.27399  2.70796  4.76920  3.74327  3.91589  4.22573  1.61658  3.71421  4.47565  3.23604  2.76894  3.02250  1.93206  2.26330  3.20950  3.81252  5.84482  4.47801     43 k - - -
          2.68618  4.42225  2.77519  2.73123  3.46354  2.40513  3.72494  3.29354  2.67741  2.69355  4.24690  2.90347  2.73739  3.18146  2.89801  2.37887  2.77519  2.98518  4.58477  3.61503
          0.00981  5.02474  5.74709  0.61958  0.77255  0.48576  0.95510
     23   1.87962  5.40567  3.40875  2.84738  4.80870  3.82397  3.99783  4.23975  2.59633  3.74188  4.52923  3.35203  2.62325  2.16754  1.42500  3.07223  3.31209  3.84904  5.87596  4.55069     44 r - - -
          2.68618  4.42225  2.77519  2.73123  3.46354  2.40513  3.72494  3.29354  2.67741  2.69355  4.24690  2.90347  2.73739  3.18146  2.89801  2.37887  2.77519  2.98518  4.58477  3.61503
          0.00981  5.02474  5.74709  0.61958  0.77255  0.48576  0.95510
     24   2.18653  5.37513  2.39543  1.82329  4.70253  3.67287  3.87091  2.62824  2.05151  3.67308  4.42217  3.14684  4.07229  2.97443  3.10846  2.30888  3.13704  3.75633  5.81875  4.41676     45 e - - -
          2.68618  4.42225  2.77519  2.73123  3.46354  2.40513  3.72494  3.29354  2.67741  2.69355  4.24690  2.90347  2.73739  3.18146  2.89801  2.37887  2.77519  2.98518  4.58477  3.61503
          0.00981  5.02474  5.74709  0.61958  0.77255  0.48576  0.95510
     25   2.27085  5.36057  1.98339  1.72491  4.66601  3.69775  3.92672  4.12110  2.70074  2.43564  4.42281  3.18387  4.11460  3.04352  3.19202  2.92994  2.29544  3.72830  5.82613  4.43527     46 e - - -
          2.68618  4.42225  2.77519  2.73123  3.46354  2.40513  3.72494  3.29354  2.67741  2.69355  4.24690  2.90347  2.73739  3.18146  2.89801  2.37887  2.77519  2.98518  4.58477  3.61503
          0.00981  5.02474  5.74709  0.61958  0.77255  0.48576  0.95510
     26   2.12773  4.45289  4.28322  3.69981  3.54566  4.02297  4.31083  2.25031  2.36829  1.68024  3.55384  3.95354  4.39268  3.82994  3.78904  3.30366  3.17409  2.68635  5.05471  2.05865     47 l - - -
          2.68618  4.42225  2.77519  2.73123  3.46354  2.40513  3.72494  3.29354  2.67741  2.69355  4.24690  2.90347  2.73739  3.18146  2.89801  2.37887  2.77519  2.98518  4.58477  3.61503
          0.00981  5.02474  5.74709  0.61958  0.77255  0.48576  0.95510
     27   2.32893  5.49906  2.20552  1.62381  4.83737  3.68711  3.92120  4.32755  2.68574  3.80188  4.54649  2.41293  4.11271  2.33053  3.18905  2.92989  2.38434  3.88703  5.93231  4.51030     48 e - - -
          2.68618  4.42225  2.77519  2.73123  3.46354  2.40513  3.72494  3.29354  2.67741  2.69355  4.24690  2.90347  2.73739  3.18146  2.89801  2.37887  2.77519  2.98518  4.58477  3.61503
          0.00981  5.02474  5.74709  0.61958  0.77255  0.48576  0.95510
     28   1.81001  4.95917  2.55741  2.83847  4.16498  3.76256  3.98077  2.62024  2.82388  2.30947  4.04420  3.33738  4.15219  3.16657  2.34872  2.33257  3.13150  3.27021  5.49177  4.18854     49 a - - -
          2.68618  4.42225  2.77519  2.73123  3.46354  2.40513  3.72494  3.29354  2.67741  2.69355  4.24690  2.90347  2.73739  3.18146  2.89801  2.37887  2.77519  2.98518  4.58477  3.61503
          0.00981  5.02474  5.74709  0.61958  0.77255  0.48576  0.95510
     29   2.92027  2.57428  4.21472  3.63510  3.54120  3.99061  4.27626  2.90781  3.53675  2.64738  3.56270  3.90476  4.36384  2.43027  3.77003  1.98693  3.15291  2.11405  2.89811  2.46754     50 s - - -
          2.68618  4.42225  2.77519  2.73123  3.46354  2.40513  3.72494  3.29354  2.67741  2.69355  4.24690  2.90347  2.73739  3.18146  2.89801  2.37887  2.77519  2.98518  4.58477  3.61503
          0.00981  5.02474  5.74709  0.61958  0.77255  0.48576  0.95510
     30   2.94010  4.59991  3.91876  3.34641  2.43648  3.93935  2.75653  3.07985  2.27315  1.54479  3.69965  3.71786  4.31581  3.56490  3.55889  3.19644  2.23688  2.86715  5.16115  3.92094     51 l - - -
          2.68618  4.42225  2.77519  2.73123  3.46354  2.40513  3.72494  3.29354  2.67741  2.69355  4.24690  2.90347  2.73739  3.18146  2.89801  2.37887  2.77519  2.98518  4.58477  3.61503
          0.00981  5.02474  5.74709  0.61958  0.77255  0.48576  0.95510
     31   2.95382  4.94893  3.59030  3.03368  4.25487  3.79791  4.11352  3.63738  2.90817  2.42242  4.14342  3.48775  4.23641  3.31521  2.23772  1.79723  1.51351  3.34224  5.58012  4.30317     52 t - - -
          2.68618  4.42225  2.77519  2.73123  3.46354  2.40513  3.72494  3.29354  2.67741  2.69355  4.24690  2.90347  2.73739  3.18146  2.89801  2.37887  2.77519  2.98518  4.58477  3.61503
          0.00981  5.02474  5.74709  0.61958  0.77255  0.48576  0.95510
     32   1.05612  4.69234  4.79608  4.33222  4.15368  4.05737  4.97702  1.43862  4.22378  3.04773  4.08214  4.39099  4.64640  4.46530  4.40910  3.46094  2.28049  2.62246  5.75264  4.56449     53 a - - -
          2.68618  4.42225  2.77519  2.73123  3.46354  2.40513  3.72494  3.29354  2.67741  2.69355  4.24690  2.90347  2.73739  3.18146  2.89801  2.37887  2.77519  2.98518  4.58477  3.61503
          0.00981  5.02474  5.74709  0.61958  0.77255  0.48576  0.95510
     33   3.02438  5.50117  3.24003  1.71914  4.86936  2.64417  3.91655  4.33466  1.95980  3.79243  4.54628  3.23035  4.15725  1.79442  2.31711  2.98412  3.24695  3.90649  5.89803  4.52387     54 e - - -
          2.68618  4.42225  2.77519  2.73123  3.46354  2.40513  3.72494  3.29354  2.67741  2.69355  4.24690  2.90347  2.73739  3.18146  2.89801  2.37887  2.77519  2.98518  4.58477  3.61503
          0.00981  5.02474  5.74709  0.61958  0.77255  0.48576  0.95510
     34   2.15079  5.64348  1.47191  1.67469  4.97640  3.72956  4.02871  4.47037  2.83054  3.94549  4.70709  3.19215  4.19995  3.14393  2.25634  3.05151  3.35656  4.03133  6.07989  4.64489     55 d - - -
          2.68618  4.42225  2.77519  2.73123  3.46354  2.40513  3.72494  3.29354  2.67741  2.69355  4.24690  2.90347  2.73739  3.18146  2.89801  2.37887  2.77519  2.98518  4.58477  3.61503
          0.00981  5.02474  5.74709  0.61958  0.77255  0.48576  0.95510
     35   2.30682  4.59349  4.57246  3.97967  3.60913  4.22483  4.53091  2.16238  3.75296  1.04829  3.55620  4.19972  4.58165  4.04935  2.37240  3.52562  3.35654  2.68800  5.21542  4.04232     56 l - - -
          2.68618  4.42225  2.77519  2.73123  3.46354  2.40513  3.72494  3.29354  2.67741  2.69355  4.24690  2.90347  2.73739  3.18146  2.89801  2.37887  2.77519  2.98518  4.58477  3.61503
          0.00981  5.02474  5.74709  0.61958  0.77255  0.48576  0.95510
     36   3.04776  4.95249  2.30175  2.15925  4.07889  3.89546  4.17390  2.41702  3.10527  1.28159  3.98618  3.50934  4.30992  3.41104  3.52725  3.17929  3.28449  3.12347  5.51971  4.24563     57 l - - -
          2.68618  4.42225  2.77519  2.73123  3.46354  2.40513  3.72494  3.29354  2.67741  2.69355  4.24690  2.90347  2.73739  3.18146  2.89801  2.37887  2.77519  2.98518  4.58477  3.61503
          0.00981  5.02474  5.74709  0.61958  0.77255  0.48576  0.95510
     37   1.95488  5.42751  2.26019  2.08929  4.76606  3.67474  3.88547  4.24955  2.63589  3.73173  4.47539  3.14438  4.08353  2.22875  3.13208  2.28654  2.29338  3.81578  5.86671  4.45483     58 a - - -
          2.68618  4.42225  2.77519  2.73123  3.46354  2.40513  3.72494  3.29354  2.67741  2.69355  4.24690  2.90347  2.73739  3.18146  2.89801  2.37887  2.77519  2.98518  4.58477  3.61503
          0.00981  5.02474  5.74709  0.61958  0.77255  0.48576  0.95510
     38   1.55839  5.50801  2.36021  1.98939  4.84597  3.69415  3.92923  4.33462  2.11678  3.80934  4.55615  3.15850  4.12160  2.21223  3.18952  2.94182  3.22547  3.89591  5.93978  4.51966     59 a - - -
          2.68618  4.42225  2.77519  2.73123  3.46354  2.40513  3.72494  3.29354  2.67741  2.69355  4.24690  2.90347  2.73739  3.18146  2.89801  2.37887  2.77519  2.98518  4.58477  3.61503
          0.00981  5.02474  5.74709  0.61958  0.77255  0.48576  0.95510
     39   0.61452  4.77795  4.75937  4.49481  5.29212  3.58721  5.33422  4.72448  4.46637  4.42954  5.21548  4.27659  4.41375  4.67416  4.66109  1.83456  2.05754  4.00800  6.64303  5.52431     60 A - - -
          2.68618  4.42225  2.77519  2.73123  3.46354  2.40513  3.72494  3.29354  2.67741  2.69355  4.24690  2.90347  2.73739  3.18146  2.89801  2.37887  2.77519  2.98518  4.58477  3.61503
          0.00981  5.02474  5.74709  0.61958  0.77255  0.48576  0.95510
     40   3.58683  5.83549  4.02441  3.27778  5.36179  4.21964  2.30169  4.69516  1.16712  4.05625  4.89168  3.69598  4.55640  1.61796  1.96801  3.54718  3.73682  4.33556  6.04651  4.87457     61 k - - -
          2.68618  4.42225  2.77519  2.73123  3.46354  2.40513  3.72494  3.29354  2.67741  2.69355  4.24690  2.90347  2.73739  3.18146  2.89801  2.37887  2.77519  2.98518  4.58477  3.61503
          0.00981  5.02474  5.74709  0.61958  0.77255  0.48576  0.95510
     41   3.39404  5.73753  3.69899  2.17816  5.20491  4.06079  4.05151  4.58916  1.78494  3.98359  4.79003  3.53272  4.42497  1.41899  1.56978  3.35207  3.57485  4.20208  6.01251  4.76872     62 q - - -
          2.68618  4.42225  2.77519  2.73123  3.46354  2.40513  3.72494  3.29354  2.67741  2.69355  4.24690  2.90347  2.73739  3.18146  2.89801  2.37887  2.77519  2.98518  4.58477  3.61503
          0.00981  5.02474  5.74709  0.61958  0.77255  0.48576  0.95510
     42   2.99093  5.48020  1.95977  2.66169  4.84033  3.73372  2.70771  4.31291  1.98133  3.77539  4.52426  3.20101  4.13136  1.84367  2.21288  2.95039  3.21668  3.88066  5.88752  4.50082     63 q - - -
          2.68618  4.42225  2.77519  2.73123  3.46354  2.40513  3.72494  3.29354  2.67741  2.69355  4.24690  2.90347  2.73739  3.18146  2.89801  2.37887  2.77519  2.98518  4.58477  3.61503
          0.00981  5.02474  5.74709  0.61958  0.77255  0.48576  0.95510
     43   0.69171  2.39675  4.31454  3.89147  4.62675  3.69929  4.80205  3.98161  3.77664  3.70669  4.57766  4.03004  4.39541  2.39911  4.05574  3.12208  3.36450  3.57534  6.02497  4.82250     64 A - - -
          2.68618  4.42225  2.77519  2.73123  3.46354  2.40513  3.72494  3.29354  2.67741  2.69355  4.24690  2.90347  2.73739  3.18146  2.89801  2.37887  2.77519  2.98518  4.58477  3.61503
          0.00981  5.02474  5.74709  0.61958  0.77255  0.48576  0.95510
     44   2.93137  5.35196  3.18943  1.49113  4.66942  3.70391  3.89054  2.59472  2.03792  3.63974  4.40347  3.18539  4.09989  2.36548  3.08095  2.90899  2.45069  3.72685  5.79693  4.41482     65 e - - -
          2.68618  4.42225  2.77519  2.73123  3.46354  2.40513  3.72494  3.29354  2.67741  2.69355  4.24690  2.90347  2.73739  3.18146  2.89801  2.37887  2.77519  2.98518  4.58477  3.61503
          0.00981  5.02474  5.74709  0.61958  0.77255  0.48576  0.95510
     45   1.78235  2.66023  3.40362  2.81623  4.66103  3.81774  3.95708  4.08251  2.06416  3.61410  4.41014  3.32511  4.20278  2.35719  1.80369  3.04100  3.26187  3.72192  5.77785  4.45501     66 a - - -
          2.68618  4.42225  2.77519  2.73123  3.46354  2.40513  3.72494  3.29354  2.67741  2.69355  4.24690  2.90347  2.73739  3.18146  2.89801  2.37887  2.77519  2.98518  4.58477  3.61503
          0.00981  5.02474  5.74709  0.61958  0.77255  0.48576  0.95510
     46   3.53822  4.81259  5.50963  4.97863  3.92995  4.91652  5.32854  0.90372  4.83637  2.69533  3.88801  5.04943  5.20980  5.01746  4.91985  4.28030  3.78506  1.31028  5.72725  2.48039     67 i - - -
          2.68618  4.42225  2.77519  2.73123  3.46354  2.40513  3.72494  3.29354  2.67741  2.69355  4.24690  2.90347  2.73739  3.18146  2.89801  2.37887  2.77519  2.98518  4.58477  3.61503
          0.00981  5.02474  5.74709  0.61958  0.77255  0.48576  0.95510
     47   3.12325  4.57324  4.64009  4.04381  3.58584  4.24209  4.54779  2.00170  3.81404  1.06308  3.53592  4.23940  4.59376  4.09382  2.59998  3.54465  2.33852  2.66093  5.19610  4.02557     68 l - - -
          2.68618  4.42225  2.77519  2.73123  3.46354  2.40513  3.72494  3.29354  2.67741  2.69355  4.24690  2.90347  2.73739  3.18146  2.89801  2.37887  2.77519  2.98518  4.58477  3.61503
          0.00981  5.02474  5.74709  0.61958  0.77255  0.48576  0.95510
     48   1.92750  5.43530  3.29980  2.72429  4.79179  3.77114  3.91466  4.24310  1.95935  3.72424  4.48879  3.25063  4.15810  1.80285  2.17710  2.98323  2.44452  3.83548  5.84714  4.48872     69 q - - -
          2.68618  4.42225  2.77519  2.73123  3.46354  2.40513  3.72494  3.29354  2.67741  2.69355  4.24690  2.90347  2.73739  3.18146  2.89801  2.37887  2.77519  2.98518  4.58477  3.61503
          0.00981  5.02474  5.74709  0.61958  0.77255  0.48576  0.95510
     49   2.99066  5.41367  1.50058  2.01578  4.70144  3.70930  3.95105  4.17586  2.73523  2.62855  4.47163  2.36198  4.13722  3.07054  3.23025  2.96227  3.22743  3.78057  2.98432  4.46348     70 d - - -
          2.68618  4.42225  2.77519  2.73123  3.46354  2.40513  3.72494  3.29354  2.67741  2.69355  4.24690  2.90347  2.73739  3.18146  2.89801  2.37887  2.77519  2.98518  4.58477  3.61503
          0.00981  5.02474  5.74709  0.61958  0.77255  0.48576  0.95510
     50   0.78318  5.09790  3.48214  2.21661  4.84907  3.71606  4.46250  4.22332  3.34735  3.88643  4.71682  3.60937  4.33660  3.65433  3.77299  3.12527  2.21938  3.79504  6.13494  4.83198     71 a - - -
          2.68618  4.42225  2.77519  2.73123  3.46354  2.40513  3.72494  3.29354  2.67741  2.69355  4.24690  2.90347  2.73739  3.18146  2.89801  2.37887  2.77519  2.98518  4.58477  3.61503
          0.00981  5.02474  5.74709  0.61958  0.77255  0.48576  0.95510
     51   2.97414  5.44015  3.20897  2.04729  4.78879  3.72860  2.02042  4.25600  2.57675  3.73308  4.48661  3.20044  4.12342  1.94537  2.35737  2.93951  2.28805  3.83443  5.85722  4.47450     72 q - - -
          2.68618  4.42225  2.77519  2.73123  3.46354  2.40513  3.72494  3.29354  2.67741  2.69355  4.24690  2.90347  2.73739  3.18146  2.89801  2.37887  2.77519  2.98518  4.58477  3.61503
          0.00981  5.02474  5.74709  0.61958  0.77255  0.48576  0.95510
     52   2.32125  5.74678  2.03175  1.12589  5.07345  3.74643  4.08449  4.57627  2.04402  4.04477  4.81320  3.20324  4.24293  3.20507  3.44330  3.11467  3.43723  4.13126  6.17765  4.72624     73 e - - -
          2.68618  4.42225  2.77519  2.73123  3.46354  2.40513  3.72494  3.29354  2.67741  2.69355  4.24690  2.90347  2.73739  3.18146  2.89801  2.37887  2.77519  2.98518  4.58477  3.61503
          0.00981  5.02474  5.74709  0.61958  0.77255  0.48576  0.95510
     53   2.33244  5.38975  3.22759  1.72804  4.72601  3.72402  3.89190  4.18435  1.71440  3.67997  4.43979  3.20235  4.11506  2.99803  2.21657  2.92783  3.18104  2.66338  5.81921  4.44264     74 k - - -
          2.68618  4.42225  2.77519  2.73123  3.46354  2.40513  3.72494  3.29354  2.67741  2.69355  4.24690  2.90347  2.73739  3.18146  2.89801  2.37887  2.77519  2.98518  4.58477  3.61503
          0.00981  5.02474  5.74709  0.61958  0.77255  0.48576  0.95510
     54   0.93964  2.45477  4.66236  4.18993  3.83274  3.87577  4.68059  3.36541  4.05522  3.13014  4.06446  4.21065  4.48284  4.28110  4.22081  3.27477  3.35277  3.10544  5.36810  1.84897     75 a - - -
          2.68618  4.42225  2.77519  2.73123  3.46354  2.40513  3.72494  3.29354  2.67741  2.69355  4.24690  2.90347  2.73739  3.18146  2.89801  2.37887  2.77519  2.98518  4.58477  3.61503
          0.00981  5.02474  5.74709  0.61958  0.77255  0.48576  0.95510
     55   2.27461  5.55337  3.10922  1.18033  4.90328  3.75055  3.97065  4.37716  2.00784  3.84846  4.60906  3.21854  4.18036  2.33717  3.12901  3.01924  3.29829  3.94990  5.97074  4.57449     76 e - - -
          2.68618  4.42225  2.77519  2.73123  3.46354  2.40513  3.72494  3.29354  2.67741  2.69355  4.24690  2.90347  2.73739  3.18146  2.89801  2.37887  2.77519  2.98518  4.58477  3.61503
          0.00981  5.02474  5.74709  0.61958  0.77255  0.48576  0.95510
     56   2.97793  5.43902  3.25027  2.67897  4.79490  3.74040  2.72070  4.25830  2.04833  3.73073  4.48438  3.21260  4.12789  2.32586  1.84485  2.17802  2.30315  3.83716  5.84919  4.47435     77 r - - -
          2.68618  4.42225  2.77519  2.73123  3.46354  2.40513  3.72494  3.29354  2.67741  2.69355  4.24690  2.90347  2.73739  3.18146  2.89801  2.37887  2.77519  2.98518  4.58477  3.61503
          0.00981  5.02474  5.74709  0.61958  0.77255  0.48576  0.95510
     57   3.02360  5.13777  3.29595  2.22119  4.35855  3.80169  4.05078  3.76124  2.85496  1.29949  4.22599  3.35725  4.22489  2.38365  3.28104  2.17204  3.26045  3.46534  5.65566  4.34118     78 l - - -
          2.68618  4.42225  2.77519  2.73123  3.46354  2.40513  3.72494  3.29354  2.67741  2.69355  4.24690  2.90347  2.73739  3.18146  2.89801  2.37887  2.77519  2.98518  4.58477  3.61503
          0.00981  5.02474  5.74709  0.61958  0.77255  0.48576  0.95510
     58   2.16771  5.74131  3.88249  3.18684  5.22455  4.14029  4.08426  4.58062  1.86183  3.98134  4.80746  3.62614  4.49197  2.27628  1.00479  3.44811  3.64782  4.21809  6.00774  4.80359     79 r - - -
          2.68618  4.42225  2.77519  2.73123  3.46354  2.40513  3.72494  3.29354  2.67741  2.69355  4.24690  2.90347  2.73739  3.18146  2.89801  2.37887  2.77519  2.98518  4.58477  3.61503
          0.00981  5.02474  5.74709  0.61958  0.77255  0.48576  0.95510
     59   2.31878  5.11379  3.30049  2.18047  4.35675  3.73201  3.93029  2.51457  2.71405  3.37137  2.63368  3.26026  4.12141  2.00330  2.29612  2.93677  3.13575  3.44730  5.61136  4.27695     80 q - - -
          2.68618  4.42225  2.77519  2.73123  3.46354  2.40513  3.72494  3.29354  2.67741  2.69355  4.24690  2.90347  2.73739  3.18146  2.89801  2.37887  2.77519  2.98518  4.58477  3.61503
          0.00981  5.02474  5.74709  0.61958  0.77255  0.48576  0.95510
     60   2.90470  5.32444  2.31296  2.11952  4.63266  3.68461  3.87868  4.09474  2.62645  2.04576  4.37544  3.16701  4.08059  2.37528  2.43495  2.88413  3.13594  3.69605  5.77659  2.68776     81 l - - -
          2.68618  4.42225  2.77519  2.73123  3.46354  2.40513  3.72494  3.29354  2.67741  2.69355  4.24690  2.90347  2.73739  3.18146  2.89801  2.37887  2.77519  2.98518  4.58477  3.61503
          0.00981  5.02474  5.74709  0.61958  0.77255  0.48576  0.95510
     61   0.73313  4.87946  4.75483  4.68857  5.57572  1.10012  5.58095  5.05200  4.81826  4.75920  5.53962  4.40590  4.50966  4.96557  4.94082  3.17294  3.54046  4.22366  6.88174  5.83068     82 a - - -
          2.68618  4.42225  2.77519  2.73123  3.46354  2.40513  3.72494  3.29354  2.67741  2.69355  4.24690  2.90347  2.73739  3.18146  2.89801  2.37887  2.77519  2.98518  4.58477  3.61503
          0.00981  5.02474  5.74709  0.61958  0.77255  0.48576  0.95510
     62   3.02929  4.47898  4.54381  3.95934  3.34377  4.12813  4.32605  2.91609  2.50099  2.08475  3.58595  4.11597  4.49184  4.01176  3.93454  3.42252  3.25997  1.99509  2.76342  1.50282     83 y - - -
          2.68618  4.42225  2.77519  2.73123  3.46354  2.40513  3.72494  3.29354  2.67741  2.69355  4.24690  2.90347  2.73739  3.18146  2.89801  2.37887  2.77519  2.98518  4.58477  3.61503
          0.00981  5.02474  5.74709  0.61958  0.77255  0.48576  0.95510
     63   1.43354  2.52528  3.50103  2.99656  4.50765  3.71560  4.16634  3.92147  2.97855  3.54204  4.36126  2.37419  4.21404  1.80171  3.40715  3.00514  3.22975  3.55591  5.78617  4.47811     84 a - - -
          2.68618  4.42225  2.77519  2.73123  3.46354  2.40513  3.72494  3.29354  2.67741  2.69355  4.24690  2.90347  2.73739  3.18146  2.89801  2.37887  2.77519  2.98518  4.58477  3.61503
          0.00981  5.02474  5.74709  0.61958  0.77255  0.48576  0.95510
     64   1.73573  5.72915  2.04406  1.60150  5.05445  3.74157  4.07849  4.55640  2.91421  4.02842  4.79636  3.19973  4.23599  1.83542  3.44379  3.10464  3.42517  4.11316  6.16426  4.71361     85 e - - -
          2.68618  4.42225  2.77519  2.73123  3.46354  2.40513  3.72494  3.29354  2.67741  2.69355  4.24690  2.90347  2.73739  3.18146  2.89801  2.37887  2.77519  2.98518  4.58477  3.61503
          0.00981  5.02474  5.74709  0.61958  0.77255  0.48576  0.95510
     65   3.73321  5.45478  4.91581  4.81173  2.18897  0.33595  5.29165  4.74126  4.93750  4.27306  5.37832  4.81703  5.03611  5.12664  5.06817  3.94101  4.22664  4.38739  5.80473  4.27800     86 G - - -
          2.68618  4.42225  2.77519  2.73123  3.46354  2.40513  3.72494  3.29354  2.67741  2.69355  4.24690  2.90347  2.73739  3.18146  2.89801  2.37887  2.77519  2.98518  4.58477  3.61503
          0.00981  5.02474  5.74709  0.61958  0.77255  0.48576  0.95510
     66   3.59294  4.89985  5.33810  4.84272  2.03742  4.67085  4.37499  3.24065  4.63462  1.47434  2.37119  4.66999  4.98898  4.64238  4.60148  4.00177  3.81746  3.14955  2.53935  1.46548     87 y - - -
          2.68618  4.42225  2.77519  2.73123  3.46354  2.40513  3.72494  3.29354  2.67741  2.69355  4.24690  2.90347  2.73739  3.18146  2.89801  2.37887  2.77519  2.98518  4.58477  3.61503
          0.00981  5.02474  5.74709  0.61958  0.77255  0.48576  0.95510
     67   3.01912  5.54983  2.31118  1.68552  4.89000  3.70368  3.94942  4.38200  2.71349  3.85081  4.59845  2.39695  4.13974  1.79560  2.24667  2.96703  3.25644  3.93916  5.97706  4.55274     88 e - - -
          2.68618  4.42225  2.77519  2.73123  3.46354  2.40513  3.72494  3.29354  2.67741  2.69355  4.24690  2.90347  2.73739  3.18146  2.89801  2.37887  2.77519  2.98518  4.58477  3.61503
          0.00981  5.02474  5.74709  0.61958  0.77255  0.48576  0.95510
     68   2.90551  5.35789  3.16811  1.80105  4.68324  3.68234  3.86913  2.62469  2.60172  3.65222  4.40530  2.46546  4.07626  2.23936  2.26961  2.87814  2.45061  3.73812  5.80025  4.40710     89 e - - -
          2.68618  4.42225  2.77519  2.73123  3.46354  2.40513  3.72494  3.29354  2.67741  2.69355  4.24690  2.90347  2.73739  3.18146  2.89801  2.37887  2.77519  2.98518  4.58477  3.61503
          0.00981  5.02474  5.74709  0.61958  0.77255  0.48576  0.95510
     69   1.60979  5.08619  3.63379  3.37904  5.11673  0.97393  4.64746  4.57401  3.51537  4.17714  4.98388  3.74095  4.38244  2.10838  3.90227  3.14504  3.46600  4.02511  6.36178  5.07970     90 g - - -
          2.68618  4.42225  2.77519  2.73123  3.46354  2.40513  3.72494  3.29354  2.67741  2.69355  4.24690  2.90347  2.73739  3.18146  2.89801  2.37887  2.77519  2.98518  4.58477  3.61503
          0.00981  5.02474  5.74709  0.61958  0.77255  0.48576  0.95510
     70   2.28694  4.56899  3.89448  3.32398  3.69706  3.91520  4.17897  2.21019  3.26393  2.07550  2.44977  2.63766  4.29285  3.55506  2.56849  2.36087  3.14143  2.83576  5.15944  3.93650     91 l - - -
          2.68618  4.42225  2.77519  2.73123  3.46354  2.40513  3.72494  3.29354  2.67741  2.69355  4.24690  2.90347  2.73739  3.18146  2.89801  2.37887  2.77519  2.98518  4.58477  3.61503
          0.11439  5.02474  2.28752  0.61958  0.77255  0.48576  0.95510
     71   2.86179  5.34297  2.24905  2.09949  4.67491  3.62882  3.82420  2.60817  2.06749  3.64205  4.38809  3.10064  4.02744  2.18117  3.05602  2.82841  2.38709  3.72659  5.78242  4.37842     92 k - - -
          2.68618  4.42225  2.77519  2.73123  3.46354  2.40513  3.72494  3.29354  2.67741  2.69355  4.24690  2.90347  2.73739  3.18146  2.89801  2.37887  2.77519  2.98518  4.58477  3.61503
          0.01089  4.92124  5.64359  0.61958  0.77255  0.73590  0.65215
     72   1.75947  5.23089  2.24749  2.11947  4.51865  3.65908  3.88542  3.95733  2.66684  2.53593  4.30158  3.16070  4.07048  3.01162  3.15005  2.88492  2.23580  3.58869  5.71456  4.34196     93 a - - -
          2.68618  4.42225  2.77519  2.73123  3.46354  2.40513  3.72494  3.29354  2.67741  2.69355  4.24690  2.90347  2.73739  3.18146  2.89801  2.37887  2.77519  2.98518  4.58477  3.61503
          0.01089  4.92124  5.64359  0.61958  0.77255  0.73590  0.65215
     73   1.64979  4.58088  3.87516  3.30935  3.67716  3.89079  4.15780  3.06633  3.19756  2.75958  2.55640  3.67986  4.27916  2.47777  3.50989  3.15611  3.14411  2.85559  2.00697  3.90571     94 a - - -
          2.68618  4.42225  2.77519  2.73123  3.46354  2.40513  3.72494  3.29354  2.67741  2.69355  4.24690  2.90347  2.73739  3.18146  2.89801  2.37887  2.77519  2.98518  4.58477  3.61503
          0.01089  4.92124  5.64359  0.61958  0.77255  0.73590  0.65215
     74   2.20503  4.59846  3.75274  3.19871  2.39253  3.82571  4.12437  3.12302  3.15711  2.07973  3.72994  2.34212  4.22871  3.45889  3.50981  1.87264  3.11039  2.89288  5.19673  3.95304     95 s - - -
          2.68618  4.42225  2.77519  2.73123  3.46354  2.40513  3.72494  3.29354  2.67741  2.69355  4.24690  2.90347  2.73739  3.18146  2.89801  2.37887  2.77519  2.98518  4.58477  3.61503
          0.01089  4.92124  5.64359  0.61958  0.77255  0.35613  1.20524
     75   2.33038  5.40496  3.13086  1.66287  4.74528  2.68073  3.86922  4.22614  2.10603  3.70806  4.45071  3.14396  4.07344  2.23303  3.09435  2.87495  2.42993  3.79385  5.84156  4.43499     96 e - - -
          2.68618  4.42225  2.77519  2.73123  3.46354  2.40513  3.72494  3.29354  2.67741  2.69355  4.24690  2.90347  2.73739  3.18146  2.89801  2.37887  2.77519  2.98518  4.58477  3.61503
          0.00981  5.02474  5.74709  0.61958  0.77255  0.48576  0.95510
     76   2.99079  4.96115  3.56336  2.98863  2.72472  3.86263  2.50393  3.53310  2.84208  1.96201  4.04190  3.45949  4.24319  1.86627  2.25571  3.09275  3.21640  3.26971  5.41037  4.08755     97 q - - -
          2.68618  4.42225  2.77519  2.73123  3.46354  2.40513  3.72494  3.29354  2.67741  2.69355  4.24690  2.90347  2.73739  3.18146  2.89801  2.37887  2.77519  2.98518  4.58477  3.61503
          0.00981  5.02474  5.74709  0.61958  0.77255  0.48576  0.95510
     77   3.34071  4.66945  5.24117  4.67543  3.81195  2.38839  5.04067  1.21405  4.51950  1.59032  3.71851  4.75308  4.94650  4.68970  4.59739  3.95768  3.58407  1.68529  5.52199  4.34522     98 i - - -
          2.68618  4.42225  2.77519  2.73123  3.46354  2.40513  3.72494  3.29354  2.67741  2.69355  4.24690  2.90347  2.73739  3.18146  2.89801  2.37887  2.77519  2.98518  4.58477  3.61503
          0.00981  5.02474  5.74709  0.61958  0.77255  0.48576  0.95510
     78   1.49492  4.50793  4.11704  3.55165  3.65276  2.67511  2.72052  2.13879  3.47112  2.73189  3.64555  3.85436  4.35288  3.73798  3.74042  3.23592  3.16876  2.03596  5.14004  3.93196     99 a - - -
          2.68618  4.42225  2.77519  2.73123  3.46354  2.40513  3.72494  3.29354  2.67741  2.69355  4.24690  2.90347  2.73739  3.18146  2.89801  2.37887  2.77519  2.98518  4.58477  3.61503
          0.00981  5.02474  5.74709  0.61958  0.77255  0.48576  0.95510
     79   2.20129  5.36748  2.28810  1.81894  2.85059  3.68234  3.88648  4.15498  2.63814  3.66167  4.41826  3.15997  4.08552  2.99420  1.92199  2.89118  3.15170  3.74453  5.81577  4.41863    100 e - - -
          2.68618  4.42225  2.77519  2.73123  3.46354  2.40513  3.72494  3.29354  2.67741  2.69355  4.24690  2.90347  2.73739  3.18146  2.89801  2.37887  2.77519  2.98518  4.58477  3.61503
          0.00981  5.02474  5.74709  0.61958  0.77255  0.48576  0.95510
     80   2.28111  4.51451  4.10151  3.53165  3.57461  3.97888  2.51999  2.98289  3.44084  1.77136  3.62719  3.84191  4.35677  3.71361  3.70892  3.25039  2.37338  2.77818  5.07032  1.89059    101 l - - -
          2.68618  4.42225  2.77519  2.73123  3.46354  2.40513  3.72494  3.29354  2.67741  2.69355  4.24690  2.90347  2.73739  3.18146  2.89801  2.37887  2.77519  2.98518  4.58477  3.61503
          0.00981  5.02474  5.74709  0.61958  0.77255  0.48576  0.95510
     81   2.13252  4.50956  4.55168  3.97083  3.61448  4.19315  4.51550  1.61641  3.84737  1.93248  3.58636  4.18071  4.55201  2.07519  4.02821  3.48760  3.29296  2.00472  5.18151  3.99312    102 i - - -
          2.68618  4.42225  2.77519  2.73123  3.46354  2.40513  3.72494  3.29354  2.67741  2.69355  4.24690  2.90347  2.73739  3.18146  2.89801  2.37887  2.77519  2.98518  4.58477  3.61503
          0.00981  5.02474  5.74709  0.61958  0.77255  0.48576  0.95510
     82   3.00399  2.49713  4.86976  4.26895  2.28536  4.17162  4.51943  2.68338  4.08167  1.98686  3.48068  4.30669  4.53523  4.23218  4.13051  3.48484  1.51974  2.01464  5.03590  3.85656    103 t - - -
          2.68618  4.42225  2.77519  2.73123  3.46354  2.40513  3.72494  3.29354  2.67741  2.69355  4.24690  2.90347  2.73739  3.18146  2.89801  2.37887  2.77519  2.98518  4.58477  3.61503
          0.00981  5.02474  5.74709  0.61958  0.77255  0.48576  0.95510
     83   2.13618  5.77972  2.03128  1.30501  5.10254  3.75017  4.10588  4.60890  2.95624  4.07754  4.84930  3.20598  4.25718  1.84757  3.49258  3.13595  3.46523  4.16269  6.21250  4.75386    104 e - - -
          2.68618  4.42225  2.77519  2.73123  3.46354  2.40513  3.72494  3.29354  2.67741  2.69355  4.24690  2.90347  2.73739  3.18146  2.89801  2.37887  2.77519  2.98518  4.58477  3.61503
          0.00981  5.02474  5.74709  0.61958  0.77255  0.48576  0.95510
     84   2.13821  2.82631  3.86027  3.29126  3.72474  3.90191  4.16971  3.08265  3.23520  2.80247  3.69944  2.44860  4.28380  3.53072  2.59022  3.15431  2.34797  2.26092  2.68647  3.95453    105 a - - -
          2.68618  4.42225  2.77519  2.73123  3.46354  2.40513  3.72494  3.29354  2.67741  2.69355  4.24690  2.90347  2.73739  3.18146  2.89801  2.37887  2.77519  2.98518  4.58477  3.61503
          0.00981  5.02474  5.74709  0.61958  0.77255  0.48576  0.95510
     85   2.33490  5.55603  3.17960  2.14393  4.91594  3.78472  3.97780  4.37781  1.96763  3.84629  4.61367  3.25590  4.20572  1.22955  3.05661  3.05169  3.32214  3.95893  5.96166  4.58609    106 q - - -
          2.68618  4.42225  2.77519  2.73123  3.46354  2.40513  3.72494  3.29354  2.67741  2.69355  4.24690  2.90347  2.73739  3.18146  2.89801  2.37887  2.77519  2.98518  4.58477  3.61503
          0.00981  5.02474  5.74709  0.61958  0.77255  0.48576  0.95510
     86   1.91392  5.22801  2.30410  2.68139  4.51152  3.70413  3.92050  3.94686  2.69741  2.42367  4.30126  3.21387  4.10738  1.98168  3.17415  2.91734  2.29964  3.58588  5.71805  4.35429    107 a - - -
          2.68618  4.42225  2.77519  2.73123  3.46354  2.40513  3.72494  3.29354  2.67741  2.69355  4.24690  2.90347  2.73739  3.18146  2.89801  2.37887  2.77519  2.98518  4.58477  3.61503
          0.00981  5.02474  5.74709  0.61958  0.77255  0.48576  0.95510
     87   2.13953  4.57076  3.93403  3.35911  2.59618  3.93360  4.19293  3.04657  2.28996  2.20217  1.96478  3.72490  4.30923  3.57560  2.58268  3.19031  3.15504  2.83522  5.15902  3.93955    108 m - - -
          2.68618  4.42225  2.77519  2.73123  3.46354  2.40513  3.72494  3.29354  2.67741  2.69355  4.24690  2.90347  2.73739  3.18146  2.89801  2.37887  2.77519  2.98518  4.58477  3.61503
          0.00981  5.02474  5.74709  0.61958  0.77255  0.48576  0.95510
     88   1.74778  5.38353  3.32162  2.74510  4.71133  3.78048  3.92388  4.15281  2.08611  3.66045  4.43846  3.26747  4.16566  1.84656  2.26403  2.99382  3.23165  3.76829  5.80508  2.79861    109 a - - -
          2.68618  4.42225  2.77519  2.73123  3.46354  2.40513  3.72494  3.29354  2.67741  2.69355  4.24690  2.90347  2.73739  3.18146  2.89801  2.37887  2.77519  2.98518  4.58477  3.61503
          0.00981  5.02474  5.74709  0.61958  0.77255  0.48576  0.95510
     89   2.32808  5.35143  3.19984  1.80900  4.66880  3.70915  3.89434  4.12824  2.61440  3.64062  4.40552  2.30259  4.10510  3.00504  1.88312  2.91536  3.16628  3.72968  2.80317  4.41621    110 e - - -
          2.68618  4.42225  2.77519  2.73123  3.46354  2.40513  3.72494  3.29354  2.67741  2.69355  4.24690  2.90347  2.73739  3.18146  2.89801  2.37887  2.77519  2.98518  4.58477  3.61503
          0.00981  5.02474  5.74709  0.61958  0.77255  0.48576  0.95510
     90   2.96675  5.43802  3.23225  2.04310  4.79343  3.72959  2.69390  4.26067  1.99152  3.73156  4.48204  3.20034  4.11813  1.92665  2.19755  2.93180  3.19116  2.70569  5.84978  4.46936    111 q - - -
          2.68618  4.42225  2.77519  2.73123  3.46354  2.40513  3.72494  3.29354  2.67741  2.69355  4.24690  2.90347  2.73739  3.18146  2.89801  2.37887  2.77519  2.98518  4.58477  3.61503
          0.00981  5.02474  5.74709  0.61958  0.77255  0.48576  0.95510
     91   1.77542  4.36937  4.54376  3.95062  3.46846  4.05839  4.37376  2.14508  3.80539  2.05920  3.48368  2.49483  4.42571  4.00181  3.93690  3.35369  3.16365  2.06790  2.64240  3.80257    112 a - - -
          2.68618  4.42225  2.77519  2.73123  3.46354  2.40513  3.72494  3.29354  2.67741  2.69355  4.24690  2.90347  2.73739  3.18146  2.89801  2.37887  2.77519  2.98518  4.58477  3.61503
          0.00981  5.02474  5.74709  0.61958  0.77255  0.48576  0.95510
     92   3.19989  5.53406  3.52625  1.80386  4.91159  3.92813  3.99564  4.32205  1.94607  3.79214  2.00797  3.41284  4.30212  3.11057  1.58611  3.17771  3.40257  3.94720  5.89436  4.60140    113 r - - -
          2.68618  4.42225  2.77519  2.73123  3.46354  2.40513  3.72494  3.29354  2.67741  2.69355  4.24690  2.90347  2.73739  3.18146  2.89801  2.37887  2.77519  2.98518  4.58477  3.61503
          0.00981  5.02474  5.74709  0.61958  0.77255  0.48576  0.95510
     93   2.28306  5.41288  3.17124  1.67415  4.76013  3.68953  3.86682  4.23745  2.12469  3.71282  4.45592  3.15903  4.08247  2.33664  2.25267  2.88594  2.45473  3.80533  5.83861  4.44062    114 e - - -
          2.68618  4.42225  2.77519  2.73123  3.46354  2.40513  3.72494  3.29354  2.67741  2.69355  4.24690  2.90347  2.73739  3.18146  2.89801  2.37887  2.77519  2.98518  4.58477  3.61503
          0.00981  5.02474  5.74709  0.61958  0.77255  0.48576  0.95510
     94   2.33243  5.40771  3.14563  2.14344  4.75441  3.67167  3.85594  4.23772  2.03482  3.71118  4.44918  2.30683  4.06576  2.33973  2.26673  2.26200  3.13263  3.79949  5.83702  4.43036    115 k - - -
          2.68618  4.42225  2.77519  2.73123  3.46354  2.40513  3.72494  3.29354  2.67741  2.69355  4.24690  2.90347  2.73739  3.18146  2.89801  2.37887  2.77519  2.98518  4.58477  3.61503
          0.00981  5.02474  5.74709  0.61958  0.77255  0.48576  0.95510
     95   3.97714  5.19401  5.99755  5.43836  3.74988  5.41377  5.80886  1.33651  5.31172  0.99463  2.27085  5.58307  5.52128  5.26728  5.29344  4.80300  4.19859  1.92568  5.90757  4.89776    116 l - - -
          2.68618  4.42225  2.77519  2.73123  3.46354  2.40513  3.72494  3.29354  2.67741  2.69355  4.24690  2.90347  2.73739  3.18146  2.89801  2.37887  2.77519  2.98518  4.58477  3.61503
          0.00981  5.02474  5.74709  0.61958  0.77255  0.48576  0.95510
     96   2.18208  5.31048  3.17129  1.76045  4.62575  3.68052  3.88313  4.08564  2.63711  3.60804  4.37112  3.16931  2.81438  2.24616  3.12227  2.29411  3.13297  2.61969  5.77537  4.38852    117 e - - -
          2.68618  4.42225  2.77519  2.73123  3.46354  2.40513  3.72494  3.29354  2.67741  2.69355  4.24690  2.90347  2.73739  3.18146  2.89801  2.37887  2.77519  2.98518  4.58477  3.61503
          0.00981  5.02474  5.74709  0.61958  0.77255  0.48576  0.95510
     97   2.99067  5.47906  2.20432  1.45270  4.80266  3.69747  3.93855  2.58458  2.71135  3.77505  4.53092  3.16650  2.67428  2.35364  3.21225  2.94897  3.22765  3.85863  5.92049  4.50657    118 e - - -
          2.68618  4.42225  2.77519  2.73123  3.46354  2.40513  3.72494  3.29354  2.67741  2.69355  4.24690  2.90347  2.73739  3.18146  2.89801  2.37887  2.77519  2.98518  4.58477  3.61503
          0.00981  5.02474  5.74709  0.61958  0.77255  0.48576  0.95510
     98   3.41017  4.73549  5.33083  4.74337  3.56146  4.65098  4.95881  1.85529  4.56194  1.21512  3.50731  4.78795  4.94271  4.65652  4.58397  3.98184  3.63985  1.94827  5.33783  1.72176    119 l - - -
          2.68618  4.42225  2.77519  2.73123  3.46354  2.40513  3.72494  3.29354  2.67741  2.69355  4.24690  2.90347  2.73739  3.18146  2.89801  2.37887  2.77519  2.98518  4.58477  3.61503
          0.00981  5.02474  5.74709  0.61958  0.77255  0.48576  0.95510
     99   1.68973  4.80250  5.50349  4.96972  4.07395  4.92835  5.44197  1.64513  4.84832  2.04743  3.91724  5.06930  5.22464  5.04637  4.95363  4.29385  3.77707  1.06635  5.89230  4.69848    120 v - - -
          2.68618  4.42225  2.77519  2.73123  3.46354  2.40513  3.72494  3.29354  2.67741  2.69355  4.24690  2.90347  2.73739  3.18146  2.89801  2.37887  2.77519  2.98518  4.58477  3.61503
          0.00981  5.02474  5.74709  0.61958  0.77255  0.48576  0.95510
    100   2.13285  4.55202  3.95561  3.38437  3.68442  3.92832  4.20787  1.89998  3.31346  2.18016  3.66649  3.74095  4.31043  3.60228  2.42180  2.42136  2.24086  2.81296  5.15364  3.93543    121 i - - -
          2.68618  4.42225  2.77519  2.73123  3.46354  2.40513  3.72494  3.29354  2.67741  2.69355  4.24690  2.90347  2.73739  3.18146  2.89801  2.37887  2.77519  2.98518  4.58477  3.61503
          0.00981  5.02474  5.74709  0.61958  0.77255  0.48576  0.95510
    101   2.27063  5.26092  3.19395  1.53561  4.54901  3.70264  2.53166  3.99405  2.68395  2.58954  4.32936  3.20463  4.10607  3.03952  3.16084  2.18036  3.15430  3.62378  5.73979  4.36965    122 e - - -
          2.68618  4.42225  2.77519  2.73123  3.46354  2.40513  3.72494  3.29354  2.67741  2.69355  4.24690  2.90347  2.73739  3.18146  2.89801  2.37887  2.77519  2.98518  4.58477  3.61503
          0.00981  5.02474  5.74709  0.61958  0.77255  0.48576  0.95510
    102   1.71074  4.50224  4.44815  3.88631  3.65276  4.04452  4.47252  2.18887  3.77275  1.54800  3.63906  4.08752  4.46583  4.00535  3.96954  1.89898  3.24753  2.67016  5.18969  3.99854    123 l - - -
          2.68618  4.42225  2.77519  2.73123  3.46354  2.40513  3.72494  3.29354  2.67741  2.69355  4.24690  2.90347  2.73739  3.18146  2.89801  2.37887  2.77519  2.98518  4.58477  3.61503
          0.00981  5.02474  5.74709  0.61958  0.77255  0.48576  0.95510
    103   3.32070  2.40092  5.27906  4.68495  2.23811  4.55010  4.89371  2.61326  4.49569  1.19891  3.49370  4.70900  4.86097  4.59450  4.50868  3.87947  3.55317  1.56215  5.29893  4.13697    124 l - - -
          2.68618  4.42225  2.77519  2.73123  3.46354  2.40513  3.72494  3.29354  2.67741  2.69355  4.24690  2.90347  2.73739  3.18146  2.89801  2.37887  2.77519  2.98518  4.58477  3.61503
          0.00981  5.02474  5.74709  0.61958  0.77255  0.48576  0.95510
    104   3.10804  5.54209  3.32559  2.03381  4.92467  3.82820  3.96002  4.37157  1.99890  3.82696  4.59657  3.30225  4.22268  3.06630  1.84313  1.46027  3.32510  3.95806  5.92452  4.57938    125 s - - -
          2.68618  4.42225  2.77519  2.73123  3.46354  2.40513  3.72494  3.29354  2.67741  2.69355  4.24690  2.90347  2.73739  3.18146  2.89801  2.37887  2.77519  2.98518  4.58477  3.61503
          0.00981  5.02474  5.74709  0.61958  0.77255  0.48576  0.95510
    105   2.20381  5.43564  2.42627  2.01755  4.77941  3.67293  2.74679  4.26615  1.78917  3.73946  4.47838  3.13911  4.07725  2.20983  3.10765  2.88082  3.15436  3.82593  5.86674  4.45345    126 k - - -
          2.68618  4.42225  2.77519  2.73123  3.46354  2.40513  3.72494  3.29354  2.67741  2.69355  4.24690  2.90347  2.73739  3.18146  2.89801  2.37887  2.77519  2.98518  4.58477  3.61503
          0.00981  5.02474  5.74709  0.61958  0.77255  0.48576  0.95510
    106   2.14948  4.47710  4.72566  4.14273  3.61369  4.23375  4.58039  1.65689  4.00155  1.70761  3.59505  2.46095  4.59367  4.20102  4.13303  3.53972  3.30337  1.82310  5.18035  3.99267    127 i - - -
          2.68618  4.42225  2.77519  2.73123  3.46354  2.40513  3.72494  3.29354  2.67741  2.69355  4.24690  2.90347  2.73739  3.18146  2.89801  2.37887  2.77519  2.98518  4.58477  3.61503
          0.00981  5.02474  5.74709  0.61958  0.77255  0.48576  0.95510
    107   4.07537  5.26241  6.11200  5.58235  3.84111  5.59962  6.06132  1.80845  5.48221  0.63839  3.57105  5.77005  5.66493  5.44007  5.48464  5.02073  4.30240  1.73544  6.08349  5.08267    128 L - - -
          2.68618  4.42225  2.77519  2.73123  3.46354  2.40513  3.72494  3.29354  2.67741  2.69355  4.24690  2.90347  2.73739  3.18146  2.89801  2.37887  2.77519  2.98518  4.58477  3.61503
          0.00981  5.02474  5.74709  0.61958  0.77255  0.48576  0.95510
    108   3.43608  6.03771  1.53588  2.67317  5.34567  1.81045  1.64862  4.88327  3.24330  4.35010  5.16151  2.22436  4.38665  3.43125  3.82592  3.32956  3.71280  4.43037  6.48890  4.98455    129 d - - -
          2.68584  4.42253  2.77478  2.73080  3.46382  2.40478  3.72522  3.29382  2.67701  2.69314  4.24718  2.90375  2.73768  3.18174  2.89829  2.37915  2.77547  2.98546  4.58505  3.61531
          1.25161  0.79558  1.33698  0.42003  1.07010  0.48576  0.95510
    109   2.84115  5.12094  2.32451  2.01343  2.66221  3.62264  2.36660  3.81851  2.63482  3.37855  4.18890  3.12856  4.02657  2.97720  3.10977  2.84599  3.07421  3.47275  5.42951  2.60138    133 e - - -
          2.68618  4.42225  2.77519  2.73123  3.46354  2.40513  3.72494  3.29354  2.67741  2.69355  4.24690  2.90347  2.73739  3.18146  2.89801  2.37887  2.77519  2.98518  4.58477  3.61503
          0.01327  4.72439  5.44673  0.61958  0.77255  1.04533  0.43321
    110   3.21863  5.50624  0.96647  2.71263  5.11319  3.61977  4.31736  4.55628  3.34128  4.16554  5.03233  3.25617  4.27496  3.50257  3.89272  3.19776  1.48816  4.11174  6.34444  4.91598    134 d - - -
          2.68618  4.42225  2.77519  2.73123  3.46354  2.40513  3.72494  3.29354  2.67741  2.69355  4.24690  2.90347  2.73739  3.18146  2.89801  2.37887  2.77519  2.98518  4.58477  3.61503
          0.01327  4.72439  5.44673  0.61958  0.77255  0.24831  1.51466
    111   2.91850  5.41880  2.28509  2.59506  4.75893  3.67513  2.56250  4.24152  2.10611  3.72082  4.46285  3.14363  2.13051  2.33932  3.10085  2.88040  2.45316  3.80724  5.85247  4.44376    135 k - - -
          2.68618  4.42225  2.77519  2.73123  3.46354  2.40513  3.72494  3.29354  2.67741  2.69355  4.24690  2.90347  2.73739  3.18146  2.89801  2.37887  2.77519  2.98518  4.58477  3.61503
          0.00981  5.02474  5.74709  0.61958  0.77255  0.48576  0.95510
    112   2.15430  4.92828  3.43014  2.15032  4.14369  2.67880  4.01367  3.52829  2.87325  2.44636  4.03368  3.37227  2.07816  3.21075  3.30986  2.99554  3.14286  2.44881  5.48509  4.18979    136 p - - -
          2.68618  4.42225  2.77519  2.73123  3.46354  2.40513  3.72494  3.29354  2.67741  2.69355  4.24690  2.90347  2.73739  3.18146  2.89801  2.37887  2.77519  2.98518  4.58477  3.61503
          0.00981  5.02474  5.74709  0.61958  0.77255  0.48576  0.95510
    113   1.47020  5.47872  3.21399  1.39245  4.88057  3.79146  4.05301  4.32649  2.73837  3.83521  4.62193  3.31488  4.24302  3.17617  2.15843  3.09051  3.35830  3.92194  5.97860  4.61764    137 e - - -
          2.68618  4.42225  2.77519  2.73123  3.46354  2.40513  3.72494  3.29354  2.67741  2.69355  4.24690  2.90347  2.73739  3.18146  2.89801  2.37887  2.77519  2.98518  4.58477  3.61503
          0.00981  5.02474  5.74709  0.61958  0.77255  0.48576  0.95510
    114   3.00885  4.48120  4.45140  2.62800  3.54682  4.11922  4.42396  2.04331  3.75024  1.60301  2.48630  4.09038  4.47947  3.97335  3.93793  3.40723  1.81126  2.63299  5.10312  3.91822    138 l - - -
          2.68618  4.42225  2.77519  2.73123  3.46354  2.40513  3.72494  3.29354  2.67741  2.69355  4.24690  2.90347  2.73739  3.18146  2.89801  2.37887  2.77519  2.98518  4.58477  3.61503
          0.00981  5.02474  5.74709  0.61958  0.77255  0.48576  0.95510
    115   2.93895  4.35133  4.67086  4.07053  3.44318  4.08385  4.40481  2.03953  3.90008  1.63169  3.45947  4.16561  4.44808  4.07745  2.68392  3.38528  2.36289  2.02420  4.97305  2.40958    139 l - - -
          2.68618  4.42225  2.77519  2.73123  3.46354  2.40513  3.72494  3.29354  2.67741  2.69355  4.24690  2.90347  2.73739  3.18146  2.89801  2.37887  2.77519  2.98518  4.58477  3.61503
          0.00981  5.02474  5.74709  0.61958  0.77255  0.48576  0.95510
    116   1.69495  4.50108  4.54865  3.99680  3.70588  4.02734  4.54321  2.85492  3.87618  1.62077  3.69521  4.14852  4.48273  4.09784  4.05149  2.20615  3.26241  1.65964  5.24033  4.05131    140 l - - -
          2.68618  4.42225  2.77519  2.73123  3.46354  2.40513  3.72494  3.29354  2.67741  2.69355  4.24690  2.90347  2.73739  3.18146  2.89801  2.37887  2.77519  2.98518  4.58477  3.61503
          0.00981  5.02474  5.74709  0.61958  0.77255  0.48576  0.95510
    117   3.06855  5.38398  3.41350  2.84861  4.78568  3.81835  3.99772  4.21597  2.60280  3.72464  4.51298  3.35210  4.22742  2.31864  1.49330  2.25919  1.75366  3.82780  5.86411  4.53940    141 r - - -
          2.68618  4.42225  2.77519  2.73123  3.46354  2.40513  3.72494  3.29354  2.67741  2.69355  4.24690  2.90347  2.73739  3.18146  2.89801  2.37887  2.77519  2.98518  4.58477  3.61503
          0.00981  5.02474  5.74709  0.61958  0.77255  0.48576  0.95510
    118   1.41635  4.75743  5.38530  4.83706  3.96818  4.80223  5.27395  1.76445  4.70407  1.87447  3.83526  4.93504  5.11232  4.89007  4.80274  4.15488  3.70473  1.32512  5.74305  4.55892    142 v - - -
          2.68618  4.42225  2.77519  2.73123  3.46354  2.40513  3.72494  3.29354  2.67741  2.69355  4.24690  2.90347  2.73739  3.18146  2.89801  2.37887  2.77519  2.98518  4.58477  3.61503
          0.00981  5.02474  5.74709  0.61958  0.77255  0.48576  0.95510
    119   2.15522  4.80044  5.48340  4.93095  3.91127  4.86896  5.32540  1.78075  4.79005  1.16746  3.76108  5.01522  5.15677  4.94391  4.86165  4.22442  3.75648  1.41896  5.73907  4.57787    143 l - - -
          2.68618  4.42225  2.77519  2.73123  3.46354  2.40513  3.72494  3.29354  2.67741  2.69355  4.24690  2.90347  2.73739  3.18146  2.89801  2.37887  2.77519  2.98518  4.58477  3.61503
          0.00981  5.02474  5.74709  0.61958  0.77255  0.48576  0.95510
    120   2.33074  5.42446  2.29739  2.02071  4.76740  3.67028  3.86967  4.25320  2.61027  3.72849  4.46752  3.13739  4.07269  2.21230  2.01588  2.25866  3.14673  3.81432  5.85728  4.44500    144 r - - -
          2.68618  4.42225  2.77519  2.73123  3.46354  2.40513  3.72494  3.29354  2.67741  2.69355  4.24690  2.90347  2.73739  3.18146  2.89801  2.37887  2.77519  2.98518  4.58477  3.61503
          0.00981  5.02474  5.74709  0.61958  0.77255  0.48576  0.95510
    121   2.18471  5.43390  3.16776  1.48437  4.77921  3.70563  2.72752  4.25350  2.59348  3.73105  4.47953  3.17586  4.10442  2.20888  2.38898  2.91522  3.18064  3.82593  5.85808  4.46362    145 e - - -
          2.68618  4.42225  2.77519  2.73123  3.46354  2.40513  3.72494  3.29354  2.67741  2.69355  4.24690  2.90347  2.73739  3.18146  2.89801  2.37887  2.77519  2.98518  4.58477  3.61503
          0.00981  5.02474  5.74709  0.61958  0.77255  0.48576  0.95510
    122   1.86792  4.64041  3.82818  3.27380  3.79384  3.87895  4.18502  3.17123  3.22073  2.10474  3.77806  2.59681  4.28506  3.52672  3.56501  2.32521  3.16405  2.94106  2.00865  4.00157    146 a - - -
          2.68618  4.42225  2.77519  2.73123  3.46354  2.40513  3.72494  3.29354  2.67741  2.69355  4.24690  2.90347  2.73739  3.18146  2.89801  2.37887  2.77519  2.98518  4.58477  3.61503
          0.00981  5.02474  5.74709  0.61958  0.77255  0.48576  0.95510
    123   3.56579  5.01344  2.33239  4.23585  3.73472  4.67076  5.01395  2.04600  4.24490  0.72975  3.58338  4.56750  4.98649  4.43592  4.47230  4.01785  3.80168  2.74239  5.62092  4.47286    147 l - - -
          2.68618  4.42225  2.77519  2.73123  3.46354  2.40513  3.72494  3.29354  2.67741  2.69355  4.24690  2.90347  2.73739  3.18146  2.89801  2.37887  2.77519  2.98518  4.58477  3.61503
          0.00981  5.02474  5.74709  0.61958  0.77255  0.48576  0.95510
    124   1.95172  5.39027  3.15479  2.14766  4.73226  2.48911  3.86754  4.20920  2.10061  3.69406  4.43890  3.15174  4.07466  2.96823  2.28418  2.17680  3.14024  3.78081  5.82892  4.42821    148 a - - -
          2.68618  4.42225  2.77519  2.73123  3.46354  2.40513  3.72494  3.29354  2.67741  2.69355  4.24690  2.90347  2.73739  3.18146  2.89801  2.37887  2.77519  2.98518  4.58477  3.61503
          0.00981  5.02474  5.74709  0.61958  0.77255  0.48576  0.95510
    125   1.84524  5.26021  1.91440  2.66897  4.56721  3.69540  3.91377  4.01333  2.67942  2.59593  4.33988  3.20313  4.10086  3.03548  2.44323  2.17653  3.14833  3.63551  5.75021  4.37821    149 a - - -
          2.68618  4.42225  2.77519  2.73123  3.46354  2.40513  3.72494  3.29354  2.67741  2.69355  4.24690  2.90347  2.73739  3.18146  2.89801  2.37887  2.77519  2.98518  4.58477  3.61503
          0.00981  5.02474  5.74709  0.61958  0.77255  0.48576  0.95510
    126   2.95558  4.40308  4.52928  3.93757  2.33862  4.07415  4.38300  2.81311  3.78575  1.30802  3.49121  4.09941  4.44095  3.99543  2.65597  2.46931  3.18854  2.08452  5.00822  3.81566    150 l - - -
          2.68618  4.42225  2.77519  2.73123  3.46354  2.40513  3.72494  3.29354  2.67741  2.69355  4.24690  2.90347  2.73739  3.18146  2.89801  2.37887  2.77519  2.98518  4.58477  3.61503
          0.00981  5.02474  5.74709  0.61958  0.77255  0.48576  0.95510
    127   2.89984  5.36757  1.86272  2.60217  4.69554  3.67303  3.86593  4.16952  2.60735  3.66545  4.41435  3.14757  4.06949  2.36833  2.28569  2.29235  2.39770  3.74957  5.81032  2.90564    151 d - - -
          2.68618  4.42225  2.77519  2.73123  3.46354  2.40513  3.72494  3.29354  2.67741  2.69355  4.24690  2.90347  2.73739  3.18146  2.89801  2.37887  2.77519  2.98518  4.58477  3.61503
          0.00981  5.02474  5.74709  0.61958  0.77255  0.48576  0.95510
    128   2.98018  5.45730  3.15815  2.01658  4.80034  3.71925  3.90888  4.27241  2.01482  2.66606  4.50450  1.62336  4.12448  2.29649  3.07022  2.94245  3.20935  3.84824  5.87952  4.48693    152 n - - -
          2.68618  4.42225  2.77519  2.73123  3.46354  2.40513  3.72494  3.29354  2.67741  2.69355  4.24690  2.90347  2.73739  3.18146  2.89801  2.37887  2.77519  2.98518  4.58477  3.61503
          0.43934  5.02474  1.05278  0.61958  0.77255  0.48576  0.95510
    129   2.71689  4.87045  3.19292  2.79557  4.58059  2.18900  4.05462  4.02784  2.88970  3.61186  4.40506  2.13579  2.10703  3.21298  3.34076  2.78569  1.88129  3.57164  5.81275  4.48285    153 t - - -
          2.68618  4.42225  2.77519  2.73123  3.46354  2.40513  3.72494  3.29354  2.67741  2.69355  4.24690  2.90347  2.73739  3.18146  2.89801  2.37887  2.77519  2.98518  4.58477  3.61503
          0.01504  4.60044  5.32278  0.61958  0.77255  0.21374  1.64796
    130   1.84381  5.34207  3.14514  1.74823  4.65241  3.69361  3.90903  4.10995  2.66987  3.63560  4.40338  2.39326  4.10227  2.35083  3.15501  2.91259  3.16740  2.47948  5.80547  4.41759    154 e - - -
          2.68618  4.42225  2.77519  2.73123  3.46354  2.40513  3.72494  3.29354  2.67741  2.69355  4.24690  2.90347  2.73739  3.18146  2.89801  2.37887  2.77519  2.98518  4.58477  3.61503
          0.00981  5.02474  5.74709  0.61958  0.77255  0.48576  0.95510
    131   2.32865  5.40393  3.12671  2.13875  4.74505  2.50380  3.87677  4.22509  1.79193  3.70999  4.45441  2.28873  4.07787  2.97816  3.10783  2.88045  2.29625  3.79431  5.84610  4.43975    155 k - - -
          2.68618  4.42225  2.77519  2.73123  3.46354  2.40513  3.72494  3.29354  2.67741  2.69355  4.24690  2.90347  2.73739  3.18146  2.89801  2.37887  2.77519  2.98518  4.58477  3.61503
          0.00981  5.02474  5.74709  0.61958  0.77255  0.48576  0.95510
    132   2.18481  5.34912  3.18805  1.75396  4.67062  3.69748  3.88440  4.13070  2.61092  3.64086  4.40170  3.17919  4.09272  1.88185  2.35859  2.89916  3.15233  2.69569  5.79570  4.41128    156 e - - -
          2.68618  4.42225  2.77519  2.73123  3.46354  2.40513  3.72494  3.29354  2.67741  2.69355  4.24690  2.90347  2.73739  3.18146  2.89801  2.37887  2.77519  2.98518  4.58477  3.61503
          0.00981  5.02474  5.74709  0.61958  0.77255  0.48576  0.95510
    133   2.37471  4.83002  5.53288  4.98361  3.92330  4.92161  5.38512  1.77450  4.84558  1.08573  3.76130  5.07065  5.19950  4.99392  4.91519  4.28125  3.79394  1.41451  5.78031  4.62473    157 l - - -
          2.68618  4.42225  2.77519  2.73123  3.46354  2.40513  3.72494  3.29354  2.67741  2.69355  4.24690  2.90347  2.73739  3.18146  2.89801  2.37887  2.77519  2.98518  4.58477  3.61503
          0.00981  5.02474  5.74709  0.61958  0.77255  0.48576  0.95510
    134   2.91389  2.84444  3.95879  3.38626  2.44086  3.93260  4.20247  3.01777  2.30856  2.74878  3.65313  3.74190  4.30986  2.39607  3.62041  3.19140  2.40529  1.81548  5.13920  3.92143    158 v - - -
          2.68618  4.42225  2.77519  2.73123  3.46354  2.40513  3.72494  3.29354  2.67741  2.69355  4.24690  2.90347  2.73739  3.18146  2.89801  2.37887  2.77519  2.98518  4.58477  3.61503
          0.00981  5.02474  5.74709  0.61958  0.77255  0.48576  0.95510
    135   3.91556  5.10596  6.00228  5.50506  4.07264  5.49826  6.09324  1.71205  5.42697  1.14121  3.80671  5.66450  5.64419  5.52628  5.50353  4.92339  4.15985  0.98922  6.24829  5.15018    159 v - - -
          2.68618  4.42225  2.77519  2.73123  3.46354  2.40513  3.72494  3.29354  2.67741  2.69355  4.24690  2.90347  2.73739  3.18146  2.89801  2.37887  2.77519  2.98518  4.58477  3.61503
          0.00981  5.02474  5.74709  0.61958  0.77255  0.48576  0.95510
    136   2.91901  5.03116  3.39332  2.83536  4.27917  3.75874  2.15785  3.68262  2.78484  3.30790  4.13752  3.33510  4.15933  3.15662  2.43146  1.84428  2.28192  2.35252  5.57068  4.25970    160 s - - -
          2.68618  4.42225  2.77519  2.73123  3.46354  2.40513  3.72494  3.29354  2.67741  2.69355  4.24690  2.90347  2.73739  3.18146  2.89801  2.37887  2.77519  2.98518  4.58477  3.61503
          0.00981  5.02474  5.74709  0.61958  0.77255  0.48576  0.95510
    137   3.89652  5.08471  5.99383  5.50542  4.13537  5.49849  6.12924  1.69103  5.43466  1.32470  3.86724  5.66405  5.65526  5.56428  5.52883  4.92779  4.14416  0.85829  6.30587  5.18562    161 v - - -
          2.68618  4.42225  2.77519  2.73123  3.46354  2.40513  3.72494  3.29354  2.67741  2.69355  4.24690  2.90347  2.73739  3.18146  2.89801  2.37887  2.77519  2.98518  4.58477  3.61503
          0.00981  5.02474  5.74709  0.61958  0.77255  0.48576  0.95510
    138   2.97563  2.79337  3.43092  2.95702  4.45440  3.75038  1.93430  3.92324  2.94795  3.53485  4.36056  1.89228  1.83976  3.31556  3.37328  3.04213  3.26187  3.57297  5.74506  4.41243    162 p - - -
          2.68618  4.42225  2.77519  2.73123  3.46354  2.40513  3.72494  3.29354  2.67741  2.69355  4.24690  2.90347  2.73739  3.18146  2.89801  2.37887  2.77519  2.98518  4.58477  3.61503
          0.00981  5.02474  5.74709  0.61958  0.77255  0.48576  0.95510
    139   3.16866  5.12057  3.78792  3.31756  4.56755  3.92566  4.34399  3.80367  1.99581  3.54639  4.44815  3.72006  1.00522  3.54880  3.28119  3.28957  3.46819  2.17644  5.85437  4.60826    163 p - - -
          2.68618  4.42225  2.77519  2.73123  3.46354  2.40513  3.72494  3.29354  2.67741  2.69355  4.24690  2.90347  2.73739  3.18146  2.89801  2.37887  2.77519  2.98518  4.58477  3.61503
          0.00981  5.02474  5.74709  0.61958  0.77255  0.48576  0.95510
    140   2.94532  2.72755  1.87443  2.63164  4.71482  3.68935  3.92044  4.18341  2.68403  3.69395  4.45448  2.29160  4.10766  1.93316  3.17526  2.91864  2.43872  3.77211  5.85165  4.45387    164 d - - -
          2.68618  4.42225  2.77519  2.73123  3.46354  2.40513  3.72494  3.29354  2.67741  2.69355  4.24690  2.90347  2.73739  3.18146  2.89801  2.37887  2.77519  2.98518  4.58477  3.61503
          0.00981  5.02474  5.74709  0.61958  0.77255  0.48576  0.95510
    141   1.76080  5.34887  2.36824  2.63562  4.65698  3.69332  3.91338  2.79515  2.67991  3.64154  4.40973  2.28884  4.10464  1.96320  3.16855  2.91623  3.17249  3.72015  5.81226  4.42239    165 a - - -
          2.68618  4.42225  2.77519  2.73123  3.46354  2.40513  3.72494  3.29354  2.67741  2.69355  4.24690  2.90347  2.73739  3.18146  2.89801  2.37887  2.77519  2.98518  4.58477  3.61503
          0.00981  5.02474  5.74709  0.61958  0.77255  0.48576  0.95510
    142   1.85855  4.59944  4.18198  3.61107  3.72280  4.05292  4.36251  2.91335  2.30714  1.32656  3.68655  3.92632  4.43859  3.78376  3.72466  3.33717  3.25933  2.13800  5.24044  4.03680    166 l - - -
          2.68618  4.42225  2.77519  2.73123  3.46354  2.40513  3.72494  3.29354  2.67741  2.69355  4.24690  2.90347  2.73739  3.18146  2.89801  2.37887  2.77519  2.98518  4.58477  3.61503
          0.00981  5.02474  5.74709  0.61958  0.77255  0.48576  0.95510
    143   1.70917  5.60720  1.43109  2.67501  4.99443  2.49377  4.08911  4.48296  2.06028  3.97513  4.74680  3.23185  4.23049  3.21249  3.42521  3.08448  3.39388  4.04327  6.12127  4.69291    167 d - - -
          2.68618  4.42225  2.77519  2.73123  3.46354  2.40513  3.72494  3.29354  2.67741  2.69355  4.24690  2.90347  2.73739  3.18146  2.89801  2.37887  2.77519  2.98518  4.58477  3.61503
          0.00981  5.02474  5.74709  0.61958  0.77255  0.48576  0.95510
    144   1.88221  4.59936  1.89996  3.47654  3.70134  4.01917  4.29830  2.21400  3.41709  2.00679  2.58046  3.83290  4.39122  3.69535  3.72376  3.28246  3.22036  2.74030  5.21599  4.00360    168 a - - -
          2.68618  4.42225  2.77519  2.73123  3.46354  2.40513  3.72494  3.29354  2.67741  2.69355  4.24690  2.90347  2.73739  3.18146  2.89801  2.37887  2.77519  2.98518  4.58477  3.61503
          0.00981  5.02474  5.74709  0.61958  0.77255  0.48576  0.95510
    145   2.12846  4.45061  4.22650  3.64457  3.56106  3.99951  2.56611  2.24028  3.53468  2.12085  3.56193  3.91423  4.37093  3.79070  2.43322  3.27623  3.15748  1.76935  5.05968  3.85981    169 v - - -
          2.68618  4.42225  2.77519  2.73123  3.46354  2.40513  3.72494  3.29354  2.67741  2.69355  4.24690  2.90347  2.73739  3.18146  2.89801  2.37887  2.77519  2.98518  4.58477  3.61503
          0.00981  5.02474  5.74709  0.61958  0.77255  0.48576  0.95510
    146   1.93882  5.49131  3.29240  2.12846  4.86251  3.78026  3.91605  4.32006  1.94464  3.77904  4.53692  3.25075  4.16742  2.19731  1.78644  2.99648  3.25267  3.89852  5.88316  4.52122    170 r - - -
          2.68618  4.42225  2.77519  2.73123  3.46354  2.40513  3.72494  3.29354  2.67741  2.69355  4.24690  2.90347  2.73739  3.18146  2.89801  2.37887  2.77519  2.98518  4.58477  3.61503
          0.00981  5.02474  5.74709  0.61958  0.77255  0.48576  0.95510
    147   3.36231  5.71933  3.66507  1.78271  5.17943  4.03743  4.03972  4.57097  1.41634  3.96932  4.77069  3.50874  4.40312  2.22118  1.58454  3.32038  3.54677  4.17944  6.00315  4.74905    171 k - - -
          2.68618  4.42225  2.77519  2.73123  3.46354  2.40513  3.72494  3.29354  2.67741  2.69355  4.24690  2.90347  2.73739  3.18146  2.89801  2.37887  2.77519  2.98518  4.58477  3.61503
          0.00981  5.02474  5.74709  0.61958  0.77255  0.48576  0.95510
    148   2.16801  4.95590  3.40886  2.27973  4.15158  3.77262  2.68708  3.55056  2.82460  1.84667  4.03843  3.34815  4.16040  2.42820  3.25969  2.98836  3.13855  3.26662  3.02762  4.18008    172 l - - -
          2.68618  4.42225  2.77519  2.73123  3.46354  2.40513  3.72494  3.29354  2.67741  2.69355  4.24690  2.90347  2.73739  3.18146  2.89801  2.37887  2.77519  2.98518  4.58477  3.61503
          0.00981  5.02474  5.74709  0.61958  0.77255  0.48576  0.95510
    149   2.95363  4.44516  4.35300  2.41706  1.92213  4.04742  4.34295  2.21478  3.65205  2.06164  2.36182  4.00224  4.41312  3.88366  2.56911  3.33040  3.18501  2.68199  5.04883  3.85748    173 f - - -
          2.68618  4.42225  2.77519  2.73123  3.46354  2.40513  3.72494  3.29354  2.67741  2.69355  4.24690  2.90347  2.73739  3.18146  2.89801  2.37887  2.77519  2.98518  4.58477  3.61503
          0.00981  5.02474  5.74709  0.61958  0.77255  0.48576  0.95510
    150   1.61486  4.80430  2.38585  3.04407  4.00156  3.82640  4.10599  3.32427  3.03332  2.19937  3.92748  3.49996  2.69360  3.35480  3.43980  3.07226  3.16691  2.22374  5.40205  4.13632    174 a - - -
          2.68618  4.42225  2.77519  2.73123  3.46354  2.40513  3.72494  3.29354  2.67741  2.69355  4.24690  2.90347  2.73739  3.18146  2.89801  2.37887  2.77519  2.98518  4.58477  3.61503
          0.00981  5.02474  5.74709  0.61958  0.77255  0.48576  0.95510
    151   2.18175  5.41021  1.91379  2.09312  4.73849  2.66575  3.89045  4.21574  2.14361  2.50197  4.45840  3.15160  4.08818  2.99506  3.13777  2.89548  3.16415  3.79232  5.85228  4.44584    175 d - - -
          2.68618  4.42225  2.77519  2.73123  3.46354  2.40513  3.72494  3.29354  2.67741  2.69355  4.24690  2.90347  2.73739  3.18146  2.89801  2.37887  2.77519  2.98518  4.58477  3.61503
          0.00981  5.02474  5.74709  0.61958  0.77255  0.48576  0.95510
    152   2.07877  2.71361  4.71033  4.13152  3.54879  4.04239  4.49117  2.80703  3.96952  1.29346  3.55950  4.19965  4.46376  4.14757  4.06582  2.42988  3.20627  2.04431  5.07920  3.89831    176 l - - -
          2.68618  4.42225  2.77519  2.73123  3.46354  2.40513  3.72494  3.29354  2.67741  2.69355  4.24690  2.90347  2.73739  3.18146  2.89801  2.37887  2.77519  2.98518  4.58477  3.61503
          0.00981  5.02474  5.74709  0.61958  0.77255  0.48576  0.95510
    153   2.18797  5.34368  2.47140  2.62133  4.66435  3.68410  2.10404  4.12958  2.10857  3.63604  2.69249  3.16295  4.07712  2.97659  2.42665  2.87915  3.13402  3.72149  5.78891  4.39907    177 h - - -
          2.68618  4.42225  2.77519  2.73123  3.46354  2.40513  3.72494  3.29354  2.67741  2.69355  4.24690  2.90347  2.73739  3.18146  2.89801  2.37887  2.77519  2.98518  4.58477  3.61503
          0.11439  5.02474  2.28752  0.61958  0.77255  0.48576  0.95510
    154   2.10724  5.43453  3.07513  1.96153  4.79926  2.55092  3.92393  4.26854  1.36786  3.75786  4.52140  3.17196  4.11814  3.03587  3.10792  2.94844  3.22347  3.84618  5.89429  4.50174    178 k - - -
          2.68618  4.42225  2.77519  2.73123  3.46354  2.40513  3.72494  3.29354  2.67741  2.69355  4.24690  2.90347  2.73739  3.18146  2.89801  2.37887  2.77519  2.98518  4.58477  3.61503
          0.01089  4.92124  5.64359  0.61958  0.77255  0.73590  0.65215
    155   2.13756  5.16097  2.42696  2.63376  4.42872  3.65944  3.85919  3.86712  2.63279  2.49812  4.22350  2.29764  4.05299  2.98854  2.41090  2.86103  3.08653  3.51103  5.64007  2.61027    179 a - - -
          2.68618  4.42225  2.77519  2.73123  3.46354  2.40513  3.72494  3.29354  2.67741  2.69355  4.24690  2.90347  2.73739  3.18146  2.89801  2.37887  2.77519  2.98518  4.58477  3.61503
          0.01089  4.92124  5.64359  0.61958  0.77255  0.73590  0.65215
    156   2.86316  4.65799  3.63077  2.35420  2.62083  2.44142  4.05085  3.17489  3.02161  2.87455  3.75744  3.50040  4.19300  3.34218  2.32764  3.04815  3.09473  2.23833  2.68744  3.97010    180 v - - -
          2.68618  4.42225  2.77519  2.73123  3.46354  2.40513  3.72494  3.29354  2.67741  2.69355  4.24690  2.90347  2.73739  3.18146  2.89801  2.37887  2.77519  2.98518  4.58477  3.61503
          0.01089  4.92124  5.64359  0.61958  0.77255  0.73590  0.65215
    157   2.93546  5.40474  3.04492  2.03244  4.75724  2.37121  3.89464  4.23484  2.11313  3.72621  4.48161  3.13520  2.00789  3.00356  3.13802  2.10649  3.17578  3.80758  5.86798  4.46222    181 p - - -
          2.68618  4.42225  2.77519  2.73123  3.46354  2.40513  3.72494  3.29354  2.67741  2.69355  4.24690  2.90347  2.73739  3.18146  2.89801  2.37887  2.77519  2.98518  4.58477  3.61503
          0.01089  4.92124  5.64359  0.61958  0.77255  0.35613  1.20524
    158   2.89596  5.16122  2.34645  2.18865  2.89926  2.52321  3.91011  3.84661  2.69612  3.42727  4.22658  3.22620  4.10300  3.04881  2.46312  2.91238  3.12730  3.50405  2.79151  2.78640    182 e - - -
          2.68618  4.42225  2.77519  2.73123  3.46354  2.40513  3.72494  3.29354  2.67741  2.69355  4.24690  2.90347  2.73739  3.18146  2.89801  2.37887  2.77519  2.98518  4.58477  3.61503
          0.00981  5.02474  5.74709  0.61958  0.77255  0.48576  0.95510
    159   2.19442  4.55751  4.04172  3.47977  3.74507  3.90394  4.28649  2.30178  3.41439  2.82194  3.72748  3.80313  2.74077  3.69118  3.71425  1.82563  2.22182  2.06903  5.21816  4.00389    183 s - - -
          2.68618  4.42225  2.77519  2.73123  3.46354  2.40513  3.72494  3.29354  2.67741  2.69355  4.24690  2.90347  2.73739  3.18146  2.89801  2.37887  2.77519  2.98518  4.58477  3.61503
          0.00981  5.02474  5.74709  0.61958  0.77255  0.48576  0.95510
    160   2.89574  5.30079  2.41840  2.16648  2.73135  3.68190  3.87703  4.06151  1.76650  3.58783  2.65979  3.16743  4.07671  2.98935  3.11588  2.29776  3.12724  3.66878  5.75893  4.37424    184 k - - -
          2.68618  4.42225  2.77519  2.73123  3.46354  2.40513  3.72494  3.29354  2.67741  2.69355  4.24690  2.90347  2.73739  3.18146  2.89801  2.37887  2.77519  2.98518  4.58477  3.61503
          0.11512  5.02474  2.28118  0.61958  0.77255  0.48576  0.95510
    161   2.86553  4.55932  3.78354  3.21739  3.67856  3.85439  2.72659  2.18236  3.16485  2.76811  3.66457  2.39717  2.51682  3.46355  3.50562  3.10388  3.09750  2.17286  5.13422  2.63555    185 v - - -
          2.68618  4.42225  2.77519  2.73123  3.46354  2.40513  3.72494  3.29354  2.67741  2.69355  4.24690  2.90347  2.73739  3.18146  2.89801  2.37887  2.77519  2.98518  4.58477  3.61503
          0.01090  4.92052  5.64287  0.61958  0.77255  0.35551  1.20669
    162   3.44853  4.76465  5.40877  4.81633  3.59564  4.70516  5.04588  1.85151  4.63241  1.12227  3.48167  4.85969  4.98436  4.71192  4.64127  4.03948  3.67722  1.49473  2.70608  4.27474    186 l - - -
          2.68618  4.42225  2.77519  2.73123  3.46354  2.40513  3.72494  3.29354  2.67741  2.69355  4.24690  2.90347  2.73739  3.18146  2.89801  2.37887  2.77519  2.98518  4.58477  3.61503
          0.00981  5.02474  5.74709  0.61958  0.77255  0.48576  0.95510
    163   3.06912  5.48008  3.35550  1.71353  4.84339  3.81701  3.93680  4.28531  1.93847  1.93902  4.52934  3.29370  4.20009  2.33541  2.26191  3.03969  3.28472  3.88356  5.86956  4.52799    187 e - - -
          2.68618  4.42225  2.77519  2.73123  3.46354  2.40513  3.72494  3.29354  2.67741  2.69355  4.24690  2.90347  2.73739  3.18146  2.89801  2.37887  2.77519  2.98518  4.58477  3.61503
          0.00981  5.02474  5.74709  0.61958  0.77255  0.48576  0.95510
    164   3.00434  4.42262  4.67576  4.07912  3.48237  4.14793  4.46093  2.15317  2.41844  1.33931  3.48481  4.20483  4.50556  4.10315  4.01998  3.44875  3.23602  2.04270  5.04126  2.42425    188 l - - -
          2.68618  4.42225  2.77519  2.73123  3.46354  2.40513  3.72494  3.29354  2.67741  2.69355  4.24690  2.90347  2.73739  3.18146  2.89801  2.37887  2.77519  2.98518  4.58477  3.61503
          0.00981  5.02474  5.74709  0.61958  0.77255  0.48576  0.95510
    165   2.89362  2.76389  3.23941  2.19676  4.45337  3.70423  2.58140  3.88696  2.19491  3.45799  4.25009  3.21284  4.09562  3.03287  3.14818  2.27892  2.42458  3.53497  5.66983  2.65700    189 k - - -
          2.68618  4.42225  2.77519  2.73123  3.46354  2.40513  3.72494  3.29354  2.67741  2.69355  4.24690  2.90347  2.73739  3.18146  2.89801  2.37887  2.77519  2.98518  4.58477  3.61503
          0.00981  5.02474  5.74709  0.61958  0.77255  0.48576  0.95510
    166   2.29214  5.32348  3.19399  2.64855  4.69013  2.46661  3.90075  4.15709  2.64152  3.66514  4.42067  3.18485  2.20256  2.23587  2.42737  2.16543  3.14528  3.73921  5.81796  4.42930    190 s - - -
          2.68618  4.42225  2.77519  2.73123  3.46354  2.40513  3.72494  3.29354  2.67741  2.69355  4.24690  2.90347  2.73739  3.18146  2.89801  2.37887  2.77519  2.98518  4.58477  3.61503
          0.00981  5.02474  5.74709  0.61958  0.77255  0.48576  0.95510
    167   3.59977  6.29459  0.97130  1.36364  5.57893  3.83490  4.37770  5.13212  2.18196  4.57264  5.41342  3.27561  4.46335  3.53644  4.00784  3.45673  3.88635  4.66387  6.70718  5.15922    191 d - - -
          2.68618  4.42225  2.77519  2.73123  3.46354  2.40513  3.72494  3.29354  2.67741  2.69355  4.24690  2.90347  2.73739  3.18146  2.89801  2.37887  2.77519  2.98518  4.58477  3.61503
          0.00981  5.02474  5.74709  0.61958  0.77255  0.48576  0.95510
    168   1.49418  5.11476  3.40500  2.89355  4.66339  2.33475  4.11229  4.10628  2.90496  3.67852  4.46413  3.37583  2.66841  2.22061  3.36463  2.95061  2.18162  3.68874  5.87882  4.53726    192 a - - -
          2.68618  4.42225  2.77519  2.73123  3.46354  2.40513  3.72494  3.29354  2.67741  2.69355  4.24690  2.90347  2.73739  3.18146  2.89801  2.37887  2.77519  2.98518  4.58477  3.61503
          0.00981  5.02474  5.74709  0.61958  0.77255  0.48576  0.95510
    169   2.98436  5.27658  3.35200  2.83116  4.74885  3.73653  4.03800  4.19430  2.73692  3.72586  4.50643  2.25282  4.18880  3.16303  1.80208  2.22469  1.54438  3.78300  5.88777  4.54173    193 t - - -
          2.68618  4.42225  2.77519  2.73123  3.46354  2.40513  3.72494  3.29354  2.67741  2.69355  4.24690  2.90347  2.73739  3.18146  2.89801  2.37887  2.77519  2.98518  4.58477  3.61503
          0.00981  5.02474  5.74709  0.61958  0.77255  0.48576  0.95510
    170   3.10914  4.48494  4.94547  4.34688  2.28435  4.29111  4.61870  2.08950  4.16799  1.28311  3.47504  2.46068  4.63356  4.31188  4.22317  3.60366  3.34096  1.96612  5.11482  3.93906    194 l - - -
          2.68618  4.42225  2.77519  2.73123  3.46354  2.40513  3.72494  3.29354  2.67741  2.69355  4.24690  2.90347  2.73739  3.18146  2.89801  2.37887  2.77519  2.98518  4.58477  3.61503
          0.00981  5.02474  5.74709  0.61958  0.77255  0.48576  0.95510
    171   1.81768  4.84237  2.54943  2.96528  4.02552  3.80249  4.05241  2.37422  2.95661  3.08512  3.94853  3.43710  4.19988  3.28357  3.37536  1.92704  3.14880  3.14393  5.40507  2.55807    195 a - - -
          2.68618  4.42225  2.77519  2.73123  3.46354  2.40513  3.72494  3.29354  2.67741  2.69355  4.24690  2.90347  2.73739  3.18146  2.89801  2.37887  2.77519  2.98518  4.58477  3.61503
          0.00981  5.02474  5.74709  0.61958  0.77255  0.48576  0.95510
    172   2.92124  4.50778  4.05970  3.48516  3.62003  3.96190  4.24000  2.16036  3.40553  2.02170  2.41492  3.81096  2.16647  2.58563  3.68558  2.43687  3.15344  2.76313  5.10694  3.89773    196 l - - -
          2.68618  4.42225  2.77519  2.73123  3.46354  2.40513  3.72494  3.29354  2.67741  2.69355  4.24690  2.90347  2.73739  3.18146  2.89801  2.37887  2.77519  2.98518  4.58477  3.61503
          0.00981  5.02474  5.74709  0.61958  0.77255  0.48576  0.95510
    173   2.97780  5.32376  2.39003  2.68362  2.60556  1.64483  3.97475  4.07866  2.77108  3.62947  4.41648  3.22302  4.14657  2.37388  3.25906  2.17258  3.22101  3.70234  5.81871  4.43764    197 g - - -
          2.68618  4.42225  2.77519  2.73123  3.46354  2.40513  3.72494  3.29354  2.67741  2.69355  4.24690  2.90347  2.73739  3.18146  2.89801  2.37887  2.77519  2.98518  4.58477  3.61503
          0.00981  5.02474  5.74709  0.61958  0.77255  0.48576  0.95510
    174   1.96849  1.76099  3.70767  2.27836  4.60639  1.82953  4.36904  4.02321  3.24387  3.66060  4.47948  3.61623  4.25641  3.56449  3.66311  2.19344  3.25931  3.61271  5.91499  4.63336    198 c - - -
          2.68615  4.42301  2.77509  2.73033  3.46257  2.40467  3.72571  3.29284  2.67817  2.69431  4.24766  2.90322  2.73732  3.17959  2.89877  2.37845  2.77596  2.98595  4.58553  3.61579
          0.31363  1.32419  5.74709  1.84572  0.17187  0.48576  0.95510
    175   3.07207  1.34576  4.58982  4.01390  3.63552  4.17285  4.54257  2.76276  3.83727  2.03515  3.61220  4.20222  4.55938  2.42314  4.00785  3.48446  3.32030  1.91100  5.21157  4.02159    209 c - - -
          2.68618  4.42225  2.77519  2.73123  3.46354  2.40513  3.72494  3.29354  2.67741  2.69355  4.24690  2.90347  2.73739  3.18146  2.89801  2.37887  2.77519  2.98518  4.58477  3.61503
          0.00981  5.02474  5.74709  0.61958  0.77255  0.48576  0.95510
    176   3.18559  4.54430  5.03412  4.44638  2.29614  4.40423  4.75556  1.59085  4.26286  2.54351  3.60617  4.51684  4.74443  4.43705  2.65920  3.72483  3.42167  1.19003  5.26118  4.06909    210 v - - -
          2.68618  4.42225  2.77519  2.73123  3.46354  2.40513  3.72494  3.29354  2.67741  2.69355  4.24690  2.90347  2.73739  3.18146  2.89801  2.37887  2.77519  2.98518  4.58477  3.61503
          0.00981  5.02474  5.74709  0.61958  0.77255  0.48576  0.95510
    177   3.09681  2.46681  4.86568  2.44712  3.59327  4.28682  4.63387  1.98700  4.11611  1.40962  3.56781  4.37549  4.63717  4.29310  4.20924  3.59788  3.33183  1.82595  5.18208  4.00173    211 l - - -
          2.68618  4.42225  2.77519  2.73123  3.46354  2.40513  3.72494  3.29354  2.67741  2.69355  4.24690  2.90347  2.73739  3.18146  2.89801  2.37887  2.77519  2.98518  4.58477  3.61503
          0.00981  5.02474  5.74709  0.61958  0.77255  0.48576  0.95510
    178   3.04035  4.99337  3.54525  1.22108  2.38857  3.89498  4.05630  3.57595  3.03173  3.21010  4.09546  3.50141  4.29424  3.36030  3.44859  2.35956  3.27637  3.31375  2.86610  3.76602    212 e - - -
          2.68618  4.42225  2.77519  2.73123  3.46354  2.40513  3.72494  3.29354  2.67741  2.69355  4.24690  2.90347  2.73739  3.18146  2.89801  2.37887  2.77519  2.98518  4.58477  3.61503
          0.00981  5.02474  5.74709  0.61958  0.77255  0.48576  0.95510
    179   2.94273  5.07756  2.45735  2.85905  4.38582  3.73519  4.06369  3.82188  2.89943  3.43982  4.26438  3.35716  4.18560  3.23434  3.35411  1.78682  1.53775  3.48960  2.64061  4.34902    213 t - - -
          2.68618  4.42225  2.77519  2.73123  3.46354  2.40513  3.72494  3.29354  2.67741  2.69355  4.24690  2.90347  2.73739  3.18146  2.89801  2.37887  2.77519  2.98518  4.58477  3.61503
          0.00981  5.02474  5.74709  0.61958  0.77255  0.48576  0.95510
    180   1.74097  5.77042  1.99761  1.35663  5.10860  3.75402  4.13463  4.61122  3.00095  4.09048  4.86902  3.22121  2.37983  3.26252  3.54167  3.15570  3.48773  4.16820  6.23356  4.77644    214 e - - -
          2.68618  4.42225  2.77519  2.73123  3.46354  2.40513  3.72494  3.29354  2.67741  2.69355  4.24690  2.90347  2.73739  3.18146  2.89801  2.37887  2.77519  2.98518  4.58477  3.61503
          0.00981  5.02474  5.74709  0.61958  0.77255  0.48576  0.95510
    181   2.91637  4.82524  3.53778  2.98678  3.99399  3.81776  4.05350  3.37560  2.95576  3.05702  3.92411  2.55849  4.20807  2.31993  3.36325  3.04997  1.85857  1.88472  5.37900  2.77112    215 t - - -
          2.68618  4.42225  2.77519  2.73123  3.46354  2.40513  3.72494  3.29354  2.67741  2.69355  4.24690  2.90347  2.73739  3.18146  2.89801  2.37887  2.77519  2.98518  4.58477  3.61503
          0.00981  5.02474  5.74709  0.61958  0.77255  0.48576  0.95510
    182   3.89887  6.06284  1.81564  3.29784  5.97097  0.43358  5.04327  5.66045  4.28262  5.14541  6.07851  3.84174  4.82828  4.28619  4.88603  3.87274  4.32746  5.06923  7.03094  5.75094    216 G - - -
          2.68618  4.42225  2.77519  2.73123  3.46354  2.40513  3.72494  3.29354  2.67741  2.69355  4.24690  2.90347  2.73739  3.18146  2.89801  2.37887  2.77519  2.98518  4.58477  3.61503
          0.00981  5.02474  5.74709  0.61958  0.77255  0.48576  0.95510
    183   2.31515  4.64529  4.87853  4.33846  3.90304  4.43378  4.89947  1.52742  4.22736  2.78583  3.83063  2.64529  4.81637  4.45856  4.39866  3.76834  3.49867  1.06976  5.53621  4.33483    217 v - - -
          2.68618  4.42225  2.77519  2.73123  3.46354  2.40513  3.72494  3.29354  2.67741  2.69355  4.24690  2.90347  2.73739  3.18146  2.89801  2.37887  2.77519  2.98518  4.58477  3.61503
          0.00981  5.02474  5.74709  0.61958  0.77255  0.48576  0.95510
    184   3.72867  4.95902  5.77928  5.26657  1.73650  5.20375  5.68145  1.04622  5.15636  2.55153  3.86148  5.35838  5.43545  5.29645  5.22998  4.59457  3.97524  1.34671  5.97263  4.74605    218 i - - -
          2.68618  4.42225  2.77519  2.73123  3.46354  2.40513  3.72494  3.29354  2.67741  2.69355  4.24690  2.90347  2.73739  3.18146  2.89801  2.37887  2.77519  2.98518  4.58477  3.61503
          0.00981  5.02474  5.74709  0.61958  0.77255  0.48576  0.95510
    185   2.32605  5.49728  1.95219  1.98681  4.83717  3.68570  3.91728  4.32795  2.04890  3.80066  4.54406  2.35868  4.10978  3.02017  3.18219  2.16006  3.20913  3.88606  5.92964  4.50756    219 d - - -
          2.68618  4.42225  2.77519  2.73123  3.46354  2.40513  3.72494  3.29354  2.67741  2.69355  4.24690  2.90347  2.73739  3.18146  2.89801  2.37887  2.77519  2.98518  4.58477  3.61503
          0.00981  5.02474  5.74709  0.61958  0.77255  0.48576  0.95510
    186   1.85212  4.57902  3.88930  3.32206  3.71658  2.48651  2.56557  2.36727  3.26480  2.21864  3.69380  3.69687  4.29276  3.55669  3.59202  3.16446  2.23575  2.85084  5.17723  3.95316    220 a - - -
          2.68618  4.42225  2.77519  2.73123  3.46354  2.40513  3.72494  3.29354  2.67741  2.69355  4.24690  2.90347  2.73739  3.18146  2.89801  2.37887  2.77519  2.98518  4.58477  3.61503
          0.00981  5.02474  5.74709  0.61958  0.77255  0.48576  0.95510
    187   2.32757  5.33469  2.30473  2.61313  4.65271  2.68870  2.57669  4.11891  2.62328  3.63017  4.38688  3.15649  4.07267  2.32160  3.11145  2.29378  3.12956  2.51374  5.78835  4.39497    221 s - - -
          2.68618  4.42225  2.77519  2.73123  3.46354  2.40513  3.72494  3.29354  2.67741  2.69355  4.24690  2.90347  2.73739  3.18146  2.89801  2.37887  2.77519  2.98518  4.58477  3.61503
          0.00981  5.02474  5.74709  0.61958  0.77255  0.48576  0.95510
    188   3.14029  4.57021  4.72351  4.11715  3.50060  4.26477  4.53324  2.15043  2.35171  1.03018  3.49082  4.27895  4.60557  4.12520  3.98399  3.56846  3.36766  2.73585  2.79042  3.93051    222 l - - -
          2.68618  4.42225  2.77519  2.73123  3.46354  2.40513  3.72494  3.29354  2.67741  2.69355  4.24690  2.90347  2.73739  3.18146  2.89801  2.37887  2.77519  2.98518  4.58477  3.61503
          0.00981  5.02474  5.74709  0.61958  0.77255  0.48576  0.95510
    189   2.31223  5.21919  1.36914  2.75551  4.50290  3.74647  3.99669  2.46877  2.78376  3.50363  4.31944  3.28042  4.16908  3.14039  2.26461  2.99460  3.21706  3.54758  5.74232  4.39366    223 d - - -
          2.68618  4.42225  2.77519  2.73123  3.46354  2.40513  3.72494  3.29354  2.67741  2.69355  4.24690  2.90347  2.73739  3.18146  2.89801  2.37887  2.77519  2.98518  4.58477  3.61503
          0.00981  5.02474  5.74709  0.61958  0.77255  0.48576  0.95510
    190   2.31708  5.50233  1.79043  1.58812  4.83134  2.56204  3.99298  4.30459  2.79102  3.81225  4.57934  3.19217  4.16426  3.11015  3.29806  2.99832  3.28267  2.56742  5.96948  4.55526    224 e - - -
          2.68618  4.42225  2.77519  2.73123  3.46354  2.40513  3.72494  3.29354  2.67741  2.69355  4.24690  2.90347  2.73739  3.18146  2.89801  2.37887  2.77519  2.98518  4.58477  3.61503
          0.00981  5.02474  5.74709  0.61958  0.77255  0.48576  0.95510
    191   3.77982  5.46072  4.34680  3.93597  3.98764  4.54914  4.78992  3.43095  3.49032  1.06409  3.94694  4.32203  4.95265  1.04675  3.71172  3.99560  4.02436  3.52096  5.76613  4.51100    225 q - - -
          2.68618  4.42225  2.77519  2.73123  3.46354  2.40513  3.72494  3.29354  2.67741  2.69355  4.24690  2.90347  2.73739  3.18146  2.89801  2.37887  2.77519  2.98518  4.58477  3.61503
          0.00981  5.02474  5.74709  0.61958  0.77255  0.48576  0.95510
    192   2.13256  4.42702  4.34039  3.75514  3.52267  4.02812  4.32706  2.21734  3.63627  1.62798  2.54087  3.98619  2.57423  3.87058  2.65057  3.31152  3.16712  2.66680  5.03721  3.84479    226 l - - -
          2.68618  4.42225  2.77519  2.73123  3.46354  2.40513  3.72494  3.29354  2.67741  2.69355  4.24690  2.90347  2.73739  3.18146  2.89801  2.37887  2.77519  2.98518  4.58477  3.61503
          0.00981  5.02474  5.74709  0.61958  0.77255  0.48576  0.95510
    193   2.28690  5.48714  3.26650  1.71848  4.85570  3.76643  3.91091  4.31758  2.07281  3.77719  4.53217  3.23596  4.15608  2.20068  1.81172  2.98181  3.24081  3.89266  5.88326  4.51433    227 e - - -
          2.68618  4.42225  2.77519  2.73123  3.46354  2.40513  3.72494  3.29354  2.67741  2.69355  4.24690  2.90347  2.73739  3.18146  2.89801  2.37887  2.77519  2.98518  4.58477  3.61503
          0.00981  5.02474  5.74709  0.61958  0.77255  0.48576  0.95510
    194   1.59700  5.41434  2.23817  2.64346  4.79613  2.62282  3.94950  4.27515  2.04350  3.77073  4.52394  3.18796  4.12157  3.05864  3.21071  2.14146  3.20923  3.84158  5.91536  4.50943    228 a - - -
          2.68618  4.42225  2.77519  2.73123  3.46354  2.40513  3.72494  3.29354  2.67741  2.69355  4.24690  2.90347  2.73739  3.18146  2.89801  2.37887  2.77519  2.98518  4.58477  3.61503
          0.00981  5.02474  5.74709  0.61958  0.77255  0.48576  0.95510
    195   3.85677  2.24175  5.74788  5.29433  3.82148  4.88422  5.60940  2.95661  5.06390  0.44892  3.67062  5.30070  5.29299  5.14819  5.07008  4.37758  4.16972  3.04761  5.85164  4.74485    229 L - - -
          2.68618  4.42225  2.77519  2.73123  3.46354  2.40513  3.72494  3.29354  2.67741  2.69355  4.24690  2.90347  2.73739  3.18146  2.89801  2.37887  2.77519  2.98518  4.58477  3.61503
          0.00981  5.02474  5.74709  0.61958  0.77255  0.48576  0.95510
    196   2.94077  5.25915  3.26573  2.14939  4.55395  3.73193  3.92014  3.98865  2.64662  2.60605  4.32835  3.23792  4.12641  3.04533  1.56280  2.30515  2.28491  3.62479  5.73060  4.37663    230 r - - -
          2.68618  4.42225  2.77519  2.73123  3.46354  2.40513  3.72494  3.29354  2.67741  2.69355  4.24690  2.90347  2.73739  3.18146  2.89801  2.37887  2.77519  2.98518  4.58477  3.61503
          0.00981  5.02474  5.74709  0.61958  0.77255  0.48576  0.95510
    197   2.98537  5.38503  3.28648  2.71226  4.71812  2.66946  3.90808  4.16565  1.97992  2.63411  4.43717  3.23985  4.14316  2.30022  1.82816  2.96428  2.29936  3.77103  5.80924  4.45036    231 r - - -
          2.68618  4.42225  2.77519  2.73123  3.46354  2.40513  3.72494  3.29354  2.67741  2.69355  4.24690  2.90347  2.73739  3.18146  2.89801  2.37887  2.77519  2.98518  4.58477  3.61503
          0.00981  5.02474  5.74709  0.61958  0.77255  0.48576  0.95510
    198   1.79845  4.56220  4.09063  3.53962  3.75400  2.63438  4.33155  2.13908  3.47576  2.81760  3.73441  2.40142  4.36612  3.74897  3.76576  3.23260  3.19957  1.69164  5.23874  4.02625    232 v - - -
          2.68618  4.42225  2.77519  2.73123  3.46354  2.40513  3.72494  3.29354  2.67741  2.69355  4.24690  2.90347  2.73739  3.18146  2.89801  2.37887  2.77519  2.98518  4.58477  3.61503
          0.00981  5.02474  5.74709  0.61958  0.77255  0.48576  0.95510
    199   2.93490  4.89913  2.36103  2.30024  2.15868  3.80227  4.04584  1.94632  2.94340  3.12928  3.99100  3.40694  4.20206  3.26662  3.37286  2.22507  3.16907  3.18917  5.44397  4.15537    233 i - - -
          2.68618  4.42225  2.77519  2.73123  3.46354  2.40513  3.72494  3.29354  2.67741  2.69355  4.24690  2.90347  2.73739  3.18146  2.89801  2.37887  2.77519  2.98518  4.58477  3.61503
          0.00981  5.02474  5.74709  0.61958  0.77255  0.48576  0.95510
    200   2.91340  5.42425  2.30145  2.13486  4.76878  3.67123  3.86734  4.25448  2.03078  3.72825  4.46672  3.13811  2.81468  2.96563  2.27076  1.90135  3.14530  3.81494  5.85547  4.44412    234 s - - -
          2.68618  4.42225  2.77519  2.73123  3.46354  2.40513  3.72494  3.29354  2.67741  2.69355  4.24690  2.90347  2.73739  3.18146  2.89801  2.37887  2.77519  2.98518  4.58477  3.61503
          0.00981  5.02474  5.74709  0.61958  0.77255  0.48576  0.95510
    201   1.92827  5.30994  3.20806  2.64944  4.61921  3.69910  3.88341  4.07340  2.03570  3.59670  4.36413  2.32893  4.09098  2.99582  2.26340  2.89671  2.42771  3.68215  5.76316  2.88725    235 a - - -
          2.68618  4.42225  2.77519  2.73123  3.46354  2.40513  3.72494  3.29354  2.67741  2.69355  4.24690  2.90347  2.73739  3.18146  2.89801  2.37887  2.77519  2.98518  4.58477  3.61503
          0.00981  5.02474  5.74709  0.61958  0.77255  0.48576  0.95510
    202   1.78153  4.35759  4.75031  4.14955  3.46011  4.11778  4.44848  2.09155  3.97444  2.03560  3.47370  4.22058  4.48090  4.14051  4.04748  3.42334  2.36371  1.90556  4.99641  2.41322    236 a - - -
          2.68618  4.42225  2.77519  2.73123  3.46354  2.40513  3.72494  3.29354  2.67741  2.69355  4.24690  2.90347  2.73739  3.18146  2.89801  2.37887  2.77519  2.98518  4.58477  3.61503
          0.11439  5.02474  2.28752  0.61958  0.77255  0.48576  0.95510
    203   3.16000  4.53191  4.98168  4.38723  2.16394  4.33739  4.64312  1.90880  4.20903  1.12875  3.39015  4.45207  4.66528  4.33389  4.25859  2.43463  3.39085  2.60531  5.09710  3.90946    237 l - - -
          2.68618  4.42225  2.77519  2.73123  3.46354  2.40513  3.72494  3.29354  2.67741  2.69355  4.24690  2.90347  2.73739  3.18146  2.89801  2.37887  2.77519  2.98518  4.58477  3.61503
          0.01089  4.92124  5.64359  0.61958  0.77255  0.73590  0.65215
    204   2.12528  5.42199  3.04276  2.07553  4.76565  2.56187  3.87590  4.24673  1.64815  3.72868  4.47897  2.22809  4.07174  2.98133  3.10913  2.88888  3.16545  3.81522  5.86290  4.45385    238 k - - -
          2.68618  4.42225  2.77519  2.73123  3.46354  2.40513  3.72494  3.29354  2.67741  2.69355  4.24690  2.90347  2.73739  3.18146  2.89801  2.37887  2.77519  2.98518  4.58477  3.61503
          0.01089  4.92124  5.64359  0.61958  0.77255  0.73590  0.65215
    205   2.15487  5.33990  3.09014  1.69267  4.66562  3.64170  2.62009  4.13624  2.59267  3.63741  4.39247  3.11883  4.04689  2.29888  3.07758  2.85431  2.24003  3.72161  5.78684  4.38914    239 e - - -
          2.68618  4.42225  2.77519  2.73123  3.46354  2.40513  3.72494  3.29354  2.67741  2.69355  4.24690  2.90347  2.73739  3.18146  2.89801  2.37887  2.77519  2.98518  4.58477  3.61503
          0.01089  4.92124  5.64359  0.61958  0.77255  0.73590  0.65215
    206   2.88302  4.68962  3.63697  3.07391  3.84535  2.63643  4.06189  3.20938  2.25234  1.68587  2.59923  3.50803  2.50627  3.34275  3.36393  3.06213  3.11621  2.97404  5.26179  4.01463    240 l - - -
          2.68618  4.42225  2.77519  2.73123  3.46354  2.40513  3.72494  3.29354  2.67741  2.69355  4.24690  2.90347  2.73739  3.18146  2.89801  2.37887  2.77519  2.98518  4.58477  3.61503
          0.01089  4.92124  5.64359  0.61958  0.77255  0.73590  0.65215
    207   2.14523  5.28086  3.16391  2.12574  4.59030  3.66507  3.84975  2.55847  1.73994  3.56493  4.33492  3.15141  4.05925  2.17468  3.03560  2.86936  3.11525  3.65131  5.73115  4.35633    241 k - - -
          2.68618  4.42225  2.77519  2.73123  3.46354  2.40513  3.72494  3.29354  2.67741  2.69355  4.24690  2.90347  2.73739  3.18146  2.89801  2.37887  2.77519  2.98518  4.58477  3.61503
          0.01089  4.92124  5.64359  0.61958  0.77255  0.73590  0.65215
    208   2.12447  4.96841  2.33696  2.75359  4.18627  3.70317  2.51214  3.58746  2.74872  2.45122  4.05031  3.26134  2.68888  3.09230  3.20073  2.91651  3.08900  2.46000  5.49186  4.17632    242 a - - -
          2.68618  4.42225  2.77519  2.73123  3.46354  2.40513  3.72494  3.29354  2.67741  2.69355  4.24690  2.90347  2.73739  3.18146  2.89801  2.37887  2.77519  2.98518  4.58477  3.61503
          0.12851  4.92124  2.17768  0.61958  0.77255  0.73590  0.65215
    209   2.17651  5.09426  3.16225  1.99644  4.36916  3.62490  3.83299  3.78552  1.97919  3.37210  4.17001  3.14310  4.02246  2.96734  3.06929  2.83377  2.32648  2.33164  5.59029  4.23878    243 k - - -
          2.68618  4.42225  2.77519  2.73123  3.46354  2.40513  3.72494  3.29354  2.67741  2.69355  4.24690  2.90347  2.73739  3.18146  2.89801  2.37887  2.77519  2.98518  4.58477  3.61503
          0.01224  4.80497  5.52732  0.61958  0.77255  0.93701  0.49725
    210   2.85229  5.32602  2.26249  2.02389  4.65191  3.59521  3.80707  4.12795  1.94291  3.62203  4.37502  3.06738  2.46830  2.91328  3.04519  2.81724  3.08564  3.70755  2.69791  4.36205    244 k - - -
          2.68618  4.42225  2.77519  2.73123  3.46354  2.40513  3.72494  3.29354  2.67741  2.69355  4.24690  2.90347  2.73739  3.18146  2.89801  2.37887  2.77519  2.98518  4.58477  3.61503
          0.15143  4.80497  2.02243  0.61958  0.77255  0.93701  0.49725
    211   2.11392  5.11609  2.11387  2.55102  4.39691  3.57514  3.80214  3.82043  1.91974  2.24633  4.19102  3.08398  3.98860  2.93421  3.04317  2.81000  3.04410  3.46523  5.60389  4.24180    245 k - - -
          2.68618  4.42225  2.77519  2.73123  3.46354  2.40513  3.72494  3.29354  2.67741  2.69355  4.24690  2.90347  2.73739  3.18146  2.89801  2.37887  2.77519  2.98518  4.58477  3.61503
          0.01406  4.66760  5.38994  0.61958  0.77255  1.11067  0.39949
    212   1.85049  4.84332  3.37244  2.84045  4.40047  3.51465  3.99599  3.81898  2.77893  3.42529  4.23363  3.28840  4.02538  3.15784  2.02906  1.99219  1.99320  3.42723  5.65256  4.34645    246 a - - -
          2.68618  4.42225  2.77519  2.73123  3.46354  2.40513  3.72494  3.29354  2.67741  2.69355  4.24690  2.90347  2.73739  3.18146  2.89801  2.37887  2.77519  2.98518  4.58477  3.61503
          0.01406  4.66760  5.38994  0.61958  0.77255  1.11067  0.39949
    213   2.83312  2.47333  3.26713  2.70309  4.29867  3.63758  3.84046  3.70122  1.87295  3.29605  4.11721  3.20017  4.04058  2.06473  2.93339  2.87254  2.20107  3.37515  5.52105  4.21190    247 k - - -
          2.68609  4.42377  2.77344  2.73021  3.46506  2.40664  3.72646  3.29210  2.67677  2.69343  4.24841  2.90296  2.73734  3.17944  2.89854  2.37988  2.77510  2.98453  4.58629  3.61655
          0.77603  0.61661        *  2.19902  0.11756  0.00000        *
//
