# Supplementary material for: T346Hunter: A Novel Web-Based Tool for the Prediction of Type III, Type IV and Type VI Secretion Systems in Bacterial Genomes
Source: PLoS One. 2015 Apr 13;10(4):e0119317. doi: 10.1371/journal.pone.0119317 (PMC4395097; doi:10.1371/journal.pone.0119317)
Supplement: S1 Data — (ZIP) [file pone.0119317.s009.zip › T346Hunter_profiles/sctn.hmm]

HMMER3/f [3.1b1 | May 2013]
NAME  sctn
LENG  442
ALPH  amino
RF    no
MM    no
CONS  yes
CS    no
MAP   yes
DATE  Wed Sep  4 10:55:37 2013
NSEQ  7
EFFN  0.803223
CKSUM 2195207897
STATS LOCAL MSV      -11.4714  0.69867
STATS LOCAL VITERBI  -12.3225  0.69867
STATS LOCAL FORWARD   -5.8797  0.69867
HMM          A        C        D        E        F        G        H        I        K        L        M        N        P        Q        R        S        T        V        W        Y   
            m->m     m->i     m->d     i->m     i->i     d->m     d->d
  COMPO   2.44295  4.36120  2.96959  2.65740  3.46376  2.71450  3.83658  2.73212  2.80733  2.35644  3.63013  3.24342  3.46601  3.13855  2.79848  2.68201  2.83068  2.52405  5.13904  3.68380
          2.68620  4.42227  2.77522  2.73125  3.46356  2.40515  3.72497  3.29356  2.67743  2.69357  4.24522  2.90349  2.73742  3.18149  2.89803  2.37889  2.77522  2.98521  4.58479  3.61505
          0.38491  1.79777  1.87197  0.28804  1.38523  0.00000        *
      1   2.61363  4.47395  3.19315  2.77375  3.59223  3.42263  3.81587  2.95445  2.68645  2.63966  2.22447  2.27241  3.90417  3.09281  3.02582  2.76988  2.89704  2.73484  5.05877  3.74181      2 m - - -
          2.68618  4.42225  2.77519  2.73123  3.46354  2.40513  3.72494  3.29354  2.67741  2.69355  4.24690  2.90347  2.73739  3.18146  2.89801  2.37887  2.77519  2.98518  4.58477  3.61503
          0.02995  3.91912  4.64147  0.61958  0.77255  0.63678  0.75288
      2   2.28589  4.61644  2.96067  2.06502  3.89916  3.37292  3.69980  3.16267  2.52516  2.57916  3.77720  3.00562  3.82408  2.89194  2.93952  2.66719  2.52999  2.88519  5.23716  3.93755      3 e - - -
          2.68618  4.42225  2.77519  2.73123  3.46354  2.40513  3.72494  3.29354  2.67741  2.69355  4.24690  2.90347  2.73739  3.18146  2.89801  2.37887  2.77519  2.98518  4.58477  3.61503
          0.02995  3.91912  4.64147  0.61958  0.77255  0.63678  0.75288
      3   2.30793  4.82249  2.73328  2.13820  4.11224  3.32530  2.61981  3.54590  2.43895  3.14300  3.97217  2.88582  3.79350  2.80663  2.87342  2.38366  2.88220  3.21059  5.36486  4.02242      4 e - - -
          2.68618  4.42225  2.77519  2.73123  3.46354  2.40513  3.72494  3.29354  2.67741  2.69355  4.24690  2.90347  2.73739  3.18146  2.89801  2.37887  2.77519  2.98518  4.58477  3.61503
          0.02995  3.91912  4.64147  0.61958  0.77255  0.63678  0.75288
      4   3.19519  4.57027  4.59962  4.08297  3.11462  4.38274  4.71454  1.79820  3.89087  1.03148  2.96848  4.36450  4.64047  4.13280  4.06756  3.75503  3.43820  2.07005  5.14416  3.96486      5 l - - -
          2.68618  4.42225  2.77519  2.73123  3.46354  2.40513  3.72494  3.29354  2.67741  2.69355  4.24690  2.90347  2.73739  3.18146  2.89801  2.37887  2.77519  2.98518  4.58477  3.61503
          0.02995  3.91912  4.64147  0.61958  0.77255  0.63678  0.75288
      5   2.28323  4.77163  2.39407  2.35225  4.22393  3.23381  3.68002  3.65596  2.53213  3.24708  4.05827  2.44919  3.75141  2.83723  3.00969  2.28231  2.47653  3.27092  5.46750  4.11139      6 s - - -
          2.68618  4.42225  2.77519  2.73123  3.46354  2.40513  3.72494  3.29354  2.67741  2.69355  4.24690  2.90347  2.73739  3.18146  2.89801  2.37887  2.77519  2.98518  4.58477  3.61503
          0.02995  3.91912  4.64147  0.61958  0.77255  0.63678  0.75288
      6   2.61952  4.45345  3.29022  2.79724  3.59583  3.48158  3.80292  2.87490  2.63407  2.02599  3.53689  3.21830  3.91887  2.66599  2.96350  2.78876  2.23178  2.67461  5.05704  3.79711      7 l - - -
          2.68618  4.42225  2.77519  2.73123  3.46354  2.40513  3.72494  3.29354  2.67741  2.69355  4.24690  2.90347  2.73739  3.18146  2.89801  2.37887  2.77519  2.98518  4.58477  3.61503
          0.11064  3.91912  2.46653  0.61958  0.77255  0.63678  0.75288
      7   2.55620  4.53034  2.68679  2.30752  3.66073  3.41317  3.64479  2.75451  2.52476  2.74781  3.61867  3.01339  3.81394  2.86756  2.94404  2.65968  2.79008  2.81727  3.54881  3.72780      8 e - - -
          2.68618  4.42225  2.77519  2.73123  3.46354  2.40513  3.72494  3.29354  2.67741  2.69355  4.24690  2.90347  2.73739  3.18146  2.89801  2.37887  2.77519  2.98518  4.58477  3.61503
          0.03242  3.84090  4.56325  0.61958  0.77255  0.58619  0.81293
      8   2.58362  4.43937  3.24858  2.70758  2.98782  3.48276  3.71935  2.93064  2.33533  2.36636  3.52234  3.15242  2.80410  2.98730  2.98520  2.73771  2.82134  2.70227  4.95601  3.66107      9 k - - -
          2.68618  4.42225  2.77519  2.73123  3.46354  2.40513  3.72494  3.29354  2.67741  2.69355  4.24690  2.90347  2.73739  3.18146  2.89801  2.37887  2.77519  2.98518  4.58477  3.61503
          0.02995  3.91912  4.64147  0.61958  0.77255  0.63678  0.75288
      9   2.73532  5.17063  1.87981  2.16722  4.46123  2.69020  2.96368  3.95917  2.54043  3.48478  4.29472  2.36782  3.77982  2.79976  3.06551  2.67918  2.99930  3.56027  5.65258  4.21805     10 d - - -
          2.68618  4.42225  2.77519  2.73123  3.46354  2.40513  3.72494  3.29354  2.67741  2.69355  4.24690  2.90347  2.73739  3.18146  2.89801  2.37887  2.77519  2.98518  4.58477  3.61503
          0.02995  3.91912  4.64147  0.61958  0.77255  0.63678  0.75288
     10   2.28672  4.78243  2.46079  2.35977  4.11079  3.30262  3.07286  3.53825  2.46354  3.13550  3.95129  2.87911  3.76672  2.79239  2.93113  2.35371  2.51242  3.18948  5.36674  4.01933     11 a - - -
          2.68618  4.42225  2.77519  2.73123  3.46354  2.40513  3.72494  3.29354  2.67741  2.69355  4.24690  2.90347  2.73739  3.18146  2.89801  2.37887  2.77519  2.98518  4.58477  3.61503
          0.02995  3.91912  4.64147  0.61958  0.77255  0.63678  0.75288
     11   2.73010  4.35752  3.68370  3.13892  3.11848  3.71101  2.99191  2.31056  2.95238  1.64585  3.27699  3.49199  4.07999  3.32223  3.23229  2.99943  2.96388  2.46150  4.72717  3.37673     12 l - - -
          2.68618  4.42225  2.77519  2.73123  3.46354  2.40513  3.72494  3.29354  2.67741  2.69355  4.24690  2.90347  2.73739  3.18146  2.89801  2.37887  2.77519  2.98518  4.58477  3.61503
          0.02995  3.91912  4.64147  0.61958  0.77255  0.63678  0.75288
     12   2.31376  4.47868  3.18260  2.40740  3.66761  3.45450  3.69039  2.99330  2.54602  2.69529  3.05229  3.09279  3.84821  2.91958  2.65261  2.69473  2.79857  2.47741  5.04592  3.77776     13 a - - -
          2.68618  4.42225  2.77519  2.73123  3.46354  2.40513  3.72494  3.29354  2.67741  2.69355  4.24690  2.90347  2.73739  3.18146  2.89801  2.37887  2.77519  2.98518  4.58477  3.61503
          0.02995  3.91912  4.64147  0.61958  0.77255  0.63678  0.75288
     13   2.65480  4.85298  3.00419  2.45932  4.14776  3.42323  3.05364  3.55682  2.01596  3.12433  3.94516  2.95683  3.82161  2.73026  2.32539  2.42085  2.55246  3.22679  5.31855  4.01544     14 k - - -
          2.68618  4.42225  2.77519  2.73123  3.46354  2.40513  3.72494  3.29354  2.67741  2.69355  4.24690  2.90347  2.73739  3.18146  2.89801  2.37887  2.77519  2.98518  4.58477  3.61503
          0.02995  3.91912  4.64147  0.61958  0.77255  0.63678  0.75288
     14   2.36263  4.83963  2.85021  2.17604  4.19370  2.86824  3.62514  3.60358  2.32354  3.18132  4.00344  2.92045  3.80249  2.77579  2.13435  2.65667  2.88537  3.25650  5.38468  4.06548     15 r - - -
          2.68618  4.42225  2.77519  2.73123  3.46354  2.40513  3.72494  3.29354  2.67741  2.69355  4.24690  2.90347  2.73739  3.18146  2.89801  2.37887  2.77519  2.98518  4.58477  3.61503
          0.02995  3.91912  4.64147  0.61958  0.77255  0.40173  1.10612
     15   2.56304  4.39161  4.42331  3.85253  3.19821  4.14198  4.46849  1.99214  3.73013  1.34283  2.24409  4.11115  4.43929  3.93406  3.91707  3.45279  3.20370  2.16237  5.03611  3.90512     16 l - - -
          2.68618  4.42225  2.77519  2.73123  3.46354  2.40513  3.72494  3.29354  2.67741  2.69355  4.24690  2.90347  2.73739  3.18146  2.89801  2.37887  2.77519  2.98518  4.58477  3.61503
          0.02553  4.07645  4.79880  0.61958  0.77255  0.48576  0.95510
     16   2.62418  4.80607  3.03611  2.48331  4.10129  3.42581  3.63733  3.51026  2.16473  3.10235  3.92012  2.98502  3.20325  2.78731  2.30099  2.19544  2.86123  2.83732  5.32648  4.01088     17 k - - -
          2.68618  4.42225  2.77519  2.73123  3.46354  2.40513  3.72494  3.29354  2.67741  2.69355  4.24690  2.90347  2.73739  3.18146  2.89801  2.37887  2.77519  2.98518  4.58477  3.61503
          0.02553  4.07645  4.79880  0.61958  0.77255  0.48576  0.95510
     17   2.62596  4.95947  2.54134  2.16297  4.23418  2.98991  3.61149  3.67711  2.40031  3.23549  4.02645  2.87454  3.79559  2.46819  2.88192  2.61974  2.37969  3.31352  5.43652  3.32176     18 e - - -
          2.68605  4.42229  2.77524  2.73128  3.46358  2.40504  3.72499  3.29358  2.67745  2.69342  4.24694  2.90351  2.73744  3.18151  2.89784  2.37891  2.77524  2.98523  4.58481  3.61507
          0.10032  2.43945  4.79880  1.01902  0.44777  0.48576  0.95510
     18   2.56275  4.29119  3.45157  2.89029  3.44573  3.53083  3.81561  2.51250  2.84025  2.51724  3.41337  3.29002  3.23988  3.14668  3.19196  2.33064  2.55321  2.34620  4.89246  3.06016     23 s - - -
          2.68618  4.42225  2.77519  2.73123  3.46354  2.40513  3.72494  3.29354  2.67741  2.69355  4.24690  2.90347  2.73739  3.18146  2.89801  2.37887  2.77519  2.98518  4.58477  3.61503
          0.02553  4.07645  4.79880  0.61958  0.77255  0.48576  0.95510
     19   2.63799  3.59516  2.98469  2.23801  4.19555  3.43069  3.60073  3.61905  2.12782  3.17941  3.97928  2.94088  3.25984  2.49114  2.29540  2.64699  2.86347  3.27115  5.37563  4.04031     24 k - - -
          2.68618  4.42225  2.77519  2.73123  3.46354  2.40513  3.72494  3.29354  2.67741  2.69355  4.24690  2.90347  2.73739  3.18146  2.89801  2.37887  2.77519  2.98518  4.58477  3.61503
          0.02553  4.07645  4.79880  0.61958  0.77255  0.48576  0.95510
     20   2.27657  4.31383  3.84661  3.36866  3.50379  3.60489  4.20638  2.47739  3.24571  1.40804  3.41715  3.64509  4.10596  3.57683  3.51403  2.96646  2.52173  2.32282  5.13296  3.92946     25 l - - -
          2.68618  4.42225  2.77519  2.73123  3.46354  2.40513  3.72494  3.29354  2.67741  2.69355  4.24690  2.90347  2.73739  3.18146  2.89801  2.37887  2.77519  2.98518  4.58477  3.61503
          0.02553  4.07645  4.79880  0.61958  0.77255  0.48576  0.95510
     21   2.67227  4.22770  3.85358  3.27926  3.32668  3.73800  4.03290  2.04058  3.15884  1.89335  3.27472  3.60011  4.10473  3.45758  2.91262  3.01594  2.57429  2.02854  4.88258  3.67961     26 l - - -
          2.68618  4.42225  2.77519  2.73123  3.46354  2.40513  3.72494  3.29354  2.67741  2.69355  4.24690  2.90347  2.73739  3.18146  2.89801  2.37887  2.77519  2.98518  4.58477  3.61503
          0.02553  4.07645  4.79880  0.61958  0.77255  0.48576  0.95510
     22   2.39427  4.86624  2.99204  2.45294  4.18768  3.41324  3.62855  3.60587  2.33157  3.17641  3.98367  2.96116  3.18587  2.30007  2.26097  2.65274  2.56400  3.25757  5.38049  4.05359     27 r - - -
          2.68618  4.42225  2.77519  2.73123  3.46354  2.40513  3.72494  3.29354  2.67741  2.69355  4.24690  2.90347  2.73739  3.18146  2.89801  2.37887  2.77519  2.98518  4.58477  3.61503
          0.02553  4.07645  4.79880  0.61958  0.77255  0.48576  0.95510
     23   2.59111  4.26664  3.54135  2.96830  3.37342  3.58589  3.83443  2.49476  2.87302  2.23699  3.35426  3.35084  3.96141  2.80202  2.84265  2.83991  2.82178  2.11332  4.84166  3.06612     28 v - - -
          2.68618  4.42225  2.77519  2.73123  3.46354  2.40513  3.72494  3.29354  2.67741  2.69355  4.24690  2.90347  2.73739  3.18146  2.89801  2.37887  2.77519  2.98518  4.58477  3.61503
          0.02553  4.07645  4.79880  0.61958  0.77255  0.48576  0.95510
     24   2.59596  4.17196  3.74903  3.17312  2.85509  3.64013  3.22274  2.33686  3.07797  1.95602  3.24752  3.49210  4.01045  3.35493  2.94637  2.90809  2.82729  2.21075  4.74031  3.51128     29 l - - -
          2.68618  4.42225  2.77519  2.73123  3.46354  2.40513  3.72494  3.29354  2.67741  2.69355  4.24690  2.90347  2.73739  3.18146  2.89801  2.37887  2.77519  2.98518  4.58477  3.61503
          0.02553  4.07645  4.79880  0.61958  0.77255  0.48576  0.95510
     25   1.89506  4.21197  3.38273  3.15303  4.43944  1.31927  4.28540  3.86487  3.28805  3.54788  4.36223  3.31630  3.72106  3.55293  3.60772  2.01029  2.75347  3.27191  5.76865  4.55608     30 g - - -
          2.68618  4.42225  2.77519  2.73123  3.46354  2.40513  3.72494  3.29354  2.67741  2.69355  4.24690  2.90347  2.73739  3.18146  2.89801  2.37887  2.77519  2.98518  4.58477  3.61503
          0.02553  4.07645  4.79880  0.61958  0.77255  0.48576  0.95510
     26   2.68447  4.63857  3.26106  2.68205  3.03316  3.54075  3.67689  3.21304  2.24522  2.84556  3.72486  3.13919  3.92024  2.91720  1.93330  2.78553  2.90658  2.95260  5.00968  3.05033     31 r - - -
          2.68618  4.42225  2.77519  2.73123  3.46354  2.40513  3.72494  3.29354  2.67741  2.69355  4.24690  2.90347  2.73739  3.18146  2.89801  2.37887  2.77519  2.98518  4.58477  3.61503
          0.02553  4.07645  4.79880  0.61958  0.77255  0.48576  0.95510
     27   2.72378  4.29827  3.94764  3.42507  3.49877  3.76020  4.24229  2.01599  3.33106  2.32416  3.41688  3.72522  2.64706  3.63447  3.61159  3.08797  3.00372  1.46222  5.12270  3.90351     32 v - - -
          2.68618  4.42225  2.77519  2.73123  3.46354  2.40513  3.72494  3.29354  2.67741  2.69355  4.24690  2.90347  2.73739  3.18146  2.89801  2.37887  2.77519  2.98518  4.58477  3.61503
          0.02553  4.07645  4.79880  0.61958  0.77255  0.48576  0.95510
     28   2.58869  4.65855  3.07699  2.52080  3.87600  3.44271  3.65958  2.89824  2.47780  2.91020  3.74920  2.70417  3.83526  2.57413  2.63244  2.41751  2.59213  2.70760  5.19023  3.88783     33 s - - -
          2.68618  4.42225  2.77519  2.73123  3.46354  2.40513  3.72494  3.29354  2.67741  2.69355  4.24690  2.90347  2.73739  3.18146  2.89801  2.37887  2.77519  2.98518  4.58477  3.61503
          0.02553  4.07645  4.79880  0.61958  0.77255  0.48576  0.95510
     29   2.41989  5.08174  2.94145  2.04848  4.42084  3.45069  3.59749  3.85098  2.02571  3.35241  4.14313  2.93747  3.85042  2.46843  2.13123  2.70511  2.94482  3.47308  5.48928  4.15655     34 k - - -
          2.68618  4.42225  2.77519  2.73123  3.46354  2.40513  3.72494  3.29354  2.67741  2.69355  4.24690  2.90347  2.73739  3.18146  2.89801  2.37887  2.77519  2.98518  4.58477  3.61503
          0.02553  4.07645  4.79880  0.61958  0.77255  0.48576  0.95510
     30   3.14043  4.44101  4.89264  4.40151  3.62421  4.51371  5.11220  1.28527  4.29270  2.12009  3.42283  4.60982  4.82073  4.55500  4.48541  3.90820  3.40733  1.10964  5.60516  4.39863     35 v - - -
          2.68618  4.42225  2.77519  2.73123  3.46354  2.40513  3.72494  3.29354  2.67741  2.69355  4.24690  2.90347  2.73739  3.18146  2.89801  2.37887  2.77519  2.98518  4.58477  3.61503
          0.02553  4.07645  4.79880  0.61958  0.77255  0.48576  0.95510
     31   2.51565  4.47156  3.25932  2.73064  3.86652  3.34984  3.79978  3.22205  2.63804  2.90963  3.76933  3.15038  3.84024  3.01966  2.58554  2.14430  2.04823  2.55742  5.21542  3.94832     36 t - - -
          2.68618  4.42225  2.77519  2.73123  3.46354  2.40513  3.72494  3.29354  2.67741  2.69355  4.24690  2.90347  2.73739  3.18146  2.89801  2.37887  2.77519  2.98518  4.58477  3.61503
          0.02553  4.07645  4.79880  0.61958  0.77255  0.48576  0.95510
     32   2.68215  4.65175  3.20476  2.89753  4.36483  1.17080  4.02101  3.85061  2.73187  3.45521  4.32926  3.27509  3.91880  3.24332  2.29728  2.79316  3.06076  3.43486  5.55605  4.34291     37 g - - -
          2.68618  4.42225  2.77519  2.73123  3.46354  2.40513  3.72494  3.29354  2.67741  2.69355  4.24690  2.90347  2.73739  3.18146  2.89801  2.37887  2.77519  2.98518  4.58477  3.61503
          0.02553  4.07645  4.79880  0.61958  0.77255  0.48576  0.95510
     33   2.61560  4.27010  3.64224  3.08497  3.41428  3.61443  3.94782  2.10518  3.00803  2.37900  2.88429  3.44612  2.77052  3.31250  3.32490  2.89148  2.34626  2.38357  4.92745  3.70887     38 i - - -
          2.68618  4.42225  2.77519  2.73123  3.46354  2.40513  3.72494  3.29354  2.67741  2.69355  4.24690  2.90347  2.73739  3.18146  2.89801  2.37887  2.77519  2.98518  4.58477  3.61503
          0.02553  4.07645  4.79880  0.61958  0.77255  0.48576  0.95510
     34   3.30095  4.61087  4.90820  4.38113  3.22670  4.59225  4.95844  1.43525  4.21508  1.10902  3.03998  4.62669  4.80713  4.39161  4.35225  3.96884  3.53826  2.00867  5.29519  4.16287     39 l - - -
          2.68618  4.42225  2.77519  2.73123  3.46354  2.40513  3.72494  3.29354  2.67741  2.69355  4.24690  2.90347  2.73739  3.18146  2.89801  2.37887  2.77519  2.98518  4.58477  3.61503
          0.02553  4.07645  4.79880  0.61958  0.77255  0.48576  0.95510
     35   3.23594  4.54185  4.90919  4.36455  3.28926  4.56306  4.96117  1.56945  4.23915  1.16195  3.08121  4.60168  4.78385  4.39765  4.38278  3.92242  3.47282  1.71309  5.33079  4.22112     40 l - - -
          2.68618  4.42225  2.77519  2.73123  3.46354  2.40513  3.72494  3.29354  2.67741  2.69355  4.24690  2.90347  2.73739  3.18146  2.89801  2.37887  2.77519  2.98518  4.58477  3.61503
          0.02553  4.07645  4.79880  0.61958  0.77255  0.48576  0.95510
     36   2.77599  5.13831  2.92965  1.83146  4.48941  3.46692  2.99746  3.92045  1.85782  3.40366  4.19928  2.94832  3.87297  2.72447  2.29737  2.74685  2.99068  3.53988  5.52001  4.19572     41 e - - -
          2.68618  4.42225  2.77519  2.73123  3.46354  2.40513  3.72494  3.29354  2.67741  2.69355  4.24690  2.90347  2.73739  3.18146  2.89801  2.37887  2.77519  2.98518  4.58477  3.61503
          0.02553  4.07645  4.79880  0.61958  0.77255  0.48576  0.95510
     37   1.50923  2.93879  3.91889  3.43164  3.70785  3.25405  4.21710  2.76903  3.34596  2.72501  3.66039  3.55663  3.88803  3.61251  3.60381  2.64895  2.34056  2.18309  5.19891  4.00365     42 a - - -
          2.68618  4.42225  2.77519  2.73123  3.46354  2.40513  3.72494  3.29354  2.67741  2.69355  4.24690  2.90347  2.73739  3.18146  2.89801  2.37887  2.77519  2.98518  4.58477  3.61503
          0.02553  4.07645  4.79880  0.61958  0.77255  0.48576  0.95510
     38   2.58469  4.68439  3.03670  2.29610  3.94316  3.00053  3.66708  3.34116  2.47886  2.97330  3.80616  3.00327  3.82670  2.84147  2.59212  2.40991  2.55724  2.49407  5.24206  3.93292     43 e - - -
          2.68618  4.42225  2.77519  2.73123  3.46354  2.40513  3.72494  3.29354  2.67741  2.69355  4.24690  2.90347  2.73739  3.18146  2.89801  2.37887  2.77519  2.98518  4.58477  3.61503
          0.02553  4.07645  4.79880  0.61958  0.77255  0.48576  0.95510
     39   2.37716  4.19390  3.94034  3.37927  3.35353  3.10625  4.10281  2.07920  3.28804  1.91290  3.30686  3.66674  4.12738  3.55660  3.54493  3.03263  2.91027  1.81987  4.91222  3.70722     44 v - - -
          2.68618  4.42225  2.77519  2.73123  3.46354  2.40513  3.72494  3.29354  2.67741  2.69355  4.24690  2.90347  2.73739  3.18146  2.89801  2.37887  2.77519  2.98518  4.58477  3.61503
          0.02553  4.07645  4.79880  0.61958  0.77255  0.48576  0.95510
     40   2.53645  4.54584  3.18197  2.67447  3.96238  3.34137  3.77699  3.34711  2.57297  3.00201  3.85206  3.10986  2.13560  2.97682  2.56221  2.34101  2.83496  2.64797  5.27804  3.99747     45 p - - -
          2.68618  4.42225  2.77519  2.73123  3.46354  2.40513  3.72494  3.29354  2.67741  2.69355  4.24690  2.90347  2.73739  3.18146  2.89801  2.37887  2.77519  2.98518  4.58477  3.61503
          0.02553  4.07645  4.79880  0.61958  0.77255  0.48576  0.95510
     41   2.62562  4.86336  1.89368  2.38347  4.20036  2.89929  3.68492  3.62701  2.51987  3.22308  3.22655  2.90819  3.81085  2.83787  2.99759  2.34679  2.89029  3.27092  5.44942  4.09099     46 d - - -
          2.68618  4.42225  2.77519  2.73123  3.46354  2.40513  3.72494  3.29354  2.67741  2.69355  4.24690  2.90347  2.73739  3.18146  2.89801  2.37887  2.77519  2.98518  4.58477  3.61503
          0.02553  4.07645  4.79880  0.61958  0.77255  0.48576  0.95510
     42   2.23928  4.30302  4.18996  3.80306  3.76957  3.66317  4.62897  2.12638  3.71029  2.48496  3.65006  3.94581  4.25596  4.02316  3.94181  3.09554  3.08000  1.04746  5.49334  4.27032     47 v - - -
          2.68618  4.42225  2.77519  2.73123  3.46354  2.40513  3.72494  3.29354  2.67741  2.69355  4.24690  2.90347  2.73739  3.18146  2.89801  2.37887  2.77519  2.98518  4.58477  3.61503
          0.02553  4.07645  4.79880  0.61958  0.77255  0.48576  0.95510
     43   2.41697  4.92348  3.13293  2.57663  4.30810  3.48081  3.64877  3.70209  1.98095  3.24977  4.07506  3.05025  3.89550  2.79064  1.75988  2.43201  2.97400  3.35874  5.41482  4.13826     48 r - - -
          2.68618  4.42225  2.77519  2.73123  3.46354  2.40513  3.72494  3.29354  2.67741  2.69355  4.24690  2.90347  2.73739  3.18146  2.89801  2.37887  2.77519  2.98518  4.58477  3.61503
          0.02553  4.07645  4.79880  0.61958  0.77255  0.48576  0.95510
     44   3.17581  4.46099  4.93208  4.40897  3.50795  4.57306  5.06634  1.21846  4.29969  1.78210  3.30169  4.62943  4.82686  4.51820  4.47277  3.94600  3.42500  1.35784  5.50446  4.33551     49 i - - -
          2.68618  4.42225  2.77519  2.73123  3.46354  2.40513  3.72494  3.29354  2.67741  2.69355  4.24690  2.90347  2.73739  3.18146  2.89801  2.37887  2.77519  2.98518  4.58477  3.61503
          0.02553  4.07645  4.79880  0.61958  0.77255  0.48576  0.95510
     45   2.93862  4.68899  3.65379  3.58146  4.71088  0.47388  4.68480  4.36452  3.79021  3.99155  4.97227  3.81875  4.08636  4.09857  3.99955  3.11712  3.43572  3.85343  5.74757  4.82125     50 G - - -
          2.68618  4.42225  2.77519  2.73123  3.46354  2.40513  3.72494  3.29354  2.67741  2.69355  4.24690  2.90347  2.73739  3.18146  2.89801  2.37887  2.77519  2.98518  4.58477  3.61503
          0.02553  4.07645  4.79880  0.61958  0.77255  0.48576  0.95510
     46   2.99100  5.52752  1.89700  1.11245  4.82181  3.27373  3.81521  4.33455  2.81848  3.84661  4.70454  2.74641  3.89234  2.98333  3.39792  2.88028  3.27955  3.91563  5.99239  4.50597     51 e - - -
          2.68618  4.42225  2.77519  2.73123  3.46354  2.40513  3.72494  3.29354  2.67741  2.69355  4.24690  2.90347  2.73739  3.18146  2.89801  2.37887  2.77519  2.98518  4.58477  3.61503
          0.02553  4.07645  4.79880  0.61958  0.77255  0.48576  0.95510
     47   3.25517  4.57652  4.87013  4.32407  3.24207  4.54960  4.92743  1.77979  4.18970  1.02699  3.03679  4.57537  4.76926  4.34944  4.33752  3.90712  3.49108  1.78408  5.29624  4.19172     52 l - - -
          2.68618  4.42225  2.77519  2.73123  3.46354  2.40513  3.72494  3.29354  2.67741  2.69355  4.24690  2.90347  2.73739  3.18146  2.89801  2.37887  2.77519  2.98518  4.58477  3.61503
          0.02553  4.07645  4.79880  0.61958  0.77255  0.48576  0.95510
     48   2.84057  0.60626  4.40033  4.18989  4.13997  3.41627  4.79265  3.32246  4.01978  3.22641  4.35597  4.12312  4.13874  4.35772  4.10629  3.11192  3.32485  3.05202  5.50744  4.42491     53 C - - -
          2.68618  4.42225  2.77519  2.73123  3.46354  2.40513  3.72494  3.29354  2.67741  2.69355  4.24690  2.90347  2.73739  3.18146  2.89801  2.37887  2.77519  2.98518  4.58477  3.61503
          0.02553  4.07645  4.79880  0.61958  0.77255  0.48576  0.95510
     49   2.60617  4.79458  2.95996  2.07831  4.01472  3.41883  3.12454  3.44598  2.42188  2.74070  3.86885  2.65382  3.81677  2.78400  2.87271  2.64060  2.59739  3.12678  5.28453  3.36033     54 e - - -
          2.68618  4.42225  2.77519  2.73123  3.46354  2.40513  3.72494  3.29354  2.67741  2.69355  4.24690  2.90347  2.73739  3.18146  2.89801  2.37887  2.77519  2.98518  4.58477  3.61503
          0.02553  4.07645  4.79880  0.61958  0.77255  0.48576  0.95510
     50   3.18702  4.48559  4.90407  4.36461  3.37901  4.54217  4.97491  1.51331  4.24957  1.38106  3.17499  4.58877  4.78122  4.42978  4.40318  3.90269  3.42830  1.45293  5.38237  4.24855     55 l - - -
          2.68618  4.42225  2.77519  2.73123  3.46354  2.40513  3.72494  3.29354  2.67741  2.69355  4.24690  2.90347  2.73739  3.18146  2.89801  2.37887  2.77519  2.98518  4.58477  3.61503
          0.02553  4.07645  4.79880  0.61958  0.77255  0.48576  0.95510
     51   2.74125  5.00545  3.07214  2.50289  4.34475  3.48729  3.60986  3.75366  2.00139  3.27803  4.08701  2.99933  3.87730  2.43800  1.93409  2.42112  2.63207  3.40150  5.42967  4.13035     56 r - - -
          2.68618  4.42225  2.77519  2.73123  3.46354  2.40513  3.72494  3.29354  2.67741  2.69355  4.24690  2.90347  2.73739  3.18146  2.89801  2.37887  2.77519  2.98518  4.58477  3.61503
          0.02553  4.07645  4.79880  0.61958  0.77255  0.48576  0.95510
     52   2.40770  5.09595  2.50180  2.14340  4.41708  3.37198  3.59263  3.88160  2.13462  3.38505  4.15213  2.59442  3.79336  2.70600  2.31278  2.62069  2.88712  3.47545  5.53580  4.14434     57 k - - -
          2.68618  4.42225  2.77519  2.73123  3.46354  2.40513  3.72494  3.29354  2.67741  2.69355  4.24690  2.90347  2.73739  3.18146  2.89801  2.37887  2.77519  2.98518  4.58477  3.61503
          0.09938  4.07645  2.55574  0.61958  0.77255  0.48576  0.95510
     53   1.69506  4.26126  3.25699  2.93760  4.26131  2.01785  4.08138  3.66834  3.02227  3.33991  4.16590  3.20619  2.29748  3.31929  3.38447  2.44166  2.73719  3.16760  5.58349  4.34379     58 a - - -
          2.68623  4.42230  2.77524  2.73109  3.46358  2.40517  3.72450  3.29326  2.67745  2.69359  4.24694  2.90351  2.73744  3.18151  2.89805  2.37891  2.77524  2.98523  4.58365  3.61508
          0.20276  1.74486  4.72688  0.66480  0.72232  0.44166  1.02994
     54   2.64270  4.98904  2.12437  2.32561  4.26733  3.36862  3.08383  3.72108  2.41195  3.27347  4.06485  2.86701  3.80024  2.48105  2.89363  2.38565  2.88161  2.91363  5.46485  4.08581     61 d - - -
          2.68618  4.42225  2.77519  2.73123  3.46354  2.40513  3.72494  3.29354  2.67741  2.69355  4.24690  2.90347  2.73739  3.18146  2.89801  2.37887  2.77519  2.98518  4.58477  3.61503
          0.02553  4.07645  4.79880  0.61958  0.77255  0.48576  0.95510
     55   2.65617  4.90781  2.71756  2.39766  4.37186  2.15546  3.72574  3.81788  2.22986  3.37895  4.18833  2.25591  3.82234  2.87689  2.96299  2.34824  2.94477  3.42078  5.56977  4.21280     62 g - - -
          2.68618  4.42225  2.77519  2.73123  3.46354  2.40513  3.72494  3.29354  2.67741  2.69355  4.24690  2.90347  2.73739  3.18146  2.89801  2.37887  2.77519  2.98518  4.58477  3.61503
          0.02553  4.07645  4.79880  0.61958  0.77255  0.48576  0.95510
     56   2.59577  4.78155  2.95782  2.24481  4.03754  2.97847  3.63606  3.45150  2.43382  3.05745  3.26418  2.95154  3.81208  2.53047  2.88736  2.23207  2.59013  3.12805  5.30265  3.97162     63 s - - -
          2.68618  4.42225  2.77519  2.73123  3.46354  2.40513  3.72494  3.29354  2.67741  2.69355  4.24690  2.90347  2.73739  3.18146  2.89801  2.37887  2.77519  2.98518  4.58477  3.61503
          0.02553  4.07645  4.79880  0.61958  0.77255  0.48576  0.95510
     57   2.40718  4.27028  3.77441  2.78187  3.41213  3.74669  4.04729  2.13232  3.13960  1.95775  3.34738  3.56967  4.11615  3.43465  3.44343  3.02020  2.92528  1.85033  4.96404  3.74851     64 v - - -
          2.68618  4.42225  2.77519  2.73123  3.46354  2.40513  3.72494  3.29354  2.67741  2.69355  4.24690  2.90347  2.73739  3.18146  2.89801  2.37887  2.77519  2.98518  4.58477  3.61503
          0.02553  4.07645  4.79880  0.61958  0.77255  0.48576  0.95510
     58   2.58181  4.18451  3.68775  3.11636  3.31149  3.61551  3.90450  2.34452  3.04314  2.15414  2.90052  3.45469  3.28115  3.32139  3.33673  2.61397  2.53630  2.18359  4.80243  3.58953     65 l - - -
          2.68618  4.42225  2.77519  2.73123  3.46354  2.40513  3.72494  3.29354  2.67741  2.69355  4.24690  2.90347  2.73739  3.18146  2.89801  2.37887  2.77519  2.98518  4.58477  3.61503
          0.02553  4.07645  4.79880  0.61958  0.77255  0.48576  0.95510
     59   2.14006  4.34649  3.55167  3.01094  3.46679  3.60140  3.92598  2.66523  2.91039  1.84170  3.40422  3.39654  4.00894  2.82774  3.23671  2.88321  2.89209  2.24705  4.98287  3.75611     66 l - - -
          2.68618  4.42225  2.77519  2.73123  3.46354  2.40513  3.72494  3.29354  2.67741  2.69355  4.24690  2.90347  2.73739  3.18146  2.89801  2.37887  2.77519  2.98518  4.58477  3.61503
          0.10944  4.07645  2.44533  0.61958  0.77255  0.48576  0.95510
     60   2.63539  4.86877  2.96117  2.24082  4.14700  3.41638  3.59802  3.56119  2.29341  3.13409  3.94667  2.93831  3.17808  2.50063  2.22427  2.65262  2.86247  2.82834  5.34197  4.01738     67 r - - -
          2.68618  4.42225  2.77519  2.73123  3.46354  2.40513  3.72494  3.29354  2.67741  2.69355  4.24690  2.90347  2.73739  3.18146  2.89801  2.37887  2.77519  2.98518  4.58477  3.61503
          0.02773  3.99475  4.71709  0.61958  0.77255  0.43649  1.03931
     61   1.14995  4.18066  3.55333  3.23527  4.27299  2.42726  4.26643  3.60420  3.26326  3.35274  4.19468  3.36906  3.73681  3.54899  3.56788  2.44250  2.24531  3.10499  5.63686  4.43580     68 a - - -
          2.68618  4.42225  2.77519  2.73123  3.46354  2.40513  3.72494  3.29354  2.67741  2.69355  4.24690  2.90347  2.73739  3.18146  2.89801  2.37887  2.77519  2.98518  4.58477  3.61503
          0.02553  4.07645  4.79880  0.61958  0.77255  0.48576  0.95510
     62   2.89704  5.29938  2.47487  1.37225  4.59684  3.35651  3.73223  4.07435  2.50429  3.58069  4.42635  2.84453  3.89336  2.11850  2.93331  2.83416  3.15302  3.69492  5.72982  4.33364     69 e - - -
          2.68618  4.42225  2.77519  2.73123  3.46354  2.40513  3.72494  3.29354  2.67741  2.69355  4.24690  2.90347  2.73739  3.18146  2.89801  2.37887  2.77519  2.98518  4.58477  3.61503
          0.02553  4.07645  4.79880  0.61958  0.77255  0.48576  0.95510
     63   3.10480  4.44019  4.78457  4.30318  3.62068  4.41350  5.03315  1.57337  4.18227  2.14049  3.43822  4.51612  4.75888  4.46594  4.38732  3.81143  3.38189  0.94779  5.57696  4.35434     70 v - - -
          2.68618  4.42225  2.77519  2.73123  3.46354  2.40513  3.72494  3.29354  2.67741  2.69355  4.24690  2.90347  2.73739  3.18146  2.89801  2.37887  2.77519  2.98518  4.58477  3.61503
          0.02553  4.07645  4.79880  0.61958  0.77255  0.48576  0.95510
     64   3.09397  4.44066  4.75447  4.27772  3.61865  4.38177  5.01166  1.62064  4.15223  2.14545  3.44279  4.48995  4.73998  4.44224  4.35947  3.78216  3.37501  0.93247  5.56853  4.34076     71 v - - -
          2.68618  4.42225  2.77519  2.73123  3.46354  2.40513  3.72494  3.29354  2.67741  2.69355  4.24690  2.90347  2.73739  3.18146  2.89801  2.37887  2.77519  2.98518  4.58477  3.61503
          0.02553  4.07645  4.79880  0.61958  0.77255  0.48576  0.95510
     65   2.93862  4.68899  3.65379  3.58146  4.71088  0.47388  4.68480  4.36452  3.79021  3.99155  4.97227  3.81875  4.08636  4.09857  3.99955  3.11712  3.43572  3.85343  5.74757  4.82125     72 G - - -
          2.68618  4.42225  2.77519  2.73123  3.46354  2.40513  3.72494  3.29354  2.67741  2.69355  4.24690  2.90347  2.73739  3.18146  2.89801  2.37887  2.77519  2.98518  4.58477  3.61503
          0.02553  4.07645  4.79880  0.61958  0.77255  0.48576  0.95510
     66   3.39839  4.74188  4.66082  4.24100  1.13671  4.37689  4.05545  2.58804  4.08202  1.63556  3.26811  4.27888  4.67871  4.18233  4.18191  3.76783  3.64172  2.64937  4.26351  2.65196     73 f - - -
          2.68618  4.42225  2.77519  2.73123  3.46354  2.40513  3.72494  3.29354  2.67741  2.69355  4.24690  2.90347  2.73739  3.18146  2.89801  2.37887  2.77519  2.98518  4.58477  3.61503
          0.02553  4.07645  4.79880  0.61958  0.77255  0.48576  0.95510
     67   2.42007  4.89581  2.86866  2.19978  4.17184  3.39200  3.08088  3.60157  2.39591  3.17630  3.97872  2.91012  3.80730  2.49801  2.85387  2.42214  2.34217  3.25367  5.39053  4.03915     74 e - - -
          2.68618  4.42225  2.77519  2.73123  3.46354  2.40513  3.72494  3.29354  2.67741  2.69355  4.24690  2.90347  2.73739  3.18146  2.89801  2.37887  2.77519  2.98518  4.58477  3.61503
          0.02553  4.07645  4.79880  0.61958  0.77255  0.48576  0.95510
     68   2.72366  5.18959  2.35010  1.92723  4.50993  3.35768  3.62780  3.98148  2.38480  3.47536  4.25329  2.82706  3.81656  2.03542  2.51796  2.67495  2.96235  3.57087  5.61968  4.21633     75 e - - -
          2.68618  4.42225  2.77519  2.73123  3.46354  2.40513  3.72494  3.29354  2.67741  2.69355  4.24690  2.90347  2.73739  3.18146  2.89801  2.37887  2.77519  2.98518  4.58477  3.61503
          0.02553  4.07645  4.79880  0.61958  0.77255  0.48576  0.95510
     69   2.81889  5.23976  2.49584  1.52482  4.49094  3.34474  2.60500  4.01055  2.49831  3.52455  4.33916  2.44997  3.85741  2.83892  2.96331  2.76324  3.06994  3.62166  5.65861  4.24025     76 e - - -
          2.68618  4.42225  2.77519  2.73123  3.46354  2.40513  3.72494  3.29354  2.67741  2.69355  4.24690  2.90347  2.73739  3.18146  2.89801  2.37887  2.77519  2.98518  4.58477  3.61503
          0.02553  4.07645  4.79880  0.61958  0.77255  0.48576  0.95510
     70   2.59736  3.51320  3.14492  2.37307  2.87769  3.47188  3.67984  3.17068  2.30613  2.82601  3.67904  3.06586  3.85778  2.63759  2.62770  2.69577  2.82678  2.89820  5.12385  3.83865     77 k - - -
          2.68618  4.42225  2.77519  2.73123  3.46354  2.40513  3.72494  3.29354  2.67741  2.69355  4.24690  2.90347  2.73739  3.18146  2.89801  2.37887  2.77519  2.98518  4.58477  3.61503
          0.02553  4.07645  4.79880  0.61958  0.77255  0.48576  0.95510
     71   1.67562  4.21889  3.70064  3.25187  3.89585  3.22094  4.19000  2.89008  3.19337  2.86768  3.81627  3.45622  3.86823  3.50092  3.50146  2.62041  1.77352  2.22420  5.36564  4.15121     78 a - - -
          2.68618  4.42225  2.77519  2.73123  3.46354  2.40513  3.72494  3.29354  2.67741  2.69355  4.24690  2.90347  2.73739  3.18146  2.89801  2.37887  2.77519  2.98518  4.58477  3.61503
          0.02553  4.07645  4.79880  0.61958  0.77255  0.48576  0.95510
     72   3.12730  4.45580  4.81146  4.24599  2.63038  4.39956  4.72625  1.83213  4.12685  1.28343  3.02547  4.44268  4.64199  4.25130  4.24345  3.73513  3.35660  1.64244  5.11458  3.97232     79 l - - -
          2.68618  4.42225  2.77519  2.73123  3.46354  2.40513  3.72494  3.29354  2.67741  2.69355  4.24690  2.90347  2.73739  3.18146  2.89801  2.37887  2.77519  2.98518  4.58477  3.61503
          0.02553  4.07645  4.79880  0.61958  0.77255  0.48576  0.95510
     73   3.23101  4.63035  4.67055  4.17822  3.19741  4.37201  4.80228  2.14948  3.98535  0.89432  3.04683  4.42823  4.67928  4.22236  4.14999  3.76576  3.49436  1.93066  5.22915  4.06103     80 l - - -
          2.68618  4.42225  2.77519  2.73123  3.46354  2.40513  3.72494  3.29354  2.67741  2.69355  4.24690  2.90347  2.73739  3.18146  2.89801  2.37887  2.77519  2.98518  4.58477  3.61503
          0.02553  4.07645  4.79880  0.61958  0.77255  0.48576  0.95510
     74   2.15967  4.30013  3.45250  2.96941  3.85089  3.25176  3.98275  2.64155  2.93072  2.89047  3.77815  3.29013  3.83448  3.25370  3.28719  1.63113  2.39910  2.78206  5.25912  4.01886     81 s - - -
          2.68618  4.42225  2.77519  2.73123  3.46354  2.40513  3.72494  3.29354  2.67741  2.69355  4.24690  2.90347  2.73739  3.18146  2.89801  2.37887  2.77519  2.98518  4.58477  3.61503
          0.02553  4.07645  4.79880  0.61958  0.77255  0.48576  0.95510
     75   2.20536  4.37889  3.43200  2.97638  3.71225  3.38869  3.98105  2.93069  2.90924  2.04703  3.65820  3.33200  2.05314  3.26535  3.24668  2.74251  2.87741  2.69592  5.18971  3.93969     82 l - - -
          2.68618  4.42225  2.77519  2.73123  3.46354  2.40513  3.72494  3.29354  2.67741  2.69355  4.24690  2.90347  2.73739  3.18146  2.89801  2.37887  2.77519  2.98518  4.58477  3.61503
          0.02553  4.07645  4.79880  0.61958  0.77255  0.48576  0.95510
     76   3.25593  4.56675  4.91785  4.36041  2.58508  4.53032  4.79050  1.50521  4.23387  1.17801  2.96312  4.56432  4.73270  4.32492  4.33435  3.87661  3.48049  2.14293  5.09136  3.91461     83 l - - -
          2.68618  4.42225  2.77519  2.73123  3.46354  2.40513  3.72494  3.29354  2.67741  2.69355  4.24690  2.90347  2.73739  3.18146  2.89801  2.37887  2.77519  2.98518  4.58477  3.61503
          0.02553  4.07645  4.79880  0.61958  0.77255  0.48576  0.95510
     77   2.33618  4.29225  3.25231  3.10909  4.47681  1.07056  4.30876  3.97104  3.31523  3.64724  4.48286  3.31421  3.76360  3.59095  3.62464  2.07074  2.84036  3.37122  5.79255  4.56264     84 g - - -
          2.68618  4.42225  2.77519  2.73123  3.46354  2.40513  3.72494  3.29354  2.67741  2.69355  4.24690  2.90347  2.73739  3.18146  2.89801  2.37887  2.77519  2.98518  4.58477  3.61503
          0.02553  4.07645  4.79880  0.61958  0.77255  0.48576  0.95510
     78   2.77523  5.28146  2.17556  1.84086  4.59456  2.80926  3.68112  4.08489  2.55013  3.58329  4.37205  2.15572  2.98313  2.81410  3.08476  2.70821  3.03207  3.66311  5.74190  4.29693     85 e - - -
          2.68618  4.42225  2.77519  2.73123  3.46354  2.40513  3.72494  3.29354  2.67741  2.69355  4.24690  2.90347  2.73739  3.18146  2.89801  2.37887  2.77519  2.98518  4.58477  3.61503
          0.02553  4.07645  4.79880  0.61958  0.77255  0.48576  0.95510
     79   2.33167  4.25196  3.54660  2.98414  3.40889  3.55159  3.86385  2.70690  2.92255  2.07990  2.96249  3.35786  3.18800  3.22198  3.25297  2.52204  2.81276  2.29433  4.87737  3.65239     86 l - - -
          2.68618  4.42225  2.77519  2.73123  3.46354  2.40513  3.72494  3.29354  2.67741  2.69355  4.24690  2.90347  2.73739  3.18146  2.89801  2.37887  2.77519  2.98518  4.58477  3.61503
          0.02553  4.07645  4.79880  0.61958  0.77255  0.48576  0.95510
     80   2.61692  4.93082  2.36468  2.36202  4.20219  3.39144  3.60402  3.64429  2.36997  3.20512  3.99780  2.89490  3.79777  2.48833  2.56390  2.61731  2.39339  3.28572  5.40426  3.40626     87 e - - -
          2.68618  4.42225  2.77519  2.73123  3.46354  2.40513  3.72494  3.29354  2.67741  2.69355  4.24690  2.90347  2.73739  3.18146  2.89801  2.37887  2.77519  2.98518  4.58477  3.61503
          0.02553  4.07645  4.79880  0.61958  0.77255  0.48576  0.95510
     81   2.93862  4.68899  3.65379  3.58146  4.71088  0.47388  4.68480  4.36452  3.79021  3.99155  4.97227  3.81875  4.08636  4.09857  3.99955  3.11712  3.43572  3.85343  5.74757  4.82125     88 G - - -
          2.68618  4.42225  2.77519  2.73123  3.46354  2.40513  3.72494  3.29354  2.67741  2.69355  4.24690  2.90347  2.73739  3.18146  2.89801  2.37887  2.77519  2.98518  4.58477  3.61503
          0.02553  4.07645  4.79880  0.61958  0.77255  0.48576  0.95510
     82   3.20075  4.51480  4.88475  4.31984  3.21330  4.50272  4.85946  1.63321  4.20162  1.23223  2.51213  4.54257  4.71769  4.32226  4.32236  3.84516  3.42860  1.80687  5.22357  4.14120     89 l - - -
          2.68618  4.42225  2.77519  2.73123  3.46354  2.40513  3.72494  3.29354  2.67741  2.69355  4.24690  2.90347  2.73739  3.18146  2.89801  2.37887  2.77519  2.98518  4.58477  3.61503
          0.02553  4.07645  4.79880  0.61958  0.77255  0.48576  0.95510
     83   2.59445  4.66056  2.91534  2.64084  4.23421  3.24323  3.88274  3.73488  2.67398  3.34143  4.20323  3.07544  3.84638  2.48310  3.03836  1.31998  2.95376  3.33285  5.51910  4.18994     90 s - - -
          2.68618  4.42225  2.77519  2.73123  3.46354  2.40513  3.72494  3.29354  2.67741  2.69355  4.24690  2.90347  2.73739  3.18146  2.89801  2.37887  2.77519  2.98518  4.58477  3.61503
          0.02553  4.07645  4.79880  0.61958  0.77255  0.48576  0.95510
     84   2.56377  4.61305  3.14260  2.59614  3.94823  3.39084  3.71153  3.33356  2.49690  2.97708  3.81749  3.06290  3.16492  2.89605  2.14108  2.41860  2.52752  2.63079  5.24910  3.95923     91 r - - -
          2.68618  4.42225  2.77519  2.73123  3.46354  2.40513  3.72494  3.29354  2.67741  2.69355  4.24690  2.90347  2.73739  3.18146  2.89801  2.37887  2.77519  2.98518  4.58477  3.61503
          0.02553  4.07645  4.79880  0.61958  0.77255  0.48576  0.95510
     85   2.64713  5.06867  2.46148  2.29558  4.38791  2.87426  3.60766  3.85186  2.38041  3.36994  4.14247  2.58475  3.79061  2.45846  2.57389  2.21014  2.88682  3.45109  5.53509  4.14023     92 s - - -
          2.68618  4.42225  2.77519  2.73123  3.46354  2.40513  3.72494  3.29354  2.67741  2.69355  4.24690  2.90347  2.73739  3.18146  2.89801  2.37887  2.77519  2.98518  4.58477  3.61503
          0.02553  4.07645  4.79880  0.61958  0.77255  0.48576  0.95510
     86   1.80395  4.22098  3.58376  3.11612  3.90840  3.16755  4.08507  3.15172  3.07459  2.95980  3.84002  3.35544  3.80667  3.37799  3.40653  2.20434  1.85240  2.36206  5.32136  4.09996     93 a - - -
          2.68618  4.42225  2.77519  2.73123  3.46354  2.40513  3.72494  3.29354  2.67741  2.69355  4.24690  2.90347  2.73739  3.18146  2.89801  2.37887  2.77519  2.98518  4.58477  3.61503
          0.02553  4.07645  4.79880  0.61958  0.77255  0.48576  0.95510
     87   2.61287  4.75594  3.01543  1.99729  3.99125  3.43490  3.64447  3.38141  2.42226  2.68408  3.83811  2.98463  3.17622  2.80684  2.60087  2.66104  2.84504  2.73832  5.26866  3.95151     94 e - - -
          2.68618  4.42225  2.77519  2.73123  3.46354  2.40513  3.72494  3.29354  2.67741  2.69355  4.24690  2.90347  2.73739  3.18146  2.89801  2.37887  2.77519  2.98518  4.58477  3.61503
          0.02553  4.07645  4.79880  0.61958  0.77255  0.48576  0.95510
     88   3.15820  4.44820  4.90474  4.38017  3.51894  4.54920  5.04074  1.43463  4.27270  1.78343  3.31685  4.60135  4.80975  4.49649  4.45040  3.91898  3.40771  1.16678  5.49754  4.32306     95 v - - -
          2.68618  4.42225  2.77519  2.73123  3.46354  2.40513  3.72494  3.29354  2.67741  2.69355  4.24690  2.90347  2.73739  3.18146  2.89801  2.37887  2.77519  2.98518  4.58477  3.61503
          0.02553  4.07645  4.79880  0.61958  0.77255  0.48576  0.95510
     89   2.57729  4.34586  3.38348  2.81476  3.49013  3.53450  3.77509  2.58024  2.49185  2.55762  3.00234  3.23859  3.91475  3.07740  2.73910  2.54726  2.80825  2.41646  4.91858  3.12561     96 v - - -
          2.68618  4.42225  2.77519  2.73123  3.46354  2.40513  3.72494  3.29354  2.67741  2.69355  4.24690  2.90347  2.73739  3.18146  2.89801  2.37887  2.77519  2.98518  4.58477  3.61503
          0.02553  4.07645  4.79880  0.61958  0.77255  0.48576  0.95510
     90   1.71485  4.30873  3.37477  3.10866  4.27600  3.07688  4.21962  3.59740  3.16258  3.33481  4.22998  3.33827  1.42386  3.48860  3.47841  2.54673  2.83993  3.14934  5.63124  4.40881     97 p - - -
          2.68618  4.42225  2.77519  2.73123  3.46354  2.40513  3.72494  3.29354  2.67741  2.69355  4.24690  2.90347  2.73739  3.18146  2.89801  2.37887  2.77519  2.98518  4.58477  3.61503
          0.02553  4.07645  4.79880  0.61958  0.77255  0.48576  0.95510
     91   2.47881  4.32198  3.46987  3.01596  3.78154  3.30575  4.00111  3.00963  2.93086  2.36824  3.74449  3.33259  3.88095  3.29159  3.25720  2.33917  1.57423  2.73037  5.22214  3.97042     98 t - - -
          2.68618  4.42225  2.77519  2.73123  3.46354  2.40513  3.72494  3.29354  2.67741  2.69355  4.24690  2.90347  2.73739  3.18146  2.89801  2.37887  2.77519  2.98518  4.58477  3.61503
          0.02553  4.07645  4.79880  0.61958  0.77255  0.48576  0.95510
     92   1.90391  4.26405  3.37962  3.21609  4.46660  1.06534  4.36213  3.84698  3.37841  3.58333  4.44275  3.37752  3.77263  3.65478  3.66928  2.50752  2.83704  3.28990  5.78896  4.59871     99 g - - -
          2.68618  4.42225  2.77519  2.73123  3.46354  2.40513  3.72494  3.29354  2.67741  2.69355  4.24690  2.90347  2.73739  3.18146  2.89801  2.37887  2.77519  2.98518  4.58477  3.61503
          0.02553  4.07645  4.79880  0.61958  0.77255  0.48576  0.95510
     93   2.65040  4.64679  3.20799  2.63039  3.85736  3.50295  3.68790  3.21517  2.41841  2.56777  3.73478  3.10084  3.88999  2.56927  2.11547  2.74427  2.60611  2.59634  5.17079  3.89829    100 r - - -
          2.68618  4.42225  2.77519  2.73123  3.46354  2.40513  3.72494  3.29354  2.67741  2.69355  4.24690  2.90347  2.73739  3.18146  2.89801  2.37887  2.77519  2.98518  4.58477  3.61503
          0.02553  4.07645  4.79880  0.61958  0.77255  0.48576  0.95510
     94   1.96644  4.26859  3.51468  2.95866  2.93509  3.51959  3.86155  2.75766  2.90536  2.48958  2.97382  3.33557  3.22905  3.20583  3.24500  2.79121  2.51925  2.53655  4.90654  3.67629    101 a - - -
          2.68618  4.42225  2.77519  2.73123  3.46354  2.40513  3.72494  3.29354  2.67741  2.69355  4.24690  2.90347  2.73739  3.18146  2.89801  2.37887  2.77519  2.98518  4.58477  3.61503
          0.02553  4.07645  4.79880  0.61958  0.77255  0.48576  0.95510
     95   2.89654  4.58029  3.61333  3.14945  3.07291  3.74989  2.47549  2.91114  2.89048  1.39390  3.52960  3.50516  4.15781  3.34511  3.15489  3.09963  3.13999  2.78987  4.67442  3.20178    102 l - - -
          2.68618  4.42225  2.77519  2.73123  3.46354  2.40513  3.72494  3.29354  2.67741  2.69355  4.24690  2.90347  2.73739  3.18146  2.89801  2.37887  2.77519  2.98518  4.58477  3.61503
          0.02553  4.07645  4.79880  0.61958  0.77255  0.48576  0.95510
     96   2.70783  4.98298  2.97636  2.45367  4.27770  3.45172  2.66536  3.72026  2.24981  3.25827  4.06542  2.96344  3.85504  2.26673  2.34292  2.22923  2.93165  3.36737  5.41704  4.08873    103 s - - -
          2.68618  4.42225  2.77519  2.73123  3.46354  2.40513  3.72494  3.29354  2.67741  2.69355  4.24690  2.90347  2.73739  3.18146  2.89801  2.37887  2.77519  2.98518  4.58477  3.61503
          0.02553  4.07645  4.79880  0.61958  0.77255  0.48576  0.95510
     97   2.41809  4.26912  4.26416  3.72957  3.54233  3.94840  4.45931  1.50332  3.63677  2.32831  3.42989  3.97530  4.35425  3.90865  3.87885  3.28406  2.59237  1.55024  5.21540  4.00900    104 i - - -
          2.68618  4.42225  2.77519  2.73123  3.46354  2.40513  3.72494  3.29354  2.67741  2.69355  4.24690  2.90347  2.73739  3.18146  2.89801  2.37887  2.77519  2.98518  4.58477  3.61503
          0.02553  4.07645  4.79880  0.61958  0.77255  0.48576  0.95510
     98   2.61547  4.71268  3.06724  2.51859  3.93942  2.45479  3.65438  3.35062  2.42489  2.97338  3.80913  3.01497  3.22074  2.54653  2.56331  2.67716  2.84829  3.05069  3.71072  3.92043    105 k - - -
          2.68618  4.42225  2.77519  2.73123  3.46354  2.40513  3.72494  3.29354  2.67741  2.69355  4.24690  2.90347  2.73739  3.18146  2.89801  2.37887  2.77519  2.98518  4.58477  3.61503
          0.02553  4.07645  4.79880  0.61958  0.77255  0.48576  0.95510
     99   2.47669  4.34533  4.48036  3.97859  3.63763  4.11363  4.73308  1.69792  3.87769  2.28377  3.47920  4.20197  4.52390  4.16270  4.11055  3.48339  3.20886  1.08728  5.43578  4.22376    106 v - - -
          2.68618  4.42225  2.77519  2.73123  3.46354  2.40513  3.72494  3.29354  2.67741  2.69355  4.24690  2.90347  2.73739  3.18146  2.89801  2.37887  2.77519  2.98518  4.58477  3.61503
          0.02553  4.07645  4.79880  0.61958  0.77255  0.48576  0.95510
    100   2.46741  3.10938  2.50648  2.75232  4.12211  1.59987  3.94295  3.51531  2.86229  3.19481  4.03895  3.14718  3.80510  3.16281  3.27318  2.59215  2.84154  3.12552  5.44849  4.17289    107 g - - -
          2.68618  4.42225  2.77519  2.73123  3.46354  2.40513  3.72494  3.29354  2.67741  2.69355  4.24690  2.90347  2.73739  3.18146  2.89801  2.37887  2.77519  2.98518  4.58477  3.61503
          0.02553  4.07645  4.79880  0.61958  0.77255  0.48576  0.95510
    101   2.63592  5.04002  2.28328  2.00868  4.33525  3.36712  3.59925  3.79593  2.37121  3.32413  4.09967  2.85069  3.23329  2.71912  2.56897  2.61257  2.87129  3.40660  5.49664  3.34076    108 e - - -
          2.68618  4.42225  2.77519  2.73123  3.46354  2.40513  3.72494  3.29354  2.67741  2.69355  4.24690  2.90347  2.73739  3.18146  2.89801  2.37887  2.77519  2.98518  4.58477  3.61503
          0.02553  4.07645  4.79880  0.61958  0.77255  0.48576  0.95510
    102   2.67562  4.98402  2.33060  2.32373  4.34936  2.21465  3.06669  3.81511  2.55181  3.37455  4.18060  2.86199  3.81536  2.84999  3.04533  2.10045  2.94872  3.42827  5.56811  4.18095    109 s - - -
          2.68618  4.42225  2.77519  2.73123  3.46354  2.40513  3.72494  3.29354  2.67741  2.69355  4.24690  2.90347  2.73739  3.18146  2.89801  2.37887  2.77519  2.98518  4.58477  3.61503
          0.02553  4.07645  4.79880  0.61958  0.77255  0.48576  0.95510
    103   3.22466  4.62137  4.67371  4.17837  3.20477  4.37295  4.80388  2.13806  3.98967  0.91144  3.05175  4.42799  4.67877  4.22445  4.15507  3.76411  3.48712  1.89072  5.23361  4.06768    110 l - - -
          2.68618  4.42225  2.77519  2.73123  3.46354  2.40513  3.72494  3.29354  2.67741  2.69355  4.24690  2.90347  2.73739  3.18146  2.89801  2.37887  2.77519  2.98518  4.58477  3.61503
          0.02553  4.07645  4.79880  0.61958  0.77255  0.48576  0.95510
    104   3.39148  4.79596  4.51624  4.16169  3.22562  4.23901  4.75387  2.44551  3.92753  0.65934  3.19317  4.41737  4.64227  4.24659  4.06830  3.84083  3.67811  2.53493  5.17400  3.94285    111 L - - -
          2.68618  4.42225  2.77519  2.73123  3.46354  2.40513  3.72494  3.29354  2.67741  2.69355  4.24690  2.90347  2.73739  3.18146  2.89801  2.37887  2.77519  2.98518  4.58477  3.61503
          0.02553  4.07645  4.79880  0.61958  0.77255  0.48576  0.95510
    105   2.93862  4.68899  3.65379  3.58146  4.71088  0.47388  4.68480  4.36452  3.79021  3.99155  4.97227  3.81875  4.08636  4.09857  3.99955  3.11712  3.43572  3.85343  5.74757  4.82125    112 G - - -
          2.68618  4.42225  2.77519  2.73123  3.46354  2.40513  3.72494  3.29354  2.67741  2.69355  4.24690  2.90347  2.73739  3.18146  2.89801  2.37887  2.77519  2.98518  4.58477  3.61503
          0.02553  4.07645  4.79880  0.61958  0.77255  0.48576  0.95510
    106   2.13167  3.38039  3.22452  2.66147  3.88098  3.43845  3.72055  3.25674  2.47372  2.90897  3.76552  3.11328  3.86744  2.61996  2.11428  2.70327  2.85423  2.96694  5.19355  3.92324    113 r - - -
          2.68618  4.42225  2.77519  2.73123  3.46354  2.40513  3.72494  3.29354  2.67741  2.69355  4.24690  2.90347  2.73739  3.18146  2.89801  2.37887  2.77519  2.98518  4.58477  3.61503
          0.02553  4.07645  4.79880  0.61958  0.77255  0.48576  0.95510
    107   2.97207  4.46357  4.40401  4.07801  3.70755  3.93069  4.84718  2.06291  3.94902  2.36196  3.64599  4.23388  4.48318  4.29619  4.14124  3.45069  3.33075  0.80164  5.52497  4.26734    114 v - - -
          2.68618  4.42225  2.77519  2.73123  3.46354  2.40513  3.72494  3.29354  2.67741  2.69355  4.24690  2.90347  2.73739  3.18146  2.89801  2.37887  2.77519  2.98518  4.58477  3.61503
          0.02553  4.07645  4.79880  0.61958  0.77255  0.48576  0.95510
    108   3.17868  4.56104  4.68134  4.17446  3.26295  4.36651  4.80773  2.06190  4.00627  1.05969  3.10361  4.41809  4.67184  4.23800  4.17743  3.74654  3.43829  1.61665  5.26311  4.09782    115 l - - -
          2.68618  4.42225  2.77519  2.73123  3.46354  2.40513  3.72494  3.29354  2.67741  2.69355  4.24690  2.90347  2.73739  3.18146  2.89801  2.37887  2.77519  2.98518  4.58477  3.61503
          0.02553  4.07645  4.79880  0.61958  0.77255  0.48576  0.95510
    109   2.95860  5.46247  1.37425  2.16694  4.78122  3.25343  3.82490  4.34386  2.84835  3.85559  4.71116  1.74739  3.88350  2.99829  3.43597  2.85961  3.26215  3.90846  5.98254  4.48168    116 d - - -
          2.68618  4.42225  2.77519  2.73123  3.46354  2.40513  3.72494  3.29354  2.67741  2.69355  4.24690  2.90347  2.73739  3.18146  2.89801  2.37887  2.77519  2.98518  4.58477  3.61503
          0.02553  4.07645  4.79880  0.61958  0.77255  0.48576  0.95510
    110   2.50042  4.44869  3.24072  3.03821  4.47757  1.38902  4.24619  3.96347  3.20617  3.60522  4.45920  3.33420  1.69858  3.50899  3.54491  2.64829  2.96336  3.43815  5.71415  4.53618    117 g - - -
          2.68618  4.42225  2.77519  2.73123  3.46354  2.40513  3.72494  3.29354  2.67741  2.69355  4.24690  2.90347  2.73739  3.18146  2.89801  2.37887  2.77519  2.98518  4.58477  3.61503
          0.02553  4.07645  4.79880  0.61958  0.77255  0.48576  0.95510
    111   2.66829  4.26085  3.74705  3.19177  2.67262  3.68341  3.19842  2.64734  3.08729  1.66280  3.29343  3.51446  4.05813  3.37806  3.36424  2.96027  2.55188  2.48034  4.67924  3.34922    118 l - - -
          2.68618  4.42225  2.77519  2.73123  3.46354  2.40513  3.72494  3.29354  2.67741  2.69355  4.24690  2.90347  2.73739  3.18146  2.89801  2.37887  2.77519  2.98518  4.58477  3.61503
          0.02553  4.07645  4.79880  0.61958  0.77255  0.48576  0.95510
    112   2.93862  4.68899  3.65379  3.58146  4.71088  0.47388  4.68480  4.36452  3.79021  3.99155  4.97227  3.81875  4.08636  4.09857  3.99955  3.11712  3.43572  3.85343  5.74757  4.82125    119 G - - -
          2.68618  4.42225  2.77519  2.73123  3.46354  2.40513  3.72494  3.29354  2.67741  2.69355  4.24690  2.90347  2.73739  3.18146  2.89801  2.37887  2.77519  2.98518  4.58477  3.61503
          0.02553  4.07645  4.79880  0.61958  0.77255  0.48576  0.95510
    113   2.75924  5.15263  2.90183  2.00165  4.51194  3.45199  3.59885  3.94786  2.00201  3.42343  4.21021  2.58606  3.85945  2.45501  2.09739  2.72525  2.97621  3.55566  5.53724  4.20155    120 e - - -
          2.68618  4.42225  2.77519  2.73123  3.46354  2.40513  3.72494  3.29354  2.67741  2.69355  4.24690  2.90347  2.73739  3.18146  2.89801  2.37887  2.77519  2.98518  4.58477  3.61503
          0.02553  4.07645  4.79880  0.61958  0.77255  0.48576  0.95510
    114   2.69544  4.33267  3.80864  3.29247  3.51285  3.68248  4.16476  1.91154  3.20249  2.33688  3.43423  3.61937  2.10988  3.52089  3.50462  3.00844  2.98148  1.98019  5.12154  3.89532    121 i - - -
          2.68618  4.42225  2.77519  2.73123  3.46354  2.40513  3.72494  3.29354  2.67741  2.69355  4.24690  2.90347  2.73739  3.18146  2.89801  2.37887  2.77519  2.98518  4.58477  3.61503
          0.02553  4.07645  4.79880  0.61958  0.77255  0.48576  0.95510
    115   2.44045  4.17902  4.16698  3.59227  2.82272  3.86163  4.19184  2.03259  3.48632  1.77476  3.19551  3.82967  4.21409  3.71386  3.68840  3.15737  2.57417  1.90140  4.86930  3.68231    122 l - - -
          2.68618  4.42225  2.77519  2.73123  3.46354  2.40513  3.72494  3.29354  2.67741  2.69355  4.24690  2.90347  2.73739  3.18146  2.89801  2.37887  2.77519  2.98518  4.58477  3.61503
          0.02553  4.07645  4.79880  0.61958  0.77255  0.48576  0.95510
    116   2.73630  5.07524  1.64386  2.07133  4.33297  3.34863  3.68838  3.74805  2.54000  3.33340  3.15552  2.84534  3.83733  2.83696  3.03746  2.71245  2.98723  3.39943  5.56370  4.17040    123 d - - -
          2.68618  4.42225  2.77519  2.73123  3.46354  2.40513  3.72494  3.29354  2.67741  2.69355  4.24690  2.90347  2.73739  3.18146  2.89801  2.37887  2.77519  2.98518  4.58477  3.61503
          0.16461  4.07645  2.00393  0.61958  0.77255  0.48576  0.95510
    117   2.58246  4.65252  3.07545  2.53074  3.93705  2.86585  3.64340  3.32011  2.16820  2.95340  3.79459  3.01073  3.81734  2.82037  2.46697  2.65446  2.52471  2.65863  5.21444  3.92467    124 k - - -
          2.68618  4.42225  2.77519  2.73123  3.46354  2.40513  3.72494  3.29354  2.67741  2.69355  4.24690  2.90347  2.73739  3.18146  2.89801  2.37887  2.77519  2.98518  4.58477  3.61503
          0.02928  3.94113  4.66348  0.61958  0.77255  0.61830  0.77405
    118   2.61536  4.73168  2.44270  2.18268  2.72001  3.36004  3.65653  3.35418  2.53574  2.99107  3.83860  2.91741  3.80850  2.84612  2.99776  2.38752  2.86104  3.05511  5.24028  3.89479    125 e - - -
          2.68618  4.42225  2.77519  2.73123  3.46354  2.40513  3.72494  3.29354  2.67741  2.69355  4.24690  2.90347  2.73739  3.18146  2.89801  2.37887  2.77519  2.98518  4.58477  3.61503
          0.02928  3.94113  4.66348  0.61958  0.77255  0.50766  0.92106
    119   2.16596  3.19338  2.71541  2.71357  3.89112  2.77484  3.81895  3.26574  2.71982  2.94661  3.79361  3.12011  3.78290  3.04005  3.12963  2.56616  2.16026  2.93064  5.24539  3.97411    126 t - - -
          2.68618  4.42225  2.77519  2.73123  3.46354  2.40513  3.72494  3.29354  2.67741  2.69355  4.24690  2.90347  2.73739  3.18146  2.89801  2.37887  2.77519  2.98518  4.58477  3.61503
          0.02725  4.01215  4.73449  0.61958  0.77255  0.44580  1.02252
    120   2.59880  4.71892  3.01235  2.28854  3.95057  2.74307  3.65080  3.34855  2.27141  2.64905  3.80877  2.98723  3.21806  2.82048  2.89614  2.65496  2.83325  2.71803  5.24369  3.92921    127 k - - -
          2.68618  4.42225  2.77519  2.73123  3.46354  2.40513  3.72494  3.29354  2.67741  2.69355  4.24690  2.90347  2.73739  3.18146  2.89801  2.37887  2.77519  2.98518  4.58477  3.61503
          0.02553  4.07645  4.79880  0.61958  0.77255  0.48576  0.95510
    121   2.62072  4.87211  2.87259  2.19817  4.21035  2.34956  3.64941  3.63868  2.41423  3.21265  4.01698  2.92683  3.19920  2.79146  2.55433  2.63752  2.55362  3.27946  5.42241  4.07729    128 e - - -
          2.68618  4.42225  2.77519  2.73123  3.46354  2.40513  3.72494  3.29354  2.67741  2.69355  4.24690  2.90347  2.73739  3.18146  2.89801  2.37887  2.77519  2.98518  4.58477  3.61503
          0.02553  4.07645  4.79880  0.61958  0.77255  0.48576  0.95510
    122   2.16785  4.76411  2.62152  2.44019  4.03636  3.38795  3.16043  3.45003  2.47376  3.06382  3.88464  2.95382  2.85357  2.81520  2.93345  2.63323  2.83806  2.76131  5.31288  3.98021    129 a - - -
          2.68618  4.42225  2.77519  2.73123  3.46354  2.40513  3.72494  3.29354  2.67741  2.69355  4.24690  2.90347  2.73739  3.18146  2.89801  2.37887  2.77519  2.98518  4.58477  3.61503
          0.02553  4.07645  4.79880  0.61958  0.77255  0.48576  0.95510
    123   2.36540  4.19228  3.79420  3.22794  2.78115  3.67677  3.96219  2.28001  3.14334  1.82407  3.25785  2.98271  4.05090  3.41362  3.41463  2.95229  2.86221  2.33028  4.78800  3.55956    130 l - - -
          2.68618  4.42225  2.77519  2.73123  3.46354  2.40513  3.72494  3.29354  2.67741  2.69355  4.24690  2.90347  2.73739  3.18146  2.89801  2.37887  2.77519  2.98518  4.58477  3.61503
          0.02553  4.07645  4.79880  0.61958  0.77255  0.48576  0.95510
    124   2.35746  5.01748  2.37807  2.10020  4.35975  3.32467  3.67200  3.81113  2.50759  3.36441  4.16227  2.84912  2.41796  2.81153  3.00588  2.36437  2.93312  3.42619  5.56084  4.17195    131 e - - -
          2.68618  4.42225  2.77519  2.73123  3.46354  2.40513  3.72494  3.29354  2.67741  2.69355  4.24690  2.90347  2.73739  3.18146  2.89801  2.37887  2.77519  2.98518  4.58477  3.61503
          0.02553  4.07645  4.79880  0.61958  0.77255  0.48576  0.95510
    125   2.59626  4.61469  3.05969  2.17311  3.83090  2.94230  3.69742  2.80359  2.55449  2.86881  3.72316  2.71693  3.85176  2.89693  2.98511  2.68738  2.83599  2.40520  5.17469  3.87877    132 e - - -
          2.68618  4.42225  2.77519  2.73123  3.46354  2.40513  3.72494  3.29354  2.67741  2.69355  4.24690  2.90347  2.73739  3.18146  2.89801  2.37887  2.77519  2.98518  4.58477  3.61503
          0.02553  4.07645  4.79880  0.61958  0.77255  0.48576  0.95510
    126   2.55878  4.25656  3.61261  3.07926  3.50498  3.51272  3.96541  2.34442  3.01304  2.52101  3.46346  3.41988  2.72005  3.31952  3.33419  2.47750  2.84106  1.85051  4.99048  3.76319    133 v - - -
          2.68623  4.42230  2.77504  2.73108  3.46359  2.40518  3.72499  3.29359  2.67746  2.69360  4.24695  2.90352  2.73744  3.18151  2.89782  2.37892  2.77506  2.98523  4.58482  3.61508
          0.48414  1.79777  1.52279  0.68238  0.70403  0.48576  0.95510
    127   2.32912  4.88572  2.04101  2.29185  4.24306  3.25821  3.63389  3.66558  2.43990  3.25480  4.08154  2.82081  3.76032  2.78828  2.44536  2.62453  2.89244  3.30254  5.46226  4.09700    137 d - - -
          2.68618  4.42225  2.77519  2.73123  3.46354  2.40513  3.72494  3.29354  2.67741  2.69355  4.24690  2.90347  2.73739  3.18146  2.89801  2.37887  2.77519  2.98518  4.58477  3.61503
          0.03242  3.84090  4.56325  0.61958  0.77255  0.37332  1.16617
    128   2.17803  4.62741  3.05259  2.14631  3.90223  3.41837  3.73008  3.20292  2.56873  2.58095  3.78356  3.05434  3.85676  2.92418  2.99063  2.68967  2.28821  2.92106  5.24144  3.94475    138 e - - -
          2.68618  4.42225  2.77519  2.73123  3.46354  2.40513  3.72494  3.29354  2.67741  2.69355  4.24690  2.90347  2.73739  3.18146  2.89801  2.37887  2.77519  2.98518  4.58477  3.61503
          0.02553  4.07645  4.79880  0.61958  0.77255  0.48576  0.95510
    129   2.59028  4.24325  3.57160  2.66834  3.28255  3.59107  3.82806  2.46562  2.92868  2.43609  3.34684  3.37304  3.96830  3.22936  3.24450  2.84889  2.51332  2.50657  3.66507  2.43761    139 l - - -
          2.68618  4.42225  2.77519  2.73123  3.46354  2.40513  3.72494  3.29354  2.67741  2.69355  4.24690  2.90347  2.73739  3.18146  2.89801  2.37887  2.77519  2.98518  4.58477  3.61503
          0.02553  4.07645  4.79880  0.61958  0.77255  0.48576  0.95510
    130   2.67148  4.38456  3.54140  2.96669  3.29015  3.62531  3.79881  2.82366  2.77614  2.23721  3.45216  3.35285  4.00126  3.17066  2.40071  2.88756  2.90096  2.38144  4.78778  2.36221    140 l - - -
          2.68618  4.42225  2.77519  2.73123  3.46354  2.40513  3.72494  3.29354  2.67741  2.69355  4.24690  2.90347  2.73739  3.18146  2.89801  2.37887  2.77519  2.98518  4.58477  3.61503
          0.02553  4.07645  4.79880  0.61958  0.77255  0.48576  0.95510
    131   2.51464  4.37069  3.52303  3.18535  3.93112  3.26192  4.19813  3.09828  3.13138  2.90016  3.94022  3.44352  1.33468  3.49928  3.42954  2.71227  2.93148  2.28549  5.41440  4.15441    141 p - - -
          2.68618  4.42225  2.77519  2.73123  3.46354  2.40513  3.72494  3.29354  2.67741  2.69355  4.24690  2.90347  2.73739  3.18146  2.89801  2.37887  2.77519  2.98518  4.58477  3.61503
          0.02553  4.07645  4.79880  0.61958  0.77255  0.48576  0.95510
    132   2.95183  4.34100  4.53931  4.01964  3.60279  4.19344  4.73906  1.51646  3.91417  2.25048  3.44427  4.24776  4.56269  4.18968  4.13618  3.55031  2.66412  1.18918  5.40164  4.19559    142 v - - -
          2.68618  4.42225  2.77519  2.73123  3.46354  2.40513  3.72494  3.29354  2.67741  2.69355  4.24690  2.90347  2.73739  3.18146  2.89801  2.37887  2.77519  2.98518  4.58477  3.61503
          0.02553  4.07645  4.79880  0.61958  0.77255  0.48576  0.95510
    133   2.63803  4.47190  2.55131  2.76673  2.58091  3.55242  3.11196  2.62974  2.74233  2.66825  3.56723  3.20520  3.93546  3.05631  3.13378  2.79059  2.86950  2.76328  4.76676  2.94085    143 d - - -
          2.68618  4.42225  2.77519  2.73123  3.46354  2.40513  3.72494  3.29354  2.67741  2.69355  4.24690  2.90347  2.73739  3.18146  2.89801  2.37887  2.77519  2.98518  4.58477  3.61503
          0.02553  4.07645  4.79880  0.61958  0.77255  0.48576  0.95510
    134   2.21560  4.85840  2.99147  2.44303  4.13053  3.43030  3.61754  3.54592  2.16544  3.12685  3.93746  2.64445  3.82563  2.53163  2.50104  2.65495  2.86157  2.82737  5.34274  4.01549    144 k - - -
          2.68618  4.42225  2.77519  2.73123  3.46354  2.40513  3.72494  3.29354  2.67741  2.69355  4.24690  2.90347  2.73739  3.18146  2.89801  2.37887  2.77519  2.98518  4.58477  3.61503
          0.02553  4.07645  4.79880  0.61958  0.77255  0.48576  0.95510
    135   1.91632  4.98018  2.08413  2.32159  4.39727  3.29104  3.71373  3.85008  2.57255  3.41045  4.21326  2.51862  3.04658  2.86048  3.07328  2.65985  2.94900  3.45014  5.60727  4.21818    145 a - - -
          2.68618  4.42225  2.77519  2.73123  3.46354  2.40513  3.72494  3.29354  2.67741  2.69355  4.24690  2.90347  2.73739  3.18146  2.89801  2.37887  2.77519  2.98518  4.58477  3.61503
          0.02553  4.07645  4.79880  0.61958  0.77255  0.48576  0.95510
    136   1.51787  4.29491  3.39328  3.10742  4.26152  3.07163  4.20804  3.58496  3.15395  3.32120  4.20710  3.33400  1.62877  3.47495  3.47427  2.53258  2.82276  3.13519  5.61754  4.39499    146 a - - -
          2.68618  4.42225  2.77519  2.73123  3.46354  2.40513  3.72494  3.29354  2.67741  2.69355  4.24690  2.90347  2.73739  3.18146  2.89801  2.37887  2.77519  2.98518  4.58477  3.61503
          0.02553  4.07645  4.79880  0.61958  0.77255  0.48576  0.95510
    137   2.71632  4.53867  3.47506  3.11704  3.74293  3.44385  4.11222  3.09015  3.00779  2.18407  3.83537  3.45880  1.32913  3.42522  3.30464  2.89937  3.07290  2.88711  5.25417  3.95588    147 p - - -
          2.68618  4.42225  2.77519  2.73123  3.46354  2.40513  3.72494  3.29354  2.67741  2.69355  4.24690  2.90347  2.73739  3.18146  2.89801  2.37887  2.77519  2.98518  4.58477  3.61503
          0.02553  4.07645  4.79880  0.61958  0.77255  0.48576  0.95510
    138   2.41089  4.87442  2.39915  2.37687  4.14624  3.38369  3.10950  3.57895  2.41716  2.79564  3.96073  2.90617  3.16113  2.76181  2.89015  2.39259  2.84393  3.23139  5.37840  4.02287    148 e - - -
          2.68618  4.42225  2.77519  2.73123  3.46354  2.40513  3.72494  3.29354  2.67741  2.69355  4.24690  2.90347  2.73739  3.18146  2.89801  2.37887  2.77519  2.98518  4.58477  3.61503
          0.02553  4.07645  4.79880  0.61958  0.77255  0.48576  0.95510
    139   2.28412  4.45419  3.25276  2.80701  3.57626  3.40421  3.82977  3.12302  2.78297  2.80618  3.71335  3.21362  2.10420  3.13062  3.14877  2.73288  2.87546  2.85341  5.02377  2.53303    149 p - - -
          2.68618  4.42225  2.77519  2.73123  3.46354  2.40513  3.72494  3.29354  2.67741  2.69355  4.24690  2.90347  2.73739  3.18146  2.89801  2.37887  2.77519  2.98518  4.58477  3.61503
          0.02553  4.07645  4.79880  0.61958  0.77255  0.48576  0.95510
    140   2.32088  4.23197  3.61906  3.06178  3.39891  3.55746  3.90889  2.65966  2.98473  2.03994  2.62625  3.41128  3.97144  3.28500  3.29647  2.52112  2.49191  2.45118  4.88361  3.66516    150 l - - -
          2.68618  4.42225  2.77519  2.73123  3.46354  2.40513  3.72494  3.29354  2.67741  2.69355  4.24690  2.90347  2.73739  3.18146  2.89801  2.37887  2.77519  2.98518  4.58477  3.61503
          0.02553  4.07645  4.79880  0.61958  0.77255  0.48576  0.95510
    141   2.63941  4.98198  2.89049  2.18562  4.28026  3.40406  3.09227  3.72027  2.31213  3.25945  4.04574  2.90009  3.80620  2.45068  2.50111  2.23608  2.61164  3.34986  5.43798  4.07971    151 e - - -
          2.68618  4.42225  2.77519  2.73123  3.46354  2.40513  3.72494  3.29354  2.67741  2.69355  4.24690  2.90347  2.73739  3.18146  2.89801  2.37887  2.77519  2.98518  4.58477  3.61503
          0.02553  4.07645  4.79880  0.61958  0.77255  0.48576  0.95510
    142   3.24925  5.06483  3.76204  3.23627  4.47185  3.69191  3.99203  4.03177  2.34669  3.51077  4.50966  3.57827  4.18823  3.20575  0.70720  3.32609  3.50364  3.74789  5.47432  4.35928    152 r - - -
          2.68618  4.42225  2.77519  2.73123  3.46354  2.40513  3.72494  3.29354  2.67741  2.69355  4.24690  2.90347  2.73739  3.18146  2.89801  2.37887  2.77519  2.98518  4.58477  3.61503
          0.02553  4.07645  4.79880  0.61958  0.77255  0.48576  0.95510
    143   2.21262  4.85727  2.64772  2.39491  4.13142  3.39572  3.61315  3.55647  2.23529  3.13846  3.93944  2.91976  3.17924  2.75134  2.61005  2.61360  2.83224  2.84644  5.35867  4.01049    153 a - - -
          2.68618  4.42225  2.77519  2.73123  3.46354  2.40513  3.72494  3.29354  2.67741  2.69355  4.24690  2.90347  2.73739  3.18146  2.89801  2.37887  2.77519  2.98518  4.58477  3.61503
          0.02553  4.07645  4.79880  0.61958  0.77255  0.48576  0.95510
    144   2.37899  4.62006  3.17902  2.62487  3.84706  2.96861  3.69484  3.22176  2.24639  2.18642  3.73292  3.09412  3.87975  2.89588  2.50128  2.73070  2.86631  2.94662  5.16357  3.89069    154 l - - -
          2.68618  4.42225  2.77519  2.73123  3.46354  2.40513  3.72494  3.29354  2.67741  2.69355  4.24690  2.90347  2.73739  3.18146  2.89801  2.37887  2.77519  2.98518  4.58477  3.61503
          0.02553  4.07645  4.79880  0.61958  0.77255  0.48576  0.95510
    145   3.17827  4.46400  4.93177  4.40768  3.49817  4.57318  5.06205  1.21256  4.29765  1.75782  3.29188  4.62874  4.82537  4.51347  4.46933  3.94552  3.42691  1.38396  5.49677  4.33048    155 i - - -
          2.68618  4.42225  2.77519  2.73123  3.46354  2.40513  3.72494  3.29354  2.67741  2.69355  4.24690  2.90347  2.73739  3.18146  2.89801  2.37887  2.77519  2.98518  4.58477  3.61503
          0.02553  4.07645  4.79880  0.61958  0.77255  0.48576  0.95510
    146   2.70419  4.92870  2.93685  2.04839  4.25720  3.42995  3.65317  3.65816  2.31701  3.23044  4.05313  2.97412  3.86043  2.79742  2.17763  2.71860  2.11469  3.31655  5.42712  4.10989    156 e - - -
          2.68618  4.42225  2.77519  2.73123  3.46354  2.40513  3.72494  3.29354  2.67741  2.69355  4.24690  2.90347  2.73739  3.18146  2.89801  2.37887  2.77519  2.98518  4.58477  3.61503
          0.02553  4.07645  4.79880  0.61958  0.77255  0.48576  0.95510
    147   2.68312  5.02180  2.92964  2.03798  4.33563  3.43204  3.09376  3.76885  2.07628  3.29339  4.08400  2.92484  3.83079  2.71949  2.38350  2.67089  2.39257  3.39877  5.45395  4.11160    157 e - - -
          2.68618  4.42225  2.77519  2.73123  3.46354  2.40513  3.72494  3.29354  2.67741  2.69355  4.24690  2.90347  2.73739  3.18146  2.89801  2.37887  2.77519  2.98518  4.58477  3.61503
          0.02553  4.07645  4.79880  0.61958  0.77255  0.48576  0.95510
    148   2.16199  4.35044  3.45449  3.00790  3.79946  3.33644  4.02384  2.48412  2.95693  2.76138  3.73315  3.34150  1.79278  3.30239  3.29770  2.70322  2.85884  2.66646  5.26294  4.01579    158 p - - -
          2.68618  4.42225  2.77519  2.73123  3.46354  2.40513  3.72494  3.29354  2.67741  2.69355  4.24690  2.90347  2.73739  3.18146  2.89801  2.37887  2.77519  2.98518  4.58477  3.61503
          0.02553  4.07645  4.79880  0.61958  0.77255  0.48576  0.95510
    149   3.39068  4.73103  4.80695  4.30733  2.36015  4.52600  4.58717  2.32491  4.15870  0.82907  2.95843  4.50753  4.74660  4.26351  4.27170  3.90420  3.62010  2.46697  4.83490  3.46717    159 l - - -
          2.68618  4.42225  2.77519  2.73123  3.46354  2.40513  3.72494  3.29354  2.67741  2.69355  4.24690  2.90347  2.73739  3.18146  2.89801  2.37887  2.77519  2.98518  4.58477  3.61503
          0.02553  4.07645  4.79880  0.61958  0.77255  0.48576  0.95510
    150   2.37457  4.49608  3.20176  2.65207  3.69535  3.46502  3.72529  2.72299  2.61533  2.48481  3.61299  3.11633  3.18438  2.65500  3.02216  2.28936  2.81471  2.80202  5.07402  3.80181    160 s - - -
          2.68618  4.42225  2.77519  2.73123  3.46354  2.40513  3.72494  3.29354  2.67741  2.69355  4.24690  2.90347  2.73739  3.18146  2.89801  2.37887  2.77519  2.98518  4.58477  3.61503
          0.02553  4.07645  4.79880  0.61958  0.77255  0.48576  0.95510
    151   2.67322  4.39258  3.73151  3.28069  3.58420  3.55227  4.17886  2.59927  3.13102  1.88549  3.54289  3.58000  4.08348  3.51274  3.41401  2.93504  1.54276  2.43658  5.19981  3.94877    161 t - - -
          2.68618  4.42225  2.77519  2.73123  3.46354  2.40513  3.72494  3.29354  2.67741  2.69355  4.24690  2.90347  2.73739  3.18146  2.89801  2.37887  2.77519  2.98518  4.58477  3.61503
          0.02553  4.07645  4.79880  0.61958  0.77255  0.48576  0.95510
    152   2.93862  4.68899  3.65379  3.58146  4.71088  0.47388  4.68480  4.36452  3.79021  3.99155  4.97227  3.81875  4.08636  4.09857  3.99955  3.11712  3.43572  3.85343  5.74757  4.82125    162 G - - -
          2.68618  4.42225  2.77519  2.73123  3.46354  2.40513  3.72494  3.29354  2.67741  2.69355  4.24690  2.90347  2.73739  3.18146  2.89801  2.37887  2.77519  2.98518  4.58477  3.61503
          0.02553  4.07645  4.79880  0.61958  0.77255  0.48576  0.95510
    153   3.13984  4.44078  4.89123  4.40015  3.62458  4.51250  5.11118  1.29349  4.29129  2.12097  3.42340  4.60855  4.81996  4.55391  4.48425  3.90695  3.40683  1.10296  5.60500  4.39820    163 v - - -
          2.68618  4.42225  2.77519  2.73123  3.46354  2.40513  3.72494  3.29354  2.67741  2.69355  4.24690  2.90347  2.73739  3.18146  2.89801  2.37887  2.77519  2.98518  4.58477  3.61503
          0.02553  4.07645  4.79880  0.61958  0.77255  0.48576  0.95510
    154   3.13936  5.19314  3.58300  2.90867  4.65587  3.72743  3.66991  4.00471  1.69565  3.44811  4.33731  3.28680  4.10306  2.81157  1.11697  3.14443  3.30428  3.69802  5.47994  4.33248    164 r - - -
          2.68618  4.42225  2.77519  2.73123  3.46354  2.40513  3.72494  3.29354  2.67741  2.69355  4.24690  2.90347  2.73739  3.18146  2.89801  2.37887  2.77519  2.98518  4.58477  3.61503
          0.02553  4.07645  4.79880  0.61958  0.77255  0.48576  0.95510
    155   1.69211  3.04304  4.12327  3.63693  3.63728  3.42877  4.34616  2.41547  3.53328  2.56586  3.57516  3.73545  4.02949  3.79040  3.75554  2.82488  2.87238  1.59269  5.20356  4.00769    165 v - - -
          2.68618  4.42225  2.77519  2.73123  3.46354  2.40513  3.72494  3.29354  2.67741  2.69355  4.24690  2.90347  2.73739  3.18146  2.89801  2.37887  2.77519  2.98518  4.58477  3.61503
          0.02553  4.07645  4.79880  0.61958  0.77255  0.48576  0.95510
    156   3.19272  4.56119  4.61598  4.24337  3.51951  4.27948  4.93795  0.85583  4.07550  2.06892  3.42838  4.46082  4.69546  4.40576  4.24940  3.79869  3.49005  1.87343  5.44920  4.20200    166 i - - -
          2.68618  4.42225  2.77519  2.73123  3.46354  2.40513  3.72494  3.29354  2.67741  2.69355  4.24690  2.90347  2.73739  3.18146  2.89801  2.37887  2.77519  2.98518  4.58477  3.61503
          0.02553  4.07645  4.79880  0.61958  0.77255  0.48576  0.95510
    157   3.22175  5.36645  0.66437  2.48571  4.77392  3.37695  4.12830  4.41131  3.25370  3.98500  4.97219  3.05060  4.04454  3.37101  3.79413  3.16424  3.56626  4.03023  5.90148  4.61909    167 D - - -
          2.68618  4.42225  2.77519  2.73123  3.46354  2.40513  3.72494  3.29354  2.67741  2.69355  4.24690  2.90347  2.73739  3.18146  2.89801  2.37887  2.77519  2.98518  4.58477  3.61503
          0.02553  4.07645  4.79880  0.61958  0.77255  0.48576  0.95510
    158   2.31167  4.27687  3.27215  3.08904  4.46590  1.30005  4.27529  3.94705  3.26968  3.61268  4.43568  3.29703  3.74754  3.54351  3.59373  1.69597  2.80948  3.34746  5.78022  4.54919    168 g - - -
          2.68618  4.42225  2.77519  2.73123  3.46354  2.40513  3.72494  3.29354  2.67741  2.69355  4.24690  2.90347  2.73739  3.18146  2.89801  2.37887  2.77519  2.98518  4.58477  3.61503
          0.02553  4.07645  4.79880  0.61958  0.77255  0.48576  0.95510
    159   2.46725  4.44144  4.25858  3.71188  3.23232  4.04628  4.41585  2.28463  3.56478  1.16820  2.59759  4.00128  4.38816  3.82839  3.78589  3.37012  3.20215  2.26340  5.07074  3.92136    169 l - - -
          2.68618  4.42225  2.77519  2.73123  3.46354  2.40513  3.72494  3.29354  2.67741  2.69355  4.24690  2.90347  2.73739  3.18146  2.89801  2.37887  2.77519  2.98518  4.58477  3.61503
          0.02553  4.07645  4.79880  0.61958  0.77255  0.48576  0.95510
    160   2.56503  4.44723  4.41998  3.88596  3.29509  4.16383  4.57000  1.86988  3.74365  1.16811  3.14180  4.15414  4.49570  3.99709  3.95029  3.50340  3.26469  2.06086  5.17107  4.01355    170 l - - -
          2.68618  4.42225  2.77519  2.73123  3.46354  2.40513  3.72494  3.29354  2.67741  2.69355  4.24690  2.90347  2.73739  3.18146  2.89801  2.37887  2.77519  2.98518  4.58477  3.61503
          0.02553  4.07645  4.79880  0.61958  0.77255  0.48576  0.95510
    161   2.63033  4.39145  3.67402  3.24690  3.67061  3.47217  4.17233  2.69278  3.09784  2.13916  3.64740  3.53646  4.03931  3.49310  3.38346  2.87172  1.38768  2.50513  5.25363  3.98984    171 t - - -
          2.68618  4.42225  2.77519  2.73123  3.46354  2.40513  3.72494  3.29354  2.67741  2.69355  4.24690  2.90347  2.73739  3.18146  2.89801  2.37887  2.77519  2.98518  4.58477  3.61503
          0.02553  4.07645  4.79880  0.61958  0.77255  0.48576  0.95510
    162   2.80812  2.32035  4.43473  3.88957  3.36471  3.94694  4.45662  2.07582  3.74797  1.72810  3.28259  4.05641  4.35147  3.98420  3.92142  3.29444  3.08227  1.60455  5.07543  3.87866    172 v - - -
          2.68618  4.42225  2.77519  2.73123  3.46354  2.40513  3.72494  3.29354  2.67741  2.69355  4.24690  2.90347  2.73739  3.18146  2.89801  2.37887  2.77519  2.98518  4.58477  3.61503
          0.02553  4.07645  4.79880  0.61958  0.77255  0.48576  0.95510
    163   1.43776  4.22346  3.44965  3.23137  4.41494  1.42097  4.33453  3.78622  3.34789  3.51912  4.36389  3.37369  3.75063  3.62100  3.64579  2.46903  2.78977  3.23510  5.75035  4.55702    173 g - - -
          2.68618  4.42225  2.77519  2.73123  3.46354  2.40513  3.72494  3.29354  2.67741  2.69355  4.24690  2.90347  2.73739  3.18146  2.89801  2.37887  2.77519  2.98518  4.58477  3.61503
          0.02553  4.07645  4.79880  0.61958  0.77255  0.48576  0.95510
    164   2.70180  4.98336  2.93649  1.77255  4.28483  3.44259  3.61870  3.69600  2.09312  3.24865  4.05762  2.94900  3.84921  2.75173  2.40170  2.70108  2.92644  2.87197  5.43066  4.10205    174 e - - -
          2.68618  4.42225  2.77519  2.73123  3.46354  2.40513  3.72494  3.29354  2.67741  2.69355  4.24690  2.90347  2.73739  3.18146  2.89801  2.37887  2.77519  2.98518  4.58477  3.61503
          0.02553  4.07645  4.79880  0.61958  0.77255  0.48576  0.95510
    165   2.93862  4.68899  3.65379  3.58146  4.71088  0.47388  4.68480  4.36452  3.79021  3.99155  4.97227  3.81875  4.08636  4.09857  3.99955  3.11712  3.43572  3.85343  5.74757  4.82125    175 G - - -
          2.68618  4.42225  2.77519  2.73123  3.46354  2.40513  3.72494  3.29354  2.67741  2.69355  4.24690  2.90347  2.73739  3.18146  2.89801  2.37887  2.77519  2.98518  4.58477  3.61503
          0.02553  4.07645  4.79880  0.61958  0.77255  0.48576  0.95510
    166   3.05954  5.04126  3.05433  2.81733  4.23609  3.51149  3.97567  3.90320  2.62500  3.38464  4.41161  3.27703  4.07097  0.91044  2.90304  3.10091  3.35864  3.62158  5.47385  4.18328    176 q - - -
          2.68618  4.42225  2.77519  2.73123  3.46354  2.40513  3.72494  3.29354  2.67741  2.69355  4.24690  2.90347  2.73739  3.18146  2.89801  2.37887  2.77519  2.98518  4.58477  3.61503
          0.02553  4.07645  4.79880  0.61958  0.77255  0.48576  0.95510
    167   3.24925  5.06483  3.76204  3.23627  4.47185  3.69191  3.99203  4.03177  2.34669  3.51077  4.50966  3.57827  4.18823  3.20575  0.70720  3.32609  3.50364  3.74789  5.47432  4.35928    177 r - - -
          2.68618  4.42225  2.77519  2.73123  3.46354  2.40513  3.72494  3.29354  2.67741  2.69355  4.24690  2.90347  2.73739  3.18146  2.89801  2.37887  2.77519  2.98518  4.58477  3.61503
          0.02553  4.07645  4.79880  0.61958  0.77255  0.48576  0.95510
    168   3.07729  4.43972  4.66029  4.10503  3.29450  4.32630  4.71425  1.80663  3.98050  1.79100  1.82159  4.34236  4.60601  4.17681  4.15093  3.66291  3.31743  1.57478  5.21119  4.07789    178 v - - -
          2.68618  4.42225  2.77519  2.73123  3.46354  2.40513  3.72494  3.29354  2.67741  2.69355  4.24690  2.90347  2.73739  3.18146  2.89801  2.37887  2.77519  2.98518  4.58477  3.61503
          0.02553  4.07645  4.79880  0.61958  0.77255  0.48576  0.95510
    169   2.93862  4.68899  3.65379  3.58146  4.71088  0.47388  4.68480  4.36452  3.79021  3.99155  4.97227  3.81875  4.08636  4.09857  3.99955  3.11712  3.43572  3.85343  5.74757  4.82125    179 G - - -
          2.68618  4.42225  2.77519  2.73123  3.46354  2.40513  3.72494  3.29354  2.67741  2.69355  4.24690  2.90347  2.73739  3.18146  2.89801  2.37887  2.77519  2.98518  4.58477  3.61503
          0.02553  4.07645  4.79880  0.61958  0.77255  0.48576  0.95510
    170   3.23750  4.55091  4.84453  4.34539  3.36492  4.54005  4.97377  1.05695  4.17062  1.61260  3.20491  4.58331  4.80450  4.42014  4.33735  3.93292  3.48963  1.82674  5.38701  4.18832    180 i - - -
          2.68618  4.42225  2.77519  2.73123  3.46354  2.40513  3.72494  3.29354  2.67741  2.69355  4.24690  2.90347  2.73739  3.18146  2.89801  2.37887  2.77519  2.98518  4.58477  3.61503
          0.02553  4.07645  4.79880  0.61958  0.77255  0.48576  0.95510
    171   3.52937  4.87270  4.51916  4.27658  0.72886  4.16260  3.98426  3.03281  4.17966  2.35769  3.73534  4.25494  4.61977  4.29233  4.24873  3.78585  3.83221  3.03778  4.18069  2.52534    181 f - - -
          2.68618  4.42225  2.77519  2.73123  3.46354  2.40513  3.72494  3.29354  2.67741  2.69355  4.24690  2.90347  2.73739  3.18146  2.89801  2.37887  2.77519  2.98518  4.58477  3.61503
          0.02553  4.07645  4.79880  0.61958  0.77255  0.48576  0.95510
    172   0.95768  4.20928  3.51836  3.29226  4.36951  2.32906  4.35585  3.70886  3.37616  3.47000  4.32828  3.40816  3.75932  3.65626  3.65748  2.47809  2.79152  3.18481  5.71952  4.53323    182 a - - -
          2.68618  4.42225  2.77519  2.73123  3.46354  2.40513  3.72494  3.29354  2.67741  2.69355  4.24690  2.90347  2.73739  3.18146  2.89801  2.37887  2.77519  2.98518  4.58477  3.61503
          0.02553  4.07645  4.79880  0.61958  0.77255  0.48576  0.95510
    173   2.30803  4.74374  2.84358  2.20521  4.24900  2.40594  3.74359  3.68290  2.58049  3.27389  4.08154  2.95429  3.09550  2.90171  3.04357  2.07554  2.86350  3.28874  5.49466  4.15352    183 s - - -
          2.68618  4.42225  2.77519  2.73123  3.46354  2.40513  3.72494  3.29354  2.67741  2.69355  4.24690  2.90347  2.73739  3.18146  2.89801  2.37887  2.77519  2.98518  4.58477  3.61503
          0.02553  4.07645  4.79880  0.61958  0.77255  0.48576  0.95510
    174   1.02630  4.25482  3.47225  3.19101  4.25400  3.05243  4.25729  3.56050  3.22749  3.31580  4.20498  3.37374  2.71092  3.54017  3.53054  2.51798  2.80885  3.10762  5.62290  4.41260    184 a - - -
          2.68618  4.42225  2.77519  2.73123  3.46354  2.40513  3.72494  3.29354  2.67741  2.69355  4.24690  2.90347  2.73739  3.18146  2.89801  2.37887  2.77519  2.98518  4.58477  3.61503
          0.02553  4.07645  4.79880  0.61958  0.77255  0.48576  0.95510
    175   2.93862  4.68899  3.65379  3.58146  4.71088  0.47388  4.68480  4.36452  3.79021  3.99155  4.97227  3.81875  4.08636  4.09857  3.99955  3.11712  3.43572  3.85343  5.74757  4.82125    185 G - - -
          2.68618  4.42225  2.77519  2.73123  3.46354  2.40513  3.72494  3.29354  2.67741  2.69355  4.24690  2.90347  2.73739  3.18146  2.89801  2.37887  2.77519  2.98518  4.58477  3.61503
          0.02553  4.07645  4.79880  0.61958  0.77255  0.48576  0.95510
    176   2.42878  2.10317  4.06915  3.59716  3.59660  2.73066  4.26927  2.62071  3.47861  2.61281  3.57428  3.66662  3.94913  3.73571  3.68313  2.73289  2.81525  1.66469  5.11944  3.92414    186 v - - -
          2.68618  4.42225  2.77519  2.73123  3.46354  2.40513  3.72494  3.29354  2.67741  2.69355  4.24690  2.90347  2.73739  3.18146  2.89801  2.37887  2.77519  2.98518  4.58477  3.61503
          0.02553  4.07645  4.79880  0.61958  0.77255  0.48576  0.95510
    177   2.93862  4.68899  3.65379  3.58146  4.71088  0.47388  4.68480  4.36452  3.79021  3.99155  4.97227  3.81875  4.08636  4.09857  3.99955  3.11712  3.43572  3.85343  5.74757  4.82125    187 G - - -
          2.68618  4.42225  2.77519  2.73123  3.46354  2.40513  3.72494  3.29354  2.67741  2.69355  4.24690  2.90347  2.73739  3.18146  2.89801  2.37887  2.77519  2.98518  4.58477  3.61503
          0.02553  4.07645  4.79880  0.61958  0.77255  0.48576  0.95510
    178   3.16996  5.13116  3.35879  2.94811  4.56458  3.63186  3.88891  4.00797  0.78937  3.53086  4.48589  3.36180  4.12156  3.07211  2.49228  3.20128  3.41029  3.70593  5.53871  4.38315    188 k - - -
          2.68618  4.42225  2.77519  2.73123  3.46354  2.40513  3.72494  3.29354  2.67741  2.69355  4.24690  2.90347  2.73739  3.18146  2.89801  2.37887  2.77519  2.98518  4.58477  3.61503
          0.02553  4.07645  4.79880  0.61958  0.77255  0.48576  0.95510
    179   2.30445  4.24650  3.44090  3.12182  4.25106  3.03469  4.19198  3.60893  3.13313  3.34012  4.19298  3.32222  3.75673  3.45651  3.45155  1.43983  1.65305  3.12960  5.60738  4.37418    189 s - - -
          2.68618  4.42225  2.77519  2.73123  3.46354  2.40513  3.72494  3.29354  2.67741  2.69355  4.24690  2.90347  2.73739  3.18146  2.89801  2.37887  2.77519  2.98518  4.58477  3.61503
          0.02553  4.07645  4.79880  0.61958  0.77255  0.48576  0.95510
    180   2.55844  4.26511  3.53944  2.98782  2.91030  3.52059  3.87488  2.75125  2.92792  2.48218  2.90528  3.35496  3.94414  3.22992  3.26021  2.27652  2.11130  2.53265  4.89762  3.65756    190 t - - -
          2.68618  4.42225  2.77519  2.73123  3.46354  2.40513  3.72494  3.29354  2.67741  2.69355  4.24690  2.90347  2.73739  3.18146  2.89801  2.37887  2.77519  2.98518  4.58477  3.61503
          0.02553  4.07645  4.79880  0.61958  0.77255  0.48576  0.95510
    181   3.39148  4.79596  4.51624  4.16169  3.22562  4.23901  4.75387  2.44551  3.92753  0.65934  3.19317  4.41737  4.64227  4.24659  4.06830  3.84083  3.67811  2.53493  5.17400  3.94285    191 L - - -
          2.68618  4.42225  2.77519  2.73123  3.46354  2.40513  3.72494  3.29354  2.67741  2.69355  4.24690  2.90347  2.73739  3.18146  2.89801  2.37887  2.77519  2.98518  4.58477  3.61503
          0.02553  4.07645  4.79880  0.61958  0.77255  0.48576  0.95510
    182   3.29566  4.67507  4.71382  4.16785  3.09000  4.46324  4.75542  2.25256  3.96775  1.12215  1.64306  4.44725  4.68925  4.16482  4.11879  3.81961  3.52514  2.37713  5.14166  4.02960    192 l - - -
          2.68618  4.42225  2.77519  2.73123  3.46354  2.40513  3.72494  3.29354  2.67741  2.69355  4.24690  2.90347  2.73739  3.18146  2.89801  2.37887  2.77519  2.98518  4.58477  3.61503
          0.02553  4.07645  4.79880  0.61958  0.77255  0.48576  0.95510
    183   2.09542  4.74005  2.88610  2.46777  4.16776  2.51731  3.03275  3.59926  2.54289  3.19786  4.01215  2.58026  3.80248  2.88052  2.99580  2.34128  2.85784  3.23097  5.42608  4.09140    193 a - - -
          2.68618  4.42225  2.77519  2.73123  3.46354  2.40513  3.72494  3.29354  2.67741  2.69355  4.24690  2.90347  2.73739  3.18146  2.89801  2.37887  2.77519  2.98518  4.58477  3.61503
          0.02553  4.07645  4.79880  0.61958  0.77255  0.48576  0.95510
    184   2.34045  4.46702  3.19794  2.40866  3.69235  3.45532  3.78551  3.02012  2.68938  2.73096  2.19595  3.16104  3.89214  3.03825  3.07203  2.48392  2.84730  2.76755  5.09112  3.82932    194 m - - -
          2.68618  4.42225  2.77519  2.73123  3.46354  2.40513  3.72494  3.29354  2.67741  2.69355  4.24690  2.90347  2.73739  3.18146  2.89801  2.37887  2.77519  2.98518  4.58477  3.61503
          0.02553  4.07645  4.79880  0.61958  0.77255  0.48576  0.95510
    185   3.29143  4.60311  4.93064  4.37143  2.55985  4.55590  4.79607  1.70098  4.24444  1.03274  2.92670  4.58360  4.74503  4.32206  4.34102  3.90205  3.51295  2.21799  5.07735  3.90669    195 l - - -
          2.68618  4.42225  2.77519  2.73123  3.46354  2.40513  3.72494  3.29354  2.67741  2.69355  4.24690  2.90347  2.73739  3.18146  2.89801  2.37887  2.77519  2.98518  4.58477  3.61503
          0.02553  4.07645  4.79880  0.61958  0.77255  0.48576  0.95510
    186   1.91050  4.30837  4.24785  3.73228  3.56809  3.92225  4.50185  1.51722  3.63913  2.29138  3.44157  3.97875  4.35711  3.92107  3.89042  3.27410  3.10312  1.68284  5.28139  4.07449    196 i - - -
          2.68618  4.42225  2.77519  2.73123  3.46354  2.40513  3.72494  3.29354  2.67741  2.69355  4.24690  2.90347  2.73739  3.18146  2.89801  2.37887  2.77519  2.98518  4.58477  3.61503
          0.02553  4.07645  4.79880  0.61958  0.77255  0.48576  0.95510
    187   2.93882  5.14786  3.02504  1.97288  4.52621  3.53807  3.68282  3.93057  2.15241  3.42723  4.28175  3.07158  3.97409  2.82549  1.42663  2.92571  3.15210  3.59104  5.52619  4.26914    197 r - - -
          2.68619  4.42226  2.77521  2.73124  3.46355  2.40514  3.72495  3.29355  2.67742  2.69356  4.24691  2.90327  2.73741  3.18147  2.89802  2.37888  2.77521  2.98519  4.58478  3.61504
          0.09938  2.44920  4.79880  0.40224  1.10510  0.48576  0.95510
    188   2.38849  4.92672  2.80737  2.36372  4.24126  2.62210  3.05693  3.68171  2.42030  3.24495  4.04243  2.55680  3.80407  2.48954  2.88641  2.41298  2.87616  3.31623  5.44729  4.08499    199 e - - -
          2.68618  4.42225  2.77519  2.73123  3.46354  2.40513  3.72494  3.29354  2.67741  2.69355  4.24690  2.90347  2.73739  3.18146  2.89801  2.37887  2.77519  2.98518  4.58477  3.61503
          0.02553  4.07645  4.79880  0.61958  0.77255  0.48576  0.95510
    189   2.36180  4.53795  3.14318  2.38364  3.79185  3.42354  3.72943  3.15210  2.59990  2.83511  3.06328  3.08746  3.85110  2.94380  3.01575  2.41880  2.14323  2.87342  5.14996  3.86840    200 t - - -
          2.68618  4.42225  2.77519  2.73123  3.46354  2.40513  3.72494  3.29354  2.67741  2.69355  4.24690  2.90347  2.73739  3.18146  2.89801  2.37887  2.77519  2.98518  4.58477  3.61503
          0.02553  4.07645  4.79880  0.61958  0.77255  0.48576  0.95510
    190   2.81861  5.33838  2.10008  1.53147  4.64368  2.72949  3.69837  4.13546  2.26666  3.62980  4.42778  2.76618  3.83647  2.83593  3.10400  2.74193  3.07709  3.71442  5.78537  4.33490    201 e - - -
          2.68618  4.42225  2.77519  2.73123  3.46354  2.40513  3.72494  3.29354  2.67741  2.69355  4.24690  2.90347  2.73739  3.18146  2.89801  2.37887  2.77519  2.98518  4.58477  3.61503
          0.02553  4.07645  4.79880  0.61958  0.77255  0.48576  0.95510
    191   1.44235  2.42567  4.05640  3.59863  3.74158  3.24874  4.33170  2.69396  3.49301  2.71784  3.69245  3.64435  3.91236  3.75220  3.71642  2.66471  2.80295  2.12364  5.26642  4.07592    202 a - - -
          2.68618  4.42225  2.77519  2.73123  3.46354  2.40513  3.72494  3.29354  2.67741  2.69355  4.24690  2.90347  2.73739  3.18146  2.89801  2.37887  2.77519  2.98518  4.58477  3.61503
          0.02553  4.07645  4.79880  0.61958  0.77255  0.48576  0.95510
    192   3.22175  5.36645  0.66437  2.48571  4.77392  3.37695  4.12830  4.41131  3.25370  3.98500  4.97219  3.05060  4.04454  3.37101  3.79413  3.16424  3.56626  4.03023  5.90148  4.61909    203 D - - -
          2.68618  4.42225  2.77519  2.73123  3.46354  2.40513  3.72494  3.29354  2.67741  2.69355  4.24690  2.90347  2.73739  3.18146  2.89801  2.37887  2.77519  2.98518  4.58477  3.61503
          0.02553  4.07645  4.79880  0.61958  0.77255  0.48576  0.95510
    193   3.12810  4.43916  4.85663  4.36759  3.62583  4.48227  5.08568  1.42193  4.25587  2.13077  3.43004  4.57836  4.80095  4.52532  4.45362  3.87690  3.39776  1.01622  5.59711  4.38515    204 v - - -
          2.68618  4.42225  2.77519  2.73123  3.46354  2.40513  3.72494  3.29354  2.67741  2.69355  4.24690  2.90347  2.73739  3.18146  2.89801  2.37887  2.77519  2.98518  4.58477  3.61503
          0.02553  4.07645  4.79880  0.61958  0.77255  0.48576  0.95510
    194   2.59455  4.22887  3.61107  3.04863  2.83786  3.60458  3.85136  2.20172  2.98232  2.41055  3.33232  2.65125  3.98330  3.26908  3.29234  2.86641  2.57012  2.46568  4.75610  2.97267    205 i - - -
          2.68618  4.42225  2.77519  2.73123  3.46354  2.40513  3.72494  3.29354  2.67741  2.69355  4.24690  2.90347  2.73739  3.18146  2.89801  2.37887  2.77519  2.98518  4.58477  3.61503
          0.02553  4.07645  4.79880  0.61958  0.77255  0.48576  0.95510
    195   2.97207  4.46357  4.40401  4.07801  3.70755  3.93069  4.84718  2.06291  3.94902  2.36196  3.64599  4.23388  4.48318  4.29619  4.14124  3.45069  3.33075  0.80164  5.52497  4.26734    206 v - - -
          2.68618  4.42225  2.77519  2.73123  3.46354  2.40513  3.72494  3.29354  2.67741  2.69355  4.24690  2.90347  2.73739  3.18146  2.89801  2.37887  2.77519  2.98518  4.58477  3.61503
          0.02553  4.07645  4.79880  0.61958  0.77255  0.48576  0.95510
    196   3.20069  4.51780  4.84870  4.30463  2.52750  4.47499  4.73095  1.23834  4.17809  1.54561  3.06248  4.49913  4.70925  4.30957  4.30067  3.82304  3.43275  2.02211  5.07203  3.82304    207 i - - -
          2.68618  4.42225  2.77519  2.73123  3.46354  2.40513  3.72494  3.29354  2.67741  2.69355  4.24690  2.90347  2.73739  3.18146  2.89801  2.37887  2.77519  2.98518  4.58477  3.61503
          0.02553  4.07645  4.79880  0.61958  0.77255  0.48576  0.95510
    197   1.75512  4.20617  3.55837  3.19697  4.12571  1.56270  4.21036  3.36634  3.20172  3.17925  4.05769  3.37300  3.77343  3.49740  3.51601  2.49554  2.75947  2.43421  5.52347  4.30702    208 g - - -
          2.68618  4.42225  2.77519  2.73123  3.46354  2.40513  3.72494  3.29354  2.67741  2.69355  4.24690  2.90347  2.73739  3.18146  2.89801  2.37887  2.77519  2.98518  4.58477  3.61503
          0.02553  4.07645  4.79880  0.61958  0.77255  0.48576  0.95510
    198   3.39148  4.79596  4.51624  4.16169  3.22562  4.23901  4.75387  2.44551  3.92753  0.65934  3.19317  4.41737  4.64227  4.24659  4.06830  3.84083  3.67811  2.53493  5.17400  3.94285    209 L - - -
          2.68618  4.42225  2.77519  2.73123  3.46354  2.40513  3.72494  3.29354  2.67741  2.69355  4.24690  2.90347  2.73739  3.18146  2.89801  2.37887  2.77519  2.98518  4.58477  3.61503
          0.02553  4.07645  4.79880  0.61958  0.77255  0.48576  0.95510
    199   3.19272  4.56119  4.61598  4.24337  3.51951  4.27948  4.93795  0.85583  4.07550  2.06892  3.42838  4.46082  4.69546  4.40576  4.24940  3.79869  3.49005  1.87343  5.44920  4.20200    210 i - - -
          2.68618  4.42225  2.77519  2.73123  3.46354  2.40513  3.72494  3.29354  2.67741  2.69355  4.24690  2.90347  2.73739  3.18146  2.89801  2.37887  2.77519  2.98518  4.58477  3.61503
          0.02553  4.07645  4.79880  0.61958  0.77255  0.48576  0.95510
    200   2.93862  4.68899  3.65379  3.58146  4.71088  0.47388  4.68480  4.36452  3.79021  3.99155  4.97227  3.81875  4.08636  4.09857  3.99955  3.11712  3.43572  3.85343  5.74757  4.82125    211 G - - -
          2.68618  4.42225  2.77519  2.73123  3.46354  2.40513  3.72494  3.29354  2.67741  2.69355  4.24690  2.90347  2.73739  3.18146  2.89801  2.37887  2.77519  2.98518  4.58477  3.61503
          0.02553  4.07645  4.79880  0.61958  0.77255  0.48576  0.95510
    201   3.14285  5.28141  2.59349  0.76646  4.65553  3.41655  4.02746  4.15089  2.93493  3.73727  4.70744  3.06852  4.03238  3.24211  3.36126  3.10740  3.45031  3.81555  5.78846  4.51704    212 e - - -
          2.68618  4.42225  2.77519  2.73123  3.46354  2.40513  3.72494  3.29354  2.67741  2.69355  4.24690  2.90347  2.73739  3.18146  2.89801  2.37887  2.77519  2.98518  4.58477  3.61503
          0.02553  4.07645  4.79880  0.61958  0.77255  0.48576  0.95510
    202   3.24925  5.06483  3.76204  3.23627  4.47185  3.69191  3.99203  4.03177  2.34669  3.51077  4.50966  3.57827  4.18823  3.20575  0.70720  3.32609  3.50364  3.74789  5.47432  4.35928    213 r - - -
          2.68618  4.42225  2.77519  2.73123  3.46354  2.40513  3.72494  3.29354  2.67741  2.69355  4.24690  2.90347  2.73739  3.18146  2.89801  2.37887  2.77519  2.98518  4.58477  3.61503
          0.02553  4.07645  4.79880  0.61958  0.77255  0.48576  0.95510
    203   2.93862  4.68899  3.65379  3.58146  4.71088  0.47388  4.68480  4.36452  3.79021  3.99155  4.97227  3.81875  4.08636  4.09857  3.99955  3.11712  3.43572  3.85343  5.74757  4.82125    214 G - - -
          2.68618  4.42225  2.77519  2.73123  3.46354  2.40513  3.72494  3.29354  2.67741  2.69355  4.24690  2.90347  2.73739  3.18146  2.89801  2.37887  2.77519  2.98518  4.58477  3.61503
          0.02553  4.07645  4.79880  0.61958  0.77255  0.48576  0.95510
    204   3.24925  5.06483  3.76204  3.23627  4.47185  3.69191  3.99203  4.03177  2.34669  3.51077  4.50966  3.57827  4.18823  3.20575  0.70720  3.32609  3.50364  3.74789  5.47432  4.35928    215 r - - -
          2.68618  4.42225  2.77519  2.73123  3.46354  2.40513  3.72494  3.29354  2.67741  2.69355  4.24690  2.90347  2.73739  3.18146  2.89801  2.37887  2.77519  2.98518  4.58477  3.61503
          0.02553  4.07645  4.79880  0.61958  0.77255  0.48576  0.95510
    205   3.14285  5.28141  2.59349  0.76646  4.65553  3.41655  4.02746  4.15089  2.93493  3.73727  4.70744  3.06852  4.03238  3.24211  3.36126  3.10740  3.45031  3.81555  5.78846  4.51704    216 e - - -
          2.68618  4.42225  2.77519  2.73123  3.46354  2.40513  3.72494  3.29354  2.67741  2.69355  4.24690  2.90347  2.73739  3.18146  2.89801  2.37887  2.77519  2.98518  4.58477  3.61503
          0.02553  4.07645  4.79880  0.61958  0.77255  0.48576  0.95510
    206   3.07683  4.46432  4.61662  4.14043  3.49145  4.28035  4.84070  1.89799  3.97982  1.79402  3.36256  4.36527  4.65289  4.28153  4.18282  3.67813  3.35825  1.01170  5.41052  4.17147    217 v - - -
          2.68618  4.42225  2.77519  2.73123  3.46354  2.40513  3.72494  3.29354  2.67741  2.69355  4.24690  2.90347  2.73739  3.18146  2.89801  2.37887  2.77519  2.98518  4.58477  3.61503
          0.02553  4.07645  4.79880  0.61958  0.77255  0.48576  0.95510
    207   2.74821  4.75967  3.36542  2.82461  4.24651  3.46218  3.77875  3.58974  2.27401  3.19981  4.09152  3.21846  3.94961  2.95434  1.44798  2.83373  2.17271  3.26803  5.40930  4.17729    218 r - - -
          2.68618  4.42225  2.77519  2.73123  3.46354  2.40513  3.72494  3.29354  2.67741  2.69355  4.24690  2.90347  2.73739  3.18146  2.89801  2.37887  2.77519  2.98518  4.58477  3.61503
          0.02553  4.07645  4.79880  0.61958  0.77255  0.48576  0.95510
    208   3.14285  5.28141  2.59349  0.76646  4.65553  3.41655  4.02746  4.15089  2.93493  3.73727  4.70744  3.06852  4.03238  3.24211  3.36126  3.10740  3.45031  3.81555  5.78846  4.51704    219 e - - -
          2.68618  4.42225  2.77519  2.73123  3.46354  2.40513  3.72494  3.29354  2.67741  2.69355  4.24690  2.90347  2.73739  3.18146  2.89801  2.37887  2.77519  2.98518  4.58477  3.61503
          0.02553  4.07645  4.79880  0.61958  0.77255  0.48576  0.95510
    209   2.85768  4.43398  4.05564  3.64795  1.30640  3.75894  4.06060  2.66135  3.55053  2.24989  3.45724  3.81769  4.25156  3.79902  3.75765  3.15571  2.53318  2.55142  4.55689  3.03448    220 f - - -
          2.68618  4.42225  2.77519  2.73123  3.46354  2.40513  3.72494  3.29354  2.67741  2.69355  4.24690  2.90347  2.73739  3.18146  2.89801  2.37887  2.77519  2.98518  4.58477  3.61503
          0.02553  4.07645  4.79880  0.61958  0.77255  0.48576  0.95510
    210   3.17709  4.46290  4.93173  4.40604  3.49124  4.57100  5.05545  1.24315  4.29662  1.72905  3.28505  4.62625  4.82188  4.50895  4.46636  3.94206  3.42498  1.37237  5.48813  4.32442    221 i - - -
          2.68618  4.42225  2.77519  2.73123  3.46354  2.40513  3.72494  3.29354  2.67741  2.69355  4.24690  2.90347  2.73739  3.18146  2.89801  2.37887  2.77519  2.98518  4.58477  3.61503
          0.02553  4.07645  4.79880  0.61958  0.77255  0.48576  0.95510
    211   3.00714  5.59946  1.46928  1.36115  4.88496  3.26087  3.81460  4.41206  2.84391  3.90512  4.76137  2.72157  3.88879  2.98177  3.44907  2.88271  3.29764  3.97852  6.05179  4.53840    222 e - - -
          2.68618  4.42225  2.77519  2.73123  3.46354  2.40513  3.72494  3.29354  2.67741  2.69355  4.24690  2.90347  2.73739  3.18146  2.89801  2.37887  2.77519  2.98518  4.58477  3.61503
          0.02553  4.07645  4.79880  0.61958  0.77255  0.48576  0.95510
    212   2.59059  4.71302  3.02346  2.47564  3.92509  3.01024  3.09816  3.33798  2.45687  2.96284  3.21824  2.69825  3.82341  2.58220  2.90286  2.45442  2.82213  3.03574  5.22409  3.27606    223 s - - -
          2.68618  4.42225  2.77519  2.73123  3.46354  2.40513  3.72494  3.29354  2.67741  2.69355  4.24690  2.90347  2.73739  3.18146  2.89801  2.37887  2.77519  2.98518  4.58477  3.61503
          0.02553  4.07645  4.79880  0.61958  0.77255  0.48576  0.95510
    213   2.61703  4.81734  2.42723  2.21243  4.04900  3.41102  3.63757  3.03350  2.44294  2.47610  3.88759  2.93850  3.81868  2.53464  2.90314  2.64697  2.85058  3.13487  5.31855  3.98070    224 e - - -
          2.68618  4.42225  2.77519  2.73123  3.46354  2.40513  3.72494  3.29354  2.67741  2.69355  4.24690  2.90347  2.73739  3.18146  2.89801  2.37887  2.77519  2.98518  4.58477  3.61503
          0.02553  4.07645  4.79880  0.61958  0.77255  0.48576  0.95510
    214   2.81161  4.64978  3.48801  2.88765  3.79133  3.64218  3.75752  3.12986  2.08753  1.65743  3.70358  3.29030  4.02136  2.98559  2.27916  2.95241  3.02439  2.91922  5.12891  3.90082    225 l - - -
          2.68618  4.42225  2.77519  2.73123  3.46354  2.40513  3.72494  3.29354  2.67741  2.69355  4.24690  2.90347  2.73739  3.18146  2.89801  2.37887  2.77519  2.98518  4.58477  3.61503
          0.02553  4.07645  4.79880  0.61958  0.77255  0.48576  0.95510
    215   2.31551  4.97119  2.18059  2.32420  4.48432  1.89042  3.78135  3.94655  2.69080  3.50960  4.32327  2.42813  3.81894  2.94157  3.20206  2.68279  2.99868  3.52273  5.70619  4.31018    226 g - - -
          2.68618  4.42225  2.77519  2.73123  3.46354  2.40513  3.72494  3.29354  2.67741  2.69355  4.24690  2.90347  2.73739  3.18146  2.89801  2.37887  2.77519  2.98518  4.58477  3.61503
          0.02553  4.07645  4.79880  0.61958  0.77255  0.48576  0.95510
    216   2.78061  5.07127  2.49762  1.37000  4.50442  3.28513  3.79131  3.96137  2.65863  3.53767  4.37990  2.86675  3.86116  2.95861  3.12790  2.04590  3.08287  3.56532  5.71673  4.32077    227 e - - -
          2.68618  4.42225  2.77519  2.73123  3.46354  2.40513  3.72494  3.29354  2.67741  2.69355  4.24690  2.90347  2.73739  3.18146  2.89801  2.37887  2.77519  2.98518  4.58477  3.61503
          0.02553  4.07645  4.79880  0.61958  0.77255  0.48576  0.95510
    217   2.74790  5.06638  2.64130  1.52806  4.34495  3.36584  2.97855  3.80810  2.46208  3.36327  4.18362  2.87561  3.84909  2.83015  2.90682  2.72787  2.55484  3.44645  5.54212  4.16375    228 e - - -
          2.68618  4.42225  2.77519  2.73123  3.46354  2.40513  3.72494  3.29354  2.67741  2.69355  4.24690  2.90347  2.73739  3.18146  2.89801  2.37887  2.77519  2.98518  4.58477  3.61503
          0.02553  4.07645  4.79880  0.61958  0.77255  0.48576  0.95510
    218   2.68160  4.74181  3.06812  2.60906  4.06275  2.04998  3.73140  3.44385  1.95704  2.59891  3.94480  3.07708  3.88972  2.91403  2.77077  2.75120  2.94289  3.13811  5.32609  4.03540    229 k - - -
          2.68618  4.42225  2.77519  2.73123  3.46354  2.40513  3.72494  3.29354  2.67741  2.69355  4.24690  2.90347  2.73739  3.18146  2.89801  2.37887  2.77519  2.98518  4.58477  3.61503
          0.02553  4.07645  4.79880  0.61958  0.77255  0.48576  0.95510
    219   2.73200  4.71996  3.30650  2.69219  3.92882  3.56320  3.67970  3.28751  1.92128  2.59671  2.74493  3.14560  3.93480  2.86645  2.11337  2.81921  2.94447  3.02875  5.19764  3.94631    230 k - - -
          2.68618  4.42225  2.77519  2.73123  3.46354  2.40513  3.72494  3.29354  2.67741  2.69355  4.24690  2.90347  2.73739  3.18146  2.89801  2.37887  2.77519  2.98518  4.58477  3.61503
          0.02553  4.07645  4.79880  0.61958  0.77255  0.48576  0.95510
    220   2.81618  5.09594  3.04225  2.24707  4.46040  3.50937  3.61857  3.86397  1.94852  3.36141  4.17617  3.01023  3.90903  2.74612  1.70556  2.45457  3.02560  3.50682  5.48381  4.19704    231 r - - -
          2.68618  4.42225  2.77519  2.73123  3.46354  2.40513  3.72494  3.29354  2.67741  2.69355  4.24690  2.90347  2.73739  3.18146  2.89801  2.37887  2.77519  2.98518  4.58477  3.61503
          0.02553  4.07645  4.79880  0.61958  0.77255  0.48576  0.95510
    221   3.14080  5.22247  3.59048  2.89143  4.69867  3.73562  3.65218  4.03556  1.53509  3.46375  4.34405  3.27367  4.09889  2.78800  1.22319  3.13674  3.29766  3.72342  5.48842  4.34306    232 r - - -
          2.68618  4.42225  2.77519  2.73123  3.46354  2.40513  3.72494  3.29354  2.67741  2.69355  4.24690  2.90347  2.73739  3.18146  2.89801  2.37887  2.77519  2.98518  4.58477  3.61503
          0.02553  4.07645  4.79880  0.61958  0.77255  0.48576  0.95510
    222   1.93542  2.28225  3.87830  3.48085  4.06536  3.00537  4.32422  3.38406  3.40462  3.15936  4.02372  3.48782  3.74755  3.67405  3.65409  1.37734  2.70855  2.94307  5.48273  4.29911    233 s - - -
          2.68618  4.42225  2.77519  2.73123  3.46354  2.40513  3.72494  3.29354  2.67741  2.69355  4.24690  2.90347  2.73739  3.18146  2.89801  2.37887  2.77519  2.98518  4.58477  3.61503
          0.02553  4.07645  4.79880  0.61958  0.77255  0.48576  0.95510
    223   2.97207  4.46357  4.40401  4.07801  3.70755  3.93069  4.84718  2.06291  3.94902  2.36196  3.64599  4.23388  4.48318  4.29619  4.14124  3.45069  3.33075  0.80164  5.52497  4.26734    234 v - - -
          2.68618  4.42225  2.77519  2.73123  3.46354  2.40513  3.72494  3.29354  2.67741  2.69355  4.24690  2.90347  2.73739  3.18146  2.89801  2.37887  2.77519  2.98518  4.58477  3.61503
          0.02553  4.07645  4.79880  0.61958  0.77255  0.48576  0.95510
    224   3.20668  4.52368  4.85635  4.31202  3.30391  4.52040  4.92173  1.74546  4.18747  1.17310  3.10241  4.55201  4.75584  4.36073  4.34198  3.87637  3.44553  1.55546  5.32319  4.20260    235 l - - -
          2.68618  4.42225  2.77519  2.73123  3.46354  2.40513  3.72494  3.29354  2.67741  2.69355  4.24690  2.90347  2.73739  3.18146  2.89801  2.37887  2.77519  2.98518  4.58477  3.61503
          0.02553  4.07645  4.79880  0.61958  0.77255  0.48576  0.95510
    225   2.97207  4.46357  4.40401  4.07801  3.70755  3.93069  4.84718  2.06291  3.94902  2.36196  3.64599  4.23388  4.48318  4.29619  4.14124  3.45069  3.33075  0.80164  5.52497  4.26734    236 v - - -
          2.68618  4.42225  2.77519  2.73123  3.46354  2.40513  3.72494  3.29354  2.67741  2.69355  4.24690  2.90347  2.73739  3.18146  2.89801  2.37887  2.77519  2.98518  4.58477  3.61503
          0.02553  4.07645  4.79880  0.61958  0.77255  0.48576  0.95510
    226   2.65093  2.76518  4.22138  3.64403  2.64151  3.77001  4.04303  2.37544  3.50551  2.17948  3.17482  3.79504  4.13862  3.70350  3.64991  3.07269  2.88896  1.73947  4.61431  2.82419    237 v - - -
          2.68618  4.42225  2.77519  2.73123  3.46354  2.40513  3.72494  3.29354  2.67741  2.69355  4.24690  2.90347  2.73739  3.18146  2.89801  2.37887  2.77519  2.98518  4.58477  3.61503
          0.02553  4.07645  4.79880  0.61958  0.77255  0.48576  0.95510
    227   0.99224  4.17947  3.55332  3.30342  4.30710  2.98079  4.33602  3.62584  3.34482  3.40725  4.27155  3.40153  3.74630  3.63727  3.62148  2.03979  2.76022  3.11954  5.68735  4.47688    238 a - - -
          2.68618  4.42225  2.77519  2.73123  3.46354  2.40513  3.72494  3.29354  2.67741  2.69355  4.24690  2.90347  2.73739  3.18146  2.89801  2.37887  2.77519  2.98518  4.58477  3.61503
          0.02553  4.07645  4.79880  0.61958  0.77255  0.48576  0.95510
    228   2.53554  4.37938  3.62341  3.39100  4.16305  3.21040  4.39093  3.31570  3.33802  3.17181  4.21302  3.56331  3.93204  3.72360  3.58356  2.73960  0.86768  2.98814  5.58251  4.38120    239 t - - -
          2.68618  4.42225  2.77519  2.73123  3.46354  2.40513  3.72494  3.29354  2.67741  2.69355  4.24690  2.90347  2.73739  3.18146  2.89801  2.37887  2.77519  2.98518  4.58477  3.61503
          0.02553  4.07645  4.79880  0.61958  0.77255  0.48576  0.95510
    229   2.42727  4.34782  3.39689  3.22710  4.28640  3.07457  4.32877  3.83911  3.31487  3.54516  4.45711  3.41540  3.83124  3.64887  3.59111  0.82029  2.92357  3.32878  5.64332  4.37242    240 s - - -
          2.68618  4.42225  2.77519  2.73123  3.46354  2.40513  3.72494  3.29354  2.67741  2.69355  4.24690  2.90347  2.73739  3.18146  2.89801  2.37887  2.77519  2.98518  4.58477  3.61503
          0.02553  4.07645  4.79880  0.61958  0.77255  0.48576  0.95510
    230   3.22175  5.36645  0.66437  2.48571  4.77392  3.37695  4.12830  4.41131  3.25370  3.98500  4.97219  3.05060  4.04454  3.37101  3.79413  3.16424  3.56626  4.03023  5.90148  4.61909    241 D - - -
          2.68618  4.42225  2.77519  2.73123  3.46354  2.40513  3.72494  3.29354  2.67741  2.69355  4.24690  2.90347  2.73739  3.18146  2.89801  2.37887  2.77519  2.98518  4.58477  3.61503
          0.02553  4.07645  4.79880  0.61958  0.77255  0.48576  0.95510
    231   2.68512  4.63612  3.25238  2.68418  2.96940  3.54355  3.67263  3.20723  2.49506  2.82795  3.71823  3.14212  3.92468  2.60715  1.96761  2.78556  2.90963  2.95068  4.93503  2.97695    242 r - - -
          2.68618  4.42225  2.77519  2.73123  3.46354  2.40513  3.72494  3.29354  2.67741  2.69355  4.24690  2.90347  2.73739  3.18146  2.89801  2.37887  2.77519  2.98518  4.58477  3.61503
          0.02553  4.07645  4.79880  0.61958  0.77255  0.48576  0.95510
    232   2.34240  4.32886  3.28734  2.92707  4.25817  3.07537  4.06046  3.66594  2.96335  3.33138  4.15878  3.22108  2.04375  3.28672  3.32982  1.62360  2.34837  3.18755  5.57666  4.32329    243 s - - -
          2.68618  4.42225  2.77519  2.73123  3.46354  2.40513  3.72494  3.29354  2.67741  2.69355  4.24690  2.90347  2.73739  3.18146  2.89801  2.37887  2.77519  2.98518  4.58477  3.61503
          0.02553  4.07645  4.79880  0.61958  0.77255  0.48576  0.95510
    233   1.67548  4.20511  3.48161  3.21250  4.34720  2.98074  4.28460  3.71677  3.26761  3.45179  4.29586  3.35477  3.73695  3.56167  3.57079  1.18156  2.75734  3.18271  5.70269  4.48234    244 s - - -
          2.68618  4.42225  2.77519  2.73123  3.46354  2.40513  3.72494  3.29354  2.67741  2.69355  4.24690  2.90347  2.73739  3.18146  2.89801  2.37887  2.77519  2.98518  4.58477  3.61503
          0.02553  4.07645  4.79880  0.61958  0.77255  0.48576  0.95510
    234   2.74753  4.26942  3.98048  3.40967  3.27824  3.83569  4.13358  2.12581  3.29386  2.07688  2.42888  3.71845  4.18664  2.96665  3.54653  3.12032  2.98157  1.72076  4.91340  3.72622    245 v - - -
          2.68618  4.42225  2.77519  2.73123  3.46354  2.40513  3.72494  3.29354  2.67741  2.69355  4.24690  2.90347  2.73739  3.18146  2.89801  2.37887  2.77519  2.98518  4.58477  3.61503
          0.02553  4.07645  4.79880  0.61958  0.77255  0.48576  0.95510
    235   2.78809  5.21317  1.96774  1.56079  4.48065  3.32540  3.69974  3.92861  2.56937  2.86869  4.30472  2.80372  3.84125  2.84462  3.08528  2.73613  3.04376  3.55172  5.67719  4.25261    246 e - - -
          2.68618  4.42225  2.77519  2.73123  3.46354  2.40513  3.72494  3.29354  2.67741  2.69355  4.24690  2.90347  2.73739  3.18146  2.89801  2.37887  2.77519  2.98518  4.58477  3.61503
          0.02553  4.07645  4.79880  0.61958  0.77255  0.48576  0.95510
    236   3.24925  5.06483  3.76204  3.23627  4.47185  3.69191  3.99203  4.03177  2.34669  3.51077  4.50966  3.57827  4.18823  3.20575  0.70720  3.32609  3.50364  3.74789  5.47432  4.35928    247 r - - -
          2.68618  4.42225  2.77519  2.73123  3.46354  2.40513  3.72494  3.29354  2.67741  2.69355  4.24690  2.90347  2.73739  3.18146  2.89801  2.37887  2.77519  2.98518  4.58477  3.61503
          0.02553  4.07645  4.79880  0.61958  0.77255  0.48576  0.95510
    237   1.86808  2.63928  4.03967  3.50287  3.44276  3.58748  4.19724  2.36745  3.39771  2.13245  3.39643  3.70356  4.07968  3.65926  3.63210  2.93351  2.88837  1.95925  5.00562  3.80486    248 a - - -
          2.68618  4.42225  2.77519  2.73123  3.46354  2.40513  3.72494  3.29354  2.67741  2.69355  4.24690  2.90347  2.73739  3.18146  2.89801  2.37887  2.77519  2.98518  4.58477  3.61503
          0.02553  4.07645  4.79880  0.61958  0.77255  0.48576  0.95510
    238   2.86529  5.14196  3.04722  2.54294  4.52873  3.52441  3.62861  3.93682  1.63434  3.41562  4.23692  2.05220  3.93268  2.75695  2.12072  2.84578  3.07300  3.57578  5.51226  4.23567    249 k - - -
          2.68618  4.42225  2.77519  2.73123  3.46354  2.40513  3.72494  3.29354  2.67741  2.69355  4.24690  2.90347  2.73739  3.18146  2.89801  2.37887  2.77519  2.98518  4.58477  3.61503
          0.02553  4.07645  4.79880  0.61958  0.77255  0.48576  0.95510
    239   0.75547  4.30619  3.68121  3.48760  4.26670  3.12420  4.48391  3.42360  3.50943  3.29533  4.30859  3.58195  3.88322  3.83263  3.74248  2.65671  2.94849  3.04221  5.67320  4.49788    250 a - - -
          2.68618  4.42225  2.77519  2.73123  3.46354  2.40513  3.72494  3.29354  2.67741  2.69355  4.24690  2.90347  2.73739  3.18146  2.89801  2.37887  2.77519  2.98518  4.58477  3.61503
          0.02553  4.07645  4.79880  0.61958  0.77255  0.48576  0.95510
    240   0.94135  4.20987  3.52291  3.29882  4.36778  2.38465  4.36003  3.70251  3.38086  3.46802  4.32880  3.41252  3.76151  3.66219  3.65993  2.48108  2.79419  3.18135  5.71883  4.53338    251 a - - -
          2.68618  4.42225  2.77519  2.73123  3.46354  2.40513  3.72494  3.29354  2.67741  2.69355  4.24690  2.90347  2.73739  3.18146  2.89801  2.37887  2.77519  2.98518  4.58477  3.61503
          0.02553  4.07645  4.79880  0.61958  0.77255  0.48576  0.95510
    241   3.13657  4.64263  4.02414  3.55947  1.75558  4.01441  3.60018  3.13260  3.44562  2.63250  3.72513  3.72569  4.36693  2.76963  3.67367  3.32015  3.36389  2.97793  3.93881  1.40668    252 y - - -
          2.68618  4.42225  2.77519  2.73123  3.46354  2.40513  3.72494  3.29354  2.67741  2.69355  4.24690  2.90347  2.73739  3.18146  2.89801  2.37887  2.77519  2.98518  4.58477  3.61503
          0.02553  4.07645  4.79880  0.61958  0.77255  0.48576  0.95510
    242   2.44255  4.25597  4.18907  3.63353  3.45645  3.94814  4.35036  1.85659  3.54119  2.04427  3.36068  3.90565  4.31702  3.80710  3.78680  3.25792  2.57282  1.49272  5.10402  3.90077    253 v - - -
          2.68618  4.42225  2.77519  2.73123  3.46354  2.40513  3.72494  3.29354  2.67741  2.69355  4.24690  2.90347  2.73739  3.18146  2.89801  2.37887  2.77519  2.98518  4.58477  3.61503
          0.02553  4.07645  4.79880  0.61958  0.77255  0.48576  0.95510
    243   1.08507  4.21068  3.49301  3.25892  4.38105  1.97431  4.33631  3.73984  3.35223  3.48228  4.33040  3.38768  3.75099  3.62789  3.64465  2.46721  2.78249  3.20299  5.72515  4.53433    254 a - - -
          2.68618  4.42225  2.77519  2.73123  3.46354  2.40513  3.72494  3.29354  2.67741  2.69355  4.24690  2.90347  2.73739  3.18146  2.89801  2.37887  2.77519  2.98518  4.58477  3.61503
          0.02553  4.07645  4.79880  0.61958  0.77255  0.48576  0.95510
    244   2.53554  4.37938  3.62341  3.39100  4.16305  3.21040  4.39093  3.31570  3.33802  3.17181  4.21302  3.56331  3.93204  3.72360  3.58356  2.73960  0.86768  2.98814  5.58251  4.38120    255 t - - -
          2.68618  4.42225  2.77519  2.73123  3.46354  2.40513  3.72494  3.29354  2.67741  2.69355  4.24690  2.90347  2.73739  3.18146  2.89801  2.37887  2.77519  2.98518  4.58477  3.61503
          0.02553  4.07645  4.79880  0.61958  0.77255  0.48576  0.95510
    245   1.15934  4.17406  3.59125  3.25545  4.24201  3.00049  4.26434  3.55511  3.25731  3.31881  4.16681  3.38080  3.74038  3.55052  3.55681  2.09346  2.23095  3.07147  5.61387  4.41214    256 a - - -
          2.68618  4.42225  2.77519  2.73123  3.46354  2.40513  3.72494  3.29354  2.67741  2.69355  4.24690  2.90347  2.73739  3.18146  2.89801  2.37887  2.77519  2.98518  4.58477  3.61503
          0.02553  4.07645  4.79880  0.61958  0.77255  0.48576  0.95510
    246   3.15101  4.45588  4.88775  4.39970  3.59464  4.51074  5.10658  1.08466  4.28407  2.07679  3.39479  4.60955  4.81866  4.54431  4.47351  3.90804  3.41890  1.34138  5.58864  4.38691    257 i - - -
          2.68618  4.42225  2.77519  2.73123  3.46354  2.40513  3.72494  3.29354  2.67741  2.69355  4.24690  2.90347  2.73739  3.18146  2.89801  2.37887  2.77519  2.98518  4.58477  3.61503
          0.02553  4.07645  4.79880  0.61958  0.77255  0.48576  0.95510
    247   0.75547  4.30619  3.68121  3.48760  4.26670  3.12420  4.48391  3.42360  3.50943  3.29533  4.30859  3.58195  3.88322  3.83263  3.74248  2.65671  2.94849  3.04221  5.67320  4.49788    258 a - - -
          2.68618  4.42225  2.77519  2.73123  3.46354  2.40513  3.72494  3.29354  2.67741  2.69355  4.24690  2.90347  2.73739  3.18146  2.89801  2.37887  2.77519  2.98518  4.58477  3.61503
          0.02553  4.07645  4.79880  0.61958  0.77255  0.48576  0.95510
    248   3.14285  5.28141  2.59349  0.76646  4.65553  3.41655  4.02746  4.15089  2.93493  3.73727  4.70744  3.06852  4.03238  3.24211  3.36126  3.10740  3.45031  3.81555  5.78846  4.51704    259 e - - -
          2.68618  4.42225  2.77519  2.73123  3.46354  2.40513  3.72494  3.29354  2.67741  2.69355  4.24690  2.90347  2.73739  3.18146  2.89801  2.37887  2.77519  2.98518  4.58477  3.61503
          0.02553  4.07645  4.79880  0.61958  0.77255  0.48576  0.95510
    249   2.42219  4.47563  4.00477  3.52402  2.14594  3.88775  3.72018  2.89401  3.43002  2.49549  3.56514  3.70918  4.27267  3.64546  3.65695  3.20154  3.19898  2.73333  4.12557  1.43133    260 y - - -
          2.68618  4.42225  2.77519  2.73123  3.46354  2.40513  3.72494  3.29354  2.67741  2.69355  4.24690  2.90347  2.73739  3.18146  2.89801  2.37887  2.77519  2.98518  4.58477  3.61503
          0.02553  4.07645  4.79880  0.61958  0.77255  0.48576  0.95510
    250   3.52937  4.87270  4.51916  4.27658  0.72886  4.16260  3.98426  3.03281  4.17966  2.35769  3.73534  4.25494  4.61977  4.29233  4.24873  3.78585  3.83221  3.03778  4.18069  2.52534    261 f - - -
          2.68618  4.42225  2.77519  2.73123  3.46354  2.40513  3.72494  3.29354  2.67741  2.69355  4.24690  2.90347  2.73739  3.18146  2.89801  2.37887  2.77519  2.98518  4.58477  3.61503
          0.02553  4.07645  4.79880  0.61958  0.77255  0.48576  0.95510
    251   3.24925  5.06483  3.76204  3.23627  4.47185  3.69191  3.99203  4.03177  2.34669  3.51077  4.50966  3.57827  4.18823  3.20575  0.70720  3.32609  3.50364  3.74789  5.47432  4.35928    262 r - - -
          2.68618  4.42225  2.77519  2.73123  3.46354  2.40513  3.72494  3.29354  2.67741  2.69355  4.24690  2.90347  2.73739  3.18146  2.89801  2.37887  2.77519  2.98518  4.58477  3.61503
          0.02553  4.07645  4.79880  0.61958  0.77255  0.48576  0.95510
    252   2.27606  4.92095  1.49152  2.36124  4.45214  3.24581  3.81353  3.81679  2.73065  3.46688  4.30546  2.88597  3.83004  2.98085  3.23395  2.69276  2.50803  3.42169  5.70247  4.31534    263 d - - -
          2.68618  4.42225  2.77519  2.73123  3.46354  2.40513  3.72494  3.29354  2.67741  2.69355  4.24690  2.90347  2.73739  3.18146  2.89801  2.37887  2.77519  2.98518  4.58477  3.61503
          0.02553  4.07645  4.79880  0.61958  0.77255  0.48576  0.95510
    253   2.84982  5.14817  2.91397  2.19985  4.49707  3.48860  3.63965  3.91585  2.17858  3.40793  4.23161  2.98376  3.91538  1.67249  2.19670  2.82506  3.06446  3.55733  5.52842  4.22741    264 q - - -
          2.68618  4.42225  2.77519  2.73123  3.46354  2.40513  3.72494  3.29354  2.67741  2.69355  4.24690  2.90347  2.73739  3.18146  2.89801  2.37887  2.77519  2.98518  4.58477  3.61503
          0.02553  4.07645  4.79880  0.61958  0.77255  0.48576  0.95510
    254   2.67854  4.64218  3.20663  2.91130  4.36856  1.13516  4.03967  3.85864  2.76358  3.46605  4.34207  3.28434  3.91884  3.26661  2.35929  2.79269  3.06336  3.43877  5.56347  4.35301    265 g - - -
          2.68618  4.42225  2.77519  2.73123  3.46354  2.40513  3.72494  3.29354  2.67741  2.69355  4.24690  2.90347  2.73739  3.18146  2.89801  2.37887  2.77519  2.98518  4.58477  3.61503
          0.02553  4.07645  4.79880  0.61958  0.77255  0.48576  0.95510
    255   2.80475  5.05107  3.17971  2.56394  4.38866  3.54361  2.97130  3.79200  1.65945  2.84615  4.11509  3.04472  3.91467  2.39799  2.17089  2.80218  3.00514  3.44826  5.42448  4.14921    266 k - - -
          2.68618  4.42225  2.77519  2.73123  3.46354  2.40513  3.72494  3.29354  2.67741  2.69355  4.24690  2.90347  2.73739  3.18146  2.89801  2.37887  2.77519  2.98518  4.58477  3.61503
          0.02553  4.07645  4.79880  0.61958  0.77255  0.48576  0.95510
    256   2.69876  5.05141  2.58731  2.39991  4.38582  3.42769  3.60304  3.81960  1.89879  3.33488  4.12443  2.92235  3.83579  2.72417  2.04630  2.68145  2.60393  3.44124  5.48491  4.14111    267 k - - -
          2.68618  4.42225  2.77519  2.73123  3.46354  2.40513  3.72494  3.29354  2.67741  2.69355  4.24690  2.90347  2.73739  3.18146  2.89801  2.37887  2.77519  2.98518  4.58477  3.61503
          0.02553  4.07645  4.79880  0.61958  0.77255  0.48576  0.95510
    257   2.97207  4.46357  4.40401  4.07801  3.70755  3.93069  4.84718  2.06291  3.94902  2.36196  3.64599  4.23388  4.48318  4.29619  4.14124  3.45069  3.33075  0.80164  5.52497  4.26734    268 v - - -
          2.68618  4.42225  2.77519  2.73123  3.46354  2.40513  3.72494  3.29354  2.67741  2.69355  4.24690  2.90347  2.73739  3.18146  2.89801  2.37887  2.77519  2.98518  4.58477  3.61503
          0.02553  4.07645  4.79880  0.61958  0.77255  0.48576  0.95510
    258   2.44651  4.36366  4.29556  3.77376  3.40493  3.99607  4.49409  2.10323  3.65028  1.39935  3.27279  4.02632  4.39207  3.92267  3.87688  3.34286  3.15929  1.62790  5.18996  4.00757    269 l - - -
          2.68618  4.42225  2.77519  2.73123  3.46354  2.40513  3.72494  3.29354  2.67741  2.69355  4.24690  2.90347  2.73739  3.18146  2.89801  2.37887  2.77519  2.98518  4.58477  3.61503
          0.02553  4.07645  4.79880  0.61958  0.77255  0.48576  0.95510
    259   3.39148  4.79596  4.51624  4.16169  3.22562  4.23901  4.75387  2.44551  3.92753  0.65934  3.19317  4.41737  4.64227  4.24659  4.06830  3.84083  3.67811  2.53493  5.17400  3.94285    270 L - - -
          2.68618  4.42225  2.77519  2.73123  3.46354  2.40513  3.72494  3.29354  2.67741  2.69355  4.24690  2.90347  2.73739  3.18146  2.89801  2.37887  2.77519  2.98518  4.58477  3.61503
          0.02553  4.07645  4.79880  0.61958  0.77255  0.48576  0.95510
    260   3.26533  4.60565  4.83667  4.26746  2.12320  4.46940  4.65185  2.29639  4.13388  1.10071  2.12724  4.47774  4.66805  4.20682  4.22960  3.80189  3.48130  2.44257  4.94728  3.75310    271 l - - -
          2.68618  4.42225  2.77519  2.73123  3.46354  2.40513  3.72494  3.29354  2.67741  2.69355  4.24690  2.90347  2.73739  3.18146  2.89801  2.37887  2.77519  2.98518  4.58477  3.61503
          0.02553  4.07645  4.79880  0.61958  0.77255  0.48576  0.95510
    261   3.22695  4.56461  4.81135  4.24520  3.15782  4.48385  4.80473  1.67367  4.10239  1.40088  1.75240  4.49368  4.69747  4.24546  4.23732  3.82314  3.45252  2.14801  5.18082  4.09385    272 l - - -
          2.68618  4.42225  2.77519  2.73123  3.46354  2.40513  3.72494  3.29354  2.67741  2.69355  4.24690  2.90347  2.73739  3.18146  2.89801  2.37887  2.77519  2.98518  4.58477  3.61503
          0.02553  4.07645  4.79880  0.61958  0.77255  0.48576  0.95510
    262   3.22175  5.36645  0.66437  2.48571  4.77392  3.37695  4.12830  4.41131  3.25370  3.98500  4.97219  3.05060  4.04454  3.37101  3.79413  3.16424  3.56626  4.03023  5.90148  4.61909    273 D - - -
          2.68618  4.42225  2.77519  2.73123  3.46354  2.40513  3.72494  3.29354  2.67741  2.69355  4.24690  2.90347  2.73739  3.18146  2.89801  2.37887  2.77519  2.98518  4.58477  3.61503
          0.02553  4.07645  4.79880  0.61958  0.77255  0.48576  0.95510
    263   2.42727  4.34782  3.39689  3.22710  4.28640  3.07457  4.32877  3.83911  3.31487  3.54516  4.45711  3.41540  3.83124  3.64887  3.59111  0.82029  2.92357  3.32878  5.64332  4.37242    274 s - - -
          2.68618  4.42225  2.77519  2.73123  3.46354  2.40513  3.72494  3.29354  2.67741  2.69355  4.24690  2.90347  2.73739  3.18146  2.89801  2.37887  2.77519  2.98518  4.58477  3.61503
          0.02553  4.07645  4.79880  0.61958  0.77255  0.48576  0.95510
    264   3.14278  4.49872  4.71155  4.15263  3.23130  4.39045  4.74937  2.05711  4.01966  1.26532  2.52889  4.39920  4.64407  4.19804  4.17941  3.72802  3.37735  1.51419  5.19886  4.08413    275 l - - -
          2.68618  4.42225  2.77519  2.73123  3.46354  2.40513  3.72494  3.29354  2.67741  2.69355  4.24690  2.90347  2.73739  3.18146  2.89801  2.37887  2.77519  2.98518  4.58477  3.61503
          0.02553  4.07645  4.79880  0.61958  0.77255  0.48576  0.95510
    265   2.53554  4.37938  3.62341  3.39100  4.16305  3.21040  4.39093  3.31570  3.33802  3.17181  4.21302  3.56331  3.93204  3.72360  3.58356  2.73960  0.86768  2.98814  5.58251  4.38120    276 t - - -
          2.68618  4.42225  2.77519  2.73123  3.46354  2.40513  3.72494  3.29354  2.67741  2.69355  4.24690  2.90347  2.73739  3.18146  2.89801  2.37887  2.77519  2.98518  4.58477  3.61503
          0.02553  4.07645  4.79880  0.61958  0.77255  0.48576  0.95510
    266   3.24925  5.06483  3.76204  3.23627  4.47185  3.69191  3.99203  4.03177  2.34669  3.51077  4.50966  3.57827  4.18823  3.20575  0.70720  3.32609  3.50364  3.74789  5.47432  4.35928    277 r - - -
          2.68618  4.42225  2.77519  2.73123  3.46354  2.40513  3.72494  3.29354  2.67741  2.69355  4.24690  2.90347  2.73739  3.18146  2.89801  2.37887  2.77519  2.98518  4.58477  3.61503
          0.02553  4.07645  4.79880  0.61958  0.77255  0.48576  0.95510
    267   3.68986  4.91463  4.69222  4.38892  1.00895  4.43919  3.51525  3.34745  4.23058  2.66630  3.94301  4.12564  4.74602  4.18571  4.25087  3.81270  3.91198  3.28202  3.65054  1.42122    278 f - - -
          2.68618  4.42225  2.77519  2.73123  3.46354  2.40513  3.72494  3.29354  2.67741  2.69355  4.24690  2.90347  2.73739  3.18146  2.89801  2.37887  2.77519  2.98518  4.58477  3.61503
          0.02553  4.07645  4.79880  0.61958  0.77255  0.48576  0.95510
    268   0.75547  4.30619  3.68121  3.48760  4.26670  3.12420  4.48391  3.42360  3.50943  3.29533  4.30859  3.58195  3.88322  3.83263  3.74248  2.65671  2.94849  3.04221  5.67320  4.49788    279 a - - -
          2.68618  4.42225  2.77519  2.73123  3.46354  2.40513  3.72494  3.29354  2.67741  2.69355  4.24690  2.90347  2.73739  3.18146  2.89801  2.37887  2.77519  2.98518  4.58477  3.61503
          0.02553  4.07645  4.79880  0.61958  0.77255  0.48576  0.95510
    269   3.24925  5.06483  3.76204  3.23627  4.47185  3.69191  3.99203  4.03177  2.34669  3.51077  4.50966  3.57827  4.18823  3.20575  0.70720  3.32609  3.50364  3.74789  5.47432  4.35928    280 r - - -
          2.68618  4.42225  2.77519  2.73123  3.46354  2.40513  3.72494  3.29354  2.67741  2.69355  4.24690  2.90347  2.73739  3.18146  2.89801  2.37887  2.77519  2.98518  4.58477  3.61503
          0.02553  4.07645  4.79880  0.61958  0.77255  0.48576  0.95510
    270   0.75547  4.30619  3.68121  3.48760  4.26670  3.12420  4.48391  3.42360  3.50943  3.29533  4.30859  3.58195  3.88322  3.83263  3.74248  2.65671  2.94849  3.04221  5.67320  4.49788    281 a - - -
          2.68618  4.42225  2.77519  2.73123  3.46354  2.40513  3.72494  3.29354  2.67741  2.69355  4.24690  2.90347  2.73739  3.18146  2.89801  2.37887  2.77519  2.98518  4.58477  3.61503
          0.02553  4.07645  4.79880  0.61958  0.77255  0.48576  0.95510
    271   2.86260  4.73247  3.34345  2.88129  3.60362  3.65256  3.87606  3.02122  2.60139  1.74423  3.61490  3.31950  4.07193  1.84166  2.89918  2.99562  3.10433  2.90362  5.13766  3.82531    282 l - - -
          2.68618  4.42225  2.77519  2.73123  3.46354  2.40513  3.72494  3.29354  2.67741  2.69355  4.24690  2.90347  2.73739  3.18146  2.89801  2.37887  2.77519  2.98518  4.58477  3.61503
          0.02553  4.07645  4.79880  0.61958  0.77255  0.48576  0.95510
    272   3.24925  5.06483  3.76204  3.23627  4.47185  3.69191  3.99203  4.03177  2.34669  3.51077  4.50966  3.57827  4.18823  3.20575  0.70720  3.32609  3.50364  3.74789  5.47432  4.35928    283 r - - -
          2.68618  4.42225  2.77519  2.73123  3.46354  2.40513  3.72494  3.29354  2.67741  2.69355  4.24690  2.90347  2.73739  3.18146  2.89801  2.37887  2.77519  2.98518  4.58477  3.61503
          0.02553  4.07645  4.79880  0.61958  0.77255  0.48576  0.95510
    273   2.99646  5.57121  1.67656  1.22214  4.85985  3.26554  3.81096  4.38171  2.82778  3.88006  4.73435  2.72942  3.88804  2.97731  3.42316  2.87734  3.28524  3.95258  6.02666  4.52287    284 e - - -
          2.68618  4.42225  2.77519  2.73123  3.46354  2.40513  3.72494  3.29354  2.67741  2.69355  4.24690  2.90347  2.73739  3.18146  2.89801  2.37887  2.77519  2.98518  4.58477  3.61503
          0.02553  4.07645  4.79880  0.61958  0.77255  0.48576  0.95510
    274   3.14625  4.44519  4.90103  4.41008  3.61638  4.52119  5.11792  1.19149  4.30042  2.10627  3.41384  4.61809  4.82536  4.56019  4.49096  3.91634  3.41269  1.19873  5.60324  4.39948    285 i - - -
          2.68618  4.42225  2.77519  2.73123  3.46354  2.40513  3.72494  3.29354  2.67741  2.69355  4.24690  2.90347  2.73739  3.18146  2.89801  2.37887  2.77519  2.98518  4.58477  3.61503
          0.02553  4.07645  4.79880  0.61958  0.77255  0.48576  0.95510
    275   1.61352  4.23342  3.42703  3.22651  4.43396  1.25869  4.34355  3.80720  3.35828  3.54117  4.38900  3.37347  3.75538  3.63134  3.65429  2.47751  2.80146  3.25198  5.76567  4.57311    286 g - - -
          2.68618  4.42225  2.77519  2.73123  3.46354  2.40513  3.72494  3.29354  2.67741  2.69355  4.24690  2.90347  2.73739  3.18146  2.89801  2.37887  2.77519  2.98518  4.58477  3.61503
          0.02553  4.07645  4.79880  0.61958  0.77255  0.48576  0.95510
    276   3.34790  4.68101  4.85637  4.33430  3.15042  4.57962  4.90969  1.83457  4.14470  0.86810  2.97509  4.59808  4.79317  4.32846  4.28381  3.96078  3.58424  2.17258  5.23672  4.10128    287 l - - -
          2.68618  4.42225  2.77519  2.73123  3.46354  2.40513  3.72494  3.29354  2.67741  2.69355  4.24690  2.90347  2.73739  3.18146  2.89801  2.37887  2.77519  2.98518  4.58477  3.61503
          0.02553  4.07645  4.79880  0.61958  0.77255  0.48576  0.95510
    277   0.75547  4.30619  3.68121  3.48760  4.26670  3.12420  4.48391  3.42360  3.50943  3.29533  4.30859  3.58195  3.88322  3.83263  3.74248  2.65671  2.94849  3.04221  5.67320  4.49788    288 a - - -
          2.68618  4.42225  2.77519  2.73123  3.46354  2.40513  3.72494  3.29354  2.67741  2.69355  4.24690  2.90347  2.73739  3.18146  2.89801  2.37887  2.77519  2.98518  4.58477  3.61503
          0.02553  4.07645  4.79880  0.61958  0.77255  0.48576  0.95510
    278   1.15495  4.18432  3.53638  3.26045  4.31576  2.97916  4.30342  3.66636  3.30245  3.41641  4.26497  3.37828  3.73740  3.59163  3.59536  1.71200  2.74985  3.14567  5.68241  4.47105    289 a - - -
          2.68618  4.42225  2.77519  2.73123  3.46354  2.40513  3.72494  3.29354  2.67741  2.69355  4.24690  2.90347  2.73739  3.18146  2.89801  2.37887  2.77519  2.98518  4.58477  3.61503
          0.02553  4.07645  4.79880  0.61958  0.77255  0.48576  0.95510
    279   2.93862  4.68899  3.65379  3.58146  4.71088  0.47388  4.68480  4.36452  3.79021  3.99155  4.97227  3.81875  4.08636  4.09857  3.99955  3.11712  3.43572  3.85343  5.74757  4.82125    290 G - - -
          2.68618  4.42225  2.77519  2.73123  3.46354  2.40513  3.72494  3.29354  2.67741  2.69355  4.24690  2.90347  2.73739  3.18146  2.89801  2.37887  2.77519  2.98518  4.58477  3.61503
          0.02553  4.07645  4.79880  0.61958  0.77255  0.48576  0.95510
    280   3.14285  5.28141  2.59349  0.76646  4.65553  3.41655  4.02746  4.15089  2.93493  3.73727  4.70744  3.06852  4.03238  3.24211  3.36126  3.10740  3.45031  3.81555  5.78846  4.51704    291 e - - -
          2.68618  4.42225  2.77519  2.73123  3.46354  2.40513  3.72494  3.29354  2.67741  2.69355  4.24690  2.90347  2.73739  3.18146  2.89801  2.37887  2.77519  2.98518  4.58477  3.61503
          0.02553  4.07645  4.79880  0.61958  0.77255  0.48576  0.95510
    281   2.56129  4.61468  3.10074  2.68556  4.19491  3.28363  3.82495  3.62268  2.54812  3.23499  4.07517  3.10664  1.78345  3.01166  2.45258  2.28763  2.89506  3.23898  5.44494  4.16023    292 p - - -
          2.68618  4.42225  2.77519  2.73123  3.46354  2.40513  3.72494  3.29354  2.67741  2.69355  4.24690  2.90347  2.73739  3.18146  2.89801  2.37887  2.77519  2.98518  4.58477  3.61503
          0.02553  4.07645  4.79880  0.61958  0.77255  0.48576  0.95510
    282   2.71632  4.53867  3.47506  3.11704  3.74293  3.44385  4.11222  3.09015  3.00779  2.18407  3.83537  3.45880  1.32913  3.42522  3.30464  2.89937  3.07290  2.88711  5.25417  3.95588    293 p - - -
          2.68618  4.42225  2.77519  2.73123  3.46354  2.40513  3.72494  3.29354  2.67741  2.69355  4.24690  2.90347  2.73739  3.18146  2.89801  2.37887  2.77519  2.98518  4.58477  3.61503
          0.02553  4.07645  4.79880  0.61958  0.77255  0.48576  0.95510
    283   1.49310  4.20187  3.52445  3.16836  4.22290  2.37353  4.20590  3.56736  3.18533  3.29987  4.13996  3.34170  3.74186  3.47751  3.50808  2.45405  1.73801  3.08833  5.58394  4.37255    294 a - - -
          2.68618  4.42225  2.77519  2.73123  3.46354  2.40513  3.72494  3.29354  2.67741  2.69355  4.24690  2.90347  2.73739  3.18146  2.89801  2.37887  2.77519  2.98518  4.58477  3.61503
          0.02553  4.07645  4.79880  0.61958  0.77255  0.48576  0.95510
    284   3.24925  5.06483  3.76204  3.23627  4.47185  3.69191  3.99203  4.03177  2.34669  3.51077  4.50966  3.57827  4.18823  3.20575  0.70720  3.32609  3.50364  3.74789  5.47432  4.35928    295 r - - -
          2.68618  4.42225  2.77519  2.73123  3.46354  2.40513  3.72494  3.29354  2.67741  2.69355  4.24690  2.90347  2.73739  3.18146  2.89801  2.37887  2.77519  2.98518  4.58477  3.61503
          0.02553  4.07645  4.79880  0.61958  0.77255  0.48576  0.95510
    285   2.28061  4.68595  3.19240  2.71564  4.27594  2.67724  3.78922  3.66822  2.40111  3.26648  4.10732  3.13152  3.86869  2.96058  1.54911  2.70366  2.93594  3.29063  5.45771  4.19819    296 r - - -
          2.68618  4.42225  2.77519  2.73123  3.46354  2.40513  3.72494  3.29354  2.67741  2.69355  4.24690  2.90347  2.73739  3.18146  2.89801  2.37887  2.77519  2.98518  4.58477  3.61503
          0.02553  4.07645  4.79880  0.61958  0.77255  0.48576  0.95510
    286   2.93862  4.68899  3.65379  3.58146  4.71088  0.47388  4.68480  4.36452  3.79021  3.99155  4.97227  3.81875  4.08636  4.09857  3.99955  3.11712  3.43572  3.85343  5.74757  4.82125    297 G - - -
          2.68618  4.42225  2.77519  2.73123  3.46354  2.40513  3.72494  3.29354  2.67741  2.69355  4.24690  2.90347  2.73739  3.18146  2.89801  2.37887  2.77519  2.98518  4.58477  3.61503
          0.02553  4.07645  4.79880  0.61958  0.77255  0.48576  0.95510
    287   3.39636  4.73347  4.50313  4.08206  1.86741  4.28270  3.62234  3.04749  3.93461  2.02015  3.67446  4.02481  4.59383  4.00803  4.04274  3.61598  3.61892  2.97941  3.82108  1.14082    298 y - - -
          2.68618  4.42225  2.77519  2.73123  3.46354  2.40513  3.72494  3.29354  2.67741  2.69355  4.24690  2.90347  2.73739  3.18146  2.89801  2.37887  2.77519  2.98518  4.58477  3.61503
          0.02553  4.07645  4.79880  0.61958  0.77255  0.48576  0.95510
    288   2.43282  4.36420  3.33126  3.07315  4.24996  3.12188  4.19109  3.57061  3.09217  3.29983  4.22099  3.33306  1.25305  3.45711  3.40028  2.59908  2.30932  3.15300  5.60545  4.37375    299 p - - -
          2.68618  4.42225  2.77519  2.73123  3.46354  2.40513  3.72494  3.29354  2.67741  2.69355  4.24690  2.90347  2.73739  3.18146  2.89801  2.37887  2.77519  2.98518  4.58477  3.61503
          0.02553  4.07645  4.79880  0.61958  0.77255  0.48576  0.95510
    289   2.06795  4.28504  3.49951  3.09735  3.97443  3.18932  4.11958  3.12417  3.06534  2.96395  3.90357  3.35713  1.64741  3.39643  3.39360  2.59548  2.81425  2.33437  5.40922  4.17381    300 p - - -
          2.68618  4.42225  2.77519  2.73123  3.46354  2.40513  3.72494  3.29354  2.67741  2.69355  4.24690  2.90347  2.73739  3.18146  2.89801  2.37887  2.77519  2.98518  4.58477  3.61503
          0.02553  4.07645  4.79880  0.61958  0.77255  0.48576  0.95510
    290   2.42727  4.34782  3.39689  3.22710  4.28640  3.07457  4.32877  3.83911  3.31487  3.54516  4.45711  3.41540  3.83124  3.64887  3.59111  0.82029  2.92357  3.32878  5.64332  4.37242    301 s - - -
          2.68618  4.42225  2.77519  2.73123  3.46354  2.40513  3.72494  3.29354  2.67741  2.69355  4.24690  2.90347  2.73739  3.18146  2.89801  2.37887  2.77519  2.98518  4.58477  3.61503
          0.02553  4.07645  4.79880  0.61958  0.77255  0.48576  0.95510
    291   3.07236  4.46297  4.60949  4.13730  3.50097  4.27056  4.84145  1.89659  3.97560  1.82852  3.37494  4.36049  4.64946  4.28176  4.17973  3.67110  3.35620  0.99730  5.41724  4.17384    302 v - - -
          2.68618  4.42225  2.77519  2.73123  3.46354  2.40513  3.72494  3.29354  2.67741  2.69355  4.24690  2.90347  2.73739  3.18146  2.89801  2.37887  2.77519  2.98518  4.58477  3.61503
          0.02553  4.07645  4.79880  0.61958  0.77255  0.48576  0.95510
    292   3.63745  4.88902  4.64793  4.33183  0.91766  4.40707  3.54981  3.27007  4.17713  2.59002  3.87451  4.11681  4.72129  4.16282  4.21597  3.78371  3.86413  3.21603  3.69474  1.66222    303 f - - -
          2.68618  4.42225  2.77519  2.73123  3.46354  2.40513  3.72494  3.29354  2.67741  2.69355  4.24690  2.90347  2.73739  3.18146  2.89801  2.37887  2.77519  2.98518  4.58477  3.61503
          0.02553  4.07645  4.79880  0.61958  0.77255  0.48576  0.95510
    293   1.87989  4.71597  2.16806  2.47676  4.27143  3.24680  3.77995  3.68510  2.64170  3.30026  4.11325  2.96353  3.79280  2.94418  3.10991  2.29854  2.44939  3.28453  5.52885  4.18773    304 a - - -
          2.68618  4.42225  2.77519  2.73123  3.46354  2.40513  3.72494  3.29354  2.67741  2.69355  4.24690  2.90347  2.73739  3.18146  2.89801  2.37887  2.77519  2.98518  4.58477  3.61503
          0.02553  4.07645  4.79880  0.61958  0.77255  0.48576  0.95510
    294   2.19609  4.69484  2.99081  2.29965  3.96494  3.39854  3.67584  3.36220  2.50258  2.64188  3.82869  2.66145  3.82390  2.85000  2.94673  2.40117  2.55699  3.05215  5.26501  3.95063    305 a - - -
          2.68618  4.42225  2.77519  2.73123  3.46354  2.40513  3.72494  3.29354  2.67741  2.69355  4.24690  2.90347  2.73739  3.18146  2.89801  2.37887  2.77519  2.98518  4.58477  3.61503
          0.02553  4.07645  4.79880  0.61958  0.77255  0.48576  0.95510
    295   3.39148  4.79596  4.51624  4.16169  3.22562  4.23901  4.75387  2.44551  3.92753  0.65934  3.19317  4.41737  4.64227  4.24659  4.06830  3.84083  3.67811  2.53493  5.17400  3.94285    306 L - - -
          2.68618  4.42225  2.77519  2.73123  3.46354  2.40513  3.72494  3.29354  2.67741  2.69355  4.24690  2.90347  2.73739  3.18146  2.89801  2.37887  2.77519  2.98518  4.58477  3.61503
          0.02553  4.07645  4.79880  0.61958  0.77255  0.48576  0.95510
    296   3.04504  4.76331  3.67504  3.54693  4.51690  3.43951  4.60368  4.11981  3.62269  3.72242  4.78403  3.83090  0.52282  4.00513  3.84111  3.21994  3.50353  3.74102  5.64269  4.64181    307 P - - -
          2.68618  4.42225  2.77519  2.73123  3.46354  2.40513  3.72494  3.29354  2.67741  2.69355  4.24690  2.90347  2.73739  3.18146  2.89801  2.37887  2.77519  2.98518  4.58477  3.61503
          0.02553  4.07645  4.79880  0.61958  0.77255  0.48576  0.95510
    297   3.13890  5.19029  3.58197  2.91015  4.65176  3.72636  3.67174  4.00199  1.70720  3.44679  4.33683  3.28796  4.10331  2.81397  1.11040  3.14484  3.30474  3.69570  5.47923  4.33141    308 r - - -
          2.68618  4.42225  2.77519  2.73123  3.46354  2.40513  3.72494  3.29354  2.67741  2.69355  4.24690  2.90347  2.73739  3.18146  2.89801  2.37887  2.77519  2.98518  4.58477  3.61503
          0.02553  4.07645  4.79880  0.61958  0.77255  0.48576  0.95510
    298   3.39148  4.79596  4.51624  4.16169  3.22562  4.23901  4.75387  2.44551  3.92753  0.65934  3.19317  4.41737  4.64227  4.24659  4.06830  3.84083  3.67811  2.53493  5.17400  3.94285    309 L - - -
          2.68618  4.42225  2.77519  2.73123  3.46354  2.40513  3.72494  3.29354  2.67741  2.69355  4.24690  2.90347  2.73739  3.18146  2.89801  2.37887  2.77519  2.98518  4.58477  3.61503
          0.02553  4.07645  4.79880  0.61958  0.77255  0.48576  0.95510
    299   3.24681  4.60205  4.77272  4.21213  3.15130  4.47830  4.80839  2.14188  4.06691  0.97355  2.50964  4.47889  4.69840  4.22221  4.21624  3.82085  3.47604  1.91566  5.19487  4.11160    310 l - - -
          2.68618  4.42225  2.77519  2.73123  3.46354  2.40513  3.72494  3.29354  2.67741  2.69355  4.24690  2.90347  2.73739  3.18146  2.89801  2.37887  2.77519  2.98518  4.58477  3.61503
          0.02553  4.07645  4.79880  0.61958  0.77255  0.48576  0.95510
    300   3.14285  5.28141  2.59349  0.76646  4.65553  3.41655  4.02746  4.15089  2.93493  3.73727  4.70744  3.06852  4.03238  3.24211  3.36126  3.10740  3.45031  3.81555  5.78846  4.51704    311 e - - -
          2.68618  4.42225  2.77519  2.73123  3.46354  2.40513  3.72494  3.29354  2.67741  2.69355  4.24690  2.90347  2.73739  3.18146  2.89801  2.37887  2.77519  2.98518  4.58477  3.61503
          0.02553  4.07645  4.79880  0.61958  0.77255  0.48576  0.95510
    301   3.24925  5.06483  3.76204  3.23627  4.47185  3.69191  3.99203  4.03177  2.34669  3.51077  4.50966  3.57827  4.18823  3.20575  0.70720  3.32609  3.50364  3.74789  5.47432  4.35928    312 r - - -
          2.68618  4.42225  2.77519  2.73123  3.46354  2.40513  3.72494  3.29354  2.67741  2.69355  4.24690  2.90347  2.73739  3.18146  2.89801  2.37887  2.77519  2.98518  4.58477  3.61503
          0.02553  4.07645  4.79880  0.61958  0.77255  0.48576  0.95510
    302   1.19019  4.27321  3.43130  3.13324  4.24705  3.06294  4.21569  3.56810  3.17138  3.30858  4.18988  3.34443  2.20106  3.48669  3.48908  2.51975  2.80780  3.11690  5.60795  4.38934    313 a - - -
          2.68618  4.42225  2.77519  2.73123  3.46354  2.40513  3.72494  3.29354  2.67741  2.69355  4.24690  2.90347  2.73739  3.18146  2.89801  2.37887  2.77519  2.98518  4.58477  3.61503
          0.02553  4.07645  4.79880  0.61958  0.77255  0.48576  0.95510
    303   2.93862  4.68899  3.65379  3.58146  4.71088  0.47388  4.68480  4.36452  3.79021  3.99155  4.97227  3.81875  4.08636  4.09857  3.99955  3.11712  3.43572  3.85343  5.74757  4.82125    314 G - - -
          2.68619  4.42226  2.77521  2.73124  3.46355  2.40514  3.72496  3.29355  2.67724  2.69356  4.24691  2.90348  2.73741  3.18147  2.89802  2.37888  2.77521  2.98519  4.58478  3.61504
          0.10347  2.40726  4.79880  0.39491  1.12007  0.48576  0.95510
    304   2.17504  4.40011  3.33861  2.78348  3.55430  3.51829  3.78113  2.89959  2.71976  2.34790  2.67241  3.21747  3.24376  2.75203  3.09238  2.76674  2.82659  2.67181  4.98401  3.73593    316 a - - -
          2.68618  4.42225  2.77519  2.73123  3.46354  2.40513  3.72494  3.29354  2.67741  2.69355  4.24690  2.90347  2.73739  3.18146  2.89801  2.37887  2.77519  2.98518  4.58477  3.61503
          0.02553  4.07645  4.79880  0.61958  0.77255  0.48576  0.95510
    305   2.51811  4.61718  3.01125  2.59314  4.19893  2.72547  3.79718  3.61514  2.27868  3.22881  4.04869  3.04207  3.80008  2.97151  3.00931  1.71590  2.45497  3.22192  5.45902  4.15493    317 s - - -
          2.68618  4.42225  2.77519  2.73123  3.46354  2.40513  3.72494  3.29354  2.67741  2.69355  4.24690  2.90347  2.73739  3.18146  2.89801  2.37887  2.77519  2.98518  4.58477  3.61503
          0.02553  4.07645  4.79880  0.61958  0.77255  0.48576  0.95510
    306   2.20035  5.08636  2.36415  2.06534  4.39351  3.33973  3.64501  3.85334  2.46273  3.38801  4.17680  2.83068  3.80645  2.47578  2.96250  2.18864  2.93401  3.46390  5.57025  4.17098    318 e - - -
          2.68618  4.42225  2.77519  2.73123  3.46354  2.40513  3.72494  3.29354  2.67741  2.69355  4.24690  2.90347  2.73739  3.18146  2.89801  2.37887  2.77519  2.98518  4.58477  3.61503
          0.02553  4.07645  4.79880  0.61958  0.77255  0.48576  0.95510
    307   2.43238  5.06455  2.69074  2.11008  4.38884  2.52973  3.64257  3.83931  2.03216  3.37227  4.16480  2.50275  3.81795  2.77358  2.87224  2.66914  2.93781  3.45453  5.54817  4.16826    319 k - - -
          2.68618  4.42225  2.77519  2.73123  3.46354  2.40513  3.72494  3.29354  2.67741  2.69355  4.24690  2.90347  2.73739  3.18146  2.89801  2.37887  2.77519  2.98518  4.58477  3.61503
          0.02553  4.07645  4.79880  0.61958  0.77255  0.48576  0.95510
    308   2.93862  4.68899  3.65379  3.58146  4.71088  0.47388  4.68480  4.36452  3.79021  3.99155  4.97227  3.81875  4.08636  4.09857  3.99955  3.11712  3.43572  3.85343  5.74757  4.82125    320 G - - -
          2.68618  4.42225  2.77519  2.73123  3.46354  2.40513  3.72494  3.29354  2.67741  2.69355  4.24690  2.90347  2.73739  3.18146  2.89801  2.37887  2.77519  2.98518  4.58477  3.61503
          0.02553  4.07645  4.79880  0.61958  0.77255  0.48576  0.95510
    309   2.29893  4.24462  3.42188  3.15142  4.31554  3.01189  4.23849  3.68712  3.18406  3.42002  4.27634  3.33260  3.75428  3.50828  3.49018  1.08086  2.26351  3.17898  5.67011  4.43355    321 s - - -
          2.68618  4.42225  2.77519  2.73123  3.46354  2.40513  3.72494  3.29354  2.67741  2.69355  4.24690  2.90347  2.73739  3.18146  2.89801  2.37887  2.77519  2.98518  4.58477  3.61503
          0.02553  4.07645  4.79880  0.61958  0.77255  0.48576  0.95510
    310   3.19272  4.56119  4.61598  4.24337  3.51951  4.27948  4.93795  0.85583  4.07550  2.06892  3.42838  4.46082  4.69546  4.40576  4.24940  3.79869  3.49005  1.87343  5.44920  4.20200    322 i - - -
          2.68618  4.42225  2.77519  2.73123  3.46354  2.40513  3.72494  3.29354  2.67741  2.69355  4.24690  2.90347  2.73739  3.18146  2.89801  2.37887  2.77519  2.98518  4.58477  3.61503
          0.02553  4.07645  4.79880  0.61958  0.77255  0.48576  0.95510
    311   2.53554  4.37938  3.62341  3.39100  4.16305  3.21040  4.39093  3.31570  3.33802  3.17181  4.21302  3.56331  3.93204  3.72360  3.58356  2.73960  0.86768  2.98814  5.58251  4.38120    323 t - - -
          2.68618  4.42225  2.77519  2.73123  3.46354  2.40513  3.72494  3.29354  2.67741  2.69355  4.24690  2.90347  2.73739  3.18146  2.89801  2.37887  2.77519  2.98518  4.58477  3.61503
          0.02553  4.07645  4.79880  0.61958  0.77255  0.48576  0.95510
    312   0.75547  4.30619  3.68121  3.48760  4.26670  3.12420  4.48391  3.42360  3.50943  3.29533  4.30859  3.58195  3.88322  3.83263  3.74248  2.65671  2.94849  3.04221  5.67320  4.49788    324 a - - -
          2.68618  4.42225  2.77519  2.73123  3.46354  2.40513  3.72494  3.29354  2.67741  2.69355  4.24690  2.90347  2.73739  3.18146  2.89801  2.37887  2.77519  2.98518  4.58477  3.61503
          0.02553  4.07645  4.79880  0.61958  0.77255  0.48576  0.95510
    313   2.98931  4.46465  4.12999  3.62083  1.73579  3.97529  2.96721  2.77725  3.47880  1.59928  3.39145  3.79880  4.31971  3.69965  3.67821  3.28088  3.21870  2.68110  4.19627  2.61396    325 l - - -
          2.68618  4.42225  2.77519  2.73123  3.46354  2.40513  3.72494  3.29354  2.67741  2.69355  4.24690  2.90347  2.73739  3.18146  2.89801  2.37887  2.77519  2.98518  4.58477  3.61503
          0.02553  4.07645  4.79880  0.61958  0.77255  0.48576  0.95510
    314   3.55460  4.96040  4.14562  3.91743  2.33055  4.07265  3.73311  3.53689  3.76940  2.93696  4.19143  3.98359  4.54367  4.02553  3.90934  3.66918  3.84337  3.41764  3.98066  0.68396    326 Y - - -
          2.68618  4.42225  2.77519  2.73123  3.46354  2.40513  3.72494  3.29354  2.67741  2.69355  4.24690  2.90347  2.73739  3.18146  2.89801  2.37887  2.77519  2.98518  4.58477  3.61503
          0.02553  4.07645  4.79880  0.61958  0.77255  0.48576  0.95510
    315   2.53554  4.37938  3.62341  3.39100  4.16305  3.21040  4.39093  3.31570  3.33802  3.17181  4.21302  3.56331  3.93204  3.72360  3.58356  2.73960  0.86768  2.98814  5.58251  4.38120    327 t - - -
          2.68618  4.42225  2.77519  2.73123  3.46354  2.40513  3.72494  3.29354  2.67741  2.69355  4.24690  2.90347  2.73739  3.18146  2.89801  2.37887  2.77519  2.98518  4.58477  3.61503
          0.02553  4.07645  4.79880  0.61958  0.77255  0.48576  0.95510
    316   2.97207  4.46357  4.40401  4.07801  3.70755  3.93069  4.84718  2.06291  3.94902  2.36196  3.64599  4.23388  4.48318  4.29619  4.14124  3.45069  3.33075  0.80164  5.52497  4.26734    328 v - - -
          2.68618  4.42225  2.77519  2.73123  3.46354  2.40513  3.72494  3.29354  2.67741  2.69355  4.24690  2.90347  2.73739  3.18146  2.89801  2.37887  2.77519  2.98518  4.58477  3.61503
          0.02553  4.07645  4.79880  0.61958  0.77255  0.48576  0.95510
    317   3.39148  4.79596  4.51624  4.16169  3.22562  4.23901  4.75387  2.44551  3.92753  0.65934  3.19317  4.41737  4.64227  4.24659  4.06830  3.84083  3.67811  2.53493  5.17400  3.94285    329 L - - -
          2.68618  4.42225  2.77519  2.73123  3.46354  2.40513  3.72494  3.29354  2.67741  2.69355  4.24690  2.90347  2.73739  3.18146  2.89801  2.37887  2.77519  2.98518  4.58477  3.61503
          0.02553  4.07645  4.79880  0.61958  0.77255  0.48576  0.95510
    318   2.47180  4.25170  4.20718  3.64775  3.41083  3.95367  4.33888  1.86470  3.55085  1.81902  3.31621  3.91309  4.31430  3.80802  3.78558  3.26124  2.61453  1.62918  5.06660  3.87069    330 v - - -
          2.68618  4.42225  2.77519  2.73123  3.46354  2.40513  3.72494  3.29354  2.67741  2.69355  4.24690  2.90347  2.73739  3.18146  2.89801  2.37887  2.77519  2.98518  4.58477  3.61503
          0.02553  4.07645  4.79880  0.61958  0.77255  0.48576  0.95510
    319   2.36978  5.06471  2.51407  1.21131  4.49402  3.30439  3.82784  3.83905  2.69592  3.49012  4.37383  2.89742  3.88756  3.00178  3.15376  2.80466  3.11959  3.48216  5.72719  4.34750    331 e - - -
          2.68618  4.42225  2.77519  2.73123  3.46354  2.40513  3.72494  3.29354  2.67741  2.69355  4.24690  2.90347  2.73739  3.18146  2.89801  2.37887  2.77519  2.98518  4.58477  3.61503
          0.02553  4.07645  4.79880  0.61958  0.77255  0.48576  0.95510
    320   2.74307  5.14205  1.99657  2.25492  4.51295  2.17150  3.71192  3.98826  2.58594  3.51878  4.32136  2.81067  3.82462  2.43757  3.10327  2.35852  3.01664  3.57871  5.69708  4.27849    332 d - - -
          2.68618  4.42225  2.77519  2.73123  3.46354  2.40513  3.72494  3.29354  2.67741  2.69355  4.24690  2.90347  2.73739  3.18146  2.89801  2.37887  2.77519  2.98518  4.58477  3.61503
          0.02553  4.07645  4.79880  0.61958  0.77255  0.48576  0.95510
    321   3.03315  5.62536  1.18535  1.64900  4.90884  3.25686  3.83247  4.43928  2.88522  3.93663  4.80495  2.71969  3.89691  3.00502  3.50072  2.90361  3.32917  4.00706  6.08300  4.56365    333 d - - -
          2.68618  4.42225  2.77519  2.73123  3.46354  2.40513  3.72494  3.29354  2.67741  2.69355  4.24690  2.90347  2.73739  3.18146  2.89801  2.37887  2.77519  2.98518  4.58477  3.61503
          0.02553  4.07645  4.79880  0.61958  0.77255  0.48576  0.95510
    322   2.81382  5.29088  1.72626  1.96065  4.63046  2.71367  3.72829  4.12038  2.64512  3.63239  4.43981  2.76801  3.83734  2.87452  3.19359  2.09852  3.08718  3.69998  5.80290  4.35118    334 d - - -
          2.68618  4.42225  2.77519  2.73123  3.46354  2.40513  3.72494  3.29354  2.67741  2.69355  4.24690  2.90347  2.73739  3.18146  2.89801  2.37887  2.77519  2.98518  4.58477  3.61503
          0.02553  4.07645  4.79880  0.61958  0.77255  0.48576  0.95510
    323   2.57707  4.32833  3.39467  2.55822  2.98473  3.07068  3.80121  2.82003  2.80255  2.53361  2.42633  3.26140  3.92388  3.11627  3.16330  2.78564  2.54184  2.59419  4.91538  3.67364    335 m - - -
          2.68618  4.42225  2.77519  2.73123  3.46354  2.40513  3.72494  3.29354  2.67741  2.69355  4.24690  2.90347  2.73739  3.18146  2.89801  2.37887  2.77519  2.98518  4.58477  3.61503
          0.02553  4.07645  4.79880  0.61958  0.77255  0.48576  0.95510
    324   2.04637  4.53380  3.12737  2.66243  3.93142  3.34149  3.80078  3.24871  2.65441  2.58049  3.83077  2.13767  3.84086  3.00878  3.05919  2.65235  2.52598  2.94185  5.27840  3.99094    336 a - - -
          2.68618  4.42225  2.77519  2.73123  3.46354  2.40513  3.72494  3.29354  2.67741  2.69355  4.24690  2.90347  2.73739  3.18146  2.89801  2.37887  2.77519  2.98518  4.58477  3.61503
          0.02553  4.07645  4.79880  0.61958  0.77255  0.48576  0.95510
    325   3.03443  5.62566  1.17499  1.66267  4.90923  3.25681  3.83359  4.43966  2.88740  3.93761  4.80669  2.71999  3.89745  3.00647  3.50315  2.90481  3.33077  4.00775  6.08390  4.56464    337 d - - -
          2.68618  4.42225  2.77519  2.73123  3.46354  2.40513  3.72494  3.29354  2.67741  2.69355  4.24690  2.90347  2.73739  3.18146  2.89801  2.37887  2.77519  2.98518  4.58477  3.61503
          0.02553  4.07645  4.79880  0.61958  0.77255  0.48576  0.95510
    326   3.04504  4.76331  3.67504  3.54693  4.51690  3.43951  4.60368  4.11981  3.62269  3.72242  4.78403  3.83090  0.52282  4.00513  3.84111  3.21994  3.50353  3.74102  5.64269  4.64181    338 P - - -
          2.68618  4.42225  2.77519  2.73123  3.46354  2.40513  3.72494  3.29354  2.67741  2.69355  4.24690  2.90347  2.73739  3.18146  2.89801  2.37887  2.77519  2.98518  4.58477  3.61503
          0.02553  4.07645  4.79880  0.61958  0.77255  0.48576  0.95510
    327   3.08208  4.44579  4.64375  4.09671  3.34872  4.33704  4.73941  1.96363  3.96259  1.67284  2.61453  4.34391  4.62565  4.19011  4.14936  3.67925  3.32681  1.19593  5.26357  4.10548    339 v - - -
          2.68618  4.42225  2.77519  2.73123  3.46354  2.40513  3.72494  3.29354  2.67741  2.69355  4.24690  2.90347  2.73739  3.18146  2.89801  2.37887  2.77519  2.98518  4.58477  3.61503
          0.02553  4.07645  4.79880  0.61958  0.77255  0.48576  0.95510
    328   0.75547  4.30619  3.68121  3.48760  4.26670  3.12420  4.48391  3.42360  3.50943  3.29533  4.30859  3.58195  3.88322  3.83263  3.74248  2.65671  2.94849  3.04221  5.67320  4.49788    340 a - - -
          2.68618  4.42225  2.77519  2.73123  3.46354  2.40513  3.72494  3.29354  2.67741  2.69355  4.24690  2.90347  2.73739  3.18146  2.89801  2.37887  2.77519  2.98518  4.58477  3.61503
          0.02553  4.07645  4.79880  0.61958  0.77255  0.48576  0.95510
    329   3.01751  5.61435  1.33452  1.47963  4.89831  3.25854  3.82069  4.42765  2.85986  3.92057  4.78084  2.71902  3.89138  2.98964  3.47041  2.89022  3.31001  3.99341  6.06730  4.54970    341 d - - -
          2.68618  4.42225  2.77519  2.73123  3.46354  2.40513  3.72494  3.29354  2.67741  2.69355  4.24690  2.90347  2.73739  3.18146  2.89801  2.37887  2.77519  2.98518  4.58477  3.61503
          0.02553  4.07645  4.79880  0.61958  0.77255  0.48576  0.95510
    330   3.14285  5.28141  2.59349  0.76646  4.65553  3.41655  4.02746  4.15089  2.93493  3.73727  4.70744  3.06852  4.03238  3.24211  3.36126  3.10740  3.45031  3.81555  5.78846  4.51704    342 e - - -
          2.68618  4.42225  2.77519  2.73123  3.46354  2.40513  3.72494  3.29354  2.67741  2.69355  4.24690  2.90347  2.73739  3.18146  2.89801  2.37887  2.77519  2.98518  4.58477  3.61503
          0.02553  4.07645  4.79880  0.61958  0.77255  0.48576  0.95510
    331   2.85836  4.31755  4.32018  3.79777  3.58168  4.01207  4.55617  1.75837  3.69462  2.29397  3.44812  4.04800  4.41985  3.98263  3.94079  3.35992  2.32196  1.25376  5.31095  4.10088    343 v - - -
          2.68618  4.42225  2.77519  2.73123  3.46354  2.40513  3.72494  3.29354  2.67741  2.69355  4.24690  2.90347  2.73739  3.18146  2.89801  2.37887  2.77519  2.98518  4.58477  3.61503
          0.02553  4.07645  4.79880  0.61958  0.77255  0.48576  0.95510
    332   3.14060  5.22383  3.59043  2.89037  4.70067  3.73579  3.65138  4.03713  1.52417  3.46457  4.34441  3.27289  4.09854  2.78691  1.23165  3.13609  3.29717  3.72464  5.48888  4.34350    344 r - - -
          2.68618  4.42225  2.77519  2.73123  3.46354  2.40513  3.72494  3.29354  2.67741  2.69355  4.24690  2.90347  2.73739  3.18146  2.89801  2.37887  2.77519  2.98518  4.58477  3.61503
          0.02553  4.07645  4.79880  0.61958  0.77255  0.48576  0.95510
    333   1.91528  4.21875  3.40632  3.13228  4.40629  2.40525  4.24758  3.83246  3.22841  3.50887  4.32130  3.30837  3.72093  3.50558  3.55774  1.19172  2.74646  3.25448  5.73200  4.51398    345 s - - -
          2.68618  4.42225  2.77519  2.73123  3.46354  2.40513  3.72494  3.29354  2.67741  2.69355  4.24690  2.90347  2.73739  3.18146  2.89801  2.37887  2.77519  2.98518  4.58477  3.61503
          0.02553  4.07645  4.79880  0.61958  0.77255  0.48576  0.95510
    334   3.23750  4.55091  4.84453  4.34539  3.36492  4.54005  4.97377  1.05695  4.17062  1.61260  3.20491  4.58331  4.80450  4.42014  4.33735  3.93292  3.48963  1.82674  5.38701  4.18832    346 i - - -
          2.68618  4.42225  2.77519  2.73123  3.46354  2.40513  3.72494  3.29354  2.67741  2.69355  4.24690  2.90347  2.73739  3.18146  2.89801  2.37887  2.77519  2.98518  4.58477  3.61503
          0.02553  4.07645  4.79880  0.61958  0.77255  0.48576  0.95510
    335   3.39148  4.79596  4.51624  4.16169  3.22562  4.23901  4.75387  2.44551  3.92753  0.65934  3.19317  4.41737  4.64227  4.24659  4.06830  3.84083  3.67811  2.53493  5.17400  3.94285    347 L - - -
          2.68618  4.42225  2.77519  2.73123  3.46354  2.40513  3.72494  3.29354  2.67741  2.69355  4.24690  2.90347  2.73739  3.18146  2.89801  2.37887  2.77519  2.98518  4.58477  3.61503
          0.02553  4.07645  4.79880  0.61958  0.77255  0.48576  0.95510
    336   3.22175  5.36645  0.66437  2.48571  4.77392  3.37695  4.12830  4.41131  3.25370  3.98500  4.97219  3.05060  4.04454  3.37101  3.79413  3.16424  3.56626  4.03023  5.90148  4.61909    348 D - - -
          2.68618  4.42225  2.77519  2.73123  3.46354  2.40513  3.72494  3.29354  2.67741  2.69355  4.24690  2.90347  2.73739  3.18146  2.89801  2.37887  2.77519  2.98518  4.58477  3.61503
          0.02553  4.07645  4.79880  0.61958  0.77255  0.48576  0.95510
    337   2.93862  4.68899  3.65379  3.58146  4.71088  0.47388  4.68480  4.36452  3.79021  3.99155  4.97227  3.81875  4.08636  4.09857  3.99955  3.11712  3.43572  3.85343  5.74757  4.82125    349 G - - -
          2.68618  4.42225  2.77519  2.73123  3.46354  2.40513  3.72494  3.29354  2.67741  2.69355  4.24690  2.90347  2.73739  3.18146  2.89801  2.37887  2.77519  2.98518  4.58477  3.61503
          0.02553  4.07645  4.79880  0.61958  0.77255  0.48576  0.95510
    338   3.24358  5.01648  3.34881  3.13382  3.44678  3.63645  0.77627  3.97828  2.97219  3.44439  4.50700  3.53302  4.20248  3.50404  3.22326  3.31380  3.55583  3.70973  4.90802  3.39285    350 h - - -
          2.68618  4.42225  2.77519  2.73123  3.46354  2.40513  3.72494  3.29354  2.67741  2.69355  4.24690  2.90347  2.73739  3.18146  2.89801  2.37887  2.77519  2.98518  4.58477  3.61503
          0.02553  4.07645  4.79880  0.61958  0.77255  0.48576  0.95510
    339   3.25722  4.56512  4.88056  4.36706  3.31674  4.56674  4.97402  1.15753  4.20033  1.42916  3.14243  4.60609  4.80853  4.41743  4.35504  3.95053  3.50258  1.87763  5.35588  4.18640    351 i - - -
          2.68618  4.42225  2.77519  2.73123  3.46354  2.40513  3.72494  3.29354  2.67741  2.69355  4.24690  2.90347  2.73739  3.18146  2.89801  2.37887  2.77519  2.98518  4.58477  3.61503
          0.02553  4.07645  4.79880  0.61958  0.77255  0.48576  0.95510
    340   2.76084  4.19277  4.26968  3.69216  3.16066  3.90964  4.20671  1.90136  3.56477  2.02660  2.69677  3.89836  4.24964  3.77634  3.73623  3.20977  2.99393  1.76690  4.81034  2.55387    352 v - - -
          2.68618  4.42225  2.77519  2.73123  3.46354  2.40513  3.72494  3.29354  2.67741  2.69355  4.24690  2.90347  2.73739  3.18146  2.89801  2.37887  2.77519  2.98518  4.58477  3.61503
          0.02553  4.07645  4.79880  0.61958  0.77255  0.48576  0.95510
    341   3.39148  4.79596  4.51624  4.16169  3.22562  4.23901  4.75387  2.44551  3.92753  0.65934  3.19317  4.41737  4.64227  4.24659  4.06830  3.84083  3.67811  2.53493  5.17400  3.94285    353 L - - -
          2.68618  4.42225  2.77519  2.73123  3.46354  2.40513  3.72494  3.29354  2.67741  2.69355  4.24690  2.90347  2.73739  3.18146  2.89801  2.37887  2.77519  2.98518  4.58477  3.61503
          0.02553  4.07645  4.79880  0.61958  0.77255  0.48576  0.95510
    342   2.42727  4.34782  3.39689  3.22710  4.28640  3.07457  4.32877  3.83911  3.31487  3.54516  4.45711  3.41540  3.83124  3.64887  3.59111  0.82029  2.92357  3.32878  5.64332  4.37242    354 s - - -
          2.68618  4.42225  2.77519  2.73123  3.46354  2.40513  3.72494  3.29354  2.67741  2.69355  4.24690  2.90347  2.73739  3.18146  2.89801  2.37887  2.77519  2.98518  4.58477  3.61503
          0.02553  4.07645  4.79880  0.61958  0.77255  0.48576  0.95510
    343   2.75627  4.91152  3.08210  2.61003  4.36300  3.44025  3.69815  3.79460  2.23848  3.33453  4.16840  2.60444  3.90682  2.84970  1.52416  2.41456  3.01554  3.43046  5.46732  4.18685    355 r - - -
          2.68618  4.42225  2.77519  2.73123  3.46354  2.40513  3.72494  3.29354  2.67741  2.69355  4.24690  2.90347  2.73739  3.18146  2.89801  2.37887  2.77519  2.98518  4.58477  3.61503
          0.02553  4.07645  4.79880  0.61958  0.77255  0.48576  0.95510
    344   2.18935  5.07483  2.41081  2.30726  4.40493  3.35072  3.64638  3.85811  1.85804  3.39110  4.18197  2.51443  3.81502  2.77694  2.89690  2.66597  2.94014  3.46815  5.56496  4.17789    356 k - - -
          2.68618  4.42225  2.77519  2.73123  3.46354  2.40513  3.72494  3.29354  2.67741  2.69355  4.24690  2.90347  2.73739  3.18146  2.89801  2.37887  2.77519  2.98518  4.58477  3.61503
          0.02553  4.07645  4.79880  0.61958  0.77255  0.48576  0.95510
    345   3.35144  4.69069  4.83869  4.32023  3.14235  4.56938  4.89650  1.89086  4.12379  0.84624  2.97266  4.58598  4.78775  4.31526  4.26493  3.95310  3.58900  2.19565  5.22740  4.08514    357 l - - -
          2.68618  4.42225  2.77519  2.73123  3.46354  2.40513  3.72494  3.29354  2.67741  2.69355  4.24690  2.90347  2.73739  3.18146  2.89801  2.37887  2.77519  2.98518  4.58477  3.61503
          0.02553  4.07645  4.79880  0.61958  0.77255  0.48576  0.95510
    346   0.75547  4.30619  3.68121  3.48760  4.26670  3.12420  4.48391  3.42360  3.50943  3.29533  4.30859  3.58195  3.88322  3.83263  3.74248  2.65671  2.94849  3.04221  5.67320  4.49788    358 a - - -
          2.68618  4.42225  2.77519  2.73123  3.46354  2.40513  3.72494  3.29354  2.67741  2.69355  4.24690  2.90347  2.73739  3.18146  2.89801  2.37887  2.77519  2.98518  4.58477  3.61503
          0.02553  4.07645  4.79880  0.61958  0.77255  0.48576  0.95510
    347   2.21510  5.03148  2.66560  1.91899  4.36147  2.83086  3.66547  3.80618  2.46098  3.35642  4.15867  2.86421  3.82186  2.23225  2.92959  2.67748  2.94689  3.42901  5.54744  4.16989    359 e - - -
          2.68618  4.42225  2.77519  2.73123  3.46354  2.40513  3.72494  3.29354  2.67741  2.69355  4.24690  2.90347  2.73739  3.18146  2.89801  2.37887  2.77519  2.98518  4.58477  3.61503
          0.02553  4.07645  4.79880  0.61958  0.77255  0.48576  0.95510
    348   2.25061  5.02636  3.14600  2.56735  4.38034  3.52886  3.62025  3.77299  1.93370  3.29101  4.11402  3.04669  3.91607  2.42665  1.82763  2.80631  3.01084  3.43209  5.43117  4.15956    360 r - - -
          2.68618  4.42225  2.77519  2.73123  3.46354  2.40513  3.72494  3.29354  2.67741  2.69355  4.24690  2.90347  2.73739  3.18146  2.89801  2.37887  2.77519  2.98518  4.58477  3.61503
          0.02553  4.07645  4.79880  0.61958  0.77255  0.48576  0.95510
    349   2.65046  4.75517  2.84350  2.50334  3.92992  2.13265  3.74481  3.53840  2.61709  3.15387  4.00471  2.09341  3.85546  2.95529  3.04857  2.70443  2.93468  3.20567  5.28122  3.07158    361 n - - -
          2.68618  4.42225  2.77519  2.73123  3.46354  2.40513  3.72494  3.29354  2.67741  2.69355  4.24690  2.90347  2.73739  3.18146  2.89801  2.37887  2.77519  2.98518  4.58477  3.61503
          0.02553  4.07645  4.79880  0.61958  0.77255  0.48576  0.95510
    350   2.69090  4.75055  3.13483  2.58810  3.09046  3.50691  2.20620  3.37134  2.40782  2.97305  3.83549  3.06887  3.89664  2.54131  2.50965  2.75255  2.91549  3.08639  5.06636  3.67208    362 h - - -
          2.68618  4.42225  2.77519  2.73123  3.46354  2.40513  3.72494  3.29354  2.67741  2.69355  4.24690  2.90347  2.73739  3.18146  2.89801  2.37887  2.77519  2.98518  4.58477  3.61503
          0.02553  4.07645  4.79880  0.61958  0.77255  0.48576  0.95510
    351   3.72214  4.94382  4.67652  4.37853  1.44154  4.44665  3.49597  3.40974  4.22265  2.72867  4.00369  4.11514  4.75466  4.17979  4.24918  3.82068  3.94380  3.33565  3.63055  0.97001    363 y - - -
          2.68618  4.42225  2.77519  2.73123  3.46354  2.40513  3.72494  3.29354  2.67741  2.69355  4.24690  2.90347  2.73739  3.18146  2.89801  2.37887  2.77519  2.98518  4.58477  3.61503
          0.02553  4.07645  4.79880  0.61958  0.77255  0.48576  0.95510
    352   3.04504  4.76331  3.67504  3.54693  4.51690  3.43951  4.60368  4.11981  3.62269  3.72242  4.78403  3.83090  0.52282  4.00513  3.84111  3.21994  3.50353  3.74102  5.64269  4.64181    364 P - - -
          2.68618  4.42225  2.77519  2.73123  3.46354  2.40513  3.72494  3.29354  2.67741  2.69355  4.24690  2.90347  2.73739  3.18146  2.89801  2.37887  2.77519  2.98518  4.58477  3.61503
          0.02553  4.07645  4.79880  0.61958  0.77255  0.48576  0.95510
    353   0.75547  4.30619  3.68121  3.48760  4.26670  3.12420  4.48391  3.42360  3.50943  3.29533  4.30859  3.58195  3.88322  3.83263  3.74248  2.65671  2.94849  3.04221  5.67320  4.49788    365 a - - -
          2.68618  4.42225  2.77519  2.73123  3.46354  2.40513  3.72494  3.29354  2.67741  2.69355  4.24690  2.90347  2.73739  3.18146  2.89801  2.37887  2.77519  2.98518  4.58477  3.61503
          0.02553  4.07645  4.79880  0.61958  0.77255  0.48576  0.95510
    354   3.19272  4.56119  4.61598  4.24337  3.51951  4.27948  4.93795  0.85583  4.07550  2.06892  3.42838  4.46082  4.69546  4.40576  4.24940  3.79869  3.49005  1.87343  5.44920  4.20200    366 i - - -
          2.68618  4.42225  2.77519  2.73123  3.46354  2.40513  3.72494  3.29354  2.67741  2.69355  4.24690  2.90347  2.73739  3.18146  2.89801  2.37887  2.77519  2.98518  4.58477  3.61503
          0.02553  4.07645  4.79880  0.61958  0.77255  0.48576  0.95510
    355   3.22175  5.36645  0.66437  2.48571  4.77392  3.37695  4.12830  4.41131  3.25370  3.98500  4.97219  3.05060  4.04454  3.37101  3.79413  3.16424  3.56626  4.03023  5.90148  4.61909    367 D - - -
          2.68618  4.42225  2.77519  2.73123  3.46354  2.40513  3.72494  3.29354  2.67741  2.69355  4.24690  2.90347  2.73739  3.18146  2.89801  2.37887  2.77519  2.98518  4.58477  3.61503
          0.02553  4.07645  4.79880  0.61958  0.77255  0.48576  0.95510
    356   2.76679  4.25985  4.19149  3.67027  3.50303  3.87068  4.39025  1.71736  3.56255  2.32943  3.42175  3.90955  4.29743  3.84558  3.79971  2.67237  3.04674  1.33986  5.15536  3.93729    368 v - - -
          2.68618  4.42225  2.77519  2.73123  3.46354  2.40513  3.72494  3.29354  2.67741  2.69355  4.24690  2.90347  2.73739  3.18146  2.89801  2.37887  2.77519  2.98518  4.58477  3.61503
          0.02553  4.07645  4.79880  0.61958  0.77255  0.48576  0.95510
    357   2.71317  4.39125  3.75163  3.34652  3.40196  3.58553  4.16072  2.66246  3.19083  1.22070  3.46683  3.62211  4.11055  3.56794  3.44096  2.43510  3.04003  2.52730  5.04187  3.74257    369 l - - -
          2.68618  4.42225  2.77519  2.73123  3.46354  2.40513  3.72494  3.29354  2.67741  2.69355  4.24690  2.90347  2.73739  3.18146  2.89801  2.37887  2.77519  2.98518  4.58477  3.61503
          0.02553  4.07645  4.79880  0.61958  0.77255  0.48576  0.95510
    358   2.18228  4.98173  3.01453  2.49228  4.33605  3.45945  3.62956  3.74680  1.72803  3.28281  4.09473  2.64609  3.87145  2.76338  2.33920  2.73423  2.95689  3.39204  5.44320  4.13763    370 k - - -
          2.68618  4.42225  2.77519  2.73123  3.46354  2.40513  3.72494  3.29354  2.67741  2.69355  4.24690  2.90347  2.73739  3.18146  2.89801  2.37887  2.77519  2.98518  4.58477  3.61503
          0.02553  4.07645  4.79880  0.61958  0.77255  0.48576  0.95510
    359   2.42727  4.34782  3.39689  3.22710  4.28640  3.07457  4.32877  3.83911  3.31487  3.54516  4.45711  3.41540  3.83124  3.64887  3.59111  0.82029  2.92357  3.32878  5.64332  4.37242    371 s - - -
          2.68618  4.42225  2.77519  2.73123  3.46354  2.40513  3.72494  3.29354  2.67741  2.69355  4.24690  2.90347  2.73739  3.18146  2.89801  2.37887  2.77519  2.98518  4.58477  3.61503
          0.02553  4.07645  4.79880  0.61958  0.77255  0.48576  0.95510
    360   2.43298  4.23712  3.89186  3.32043  3.35701  3.76657  4.07509  1.78556  3.19542  2.08745  3.29938  3.63769  4.13516  3.49888  2.92035  3.04957  2.93013  1.98123  4.92238  3.71732    372 i - - -
          2.68618  4.42225  2.77519  2.73123  3.46354  2.40513  3.72494  3.29354  2.67741  2.69355  4.24690  2.90347  2.73739  3.18146  2.89801  2.37887  2.77519  2.98518  4.58477  3.61503
          0.02553  4.07645  4.79880  0.61958  0.77255  0.48576  0.95510
    361   2.42727  4.34782  3.39689  3.22710  4.28640  3.07457  4.32877  3.83911  3.31487  3.54516  4.45711  3.41540  3.83124  3.64887  3.59111  0.82029  2.92357  3.32878  5.64332  4.37242    373 s - - -
          2.68618  4.42225  2.77519  2.73123  3.46354  2.40513  3.72494  3.29354  2.67741  2.69355  4.24690  2.90347  2.73739  3.18146  2.89801  2.37887  2.77519  2.98518  4.58477  3.61503
          0.02553  4.07645  4.79880  0.61958  0.77255  0.48576  0.95510
    362   3.24925  5.06483  3.76204  3.23627  4.47185  3.69191  3.99203  4.03177  2.34669  3.51077  4.50966  3.57827  4.18823  3.20575  0.70720  3.32609  3.50364  3.74789  5.47432  4.35928    374 r - - -
          2.68618  4.42225  2.77519  2.73123  3.46354  2.40513  3.72494  3.29354  2.67741  2.69355  4.24690  2.90347  2.73739  3.18146  2.89801  2.37887  2.77519  2.98518  4.58477  3.61503
          0.02553  4.07645  4.79880  0.61958  0.77255  0.48576  0.95510
    363   3.15594  4.46170  4.85427  4.32100  3.44248  4.51009  4.96429  1.63350  4.20686  1.55988  3.24660  4.54994  4.76918  4.41788  4.38032  3.87158  3.40213  1.20641  5.41868  4.25881    375 v - - -
          2.68618  4.42225  2.77519  2.73123  3.46354  2.40513  3.72494  3.29354  2.67741  2.69355  4.24690  2.90347  2.73739  3.18146  2.89801  2.37887  2.77519  2.98518  4.58477  3.61503
          0.02553  4.07645  4.79880  0.61958  0.77255  0.48576  0.95510
    364   3.23829  4.58694  4.79472  4.22641  2.12835  4.43359  4.61528  2.30201  4.09247  1.21200  1.91718  4.43658  4.64359  4.17756  4.19572  3.76363  3.45567  2.43617  4.92884  3.72249    376 l - - -
          2.68618  4.42225  2.77519  2.73123  3.46354  2.40513  3.72494  3.29354  2.67741  2.69355  4.24690  2.90347  2.73739  3.18146  2.89801  2.37887  2.77519  2.98518  4.58477  3.61503
          0.02553  4.07645  4.79880  0.61958  0.77255  0.48576  0.95510
    365   2.61246  4.83514  2.77880  2.17521  4.23848  2.80581  3.70582  3.67087  2.53352  3.25691  4.06780  2.59538  3.80803  2.86005  3.00049  2.32647  2.08446  3.29904  5.47779  4.12703    377 t - - -
          2.68618  4.42225  2.77519  2.73123  3.46354  2.40513  3.72494  3.29354  2.67741  2.69355  4.24690  2.90347  2.73739  3.18146  2.89801  2.37887  2.77519  2.98518  4.58477  3.61503
          0.02553  4.07645  4.79880  0.61958  0.77255  0.48576  0.95510
    366   2.35669  4.85452  2.84747  2.44104  4.25116  3.34895  3.69400  3.67124  2.45229  3.25538  4.07144  2.54185  3.82644  1.90160  2.87598  2.66355  2.54970  3.30653  5.46460  4.12708    378 q - - -
          2.68618  4.42225  2.77519  2.73123  3.46354  2.40513  3.72494  3.29354  2.67741  2.69355  4.24690  2.90347  2.73739  3.18146  2.89801  2.37887  2.77519  2.98518  4.58477  3.61503
          0.02553  4.07645  4.79880  0.61958  0.77255  0.48576  0.95510
    367   3.12540  4.43917  4.84801  4.35965  3.62537  4.47451  5.07933  1.44476  4.24699  2.13208  3.43101  4.57092  4.79612  4.51809  4.44577  3.86934  3.39582  1.00381  5.59477  4.38162    379 v - - -
          2.68618  4.42225  2.77519  2.73123  3.46354  2.40513  3.72494  3.29354  2.67741  2.69355  4.24690  2.90347  2.73739  3.18146  2.89801  2.37887  2.77519  2.98518  4.58477  3.61503
          0.02553  4.07645  4.79880  0.61958  0.77255  0.48576  0.95510
    368   2.34017  4.24007  3.87276  3.32877  3.47547  3.66243  4.13497  2.34457  3.24404  2.38700  2.88181  3.62641  4.10357  3.53379  3.52940  2.97700  2.22843  1.66800  5.03644  3.82647    380 v - - -
          2.68618  4.42225  2.77519  2.73123  3.46354  2.40513  3.72494  3.29354  2.67741  2.69355  4.24690  2.90347  2.73739  3.18146  2.89801  2.37887  2.77519  2.98518  4.58477  3.61503
          0.02553  4.07645  4.79880  0.61958  0.77255  0.48576  0.95510
    369   2.56286  4.78427  2.44805  2.42929  4.30394  2.40019  3.73509  3.74779  2.57439  3.32509  4.12409  2.93120  2.66132  2.88579  3.05068  2.33838  2.49607  3.33842  5.53317  4.17829    381 s - - -
          2.68618  4.42225  2.77519  2.73123  3.46354  2.40513  3.72494  3.29354  2.67741  2.69355  4.24690  2.90347  2.73739  3.18146  2.89801  2.37887  2.77519  2.98518  4.58477  3.61503
          0.02553  4.07645  4.79880  0.61958  0.77255  0.48576  0.95510
    370   2.75922  5.09628  2.94845  2.02248  4.44490  3.46424  3.60810  3.86828  2.02677  3.36704  4.16580  2.95493  3.12434  2.73040  1.92196  2.73826  2.97641  3.49523  5.49833  4.17762    382 r - - -
          2.68618  4.42225  2.77519  2.73123  3.46354  2.40513  3.72494  3.29354  2.67741  2.69355  4.24690  2.90347  2.73739  3.18146  2.89801  2.37887  2.77519  2.98518  4.58477  3.61503
          0.02553  4.07645  4.79880  0.61958  0.77255  0.48576  0.95510
    371   2.70248  5.12961  2.39281  1.94455  4.43914  3.35304  3.63349  3.89879  1.99302  3.41877  4.20304  2.83238  3.81171  2.75909  2.89667  2.66441  2.33399  3.50285  5.58485  4.18625    383 e - - -
          2.68618  4.42225  2.77519  2.73123  3.46354  2.40513  3.72494  3.29354  2.67741  2.69355  4.24690  2.90347  2.73739  3.18146  2.89801  2.37887  2.77519  2.98518  4.58477  3.61503
          0.02553  4.07645  4.79880  0.61958  0.77255  0.48576  0.95510
    372   2.93650  5.03352  2.92762  2.61370  3.80342  3.51496  1.49676  3.78312  2.39127  3.29425  4.20980  3.09062  3.99701  2.47085  2.69233  2.94734  3.17975  3.48031  5.15854  3.69554    384 h - - -
          2.68618  4.42225  2.77519  2.73123  3.46354  2.40513  3.72494  3.29354  2.67741  2.69355  4.24690  2.90347  2.73739  3.18146  2.89801  2.37887  2.77519  2.98518  4.58477  3.61503
          0.02553  4.07645  4.79880  0.61958  0.77255  0.48576  0.95510
    373   2.40861  3.62557  3.12952  2.54748  4.07508  3.47826  3.64015  3.46899  2.13310  3.06558  3.89711  3.03442  3.86769  2.48380  2.03098  2.71724  2.89585  3.15849  5.29140  4.00146    385 r - - -
          2.68618  4.42225  2.77519  2.73123  3.46354  2.40513  3.72494  3.29354  2.67741  2.69355  4.24690  2.90347  2.73739  3.18146  2.89801  2.37887  2.77519  2.98518  4.58477  3.61503
          0.02553  4.07645  4.79880  0.61958  0.77255  0.48576  0.95510
    374   2.61677  4.93217  2.40352  2.18576  4.21072  3.39142  3.60460  3.11135  2.36917  3.20650  3.99947  2.89482  3.79776  2.73441  2.34607  2.61704  2.61123  3.28212  5.41000  4.04837    386 e - - -
          2.68618  4.42225  2.77519  2.73123  3.46354  2.40513  3.72494  3.29354  2.67741  2.69355  4.24690  2.90347  2.73739  3.18146  2.89801  2.37887  2.77519  2.98518  4.58477  3.61503
          0.02553  4.07645  4.79880  0.61958  0.77255  0.48576  0.95510
    375   2.17802  4.28992  3.46226  2.89339  3.41164  3.55472  3.20401  2.52748  2.82694  2.49236  2.94269  3.29463  3.93363  2.77888  3.17180  2.80207  2.80697  2.56192  3.73162  3.62153    387 a - - -
          2.68618  4.42225  2.77519  2.73123  3.46354  2.40513  3.72494  3.29354  2.67741  2.69355  4.24690  2.90347  2.73739  3.18146  2.89801  2.37887  2.77519  2.98518  4.58477  3.61503
          0.02553  4.07645  4.79880  0.61958  0.77255  0.48576  0.95510
    376   1.53800  4.39234  3.31807  2.87405  3.80752  3.34344  3.93107  2.56822  2.84974  2.84088  3.75303  2.66761  3.88294  3.19461  3.21260  2.69129  2.84713  2.73052  5.22711  3.96163    388 a - - -
          2.68618  4.42225  2.77519  2.73123  3.46354  2.40513  3.72494  3.29354  2.67741  2.69355  4.24690  2.90347  2.73739  3.18146  2.89801  2.37887  2.77519  2.98518  4.58477  3.61503
          0.02553  4.07645  4.79880  0.61958  0.77255  0.48576  0.95510
    377   2.09495  4.44247  3.11936  2.73748  4.26138  2.01656  3.93692  3.68935  2.82100  3.31738  4.12878  2.52463  3.75765  3.13145  3.23736  2.17089  2.35753  3.22839  5.55048  4.26556    389 g - - -
          2.68618  4.42225  2.77519  2.73123  3.46354  2.40513  3.72494  3.29354  2.67741  2.69355  4.24690  2.90347  2.73739  3.18146  2.89801  2.37887  2.77519  2.98518  4.58477  3.61503
          0.02553  4.07645  4.79880  0.61958  0.77255  0.48576  0.95510
    378   2.13241  4.88724  2.56141  2.44723  4.26370  3.37322  3.68086  3.67763  2.40746  3.25976  4.07754  2.95521  3.83646  2.82795  1.87095  2.67910  2.91999  3.31786  5.46005  4.12497    390 r - - -
          2.68618  4.42225  2.77519  2.73123  3.46354  2.40513  3.72494  3.29354  2.67741  2.69355  4.24690  2.90347  2.73739  3.18146  2.89801  2.37887  2.77519  2.98518  4.58477  3.61503
          0.02553  4.07645  4.79880  0.61958  0.77255  0.48576  0.95510
    379   2.47976  4.24400  4.43378  3.85235  2.67337  4.02315  4.34726  1.99174  3.72802  1.57636  2.65616  4.04362  4.33951  3.90450  3.87233  3.33013  3.07338  1.91905  4.89604  3.74332    391 l - - -
          2.68618  4.42225  2.77519  2.73123  3.46354  2.40513  3.72494  3.29354  2.67741  2.69355  4.24690  2.90347  2.73739  3.18146  2.89801  2.37887  2.77519  2.98518  4.58477  3.61503
          0.02553  4.07645  4.79880  0.61958  0.77255  0.48576  0.95510
    380   3.24925  5.06483  3.76204  3.23627  4.47185  3.69191  3.99203  4.03177  2.34669  3.51077  4.50966  3.57827  4.18823  3.20575  0.70720  3.32609  3.50364  3.74789  5.47432  4.35928    392 r - - -
          2.68618  4.42225  2.77519  2.73123  3.46354  2.40513  3.72494  3.29354  2.67741  2.69355  4.24690  2.90347  2.73739  3.18146  2.89801  2.37887  2.77519  2.98518  4.58477  3.61503
          0.02553  4.07645  4.79880  0.61958  0.77255  0.48576  0.95510
    381   2.71329  5.08434  2.91317  2.02110  4.42063  3.43801  3.59569  3.85646  2.04356  3.35761  4.14412  2.92254  3.84055  2.22420  2.38812  2.69002  2.60679  3.47369  5.49614  4.15397    393 e - - -
          2.68618  4.42225  2.77519  2.73123  3.46354  2.40513  3.72494  3.29354  2.67741  2.69355  4.24690  2.90347  2.73739  3.18146  2.89801  2.37887  2.77519  2.98518  4.58477  3.61503
          0.02553  4.07645  4.79880  0.61958  0.77255  0.48576  0.95510
    382   3.22703  4.62469  4.67263  4.17835  3.20202  4.37268  4.80335  2.14226  3.98815  0.90499  3.04985  4.42813  4.67898  4.22369  4.15327  3.76476  3.48980  1.90549  5.23199  4.06532    394 l - - -
          2.68618  4.42225  2.77519  2.73123  3.46354  2.40513  3.72494  3.29354  2.67741  2.69355  4.24690  2.90347  2.73739  3.18146  2.89801  2.37887  2.77519  2.98518  4.58477  3.61503
          0.02553  4.07645  4.79880  0.61958  0.77255  0.48576  0.95510
    383   3.36708  4.72753  4.79846  4.25836  3.08101  4.54908  4.83754  2.23867  4.04873  0.81342  2.39538  4.54114  4.75253  4.23416  4.18925  3.91737  3.59551  2.38252  5.17443  4.06989    395 l - - -
          2.68618  4.42225  2.77519  2.73123  3.46354  2.40513  3.72494  3.29354  2.67741  2.69355  4.24690  2.90347  2.73739  3.18146  2.89801  2.37887  2.77519  2.98518  4.58477  3.61503
          0.02553  4.07645  4.79880  0.61958  0.77255  0.48576  0.95510
    384   1.18248  4.17599  3.58659  3.24633  4.24200  3.00092  4.25763  3.56294  3.24879  3.31989  4.16560  3.37614  3.73915  3.54161  3.55130  2.04382  2.23186  3.07716  5.61166  4.40892    396 a - - -
          2.68618  4.42225  2.77519  2.73123  3.46354  2.40513  3.72494  3.29354  2.67741  2.69355  4.24690  2.90347  2.73739  3.18146  2.89801  2.37887  2.77519  2.98518  4.58477  3.61503
          0.02553  4.07645  4.79880  0.61958  0.77255  0.48576  0.95510
    385   2.43734  5.08346  3.04463  2.24317  4.44189  3.49992  3.60944  3.84808  1.70322  3.34869  4.15704  2.99780  3.89377  2.73404  2.02582  2.77429  2.99852  3.48715  5.47595  4.18020    397 k - - -
          2.68618  4.42225  2.77519  2.73123  3.46354  2.40513  3.72494  3.29354  2.67741  2.69355  4.24690  2.90347  2.73739  3.18146  2.89801  2.37887  2.77519  2.98518  4.58477  3.61503
          0.02553  4.07645  4.79880  0.61958  0.77255  0.48576  0.95510
    386   3.00158  4.46184  4.20604  3.68425  2.66961  4.02966  3.93153  2.21037  3.52176  1.89629  3.33663  3.87707  4.36580  3.76152  3.72069  3.33962  3.23351  2.47650  4.35105  1.53951    398 y - - -
          2.68618  4.42225  2.77519  2.73123  3.46354  2.40513  3.72494  3.29354  2.67741  2.69355  4.24690  2.90347  2.73739  3.18146  2.89801  2.37887  2.77519  2.98518  4.58477  3.61503
          0.02553  4.07645  4.79880  0.61958  0.77255  0.48576  0.95510
    387   2.84014  5.26929  2.55861  1.56850  4.60109  3.37282  3.67851  4.05909  1.90800  3.55234  4.36235  2.48972  3.87072  2.81439  2.81421  2.78170  3.08230  3.66363  5.68659  4.30224    399 e - - -
          2.68618  4.42225  2.77519  2.73123  3.46354  2.40513  3.72494  3.29354  2.67741  2.69355  4.24690  2.90347  2.73739  3.18146  2.89801  2.37887  2.77519  2.98518  4.58477  3.61503
          0.02553  4.07645  4.79880  0.61958  0.77255  0.48576  0.95510
    388   2.42945  5.15646  2.53742  1.45575  4.48001  3.34283  3.70700  3.92002  2.50572  3.46466  4.29079  2.84658  3.85739  2.43070  2.96055  2.75616  3.05197  3.54515  5.65159  4.26220    400 e - - -
          2.68618  4.42225  2.77519  2.73123  3.46354  2.40513  3.72494  3.29354  2.67741  2.69355  4.24690  2.90347  2.73739  3.18146  2.89801  2.37887  2.77519  2.98518  4.58477  3.61503
          0.02553  4.07645  4.79880  0.61958  0.77255  0.48576  0.95510
    389   2.74440  4.25754  3.99197  3.43507  3.37238  3.84584  4.17667  2.01718  3.32988  1.86139  3.31638  3.04577  4.21255  3.61654  3.59132  3.13966  2.98688  1.61640  4.97945  3.76197    401 v - - -
          2.68618  4.42225  2.77519  2.73123  3.46354  2.40513  3.72494  3.29354  2.67741  2.69355  4.24690  2.90347  2.73739  3.18146  2.89801  2.37887  2.77519  2.98518  4.58477  3.61503
          0.02553  4.07645  4.79880  0.61958  0.77255  0.48576  0.95510
    390   2.69112  4.98784  2.89088  1.76045  4.28243  3.42578  3.62030  3.70547  2.30440  3.25405  4.06143  2.93021  3.83931  2.46609  2.43059  2.68737  2.91918  2.92277  5.44018  4.10031    402 e - - -
          2.68618  4.42225  2.77519  2.73123  3.46354  2.40513  3.72494  3.29354  2.67741  2.69355  4.24690  2.90347  2.73739  3.18146  2.89801  2.37887  2.77519  2.98518  4.58477  3.61503
          0.02553  4.07645  4.79880  0.61958  0.77255  0.48576  0.95510
    391   2.84370  4.36609  4.09036  3.53199  3.25595  3.91738  4.25938  2.34896  3.39558  1.48380  2.30636  3.83537  4.27295  3.67475  3.63768  3.22275  2.32384  2.28585  4.99621  3.82786    403 l - - -
          2.68618  4.42225  2.77519  2.73123  3.46354  2.40513  3.72494  3.29354  2.67741  2.69355  4.24690  2.90347  2.73739  3.18146  2.89801  2.37887  2.77519  2.98518  4.58477  3.61503
          0.02553  4.07645  4.79880  0.61958  0.77255  0.48576  0.95510
    392   3.32532  4.64164  4.92089  4.36399  2.47912  4.57103  4.77119  1.92206  4.23547  0.93232  2.90428  4.58339  4.75226  4.30753  4.33398  3.91702  3.54465  2.29854  5.03786  3.84287    404 l - - -
          2.68618  4.42225  2.77519  2.73123  3.46354  2.40513  3.72494  3.29354  2.67741  2.69355  4.24690  2.90347  2.73739  3.18146  2.89801  2.37887  2.77519  2.98518  4.58477  3.61503
          0.02553  4.07645  4.79880  0.61958  0.77255  0.48576  0.95510
    393   3.30123  4.61121  4.90819  4.38108  3.22621  4.59234  4.95830  1.43722  4.21499  1.10735  3.03946  4.62672  4.80711  4.39138  4.35210  3.96892  3.53851  2.00952  5.29486  4.16267    405 l - - -
          2.68618  4.42225  2.77519  2.73123  3.46354  2.40513  3.72494  3.29354  2.67741  2.69355  4.24690  2.90347  2.73739  3.18146  2.89801  2.37887  2.77519  2.98518  4.58477  3.61503
          0.02553  4.07645  4.79880  0.61958  0.77255  0.48576  0.95510
    394   2.74226  5.14329  2.18078  2.33942  4.46738  3.39358  3.63065  3.92778  2.32438  3.42912  4.22163  2.87759  3.84045  2.25415  1.99698  2.70618  2.97616  3.53619  5.56896  4.19740    406 r - - -
          2.68618  4.42225  2.77519  2.73123  3.46354  2.40513  3.72494  3.29354  2.67741  2.69355  4.24690  2.90347  2.73739  3.18146  2.89801  2.37887  2.77519  2.98518  4.58477  3.61503
          0.02553  4.07645  4.79880  0.61958  0.77255  0.48576  0.95510
    395   3.11412  4.44515  4.83178  4.25283  2.58118  4.36881  4.69057  1.74063  4.12383  1.31509  2.52372  4.43166  4.60532  4.21960  4.21229  3.69952  3.33829  1.91793  5.06028  3.96234    407 l - - -
          2.68618  4.42225  2.77519  2.73123  3.46354  2.40513  3.72494  3.29354  2.67741  2.69355  4.24690  2.90347  2.73739  3.18146  2.89801  2.37887  2.77519  2.98518  4.58477  3.61503
          0.02553  4.07645  4.79880  0.61958  0.77255  0.48576  0.95510
    396   2.93862  4.68899  3.65379  3.58146  4.71088  0.47388  4.68480  4.36452  3.79021  3.99155  4.97227  3.81875  4.08636  4.09857  3.99955  3.11712  3.43572  3.85343  5.74757  4.82125    408 G - - -
          2.68618  4.42225  2.77519  2.73123  3.46354  2.40513  3.72494  3.29354  2.67741  2.69355  4.24690  2.90347  2.73739  3.18146  2.89801  2.37887  2.77519  2.98518  4.58477  3.61503
          0.02553  4.07645  4.79880  0.61958  0.77255  0.48576  0.95510
    397   3.14285  5.28141  2.59349  0.76646  4.65553  3.41655  4.02746  4.15089  2.93493  3.73727  4.70744  3.06852  4.03238  3.24211  3.36126  3.10740  3.45031  3.81555  5.78846  4.51704    409 e - - -
          2.68618  4.42225  2.77519  2.73123  3.46354  2.40513  3.72494  3.29354  2.67741  2.69355  4.24690  2.90347  2.73739  3.18146  2.89801  2.37887  2.77519  2.98518  4.58477  3.61503
          0.02553  4.07645  4.79880  0.61958  0.77255  0.48576  0.95510
    398   3.55460  4.96040  4.14562  3.91743  2.33055  4.07265  3.73311  3.53689  3.76940  2.93696  4.19143  3.98359  4.54367  4.02553  3.90934  3.66918  3.84337  3.41764  3.98066  0.68396    410 Y - - -
          2.68618  4.42225  2.77519  2.73123  3.46354  2.40513  3.72494  3.29354  2.67741  2.69355  4.24690  2.90347  2.73739  3.18146  2.89801  2.37887  2.77519  2.98518  4.58477  3.61503
          0.02553  4.07645  4.79880  0.61958  0.77255  0.48576  0.95510
    399   2.87244  5.18782  3.11949  2.27105  4.59016  3.55129  3.60193  3.98697  1.72489  3.43784  4.24835  3.03367  3.93356  2.15257  1.91489  2.84344  3.06732  3.61712  5.51713  4.24831    411 k - - -
          2.68618  4.42225  2.77519  2.73123  3.46354  2.40513  3.72494  3.29354  2.67741  2.69355  4.24690  2.90347  2.73739  3.18146  2.89801  2.37887  2.77519  2.98518  4.58477  3.61503
          0.02553  4.07645  4.79880  0.61958  0.77255  0.48576  0.95510
    400   2.39603  4.97915  2.93290  2.22975  4.29220  3.42666  3.60893  3.71901  2.12211  3.25982  4.05726  2.93368  2.76892  2.73731  2.22820  2.67129  2.90189  3.35766  5.43533  4.09781    412 k - - -
          2.68618  4.42225  2.77519  2.73123  3.46354  2.40513  3.72494  3.29354  2.67741  2.69355  4.24690  2.90347  2.73739  3.18146  2.89801  2.37887  2.77519  2.98518  4.58477  3.61503
          0.02553  4.07645  4.79880  0.61958  0.77255  0.48576  0.95510
    401   2.93862  4.68899  3.65379  3.58146  4.71088  0.47388  4.68480  4.36452  3.79021  3.99155  4.97227  3.81875  4.08636  4.09857  3.99955  3.11712  3.43572  3.85343  5.74757  4.82125    413 G - - -
          2.68618  4.42225  2.77519  2.73123  3.46354  2.40513  3.72494  3.29354  2.67741  2.69355  4.24690  2.90347  2.73739  3.18146  2.89801  2.37887  2.77519  2.98518  4.58477  3.61503
          0.02553  4.07645  4.79880  0.61958  0.77255  0.48576  0.95510
    402   2.14010  4.94834  2.72291  1.95476  4.28744  3.34702  3.67411  3.72227  2.47544  3.29211  4.10048  2.89003  3.81959  2.52882  2.93896  2.18299  2.92282  3.35583  5.49910  4.13569    414 e - - -
          2.68618  4.42225  2.77519  2.73123  3.46354  2.40513  3.72494  3.29354  2.67741  2.69355  4.24690  2.90347  2.73739  3.18146  2.89801  2.37887  2.77519  2.98518  4.58477  3.61503
          0.02553  4.07645  4.79880  0.61958  0.77255  0.48576  0.95510
    403   2.97302  5.48048  1.22860  2.16290  4.79789  3.25028  3.83439  4.36586  2.87172  3.87804  4.73939  1.95869  3.88753  3.01058  3.46605  2.87056  3.27983  3.92915  6.00275  4.49645    415 d - - -
          2.68618  4.42225  2.77519  2.73123  3.46354  2.40513  3.72494  3.29354  2.67741  2.69355  4.24690  2.90347  2.73739  3.18146  2.89801  2.37887  2.77519  2.98518  4.58477  3.61503
          0.02553  4.07645  4.79880  0.61958  0.77255  0.48576  0.95510
    404   2.18828  4.65391  3.11371  2.55981  3.89143  3.45037  3.67546  2.85993  2.28189  2.91801  3.76402  3.04573  2.82415  2.86083  2.58093  2.68574  2.84252  2.98341  5.19920  3.90740    416 a - - -
          2.68618  4.42225  2.77519  2.73123  3.46354  2.40513  3.72494  3.29354  2.67741  2.69355  4.24690  2.90347  2.73739  3.18146  2.89801  2.37887  2.77519  2.98518  4.58477  3.61503
          0.02553  4.07645  4.79880  0.61958  0.77255  0.48576  0.95510
    405   2.61205  4.75814  2.62295  2.10990  3.99170  3.41318  3.65973  3.36758  2.48814  2.69593  3.84862  2.96226  3.82750  2.82651  2.94595  2.41643  2.84978  2.47403  5.28617  3.95882    417 e - - -
          2.68618  4.42225  2.77519  2.73123  3.46354  2.40513  3.72494  3.29354  2.67741  2.69355  4.24690  2.90347  2.73739  3.18146  2.89801  2.37887  2.77519  2.98518  4.58477  3.61503
          0.02553  4.07645  4.79880  0.61958  0.77255  0.48576  0.95510
    406   2.17165  4.63113  3.05715  2.54040  3.95478  3.37251  3.70255  3.35204  2.53380  2.99062  3.82398  2.66916  3.81761  2.56636  2.96945  2.38478  2.50003  2.68986  5.26230  3.95727    418 a - - -
          2.68618  4.42225  2.77519  2.73123  3.46354  2.40513  3.72494  3.29354  2.67741  2.69355  4.24690  2.90347  2.73739  3.18146  2.89801  2.37887  2.77519  2.98518  4.58477  3.61503
          0.02553  4.07645  4.79880  0.61958  0.77255  0.48576  0.95510
    407   3.22175  5.36645  0.66437  2.48571  4.77392  3.37695  4.12830  4.41131  3.25370  3.98500  4.97219  3.05060  4.04454  3.37101  3.79413  3.16424  3.56626  4.03023  5.90148  4.61909    419 D - - -
          2.68618  4.42225  2.77519  2.73123  3.46354  2.40513  3.72494  3.29354  2.67741  2.69355  4.24690  2.90347  2.73739  3.18146  2.89801  2.37887  2.77519  2.98518  4.58477  3.61503
          0.02553  4.07645  4.79880  0.61958  0.77255  0.48576  0.95510
    408   2.40108  3.55472  3.08229  2.32954  3.27273  3.44924  3.65737  3.25670  2.28592  2.89688  3.73692  3.02002  3.83706  2.61042  2.62825  2.66535  2.82075  2.96870  5.17885  3.87766    420 k - - -
          2.68618  4.42225  2.77519  2.73123  3.46354  2.40513  3.72494  3.29354  2.67741  2.69355  4.24690  2.90347  2.73739  3.18146  2.89801  2.37887  2.77519  2.98518  4.58477  3.61503
          0.02553  4.07645  4.79880  0.61958  0.77255  0.48576  0.95510
    409   1.27082  4.30781  3.80310  3.38328  3.74126  3.43688  4.29475  2.16767  3.29838  2.57337  3.67385  3.61358  4.03930  3.63205  3.58279  2.84387  2.95129  2.33801  5.34040  4.10363    421 a - - -
          2.68618  4.42225  2.77519  2.73123  3.46354  2.40513  3.72494  3.29354  2.67741  2.69355  4.24690  2.90347  2.73739  3.18146  2.89801  2.37887  2.77519  2.98518  4.58477  3.61503
          0.02553  4.07645  4.79880  0.61958  0.77255  0.48576  0.95510
    410   2.80744  4.21812  4.36632  3.78988  3.19914  3.98263  4.30054  1.67756  3.66060  1.99315  2.67079  3.98791  4.31311  3.86515  3.82199  3.28877  3.04115  1.71504  4.88333  2.97138    422 i - - -
          2.68618  4.42225  2.77519  2.73123  3.46354  2.40513  3.72494  3.29354  2.67741  2.69355  4.24690  2.90347  2.73739  3.18146  2.89801  2.37887  2.77519  2.98518  4.58477  3.61503
          0.02553  4.07645  4.79880  0.61958  0.77255  0.48576  0.95510
    411   2.83609  5.37999  1.89683  1.98244  4.68031  3.29934  3.70328  4.18103  2.58699  3.66634  4.46489  2.37913  3.83941  1.93738  3.12337  2.75189  3.09555  3.75365  5.81607  4.35558    423 d - - -
          2.68618  4.42225  2.77519  2.73123  3.46354  2.40513  3.72494  3.29354  2.67741  2.69355  4.24690  2.90347  2.73739  3.18146  2.89801  2.37887  2.77519  2.98518  4.58477  3.61503
          0.02553  4.07645  4.79880  0.61958  0.77255  0.48576  0.95510
    412   2.61851  4.52081  3.26573  2.68613  3.67848  3.51533  3.14783  3.07299  2.13889  2.46111  3.07364  3.14294  3.89465  2.94319  2.63210  2.75016  2.84440  2.81936  3.75071  3.77550    424 k - - -
          2.68618  4.42225  2.77519  2.73123  3.46354  2.40513  3.72494  3.29354  2.67741  2.69355  4.24690  2.90347  2.73739  3.18146  2.89801  2.37887  2.77519  2.98518  4.58477  3.61503
          0.02553  4.07645  4.79880  0.61958  0.77255  0.48576  0.95510
    413   2.62282  4.51808  3.26782  2.70129  3.68667  3.51782  3.73196  2.43441  2.56109  2.71681  3.11985  2.50521  3.90459  2.96702  2.37940  2.76002  2.85354  2.77962  5.06715  3.80153    425 r - - -
          2.68618  4.42225  2.77519  2.73123  3.46354  2.40513  3.72494  3.29354  2.67741  2.69355  4.24690  2.90347  2.73739  3.18146  2.89801  2.37887  2.77519  2.98518  4.58477  3.61503
          0.02553  4.07645  4.79880  0.61958  0.77255  0.48576  0.95510
    414   2.86562  5.37858  1.50483  1.90722  4.70741  2.73030  3.75139  4.20773  2.70287  3.71175  4.52918  2.74745  3.84978  2.90314  3.26986  2.36513  3.14417  3.78116  5.87958  4.40722    426 d - - -
          2.68618  4.42225  2.77519  2.73123  3.46354  2.40513  3.72494  3.29354  2.67741  2.69355  4.24690  2.90347  2.73739  3.18146  2.89801  2.37887  2.77519  2.98518  4.58477  3.61503
          0.02553  4.07645  4.79880  0.61958  0.77255  0.48576  0.95510
    415   2.00785  4.37846  3.34551  2.78885  3.55798  3.49456  3.77629  2.92450  2.46624  2.62720  3.51024  3.21447  3.89908  3.06005  3.08695  2.47902  2.81224  2.42569  3.71069  3.72237    427 a - - -
          2.68618  4.42225  2.77519  2.73123  3.46354  2.40513  3.72494  3.29354  2.67741  2.69355  4.24690  2.90347  2.73739  3.18146  2.89801  2.37887  2.77519  2.98518  4.58477  3.61503
          0.02553  4.07645  4.79880  0.61958  0.77255  0.48576  0.95510
    416   3.17786  4.48675  4.88460  4.32490  3.26633  4.49756  4.87543  1.45348  4.20892  1.39999  2.58412  4.54159  4.72319  4.34639  4.33688  3.84283  3.40934  1.72708  5.25891  4.16015    428 l - - -
          2.68618  4.42225  2.77519  2.73123  3.46354  2.40513  3.72494  3.29354  2.67741  2.69355  4.24690  2.90347  2.73739  3.18146  2.89801  2.37887  2.77519  2.98518  4.58477  3.61503
          0.02553  4.07645  4.79880  0.61958  0.77255  0.48576  0.95510
    417   2.76363  5.17188  2.74243  1.80654  4.51007  3.40786  3.62608  3.95798  2.07621  3.44893  4.24045  2.25546  3.85031  2.74906  2.42443  2.72339  2.99240  3.56494  5.58106  4.21929    429 e - - -
          2.68618  4.42225  2.77519  2.73123  3.46354  2.40513  3.72494  3.29354  2.67741  2.69355  4.24690  2.90347  2.73739  3.18146  2.89801  2.37887  2.77519  2.98518  4.58477  3.61503
          0.02553  4.07645  4.79880  0.61958  0.77255  0.48576  0.95510
    418   1.72022  4.46774  3.18829  2.73422  4.14370  2.71028  3.87378  3.55560  2.70446  3.19098  4.01538  3.12590  3.78270  3.06880  2.60466  2.00434  2.79937  3.14914  5.43731  4.15969    430 a - - -
          2.68618  4.42225  2.77519  2.73123  3.46354  2.40513  3.72494  3.29354  2.67741  2.69355  4.24690  2.90347  2.73739  3.18146  2.89801  2.37887  2.77519  2.98518  4.58477  3.61503
          0.02553  4.07645  4.79880  0.61958  0.77255  0.48576  0.95510
    419   3.61863  4.85200  4.74501  4.41446  1.01246  4.40609  3.56587  3.25133  4.22341  2.55515  3.83034  4.15241  4.71647  4.19409  4.23248  3.79126  3.84258  3.20145  2.18668  1.98962    431 f - - -
          2.68618  4.42225  2.77519  2.73123  3.46354  2.40513  3.72494  3.29354  2.67741  2.69355  4.24690  2.90347  2.73739  3.18146  2.89801  2.37887  2.77519  2.98518  4.58477  3.61503
          0.02553  4.07645  4.79880  0.61958  0.77255  0.48576  0.95510
    420   3.39148  4.79596  4.51624  4.16169  3.22562  4.23901  4.75387  2.44551  3.92753  0.65934  3.19317  4.41737  4.64227  4.24659  4.06830  3.84083  3.67811  2.53493  5.17400  3.94285    432 L - - -
          2.68618  4.42225  2.77519  2.73123  3.46354  2.40513  3.72494  3.29354  2.67741  2.69355  4.24690  2.90347  2.73739  3.18146  2.89801  2.37887  2.77519  2.98518  4.58477  3.61503
          0.02553  4.07645  4.79880  0.61958  0.77255  0.48576  0.95510
    421   2.75364  2.97718  3.23181  2.62061  4.15263  3.53671  3.64013  3.53549  1.84826  3.11295  3.95388  3.08742  3.91547  2.48168  2.05462  2.79675  2.96533  3.23053  5.31200  4.05002    433 k - - -
          2.68618  4.42225  2.77519  2.73123  3.46354  2.40513  3.72494  3.29354  2.67741  2.69355  4.24690  2.90347  2.73739  3.18146  2.89801  2.37887  2.77519  2.98518  4.58477  3.61503
          0.02553  4.07645  4.79880  0.61958  0.77255  0.48576  0.95510
    422   3.05954  5.04126  3.05433  2.81733  4.23609  3.51149  3.97567  3.90320  2.62500  3.38464  4.41161  3.27703  4.07097  0.91044  2.90304  3.10091  3.35864  3.62158  5.47385  4.18328    434 q - - -
          2.68618  4.42225  2.77519  2.73123  3.46354  2.40513  3.72494  3.29354  2.67741  2.69355  4.24690  2.90347  2.73739  3.18146  2.89801  2.37887  2.77519  2.98518  4.58477  3.61503
          0.02553  4.07645  4.79880  0.61958  0.77255  0.48576  0.95510
    423   2.65197  5.03340  1.99288  2.30462  4.39390  2.90134  3.64600  3.85633  2.44902  3.38753  4.16988  2.84780  3.10747  2.77408  2.62335  2.36928  2.90794  3.45378  5.56319  4.16983    435 d - - -
          2.68618  4.42225  2.77519  2.73123  3.46354  2.40513  3.72494  3.29354  2.67741  2.69355  4.24690  2.90347  2.73739  3.18146  2.89801  2.37887  2.77519  2.98518  4.58477  3.61503
          0.02553  4.07645  4.79880  0.61958  0.77255  0.48576  0.95510
    424   2.58136  4.17383  3.70815  3.13720  3.29254  3.07292  3.90651  2.35102  3.05860  2.14795  3.28191  3.46722  3.99772  3.33556  3.34429  2.88724  2.35512  2.17942  4.78525  3.02754    436 l - - -
          2.68618  4.42225  2.77519  2.73123  3.46354  2.40513  3.72494  3.29354  2.67741  2.69355  4.24690  2.90347  2.73739  3.18146  2.89801  2.37887  2.77519  2.98518  4.58477  3.61503
          0.02553  4.07645  4.79880  0.61958  0.77255  0.48576  0.95510
    425   2.40367  5.02030  2.31295  2.34066  4.31705  3.38135  2.75114  3.77482  2.35961  3.31022  4.09773  2.87785  3.80805  2.74032  2.27886  2.64194  2.89442  3.39646  5.48141  4.10682    437 r - - -
          2.68618  4.42225  2.77519  2.73123  3.46354  2.40513  3.72494  3.29354  2.67741  2.69355  4.24690  2.90347  2.73739  3.18146  2.89801  2.37887  2.77519  2.98518  4.58477  3.61503
          0.02553  4.07645  4.79880  0.61958  0.77255  0.48576  0.95510
    426   2.76057  5.02849  2.73762  1.55494  4.25974  3.41170  3.67843  3.68525  2.41543  2.74308  4.10307  2.92078  3.87123  2.47534  2.82772  2.75343  2.99900  3.36196  5.47892  4.12334    438 e - - -
          2.68618  4.42225  2.77519  2.73123  3.46354  2.40513  3.72494  3.29354  2.67741  2.69355  4.24690  2.90347  2.73739  3.18146  2.89801  2.37887  2.77519  2.98518  4.58477  3.61503
          0.02553  4.07645  4.79880  0.61958  0.77255  0.48576  0.95510
    427   2.57637  4.26602  3.50110  2.93329  2.92646  3.04654  3.80950  2.75813  2.59468  2.29479  3.37095  3.32207  3.21812  3.17516  3.21296  2.81541  2.80800  2.53815  3.68700  3.04407    439 l - - -
          2.68618  4.42225  2.77519  2.73123  3.46354  2.40513  3.72494  3.29354  2.67741  2.69355  4.24690  2.90347  2.73739  3.18146  2.89801  2.37887  2.77519  2.98518  4.58477  3.61503
          0.02553  4.07645  4.79880  0.61958  0.77255  0.48576  0.95510
    428   2.51350  3.30650  3.76348  3.20932  2.84248  3.49877  3.96695  2.64845  3.13140  2.43496  3.35449  3.48602  3.95716  3.39946  3.40640  2.06593  2.48198  2.17384  4.85168  3.63946    440 s - - -
          2.68618  4.42225  2.77519  2.73123  3.46354  2.40513  3.72494  3.29354  2.67741  2.69355  4.24690  2.90347  2.73739  3.18146  2.89801  2.37887  2.77519  2.98518  4.58477  3.61503
          0.02553  4.07645  4.79880  0.61958  0.77255  0.48576  0.95510
    429   2.58682  4.78761  2.90432  2.44129  4.14662  3.34847  3.12688  3.57736  2.47345  3.16906  3.97964  2.61702  2.71134  2.82773  2.92533  2.17788  2.53274  3.22148  5.39286  4.05379    441 s - - -
          2.68618  4.42225  2.77519  2.73123  3.46354  2.40513  3.72494  3.29354  2.67741  2.69355  4.24690  2.90347  2.73739  3.18146  2.89801  2.37887  2.77519  2.98518  4.58477  3.61503
          0.02553  4.07645  4.79880  0.61958  0.77255  0.48576  0.95510
    430   2.78774  4.28940  4.01109  3.46539  2.15930  3.81870  3.83713  2.67702  3.35966  1.84055  3.31841  3.68526  3.22958  3.58070  3.57769  3.10682  3.01896  2.52544  4.35126  2.19815    442 l - - -
          2.68618  4.42225  2.77519  2.73123  3.46354  2.40513  3.72494  3.29354  2.67741  2.69355  4.24690  2.90347  2.73739  3.18146  2.89801  2.37887  2.77519  2.98518  4.58477  3.61503
          0.02553  4.07645  4.79880  0.61958  0.77255  0.48576  0.95510
    431   2.87106  5.44713  1.84690  1.58481  4.74300  3.28572  3.72275  4.25418  2.64054  3.73201  4.53664  2.39860  3.84623  2.40842  3.19760  2.77464  3.13621  3.81853  5.88035  4.40065    443 e - - -
          2.68618  4.42225  2.77519  2.73123  3.46354  2.40513  3.72494  3.29354  2.67741  2.69355  4.24690  2.90347  2.73739  3.18146  2.89801  2.37887  2.77519  2.98518  4.58477  3.61503
          0.02553  4.07645  4.79880  0.61958  0.77255  0.48576  0.95510
    432   2.43533  5.28520  2.15577  1.54589  4.58697  3.31023  3.69019  4.06881  2.55737  3.57636  4.37449  2.77772  3.83186  2.44566  3.08262  2.72759  3.05107  3.65782  5.74094  4.30135    444 e - - -
          2.68618  4.42225  2.77519  2.73123  3.46354  2.40513  3.72494  3.29354  2.67741  2.69355  4.24690  2.90347  2.73739  3.18146  2.89801  2.37887  2.77519  2.98518  4.58477  3.61503
          0.02553  4.07645  4.79880  0.61958  0.77255  0.48576  0.95510
    433   1.98046  4.22501  3.58846  3.28708  4.17215  3.08051  4.29604  3.27093  3.25907  3.16729  4.10752  3.43192  3.80955  3.59211  3.53874  2.53817  1.16864  2.89239  5.59921  4.38925    445 t - - -
          2.68618  4.42225  2.77519  2.73123  3.46354  2.40513  3.72494  3.29354  2.67741  2.69355  4.24690  2.90347  2.73739  3.18146  2.89801  2.37887  2.77519  2.98518  4.58477  3.61503
          0.02553  4.07645  4.79880  0.61958  0.77255  0.48576  0.95510
    434   2.39286  4.25072  3.76214  3.18786  3.31531  3.69207  3.97555  2.53034  3.06977  1.75646  2.80315  3.52823  4.06215  3.37636  2.90842  2.96443  2.89094  2.16493  4.86542  3.66317    446 l - - -
          2.68618  4.42225  2.77519  2.73123  3.46354  2.40513  3.72494  3.29354  2.67741  2.69355  4.24690  2.90347  2.73739  3.18146  2.89801  2.37887  2.77519  2.98518  4.58477  3.61503
          0.02553  4.07645  4.79880  0.61958  0.77255  0.48576  0.95510
    435   2.68144  5.16367  2.36325  1.92180  4.48292  3.34589  3.61221  3.96101  2.39281  3.45588  4.22217  2.54954  3.79478  2.45787  2.59773  2.37647  2.92099  3.54263  5.60381  4.18983    447 e - - -
          2.68618  4.42225  2.77519  2.73123  3.46354  2.40513  3.72494  3.29354  2.67741  2.69355  4.24690  2.90347  2.73739  3.18146  2.89801  2.37887  2.77519  2.98518  4.58477  3.61503
          0.02553  4.07645  4.79880  0.61958  0.77255  0.48576  0.95510
    436   2.65759  4.71904  3.12009  2.56511  3.92986  2.97692  3.09306  3.33660  2.38025  2.22897  3.80566  3.05065  3.87317  2.55380  2.45583  2.72571  2.88231  3.04835  5.21088  3.91847    448 l - - -
          2.68618  4.42225  2.77519  2.73123  3.46354  2.40513  3.72494  3.29354  2.67741  2.69355  4.24690  2.90347  2.73739  3.18146  2.89801  2.37887  2.77519  2.98518  4.58477  3.61503
          0.02553  4.07645  4.79880  0.61958  0.77255  0.48576  0.95510
    437   3.36708  4.72753  4.79846  4.25836  3.08101  4.54908  4.83754  2.23867  4.04873  0.81342  2.39538  4.54114  4.75253  4.23416  4.18925  3.91737  3.59551  2.38252  5.17443  4.06989    449 l - - -
          2.68618  4.42225  2.77519  2.73123  3.46354  2.40513  3.72494  3.29354  2.67741  2.69355  4.24690  2.90347  2.73739  3.18146  2.89801  2.37887  2.77519  2.98518  4.58477  3.61503
          0.02553  4.07645  4.79880  0.61958  0.77255  0.48576  0.95510
    438   2.63037  5.00744  2.56457  2.17438  4.30314  2.93809  3.59848  3.75376  2.35868  2.85678  4.07004  2.58311  3.79229  2.72023  2.35529  2.61413  2.86434  3.37305  5.46991  4.09179    450 e - - -
          2.68618  4.42225  2.77519  2.73123  3.46354  2.40513  3.72494  3.29354  2.67741  2.69355  4.24690  2.90347  2.73739  3.18146  2.89801  2.37887  2.77519  2.98518  4.58477  3.61503
          0.02553  4.07645  4.79880  0.61958  0.77255  0.48576  0.95510
    439   2.18928  4.76736  2.94942  2.09610  4.03563  3.40355  3.65814  3.42334  2.45906  3.05195  3.87954  2.96571  3.82329  2.51581  2.90467  2.65020  2.59489  2.75411  5.31033  3.98466    451 e - - -
          2.68618  4.42225  2.77519  2.73123  3.46354  2.40513  3.72494  3.29354  2.67741  2.69355  4.24690  2.90347  2.73739  3.18146  2.89801  2.37887  2.77519  2.98518  4.58477  3.61503
          0.02553  4.07645  4.79880  0.61958  0.77255  0.48576  0.95510
    440   2.91959  4.32626  4.44197  3.87127  2.65543  4.09743  4.41161  1.80198  3.75117  1.41019  3.07502  4.09266  4.40542  3.93995  3.91742  3.40894  2.64070  2.12061  4.95511  3.78034    452 l - - -
          2.68618  4.42225  2.77519  2.73123  3.46354  2.40513  3.72494  3.29354  2.67741  2.69355  4.24690  2.90347  2.73739  3.18146  2.89801  2.37887  2.77519  2.98518  4.58477  3.61503
          0.02553  4.07645  4.79880  0.61958  0.77255  0.48576  0.95510
    441   1.95408  4.22822  3.75339  3.20366  2.87859  3.61221  4.01502  2.24319  3.13341  2.37450  3.36297  3.52387  4.03741  3.41611  3.42962  2.90910  2.27544  2.30699  4.92693  3.70538    453 a - - -
          2.68618  4.42225  2.77519  2.73123  3.46354  2.40513  3.72494  3.29354  2.67741  2.69355  4.24690  2.90347  2.73739  3.18146  2.89801  2.37887  2.77519  2.98518  4.58477  3.61503
          0.02553  4.07645  4.79880  0.61958  0.77255  0.48576  0.95510
    442   2.61551  4.94325  2.59553  2.36044  4.23271  2.96944  3.60058  3.67311  2.35554  2.88595  4.01432  2.89295  3.79537  2.51359  2.34936  2.37558  2.84905  3.30720  5.41996  4.05683    454 r - - -
          2.68611  4.42233  2.77528  2.73112  3.46362  2.40521  3.72503  3.29362  2.67749  2.69344  4.24698  2.90333  2.73728  3.18095  2.89809  2.37895  2.77528  2.98527  4.58485  3.61511
          0.26674  1.45190        *  0.81341  0.58581  0.00000        *
//
