# Supplementary material for: T346Hunter: A Novel Web-Based Tool for the Prediction of Type III, Type IV and Type VI Secretion Systems in Bacterial Genomes
Source: PLoS One. 2015 Apr 13;10(4):e0119317. doi: 10.1371/journal.pone.0119317 (PMC4395097; doi:10.1371/journal.pone.0119317)
Supplement: S1 Data — (ZIP) [file pone.0119317.s009.zip › T346Hunter_profiles/scto.hmm]

HMMER3/f [3.1b1 | May 2013]
NAME  scto
LENG  153
ALPH  amino
RF    no
MM    no
CONS  yes
CS    no
MAP   yes
DATE  Wed Sep  4 10:55:37 2013
NSEQ  5
EFFN  2.377930
CKSUM 4209377015
STATS LOCAL MSV      -10.2653  0.70910
STATS LOCAL VITERBI  -10.7716  0.70910
STATS LOCAL FORWARD   -4.3379  0.70910
HMM          A        C        D        E        F        G        H        I        K        L        M        N        P        Q        R        S        T        V        W        Y   
            m->m     m->i     m->d     i->m     i->i     d->m     d->d
  COMPO   2.48323  4.59637  2.94189  2.30522  3.87293  3.42964  3.48253  2.94276  2.43928  2.35865  3.80832  3.12736  3.93497  2.59983  2.47075  2.73007  3.00812  3.01465  4.98723  3.87951
          2.68511  4.42306  2.77395  2.73204  3.46231  2.40594  3.72575  3.29435  2.67822  2.69341  4.24029  2.90311  2.73820  3.18227  2.89882  2.37968  2.77600  2.98346  4.58558  3.61110
          0.96140  1.07895  1.28124  1.92778  0.15721  0.00000        *
      1   1.72094  4.38374  4.42110  3.86393  3.45050  4.06097  4.47240  1.70267  3.74294  2.21484  2.12022  4.08361  4.43449  3.97790  3.93743  3.38121  3.18202  2.18342  5.13115  3.95421     13 i - - -
          2.68618  4.42225  2.77519  2.73123  3.46354  2.40513  3.72494  3.29354  2.67741  2.69355  4.24690  2.90347  2.73739  3.18146  2.89801  2.37887  2.77519  2.98518  4.58477  3.61503
          0.01785  4.43046  5.15281  0.61958  0.77255  0.95613  0.48512
      2   2.84729  5.07786  3.18058  2.64713  4.39043  3.58419  2.30804  3.86907  2.36778  3.40410  4.21942  3.13746  4.00224  2.90844  1.95930  1.77471  3.08186  3.51217  5.53337  4.20947     14 s - - -
          2.68618  4.42225  2.77519  2.73123  3.46354  2.40513  3.72494  3.29354  2.67741  2.69355  4.24690  2.90347  2.73739  3.18146  2.89801  2.37887  2.77519  2.98518  4.58477  3.61503
          0.01785  4.43046  5.15281  0.61958  0.77255  0.95613  0.48512
      3   2.92113  4.98346  3.51497  3.00062  4.61304  3.59503  3.96615  4.05701  2.42571  3.59055  4.44254  3.38484  4.11567  3.12966  1.11489  1.85770  3.22712  3.66061  5.68609  4.44953     15 r - - -
          2.68618  4.42225  2.77519  2.73123  3.46354  2.40513  3.72494  3.29354  2.67741  2.69355  4.24690  2.90347  2.73739  3.18146  2.89801  2.37887  2.77519  2.98518  4.58477  3.61503
          0.01785  4.43046  5.15281  0.61958  0.77255  0.95613  0.48512
      4   3.85195  5.16776  5.08834  4.76390  3.45540  4.68872  5.25381  2.71638  4.53271  0.40375  3.36064  4.99120  5.04911  4.75802  4.60344  4.38257  4.13111  2.89187  5.49811  4.33996     16 L - - -
          2.68618  4.42225  2.77519  2.73123  3.46354  2.40513  3.72494  3.29354  2.67741  2.69355  4.24690  2.90347  2.73739  3.18146  2.89801  2.37887  2.77519  2.98518  4.58477  3.61503
          0.01785  4.43046  5.15281  0.61958  0.77255  0.95613  0.48512
      5   2.89718  5.06804  3.30288  2.72508  4.37927  3.64349  2.30387  3.81346  2.31364  3.35850  4.19026  3.19719  4.04260  2.92001  1.67053  2.92090  2.09710  3.48172  5.50584  4.21882     17 r - - -
          2.68618  4.42225  2.77519  2.73123  3.46354  2.40513  3.72494  3.29354  2.67741  2.69355  4.24690  2.90347  2.73739  3.18146  2.89801  2.37887  2.77519  2.98518  4.58477  3.61503
          0.01785  4.43046  5.15281  0.61958  0.77255  0.95613  0.48512
      6   3.18513  4.96199  3.97330  3.31922  3.91597  3.96377  4.05367  3.28033  2.52171  1.51138  3.86819  3.67149  4.34484  3.28768  1.29676  3.34205  3.39893  3.16785  5.35508  4.12498     18 r - - -
          2.68618  4.42225  2.77519  2.73123  3.46354  2.40513  3.72494  3.29354  2.67741  2.69355  4.24690  2.90347  2.73739  3.18146  2.89801  2.37887  2.77519  2.98518  4.58477  3.61503
          0.01785  4.43046  5.15281  0.61958  0.77255  0.53930  0.87505
      7   3.51185  4.77478  5.45616  4.88848  3.47830  4.87409  5.25931  1.63124  4.74930  1.24761  1.99359  5.01458  5.06515  4.78989  4.77464  4.23602  3.73874  1.63641  5.50656  4.44136     19 l - - -
          2.68618  4.42225  2.77519  2.73123  3.46354  2.40513  3.72494  3.29354  2.67741  2.69355  4.24690  2.90347  2.73739  3.18146  2.89801  2.37887  2.77519  2.98518  4.58477  3.61503
          0.01486  4.61230  5.33465  0.61958  0.77255  0.73451  0.65343
      8   3.21232  5.66463  1.81229  2.57920  5.03052  3.64583  4.02561  4.52480  0.95382  3.99533  4.82073  3.13527  4.18637  3.16979  3.19692  3.13545  3.46909  4.10768  6.08467  4.69257     20 k - - -
          2.68618  4.42225  2.77519  2.73123  3.46354  2.40513  3.72494  3.29354  2.67741  2.69355  4.24690  2.90347  2.73739  3.18146  2.89801  2.37887  2.77519  2.98518  4.58477  3.61503
          0.01486  4.61230  5.33465  0.61958  0.77255  0.73451  0.65343
      9   3.06021  4.98977  3.21480  1.28582  4.28121  3.77382  4.22623  3.09104  3.10271  3.16568  4.18014  3.43829  4.28310  3.44158  3.51174  3.18698  3.34215  1.46646  5.73049  4.41923     21 e - - -
          2.68618  4.42225  2.77519  2.73123  3.46354  2.40513  3.72494  3.29354  2.67741  2.69355  4.24690  2.90347  2.73739  3.18146  2.89801  2.37887  2.77519  2.98518  4.58477  3.61503
          0.01486  4.61230  5.33465  0.61958  0.77255  0.73451  0.65343
     10   3.19214  4.61385  4.72832  4.15677  3.37516  4.33409  4.68267  2.55264  3.99883  1.17439  1.82015  4.36553  4.64857  4.18764  4.14428  3.65616  2.10584  2.55802  5.20425  4.08320     22 l - - -
          2.68618  4.42225  2.77519  2.73123  3.46354  2.40513  3.72494  3.29354  2.67741  2.69355  4.24690  2.90347  2.73739  3.18146  2.89801  2.37887  2.77519  2.98518  4.58477  3.61503
          0.01486  4.61230  5.33465  0.61958  0.77255  0.73451  0.65343
     11   3.18188  5.25464  3.68853  3.01620  4.52707  3.90249  3.89308  3.91079  2.27706  2.11802  4.30411  3.44098  4.26124  2.05029  1.27514  3.21329  3.36540  3.63833  5.60051  4.38168     23 r - - -
          2.68618  4.42225  2.77519  2.73123  3.46354  2.40513  3.72494  3.29354  2.67741  2.69355  4.24690  2.90347  2.73739  3.18146  2.89801  2.37887  2.77519  2.98518  4.58477  3.61503
          0.01486  4.61230  5.33465  0.61958  0.77255  0.73451  0.65343
     12   2.88354  5.13151  3.14054  1.43678  4.42893  3.63211  3.82950  3.79678  2.50578  3.39548  4.22077  3.15543  4.04497  2.96805  2.11502  2.89410  3.11410  2.34969  5.60866  4.28055     24 e - - -
          2.68618  4.42225  2.77519  2.73123  3.46354  2.40513  3.72494  3.29354  2.67741  2.69355  4.24690  2.90347  2.73739  3.18146  2.89801  2.37887  2.77519  2.98518  4.58477  3.61503
          0.01486  4.61230  5.33465  0.61958  0.77255  0.73451  0.65343
     13   3.26260  5.55030  3.22616  1.39777  4.97719  3.81102  3.96048  4.39760  2.41996  3.83923  4.68049  3.32236  4.25716  3.09376  1.22402  3.22182  3.47272  4.02740  5.88956  4.62879     25 r - - -
          2.68618  4.42225  2.77519  2.73123  3.46354  2.40513  3.72494  3.29354  2.67741  2.69355  4.24690  2.90347  2.73739  3.18146  2.89801  2.37887  2.77519  2.98518  4.58477  3.61503
          0.18632  4.61230  1.83219  0.61958  0.77255  0.73451  0.65343
     14   3.09671  5.48980  1.07597  2.50999  4.83918  3.54493  3.96640  4.36326  2.77226  3.86074  4.69480  3.06480  4.09369  3.12037  1.93055  3.03640  3.36551  3.95588  5.95390  4.56387     26 d - - -
          2.68618  4.42225  2.77519  2.73123  3.46354  2.40513  3.72494  3.29354  2.67741  2.69355  4.24690  2.90347  2.73739  3.18146  2.89801  2.37887  2.77519  2.98518  4.58477  3.61503
          0.01762  4.44360  5.16595  0.61958  0.77255  0.94286  0.49350
     15   0.88788  4.46275  3.81448  3.55200  4.62014  3.24863  4.59705  3.97714  3.59862  3.70632  4.56777  3.66456  1.81088  3.88827  3.88494  2.72455  3.03687  3.44933  5.96928  4.78228     27 a - - -
          2.68618  4.42225  2.77519  2.73123  3.46354  2.40513  3.72494  3.29354  2.67741  2.69355  4.24690  2.90347  2.73739  3.18146  2.89801  2.37887  2.77519  2.98518  4.58477  3.61503
          0.01762  4.44360  5.16595  0.61958  0.77255  0.54889  0.86178
     16   2.85198  2.71063  3.16024  2.01108  4.49719  3.61761  3.77042  3.92679  2.41378  3.45323  4.24434  3.11670  4.00868  2.11511  1.89797  2.84464  3.07442  3.55868  5.61412  4.27818     28 r - - -
          2.68618  4.42225  2.77519  2.73123  3.46354  2.40513  3.72494  3.29354  2.67741  2.69355  4.24690  2.90347  2.73739  3.18146  2.89801  2.37887  2.77519  2.98518  4.58477  3.61503
          0.01486  4.61230  5.33465  0.61958  0.77255  0.73451  0.65343
     17   3.24847  5.43078  3.70585  3.00967  4.90529  3.91332  3.87470  4.24982  1.63528  3.69039  4.53289  3.43190  4.27499  2.99979  1.19101  3.23933  2.14614  3.90844  5.74361  4.55317     29 r - - -
          2.68618  4.42225  2.77519  2.73123  3.46354  2.40513  3.72494  3.29354  2.67741  2.69355  4.24690  2.90347  2.73739  3.18146  2.89801  2.37887  2.77519  2.98518  4.58477  3.61503
          0.01486  4.61230  5.33465  0.61958  0.77255  0.73451  0.65343
     18   2.13771  5.06718  3.08531  1.97497  4.35551  3.57056  3.78123  3.75474  1.80532  3.34677  4.14844  3.08768  3.97561  2.91482  2.97586  2.79690  3.02106  2.40036  5.56005  4.21092     30 k - - -
          2.68618  4.42225  2.77519  2.73123  3.46354  2.40513  3.72494  3.29354  2.67741  2.69355  4.24690  2.90347  2.73739  3.18146  2.89801  2.37887  2.77519  2.98518  4.58477  3.61503
          0.01486  4.61230  5.33465  0.61958  0.77255  0.73451  0.65343
     19   2.04089  4.43949  4.85098  4.26270  2.17309  4.26911  4.59632  1.81191  4.10267  1.41593  3.25768  4.36588  4.58470  4.23691  4.17580  3.58780  3.30345  2.36816  5.05998  3.89780     31 l - - -
          2.68618  4.42225  2.77519  2.73123  3.46354  2.40513  3.72494  3.29354  2.67741  2.69355  4.24690  2.90347  2.73739  3.18146  2.89801  2.37887  2.77519  2.98518  4.58477  3.61503
          0.01486  4.61230  5.33465  0.61958  0.77255  0.73451  0.65343
     20   2.81886  4.98667  3.21391  2.66182  4.22334  3.62472  2.49805  3.65036  1.97390  2.27066  4.07030  3.16540  4.01848  2.96251  2.92206  1.92576  3.04657  3.33364  5.46483  4.14505     32 s - - -
          2.68618  4.42225  2.77519  2.73123  3.46354  2.40513  3.72494  3.29354  2.67741  2.69355  4.24690  2.90347  2.73739  3.18146  2.89801  2.37887  2.77519  2.98518  4.58477  3.61503
          0.01486  4.61230  5.33465  0.61958  0.77255  0.73451  0.65343
     21   2.80821  5.23627  2.98249  1.92516  4.57840  3.54399  3.76115  4.04040  1.77315  3.54476  4.30983  3.03210  3.96100  2.87309  2.94858  2.11274  2.25077  3.63147  5.69382  4.30818     33 k - - -
          2.68618  4.42225  2.77519  2.73123  3.46354  2.40513  3.72494  3.29354  2.67741  2.69355  4.24690  2.90347  2.73739  3.18146  2.89801  2.37887  2.77519  2.98518  4.58477  3.61503
          0.01486  4.61230  5.33465  0.61958  0.77255  0.73451  0.65343
     22   3.35133  5.57618  3.47074  2.96773  5.03435  3.90884  3.93366  4.42462  1.43154  3.82897  4.68743  3.41536  4.31592  1.11810  2.49580  3.31519  3.53262  4.07393  5.84899  4.64023     34 q - - -
          2.68618  4.42225  2.77519  2.73123  3.46354  2.40513  3.72494  3.29354  2.67741  2.69355  4.24690  2.90347  2.73739  3.18146  2.89801  2.37887  2.77519  2.98518  4.58477  3.61503
          0.01486  4.61230  5.33465  0.61958  0.77255  0.73451  0.65343
     23   2.76362  2.71064  3.26261  1.89115  4.00161  3.61966  3.85889  3.35292  2.69819  3.03329  3.88882  3.21713  4.02087  2.26296  3.12259  2.85397  3.00098  2.22173  5.34069  4.04608     35 e - - -
          2.68618  4.42225  2.77519  2.73123  3.46354  2.40513  3.72494  3.29354  2.67741  2.69355  4.24690  2.90347  2.73739  3.18146  2.89801  2.37887  2.77519  2.98518  4.58477  3.61503
          0.01486  4.61230  5.33465  0.61958  0.77255  0.73451  0.65343
     24   1.47668  4.70450  3.39448  2.10261  3.95455  3.69229  4.04593  2.11174  2.95489  2.93831  3.86435  3.39270  4.13557  3.28833  3.35292  2.98696  3.09134  2.82345  5.37878  4.10854     36 a - - -
          2.68618  4.42225  2.77519  2.73123  3.46354  2.40513  3.72494  3.29354  2.67741  2.69355  4.24690  2.90347  2.73739  3.18146  2.89801  2.37887  2.77519  2.98518  4.58477  3.61503
          0.01486  4.61230  5.33465  0.61958  0.77255  0.73451  0.65343
     25   2.70068  2.40677  3.50701  3.02016  4.27695  3.48740  4.11547  3.68869  2.94972  3.34080  4.18200  3.40587  4.05070  1.84735  3.32894  1.46725  3.05102  3.31740  5.60001  4.32381     37 s - - -
          2.68618  4.42225  2.77519  2.73123  3.46354  2.40513  3.72494  3.29354  2.67741  2.69355  4.24690  2.90347  2.73739  3.18146  2.89801  2.37887  2.77519  2.98518  4.58477  3.61503
          0.01486  4.61230  5.33465  0.61958  0.77255  0.73451  0.65343
     26   3.05512  4.52478  4.39805  3.83336  3.30170  4.14538  2.06346  1.90912  3.63814  1.30003  3.35777  4.07508  4.48324  3.91709  3.82814  3.44906  3.28522  2.57607  4.98154  3.70872     38 l - - -
          2.68618  4.42225  2.77519  2.73123  3.46354  2.40513  3.72494  3.29354  2.67741  2.69355  4.24690  2.90347  2.73739  3.18146  2.89801  2.37887  2.77519  2.98518  4.58477  3.61503
          0.01486  4.61230  5.33465  0.61958  0.77255  0.73451  0.65343
     27   2.97195  4.89563  3.46601  2.94753  3.81067  3.79049  2.06963  3.42599  2.67632  1.60657  3.93862  3.39685  4.18398  2.18675  2.99383  3.07682  3.19492  3.20051  5.22590  3.86378     39 l - - -
          2.68618  4.42225  2.77519  2.73123  3.46354  2.40513  3.72494  3.29354  2.67741  2.69355  4.24690  2.90347  2.73739  3.18146  2.89801  2.37887  2.77519  2.98518  4.58477  3.61503
          0.01486  4.61230  5.33465  0.61958  0.77255  0.73451  0.65343
     28   2.06734  4.34725  4.18297  3.61335  3.43533  3.89258  4.25402  2.65323  3.50357  1.82316  2.00727  3.86312  4.28338  3.75048  3.72509  3.19004  2.12165  2.49127  4.99797  3.80994     40 l - - -
          2.68618  4.42225  2.77519  2.73123  3.46354  2.40513  3.72494  3.29354  2.67741  2.69355  4.24690  2.90347  2.73739  3.18146  2.89801  2.37887  2.77519  2.98518  4.58477  3.61503
          0.01486  4.61230  5.33465  0.61958  0.77255  0.73451  0.65343
     29   1.32614  4.83368  3.44231  2.94441  4.45716  3.52206  4.05646  3.86278  2.77471  3.47289  4.29889  3.35918  2.24677  3.23014  2.06983  2.85748  3.09764  3.46774  5.69273  4.41476     41 a - - -
          2.68618  4.42225  2.77519  2.73123  3.46354  2.40513  3.72494  3.29354  2.67741  2.69355  4.24690  2.90347  2.73739  3.18146  2.89801  2.37887  2.77519  2.98518  4.58477  3.61503
          0.01486  4.61230  5.33465  0.61958  0.77255  0.73451  0.65343
     30   2.91290  4.36321  4.36857  3.79917  3.07171  4.00022  2.43926  1.76831  3.64626  1.79689  3.42846  3.96110  4.35811  3.85940  3.80493  3.29546  3.14317  2.58832  4.65626  2.19808     42 i - - -
          2.68618  4.42225  2.77519  2.73123  3.46354  2.40513  3.72494  3.29354  2.67741  2.69355  4.24690  2.90347  2.73739  3.18146  2.89801  2.37887  2.77519  2.98518  4.58477  3.61503
          0.01486  4.61230  5.33465  0.61958  0.77255  0.73451  0.65343
     31   3.02668  5.07600  3.54170  2.92590  4.35925  3.79788  3.89089  3.69852  2.39599  3.29971  4.17533  3.37116  4.18025  2.10554  1.50443  3.08451  3.23725  1.94769  5.52819  4.28375     43 r - - -
          2.68618  4.42225  2.77519  2.73123  3.46354  2.40513  3.72494  3.29354  2.67741  2.69355  4.24690  2.90347  2.73739  3.18146  2.89801  2.37887  2.77519  2.98518  4.58477  3.61503
          0.01486  4.61230  5.33465  0.61958  0.77255  0.73451  0.65343
     32   1.92287  5.25716  2.20228  2.47039  4.59201  3.53547  3.75510  4.06141  2.49368  3.55958  4.31998  3.01522  3.95342  2.12541  2.22153  2.77240  3.03997  3.64648  5.70540  4.31000     44 a - - -
          2.68618  4.42225  2.77519  2.73123  3.46354  2.40513  3.72494  3.29354  2.67741  2.69355  4.24690  2.90347  2.73739  3.18146  2.89801  2.37887  2.77519  2.98518  4.58477  3.61503
          0.01486  4.61230  5.33465  0.61958  0.77255  0.73451  0.65343
     33   1.83029  5.23759  2.89013  1.89611  4.54249  3.56842  1.77895  4.00907  2.67948  3.56326  4.37299  3.09157  4.04607  3.03319  3.13751  2.90666  3.17388  3.63778  5.74245  4.36323     45 h - - -
          2.68618  4.42225  2.77519  2.73123  3.46354  2.40513  3.72494  3.29354  2.67741  2.69355  4.24690  2.90347  2.73739  3.18146  2.89801  2.37887  2.77519  2.98518  4.58477  3.61503
          0.01486  4.61230  5.33465  0.61958  0.77255  0.73451  0.65343
     34   2.95467  5.41743  2.07818  2.51991  4.76343  3.59206  3.82951  4.23628  2.52093  3.70864  4.48666  3.06399  4.04093  1.49290  2.05758  2.90506  3.18821  3.81981  5.82652  4.44038     46 q - - -
          2.68618  4.42225  2.77519  2.73123  3.46354  2.40513  3.72494  3.29354  2.67741  2.69355  4.24690  2.90347  2.73739  3.18146  2.89801  2.37887  2.77519  2.98518  4.58477  3.61503
          0.01486  4.61230  5.33465  0.61958  0.77255  0.73451  0.65343
     35   2.89627  5.36562  2.98239  1.94086  4.72256  3.58839  3.77898  4.18747  2.44194  3.65332  4.41838  1.95440  4.00757  2.08256  2.10831  2.85187  3.12296  3.76638  5.76685  4.38856     47 e - - -
          2.68618  4.42225  2.77519  2.73123  3.46354  2.40513  3.72494  3.29354  2.67741  2.69355  4.24690  2.90347  2.73739  3.18146  2.89801  2.37887  2.77519  2.98518  4.58477  3.61503
          0.01486  4.61230  5.33465  0.61958  0.77255  0.73451  0.65343
     36   0.63785  4.53528  4.15627  3.99532  5.00050  1.79731  4.98352  4.42039  4.10297  4.14250  4.95536  3.91940  4.13252  4.31905  4.31941  2.81463  3.16140  3.73479  6.32774  5.20381     48 A - - -
          2.68618  4.42225  2.77519  2.73123  3.46354  2.40513  3.72494  3.29354  2.67741  2.69355  4.24690  2.90347  2.73739  3.18146  2.89801  2.37887  2.77519  2.98518  4.58477  3.61503
          0.01486  4.61230  5.33465  0.61958  0.77255  0.73451  0.65343
     37   2.83383  4.45872  4.10900  3.58990  3.67205  3.81058  4.36153  2.71987  3.49355  1.87686  3.63932  3.84919  4.29389  3.78181  3.75892  1.40796  3.13530  1.85058  5.23526  4.01543     49 s - - -
          2.68618  4.42225  2.77519  2.73123  3.46354  2.40513  3.72494  3.29354  2.67741  2.69355  4.24690  2.90347  2.73739  3.18146  2.89801  2.37887  2.77519  2.98518  4.58477  3.61503
          0.19970  4.61230  1.76556  0.61958  0.77255  0.73451  0.65343
     38   3.25024  5.40428  3.58213  2.96478  4.83966  3.85087  3.82867  4.24100  2.12482  3.65549  4.52531  3.38174  4.23372  1.36987  1.39947  3.23546  3.42544  3.90905  5.68155  4.49042     50 q - - -
          2.68618  4.42225  2.77519  2.73123  3.46354  2.40513  3.72494  3.29354  2.67741  2.69355  4.24690  2.90347  2.73739  3.18146  2.89801  2.37887  2.77519  2.98518  4.58477  3.61503
          0.01785  4.43046  5.15281  0.61958  0.77255  0.95613  0.48512
     39   1.93119  4.94116  2.95065  1.63979  4.39556  3.44084  3.86447  3.78035  2.68565  3.40402  4.22131  3.07886  3.94563  3.01849  3.14595  2.76858  2.06447  3.40758  5.63612  4.28879     51 e - - -
          2.68618  4.42225  2.77519  2.73123  3.46354  2.40513  3.72494  3.29354  2.67741  2.69355  4.24690  2.90347  2.73739  3.18146  2.89801  2.37887  2.77519  2.98518  4.58477  3.61503
          0.01785  4.43046  5.15281  0.61958  0.77255  0.53930  0.87505
     40   2.04907  4.80749  3.21485  2.06108  4.06126  3.58967  3.88097  3.43885  2.73330  1.99951  3.94618  3.20847  4.01747  3.07338  3.16865  2.13617  3.01311  3.14714  5.39361  4.09288     52 l - - -
          2.68618  4.42225  2.77519  2.73123  3.46354  2.40513  3.72494  3.29354  2.67741  2.69355  4.24690  2.90347  2.73739  3.18146  2.89801  2.37887  2.77519  2.98518  4.58477  3.61503
          0.01486  4.61230  5.33465  0.61958  0.77255  0.35673  1.20385
     41   2.94979  5.29051  3.03163  1.22823  4.56233  3.65068  3.88687  3.99961  2.62288  3.52560  2.63415  3.14610  4.08445  2.21232  3.06239  2.93404  3.18452  3.64592  5.74287  4.37768     53 e - - -
          2.68618  4.42225  2.77519  2.73123  3.46354  2.40513  3.72494  3.29354  2.67741  2.69355  4.24690  2.90347  2.73739  3.18146  2.89801  2.37887  2.77519  2.98518  4.58477  3.61503
          0.01294  4.74996  5.47231  0.61958  0.77255  0.48576  0.95510
     42   2.85648  5.26580  2.26906  1.67800  4.56864  3.59340  3.81723  2.31455  2.57770  3.54902  4.32359  3.07599  4.01105  2.93465  2.24547  2.83269  3.09072  3.62811  5.72107  4.33314     54 e - - -
          2.68618  4.42225  2.77519  2.73123  3.46354  2.40513  3.72494  3.29354  2.67741  2.69355  4.24690  2.90347  2.73739  3.18146  2.89801  2.37887  2.77519  2.98518  4.58477  3.61503
          0.01294  4.74996  5.47231  0.61958  0.77255  0.48576  0.95510
     43   0.73453  4.75964  4.08612  3.73905  3.63462  3.77477  4.43836  3.57232  3.68972  3.27248  4.26061  3.93534  4.39709  3.99678  3.95066  3.20483  3.38335  3.29412  5.19853  2.13473     55 a - - -
          2.68618  4.42225  2.77519  2.73123  3.46354  2.40513  3.72494  3.29354  2.67741  2.69355  4.24690  2.90347  2.73739  3.18146  2.89801  2.37887  2.77519  2.98518  4.58477  3.61503
          0.01294  4.74996  5.47231  0.61958  0.77255  0.48576  0.95510
     44   2.88326  4.68244  3.62189  3.05732  3.73852  3.81103  1.97044  2.28244  2.91339  2.14075  3.73471  3.48727  4.18925  2.08892  3.25838  3.06081  3.11117  2.93923  5.18657  3.90930     56 h - - -
          2.68618  4.42225  2.77519  2.73123  3.46354  2.40513  3.72494  3.29354  2.67741  2.69355  4.24690  2.90347  2.73739  3.18146  2.89801  2.37887  2.77519  2.98518  4.58477  3.61503
          0.01294  4.74996  5.47231  0.61958  0.77255  0.48576  0.95510
     45   2.86805  5.21240  2.33170  2.59396  4.50155  3.63008  3.82051  3.94419  2.53598  1.96384  4.27077  3.12457  4.03245  2.00990  2.20431  2.85868  3.09673  3.57680  5.66259  4.30286     57 l - - -
          2.68618  4.42225  2.77519  2.73123  3.46354  2.40513  3.72494  3.29354  2.67741  2.69355  4.24690  2.90347  2.73739  3.18146  2.89801  2.37887  2.77519  2.98518  4.58477  3.61503
          0.01294  4.74996  5.47231  0.61958  0.77255  0.48576  0.95510
     46   2.94059  5.32797  3.18132  2.03706  4.65955  3.67996  3.82452  4.10993  1.94772  3.60243  4.38263  3.16153  4.07393  1.59536  2.83707  2.91575  3.16016  3.72024  2.79749  4.38118     58 q - - -
          2.68618  4.42225  2.77519  2.73123  3.46354  2.40513  3.72494  3.29354  2.67741  2.69355  4.24690  2.90347  2.73739  3.18146  2.89801  2.37887  2.77519  2.98518  4.58477  3.61503
          0.01294  4.74996  5.47231  0.61958  0.77255  0.48576  0.95510
     47   2.10608  5.38226  3.55905  2.96219  4.83925  3.86215  3.95228  4.22483  2.37287  3.70402  4.53391  3.41466  4.26478  2.11674  1.12461  3.17562  3.38703  3.86587  5.80095  4.55865     59 r - - -
          2.68618  4.42225  2.77519  2.73123  3.46354  2.40513  3.72494  3.29354  2.67741  2.69355  4.24690  2.90347  2.73739  3.18146  2.89801  2.37887  2.77519  2.98518  4.58477  3.61503
          0.01294  4.74996  5.47231  0.61958  0.77255  0.48576  0.95510
     48   1.86770  4.59810  3.88073  3.37651  3.79545  3.87988  4.27161  1.35472  3.26398  2.75086  3.74027  3.73470  4.31587  2.30052  3.56810  3.19173  3.18995  2.66124  5.30375  4.07885     60 i - - -
          2.68618  4.42225  2.77519  2.73123  3.46354  2.40513  3.72494  3.29354  2.67741  2.69355  4.24690  2.90347  2.73739  3.18146  2.89801  2.37887  2.77519  2.98518  4.58477  3.61503
          0.01294  4.74996  5.47231  0.61958  0.77255  0.48576  0.95510
     49   2.13631  4.65967  2.44709  2.97139  3.87046  2.21489  4.01926  2.31859  2.96177  2.91378  3.79982  3.41712  4.13100  3.27910  3.36131  2.97257  3.05619  2.14181  5.28294  4.02206     61 a - - -
          2.68618  4.42225  2.77519  2.73123  3.46354  2.40513  3.72494  3.29354  2.67741  2.69355  4.24690  2.90347  2.73739  3.18146  2.89801  2.37887  2.77519  2.98518  4.58477  3.61503
          0.01294  4.74996  5.47231  0.61958  0.77255  0.48576  0.95510
     50   2.88726  5.31010  3.01627  1.63503  4.62018  2.47698  3.82559  4.08889  1.82447  3.59783  4.36966  3.09041  4.02946  2.94166  3.01650  2.85805  3.11990  3.68955  5.74746  2.70434     62 e - - -
          2.68618  4.42225  2.77519  2.73123  3.46354  2.40513  3.72494  3.29354  2.67741  2.69355  4.24690  2.90347  2.73739  3.18146  2.89801  2.37887  2.77519  2.98518  4.58477  3.61503
          0.01294  4.74996  5.47231  0.61958  0.77255  0.48576  0.95510
     51   3.11659  4.78604  3.88746  1.57010  2.31750  4.07189  4.27249  2.97308  3.37617  1.43176  3.57941  3.80378  4.43928  3.66669  3.70611  3.35974  3.34882  2.90062  5.14054  3.80441     63 l - - -
          2.68618  4.42225  2.77519  2.73123  3.46354  2.40513  3.72494  3.29354  2.67741  2.69355  4.24690  2.90347  2.73739  3.18146  2.89801  2.37887  2.77519  2.98518  4.58477  3.61503
          0.01294  4.74996  5.47231  0.61958  0.77255  0.48576  0.95510
     52   1.96730  5.14357  3.26476  2.69975  4.43193  3.68747  3.84781  3.84076  1.60447  2.42834  4.21762  3.20762  4.07791  2.23403  2.89531  2.91707  3.12617  3.50388  5.60590  4.28677     64 k - - -
          2.68618  4.42225  2.77519  2.73123  3.46354  2.40513  3.72494  3.29354  2.67741  2.69355  4.24690  2.90347  2.73739  3.18146  2.89801  2.37887  2.77519  2.98518  4.58477  3.61503
          0.01294  4.74996  5.47231  0.61958  0.77255  0.48576  0.95510
     53   2.91795  5.15255  3.29243  2.72058  4.44430  3.70024  3.85362  3.86215  2.49587  2.38981  4.23241  3.22386  4.09023  1.64616  2.16918  2.15185  3.14106  3.52396  5.60941  4.29439     65 q - - -
          2.68618  4.42225  2.77519  2.73123  3.46354  2.40513  3.72494  3.29354  2.67741  2.69355  4.24690  2.90347  2.73739  3.18146  2.89801  2.37887  2.77519  2.98518  4.58477  3.61503
          0.01294  4.74996  5.47231  0.61958  0.77255  0.48576  0.95510
     54   4.17367  5.37280  5.96738  5.40601  3.39841  5.52903  5.77832  2.65643  5.21707  0.49285  1.93823  5.67031  5.49382  5.08912  5.16944  4.95753  4.37032  2.97742  5.69591  4.75760     66 L - - -
          2.68618  4.42225  2.77519  2.73123  3.46354  2.40513  3.72494  3.29354  2.67741  2.69355  4.24690  2.90347  2.73739  3.18146  2.89801  2.37887  2.77519  2.98518  4.58477  3.61503
          0.01294  4.74996  5.47231  0.61958  0.77255  0.48576  0.95510
     55   3.07978  4.56643  4.33485  2.39114  2.13041  4.12057  4.14348  2.96995  3.68919  1.48577  3.60550  4.00004  4.47711  3.90072  3.89403  3.41040  3.30920  2.81409  4.64838  1.90425     67 l - - -
          2.68618  4.42225  2.77519  2.73123  3.46354  2.40513  3.72494  3.29354  2.67741  2.69355  4.24690  2.90347  2.73739  3.18146  2.89801  2.37887  2.77519  2.98518  4.58477  3.61503
          0.01294  4.74996  5.47231  0.61958  0.77255  0.48576  0.95510
     56   3.34547  5.98948  1.07082  2.49602  5.28179  3.63714  4.15494  4.82953  3.14654  4.28515  5.11405  2.05230  4.24795  1.80468  3.74217  3.21988  3.62797  4.37117  6.42113  4.89492     68 d - - -
          2.68618  4.42225  2.77519  2.73123  3.46354  2.40513  3.72494  3.29354  2.67741  2.69355  4.24690  2.90347  2.73739  3.18146  2.89801  2.37887  2.77519  2.98518  4.58477  3.61503
          0.01294  4.74996  5.47231  0.61958  0.77255  0.48576  0.95510
     57   2.87728  5.39235  2.22587  1.79233  4.72535  3.57336  2.49574  4.21344  2.58710  3.69209  4.44197  3.03798  4.00592  2.21682  3.08960  2.82954  2.29430  3.77773  5.82632  4.40507     69 e - - -
          2.68618  4.42225  2.77519  2.73123  3.46354  2.40513  3.72494  3.29354  2.67741  2.69355  4.24690  2.90347  2.73739  3.18146  2.89801  2.37887  2.77519  2.98518  4.58477  3.61503
          0.01294  4.74996  5.47231  0.61958  0.77255  0.48576  0.95510
     58   3.55247  5.11796  4.61710  4.00007  3.79257  4.41163  4.59136  3.14622  3.19411  0.66827  3.71603  4.28020  4.77555  3.90913  2.06865  3.84396  3.78100  3.18774  5.51411  4.32621     70 L - - -
          2.68618  4.42225  2.77519  2.73123  3.46354  2.40513  3.72494  3.29354  2.67741  2.69355  4.24690  2.90347  2.73739  3.18146  2.89801  2.37887  2.77519  2.98518  4.58477  3.61503
          0.01294  4.74996  5.47231  0.61958  0.77255  0.48576  0.95510
     59   2.83704  5.28955  3.09016  2.04980  4.63153  3.60075  3.77537  4.09662  1.99588  3.58469  4.33994  3.07705  3.99517  2.87971  2.24110  2.14966  2.08972  3.68043  5.71896  4.33574     71 k - - -
          2.68618  4.42225  2.77519  2.73123  3.46354  2.40513  3.72494  3.29354  2.67741  2.69355  4.24690  2.90347  2.73739  3.18146  2.89801  2.37887  2.77519  2.98518  4.58477  3.61503
          0.01294  4.74996  5.47231  0.61958  0.77255  0.48576  0.95510
     60   2.16256  5.27672  2.98401  1.96137  4.64750  3.56751  3.83692  4.12026  2.61048  3.62771  4.38832  2.28296  2.62658  2.95025  3.10443  1.94265  3.09392  3.69777  5.78250  4.38167     72 s - - -
          2.68618  4.42225  2.77519  2.73123  3.46354  2.40513  3.72494  3.29354  2.67741  2.69355  4.24690  2.90347  2.73739  3.18146  2.89801  2.37887  2.77519  2.98518  4.58477  3.61503
          0.01294  4.74996  5.47231  0.61958  0.77255  0.48576  0.95510
     61   2.86088  4.56482  3.73453  2.29448  3.71402  3.84036  4.12430  2.88366  3.13945  1.86965  3.65942  3.59290  4.22881  3.45217  3.48693  3.10223  1.78793  2.07724  5.19409  3.96164     73 t - - -
          2.68618  4.42225  2.77519  2.73123  3.46354  2.40513  3.72494  3.29354  2.67741  2.69355  4.24690  2.90347  2.73739  3.18146  2.89801  2.37887  2.77519  2.98518  4.58477  3.61503
          0.15691  4.74996  1.99092  0.61958  0.77255  0.48576  0.95510
     62   2.94883  5.22896  3.07669  2.69337  4.73399  2.26137  3.93815  4.19186  2.59391  3.70287  4.50484  1.42518  4.09100  3.07488  1.98171  2.94955  3.22339  3.77509  5.82966  4.49489     74 n - - -
          2.68558  4.42234  2.77528  2.73132  3.46363  2.40522  3.72503  3.29363  2.67750  2.69364  4.24699  2.90355  2.73748  3.18155  2.89731  2.37896  2.77528  2.98527  4.58486  3.61512
          0.41206  1.09999  5.33032  0.11878  2.18926  0.35399  1.21027
     63   2.05536  4.90161  3.34810  2.85217  4.46871  3.54257  4.04311  3.89363  2.85238  3.49693  4.30173  3.30907  4.06172  2.21378  3.29103  2.02581  1.54290  3.49344  5.72272  4.40585     76 t - - -
          2.68618  4.42225  2.77519  2.73123  3.46354  2.40513  3.72494  3.29354  2.67741  2.69355  4.24690  2.90347  2.73739  3.18146  2.89801  2.37887  2.77519  2.98518  4.58477  3.61503
          0.01294  4.74996  5.47231  0.61958  0.77255  0.48576  0.95510
     64   3.57189  5.13808  4.35882  3.93758  3.63174  4.45354  4.71201  3.01943  3.54912  0.64091  3.54972  4.28988  4.81846  2.26424  3.75258  3.87661  3.81271  3.13294  5.49219  4.27935     77 L - - -
          2.68618  4.42225  2.77519  2.73123  3.46354  2.40513  3.72494  3.29354  2.67741  2.69355  4.24690  2.90347  2.73739  3.18146  2.89801  2.37887  2.77519  2.98518  4.58477  3.61503
          0.01294  4.74996  5.47231  0.61958  0.77255  0.48576  0.95510
     65   3.18602  5.65449  1.83826  2.56236  5.11999  3.60305  4.14591  4.64362  3.10367  4.13764  4.94843  2.06905  4.20378  3.29904  3.66901  1.10007  3.49164  4.17496  6.28605  4.81133     78 s - - -
          2.68618  4.42225  2.77519  2.73123  3.46354  2.40513  3.72494  3.29354  2.67741  2.69355  4.24690  2.90347  2.73739  3.18146  2.89801  2.37887  2.77519  2.98518  4.58477  3.61503
          0.01294  4.74996  5.47231  0.61958  0.77255  0.48576  0.95510
     66   2.80009  2.78124  3.38079  2.81813  4.01162  3.67246  3.91481  3.39582  2.75350  3.05492  3.90711  3.29485  4.07244  2.27413  2.33211  1.99881  3.03968  2.33950  5.35488  4.07128     79 s - - -
          2.68618  4.42225  2.77519  2.73123  3.46354  2.40513  3.72494  3.29354  2.67741  2.69355  4.24690  2.90347  2.73739  3.18146  2.89801  2.37887  2.77519  2.98518  4.58477  3.61503
          0.01294  4.74996  5.47231  0.61958  0.77255  0.48576  0.95510
     67   1.96292  5.30527  2.99641  1.62473  4.65551  3.58672  3.82763  4.12373  2.02761  3.62647  4.38924  3.07728  4.01524  2.93996  3.05234  2.18337  3.10587  3.70755  5.77584  4.38051     80 e - - -
          2.68618  4.42225  2.77519  2.73123  3.46354  2.40513  3.72494  3.29354  2.67741  2.69355  4.24690  2.90347  2.73739  3.18146  2.89801  2.37887  2.77519  2.98518  4.58477  3.61503
          0.01294  4.74996  5.47231  0.61958  0.77255  0.48576  0.95510
     68   1.99122  5.33933  2.27437  1.99387  4.67750  3.56977  3.78407  4.16101  2.53103  3.64032  4.38601  3.03724  3.98325  2.24338  2.24998  2.79478  3.06992  3.72710  5.77285  4.36107     81 a - - -
          2.68618  4.42225  2.77519  2.73123  3.46354  2.40513  3.72494  3.29354  2.67741  2.69355  4.24690  2.90347  2.73739  3.18146  2.89801  2.37887  2.77519  2.98518  4.58477  3.61503
          0.01294  4.74996  5.47231  0.61958  0.77255  0.48576  0.95510
     69   3.23029  4.74186  2.35628  3.79947  3.60820  4.30311  4.62777  1.89667  3.78944  1.01312  3.48875  4.15232  4.64742  4.02915  4.06190  3.62163  3.46747  2.52658  5.37853  4.19488     82 l - - -
          2.68618  4.42225  2.77519  2.73123  3.46354  2.40513  3.72494  3.29354  2.67741  2.69355  4.24690  2.90347  2.73739  3.18146  2.89801  2.37887  2.77519  2.98518  4.58477  3.61503
          0.01294  4.74996  5.47231  0.61958  0.77255  0.48576  0.95510
     70   2.85892  5.23612  2.02797  2.01594  2.74132  3.59601  3.82633  3.97469  2.62194  3.51297  4.29741  2.25157  4.01769  2.95727  3.11268  2.84100  3.09481  3.59656  5.65744  2.66278     83 e - - -
          2.68618  4.42225  2.77519  2.73123  3.46354  2.40513  3.72494  3.29354  2.67741  2.69355  4.24690  2.90347  2.73739  3.18146  2.89801  2.37887  2.77519  2.98518  4.58477  3.61503
          0.01294  4.74996  5.47231  0.61958  0.77255  0.48576  0.95510
     71   2.93306  5.30779  3.12013  2.62419  4.64055  3.65826  1.74984  4.09182  1.96638  3.59974  4.38310  2.30440  4.07093  2.96521  2.91861  2.91175  2.27953  3.70375  5.74228  4.38567     84 h - - -
          2.68618  4.42225  2.77519  2.73123  3.46354  2.40513  3.72494  3.29354  2.67741  2.69355  4.24690  2.90347  2.73739  3.18146  2.89801  2.37887  2.77519  2.98518  4.58477  3.61503
          0.01294  4.74996  5.47231  0.61958  0.77255  0.48576  0.95510
     72   2.83474  4.72628  3.48849  2.91550  3.86701  3.73727  2.28907  3.27456  2.11164  2.22396  3.81910  3.37164  4.11849  3.18270  3.16279  2.97170  2.30550  3.02272  2.81768  3.97071     85 k - - -
          2.68618  4.42225  2.77519  2.73123  3.46354  2.40513  3.72494  3.29354  2.67741  2.69355  4.24690  2.90347  2.73739  3.18146  2.89801  2.37887  2.77519  2.98518  4.58477  3.61503
          0.01294  4.74996  5.47231  0.61958  0.77255  0.48576  0.95510
     73   3.10122  5.30548  3.51437  2.88347  4.60043  3.84462  2.12355  4.02810  2.36859  2.33890  4.37109  3.35405  4.21169  2.16730  1.57836  3.10771  3.29898  3.69889  5.66505  4.39075     86 r - - -
          2.68618  4.42225  2.77519  2.73123  3.46354  2.40513  3.72494  3.29354  2.67741  2.69355  4.24690  2.90347  2.73739  3.18146  2.89801  2.37887  2.77519  2.98518  4.58477  3.61503
          0.01294  4.74996  5.47231  0.61958  0.77255  0.48576  0.95510
     74   3.56466  5.34234  4.38540  3.65102  4.31042  4.25704  4.27127  3.70539  2.60029  1.69059  4.25629  3.96343  4.63384  3.48349  0.82176  3.69555  3.76053  3.60206  5.66355  4.45781     87 r - - -
          2.68618  4.42225  2.77519  2.73123  3.46354  2.40513  3.72494  3.29354  2.67741  2.69355  4.24690  2.90347  2.73739  3.18146  2.89801  2.37887  2.77519  2.98518  4.58477  3.61503
          0.01294  4.74996  5.47231  0.61958  0.77255  0.48576  0.95510
     75   3.33569  5.61200  3.73920  3.03054  5.10315  3.99107  2.02115  4.45884  1.35572  3.84256  4.66757  3.46822  4.33682  2.09359  1.78539  3.29897  3.49901  4.09265  5.85431  4.65387     88 k - - -
          2.68618  4.42225  2.77519  2.73123  3.46354  2.40513  3.72494  3.29354  2.67741  2.69355  4.24690  2.90347  2.73739  3.18146  2.89801  2.37887  2.77519  2.98518  4.58477  3.61503
          0.01294  4.74996  5.47231  0.61958  0.77255  0.48576  0.95510
     76   2.99764  4.97774  3.25880  2.05356  4.15956  3.77241  4.03620  1.34852  2.83972  3.13288  4.05525  3.35658  4.20457  2.24926  3.22107  3.09076  3.23377  3.15315  5.52415  4.23545     89 i - - -
          2.68618  4.42225  2.77519  2.73123  3.46354  2.40513  3.72494  3.29354  2.67741  2.69355  4.24690  2.90347  2.73739  3.18146  2.89801  2.37887  2.77519  2.98518  4.58477  3.61503
          0.01294  4.74996  5.47231  0.61958  0.77255  0.48576  0.95510
     77   1.61252  5.12366  3.07014  1.74820  4.72492  3.55218  4.07451  4.17374  2.91113  3.74083  4.53478  3.23822  4.10095  3.22251  3.38562  1.56865  3.20511  3.73332  5.93037  4.56589     90 s - - -
          2.68618  4.42225  2.77519  2.73123  3.46354  2.40513  3.72494  3.29354  2.67741  2.69355  4.24690  2.90347  2.73739  3.18146  2.89801  2.37887  2.77519  2.98518  4.58477  3.61503
          0.01294  4.74996  5.47231  0.61958  0.77255  0.48576  0.95510
     78   2.86058  4.47722  3.94095  3.35897  3.59720  3.87441  4.14161  1.74717  3.17450  1.98759  3.57113  3.69864  4.25351  3.53451  2.11506  2.28219  3.09459  2.67816  5.08174  3.86894     91 i - - -
          2.68618  4.42225  2.77519  2.73123  3.46354  2.40513  3.72494  3.29354  2.67741  2.69355  4.24690  2.90347  2.73739  3.18146  2.89801  2.37887  2.77519  2.98518  4.58477  3.61503
          0.01294  4.74996  5.47231  0.61958  0.77255  0.48576  0.95510
     79   3.00681  4.47905  4.59291  4.05596  3.60029  4.09961  4.59392  2.54056  3.91610  1.32621  3.55235  4.21128  4.52349  4.14607  4.07894  2.20043  3.28092  1.44712  5.23487  4.04417     92 l - - -
          2.68618  4.42225  2.77519  2.73123  3.46354  2.40513  3.72494  3.29354  2.67741  2.69355  4.24690  2.90347  2.73739  3.18146  2.89801  2.37887  2.77519  2.98518  4.58477  3.61503
          0.01294  4.74996  5.47231  0.61958  0.77255  0.48576  0.95510
     80   1.94042  5.44132  3.43947  2.81709  4.85117  3.81817  3.86533  4.25618  1.82189  3.70478  4.50258  3.30281  4.18966  2.09696  1.58341  3.07700  3.30199  3.87474  5.78382  4.50458     93 r - - -
          2.68618  4.42225  2.77519  2.73123  3.46354  2.40513  3.72494  3.29354  2.67741  2.69355  4.24690  2.90347  2.73739  3.18146  2.89801  2.37887  2.77519  2.98518  4.58477  3.61503
          0.01294  4.74996  5.47231  0.61958  0.77255  0.48576  0.95510
     81   1.99600  5.32994  2.24554  2.01037  4.67106  3.57211  3.77612  4.15303  2.03425  3.63076  4.37550  3.03998  3.97997  2.87768  2.28087  2.78929  3.06173  3.71922  5.76097  4.35290     94 a - - -
          2.68618  4.42225  2.77519  2.73123  3.46354  2.40513  3.72494  3.29354  2.67741  2.69355  4.24690  2.90347  2.73739  3.18146  2.89801  2.37887  2.77519  2.98518  4.58477  3.61503
          0.01294  4.74996  5.47231  0.61958  0.77255  0.48576  0.95510
     82   2.98726  5.44700  3.07786  1.80006  4.81072  3.67311  1.91599  4.27044  1.93232  3.72925  4.49889  3.14086  4.08917  2.16930  2.87753  2.94217  3.21010  3.85255  5.83354  4.46736     95 e - - -
          2.68618  4.42225  2.77519  2.73123  3.46354  2.40513  3.72494  3.29354  2.67741  2.69355  4.24690  2.90347  2.73739  3.18146  2.89801  2.37887  2.77519  2.98518  4.58477  3.61503
          0.01294  4.74996  5.47231  0.61958  0.77255  0.48576  0.95510
     83   3.22538  4.67439  4.46810  2.38118  3.68990  4.37096  4.70827  1.06148  3.85616  1.74763  3.57044  4.27016  4.70614  4.14285  4.09162  3.69241  3.46289  2.29921  5.42909  4.24222     96 i - - -
          2.68618  4.42225  2.77519  2.73123  3.46354  2.40513  3.72494  3.29354  2.67741  2.69355  4.24690  2.90347  2.73739  3.18146  2.89801  2.37887  2.77519  2.98518  4.58477  3.61503
          0.01294  4.74996  5.47231  0.61958  0.77255  0.48576  0.95510
     84   2.19117  4.95325  3.23948  2.68187  4.19099  3.64095  3.84707  2.55704  2.08547  3.21076  4.03624  3.19057  4.03311  2.24813  3.07250  2.85506  2.07866  3.27926  5.46836  4.14979     97 t - - -
          2.68618  4.42225  2.77519  2.73123  3.46354  2.40513  3.72494  3.29354  2.67741  2.69355  4.24690  2.90347  2.73739  3.18146  2.89801  2.37887  2.77519  2.98518  4.58477  3.61503
          0.01294  4.74996  5.47231  0.61958  0.77255  0.48576  0.95510
     85   2.82891  5.27952  2.28617  2.50908  4.59910  3.57889  3.78707  2.36117  1.99861  3.57169  4.33037  2.31785  3.98706  2.25237  3.01744  2.79880  3.06160  3.65670  5.72389  4.32754     98 k - - -
          2.68640  4.42247  2.77541  2.73145  3.46376  2.40464  3.72516  3.29251  2.67763  2.69377  4.24712  2.90369  2.73761  3.18168  2.89707  2.37909  2.77467  2.98540  4.58499  3.61525
          0.44110  1.04279  5.47231  0.68438  0.70199  0.48576  0.95510
     86   2.86894  4.73031  3.51699  2.97422  3.68880  3.76754  3.96176  3.27347  2.90154  2.18819  3.82946  3.41982  4.15832  2.07663  3.27988  2.18582  3.10236  3.02982  5.13369  1.98805    101 y - - -
          2.68618  4.42225  2.77519  2.73123  3.46354  2.40513  3.72494  3.29354  2.67741  2.69355  4.24690  2.90347  2.73739  3.18146  2.89801  2.37887  2.77519  2.98518  4.58477  3.61503
          0.01294  4.74996  5.47231  0.61958  0.77255  0.48576  0.95510
     87   2.84708  4.88653  3.29756  1.75662  4.07439  3.69475  3.91661  3.40101  2.74193  2.24283  3.95097  3.26967  4.09008  2.32569  3.16606  2.92960  3.07902  2.07771  5.42103  4.12336    102 e - - -
          2.68618  4.42225  2.77519  2.73123  3.46354  2.40513  3.72494  3.29354  2.67741  2.69355  4.24690  2.90347  2.73739  3.18146  2.89801  2.37887  2.77519  2.98518  4.58477  3.61503
          0.01294  4.74996  5.47231  0.61958  0.77255  0.48576  0.95510
     88   2.87656  4.71169  3.54858  3.15448  3.96855  3.69684  4.19840  3.37009  3.15526  1.19858  3.97795  2.22691  4.21230  3.49785  3.50283  2.14186  3.18192  3.11024  5.40722  4.12835    103 l - - -
          2.68618  4.42225  2.77519  2.73123  3.46354  2.40513  3.72494  3.29354  2.67741  2.69355  4.24690  2.90347  2.73739  3.18146  2.89801  2.37887  2.77519  2.98518  4.58477  3.61503
          0.01294  4.74996  5.47231  0.61958  0.77255  0.48576  0.95510
     89   3.36742  6.04432  1.19728  1.37587  5.32859  3.63676  4.16363  4.87671  3.17310  4.32491  5.15598  3.07905  4.25372  2.08759  3.78465  3.23304  3.65048  4.41291  6.46339  4.92425    104 d - - -
          2.68618  4.42225  2.77519  2.73123  3.46354  2.40513  3.72494  3.29354  2.67741  2.69355  4.24690  2.90347  2.73739  3.18146  2.89801  2.37887  2.77519  2.98518  4.58477  3.61503
          0.01294  4.74996  5.47231  0.61958  0.77255  0.48576  0.95510
     90   2.81124  2.72507  2.22840  3.11354  3.68877  3.78884  4.05054  2.22410  3.06489  2.74188  3.64583  3.52315  4.17114  3.37399  2.45424  3.03646  3.04552  2.07927  5.13956  3.90236    105 v - - -
          2.68618  4.42225  2.77519  2.73123  3.46354  2.40513  3.72494  3.29354  2.67741  2.69355  4.24690  2.90347  2.73739  3.18146  2.89801  2.37887  2.77519  2.98518  4.58477  3.61503
          0.01294  4.74996  5.47231  0.61958  0.77255  0.48576  0.95510
     91   1.49093  4.76704  2.24222  3.07355  4.06237  3.76774  4.21273  1.69420  3.17633  3.03270  3.97829  3.51887  4.24707  3.47044  3.58236  3.09992  3.20446  2.82164  5.51685  4.24527    106 a - - -
          2.68618  4.42225  2.77519  2.73123  3.46354  2.40513  3.72494  3.29354  2.67741  2.69355  4.24690  2.90347  2.73739  3.18146  2.89801  2.37887  2.77519  2.98518  4.58477  3.61503
          0.01294  4.74996  5.47231  0.61958  0.77255  0.48576  0.95510
     92   3.33150  5.53627  3.79355  3.06872  4.98216  4.00408  3.92834  4.33061  1.70415  2.34130  4.59737  3.49586  4.34685  2.08750  1.27363  3.31368  3.49510  3.99253  5.80662  4.61426    107 r - - -
          2.68618  4.42225  2.77519  2.73123  3.46354  2.40513  3.72494  3.29354  2.67741  2.69355  4.24690  2.90347  2.73739  3.18146  2.89801  2.37887  2.77519  2.98518  4.58477  3.61503
          0.01294  4.74996  5.47231  0.61958  0.77255  0.48576  0.95510
     93   3.45292  4.76730  5.29820  4.71612  3.32235  4.68257  4.90611  1.28050  4.52266  1.19516  3.27737  4.79159  4.92685  4.58791  4.54214  4.02099  3.67549  2.62149  2.37366  3.98729    108 l - - -
          2.68618  4.42225  2.77519  2.73123  3.46354  2.40513  3.72494  3.29354  2.67741  2.69355  4.24690  2.90347  2.73739  3.18146  2.89801  2.37887  2.77519  2.98518  4.58477  3.61503
          0.01294  4.74996  5.47231  0.61958  0.77255  0.48576  0.95510
     94   1.98903  5.12562  3.18417  2.62347  4.40336  3.63701  2.53531  3.83223  2.03544  2.45545  4.19000  3.14504  4.02664  2.24394  2.95597  2.84858  3.06759  3.48194  5.59017  4.24775    109 a - - -
          2.68618  4.42225  2.77519  2.73123  3.46354  2.40513  3.72494  3.29354  2.67741  2.69355  4.24690  2.90347  2.73739  3.18146  2.89801  2.37887  2.77519  2.98518  4.58477  3.61503
          0.01294  4.74996  5.47231  0.61958  0.77255  0.48576  0.95510
     95   3.15608  5.67274  2.73691  1.15926  5.01713  2.30690  4.02961  4.51512  2.86850  3.99261  4.78994  3.10768  4.17103  1.86152  3.37077  3.07949  3.41711  4.08173  6.12817  4.68554    110 e - - -
          2.68618  4.42225  2.77519  2.73123  3.46354  2.40513  3.72494  3.29354  2.67741  2.69355  4.24690  2.90347  2.73739  3.18146  2.89801  2.37887  2.77519  2.98518  4.58477  3.61503
          0.01294  4.74996  5.47231  0.61958  0.77255  0.48576  0.95510
     96   3.32170  5.62338  3.59965  1.80927  5.10630  3.95600  3.92674  4.47183  1.33590  3.86041  4.68301  3.43159  4.32243  3.04088  1.47238  3.27973  3.49413  4.09882  5.87957  4.66177    111 k - - -
          2.68618  4.42225  2.77519  2.73123  3.46354  2.40513  3.72494  3.29354  2.67741  2.69355  4.24690  2.90347  2.73739  3.18146  2.89801  2.37887  2.77519  2.98518  4.58477  3.61503
          0.01294  4.74996  5.47231  0.61958  0.77255  0.48576  0.95510
     97   2.83284  5.03251  3.22967  2.06715  4.27855  3.65111  3.83313  2.58140  2.57489  2.41025  4.09883  3.17898  4.03846  2.04776  2.27299  2.86391  3.05987  3.36607  5.51879  4.19436    112 q - - -
          2.68618  4.42225  2.77519  2.73123  3.46354  2.40513  3.72494  3.29354  2.67741  2.69355  4.24690  2.90347  2.73739  3.18146  2.89801  2.37887  2.77519  2.98518  4.58477  3.61503
          0.01294  4.74996  5.47231  0.61958  0.77255  0.48576  0.95510
     98   1.62371  5.26375  3.02843  2.02599  4.61731  3.59134  3.83665  4.07697  1.98944  3.59336  4.36329  3.09534  4.02045  2.95308  3.05148  2.15788  3.10352  3.67113  5.75299  4.36838    113 a - - -
          2.68618  4.42225  2.77519  2.73123  3.46354  2.40513  3.72494  3.29354  2.67741  2.69355  4.24690  2.90347  2.73739  3.18146  2.89801  2.37887  2.77519  2.98518  4.58477  3.61503
          0.01294  4.74996  5.47231  0.61958  0.77255  0.48576  0.95510
     99   3.43441  6.00775  2.59637  0.92332  5.33751  3.67518  4.24021  4.90095  3.23326  4.36976  5.23044  1.44939  4.31193  3.40968  3.79765  3.31173  3.73304  4.44828  6.48140  4.97311    114 e - - -
          2.68618  4.42225  2.77519  2.73123  3.46354  2.40513  3.72494  3.29354  2.67741  2.69355  4.24690  2.90347  2.73739  3.18146  2.89801  2.37887  2.77519  2.98518  4.58477  3.61503
          0.01294  4.74996  5.47231  0.61958  0.77255  0.48576  0.95510
    100   2.85302  4.40406  4.05901  2.42071  3.49448  3.91710  4.20331  2.11380  3.39848  1.95085  2.35519  3.79185  4.28450  3.66047  3.66017  3.18927  2.01606  2.56616  5.02017  3.81943    115 l - - -
          2.68618  4.42225  2.77519  2.73123  3.46354  2.40513  3.72494  3.29354  2.67741  2.69355  4.24690  2.90347  2.73739  3.18146  2.89801  2.37887  2.77519  2.98518  4.58477  3.61503
          0.01294  4.74996  5.47231  0.61958  0.77255  0.48576  0.95510
    101   1.99585  5.17039  3.12997  2.05520  4.46514  3.61156  3.79413  3.90537  2.51827  2.43480  4.22931  3.10749  4.00417  2.26627  2.27906  2.81858  3.05309  3.53434  5.62917  4.26845    116 a - - -
          2.68618  4.42225  2.77519  2.73123  3.46354  2.40513  3.72494  3.29354  2.67741  2.69355  4.24690  2.90347  2.73739  3.18146  2.89801  2.37887  2.77519  2.98518  4.58477  3.61503
          0.01294  4.74996  5.47231  0.61958  0.77255  0.48576  0.95510
    102   1.94460  5.45735  2.09701  1.94688  4.78956  3.58713  3.86320  4.27845  1.65944  3.75720  4.51584  3.05122  4.04251  2.97567  3.15294  2.88407  3.17984  3.84354  5.89276  4.46611    117 k - - -
          2.68618  4.42225  2.77519  2.73123  3.46354  2.40513  3.72494  3.29354  2.67741  2.69355  4.24690  2.90347  2.73739  3.18146  2.89801  2.37887  2.77519  2.98518  4.58477  3.61503
          0.01294  4.74996  5.47231  0.61958  0.77255  0.48576  0.95510
    103   2.88668  5.35441  2.29554  2.54926  4.70841  3.61532  3.80542  4.17716  1.97378  3.65320  4.41013  3.08915  4.02444  2.91104  1.78129  1.96147  3.11601  3.75383  5.77690  4.39115    118 r - - -
          2.68618  4.42225  2.77519  2.73123  3.46354  2.40513  3.72494  3.29354  2.67741  2.69355  4.24690  2.90347  2.73739  3.18146  2.89801  2.37887  2.77519  2.98518  4.58477  3.61503
          0.01294  4.74996  5.47231  0.61958  0.77255  0.48576  0.95510
    104   2.87764  4.72377  3.56096  1.99754  3.85756  3.79217  4.00374  2.32749  2.85546  1.72466  3.77202  3.44327  4.17095  3.25413  2.31806  3.03656  3.10520  2.94988  5.27756  4.02829    119 l - - -
          2.68618  4.42225  2.77519  2.73123  3.46354  2.40513  3.72494  3.29354  2.67741  2.69355  4.24690  2.90347  2.73739  3.18146  2.89801  2.37887  2.77519  2.98518  4.58477  3.61503
          0.01294  4.74996  5.47231  0.61958  0.77255  0.48576  0.95510
    105   1.53572  5.37961  2.14143  1.93938  4.72485  3.58685  3.90775  4.19372  2.72632  3.71268  4.49005  3.08155  4.06101  3.03248  3.23584  2.90541  2.26790  3.78105  5.87914  4.46620    120 a - - -
          2.68618  4.42225  2.77519  2.73123  3.46354  2.40513  3.72494  3.29354  2.67741  2.69355  4.24690  2.90347  2.73739  3.18146  2.89801  2.37887  2.77519  2.98518  4.58477  3.61503
          0.01294  4.74996  5.47231  0.61958  0.77255  0.48576  0.95510
    106   2.84300  4.96267  3.25885  1.75595  2.59639  3.67283  3.86990  3.56262  1.89413  2.34773  4.02434  3.22213  4.06451  3.04212  3.08441  2.89703  3.07233  3.27294  5.44506  4.11945    121 e - - -
          2.68618  4.42225  2.77519  2.73123  3.46354  2.40513  3.72494  3.29354  2.67741  2.69355  4.24690  2.90347  2.73739  3.18146  2.89801  2.37887  2.77519  2.98518  4.58477  3.61503
          0.01294  4.74996  5.47231  0.61958  0.77255  0.48576  0.95510
    107   1.54059  2.55613  4.67585  4.09139  2.31764  4.02822  4.42177  1.90659  3.92513  2.42800  3.41489  4.16111  4.41497  4.09585  4.00966  3.34881  3.13346  2.36923  4.97353  3.78394    122 a - - -
          2.68618  4.42225  2.77519  2.73123  3.46354  2.40513  3.72494  3.29354  2.67741  2.69355  4.24690  2.90347  2.73739  3.18146  2.89801  2.37887  2.77519  2.98518  4.58477  3.61503
          0.01294  4.74996  5.47231  0.61958  0.77255  0.48576  0.95510
    108   2.96742  5.23824  3.30119  2.73001  4.54195  3.72772  3.85358  3.96398  2.45047  2.12076  4.30452  2.32956  4.11356  1.76532  2.07453  2.96856  3.18334  3.61615  5.65792  4.34507    123 q - - -
          2.68618  4.42225  2.77519  2.73123  3.46354  2.40513  3.72494  3.29354  2.67741  2.69355  4.24690  2.90347  2.73739  3.18146  2.89801  2.37887  2.77519  2.98518  4.58477  3.61503
          0.15252  4.74996  2.01886  0.61958  0.77255  0.48576  0.95510
    109   3.08331  5.23302  3.47937  2.87454  4.51684  3.81260  3.86389  3.89943  1.39685  1.93403  4.28398  3.33564  4.18651  2.03611  2.60343  3.10147  3.28072  3.60408  5.60985  4.35831    124 k - - -
          2.68618  4.42225  2.77519  2.73123  3.46354  2.40513  3.72494  3.29354  2.67741  2.69355  4.24690  2.90347  2.73739  3.18146  2.89801  2.37887  2.77519  2.98518  4.58477  3.61503
          0.01486  4.61230  5.33465  0.61958  0.77255  0.35673  1.20385
    110   2.20115  4.87089  2.36511  2.71734  4.08403  3.65030  3.87044  3.45313  2.12933  3.11458  2.65744  3.21949  4.04234  3.05094  3.15051  2.86709  3.02775  2.12998  5.40516  4.09770    125 k - - -
          2.68618  4.42225  2.77519  2.73123  3.46354  2.40513  3.72494  3.29354  2.67741  2.69355  4.24690  2.90347  2.73739  3.18146  2.89801  2.37887  2.77519  2.98518  4.58477  3.61503
          0.01294  4.74996  5.47231  0.61958  0.77255  0.48576  0.95510
    111   2.83281  4.71579  3.50823  2.94791  3.91022  3.73321  3.98286  3.22467  1.94626  2.21639  3.83046  3.39861  4.13125  3.22454  3.22223  1.81280  3.07185  2.18371  5.29823  4.03638    126 s - - -
          2.68618  4.42225  2.77519  2.73123  3.46354  2.40513  3.72494  3.29354  2.67741  2.69355  4.24690  2.90347  2.73739  3.18146  2.89801  2.37887  2.77519  2.98518  4.58477  3.61503
          0.01294  4.74996  5.47231  0.61958  0.77255  0.48576  0.95510
    112   3.55309  5.72760  4.04255  3.24275  5.29646  4.14320  3.96962  4.59135  1.27726  3.93262  4.79099  3.62458  4.46930  1.52271  1.52185  3.51423  3.68090  4.25292  5.90123  4.77617    127 k - - -
          2.68618  4.42225  2.77519  2.73123  3.46354  2.40513  3.72494  3.29354  2.67741  2.69355  4.24690  2.90347  2.73739  3.18146  2.89801  2.37887  2.77519  2.98518  4.58477  3.61503
          0.15691  4.74996  1.99092  0.61958  0.77255  0.48576  0.95510
    113   2.82448  5.08318  3.17127  2.61406  4.32561  3.61099  3.77816  3.79381  2.46924  3.35263  4.15855  3.12734  4.00351  2.13604  2.17760  1.91998  3.05062  3.44891  5.52239  2.58840    128 s - - -
          2.68618  4.42225  2.77519  2.73123  3.46354  2.40513  3.72494  3.29354  2.67741  2.69355  4.24690  2.90347  2.73739  3.18146  2.89801  2.37887  2.77519  2.98518  4.58477  3.61503
          0.01493  4.60798  5.33032  0.61958  0.77255  0.35399  1.21027
    114   2.92118  5.32540  3.15344  1.84396  4.65788  3.66260  3.81605  4.11270  1.96066  3.60366  4.37858  3.14211  4.05823  1.76018  2.85878  2.89420  3.14279  3.71688  2.79567  4.37459    129 q - - -
          2.68618  4.42225  2.77519  2.73123  3.46354  2.40513  3.72494  3.29354  2.67741  2.69355  4.24690  2.90347  2.73739  3.18146  2.89801  2.37887  2.77519  2.98518  4.58477  3.61503
          0.01294  4.74996  5.47231  0.61958  0.77255  0.48576  0.95510
    115   1.51707  4.71416  3.65677  3.15199  3.87193  3.79118  4.14300  3.18913  3.03735  1.65340  3.80511  3.56174  4.23102  2.25691  3.37611  3.09047  3.17037  2.98771  5.34268  4.09984    130 a - - -
          2.68618  4.42225  2.77519  2.73123  3.46354  2.40513  3.72494  3.29354  2.67741  2.69355  4.24690  2.90347  2.73739  3.18146  2.89801  2.37887  2.77519  2.98518  4.58477  3.61503
          0.01294  4.74996  5.47231  0.61958  0.77255  0.48576  0.95510
    116   3.54108  5.28189  4.39818  3.68026  4.19463  4.26870  4.30531  3.57469  2.67319  1.41961  4.13303  3.99237  4.64178  3.53092  0.96947  3.69802  3.74196  3.50026  5.62455  4.42165    131 r - - -
          2.68618  4.42225  2.77519  2.73123  3.46354  2.40513  3.72494  3.29354  2.67741  2.69355  4.24690  2.90347  2.73739  3.18146  2.89801  2.37887  2.77519  2.98518  4.58477  3.61503
          0.01294  4.74996  5.47231  0.61958  0.77255  0.48576  0.95510
    117   3.53878  5.68280  3.99817  3.23952  5.17213  4.13170  1.18628  4.51972  1.63057  3.89208  4.75639  3.62374  4.46747  3.10537  1.70283  3.51003  3.67371  4.19243  5.87019  4.72432    132 h - - -
          2.68618  4.42225  2.77519  2.73123  3.46354  2.40513  3.72494  3.29354  2.67741  2.69355  4.24690  2.90347  2.73739  3.18146  2.89801  2.37887  2.77519  2.98518  4.58477  3.61503
          0.01294  4.74996  5.47231  0.61958  0.77255  0.48576  0.95510
    118   3.01669  5.30576  3.21722  2.03593  4.63728  3.73068  3.89761  3.99457  1.19510  3.56966  4.38827  3.23615  4.14239  3.02741  2.86765  3.00984  3.23942  2.34686  5.74394  4.42370    133 k - - -
          2.68618  4.42225  2.77519  2.73123  3.46354  2.40513  3.72494  3.29354  2.67741  2.69355  4.24690  2.90347  2.73739  3.18146  2.89801  2.37887  2.77519  2.98518  4.58477  3.61503
          0.01294  4.74996  5.47231  0.61958  0.77255  0.48576  0.95510
    119   2.10841  5.00316  3.15756  1.70682  4.28115  2.45873  3.90784  3.70768  2.72740  3.31872  4.14208  3.19837  4.05672  3.07171  3.18142  2.88213  3.09060  3.38036  2.40481  4.22645    134 e - - -
          2.68618  4.42225  2.77519  2.73123  3.46354  2.40513  3.72494  3.29354  2.67741  2.69355  4.24690  2.90347  2.73739  3.18146  2.89801  2.37887  2.77519  2.98518  4.58477  3.61503
          0.01294  4.74996  5.47231  0.61958  0.77255  0.48576  0.95510
    120   2.98233  5.49734  2.83471  1.89016  4.83163  3.59832  3.89722  4.32152  2.69081  3.80070  4.56700  1.74505  4.06981  1.93670  3.19236  2.16127  3.22724  3.88810  5.93697  4.50873    135 n - - -
          2.68618  4.42225  2.77519  2.73123  3.46354  2.40513  3.72494  3.29354  2.67741  2.69355  4.24690  2.90347  2.73739  3.18146  2.89801  2.37887  2.77519  2.98518  4.58477  3.61503
          0.16032  4.74996  1.96985  0.61958  0.77255  0.48576  0.95510
    121   3.34823  5.57381  3.49841  2.97238  5.04004  3.91288  3.92084  4.42285  1.26141  3.82239  4.67882  3.41621  4.31221  1.27094  2.47010  3.31177  3.52549  4.07187  5.83898  4.63562    136 k - - -
          2.68618  4.42225  2.77519  2.73123  3.46354  2.40513  3.72494  3.29354  2.67741  2.69355  4.24690  2.90347  2.73739  3.18146  2.89801  2.37887  2.77519  2.98518  4.58477  3.61503
          0.01498  4.60462  5.32697  0.61958  0.77255  0.35190  1.21520
    122   3.03711  4.47426  4.50187  3.94251  2.15027  4.12027  4.18987  1.47294  3.79900  2.51942  3.53237  4.07907  4.47498  2.35794  3.94589  3.41852  3.26717  2.70041  4.65963  2.19707    137 i - - -
          2.68618  4.42225  2.77519  2.73123  3.46354  2.40513  3.72494  3.29354  2.67741  2.69355  4.24690  2.90347  2.73739  3.18146  2.89801  2.37887  2.77519  2.98518  4.58477  3.61503
          0.01294  4.74996  5.47231  0.61958  0.77255  0.48576  0.95510
    123   2.81878  2.69468  3.70176  3.14193  3.75018  3.76256  4.07678  3.07516  3.04592  2.11630  3.70454  3.53837  4.17511  1.70102  3.38848  3.03039  2.19906  2.84977  5.19584  3.96001    138 q - - -
          2.68618  4.42225  2.77519  2.73123  3.46354  2.40513  3.72494  3.29354  2.67741  2.69355  4.24690  2.90347  2.73739  3.18146  2.89801  2.37887  2.77519  2.98518  4.58477  3.61503
          0.01294  4.74996  5.47231  0.61958  0.77255  0.48576  0.95510
    124   2.82869  5.30591  2.08269  2.02309  4.64284  3.58227  3.77422  4.11676  2.02635  2.48949  4.35216  3.05347  3.98394  2.87741  2.26943  2.79353  3.05907  3.69284  5.73692  4.33936    139 e - - -
          2.68618  4.42225  2.77519  2.73123  3.46354  2.40513  3.72494  3.29354  2.67741  2.69355  4.24690  2.90347  2.73739  3.18146  2.89801  2.37887  2.77519  2.98518  4.58477  3.61503
          0.01294  4.74996  5.47231  0.61958  0.77255  0.48576  0.95510
    125   2.84732  4.80538  2.15161  2.85141  3.89746  3.72130  3.92452  3.36096  2.78341  1.80095  3.88274  3.32689  4.10995  3.15403  2.35400  2.95627  3.07749  3.10424  2.79042  3.96752    140 l - - -
          2.68618  4.42225  2.77519  2.73123  3.46354  2.40513  3.72494  3.29354  2.67741  2.69355  4.24690  2.90347  2.73739  3.18146  2.89801  2.37887  2.77519  2.98518  4.58477  3.61503
          0.01294  4.74996  5.47231  0.61958  0.77255  0.48576  0.95510
    126   3.15393  4.54958  4.69595  2.36939  3.65959  4.36900  4.72865  1.42686  4.02419  1.63331  3.55868  4.35893  4.69703  4.25271  4.21152  3.68118  3.39145  1.68658  5.35422  4.17123    141 i - - -
          2.68618  4.42225  2.77519  2.73123  3.46354  2.40513  3.72494  3.29354  2.67741  2.69355  4.24690  2.90347  2.73739  3.18146  2.89801  2.37887  2.77519  2.98518  4.58477  3.61503
          0.01294  4.74996  5.47231  0.61958  0.77255  0.48576  0.95510
    127   2.91915  4.98631  3.40879  2.83385  4.21598  2.51219  2.46854  2.44168  2.58290  3.23845  4.08404  3.31186  4.12839  3.08065  1.60557  2.98449  3.14400  3.32906  5.47549  4.18770    142 r - - -
          2.68618  4.42225  2.77519  2.73123  3.46354  2.40513  3.72494  3.29354  2.67741  2.69355  4.24690  2.90347  2.73739  3.18146  2.89801  2.37887  2.77519  2.98518  4.58477  3.61503
          0.01294  4.74996  5.47231  0.61958  0.77255  0.48576  0.95510
    128   3.54023  5.58497  4.16004  3.32378  5.03233  4.16556  3.99601  4.33635  1.60262  2.26739  4.65402  3.68119  4.48932  3.13033  0.95825  3.54269  3.67281  4.04929  5.81615  4.69061    143 r - - -
          2.68618  4.42225  2.77519  2.73123  3.46354  2.40513  3.72494  3.29354  2.67741  2.69355  4.24690  2.90347  2.73739  3.18146  2.89801  2.37887  2.77519  2.98518  4.58477  3.61503
          0.23798  4.74996  1.59389  0.61958  0.77255  0.48576  0.95510
    129   2.81211  5.11394  3.12148  1.98430  4.41139  3.58436  3.74174  2.51741  2.40378  3.37615  4.17553  3.08516  3.97501  2.12981  2.06262  2.81091  3.03450  3.47768  5.55634  4.22178    144 e - - -
          2.68618  4.42225  2.77519  2.73123  3.46354  2.40513  3.72494  3.29354  2.67741  2.69355  4.24690  2.90347  2.73739  3.18146  2.89801  2.37887  2.77519  2.98518  4.58477  3.61503
          0.01618  4.52816  5.25050  0.61958  0.77255  0.31169  1.31755
    130   1.97888  5.16807  2.31250  2.57306  4.46015  3.60293  3.82241  3.89062  1.70939  2.41211  4.24112  3.10709  4.01324  2.94897  3.05049  2.83128  3.07015  3.52522  5.64930  4.28260    145 k - - -
          2.68618  4.42225  2.77519  2.73123  3.46354  2.40513  3.72494  3.29354  2.67741  2.69355  4.24690  2.90347  2.73739  3.18146  2.89801  2.37887  2.77519  2.98518  4.58477  3.61503
          0.01294  4.74996  5.47231  0.61958  0.77255  0.48576  0.95510
    131   2.92239  5.24457  3.21826  2.06610  4.56024  3.68328  3.83161  3.98298  2.46825  3.51230  4.30689  3.17960  4.07406  2.16769  1.76610  2.91448  3.14306  2.18573  5.67492  4.34173    146 r - - -
          2.68618  4.42225  2.77519  2.73123  3.46354  2.40513  3.72494  3.29354  2.67741  2.69355  4.24690  2.90347  2.73739  3.18146  2.89801  2.37887  2.77519  2.98518  4.58477  3.61503
          0.01294  4.74996  5.47231  0.61958  0.77255  0.48576  0.95510
    132   2.10775  5.20174  1.58243  2.59788  2.59772  3.60934  3.92183  3.93073  2.76463  3.51038  4.32144  2.27104  4.07248  3.07263  3.25593  2.91545  3.16749  3.57506  5.70769  4.32335    147 d - - -
          2.68618  4.42225  2.77519  2.73123  3.46354  2.40513  3.72494  3.29354  2.67741  2.69355  4.24690  2.90347  2.73739  3.18146  2.89801  2.37887  2.77519  2.98518  4.58477  3.61503
          0.01294  4.74996  5.47231  0.61958  0.77255  0.48576  0.95510
    133   2.81273  5.04397  3.16200  2.09022  4.28920  3.62245  3.82299  2.29269  2.03851  3.30443  4.11306  2.37900  4.01700  2.96744  3.05087  2.83610  3.04321  3.38160  5.53137  2.69965    148 k - - -
          2.68618  4.42225  2.77519  2.73123  3.46354  2.40513  3.72494  3.29354  2.67741  2.69355  4.24690  2.90347  2.73739  3.18146  2.89801  2.37887  2.77519  2.98518  4.58477  3.61503
          0.01294  4.74996  5.47231  0.61958  0.77255  0.48576  0.95510
    134   2.11713  4.56387  5.04302  4.45201  2.25623  4.42358  4.75057  1.86367  4.28477  1.16501  3.29656  4.53935  4.72212  4.39283  4.33426  3.74732  3.44204  2.48016  5.17008  4.02558    149 l - - -
          2.68618  4.42225  2.77519  2.73123  3.46354  2.40513  3.72494  3.29354  2.67741  2.69355  4.24690  2.90347  2.73739  3.18146  2.89801  2.37887  2.77519  2.98518  4.58477  3.61503
          0.01294  4.74996  5.47231  0.61958  0.77255  0.48576  0.95510
    135   2.13505  5.16872  3.07481  2.63439  4.63752  3.56521  3.92102  4.09820  2.69814  3.63267  4.40847  2.25831  4.04076  2.20109  3.16992  1.52071  3.12112  3.67522  5.80316  4.42830    150 s - - -
          2.68618  4.42225  2.77519  2.73123  3.46354  2.40513  3.72494  3.29354  2.67741  2.69355  4.24690  2.90347  2.73739  3.18146  2.89801  2.37887  2.77519  2.98518  4.58477  3.61503
          0.01294  4.74996  5.47231  0.61958  0.77255  0.48576  0.95510
    136   3.07592  5.48397  3.31633  1.82608  4.89632  3.77556  3.85247  4.32183  1.84552  3.75149  4.53390  3.24612  4.15849  1.67916  2.00502  3.03523  3.27945  3.91633  5.82035  4.51286    151 q - - -
          2.68618  4.42225  2.77519  2.73123  3.46354  2.40513  3.72494  3.29354  2.67741  2.69355  4.24690  2.90347  2.73739  3.18146  2.89801  2.37887  2.77519  2.98518  4.58477  3.61503
          0.01294  4.74996  5.47231  0.61958  0.77255  0.48576  0.95510
    137   1.97662  5.32688  3.09540  2.02004  4.67360  3.63073  3.80866  4.13127  2.48126  3.61893  4.38425  3.10951  4.03424  1.81349  2.16265  2.86145  3.11954  3.72205  5.75063  4.37836    152 q - - -
          2.68618  4.42225  2.77519  2.73123  3.46354  2.40513  3.72494  3.29354  2.67741  2.69355  4.24690  2.90347  2.73739  3.18146  2.89801  2.37887  2.77519  2.98518  4.58477  3.61503
          0.01294  4.74996  5.47231  0.61958  0.77255  0.48576  0.95510
    138   1.55395  4.40758  4.04474  3.47628  3.49814  3.89426  2.60131  2.10459  3.37141  1.99290  3.49691  3.77845  4.27390  3.64970  3.62997  3.17335  3.08315  2.59958  5.01328  3.79782    153 a - - -
          2.68618  4.42225  2.77519  2.73123  3.46354  2.40513  3.72494  3.29354  2.67741  2.69355  4.24690  2.90347  2.73739  3.18146  2.89801  2.37887  2.77519  2.98518  4.58477  3.61503
          0.01294  4.74996  5.47231  0.61958  0.77255  0.48576  0.95510
    139   2.80123  4.41819  3.86665  3.29841  3.53196  2.25198  4.09682  2.20530  3.22410  2.61677  3.52742  3.64538  4.20238  2.44637  3.52272  3.08728  3.03440  2.03914  5.01002  2.54967    154 v - - -
          2.68618  4.42225  2.77519  2.73123  3.46354  2.40513  3.72494  3.29354  2.67741  2.69355  4.24690  2.90347  2.73739  3.18146  2.89801  2.37887  2.77519  2.98518  4.58477  3.61503
          0.01294  4.74996  5.47231  0.61958  0.77255  0.48576  0.95510
    140   2.98719  5.33925  3.02116  1.44394  4.60286  3.66590  3.90367  4.04690  2.62734  2.41432  4.39322  3.15682  4.10594  1.74261  3.05757  2.96532  3.22128  3.69379  5.77504  4.40691    155 e - - -
          2.68618  4.42225  2.77519  2.73123  3.46354  2.40513  3.72494  3.29354  2.67741  2.69355  4.24690  2.90347  2.73739  3.18146  2.89801  2.37887  2.77519  2.98518  4.58477  3.61503
          0.01294  4.74996  5.47231  0.61958  0.77255  0.48576  0.95510
    141   2.88976  5.33721  2.22961  1.63604  4.64754  3.59114  3.83706  2.29156  2.00139  3.62427  4.39444  3.06589  4.02444  2.95318  3.10098  2.85451  3.12673  3.70327  5.78587  4.38372    156 e - - -
          2.68618  4.42225  2.77519  2.73123  3.46354  2.40513  3.72494  3.29354  2.67741  2.69355  4.24690  2.90347  2.73739  3.18146  2.89801  2.37887  2.77519  2.98518  4.58477  3.61503
          0.01294  4.74996  5.47231  0.61958  0.77255  0.48576  0.95510
    142   3.30833  5.41299  3.14164  0.80576  4.45559  3.86773  4.26411  3.77974  3.09489  2.02825  4.41677  3.44836  4.38469  3.46184  3.50285  3.33509  3.57321  3.58708  5.87674  4.53115    157 e - - -
          2.68618  4.42225  2.77519  2.73123  3.46354  2.40513  3.72494  3.29354  2.67741  2.69355  4.24690  2.90347  2.73739  3.18146  2.89801  2.37887  2.77519  2.98518  4.58477  3.61503
          0.01294  4.74996  5.47231  0.61958  0.77255  0.48576  0.95510
    143   1.20975  4.77286  3.56965  3.07688  4.00448  3.73658  4.11873  3.32972  2.96948  2.15325  3.93316  3.49986  4.19911  2.28692  3.32354  3.04260  3.16705  3.09409  5.42875  4.16762    158 a - - -
          2.68618  4.42225  2.77519  2.73123  3.46354  2.40513  3.72494  3.29354  2.67741  2.69355  4.24690  2.90347  2.73739  3.18146  2.89801  2.37887  2.77519  2.98518  4.58477  3.61503
          0.01294  4.74996  5.47231  0.61958  0.77255  0.48576  0.95510
    144   2.91156  2.64718  1.92922  1.60194  4.67689  3.58366  3.88574  4.14491  2.69215  3.66611  4.44155  3.08170  4.04506  3.00882  3.19557  2.16531  3.16204  3.73613  5.83390  4.42827    159 e - - -
          2.68618  4.42225  2.77519  2.73123  3.46354  2.40513  3.72494  3.29354  2.67741  2.69355  4.24690  2.90347  2.73739  3.18146  2.89801  2.37887  2.77519  2.98518  4.58477  3.61503
          0.01294  4.74996  5.47231  0.61958  0.77255  0.48576  0.95510
    145   2.84506  5.23347  2.03909  2.53730  4.53661  3.58701  3.82275  3.99312  2.59677  3.52667  2.62651  3.07985  4.00815  1.84117  3.08186  2.17068  3.08274  3.60607  5.70567  4.31983    160 q - - -
          2.68618  4.42225  2.77519  2.73123  3.46354  2.40513  3.72494  3.29354  2.67741  2.69355  4.24690  2.90347  2.73739  3.18146  2.89801  2.37887  2.77519  2.98518  4.58477  3.61503
          0.01294  4.74996  5.47231  0.61958  0.77255  0.48576  0.95510
    146   4.09644  6.12354  3.29347  0.24426  5.64857  4.13907  4.91442  5.33537  3.95314  4.81971  5.84901  3.86957  4.80535  4.17035  4.39715  4.03112  4.43533  4.95170  6.61085  5.48056    161 E - - -
          2.68618  4.42225  2.77519  2.73123  3.46354  2.40513  3.72494  3.29354  2.67741  2.69355  4.24690  2.90347  2.73739  3.18146  2.89801  2.37887  2.77519  2.98518  4.58477  3.61503
          0.01294  4.74996  5.47231  0.61958  0.77255  0.48576  0.95510
    147   3.08714  5.47852  2.03288  1.20761  4.74694  3.63754  4.01420  2.09380  2.89797  3.73399  4.56815  3.11826  4.15094  3.16165  3.42099  3.04452  3.34248  3.74949  5.96755  4.55017    162 e - - -
          2.68618  4.42225  2.77519  2.73123  3.46354  2.40513  3.72494  3.29354  2.67741  2.69355  4.24690  2.90347  2.73739  3.18146  2.89801  2.37887  2.77519  2.98518  4.58477  3.61503
          0.01294  4.74996  5.47231  0.61958  0.77255  0.48576  0.95510
    148   3.11460  4.47235  4.98499  4.38194  2.25108  4.31042  4.63485  1.91342  4.19971  1.45511  2.24012  4.44067  4.62127  4.30419  4.23106  3.62848  2.19037  2.52538  5.06814  3.93244    163 l - - -
          2.68618  4.42225  2.77519  2.73123  3.46354  2.40513  3.72494  3.29354  2.67741  2.69355  4.24690  2.90347  2.73739  3.18146  2.89801  2.37887  2.77519  2.98518  4.58477  3.61503
          0.01294  4.74996  5.47231  0.61958  0.77255  0.48576  0.95510
    149   3.24760  4.70694  4.59137  4.00073  3.55558  4.35779  4.61840  1.91024  2.32738  0.96918  3.43126  4.27065  4.67202  4.04977  3.85039  3.67312  3.47370  2.57552  5.31148  4.15976    164 l - - -
          2.68618  4.42225  2.77519  2.73123  3.46354  2.40513  3.72494  3.29354  2.67741  2.69355  4.24690  2.90347  2.73739  3.18146  2.89801  2.37887  2.77519  2.98518  4.58477  3.61503
          0.16032  4.74996  1.96985  0.61958  0.77255  0.48576  0.95510
    150   2.88445  5.21361  3.17320  2.61668  4.47679  3.63754  3.77264  3.96746  2.39721  3.48113  4.27582  2.19420  4.02746  2.14564  1.86230  2.87240  3.10326  3.59884  5.59995  2.59804    165 r - - -
          2.68618  4.42225  2.77519  2.73123  3.46354  2.40513  3.72494  3.29354  2.67741  2.69355  4.24690  2.90347  2.73739  3.18146  2.89801  2.37887  2.77519  2.98518  4.58477  3.61503
          0.01498  4.60462  5.32697  0.61958  0.77255  0.74586  0.64307
    151   2.84481  5.11654  2.98851  1.92817  4.22556  2.42916  2.47592  3.81227  2.62232  3.38084  4.19533  3.08822  4.00777  2.97180  3.08599  2.84756  3.08158  3.46915  5.50624  2.20981    166 e - - -
          2.68618  4.42225  2.77519  2.73123  3.46354  2.40513  3.72494  3.29354  2.67741  2.69355  4.24690  2.90347  2.73739  3.18146  2.89801  2.37887  2.77519  2.98518  4.58477  3.61503
          0.01498  4.60462  5.32697  0.61958  0.77255  0.74586  0.64307
    152   2.79904  4.98087  3.06584  1.97280  4.21434  2.14956  2.51481  2.47996  2.62901  3.24376  4.06860  3.11710  3.99751  2.98204  3.08098  2.83237  3.03588  3.31503  5.48738  4.15132    167 e - - -
          2.68618  4.42225  2.77519  2.73123  3.46354  2.40513  3.72494  3.29354  2.67741  2.69355  4.24690  2.90347  2.73739  3.18146  2.89801  2.37887  2.77519  2.98518  4.58477  3.61503
          0.01498  4.60462  5.32697  0.61958  0.77255  0.74586  0.64307
    153   3.28478  5.26742  3.84283  3.37743  5.02768  1.88468  4.29385  4.49455  2.70304  3.98621  4.86047  3.73486  4.40294  3.47108  0.75780  3.36026  3.60320  4.07800  5.97304  4.83976    168 r - - -
          2.68547  4.42310  2.77605  2.73110  3.46235  2.40527  3.72580  3.29439  2.67826  2.69345  4.24775  2.90238  2.73825  3.18077  2.89538  2.37834  2.77605  2.98603  4.58562  3.61588
          0.50261  0.92874        *  1.97726  0.14902  0.00000        *
//
