# Supplementary material for: T346Hunter: A Novel Web-Based Tool for the Prediction of Type III, Type IV and Type VI Secretion Systems in Bacterial Genomes
Source: PLoS One. 2015 Apr 13;10(4):e0119317. doi: 10.1371/journal.pone.0119317 (PMC4395097; doi:10.1371/journal.pone.0119317)
Supplement: S1 Data — (ZIP) [file pone.0119317.s009.zip › T346Hunter_profiles/sctp.hmm]

HMMER3/f [3.1b1 | May 2013]
NAME  sctp
LENG  338
ALPH  amino
RF    no
MM    no
CONS  yes
CS    no
MAP   yes
DATE  Wed Sep  4 10:55:37 2013
NSEQ  3
EFFN  1.374023
CKSUM 922441598
STATS LOCAL MSV      -10.9280  0.70038
STATS LOCAL VITERBI  -11.8862  0.70038
STATS LOCAL FORWARD   -5.3884  0.70038
HMM          A        C        D        E        F        G        H        I        K        L        M        N        P        Q        R        S        T        V        W        Y   
            m->m     m->i     m->d     i->m     i->i     d->m     d->d
  COMPO   2.45752  4.49327  2.77424  2.56159  3.67570  2.84941  3.55763  3.02950  2.56508  2.52648  3.83621  2.91279  3.27961  2.91244  2.96167  2.48464  2.89085  2.80195  5.06245  3.85572
          2.68718  4.42326  2.77620  2.73042  3.46454  2.40613  3.72595  3.29295  2.67755  2.69280  4.24377  2.90339  2.73566  3.18104  2.89794  2.37923  2.77430  2.98619  4.58577  3.61384
          0.60865  1.27072  1.74134  2.62881  0.07490  0.00000        *
      1   2.61337  4.41501  3.57877  3.18043  3.78220  1.57825  4.14082  3.08830  3.11052  2.77193  1.95056  3.48067  3.99647  3.46684  3.41162  2.82176  2.97513  2.84383  5.26418  4.02070     18 g - - -
          2.68618  4.42225  2.77519  2.73123  3.46354  2.40513  3.72494  3.29354  2.67741  2.69355  4.24690  2.90347  2.73739  3.18146  2.89801  2.37887  2.77519  2.98518  4.58477  3.61503
          0.02276  4.19003  4.91237  0.61958  0.77255  0.71324  0.67345
      2   2.86199  5.00242  3.03204  2.68043  4.56207  1.89081  3.85306  3.99458  1.34504  3.53639  4.38174  3.14632  3.98445  3.01416  2.74970  2.89131  3.15180  3.60509  5.64049  4.37875     19 k - - -
          2.68618  4.42225  2.77519  2.73123  3.46354  2.40513  3.72494  3.29354  2.67741  2.69355  4.24690  2.90347  2.73739  3.18146  2.89801  2.37887  2.77519  2.98518  4.58477  3.61503
          0.02276  4.19003  4.91237  0.61958  0.77255  0.71324  0.67345
      3   2.93712  5.22379  1.52945  2.40156  4.70377  3.34279  3.95589  4.21893  2.93637  3.77680  4.63718  2.95188  1.53971  3.13866  3.46506  2.90623  3.26113  3.79811  5.89823  4.51082     20 d - - -
          2.68618  4.42225  2.77519  2.73123  3.46354  2.40513  3.72494  3.29354  2.67741  2.69355  4.24690  2.90347  2.73739  3.18146  2.89801  2.37887  2.77519  2.98518  4.58477  3.61503
          0.02276  4.19003  4.91237  0.61958  0.77255  0.71324  0.67345
      4   2.78044  4.55332  3.48731  3.04285  3.40050  3.61532  1.80152  2.97774  2.87405  2.72724  3.72842  3.41865  4.08264  3.30235  3.17574  2.96680  3.05822  1.81432  4.92192  3.49989     21 h - - -
          2.68618  4.42225  2.77519  2.73123  3.46354  2.40513  3.72494  3.29354  2.67741  2.69355  4.24690  2.90347  2.73739  3.18146  2.89801  2.37887  2.77519  2.98518  4.58477  3.61503
          0.02276  4.19003  4.91237  0.61958  0.77255  0.71324  0.67345
      5   2.71171  4.77168  3.01162  2.69197  3.92199  3.37955  1.73059  3.72872  2.68306  3.31755  4.18740  3.13856  3.93552  3.10214  3.04841  1.77532  3.03622  3.36339  5.29833  3.86458     22 h - - -
          2.68618  4.42225  2.77519  2.73123  3.46354  2.40513  3.72494  3.29354  2.67741  2.69355  4.24690  2.90347  2.73739  3.18146  2.89801  2.37887  2.77519  2.98518  4.58477  3.61503
          0.02276  4.19003  4.91237  0.61958  0.77255  0.71324  0.67345
      6   0.63807  4.38347  3.81737  3.63802  4.40049  3.19694  4.61774  3.57612  3.66344  3.44184  4.44784  3.69697  3.96734  3.97670  3.88291  2.73582  3.03592  3.17336  5.79436  4.63521     23 A - - -
          2.68618  4.42225  2.77519  2.73123  3.46354  2.40513  3.72494  3.29354  2.67741  2.69355  4.24690  2.90347  2.73739  3.18146  2.89801  2.37887  2.77519  2.98518  4.58477  3.61503
          0.02276  4.19003  4.91237  0.61958  0.77255  0.71324  0.67345
      7   3.23789  4.58726  4.84295  4.33245  3.35451  4.47753  4.93635  2.04532  4.17341  1.11714  3.18339  4.55330  4.76901  4.38500  4.32786  3.85949  3.49484  1.39879  5.35839  4.20170     24 l - - -
          2.68618  4.42225  2.77519  2.73123  3.46354  2.40513  3.72494  3.29354  2.67741  2.69355  4.24690  2.90347  2.73739  3.18146  2.89801  2.37887  2.77519  2.98518  4.58477  3.61503
          0.02276  4.19003  4.91237  0.61958  0.77255  0.71324  0.67345
      8   2.71248  4.86902  2.90239  2.58336  4.36009  3.35591  3.83625  3.85441  2.56809  3.42336  4.26594  3.05907  3.90477  1.61963  2.94354  1.79562  3.02720  3.46000  5.58170  4.24059     25 q - - -
          2.68618  4.42225  2.77519  2.73123  3.46354  2.40513  3.72494  3.29354  2.67741  2.69355  4.24690  2.90347  2.73739  3.18146  2.89801  2.37887  2.77519  2.98518  4.58477  3.61503
          0.02276  4.19003  4.91237  0.61958  0.77255  0.71324  0.67345
      9   1.17054  4.24248  3.63939  3.35807  4.42692  3.03242  4.39417  3.79977  3.39938  3.53279  4.36887  3.45620  3.79771  3.68040  3.69157  1.47963  2.80934  3.24963  5.78476  4.58009     26 a - - -
          2.68618  4.42225  2.77519  2.73123  3.46354  2.40513  3.72494  3.29354  2.67741  2.69355  4.24690  2.90347  2.73739  3.18146  2.89801  2.37887  2.77519  2.98518  4.58477  3.61503
          0.02276  4.19003  4.91237  0.61958  0.77255  0.71324  0.67345
     10   2.30659  1.46179  4.06802  3.73264  4.14334  3.06913  4.49892  3.47931  3.62023  3.27903  4.16577  3.63951  3.83668  3.89464  3.81749  1.47694  2.80769  3.03211  5.57926  4.38491     27 c - - -
          2.68618  4.42225  2.77519  2.73123  3.46354  2.40513  3.72494  3.29354  2.67741  2.69355  4.24690  2.90347  2.73739  3.18146  2.89801  2.37887  2.77519  2.98518  4.58477  3.61503
          0.02276  4.19003  4.91237  0.61958  0.77255  0.71324  0.67345
     11   2.53688  4.31221  3.78701  3.44855  3.93558  1.79120  4.36802  2.87192  3.42513  2.91958  3.91391  3.62329  4.00372  3.73126  3.69159  2.78611  2.95659  1.33024  5.43827  4.21655     28 v - - -
          2.68618  4.42225  2.77519  2.73123  3.46354  2.40513  3.72494  3.29354  2.67741  2.69355  4.24690  2.90347  2.73739  3.18146  2.89801  2.37887  2.77519  2.98518  4.58477  3.61503
          0.02276  4.19003  4.91237  0.61958  0.77255  0.71324  0.67345
     12   3.04532  5.58149  1.25317  2.21182  4.89972  3.30895  3.89455  4.47236  2.93781  3.97154  4.83113  1.68876  3.94856  3.06890  3.54109  2.93532  3.35147  4.02730  6.09471  4.57904     29 d - - -
          2.68618  4.42225  2.77519  2.73123  3.46354  2.40513  3.72494  3.29354  2.67741  2.69355  4.24690  2.90347  2.73739  3.18146  2.89801  2.37887  2.77519  2.98518  4.58477  3.61503
          0.02276  4.19003  4.91237  0.61958  0.77255  0.71324  0.67345
     13   3.26595  4.59437  4.85027  4.34923  1.51317  4.44096  4.48889  1.51874  4.20825  1.81834  3.17872  4.45636  4.71561  4.31592  4.30312  3.80324  3.50478  2.24914  4.76515  3.31975     30 f - - -
          2.68618  4.42225  2.77519  2.73123  3.46354  2.40513  3.72494  3.29354  2.67741  2.69355  4.24690  2.90347  2.73739  3.18146  2.89801  2.37887  2.77519  2.98518  4.58477  3.61503
          0.02276  4.19003  4.91237  0.61958  0.77255  0.71324  0.67345
     14   2.86916  4.87201  2.99474  1.55081  3.92771  3.56962  3.89137  3.19510  2.70784  1.84137  3.86804  3.16994  4.03479  3.10075  3.09412  2.94773  3.12005  3.00613  5.37403  4.05727     31 e - - -
          2.68618  4.42225  2.77519  2.73123  3.46354  2.40513  3.72494  3.29354  2.67741  2.69355  4.24690  2.90347  2.73739  3.18146  2.89801  2.37887  2.77519  2.98518  4.58477  3.61503
          0.02276  4.19003  4.91237  0.61958  0.77255  0.71324  0.67345
     15   2.92147  4.79345  3.39935  2.93517  3.65314  3.70913  3.92918  3.07424  2.64784  1.70353  3.65793  3.37401  4.12674  1.68128  2.94430  3.05297  3.16225  2.96463  5.19314  3.88357     32 q - - -
          2.68618  4.42225  2.77519  2.73123  3.46354  2.40513  3.72494  3.29354  2.67741  2.69355  4.24690  2.90347  2.73739  3.18146  2.89801  2.37887  2.77519  2.98518  4.58477  3.61503
          0.02276  4.19003  4.91237  0.61958  0.77255  0.71324  0.67345
     16   1.21047  4.33296  3.52025  3.22853  4.35169  3.11719  4.30882  3.68645  3.27089  3.41943  4.29386  3.42391  1.80611  3.58104  3.58522  2.57798  2.87293  3.21521  5.70625  4.49300     33 a - - -
          2.68618  4.42225  2.77519  2.73123  3.46354  2.40513  3.72494  3.29354  2.67741  2.69355  4.24690  2.90347  2.73739  3.18146  2.89801  2.37887  2.77519  2.98518  4.58477  3.61503
          0.02276  4.19003  4.91237  0.61958  0.77255  0.71324  0.67345
     17   2.94866  4.73745  3.51774  3.05344  3.54117  3.77327  4.00224  2.93669  2.76459  1.40696  3.52943  3.47400  4.18059  1.97523  3.04768  3.12147  3.18924  2.86707  5.14900  3.86143     34 l - - -
          2.68618  4.42225  2.77519  2.73123  3.46354  2.40513  3.72494  3.29354  2.67741  2.69355  4.24690  2.90347  2.73739  3.18146  2.89801  2.37887  2.77519  2.98518  4.58477  3.61503
          0.02276  4.19003  4.91237  0.61958  0.77255  0.71324  0.67345
     18   2.94866  4.73745  3.51774  3.05344  3.54117  3.77327  4.00224  2.93669  2.76459  1.40696  3.52943  3.47400  4.18059  1.97523  3.04768  3.12147  3.18924  2.86707  5.14900  3.86143     35 l - - -
          2.68618  4.42225  2.77519  2.73123  3.46354  2.40513  3.72494  3.29354  2.67741  2.69355  4.24690  2.90347  2.73739  3.18146  2.89801  2.37887  2.77519  2.98518  4.58477  3.61503
          0.02276  4.19003  4.91237  0.61958  0.77255  0.71324  0.67345
     19   2.96778  5.36291  1.60511  2.31889  4.40207  3.38088  1.67197  4.17595  2.76914  3.68907  4.54458  2.88352  3.95144  3.01624  3.28245  2.90007  3.24367  3.78761  5.68570  4.19744     36 d - - -
          2.68618  4.42225  2.77519  2.73123  3.46354  2.40513  3.72494  3.29354  2.67741  2.69355  4.24690  2.90347  2.73739  3.18146  2.89801  2.37887  2.77519  2.98518  4.58477  3.61503
          0.02276  4.19003  4.91237  0.61958  0.77255  0.71324  0.67345
     20   2.97951  5.43471  2.37486  1.53039  4.75835  3.34950  3.83941  4.27149  2.74307  3.78776  4.63244  1.50078  3.94075  3.00242  3.24821  2.89831  3.26277  3.86004  5.92415  4.47399     37 n - - -
          2.68618  4.42225  2.77519  2.73123  3.46354  2.40513  3.72494  3.29354  2.67741  2.69355  4.24690  2.90347  2.73739  3.18146  2.89801  2.37887  2.77519  2.98518  4.58477  3.61503
          0.02276  4.19003  4.91237  0.61958  0.77255  0.71324  0.67345
     21   2.66540  4.54872  3.25619  2.91841  3.90502  3.43190  4.03966  3.01123  2.94396  2.95931  3.92682  1.65635  3.99510  3.30658  3.30107  2.83055  3.00395  1.77115  5.35804  4.03801     38 n - - -
          2.68618  4.42225  2.77519  2.73123  3.46354  2.40513  3.72494  3.29354  2.67741  2.69355  4.24690  2.90347  2.73739  3.18146  2.89801  2.37887  2.77519  2.98518  4.58477  3.61503
          0.02276  4.19003  4.91237  0.61958  0.77255  0.71324  0.67345
     22   2.86199  5.00242  3.03204  2.68043  4.56207  1.89081  3.85306  3.99458  1.34504  3.53639  4.38174  3.14632  3.98445  3.01416  2.74970  2.89131  3.15180  3.60509  5.64049  4.37875     39 k - - -
          2.68618  4.42225  2.77519  2.73123  3.46354  2.40513  3.72494  3.29354  2.67741  2.69355  4.24690  2.90347  2.73739  3.18146  2.89801  2.37887  2.77519  2.98518  4.58477  3.61503
          0.02276  4.19003  4.91237  0.61958  0.77255  0.71324  0.67345
     23   3.10972  4.84128  3.84746  3.79286  4.90591  0.37294  4.88166  4.59475  4.01663  4.20427  5.19106  4.01326  4.24141  4.31626  4.20640  3.29257  3.61539  4.06145  5.90503  5.02264     40 G - - -
          2.68618  4.42225  2.77519  2.73123  3.46354  2.40513  3.72494  3.29354  2.67741  2.69355  4.24690  2.90347  2.73739  3.18146  2.89801  2.37887  2.77519  2.98518  4.58477  3.61503
          0.02276  4.19003  4.91237  0.61958  0.77255  0.71324  0.67345
     24   2.79762  4.69133  3.19952  2.85003  3.69102  3.54268  3.93491  3.14813  2.81105  1.80698  3.84833  1.66663  4.04302  3.22026  3.15492  2.92921  3.08584  2.93510  5.17808  3.79996     41 n - - -
          2.68618  4.42225  2.77519  2.73123  3.46354  2.40513  3.72494  3.29354  2.67741  2.69355  4.24690  2.90347  2.73739  3.18146  2.89801  2.37887  2.77519  2.98518  4.58477  3.61503
          0.02276  4.19003  4.91237  0.61958  0.77255  0.71324  0.67345
     25   2.30659  1.46179  4.06802  3.73264  4.14334  3.06913  4.49892  3.47931  3.62023  3.27903  4.16577  3.63951  3.83668  3.89464  3.81749  1.47694  2.80769  3.03211  5.57926  4.38491     42 c - - -
          2.68618  4.42225  2.77519  2.73123  3.46354  2.40513  3.72494  3.29354  2.67741  2.69355  4.24690  2.90347  2.73739  3.18146  2.89801  2.37887  2.77519  2.98518  4.58477  3.61503
          0.02276  4.19003  4.91237  0.61958  0.77255  0.71324  0.67345
     26   2.93933  5.26484  2.61256  1.62773  4.38828  3.43727  1.73733  4.03301  2.55879  3.55341  4.40510  2.94291  3.95883  2.95402  2.97373  2.89488  3.19214  3.67132  5.60922  4.19005     43 e - - -
          2.68618  4.42225  2.77519  2.73123  3.46354  2.40513  3.72494  3.29354  2.67741  2.69355  4.24690  2.90347  2.73739  3.18146  2.89801  2.37887  2.77519  2.98518  4.58477  3.61503
          0.02276  4.19003  4.91237  0.61958  0.77255  0.71324  0.67345
     27   1.45078  4.34521  3.50114  3.22361  4.36613  3.12171  4.31455  3.69985  3.27304  3.43298  4.31250  3.42408  1.46421  3.58667  3.58580  2.58796  2.88534  3.22860  5.71863  4.50478     44 a - - -
          2.68618  4.42225  2.77519  2.73123  3.46354  2.40513  3.72494  3.29354  2.67741  2.69355  4.24690  2.90347  2.73739  3.18146  2.89801  2.37887  2.77519  2.98518  4.58477  3.61503
          0.02276  4.19003  4.91237  0.61958  0.77255  0.71324  0.67345
     28   2.95047  4.86418  3.48094  2.92132  3.95560  3.71092  3.83737  3.24671  1.42916  1.83776  3.87178  3.34148  4.10825  3.03809  2.61003  3.05466  3.16899  3.06112  5.30048  4.04674     45 k - - -
          2.68618  4.42225  2.77519  2.73123  3.46354  2.40513  3.72494  3.29354  2.67741  2.69355  4.24690  2.90347  2.73739  3.18146  2.89801  2.37887  2.77519  2.98518  4.58477  3.61503
          0.02276  4.19003  4.91237  0.61958  0.77255  0.71324  0.67345
     29   2.94921  5.32775  2.70152  1.45243  4.68672  3.47027  3.73936  4.12156  1.64150  3.60962  4.43808  2.95753  3.96028  2.87714  2.73102  2.89495  3.18358  3.73997  5.72114  4.37782     46 e - - -
          2.68618  4.42225  2.77519  2.73123  3.46354  2.40513  3.72494  3.29354  2.67741  2.69355  4.24690  2.90347  2.73739  3.18146  2.89801  2.37887  2.77519  2.98518  4.58477  3.61503
          0.02276  4.19003  4.91237  0.61958  0.77255  0.36599  1.18258
     30   2.78722  5.05813  3.02796  1.74196  4.33973  3.53597  3.71926  3.74545  1.85382  3.30415  2.57339  3.04430  3.94236  2.85481  2.79408  2.79068  3.01313  3.40680  5.51179  4.18034     47 e - - -
          2.68618  4.42225  2.77519  2.73123  3.46354  2.40513  3.72494  3.29354  2.67741  2.69355  4.24690  2.90347  2.73739  3.18146  2.89801  2.37887  2.77519  2.98518  4.58477  3.61503
          0.01887  4.37536  5.09771  0.61958  0.77255  0.48576  0.95510
     31   1.06971  4.34186  3.84407  3.57404  4.62166  3.12964  4.58589  4.01592  3.61400  3.73811  4.56074  3.61563  3.91277  3.87991  3.89031  1.32406  2.92328  3.41865  5.97354  4.78483     48 a - - -
          2.68618  4.42225  2.77519  2.73123  3.46354  2.40513  3.72494  3.29354  2.67741  2.69355  4.24690  2.90347  2.73739  3.18146  2.89801  2.37887  2.77519  2.98518  4.58477  3.61503
          0.01887  4.37536  5.09771  0.61958  0.77255  0.48576  0.95510
     32   3.42638  4.74284  5.11959  4.60724  3.39637  4.69696  5.15071  2.16490  4.44377  0.88386  3.20260  4.80867  4.94765  4.59815  4.55667  4.09018  3.67758  1.51845  5.46566  4.34834     49 l - - -
          2.68618  4.42225  2.77519  2.73123  3.46354  2.40513  3.72494  3.29354  2.67741  2.69355  4.24690  2.90347  2.73739  3.18146  2.89801  2.37887  2.77519  2.98518  4.58477  3.61503
          0.01887  4.37536  5.09771  0.61958  0.77255  0.48576  0.95510
     33   2.94408  5.49928  1.85468  1.70146  4.81860  3.43745  3.80814  4.31848  1.64448  3.78844  4.57595  2.89308  3.96022  2.93831  3.16116  2.86174  3.19782  3.88146  5.92195  4.47005     50 k - - -
          2.68618  4.42225  2.77519  2.73123  3.46354  2.40513  3.72494  3.29354  2.67741  2.69355  4.24690  2.90347  2.73739  3.18146  2.89801  2.37887  2.77519  2.98518  4.58477  3.61503
          0.01887  4.37536  5.09771  0.61958  0.77255  0.48576  0.95510
     34   2.85493  5.18822  2.89351  2.51012  4.58219  3.50224  3.77671  4.03067  1.80151  3.54398  4.34554  2.11917  2.01837  2.90901  2.84032  2.83623  3.10367  3.63779  5.68468  4.33480     51 k - - -
          2.68618  4.42225  2.77519  2.73123  3.46354  2.40513  3.72494  3.29354  2.67741  2.69355  4.24690  2.90347  2.73739  3.18146  2.89801  2.37887  2.77519  2.98518  4.58477  3.61503
          0.01887  4.37536  5.09771  0.61958  0.77255  0.48576  0.95510
     35   2.81796  4.32553  4.09725  3.54145  3.38211  3.90412  2.40951  1.84780  3.40198  2.37470  3.40385  3.81807  4.27656  3.69567  3.63735  3.20198  3.05874  1.54088  4.96028  3.71160     52 v - - -
          2.68618  4.42225  2.77519  2.73123  3.46354  2.40513  3.72494  3.29354  2.67741  2.69355  4.24690  2.90347  2.73739  3.18146  2.89801  2.37887  2.77519  2.98518  4.58477  3.61503
          0.01887  4.37536  5.09771  0.61958  0.77255  0.48576  0.95510
     36   3.08813  5.35954  3.38353  2.77318  4.81063  3.73917  3.73753  4.18709  1.56706  3.60995  4.43531  2.13262  4.11298  2.85691  1.51300  3.05872  3.26991  3.82385  5.65451  4.42672     53 r - - -
          2.68618  4.42225  2.77519  2.73123  3.46354  2.40513  3.72494  3.29354  2.67741  2.69355  4.24690  2.90347  2.73739  3.18146  2.89801  2.37887  2.77519  2.98518  4.58477  3.61503
          0.01887  4.37536  5.09771  0.61958  0.77255  0.48576  0.95510
     37   2.66600  4.46366  3.60212  3.10878  3.75702  3.54043  4.07467  3.01005  3.03036  1.95675  3.70222  3.46354  1.98220  3.37553  3.36467  2.87263  2.01107  2.77972  5.23078  3.99301     54 l - - -
          2.68618  4.42225  2.77519  2.73123  3.46354  2.40513  3.72494  3.29354  2.67741  2.69355  4.24690  2.90347  2.73739  3.18146  2.89801  2.37887  2.77519  2.98518  4.58477  3.61503
          0.01887  4.37536  5.09771  0.61958  0.77255  0.48576  0.95510
     38   2.93406  5.39963  2.60565  1.73131  4.66776  3.46036  1.94175  4.19027  2.61688  3.68759  4.49054  2.04128  3.97109  2.94616  3.09555  2.87067  3.18483  3.78456  5.81476  4.38555     55 e - - -
          2.68618  4.42225  2.77519  2.73123  3.46354  2.40513  3.72494  3.29354  2.67741  2.69355  4.24690  2.90347  2.73739  3.18146  2.89801  2.37887  2.77519  2.98518  4.58477  3.61503
          0.01887  4.37536  5.09771  0.61958  0.77255  0.48576  0.95510
     39   3.14955  4.89962  1.76856  3.19238  1.83328  3.94416  3.74095  3.45445  3.24903  2.98345  4.00950  3.55343  4.33793  3.49316  3.61151  3.24375  3.38380  3.24859  4.28893  1.76450     56 y - - -
          2.68618  4.42225  2.77519  2.73123  3.46354  2.40513  3.72494  3.29354  2.67741  2.69355  4.24690  2.90347  2.73739  3.18146  2.89801  2.37887  2.77519  2.98518  4.58477  3.61503
          0.01887  4.37536  5.09771  0.61958  0.77255  0.48576  0.95510
     40   2.71252  4.49016  3.74399  3.33202  3.72415  3.54095  4.23563  3.05641  3.23747  1.55174  3.78314  3.61298  4.11727  3.59241  3.52662  1.40277  3.07077  2.84457  5.27046  3.97948     57 s - - -
          2.68618  4.42225  2.77519  2.73123  3.46354  2.40513  3.72494  3.29354  2.67741  2.69355  4.24690  2.90347  2.73739  3.18146  2.89801  2.37887  2.77519  2.98518  4.58477  3.61503
          0.01887  4.37536  5.09771  0.61958  0.77255  0.48576  0.95510
     41   2.47903  4.43646  3.58347  3.43656  4.79029  0.95170  4.60298  4.29458  3.64428  3.95450  4.76081  3.56731  3.94425  3.88829  3.94104  1.61621  3.00344  3.61338  6.09700  4.89647     58 g - - -
          2.68618  4.42225  2.77519  2.73123  3.46354  2.40513  3.72494  3.29354  2.67741  2.69355  4.24690  2.90347  2.73739  3.18146  2.89801  2.37887  2.77519  2.98518  4.58477  3.61503
          0.01887  4.37536  5.09771  0.61958  0.77255  0.48576  0.95510
     42   3.05743  5.54455  1.31155  2.38335  4.87820  3.47036  3.89668  4.38025  1.56614  3.86826  4.69317  2.95110  4.02921  3.04484  3.21607  2.97404  3.32332  3.96062  5.98591  4.55560     59 d - - -
          2.68618  4.42225  2.77519  2.73123  3.46354  2.40513  3.72494  3.29354  2.67741  2.69355  4.24690  2.90347  2.73739  3.18146  2.89801  2.37887  2.77519  2.98518  4.58477  3.61503
          0.01887  4.37536  5.09771  0.61958  0.77255  0.48576  0.95510
     43   3.52856  5.44228  3.73436  3.29574  4.95007  3.92548  4.15895  4.42221  0.50935  3.88847  4.84972  3.68621  4.41210  3.34095  2.67574  3.55376  3.75639  4.11165  5.81321  4.71698     60 K - - -
          2.68618  4.42225  2.77519  2.73123  3.46354  2.40513  3.72494  3.29354  2.67741  2.69355  4.24690  2.90347  2.73739  3.18146  2.89801  2.37887  2.77519  2.98518  4.58477  3.61503
          0.01887  4.37536  5.09771  0.61958  0.77255  0.48576  0.95510
     44   2.91964  5.35797  2.86260  1.62735  4.72293  3.53817  3.73876  4.17222  1.75996  3.63165  4.42173  3.00693  3.98127  2.05414  2.73458  2.86796  3.14361  3.76619  5.73506  4.37957     61 e - - -
          2.68622  4.42229  2.77458  2.73127  3.46358  2.40517  3.72498  3.29358  2.67745  2.69359  4.24694  2.90351  2.73743  3.18150  2.89805  2.37891  2.77523  2.98522  4.58481  3.61507
          0.22743  1.62297  5.09771  0.21214  1.65469  0.48576  0.95510
     45   2.73649  4.63176  3.42930  2.88874  3.90036  1.98856  3.89421  2.21740  2.65787  2.92671  3.82028  3.31187  4.02400  3.12757  2.07384  2.87791  2.99805  2.95711  5.25761  4.00247     63 g - - -
          2.68618  4.42225  2.77519  2.73123  3.46354  2.40513  3.72494  3.29354  2.67741  2.69355  4.24690  2.90347  2.73739  3.18146  2.89801  2.37887  2.77519  2.98518  4.58477  3.61503
          0.01887  4.37536  5.09771  0.61958  0.77255  0.48576  0.95510
     46   3.01458  5.60743  1.71633  1.68615  4.90864  3.42230  3.86041  4.42581  2.77461  3.89427  4.69711  2.87337  3.98443  1.69786  3.33072  2.91442  3.28006  3.98252  6.03490  4.55043     64 e - - -
          2.68618  4.42225  2.77519  2.73123  3.46354  2.40513  3.72494  3.29354  2.67741  2.69355  4.24690  2.90347  2.73739  3.18146  2.89801  2.37887  2.77519  2.98518  4.58477  3.61503
          0.01887  4.37536  5.09771  0.61958  0.77255  0.48576  0.95510
     47   3.08343  5.10811  3.44609  2.91505  3.77034  3.77614  3.80344  3.77808  1.15611  3.30826  4.22678  3.34629  4.17649  3.05930  2.64874  3.11909  3.29321  3.50254  5.13569  2.12434     65 k - - -
          2.68618  4.42225  2.77519  2.73123  3.46354  2.40513  3.72494  3.29354  2.67741  2.69355  4.24690  2.90347  2.73739  3.18146  2.89801  2.37887  2.77519  2.98518  4.58477  3.61503
          0.01887  4.37536  5.09771  0.61958  0.77255  0.48576  0.95510
     48   2.56478  1.83595  4.34316  4.10234  4.60274  0.83793  4.86807  3.98955  4.03208  3.76104  4.63819  3.93883  4.05779  4.28484  4.18698  2.78801  3.09417  3.45770  5.93653  4.84754     66 g - - -
          2.68618  4.42225  2.77519  2.73123  3.46354  2.40513  3.72494  3.29354  2.67741  2.69355  4.24690  2.90347  2.73739  3.18146  2.89801  2.37887  2.77519  2.98518  4.58477  3.61503
          0.01887  4.37536  5.09771  0.61958  0.77255  0.48576  0.95510
     49   3.27177  5.94601  0.93999  1.56038  5.22193  3.41852  4.03406  4.78664  3.14270  4.25165  5.13536  2.87112  4.08372  3.21154  3.80177  3.11631  3.57741  4.32882  6.38731  4.82522     67 d - - -
          2.68618  4.42225  2.77519  2.73123  3.46354  2.40513  3.72494  3.29354  2.67741  2.69355  4.24690  2.90347  2.73739  3.18146  2.89801  2.37887  2.77519  2.98518  4.58477  3.61503
          0.01887  4.37536  5.09771  0.61958  0.77255  0.48576  0.95510
     50   1.85994  4.81628  3.11639  2.70803  4.43584  1.83115  3.91770  3.85105  1.90044  3.44658  4.26141  3.16242  3.94088  3.08017  3.05842  2.74867  3.00989  3.44027  5.64927  4.34238     68 g - - -
          2.68618  4.42225  2.77519  2.73123  3.46354  2.40513  3.72494  3.29354  2.67741  2.69355  4.24690  2.90347  2.73739  3.18146  2.89801  2.37887  2.77519  2.98518  4.58477  3.61503
          0.01887  4.37536  5.09771  0.61958  0.77255  0.48576  0.95510
     51   3.69563  4.96255  5.27560  4.77989  1.79674  4.87023  4.77094  2.52706  4.62381  0.76381  3.07660  4.88217  5.02495  4.59929  4.64291  4.25939  3.91169  2.73347  4.89887  3.48880     69 l - - -
          2.68618  4.42225  2.77519  2.73123  3.46354  2.40513  3.72494  3.29354  2.67741  2.69355  4.24690  2.90347  2.73739  3.18146  2.89801  2.37887  2.77519  2.98518  4.58477  3.61503
          0.01887  4.37536  5.09771  0.61958  0.77255  0.48576  0.95510
     52   2.70054  4.65337  3.40850  2.86018  4.00693  3.52718  3.88984  3.33807  2.63100  3.03392  3.90621  3.28167  3.99284  3.10201  1.81838  2.04547  2.98064  2.08826  5.33181  4.06904     70 r - - -
          2.68618  4.42225  2.77519  2.73123  3.46354  2.40513  3.72494  3.29354  2.67741  2.69355  4.24690  2.90347  2.73739  3.18146  2.89801  2.37887  2.77519  2.98518  4.58477  3.61503
          0.01887  4.37536  5.09771  0.61958  0.77255  0.48576  0.95510
     53   1.58731  4.37638  3.67578  3.18090  3.82585  3.42191  4.12033  3.13486  3.12619  2.87381  2.20120  3.47702  3.98766  3.43702  3.45614  1.94604  2.91476  2.84990  5.26590  4.03877     71 a - - -
          2.68618  4.42225  2.77519  2.73123  3.46354  2.40513  3.72494  3.29354  2.67741  2.69355  4.24690  2.90347  2.73739  3.18146  2.89801  2.37887  2.77519  2.98518  4.58477  3.61503
          0.01887  4.37536  5.09771  0.61958  0.77255  0.48576  0.95510
     54   2.98881  4.68955  3.70833  3.25562  3.29356  3.84008  1.37572  1.98627  3.02147  2.69043  3.76020  3.61358  4.27002  3.47278  3.29501  3.19398  3.24424  2.83511  4.86546  3.39361     72 h - - -
          2.68618  4.42225  2.77519  2.73123  3.46354  2.40513  3.72494  3.29354  2.67741  2.69355  4.24690  2.90347  2.73739  3.18146  2.89801  2.37887  2.77519  2.98518  4.58477  3.61503
          0.01887  4.37536  5.09771  0.61958  0.77255  0.48576  0.95510
     55   1.78733  5.20063  2.02614  2.40336  4.55660  3.44215  3.76643  4.01068  1.89228  3.54254  4.33132  2.95019  3.92076  2.89629  3.04431  2.77258  3.05768  3.60905  5.71233  4.31511     73 a - - -
          2.68618  4.42225  2.77519  2.73123  3.46354  2.40513  3.72494  3.29354  2.67741  2.69355  4.24690  2.90347  2.73739  3.18146  2.89801  2.37887  2.77519  2.98518  4.58477  3.61503
          0.01887  4.37536  5.09771  0.61958  0.77255  0.48576  0.95510
     56   2.92898  5.37397  2.56710  1.70706  4.72532  3.43318  3.84617  4.21014  2.70581  3.72235  4.52850  2.01223  1.92460  2.98944  3.21248  2.87127  3.19760  3.79496  5.88145  4.45233     74 e - - -
          2.68618  4.42225  2.77519  2.73123  3.46354  2.40513  3.72494  3.29354  2.67741  2.69355  4.24690  2.90347  2.73739  3.18146  2.89801  2.37887  2.77519  2.98518  4.58477  3.61503
          0.01887  4.37536  5.09771  0.61958  0.77255  0.48576  0.95510
     57   3.05029  4.45619  4.59420  4.03785  3.42278  4.23777  4.62709  1.66194  3.90126  1.36583  3.29359  4.25777  4.56787  4.12598  4.07732  3.56479  2.08290  2.11397  5.20861  4.04850     75 l - - -
          2.68618  4.42225  2.77519  2.73123  3.46354  2.40513  3.72494  3.29354  2.67741  2.69355  4.24690  2.90347  2.73739  3.18146  2.89801  2.37887  2.77519  2.98518  4.58477  3.61503
          0.01887  4.37536  5.09771  0.61958  0.77255  0.48576  0.95510
     58   1.11429  4.97838  1.81149  2.61837  4.65165  3.36447  4.08724  4.03504  3.05541  3.70146  4.55687  3.11583  4.00272  3.27716  3.54924  2.86102  3.18768  3.61113  5.92221  4.55782     76 a - - -
          2.68618  4.42225  2.77519  2.73123  3.46354  2.40513  3.72494  3.29354  2.67741  2.69355  4.24690  2.90347  2.73739  3.18146  2.89801  2.37887  2.77519  2.98518  4.58477  3.61503
          0.01887  4.37536  5.09771  0.61958  0.77255  0.48576  0.95510
     59   1.57316  4.38501  3.68461  3.20890  3.83899  3.42614  4.14954  3.11824  3.15618  1.91967  3.79919  3.49748  4.00154  3.46972  3.48043  1.93551  2.93215  2.83811  5.28940  4.05828     77 a - - -
          2.68618  4.42225  2.77519  2.73123  3.46354  2.40513  3.72494  3.29354  2.67741  2.69355  4.24690  2.90347  2.73739  3.18146  2.89801  2.37887  2.77519  2.98518  4.58477  3.61503
          0.01887  4.37536  5.09771  0.61958  0.77255  0.48576  0.95510
     60   2.66210  4.45592  3.60156  3.10252  3.74480  3.54204  4.06493  3.00242  3.02607  1.96287  3.69086  3.45885  2.31075  3.36785  3.36165  2.86993  1.77312  2.77109  5.21565  3.97859     78 t - - -
          2.68618  4.42225  2.77519  2.73123  3.46354  2.40513  3.72494  3.29354  2.67741  2.69355  4.24690  2.90347  2.73739  3.18146  2.89801  2.37887  2.77519  2.98518  4.58477  3.61503
          0.01887  4.37536  5.09771  0.61958  0.77255  0.48576  0.95510
     61   2.73628  4.35026  3.97157  3.44481  3.53456  3.72795  4.22232  2.58247  3.34787  1.79863  3.50057  3.72350  4.18819  3.63979  3.61807  1.80489  3.02395  1.80273  5.09724  3.87651     79 l - - -
          2.68618  4.42225  2.77519  2.73123  3.46354  2.40513  3.72494  3.29354  2.67741  2.69355  4.24690  2.90347  2.73739  3.18146  2.89801  2.37887  2.77519  2.98518  4.58477  3.61503
          0.01887  4.37536  5.09771  0.61958  0.77255  0.48576  0.95510
     62   3.07468  4.84729  3.65210  3.18913  3.60958  3.89879  4.12539  3.00928  2.88115  1.28193  3.58457  3.60597  4.30182  1.76729  3.15640  3.25445  3.31419  2.96655  5.24740  3.96952     80 l - - -
          2.68618  4.42225  2.77519  2.73123  3.46354  2.40513  3.72494  3.29354  2.67741  2.69355  4.24690  2.90347  2.73739  3.18146  2.89801  2.37887  2.77519  2.98518  4.58477  3.61503
          0.01887  4.37536  5.09771  0.61958  0.77255  0.48576  0.95510
     63   2.80924  4.81717  3.29350  2.76384  4.04018  3.61126  3.82444  3.40022  1.90265  2.09962  3.92280  3.22744  2.08041  3.01546  2.83936  2.89480  3.04567  3.13648  5.34285  4.06862     81 k - - -
          2.68618  4.42225  2.77519  2.73123  3.46354  2.40513  3.72494  3.29354  2.67741  2.69355  4.24690  2.90347  2.73739  3.18146  2.89801  2.37887  2.77519  2.98518  4.58477  3.61503
          0.01887  4.37536  5.09771  0.61958  0.77255  0.48576  0.95510
     64   1.85994  4.81628  3.11639  2.70803  4.43584  1.83115  3.91770  3.85105  1.90044  3.44658  4.26141  3.16242  3.94088  3.08017  3.05842  2.74867  3.00989  3.44027  5.64927  4.34238     82 g - - -
          2.68618  4.42225  2.77519  2.73123  3.46354  2.40513  3.72494  3.29354  2.67741  2.69355  4.24690  2.90347  2.73739  3.18146  2.89801  2.37887  2.77519  2.98518  4.58477  3.61503
          0.01887  4.37536  5.09771  0.61958  0.77255  0.48576  0.95510
     65   2.02037  5.18187  3.37832  2.75952  4.60242  3.68103  3.74710  3.97849  1.67086  3.47299  4.30101  3.21646  4.06816  2.87654  1.58626  2.97648  3.17928  3.63023  5.58157  4.33742     83 r - - -
          2.68618  4.42225  2.77519  2.73123  3.46354  2.40513  3.72494  3.29354  2.67741  2.69355  4.24690  2.90347  2.73739  3.18146  2.89801  2.37887  2.77519  2.98518  4.58477  3.61503
          0.01887  4.37536  5.09771  0.61958  0.77255  0.48576  0.95510
     66   3.11175  5.18771  3.65114  2.93468  4.45939  3.81710  3.76139  3.90388  1.38956  3.40350  4.26806  3.34614  4.16486  2.91238  1.72786  3.13377  3.28361  3.60575  2.38464  4.25037     84 k - - -
          2.68618  4.42225  2.77519  2.73123  3.46354  2.40513  3.72494  3.29354  2.67741  2.69355  4.24690  2.90347  2.73739  3.18146  2.89801  2.37887  2.77519  2.98518  4.58477  3.61503
          0.01887  4.37536  5.09771  0.61958  0.77255  0.48576  0.95510
     67   2.99349  5.34366  3.17957  1.67470  4.75905  3.65436  3.72184  4.16390  1.67874  3.60007  4.40522  3.13195  4.04611  2.83746  1.80619  2.95567  3.19137  3.78073  5.66793  4.38892     85 e - - -
          2.68618  4.42225  2.77519  2.73123  3.46354  2.40513  3.72494  3.29354  2.67741  2.69355  4.24690  2.90347  2.73739  3.18146  2.89801  2.37887  2.77519  2.98518  4.58477  3.61503
          0.01887  4.37536  5.09771  0.61958  0.77255  0.48576  0.95510
     68   2.87358  4.53942  3.76040  3.32093  3.44418  3.76336  2.21242  2.83038  3.14087  2.69565  3.71546  3.64690  4.22947  3.54913  3.40846  3.12794  3.15399  1.23162  4.99306  3.60404     86 v - - -
          2.68618  4.42225  2.77519  2.73123  3.46354  2.40513  3.72494  3.29354  2.67741  2.69355  4.24690  2.90347  2.73739  3.18146  2.89801  2.37887  2.77519  2.98518  4.58477  3.61503
          0.01887  4.37536  5.09771  0.61958  0.77255  0.48576  0.95510
     69   3.07312  5.30306  2.66071  1.65198  4.89352  1.07379  4.12703  4.39205  3.07510  3.95003  4.81592  3.11807  4.10251  3.31811  3.55630  3.05699  3.41562  3.95571  6.05811  4.70821     87 g - - -
          2.68618  4.42225  2.77519  2.73123  3.46354  2.40513  3.72494  3.29354  2.67741  2.69355  4.24690  2.90347  2.73739  3.18146  2.89801  2.37887  2.77519  2.98518  4.58477  3.61503
          0.01887  4.37536  5.09771  0.61958  0.77255  0.48576  0.95510
     70   1.99728  4.45452  4.60599  4.05607  3.44155  4.23284  4.64818  1.65047  3.92871  1.37166  3.31141  4.26928  4.57270  4.14843  4.10454  3.56510  3.29727  2.09473  5.22881  4.06696     88 l - - -
          2.68618  4.42225  2.77519  2.73123  3.46354  2.40513  3.72494  3.29354  2.67741  2.69355  4.24690  2.90347  2.73739  3.18146  2.89801  2.37887  2.77519  2.98518  4.58477  3.61503
          0.01887  4.37536  5.09771  0.61958  0.77255  0.48576  0.95510
     71   3.01462  5.14703  3.21906  2.82123  4.65615  3.61768  3.93460  4.08134  1.42350  3.60970  4.46871  3.28061  1.50472  3.09245  2.75204  3.03973  3.28389  3.71379  5.71136  4.46363     89 k - - -
          2.68618  4.42225  2.77519  2.73123  3.46354  2.40513  3.72494  3.29354  2.67741  2.69355  4.24690  2.90347  2.73739  3.18146  2.89801  2.37887  2.77519  2.98518  4.58477  3.61503
          0.20809  4.37536  1.74134  0.61958  0.77255  0.48576  0.95510
     72   1.45078  4.34521  3.50114  3.22361  4.36613  3.12171  4.31455  3.69985  3.27304  3.43298  4.31250  3.42408  1.46421  3.58667  3.58580  2.58796  2.88534  3.22860  5.71863  4.50478     90 a - - -
          2.68618  4.42225  2.77519  2.73123  3.46354  2.40513  3.72494  3.29354  2.67741  2.69355  4.24690  2.90347  2.73739  3.18146  2.89801  2.37887  2.77519  2.98518  4.58477  3.61503
          0.02276  4.19003  4.91237  0.61958  0.77255  0.36599  1.18258
     73   2.92986  5.35328  2.90378  1.87423  4.72424  3.55451  3.73668  4.16684  1.74250  3.62411  4.41703  3.02486  3.99070  1.77032  2.69261  2.88058  3.15027  3.76517  5.72318  4.37948     91 k - - -
          2.68618  4.42225  2.77519  2.73123  3.46354  2.40513  3.72494  3.29354  2.67741  2.69355  4.24690  2.90347  2.73739  3.18146  2.89801  2.37887  2.77519  2.98518  4.58477  3.61503
          0.01887  4.37536  5.09771  0.61958  0.77255  0.48576  0.95510
     74   2.89564  4.82191  3.35315  2.88405  3.16456  3.69720  1.94682  3.45987  2.83354  3.04752  3.96846  3.31880  4.11603  3.19459  3.21175  2.01576  3.14081  3.19729  4.70323  2.12651     92 h - - -
          2.68618  4.42225  2.77519  2.73123  3.46354  2.40513  3.72494  3.29354  2.67741  2.69355  4.24690  2.90347  2.73739  3.18146  2.89801  2.37887  2.77519  2.98518  4.58477  3.61503
          0.01887  4.37536  5.09771  0.61958  0.77255  0.48576  0.95510
     75   2.90587  5.35083  2.57409  1.71371  4.72255  3.42303  3.84083  4.21043  2.70322  3.72048  4.52078  1.72166  3.96057  2.98196  3.21553  1.98982  3.17784  3.78706  5.87870  4.44678     93 e - - -
          2.68618  4.42225  2.77519  2.73123  3.46354  2.40513  3.72494  3.29354  2.67741  2.69355  4.24690  2.90347  2.73739  3.18146  2.89801  2.37887  2.77519  2.98518  4.58477  3.61503
          0.01887  4.37536  5.09771  0.61958  0.77255  0.48576  0.95510
     76   3.13554  4.86799  3.71465  3.27995  3.15403  3.90674  1.26990  3.28511  2.98043  1.82599  3.88388  3.63704  4.33468  3.47927  3.24169  3.28739  3.38418  3.14218  4.74501  3.19774     94 h - - -
          2.68618  4.42225  2.77519  2.73123  3.46354  2.40513  3.72494  3.29354  2.67741  2.69355  4.24690  2.90347  2.73739  3.18146  2.89801  2.37887  2.77519  2.98518  4.58477  3.61503
          0.01887  4.37536  5.09771  0.61958  0.77255  0.48576  0.95510
     77   2.78882  4.79855  3.24310  2.71770  3.87220  3.60945  2.39756  2.33301  2.54023  2.98894  3.87715  3.19344  4.00659  1.90433  2.90093  2.87089  3.01635  3.10337  5.22433  3.89004     95 q - - -
          2.68618  4.42225  2.77519  2.73123  3.46354  2.40513  3.72494  3.29354  2.67741  2.69355  4.24690  2.90347  2.73739  3.18146  2.89801  2.37887  2.77519  2.98518  4.58477  3.61503
          0.01887  4.37536  5.09771  0.61958  0.77255  0.48576  0.95510
     78   1.74638  4.72993  3.05850  2.86747  4.58667  3.30201  4.19439  4.01616  3.10023  3.68924  4.53758  1.13769  3.98135  3.40705  3.49971  2.77883  3.09712  3.54032  5.87841  4.55802     96 n - - -
          2.68618  4.42225  2.77519  2.73123  3.46354  2.40513  3.72494  3.29354  2.67741  2.69355  4.24690  2.90347  2.73739  3.18146  2.89801  2.37887  2.77519  2.98518  4.58477  3.61503
          0.01887  4.37536  5.09771  0.61958  0.77255  0.48576  0.95510
     79   2.64471  4.77689  2.96590  2.72738  4.66233  1.95100  4.08441  4.14227  2.98042  3.72144  4.52046  1.64060  3.93049  3.26182  3.43099  1.82240  3.04309  3.61982  5.89733  4.55958     97 n - - -
          2.68618  4.42225  2.77519  2.73123  3.46354  2.40513  3.72494  3.29354  2.67741  2.69355  4.24690  2.90347  2.73739  3.18146  2.89801  2.37887  2.77519  2.98518  4.58477  3.61503
          0.01887  4.37536  5.09771  0.61958  0.77255  0.48576  0.95510
     80   3.02461  5.25915  2.80298  2.58967  4.13879  3.53988  1.78374  4.12842  2.71175  3.64114  4.51440  1.42823  4.08003  3.12173  3.10409  3.00473  3.30213  3.75983  5.48629  3.98967     98 n - - -
          2.68618  4.42225  2.77519  2.73123  3.46354  2.40513  3.72494  3.29354  2.67741  2.69355  4.24690  2.90347  2.73739  3.18146  2.89801  2.37887  2.77519  2.98518  4.58477  3.61503
          0.01887  4.37536  5.09771  0.61958  0.77255  0.48576  0.95510
     81   2.77219  4.70698  1.93126  2.73608  3.65431  3.59605  3.84809  3.17585  2.81337  2.90557  3.81478  3.21515  4.02380  3.12276  3.23693  2.88481  3.01677  2.08665  5.10692  2.41727     99 d - - -
          2.68618  4.42225  2.77519  2.73123  3.46354  2.40513  3.72494  3.29354  2.67741  2.69355  4.24690  2.90347  2.73739  3.18146  2.89801  2.37887  2.77519  2.98518  4.58477  3.61503
          0.01887  4.37536  5.09771  0.61958  0.77255  0.48576  0.95510
     82   2.89790  4.56243  4.05000  3.68687  1.13648  3.72003  4.06793  3.21732  3.64357  2.82531  3.89050  3.82405  4.28561  3.87579  3.86672  1.85101  3.25529  3.00497  4.56704  2.97856    100 f - - -
          2.68618  4.42225  2.77519  2.73123  3.46354  2.40513  3.72494  3.29354  2.67741  2.69355  4.24690  2.90347  2.73739  3.18146  2.89801  2.37887  2.77519  2.98518  4.58477  3.61503
          0.01887  4.37536  5.09771  0.61958  0.77255  0.48576  0.95510
     83   2.62731  4.73202  3.05453  2.75877  4.53361  1.99124  4.05381  3.97737  2.92528  3.58456  4.39401  1.68242  3.92756  3.23446  3.35830  2.71267  1.96212  3.50407  5.78805  4.47003    101 n - - -
          2.68618  4.42225  2.77519  2.73123  3.46354  2.40513  3.72494  3.29354  2.67741  2.69355  4.24690  2.90347  2.73739  3.18146  2.89801  2.37887  2.77519  2.98518  4.58477  3.61503
          0.01887  4.37536  5.09771  0.61958  0.77255  0.48576  0.95510
     84   3.61681  4.87153  5.36904  4.83536  3.30692  4.96661  5.31998  1.57217  4.67065  0.77917  3.08366  5.06085  5.09649  4.73060  4.73281  4.36434  3.84308  2.27911  5.47686  4.41837    102 l - - -
          2.68618  4.42225  2.77519  2.73123  3.46354  2.40513  3.72494  3.29354  2.67741  2.69355  4.24690  2.90347  2.73739  3.18146  2.89801  2.37887  2.77519  2.98518  4.58477  3.61503
          0.01887  4.37536  5.09771  0.61958  0.77255  0.48576  0.95510
     85   2.85018  5.26238  1.93901  2.37947  4.56105  3.43106  2.28392  4.08420  2.65460  3.60725  4.40471  2.93463  3.93933  2.94390  3.16378  1.73911  3.11316  3.67836  5.75324  4.32532    103 s - - -
          2.68618  4.42225  2.77519  2.73123  3.46354  2.40513  3.72494  3.29354  2.67741  2.69355  4.24690  2.90347  2.73739  3.18146  2.89801  2.37887  2.77519  2.98518  4.58477  3.61503
          0.01887  4.37536  5.09771  0.61958  0.77255  0.48576  0.95510
     86   2.88028  5.15297  3.06907  2.59070  4.46167  3.57520  2.30596  3.92504  1.79623  3.44406  4.25964  3.09422  2.04959  2.88467  2.68707  2.87359  3.10581  3.56651  5.56941  4.24587    104 k - - -
          2.68618  4.42225  2.77519  2.73123  3.46354  2.40513  3.72494  3.29354  2.67741  2.69355  4.24690  2.90347  2.73739  3.18146  2.89801  2.37887  2.77519  2.98518  4.58477  3.61503
          0.01887  4.37536  5.09771  0.61958  0.77255  0.48576  0.95510
     87   2.80777  4.77900  3.20197  2.74394  3.70254  3.60824  2.41732  3.36407  2.65869  1.85454  3.88557  2.17694  4.02895  3.07114  3.03027  2.89879  3.04572  3.10238  5.11867  3.72088    105 l - - -
          2.68618  4.42225  2.77519  2.73123  3.46354  2.40513  3.72494  3.29354  2.67741  2.69355  4.24690  2.90347  2.73739  3.18146  2.89801  2.37887  2.77519  2.98518  4.58477  3.61503
          0.01887  4.37536  5.09771  0.61958  0.77255  0.48576  0.95510
     88   1.54353  4.35072  3.74091  3.29046  2.20481  2.06233  4.17321  3.15262  3.27076  2.88438  3.79481  3.54095  4.00650  3.54894  3.57885  2.79095  2.93327  2.86372  5.20376  3.93237    106 a - - -
          2.68618  4.42225  2.77519  2.73123  3.46354  2.40513  3.72494  3.29354  2.67741  2.69355  4.24690  2.90347  2.73739  3.18146  2.89801  2.37887  2.77519  2.98518  4.58477  3.61503
          0.01887  4.37536  5.09771  0.61958  0.77255  0.48576  0.95510
     89   3.05572  5.46525  2.73558  1.18543  4.82873  3.54611  3.84023  4.27623  1.73317  3.75226  4.57947  3.02861  4.05013  2.97835  2.86481  2.99147  3.29417  3.88363  5.85555  4.49939    107 e - - -
          2.68618  4.42225  2.77519  2.73123  3.46354  2.40513  3.72494  3.29354  2.67741  2.69355  4.24690  2.90347  2.73739  3.18146  2.89801  2.37887  2.77519  2.98518  4.58477  3.61503
          0.01887  4.37536  5.09771  0.61958  0.77255  0.48576  0.95510
     90   2.67900  4.80270  3.03408  2.68847  4.35233  1.80316  2.28598  3.85804  2.78141  3.45240  4.27215  3.14889  3.93897  3.12741  3.20688  1.87039  3.01705  3.44420  5.62622  4.28143    108 g - - -
          2.68618  4.42225  2.77519  2.73123  3.46354  2.40513  3.72494  3.29354  2.67741  2.69355  4.24690  2.90347  2.73739  3.18146  2.89801  2.37887  2.77519  2.98518  4.58477  3.61503
          0.01887  4.37536  5.09771  0.61958  0.77255  0.48576  0.95510
     91   1.80783  5.16949  2.85821  1.85044  4.51335  3.48644  3.74548  3.94715  1.89195  3.48068  4.27677  2.99252  3.93647  2.87456  2.89158  2.79082  3.05355  3.56476  5.64737  4.28260    109 a - - -
          2.68618  4.42225  2.77519  2.73123  3.46354  2.40513  3.72494  3.29354  2.67741  2.69355  4.24690  2.90347  2.73739  3.18146  2.89801  2.37887  2.77519  2.98518  4.58477  3.61503
          0.01887  4.37536  5.09771  0.61958  0.77255  0.48576  0.95510
     92   2.73300  4.53118  3.47751  2.95090  3.60292  3.63402  2.46845  3.03545  2.82246  1.98647  3.64397  3.36461  4.04933  3.20940  3.16111  2.91422  1.87688  2.81230  5.05606  3.75918    110 t - - -
          2.68618  4.42225  2.77519  2.73123  3.46354  2.40513  3.72494  3.29354  2.67741  2.69355  4.24690  2.90347  2.73739  3.18146  2.89801  2.37887  2.77519  2.98518  4.58477  3.61503
          0.01887  4.37536  5.09771  0.61958  0.77255  0.48576  0.95510
     93   2.86855  5.34542  1.96295  2.37064  4.67731  3.45173  3.77031  4.16578  2.55543  3.65520  4.43858  1.79640  3.93947  2.89669  2.07526  2.81266  3.11708  3.74530  5.79144  4.37385    111 n - - -
          2.68618  4.42225  2.77519  2.73123  3.46354  2.40513  3.72494  3.29354  2.67741  2.69355  4.24690  2.90347  2.73739  3.18146  2.89801  2.37887  2.77519  2.98518  4.58477  3.61503
          0.01887  4.37536  5.09771  0.61958  0.77255  0.48576  0.95510
     94   3.00615  5.03307  3.56452  2.89294  4.32896  3.76328  3.78007  2.22486  1.68499  3.23366  4.11364  3.31841  4.12296  2.93992  1.58356  3.06057  3.19643  3.36670  5.43886  4.22401    112 r - - -
          2.68618  4.42225  2.77519  2.73123  3.46354  2.40513  3.72494  3.29354  2.67741  2.69355  4.24690  2.90347  2.73739  3.18146  2.89801  2.37887  2.77519  2.98518  4.58477  3.61503
          0.01887  4.37536  5.09771  0.61958  0.77255  0.48576  0.95510
     95   0.84124  4.37347  3.83159  3.62688  4.70260  1.76229  4.66394  4.09729  3.72768  3.82400  4.65143  3.65845  3.94389  3.97388  3.98813  2.63996  2.97293  3.48236  6.03710  4.87754    113 a - - -
          2.68618  4.42225  2.77519  2.73123  3.46354  2.40513  3.72494  3.29354  2.67741  2.69355  4.24690  2.90347  2.73739  3.18146  2.89801  2.37887  2.77519  2.98518  4.58477  3.61503
          0.01887  4.37536  5.09771  0.61958  0.77255  0.48576  0.95510
     96   3.04662  5.43246  2.64172  1.29766  4.58077  3.51132  1.81811  4.22695  2.67905  3.72817  4.57177  3.00515  4.04555  3.04543  3.11561  2.98578  3.30292  3.84531  5.77876  4.34635    114 e - - -
          2.68618  4.42225  2.77519  2.73123  3.46354  2.40513  3.72494  3.29354  2.67741  2.69355  4.24690  2.90347  2.73739  3.18146  2.89801  2.37887  2.77519  2.98518  4.58477  3.61503
          0.01887  4.37536  5.09771  0.61958  0.77255  0.48576  0.95510
     97   2.91997  4.50138  3.98776  3.40577  3.49571  3.95298  4.19225  1.89824  2.10177  1.52444  3.40295  3.75486  4.30261  3.54923  3.38246  3.24268  3.14821  2.43016  5.11624  3.91877    115 l - - -
          2.68618  4.42225  2.77519  2.73123  3.46354  2.40513  3.72494  3.29354  2.67741  2.69355  4.24690  2.90347  2.73739  3.18146  2.89801  2.37887  2.77519  2.98518  4.58477  3.61503
          0.01887  4.37536  5.09771  0.61958  0.77255  0.48576  0.95510
     98   3.54441  4.90765  4.63507  4.22825  2.46275  4.42972  3.92630  3.09614  4.00371  1.58314  3.74804  4.23150  4.76195  4.18125  4.12129  3.80095  3.77810  3.06295  4.15508  0.99964    116 y - - -
          2.68618  4.42225  2.77519  2.73123  3.46354  2.40513  3.72494  3.29354  2.67741  2.69355  4.24690  2.90347  2.73739  3.18146  2.89801  2.37887  2.77519  2.98518  4.58477  3.61503
          0.01887  4.37536  5.09771  0.61958  0.77255  0.48576  0.95510
     99   2.74015  4.76782  3.19835  2.70495  3.98340  3.54553  3.82364  3.39560  2.60279  2.12502  3.90296  3.17941  3.97988  1.89158  2.98492  2.08968  2.99256  3.11792  5.32100  4.01639    117 q - - -
          2.68618  4.42225  2.77519  2.73123  3.46354  2.40513  3.72494  3.29354  2.67741  2.69355  4.24690  2.90347  2.73739  3.18146  2.89801  2.37887  2.77519  2.98518  4.58477  3.61503
          0.01887  4.37536  5.09771  0.61958  0.77255  0.48576  0.95510
    100   2.90093  5.24107  2.99318  2.55288  4.63009  2.30232  3.75037  4.06314  1.74334  3.55079  4.35353  3.06554  3.99397  1.77361  2.68632  2.87552  3.12946  3.67697  5.66834  4.34448    118 k - - -
          2.68683  4.42290  2.77300  2.73097  3.46230  2.40578  3.72559  3.29259  2.67806  2.69420  4.24755  2.90412  2.73805  3.18211  2.89651  2.37824  2.77585  2.98466  4.58542  3.61568
          0.33791  1.27072  5.09771  2.20856  0.11638  0.48576  0.95510
    101   3.36737  4.60928  5.30459  4.83371  3.86174  4.86153  5.54765  0.90573  4.74306  2.30517  3.62496  5.00837  5.12764  4.99340  4.91288  4.28397  3.63335  1.23066  5.92896  4.72216    130 i - - -
          2.68618  4.42225  2.77519  2.73123  3.46354  2.40513  3.72494  3.29354  2.67741  2.69355  4.24690  2.90347  2.73739  3.18146  2.89801  2.37887  2.77519  2.98518  4.58477  3.61503
          0.01887  4.37536  5.09771  0.61958  0.77255  0.48576  0.95510
    102   2.80227  5.09616  2.96044  2.52920  4.48776  3.49553  3.76465  3.91726  1.86625  3.45786  4.26068  1.86263  3.94970  2.89867  2.84116  2.80014  2.10879  3.53671  5.62200  4.28060    131 n - - -
          2.68618  4.42225  2.77519  2.73123  3.46354  2.40513  3.72494  3.29354  2.67741  2.69355  4.24690  2.90347  2.73739  3.18146  2.89801  2.37887  2.77519  2.98518  4.58477  3.61503
          0.01887  4.37536  5.09771  0.61958  0.77255  0.48576  0.95510
    103   1.02007  4.60642  3.23396  3.00769  4.52308  3.27008  4.25665  3.92970  3.17862  3.62448  4.47124  1.95142  3.96502  3.48682  3.55332  2.73349  3.04059  3.45105  5.83972  4.55358    132 a - - -
          2.68618  4.42225  2.77519  2.73123  3.46354  2.40513  3.72494  3.29354  2.67741  2.69355  4.24690  2.90347  2.73739  3.18146  2.89801  2.37887  2.77519  2.98518  4.58477  3.61503
          0.01887  4.37536  5.09771  0.61958  0.77255  0.48576  0.95510
    104   2.04893  4.68527  3.19739  2.00622  3.88051  3.57877  3.89393  3.13806  2.76875  1.82718  3.78667  3.22987  4.01576  3.11911  3.16979  2.87356  3.00306  2.90292  5.28895  4.01020    133 l - - -
          2.68618  4.42225  2.77519  2.73123  3.46354  2.40513  3.72494  3.29354  2.67741  2.69355  4.24690  2.90347  2.73739  3.18146  2.89801  2.37887  2.77519  2.98518  4.58477  3.61503
          0.01887  4.37536  5.09771  0.61958  0.77255  0.48576  0.95510
    105   2.80870  4.44181  3.80325  3.23501  2.29124  3.80373  4.01749  2.77978  2.12707  2.35156  1.98110  3.59130  4.17130  3.41823  3.34323  3.07799  3.03923  2.63525  4.91384  3.63344    134 m - - -
          2.68618  4.42225  2.77519  2.73123  3.46354  2.40513  3.72494  3.29354  2.67741  2.69355  4.24690  2.90347  2.73739  3.18146  2.89801  2.37887  2.77519  2.98518  4.58477  3.61503
          0.01887  4.37536  5.09771  0.61958  0.77255  0.48576  0.95510
    106   2.79165  5.09049  2.75677  1.82801  4.55068  3.41060  3.85093  4.00762  2.68526  3.56115  4.36538  2.99994  1.96463  2.99848  3.16388  1.93330  3.08180  3.59771  5.74693  4.36532    135 e - - -
          2.68618  4.42225  2.77519  2.73123  3.46354  2.40513  3.72494  3.29354  2.67741  2.69355  4.24690  2.90347  2.73739  3.18146  2.89801  2.37887  2.77519  2.98518  4.58477  3.61503
          0.01887  4.37536  5.09771  0.61958  0.77255  0.48576  0.95510
    107   3.42638  4.74284  5.11959  4.60724  3.39637  4.69696  5.15071  2.16490  4.44377  0.88386  3.20260  4.80867  4.94765  4.59815  4.55667  4.09018  3.67758  1.51845  5.46566  4.34834    136 l - - -
          2.68618  4.42225  2.77519  2.73123  3.46354  2.40513  3.72494  3.29354  2.67741  2.69355  4.24690  2.90347  2.73739  3.18146  2.89801  2.37887  2.77519  2.98518  4.58477  3.61503
          0.01887  4.37536  5.09771  0.61958  0.77255  0.48576  0.95510
    108   1.58487  4.68202  3.31862  2.85062  4.36572  2.07504  3.97850  3.77673  2.72533  3.39198  4.21364  3.25328  3.93770  3.15732  2.04839  2.72203  2.97318  3.36306  5.60981  4.33268    137 a - - -
          2.68647  4.42254  2.77549  2.73062  3.46194  2.40477  3.72524  3.29383  2.67770  2.69297  4.24719  2.90376  2.73678  3.18176  2.89830  2.37916  2.77549  2.98548  4.58506  3.61532
          0.60865  1.27072  1.74134  1.46969  0.26136  0.48576  0.95510
    109   3.20150  4.54743  4.82740  4.32297  3.43126  4.45852  4.94767  1.97916  4.16925  1.35396  3.26748  4.53825  4.76677  4.40412  4.33561  3.84269  3.46305  1.17102  5.40610  4.22561    143 v - - -
          2.68618  4.42225  2.77519  2.73123  3.46354  2.40513  3.72494  3.29354  2.67741  2.69355  4.24690  2.90347  2.73739  3.18146  2.89801  2.37887  2.77519  2.98518  4.58477  3.61503
          0.02276  4.19003  4.91237  0.61958  0.77255  0.71324  0.67345
    110   2.79812  4.37565  4.10006  3.62579  3.62768  3.80279  4.43921  1.56508  3.50263  2.38474  3.53140  3.87830  4.29341  3.82950  3.75937  3.17692  1.63627  2.08376  5.30429  4.08488    144 i - - -
          2.68618  4.42225  2.77519  2.73123  3.46354  2.40513  3.72494  3.29354  2.67741  2.69355  4.24690  2.90347  2.73739  3.18146  2.89801  2.37887  2.77519  2.98518  4.58477  3.61503
          0.02276  4.19003  4.91237  0.61958  0.77255  0.36599  1.18258
    111   2.48986  1.79029  3.62400  3.21200  4.20900  3.26087  4.24200  3.61788  3.19719  3.31133  4.15740  2.04670  3.92974  3.51176  3.53741  1.73596  2.91651  3.19672  5.58140  4.34063    145 s - - -
          2.68618  4.42225  2.77519  2.73123  3.46354  2.40513  3.72494  3.29354  2.67741  2.69355  4.24690  2.90347  2.73739  3.18146  2.89801  2.37887  2.77519  2.98518  4.58477  3.61503
          0.01887  4.37536  5.09771  0.61958  0.77255  0.48576  0.95510
    112   1.87088  5.15123  2.69988  1.15651  4.64097  3.42895  3.95993  4.01497  2.83161  3.64349  4.49660  3.04336  4.00622  3.12618  3.30342  2.89415  3.20633  3.63016  5.86260  4.48336    146 e - - -
          2.68618  4.42225  2.77519  2.73123  3.46354  2.40513  3.72494  3.29354  2.67741  2.69355  4.24690  2.90347  2.73739  3.18146  2.89801  2.37887  2.77519  2.98518  4.58477  3.61503
          0.01887  4.37536  5.09771  0.61958  0.77255  0.48576  0.95510
    113   2.79816  5.09593  3.00951  1.90279  4.43735  3.52197  3.73028  3.85749  2.39094  3.39897  4.20265  3.04292  3.94517  2.86100  2.07691  2.79449  1.90595  3.49263  5.56993  4.23530    147 e - - -
          2.68618  4.42225  2.77519  2.73123  3.46354  2.40513  3.72494  3.29354  2.67741  2.69355  4.24690  2.90347  2.73739  3.18146  2.89801  2.37887  2.77519  2.98518  4.58477  3.61503
          0.01887  4.37536  5.09771  0.61958  0.77255  0.48576  0.95510
    114   1.03331  4.37729  3.81361  3.61206  4.71569  1.39865  4.66025  4.11604  3.72168  3.83784  4.66267  3.65112  3.94266  3.96675  3.98604  2.63895  2.97372  3.49390  6.04654  4.88551    148 a - - -
          2.68618  4.42225  2.77519  2.73123  3.46354  2.40513  3.72494  3.29354  2.67741  2.69355  4.24690  2.90347  2.73739  3.18146  2.89801  2.37887  2.77519  2.98518  4.58477  3.61503
          0.01887  4.37536  5.09771  0.61958  0.77255  0.48576  0.95510
    115   2.84288  4.90243  3.28708  2.84203  4.41057  3.54181  3.92366  3.73941  1.74325  3.37878  4.24863  3.27408  4.04924  3.09621  2.81175  2.91560  1.32524  3.40096  5.59525  4.33522    149 t - - -
          2.68618  4.42225  2.77519  2.73123  3.46354  2.40513  3.72494  3.29354  2.67741  2.69355  4.24690  2.90347  2.73739  3.18146  2.89801  2.37887  2.77519  2.98518  4.58477  3.61503
          0.01887  4.37536  5.09771  0.61958  0.77255  0.48576  0.95510
    116   2.69437  4.36761  3.73185  3.21111  3.37533  3.64472  4.00023  2.86208  3.14004  2.62341  3.55488  3.53544  4.09064  3.43793  3.44298  1.82138  2.96673  1.91930  4.88612  2.32538    150 s - - -
          2.68618  4.42225  2.77519  2.73123  3.46354  2.40513  3.72494  3.29354  2.67741  2.69355  4.24690  2.90347  2.73739  3.18146  2.89801  2.37887  2.77519  2.98518  4.58477  3.61503
          0.01887  4.37536  5.09771  0.61958  0.77255  0.48576  0.95510
    117   2.89278  5.17023  1.70421  2.49011  4.78520  3.36429  4.03243  4.30185  3.00865  3.86286  4.69483  3.02118  4.00024  3.20917  3.53800  1.16919  3.24547  3.83173  6.01382  4.58996    151 s - - -
          2.68618  4.42225  2.77519  2.73123  3.46354  2.40513  3.72494  3.29354  2.67741  2.69355  4.24690  2.90347  2.73739  3.18146  2.89801  2.37887  2.77519  2.98518  4.58477  3.61503
          0.01887  4.37536  5.09771  0.61958  0.77255  0.48576  0.95510
    118   2.96352  5.53196  1.82509  1.49317  4.84659  3.43179  3.82303  4.35168  1.86655  3.82078  4.61174  2.88568  3.96639  2.95596  3.21260  2.87573  3.22072  3.91188  5.95618  4.49395    152 e - - -
          2.68618  4.42225  2.77519  2.73123  3.46354  2.40513  3.72494  3.29354  2.67741  2.69355  4.24690  2.90347  2.73739  3.18146  2.89801  2.37887  2.77519  2.98518  4.58477  3.61503
          0.01887  4.37536  5.09771  0.61958  0.77255  0.48576  0.95510
    119   2.66485  4.43667  3.80188  3.38609  3.84930  3.50797  4.30321  1.91969  3.31795  2.84404  3.85537  3.63979  4.10749  3.65040  3.61245  1.19846  3.03922  2.67248  5.37290  4.10748    153 s - - -
          2.68618  4.42225  2.77519  2.73123  3.46354  2.40513  3.72494  3.29354  2.67741  2.69355  4.24690  2.90347  2.73739  3.18146  2.89801  2.37887  2.77519  2.98518  4.58477  3.61503
          0.01887  4.37536  5.09771  0.61958  0.77255  0.48576  0.95510
    120   1.53523  4.45142  3.69589  3.45755  4.57886  3.22254  4.53543  3.92753  3.52049  3.65922  4.53571  3.60343  1.08231  3.82272  3.81022  2.70665  3.01949  3.41482  5.92487  4.73112    154 p - - -
          2.68618  4.42225  2.77519  2.73123  3.46354  2.40513  3.72494  3.29354  2.67741  2.69355  4.24690  2.90347  2.73739  3.18146  2.89801  2.37887  2.77519  2.98518  4.58477  3.61503
          0.01887  4.37536  5.09771  0.61958  0.77255  0.48576  0.95510
    121   1.85148  2.01861  3.37199  2.03430  3.98842  3.43217  4.01332  3.28377  2.92601  3.03285  3.90938  3.31886  3.97092  3.25891  3.30802  2.77293  2.94775  2.98023  5.37116  4.11175    155 a - - -
          2.68618  4.42225  2.77519  2.73123  3.46354  2.40513  3.72494  3.29354  2.67741  2.69355  4.24690  2.90347  2.73739  3.18146  2.89801  2.37887  2.77519  2.98518  4.58477  3.61503
          0.01887  4.37536  5.09771  0.61958  0.77255  0.48576  0.95510
    122   2.75142  4.88764  2.97617  1.72539  4.13819  3.50064  3.80149  3.52431  2.62052  2.18743  4.01444  3.07580  3.95034  2.97526  3.05870  2.08096  3.00296  3.22033  5.43819  4.10761    156 e - - -
          2.68618  4.42225  2.77519  2.73123  3.46354  2.40513  3.72494  3.29354  2.67741  2.69355  4.24690  2.90347  2.73739  3.18146  2.89801  2.37887  2.77519  2.98518  4.58477  3.61503
          0.01887  4.37536  5.09771  0.61958  0.77255  0.48576  0.95510
    123   2.92865  4.49161  4.08766  3.53574  3.35447  3.96353  4.28976  2.60785  3.40623  1.54749  2.17359  3.85617  2.02161  3.69417  3.66205  3.26478  3.17348  2.55916  5.06705  3.88731    157 l - - -
          2.68618  4.42225  2.77519  2.73123  3.46354  2.40513  3.72494  3.29354  2.67741  2.69355  4.24690  2.90347  2.73739  3.18146  2.89801  2.37887  2.77519  2.98518  4.58477  3.61503
          0.01887  4.37536  5.09771  0.61958  0.77255  0.48576  0.95510
    124   1.55513  4.35294  3.81072  3.55481  4.64901  3.12979  4.58615  4.04984  3.60715  3.76893  4.59048  3.60745  3.91462  3.87587  3.88621  0.91734  2.93067  3.44166  5.99550  4.80247    158 s - - -
          2.68618  4.42225  2.77519  2.73123  3.46354  2.40513  3.72494  3.29354  2.67741  2.69355  4.24690  2.90347  2.73739  3.18146  2.89801  2.37887  2.77519  2.98518  4.58477  3.61503
          0.01887  4.37536  5.09771  0.61958  0.77255  0.48576  0.95510
    125   2.55823  4.40816  3.59597  3.16020  3.94624  1.76745  4.15575  2.07830  3.14826  3.01551  3.90400  3.45734  3.97796  3.45648  3.48705  1.84621  2.93108  2.93323  5.36820  4.13028    159 g - - -
          2.68618  4.42225  2.77519  2.73123  3.46354  2.40513  3.72494  3.29354  2.67741  2.69355  4.24690  2.90347  2.73739  3.18146  2.89801  2.37887  2.77519  2.98518  4.58477  3.61503
          0.01887  4.37536  5.09771  0.61958  0.77255  0.48576  0.95510
    126   3.15870  5.34263  3.34218  2.83040  4.57497  3.75800  1.81736  4.15229  1.21471  3.60093  4.46194  3.28040  4.16434  2.94973  2.43353  3.14086  3.35026  3.81576  5.58185  4.29826    160 k - - -
          2.68618  4.42225  2.77519  2.73123  3.46354  2.40513  3.72494  3.29354  2.67741  2.69355  4.24690  2.90347  2.73739  3.18146  2.89801  2.37887  2.77519  2.98518  4.58477  3.61503
          0.01887  4.37536  5.09771  0.61958  0.77255  0.48576  0.95510
    127   3.15380  5.82354  1.37704  1.60659  5.10461  3.40804  3.95025  4.65233  2.98006  4.10843  4.94653  1.81649  4.03284  3.10944  3.60288  3.01823  3.44071  4.19239  6.25300  4.70972    161 d - - -
          2.68618  4.42225  2.77519  2.73123  3.46354  2.40513  3.72494  3.29354  2.67741  2.69355  4.24690  2.90347  2.73739  3.18146  2.89801  2.37887  2.77519  2.98518  4.58477  3.61503
          0.01887  4.37536  5.09771  0.61958  0.77255  0.48576  0.95510
    128   2.88187  5.31359  2.82170  1.62804  4.66386  3.50870  3.74261  4.12325  2.41192  3.60284  4.39088  2.12219  3.96053  2.86429  2.00002  2.83562  3.11421  3.71815  5.72357  4.35231    162 e - - -
          2.68618  4.42225  2.77519  2.73123  3.46354  2.40513  3.72494  3.29354  2.67741  2.69355  4.24690  2.90347  2.73739  3.18146  2.89801  2.37887  2.77519  2.98518  4.58477  3.61503
          0.01887  4.37536  5.09771  0.61958  0.77255  0.48576  0.95510
    129   2.99040  4.45979  4.35462  3.80352  3.36128  4.10326  4.45423  1.77262  3.67131  1.36551  3.25677  4.06734  2.33574  3.92086  3.88021  3.41875  3.23405  2.31171  5.10989  3.93818    163 l - - -
          2.68618  4.42225  2.77519  2.73123  3.46354  2.40513  3.72494  3.29354  2.67741  2.69355  4.24690  2.90347  2.73739  3.18146  2.89801  2.37887  2.77519  2.98518  4.58477  3.61503
          0.01887  4.37536  5.09771  0.61958  0.77255  0.48576  0.95510
    130   3.68169  4.95074  5.24032  4.75590  1.51195  4.83224  4.66686  2.55888  4.59688  0.89925  3.11694  4.82635  5.00491  4.57684  4.61616  4.21905  3.89948  2.74932  4.80245  3.34369    164 l - - -
          2.68618  4.42225  2.77519  2.73123  3.46354  2.40513  3.72494  3.29354  2.67741  2.69355  4.24690  2.90347  2.73739  3.18146  2.89801  2.37887  2.77519  2.98518  4.58477  3.61503
          0.01887  4.37536  5.09771  0.61958  0.77255  0.48576  0.95510
    131   2.92322  4.47505  3.95545  2.19729  3.68611  4.00977  4.35154  1.72071  3.38934  2.50053  3.57738  3.81871  4.37977  3.70389  3.70788  3.30679  3.16762  1.42085  5.30548  4.07516    165 v - - -
          2.68618  4.42225  2.77519  2.73123  3.46354  2.40513  3.72494  3.29354  2.67741  2.69355  4.24690  2.90347  2.73739  3.18146  2.89801  2.37887  2.77519  2.98518  4.58477  3.61503
          0.01887  4.37536  5.09771  0.61958  0.77255  0.48576  0.95510
    132   2.72057  4.95362  2.96715  2.56590  4.44596  3.42080  3.83009  3.89921  2.59159  3.45789  4.26051  3.06485  2.38812  1.80077  3.02171  1.94628  3.01250  3.49455  5.64008  4.29226    166 q - - -
          2.68618  4.42225  2.77519  2.73123  3.46354  2.40513  3.72494  3.29354  2.67741  2.69355  4.24690  2.90347  2.73739  3.18146  2.89801  2.37887  2.77519  2.98518  4.58477  3.61503
          0.01887  4.37536  5.09771  0.61958  0.77255  0.48576  0.95510
    133   2.78023  5.06531  2.09368  2.45381  4.33605  3.47302  3.77058  3.72794  2.58528  3.33935  4.16642  2.99182  3.93047  1.86167  3.05994  2.77987  3.02778  2.26737  5.57463  4.20305    167 q - - -
          2.68618  4.42225  2.77519  2.73123  3.46354  2.40513  3.72494  3.29354  2.67741  2.69355  4.24690  2.90347  2.73739  3.18146  2.89801  2.37887  2.77519  2.98518  4.58477  3.61503
          0.01887  4.37536  5.09771  0.61958  0.77255  0.48576  0.95510
    134   2.76382  4.89361  3.01935  2.72028  4.47859  3.40628  3.98034  3.98306  2.73875  3.55704  4.39682  3.17791  3.98774  2.01940  3.11625  1.20022  3.10619  3.56205  5.71179  4.37440    168 s - - -
          2.68618  4.42225  2.77519  2.73123  3.46354  2.40513  3.72494  3.29354  2.67741  2.69355  4.24690  2.90347  2.73739  3.18146  2.89801  2.37887  2.77519  2.98518  4.58477  3.61503
          0.01887  4.37536  5.09771  0.61958  0.77255  0.48576  0.95510
    135   2.89700  5.22937  1.78946  2.44506  4.78220  2.00405  3.96468  4.27575  2.90442  3.81038  4.62473  2.98894  1.80125  3.12528  3.43743  2.87413  3.21921  3.82061  5.97224  4.55689    169 d - - -
          2.68618  4.42225  2.77519  2.73123  3.46354  2.40513  3.72494  3.29354  2.67741  2.69355  4.24690  2.90347  2.73739  3.18146  2.89801  2.37887  2.77519  2.98518  4.58477  3.61503
          0.01887  4.37536  5.09771  0.61958  0.77255  0.48576  0.95510
    136   3.00477  4.65953  3.85389  3.32552  3.81075  3.92636  4.17641  1.25156  1.91698  2.63883  3.72651  3.69317  4.32506  3.46042  3.10946  3.27813  3.24528  2.45570  5.33238  4.10205    170 i - - -
          2.68618  4.42225  2.77519  2.73123  3.46354  2.40513  3.72494  3.29354  2.67741  2.69355  4.24690  2.90347  2.73739  3.18146  2.89801  2.37887  2.77519  2.98518  4.58477  3.61503
          0.01887  4.37536  5.09771  0.61958  0.77255  0.48576  0.95510
    137   3.03346  5.50383  1.53412  2.40163  4.84433  3.48071  3.87604  4.33851  1.37153  3.82566  4.64501  2.96403  4.02294  3.01998  3.13861  2.95760  3.29360  3.92226  5.94014  4.52468    171 k - - -
          2.68618  4.42225  2.77519  2.73123  3.46354  2.40513  3.72494  3.29354  2.67741  2.69355  4.24690  2.90347  2.73739  3.18146  2.89801  2.37887  2.77519  2.98518  4.58477  3.61503
          0.01887  4.37536  5.09771  0.61958  0.77255  0.48576  0.95510
    138   1.83927  4.40054  3.65479  3.18034  3.86308  3.42032  4.13929  3.14809  3.13118  1.92860  3.82025  3.47903  3.99603  3.44840  3.46275  1.64415  2.93309  2.86340  5.30734  4.07211    172 s - - -
          2.68618  4.42225  2.77519  2.73123  3.46354  2.40513  3.72494  3.29354  2.67741  2.69355  4.24690  2.90347  2.73739  3.18146  2.89801  2.37887  2.77519  2.98518  4.58477  3.61503
          0.01887  4.37536  5.09771  0.61958  0.77255  0.48576  0.95510
    139   1.61463  4.68068  3.32013  2.82422  4.32225  3.37734  3.94605  3.73256  2.69470  3.34901  4.16979  3.23506  3.92808  3.12200  2.07266  1.87674  2.95471  3.32995  5.57228  4.28925    173 a - - -
          2.68618  4.42225  2.77519  2.73123  3.46354  2.40513  3.72494  3.29354  2.67741  2.69355  4.24690  2.90347  2.73739  3.18146  2.89801  2.37887  2.77519  2.98518  4.58477  3.61503
          0.01887  4.37536  5.09771  0.61958  0.77255  0.48576  0.95510
    140   2.01511  5.20094  2.76991  1.85639  4.53614  3.46375  3.76344  3.98479  2.53046  3.51574  4.31306  2.96623  3.93393  1.81816  2.98897  2.79297  3.06965  3.59653  5.68872  4.30466    174 q - - -
          2.68618  4.42225  2.77519  2.73123  3.46354  2.40513  3.72494  3.29354  2.67741  2.69355  4.24690  2.90347  2.73739  3.18146  2.89801  2.37887  2.77519  2.98518  4.58477  3.61503
          0.01887  4.37536  5.09771  0.61958  0.77255  0.48576  0.95510
    141   2.87544  5.33331  1.89276  2.37298  4.67370  3.44610  3.79058  4.15264  1.91441  3.65514  4.44493  2.93093  2.00095  2.92145  3.08950  2.82255  3.12951  3.73726  5.80454  4.38808    175 d - - -
          2.68618  4.42225  2.77519  2.73123  3.46354  2.40513  3.72494  3.29354  2.67741  2.69355  4.24690  2.90347  2.73739  3.18146  2.89801  2.37887  2.77519  2.98518  4.58477  3.61503
          0.01887  4.37536  5.09771  0.61958  0.77255  0.48576  0.95510
    142   3.36537  4.61112  5.28869  4.76555  3.63241  4.82486  5.33531  1.42911  4.66170  1.49045  3.40961  4.93637  5.04376  4.82272  4.77927  4.20946  3.61000  1.17414  5.66575  4.52671    176 v - - -
          2.68618  4.42225  2.77519  2.73123  3.46354  2.40513  3.72494  3.29354  2.67741  2.69355  4.24690  2.90347  2.73739  3.18146  2.89801  2.37887  2.77519  2.98518  4.58477  3.61503
          0.01887  4.37536  5.09771  0.61958  0.77255  0.48576  0.95510
    143   2.93819  5.32464  2.96922  2.53725  4.70086  3.57464  3.73861  4.13969  1.72256  3.60154  4.40055  2.12851  4.00385  1.76488  2.64648  2.89679  3.15649  3.74671  5.69712  4.36932    177 k - - -
          2.68618  4.42225  2.77519  2.73123  3.46354  2.40513  3.72494  3.29354  2.67741  2.69355  4.24690  2.90347  2.73739  3.18146  2.89801  2.37887  2.77519  2.98518  4.58477  3.61503
          0.01887  4.37536  5.09771  0.61958  0.77255  0.48576  0.95510
    144   1.99728  4.45452  4.60599  4.05607  3.44155  4.23284  4.64818  1.65047  3.92871  1.37166  3.31141  4.26928  4.57270  4.14843  4.10454  3.56510  3.29727  2.09473  5.22881  4.06696    178 l - - -
          2.68618  4.42225  2.77519  2.73123  3.46354  2.40513  3.72494  3.29354  2.67741  2.69355  4.24690  2.90347  2.73739  3.18146  2.89801  2.37887  2.77519  2.98518  4.58477  3.61503
          0.01887  4.37536  5.09771  0.61958  0.77255  0.48576  0.95510
    145   2.63375  4.62533  3.21046  2.84250  4.16665  2.14692  4.02525  3.50904  2.92295  3.22924  4.08788  1.77290  3.95782  3.24575  3.32717  2.75625  2.98219  2.01833  5.51560  4.22584    179 n - - -
          2.68618  4.42225  2.77519  2.73123  3.46354  2.40513  3.72494  3.29354  2.67741  2.69355  4.24690  2.90347  2.73739  3.18146  2.89801  2.37887  2.77519  2.98518  4.58477  3.61503
          0.01887  4.37536  5.09771  0.61958  0.77255  0.48576  0.95510
    146   2.99087  5.53890  1.76741  1.65162  4.86341  3.41454  3.86851  4.37203  2.79746  3.85961  4.66485  2.88135  3.97980  3.01239  3.36044  1.67089  3.26300  3.93438  6.01279  4.53569    180 e - - -
          2.68618  4.42225  2.77519  2.73123  3.46354  2.40513  3.72494  3.29354  2.67741  2.69355  4.24690  2.90347  2.73739  3.18146  2.89801  2.37887  2.77519  2.98518  4.58477  3.61503
          0.01887  4.37536  5.09771  0.61958  0.77255  0.48576  0.95510
    147   2.74476  4.81987  3.22602  2.67894  4.09363  3.55408  3.77956  3.47573  1.70766  3.09939  2.51202  3.15692  3.96778  2.95394  2.85321  2.05867  2.98565  3.17771  5.36303  4.07305    181 k - - -
          2.68618  4.42225  2.77519  2.73123  3.46354  2.40513  3.72494  3.29354  2.67741  2.69355  4.24690  2.90347  2.73739  3.18146  2.89801  2.37887  2.77519  2.98518  4.58477  3.61503
          0.01887  4.37536  5.09771  0.61958  0.77255  0.48576  0.95510
    148   2.72682  4.65435  3.42069  2.87612  3.96184  3.56156  3.89671  3.26876  2.64355  2.97297  3.86666  3.30015  2.04864  3.11645  2.11239  2.85808  2.99734  2.06939  5.30608  4.04761    182 p - - -
          2.68618  4.42225  2.77519  2.73123  3.46354  2.40513  3.72494  3.29354  2.67741  2.69355  4.24690  2.90347  2.73739  3.18146  2.89801  2.37887  2.77519  2.98518  4.58477  3.61503
          0.01887  4.37536  5.09771  0.61958  0.77255  0.48576  0.95510
    149   2.43438  4.40382  3.64070  3.29624  4.55234  1.88349  4.38497  3.98407  3.34391  3.64507  4.45085  3.48361  3.89939  3.63009  3.68734  1.63964  1.47667  3.41803  5.87154  4.65053    183 t - - -
          2.68618  4.42225  2.77519  2.73123  3.46354  2.40513  3.72494  3.29354  2.67741  2.69355  4.24690  2.90347  2.73739  3.18146  2.89801  2.37887  2.77519  2.98518  4.58477  3.61503
          0.01887  4.37536  5.09771  0.61958  0.77255  0.48576  0.95510
    150   2.92322  4.47505  3.95545  2.19729  3.68611  4.00977  4.35154  1.72071  3.38934  2.50053  3.57738  3.81871  4.37977  3.70389  3.70788  3.30679  3.16762  1.42085  5.30548  4.07516    184 v - - -
          2.68618  4.42225  2.77519  2.73123  3.46354  2.40513  3.72494  3.29354  2.67741  2.69355  4.24690  2.90347  2.73739  3.18146  2.89801  2.37887  2.77519  2.98518  4.58477  3.61503
          0.01887  4.37536  5.09771  0.61958  0.77255  0.48576  0.95510
    151   2.81847  4.46505  3.76924  3.23044  2.25798  3.80209  4.02859  2.75643  3.13507  2.40144  3.45976  3.59249  4.18475  1.96467  3.44218  3.08163  3.05835  1.90521  4.89641  3.56150    185 v - - -
          2.68618  4.42225  2.77519  2.73123  3.46354  2.40513  3.72494  3.29354  2.67741  2.69355  4.24690  2.90347  2.73739  3.18146  2.89801  2.37887  2.77519  2.98518  4.58477  3.61503
          0.01887  4.37536  5.09771  0.61958  0.77255  0.48576  0.95510
    152   2.47930  4.46351  3.52349  3.13658  4.43777  3.22110  4.24736  3.85327  3.15906  3.51310  4.33162  3.40697  1.71575  3.47403  3.52548  1.75623  1.80817  3.35644  5.75452  4.50877    186 p - - -
          2.68618  4.42225  2.77519  2.73123  3.46354  2.40513  3.72494  3.29354  2.67741  2.69355  4.24690  2.90347  2.73739  3.18146  2.89801  2.37887  2.77519  2.98518  4.58477  3.61503
          0.01887  4.37536  5.09771  0.61958  0.77255  0.48576  0.95510
    153   2.83100  4.66893  2.19696  2.87877  3.35668  3.68584  3.85875  3.12776  2.92265  1.75667  3.72253  3.32705  4.09455  3.22680  3.31440  2.97254  3.06836  2.91858  4.88276  2.29223    187 l - - -
          2.68618  4.42225  2.77519  2.73123  3.46354  2.40513  3.72494  3.29354  2.67741  2.69355  4.24690  2.90347  2.73739  3.18146  2.89801  2.37887  2.77519  2.98518  4.58477  3.61503
          0.01887  4.37536  5.09771  0.61958  0.77255  0.48576  0.95510
    154   3.24810  5.20842  3.13579  3.08664  4.66457  3.61207  4.46963  4.52092  3.43805  4.11281  5.08782  0.50734  4.29962  3.76852  3.78900  3.31104  3.66103  4.08726  5.90749  4.59623    188 N - - -
          2.68618  4.42225  2.77519  2.73123  3.46354  2.40513  3.72494  3.29354  2.67741  2.69355  4.24690  2.90347  2.73739  3.18146  2.89801  2.37887  2.77519  2.98518  4.58477  3.61503
          0.01887  4.37536  5.09771  0.61958  0.77255  0.48576  0.95510
    155   1.92289  4.86859  3.11954  2.66454  4.37060  3.44812  3.84984  3.77407  1.89664  3.36873  4.18895  3.13674  1.99973  3.00583  2.95282  2.76704  3.00815  3.39712  5.57767  4.26877    189 k - - -
          2.68618  4.42225  2.77519  2.73123  3.46354  2.40513  3.72494  3.29354  2.67741  2.69355  4.24690  2.90347  2.73739  3.18146  2.89801  2.37887  2.77519  2.98518  4.58477  3.61503
          0.01887  4.37536  5.09771  0.61958  0.77255  0.48576  0.95510
    156   1.33704  4.35356  3.80009  3.41034  4.44810  3.16920  4.41702  3.83062  3.40164  3.53598  4.35970  3.54307  3.90328  3.68661  3.72136  1.69474  1.74425  3.31104  5.79990  4.59545    190 a - - -
          2.68618  4.42225  2.77519  2.73123  3.46354  2.40513  3.72494  3.29354  2.67741  2.69355  4.24690  2.90347  2.73739  3.18146  2.89801  2.37887  2.77519  2.98518  4.58477  3.61503
          0.01887  4.37536  5.09771  0.61958  0.77255  0.48576  0.95510
    157   1.23313  4.38305  3.79965  3.60944  4.73282  1.15856  4.66766  4.13575  3.73084  3.85694  4.68181  3.65128  3.94546  3.97435  3.99455  2.64299  2.98005  3.50738  6.06064  4.90061    191 g - - -
          2.68618  4.42225  2.77519  2.73123  3.46354  2.40513  3.72494  3.29354  2.67741  2.69355  4.24690  2.90347  2.73739  3.18146  2.89801  2.37887  2.77519  2.98518  4.58477  3.61503
          0.01887  4.37536  5.09771  0.61958  0.77255  0.48576  0.95510
    158   2.83055  5.08726  1.73736  2.44910  4.33777  3.47013  3.82301  2.28930  2.69557  3.36492  4.20753  2.11726  3.95946  2.98515  3.18880  2.83096  3.08644  3.37673  5.61203  4.23101    192 d - - -
          2.68618  4.42225  2.77519  2.73123  3.46354  2.40513  3.72494  3.29354  2.67741  2.69355  4.24690  2.90347  2.73739  3.18146  2.89801  2.37887  2.77519  2.98518  4.58477  3.61503
          0.20809  4.37536  1.74134  0.61958  0.77255  0.48576  0.95510
    159   2.36499  4.33154  3.38688  3.19784  4.57446  1.31403  4.37317  4.06022  3.37472  3.71967  4.53321  3.38456  3.81232  3.64061  3.69675  1.46158  2.86918  3.43476  5.88386  4.66101    193 g - - -
          2.68618  4.42225  2.77519  2.73123  3.46354  2.40513  3.72494  3.29354  2.67741  2.69355  4.24690  2.90347  2.73739  3.18146  2.89801  2.37887  2.77519  2.98518  4.58477  3.61503
          0.02276  4.19003  4.91237  0.61958  0.77255  0.71324  0.67345
    160   1.45566  4.93739  1.66429  2.46492  4.53163  3.28187  3.93884  3.91041  2.89312  3.57248  4.42802  2.97829  3.90023  3.12153  3.39427  2.76966  3.09224  3.50452  5.79727  4.41976    194 a - - -
          2.68618  4.42225  2.77519  2.73123  3.46354  2.40513  3.72494  3.29354  2.67741  2.69355  4.24690  2.90347  2.73739  3.18146  2.89801  2.37887  2.77519  2.98518  4.58477  3.61503
          0.02276  4.19003  4.91237  0.61958  0.77255  0.71324  0.67345
    161   3.08355  5.70301  1.45948  1.23465  4.98782  3.31661  3.88053  4.52582  2.92352  4.00713  4.86505  2.77355  3.95122  3.04820  3.54034  2.95142  3.37621  4.08310  6.14924  4.62330    195 e - - -
          2.68608  4.42302  2.77596  2.73109  3.46431  2.40524  3.72571  3.29271  2.67818  2.69432  4.24767  2.90423  2.73725  3.18223  2.89770  2.37836  2.77501  2.98244  4.57975  3.61580
          0.42332  1.08538  4.91237  2.36907  0.09824  0.36599  1.18258
    162   1.96838  4.46749  3.52936  3.06419  3.76153  3.58712  4.06432  1.75954  3.04192  2.77068  3.70915  2.20231  4.07035  3.36742  3.39242  2.91141  2.98646  2.61680  5.22588  3.97715    209 i - - -
          2.68618  4.42225  2.77519  2.73123  3.46354  2.40513  3.72494  3.29354  2.67741  2.69355  4.24690  2.90347  2.73739  3.18146  2.89801  2.37887  2.77519  2.98518  4.58477  3.61503
          0.01887  4.37536  5.09771  0.61958  0.77255  0.48576  0.95510
    163   1.76217  4.66984  2.22041  2.76531  3.95139  3.55444  3.93833  2.11338  2.84825  2.93556  3.85244  3.23798  4.01691  3.15964  3.27593  2.86096  3.00093  2.80048  5.35910  4.06820    210 a - - -
          2.68618  4.42225  2.77519  2.73123  3.46354  2.40513  3.72494  3.29354  2.67741  2.69355  4.24690  2.90347  2.73739  3.18146  2.89801  2.37887  2.77519  2.98518  4.58477  3.61503
          0.01887  4.37536  5.09771  0.61958  0.77255  0.48576  0.95510
    164   3.52856  5.44228  3.73436  3.29574  4.95007  3.92548  4.15895  4.42221  0.50935  3.88847  4.84972  3.68621  4.41210  3.34095  2.67574  3.55376  3.75639  4.11165  5.81321  4.71698    211 K - - -
          2.68618  4.42225  2.77519  2.73123  3.46354  2.40513  3.72494  3.29354  2.67741  2.69355  4.24690  2.90347  2.73739  3.18146  2.89801  2.37887  2.77519  2.98518  4.58477  3.61503
          0.01887  4.37536  5.09771  0.61958  0.77255  0.48576  0.95510
    165   1.69210  4.72235  3.06822  2.87178  4.58091  3.30026  4.19328  4.00854  3.09863  3.68166  4.52875  1.17169  3.97876  3.40571  3.49797  2.77406  3.09097  3.53294  5.87310  4.55469    212 n - - -
          2.68618  4.42225  2.77519  2.73123  3.46354  2.40513  3.72494  3.29354  2.67741  2.69355  4.24690  2.90347  2.73739  3.18146  2.89801  2.37887  2.77519  2.98518  4.58477  3.61503
          0.01887  4.37536  5.09771  0.61958  0.77255  0.48576  0.95510
    166   2.98549  4.60375  3.91747  3.37813  2.12177  3.96671  4.08275  2.80609  3.25153  1.62635  3.38072  3.73136  4.31647  1.89936  3.54041  3.24826  3.21474  2.75089  4.81204  3.40984    213 l - - -
          2.68618  4.42225  2.77519  2.73123  3.46354  2.40513  3.72494  3.29354  2.67741  2.69355  4.24690  2.90347  2.73739  3.18146  2.89801  2.37887  2.77519  2.98518  4.58477  3.61503
          0.01887  4.37536  5.09771  0.61958  0.77255  0.48576  0.95510
    167   2.85911  5.20522  2.98340  1.91148  4.56711  3.54191  3.73576  4.00239  2.35573  3.50401  4.30231  3.04490  2.37497  2.86037  1.75538  2.83673  3.08772  3.62012  5.63760  4.30302    214 r - - -
          2.68618  4.42225  2.77519  2.73123  3.46354  2.40513  3.72494  3.29354  2.67741  2.69355  4.24690  2.90347  2.73739  3.18146  2.89801  2.37887  2.77519  2.98518  4.58477  3.61503
          0.01887  4.37536  5.09771  0.61958  0.77255  0.48576  0.95510
    168   2.85464  5.27316  1.68459  2.40249  4.65103  2.17964  3.80293  4.13128  2.60882  3.64006  4.43001  2.95321  3.94471  2.93571  2.12319  2.81408  3.11656  3.71293  5.78844  4.38329    215 d - - -
          2.68618  4.42225  2.77519  2.73123  3.46354  2.40513  3.72494  3.29354  2.67741  2.69355  4.24690  2.90347  2.73739  3.18146  2.89801  2.37887  2.77519  2.98518  4.58477  3.61503
          0.01887  4.37536  5.09771  0.61958  0.77255  0.48576  0.95510
    169   2.89278  5.17023  1.70421  2.49011  4.78520  3.36429  4.03243  4.30185  3.00865  3.86286  4.69483  3.02118  4.00024  3.20917  3.53800  1.16919  3.24547  3.83173  6.01382  4.58996    216 s - - -
          2.68618  4.42225  2.77519  2.73123  3.46354  2.40513  3.72494  3.29354  2.67741  2.69355  4.24690  2.90347  2.73739  3.18146  2.89801  2.37887  2.77519  2.98518  4.58477  3.61503
          0.01887  4.37536  5.09771  0.61958  0.77255  0.48576  0.95510
    170   2.93922  5.23135  3.15431  2.63359  4.52674  3.62448  2.34882  4.02111  2.25056  3.50402  4.31898  2.10363  4.02746  2.86442  1.65892  2.92104  3.15035  3.65655  5.57670  4.26012    217 r - - -
          2.68618  4.42225  2.77519  2.73123  3.46354  2.40513  3.72494  3.29354  2.67741  2.69355  4.24690  2.90347  2.73739  3.18146  2.89801  2.37887  2.77519  2.98518  4.58477  3.61503
          0.01887  4.37536  5.09771  0.61958  0.77255  0.48576  0.95510
    171   2.86799  5.16403  3.11150  2.59061  4.53088  3.57904  3.72782  3.94414  1.74585  3.45359  4.26155  3.09174  3.98741  1.80686  2.63282  2.85791  2.18231  3.57804  5.59111  4.28329    218 k - - -
          2.68618  4.42225  2.77519  2.73123  3.46354  2.40513  3.72494  3.29354  2.67741  2.69355  4.24690  2.90347  2.73739  3.18146  2.89801  2.37887  2.77519  2.98518  4.58477  3.61503
          0.01887  4.37536  5.09771  0.61958  0.77255  0.48576  0.95510
    172   1.91723  4.86232  3.13036  2.65786  4.40689  3.42729  3.84381  3.82340  1.64936  3.40459  4.21202  3.12789  3.92909  2.99308  2.95130  1.98743  2.98847  3.42563  5.59873  4.28363    219 k - - -
          2.68618  4.42225  2.77519  2.73123  3.46354  2.40513  3.72494  3.29354  2.67741  2.69355  4.24690  2.90347  2.73739  3.18146  2.89801  2.37887  2.77519  2.98518  4.58477  3.61503
          0.20809  4.37536  1.74134  0.61958  0.77255  0.48576  0.95510
    173   2.89678  4.65148  3.72225  3.12103  3.75597  3.75775  3.94887  1.86435  2.55516  2.62821  3.69430  3.49301  4.15591  3.20202  1.59169  3.09420  3.13198  2.69570  5.20465  3.96589    220 r - - -
          2.68618  4.42225  2.77519  2.73123  3.46354  2.40513  3.72494  3.29354  2.67741  2.69355  4.24690  2.90347  2.73739  3.18146  2.89801  2.37887  2.77519  2.98518  4.58477  3.61503
          0.02276  4.19003  4.91237  0.61958  0.77255  0.71324  0.67345
    174   1.75944  4.42354  4.00829  3.56449  3.51114  3.71189  4.37460  2.51881  3.43801  1.31119  3.43503  3.81301  4.22947  3.76162  3.68562  3.10354  3.11653  2.40366  5.22209  4.00948    221 l - - -
          2.68618  4.42225  2.77519  2.73123  3.46354  2.40513  3.72494  3.29354  2.67741  2.69355  4.24690  2.90347  2.73739  3.18146  2.89801  2.37887  2.77519  2.98518  4.58477  3.61503
          0.02276  4.19003  4.91237  0.61958  0.77255  0.71324  0.67345
    175   1.13408  4.27120  3.59572  3.37100  4.50698  1.59446  4.44512  3.88669  3.47428  3.61573  4.45259  3.47445  3.81661  3.73835  3.76153  2.52493  2.84852  3.31530  5.84361  4.66121    222 a - - -
          2.68464  4.41839  2.77626  2.72957  3.46460  2.40619  3.72356  3.29301  2.67761  2.69199  4.24796  2.90453  2.73481  3.18110  2.89907  2.37993  2.77626  2.98625  4.58583  3.61609
          0.42332  1.08538  4.91237  2.68442  0.07070  0.71324  0.67345
    176   2.80347  4.66975  3.14036  1.85539  3.92374  3.58606  4.00160  2.79462  2.87758  2.82502  3.83538  3.27966  4.06889  3.23712  3.26093  2.96241  3.07763  1.53689  5.39087  4.10076    241 v - - -
          2.68618  4.42225  2.77519  2.73123  3.46354  2.40513  3.72494  3.29354  2.67741  2.69355  4.24690  2.90347  2.73739  3.18146  2.89801  2.37887  2.77519  2.98518  4.58477  3.61503
          0.02276  4.19003  4.91237  0.61958  0.77255  0.36599  1.18258
    177   2.46988  4.43378  3.59181  3.40637  4.76369  1.71725  4.56057  4.26093  3.57869  3.91557  4.71768  3.54937  3.93456  3.83338  3.88834  0.92911  2.98672  3.59168  6.06715  4.86011    242 s - - -
          2.68618  4.42225  2.77519  2.73123  3.46354  2.40513  3.72494  3.29354  2.67741  2.69355  4.24690  2.90347  2.73739  3.18146  2.89801  2.37887  2.77519  2.98518  4.58477  3.61503
          0.01887  4.37536  5.09771  0.61958  0.77255  0.48576  0.95510
    178   1.50780  4.39143  4.35024  3.95337  3.95938  3.66692  4.73628  2.41248  3.87015  2.75065  3.85407  4.03124  4.30106  4.14911  4.08992  3.09935  3.14586  1.14731  5.61708  4.41140    243 v - - -
          2.68618  4.42225  2.77519  2.73123  3.46354  2.40513  3.72494  3.29354  2.67741  2.69355  4.24690  2.90347  2.73739  3.18146  2.89801  2.37887  2.77519  2.98518  4.58477  3.61503
          0.01887  4.37536  5.09771  0.61958  0.77255  0.48576  0.95510
    179   2.77252  4.97914  3.12199  2.62243  4.39168  3.50949  3.77936  3.81014  2.42798  3.37205  4.18631  2.18177  3.95845  2.92255  1.99767  2.79947  1.85495  3.44486  5.55036  4.23844    244 t - - -
          2.68618  4.42225  2.77519  2.73123  3.46354  2.40513  3.72494  3.29354  2.67741  2.69355  4.24690  2.90347  2.73739  3.18146  2.89801  2.37887  2.77519  2.98518  4.58477  3.61503
          0.01887  4.37536  5.09771  0.61958  0.77255  0.48576  0.95510
    180   3.01525  5.11589  3.21011  2.84961  4.64127  3.60520  3.98178  4.07235  1.65299  3.61717  4.48587  3.30448  1.26361  3.15004  2.82858  3.05165  3.30044  3.70521  5.72548  4.48064    245 p - - -
          2.68618  4.42225  2.77519  2.73123  3.46354  2.40513  3.72494  3.29354  2.67741  2.69355  4.24690  2.90347  2.73739  3.18146  2.89801  2.37887  2.77519  2.98518  4.58477  3.61503
          0.01887  4.37536  5.09771  0.61958  0.77255  0.48576  0.95510
    181   3.26741  5.94217  0.96855  1.51627  5.21814  3.41811  4.03082  4.78222  3.13627  4.24662  5.12836  2.87028  4.08181  3.20752  3.79391  3.11261  3.57224  4.32416  6.38260  4.82107    246 d - - -
          2.68618  4.42225  2.77519  2.73123  3.46354  2.40513  3.72494  3.29354  2.67741  2.69355  4.24690  2.90347  2.73739  3.18146  2.89801  2.37887  2.77519  2.98518  4.58477  3.61503
          0.01887  4.37536  5.09771  0.61958  0.77255  0.48576  0.95510
    182   3.06320  5.59530  1.41802  2.31032  4.98622  1.99070  3.95271  4.51718  2.95497  4.00398  4.83289  1.89672  4.01590  3.11264  3.54802  2.96801  3.36361  4.05859  6.15482  4.65426    247 d - - -
          2.68618  4.42225  2.77519  2.73123  3.46354  2.40513  3.72494  3.29354  2.67741  2.69355  4.24690  2.90347  2.73739  3.18146  2.89801  2.37887  2.77519  2.98518  4.58477  3.61503
          0.01887  4.37536  5.09771  0.61958  0.77255  0.48576  0.95510
    183   1.98191  4.55230  3.44830  2.93877  3.62345  3.61525  2.07489  3.07766  2.82966  2.03571  3.68488  3.35446  4.04558  3.21160  3.17499  2.90453  2.98928  2.84830  5.07707  3.76503    248 a - - -
          2.68618  4.42225  2.77519  2.73123  3.46354  2.40513  3.72494  3.29354  2.67741  2.69355  4.24690  2.90347  2.73739  3.18146  2.89801  2.37887  2.77519  2.98518  4.58477  3.61503
          0.01887  4.37536  5.09771  0.61958  0.77255  0.48576  0.95510
    184   3.03372  4.66337  4.05489  3.64366  3.55567  3.89614  4.45689  2.83190  3.49738  0.98457  3.52040  3.93745  2.07300  3.85107  3.73746  3.32500  3.34314  2.78185  5.27388  4.05309    249 l - - -
          2.68618  4.42225  2.77519  2.73123  3.46354  2.40513  3.72494  3.29354  2.67741  2.69355  4.24690  2.90347  2.73739  3.18146  2.89801  2.37887  2.77519  2.98518  4.58477  3.61503
          0.01887  4.37536  5.09771  0.61958  0.77255  0.48576  0.95510
    185   2.85817  4.49961  3.73268  2.21849  3.60663  3.86150  4.16460  2.50822  3.16453  1.81949  3.52029  3.62644  4.24368  3.49424  3.49290  3.15076  3.09899  1.58301  5.18590  3.95630    250 v - - -
          2.68618  4.42225  2.77519  2.73123  3.46354  2.40513  3.72494  3.29354  2.67741  2.69355  4.24690  2.90347  2.73739  3.18146  2.89801  2.37887  2.77519  2.98518  4.58477  3.61503
          0.01887  4.37536  5.09771  0.61958  0.77255  0.48576  0.95510
    186   0.87528  4.33513  3.86662  3.60993  4.61820  3.12828  4.60958  4.00384  3.65002  3.73636  4.56358  3.63225  3.91607  3.91291  3.91524  1.62826  2.92579  3.41018  5.97688  4.79246    251 a - - -
          2.68618  4.42225  2.77519  2.73123  3.46354  2.40513  3.72494  3.29354  2.67741  2.69355  4.24690  2.90347  2.73739  3.18146  2.89801  2.37887  2.77519  2.98518  4.58477  3.61503
          0.20809  4.37536  1.74134  0.61958  0.77255  0.48576  0.95510
    187   3.40205  5.19464  3.92862  3.38743  4.63226  3.81276  4.10755  4.20699  2.43600  3.66518  4.66713  3.71738  4.30906  3.32095  0.58580  3.47732  3.65214  3.91955  5.59144  4.50194    252 R - - -
          2.68407  4.41869  2.77656  2.73077  3.46301  2.40649  3.72631  3.29490  2.67705  2.69491  4.24826  2.90483  2.73693  3.18140  2.89829  2.37959  2.77371  2.98303  4.58034  3.61419
          0.42332  1.08538  4.91237  2.92380  0.05523  0.36599  1.18258
    188   2.96390  5.30680  1.23919  2.42953  4.86595  3.37545  4.02419  4.39371  3.02571  3.93710  4.77521  2.97922  4.01492  3.19929  3.58172  1.55495  3.30635  3.92466  6.08336  4.63041    276 d - - -
          2.68618  4.42225  2.77519  2.73123  3.46354  2.40513  3.72494  3.29354  2.67741  2.69355  4.24690  2.90347  2.73739  3.18146  2.89801  2.37887  2.77519  2.98518  4.58477  3.61503
          0.01887  4.37536  5.09771  0.61958  0.77255  0.48576  0.95510
    189   2.79908  5.05038  2.81613  1.65704  4.33700  3.47598  3.79796  3.70220  2.61974  3.34559  4.17672  2.14951  3.94717  2.95239  3.08622  2.80567  3.05175  2.22787  5.58433  4.22070    277 e - - -
          2.68618  4.42225  2.77519  2.73123  3.46354  2.40513  3.72494  3.29354  2.67741  2.69355  4.24690  2.90347  2.73739  3.18146  2.89801  2.37887  2.77519  2.98518  4.58477  3.61503
          0.01887  4.37536  5.09771  0.61958  0.77255  0.48576  0.95510
    190   2.02223  5.07921  3.17892  2.63459  4.45831  3.57371  3.74454  3.86873  2.31345  3.39819  4.21486  3.12268  3.98780  1.81018  1.97669  2.85067  3.07220  3.51168  5.55407  4.25676    278 q - - -
          2.68618  4.42225  2.77519  2.73123  3.46354  2.40513  3.72494  3.29354  2.67741  2.69355  4.24690  2.90347  2.73739  3.18146  2.89801  2.37887  2.77519  2.98518  4.58477  3.61503
          0.01887  4.37536  5.09771  0.61958  0.77255  0.48576  0.95510
    191   2.72842  4.66656  3.22464  2.79292  3.88437  3.53364  3.90777  3.28064  2.78032  1.80799  3.85262  2.21450  2.35420  3.14637  3.16447  2.85129  3.00242  3.01670  5.27930  3.98085    279 l - - -
          2.68618  4.42225  2.77519  2.73123  3.46354  2.40513  3.72494  3.29354  2.67741  2.69355  4.24690  2.90347  2.73739  3.18146  2.89801  2.37887  2.77519  2.98518  4.58477  3.61503
          0.01887  4.37536  5.09771  0.61958  0.77255  0.48576  0.95510
    192   1.84321  5.08262  1.55196  2.49169  4.71860  2.08084  3.97369  4.18446  2.90596  3.74738  4.55790  3.01527  3.95961  3.13625  3.42526  2.81618  3.15067  3.72228  5.93208  4.53190    280 d - - -
          2.68618  4.42225  2.77519  2.73123  3.46354  2.40513  3.72494  3.29354  2.67741  2.69355  4.24690  2.90347  2.73739  3.18146  2.89801  2.37887  2.77519  2.98518  4.58477  3.61503
          0.01887  4.37536  5.09771  0.61958  0.77255  0.48576  0.95510
    193   2.88769  4.92528  3.40361  2.79409  4.14844  3.68033  3.77872  3.53078  2.33039  3.08922  2.06773  3.24789  4.05630  2.11665  1.91685  2.95185  3.09742  3.26481  5.37100  4.11846    281 r - - -
          2.68618  4.42225  2.77519  2.73123  3.46354  2.40513  3.72494  3.29354  2.67741  2.69355  4.24690  2.90347  2.73739  3.18146  2.89801  2.37887  2.77519  2.98518  4.58477  3.61503
          0.01887  4.37536  5.09771  0.61958  0.77255  0.48576  0.95510
    194   2.90739  4.36880  4.35006  3.78802  3.41311  4.03741  4.41655  1.75342  3.66241  2.17331  2.14509  4.02774  4.40035  3.90828  3.86709  3.34989  1.83155  2.18582  5.09236  3.91509    282 i - - -
          2.68618  4.42225  2.77519  2.73123  3.46354  2.40513  3.72494  3.29354  2.67741  2.69355  4.24690  2.90347  2.73739  3.18146  2.89801  2.37887  2.77519  2.98518  4.58477  3.61503
          0.01887  4.37536  5.09771  0.61958  0.77255  0.48576  0.95510
    195   1.89953  5.04531  2.75951  1.56356  4.56742  2.17215  3.89382  4.00980  2.75561  3.58224  4.39131  3.01974  3.94360  3.04815  3.24063  2.79016  3.08883  3.59234  5.77893  4.40227    283 e - - -
          2.68618  4.42225  2.77519  2.73123  3.46354  2.40513  3.72494  3.29354  2.67741  2.69355  4.24690  2.90347  2.73739  3.18146  2.89801  2.37887  2.77519  2.98518  4.58477  3.61503
          0.01887  4.37536  5.09771  0.61958  0.77255  0.48576  0.95510
    196   1.86099  4.53786  4.27261  3.83523  3.53782  3.89330  4.57615  2.56942  3.69542  1.02685  3.44020  4.04530  4.40033  3.99336  3.90856  3.29593  3.27493  2.49245  5.31504  4.12758    284 l - - -
          2.68618  4.42225  2.77519  2.73123  3.46354  2.40513  3.72494  3.29354  2.67741  2.69355  4.24690  2.90347  2.73739  3.18146  2.89801  2.37887  2.77519  2.98518  4.58477  3.61503
          0.01887  4.37536  5.09771  0.61958  0.77255  0.48576  0.95510
    197   1.19113  4.81094  3.27592  2.87320  4.41689  3.46767  3.99229  3.74836  1.82853  3.40887  4.27412  3.28856  4.02273  3.17532  2.96844  2.85982  3.10026  3.38439  5.63812  4.37371    285 a - - -
          2.68618  4.42225  2.77519  2.73123  3.46354  2.40513  3.72494  3.29354  2.67741  2.69355  4.24690  2.90347  2.73739  3.18146  2.89801  2.37887  2.77519  2.98518  4.58477  3.61503
          0.01887  4.37536  5.09771  0.61958  0.77255  0.48576  0.95510
    198   3.18259  5.74665  1.33798  2.31005  5.06921  3.41400  4.01727  4.65607  3.08180  4.14179  5.00708  1.29948  4.06439  3.19354  3.70040  3.06246  3.49298  4.19948  6.25803  4.72802    286 n - - -
          2.68618  4.42225  2.77519  2.73123  3.46354  2.40513  3.72494  3.29354  2.67741  2.69355  4.24690  2.90347  2.73739  3.18146  2.89801  2.37887  2.77519  2.98518  4.58477  3.61503
          0.01887  4.37536  5.09771  0.61958  0.77255  0.48576  0.95510
    199   2.86787  5.03504  3.27400  2.69888  4.34186  3.61695  2.38352  3.77559  2.29929  3.32466  4.15697  3.17189  4.01668  2.89890  1.70194  2.89329  2.11564  3.44547  5.47668  4.18838    287 r - - -
          2.68618  4.42225  2.77519  2.73123  3.46354  2.40513  3.72494  3.29354  2.67741  2.69355  4.24690  2.90347  2.73739  3.18146  2.89801  2.37887  2.77519  2.98518  4.58477  3.61503
          0.01887  4.37536  5.09771  0.61958  0.77255  0.48576  0.95510
    200   2.46988  4.43378  3.59181  3.40637  4.76369  1.71725  4.56057  4.26093  3.57869  3.91557  4.71768  3.54937  3.93456  3.83338  3.88834  0.92911  2.98672  3.59168  6.06715  4.86011    288 s - - -
          2.68618  4.42225  2.77519  2.73123  3.46354  2.40513  3.72494  3.29354  2.67741  2.69355  4.24690  2.90347  2.73739  3.18146  2.89801  2.37887  2.77519  2.98518  4.58477  3.61503
          0.01887  4.37536  5.09771  0.61958  0.77255  0.48576  0.95510
    201   2.92177  5.08643  3.28746  2.71188  4.35687  3.66203  3.75030  3.74977  1.71833  2.23279  4.14490  3.18670  4.04491  1.79932  2.56830  2.94130  3.12801  3.44784  5.48604  4.21358    289 k - - -
          2.68618  4.42225  2.77519  2.73123  3.46354  2.40513  3.72494  3.29354  2.67741  2.69355  4.24690  2.90347  2.73739  3.18146  2.89801  2.37887  2.77519  2.98518  4.58477  3.61503
          0.01887  4.37536  5.09771  0.61958  0.77255  0.48576  0.95510
    202   2.70816  4.85416  3.03893  2.63882  4.25258  3.42743  1.97560  3.76881  2.66522  3.35960  4.18328  3.11877  2.29707  3.03994  3.08538  1.98419  3.00895  3.39198  5.52705  4.17299    290 h - - -
          2.68618  4.42225  2.77519  2.73123  3.46354  2.40513  3.72494  3.29354  2.67741  2.69355  4.24690  2.90347  2.73739  3.18146  2.89801  2.37887  2.77519  2.98518  4.58477  3.61503
          0.01887  4.37536  5.09771  0.61958  0.77255  0.48576  0.95510
    203   2.91329  4.51780  3.85164  2.17790  3.50807  3.94059  4.22197  1.88068  3.25033  1.52378  3.40538  3.71841  4.29977  3.56859  3.55941  3.22720  3.14727  2.38897  5.15697  3.94978    291 l - - -
          2.68618  4.42225  2.77519  2.73123  3.46354  2.40513  3.72494  3.29354  2.67741  2.69355  4.24690  2.90347  2.73739  3.18146  2.89801  2.37887  2.77519  2.98518  4.58477  3.61503
          0.01887  4.37536  5.09771  0.61958  0.77255  0.48576  0.95510
    204   2.91483  5.18183  1.29678  2.49140  4.70598  3.40119  4.01006  4.11267  2.96677  3.74241  4.59715  3.02807  4.01240  3.18531  3.48690  2.90841  1.65544  3.70630  5.94857  4.54329    292 d - - -
          2.68618  4.42225  2.77519  2.73123  3.46354  2.40513  3.72494  3.29354  2.67741  2.69355  4.24690  2.90347  2.73739  3.18146  2.89801  2.37887  2.77519  2.98518  4.58477  3.61503
          0.01887  4.37536  5.09771  0.61958  0.77255  0.48576  0.95510
    205   3.03346  5.50383  1.53412  2.40163  4.84433  3.48071  3.87604  4.33851  1.37153  3.82566  4.64501  2.96403  4.02294  3.01998  3.13861  2.95760  3.29360  3.92226  5.94014  4.52468    293 k - - -
          2.68618  4.42225  2.77519  2.73123  3.46354  2.40513  3.72494  3.29354  2.67741  2.69355  4.24690  2.90347  2.73739  3.18146  2.89801  2.37887  2.77519  2.98518  4.58477  3.61503
          0.01887  4.37536  5.09771  0.61958  0.77255  0.48576  0.95510
    206   3.04088  5.54528  1.64558  2.32328  4.95537  1.70311  3.95087  4.48128  2.94368  3.97488  4.80145  1.90468  4.01109  3.11061  3.52807  2.95489  3.34330  4.02427  6.12779  4.63778    294 d - - -
          2.68618  4.42225  2.77519  2.73123  3.46354  2.40513  3.72494  3.29354  2.67741  2.69355  4.24690  2.90347  2.73739  3.18146  2.89801  2.37887  2.77519  2.98518  4.58477  3.61503
          0.01887  4.37536  5.09771  0.61958  0.77255  0.48576  0.95510
    207   2.81796  4.32553  4.09725  3.54145  3.38211  3.90412  2.40951  1.84780  3.40198  2.37470  3.40385  3.81807  4.27656  3.69567  3.63735  3.20198  3.05874  1.54088  4.96028  3.71160    295 v - - -
          2.68618  4.42225  2.77519  2.73123  3.46354  2.40513  3.72494  3.29354  2.67741  2.69355  4.24690  2.90347  2.73739  3.18146  2.89801  2.37887  2.77519  2.98518  4.58477  3.61503
          0.01887  4.37536  5.09771  0.61958  0.77255  0.48576  0.95510
    208   2.05049  5.26438  1.72092  2.38232  4.61632  3.43906  3.77780  4.07898  1.88635  3.59979  4.38813  2.93556  3.92955  2.90770  3.07731  2.79224  3.08953  3.66939  5.76226  4.35227    296 d - - -
          2.68618  4.42225  2.77519  2.73123  3.46354  2.40513  3.72494  3.29354  2.67741  2.69355  4.24690  2.90347  2.73739  3.18146  2.89801  2.37887  2.77519  2.98518  4.58477  3.61503
          0.01887  4.37536  5.09771  0.61958  0.77255  0.48576  0.95510
    209   2.83169  5.28041  1.98304  2.37577  4.63584  3.43716  3.77039  4.11399  1.88343  3.61826  4.40039  2.92985  3.92558  2.89748  3.06361  1.76314  3.08651  3.69476  5.76966  4.35545    297 s - - -
          2.68618  4.42225  2.77519  2.73123  3.46354  2.40513  3.72494  3.29354  2.67741  2.69355  4.24690  2.90347  2.73739  3.18146  2.89801  2.37887  2.77519  2.98518  4.58477  3.61503
          0.01887  4.37536  5.09771  0.61958  0.77255  0.48576  0.95510
    210   2.79947  4.33918  4.17714  3.64747  3.58885  3.85704  4.37625  1.75362  3.55376  2.49211  3.52897  3.89247  4.30292  3.82725  3.80138  1.82412  3.08367  1.61014  5.18211  3.96937    298 v - - -
          2.68618  4.42225  2.77519  2.73123  3.46354  2.40513  3.72494  3.29354  2.67741  2.69355  4.24690  2.90347  2.73739  3.18146  2.89801  2.37887  2.77519  2.98518  4.58477  3.61503
          0.01887  4.37536  5.09771  0.61958  0.77255  0.48576  0.95510
    211   3.00823  4.90336  3.58698  3.01709  4.10323  3.79784  3.94435  2.08593  1.19563  2.96403  3.97848  3.43682  4.19646  3.13891  2.72496  3.13162  3.23227  2.94734  5.43210  4.18791    299 k - - -
          2.68618  4.42225  2.77519  2.73123  3.46354  2.40513  3.72494  3.29354  2.67741  2.69355  4.24690  2.90347  2.73739  3.18146  2.89801  2.37887  2.77519  2.98518  4.58477  3.61503
          0.01887  4.37536  5.09771  0.61958  0.77255  0.48576  0.95510
    212   3.01332  5.38059  1.02325  2.40957  4.92063  3.37941  4.04218  4.45941  3.07305  3.99905  4.84832  2.96675  4.03119  3.22177  3.64600  1.87091  3.35768  3.98890  6.14060  4.67054    300 d - - -
          2.68618  4.42225  2.77519  2.73123  3.46354  2.40513  3.72494  3.29354  2.67741  2.69355  4.24690  2.90347  2.73739  3.18146  2.89801  2.37887  2.77519  2.98518  4.58477  3.61503
          0.01887  4.37536  5.09771  0.61958  0.77255  0.48576  0.95510
    213   2.91389  4.39899  4.34494  3.80442  3.53464  4.02339  4.49324  2.25504  3.68591  1.72023  3.43685  4.04612  4.42513  3.95384  3.91111  3.35494  1.80039  1.57623  5.21846  4.02601    301 v - - -
          2.68618  4.42225  2.77519  2.73123  3.46354  2.40513  3.72494  3.29354  2.67741  2.69355  4.24690  2.90347  2.73739  3.18146  2.89801  2.37887  2.77519  2.98518  4.58477  3.61503
          0.01887  4.37536  5.09771  0.61958  0.77255  0.48576  0.95510
    214   2.84677  4.34341  4.21909  3.67233  3.41821  3.93665  4.32546  1.57076  3.54769  1.73837  3.37114  3.92039  4.32613  3.81358  3.76673  2.13450  3.10165  2.23421  5.04723  3.84122    302 i - - -
          2.68618  4.42225  2.77519  2.73123  3.46354  2.40513  3.72494  3.29354  2.67741  2.69355  4.24690  2.90347  2.73739  3.18146  2.89801  2.37887  2.77519  2.98518  4.58477  3.61503
          0.01887  4.37536  5.09771  0.61958  0.77255  0.48576  0.95510
    215   2.94714  5.46264  2.56934  1.52191  4.78186  3.45090  3.80940  4.27476  2.62188  3.75344  4.54838  2.02715  3.96903  1.98569  3.10993  2.87229  3.19925  3.85061  5.88846  4.45387    303 e - - -
          2.68618  4.42225  2.77519  2.73123  3.46354  2.40513  3.72494  3.29354  2.67741  2.69355  4.24690  2.90347  2.73739  3.18146  2.89801  2.37887  2.77519  2.98518  4.58477  3.61503
          0.01887  4.37536  5.09771  0.61958  0.77255  0.48576  0.95510
    216   2.64899  4.52467  3.45644  3.03110  3.94052  2.14751  4.07923  3.30555  3.01257  1.94421  3.90465  3.39702  1.87758  3.35412  3.36622  2.81860  2.98857  3.01399  5.35183  4.09642    304 p - - -
          2.68618  4.42225  2.77519  2.73123  3.46354  2.40513  3.72494  3.29354  2.67741  2.69355  4.24690  2.90347  2.73739  3.18146  2.89801  2.37887  2.77519  2.98518  4.58477  3.61503
          0.01887  4.37536  5.09771  0.61958  0.77255  0.48576  0.95510
    217   2.53558  4.49964  3.50401  3.29188  4.62366  3.21302  4.45099  4.11344  3.40815  3.77212  4.60843  3.50753  1.07180  3.71584  3.72666  1.67041  3.02484  3.53944  5.93939  4.69983    305 p - - -
          2.68618  4.42225  2.77519  2.73123  3.46354  2.40513  3.72494  3.29354  2.67741  2.69355  4.24690  2.90347  2.73739  3.18146  2.89801  2.37887  2.77519  2.98518  4.58477  3.61503
          0.01887  4.37536  5.09771  0.61958  0.77255  0.48576  0.95510
    218   2.87558  4.52526  3.87254  3.27596  3.57342  3.85552  4.08902  2.69749  2.93065  1.78959  3.49932  3.63623  4.22717  3.41257  1.87329  3.14656  3.10880  1.90358  5.12298  3.90838    306 l - - -
          2.68618  4.42225  2.77519  2.73123  3.46354  2.40513  3.72494  3.29354  2.67741  2.69355  4.24690  2.90347  2.73739  3.18146  2.89801  2.37887  2.77519  2.98518  4.58477  3.61503
          0.01887  4.37536  5.09771  0.61958  0.77255  0.48576  0.95510
    219   1.94703  4.83932  3.05927  2.65073  4.35387  3.41380  3.87966  3.77429  2.65946  3.37074  4.19494  3.12546  1.97820  2.04370  3.07514  2.74905  2.99993  3.39125  5.59461  4.27345    307 a - - -
          2.68618  4.42225  2.77519  2.73123  3.46354  2.40513  3.72494  3.29354  2.67741  2.69355  4.24690  2.90347  2.73739  3.18146  2.89801  2.37887  2.77519  2.98518  4.58477  3.61503
          0.01887  4.37536  5.09771  0.61958  0.77255  0.48576  0.95510
    220   2.86611  5.29208  2.78696  1.62127  4.63726  3.49092  3.75129  4.09434  1.86604  3.58860  4.37794  2.97288  2.35646  2.87560  2.88599  2.82255  3.10399  3.69190  5.72551  4.34622    308 e - - -
          2.68618  4.42225  2.77519  2.73123  3.46354  2.40513  3.72494  3.29354  2.67741  2.69355  4.24690  2.90347  2.73739  3.18146  2.89801  2.37887  2.77519  2.98518  4.58477  3.61503
          0.01887  4.37536  5.09771  0.61958  0.77255  0.48576  0.95510
    221   2.71686  4.90617  3.12829  2.63620  4.39051  3.46066  3.80930  3.80384  1.64862  3.37913  4.18849  3.11549  3.93663  2.95492  2.88322  2.01784  2.07323  3.42168  5.57020  4.25580    309 k - - -
          2.68618  4.42225  2.77519  2.73123  3.46354  2.40513  3.72494  3.29354  2.67741  2.69355  4.24690  2.90347  2.73739  3.18146  2.89801  2.37887  2.77519  2.98518  4.58477  3.61503
          0.01887  4.37536  5.09771  0.61958  0.77255  0.48576  0.95510
    222   2.96980  4.41950  4.43190  3.87453  2.12430  4.07580  4.35817  2.49665  3.74510  1.34593  3.20690  4.07754  4.42197  3.94245  3.91230  3.39072  2.07724  2.44214  4.90127  3.64224    310 l - - -
          2.68618  4.42225  2.77519  2.73123  3.46354  2.40513  3.72494  3.29354  2.67741  2.69355  4.24690  2.90347  2.73739  3.18146  2.89801  2.37887  2.77519  2.98518  4.58477  3.61503
          0.01887  4.37536  5.09771  0.61958  0.77255  0.48576  0.95510
    223   2.92104  4.50512  3.90072  2.24772  3.49377  3.96135  4.24684  1.82071  3.29253  1.51106  3.39155  3.75519  4.31775  3.60634  3.59204  3.25063  3.15506  2.36265  5.15102  3.94775    311 l - - -
          2.68618  4.42225  2.77519  2.73123  3.46354  2.40513  3.72494  3.29354  2.67741  2.69355  4.24690  2.90347  2.73739  3.18146  2.89801  2.37887  2.77519  2.98518  4.58477  3.61503
          0.01887  4.37536  5.09771  0.61958  0.77255  0.48576  0.95510
    224   1.86099  4.53786  4.27261  3.83523  3.53782  3.89330  4.57615  2.56942  3.69542  1.02685  3.44020  4.04530  4.40033  3.99336  3.90856  3.29593  3.27493  2.49245  5.31504  4.12758    312 l - - -
          2.68618  4.42225  2.77519  2.73123  3.46354  2.40513  3.72494  3.29354  2.67741  2.69355  4.24690  2.90347  2.73739  3.18146  2.89801  2.37887  2.77519  2.98518  4.58477  3.61503
          0.01887  4.37536  5.09771  0.61958  0.77255  0.48576  0.95510
    225   3.10516  5.36976  1.60041  2.55289  4.90004  3.46905  4.13757  4.43935  3.15122  3.99053  4.86316  3.10243  1.13333  3.33018  3.68596  3.07421  3.44473  4.00303  6.08108  4.70623    313 p - - -
          2.68671  4.42278  2.77573  2.72904  3.46407  2.40566  3.72548  3.29407  2.67794  2.69320  4.24330  2.90400  2.73701  3.18199  2.89746  2.37940  2.77478  2.98571  4.58530  3.61336
          0.63765  1.27072  1.65633  2.01726  0.14274  0.48576  0.95510
    226   2.45842  4.28383  3.70790  3.32156  3.92422  3.26202  4.26040  2.99386  3.27303  2.94697  3.91046  3.51482  3.92627  3.59135  3.56444  1.40154  2.87965  1.71753  5.40734  4.15997    323 s - - -
          2.68618  4.42225  2.77519  2.73123  3.46354  2.40513  3.72494  3.29354  2.67741  2.69355  4.24690  2.90347  2.73739  3.18146  2.89801  2.37887  2.77519  2.98518  4.58477  3.61503
          0.02320  4.17113  4.89347  0.61958  0.77255  0.35790  1.20111
    227   3.68873  4.97121  5.31828  4.76169  3.18641  4.95216  5.22716  2.40171  4.56617  0.70646  1.89169  5.01689  5.05777  4.60997  4.62136  4.33667  3.90176  2.62953  5.37216  4.35315    324 l - - -
          2.68618  4.42225  2.77519  2.73123  3.46354  2.40513  3.72494  3.29354  2.67741  2.69355  4.24690  2.90347  2.73739  3.18146  2.89801  2.37887  2.77519  2.98518  4.58477  3.61503
          0.01887  4.37536  5.09771  0.61958  0.77255  0.48576  0.95510
    228   2.66074  4.73799  3.03173  2.83747  4.61024  3.28315  4.17276  4.14862  3.07664  3.75457  4.57789  1.94161  3.96399  3.37975  3.48472  1.06973  3.08369  3.62489  5.88802  4.54778    325 s - - -
          2.68618  4.42225  2.77519  2.73123  3.46354  2.40513  3.72494  3.29354  2.67741  2.69355  4.24690  2.90347  2.73739  3.18146  2.89801  2.37887  2.77519  2.98518  4.58477  3.61503
          0.01887  4.37536  5.09771  0.61958  0.77255  0.48576  0.95510
    229   2.82751  4.86986  3.25374  2.72071  2.08952  3.62700  3.77143  3.47152  1.90775  3.06099  3.94620  3.19533  4.02141  2.10573  2.83005  2.89265  3.05083  3.19905  5.22186  3.85853    326 k - - -
          2.68618  4.42225  2.77519  2.73123  3.46354  2.40513  3.72494  3.29354  2.67741  2.69355  4.24690  2.90347  2.73739  3.18146  2.89801  2.37887  2.77519  2.98518  4.58477  3.61503
          0.01887  4.37536  5.09771  0.61958  0.77255  0.48576  0.95510
    230   2.69210  4.58169  3.34114  2.86809  3.84059  3.53637  3.93534  3.15043  2.82482  2.03083  3.78906  2.24749  4.00591  3.18673  3.19882  2.84289  1.83241  2.89384  5.24950  3.97403    327 t - - -
          2.68618  4.42225  2.77519  2.73123  3.46354  2.40513  3.72494  3.29354  2.67741  2.69355  4.24690  2.90347  2.73739  3.18146  2.89801  2.37887  2.77519  2.98518  4.58477  3.61503
          0.01887  4.37536  5.09771  0.61958  0.77255  0.48576  0.95510
    231   1.31059  4.34405  3.91238  3.59083  4.42903  3.19589  4.54705  3.62319  3.56494  3.47087  4.35949  3.64879  3.95138  3.85620  3.83300  2.65234  1.22208  3.17497  5.83353  4.64687    328 t - - -
          2.68618  4.42225  2.77519  2.73123  3.46354  2.40513  3.72494  3.29354  2.67741  2.69355  4.24690  2.90347  2.73739  3.18146  2.89801  2.37887  2.77519  2.98518  4.58477  3.61503
          0.01887  4.37536  5.09771  0.61958  0.77255  0.48576  0.95510
    232   1.62001  4.42747  3.58223  3.27626  4.58730  1.80646  4.39762  4.01653  3.36424  3.67886  4.48807  3.47847  1.62151  3.64319  3.71058  2.62097  2.93597  3.44666  5.90141  4.68065    329 a - - -
          2.68618  4.42225  2.77519  2.73123  3.46354  2.40513  3.72494  3.29354  2.67741  2.69355  4.24690  2.90347  2.73739  3.18146  2.89801  2.37887  2.77519  2.98518  4.58477  3.61503
          0.01887  4.37536  5.09771  0.61958  0.77255  0.48576  0.95510
    233   2.74312  4.81489  2.03628  2.63790  4.21803  2.14825  3.94134  3.50465  2.85596  3.24960  4.11400  3.13014  3.97455  3.13834  3.31620  2.81759  3.04638  1.80729  5.55266  4.22879    330 v - - -
          2.68618  4.42225  2.77519  2.73123  3.46354  2.40513  3.72494  3.29354  2.67741  2.69355  4.24690  2.90347  2.73739  3.18146  2.89801  2.37887  2.77519  2.98518  4.58477  3.61503
          0.01887  4.37536  5.09771  0.61958  0.77255  0.48576  0.95510
    234   2.92714  4.51054  2.28852  3.37690  3.74601  3.98721  4.35404  1.71808  3.38384  2.55516  3.63281  3.77506  4.37287  3.68107  3.73288  3.29061  3.17778  1.41491  5.36758  4.12089    331 v - - -
          2.68618  4.42225  2.77519  2.73123  3.46354  2.40513  3.72494  3.29354  2.67741  2.69355  4.24690  2.90347  2.73739  3.18146  2.89801  2.37887  2.77519  2.98518  4.58477  3.61503
          0.01887  4.37536  5.09771  0.61958  0.77255  0.48576  0.95510
    235   2.84876  5.00817  2.84449  1.77376  4.47017  3.45227  3.95917  3.81201  2.79270  3.47598  4.34244  3.10933  4.00959  3.13655  3.22226  2.88299  1.31323  3.46129  5.72733  4.38855    332 t - - -
          2.68618  4.42225  2.77519  2.73123  3.46354  2.40513  3.72494  3.29354  2.67741  2.69355  4.24690  2.90347  2.73739  3.18146  2.89801  2.37887  2.77519  2.98518  4.58477  3.61503
          0.01887  4.37536  5.09771  0.61958  0.77255  0.48576  0.95510
    236   3.01525  5.11589  3.21011  2.84961  4.64127  3.60520  3.98178  4.07235  1.65299  3.61717  4.48587  3.30448  1.26361  3.15004  2.82858  3.05165  3.30044  3.70521  5.72548  4.48064    333 p - - -
          2.68618  4.42225  2.77519  2.73123  3.46354  2.40513  3.72494  3.29354  2.67741  2.69355  4.24690  2.90347  2.73739  3.18146  2.89801  2.37887  2.77519  2.98518  4.58477  3.61503
          0.20809  4.37536  1.74134  0.61958  0.77255  0.48576  0.95510
    237   2.61337  4.41501  3.57877  3.18043  3.78220  1.57825  4.14082  3.08830  3.11052  2.77193  1.95056  3.48067  3.99647  3.46684  3.41162  2.82176  2.97513  2.84383  5.26418  4.02070    334 g - - -
          2.68618  4.42225  2.77519  2.73123  3.46354  2.40513  3.72494  3.29354  2.67741  2.69355  4.24690  2.90347  2.73739  3.18146  2.89801  2.37887  2.77519  2.98518  4.58477  3.61503
          0.02276  4.19003  4.91237  0.61958  0.77255  0.71324  0.67345
    238   2.95422  5.28101  1.27918  2.36608  4.74181  3.33896  3.94233  4.26172  2.93065  3.80852  4.66674  2.92371  1.88548  3.12158  3.47283  2.90956  3.27361  3.83652  5.93015  4.52507    335 d - - -
          2.68618  4.42225  2.77519  2.73123  3.46354  2.40513  3.72494  3.29354  2.67741  2.69355  4.24690  2.90347  2.73739  3.18146  2.89801  2.37887  2.77519  2.98518  4.58477  3.61503
          0.02276  4.19003  4.91237  0.61958  0.77255  0.71324  0.67345
    239   2.96706  4.70526  3.58524  3.12824  3.11367  3.77672  1.71704  3.10290  2.86114  1.69591  3.70708  3.49869  4.19383  3.33705  3.13560  3.13068  3.21145  2.95631  4.69634  3.18275    336 l - - -
          2.68618  4.42225  2.77519  2.73123  3.46354  2.40513  3.72494  3.29354  2.67741  2.69355  4.24690  2.90347  2.73739  3.18146  2.89801  2.37887  2.77519  2.98518  4.58477  3.61503
          0.02276  4.19003  4.91237  0.61958  0.77255  0.71324  0.67345
    240   1.75944  4.42354  4.00829  3.56449  3.51114  3.71189  4.37460  2.51881  3.43801  1.31119  3.43503  3.81301  4.22947  3.76162  3.68562  3.10354  3.11653  2.40366  5.22209  4.00948    337 l - - -
          2.68618  4.42225  2.77519  2.73123  3.46354  2.40513  3.72494  3.29354  2.67741  2.69355  4.24690  2.90347  2.73739  3.18146  2.89801  2.37887  2.77519  2.98518  4.58477  3.61503
          0.02276  4.19003  4.91237  0.61958  0.77255  0.36599  1.18258
    241   1.81206  4.36800  3.72522  3.24710  3.76309  3.46456  4.15370  3.03162  3.18627  1.66058  3.72909  3.52976  4.02442  3.49620  3.49688  1.96214  2.94044  2.77271  5.23324  4.00737    338 l - - -
          2.68618  4.42225  2.77519  2.73123  3.46354  2.40513  3.72494  3.29354  2.67741  2.69355  4.24690  2.90347  2.73739  3.18146  2.89801  2.37887  2.77519  2.98518  4.58477  3.61503
          0.01887  4.37536  5.09771  0.61958  0.77255  0.48576  0.95510
    242   1.79285  4.61790  3.33764  2.81287  3.82982  3.56641  3.87559  3.16817  2.72454  2.81713  2.44767  3.26134  3.99563  2.17782  3.10198  2.83794  2.95929  2.92436  5.22866  3.96303    339 a - - -
          2.68618  4.42225  2.77519  2.73123  3.46354  2.40513  3.72494  3.29354  2.67741  2.69355  4.24690  2.90347  2.73739  3.18146  2.89801  2.37887  2.77519  2.98518  4.58477  3.61503
          0.01887  4.37536  5.09771  0.61958  0.77255  0.48576  0.95510
    243   2.44782  4.39153  3.71672  3.40886  4.52832  3.17432  4.45753  3.91516  3.42365  3.63050  4.46556  3.54786  3.92396  3.72879  3.72861  1.16592  1.45102  3.37682  5.87545  4.65942    340 s - - -
          2.68618  4.42225  2.77519  2.73123  3.46354  2.40513  3.72494  3.29354  2.67741  2.69355  4.24690  2.90347  2.73739  3.18146  2.89801  2.37887  2.77519  2.98518  4.58477  3.61503
          0.01887  4.37536  5.09771  0.61958  0.77255  0.48576  0.95510
    244   2.88519  4.56354  3.79661  3.20797  3.53200  3.85181  4.05575  2.80081  2.03503  1.78183  1.95135  3.59182  4.20942  3.36406  3.17737  3.13071  3.10954  2.68967  5.10466  3.90142    341 l - - -
          2.68618  4.42225  2.77519  2.73123  3.46354  2.40513  3.72494  3.29354  2.67741  2.69355  4.24690  2.90347  2.73739  3.18146  2.89801  2.37887  2.77519  2.98518  4.58477  3.61503
          0.01887  4.37536  5.09771  0.61958  0.77255  0.48576  0.95510
    245   2.93311  5.19773  3.22945  2.67140  4.58830  3.63280  3.73937  4.00032  2.22933  3.48718  4.30462  3.15302  2.33820  2.04762  1.64077  2.92461  3.14608  3.63830  5.59764  4.31895    342 r - - -
          2.68618  4.42225  2.77519  2.73123  3.46354  2.40513  3.72494  3.29354  2.67741  2.69355  4.24690  2.90347  2.73739  3.18146  2.89801  2.37887  2.77519  2.98518  4.58477  3.61503
          0.01887  4.37536  5.09771  0.61958  0.77255  0.48576  0.95510
    246   1.80831  4.68236  3.19096  2.05749  3.91279  3.54175  3.84774  3.22116  2.70984  2.91538  2.41813  3.18772  3.97394  3.05946  3.12272  2.81513  2.95933  2.96073  5.28592  4.00121    343 a - - -
          2.68618  4.42225  2.77519  2.73123  3.46354  2.40513  3.72494  3.29354  2.67741  2.69355  4.24690  2.90347  2.73739  3.18146  2.89801  2.37887  2.77519  2.98518  4.58477  3.61503
          0.01887  4.37536  5.09771  0.61958  0.77255  0.48576  0.95510
    247   2.73872  4.66159  3.36775  2.81055  3.87914  3.60176  3.84299  3.19579  1.99770  2.87618  2.39879  3.25988  4.00884  3.06256  2.95940  2.86517  1.90122  2.94571  5.23734  3.97810    344 t - - -
          2.68618  4.42225  2.77519  2.73123  3.46354  2.40513  3.72494  3.29354  2.67741  2.69355  4.24690  2.90347  2.73739  3.18146  2.89801  2.37887  2.77519  2.98518  4.58477  3.61503
          0.01887  4.37536  5.09771  0.61958  0.77255  0.48576  0.95510
    248   2.68635  4.79032  3.28504  2.75954  4.33198  3.44915  3.86653  3.73805  2.54240  3.33408  4.15649  3.19903  3.94983  3.02850  1.75525  1.98362  2.02937  3.35962  5.54050  4.25487    345 r - - -
          2.68618  4.42225  2.77519  2.73123  3.46354  2.40513  3.72494  3.29354  2.67741  2.69355  4.24690  2.90347  2.73739  3.18146  2.89801  2.37887  2.77519  2.98518  4.58477  3.61503
          0.01887  4.37536  5.09771  0.61958  0.77255  0.48576  0.95510
    249   3.53602  4.78803  5.33589  4.81235  3.40362  4.92110  5.32754  1.13046  4.65806  1.12290  3.18625  5.02072  5.08524  4.76254  4.74149  4.31946  3.77081  2.09484  5.53779  4.44426    346 l - - -
          2.68618  4.42225  2.77519  2.73123  3.46354  2.40513  3.72494  3.29354  2.67741  2.69355  4.24690  2.90347  2.73739  3.18146  2.89801  2.37887  2.77519  2.98518  4.58477  3.61503
          0.01887  4.37536  5.09771  0.61958  0.77255  0.48576  0.95510
    250   1.70742  4.29930  4.28326  3.74630  2.14943  3.85151  4.32405  2.43001  3.64102  2.34295  3.40789  3.93175  4.28815  3.86925  3.83788  3.18665  3.06875  1.71791  4.99556  3.75179    347 a - - -
          2.68618  4.42225  2.77519  2.73123  3.46354  2.40513  3.72494  3.29354  2.67741  2.69355  4.24690  2.90347  2.73739  3.18146  2.89801  2.37887  2.77519  2.98518  4.58477  3.61503
          0.01887  4.37536  5.09771  0.61958  0.77255  0.48576  0.95510
    251   2.77925  5.08280  2.77107  1.83701  4.54110  3.41021  3.83938  3.99856  2.66821  3.54988  4.35044  2.99777  2.29183  2.98424  3.14753  1.71241  3.06711  3.58753  5.73423  4.35273    348 s - - -
          2.68618  4.42225  2.77519  2.73123  3.46354  2.40513  3.72494  3.29354  2.67741  2.69355  4.24690  2.90347  2.73739  3.18146  2.89801  2.37887  2.77519  2.98518  4.58477  3.61503
          0.01887  4.37536  5.09771  0.61958  0.77255  0.48576  0.95510
    252   2.64883  4.48447  3.49440  3.03382  3.87826  3.50306  4.06636  3.00809  3.01187  2.90064  3.81428  2.21587  4.02598  3.34388  3.37212  2.84085  2.00718  1.69031  5.31120  4.05915    349 v - - -
          2.68618  4.42225  2.77519  2.73123  3.46354  2.40513  3.72494  3.29354  2.67741  2.69355  4.24690  2.90347  2.73739  3.18146  2.89801  2.37887  2.77519  2.98518  4.58477  3.61503
          0.01887  4.37536  5.09771  0.61958  0.77255  0.48576  0.95510
    253   1.85232  4.93277  1.95429  2.55712  4.57677  3.34549  3.93666  4.02765  2.81671  3.60536  4.40591  3.05590  3.92439  3.09384  3.30551  1.63247  3.04735  3.57684  5.79971  4.42975    350 s - - -
          2.68618  4.42225  2.77519  2.73123  3.46354  2.40513  3.72494  3.29354  2.67741  2.69355  4.24690  2.90347  2.73739  3.18146  2.89801  2.37887  2.77519  2.98518  4.58477  3.61503
          0.01887  4.37536  5.09771  0.61958  0.77255  0.48576  0.95510
    254   2.97267  5.54591  1.76914  1.48543  4.85885  3.43023  3.82945  4.36577  1.91540  3.83441  4.62718  2.88350  3.96964  2.96360  3.23153  2.88262  3.23121  3.92508  5.97036  4.50440    351 e - - -
          2.68618  4.42225  2.77519  2.73123  3.46354  2.40513  3.72494  3.29354  2.67741  2.69355  4.24690  2.90347  2.73739  3.18146  2.89801  2.37887  2.77519  2.98518  4.58477  3.61503
          0.01887  4.37536  5.09771  0.61958  0.77255  0.48576  0.95510
    255   2.85899  5.21580  2.71997  2.44809  4.63561  2.14729  3.83433  4.11593  2.62233  3.63572  4.43814  2.05504  3.96088  1.74890  3.07720  2.83320  3.13419  3.70036  5.78653  4.39534    352 q - - -
          2.68618  4.42225  2.77519  2.73123  3.46354  2.40513  3.72494  3.29354  2.67741  2.69355  4.24690  2.90347  2.73739  3.18146  2.89801  2.37887  2.77519  2.98518  4.58477  3.61503
          0.01887  4.37536  5.09771  0.61958  0.77255  0.48576  0.95510
    256   3.34961  4.65965  5.08644  4.58160  3.51911  4.65649  5.15751  2.04667  4.43002  1.24661  3.33577  4.77047  4.93574  4.62703  4.56448  4.04952  3.60718  1.09936  5.53615  4.37862    353 v - - -
          2.68618  4.42225  2.77519  2.73123  3.46354  2.40513  3.72494  3.29354  2.67741  2.69355  4.24690  2.90347  2.73739  3.18146  2.89801  2.37887  2.77519  2.98518  4.58477  3.61503
          0.01887  4.37536  5.09771  0.61958  0.77255  0.48576  0.95510
    257   2.82748  4.38040  3.97885  3.41334  2.26493  3.87456  4.11170  1.69659  2.17773  2.33217  3.38692  3.72505  4.23788  3.57166  3.49554  3.16051  3.06029  2.42947  4.90728  3.63254    354 i - - -
          2.68618  4.42225  2.77519  2.73123  3.46354  2.40513  3.72494  3.29354  2.67741  2.69355  4.24690  2.90347  2.73739  3.18146  2.89801  2.37887  2.77519  2.98518  4.58477  3.61503
          0.01887  4.37536  5.09771  0.61958  0.77255  0.48576  0.95510
    258   2.92856  5.08030  2.95824  2.72193  4.65041  1.93335  4.03490  4.16767  2.78002  3.71159  4.56359  3.20586  4.06607  1.17151  3.15054  2.95941  3.25748  3.74819  5.81645  4.50238    355 q - - -
          2.68618  4.42225  2.77519  2.73123  3.46354  2.40513  3.72494  3.29354  2.67741  2.69355  4.24690  2.90347  2.73739  3.18146  2.89801  2.37887  2.77519  2.98518  4.58477  3.61503
          0.01887  4.37536  5.09771  0.61958  0.77255  0.48576  0.95510
    259   2.83740  5.01407  3.08166  1.93035  4.26130  3.57960  3.76089  3.63770  1.87162  1.94567  4.07991  3.10619  3.98996  2.91442  2.78504  2.86146  3.06097  3.33547  5.47299  4.16701    356 k - - -
          2.68618  4.42225  2.77519  2.73123  3.46354  2.40513  3.72494  3.29354  2.67741  2.69355  4.24690  2.90347  2.73739  3.18146  2.89801  2.37887  2.77519  2.98518  4.58477  3.61503
          0.01887  4.37536  5.09771  0.61958  0.77255  0.48576  0.95510
    260   1.68299  5.27981  1.79684  2.38392  4.71068  3.39986  3.87902  4.18808  2.78432  3.72335  4.52957  2.00321  3.95993  3.02766  3.31638  2.84438  3.17520  3.76010  5.89768  4.46667    357 a - - -
          2.68618  4.42225  2.77519  2.73123  3.46354  2.40513  3.72494  3.29354  2.67741  2.69355  4.24690  2.90347  2.73739  3.18146  2.89801  2.37887  2.77519  2.98518  4.58477  3.61503
          0.01887  4.37536  5.09771  0.61958  0.77255  0.48576  0.95510
    261   2.77815  4.93531  2.99937  2.68416  4.48654  3.42182  3.94466  3.98781  2.68733  3.55202  4.38686  3.15379  3.98502  1.69956  3.06839  1.41855  3.10591  3.57220  5.70299  4.36132    358 s - - -
          2.68618  4.42225  2.77519  2.73123  3.46354  2.40513  3.72494  3.29354  2.67741  2.69355  4.24690  2.90347  2.73739  3.18146  2.89801  2.37887  2.77519  2.98518  4.58477  3.61503
          0.01887  4.37536  5.09771  0.61958  0.77255  0.48576  0.95510
    262   2.82517  5.17395  2.96352  1.91583  4.54185  3.51805  3.73126  3.98205  2.37688  3.49039  4.28367  3.02819  3.95031  2.85562  1.78942  2.02334  3.05993  3.59453  5.63130  4.28669    359 r - - -
          2.68618  4.42225  2.77519  2.73123  3.46354  2.40513  3.72494  3.29354  2.67741  2.69355  4.24690  2.90347  2.73739  3.18146  2.89801  2.37887  2.77519  2.98518  4.58477  3.61503
          0.01887  4.37536  5.09771  0.61958  0.77255  0.48576  0.95510
    263   3.68873  4.97121  5.31828  4.76169  3.18641  4.95216  5.22716  2.40171  4.56617  0.70646  1.89169  5.01689  5.05777  4.60997  4.62136  4.33667  3.90176  2.62953  5.37216  4.35315    360 l - - -
          2.68618  4.42225  2.77519  2.73123  3.46354  2.40513  3.72494  3.29354  2.67741  2.69355  4.24690  2.90347  2.73739  3.18146  2.89801  2.37887  2.77519  2.98518  4.58477  3.61503
          0.01887  4.37536  5.09771  0.61958  0.77255  0.48576  0.95510
    264   1.31059  4.34405  3.91238  3.59083  4.42903  3.19589  4.54705  3.62319  3.56494  3.47087  4.35949  3.64879  3.95138  3.85620  3.83300  2.65234  1.22208  3.17497  5.83353  4.64687    361 t - - -
          2.68618  4.42225  2.77519  2.73123  3.46354  2.40513  3.72494  3.29354  2.67741  2.69355  4.24690  2.90347  2.73739  3.18146  2.89801  2.37887  2.77519  2.98518  4.58477  3.61503
          0.01887  4.37536  5.09771  0.61958  0.77255  0.48576  0.95510
    265   3.11297  4.56788  4.39390  3.93362  2.84243  4.11243  4.10636  2.66009  3.77285  2.49779  3.63289  4.06127  4.51160  4.01065  3.94331  3.46823  3.37519  1.47355  4.50196  1.38959    362 y - - -
          2.68618  4.42225  2.77519  2.73123  3.46354  2.40513  3.72494  3.29354  2.67741  2.69355  4.24690  2.90347  2.73739  3.18146  2.89801  2.37887  2.77519  2.98518  4.58477  3.61503
          0.01887  4.37536  5.09771  0.61958  0.77255  0.48576  0.95510
    266   2.88848  5.26008  3.00402  1.67885  4.59380  3.56642  2.38837  4.05027  2.30394  3.53022  4.32629  3.04846  3.98079  2.84047  1.94119  2.85628  3.10616  3.66571  5.63554  4.29925    363 e - - -
          2.68618  4.42225  2.77519  2.73123  3.46354  2.40513  3.72494  3.29354  2.67741  2.69355  4.24690  2.90347  2.73739  3.18146  2.89801  2.37887  2.77519  2.98518  4.58477  3.61503
          0.01887  4.37536  5.09771  0.61958  0.77255  0.48576  0.95510
    267   3.67577  4.94744  5.19654  4.72892  1.27617  4.79450  4.55667  2.59995  4.56646  1.06619  3.17270  4.76677  4.98808  4.55442  4.58878  4.18179  3.89642  2.77090  4.69867  3.19103    364 l - - -
          2.68618  4.42225  2.77519  2.73123  3.46354  2.40513  3.72494  3.29354  2.67741  2.69355  4.24690  2.90347  2.73739  3.18146  2.89801  2.37887  2.77519  2.98518  4.58477  3.61503
          0.01887  4.37536  5.09771  0.61958  0.77255  0.48576  0.95510
    268   2.91840  5.35809  2.85617  1.62603  4.72168  3.53577  3.73950  4.17185  1.80144  3.63212  4.42206  3.00445  3.98010  2.00511  2.74179  2.86649  3.14296  3.76556  5.73661  4.37943    365 e - - -
          2.68618  4.42225  2.77519  2.73123  3.46354  2.40513  3.72494  3.29354  2.67741  2.69355  4.24690  2.90347  2.73739  3.18146  2.89801  2.37887  2.77519  2.98518  4.58477  3.61503
          0.01887  4.37536  5.09771  0.61958  0.77255  0.48576  0.95510
    269   2.94255  4.95306  3.47055  2.85231  4.14407  3.72356  3.79637  3.53244  2.30906  1.83020  3.99330  3.29341  4.09519  2.09541  1.86924  3.01053  3.14630  3.28495  5.37244  4.12724    366 l - - -
          2.68618  4.42225  2.77519  2.73123  3.46354  2.40513  3.72494  3.29354  2.67741  2.69355  4.24690  2.90347  2.73739  3.18146  2.89801  2.37887  2.77519  2.98518  4.58477  3.61503
          0.01887  4.37536  5.09771  0.61958  0.77255  0.48576  0.95510
    270   3.28579  5.03409  4.03008  3.38891  3.53079  3.96862  3.95937  3.69457  2.57225  3.20789  4.20522  3.70543  4.36896  3.34031  1.42273  3.40263  3.49765  3.47680  1.41755  3.49932    367 w - - -
          2.68618  4.42225  2.77519  2.73123  3.46354  2.40513  3.72494  3.29354  2.67741  2.69355  4.24690  2.90347  2.73739  3.18146  2.89801  2.37887  2.77519  2.98518  4.58477  3.61503
          0.01887  4.37536  5.09771  0.61958  0.77255  0.48576  0.95510
    271   3.41015  5.10567  4.18307  4.15793  5.23447  0.25292  5.21592  4.98712  4.40507  4.56349  5.56380  4.35010  4.50843  4.69025  4.55731  3.60062  3.92855  4.41767  6.16672  5.36324    368 G - - -
          2.68618  4.42225  2.77519  2.73123  3.46354  2.40513  3.72494  3.29354  2.67741  2.69355  4.24690  2.90347  2.73739  3.18146  2.89801  2.37887  2.77519  2.98518  4.58477  3.61503
          0.01887  4.37536  5.09771  0.61958  0.77255  0.48576  0.95510
    272   1.74266  4.64838  3.12959  2.86863  4.59813  1.62850  4.16135  4.04651  3.07260  3.66455  4.47178  1.91597  3.92522  3.35734  3.49503  2.69032  3.00407  3.52761  5.86681  4.56729    369 g - - -
          2.68618  4.42225  2.77519  2.73123  3.46354  2.40513  3.72494  3.29354  2.67741  2.69355  4.24690  2.90347  2.73739  3.18146  2.89801  2.37887  2.77519  2.98518  4.58477  3.61503
          0.01887  4.37536  5.09771  0.61958  0.77255  0.48576  0.95510
    273   2.82273  5.12875  1.77916  2.46544  4.75737  2.08689  3.95861  4.24822  2.88586  3.78547  4.58880  2.99555  3.95711  3.11625  3.41087  1.60462  3.15854  3.77247  5.95461  4.54069    370 s - - -
          2.68618  4.42225  2.77519  2.73123  3.46354  2.40513  3.72494  3.29354  2.67741  2.69355  4.24690  2.90347  2.73739  3.18146  2.89801  2.37887  2.77519  2.98518  4.58477  3.61503
          0.01887  4.37536  5.09771  0.61958  0.77255  0.48576  0.95510
    274   2.87216  4.80631  3.33820  2.86388  3.20806  3.67915  2.33404  3.44461  2.82060  3.03882  3.95302  3.30305  4.09858  3.17757  3.20449  1.77829  3.11821  3.17959  4.73830  2.10058    371 s - - -
          2.68618  4.42225  2.77519  2.73123  3.46354  2.40513  3.72494  3.29354  2.67741  2.69355  4.24690  2.90347  2.73739  3.18146  2.89801  2.37887  2.77519  2.98518  4.58477  3.61503
          0.01887  4.37536  5.09771  0.61958  0.77255  0.48576  0.95510
    275   2.77815  4.93531  2.99937  2.68416  4.48654  3.42182  3.94466  3.98781  2.68733  3.55202  4.38686  3.15379  3.98502  1.69956  3.06839  1.41855  3.10591  3.57220  5.70299  4.36132    372 s - - -
          2.68618  4.42225  2.77519  2.73123  3.46354  2.40513  3.72494  3.29354  2.67741  2.69355  4.24690  2.90347  2.73739  3.18146  2.89801  2.37887  2.77519  2.98518  4.58477  3.61503
          0.01887  4.37536  5.09771  0.61958  0.77255  0.48576  0.95510
    276   3.23497  4.67221  4.80545  4.51099  3.98040  4.22852  5.24723  2.16798  4.39034  2.59460  3.89201  4.61528  4.78100  4.72598  4.55240  3.78610  3.59628  0.56056  5.83990  4.59369    373 V - - -
          2.68618  4.42225  2.77519  2.73123  3.46354  2.40513  3.72494  3.29354  2.67741  2.69355  4.24690  2.90347  2.73739  3.18146  2.89801  2.37887  2.77519  2.98518  4.58477  3.61503
          0.01887  4.37536  5.09771  0.61958  0.77255  0.48576  0.95510
    277   2.59090  4.67458  3.16288  2.79731  4.43546  3.30643  4.03036  3.86933  2.88497  3.48781  4.29870  1.99958  3.91448  3.21234  3.30732  1.86313  1.66366  3.41718  5.70395  4.39765    374 t - - -
          2.68618  4.42225  2.77519  2.73123  3.46354  2.40513  3.72494  3.29354  2.67741  2.69355  4.24690  2.90347  2.73739  3.18146  2.89801  2.37887  2.77519  2.98518  4.58477  3.61503
          0.01887  4.37536  5.09771  0.61958  0.77255  0.48576  0.95510
    278   2.96879  4.67372  3.68809  3.22230  3.67614  3.86465  4.15757  1.44894  2.98131  2.49031  3.63284  3.62110  4.27886  1.83175  3.26607  3.20763  3.21902  2.59380  5.26221  3.99862    375 i - - -
          2.68618  4.42225  2.77519  2.73123  3.46354  2.40513  3.72494  3.29354  2.67741  2.69355  4.24690  2.90347  2.73739  3.18146  2.89801  2.37887  2.77519  2.98518  4.58477  3.61503
          0.01887  4.37536  5.09771  0.61958  0.77255  0.48576  0.95510
    279   2.73879  4.68760  3.26969  2.77659  3.87412  3.56865  3.85706  3.27228  2.66991  1.84513  3.81380  3.23455  4.00169  2.14603  3.03853  2.09817  2.99179  3.01757  5.25239  3.96432    376 l - - -
          2.68618  4.42225  2.77519  2.73123  3.46354  2.40513  3.72494  3.29354  2.67741  2.69355  4.24690  2.90347  2.73739  3.18146  2.89801  2.37887  2.77519  2.98518  4.58477  3.61503
          0.20809  4.37536  1.74134  0.61958  0.77255  0.48576  0.95510
    280   1.72690  4.66332  3.13414  2.78531  3.92601  3.38003  1.72626  3.54942  2.74029  3.18923  4.08024  3.20485  3.93936  3.15952  3.09118  2.77807  3.00558  3.21453  5.30570  3.93021    377 h - - -
          2.68618  4.42225  2.77519  2.73123  3.46354  2.40513  3.72494  3.29354  2.67741  2.69355  4.24690  2.90347  2.73739  3.18146  2.89801  2.37887  2.77519  2.98518  4.58477  3.61503
          0.02276  4.19003  4.91237  0.61958  0.77255  0.71324  0.67345
    281   2.97799  4.72875  3.77639  3.17254  3.66092  3.80580  3.95848  3.00947  2.54459  1.43722  3.63098  3.53758  4.19442  3.22005  1.77935  3.16172  3.20491  2.89810  5.16337  3.91742    378 l - - -
          2.68630  4.42237  2.77531  2.73135  3.46366  2.40524  3.72506  3.29366  2.67752  2.69279  4.24701  2.90250  2.73751  3.18158  2.89812  2.37898  2.77531  2.98530  4.58489  3.61515
          0.83810  1.08538  1.47099  0.67832  0.70820  0.36599  1.18258
    282   2.60034  4.37740  3.71225  3.32659  3.84345  3.41561  4.27435  2.81635  3.26137  2.76150  3.81360  3.57783  1.61699  3.60530  3.55175  2.84016  2.98723  1.66354  5.37517  4.13472    381 p - - -
          2.68618  4.42225  2.77519  2.73123  3.46354  2.40513  3.72494  3.29354  2.67741  2.69355  4.24690  2.90347  2.73739  3.18146  2.89801  2.37887  2.77519  2.98518  4.58477  3.61503
          0.02320  4.17113  4.89347  0.61958  0.77255  0.35790  1.20111
    283   3.05421  5.51287  2.57591  1.14424  4.82520  3.48812  3.87642  4.31960  2.66225  3.80223  4.63748  2.96606  4.03296  1.93085  3.10621  2.97707  3.31188  3.91819  5.93180  4.51858    382 e - - -
          2.68618  4.42225  2.77519  2.73123  3.46354  2.40513  3.72494  3.29354  2.67741  2.69355  4.24690  2.90347  2.73739  3.18146  2.89801  2.37887  2.77519  2.98518  4.58477  3.61503
          0.01887  4.37536  5.09771  0.61958  0.77255  0.48576  0.95510
    284   1.81206  4.36800  3.72522  3.24710  3.76309  3.46456  4.15370  3.03162  3.18627  1.66058  3.72909  3.52976  4.02442  3.49620  3.49688  1.96214  2.94044  2.77271  5.23324  4.00737    383 l - - -
          2.68618  4.42225  2.77519  2.73123  3.46354  2.40513  3.72494  3.29354  2.67741  2.69355  4.24690  2.90347  2.73739  3.18146  2.89801  2.37887  2.77519  2.98518  4.58477  3.61503
          0.01887  4.37536  5.09771  0.61958  0.77255  0.48576  0.95510
    285   3.41015  5.10567  4.18307  4.15793  5.23447  0.25292  5.21592  4.98712  4.40507  4.56349  5.56380  4.35010  4.50843  4.69025  4.55731  3.60062  3.92855  4.41767  6.16672  5.36324    384 G - - -
          2.68618  4.42225  2.77519  2.73123  3.46354  2.40513  3.72494  3.29354  2.67741  2.69355  4.24690  2.90347  2.73739  3.18146  2.89801  2.37887  2.77519  2.98518  4.58477  3.61503
          0.01887  4.37536  5.09771  0.61958  0.77255  0.48576  0.95510
    286   1.68102  4.92041  2.89234  1.83226  4.44668  3.38760  3.87750  3.87496  2.71598  3.46661  4.27549  3.05779  3.92305  3.03363  3.18173  1.96752  3.01953  3.47083  5.67840  4.32545    385 a - - -
          2.68618  4.42225  2.77519  2.73123  3.46354  2.40513  3.72494  3.29354  2.67741  2.69355  4.24690  2.90347  2.73739  3.18146  2.89801  2.37887  2.77519  2.98518  4.58477  3.61503
          0.01887  4.37536  5.09771  0.61958  0.77255  0.48576  0.95510
    287   3.40820  4.70970  5.07159  4.57719  1.38370  4.60839  4.63335  1.38722  4.42977  1.90546  3.27674  4.64631  4.86832  4.50601  4.49366  3.97985  3.64609  2.32226  4.86992  3.41759    386 f - - -
          2.68618  4.42225  2.77519  2.73123  3.46354  2.40513  3.72494  3.29354  2.67741  2.69355  4.24690  2.90347  2.73739  3.18146  2.89801  2.37887  2.77519  2.98518  4.58477  3.61503
          0.01887  4.37536  5.09771  0.61958  0.77255  0.48576  0.95510
    288   2.70797  4.30297  3.99403  3.45506  3.48208  3.71237  4.18939  2.60589  3.35140  2.44103  1.93170  3.71757  4.16383  3.63130  3.60589  2.07080  2.98918  1.83057  5.02992  3.82295    387 v - - -
          2.68618  4.42225  2.77519  2.73123  3.46354  2.40513  3.72494  3.29354  2.67741  2.69355  4.24690  2.90347  2.73739  3.18146  2.89801  2.37887  2.77519  2.98518  4.58477  3.61503
          0.01887  4.37536  5.09771  0.61958  0.77255  0.48576  0.95510
    289   3.38188  4.69425  5.10247  4.59183  3.45551  4.67328  5.14796  2.10213  4.43567  1.05122  3.26667  4.78536  4.93767  4.60948  4.55832  4.06454  3.63556  1.28788  5.49562  4.35949    388 l - - -
          2.68618  4.42225  2.77519  2.73123  3.46354  2.40513  3.72494  3.29354  2.67741  2.69355  4.24690  2.90347  2.73739  3.18146  2.89801  2.37887  2.77519  2.98518  4.58477  3.61503
          0.01887  4.37536  5.09771  0.61958  0.77255  0.48576  0.95510
    290   3.00615  5.03307  3.56452  2.89294  4.32896  3.76328  3.78007  2.22486  1.68499  3.23366  4.11364  3.31841  4.12296  2.93992  1.58356  3.06057  3.19643  3.36670  5.43886  4.22401    389 r - - -
          2.68618  4.42225  2.77519  2.73123  3.46354  2.40513  3.72494  3.29354  2.67741  2.69355  4.24690  2.90347  2.73739  3.18146  2.89801  2.37887  2.77519  2.98518  4.58477  3.61503
          0.01887  4.37536  5.09771  0.61958  0.77255  0.48576  0.95510
    291   2.89707  4.53180  4.01924  3.60539  3.72812  3.80202  4.45816  1.47988  3.49965  2.53869  3.68823  3.87826  1.53474  3.84391  3.75927  3.21365  3.22441  2.43683  5.36399  4.12976    390 i - - -
          2.68618  4.42225  2.77519  2.73123  3.46354  2.40513  3.72494  3.29354  2.67741  2.69355  4.24690  2.90347  2.73739  3.18146  2.89801  2.37887  2.77519  2.98518  4.58477  3.61503
          0.01887  4.37536  5.09771  0.61958  0.77255  0.48576  0.95510
    292   1.26812  4.34691  3.82859  3.55863  4.63066  3.13003  4.57928  4.02877  3.60181  3.74740  4.56838  3.60863  3.91230  3.86939  3.88202  1.11736  2.92457  3.42742  5.97901  4.78789    391 s - - -
          2.68618  4.42225  2.77519  2.73123  3.46354  2.40513  3.72494  3.29354  2.67741  2.69355  4.24690  2.90347  2.73739  3.18146  2.89801  2.37887  2.77519  2.98518  4.58477  3.61503
          0.01887  4.37536  5.09771  0.61958  0.77255  0.48576  0.95510
    293   3.12868  5.78558  1.64869  1.37388  5.07110  3.40947  3.93493  4.61367  2.94545  4.07185  4.90242  1.83077  4.02406  3.09071  3.55735  2.99938  3.41187  4.15598  6.21555  4.68229    392 e - - -
          2.68618  4.42225  2.77519  2.73123  3.46354  2.40513  3.72494  3.29354  2.67741  2.69355  4.24690  2.90347  2.73739  3.18146  2.89801  2.37887  2.77519  2.98518  4.58477  3.61503
          0.01887  4.37536  5.09771  0.61958  0.77255  0.48576  0.95510
    294   2.74494  4.50903  3.53307  3.00713  3.68203  3.67094  3.97816  1.82698  2.88920  2.65017  3.61558  3.41843  4.08427  2.27268  3.22728  2.95360  2.11235  2.64042  5.14702  3.90540    393 i - - -
          2.68618  4.42225  2.77519  2.73123  3.46354  2.40513  3.72494  3.29354  2.67741  2.69355  4.24690  2.90347  2.73739  3.18146  2.89801  2.37887  2.77519  2.98518  4.58477  3.61503
          0.01887  4.37536  5.09771  0.61958  0.77255  0.48576  0.95510
    295   2.76387  4.69900  3.27764  2.79566  2.37259  3.59574  3.84440  3.27873  2.75373  2.88575  3.81135  3.25309  2.08774  2.14305  3.14145  2.87747  3.01490  3.03121  5.08736  3.69761    394 p - - -
          2.68618  4.42225  2.77519  2.73123  3.46354  2.40513  3.72494  3.29354  2.67741  2.69355  4.24690  2.90347  2.73739  3.18146  2.89801  2.37887  2.77519  2.98518  4.58477  3.61503
          0.01887  4.37536  5.09771  0.61958  0.77255  0.48576  0.95510
    296   2.64436  4.41181  3.98025  3.66492  4.08518  1.56767  4.55730  2.97474  3.64610  3.06315  4.06325  3.79176  4.12696  3.93928  3.89215  2.90248  3.07891  1.20407  5.59567  4.38446    395 v - - -
          2.68618  4.42225  2.77519  2.73123  3.46354  2.40513  3.72494  3.29354  2.67741  2.69355  4.24690  2.90347  2.73739  3.18146  2.89801  2.37887  2.77519  2.98518  4.58477  3.61503
          0.01887  4.37536  5.09771  0.61958  0.77255  0.48576  0.95510
    297   2.89413  5.31997  2.76393  1.79165  4.67897  2.27494  3.76990  4.13713  1.61517  3.62664  4.41974  2.97775  3.96572  2.89671  2.89663  2.84723  3.13519  3.73141  5.75820  4.37950    396 k - - -
          2.68618  4.42225  2.77519  2.73123  3.46354  2.40513  3.72494  3.29354  2.67741  2.69355  4.24690  2.90347  2.73739  3.18146  2.89801  2.37887  2.77519  2.98518  4.58477  3.61503
          0.01887  4.37536  5.09771  0.61958  0.77255  0.48576  0.95510
    298   2.80926  4.77522  3.20899  2.75023  3.69310  3.61110  2.34892  3.35869  2.66144  1.85136  3.88202  2.23311  4.03147  3.07522  3.03112  2.90204  3.04713  3.09816  5.11168  3.71292    397 l - - -
          2.68618  4.42225  2.77519  2.73123  3.46354  2.40513  3.72494  3.29354  2.67741  2.69355  4.24690  2.90347  2.73739  3.18146  2.89801  2.37887  2.77519  2.98518  4.58477  3.61503
          0.01887  4.37536  5.09771  0.61958  0.77255  0.48576  0.95510
    299   3.16872  5.37160  3.57352  2.88309  4.80470  3.81612  1.86781  4.18086  1.55113  3.59816  4.44119  3.30881  4.16734  2.86851  1.64233  3.14646  3.33153  3.84056  5.62339  4.42629    398 k - - -
          2.68618  4.42225  2.77519  2.73123  3.46354  2.40513  3.72494  3.29354  2.67741  2.69355  4.24690  2.90347  2.73739  3.18146  2.89801  2.37887  2.77519  2.98518  4.58477  3.61503
          0.01887  4.37536  5.09771  0.61958  0.77255  0.48576  0.95510
    300   3.38188  4.69425  5.10247  4.59183  3.45551  4.67328  5.14796  2.10213  4.43567  1.05122  3.26667  4.78536  4.93767  4.60948  4.55832  4.06454  3.63556  1.28788  5.49562  4.35949    399 l - - -
          2.68618  4.42225  2.77519  2.73123  3.46354  2.40513  3.72494  3.29354  2.67741  2.69355  4.24690  2.90347  2.73739  3.18146  2.89801  2.37887  2.77519  2.98518  4.58477  3.61503
          0.01887  4.37536  5.09771  0.61958  0.77255  0.48576  0.95510
    301   3.00240  5.57742  1.77199  1.45892  4.86098  3.42374  2.18866  4.38761  2.77002  3.86367  4.66696  2.87700  3.98124  2.99740  3.32556  2.90703  3.26685  3.95106  6.00211  4.52099    400 e - - -
          2.68618  4.42225  2.77519  2.73123  3.46354  2.40513  3.72494  3.29354  2.67741  2.69355  4.24690  2.90347  2.73739  3.18146  2.89801  2.37887  2.77519  2.98518  4.58477  3.61503
          0.01887  4.37536  5.09771  0.61958  0.77255  0.48576  0.95510
    302   3.03485  4.92006  1.91045  2.88313  3.85129  3.71068  4.14225  3.14595  3.13801  1.16580  3.86340  3.37842  4.21294  3.41142  3.55259  3.15737  3.30740  3.01040  5.42270  4.09863    401 l - - -
          2.68618  4.42225  2.77519  2.73123  3.46354  2.40513  3.72494  3.29354  2.67741  2.69355  4.24690  2.90347  2.73739  3.18146  2.89801  2.37887  2.77519  2.98518  4.58477  3.61503
          0.01887  4.37536  5.09771  0.61958  0.77255  0.48576  0.95510
    303   2.99120  4.63443  3.80017  3.34186  3.62902  3.91921  4.23144  1.25180  3.09435  2.42464  3.58576  3.71706  4.33045  2.13047  3.36160  3.27262  3.24347  2.49693  5.24895  3.99437    402 i - - -
          2.68618  4.42225  2.77519  2.73123  3.46354  2.40513  3.72494  3.29354  2.67741  2.69355  4.24690  2.90347  2.73739  3.18146  2.89801  2.37887  2.77519  2.98518  4.58477  3.61503
          0.01887  4.37536  5.09771  0.61958  0.77255  0.48576  0.95510
    304   1.74926  4.31779  4.06044  3.50455  3.22621  3.80486  4.10057  2.68152  3.35794  1.78247  3.36250  3.75411  4.20399  3.63708  3.58223  3.11045  3.02632  2.52502  2.46437  3.50317    403 a - - -
          2.68618  4.42225  2.77519  2.73123  3.46354  2.40513  3.72494  3.29354  2.67741  2.69355  4.24690  2.90347  2.73739  3.18146  2.89801  2.37887  2.77519  2.98518  4.58477  3.61503
          0.01887  4.37536  5.09771  0.61958  0.77255  0.48576  0.95510
    305   2.84557  5.17848  3.01614  2.54053  4.55576  3.53991  3.73245  3.99171  1.81254  3.49373  4.29103  3.05340  3.96639  2.03536  2.70819  1.79997  3.07676  3.60738  5.62587  4.29490    404 s - - -
          2.68618  4.42225  2.77519  2.73123  3.46354  2.40513  3.72494  3.29354  2.67741  2.69355  4.24690  2.90347  2.73739  3.18146  2.89801  2.37887  2.77519  2.98518  4.58477  3.61503
          0.01887  4.37536  5.09771  0.61958  0.77255  0.48576  0.95510
    306   2.96661  5.28883  3.15383  2.63446  4.67980  3.63373  3.73233  4.10237  2.21664  3.56209  4.37158  2.09156  4.03635  2.03600  1.63005  2.93853  3.17360  3.72601  5.64531  4.35593    405 r - - -
          2.68618  4.42225  2.77519  2.73123  3.46354  2.40513  3.72494  3.29354  2.67741  2.69355  4.24690  2.90347  2.73739  3.18146  2.89801  2.37887  2.77519  2.98518  4.58477  3.61503
          0.01887  4.37536  5.09771  0.61958  0.77255  0.48576  0.95510
    307   3.09912  5.70795  1.66907  1.38688  5.01801  2.00475  3.93099  4.54831  2.92909  4.02058  4.84806  2.86787  4.01846  3.08641  3.52992  2.98306  3.38317  4.09785  6.16932  4.65509    406 e - - -
          2.68561  4.42254  2.77549  2.73153  3.46383  2.40542  3.72524  3.29224  2.67770  2.69209  4.24719  2.90376  2.73769  3.18176  2.89723  2.37916  2.77549  2.98548  4.58506  3.61532
          0.33791  1.27072  5.09771  1.46969  0.26136  0.48576  0.95510
    308   1.05284  4.61536  3.21980  2.99250  4.52488  3.27287  4.24667  3.93302  3.16588  3.62487  4.47076  1.88648  3.96478  3.47422  3.54390  2.73513  3.04225  3.45531  5.83884  4.55003    412 a - - -
          2.68618  4.42225  2.77519  2.73123  3.46354  2.40513  3.72494  3.29354  2.67741  2.69355  4.24690  2.90347  2.73739  3.18146  2.89801  2.37887  2.77519  2.98518  4.58477  3.61503
          0.01887  4.37536  5.09771  0.61958  0.77255  0.48576  0.95510
    309   2.86845  5.29882  2.71355  1.82395  4.62888  3.46818  3.77164  4.09676  2.53378  3.60043  4.39429  2.95213  2.33708  1.78889  2.99150  2.82264  3.11426  3.69485  5.75137  4.35492    413 q - - -
          2.68618  4.42225  2.77519  2.73123  3.46354  2.40513  3.72494  3.29354  2.67741  2.69355  4.24690  2.90347  2.73739  3.18146  2.89801  2.37887  2.77519  2.98518  4.58477  3.61503
          0.01887  4.37536  5.09771  0.61958  0.77255  0.48576  0.95510
    310   2.91207  5.01950  2.97308  2.77531  4.65816  1.15078  4.10540  4.18109  2.88984  3.74126  4.60198  3.24376  4.07403  1.84986  3.25905  2.96164  3.26847  3.74805  5.84962  4.54501    414 g - - -
          2.68618  4.42225  2.77519  2.73123  3.46354  2.40513  3.72494  3.29354  2.67741  2.69355  4.24690  2.90347  2.73739  3.18146  2.89801  2.37887  2.77519  2.98518  4.58477  3.61503
          0.01887  4.37536  5.09771  0.61958  0.77255  0.48576  0.95510
    311   2.76702  5.02856  3.03900  2.57785  4.48430  3.47726  3.78267  3.93325  2.45041  3.46697  4.26581  2.15631  3.94415  2.91806  2.00543  1.75840  3.03385  3.53560  5.61908  4.28485    415 s - - -
          2.68618  4.42225  2.77519  2.73123  3.46354  2.40513  3.72494  3.29354  2.67741  2.69355  4.24690  2.90347  2.73739  3.18146  2.89801  2.37887  2.77519  2.98518  4.58477  3.61503
          0.01887  4.37536  5.09771  0.61958  0.77255  0.48576  0.95510
    312   4.20335  5.30073  5.07334  4.85814  2.08266  4.78913  3.65108  3.93038  4.60697  3.17535  4.47427  4.40505  5.08316  4.50986  4.55957  4.19739  4.41280  3.84571  1.79863  0.75411    416 y - - -
          2.68618  4.42225  2.77519  2.73123  3.46354  2.40513  3.72494  3.29354  2.67741  2.69355  4.24690  2.90347  2.73739  3.18146  2.89801  2.37887  2.77519  2.98518  4.58477  3.61503
          0.01887  4.37536  5.09771  0.61958  0.77255  0.48576  0.95510
    313   2.83360  5.26663  1.79590  2.41300  4.55123  3.48061  2.34450  4.05976  2.46795  3.55616  4.34085  2.95886  3.93268  2.85916  2.11941  2.79173  3.07078  3.65730  5.67709  4.27752    417 d - - -
          2.68618  4.42225  2.77519  2.73123  3.46354  2.40513  3.72494  3.29354  2.67741  2.69355  4.24690  2.90347  2.73739  3.18146  2.89801  2.37887  2.77519  2.98518  4.58477  3.61503
          0.01887  4.37536  5.09771  0.61958  0.77255  0.48576  0.95510
    314   3.69910  4.96574  5.28125  4.78393  1.85941  4.87762  4.79122  2.52144  4.62835  0.74057  3.07014  4.89270  5.02920  4.60363  4.64792  4.26762  3.91496  2.73053  4.91761  3.51726    418 l - - -
          2.68618  4.42225  2.77519  2.73123  3.46354  2.40513  3.72494  3.29354  2.67741  2.69355  4.24690  2.90347  2.73739  3.18146  2.89801  2.37887  2.77519  2.98518  4.58477  3.61503
          0.01887  4.37536  5.09771  0.61958  0.77255  0.48576  0.95510
    315   2.74333  4.72885  2.20519  2.69522  3.93877  3.54431  3.88405  3.21216  2.77824  1.84803  3.84788  3.18278  3.99570  3.09754  3.20890  2.84669  2.11007  2.96294  5.33593  4.03655    419 l - - -
          2.68618  4.42225  2.77519  2.73123  3.46354  2.40513  3.72494  3.29354  2.67741  2.69355  4.24690  2.90347  2.73739  3.18146  2.89801  2.37887  2.77519  2.98518  4.58477  3.61503
          0.01887  4.37536  5.09771  0.61958  0.77255  0.48576  0.95510
    316   2.81204  5.18575  2.90944  1.67704  4.54648  3.49845  3.72909  3.99505  2.40656  3.50259  4.29063  3.00233  3.93661  2.85213  2.03646  2.06898  3.04950  3.60087  5.64613  4.28640    420 e - - -
          2.68618  4.42225  2.77519  2.73123  3.46354  2.40513  3.72494  3.29354  2.67741  2.69355  4.24690  2.90347  2.73739  3.18146  2.89801  2.37887  2.77519  2.98518  4.58477  3.61503
          0.01887  4.37536  5.09771  0.61958  0.77255  0.48576  0.95510
    317   2.78412  5.17993  2.02686  2.42462  4.55094  3.45051  3.74755  4.01968  2.50397  3.53367  4.31525  2.96445  3.91480  2.87258  1.86312  2.04911  3.03643  3.60994  5.68584  4.29693    421 r - - -
          2.68618  4.42225  2.77519  2.73123  3.46354  2.40513  3.72494  3.29354  2.67741  2.69355  4.24690  2.90347  2.73739  3.18146  2.89801  2.37887  2.77519  2.98518  4.58477  3.61503
          0.01887  4.37536  5.09771  0.61958  0.77255  0.48576  0.95510
    318   2.80645  5.04362  2.04412  2.48349  4.23444  3.50002  3.78619  3.66765  2.60812  1.94503  4.10419  3.01845  3.95365  2.13776  3.06992  2.81490  3.04912  3.35993  5.51975  4.15657    422 l - - -
          2.68618  4.42225  2.77519  2.73123  3.46354  2.40513  3.72494  3.29354  2.67741  2.69355  4.24690  2.90347  2.73739  3.18146  2.89801  2.37887  2.77519  2.98518  4.58477  3.61503
          0.01887  4.37536  5.09771  0.61958  0.77255  0.48576  0.95510
    319   3.05487  5.27384  3.04242  2.68058  4.23648  3.64181  2.22038  4.06354  2.42449  3.54407  4.41579  3.17435  4.10253  1.26808  2.73639  3.03741  3.28481  3.72397  5.47295  4.05634    423 q - - -
          2.68618  4.42225  2.77519  2.73123  3.46354  2.40513  3.72494  3.29354  2.67741  2.69355  4.24690  2.90347  2.73739  3.18146  2.89801  2.37887  2.77519  2.98518  4.58477  3.61503
          0.01887  4.37536  5.09771  0.61958  0.77255  0.48576  0.95510
    320   2.96816  5.28966  3.15904  2.63700  4.68154  3.63572  3.73195  4.10338  2.21368  3.56238  4.37202  2.14771  4.03745  1.98534  1.62803  2.94011  3.17465  3.72721  5.64485  4.35658    424 r - - -
          2.68618  4.42225  2.77519  2.73123  3.46354  2.40513  3.72494  3.29354  2.67741  2.69355  4.24690  2.90347  2.73739  3.18146  2.89801  2.37887  2.77519  2.98518  4.58477  3.61503
          0.01887  4.37536  5.09771  0.61958  0.77255  0.48576  0.95510
    321   2.79348  4.81222  3.21165  2.71003  4.03888  3.59751  3.81055  1.98709  1.93855  3.04826  3.92236  2.19530  4.00817  3.00114  2.88518  2.87569  3.02616  3.07120  5.34063  4.05430    425 k - - -
          2.68618  4.42225  2.77519  2.73123  3.46354  2.40513  3.72494  3.29354  2.67741  2.69355  4.24690  2.90347  2.73739  3.18146  2.89801  2.37887  2.77519  2.98518  4.58477  3.61503
          0.01887  4.37536  5.09771  0.61958  0.77255  0.48576  0.95510
    322   2.87027  5.22365  2.65398  1.52037  4.67205  2.16046  3.87900  4.14448  2.74350  3.67866  4.48534  2.97679  2.21601  3.02737  3.24298  2.84385  3.15942  3.72321  5.84760  4.44639    426 e - - -
          2.68618  4.42225  2.77519  2.73123  3.46354  2.40513  3.72494  3.29354  2.67741  2.69355  4.24690  2.90347  2.73739  3.18146  2.89801  2.37887  2.77519  2.98518  4.58477  3.61503
          0.01887  4.37536  5.09771  0.61958  0.77255  0.48576  0.95510
    323   2.84267  5.18560  2.78121  2.46299  4.56360  3.46078  3.80414  4.03767  2.56181  3.56318  4.36689  2.09112  1.99664  2.01700  3.00094  2.82192  3.10559  3.63940  5.71745  4.33818    427 p - - -
          2.68618  4.42225  2.77519  2.73123  3.46354  2.40513  3.72494  3.29354  2.67741  2.69355  4.24690  2.90347  2.73739  3.18146  2.89801  2.37887  2.77519  2.98518  4.58477  3.61503
          0.01887  4.37536  5.09771  0.61958  0.77255  0.48576  0.95510
    324   2.85224  5.12805  3.10712  2.59092  4.48581  3.57065  3.73306  3.89724  1.79922  3.42132  4.23258  3.09179  3.98223  2.04077  2.66194  2.84898  1.88529  3.53757  5.57272  4.26418    428 k - - -
          2.68618  4.42225  2.77519  2.73123  3.46354  2.40513  3.72494  3.29354  2.67741  2.69355  4.24690  2.90347  2.73739  3.18146  2.89801  2.37887  2.77519  2.98518  4.58477  3.61503
          0.01887  4.37536  5.09771  0.61958  0.77255  0.48576  0.95510
    325   3.00789  5.32253  2.75554  2.53066  4.64572  3.51334  3.88612  4.20765  2.59147  3.70980  4.55404  1.99292  4.04843  1.24937  2.97111  2.97359  3.27777  3.81488  5.78986  4.40548    429 q - - -
          2.68618  4.42225  2.77519  2.73123  3.46354  2.40513  3.72494  3.29354  2.67741  2.69355  4.24690  2.90347  2.73739  3.18146  2.89801  2.37887  2.77519  2.98518  4.58477  3.61503
          0.01887  4.37536  5.09771  0.61958  0.77255  0.48576  0.95510
    326   2.80359  4.88416  3.09592  2.64552  4.04474  3.56812  3.80056  3.48715  2.55094  1.89927  3.97191  2.21746  3.99457  2.10363  2.93113  2.86072  3.04063  3.20881  5.36012  4.03642    430 l - - -
          2.68618  4.42225  2.77519  2.73123  3.46354  2.40513  3.72494  3.29354  2.67741  2.69355  4.24690  2.90347  2.73739  3.18146  2.89801  2.37887  2.77519  2.98518  4.58477  3.61503
          0.01887  4.37536  5.09771  0.61958  0.77255  0.48576  0.95510
    327   2.88659  5.32739  1.63452  2.36094  4.61806  3.42865  2.25602  4.15001  2.68857  3.66505  4.46513  2.92209  3.95102  2.96181  3.20839  2.00568  3.15127  3.73847  5.80596  4.36518    431 d - - -
          2.68618  4.42225  2.77519  2.73123  3.46354  2.40513  3.72494  3.29354  2.67741  2.69355  4.24690  2.90347  2.73739  3.18146  2.89801  2.37887  2.77519  2.98518  4.58477  3.61503
          0.01887  4.37536  5.09771  0.61958  0.77255  0.48576  0.95510
    328   2.73670  4.49384  3.59414  3.03838  2.00688  3.65548  3.92035  3.00505  2.85252  2.68057  3.61886  3.42391  4.06974  3.25644  2.16769  2.93780  2.14851  2.78513  4.99241  3.68114    432 f - - -
          2.68618  4.42225  2.77519  2.73123  3.46354  2.40513  3.72494  3.29354  2.67741  2.69355  4.24690  2.90347  2.73739  3.18146  2.89801  2.37887  2.77519  2.98518  4.58477  3.61503
          0.01887  4.37536  5.09771  0.61958  0.77255  0.48576  0.95510
    329   2.93249  5.08402  2.95956  2.72334  4.65147  2.00101  4.03517  4.16964  2.77783  3.71287  4.56562  3.20737  4.06813  1.13932  3.14695  2.96289  3.26076  3.75096  5.81628  4.50273    433 q - - -
          2.68618  4.42225  2.77519  2.73123  3.46354  2.40513  3.72494  3.29354  2.67741  2.69355  4.24690  2.90347  2.73739  3.18146  2.89801  2.37887  2.77519  2.98518  4.58477  3.61503
          0.01887  4.37536  5.09771  0.61958  0.77255  0.48576  0.95510
    330   1.80174  4.71926  3.21238  2.72142  3.79568  3.55682  3.81280  3.33845  2.66471  2.98204  3.85711  3.19178  3.98389  2.15088  3.05802  2.82976  2.98150  3.06297  5.18335  2.46705    434 a - - -
          2.68618  4.42225  2.77519  2.73123  3.46354  2.40513  3.72494  3.29354  2.67741  2.69355  4.24690  2.90347  2.73739  3.18146  2.89801  2.37887  2.77519  2.98518  4.58477  3.61503
          0.01887  4.37536  5.09771  0.61958  0.77255  0.48576  0.95510
    331   2.66074  4.73799  3.03173  2.83747  4.61024  3.28315  4.17276  4.14862  3.07664  3.75457  4.57789  1.94161  3.96399  3.37975  3.48472  1.06973  3.08369  3.62489  5.88802  4.54778    435 s - - -
          2.68618  4.42225  2.77519  2.73123  3.46354  2.40513  3.72494  3.29354  2.67741  2.69355  4.24690  2.90347  2.73739  3.18146  2.89801  2.37887  2.77519  2.98518  4.58477  3.61503
          0.01887  4.37536  5.09771  0.61958  0.77255  0.48576  0.95510
    332   3.12384  5.74333  1.39435  1.61995  5.05090  1.98796  3.94673  4.58578  2.96387  4.05646  4.89103  2.86548  4.02738  3.10559  3.57506  3.00191  3.41170  4.13318  6.20603  4.68263    436 d - - -
          2.68618  4.42225  2.77519  2.73123  3.46354  2.40513  3.72494  3.29354  2.67741  2.69355  4.24690  2.90347  2.73739  3.18146  2.89801  2.37887  2.77519  2.98518  4.58477  3.61503
          0.01887  4.37536  5.09771  0.61958  0.77255  0.48576  0.95510
    333   3.05007  5.66291  1.47204  1.62266  4.95867  3.41850  3.88303  4.48306  2.82471  3.94794  4.75843  2.86718  3.99692  1.99737  3.39595  2.94090  3.32042  4.03568  6.08927  4.59074    437 d - - -
          2.68618  4.42225  2.77519  2.73123  3.46354  2.40513  3.72494  3.29354  2.67741  2.69355  4.24690  2.90347  2.73739  3.18146  2.89801  2.37887  2.77519  2.98518  4.58477  3.61503
          0.01887  4.37536  5.09771  0.61958  0.77255  0.48576  0.95510
    334   2.87340  5.13056  2.69626  1.71398  4.66030  3.40517  3.96254  4.12870  2.83393  3.69964  4.53211  3.03975  3.99444  3.13055  3.30161  1.23254  3.19567  3.70646  5.87214  4.48594    438 s - - -
          2.68618  4.42225  2.77519  2.73123  3.46354  2.40513  3.72494  3.29354  2.67741  2.69355  4.24690  2.90347  2.73739  3.18146  2.89801  2.37887  2.77519  2.98518  4.58477  3.61503
          0.01887  4.37536  5.09771  0.61958  0.77255  0.48576  0.95510
    335   3.22278  5.87432  1.54193  0.99541  5.15792  3.42042  4.00400  4.71124  3.07134  4.17906  5.04412  2.87418  4.06705  3.17434  3.70551  3.07970  3.52006  4.25754  6.31470  4.77204    439 e - - -
          2.68618  4.42225  2.77519  2.73123  3.46354  2.40513  3.72494  3.29354  2.67741  2.69355  4.24690  2.90347  2.73739  3.18146  2.89801  2.37887  2.77519  2.98518  4.58477  3.61503
          0.01887  4.37536  5.09771  0.61958  0.77255  0.48576  0.95510
    336   3.01458  5.60743  1.71633  1.68615  4.90864  3.42230  3.86041  4.42581  2.77461  3.89427  4.69711  2.87337  3.98443  1.69786  3.33072  2.91442  3.28006  3.98252  6.03490  4.55043    440 e - - -
          2.68618  4.42225  2.77519  2.73123  3.46354  2.40513  3.72494  3.29354  2.67741  2.69355  4.24690  2.90347  2.73739  3.18146  2.89801  2.37887  2.77519  2.98518  4.58477  3.61503
          0.01887  4.37536  5.09771  0.61958  0.77255  0.48576  0.95510
    337   1.87088  5.15123  2.69988  1.15651  4.64097  3.42895  3.95993  4.01497  2.83161  3.64349  4.49660  3.04336  4.00622  3.12618  3.30342  2.89415  3.20633  3.63016  5.86260  4.48336    441 e - - -
          2.68618  4.42225  2.77519  2.73123  3.46354  2.40513  3.72494  3.29354  2.67741  2.69355  4.24690  2.90347  2.73739  3.18146  2.89801  2.37887  2.77519  2.98518  4.58477  3.61503
          0.22743  4.37536  1.65633  0.61958  0.77255  0.48576  0.95510
    338   2.29447  1.88708  4.00017  3.64736  4.14465  3.05715  4.45177  3.49042  3.54799  3.27651  4.15586  3.59584  3.81822  3.82657  3.76667  1.21731  2.79114  3.03725  5.57122  4.37393    442 s - - -
          2.68614  4.42308  2.77602  2.72752  3.46437  2.40595  3.72332  3.29437  2.67737  2.69438  4.24772  2.90429  2.73822  3.18087  2.89669  2.37970  2.77602  2.98484  4.57981  3.61366
          0.42590  1.05896        *  2.44060  0.09114  0.00000        *
//
