# Supplementary material for: T346Hunter: A Novel Web-Based Tool for the Prediction of Type III, Type IV and Type VI Secretion Systems in Bacterial Genomes
Source: PLoS One. 2015 Apr 13;10(4):e0119317. doi: 10.1371/journal.pone.0119317 (PMC4395097; doi:10.1371/journal.pone.0119317)
Supplement: S1 Data — (ZIP) [file pone.0119317.s009.zip › T346Hunter_profiles/sctq.fasta]

>tr|A9R9I6|A9R9I6_YERPG Type III secretion apparatus protein YscQ OS=Yersinia pestis bv. Antiqua (strain Angola) GN=yscQ PE=4 SV=1
MSLLTLPQAKLSELSLRQRLSHYQQNYLWEEGKLELTVSEPPSSLNCILQLQWKGTHFTL
YCFGNDLANWLTADLLGAPFFTLPKELQLALLERQTVFLPKLVCNDIATASLSVTQPLLS
LRLSRDNAHISFWLTSAEALFALLPARPNSERIPLPILISLRWHKVYLTLDEVDSLRLGD
VLLAPEGSGPNSPVLAYVGENPWGYFQLQSNKLEFIGMSHESDELNPEPLTDLNQLPVQV
SFEVGRQILDWHTLTSLEPGSLIDLTTPVDGEVRLLANGRLLGHGRLVEIQGRLGVRIER
LTEVTIS
>sp|P0A1K9|SPAO_SHIFL Surface presentation of antigens protein SpaO OS=Shigella flexneri GN=spaO PE=3 SV=1
MLRIKHFDANEKLQILYAKQLCERFSIQTFKNKFTGSESLVTLTSVCGDWVIRIDTLSFL
KKKYEVFSGFSTQESLLHLSKCVFIESSSVFSIPELSDKITFRITNEIQYATTGSHLCCF
SSSLGIIYFDKMPVLRNQVSLDLLHHLLEFCLGSSNVRLATLKRIRTGDIIIVQKLYNLL
LCNQVIIGDYIVNDNNEAKINLSESNGESEHTEVSLALFNYDDINVKVDFILLEKNMTIN
ELKMYVENELFKFPDDIVKHVNIKVNGSLVGHGELVSIEDGYGIEISSWMVKE
>sp|Q60235|HRCQB_PSESY Type III secretion protein HrcQb OS=Pseudomonas syringae pv. syringae GN=hrcQb PE=2 SV=1
MSTEDLYQDDVEMLDDYEEPVPEQADQQQRDDEYAEHAFGYADSDAEHEEQSGDHHESPM
LDSLELDLTLRCGDLRLTLAELRRLDAGSILEVSGIAPGHATLCHGEQVVAEGELVDVEG
RLGLQITRLVARS
>tr|Q52489|Q52489_RALSL HrpQ protein OS=Ralstonia solanacearum GN=hrpQ PE=4 SV=1
MNAGPSFSALEPHLRAFTPAHAALTRLLDGVHRGGDSDDWQLHLARTPLAASAPLTLAIQ
SAQCRAELLIDGAHYPALHAIARETDRPRRLALGNLWLAPVLHALEDAGLGETQLTNLRR
LKADAVHTSGPVLPLQIASAAHACRCDIHALDWHGVPPAPPAADPDTILHRFGALALPGR
LRVASRRCRRGLLDTLAPGDILLGWNDATYRPAADEGTVHLAWGDARQPHLTATAHYKDG
IVTTLDLHPLTDDDDAYPHDFAAPRTPAGSSAGQGVPLEQLEVPVHLELAVMGMPLAELA
ALQPQHVLTLPVKIRDVSVRLVCHGQTLGHGQLVAVGEQLGLQIASIGKHHAER
>tr|Q8PB96|Q8PB96_XANCP HrcQ protein OS=Xanthomonas campestris pv. campestris (strain ATCC 33913 / NCPPB 528 / LMG 568) GN=hrcQ PE=4 SV=1
MLCDPRAAQRCGYTAQRRGIRAADAARLQLQFDSGSLELRIAARDGLALLLNEADDALRV
AIAGVLLSDDLRALEPLGLGAAEVVAFERCADAVDRLDIGITLGGIDAIAETASPLLLAA
LQTASAALAQPSPLPAWLSALRVTTRLRIGQRTATAALLQSLRPGDVLLHALATAPVRSG
ELLWGIPGGAVLRAPVRLTLQQMILETAPTMQHDMPASDSSSSATDVAALELPVQLEVDQ
LALSLSVLSGLQPGQILELSVPVDQADIRLVVYGQTIGIGRLLAVGEHLGVQILSMSETA
HADA
>tr|J2WXC6|J2WXC6_9RHIZ Type III secretion system apparatus protein YscQ/HrcQ OS=Rhizobium sp. AP16 GN=PMI03_01449 PE=4 SV=1
MNAAFDHLSPAGLSSGHVVPQAREPWQIPFGDSTLAIRPLAPDIAMDRMGDPARLSLTIA
GEPVELLAPGATLKLLVDRLEPLAQWDRLSPPACAAVLEYLLSDVLERVETQTGKQITLT
EVGPSAPQGLPGNFGFEVTWQGLSLPLCGHFPEPMLMGLRRWANRLPRRRLAALTAEVAI
RRGYAVISARELKQLSVGDGIVIDPTAAETVIAVTGEHFLAACTLSNEGATLCGPLLTRP
NGPMRHFMSNETIDQDLQGPPTIASIGDIPVKLVFDIARIELPLSELESIAEGHVFPLDR
PKQDAVEIVTQGRIIGRGEIVTLDGLTAVRVTALHA
>tr|P72274|P72274_RHIFR HrcQ protein OS=Rhizobium fredii GN=hrcQ PE=4 SV=1
MGGVRSPRDHATSSGNCKFRIDRIVHLRSALMTGVARRTIFEPALTLSPEVVAWINDIAA
SRGPFQSRVGDKPLSVSMEGLVWQHESSAIPMFDCIWDLGGETVVLSLSRPLVEALVSTV
QSGLAFPTEPTASLILELALEPLIARLEDKTNRTLHLLRVGKAITLAPYVELEIVFGSVS
GKGRLSLFSPLDGLVPFAFRALAELLGQLPRQPRELSPDLPVIIAGEIGTLRASAALLRK
ASVGDALLPDISPFGRGQIALSVGQLWTRADLEGDHLVLRGPFRPQSRPLEYAHMTETES
QLRPSDADLDDIEIVLVFECGRWPISLGDLRSAGDGHVFELGRPIDGLVDIVANGRCIGR
GDIVRIGDELGIRLRGRLACND
>sp|P40699|SPAO_SALTY Surface presentation of antigens protein SpaO OS=Salmonella typhimurium (strain LT2 / SGSC1412 / ATCC 700720) GN=spaO PE=3 SV=1
MSLRVRQIDRREWLLAQTATECQRHGREATLEYPTRQGMWVRLSDAEKRWSAWIKPGDWL
EHVSPALAGAAVSAGAEHLVVPWLAATERPFELPVPHLSCRRLCVENPVPGSALPEGKLL
HIMSDRGGLWFEHLPELPAVGGGRPKMLRWPLRFVIGSSDTQRSLLGRIGIGDVLLIRTS
RAEVYCYAKKLGHFNRVEGGIIVETLDIQHIEEENNTTETAETLPGLNQLPVKLEFVLYR
KNVTLAELEAMGQQQLLSLPTNAELNVEIMANGVLLGNGELVQMNDTLGVEIHEWLSESG
NGE
>tr|A9K4S1|A9K4S1_BURML Type III secretion inner membrane protein SctQ OS=Burkholderia mallei ATCC 10399 GN=sctQ PE=4 SV=1
MSAADLRPVRIIAGAPAAEPAGAPAPRAARRGFDYAQLMRRSRVAPAGAPAPRGDGERPR
DAAMPWRDGAAPSFERDPAALPDALGREAMARACAGADAFVNQVFAQRERVVRVAEALAA
EIAALGGGDASGQWEQPAARRGVAAGYGAASRSFAFRLAASVRDAGRGDAALTLHTWRDA
ARATRHAARASRRAAHDRDRRRLKRAQSNPTATMNTEPIELEPATAEPPGIDTALPLPAC
SAFDAALARIVCDARLAAWLARFPGLSDWRASAGERPCFERPGVLELRRGGAAAHVAIDL
AAFPALEVVAAPALDARGDASLSLRAALAATLLAPLVAAFAAAGLDGVTVGALRAVPAAA
LDATRCMLSFALDGAPLRCALLDAQAPWLDALAARLRDERRRDASSGLARVRLPGRVRLG
TRALPLAVLRSLRPGDVLLDMVPAALGAARAGPLHAWWGARRAAQWHATVLIEGTTMTMT
EMPDTADDLDEPIVAGDLPADSLADFPADSPAAVPAEFPAEFPADRAGDLPAPSAAHSSP
GSLAGLPAGLQADAPPRDARYAAPEPADLGEVALPVHVEIDTLSLSIAELAALRPGYVLE
LPLAARDVPVRLVAYGQAIGGGRLVAVGAHLGVRIDRMAGDDGSV
>tr|D6I0I3|D6I0I3_ECOLX Type III secretion protein SctQ OS=Escherichia coli B088 GN=ECCG_02216 PE=4 SV=1
MLDKKSLYWSIHFVIGFSKTCYRSLVDIEVGDVLLISNNLAYAVIYNTKICDLIYPEELK
MADHFEYEEDFETDDFDIKKNESEIYDENDEQMINSFEELPVKIEFVLGKKIINLYEIDD
LCAKRIISLLPESEKNIEIRVNGALTGYGELVEVDDKLGVEIHSWLSGNNNVK
>tr|F9D7G2|F9D7G2_9BACT Type III secretion translocase SctQ OS=Prevotella nigrescens ATCC 33563 GN=sctQ PE=4 SV=1
MYVKFLHIGKYFNKRCKFLGFYLYFCMPVVQTLYLDLQHQGNEFYGMTKL
>tr|A9NIP2|A9NIP2_CHLPS Secretion and cellular translocation protein Q OS=Chlamydophila psittaci GN=sctQ PE=4 SV=1
MTVAAEPSASWLKSRHDFLSSLVKTDEVISLPPFPKELCQNRLKEKFRLEDASLTIQPRG
SLTAAQAVQDFGTHFLVQSFLAQPLTSGTFFFVTSEADLQSFMVAVFNDSSLASYFYEKD
KLLGFHYYFSAELCKLLQELAWIPSLSVRVVGDARFSTKDLQGSYQAVDVNCGLDGKTMR
FRLLFPEATCDSCKDFLSASNQSFDIHQLDPTPLTMSVEIGYCQLTQEEWQQVEHGSFIL
LDSCLYDPDTEESGGLLTIQGHQFFGGRFVDQISGEFKITSYPSLSQEAPTEETPEALPA
APLPGNYKLVAEASRYSLTVEEFLNLSQGSILNLNGIHPSRGVDLVLNGAKVGRGEIVSL
GDVLGIRVLEV
>tr|U4MV13|U4MV13_CHLTH Type III secretion component, basal body OS=Chlamydia trachomatis E/C599 GN=sctQ PE=4 SV=1
MAVAAEPSSNWLKARDELLSSLQEQKEGMFSFPVFPKQECEQKLKDKFHMEEVELSFESR
GLLSVAAAVQEYGEHILLQPFLANPFESGEFYIVSSEEDLQALIGTIFNDSSLASYFYEK
DRLLGFHYYFVAEICKLLQESPWIPSMSVKVTGDVAFSARALEGEYHVIQVSCRLDGSCI
RFSILVPETTAQSACRFLEEKDQAFDMPKVDLQTPITLAVEVGFCQISEEDWHQVVPGSF
ILLDACLYDPDTGDAGAFLSIQRTRFFGGRFLDKQSGAFKITGLQEMQPEDAPEEPSEGG
PATPLPSATKIVAEVARYSLSVGEFLKLGPGSVLQFDGVHPTLGVDIILNGAKVGRGNII
ALQDVLGIRVLEV
>tr|L0SYM8|L0SYM8_XANCT Type III secretion protein SctQ OS=Xanthomonas translucens pv. translucens DSM 18974 GN=hrcQ PE=4 SV=1
MSSPAIAPISQLQTRLPRIARSAVRLGRLLCRQPLADAAALTLQHGLPESRIYARVGVEL
GSAGRLTLCMDVGADPALRALLVDGGATQTAVAALLLDVPLAALARLGLGQPRVVDFAPW
PAPLPSACGPLLVLGDMALPLPCMPVDACAGAMQALETACGNIDPGAPTGAMLRSLRLCA
YPCLGERRYRSERLASLRPGDVLIAPLQRRHGGYRAWLRCGVATGRQWRLPGHIERNTFH
IEDSADMAQMSDATTAAEPGQSVPPSAPVPVEQVDVPVQLELDPLVLPLAELGTLHPGHV
LELNTLLEDACVHLMVYGQSIGNGRLIAIGDHLGVQLVSVNGHPHADA
>tr|D2TXN7|D2TXN7_9ENTR Type III secretion component protein SctQ OS=Arsenophonus nasoniae GN=sctQ PE=4 SV=1
MPIINEQEFQLRKCFMQYRHHFKFAEQLLTLTLEQADANYNLKLTILLKNTTIIAYCHQS
SLVYWLSEALDSADFSYLPLELQLSLLKEHGKFFPSLQWLNIESLHITEAKLGIKGHFNM
AGKALSLWFPQIEAIQRLLPKRRWAEKYPLVVSLSICMVPIYLTINTLNTLEIGDILLQP
HYVKKHQQLAYIEHLPWAWVSLSSHQLELINMYSETDNLANQSLTNLEEIQIPIRFEVGR
QYIELQALTHLSEGSLIDLAVPVNGDVRIIANQQPLGTGQLVEIQGRLGIKVVELFAKKT
EPLFTQSEELSPLTNLSDENGELSS
>tr|F8LF17|F8LF17_9CHLA Type III secretion basal body protein OS=Waddlia chondrophila 2032/99 GN=sctQ-B PE=4 SV=1
MRKDPQPYAWVKKIPESIAKADTIPLLGDLPPFPWEDLAENLKNLLEFQSLEIVPSEFAW
AEEGAATKGMGSPLSIVKFSIASLEGNVYVAIPQEEIRKIMDLLLLKGSEPAPIDDDFQI
AFLDFLTLEVMHAVRQIDYPPNLLLRLEKNAEMPNTPMLVMNLTVTADSFVFSPRIMISE
EMNRSLKGHYVKSKENAVFKRPLSDQCDVIVHLEAGKTTLSQAQWKEVKPGDFILLDRCS
LKPGENSGTVTLTLKGHPILRGNIQDANIKILENPLFREDH
>tr|D1R7U0|D1R7U0_9CHLA Putative type III secretion system protein OS=Parachlamydia acanthamoebae str. Hall's coccus GN=sctQ PE=4 SV=1
MTATVPYSWLKNLSPEFVRKDEVPLFGYPPAFPWEAFAQQFAETFQLKEAAFIPSLPEWK
NEKNLFSDFGEPYVIREFRISSIEGPVWWVMSQQDLLFLMGFLLKNQTHPEFEADHDFLN
AFVQFLSLELIHAFKSVEFDHSLSIQIKDPASQPEGNSLCVDVTAKVSPEHSVKGRLILS
DQFYKEWKAHYAQANENAMYQTPNADYLEVVVHLEAGKTTLKAGEWKKLALGDLLILDSC
SLKPGEDAGRVLLTINGKPFFRGKLKQGNLKILEYPLYHEVTEPMAKNHSEYDEDEEYDE
HEESEFEETEEDETDYEDEDEDEDYTDDEDEEYTEDESALDHDEETEIEDHEHEEHEHEE
SEVEESTEHEAEEESHVEAEKASTANKQTAPSIDDIPLVITAEVGRIQMTVKKLVELQPG
NLLELNVHPEDGIDLVVNGKRVARGELLSIGDALGVRVLEIG
>tr|B6VK37|B6VK37_PHOAA Type iii secretion component protein sctq OS=Photorhabdus asymbiotica subsp. asymbiotica (strain ATCC 43949 / 3105-77) GN=sctQ PE=4 SV=1
MNSLTLPKVSLEELTLRQTLSHYQQQFSWVNGHLSLDVVSPPQTLDRVLLAHWKGHTFSF
YCHAAELALWLAPDLQQADLSSLPQDLLLSLLEYQSKMLSDLSWSALRTTSAPSSSACVL
LRFERQGATLPLWLTEPSPLLAILPKRQPGEYLTIPLLLSLQWGAINLTLNEFRTLESGD
VLLLPPQQQPDTPLLGYLEGHPWAYFKYHEHKLELITMHTLSSDSPNSTSPVPDLNSLEI
HVSFEVGRQTLDLHTLTSLQPGSLLDLGVPPDGEVRILVNQKCLGSGRLVDIQGRLGVRV
ERLAMEKES
>tr|Q3JLG5|Q3JLG5_BURP1 SctQ OS=Burkholderia pseudomallei (strain 1710b) GN=sctQ PE=4 SV=1
MVIRSQRMASPFSVDPNADPPCGVATRQPGNRSNAFDGPANRSAPPQSTARQNAATGIAP
LSPVRVEPAVARASRTVFDARLEALAASVSGLASWHVSVVDNAHVFIDRLVDAAVIELSI
GPSGGMGGFPLFIAIDLDAHPDLGIAAYPERDAVCAHREASESVALRQAVSGILLEPLVK
CLDRFGLCSPSVVSITRPRPVDRAGDWRDQPAVELTLALDERRVACAISLPMRGYDIVDA
LLRTQPTPRKPAMSIPGALIIGARPLAVDTLNVLEAGDVLLRGLFPHFNATLLSTGTRAT
ESLRAVAAWGARGHVRLHAAVQVDVRSFVISKELSMSEEVDQASAGLGVVTTDEPTRIGE
LELPVQFEIDTVSLPIDQLSALEPGYVIELPVAVTDARLRLVVHGQTVGYGELVAVGEHL
GVRIIRMAHRHGTVQ
>tr|M1GI37|M1GI37_LAWIN Type III secretion system protein OS=Lawsonia intracellularis N343 GN=sctQ_1 PE=4 SV=1
MSNLGSQGDIQLFTPPLLSKLAMRLLNEVTTLTPPWIIPLGETSCIVHLGQPSLYVAEKV
FLRFQCENDLIQIALEDLSILWLHPALSSVRYDSPLSDVVILPILEALFAPLKHKLQNIL
HVPVIFLGFFYEPLVDYQFGCVITLIFDSTKLEENKSYTGLMRSNIPLRIYIPEGNSAKN
FLIYLQTLPKNNVMPLALPLEMNIRVGYSLLTIKELMQLTPGDVLFPYDYPILRNRLSLV
FLDKEIFCSVEGRHIKVLGWNGTTLFSQKSPVIWSSESTIRNKSIEHPLEVPISFEIGKY
NTTLSELEHFIEGHTFTLELDIHSPVILSFEDKTIGTGVLMNFNGVIGIRILEFSTTIDE
>tr|B3RAD9|B3RAD9_CUPTR SctQ: non flagellar T3S system conserved protein. FliN/MopA/SpaO family OS=Cupriavidus taiwanensis (strain R1 / LMG 19424) GN=sctQ PE=4 SV=1
MSFVLHRPGRDPSAQAPAAALPGSAARVLVHSAQAAARLATAGLDATPALPHMEPDTARL
SGWLACRAAAVPVRAGGHDWQLRFVPADPEIAARPGAGYAFTFGASHGVLRWDVASERLL
LAAPGAAEALPALLRYALMADGLAEAVAALGHAVPDAFSWQPDGARAQALAAAHAFGFEL
WRVAPPARLRGTLQLDQPERLAALPAGVPAQAPAWMECLPVPIAVRIGTTRLALGEMHGI
EPGDIVGIDDWHSQGSALVVRCTTGRHGPGWTALAEGRRLLVQAGADSTDSTDVSNGAHM
EEQDPARQSQPIPHPDAAQPPLSRLDQLEVTLRFEVGDVAVPLAELRAVAPGYVFELPQP
LKQSEVRIVANGNRIGTGTLIAVGNRLGVRITTFAGGDA
>tr|F8L3M3|F8L3M3_SIMNZ Putative flagellar motor switch protein OS=Simkania negevensis (strain ATCC VR-1471 / Z) GN=sctQ-B PE=4 SV=1
MSVAPEGWIKQIETSILQTKEIPMWGAFPGFPWKEFANVFAQNFNLKEFKMTVGTSEWKS
GSSILTGMGRSPLQLSMELTPLQGSFSLIVPTEDFTKLSSWAIDPKAGEEGFSDPFLQKG
FFRYITLEALHLVDQLQIFRGLTPKIVEMPLSKEDAYCVDIALEKDSETVWGRLVCPPLF
HEAFREHYTGEWRLSIPSEKYEQIDLDLSMSAGRTTLSQDDWKNLYEGDLLFLDYCSYSP
SLGRGTFQLMFDHLPLFQVKLKDENVKILDYALYYEESKMTDEHDEHMYEEAHRMPGDPS
HPEEEMAAKHMGQTHSEEMISPKKVPIHLSVEVAHLKMNLDKLLKLKPGNTLELNVKPEQ
GVSLVANGKCMAKGNLVQIGDVIGVKITKIGQ
>tr|Q9ZGR1|Q9ZGR1_BURPE SctQ OS=Burkholderia pseudomallei GN=sctQ PE=4 SV=1
MGGFPLFIAIDLDAHPDLGIAAYPERDAVCAHREASESVALRQAVSGILLEPLVKCLDRF
GLCSPSVVSITRPRPVDRAGDWRDQAAVELTLALDERRVACAISLPMRGYDIVDALLRTQ
PTPRKPAMSIPGALYIGARPLAVDTLNVLEAGDVLLRGLFPHFNATLLSTGTRATESLRA
VAAWGARGHVRLHAAVQVDVRSFVISKELSMSEEVDQASAGLGVVTTDEPTRIGELELPV
QFEIDTVSLPIDQLSALEPGYVIELPVAVTDARLRLVVHGQTVGYGELVAVGEHLGVRII
RMAHRHGTVQ
