# Supplementary material for: T346Hunter: A Novel Web-Based Tool for the Prediction of Type III, Type IV and Type VI Secretion Systems in Bacterial Genomes
Source: PLoS One. 2015 Apr 13;10(4):e0119317. doi: 10.1371/journal.pone.0119317 (PMC4395097; doi:10.1371/journal.pone.0119317)
Supplement: S1 Data — (ZIP) [file pone.0119317.s009.zip › T346Hunter_profiles/sctq.hmm]

HMMER3/f [3.1b1 | May 2013]
NAME  sctq
LENG  325
ALPH  amino
RF    no
MM    no
CONS  yes
CS    no
MAP   yes
DATE  Wed Sep  4 10:55:38 2013
NSEQ  6
EFFN  2.715820
CKSUM 153578387
STATS LOCAL MSV      -11.0187  0.70065
STATS LOCAL VITERBI  -11.4662  0.70065
STATS LOCAL FORWARD   -5.1893  0.70065
HMM          A        C        D        E        F        G        H        I        K        L        M        N        P        Q        R        S        T        V        W        Y   
            m->m     m->i     m->d     i->m     i->i     d->m     d->d
  COMPO   2.53867  4.30603  2.99776  2.60034  3.43805  2.80305  3.65772  2.83930  2.80528  2.20731  3.74269  3.19150  3.23986  3.02548  2.95155  2.62860  2.87783  2.62640  4.62495  3.88456
          2.68411  4.42271  2.77565  2.73081  3.46400  2.40559  3.72540  3.29400  2.67787  2.69401  4.24334  2.90393  2.73697  3.18192  2.89847  2.37871  2.77565  2.98450  4.58523  3.61549
          0.70276  1.77219  1.09415  1.90159  0.16173  0.00000        *
      1   2.69649  4.46661  3.83554  3.40914  3.79576  3.53400  4.28606  3.11572  3.29843  2.78149  1.39225  3.65779  4.12331  3.64714  3.57511  1.66822  3.06329  2.88494  5.31946  4.06735      9 m - - -
          2.68618  4.42225  2.77519  2.73123  3.46354  2.40513  3.72494  3.29354  2.67741  2.69355  4.24690  2.90347  2.73739  3.18146  2.89801  2.37887  2.77519  2.98518  4.58477  3.61503
          0.01754  4.44795  5.17030  0.61958  0.77255  1.07541  0.41727
      2   3.07837  5.26898  3.18277  2.79708  4.69164  3.66266  3.91505  4.19768  2.41816  3.68815  4.53734  1.21404  4.14734  3.06813  1.74972  3.07934  3.33098  3.82084  5.73421  4.44588     10 n - - -
          2.68618  4.42225  2.77519  2.73123  3.46354  2.40513  3.72494  3.29354  2.67741  2.69355  4.24690  2.90347  2.73739  3.18146  2.89801  2.37887  2.77519  2.98518  4.58477  3.61503
          0.01754  4.44795  5.17030  0.61958  0.77255  1.07541  0.41727
      3   1.87454  4.29776  4.09565  3.53227  3.28931  3.80404  4.13132  2.69198  3.38796  2.34755  2.17624  3.77260  4.20436  3.65846  3.60417  3.10784  3.01384  2.52677  2.21871  3.59339     11 a - - -
          2.68618  4.42225  2.77519  2.73123  3.46354  2.40513  3.72494  3.29354  2.67741  2.69355  4.24690  2.90347  2.73739  3.18146  2.89801  2.37887  2.77519  2.98518  4.58477  3.61503
          0.01754  4.44795  5.17030  0.61958  0.77255  1.07541  0.41727
      4   2.61232  4.47467  3.57528  3.14859  3.97384  1.92246  4.16046  3.34799  3.13443  1.74762  3.94473  3.46553  4.01438  3.45488  3.47639  1.83208  2.97812  3.03200  5.39126  4.14238     12 l - - -
          2.68618  4.42225  2.77519  2.73123  3.46354  2.40513  3.72494  3.29354  2.67741  2.69355  4.24690  2.90347  2.73739  3.18146  2.89801  2.37887  2.77519  2.98518  4.58477  3.61503
          0.01754  4.44795  5.17030  0.61958  0.77255  1.07541  0.41727
      5   2.78251  4.98341  3.14984  2.65632  4.42747  3.52078  3.82354  3.83446  1.68172  3.40488  4.21902  3.14205  2.19874  2.96714  2.86526  2.81441  2.05646  3.46406  5.59392  4.28202     13 k - - -
          2.68618  4.42225  2.77519  2.73123  3.46354  2.40513  3.72494  3.29354  2.67741  2.69355  4.24690  2.90347  2.73739  3.18146  2.89801  2.37887  2.77519  2.98518  4.58477  3.61503
          0.01754  4.44795  5.17030  0.61958  0.77255  1.07541  0.41727
      6   1.69258  4.79797  3.15365  2.72813  4.41019  3.40037  3.94713  3.84004  2.74767  3.43941  4.24973  3.18227  3.94643  2.01031  3.17141  1.78841  2.99775  3.42644  5.65422  4.33593     14 a - - -
          2.68618  4.42225  2.77519  2.73123  3.46354  2.40513  3.72494  3.29354  2.67741  2.69355  4.24690  2.90347  2.73739  3.18146  2.89801  2.37887  2.77519  2.98518  4.58477  3.61503
          0.01754  4.44795  5.17030  0.61958  0.77255  1.07541  0.41727
      7   2.78655  4.66354  3.47286  2.94498  2.11975  2.21102  3.91117  3.29522  2.76806  2.94736  3.84604  3.36309  4.07189  3.19832  1.88854  2.92779  3.04745  3.03504  5.12198  3.76704     15 r - - -
          2.68618  4.42225  2.77519  2.73123  3.46354  2.40513  3.72494  3.29354  2.67741  2.69355  4.24690  2.90347  2.73739  3.18146  2.89801  2.37887  2.77519  2.98518  4.58477  3.61503
          0.01754  4.44795  5.17030  0.61958  0.77255  1.07541  0.41727
      8   3.04694  5.41019  1.05097  2.45859  4.97183  3.41979  4.08799  4.51223  3.11651  4.04793  4.89359  3.01392  4.07225  3.26658  3.68849  1.68915  3.39382  4.03443  6.18797  4.71977     16 d - - -
          2.68618  4.42225  2.77519  2.73123  3.46354  2.40513  3.72494  3.29354  2.67741  2.69355  4.24690  2.90347  2.73739  3.18146  2.89801  2.37887  2.77519  2.98518  4.58477  3.61503
          0.01754  4.44795  5.17030  0.61958  0.77255  0.70401  0.68240
      9   1.57898  4.82213  3.22577  1.89576  4.07635  3.60847  3.92028  3.40049  2.76759  3.07911  2.52701  3.24018  4.04712  3.11587  3.19294  2.88262  3.04906  3.12457  5.42590  4.12887     17 a - - -
          2.68618  4.42225  2.77519  2.73123  3.46354  2.40513  3.72494  3.29354  2.67741  2.69355  4.24690  2.90347  2.73739  3.18146  2.89801  2.37887  2.77519  2.98518  4.58477  3.61503
          0.01497  4.60533  5.32767  0.61958  0.77255  0.55761  0.84998
     10   2.80090  4.39709  4.01663  3.46494  3.54433  2.43569  4.19733  2.87877  3.37360  1.45322  2.47283  3.75201  4.23349  3.64655  3.63484  2.26765  3.06032  2.67716  5.04603  3.84021     18 l - - -
          2.68618  4.42225  2.77519  2.73123  3.46354  2.40513  3.72494  3.29354  2.67741  2.69355  4.24690  2.90347  2.73739  3.18146  2.89801  2.37887  2.77519  2.98518  4.58477  3.61503
          0.01316  4.73305  5.45540  0.61958  0.77255  0.36170  1.19234
     11   2.18076  4.63831  3.59180  2.20450  3.79227  3.77861  4.03309  3.14928  3.00199  1.73426  2.64268  3.47227  4.16671  3.31973  3.38286  2.35808  3.07212  2.91489  5.21707  3.96837     19 l - - -
          2.68618  4.42225  2.77519  2.73123  3.46354  2.40513  3.72494  3.29354  2.67741  2.69355  4.24690  2.90347  2.73739  3.18146  2.89801  2.37887  2.77519  2.98518  4.58477  3.61503
          0.01170  4.84995  5.57230  0.61958  0.77255  0.48576  0.95510
     12   2.81866  4.59570  3.85186  3.33492  3.92569  3.71335  4.26204  3.27612  3.28373  1.47357  3.88647  3.66877  2.37516  3.59052  3.61853  1.99805  2.18876  3.01384  5.36736  4.14012     20 l - - -
          2.68618  4.42225  2.77519  2.73123  3.46354  2.40513  3.72494  3.29354  2.67741  2.69355  4.24690  2.90347  2.73739  3.18146  2.89801  2.37887  2.77519  2.98518  4.58477  3.61503
          0.01170  4.84995  5.57230  0.61958  0.77255  0.48576  0.95510
     13   2.84887  4.99683  3.29444  2.73425  4.24939  3.67997  2.51119  3.65726  2.67263  3.27061  4.09373  3.23951  4.07718  3.05481  1.99656  2.09471  2.36911  2.42584  5.52068  4.20311     21 r - - -
          2.68618  4.42225  2.77519  2.73123  3.46354  2.40513  3.72494  3.29354  2.67741  2.69355  4.24690  2.90347  2.73739  3.18146  2.89801  2.37887  2.77519  2.98518  4.58477  3.61503
          0.01170  4.84995  5.57230  0.61958  0.77255  0.48576  0.95510
     14   3.85090  5.05217  5.88186  5.35783  3.78592  5.36735  5.85994  1.33969  5.25742  0.89975  3.52636  5.52732  5.48540  5.28389  5.29404  4.77857  4.08488  1.72506  5.97209  4.92632     22 l - - -
          2.68618  4.42225  2.77519  2.73123  3.46354  2.40513  3.72494  3.29354  2.67741  2.69355  4.24690  2.90347  2.73739  3.18146  2.89801  2.37887  2.77519  2.98518  4.58477  3.61503
          0.01170  4.84995  5.57230  0.61958  0.77255  0.48576  0.95510
     15   3.34575  5.63640  3.72087  3.04130  5.11304  4.01074  3.96647  4.47847  1.80787  3.87602  4.69545  3.49038  2.54174  1.96718  1.21301  3.31093  3.51785  4.10815  5.90225  4.68551     23 r - - -
          2.68618  4.42225  2.77519  2.73123  3.46354  2.40513  3.72494  3.29354  2.67741  2.69355  4.24690  2.90347  2.73739  3.18146  2.89801  2.37887  2.77519  2.98518  4.58477  3.61503
          0.01170  4.84995  5.57230  0.61958  0.77255  0.48576  0.95510
     16   2.14965  5.33458  3.04424  1.92836  4.66569  3.61177  2.70144  4.14083  2.56822  3.63480  4.38691  3.08635  4.02077  1.93798  3.05527  2.19913  3.09725  3.71960  5.77846  4.37600     24 e - - -
          2.68618  4.42225  2.77519  2.73123  3.46354  2.40513  3.72494  3.29354  2.67741  2.69355  4.24690  2.90347  2.73739  3.18146  2.89801  2.37887  2.77519  2.98518  4.58477  3.61503
          0.01170  4.84995  5.57230  0.61958  0.77255  0.48576  0.95510
     17   2.22023  4.38808  4.39361  3.80867  1.86245  4.03172  4.33016  2.15497  3.68334  1.89027  3.41744  4.01572  4.39151  2.32155  3.85843  3.32151  3.15358  2.58287  4.98460  3.79194     25 f - - -
          2.68618  4.42225  2.77519  2.73123  3.46354  2.40513  3.72494  3.29354  2.67741  2.69355  4.24690  2.90347  2.73739  3.18146  2.89801  2.37887  2.77519  2.98518  4.58477  3.61503
          0.01170  4.84995  5.57230  0.61958  0.77255  0.48576  0.95510
     18   2.19771  5.34663  1.93319  2.56783  4.70207  3.62063  3.87136  4.17164  1.63827  3.67565  4.43611  3.11313  4.05262  2.98309  3.11799  2.87043  2.23119  3.75148  5.82587  4.42518     26 k - - -
          2.68618  4.42225  2.77519  2.73123  3.46354  2.40513  3.72494  3.29354  2.67741  2.69355  4.24690  2.90347  2.73739  3.18146  2.89801  2.37887  2.77519  2.98518  4.58477  3.61503
          0.01170  4.84995  5.57230  0.61958  0.77255  0.48576  0.95510
     19   2.27702  5.18800  3.14861  1.65732  4.48055  3.63665  3.83498  3.92098  2.58358  2.56103  4.25335  3.13765  2.57208  2.95770  2.40126  2.84452  3.07979  3.55112  5.66092  4.29598     27 e - - -
          2.68618  4.42225  2.77519  2.73123  3.46354  2.40513  3.72494  3.29354  2.67741  2.69355  4.24690  2.90347  2.73739  3.18146  2.89801  2.37887  2.77519  2.98518  4.58477  3.61503
          0.12591  4.84995  2.20291  0.61958  0.77255  0.48576  0.95510
     20   2.01603  5.31752  2.09865  2.55582  4.76860  2.15452  3.92528  4.25146  2.73840  3.75611  4.52218  2.25744  4.04836  3.04713  3.24528  2.13839  3.17386  3.80559  5.90851  4.49676     28 a - - -
          2.68618  4.42225  2.77519  2.73123  3.46354  2.40513  3.72494  3.29354  2.67741  2.69355  4.24690  2.90347  2.73739  3.18146  2.89801  2.37887  2.77519  2.98518  4.58477  3.61503
          0.01310  4.73714  5.45949  0.61958  0.77255  0.36477  1.18534
     21   2.21801  5.17728  3.16478  1.81077  4.46153  3.64258  2.52631  3.90080  2.57479  3.45255  2.53110  3.14256  4.03520  2.95570  2.39688  2.84668  3.07744  3.53581  5.64485  4.28424     29 e - - -
          2.68618  4.42225  2.77519  2.73123  3.46354  2.40513  3.72494  3.29354  2.67741  2.69355  4.24690  2.90347  2.73739  3.18146  2.89801  2.37887  2.77519  2.98518  4.58477  3.61503
          0.01170  4.84995  5.57230  0.61958  0.77255  0.48576  0.95510
     22   1.76029  4.77743  3.43181  2.29401  2.44152  3.73410  3.96007  3.32836  2.26086  2.32856  3.86646  3.35242  4.12142  3.18623  3.25834  2.96105  3.07125  3.06942  5.32454  4.04649     30 a - - -
          2.68618  4.42225  2.77519  2.73123  3.46354  2.40513  3.72494  3.29354  2.67741  2.69355  4.24690  2.90347  2.73739  3.18146  2.89801  2.37887  2.77519  2.98518  4.58477  3.61503
          0.01170  4.84995  5.57230  0.61958  0.77255  0.48576  0.95510
     23   2.03981  4.48152  4.02021  3.46756  3.61700  3.83286  4.22557  3.01550  3.37678  2.12433  3.65660  3.76584  4.27013  3.66160  3.65589  1.71003  3.11559  2.79660  2.10403  3.86336     31 s - - -
          2.68618  4.42225  2.77519  2.73123  3.46354  2.40513  3.72494  3.29354  2.67741  2.69355  4.24690  2.90347  2.73739  3.18146  2.89801  2.37887  2.77519  2.98518  4.58477  3.61503
          0.01170  4.84995  5.57230  0.61958  0.77255  0.48576  0.95510
     24   3.58820  4.97633  4.99374  4.45575  1.94674  4.70161  4.76977  2.87503  4.27220  0.79457  3.38583  4.65086  4.96028  2.48655  4.39906  4.03045  3.80795  2.99416  5.13081  3.78233     32 l - - -
          2.68618  4.42225  2.77519  2.73123  3.46354  2.40513  3.72494  3.29354  2.67741  2.69355  4.24690  2.90347  2.73739  3.18146  2.89801  2.37887  2.77519  2.98518  4.58477  3.61503
          0.01170  4.84995  5.57230  0.61958  0.77255  0.48576  0.95510
     25   2.85880  4.57202  3.75884  3.18806  3.71347  3.83435  4.09404  2.33405  3.09266  2.20257  3.67399  3.58472  1.94340  3.42624  2.48666  3.08790  2.20800  2.82262  5.16398  3.93416     33 p - - -
          2.68618  4.42225  2.77519  2.73123  3.46354  2.40513  3.72494  3.29354  2.67741  2.69355  4.24690  2.90347  2.73739  3.18146  2.89801  2.37887  2.77519  2.98518  4.58477  3.61503
          0.01170  4.84995  5.57230  0.61958  0.77255  0.48576  0.95510
     26   2.28859  5.04564  3.22699  2.12024  4.29031  3.65990  3.85778  3.70493  2.63855  2.51475  4.11567  3.18760  4.04964  2.35215  2.26862  2.86549  3.06523  2.31316  5.54254  4.20794     34 e - - -
          2.68618  4.42225  2.77519  2.73123  3.46354  2.40513  3.72494  3.29354  2.67741  2.69355  4.24690  2.90347  2.73739  3.18146  2.89801  2.37887  2.77519  2.98518  4.58477  3.61503
          0.01170  4.84995  5.57230  0.61958  0.77255  0.48576  0.95510
     27   2.85638  4.36859  4.19046  3.60844  2.24137  3.93443  4.20907  2.81669  3.49495  1.93386  3.47276  3.86149  4.30414  2.62666  2.57254  3.21345  3.08791  2.03804  4.93898  2.59500     35 l - - -
          2.68618  4.42225  2.77519  2.73123  3.46354  2.40513  3.72494  3.29354  2.67741  2.69355  4.24690  2.90347  2.73739  3.18146  2.89801  2.37887  2.77519  2.98518  4.58477  3.61503
          0.01170  4.84995  5.57230  0.61958  0.77255  0.48576  0.95510
     28   2.24237  4.80009  3.44581  2.89102  4.01434  3.72194  3.97715  3.38850  2.17606  1.83596  3.91954  3.36112  2.44679  3.19471  3.24636  2.95842  2.38476  3.11885  5.37477  4.09755     36 l - - -
          2.68618  4.42225  2.77519  2.73123  3.46354  2.40513  3.72494  3.29354  2.67741  2.69355  4.24690  2.90347  2.73739  3.18146  2.89801  2.37887  2.77519  2.98518  4.58477  3.61503
          0.01170  4.84995  5.57230  0.61958  0.77255  0.48576  0.95510
     29   1.83266  5.36275  2.16347  2.56868  4.73221  3.61845  3.88414  4.20834  1.64038  3.70600  4.46459  3.11478  4.05876  2.99594  3.14038  2.22725  3.15667  3.78049  5.85215  4.44714     37 k - - -
          2.68618  4.42225  2.77519  2.73123  3.46354  2.40513  3.72494  3.29354  2.67741  2.69355  4.24690  2.90347  2.73739  3.18146  2.89801  2.37887  2.77519  2.98518  4.58477  3.61503
          0.01170  4.84995  5.57230  0.61958  0.77255  0.48576  0.95510
     30   2.19462  5.18977  3.14177  2.61751  4.52900  2.43126  2.67139  3.97782  2.61927  3.52110  4.29901  3.14723  4.03928  1.79818  3.08985  2.84571  2.40279  3.59194  5.70446  4.33465     38 q - - -
          2.68618  4.42225  2.77519  2.73123  3.46354  2.40513  3.72494  3.29354  2.67741  2.69355  4.24690  2.90347  2.73739  3.18146  2.89801  2.37887  2.77519  2.98518  4.58477  3.61503
          0.01170  4.84995  5.57230  0.61958  0.77255  0.48576  0.95510
     31   2.85061  4.72102  3.50954  1.79099  3.82228  3.76624  2.62322  3.25272  2.92036  2.30055  3.81343  3.41201  4.15087  3.25125  3.31935  2.99850  3.08195  2.19485  5.23532  2.68713     39 e - - -
          2.68618  4.42225  2.77519  2.73123  3.46354  2.40513  3.72494  3.29354  2.67741  2.69355  4.24690  2.90347  2.73739  3.18146  2.89801  2.37887  2.77519  2.98518  4.58477  3.61503
          0.01170  4.84995  5.57230  0.61958  0.77255  0.48576  0.95510
     32   2.12908  1.63559  3.53772  3.00952  4.07588  3.72275  2.42438  3.47621  2.91174  3.14400  4.00769  3.44830  4.17155  2.37469  3.28715  3.00138  3.13990  3.19376  5.43820  4.16367     40 c - - -
          2.68618  4.42225  2.77519  2.73123  3.46354  2.40513  3.72494  3.29354  2.67741  2.69355  4.24690  2.90347  2.73739  3.18146  2.89801  2.37887  2.77519  2.98518  4.58477  3.61503
          0.01170  4.84995  5.57230  0.61958  0.77255  0.48576  0.95510
     33   3.16232  5.58667  3.19495  1.27973  4.97668  3.80052  3.95246  4.41742  2.50863  3.85878  4.64865  3.27078  4.22371  1.80171  1.99996  3.11318  3.37761  4.01099  5.94153  4.60944     41 e - - -
          2.68618  4.42225  2.77519  2.73123  3.46354  2.40513  3.72494  3.29354  2.67741  2.69355  4.24690  2.90347  2.73739  3.18146  2.89801  2.37887  2.77519  2.98518  4.58477  3.61503
          0.01170  4.84995  5.57230  0.61958  0.77255  0.48576  0.95510
     34   2.90542  5.27452  3.19381  2.63958  4.59314  2.43754  3.84427  4.03712  2.52518  2.49299  4.33509  2.39808  4.06876  2.11090  1.93005  2.89123  3.13141  3.65444  5.71546  4.35836     42 r - - -
          2.68618  4.42225  2.77519  2.73123  3.46354  2.40513  3.72494  3.29354  2.67741  2.69355  4.24690  2.90347  2.73739  3.18146  2.89801  2.37887  2.77519  2.98518  4.58477  3.61503
          0.01170  4.84995  5.57230  0.61958  0.77255  0.48576  0.95510
     35   2.86243  4.66728  3.60875  3.04563  2.61760  2.45760  2.73850  3.19010  2.11483  2.19497  3.76637  3.47969  4.18241  3.32106  3.37664  3.03796  3.09342  2.95312  5.14066  2.63734     43 k - - -
          2.68618  4.42225  2.77519  2.73123  3.46354  2.40513  3.72494  3.29354  2.67741  2.69355  4.24690  2.90347  2.73739  3.18146  2.89801  2.37887  2.77519  2.98518  4.58477  3.61503
          0.01170  4.84995  5.57230  0.61958  0.77255  0.48576  0.95510
     36   2.92329  5.25797  2.15632  2.61101  4.56267  2.58197  3.92217  4.01005  2.73283  1.85833  4.36015  2.28952  4.08435  3.05631  3.22376  2.25175  3.17001  3.63742  5.76755  4.38909     44 l - - -
          2.68618  4.42225  2.77519  2.73123  3.46354  2.40513  3.72494  3.29354  2.67741  2.69355  4.24690  2.90347  2.73739  3.18146  2.89801  2.37887  2.77519  2.98518  4.58477  3.61503
          0.01170  4.84995  5.57230  0.61958  0.77255  0.48576  0.95510
     37   2.85238  4.65512  3.61472  3.04137  3.80738  3.79282  4.01899  2.41587  2.09864  2.19672  3.75308  3.47473  4.17248  3.30023  2.49239  2.20108  3.08167  2.93833  2.90934  3.97126     45 k - - -
          2.68618  4.42225  2.77519  2.73123  3.46354  2.40513  3.72494  3.29354  2.67741  2.69355  4.24690  2.90347  2.73739  3.18146  2.89801  2.37887  2.77519  2.98518  4.58477  3.61503
          0.01170  4.84995  5.57230  0.61958  0.77255  0.48576  0.95510
     38   3.05628  5.57430  1.53057  1.64957  4.88554  3.64823  3.96749  4.37556  2.79181  2.45147  4.63715  3.10996  4.13132  2.27954  3.31059  2.99466  3.30298  3.94951  6.01112  4.57473     46 d - - -
          2.68618  4.42225  2.77519  2.73123  3.46354  2.40513  3.72494  3.29354  2.67741  2.69355  4.24690  2.90347  2.73739  3.18146  2.89801  2.37887  2.77519  2.98518  4.58477  3.61503
          0.01170  4.84995  5.57230  0.61958  0.77255  0.48576  0.95510
     39   2.29638  5.28440  2.27320  2.08944  4.60626  3.60358  3.80156  4.07507  1.95579  3.58021  4.33376  3.08084  4.00223  2.90732  3.03908  2.80396  2.40976  2.58831  5.73273  4.33534     47 k - - -
          2.68618  4.42225  2.77519  2.73123  3.46354  2.40513  3.72494  3.29354  2.67741  2.69355  4.24690  2.90347  2.73739  3.18146  2.89801  2.37887  2.77519  2.98518  4.58477  3.61503
          0.01170  4.84995  5.57230  0.61958  0.77255  0.48576  0.95510
     40   2.96519  4.48429  4.33690  3.79163  1.69161  1.91439  4.23192  2.98387  3.67813  2.69637  3.63928  3.97998  4.40563  3.90279  3.87525  3.30302  2.33186  2.78392  2.45557  3.42848     48 f - - -
          2.68618  4.42225  2.77519  2.73123  3.46354  2.40513  3.72494  3.29354  2.67741  2.69355  4.24690  2.90347  2.73739  3.18146  2.89801  2.37887  2.77519  2.98518  4.58477  3.61503
          0.01170  4.84995  5.57230  0.61958  0.77255  0.48576  0.95510
     41   2.90494  5.10489  3.30720  2.73396  4.35810  3.71582  2.40216  3.77096  1.75911  2.51505  4.17395  3.24190  4.10045  2.19820  2.98550  2.93345  3.12874  2.44911  5.57676  4.25813     49 k - - -
          2.68618  4.42225  2.77519  2.73123  3.46354  2.40513  3.72494  3.29354  2.67741  2.69355  4.24690  2.90347  2.73739  3.18146  2.89801  2.37887  2.77519  2.98518  4.58477  3.61503
          0.01170  4.84995  5.57230  0.61958  0.77255  0.48576  0.95510
     42   2.86104  4.92514  3.34519  2.24065  4.13148  3.71392  3.91467  3.52443  2.71425  1.88922  2.45043  2.47913  4.10125  3.09702  2.33577  2.93454  3.08991  3.23873  5.44348  4.14514     50 l - - -
          2.68618  4.42225  2.77519  2.73123  3.46354  2.40513  3.72494  3.29354  2.67741  2.69355  4.24690  2.90347  2.73739  3.18146  2.89801  2.37887  2.77519  2.98518  4.58477  3.61503
          0.01170  4.84995  5.57230  0.61958  0.77255  0.48576  0.95510
     43   2.85125  5.16656  3.16425  1.68965  4.43065  3.64605  2.52331  3.88026  2.12310  3.43831  4.22784  3.14814  4.03997  2.96587  3.04921  2.85315  3.08118  2.51651  5.62946  2.86205     51 e - - -
          2.68618  4.42225  2.77519  2.73123  3.46354  2.40513  3.72494  3.29354  2.67741  2.69355  4.24690  2.90347  2.73739  3.18146  2.89801  2.37887  2.77519  2.98518  4.58477  3.61503
          0.01170  4.84995  5.57230  0.61958  0.77255  0.48576  0.95510
     44   2.17911  4.60185  3.64718  2.15745  2.63552  3.80041  4.05794  3.09663  3.06015  1.75136  3.69682  3.51623  2.78903  3.36876  3.42762  3.04732  3.07743  2.87184  5.17979  3.93663     52 l - - -
          2.68618  4.42225  2.77519  2.73123  3.46354  2.40513  3.72494  3.29354  2.67741  2.69355  4.24690  2.90347  2.73739  3.18146  2.89801  2.37887  2.77519  2.98518  4.58477  3.61503
          0.01170  4.84995  5.57230  0.61958  0.77255  0.48576  0.95510
     45   2.03270  4.40012  4.45058  3.89119  2.36535  3.95858  4.43030  2.72343  3.77280  2.61311  3.57493  4.05326  4.39501  3.99169  3.94853  3.28351  1.53826  1.80637  5.11630  3.92110     53 t - - -
          2.68618  4.42225  2.77519  2.73123  3.46354  2.40513  3.72494  3.29354  2.67741  2.69355  4.24690  2.90347  2.73739  3.18146  2.89801  2.37887  2.77519  2.98518  4.58477  3.61503
          0.01170  4.84995  5.57230  0.61958  0.77255  0.48576  0.95510
     46   2.93327  5.23997  3.20836  1.95444  4.56319  2.59007  3.89180  3.98786  2.58297  3.53685  4.33191  3.20817  4.10146  3.01955  1.50675  2.93273  3.16624  2.54493  5.71703  4.37326     54 r - - -
          2.68618  4.42225  2.77519  2.73123  3.46354  2.40513  3.72494  3.29354  2.67741  2.69355  4.24690  2.90347  2.73739  3.18146  2.89801  2.37887  2.77519  2.98518  4.58477  3.61503
          0.01170  4.84995  5.57230  0.61958  0.77255  0.48576  0.95510
     47   2.85505  4.76283  3.51210  2.97787  3.98925  3.73351  4.03922  3.36142  2.92436  1.70600  3.91141  3.42729  4.15772  2.44176  3.31557  1.87199  2.19194  3.09915  5.37291  4.10658     55 l - - -
          2.68618  4.42225  2.77519  2.73123  3.46354  2.40513  3.72494  3.29354  2.67741  2.69355  4.24690  2.90347  2.73739  3.18146  2.89801  2.37887  2.77519  2.98518  4.58477  3.61503
          0.25959  4.84995  1.51047  0.61958  0.77255  0.48576  0.95510
     48   2.89069  5.19563  2.87142  1.89564  4.70273  3.50783  3.97229  4.16793  2.80881  3.71218  4.50975  3.11327  2.18146  3.11731  3.29148  1.40481  3.18942  3.73927  5.88878  4.50303     56 s - - -
          2.68618  4.42225  2.77519  2.73123  3.46354  2.40513  3.72494  3.29354  2.67741  2.69355  4.24690  2.90347  2.73739  3.18146  2.89801  2.37887  2.77519  2.98518  4.58477  3.61503
          0.01497  4.60533  5.32767  0.61958  0.77255  0.90884  0.51583
     49   3.19791  4.62537  4.66336  4.12285  1.85377  4.29189  4.48124  2.70262  3.98744  1.12972  3.30209  4.29539  2.40439  4.15254  4.12709  3.61727  3.43577  2.70608  4.92458  3.58838     57 l - - -
          2.68618  4.42225  2.77519  2.73123  3.46354  2.40513  3.72494  3.29354  2.67741  2.69355  4.24690  2.90347  2.73739  3.18146  2.89801  2.37887  2.77519  2.98518  4.58477  3.61503
          0.01497  4.60533  5.32767  0.61958  0.77255  0.90884  0.51583
     50   1.88690  5.14138  2.91135  1.71687  4.63789  3.51408  3.98331  4.07247  2.82327  3.64770  4.45734  3.13666  1.73938  3.13472  3.29836  2.89173  3.17990  3.66558  5.84814  4.47805     58 e - - -
          2.68618  4.42225  2.77519  2.73123  3.46354  2.40513  3.72494  3.29354  2.67741  2.69355  4.24690  2.90347  2.73739  3.18146  2.89801  2.37887  2.77519  2.98518  4.58477  3.61503
          0.01497  4.60533  5.32767  0.61958  0.77255  0.90884  0.51583
     51   1.56742  4.54479  3.86350  3.51133  4.77166  3.30333  4.58481  4.21189  3.54705  3.86822  4.66443  3.66605  2.01894  3.82881  3.88495  1.15174  3.06244  3.60882  6.08295  4.86900     59 s - - -
          2.68618  4.42225  2.77519  2.73123  3.46354  2.40513  3.72494  3.29354  2.67741  2.69355  4.24690  2.90347  2.73739  3.18146  2.89801  2.37887  2.77519  2.98518  4.58477  3.61503
          0.17491  4.60532  1.89398  0.61958  0.77255  0.90884  0.51583
     52   1.82893  4.75816  3.33777  2.83213  4.39970  3.42465  3.95549  3.81426  2.67332  3.41520  4.23054  3.25257  3.96466  3.12167  1.80557  1.78304  2.99940  3.40551  5.62300  4.33604     60 s - - -
          2.68284  4.42491  2.77642  2.73075  3.45967  2.40502  3.72761  3.29223  2.68007  2.68998  4.24956  2.90426  2.73689  3.18135  2.89881  2.37994  2.77714  2.98468  4.58743  3.61555
          0.59593  0.81358  5.17030  3.12797  0.04480  1.07541  0.41727
     53   1.83657  5.06259  2.84827  1.66269  4.51654  3.44594  3.87255  3.94823  2.70105  3.52375  4.33111  3.04756  2.25801  3.02031  3.17589  2.80072  3.07947  3.55216  5.72659  4.35715     87 e - - -
          2.68618  4.42225  2.77519  2.73123  3.46354  2.40513  3.72494  3.29354  2.67741  2.69355  4.24690  2.90347  2.73739  3.18146  2.89801  2.37887  2.77519  2.98518  4.58477  3.61503
          0.01754  4.44795  5.17030  0.61958  0.77255  0.23999  1.54475
     54   2.96722  5.28895  3.03001  2.05392  4.84975  1.84892  4.08127  4.32415  2.91392  3.85292  4.63260  3.23222  2.33366  3.21709  3.40771  1.58116  3.27101  3.86933  6.01916  4.62784     88 s - - -
          2.68618  4.42225  2.77519  2.73123  3.46354  2.40513  3.72494  3.29354  2.67741  2.69355  4.24690  2.90347  2.73739  3.18146  2.89801  2.37887  2.77519  2.98518  4.58477  3.61503
          0.01170  4.84995  5.57230  0.61958  0.77255  0.48576  0.95510
     55   2.84416  4.60976  3.66998  3.10339  3.76625  2.36826  4.05519  3.12911  3.02213  1.75598  2.64451  3.51936  4.18536  3.35975  2.41118  2.34297  3.08045  2.89723  5.19490  3.95527     89 l - - -
          2.68618  4.42225  2.77519  2.73123  3.46354  2.40513  3.72494  3.29354  2.67741  2.69355  4.24690  2.90347  2.73739  3.18146  2.89801  2.37887  2.77519  2.98518  4.58477  3.61503
          0.01170  4.84995  5.57230  0.61958  0.77255  0.48576  0.95510
     56   2.84385  4.88965  3.32454  2.04597  4.08127  3.70131  3.92090  3.48413  2.76411  2.41292  3.97542  2.46464  4.09408  3.11286  3.19851  2.92465  2.24045  3.20080  2.28904  4.11051     90 e - - -
          2.68618  4.42225  2.77519  2.73123  3.46354  2.40513  3.72494  3.29354  2.67741  2.69355  4.24690  2.90347  2.73739  3.18146  2.89801  2.37887  2.77519  2.98518  4.58477  3.61503
          0.01170  4.84995  5.57230  0.61958  0.77255  0.48576  0.95510
     57   3.17012  2.59643  5.10743  4.51330  2.10320  4.38980  4.73125  2.51261  4.32545  1.35200  3.40077  4.54139  4.71070  4.43681  4.34770  3.71607  3.40336  1.55843  5.15773  3.98610     91 l - - -
          2.68618  4.42225  2.77519  2.73123  3.46354  2.40513  3.72494  3.29354  2.67741  2.69355  4.24690  2.90347  2.73739  3.18146  2.89801  2.37887  2.77519  2.98518  4.58477  3.61503
          0.01170  4.84995  5.57230  0.61958  0.77255  0.48576  0.95510
     58   2.09483  4.43117  3.98515  3.41003  3.55196  3.87926  4.16171  1.81340  3.31313  2.63363  3.54527  3.73290  4.25778  3.59792  2.58661  3.14798  2.34958  2.68278  5.03399  2.36109     92 i - - -
          2.68618  4.42225  2.77519  2.73123  3.46354  2.40513  3.72494  3.29354  2.67741  2.69355  4.24690  2.90347  2.73739  3.18146  2.89801  2.37887  2.77519  2.98518  4.58477  3.61503
          0.01170  4.84995  5.57230  0.61958  0.77255  0.48576  0.95510
     59   3.43388  4.78797  5.14535  4.58931  3.58114  4.65310  5.03444  1.30766  4.42549  1.12274  3.43051  4.74549  2.46092  4.57920  4.52327  3.99745  3.67272  2.48761  5.46109  4.33769     93 l - - -
          2.68618  4.42225  2.77519  2.73123  3.46354  2.40513  3.72494  3.29354  2.67741  2.69355  4.24690  2.90347  2.73739  3.18146  2.89801  2.37887  2.77519  2.98518  4.58477  3.61503
          0.01170  4.84995  5.57230  0.61958  0.77255  0.48576  0.95510
     60   2.13989  4.85142  3.41226  2.86824  4.16541  3.66256  3.99911  3.54952  2.85025  3.20694  4.04801  3.33919  4.10429  1.83505  3.28178  2.27188  2.34125  2.17873  5.49568  4.20150     94 q - - -
          2.68618  4.42225  2.77519  2.73123  3.46354  2.40513  3.72494  3.29354  2.67741  2.69355  4.24690  2.90347  2.73739  3.18146  2.89801  2.37887  2.77519  2.98518  4.58477  3.61503
          0.01170  4.84995  5.57230  0.61958  0.77255  0.48576  0.95510
     61   2.12838  5.02108  2.38831  2.78231  4.40533  3.63553  4.01525  3.81105  2.85139  2.42738  4.25514  3.27939  4.10985  3.17888  3.31214  1.35109  3.14616  3.46280  5.68369  4.35259     95 s - - -
          2.68618  4.42225  2.77519  2.73123  3.46354  2.40513  3.72494  3.29354  2.67741  2.69355  4.24690  2.90347  2.73739  3.18146  2.89801  2.37887  2.77519  2.98518  4.58477  3.61503
          0.01170  4.84995  5.57230  0.61958  0.77255  0.48576  0.95510
     62   1.72582  4.83511  3.43960  2.89628  4.17293  3.65464  4.02134  3.56132  2.87921  3.21749  4.05852  3.35874  4.10832  2.37054  3.30860  2.03819  2.25465  2.40357  5.50655  4.21563     96 a - - -
          2.68618  4.42225  2.77519  2.73123  3.46354  2.40513  3.72494  3.29354  2.67741  2.69355  4.24690  2.90347  2.73739  3.18146  2.89801  2.37887  2.77519  2.98518  4.58477  3.61503
          0.01170  4.84995  5.57230  0.61958  0.77255  0.48576  0.95510
     63   2.84099  2.90199  3.46699  1.78714  3.91139  3.74517  3.96838  3.29973  2.86170  2.26048  3.84234  3.37423  4.13015  2.28867  3.26660  2.97277  3.07206  3.04553  2.94039  4.02024     97 e - - -
          2.68618  4.42225  2.77519  2.73123  3.46354  2.40513  3.72494  3.29354  2.67741  2.69355  4.24690  2.90347  2.73739  3.18146  2.89801  2.37887  2.77519  2.98518  4.58477  3.61503
          0.01170  4.84995  5.57230  0.61958  0.77255  0.48576  0.95510
     64   2.87701  2.72705  2.28361  1.91627  4.68927  2.61486  3.83287  4.16716  1.78710  3.65893  4.41077  3.08412  4.02752  2.93905  3.08210  2.84012  3.11219  3.74278  5.80180  4.39414     98 k - - -
          2.68618  4.42225  2.77519  2.73123  3.46354  2.40513  3.72494  3.29354  2.67741  2.69355  4.24690  2.90347  2.73739  3.18146  2.89801  2.37887  2.77519  2.98518  4.58477  3.61503
          0.01170  4.84995  5.57230  0.61958  0.77255  0.48576  0.95510
     65   3.17874  5.62020  1.52748  2.66831  5.03249  2.37950  4.09302  4.52396  2.88012  4.00709  4.80136  3.22051  4.23303  3.22740  1.34196  3.12535  3.44477  4.08869  6.12902  4.72288     99 r - - -
          2.68618  4.42225  2.77519  2.73123  3.46354  2.40513  3.72494  3.29354  2.67741  2.69355  4.24690  2.90347  2.73739  3.18146  2.89801  2.37887  2.77519  2.98518  4.58477  3.61503
          0.01170  4.84995  5.57230  0.61958  0.77255  0.48576  0.95510
     66   2.07913  4.29710  4.55874  3.96465  2.34963  4.00674  4.31103  2.71379  3.80442  1.80694  3.39140  4.07380  4.37330  3.98384  3.90824  3.30786  2.31669  2.53587  2.20524  3.66551    100 l - - -
          2.68618  4.42225  2.77519  2.73123  3.46354  2.40513  3.72494  3.29354  2.67741  2.69355  4.24690  2.90347  2.73739  3.18146  2.89801  2.37887  2.77519  2.98518  4.58477  3.61503
          0.01170  4.84995  5.57230  0.61958  0.77255  0.48576  0.95510
     67   2.84796  5.25881  3.09088  1.99987  4.56676  3.61927  2.69251  4.02631  2.57007  3.54810  4.31416  3.10402  4.02035  2.13419  3.04947  1.87856  3.08016  2.64780  5.71440  4.32883    101 s - - -
          2.68618  4.42225  2.77519  2.73123  3.46354  2.40513  3.72494  3.29354  2.67741  2.69355  4.24690  2.90347  2.73739  3.18146  2.89801  2.37887  2.77519  2.98518  4.58477  3.61503
          0.01170  4.84995  5.57230  0.61958  0.77255  0.48576  0.95510
     68   1.34347  4.52757  4.90481  4.31817  2.36008  4.33255  4.66524  1.98727  4.16054  1.67533  3.40094  4.42507  4.66169  4.30751  4.24407  3.64951  3.38204  2.48118  5.15382  3.98154    102 a - - -
          2.68618  4.42225  2.77519  2.73123  3.46354  2.40513  3.72494  3.29354  2.67741  2.69355  4.24690  2.90347  2.73739  3.18146  2.89801  2.37887  2.77519  2.98518  4.58477  3.61503
          0.01170  4.84995  5.57230  0.61958  0.77255  0.48576  0.95510
     69   2.84880  4.49642  3.86799  3.29227  3.62161  3.85289  4.11737  2.98268  3.17932  1.59032  3.60723  3.65265  4.23354  3.50090  2.52748  2.29482  2.33674  2.76827  2.92429  3.86248    103 l - - -
          2.68618  4.42225  2.77519  2.73123  3.46354  2.40513  3.72494  3.29354  2.67741  2.69355  4.24690  2.90347  2.73739  3.18146  2.89801  2.37887  2.77519  2.98518  4.58477  3.61503
          0.01170  4.84995  5.57230  0.61958  0.77255  0.48576  0.95510
     70   3.96891  5.16167  5.93892  5.43377  3.73784  5.46993  5.93632  0.78012  5.30403  1.20728  3.48648  5.63249  5.55658  5.31985  5.33414  4.90955  4.20232  2.34860  5.97723  4.92863    104 i - - -
          2.68618  4.42225  2.77519  2.73123  3.46354  2.40513  3.72494  3.29354  2.67741  2.69355  4.24690  2.90347  2.73739  3.18146  2.89801  2.37887  2.77519  2.98518  4.58477  3.61503
          0.01170  4.84995  5.57230  0.61958  0.77255  0.48576  0.95510
     71   3.01059  5.45337  1.71114  2.57485  4.74070  1.77716  3.94663  4.23416  2.14922  3.74823  4.52993  3.13027  4.11734  3.07368  3.25313  2.96899  3.25526  3.83133  5.90106  2.69100    105 d - - -
          2.68618  4.42225  2.77519  2.73123  3.46354  2.40513  3.72494  3.29354  2.67741  2.69355  4.24690  2.90347  2.73739  3.18146  2.89801  2.37887  2.77519  2.98518  4.58477  3.61503
          0.01170  4.84995  5.57230  0.61958  0.77255  0.48576  0.95510
     72   2.77520  2.52390  4.20008  3.68513  3.96113  2.17554  4.46466  3.30141  3.61164  3.04727  3.94023  3.86808  2.53962  3.87225  3.88092  3.03275  1.56800  2.07439  5.42360  4.22441    106 t - - -
          2.68618  4.42225  2.77519  2.73123  3.46354  2.40513  3.72494  3.29354  2.67741  2.69355  4.24690  2.90347  2.73739  3.18146  2.89801  2.37887  2.77519  2.98518  4.58477  3.61503
          0.01170  4.84995  5.57230  0.61958  0.77255  0.48576  0.95510
     73   2.08938  4.34318  4.20977  3.62680  2.48756  2.69181  4.22303  2.00513  3.51686  2.04680  3.45455  3.87028  4.29669  3.75486  2.51286  3.20619  3.07197  2.59018  4.95310  3.75644    107 i - - -
          2.68618  4.42225  2.77519  2.73123  3.46354  2.40513  3.72494  3.29354  2.67741  2.69355  4.24690  2.90347  2.73739  3.18146  2.89801  2.37887  2.77519  2.98518  4.58477  3.61503
          0.01170  4.84995  5.57230  0.61958  0.77255  0.48576  0.95510
     74   2.87934  5.13961  2.40185  2.64502  2.48683  2.03561  2.48375  3.84261  2.70577  3.42393  4.22987  3.17432  4.07044  3.04173  3.18219  2.26937  3.11947  3.49766  5.62211  4.25206    108 g - - -
          2.68494  4.42336  2.77446  2.73146  3.46281  2.40624  3.72392  3.29465  2.67768  2.69305  4.24801  2.90353  2.73771  3.18258  2.89808  2.37812  2.77631  2.98630  4.58588  3.60997
          0.56713  1.15509  2.13861  2.21714  0.11532  0.48576  0.95510
     75   2.85355  4.24674  4.65752  4.05821  2.33963  4.00442  4.28850  1.92348  3.87506  1.71502  3.31853  4.10832  4.36284  4.02544  3.93332  2.28656  3.08513  2.47339  2.76139  3.55836    123 l - - -
          2.68618  4.42225  2.77519  2.73123  3.46354  2.40513  3.72494  3.29354  2.67741  2.69355  4.24690  2.90347  2.73739  3.18146  2.89801  2.37887  2.77519  2.98518  4.58477  3.61503
          0.01321  4.72890  5.45124  0.61958  0.77255  0.73005  0.65756
     76   1.90453  4.81448  4.76897  4.36027  3.70185  4.21728  4.99829  2.77705  4.20189  0.70599  3.57036  4.48834  4.73059  4.44884  4.35397  3.64925  3.60593  2.76061  5.58372  4.43790    124 l - - -
          2.68618  4.42225  2.77519  2.73123  3.46354  2.40513  3.72494  3.29354  2.67741  2.69355  4.24690  2.90347  2.73739  3.18146  2.89801  2.37887  2.77519  2.98518  4.58477  3.61503
          0.01321  4.72890  5.45124  0.61958  0.77255  0.35865  1.19939
     77   2.22309  5.34236  3.07634  2.10676  4.68572  2.38815  3.80218  4.16363  2.08511  3.64316  4.38795  2.39275  4.01212  2.90271  2.22713  2.81713  3.08385  3.73305  5.77336  4.37239    125 k - - -
          2.68618  4.42225  2.77519  2.73123  3.46354  2.40513  3.72494  3.29354  2.67741  2.69355  4.24690  2.90347  2.73739  3.18146  2.89801  2.37887  2.77519  2.98518  4.58477  3.61503
          0.01170  4.84995  5.57230  0.61958  0.77255  0.48576  0.95510
     78   2.85565  5.34902  2.35985  1.97441  2.59337  3.60338  2.73033  4.16317  2.10619  3.64879  4.39481  2.32860  4.01131  2.91481  3.05672  2.81788  3.08896  3.73360  5.78598  4.37602    126 e - - -
          2.68618  4.42225  2.77519  2.73123  3.46354  2.40513  3.72494  3.29354  2.67741  2.69355  4.24690  2.90347  2.73739  3.18146  2.89801  2.37887  2.77519  2.98518  4.58477  3.61503
          0.01170  4.84995  5.57230  0.61958  0.77255  0.48576  0.95510
     79   2.85480  4.63338  3.64566  3.07640  3.78127  3.80344  2.42925  3.13771  2.31615  1.81464  3.73243  3.50167  4.18464  3.33302  3.33867  3.04702  2.21846  2.29207  5.20375  3.96059    127 l - - -
          2.68618  4.42225  2.77519  2.73123  3.46354  2.40513  3.72494  3.29354  2.67741  2.69355  4.24690  2.90347  2.73739  3.18146  2.89801  2.37887  2.77519  2.98518  4.58477  3.61503
          0.01170  4.84995  5.57230  0.61958  0.77255  0.48576  0.95510
     80   2.23061  5.03545  2.26827  2.69897  4.31781  3.64660  3.91454  3.74066  2.73071  3.34610  4.16081  3.21327  4.06982  3.06982  3.19562  2.28183  2.30090  3.40783  5.58720  2.02207    128 y - - -
          2.68618  4.42225  2.77519  2.73123  3.46354  2.40513  3.72494  3.29354  2.67741  2.69355  4.24690  2.90347  2.73739  3.18146  2.89801  2.37887  2.77519  2.98518  4.58477  3.61503
          0.01170  4.84995  5.57230  0.61958  0.77255  0.48576  0.95510
     81   2.83109  5.14082  3.15984  2.14378  4.41281  3.63431  3.83052  3.85004  2.59574  3.41375  4.20277  2.42683  2.81476  2.95873  2.26443  2.83595  3.06202  2.52114  5.61765  2.54944    129 e - - -
          2.68618  4.42225  2.77519  2.73123  3.46354  2.40513  3.72494  3.29354  2.67741  2.69355  4.24690  2.90347  2.73739  3.18146  2.89801  2.37887  2.77519  2.98518  4.58477  3.61503
          0.01170  4.84995  5.57230  0.61958  0.77255  0.48576  0.95510
     82   2.23339  4.26353  4.59521  3.99522  2.20167  3.99549  4.31255  2.68649  3.82586  1.91810  3.36906  4.08239  2.52549  3.99640  3.91094  3.29757  3.08472  2.01817  2.80479  3.68113    130 l - - -
          2.68618  4.42225  2.77519  2.73123  3.46354  2.40513  3.72494  3.29354  2.67741  2.69355  4.24690  2.90347  2.73739  3.18146  2.89801  2.37887  2.77519  2.98518  4.58477  3.61503
          0.01170  4.84995  5.57230  0.61958  0.77255  0.48576  0.95510
     83   2.88437  4.45023  4.06598  3.48499  2.52297  3.93289  4.20094  2.87136  3.36061  1.71866  3.51460  3.79545  4.30142  2.47545  2.37016  3.20392  3.11489  1.94825  5.03484  3.82532    131 l - - -
          2.68618  4.42225  2.77519  2.73123  3.46354  2.40513  3.72494  3.29354  2.67741  2.69355  4.24690  2.90347  2.73739  3.18146  2.89801  2.37887  2.77519  2.98518  4.58477  3.61503
          0.01170  4.84995  5.57230  0.61958  0.77255  0.48576  0.95510
     84   1.57307  4.93521  3.50993  2.97914  4.55673  3.60163  4.12582  3.97825  2.89299  3.57869  4.38334  3.41317  4.13056  3.28665  1.67997  2.15876  2.24862  3.56749  5.79573  4.49465    132 a - - -
          2.68618  4.42225  2.77519  2.73123  3.46354  2.40513  3.72494  3.29354  2.67741  2.69355  4.24690  2.90347  2.73739  3.18146  2.89801  2.37887  2.77519  2.98518  4.58477  3.61503
          0.01170  4.84995  5.57230  0.61958  0.77255  0.48576  0.95510
     85   2.25240  5.32949  2.23358  1.90017  4.63414  2.08707  3.88937  4.09323  2.68280  2.38726  4.40078  3.11676  4.06658  3.01129  3.18002  2.89476  3.16094  3.70072  5.80083  4.40524    133 e - - -
          2.68618  4.42225  2.77519  2.73123  3.46354  2.40513  3.72494  3.29354  2.67741  2.69355  4.24690  2.90347  2.73739  3.18146  2.89801  2.37887  2.77519  2.98518  4.58477  3.61503
          0.01170  4.84995  5.57230  0.61958  0.77255  0.48576  0.95510
     86   1.74453  4.49382  2.62208  3.46695  2.52964  3.94242  4.25330  1.61713  3.41856  2.65048  3.60335  3.79848  4.32998  3.68511  3.70679  3.22385  3.14889  2.60769  5.12395  3.89874    134 i - - -
          2.68618  4.42225  2.77519  2.73123  3.46354  2.40513  3.72494  3.29354  2.67741  2.69355  4.24690  2.90347  2.73739  3.18146  2.89801  2.37887  2.77519  2.98518  4.58477  3.61503
          0.01170  4.84995  5.57230  0.61958  0.77255  0.48576  0.95510
     87   2.10831  2.24458  4.51151  3.98420  3.69513  3.79227  4.50084  2.98544  3.84910  1.25152  3.69709  4.05256  4.33023  4.06225  4.00387  2.24246  3.14615  2.75937  5.21021  4.02733    135 l - - -
          2.68618  4.42225  2.77519  2.73123  3.46354  2.40513  3.72494  3.29354  2.67741  2.69355  4.24690  2.90347  2.73739  3.18146  2.89801  2.37887  2.77519  2.98518  4.58477  3.61503
          0.01170  4.84995  5.57230  0.61958  0.77255  0.48576  0.95510
     88   2.84703  4.63611  3.63743  3.07516  3.80335  2.44841  4.05183  3.14106  2.11330  1.81362  3.75052  3.50067  4.18172  3.34245  3.37151  3.03708  2.36149  2.28658  5.22657  3.98199    136 l - - -
          2.68618  4.42225  2.77519  2.73123  3.46354  2.40513  3.72494  3.29354  2.67741  2.69355  4.24690  2.90347  2.73739  3.18146  2.89801  2.37887  2.77519  2.98518  4.58477  3.61503
          0.01170  4.84995  5.57230  0.61958  0.77255  0.48576  0.95510
     89   2.85158  5.29151  3.05964  2.04402  4.60790  2.61661  3.82022  4.07461  2.57505  2.37296  4.34473  2.26303  4.01742  2.32313  3.06313  2.27904  3.08491  3.66770  5.74341  4.34828    137 e - - -
          2.68618  4.42225  2.77519  2.73123  3.46354  2.40513  3.72494  3.29354  2.67741  2.69355  4.24690  2.90347  2.73739  3.18146  2.89801  2.37887  2.77519  2.98518  4.58477  3.61503
          0.01170  4.84995  5.57230  0.61958  0.77255  0.48576  0.95510
     90   1.80723  4.90702  3.38629  1.75780  4.10410  3.78202  4.12043  3.38073  3.00797  1.59102  4.00822  3.44099  4.22998  3.34608  3.41450  3.08778  3.22486  3.14740  5.51963  4.24148    138 l - - -
          2.68618  4.42225  2.77519  2.73123  3.46354  2.40513  3.72494  3.29354  2.67741  2.69355  4.24690  2.90347  2.73739  3.18146  2.89801  2.37887  2.77519  2.98518  4.58477  3.61503
          0.01170  4.84995  5.57230  0.61958  0.77255  0.48576  0.95510
     91   2.82550  4.83437  3.37282  2.81738  4.04068  2.67307  3.93598  3.43214  2.79731  3.08787  3.93654  3.30388  2.74893  2.20107  3.22871  2.30630  3.06246  2.35107  2.73640  4.09501    139 q - - -
          2.68618  4.42225  2.77519  2.73123  3.46354  2.40513  3.72494  3.29354  2.67741  2.69355  4.24690  2.90347  2.73739  3.18146  2.89801  2.37887  2.77519  2.98518  4.58477  3.61503
          0.01170  4.84995  5.57230  0.61958  0.77255  0.48576  0.95510
     92   2.25963  4.53424  3.97189  2.20854  2.49346  3.95026  4.23107  2.90241  3.37260  1.34324  3.55553  3.77778  4.32731  3.64745  3.66586  3.22551  3.16498  2.73662  5.10954  3.88649    140 l - - -
          2.68618  4.42225  2.77519  2.73123  3.46354  2.40513  3.72494  3.29354  2.67741  2.69355  4.24690  2.90347  2.73739  3.18146  2.89801  2.37887  2.77519  2.98518  4.58477  3.61503
          0.01170  4.84995  5.57230  0.61958  0.77255  0.48576  0.95510
     93   1.74072  4.65927  3.55842  2.35122  2.64699  3.76344  4.02099  3.18806  2.97917  2.27128  3.76685  3.44854  4.15561  3.29717  3.36875  2.12752  3.06981  2.94661  5.23538  3.97886    141 a - - -
          2.68618  4.42225  2.77519  2.73123  3.46354  2.40513  3.72494  3.29354  2.67741  2.69355  4.24690  2.90347  2.73739  3.18146  2.89801  2.37887  2.77519  2.98518  4.58477  3.61503
          0.01170  4.84995  5.57230  0.61958  0.77255  0.48576  0.95510
     94   2.96780  5.02028  3.43658  3.06808  4.51672  3.67781  1.89985  4.02769  3.04337  3.64115  4.48622  3.49878  1.25606  3.44957  3.41729  3.05863  2.22840  3.64498  5.81670  4.49113    142 p - - -
          2.68618  4.42225  2.77519  2.73123  3.46354  2.40513  3.72494  3.29354  2.67741  2.69355  4.24690  2.90347  2.73739  3.18146  2.89801  2.37887  2.77519  2.98518  4.58477  3.61503
          0.01170  4.84995  5.57230  0.61958  0.77255  0.48576  0.95510
     95   3.31916  4.64701  5.23938  4.64426  3.44994  4.55481  4.87838  1.88164  4.46013  1.14215  3.34861  4.69720  4.83830  4.54393  4.47667  3.88455  3.54664  1.79628  2.29718  4.11117    143 l - - -
          2.68618  4.42225  2.77519  2.73123  3.46354  2.40513  3.72494  3.29354  2.67741  2.69355  4.24690  2.90347  2.73739  3.18146  2.89801  2.37887  2.77519  2.98518  4.58477  3.61503
          0.01170  4.84995  5.57230  0.61958  0.77255  0.48576  0.95510
     96   2.90542  4.34214  4.51601  3.92947  3.44709  4.03836  4.37508  1.89912  3.78815  1.53569  3.44296  4.08217  2.70048  3.98867  3.92624  2.42283  3.14238  1.98860  4.99259  3.80751    144 l - - -
          2.68618  4.42225  2.77519  2.73123  3.46354  2.40513  3.72494  3.29354  2.67741  2.69355  4.24690  2.90347  2.73739  3.18146  2.89801  2.37887  2.77519  2.98518  4.58477  3.61503
          0.01170  4.84995  5.57230  0.61958  0.77255  0.48576  0.95510
     97   2.85189  5.29175  2.33143  2.55122  4.61003  3.61571  2.52049  4.07648  1.78645  3.58495  4.34395  3.09488  2.48556  2.92545  3.04270  2.82556  3.08407  2.68152  5.73973  4.34691    145 k - - -
          2.68618  4.42225  2.77519  2.73123  3.46354  2.40513  3.72494  3.29354  2.67741  2.69355  4.24690  2.90347  2.73739  3.18146  2.89801  2.37887  2.77519  2.98518  4.58477  3.61503
          0.01170  4.84995  5.57230  0.61958  0.77255  0.48576  0.95510
     98   2.06287  2.85288  3.27890  1.74182  4.44195  3.60764  3.96009  3.87142  2.75915  3.46034  4.25854  3.24771  2.71027  3.10513  3.22139  2.02172  3.09157  3.49603  5.68166  4.34328    146 e - - -
          2.68618  4.42225  2.77519  2.73123  3.46354  2.40513  3.72494  3.29354  2.67741  2.69355  4.24690  2.90347  2.73739  3.18146  2.89801  2.37887  2.77519  2.98518  4.58477  3.61503
          0.01170  4.84995  5.57230  0.61958  0.77255  0.48576  0.95510
     99   3.39935  4.73135  5.27962  4.67676  3.38671  4.61430  4.91046  2.68391  4.49146  0.97770  1.99460  4.74886  4.87366  4.54564  4.49982  3.94217  3.62064  2.03387  2.66598  4.13619    147 l - - -
          2.68618  4.42225  2.77519  2.73123  3.46354  2.40513  3.72494  3.29354  2.67741  2.69355  4.24690  2.90347  2.73739  3.18146  2.89801  2.37887  2.77519  2.98518  4.58477  3.61503
          0.01170  4.84995  5.57230  0.61958  0.77255  0.48576  0.95510
    100   2.83738  5.03905  3.21047  1.72019  2.83728  3.65846  3.86677  3.69331  2.66664  2.52308  4.11007  3.18897  4.05304  2.35480  3.12774  2.10234  3.06942  3.37126  5.53452  4.19508    148 e - - -
          2.68618  4.42225  2.77519  2.73123  3.46354  2.40513  3.72494  3.29354  2.67741  2.69355  4.24690  2.90347  2.73739  3.18146  2.89801  2.37887  2.77519  2.98518  4.58477  3.61503
          0.01170  4.84995  5.57230  0.61958  0.77255  0.48576  0.95510
    101   2.26275  4.59782  2.43050  3.10223  3.74624  3.81211  4.06272  2.35262  3.06050  2.20905  3.69923  3.52418  4.19232  3.37123  2.44302  3.05355  3.07699  2.04461  5.18739  3.94564    149 v - - -
          2.68618  4.42225  2.77519  2.73123  3.46354  2.40513  3.72494  3.29354  2.67741  2.69355  4.24690  2.90347  2.73739  3.18146  2.89801  2.37887  2.77519  2.98518  4.58477  3.61503
          0.01170  4.84995  5.57230  0.61958  0.77255  0.48576  0.95510
    102   1.51374  5.39959  3.24051  2.12704  4.76398  3.72936  3.86894  4.20619  1.83458  3.68410  4.45857  3.21056  4.12284  2.97879  2.15140  2.96510  3.21339  3.80532  5.80111  4.45658    150 a - - -
          2.68618  4.42225  2.77519  2.73123  3.46354  2.40513  3.72494  3.29354  2.67741  2.69355  4.24690  2.90347  2.73739  3.18146  2.89801  2.37887  2.77519  2.98518  4.58477  3.61503
          0.01170  4.84995  5.57230  0.61958  0.77255  0.48576  0.95510
    103   2.85056  4.33622  4.30577  3.72402  3.45727  2.44736  4.27423  2.09329  3.60801  2.02464  3.46244  3.93511  4.32575  3.83274  3.79606  2.40374  2.35431  1.87291  4.96977  3.77671    151 v - - -
          2.68618  4.42225  2.77519  2.73123  3.46354  2.40513  3.72494  3.29354  2.67741  2.69355  4.24690  2.90347  2.73739  3.18146  2.89801  2.37887  2.77519  2.98518  4.58477  3.61503
          0.01170  4.84995  5.57230  0.61958  0.77255  0.48576  0.95510
    104   2.84248  4.91381  3.30229  2.22297  4.16572  2.51907  3.94914  3.56277  2.79435  1.87320  4.04237  3.28001  4.09497  3.13346  3.23750  2.28095  2.15200  3.26330  5.48568  4.17975    152 l - - -
          2.68618  4.42225  2.77519  2.73123  3.46354  2.40513  3.72494  3.29354  2.67741  2.69355  4.24690  2.90347  2.73739  3.18146  2.89801  2.37887  2.77519  2.98518  4.58477  3.61503
          0.01170  4.84995  5.57230  0.61958  0.77255  0.48576  0.95510
    105   2.95839  5.38715  3.02780  1.66559  4.77074  1.75129  3.91996  4.24091  2.66471  3.73879  4.50683  3.15036  4.09596  3.03642  2.35499  2.23992  3.20665  3.81796  5.88262  4.48935    153 e - - -
          2.68618  4.42225  2.77519  2.73123  3.46354  2.40513  3.72494  3.29354  2.67741  2.69355  4.24690  2.90347  2.73739  3.18146  2.89801  2.37887  2.77519  2.98518  4.58477  3.61503
          0.13006  4.84995  2.17044  0.61958  0.77255  0.48576  0.95510
    106   2.96316  5.48582  1.93693  1.83802  4.81621  3.58659  3.87867  4.30708  2.67246  3.78455  4.54779  3.04971  1.96840  2.99417  2.28787  2.90479  3.20653  3.87222  5.91991  4.49004    154 e - - -
          2.68618  4.42225  2.77519  2.73123  3.46354  2.40513  3.72494  3.29354  2.67741  2.69355  4.24690  2.90347  2.73739  3.18146  2.89801  2.37887  2.77519  2.98518  4.58477  3.61503
          0.01316  4.73305  5.45540  0.61958  0.77255  0.72301  0.66415
    107   2.83181  4.32720  4.21388  3.63234  2.45724  3.92416  4.22234  2.70632  3.52065  1.89643  3.40043  3.87345  4.29108  2.53294  3.72680  3.20783  2.13728  1.83635  4.93598  3.73997    155 v - - -
          2.68618  4.42225  2.77519  2.73123  3.46354  2.40513  3.72494  3.29354  2.67741  2.69355  4.24690  2.90347  2.73739  3.18146  2.89801  2.37887  2.77519  2.98518  4.58477  3.61503
          0.01316  4.73305  5.45540  0.61958  0.77255  0.36170  1.19234
    108   2.09944  5.19747  3.13452  2.14098  4.49317  3.62219  3.81477  3.94108  2.56562  3.48095  4.25523  3.11561  4.01522  2.20690  2.32921  2.81995  2.39133  2.63718  5.66303  4.28969    156 a - - -
          2.68618  4.42225  2.77519  2.73123  3.46354  2.40513  3.72494  3.29354  2.67741  2.69355  4.24690  2.90347  2.73739  3.18146  2.89801  2.37887  2.77519  2.98518  4.58477  3.61503
          0.01170  4.84995  5.57230  0.61958  0.77255  0.48576  0.95510
    109   3.85898  5.11216  5.73895  5.17475  1.52364  5.15647  5.33106  2.65382  5.02031  0.88342  3.29734  5.27978  5.29106  4.95629  4.99080  4.52490  4.07301  1.97997  5.45673  4.26945    157 l - - -
          2.68618  4.42225  2.77519  2.73123  3.46354  2.40513  3.72494  3.29354  2.67741  2.69355  4.24690  2.90347  2.73739  3.18146  2.89801  2.37887  2.77519  2.98518  4.58477  3.61503
          0.01170  4.84995  5.57230  0.61958  0.77255  0.48576  0.95510
    110   2.79345  4.73322  3.62537  3.10033  2.57613  2.36863  4.16997  3.55894  3.08537  3.23102  4.08319  3.50117  2.62551  3.40521  3.48752  1.62122  2.10750  3.23972  5.53556  4.27025    158 s - - -
          2.68618  4.42225  2.77519  2.73123  3.46354  2.40513  3.72494  3.29354  2.67741  2.69355  4.24690  2.90347  2.73739  3.18146  2.89801  2.37887  2.77519  2.98518  4.58477  3.61503
          0.01170  4.84995  5.57230  0.61958  0.77255  0.48576  0.95510
    111   2.03556  4.44181  3.97358  3.40230  3.57100  3.88551  4.17442  2.23864  3.33017  2.10025  3.55684  2.42008  2.64833  3.60292  3.61762  3.15249  3.08306  2.13686  5.05685  3.84479    159 a - - -
          2.68618  4.42225  2.77519  2.73123  3.46354  2.40513  3.72494  3.29354  2.67741  2.69355  4.24690  2.90347  2.73739  3.18146  2.89801  2.37887  2.77519  2.98518  4.58477  3.61503
          0.01170  4.84995  5.57230  0.61958  0.77255  0.48576  0.95510
    112   3.15749  5.06107  3.83646  3.25600  4.28121  3.94605  4.16415  3.66544  2.73555  2.07342  4.19506  3.65537  1.25627  3.37740  1.92085  3.27852  3.40376  3.42986  5.59574  4.35678    160 p - - -
          2.68618  4.42225  2.77519  2.73123  3.46354  2.40513  3.72494  3.29354  2.67741  2.69355  4.24690  2.90347  2.73739  3.18146  2.89801  2.37887  2.77519  2.98518  4.58477  3.61503
          0.01170  4.84995  5.57230  0.61958  0.77255  0.48576  0.95510
    113   2.08996  5.37460  3.18637  2.11864  4.72932  3.68287  2.09725  4.18659  2.01395  3.66200  4.42256  3.15684  4.07303  2.93728  2.13392  2.89769  3.15235  3.77270  5.78145  4.41493    161 k - - -
          2.68618  4.42225  2.77519  2.73123  3.46354  2.40513  3.72494  3.29354  2.67741  2.69355  4.24690  2.90347  2.73739  3.18146  2.89801  2.37887  2.77519  2.98518  4.58477  3.61503
          0.01170  4.84995  5.57230  0.61958  0.77255  0.48576  0.95510
    114   2.13661  4.73087  4.11086  3.53211  3.84020  3.98778  4.30964  3.12649  3.12577  1.06996  3.77287  3.85345  4.41071  3.64153  2.15385  3.31216  3.31607  2.96673  5.35262  4.15433    162 l - - -
          2.68618  4.42225  2.77519  2.73123  3.46354  2.40513  3.72494  3.29354  2.67741  2.69355  4.24690  2.90347  2.73739  3.18146  2.89801  2.37887  2.77519  2.98518  4.58477  3.61503
          0.01170  4.84995  5.57230  0.61958  0.77255  0.48576  0.95510
    115   2.18171  4.76660  3.44594  2.08400  3.96487  3.72698  3.98363  3.31458  2.88071  2.19650  3.87885  3.36798  4.12642  3.21176  3.29792  1.93450  3.07432  2.34433  5.34352  4.06767    163 s - - -
          2.68618  4.42225  2.77519  2.73123  3.46354  2.40513  3.72494  3.29354  2.67741  2.69355  4.24690  2.90347  2.73739  3.18146  2.89801  2.37887  2.77519  2.98518  4.58477  3.61503
          0.01170  4.84995  5.57230  0.61958  0.77255  0.48576  0.95510
    116   2.17473  2.28068  2.40498  2.65419  4.49327  2.32692  3.89561  3.93353  2.02366  3.49651  4.28319  3.17591  4.04957  3.02619  3.14870  2.85329  3.09483  3.55458  5.69684  4.33620    164 k - - -
          2.68618  4.42225  2.77519  2.73123  3.46354  2.40513  3.72494  3.29354  2.67741  2.69355  4.24690  2.90347  2.73739  3.18146  2.89801  2.37887  2.77519  2.98518  4.58477  3.61503
          0.01170  4.84995  5.57230  0.61958  0.77255  0.48576  0.95510
    117   2.15527  5.36510  2.31232  1.92606  4.70812  3.60099  3.80442  4.19449  2.09853  3.66857  4.40840  2.38306  4.00671  2.90382  2.40049  2.81142  3.08527  3.75506  5.79655  4.38336    165 e - - -
          2.68618  4.42225  2.77519  2.73123  3.46354  2.40513  3.72494  3.29354  2.67741  2.69355  4.24690  2.90347  2.73739  3.18146  2.89801  2.37887  2.77519  2.98518  4.58477  3.61503
          0.01170  4.84995  5.57230  0.61958  0.77255  0.48576  0.95510
    118   2.89247  4.94453  1.89817  2.80461  4.01559  3.73082  3.93527  2.55446  2.78816  3.17232  4.02846  3.30101  4.12851  3.14332  2.44277  2.96617  3.12472  3.24997  5.38076  1.93307    166 d - - -
          2.68618  4.42225  2.77519  2.73123  3.46354  2.40513  3.72494  3.29354  2.67741  2.69355  4.24690  2.90347  2.73739  3.18146  2.89801  2.37887  2.77519  2.98518  4.58477  3.61503
          0.01170  4.84995  5.57230  0.61958  0.77255  0.48576  0.95510
    119   2.10442  4.51363  3.78024  3.21263  3.64882  3.82528  2.44082  2.30985  3.15679  2.18970  3.62284  3.59710  2.66140  3.45306  3.49124  3.07809  2.35878  2.78120  5.10609  3.87923    167 a - - -
          2.68618  4.42225  2.77519  2.73123  3.46354  2.40513  3.72494  3.29354  2.67741  2.69355  4.24690  2.90347  2.73739  3.18146  2.89801  2.37887  2.77519  2.98518  4.58477  3.61503
          0.01170  4.84995  5.57230  0.61958  0.77255  0.48576  0.95510
    120   2.22707  2.68542  4.96779  4.37707  2.44394  4.25305  4.63006  1.85054  4.19285  2.50428  3.51055  4.40298  4.60450  4.34664  4.23577  3.57638  3.26860  1.31388  5.12699  3.94426    168 v - - -
          2.68618  4.42225  2.77519  2.73123  3.46354  2.40513  3.72494  3.29354  2.67741  2.69355  4.24690  2.90347  2.73739  3.18146  2.89801  2.37887  2.77519  2.98518  4.58477  3.61503
          0.01170  4.84995  5.57230  0.61958  0.77255  0.48576  0.95510
    121   2.85396  4.83600  3.42088  2.85204  4.02694  3.73413  2.52080  2.29063  2.15469  3.06855  3.92342  3.33228  4.11794  3.14659  2.42729  2.95710  2.36735  2.42865  5.37066  4.08964    169 k - - -
          2.68618  4.42225  2.77519  2.73123  3.46354  2.40513  3.72494  3.29354  2.67741  2.69355  4.24690  2.90347  2.73739  3.18146  2.89801  2.37887  2.77519  2.98518  4.58477  3.61503
          0.01170  4.84995  5.57230  0.61958  0.77255  0.48576  0.95510
    122   2.24744  4.83009  3.37076  2.26723  4.02041  3.70858  3.92938  2.54476  2.79313  2.31815  3.91615  3.30191  4.09598  2.20888  3.22456  2.92681  2.24308  3.12614  5.37141  4.08101    170 q - - -
          2.68618  4.42225  2.77519  2.73123  3.46354  2.40513  3.72494  3.29354  2.67741  2.69355  4.24690  2.90347  2.73739  3.18146  2.89801  2.37887  2.77519  2.98518  4.58477  3.61503
          0.01170  4.84995  5.57230  0.61958  0.77255  0.48576  0.95510
    123   2.80303  4.76900  3.63957  3.15268  4.32073  3.61096  4.24967  3.68440  3.15078  3.37750  4.22446  2.40336  4.16952  3.47399  3.55094  1.29326  2.24188  2.04957  5.67459  4.40781    171 s - - -
          2.68618  4.42225  2.77519  2.73123  3.46354  2.40513  3.72494  3.29354  2.67741  2.69355  4.24690  2.90347  2.73739  3.18146  2.89801  2.37887  2.77519  2.98518  4.58477  3.61503
          0.01170  4.84995  5.57230  0.61958  0.77255  0.48576  0.95510
    124   2.82615  4.83467  3.37245  2.82092  4.04300  2.45936  3.94100  3.43755  2.80521  2.37451  3.94196  2.49133  2.79250  3.14374  3.23732  2.10698  3.06497  3.15757  2.85565  4.09730    172 s - - -
          2.68618  4.42225  2.77519  2.73123  3.46354  2.40513  3.72494  3.29354  2.67741  2.69355  4.24690  2.90347  2.73739  3.18146  2.89801  2.37887  2.77519  2.98518  4.58477  3.61503
          0.01170  4.84995  5.57230  0.61958  0.77255  0.48576  0.95510
    125   2.81774  2.52954  3.47360  2.27985  3.98528  3.70448  3.99958  3.36363  2.89890  3.04030  3.90023  3.38014  2.52787  3.22833  3.31473  2.27774  2.28338  2.38405  5.35968  4.08565    173 s - - -
          2.68618  4.42225  2.77519  2.73123  3.46354  2.40513  3.72494  3.29354  2.67741  2.69355  4.24690  2.90347  2.73739  3.18146  2.89801  2.37887  2.77519  2.98518  4.58477  3.61503
          0.01170  4.84995  5.57230  0.61958  0.77255  0.48576  0.95510
    126   3.12853  2.28231  5.01362  4.44955  3.70978  4.35777  4.81951  1.46337  4.29269  2.60231  3.65065  4.51405  2.67930  4.47673  4.37997  3.69773  3.38289  1.33677  5.34744  4.15831    174 v - - -
          2.68618  4.42225  2.77519  2.73123  3.46354  2.40513  3.72494  3.29354  2.67741  2.69355  4.24690  2.90347  2.73739  3.18146  2.89801  2.37887  2.77519  2.98518  4.58477  3.61503
          0.01170  4.84995  5.57230  0.61958  0.77255  0.48576  0.95510
    127   2.86740  5.11505  2.33033  2.64583  4.37565  2.64029  3.88649  3.80032  2.68831  1.80584  4.19676  3.17387  4.06351  2.35205  3.15966  2.88539  2.37180  3.46200  5.61983  4.27030    175 l - - -
          2.68618  4.42225  2.77519  2.73123  3.46354  2.40513  3.72494  3.29354  2.67741  2.69355  4.24690  2.90347  2.73739  3.18146  2.89801  2.37887  2.77519  2.98518  4.58477  3.61503
          0.01170  4.84995  5.57230  0.61958  0.77255  0.48576  0.95510
    128   2.87202  5.31249  2.15529  2.54867  4.62435  3.61525  3.83899  4.09730  2.60467  3.60876  4.37085  3.09557  2.54648  2.30351  3.09689  1.86023  3.10764  3.69022  5.76581  2.83396    176 s - - -
          2.68618  4.42225  2.77519  2.73123  3.46354  2.40513  3.72494  3.29354  2.67741  2.69355  4.24690  2.90347  2.73739  3.18146  2.89801  2.37887  2.77519  2.98518  4.58477  3.61503
          0.01170  4.84995  5.57230  0.61958  0.77255  0.48576  0.95510
    129   1.63688  4.66866  3.85620  3.38536  4.23380  1.58768  4.38746  3.59985  3.36728  2.07139  4.17320  3.68887  2.46615  3.67183  3.72021  2.97983  3.16699  3.26587  5.63695  4.40364    177 g - - -
          2.68618  4.42225  2.77519  2.73123  3.46354  2.40513  3.72494  3.29354  2.67741  2.69355  4.24690  2.90347  2.73739  3.18146  2.89801  2.37887  2.77519  2.98518  4.58477  3.61503
          0.19087  4.84995  1.79617  0.61958  0.77255  0.48576  0.95510
    130   2.81693  5.04890  2.24303  2.59044  4.29570  3.59222  3.83212  3.70955  2.63410  1.96196  4.12459  3.11749  4.00911  2.12901  3.09914  2.83754  2.31229  3.38258  5.55178  4.20554    178 l - - -
          2.68618  4.42225  2.77519  2.73123  3.46354  2.40513  3.72494  3.29354  2.67741  2.69355  4.24690  2.90347  2.73739  3.18146  2.89801  2.37887  2.77519  2.98518  4.58477  3.61503
          0.01398  4.67306  5.39541  0.61958  0.77255  0.32314  1.28690
    131   2.84539  4.40278  4.10434  3.53387  3.53555  3.89359  4.22526  2.07643  3.44340  1.68484  3.52941  3.81553  2.76143  3.70093  3.69320  2.14686  2.33628  2.64326  5.03366  3.83109    179 l - - -
          2.68618  4.42225  2.77519  2.73123  3.46354  2.40513  3.72494  3.29354  2.67741  2.69355  4.24690  2.90347  2.73739  3.18146  2.89801  2.37887  2.77519  2.98518  4.58477  3.61503
          0.01170  4.84995  5.57230  0.61958  0.77255  0.48576  0.95510
    132   2.04437  2.47655  3.33340  2.19427  4.40940  2.53058  3.99281  3.83431  2.80427  3.43560  4.24072  3.28453  2.56211  3.14711  3.26020  2.19597  3.09191  3.46361  5.66870  4.34200    180 a - - -
          2.68618  4.42225  2.77519  2.73123  3.46354  2.40513  3.72494  3.29354  2.67741  2.69355  4.24690  2.90347  2.73739  3.18146  2.89801  2.37887  2.77519  2.98518  4.58477  3.61503
          0.01170  4.84995  5.57230  0.61958  0.77255  0.48576  0.95510
    133   2.86278  4.42682  4.17149  3.62044  3.58659  2.61254  4.29893  1.98242  3.52539  1.65610  3.57984  3.87470  4.31656  3.78230  3.76294  1.78618  3.12487  2.65841  5.09605  3.89410    181 l - - -
          2.68618  4.42225  2.77519  2.73123  3.46354  2.40513  3.72494  3.29354  2.67741  2.69355  4.24690  2.90347  2.73739  3.18146  2.89801  2.37887  2.77519  2.98518  4.58477  3.61503
          0.01170  4.84995  5.57230  0.61958  0.77255  0.48576  0.95510
    134   2.14719  5.35189  3.25996  2.68142  4.70409  3.71737  2.64967  4.14559  2.01895  3.63438  4.40871  3.20145  2.61423  2.96147  1.70754  2.93675  3.17907  3.75064  5.76130  4.41699    182 r - - -
          2.68618  4.42225  2.77519  2.73123  3.46354  2.40513  3.72494  3.29354  2.67741  2.69355  4.24690  2.90347  2.73739  3.18146  2.89801  2.37887  2.77519  2.98518  4.58477  3.61503
          0.01170  4.84995  5.57230  0.61958  0.77255  0.48576  0.95510
    135   1.60583  4.68510  4.93679  4.38083  2.03413  4.40207  4.72133  2.73771  4.23270  1.15375  3.40579  4.49950  4.74648  4.36966  4.32983  3.73625  3.52314  2.71794  5.16289  3.92051    183 l - - -
          2.68618  4.42225  2.77519  2.73123  3.46354  2.40513  3.72494  3.29354  2.67741  2.69355  4.24690  2.90347  2.73739  3.18146  2.89801  2.37887  2.77519  2.98518  4.58477  3.61503
          0.01170  4.84995  5.57230  0.61958  0.77255  0.48576  0.95510
    136   2.83381  2.93432  3.32839  2.16772  4.09371  3.69265  2.52754  3.49219  2.76011  2.43590  3.97924  3.27506  4.08719  3.10728  3.19719  1.78106  3.06840  3.20509  5.42231  4.11960    184 s - - -
          2.68618  4.42225  2.77519  2.73123  3.46354  2.40513  3.72494  3.29354  2.67741  2.69355  4.24690  2.90347  2.73739  3.18146  2.89801  2.37887  2.77519  2.98518  4.58477  3.61503
          0.01170  4.84995  5.57230  0.61958  0.77255  0.48576  0.95510
    137   2.09175  2.77898  4.14444  3.56225  3.47168  3.91067  2.76954  2.02138  3.45215  2.00927  3.47460  3.82902  4.28305  3.70641  2.57443  3.18780  3.06955  2.61478  4.96870  3.76913    185 l - - -
          2.68618  4.42225  2.77519  2.73123  3.46354  2.40513  3.72494  3.29354  2.67741  2.69355  4.24690  2.90347  2.73739  3.18146  2.89801  2.37887  2.77519  2.98518  4.58477  3.61503
          0.01170  4.84995  5.57230  0.61958  0.77255  0.48576  0.95510
    138   2.84425  2.55860  2.69472  3.52454  2.52527  3.91101  4.19769  2.23408  3.43473  1.89697  3.48465  3.80947  4.28257  2.50438  3.67969  3.18448  3.07625  2.62808  4.98562  3.78206    186 l - - -
          2.68618  4.42225  2.77519  2.73123  3.46354  2.40513  3.72494  3.29354  2.67741  2.69355  4.24690  2.90347  2.73739  3.18146  2.89801  2.37887  2.77519  2.98518  4.58477  3.61503
          0.01170  4.84995  5.57230  0.61958  0.77255  0.48576  0.95510
    139   2.83355  4.58353  3.66766  3.10024  3.72669  3.79910  4.04755  3.08566  3.04483  2.16144  2.64975  2.54579  4.18006  3.36159  2.35191  2.35491  3.06550  2.06573  5.16230  3.92317    187 v - - -
          2.68618  4.42225  2.77519  2.73123  3.46354  2.40513  3.72494  3.29354  2.67741  2.69355  4.24690  2.90347  2.73739  3.18146  2.89801  2.37887  2.77519  2.98518  4.58477  3.61503
          0.01170  4.84995  5.57230  0.61958  0.77255  0.48576  0.95510
    140   1.86270  2.09507  4.45616  4.05858  4.79034  3.47461  4.92209  4.20447  4.00027  3.90236  4.72389  4.01723  1.96027  4.24712  4.25770  1.13340  3.21950  3.65283  6.16923  5.00305    188 s - - -
          2.68618  4.42225  2.77519  2.73123  3.46354  2.40513  3.72494  3.29354  2.67741  2.69355  4.24690  2.90347  2.73739  3.18146  2.89801  2.37887  2.77519  2.98518  4.58477  3.61503
          0.01170  4.84995  5.57230  0.61958  0.77255  0.48576  0.95510
    141   3.22549  5.81924  1.23462  1.74373  5.12607  3.67064  2.47247  4.64511  2.99501  4.11182  4.90234  3.12224  4.21831  3.22439  3.55553  2.21554  3.48802  4.19690  6.25035  4.76782    189 d - - -
          2.68618  4.42225  2.77519  2.73123  3.46354  2.40513  3.72494  3.29354  2.67741  2.69355  4.24690  2.90347  2.73739  3.18146  2.89801  2.37887  2.77519  2.98518  4.58477  3.61503
          0.01170  4.84995  5.57230  0.61958  0.77255  0.48576  0.95510
    142   2.95735  4.38840  4.53759  3.95065  3.50569  4.10542  4.43203  1.58548  3.80187  1.99090  3.48718  4.12495  4.46432  4.02331  2.63352  3.40464  2.11083  1.86962  5.06509  3.87773    190 i - - -
          2.68618  4.42225  2.77519  2.73123  3.46354  2.40513  3.72494  3.29354  2.67741  2.69355  4.24690  2.90347  2.73739  3.18146  2.89801  2.37887  2.77519  2.98518  4.58477  3.61503
          0.01170  4.84995  5.57230  0.61958  0.77255  0.48576  0.95510
    143   2.06529  4.94139  3.39977  2.89016  4.50213  1.95792  2.37815  3.93269  2.89870  3.53316  4.33478  3.34893  4.10017  3.23927  3.34641  2.15434  2.04898  3.53150  5.75880  4.43899    191 g - - -
          2.68618  4.42225  2.77519  2.73123  3.46354  2.40513  3.72494  3.29354  2.67741  2.69355  4.24690  2.90347  2.73739  3.18146  2.89801  2.37887  2.77519  2.98518  4.58477  3.61503
          0.01170  4.84995  5.57230  0.61958  0.77255  0.48576  0.95510
    144   1.27304  4.40648  4.29432  3.74380  2.44556  2.58776  4.35020  2.16594  3.64319  2.64317  3.58570  3.94655  4.33561  3.87709  3.85112  3.21132  3.13386  2.64424  5.08939  3.88137    192 a - - -
          2.68618  4.42225  2.77519  2.73123  3.46354  2.40513  3.72494  3.29354  2.67741  2.69355  4.24690  2.90347  2.73739  3.18146  2.89801  2.37887  2.77519  2.98518  4.58477  3.61503
          0.01170  4.84995  5.57230  0.61958  0.77255  0.48576  0.95510
    145   3.09089  4.52898  4.60971  4.01924  3.38526  4.21180  4.47132  2.10782  3.83566  1.17622  3.38188  4.20694  4.54599  2.26818  3.98280  3.51101  3.31833  2.69079  2.70196  3.83639    193 l - - -
          2.68618  4.42225  2.77519  2.73123  3.46354  2.40513  3.72494  3.29354  2.67741  2.69355  4.24690  2.90347  2.73739  3.18146  2.89801  2.37887  2.77519  2.98518  4.58477  3.61503
          0.01170  4.84995  5.57230  0.61958  0.77255  0.48576  0.95510
    146   2.82796  4.97186  2.33836  2.70399  4.17335  3.66993  3.87511  3.60329  2.13375  2.45912  4.04754  3.21577  4.05949  3.04129  3.14689  2.11065  3.05925  3.29587  3.05928  2.81175    194 s - - -
          2.68618  4.42225  2.77519  2.73123  3.46354  2.40513  3.72494  3.29354  2.67741  2.69355  4.24690  2.90347  2.73739  3.18146  2.89801  2.37887  2.77519  2.98518  4.58477  3.61503
          0.01170  4.84995  5.57230  0.61958  0.77255  0.48576  0.95510
    147   2.01599  4.27105  4.60748  4.00918  1.98705  4.00235  4.31948  2.05938  3.83873  2.43774  3.37991  4.09255  4.36934  4.00894  3.92264  3.30604  2.31541  2.50163  2.58249  3.67469    195 f - - -
          2.68618  4.42225  2.77519  2.73123  3.46354  2.40513  3.72494  3.29354  2.67741  2.69355  4.24690  2.90347  2.73739  3.18146  2.89801  2.37887  2.77519  2.98518  4.58477  3.61503
          0.01170  4.84995  5.57230  0.61958  0.77255  0.48576  0.95510
    148   2.85434  2.64269  2.38300  2.10532  4.60976  2.54246  2.51399  4.07673  2.58842  3.58939  4.34978  3.09266  4.02012  2.93771  3.07966  2.24801  3.08943  3.66984  5.74947  4.35344    196 e - - -
          2.68618  4.42225  2.77519  2.73123  3.46354  2.40513  3.72494  3.29354  2.67741  2.69355  4.24690  2.90347  2.73739  3.18146  2.89801  2.37887  2.77519  2.98518  4.58477  3.61503
          0.01170  4.84995  5.57230  0.61958  0.77255  0.48576  0.95510
    149   2.27342  5.36208  3.23747  2.66428  4.72013  2.41880  2.67709  4.16735  1.66051  3.64958  4.41854  3.18757  4.09359  2.95368  2.04754  2.92406  3.17136  3.76415  5.77195  4.42032    197 k - - -
          2.68618  4.42225  2.77519  2.73123  3.46354  2.40513  3.72494  3.29354  2.67741  2.69355  4.24690  2.90347  2.73739  3.18146  2.89801  2.37887  2.77519  2.98518  4.58477  3.61503
          0.01170  4.84995  5.57230  0.61958  0.77255  0.48576  0.95510
    150   2.15858  4.31887  4.40488  2.59360  2.22450  3.98429  4.29382  2.71326  3.68417  2.00320  2.47654  3.99457  4.34945  3.89053  3.83985  3.27568  3.09756  1.92034  4.93634  3.74967    198 v - - -
          2.68618  4.42225  2.77519  2.73123  3.46354  2.40513  3.72494  3.29354  2.67741  2.69355  4.24690  2.90347  2.73739  3.18146  2.89801  2.37887  2.77519  2.98518  4.58477  3.61503
          0.01170  4.84995  5.57230  0.61958  0.77255  0.48576  0.95510
    151   2.19139  4.47315  4.29152  3.73737  2.34921  3.98251  4.35197  2.85394  3.63569  1.79889  3.52957  3.97348  1.61384  3.87386  3.85302  3.28925  3.19467  2.69399  5.06896  3.83991    199 p - - -
          2.68618  4.42225  2.77519  2.73123  3.46354  2.40513  3.72494  3.29354  2.67741  2.69355  4.24690  2.90347  2.73739  3.18146  2.89801  2.37887  2.77519  2.98518  4.58477  3.61503
          0.25959  4.84995  1.51047  0.61958  0.77255  0.48576  0.95510
    152   2.80922  5.03850  3.01453  1.83225  4.32712  2.36190  3.84039  3.74786  2.64934  2.35840  4.15824  3.10316  2.36797  2.99144  3.11347  2.82996  3.05739  3.40798  5.57572  4.22827    200 e - - -
          2.68618  4.42225  2.77519  2.73123  3.46354  2.40513  3.72494  3.29354  2.67741  2.69355  4.24690  2.90347  2.73739  3.18146  2.89801  2.37887  2.77519  2.98518  4.58477  3.61503
          0.01497  4.60533  5.32767  0.61958  0.77255  0.29040  1.37818
    153   2.11518  4.77361  3.43015  1.77083  2.69802  3.71986  3.97439  3.33858  2.87003  3.02204  3.88467  3.35580  4.11934  3.19985  3.29049  2.24460  3.07043  2.37400  5.34416  4.06502    201 e - - -
          2.68618  4.42225  2.77519  2.73123  3.46354  2.40513  3.72494  3.29354  2.67741  2.69355  4.24690  2.90347  2.73739  3.18146  2.89801  2.37887  2.77519  2.98518  4.58477  3.61503
          0.01170  4.84995  5.57230  0.61958  0.77255  0.48576  0.95510
    154   2.26125  5.10177  3.32731  2.75159  4.36739  3.72249  3.88942  3.77369  1.92095  2.04280  4.17924  3.25570  2.52711  3.03668  2.24146  2.94394  3.13740  3.45103  5.58229  4.27005    202 k - - -
          2.68618  4.42225  2.77519  2.73123  3.46354  2.40513  3.72494  3.29354  2.67741  2.69355  4.24690  2.90347  2.73739  3.18146  2.89801  2.37887  2.77519  2.98518  4.58477  3.61503
          0.01170  4.84995  5.57230  0.61958  0.77255  0.48576  0.95510
    155   2.84216  5.16642  2.21759  2.60666  4.45408  3.63206  3.84170  3.89256  2.60710  2.55256  4.23753  3.13893  2.12327  2.96793  2.40037  2.84311  2.32920  3.52770  5.65032  4.28603    203 p - - -
          2.68618  4.42225  2.77519  2.73123  3.46354  2.40513  3.72494  3.29354  2.67741  2.69355  4.24690  2.90347  2.73739  3.18146  2.89801  2.37887  2.77519  2.98518  4.58477  3.61503
          0.01170  4.84995  5.57230  0.61958  0.77255  0.48576  0.95510
    156   1.81131  5.08621  3.19328  2.65942  4.37660  3.64002  3.87488  3.80390  2.65793  2.50960  4.18909  2.43561  4.04953  2.14886  3.12170  2.20725  3.07933  3.45662  5.60997  4.26332    204 a - - -
          2.68618  4.42225  2.77519  2.73123  3.46354  2.40513  3.72494  3.29354  2.67741  2.69355  4.24690  2.90347  2.73739  3.18146  2.89801  2.37887  2.77519  2.98518  4.58477  3.61503
          0.01170  4.84995  5.57230  0.61958  0.77255  0.48576  0.95510
    157   1.63995  4.62922  3.63669  3.07889  3.79742  3.78236  4.06026  3.13786  3.03272  2.17426  3.74525  3.50334  2.72390  2.48107  3.40536  3.03154  3.08138  2.28411  5.22736  3.98233    205 a - - -
          2.68618  4.42225  2.77519  2.73123  3.46354  2.40513  3.72494  3.29354  2.67741  2.69355  4.24690  2.90347  2.73739  3.18146  2.89801  2.37887  2.77519  2.98518  4.58477  3.61503
          0.01170  4.84995  5.57230  0.61958  0.77255  0.48576  0.95510
    158   2.22038  4.49850  2.45828  3.24674  2.32864  2.68506  4.10936  2.97227  3.19504  2.10178  3.60809  3.62227  4.21861  3.48346  3.52198  3.09311  3.06947  2.19133  5.09400  3.86924    206 l - - -
          2.68618  4.42225  2.77519  2.73123  3.46354  2.40513  3.72494  3.29354  2.67741  2.69355  4.24690  2.90347  2.73739  3.18146  2.89801  2.37887  2.77519  2.98518  4.58477  3.61503
          0.01170  4.84995  5.57230  0.61958  0.77255  0.48576  0.95510
    159   2.86748  5.36543  2.15188  2.52615  4.71128  2.63853  3.82599  4.19562  2.58010  3.67737  4.42238  2.31664  2.54953  2.92895  2.37093  2.25508  3.10390  3.76004  5.81205  4.39912    207 d - - -
          2.68618  4.42225  2.77519  2.73123  3.46354  2.40513  3.72494  3.29354  2.67741  2.69355  4.24690  2.90347  2.73739  3.18146  2.89801  2.37887  2.77519  2.98518  4.58477  3.61503
          0.13006  4.84995  2.17044  0.61958  0.77255  0.48576  0.95510
    160   2.85545  5.28621  2.12732  1.96739  4.59465  2.56249  3.81945  4.05989  2.60174  3.57914  2.43600  3.05528  2.64916  2.93641  3.09842  2.82617  3.09344  3.65915  5.74661  4.34744    208 e - - -
          2.68638  4.42245  2.77540  2.73144  3.46374  2.40533  3.72301  3.29236  2.67761  2.69299  4.24710  2.90367  2.73760  3.18167  2.89821  2.37907  2.77457  2.98539  4.58497  3.61523
          0.19375  1.76108  5.45540  1.25401  0.33597  0.72301  0.66415
    161   2.90286  5.17717  3.23141  2.67434  2.62334  3.67824  3.82988  3.89503  2.49747  3.43994  4.24633  2.34734  4.06894  2.05063  1.74014  2.90729  3.12573  3.54647  5.58548  4.23351    213 r - - -
          2.68618  4.42225  2.77519  2.73123  3.46354  2.40513  3.72494  3.29354  2.67741  2.69355  4.24690  2.90347  2.73739  3.18146  2.89801  2.37887  2.77519  2.98518  4.58477  3.61503
          0.01316  4.73305  5.45540  0.61958  0.77255  0.36170  1.19234
    162   2.82773  4.73340  3.46848  2.90737  2.51973  3.73625  3.97011  3.28448  2.08914  2.32749  3.83017  3.37348  2.80382  3.20910  3.28603  2.31178  2.30743  3.02898  5.29152  4.02112    214 k - - -
          2.68618  4.42225  2.77519  2.73123  3.46354  2.40513  3.72494  3.29354  2.67741  2.69355  4.24690  2.90347  2.73739  3.18146  2.89801  2.37887  2.77519  2.98518  4.58477  3.61503
          0.01170  4.84995  5.57230  0.61958  0.77255  0.48576  0.95510
    163   2.91754  5.37974  2.30582  2.04892  4.69689  1.91782  3.86961  4.16885  2.13589  3.67422  4.43748  3.09792  4.05548  2.98297  3.14370  2.88057  3.15525  2.35241  5.82941  4.42227    215 g - - -
          2.68618  4.42225  2.77519  2.73123  3.46354  2.40513  3.72494  3.29354  2.67741  2.69355  4.24690  2.90347  2.73739  3.18146  2.89801  2.37887  2.77519  2.98518  4.58477  3.61503
          0.01170  4.84995  5.57230  0.61958  0.77255  0.48576  0.95510
    164   2.14113  4.97787  1.86235  2.70895  4.20148  3.67259  3.88432  3.60099  2.69539  2.46964  2.80377  3.22067  4.06469  3.04746  2.41765  2.88447  3.06632  3.29664  5.49367  4.17229    216 d - - -
          2.68618  4.42225  2.77519  2.73123  3.46354  2.40513  3.72494  3.29354  2.67741  2.69355  4.24690  2.90347  2.73739  3.18146  2.89801  2.37887  2.77519  2.98518  4.58477  3.61503
          0.01170  4.84995  5.57230  0.61958  0.77255  0.48576  0.95510
    165   4.19805  5.37698  6.09137  5.55509  3.54701  5.63379  5.95397  1.85492  5.40090  0.45713  3.28628  5.80168  5.60811  5.26865  5.35299  5.08050  4.40671  2.77397  5.85238  4.89263    217 L - - -
          2.68618  4.42225  2.77519  2.73123  3.46354  2.40513  3.72494  3.29354  2.67741  2.69355  4.24690  2.90347  2.73739  3.18146  2.89801  2.37887  2.77519  2.98518  4.58477  3.61503
          0.01170  4.84995  5.57230  0.61958  0.77255  0.48576  0.95510
    166   2.15182  5.14610  3.17381  2.61582  4.42447  3.63943  2.72580  3.86014  2.58551  3.42118  4.20985  3.14506  2.76400  2.15184  2.40971  2.84075  3.06663  2.52040  5.62237  4.26511    218 a - - -
          2.68618  4.42225  2.77519  2.73123  3.46354  2.40513  3.72494  3.29354  2.67741  2.69355  4.24690  2.90347  2.73739  3.18146  2.89801  2.37887  2.77519  2.98518  4.58477  3.61503
          0.01170  4.84995  5.57230  0.61958  0.77255  0.48576  0.95510
    167   2.87594  4.57597  3.79046  3.20924  3.67944  3.85204  2.71147  3.07213  3.05384  1.72400  3.67848  3.59709  4.22799  3.42252  2.39454  3.10687  2.14066  2.85158  2.92252  3.88033    219 l - - -
          2.68618  4.42225  2.77519  2.73123  3.46354  2.40513  3.72494  3.29354  2.67741  2.69355  4.24690  2.90347  2.73739  3.18146  2.89801  2.37887  2.77519  2.98518  4.58477  3.61503
          0.01170  4.84995  5.57230  0.61958  0.77255  0.48576  0.95510
    168   3.51695  5.22615  4.50546  4.25406  4.35572  4.17222  5.09675  3.75453  4.10654  1.97035  4.48530  4.46526  0.51460  4.52181  4.30991  3.75438  3.92954  3.62895  5.96001  4.70880    220 P - - -
          2.68618  4.42225  2.77519  2.73123  3.46354  2.40513  3.72494  3.29354  2.67741  2.69355  4.24690  2.90347  2.73739  3.18146  2.89801  2.37887  2.77519  2.98518  4.58477  3.61503
          0.01170  4.84995  5.57230  0.61958  0.77255  0.48576  0.95510
    169   3.22294  4.62133  4.89491  4.35994  3.65196  2.32477  4.83450  1.13569  4.20517  1.51389  3.56629  4.49989  4.75978  4.41230  4.33109  3.73851  3.47894  2.35654  5.37749  4.20122    221 i - - -
          2.68618  4.42225  2.77519  2.73123  3.46354  2.40513  3.72494  3.29354  2.67741  2.69355  4.24690  2.90347  2.73739  3.18146  2.89801  2.37887  2.77519  2.98518  4.58477  3.61503
          0.01170  4.84995  5.57230  0.61958  0.77255  0.48576  0.95510
    170   2.89179  5.25951  3.19326  2.13490  4.57157  3.66966  3.83556  4.01375  2.52308  2.56500  4.31531  3.15955  4.05935  2.25063  1.84662  2.87883  2.18676  3.63344  5.70072  4.34283    222 r - - -
          2.68618  4.42225  2.77519  2.73123  3.46354  2.40513  3.72494  3.29354  2.67741  2.69355  4.24690  2.90347  2.73739  3.18146  2.89801  2.37887  2.77519  2.98518  4.58477  3.61503
          0.01170  4.84995  5.57230  0.61958  0.77255  0.48576  0.95510
    171   4.07165  5.27880  5.98413  5.41220  1.69208  5.42883  5.58619  1.91198  5.26944  0.74274  3.23944  5.56560  5.45528  5.10604  5.19346  4.81802  4.27141  2.92041  5.58635  4.48748    223 l - - -
          2.68618  4.42225  2.77519  2.73123  3.46354  2.40513  3.72494  3.29354  2.67741  2.69355  4.24690  2.90347  2.73739  3.18146  2.89801  2.37887  2.77519  2.98518  4.58477  3.61503
          0.01170  4.84995  5.57230  0.61958  0.77255  0.48576  0.95510
    172   1.93548  2.01524  3.89907  3.34896  3.84591  3.73135  4.23337  3.19453  3.27495  2.92196  3.81257  3.67652  4.21714  3.58022  2.27799  2.23543  3.10528  2.22457  5.29074  4.06874    224 a - - -
          2.68618  4.42225  2.77519  2.73123  3.46354  2.40513  3.72494  3.29354  2.67741  2.69355  4.24690  2.90347  2.73739  3.18146  2.89801  2.37887  2.77519  2.98518  4.58477  3.61503
          0.01170  4.84995  5.57230  0.61958  0.77255  0.48576  0.95510
    173   2.20501  4.68078  5.33750  4.79128  3.86570  4.75790  5.23010  1.72760  4.65998  1.53099  3.71830  4.89124  5.05341  4.83903  4.75425  4.11401  3.63817  1.14861  5.67547  4.49796    225 v - - -
          2.68618  4.42225  2.77519  2.73123  3.46354  2.40513  3.72494  3.29354  2.67741  2.69355  4.24690  2.90347  2.73739  3.18146  2.89801  2.37887  2.77519  2.98518  4.58477  3.61503
          0.01170  4.84995  5.57230  0.61958  0.77255  0.48576  0.95510
    174   2.10117  5.30617  3.08840  1.90791  4.69826  1.66225  3.92437  4.15506  2.66586  3.67467  4.45080  3.17427  4.09334  3.04566  2.31924  2.91829  3.18528  3.74631  5.83461  4.45776    226 g - - -
          2.68618  4.42225  2.77519  2.73123  3.46354  2.40513  3.72494  3.29354  2.67741  2.69355  4.24690  2.90347  2.73739  3.18146  2.89801  2.37887  2.77519  2.98518  4.58477  3.61503
          0.01170  4.84995  5.57230  0.61958  0.77255  0.48576  0.95510
    175   2.82864  4.46103  4.05864  3.50609  3.65852  3.81181  4.25888  3.00358  3.41937  2.75254  3.66379  3.78635  4.26536  3.69477  3.69208  1.48488  2.22094  1.93979  2.76044  3.92322    227 s - - -
          2.68637  4.42244  2.77539  2.73143  3.46190  2.40468  3.72346  3.29373  2.67701  2.69374  4.24709  2.90366  2.73759  3.18166  2.89820  2.37906  2.77539  2.98538  4.58496  3.61523
          0.33937  1.25886  5.57230  0.68341  0.70298  0.48576  0.95510
    176   2.84362  2.55030  3.42696  2.86394  4.06151  3.71413  3.95957  3.44603  2.79410  3.10419  3.95602  3.33958  4.11601  2.33314  2.26921  1.92151  3.08437  2.39209  5.40280  4.11953    230 s - - -
          2.68618  4.42225  2.77519  2.73123  3.46354  2.40513  3.72494  3.29354  2.67741  2.69355  4.24690  2.90347  2.73739  3.18146  2.89801  2.37887  2.77519  2.98518  4.58477  3.61503
          0.01170  4.84995  5.57230  0.61958  0.77255  0.48576  0.95510
    177   2.86884  5.34623  2.40451  2.54599  4.67644  3.62017  3.81590  4.15638  2.54392  3.64267  4.39317  2.40146  4.02371  2.11784  1.83261  2.83351  3.09988  3.73264  5.77631  2.82615    231 r - - -
          2.68618  4.42225  2.77519  2.73123  3.46354  2.40513  3.72494  3.29354  2.67741  2.69355  4.24690  2.90347  2.73739  3.18146  2.89801  2.37887  2.77519  2.98518  4.58477  3.61503
          0.01170  4.84995  5.57230  0.61958  0.77255  0.48576  0.95510
    178   3.10161  2.40686  5.03273  4.44764  3.58758  4.34528  4.73010  1.70100  4.27171  1.54541  3.53948  4.48878  4.68575  4.42799  4.32295  3.67204  2.37470  1.76378  5.21917  4.04029    232 l - - -
          2.68618  4.42225  2.77519  2.73123  3.46354  2.40513  3.72494  3.29354  2.67741  2.69355  4.24690  2.90347  2.73739  3.18146  2.89801  2.37887  2.77519  2.98518  4.58477  3.61503
          0.01170  4.84995  5.57230  0.61958  0.77255  0.48576  0.95510
    179   2.93594  5.26033  3.27101  2.71399  4.63757  3.69723  3.89052  4.07348  2.53940  3.59393  4.37881  3.22609  4.10603  2.31844  1.76736  2.05580  1.87842  3.68723  5.74788  4.40909    233 r - - -
          2.68618  4.42225  2.77519  2.73123  3.46354  2.40513  3.72494  3.29354  2.67741  2.69355  4.24690  2.90347  2.73739  3.18146  2.89801  2.37887  2.77519  2.98518  4.58477  3.61503
          0.01170  4.84995  5.57230  0.61958  0.77255  0.48576  0.95510
    180   2.92478  4.87803  3.49946  2.06650  4.05754  3.79746  3.99074  3.37982  2.76925  1.90443  3.94666  3.40249  4.18059  3.19988  1.84948  3.03662  3.15122  2.29373  5.41232  4.14378    234 r - - -
          2.68618  4.42225  2.77519  2.73123  3.46354  2.40513  3.72494  3.29354  2.67741  2.69355  4.24690  2.90347  2.73739  3.18146  2.89801  2.37887  2.77519  2.98518  4.58477  3.61503
          0.01170  4.84995  5.57230  0.61958  0.77255  0.48576  0.95510
    181   2.25311  5.53257  2.15574  1.82519  4.89101  1.79509  3.97127  4.38397  2.79826  3.87041  4.63773  3.11502  4.12190  3.09171  3.32063  2.24524  3.28460  3.94464  6.01464  4.57894    235 g - - -
          2.68618  4.42225  2.77519  2.73123  3.46354  2.40513  3.72494  3.29354  2.67741  2.69355  4.24690  2.90347  2.73739  3.18146  2.89801  2.37887  2.77519  2.98518  4.58477  3.61503
          0.01170  4.84995  5.57230  0.61958  0.77255  0.48576  0.95510
    182   2.96040  5.32580  2.06039  1.67056  4.60443  3.65019  3.92848  4.04045  2.74254  1.92459  4.39713  3.14103  4.09856  3.06125  3.23831  2.94058  2.37900  3.67243  5.80388  4.41637    236 e - - -
          2.68618  4.42225  2.77519  2.73123  3.46354  2.40513  3.72494  3.29354  2.67741  2.69355  4.24690  2.90347  2.73739  3.18146  2.89801  2.37887  2.77519  2.98518  4.58477  3.61503
          0.01170  4.84995  5.57230  0.61958  0.77255  0.48576  0.95510
    183   3.38364  4.71274  5.23821  4.66208  2.13641  4.56164  4.67150  2.77457  4.47076  1.06414  3.36639  4.66247  4.84424  4.51736  4.46822  3.88927  3.60678  2.03142  2.24349  3.62806    237 l - - -
          2.68618  4.42225  2.77519  2.73123  3.46354  2.40513  3.72494  3.29354  2.67741  2.69355  4.24690  2.90347  2.73739  3.18146  2.89801  2.37887  2.77519  2.98518  4.58477  3.61503
          0.01170  4.84995  5.57230  0.61958  0.77255  0.48576  0.95510
    184   3.03176  5.55063  1.68583  2.55440  4.88200  2.53288  2.29580  4.37397  1.69132  3.84943  4.61468  3.11460  4.11854  3.05709  3.22070  2.97311  3.27470  3.93992  5.98093  4.55406    238 d - - -
          2.68618  4.42225  2.77519  2.73123  3.46354  2.40513  3.72494  3.29354  2.67741  2.69355  4.24690  2.90347  2.73739  3.18146  2.89801  2.37887  2.77519  2.98518  4.58477  3.61503
          0.01170  4.84995  5.57230  0.61958  0.77255  0.48576  0.95510
    185   2.86223  5.25497  3.15912  2.61178  4.61805  2.52825  3.84323  4.07491  2.55680  3.58747  4.35249  3.14217  4.04056  2.11671  1.96054  2.24396  2.24275  3.66868  5.74163  4.36789    239 r - - -
          2.68618  4.42225  2.77519  2.73123  3.46354  2.40513  3.72494  3.29354  2.67741  2.69355  4.24690  2.90347  2.73739  3.18146  2.89801  2.37887  2.77519  2.98518  4.58477  3.61503
          0.01170  4.84995  5.57230  0.61958  0.77255  0.48576  0.95510
    186   3.80623  5.00913  5.85086  5.33346  3.84206  5.33409  5.85543  1.37630  5.23745  0.99009  3.58538  5.49370  5.47369  5.29745  5.29031  4.74498  4.04429  1.50094  6.00453  4.93426    240 l - - -
          2.68618  4.42225  2.77519  2.73123  3.46354  2.40513  3.72494  3.29354  2.67741  2.69355  4.24690  2.90347  2.73739  3.18146  2.89801  2.37887  2.77519  2.98518  4.58477  3.61503
          0.01170  4.84995  5.57230  0.61958  0.77255  0.48576  0.95510
    187   2.00280  4.81008  3.62336  3.08250  4.23230  2.50217  4.13978  3.58482  2.95409  3.27121  4.12700  3.49520  4.17656  3.35575  1.50228  2.98100  3.15349  2.08655  5.56938  4.30686    241 r - - -
          2.68618  4.42225  2.77519  2.73123  3.46354  2.40513  3.72494  3.29354  2.67741  2.69355  4.24690  2.90347  2.73739  3.18146  2.89801  2.37887  2.77519  2.98518  4.58477  3.61503
          0.01170  4.84995  5.57230  0.61958  0.77255  0.48576  0.95510
    188   2.98265  4.52742  4.27963  3.72510  3.64232  4.03554  4.42740  2.11132  3.61609  1.98191  3.59324  3.99634  1.43117  3.88668  3.85898  3.34092  2.33337  2.56680  5.21857  4.02303    242 p - - -
          2.68618  4.42225  2.77519  2.73123  3.46354  2.40513  3.72494  3.29354  2.67741  2.69355  4.24690  2.90347  2.73739  3.18146  2.89801  2.37887  2.77519  2.98518  4.58477  3.61503
          0.01170  4.84995  5.57230  0.61958  0.77255  0.48576  0.95510
    189   4.24294  5.82360  5.08241  5.12048  6.07037  0.09760  6.06697  6.00214  5.40851  5.47054  6.51960  5.25085  5.21954  5.66022  5.44800  4.45381  4.78243  5.35541  6.82198  6.23373    243 G - - -
          2.68618  4.42225  2.77519  2.73123  3.46354  2.40513  3.72494  3.29354  2.67741  2.69355  4.24690  2.90347  2.73739  3.18146  2.89801  2.37887  2.77519  2.98518  4.58477  3.61503
          0.01170  4.84995  5.57230  0.61958  0.77255  0.48576  0.95510
    190   3.45430  5.85092  0.63876  2.73656  5.49385  3.70769  4.47711  5.09249  3.61769  4.59998  5.47961  3.30195  4.41213  3.67287  4.25195  1.84454  3.83240  4.56115  6.71070  5.19437    244 D - - -
          2.68618  4.42225  2.77519  2.73123  3.46354  2.40513  3.72494  3.29354  2.67741  2.69355  4.24690  2.90347  2.73739  3.18146  2.89801  2.37887  2.77519  2.98518  4.58477  3.61503
          0.01170  4.84995  5.57230  0.61958  0.77255  0.48576  0.95510
    191   3.58369  4.82338  5.61256  5.09310  2.08556  5.03965  5.51639  1.02247  4.97904  2.43462  3.73388  5.18932  5.28040  5.12458  5.05649  4.42398  3.82973  1.30172  5.83206  4.61868    245 i - - -
          2.68618  4.42225  2.77519  2.73123  3.46354  2.40513  3.72494  3.29354  2.67741  2.69355  4.24690  2.90347  2.73739  3.18146  2.89801  2.37887  2.77519  2.98518  4.58477  3.61503
          0.01170  4.84995  5.57230  0.61958  0.77255  0.48576  0.95510
    192   3.81656  5.01755  5.86157  5.34496  3.84039  5.34829  5.87067  1.23909  5.24997  1.02292  3.58186  5.50817  5.48309  5.30631  5.30201  4.76096  4.05439  1.61545  6.01102  4.94402    246 l - - -
          2.68618  4.42225  2.77519  2.73123  3.46354  2.40513  3.72494  3.29354  2.67741  2.69355  4.24690  2.90347  2.73739  3.18146  2.89801  2.37887  2.77519  2.98518  4.58477  3.61503
          0.01170  4.84995  5.57230  0.61958  0.77255  0.48576  0.95510
    193   4.20088  5.37977  6.09220  5.55602  3.54554  5.63531  5.95413  1.87298  5.40106  0.45219  3.28498  5.80326  5.60883  5.26824  5.35278  5.08246  4.40938  2.77912  5.85144  4.89182    247 L - - -
          2.68463  4.42280  2.77492  2.73179  3.46409  2.40511  3.72550  3.29409  2.67796  2.69410  4.24745  2.90308  2.73715  3.18202  2.89763  2.37942  2.77492  2.98574  4.58029  3.61367
          0.31570  1.32082  5.57230  1.69307  0.20328  0.48576  0.95510
    194   2.07929  2.59847  4.67592  4.07906  3.40620  4.05210  4.39549  2.07153  3.90856  1.81299  3.41338  4.15597  2.70666  4.07841  3.98823  3.36014  3.12879  1.94699  4.94866  3.76720    258 l - - -
          2.68618  4.42225  2.77519  2.73123  3.46354  2.40513  3.72494  3.29354  2.67741  2.69355  4.24690  2.90347  2.73739  3.18146  2.89801  2.37887  2.77519  2.98518  4.58477  3.61503
          0.13427  4.84995  2.13861  0.61958  0.77255  0.48576  0.95510
    195   2.99059  5.53024  1.48659  1.88764  4.86262  3.59250  3.89007  4.35717  2.67962  3.82494  4.58899  3.05104  4.06625  2.21583  2.31070  2.92594  3.23388  3.91714  5.95299  4.51936    259 d - - -
          2.68618  4.42225  2.77519  2.73123  3.46354  2.40513  3.72494  3.29354  2.67741  2.69355  4.24690  2.90347  2.73739  3.18146  2.89801  2.37887  2.77519  2.98518  4.58477  3.61503
          0.01321  4.72890  5.45124  0.61958  0.77255  0.73005  0.65756
    196   2.04802  5.27228  3.03309  1.94215  4.60458  3.57221  3.76705  4.07448  2.04530  3.56947  4.32311  3.04807  3.97359  2.20376  2.97010  2.78164  2.37503  3.65730  5.71244  4.31799    260 e - - -
          2.68618  4.42225  2.77519  2.73123  3.46354  2.40513  3.72494  3.29354  2.67741  2.69355  4.24690  2.90347  2.73739  3.18146  2.89801  2.37887  2.77519  2.98518  4.58477  3.61503
          0.29849  4.72890  1.38941  0.61958  0.77255  0.73005  0.65756
    197   2.41812  1.65778  4.20987  3.87601  4.52556  1.60684  4.70615  3.94112  3.82205  3.65294  4.47885  3.76764  3.95835  4.05906  4.04247  1.55937  2.93731  3.37514  5.91287  4.75705    261 s - - -
          2.68618  4.42225  2.77519  2.73123  3.46354  2.40513  3.72494  3.29354  2.67741  2.69355  4.24690  2.90347  2.73739  3.18146  2.89801  2.37887  2.77519  2.98518  4.58477  3.61503
          0.01754  4.44795  5.17030  0.61958  0.77255  1.07541  0.41727
    198   2.78606  4.65040  3.43600  2.91247  3.79083  3.66107  3.93653  3.11295  2.77082  1.81841  3.71132  3.35212  4.07539  2.14226  3.12056  2.93907  2.00096  2.90409  5.22814  3.97186    262 l - - -
          2.68618  4.42225  2.77519  2.73123  3.46354  2.40513  3.72494  3.29354  2.67741  2.69355  4.24690  2.90347  2.73739  3.18146  2.89801  2.37887  2.77519  2.98518  4.58477  3.61503
          0.01754  4.44795  5.17030  0.61958  0.77255  1.07541  0.41727
    199   1.92788  4.31535  4.06037  3.52681  3.36147  3.78475  4.16735  2.62401  3.42482  2.49863  3.47445  3.77122  4.21489  3.68876  3.66023  3.10147  3.02736  1.70307  4.90978  2.02530    263 v - - -
          2.68618  4.42225  2.77519  2.73123  3.46354  2.40513  3.72494  3.29354  2.67741  2.69355  4.24690  2.90347  2.73739  3.18146  2.89801  2.37887  2.77519  2.98518  4.58477  3.61503
          0.01754  4.44795  5.17030  0.61958  0.77255  1.07541  0.41727
    200   3.20509  5.68470  1.04447  2.41858  4.73707  3.50897  1.87912  4.53700  3.02987  4.02176  4.88915  2.99674  4.11996  3.21462  3.58713  3.10455  3.49371  4.12165  6.00387  4.48606    264 d - - -
          2.68618  4.42225  2.77519  2.73123  3.46354  2.40513  3.72494  3.29354  2.67741  2.69355  4.24690  2.90347  2.73739  3.18146  2.89801  2.37887  2.77519  2.98518  4.58477  3.61503
          0.01754  4.44795  5.17030  0.61958  0.77255  1.07541  0.41727
    201   2.80962  4.88536  3.05603  1.90921  4.09008  3.56797  3.86266  3.45383  2.68709  2.00347  3.97840  3.15311  2.14315  3.05054  3.10854  2.87264  3.05731  3.18329  5.42906  4.11701    265 e - - -
          2.68618  4.42225  2.77519  2.73123  3.46354  2.40513  3.72494  3.29354  2.67741  2.69355  4.24690  2.90347  2.73739  3.18146  2.89801  2.37887  2.77519  2.98518  4.58477  3.61503
          0.01754  4.44795  5.17030  0.61958  0.77255  0.70401  0.68240
    202   1.96663  5.46386  1.79702  1.85119  4.79665  3.52501  3.88184  4.28642  2.73113  3.78095  4.55974  2.99827  2.35753  3.00881  3.26032  2.89815  3.21469  3.85735  5.93350  4.49293    266 d - - -
          2.68618  4.42225  2.77519  2.73123  3.46354  2.40513  3.72494  3.29354  2.67741  2.69355  4.24690  2.90347  2.73739  3.18146  2.89801  2.37887  2.77519  2.98518  4.58477  3.61503
          0.01497  4.60533  5.32767  0.61958  0.77255  0.90884  0.51583
    203   2.79051  4.34326  4.05857  3.50185  2.21613  2.45380  4.09388  2.83431  3.40456  2.55576  3.48497  3.75433  4.22197  3.65403  3.64132  3.11301  1.97411  2.63043  2.41153  3.47396    267 t - - -
          2.68618  4.42225  2.77519  2.73123  3.46354  2.40513  3.72494  3.29354  2.67741  2.69355  4.24690  2.90347  2.73739  3.18146  2.89801  2.37887  2.77519  2.98518  4.58477  3.61503
          0.01497  4.60533  5.32767  0.61958  0.77255  0.90884  0.51583
    204   1.58658  4.49333  4.05277  3.80711  4.95755  1.06617  4.83217  4.41934  3.89277  4.08658  4.86668  3.80036  4.06353  4.12042  4.16698  1.72288  3.07822  3.70520  6.27871  5.11569    268 g - - -
          2.68618  4.42225  2.77519  2.73123  3.46354  2.40513  3.72494  3.29354  2.67741  2.69355  4.24690  2.90347  2.73739  3.18146  2.89801  2.37887  2.77519  2.98518  4.58477  3.61503
          0.01497  4.60533  5.32767  0.61958  0.77255  0.90884  0.51583
    205   2.93498  5.13168  1.29197  2.64638  4.59405  2.20690  4.06865  3.93698  2.99429  3.62180  4.46887  3.16829  4.09706  3.24453  3.49345  2.96022  3.24763  2.13989  5.87433  4.50385    269 d - - -
          2.68618  4.42225  2.77519  2.73123  3.46354  2.40513  3.72494  3.29354  2.67741  2.69355  4.24690  2.90347  2.73739  3.18146  2.89801  2.37887  2.77519  2.98518  4.58477  3.61503
          0.01497  4.60533  5.32767  0.61958  0.77255  0.29040  1.37818
    206   1.43798  4.60562  3.89952  3.39546  4.02941  3.66881  4.33077  3.38351  3.35325  1.70735  3.98667  3.70086  2.52268  3.65295  3.68806  2.20223  3.14150  3.09621  5.46259  4.23718    270 a - - -
          2.68618  4.42225  2.77519  2.73123  3.46354  2.40513  3.72494  3.29354  2.67741  2.69355  4.24690  2.90347  2.73739  3.18146  2.89801  2.37887  2.77519  2.98518  4.58477  3.61503
          0.01170  4.84995  5.57230  0.61958  0.77255  0.48576  0.95510
    207   2.96052  5.22125  3.25017  2.73614  4.47021  1.82932  3.91608  3.96836  2.60807  3.52031  4.32776  2.37886  4.13073  3.05882  1.78295  2.96923  3.19511  3.61444  5.66755  2.72633    271 r - - -
          2.68618  4.42225  2.77519  2.73123  3.46354  2.40513  3.72494  3.29354  2.67741  2.69355  4.24690  2.90347  2.73739  3.18146  2.89801  2.37887  2.77519  2.98518  4.58477  3.61503
          0.01170  4.84995  5.57230  0.61958  0.77255  0.48576  0.95510
    208   1.67581  5.22844  3.11209  2.67367  4.69335  3.61304  3.96430  4.15565  2.74133  3.68688  4.46110  1.85060  4.08713  2.14837  3.21516  2.19694  3.16965  3.73111  5.85508  4.47742    272 a - - -
          2.68618  4.42225  2.77519  2.73123  3.46354  2.40513  3.72494  3.29354  2.67741  2.69355  4.24690  2.90347  2.73739  3.18146  2.89801  2.37887  2.77519  2.98518  4.58477  3.61503
          0.01170  4.84995  5.57230  0.61958  0.77255  0.48576  0.95510
    209   2.85954  4.76776  3.46147  2.30349  2.39828  3.75695  2.61454  3.31474  2.89334  2.32195  3.85780  3.38495  2.06192  3.22681  3.30159  2.99017  3.09146  3.06196  5.26103  3.95014    273 p - - -
          2.68618  4.42225  2.77519  2.73123  3.46354  2.40513  3.72494  3.29354  2.67741  2.69355  4.24690  2.90347  2.73739  3.18146  2.89801  2.37887  2.77519  2.98518  4.58477  3.61503
          0.01170  4.84995  5.57230  0.61958  0.77255  0.48576  0.95510
    210   3.13869  4.58020  4.61663  4.05604  3.44194  4.24904  2.39145  2.71356  3.85332  1.14443  3.48276  4.24598  4.60010  4.11149  4.00873  3.56436  3.37504  1.62941  5.10326  3.85255    274 l - - -
          2.68618  4.42225  2.77519  2.73123  3.46354  2.40513  3.72494  3.29354  2.67741  2.69355  4.24690  2.90347  2.73739  3.18146  2.89801  2.37887  2.77519  2.98518  4.58477  3.61503
          0.01170  4.84995  5.57230  0.61958  0.77255  0.48576  0.95510
    211   2.90988  4.36102  4.46485  3.88477  3.38414  4.02070  4.32446  2.73347  3.74140  1.32946  3.44488  4.04659  4.39310  3.94884  3.88842  2.16199  3.14695  1.97354  4.93463  2.57009    275 l - - -
          2.68618  4.42225  2.77519  2.73123  3.46354  2.40513  3.72494  3.29354  2.67741  2.69355  4.24690  2.90347  2.73739  3.18146  2.89801  2.37887  2.77519  2.98518  4.58477  3.61503
          0.01170  4.84995  5.57230  0.61958  0.77255  0.48576  0.95510
    212   1.64065  1.99124  4.62443  4.08861  3.71133  3.90824  4.57997  1.85326  3.95364  2.73626  3.69606  4.15455  4.41883  4.15899  4.09728  3.27110  2.08776  2.54479  5.25309  4.06899    276 a - - -
          2.68618  4.42225  2.77519  2.73123  3.46354  2.40513  3.72494  3.29354  2.67741  2.69355  4.24690  2.90347  2.73739  3.18146  2.89801  2.37887  2.77519  2.98518  4.58477  3.61503
          0.01170  4.84995  5.57230  0.61958  0.77255  0.48576  0.95510
    213   2.13822  5.13206  3.15661  2.63432  4.39763  3.64315  3.86250  3.84248  2.64143  3.41554  4.21286  2.42956  2.66039  2.14510  3.10860  2.86334  3.08806  3.49113  5.62199  2.24837    277 a - - -
          2.68618  4.42225  2.77519  2.73123  3.46354  2.40513  3.72494  3.29354  2.67741  2.69355  4.24690  2.90347  2.73739  3.18146  2.89801  2.37887  2.77519  2.98518  4.58477  3.61503
          0.01170  4.84995  5.57230  0.61958  0.77255  0.48576  0.95510
    214   2.27145  4.76649  3.45263  2.88868  3.94582  3.73588  3.96093  3.31927  2.84109  2.27470  3.85983  3.35992  4.12193  2.43872  2.24002  2.96134  2.23447  2.35955  5.31899  4.04544    278 t - - -
          2.68618  4.42225  2.77519  2.73123  3.46354  2.40513  3.72494  3.29354  2.67741  2.69355  4.24690  2.90347  2.73739  3.18146  2.89801  2.37887  2.77519  2.98518  4.58477  3.61503
          0.01170  4.84995  5.57230  0.61958  0.77255  0.48576  0.95510
    215   2.13825  5.06059  3.22709  2.66886  4.33278  2.62630  3.86308  3.75334  2.16350  3.34381  4.14930  3.18701  4.04788  3.00576  2.33425  2.85955  2.18535  2.55486  5.57231  4.23371    279 a - - -
          2.68618  4.42225  2.77519  2.73123  3.46354  2.40513  3.72494  3.29354  2.67741  2.69355  4.24690  2.90347  2.73739  3.18146  2.89801  2.37887  2.77519  2.98518  4.58477  3.61503
          0.01170  4.84995  5.57230  0.61958  0.77255  0.48576  0.95510
    216   2.98816  5.36068  3.29976  2.13214  4.70897  3.74364  2.43619  2.71186  2.00180  3.63263  4.41375  3.22715  4.12471  2.97311  1.65207  2.96701  3.20310  3.75628  5.75862  4.42649    280 r - - -
          2.68618  4.42225  2.77519  2.73123  3.46354  2.40513  3.72494  3.29354  2.67741  2.69355  4.24690  2.90347  2.73739  3.18146  2.89801  2.37887  2.77519  2.98518  4.58477  3.61503
          0.01170  4.84995  5.57230  0.61958  0.77255  0.48576  0.95510
    217   2.86261  4.32697  4.35603  3.77117  2.20563  3.96704  4.24085  2.17377  3.64476  2.03718  3.44095  2.63136  4.33522  3.85557  3.81127  2.33063  3.09462  2.57904  4.87618  2.36823    281 l - - -
          2.68618  4.42225  2.77519  2.73123  3.46354  2.40513  3.72494  3.29354  2.67741  2.69355  4.24690  2.90347  2.73739  3.18146  2.89801  2.37887  2.77519  2.98518  4.58477  3.61503
          0.01170  4.84995  5.57230  0.61958  0.77255  0.48576  0.95510
    218   2.85860  5.20031  3.11434  2.06737  2.55002  2.15565  3.84682  3.93180  2.01603  3.48269  4.26691  3.13436  2.73967  2.97182  3.08485  2.85366  3.09226  3.56214  5.67440  4.30476    282 k - - -
          2.68618  4.42225  2.77519  2.73123  3.46354  2.40513  3.72494  3.29354  2.67741  2.69355  4.24690  2.90347  2.73739  3.18146  2.89801  2.37887  2.77519  2.98518  4.58477  3.61503
          0.01170  4.84995  5.57230  0.61958  0.77255  0.48576  0.95510
    219   2.20418  5.18447  1.87899  2.60878  4.45354  2.35611  2.71899  3.91083  2.65429  3.47192  4.26265  3.14369  4.04920  2.99837  3.13445  2.86577  3.10324  3.54754  2.96497  4.29377    283 d - - -
          2.68618  4.42225  2.77519  2.73123  3.46354  2.40513  3.72494  3.29354  2.67741  2.69355  4.24690  2.90347  2.73739  3.18146  2.89801  2.37887  2.77519  2.98518  4.58477  3.61503
          0.01170  4.84995  5.57230  0.61958  0.77255  0.48576  0.95510
    220   3.69676  5.16622  4.69125  4.31864  1.92634  0.86410  4.11450  3.76518  4.25146  3.27015  4.37147  4.35066  4.93310  4.37609  4.41599  3.88160  3.96769  3.59180  4.37429  1.89001    284 g - - -
          2.68618  4.42225  2.77519  2.73123  3.46354  2.40513  3.72494  3.29354  2.67741  2.69355  4.24690  2.90347  2.73739  3.18146  2.89801  2.37887  2.77519  2.98518  4.58477  3.61503
          0.01170  4.84995  5.57230  0.61958  0.77255  0.48576  0.95510
    221   2.86326  4.46953  3.95230  3.37413  3.55982  3.88818  4.14179  1.78147  3.24866  2.06299  3.57336  2.62454  4.26183  3.56256  2.28001  3.15348  3.09373  2.72372  5.04039  2.61078    285 i - - -
          2.68618  4.42225  2.77519  2.73123  3.46354  2.40513  3.72494  3.29354  2.67741  2.69355  4.24690  2.90347  2.73739  3.18146  2.89801  2.37887  2.77519  2.98518  4.58477  3.61503
          0.01170  4.84995  5.57230  0.61958  0.77255  0.48576  0.95510
    222   3.09022  4.53550  4.61142  4.04141  1.67931  4.18871  4.43423  2.72310  3.80398  2.51668  3.57669  4.19919  4.56019  4.08370  2.54790  3.50680  3.33252  1.24529  5.00284  3.67839    286 v - - -
          2.68618  4.42225  2.77519  2.73123  3.46354  2.40513  3.72494  3.29354  2.67741  2.69355  4.24690  2.90347  2.73739  3.18146  2.89801  2.37887  2.77519  2.98518  4.58477  3.61503
          0.01170  4.84995  5.57230  0.61958  0.77255  0.48576  0.95510
    223   2.83530  4.47550  3.85556  3.28557  2.49325  3.84949  4.11696  2.94792  3.22241  1.96786  3.58025  2.60160  4.22668  2.52972  3.53643  3.10645  2.20889  2.19492  5.06689  3.84578    287 l - - -
          2.68618  4.42225  2.77519  2.73123  3.46354  2.40513  3.72494  3.29354  2.67741  2.69355  4.24690  2.90347  2.73739  3.18146  2.89801  2.37887  2.77519  2.98518  4.58477  3.61503
          0.01170  4.84995  5.57230  0.61958  0.77255  0.48576  0.95510
    224   2.20746  5.24948  1.81723  2.11145  4.54504  3.62692  3.85992  3.99027  2.64103  2.55892  4.31732  3.12067  4.04459  2.98239  3.12917  2.86196  2.24499  3.61093  5.72533  4.34318    288 d - - -
          2.68618  4.42225  2.77519  2.73123  3.46354  2.40513  3.72494  3.29354  2.67741  2.69355  4.24690  2.90347  2.73739  3.18146  2.89801  2.37887  2.77519  2.98518  4.58477  3.61503
          0.01170  4.84995  5.57230  0.61958  0.77255  0.48576  0.95510
    225   2.84188  5.26959  3.10466  2.55925  4.58864  2.67189  3.80905  4.05092  1.94636  2.45486  4.32243  2.42157  4.01419  2.31014  3.01893  2.20885  3.07285  3.64735  5.71910  4.33231    289 k - - -
          2.68618  4.42225  2.77519  2.73123  3.46354  2.40513  3.72494  3.29354  2.67741  2.69355  4.24690  2.90347  2.73739  3.18146  2.89801  2.37887  2.77519  2.98518  4.58477  3.61503
          0.13006  4.84995  2.17044  0.61958  0.77255  0.48576  0.95510
    226   3.01664  5.50877  1.92180  2.50996  4.88137  1.81537  3.95761  4.37637  2.80357  3.86602  4.64266  3.07226  4.09312  1.96915  3.32864  2.13878  3.27950  3.93611  6.01300  4.57365    290 g - - -
          2.68618  4.42225  2.77519  2.73123  3.46354  2.40513  3.72494  3.29354  2.67741  2.69355  4.24690  2.90347  2.73739  3.18146  2.89801  2.37887  2.77519  2.98518  4.58477  3.61503
          0.01316  4.73305  5.45540  0.61958  0.77255  0.72301  0.66415
    227   2.79459  4.35852  3.98886  3.41493  3.45147  3.84395  4.12304  2.20590  3.32470  1.92125  3.46891  2.54962  4.21987  3.59116  3.58647  2.11257  3.02783  2.61452  2.70459  3.72443    291 l - - -
          2.68618  4.42225  2.77519  2.73123  3.46354  2.40513  3.72494  3.29354  2.67741  2.69355  4.24690  2.90347  2.73739  3.18146  2.89801  2.37887  2.77519  2.98518  4.58477  3.61503
          0.01316  4.73305  5.45540  0.61958  0.77255  0.36170  1.19234
    228   2.84715  5.26825  3.11481  2.56648  4.58406  2.39470  2.52731  2.81367  2.08548  3.55701  4.31939  2.42257  4.01875  2.26044  3.00910  2.82537  3.07696  3.64387  5.71464  4.33128    292 k - - -
          2.68618  4.42225  2.77519  2.73123  3.46354  2.40513  3.72494  3.29354  2.67741  2.69355  4.24690  2.90347  2.73739  3.18146  2.89801  2.37887  2.77519  2.98518  4.58477  3.61503
          0.01170  4.84995  5.57230  0.61958  0.77255  0.48576  0.95510
    229   2.83821  4.83586  3.37312  2.24697  4.04595  3.70634  3.95606  3.41864  2.82339  2.36354  3.94350  3.31878  2.02479  3.16167  3.25277  2.10440  3.07760  2.42452  5.39845  4.10870    293 p - - -
          2.68618  4.42225  2.77519  2.73123  3.46354  2.40513  3.72494  3.29354  2.67741  2.69355  4.24690  2.90347  2.73739  3.18146  2.89801  2.37887  2.77519  2.98518  4.58477  3.61503
          0.01170  4.84995  5.57230  0.61958  0.77255  0.48576  0.95510
    230   2.24390  4.56794  3.85280  1.96741  2.27517  3.90753  4.17835  2.96360  3.26855  1.60942  3.60738  3.69146  4.28877  3.55687  3.59094  3.17496  3.14772  2.78307  5.13500  3.89790    294 l - - -
          2.68618  4.42225  2.77519  2.73123  3.46354  2.40513  3.72494  3.29354  2.67741  2.69355  4.24690  2.90347  2.73739  3.18146  2.89801  2.37887  2.77519  2.98518  4.58477  3.61503
          0.01170  4.84995  5.57230  0.61958  0.77255  0.48576  0.95510
    231   2.96636  4.96036  3.52304  2.97460  2.61587  3.79413  4.02449  3.56555  1.34035  3.20955  4.09506  3.43322  4.21057  3.23450  3.12236  3.06183  1.79648  3.29337  5.46460  4.14916    295 k - - -
          2.68618  4.42225  2.77519  2.73123  3.46354  2.40513  3.72494  3.29354  2.67741  2.69355  4.24690  2.90347  2.73739  3.18146  2.89801  2.37887  2.77519  2.98518  4.58477  3.61503
          0.01170  4.84995  5.57230  0.61958  0.77255  0.48576  0.95510
    232   2.91458  4.61661  2.37719  3.22756  3.76823  3.87981  4.18300  1.44242  3.22307  2.18636  3.72578  3.63392  4.27973  3.51801  3.57563  2.27670  3.15655  2.72871  5.24850  4.00934    296 i - - -
          2.68618  4.42225  2.77519  2.73123  3.46354  2.40513  3.72494  3.29354  2.67741  2.69355  4.24690  2.90347  2.73739  3.18146  2.89801  2.37887  2.77519  2.98518  4.58477  3.61503
          0.01170  4.84995  5.57230  0.61958  0.77255  0.48576  0.95510
    233   2.97343  5.42566  1.71571  2.58319  4.83689  2.47521  3.96287  4.32343  2.77448  3.81952  4.58370  2.31197  4.10242  3.08223  3.28552  2.14820  2.11316  3.88050  5.96716  4.54714    297 d - - -
          2.68558  4.42240  2.77370  2.73139  3.46369  2.40528  3.72510  3.29369  2.67756  2.69370  4.24705  2.90362  2.73755  3.18162  2.89816  2.37902  2.77535  2.98534  4.58492  3.61518
          0.31570  1.87798  2.13861  1.00641  0.45496  0.48576  0.95510
    234   2.85392  4.27801  4.49119  3.90447  3.19960  2.27857  4.21223  2.10635  3.74640  1.93668  3.38465  4.01589  4.33972  3.92818  3.85852  3.27501  3.08571  2.52538  2.60399  2.24046    301 l - - -
          2.68618  4.42225  2.77519  2.73123  3.46354  2.40513  3.72494  3.29354  2.67741  2.69355  4.24690  2.90347  2.73739  3.18146  2.89801  2.37887  2.77519  2.98518  4.58477  3.61503
          0.01321  4.72890  5.45124  0.61958  0.77255  0.73005  0.65756
    235   2.80857  5.14300  3.07189  2.02233  4.42748  3.58749  3.79881  3.86917  2.56456  2.27785  4.20913  3.08854  2.51324  2.30593  3.03673  2.22532  3.04196  3.50255  5.61923  4.25217    302 e - - -
          2.68618  4.42225  2.77519  2.73123  3.46354  2.40513  3.72494  3.29354  2.67741  2.69355  4.24690  2.90347  2.73739  3.18146  2.89801  2.37887  2.77519  2.98518  4.58477  3.61503
          0.01321  4.72890  5.45124  0.61958  0.77255  0.73005  0.65756
    236   2.87149  5.15646  3.10078  2.07859  2.61128  3.63435  1.96890  3.85771  2.60874  3.41459  4.22425  3.13906  4.04354  2.06739  3.06003  2.87362  3.10311  3.51071  5.52634  4.11901    303 h - - -
          2.68618  4.42225  2.77519  2.73123  3.46354  2.40513  3.72494  3.29354  2.67741  2.69355  4.24690  2.90347  2.73739  3.18146  2.89801  2.37887  2.77519  2.98518  4.58477  3.61503
          0.01321  4.72890  5.45124  0.61958  0.77255  0.73005  0.65756
    237   2.89619  5.31051  2.07126  1.82906  4.61236  3.58245  3.85733  2.66489  2.66079  3.60248  4.38339  3.06687  4.02993  2.98160  3.16155  1.75204  3.13829  3.67516  5.78101  4.38089    304 s - - -
          2.68618  4.42225  2.77519  2.73123  3.46354  2.40513  3.72494  3.29354  2.67741  2.69355  4.24690  2.90347  2.73739  3.18146  2.89801  2.37887  2.77519  2.98518  4.58477  3.61503
          0.01321  4.72890  5.45124  0.61958  0.77255  0.35865  1.19939
    238   2.18500  4.67566  3.52887  2.34226  2.48216  3.76358  4.01002  3.20132  2.96061  2.89432  1.96153  2.53404  4.15248  3.28054  3.35402  3.00306  3.07192  2.95940  5.24124  3.98152    305 m - - -
          2.68618  4.42225  2.77519  2.73123  3.46354  2.40513  3.72494  3.29354  2.67741  2.69355  4.24690  2.90347  2.73739  3.18146  2.89801  2.37887  2.77519  2.98518  4.58477  3.61503
          0.01170  4.84995  5.57230  0.61958  0.77255  0.48576  0.95510
    239   2.15147  5.19317  3.12153  2.13729  4.49088  2.65471  3.82104  3.94009  2.58306  3.48223  2.74841  3.11440  4.01522  2.14767  3.06360  2.25813  3.06092  3.56022  5.66725  4.29205    306 e - - -
          2.68618  4.42225  2.77519  2.73123  3.46354  2.40513  3.72494  3.29354  2.67741  2.69355  4.24690  2.90347  2.73739  3.18146  2.89801  2.37887  2.77519  2.98518  4.58477  3.61503
          0.01170  4.84995  5.57230  0.61958  0.77255  0.48576  0.95510
    240   2.13819  5.29402  3.05382  1.78188  4.62903  3.61266  2.66999  4.09644  2.60454  3.60877  4.37021  3.10384  2.45588  2.95517  3.09308  2.19356  3.10352  3.68649  5.76771  4.37266    307 e - - -
          2.68618  4.42225  2.77519  2.73123  3.46354  2.40513  3.72494  3.29354  2.67741  2.69355  4.24690  2.90347  2.73739  3.18146  2.89801  2.37887  2.77519  2.98518  4.58477  3.61503
          0.01170  4.84995  5.57230  0.61958  0.77255  0.48576  0.95510
    241   2.90770  5.41229  2.99061  1.61297  4.75299  3.61887  3.84927  4.23741  2.04691  3.71575  4.46501  2.38598  2.51856  2.95458  3.09314  2.25366  3.14366  3.80287  5.84795  4.43403    308 e - - -
          2.68618  4.42225  2.77519  2.73123  3.46354  2.40513  3.72494  3.29354  2.67741  2.69355  4.24690  2.90347  2.73739  3.18146  2.89801  2.37887  2.77519  2.98518  4.58477  3.61503
          0.01170  4.84995  5.57230  0.61958  0.77255  0.48576  0.95510
    242   2.88857  5.38634  3.05138  1.64698  4.73263  3.62557  3.82451  4.21236  2.54441  3.68604  4.43285  2.40691  4.03373  2.23796  2.20877  2.24619  3.11975  3.77900  5.81156  4.40864    309 e - - -
          2.68618  4.42225  2.77519  2.73123  3.46354  2.40513  3.72494  3.29354  2.67741  2.69355  4.24690  2.90347  2.73739  3.18146  2.89801  2.37887  2.77519  2.98518  4.58477  3.61503
          0.01170  4.84995  5.57230  0.61958  0.77255  0.48576  0.95510
    243   2.08861  5.29834  2.36356  2.54890  4.61915  3.61233  2.70308  4.08687  2.58771  3.59750  4.35755  3.09425  4.02289  2.25540  3.07707  2.83222  1.90633  3.67862  5.75546  4.35915    310 t - - -
          2.68618  4.42225  2.77519  2.73123  3.46354  2.40513  3.72494  3.29354  2.67741  2.69355  4.24690  2.90347  2.73739  3.18146  2.89801  2.37887  2.77519  2.98518  4.58477  3.61503
          0.01170  4.84995  5.57230  0.61958  0.77255  0.48576  0.95510
    244   3.03988  5.24860  3.08517  2.04819  4.79229  3.65994  4.18644  4.21779  3.02974  3.80816  4.63133  3.32735  1.27711  3.35001  3.48469  3.06711  1.78981  3.81215  6.01698  4.66340    311 p - - -
          2.68618  4.42225  2.77519  2.73123  3.46354  2.40513  3.72494  3.29354  2.67741  2.69355  4.24690  2.90347  2.73739  3.18146  2.89801  2.37887  2.77519  2.98518  4.58477  3.61503
          0.01170  4.84995  5.57230  0.61958  0.77255  0.48576  0.95510
    245   2.11166  5.11601  3.15607  1.43211  4.40832  3.65623  3.92622  3.81315  2.72659  2.47473  4.23173  3.20527  2.60767  3.07337  3.19076  2.90958  3.13281  3.47552  5.65726  4.31117    312 e - - -
          2.68618  4.42225  2.77519  2.73123  3.46354  2.40513  3.72494  3.29354  2.67741  2.69355  4.24690  2.90347  2.73739  3.18146  2.89801  2.37887  2.77519  2.98518  4.58477  3.61503
          0.01170  4.84995  5.57230  0.61958  0.77255  0.48576  0.95510
    246   2.83645  5.20675  3.10973  1.95488  4.53010  2.45136  3.83998  3.98289  2.60642  3.52083  4.29333  2.40072  4.02330  2.95825  3.08979  2.20002  2.41151  2.62388  5.70138  4.32259    313 e - - -
          2.68618  4.42225  2.77519  2.73123  3.46354  2.40513  3.72494  3.29354  2.67741  2.69355  4.24690  2.90347  2.73739  3.18146  2.89801  2.37887  2.77519  2.98518  4.58477  3.61503
          0.01170  4.84995  5.57230  0.61958  0.77255  0.48576  0.95510
    247   1.89557  4.70041  4.20267  3.91441  5.11173  3.46158  4.95079  4.57021  3.96630  4.23071  5.01338  3.95558  1.44255  4.22076  4.26119  1.01942  3.26530  3.88029  6.42416  5.24473    314 s - - -
          2.68618  4.42225  2.77519  2.73123  3.46354  2.40513  3.72494  3.29354  2.67741  2.69355  4.24690  2.90347  2.73739  3.18146  2.89801  2.37887  2.77519  2.98518  4.58477  3.61503
          0.01170  4.84995  5.57230  0.61958  0.77255  0.48576  0.95510
    248   2.90276  5.17988  3.10358  1.75371  4.52025  2.45693  3.94397  3.95683  2.74568  2.51192  4.32988  3.19284  4.09073  3.08416  3.21940  1.61677  3.15910  3.58903  5.74003  4.37851    315 s - - -
          2.68618  4.42225  2.77519  2.73123  3.46354  2.40513  3.72494  3.29354  2.67741  2.69355  4.24690  2.90347  2.73739  3.18146  2.89801  2.37887  2.77519  2.98518  4.58477  3.61503
          0.01170  4.84995  5.57230  0.61958  0.77255  0.48576  0.95510
    249   1.71585  5.18048  3.12897  1.56948  4.62298  3.61222  3.96538  4.06799  2.75838  3.62378  4.40727  3.20265  2.63016  3.09660  3.23597  2.89103  2.36104  3.66256  5.81291  4.44355    316 e - - -
          2.68618  4.42225  2.77519  2.73123  3.46354  2.40513  3.72494  3.29354  2.67741  2.69355  4.24690  2.90347  2.73739  3.18146  2.89801  2.37887  2.77519  2.98518  4.58477  3.61503
          0.01170  4.84995  5.57230  0.61958  0.77255  0.48576  0.95510
    250   3.36298  5.04100  4.50986  4.25088  4.23887  1.27532  5.05162  3.57787  4.18853  0.82519  4.27889  4.41753  4.72834  4.50891  4.37766  3.63190  3.76663  3.44372  5.85693  4.65671    317 l - - -
          2.68618  4.42225  2.77519  2.73123  3.46354  2.40513  3.72494  3.29354  2.67741  2.69355  4.24690  2.90347  2.73739  3.18146  2.89801  2.37887  2.77519  2.98518  4.58477  3.61503
          0.01170  4.84995  5.57230  0.61958  0.77255  0.48576  0.95510
    251   2.83094  5.18000  3.12389  2.07544  2.89825  2.39832  3.82629  3.91315  2.59354  3.46286  4.24264  3.12043  2.81080  2.20893  3.07318  2.82646  2.38802  3.54081  5.65493  4.28349    318 e - - -
          2.68618  4.42225  2.77519  2.73123  3.46354  2.40513  3.72494  3.29354  2.67741  2.69355  4.24690  2.90347  2.73739  3.18146  2.89801  2.37887  2.77519  2.98518  4.58477  3.61503
          0.01170  4.84995  5.57230  0.61958  0.77255  0.48576  0.95510
    252   3.24372  5.73620  1.98391  2.60752  5.17773  1.68354  4.18500  4.69336  3.13379  4.18163  4.98751  2.19039  1.62034  3.33377  3.70071  3.17132  3.54051  4.22897  6.33303  4.85834    319 p - - -
          2.68618  4.42225  2.77519  2.73123  3.46354  2.40513  3.72494  3.29354  2.67741  2.69355  4.24690  2.90347  2.73739  3.18146  2.89801  2.37887  2.77519  2.98518  4.58477  3.61503
          0.01170  4.84995  5.57230  0.61958  0.77255  0.48576  0.95510
    253   2.01638  4.37893  4.65514  4.06787  3.41278  4.11153  4.43853  2.63499  3.90848  1.32435  3.42165  4.18429  4.47234  4.08992  4.01512  3.41925  3.20143  1.85390  4.99774  2.55267    320 l - - -
          2.68618  4.42225  2.77519  2.73123  3.46354  2.40513  3.72494  3.29354  2.67741  2.69355  4.24690  2.90347  2.73739  3.18146  2.89801  2.37887  2.77519  2.98518  4.58477  3.61503
          0.01170  4.84995  5.57230  0.61958  0.77255  0.48576  0.95510
    254   2.17929  5.30989  2.31471  2.58637  4.69739  3.60961  3.89978  4.16880  2.68185  3.68138  4.44465  1.93414  2.48289  3.01572  3.17753  2.87229  2.14611  3.74537  5.83989  4.44036    321 n - - -
          2.68618  4.42225  2.77519  2.73123  3.46354  2.40513  3.72494  3.29354  2.67741  2.69355  4.24690  2.90347  2.73739  3.18146  2.89801  2.37887  2.77519  2.98518  4.58477  3.61503
          0.01170  4.84995  5.57230  0.61958  0.77255  0.48576  0.95510
    255   2.94142  5.34037  1.83977  2.58301  4.63284  3.64308  3.90285  4.09348  2.69094  2.37094  4.40905  3.13048  2.39272  1.89804  3.17967  2.91609  3.18132  3.70823  5.80526  4.41231    322 d - - -
          2.68618  4.42225  2.77519  2.73123  3.46354  2.40513  3.72494  3.29354  2.67741  2.69355  4.24690  2.90347  2.73739  3.18146  2.89801  2.37887  2.77519  2.98518  4.58477  3.61503
          0.01170  4.84995  5.57230  0.61958  0.77255  0.48576  0.95510
    256   3.35396  4.82356  4.53046  2.26427  3.61580  4.46032  4.76366  1.99836  3.91747  0.87852  3.47041  4.34580  4.77515  4.17889  4.14448  3.77892  3.58436  2.62916  5.43493  4.28825    323 l - - -
          2.68618  4.42225  2.77519  2.73123  3.46354  2.40513  3.72494  3.29354  2.67741  2.69355  4.24690  2.90347  2.73739  3.18146  2.89801  2.37887  2.77519  2.98518  4.58477  3.61503
          0.01170  4.84995  5.57230  0.61958  0.77255  0.48576  0.95510
    257   3.20089  5.52629  2.97428  2.76156  4.98914  3.72221  4.16708  4.48964  2.93591  4.00060  4.82208  2.23850  1.09460  2.05962  3.35825  3.17511  3.49152  4.06586  6.12898  4.74388    324 p - - -
          2.68555  4.42247  2.77541  2.73066  3.46376  2.40534  3.72516  3.29376  2.67762  2.69300  4.24711  2.90368  2.73761  3.18168  2.89822  2.37846  2.77541  2.98540  4.58499  3.61525
          0.38395  1.15509  5.57230  0.68428  0.70209  0.48576  0.95510
    258   3.48058  4.76069  5.42798  4.92994  4.14480  4.89542  5.54917  1.58208  4.83160  2.74181  3.94841  5.05855  5.21947  5.07836  4.98734  4.28810  2.07048  0.79982  6.03470  4.81879    327 v - - -
          2.68618  4.42225  2.77519  2.73123  3.46354  2.40513  3.72494  3.29354  2.67741  2.69355  4.24690  2.90347  2.73739  3.18146  2.89801  2.37887  2.77519  2.98518  4.58477  3.61503
          0.01170  4.84995  5.57230  0.61958  0.77255  0.48576  0.95510
    259   3.02122  5.48449  3.12415  2.02822  4.85186  3.71289  3.88796  4.31146  1.33921  3.77036  4.53742  3.18146  2.45677  2.25689  2.92716  2.97671  3.24487  3.89113  5.87599  4.50781    328 k - - -
          2.68618  4.42225  2.77519  2.73123  3.46354  2.40513  3.72494  3.29354  2.67741  2.69355  4.24690  2.90347  2.73739  3.18146  2.89801  2.37887  2.77519  2.98518  4.58477  3.61503
          0.01170  4.84995  5.57230  0.61958  0.77255  0.48576  0.95510
    260   3.73705  4.93644  5.81183  5.31598  4.00910  5.31006  5.91709  1.48061  5.23649  1.40196  3.75212  5.46810  5.48633  5.37827  5.33407  4.72843  3.98461  0.97071  6.13785  5.00660    329 v - - -
          2.68618  4.42225  2.77519  2.73123  3.46354  2.40513  3.72494  3.29354  2.67741  2.69355  4.24690  2.90347  2.73739  3.18146  2.89801  2.37887  2.77519  2.98518  4.58477  3.61503
          0.01170  4.84995  5.57230  0.61958  0.77255  0.48576  0.95510
    261   2.89281  5.26963  2.34642  2.10338  4.55739  3.63127  2.48316  4.00931  2.65608  3.55223  4.33362  3.12110  4.05368  2.99365  3.14572  2.24855  3.12932  1.88974  5.73902  4.35490    330 v - - -
          2.68618  4.42225  2.77519  2.73123  3.46354  2.40513  3.72494  3.29354  2.67741  2.69355  4.24690  2.90347  2.73739  3.18146  2.89801  2.37887  2.77519  2.98518  4.58477  3.61503
          0.01170  4.84995  5.57230  0.61958  0.77255  0.48576  0.95510
    262   1.98744  4.72824  4.95225  4.42114  1.13589  4.41448  4.65241  2.79737  4.26976  1.62761  3.49424  4.50735  4.77573  4.40434  4.36390  3.75801  3.57081  2.76282  5.04751  3.68453    331 f - - -
          2.68618  4.42225  2.77519  2.73123  3.46354  2.40513  3.72494  3.29354  2.67741  2.69355  4.24690  2.90347  2.73739  3.18146  2.89801  2.37887  2.77519  2.98518  4.58477  3.61503
          0.01170  4.84995  5.57230  0.61958  0.77255  0.48576  0.95510
    263   3.13931  4.88699  3.76244  1.09633  4.10983  4.08780  4.41331  2.05647  3.31116  2.89073  3.96775  3.76432  4.48982  3.65186  3.70413  3.38296  3.38796  1.97030  5.68071  4.40879    332 e - - -
          2.68618  4.42225  2.77519  2.73123  3.46354  2.40513  3.72494  3.29354  2.67741  2.69355  4.24690  2.90347  2.73739  3.18146  2.89801  2.37887  2.77519  2.98518  4.58477  3.61503
          0.01170  4.84995  5.57230  0.61958  0.77255  0.48576  0.95510
    264   3.77604  4.98180  5.82245  5.30850  3.87688  5.30598  5.84255  1.63661  5.21364  1.05342  3.62361  5.46387  5.46114  5.29708  5.27817  4.71573  4.01665  1.19393  6.02021  4.93247    333 l - - -
          2.68618  4.42225  2.77519  2.73123  3.46354  2.40513  3.72494  3.29354  2.67741  2.69355  4.24690  2.90347  2.73739  3.18146  2.89801  2.37887  2.77519  2.98518  4.58477  3.61503
          0.01170  4.84995  5.57230  0.61958  0.77255  0.48576  0.95510
    265   1.56011  4.53419  3.88627  3.35329  3.68294  1.95572  4.19534  3.08177  3.29463  2.16140  3.71541  3.69172  4.24920  3.58707  3.60696  3.10315  3.11892  2.85397  5.15844  2.61707    334 a - - -
          2.68618  4.42225  2.77519  2.73123  3.46354  2.40513  3.72494  3.29354  2.67741  2.69355  4.24690  2.90347  2.73739  3.18146  2.89801  2.37887  2.77519  2.98518  4.58477  3.61503
          0.01170  4.84995  5.57230  0.61958  0.77255  0.48576  0.95510
    266   3.16146  5.30258  3.51696  2.19086  4.63156  3.88898  4.00796  3.94918  2.52179  3.55197  4.40910  3.43572  4.28829  3.15569  1.08338  3.18882  3.37616  2.24909  5.74780  4.48497    335 r - - -
          2.68618  4.42225  2.77519  2.73123  3.46354  2.40513  3.72494  3.29354  2.67741  2.69355  4.24690  2.90347  2.73739  3.18146  2.89801  2.37887  2.77519  2.98518  4.58477  3.61503
          0.01170  4.84995  5.57230  0.61958  0.77255  0.48576  0.95510
    267   2.20720  4.96366  3.31710  2.75372  4.17945  3.70040  3.89605  3.58416  1.84225  3.20811  2.55411  3.25593  4.08752  2.36589  3.10637  2.91585  3.08504  3.28605  5.47160  2.49071    336 k - - -
          2.68618  4.42225  2.77519  2.73123  3.46354  2.40513  3.72494  3.29354  2.67741  2.69355  4.24690  2.90347  2.73739  3.18146  2.89801  2.37887  2.77519  2.98518  4.58477  3.61503
          0.01170  4.84995  5.57230  0.61958  0.77255  0.48576  0.95510
    268   2.87451  5.22902  3.07306  2.04798  4.53751  2.42000  3.87140  2.69468  2.65322  3.53342  4.31539  1.98930  4.04949  2.99638  3.13757  2.06681  3.11514  3.60643  5.72323  4.34582    337 n - - -
          2.68618  4.42225  2.77519  2.73123  3.46354  2.40513  3.72494  3.29354  2.67741  2.69355  4.24690  2.90347  2.73739  3.18146  2.89801  2.37887  2.77519  2.98518  4.58477  3.61503
          0.01170  4.84995  5.57230  0.61958  0.77255  0.48576  0.95510
    269   3.76799  5.03821  5.68959  5.09224  2.15503  5.05728  5.33979  2.67441  4.92918  1.05379  1.56883  5.20896  5.20242  4.87120  4.89231  4.41108  3.97822  2.05407  5.50149  4.46925    338 l - - -
          2.68618  4.42225  2.77519  2.73123  3.46354  2.40513  3.72494  3.29354  2.67741  2.69355  4.24690  2.90347  2.73739  3.18146  2.89801  2.37887  2.77519  2.98518  4.58477  3.61503
          0.01170  4.84995  5.57230  0.61958  0.77255  0.48576  0.95510
    270   2.90889  5.19095  2.24250  2.73810  4.75661  3.59708  4.06411  4.21932  2.88859  3.76582  4.54620  3.24792  1.81290  3.20089  3.37506  1.95711  1.84801  3.77508  5.94448  4.56921    339 p - - -
          2.68618  4.42225  2.77519  2.73123  3.46354  2.40513  3.72494  3.29354  2.67741  2.69355  4.24690  2.90347  2.73739  3.18146  2.89801  2.37887  2.77519  2.98518  4.58477  3.61503
          0.01170  4.84995  5.57230  0.61958  0.77255  0.48576  0.95510
    271   3.33061  4.65708  5.25258  4.65709  3.45005  4.56762  4.89172  1.94669  4.47322  1.05179  3.34310  4.71099  4.84802  4.55341  4.48803  3.89785  3.55769  1.73992  2.62467  4.12444    340 l - - -
          2.68618  4.42225  2.77519  2.73123  3.46354  2.40513  3.72494  3.29354  2.67741  2.69355  4.24690  2.90347  2.73739  3.18146  2.89801  2.37887  2.77519  2.98518  4.58477  3.61503
          0.01170  4.84995  5.57230  0.61958  0.77255  0.48576  0.95510
    272   1.81535  5.29565  3.08593  2.57829  4.63324  2.35287  2.66529  4.09676  2.04732  3.60704  4.37059  2.39864  4.03914  2.95531  3.05354  2.85141  3.11110  3.68963  5.76221  4.37521    341 a - - -
          2.68618  4.42225  2.77519  2.73123  3.46354  2.40513  3.72494  3.29354  2.67741  2.69355  4.24690  2.90347  2.73739  3.18146  2.89801  2.37887  2.77519  2.98518  4.58477  3.61503
          0.01170  4.84995  5.57230  0.61958  0.77255  0.48576  0.95510
    273   3.31374  5.62285  2.90585  0.65717  5.15121  3.74165  4.32647  4.56425  3.22466  4.15515  5.02176  3.33941  4.35631  3.49718  3.70517  3.28409  2.24022  4.15067  6.33543  4.93278    342 E - - -
          2.68618  4.42225  2.77519  2.73123  3.46354  2.40513  3.72494  3.29354  2.67741  2.69355  4.24690  2.90347  2.73739  3.18146  2.89801  2.37887  2.77519  2.98518  4.58477  3.61503
          0.01170  4.84995  5.57230  0.61958  0.77255  0.48576  0.95510
    274   4.08526  5.28879  6.00520  5.43129  1.92710  5.45316  5.63002  1.85066  5.29101  0.67949  3.23503  5.59551  5.46945  5.12119  5.21280  4.84499  4.28436  2.91489  5.61730  4.54604    343 L - - -
          2.68618  4.42225  2.77519  2.73123  3.46354  2.40513  3.72494  3.29354  2.67741  2.69355  4.24690  2.90347  2.73739  3.18146  2.89801  2.37887  2.77519  2.98518  4.58477  3.61503
          0.01170  4.84995  5.57230  0.61958  0.77255  0.48576  0.95510
    275   1.77670  5.04489  3.22516  2.18738  4.29397  3.66287  3.87131  3.70413  2.16027  2.27495  4.12282  3.19681  4.05828  3.02092  3.10836  2.87619  2.37815  3.37998  5.55030  4.21727    344 a - - -
          2.68618  4.42225  2.77519  2.73123  3.46354  2.40513  3.72494  3.29354  2.67741  2.69355  4.24690  2.90347  2.73739  3.18146  2.89801  2.37887  2.77519  2.98518  4.58477  3.61503
          0.01170  4.84995  5.57230  0.61958  0.77255  0.48576  0.95510
    276   1.82169  5.12581  3.24083  2.67519  4.40694  3.67217  3.85898  3.83011  1.94612  3.40182  2.79825  3.19339  4.06413  2.99415  2.28665  2.26846  3.09691  3.48500  5.61037  4.27263    345 a - - -
          2.68618  4.42225  2.77519  2.73123  3.46354  2.40513  3.72494  3.29354  2.67741  2.69355  4.24690  2.90347  2.73739  3.18146  2.89801  2.37887  2.77519  2.98518  4.58477  3.61503
          0.01170  4.84995  5.57230  0.61958  0.77255  0.48576  0.95510
    277   3.65292  4.96733  5.39800  4.82177  3.31455  4.85728  4.99720  2.77281  4.63418  0.85591  1.66516  4.92926  5.06601  4.67323  4.65771  4.19619  3.86775  2.92284  5.24686  2.40756    346 l - - -
          2.68618  4.42225  2.77519  2.73123  3.46354  2.40513  3.72494  3.29354  2.67741  2.69355  4.24690  2.90347  2.73739  3.18146  2.89801  2.37887  2.77519  2.98518  4.58477  3.61503
          0.01170  4.84995  5.57230  0.61958  0.77255  0.48576  0.95510
    278   2.95597  5.26753  3.05222  2.07507  4.57825  1.53573  3.94483  4.01135  2.73109  3.57665  4.37820  3.18242  4.11176  2.15917  3.19732  2.95133  3.20261  2.53830  5.77882  4.41149    347 g - - -
          2.68618  4.42225  2.77519  2.73123  3.46354  2.40513  3.72494  3.29354  2.67741  2.69355  4.24690  2.90347  2.73739  3.18146  2.89801  2.37887  2.77519  2.98518  4.58477  3.61503
          0.01170  4.84995  5.57230  0.61958  0.77255  0.48576  0.95510
    279   3.23902  5.71743  2.82770  1.53675  5.06304  3.71565  4.10441  4.55193  2.91700  4.03646  4.84564  3.19488  1.31383  2.26863  3.39187  3.16782  3.49948  4.13216  6.17440  4.74954    348 p - - -
          2.68618  4.42225  2.77519  2.73123  3.46354  2.40513  3.72494  3.29354  2.67741  2.69355  4.24690  2.90347  2.73739  3.18146  2.89801  2.37887  2.77519  2.98518  4.58477  3.61503
          0.01170  4.84995  5.57230  0.61958  0.77255  0.48576  0.95510
    280   3.19226  5.54143  2.92288  2.73800  5.06684  1.26501  4.19275  4.56986  3.01157  4.07470  4.88728  2.22262  4.26982  1.62883  3.46713  3.16280  3.49719  4.11813  6.20598  4.80251    349 g - - -
          2.68618  4.42225  2.77519  2.73123  3.46354  2.40513  3.72494  3.29354  2.67741  2.69355  4.24690  2.90347  2.73739  3.18146  2.89801  2.37887  2.77519  2.98518  4.58477  3.61503
          0.01170  4.84995  5.57230  0.61958  0.77255  0.48576  0.95510
    281   2.86255  5.31670  3.05784  2.09204  4.64291  3.61556  2.50998  4.11339  2.56866  3.61462  4.37087  3.09319  4.02298  2.33267  3.05191  1.76042  2.33225  3.69926  5.76390  4.36670    350 s - - -
          2.68618  4.42225  2.77519  2.73123  3.46354  2.40513  3.72494  3.29354  2.67741  2.69355  4.24690  2.90347  2.73739  3.18146  2.89801  2.37887  2.77519  2.98518  4.58477  3.61503
          0.01170  4.84995  5.57230  0.61958  0.77255  0.48576  0.95510
    282   3.77727  5.02163  5.71721  5.22610  3.82825  5.19269  5.74998  2.28778  5.08873  1.08953  3.60375  5.37770  5.40702  5.20581  5.16388  4.61788  4.03128  0.91199  5.95789  4.84421    351 v - - -
          2.68618  4.42225  2.77519  2.73123  3.46354  2.40513  3.72494  3.29354  2.67741  2.69355  4.24690  2.90347  2.73739  3.18146  2.89801  2.37887  2.77519  2.98518  4.58477  3.61503
          0.01170  4.84995  5.57230  0.61958  0.77255  0.48576  0.95510
    283   4.12654  5.32163  6.04636  5.47200  2.21136  5.50846  5.69080  1.90616  5.33586  0.58677  3.22770  5.65354  5.50173  5.14913  5.25203  4.90626  4.32338  2.93013  5.65074  4.60466    352 L - - -
          2.68618  4.42225  2.77519  2.73123  3.46354  2.40513  3.72494  3.29354  2.67741  2.69355  4.24690  2.90347  2.73739  3.18146  2.89801  2.37887  2.77519  2.98518  4.58477  3.61503
          0.01170  4.84995  5.57230  0.61958  0.77255  0.48576  0.95510
    284   2.83707  5.33390  2.38811  2.52094  4.67300  3.59962  2.62970  4.15470  2.09832  3.63591  4.37785  3.06894  3.99919  2.12977  3.02288  2.27686  2.26975  3.72171  5.76904  4.36134    353 k - - -
          2.68618  4.42225  2.77519  2.73123  3.46354  2.40513  3.72494  3.29354  2.67741  2.69355  4.24690  2.90347  2.73739  3.18146  2.89801  2.37887  2.77519  2.98518  4.58477  3.61503
          0.01170  4.84995  5.57230  0.61958  0.77255  0.48576  0.95510
    285   2.18778  4.78040  5.11558  4.56313  1.58568  4.55116  4.81504  2.74321  4.40509  1.03732  3.38153  4.65713  4.86378  4.50331  4.46975  3.89223  3.64536  2.77054  5.17686  3.91014    354 l - - -
          2.68618  4.42225  2.77519  2.73123  3.46354  2.40513  3.72494  3.29354  2.67741  2.69355  4.24690  2.90347  2.73739  3.18146  2.89801  2.37887  2.77519  2.98518  4.58477  3.61503
          0.01170  4.84995  5.57230  0.61958  0.77255  0.48576  0.95510
    286   2.95281  5.25010  1.97670  2.72991  4.82802  3.60432  4.09661  4.29715  2.93967  3.83770  4.62024  3.24665  1.51576  3.23584  3.43505  2.09631  2.27855  3.84402  6.01197  4.62599    355 p - - -
          2.68629  4.42236  2.77530  2.73134  3.46365  2.40460  3.72505  3.29365  2.67752  2.69366  4.24700  2.90357  2.73750  3.18157  2.89811  2.37898  2.77530  2.98427  4.58488  3.61514
          0.38395  1.15509  5.57230  0.10149  2.33807  0.48576  0.95510
    287   2.83897  5.16887  2.42828  2.60129  4.46105  3.62748  3.84139  3.89703  2.02410  3.45771  4.24250  3.13459  2.67451  2.96669  3.08696  2.83895  1.99916  2.35541  5.65628  4.28936    357 t - - -
          2.68618  4.42225  2.77519  2.73123  3.46354  2.40513  3.72494  3.29354  2.67741  2.69355  4.24690  2.90347  2.73739  3.18146  2.89801  2.37887  2.77519  2.98518  4.58477  3.61503
          0.01170  4.84995  5.57230  0.61958  0.77255  0.48576  0.95510
    288   2.84142  5.23493  2.41022  2.56329  4.53435  3.61584  2.44547  2.57027  2.58794  3.52246  4.29276  2.43590  2.75543  2.93992  3.07376  2.20832  3.07471  3.60210  5.69893  4.31518    358 s - - -
          2.68618  4.42225  2.77519  2.73123  3.46354  2.40513  3.72494  3.29354  2.67741  2.69355  4.24690  2.90347  2.73739  3.18146  2.89801  2.37887  2.77519  2.98518  4.58477  3.61503
          0.01170  4.84995  5.57230  0.61958  0.77255  0.48576  0.95510
    289   2.24695  4.41199  4.05608  3.47917  3.52985  3.90792  4.19499  2.21864  3.38761  2.02923  3.52065  3.78412  2.44467  3.65515  2.39403  3.17905  3.08515  2.09150  5.02475  3.81915    359 l - - -
          2.68618  4.42225  2.77519  2.73123  3.46354  2.40513  3.72494  3.29354  2.67741  2.69355  4.24690  2.90347  2.73739  3.18146  2.89801  2.37887  2.77519  2.98518  4.58477  3.61503
          0.01170  4.84995  5.57230  0.61958  0.77255  0.48576  0.95510
    290   2.88223  5.29196  1.83723  2.09864  4.60755  3.62001  3.86060  4.06511  2.63815  3.59382  4.36448  3.11041  4.04336  2.97792  3.13082  2.19345  2.17494  2.61988  5.76635  4.37384    360 d - - -
          2.68618  4.42225  2.77519  2.73123  3.46354  2.40513  3.72494  3.29354  2.67741  2.69355  4.24690  2.90347  2.73739  3.18146  2.89801  2.37887  2.77519  2.98518  4.58477  3.61503
          0.01170  4.84995  5.57230  0.61958  0.77255  0.48576  0.95510
    291   2.84022  4.61525  3.65372  3.09579  3.78392  2.61549  4.06115  3.13669  2.33385  1.73282  3.73730  3.51379  4.18238  3.36231  3.39645  2.26396  3.08067  2.12769  5.21132  3.96948    361 l - - -
          2.68618  4.42225  2.77519  2.73123  3.46354  2.40513  3.72494  3.29354  2.67741  2.69355  4.24690  2.90347  2.73739  3.18146  2.89801  2.37887  2.77519  2.98518  4.58477  3.61503
          0.01170  4.84995  5.57230  0.61958  0.77255  0.48576  0.95510
    292   2.88040  5.36809  3.00534  2.05849  4.70425  2.34919  2.68706  4.18525  2.59727  3.67388  4.42413  2.39853  2.64268  2.94282  3.09411  2.12453  3.11690  3.75676  5.81463  4.40350    362 e - - -
          2.68618  4.42225  2.77519  2.73123  3.46354  2.40513  3.72494  3.29354  2.67741  2.69355  4.24690  2.90347  2.73739  3.18146  2.89801  2.37887  2.77519  2.98518  4.58477  3.61503
          0.01170  4.84995  5.57230  0.61958  0.77255  0.48576  0.95510
    293   3.72295  5.10578  5.43520  5.20634  4.51433  4.71448  5.92582  2.50699  5.11587  3.07919  4.39900  5.24101  5.28202  5.44080  5.23484  4.35358  4.09533  0.30816  6.41313  5.19269    363 V - - -
          2.68618  4.42225  2.77519  2.73123  3.46354  2.40513  3.72494  3.29354  2.67741  2.69355  4.24690  2.90347  2.73739  3.18146  2.89801  2.37887  2.77519  2.98518  4.58477  3.61503
          0.01170  4.84995  5.57230  0.61958  0.77255  0.48576  0.95510
    294   2.93454  5.45859  2.07553  2.05634  4.79604  3.61968  3.86895  4.28666  2.63872  3.76015  4.50945  2.34960  4.05683  2.97557  1.83438  2.18203  3.17258  3.84679  5.89045  4.46649    364 r - - -
          2.68618  4.42225  2.77519  2.73123  3.46354  2.40513  3.72494  3.29354  2.67741  2.69355  4.24690  2.90347  2.73739  3.18146  2.89801  2.37887  2.77519  2.98518  4.58477  3.61503
          0.01170  4.84995  5.57230  0.61958  0.77255  0.48576  0.95510
    295   3.97828  5.17043  5.94713  5.43938  3.72559  5.47680  5.93511  0.81012  5.30936  1.15802  3.47316  5.63962  5.55760  5.31559  5.33453  4.91569  4.21032  2.36758  5.96830  4.92626    365 i - - -
          2.68618  4.42225  2.77519  2.73123  3.46354  2.40513  3.72494  3.29354  2.67741  2.69355  4.24690  2.90347  2.73739  3.18146  2.89801  2.37887  2.77519  2.98518  4.58477  3.61503
          0.01170  4.84995  5.57230  0.61958  0.77255  0.48576  0.95510
    296   3.07733  4.45816  4.83530  4.24247  3.47717  4.26675  4.60227  1.80060  2.58557  1.48589  2.41740  4.35098  4.60142  4.24329  4.16477  3.57842  3.30936  1.79088  5.12538  3.96241    366 l - - -
          2.68618  4.42225  2.77519  2.73123  3.46354  2.40513  3.72494  3.29354  2.67741  2.69355  4.24690  2.90347  2.73739  3.18146  2.89801  2.37887  2.77519  2.98518  4.58477  3.61503
          0.01170  4.84995  5.57230  0.61958  0.77255  0.48576  0.95510
    297   1.42266  2.39213  4.75878  4.19687  3.60900  4.09210  4.60561  2.56365  4.04448  1.79819  3.58039  4.27086  4.52179  4.23244  4.15475  3.43350  3.25158  1.88103  5.19447  4.01298    367 a - - -
          2.68618  4.42225  2.77519  2.73123  3.46354  2.40513  3.72494  3.29354  2.67741  2.69355  4.24690  2.90347  2.73739  3.18146  2.89801  2.37887  2.77519  2.98518  4.58477  3.61503
          0.01170  4.84995  5.57230  0.61958  0.77255  0.48576  0.95510
    298   3.50023  5.73105  3.05768  2.95428  4.51000  3.88090  2.10480  4.74548  3.20859  4.21140  5.12385  0.70179  4.48520  3.59680  3.59506  3.46040  3.80988  4.34487  5.88874  4.34948    368 n - - -
          2.68618  4.42225  2.77519  2.73123  3.46354  2.40513  3.72494  3.29354  2.67741  2.69355  4.24690  2.90347  2.73739  3.18146  2.89801  2.37887  2.77519  2.98518  4.58477  3.61503
          0.01170  4.84995  5.57230  0.61958  0.77255  0.48576  0.95510
    299   4.24294  5.82360  5.08241  5.12048  6.07037  0.09760  6.06697  6.00214  5.40851  5.47054  6.51960  5.25085  5.21954  5.66022  5.44800  4.45381  4.78243  5.35541  6.82198  6.23373    369 G - - -
          2.68618  4.42225  2.77519  2.73123  3.46354  2.40513  3.72494  3.29354  2.67741  2.69355  4.24690  2.90347  2.73739  3.18146  2.89801  2.37887  2.77519  2.98518  4.58477  3.61503
          0.01170  4.84995  5.57230  0.61958  0.77255  0.48576  0.95510
    300   2.07465  5.09868  3.23452  2.67657  4.39307  3.65662  3.86910  3.81624  2.61835  3.39492  4.19602  3.19359  4.05782  2.20643  1.91484  2.27549  3.08703  2.58059  5.60989  4.27001    370 r - - -
          2.68618  4.42225  2.77519  2.73123  3.46354  2.40513  3.72494  3.29354  2.67741  2.69355  4.24690  2.90347  2.73739  3.18146  2.89801  2.37887  2.77519  2.98518  4.58477  3.61503
          0.01170  4.84995  5.57230  0.61958  0.77255  0.48576  0.95510
    301   3.05642  4.81688  3.86786  3.30290  3.95681  3.95084  4.18947  3.22733  1.96429  1.19736  3.87192  3.69060  4.35326  3.46306  3.20190  3.25402  2.16458  3.03882  5.39880  4.18269    371 l - - -
          2.68618  4.42225  2.77519  2.73123  3.46354  2.40513  3.72494  3.29354  2.67741  2.69355  4.24690  2.90347  2.73739  3.18146  2.89801  2.37887  2.77519  2.98518  4.58477  3.61503
          0.01170  4.84995  5.57230  0.61958  0.77255  0.48576  0.95510
    302   3.79175  5.03629  5.72672  5.23217  3.80247  5.20092  5.74466  2.30935  5.09271  1.00961  3.57653  5.38575  5.40778  5.19651  5.16096  4.62514  4.04392  0.98009  5.93936  4.83583    372 v - - -
          2.68618  4.42225  2.77519  2.73123  3.46354  2.40513  3.72494  3.29354  2.67741  2.69355  4.24690  2.90347  2.73739  3.18146  2.89801  2.37887  2.77519  2.98518  4.58477  3.61503
          0.01170  4.84995  5.57230  0.61958  0.77255  0.48576  0.95510
    303   4.24294  5.82360  5.08241  5.12048  6.07037  0.09760  6.06697  6.00214  5.40851  5.47054  6.51960  5.25085  5.21954  5.66022  5.44800  4.45381  4.78243  5.35541  6.82198  6.23373    373 G - - -
          2.68618  4.42225  2.77519  2.73123  3.46354  2.40513  3.72494  3.29354  2.67741  2.69355  4.24690  2.90347  2.73739  3.18146  2.89801  2.37887  2.77519  2.98518  4.58477  3.61503
          0.01170  4.84995  5.57230  0.61958  0.77255  0.48576  0.95510
    304   3.28987  5.60475  3.60053  2.97200  5.04620  3.95990  1.48001  4.43666  1.78355  3.85033  4.66298  2.38237  4.32624  3.07032  1.79792  3.25468  3.47222  4.06120  5.89063  4.64635    374 h - - -
          2.68618  4.42225  2.77519  2.73123  3.46354  2.40513  3.72494  3.29354  2.67741  2.69355  4.24690  2.90347  2.73739  3.18146  2.89801  2.37887  2.77519  2.98518  4.58477  3.61503
          0.01170  4.84995  5.57230  0.61958  0.77255  0.48576  0.95510
    305   4.24294  5.82360  5.08241  5.12048  6.07037  0.09760  6.06697  6.00214  5.40851  5.47054  6.51960  5.25085  5.21954  5.66022  5.44800  4.45381  4.78243  5.35541  6.82198  6.23373    375 G - - -
          2.68618  4.42225  2.77519  2.73123  3.46354  2.40513  3.72494  3.29354  2.67741  2.69355  4.24690  2.90347  2.73739  3.18146  2.89801  2.37887  2.77519  2.98518  4.58477  3.61503
          0.01170  4.84995  5.57230  0.61958  0.77255  0.48576  0.95510
    306   3.00003  5.49080  3.04038  1.43848  4.84602  3.67950  3.88890  4.31904  2.57566  3.78182  4.54311  2.12018  4.10732  2.13058  2.27053  2.95110  3.22986  3.89033  5.89547  4.50443    376 e - - -
          2.68618  4.42225  2.77519  2.73123  3.46354  2.40513  3.72494  3.29354  2.67741  2.69355  4.24690  2.90347  2.73739  3.18146  2.89801  2.37887  2.77519  2.98518  4.58477  3.61503
          0.01170  4.84995  5.57230  0.61958  0.77255  0.48576  0.95510
    307   4.16365  5.34377  6.07741  5.54138  3.56589  5.61251  5.94999  1.64685  5.39454  0.52303  3.30416  5.77989  5.59879  5.27307  5.35280  5.05490  4.37479  2.71256  5.86380  4.89961    377 L - - -
          2.68618  4.42225  2.77519  2.73123  3.46354  2.40513  3.72494  3.29354  2.67741  2.69355  4.24690  2.90347  2.73739  3.18146  2.89801  2.37887  2.77519  2.98518  4.58477  3.61503
          0.01170  4.84995  5.57230  0.61958  0.77255  0.48576  0.95510
    308   3.73487  4.91771  5.85635  5.42447  4.35034  5.40385  6.28073  1.10818  5.38915  2.73518  4.05746  5.58925  5.61921  5.67393  5.57778  4.87027  4.00268  0.73717  6.55128  5.30834    378 v - - -
          2.68618  4.42225  2.77519  2.73123  3.46354  2.40513  3.72494  3.29354  2.67741  2.69355  4.24690  2.90347  2.73739  3.18146  2.89801  2.37887  2.77519  2.98518  4.58477  3.61503
          0.01170  4.84995  5.57230  0.61958  0.77255  0.48576  0.95510
    309   1.70213  5.30820  3.09517  2.09069  4.64335  3.62267  3.81718  4.11072  2.54201  3.60875  4.36450  3.10276  4.02369  2.33135  2.29551  2.26518  3.09168  3.69629  5.75366  4.36324    379 a - - -
          2.68618  4.42225  2.77519  2.73123  3.46354  2.40513  3.72494  3.29354  2.67741  2.69355  4.24690  2.90347  2.73739  3.18146  2.89801  2.37887  2.77519  2.98518  4.58477  3.61503
          0.01170  4.84995  5.57230  0.61958  0.77255  0.48576  0.95510
    310   3.69293  4.92638  5.71625  5.17195  3.75426  5.13594  5.58963  1.10651  5.04958  1.50226  2.31355  5.29377  5.31780  5.10870  5.08345  4.51772  3.92685  1.59642  5.81437  4.73378    380 i - - -
          2.68618  4.42225  2.77519  2.73123  3.46354  2.40513  3.72494  3.29354  2.67741  2.69355  4.24690  2.90347  2.73739  3.18146  2.89801  2.37887  2.77519  2.98518  4.58477  3.61503
          0.01170  4.84995  5.57230  0.61958  0.77255  0.48576  0.95510
    311   3.13814  5.67108  2.80796  1.97897  5.00428  1.73460  4.02659  4.50137  2.85699  3.97672  4.75802  2.27426  4.17985  1.62881  3.36899  3.06590  3.39185  4.06482  6.11362  4.66957    381 q - - -
          2.68618  4.42225  2.77519  2.73123  3.46354  2.40513  3.72494  3.29354  2.67741  2.69355  4.24690  2.90347  2.73739  3.18146  2.89801  2.37887  2.77519  2.98518  4.58477  3.61503
          0.01170  4.84995  5.57230  0.61958  0.77255  0.48576  0.95510
    312   3.57549  6.30491  1.04509  1.29776  5.58744  2.23928  4.33547  5.16440  3.45316  4.60359  5.47639  3.16381  4.38674  3.50852  4.13219  3.41317  3.88166  4.68408  6.74631  5.15547    382 d - - -
          2.68618  4.42225  2.77519  2.73123  3.46354  2.40513  3.72494  3.29354  2.67741  2.69355  4.24690  2.90347  2.73739  3.18146  2.89801  2.37887  2.77519  2.98518  4.58477  3.61503
          0.01170  4.84995  5.57230  0.61958  0.77255  0.48576  0.95510
    313   2.85520  5.03341  3.27770  2.72273  4.30677  2.07163  3.89396  3.71647  2.65898  3.32013  4.13712  3.23065  4.07633  2.21525  2.36627  2.89546  2.40039  2.27766  5.55946  4.23625    383 g - - -
          2.68618  4.42225  2.77519  2.73123  3.46354  2.40513  3.72494  3.29354  2.67741  2.69355  4.24690  2.90347  2.73739  3.18146  2.89801  2.37887  2.77519  2.98518  4.58477  3.61503
          0.01170  4.84995  5.57230  0.61958  0.77255  0.48576  0.95510
    314   4.00653  5.28402  5.40910  4.98622  3.04236  5.03517  4.70305  3.07087  4.73734  0.51259  3.60808  4.97747  5.27229  4.81119  4.76498  4.44316  4.22944  3.23191  4.86506  2.13080    384 L - - -
          2.68618  4.42225  2.77519  2.73123  3.46354  2.40513  3.72494  3.29354  2.67741  2.69355  4.24690  2.90347  2.73739  3.18146  2.89801  2.37887  2.77519  2.98518  4.58477  3.61503
          0.01170  4.84995  5.57230  0.61958  0.77255  0.48576  0.95510
    315   4.24294  5.82360  5.08241  5.12048  6.07037  0.09760  6.06697  6.00214  5.40851  5.47054  6.51960  5.25085  5.21954  5.66022  5.44800  4.45381  4.78243  5.35541  6.82198  6.23373    385 G - - -
          2.68618  4.42225  2.77519  2.73123  3.46354  2.40513  3.72494  3.29354  2.67741  2.69355  4.24690  2.90347  2.73739  3.18146  2.89801  2.37887  2.77519  2.98518  4.58477  3.61503
          0.01170  4.84995  5.57230  0.61958  0.77255  0.48576  0.95510
    316   3.74253  4.93278  5.83718  5.35545  4.09106  5.35463  6.01644  0.94293  5.28994  1.70950  3.82395  5.51378  5.53073  5.46124  5.40812  4.78411  3.99372  1.24267  6.23954  5.08755    386 i - - -
          2.68618  4.42225  2.77519  2.73123  3.46354  2.40513  3.72494  3.29354  2.67741  2.69355  4.24690  2.90347  2.73739  3.18146  2.89801  2.37887  2.77519  2.98518  4.58477  3.61503
          0.01170  4.84995  5.57230  0.61958  0.77255  0.48576  0.95510
    317   3.28053  5.64117  3.39326  1.71804  5.07249  3.90732  3.97859  4.47808  2.41926  3.89560  4.70501  3.38122  4.30895  2.05517  1.21564  3.23443  3.47670  4.09023  5.94761  4.67302    387 r - - -
          2.68618  4.42225  2.77519  2.73123  3.46354  2.40513  3.72494  3.29354  2.67741  2.69355  4.24690  2.90347  2.73739  3.18146  2.89801  2.37887  2.77519  2.98518  4.58477  3.61503
          0.01170  4.84995  5.57230  0.61958  0.77255  0.48576  0.95510
    318   3.73914  4.92208  5.85889  5.42663  4.33749  5.40580  6.27798  0.78844  5.38993  2.71798  4.04530  5.59188  5.61935  5.66952  5.57568  4.87246  4.00671  1.04195  6.54145  5.30372    388 i - - -
          2.68618  4.42225  2.77519  2.73123  3.46354  2.40513  3.72494  3.29354  2.67741  2.69355  4.24690  2.90347  2.73739  3.18146  2.89801  2.37887  2.77519  2.98518  4.58477  3.61503
          0.01170  4.84995  5.57230  0.61958  0.77255  0.48576  0.95510
    319   2.12980  4.79091  3.40212  2.25401  3.97446  3.71692  2.76070  3.35685  2.82676  2.16070  3.88243  3.32690  4.10517  3.16159  3.25133  2.31988  3.05973  2.32738  5.33926  4.05668    389 a - - -
          2.68618  4.42225  2.77519  2.73123  3.46354  2.40513  3.72494  3.29354  2.67741  2.69355  4.24690  2.90347  2.73739  3.18146  2.89801  2.37887  2.77519  2.98518  4.58477  3.61503
          0.01170  4.84995  5.57230  0.61958  0.77255  0.48576  0.95510
    320   3.03221  5.44133  3.11886  1.59013  4.82960  3.70976  3.93449  4.28630  2.59292  3.76925  4.54812  3.20864  4.14798  3.05150  1.76662  1.72422  3.26915  3.87369  5.89153  4.52764    390 e - - -
          2.68618  4.42225  2.77519  2.73123  3.46354  2.40513  3.72494  3.29354  2.67741  2.69355  4.24690  2.90347  2.73739  3.18146  2.89801  2.37887  2.77519  2.98518  4.58477  3.61503
          0.01170  4.84995  5.57230  0.61958  0.77255  0.48576  0.95510
    321   3.28380  4.61398  5.20489  4.61165  3.46396  4.52031  4.84918  1.80471  4.42775  1.35503  3.37572  4.66152  4.81347  4.52423  4.45002  3.84932  3.51301  1.71902  2.03000  4.08749    391 l - - -
          2.68618  4.42225  2.77519  2.73123  3.46354  2.40513  3.72494  3.29354  2.67741  2.69355  4.24690  2.90347  2.73739  3.18146  2.89801  2.37887  2.77519  2.98518  4.58477  3.61503
          0.19087  4.84995  1.79617  0.61958  0.77255  0.48576  0.95510
    322   2.74774  4.46382  3.70859  3.15091  3.64776  2.33584  4.05140  2.99985  3.09756  2.12813  2.50298  3.52701  4.12818  3.39741  3.43682  2.17340  2.23984  2.76939  5.09876  3.87037    392 l - - -
          2.68618  4.42225  2.77519  2.73123  3.46354  2.40513  3.72494  3.29354  2.67741  2.69355  4.24690  2.90347  2.73739  3.18146  2.89801  2.37887  2.77519  2.98518  4.58477  3.61503
          0.01398  4.67306  5.39541  0.61958  0.77255  0.81756  0.58251
    323   2.77354  5.10070  3.08201  2.05518  4.39192  3.56565  3.77059  3.82836  1.94949  3.38637  4.17148  3.07180  3.96460  2.89561  2.99747  2.22136  2.26264  2.53850  5.58288  4.21931    393 k - - -
          2.68618  4.42225  2.77519  2.73123  3.46354  2.40513  3.72494  3.29354  2.67741  2.69355  4.24690  2.90347  2.73739  3.18146  2.89801  2.37887  2.77519  2.98518  4.58477  3.61503
          0.01398  4.67306  5.39541  0.61958  0.77255  0.81756  0.58251
    324   2.80514  5.27629  2.22276  2.02312  4.60052  3.54489  2.43125  4.07505  2.03854  3.57134  4.32577  3.01727  3.95754  2.86702  3.00204  2.77021  3.03882  2.56875  5.71744  4.31369    394 e - - -
          2.68618  4.42225  2.77519  2.73123  3.46354  2.40513  3.72494  3.29354  2.67741  2.69355  4.24690  2.90347  2.73739  3.18146  2.89801  2.37887  2.77519  2.98518  4.58477  3.61503
          0.01398  4.67306  5.39541  0.61958  0.77255  0.81756  0.58251
    325   2.80307  5.19877  2.98915  2.02230  4.52908  2.43914  2.41261  3.98897  2.55955  3.51565  4.28641  3.04916  3.97154  2.90842  3.04463  2.19842  2.29970  3.59089  5.68679  4.29960    395 e - - -
          2.68581  4.42264  2.77558  2.73025  3.46392  2.40467  3.72533  3.29283  2.67779  2.69393  4.24728  2.90316  2.73778  3.18185  2.89746  2.37882  2.77558  2.98557  4.58515  3.61542
          0.59406  0.80314        *  1.05092  0.43019  0.00000        *
//
