# Supplementary material for: T346Hunter: A Novel Web-Based Tool for the Prediction of Type III, Type IV and Type VI Secretion Systems in Bacterial Genomes
Source: PLoS One. 2015 Apr 13;10(4):e0119317. doi: 10.1371/journal.pone.0119317 (PMC4395097; doi:10.1371/journal.pone.0119317)
Supplement: S1 Data — (ZIP) [file pone.0119317.s009.zip › T346Hunter_profiles/sctr.hmm]

HMMER3/f [3.1b1 | May 2013]
NAME  sctr
LENG  216
ALPH  amino
RF    no
MM    no
CONS  yes
CS    no
MAP   yes
DATE  Wed Sep  4 10:55:38 2013
NSEQ  7
EFFN  0.789551
CKSUM 2318587145
STATS LOCAL MSV      -10.5799  0.70442
STATS LOCAL VITERBI  -11.2842  0.70442
STATS LOCAL FORWARD   -4.7792  0.70442
HMM          A        C        D        E        F        G        H        I        K        L        M        N        P        Q        R        S        T        V        W        Y   
            m->m     m->i     m->d     i->m     i->i     d->m     d->d
  COMPO   2.55287  4.50690  3.20009  2.92737  3.08804  3.06951  3.96137  2.54670  2.86303  2.12560  3.33193  3.22390  3.21859  3.15830  3.19728  2.71687  2.87265  2.41813  4.68682  3.47041
          2.68458  4.41409  2.77679  2.73134  3.46084  2.40657  3.72592  3.29355  2.67869  2.69264  4.24655  2.90546  2.73561  3.18051  2.89822  2.37822  2.77561  2.98620  4.58676  3.61520
          0.62179  1.49875  1.42874  3.71942  0.02455  0.00000        *
      1   2.34456  4.26114  3.20576  2.77775  3.79650  2.65903  3.83864  3.16124  2.74164  2.87214  3.06836  3.12581  3.72144  3.09539  3.09635  1.87406  2.70858  2.82742  5.18219  3.91634     82 s - - -
          2.68618  4.42225  2.77519  2.73123  3.46354  2.40513  3.72494  3.29354  2.67741  2.69355  4.24690  2.90347  2.73739  3.18146  2.89801  2.37887  2.77519  2.98518  4.58477  3.61503
          0.03363  3.80502  4.52736  0.61958  0.77255  0.61559  0.77723
      2   2.64060  4.56744  3.14382  1.97698  3.68282  3.50289  3.75174  2.59831  2.58312  2.56275  3.06157  3.12227  3.90457  2.96553  2.97356  2.76932  2.87861  2.64101  5.13751  3.85512     83 e - - -
          2.68618  4.42225  2.77519  2.73123  3.46354  2.40513  3.72494  3.29354  2.67741  2.69355  4.24690  2.90347  2.73739  3.18146  2.89801  2.37887  2.77519  2.98518  4.58477  3.61503
          0.03125  3.87718  4.59953  0.61958  0.77255  0.66221  0.72507
      3   2.56901  4.58154  2.95995  2.60657  4.00104  3.27019  3.76354  3.36004  2.50184  3.01078  3.92661  3.04397  3.81199  2.28947  2.83983  2.66461  1.87612  3.05069  5.31751  4.02489     84 t - - -
          2.68618  4.42225  2.77519  2.73123  3.46354  2.40513  3.72494  3.29354  2.67741  2.69355  4.24690  2.90347  2.73739  3.18146  2.89801  2.37887  2.77519  2.98518  4.58477  3.61503
          0.03125  3.87718  4.59953  0.61958  0.77255  0.47120  0.97883
      4   2.57955  4.25988  3.51259  2.95129  3.31843  3.56503  3.81086  2.72051  2.86887  2.29122  2.69339  2.95844  3.94705  3.18450  3.19425  2.82385  2.58195  2.50945  4.79638  2.63445     85 l - - -
          2.68618  4.42225  2.77519  2.73123  3.46354  2.40513  3.72494  3.29354  2.67741  2.69355  4.24690  2.90347  2.73739  3.18146  2.89801  2.37887  2.77519  2.98518  4.58477  3.61503
          0.02733  4.00920  4.73155  0.61958  0.77255  0.54731  0.86394
      5   2.47623  4.35825  3.31231  2.79876  3.72745  2.86272  3.83547  3.03527  2.75725  2.50329  3.65549  3.19310  2.39630  3.09274  3.13456  2.64198  2.51044  2.48035  5.12801  3.87369     86 p - - -
          2.68618  4.42225  2.77519  2.73123  3.46354  2.40513  3.72494  3.29354  2.67741  2.69355  4.24690  2.90347  2.73739  3.18146  2.89801  2.37887  2.77519  2.98518  4.58477  3.61503
          0.02733  4.00920  4.73155  0.61958  0.77255  0.54731  0.86394
      6   2.85614  5.39679  1.63461  1.93361  4.69927  3.24656  3.71895  4.20516  2.66989  3.70199  4.52025  2.12893  3.82460  2.87001  3.23823  2.43325  3.13031  3.77905  5.86496  4.38547     87 d - - -
          2.68618  4.42225  2.77519  2.73123  3.46354  2.40513  3.72494  3.29354  2.67741  2.69355  4.24690  2.90347  2.73739  3.18146  2.89801  2.37887  2.77519  2.98518  4.58477  3.61503
          0.02733  4.00920  4.73155  0.61958  0.77255  0.54731  0.86394
      7   2.61787  4.57481  2.51946  2.41423  3.17712  3.46564  3.71458  3.05945  2.62011  2.08658  3.63982  3.06879  3.87401  2.94452  3.04517  2.72750  2.85407  2.81748  5.08546  3.77265     88 l - - -
          2.68618  4.42225  2.77519  2.73123  3.46354  2.40513  3.72494  3.29354  2.67741  2.69355  4.24690  2.90347  2.73739  3.18146  2.89801  2.37887  2.77519  2.98518  4.58477  3.61503
          0.02733  4.00920  4.73155  0.61958  0.77255  0.54731  0.86394
      8   2.42003  4.23928  3.89579  3.34305  3.40275  3.73931  4.13256  1.81545  3.24982  2.26561  2.89340  3.65471  4.13859  3.53986  3.52865  3.04012  2.24241  2.09036  4.99559  3.79010     89 i - - -
          2.68618  4.42225  2.77519  2.73123  3.46354  2.40513  3.72494  3.29354  2.67741  2.69355  4.24690  2.90347  2.73739  3.18146  2.89801  2.37887  2.77519  2.98518  4.58477  3.61503
          0.02733  4.00920  4.73155  0.61958  0.77255  0.44911  1.01665
      9   2.52215  4.53320  3.14175  2.62013  3.88226  3.35541  3.74437  3.27195  2.60219  2.92917  3.21382  2.80181  3.25296  2.94645  3.02221  2.08162  2.24384  2.96139  5.21899  3.93168     90 s - - -
          2.68618  4.42225  2.77519  2.73123  3.46354  2.40513  3.72494  3.29354  2.67741  2.69355  4.24690  2.90347  2.73739  3.18146  2.89801  2.37887  2.77519  2.98518  4.58477  3.61503
          0.02575  4.06807  4.79042  0.61958  0.77255  0.48576  0.95510
     10   2.84445  4.51098  3.71126  3.16522  3.34391  3.81597  4.04475  2.34994  2.96232  1.46195  3.26191  3.56107  4.17231  2.40915  3.25643  3.10339  3.07547  2.52888  5.02015  3.79271     91 l - - -
          2.68618  4.42225  2.77519  2.73123  3.46354  2.40513  3.72494  3.29354  2.67741  2.69355  4.24690  2.90347  2.73739  3.18146  2.89801  2.37887  2.77519  2.98518  4.58477  3.61503
          0.02575  4.06807  4.79042  0.61958  0.77255  0.48576  0.95510
     11   1.85048  4.32307  4.10797  3.65568  3.60342  3.76663  4.46962  1.41512  3.55473  2.33031  3.49603  3.88695  4.27272  3.86603  3.80565  3.15500  3.08208  1.97603  5.31013  4.09151     92 i - - -
          2.68618  4.42225  2.77519  2.73123  3.46354  2.40513  3.72494  3.29354  2.67741  2.69355  4.24690  2.90347  2.73739  3.18146  2.89801  2.37887  2.77519  2.98518  4.58477  3.61503
          0.02575  4.06807  4.79042  0.61958  0.77255  0.48576  0.95510
     12   2.29432  4.31647  4.42336  3.87924  3.50472  4.13736  4.58293  1.66009  3.78186  2.00564  3.36679  4.13209  4.48430  4.04177  4.00963  3.46718  3.16683  1.36206  5.25915  4.06140     93 v - - -
          2.68618  4.42225  2.77519  2.73123  3.46354  2.40513  3.72494  3.29354  2.67741  2.69355  4.24690  2.90347  2.73739  3.18146  2.89801  2.37887  2.77519  2.98518  4.58477  3.61503
          0.02575  4.06807  4.79042  0.61958  0.77255  0.48576  0.95510
     13   2.86594  4.25514  4.47625  3.89880  2.78389  4.06705  4.40354  1.62736  3.77608  1.75318  2.71060  4.09037  4.38010  3.95722  3.92271  3.37823  2.72332  1.90079  4.94912  3.79272     94 i - - -
          2.68618  4.42225  2.77519  2.73123  3.46354  2.40513  3.72494  3.29354  2.67741  2.69355  4.24690  2.90347  2.73739  3.18146  2.89801  2.37887  2.77519  2.98518  4.58477  3.61503
          0.02575  4.06807  4.79042  0.61958  0.77255  0.48576  0.95510
     14   2.53625  4.42425  4.28272  3.77739  3.34698  3.99277  4.50881  2.18421  3.63324  1.16354  3.20744  4.03454  4.39832  3.91564  3.85578  3.35252  3.20414  1.92831  5.18877  4.01509     95 l - - -
          2.68618  4.42225  2.77519  2.73123  3.46354  2.40513  3.72494  3.29354  2.67741  2.69355  4.24690  2.90347  2.73739  3.18146  2.89801  2.37887  2.77519  2.98518  4.58477  3.61503
          0.02575  4.06807  4.79042  0.61958  0.77255  0.48576  0.95510
     15   2.25414  4.28593  3.45843  2.93957  3.63053  2.91409  3.90257  2.93474  2.89361  2.11827  3.58208  3.29362  3.87384  3.20791  3.24421  2.09303  2.79119  2.41619  5.06241  3.82614     96 s - - -
          2.68618  4.42225  2.77519  2.73123  3.46354  2.40513  3.72494  3.29354  2.67741  2.69355  4.24690  2.90347  2.73739  3.18146  2.89801  2.37887  2.77519  2.98518  4.58477  3.61503
          0.02575  4.06807  4.79042  0.61958  0.77255  0.48576  0.95510
     16   2.19611  4.22849  3.87888  3.34283  2.01636  3.66067  4.04803  2.49831  3.25172  2.09647  3.29862  3.61936  4.08588  3.52075  3.50939  2.97327  2.60710  2.33591  4.82953  3.56080     97 f - - -
          2.68618  4.42225  2.77519  2.73123  3.46354  2.40513  3.72494  3.29354  2.67741  2.69355  4.24690  2.90347  2.73739  3.18146  2.89801  2.37887  2.77519  2.98518  4.58477  3.61503
          0.02575  4.06807  4.79042  0.61958  0.77255  0.48576  0.95510
     17   2.74763  4.19502  4.22137  3.64059  2.78009  3.87968  4.17947  1.99538  3.52045  1.56124  2.73378  3.86011  4.21827  3.72620  3.69707  2.77051  2.97896  2.22415  4.79662  3.61270     98 l - - -
          2.68618  4.42225  2.77519  2.73123  3.46354  2.40513  3.72494  3.29354  2.67741  2.69355  4.24690  2.90347  2.73739  3.18146  2.89801  2.37887  2.77519  2.98518  4.58477  3.61503
          0.02575  4.06807  4.79042  0.61958  0.77255  0.48576  0.95510
     18   1.52246  4.20448  3.50525  3.12257  4.21391  2.53284  4.16635  3.60689  3.13776  3.29834  4.12523  3.31384  3.72871  3.42797  3.47460  2.13294  1.85803  3.11464  5.56425  4.34717     99 a - - -
          2.68618  4.42225  2.77519  2.73123  3.46354  2.40513  3.72494  3.29354  2.67741  2.69355  4.24690  2.90347  2.73739  3.18146  2.89801  2.37887  2.77519  2.98518  4.58477  3.61503
          0.02575  4.06807  4.79042  0.61958  0.77255  0.48576  0.95510
     19   3.38136  4.78809  4.50280  4.14780  3.22130  4.22849  4.74255  2.44034  3.91369  0.66701  3.19074  4.40428  4.63293  4.23482  4.05601  3.82868  3.66822  2.52766  5.16709  3.93414    100 L - - -
          2.68618  4.42225  2.77519  2.73123  3.46354  2.40513  3.72494  3.29354  2.67741  2.69355  4.24690  2.90347  2.73739  3.18146  2.89801  2.37887  2.77519  2.98518  4.58477  3.61503
          0.02575  4.06807  4.79042  0.61958  0.77255  0.48576  0.95510
     20   2.70689  4.28654  3.87486  3.33753  3.34264  3.73324  4.10980  2.03450  3.22062  1.66529  3.30606  3.64745  4.13952  3.52594  3.49000  2.28766  2.96682  2.25370  4.95286  3.72461    101 l - - -
          2.68618  4.42225  2.77519  2.73123  3.46354  2.40513  3.72494  3.29354  2.67741  2.69355  4.24690  2.90347  2.73739  3.18146  2.89801  2.37887  2.77519  2.98518  4.58477  3.61503
          0.02575  4.06807  4.79042  0.61958  0.77255  0.48576  0.95510
     21   3.03190  4.75204  3.66092  3.53130  4.50268  3.42869  4.58912  4.10295  3.60625  3.70668  4.76766  3.81632  0.53281  3.98897  3.82599  3.20644  3.48965  3.72521  5.63124  4.62735    102 P - - -
          2.68618  4.42225  2.77519  2.73123  3.46354  2.40513  3.72494  3.29354  2.67741  2.69355  4.24690  2.90347  2.73739  3.18146  2.89801  2.37887  2.77519  2.98518  4.58477  3.61503
          0.02575  4.06807  4.79042  0.61958  0.77255  0.48576  0.95510
     22   3.37415  4.71714  4.67748  4.23571  1.24071  4.38905  4.11818  2.52803  4.07960  1.50161  3.19732  4.29946  4.67465  4.17908  4.18179  3.76988  3.61238  2.60098  4.33467  2.74946    103 f - - -
          2.68618  4.42225  2.77519  2.73123  3.46354  2.40513  3.72494  3.29354  2.67741  2.69355  4.24690  2.90347  2.73739  3.18146  2.89801  2.37887  2.77519  2.98518  4.58477  3.61503
          0.02575  4.06807  4.79042  0.61958  0.77255  0.48576  0.95510
     23   2.30371  4.37950  4.31049  3.77108  3.33650  4.06439  4.47339  1.79611  3.64572  1.38363  3.20136  4.04265  4.41609  3.90752  3.86865  3.39379  3.17835  2.01840  5.13783  3.96435    104 l - - -
          2.68618  4.42225  2.77519  2.73123  3.46354  2.40513  3.72494  3.29354  2.67741  2.69355  4.24690  2.90347  2.73739  3.18146  2.89801  2.37887  2.77519  2.98518  4.58477  3.61503
          0.02575  4.06807  4.79042  0.61958  0.77255  0.48576  0.95510
     24   2.44825  4.22218  4.05241  3.49953  3.42501  3.81621  4.22583  1.99011  3.40289  2.13318  3.35801  3.77485  4.21070  3.67746  3.65544  2.79850  2.97176  1.47330  5.02084  3.81191    105 v - - -
          2.68618  4.42225  2.77519  2.73123  3.46354  2.40513  3.72494  3.29354  2.67741  2.69355  4.24690  2.90347  2.73739  3.18146  2.89801  2.37887  2.77519  2.98518  4.58477  3.61503
          0.02575  4.06807  4.79042  0.61958  0.77255  0.48576  0.95510
     25   2.26942  4.27273  4.19806  3.63722  3.34199  3.94100  4.32132  1.97829  3.53499  2.08420  2.15651  3.90380  4.30037  3.78426  3.76456  3.24913  3.05197  1.75955  5.03074  3.84935    106 v - - -
          2.68618  4.42225  2.77519  2.73123  3.46354  2.40513  3.72494  3.29354  2.67741  2.69355  4.24690  2.90347  2.73739  3.18146  2.89801  2.37887  2.77519  2.98518  4.58477  3.61503
          0.02575  4.06807  4.79042  0.61958  0.77255  0.48576  0.95510
     26   2.39744  4.18869  3.75863  3.19307  3.33986  3.63150  3.96921  2.49753  3.11098  1.96434  2.97573  3.51336  4.02676  3.39091  3.39492  2.62141  2.59323  2.00806  4.85138  3.64133    107 l - - -
          2.68618  4.42225  2.77519  2.73123  3.46354  2.40513  3.72494  3.29354  2.67741  2.69355  4.24690  2.90347  2.73739  3.18146  2.89801  2.37887  2.77519  2.98518  4.58477  3.61503
          0.02575  4.06807  4.79042  0.61958  0.77255  0.48576  0.95510
     27   2.39893  3.41214  3.84151  3.27128  3.27336  2.79283  3.97012  2.50865  3.17964  1.94427  2.90364  3.55104  4.01685  3.43940  3.43166  2.90597  2.81846  2.15307  4.78245  3.57959    108 l - - -
          2.68618  4.42225  2.77519  2.73123  3.46354  2.40513  3.72494  3.29354  2.67741  2.69355  4.24690  2.90347  2.73739  3.18146  2.89801  2.37887  2.77519  2.98518  4.58477  3.61503
          0.02575  4.06807  4.79042  0.61958  0.77255  0.48576  0.95510
     28   2.52981  4.37377  3.61460  3.38125  4.15429  3.20521  4.38200  3.30585  3.32810  3.16227  4.20369  3.55532  3.92603  3.71403  3.57435  2.73373  0.87872  2.97927  5.57455  4.37230    109 t - - -
          2.68618  4.42225  2.77519  2.73123  3.46354  2.40513  3.72494  3.29354  2.67741  2.69355  4.24690  2.90347  2.73739  3.18146  2.89801  2.37887  2.77519  2.98518  4.58477  3.61503
          0.02575  4.06807  4.79042  0.61958  0.77255  0.48576  0.95510
     29   1.95676  2.48826  3.78593  3.37240  4.09521  2.50385  4.26823  3.47807  3.32191  3.19484  4.03782  3.43153  3.72818  3.59078  3.60115  1.44860  2.69545  3.00930  5.48942  4.30234    110 s - - -
          2.68618  4.42225  2.77519  2.73123  3.46354  2.40513  3.72494  3.29354  2.67741  2.69355  4.24690  2.90347  2.73739  3.18146  2.89801  2.37887  2.77519  2.98518  4.58477  3.61503
          0.02575  4.06807  4.79042  0.61958  0.77255  0.48576  0.95510
     30   3.71317  4.92875  4.69279  4.39537  1.24143  4.44623  3.49244  3.39011  4.23732  2.70849  3.98238  4.11829  4.75129  4.18419  4.25494  3.81893  3.93371  3.31779  3.62489  1.12834    111 y - - -
          2.68618  4.42225  2.77519  2.73123  3.46354  2.40513  3.72494  3.29354  2.67741  2.69355  4.24690  2.90347  2.73739  3.18146  2.89801  2.37887  2.77519  2.98518  4.58477  3.61503
          0.02575  4.06807  4.79042  0.61958  0.77255  0.48576  0.95510
     31   2.96039  4.36538  4.45241  3.89778  3.35602  4.16798  4.56125  1.85826  3.78160  1.38978  3.20547  4.15343  4.48790  4.01863  3.98809  3.49267  2.75092  1.64612  5.17326  4.01020    112 l - - -
          2.68618  4.42225  2.77519  2.73123  3.46354  2.40513  3.72494  3.29354  2.67741  2.69355  4.24690  2.90347  2.73739  3.18146  2.89801  2.37887  2.77519  2.98518  4.58477  3.61503
          0.02575  4.06807  4.79042  0.61958  0.77255  0.48576  0.95510
     32   3.16115  5.12300  3.34950  2.93986  4.55445  3.62448  3.88271  3.99719  0.79856  3.52171  4.47679  3.35408  4.11444  3.06610  2.48870  3.19279  3.40192  3.69546  5.53175  4.37477    113 k - - -
          2.68618  4.42225  2.77519  2.73123  3.46354  2.40513  3.72494  3.29354  2.67741  2.69355  4.24690  2.90347  2.73739  3.18146  2.89801  2.37887  2.77519  2.98518  4.58477  3.61503
          0.02575  4.06807  4.79042  0.61958  0.77255  0.48576  0.95510
     33   3.16614  4.50593  4.74060  4.22890  2.06268  4.36812  4.53840  1.30303  4.09803  1.77375  3.12613  4.38779  4.64750  4.24209  4.22318  3.72742  3.40756  2.08048  4.87226  3.49437    114 i - - -
          2.68618  4.42225  2.77519  2.73123  3.46354  2.40513  3.72494  3.29354  2.67741  2.69355  4.24690  2.90347  2.73739  3.18146  2.89801  2.37887  2.77519  2.98518  4.58477  3.61503
          0.02575  4.06807  4.79042  0.61958  0.77255  0.48576  0.95510
     34   2.14768  4.23677  3.69160  3.16621  3.54864  3.48948  4.03902  2.03553  3.10073  2.53911  3.49690  3.47406  3.98176  3.39953  3.41267  2.10314  2.84758  2.15646  5.04974  3.82780    115 i - - -
          2.68618  4.42225  2.77519  2.73123  3.46354  2.40513  3.72494  3.29354  2.67741  2.69355  4.24690  2.90347  2.73739  3.18146  2.89801  2.37887  2.77519  2.98518  4.58477  3.61503
          0.02575  4.06807  4.79042  0.61958  0.77255  0.48576  0.95510
     35   3.13188  4.44159  4.83836  4.30064  3.43327  4.47806  4.93247  1.19728  4.18652  1.91158  2.73901  4.52309  4.74181  4.39276  4.35518  3.83597  3.37748  1.49984  5.39376  4.24350    116 i - - -
          2.68618  4.42225  2.77519  2.73123  3.46354  2.40513  3.72494  3.29354  2.67741  2.69355  4.24690  2.90347  2.73739  3.18146  2.89801  2.37887  2.77519  2.98518  4.58477  3.61503
          0.02575  4.06807  4.79042  0.61958  0.77255  0.48576  0.95510
     36   2.62172  4.27925  3.98806  3.55305  3.72479  3.54915  4.40496  2.29935  3.44885  2.52497  3.62912  3.75135  4.13033  3.77423  3.70963  2.95405  1.90424  1.37127  5.35937  4.13825    117 v - - -
          2.68618  4.42225  2.77519  2.73123  3.46354  2.40513  3.72494  3.29354  2.67741  2.69355  4.24690  2.90347  2.73739  3.18146  2.89801  2.37887  2.77519  2.98518  4.58477  3.61503
          0.02575  4.06807  4.79042  0.61958  0.77255  0.48576  0.95510
     37   3.36468  4.70011  4.79228  4.29483  1.91558  4.48583  4.44465  2.36609  4.14789  0.97996  2.99053  4.45053  4.71519  4.23613  4.24908  3.85426  3.59203  2.49534  4.68015  3.24280    118 l - - -
          2.68618  4.42225  2.77519  2.73123  3.46354  2.40513  3.72494  3.29354  2.67741  2.69355  4.24690  2.90347  2.73739  3.18146  2.89801  2.37887  2.77519  2.98518  4.58477  3.61503
          0.02575  4.06807  4.79042  0.61958  0.77255  0.48576  0.95510
     38   2.58060  4.16322  3.79166  3.23680  2.91620  3.10583  3.96971  2.52362  3.15272  2.18727  3.30497  3.53081  4.01884  3.42353  3.41979  2.66209  2.83532  1.71402  4.80814  3.58067    119 v - - -
          2.68618  4.42225  2.77519  2.73123  3.46354  2.40513  3.72494  3.29354  2.67741  2.69355  4.24690  2.90347  2.73739  3.18146  2.89801  2.37887  2.77519  2.98518  4.58477  3.61503
          0.02575  4.06807  4.79042  0.61958  0.77255  0.48576  0.95510
     39   3.32952  4.65507  4.89741  4.32768  3.09426  4.58800  4.88112  1.95487  4.18318  0.95627  2.19574  4.59397  4.75888  4.28941  4.30255  3.93213  3.54789  2.27717  5.18606  4.13385    120 l - - -
          2.68618  4.42225  2.77519  2.73123  3.46354  2.40513  3.72494  3.29354  2.67741  2.69355  4.24690  2.90347  2.73739  3.18146  2.89801  2.37887  2.77519  2.98518  4.58477  3.61503
          0.02575  4.06807  4.79042  0.61958  0.77255  0.48576  0.95510
     40   2.95982  4.36293  4.45677  3.90227  3.36065  4.17021  4.56465  1.85152  3.78658  1.40549  3.21042  4.15673  4.49005  4.02357  3.99267  3.49513  2.75304  1.62576  5.17627  4.01224    121 l - - -
          2.68618  4.42225  2.77519  2.73123  3.46354  2.40513  3.72494  3.29354  2.67741  2.69355  4.24690  2.90347  2.73739  3.18146  2.89801  2.37887  2.77519  2.98518  4.58477  3.61503
          0.02575  4.06807  4.79042  0.61958  0.77255  0.48576  0.95510
     41   3.23848  5.05550  3.75028  3.22577  4.46031  3.68332  3.98411  4.01927  2.34087  3.49978  4.49853  3.56861  4.17972  3.19794  0.71692  3.31549  3.49323  3.73566  5.46600  4.34916    122 r - - -
          2.68618  4.42225  2.77519  2.73123  3.46354  2.40513  3.72494  3.29354  2.67741  2.69355  4.24690  2.90347  2.73739  3.18146  2.89801  2.37887  2.77519  2.98518  4.58477  3.61503
          0.02575  4.06807  4.79042  0.61958  0.77255  0.48576  0.95510
     42   2.89790  4.89336  2.83576  2.74328  4.28896  3.32511  4.09690  4.04628  3.01971  3.67197  4.62937  0.85323  3.98849  3.37361  3.37793  2.95989  3.28844  3.64840  5.57257  4.22605    123 n - - -
          2.68618  4.42225  2.77519  2.73123  3.46354  2.40513  3.72494  3.29354  2.67741  2.69355  4.24690  2.90347  2.73739  3.18146  2.89801  2.37887  2.77519  2.98518  4.58477  3.61503
          0.02575  4.06807  4.79042  0.61958  0.77255  0.48576  0.95510
     43   0.76481  4.30087  3.67159  3.47708  4.25726  3.11920  4.47454  3.41282  3.49865  3.28498  4.29884  3.57390  3.87739  3.82257  3.73261  2.65130  2.94247  3.03295  5.66464  4.48821    124 a - - -
          2.68618  4.42225  2.77519  2.73123  3.46354  2.40513  3.72494  3.29354  2.67741  2.69355  4.24690  2.90347  2.73739  3.18146  2.89801  2.37887  2.77519  2.98518  4.58477  3.61503
          0.02575  4.06807  4.79042  0.61958  0.77255  0.48576  0.95510
     44   3.34423  4.68948  4.81368  4.29797  3.13576  4.55137  4.87745  1.91912  4.09714  0.84309  2.97135  4.56536  4.77566  4.29685  4.24148  3.93633  3.58303  2.20268  5.21651  4.06732    125 l - - -
          2.68618  4.42225  2.77519  2.73123  3.46354  2.40513  3.72494  3.29354  2.67741  2.69355  4.24690  2.90347  2.73739  3.18146  2.89801  2.37887  2.77519  2.98518  4.58477  3.61503
          0.02575  4.06807  4.79042  0.61958  0.77255  0.48576  0.95510
     45   2.92647  4.67812  3.63996  3.56636  4.69677  0.48234  4.67064  4.34795  3.77399  3.97619  4.95654  3.80486  4.07526  4.08299  3.98466  3.10466  3.42293  3.83848  5.73611  4.80671    126 G - - -
          2.68618  4.42225  2.77519  2.73123  3.46354  2.40513  3.72494  3.29354  2.67741  2.69355  4.24690  2.90347  2.73739  3.18146  2.89801  2.37887  2.77519  2.98518  4.58477  3.61503
          0.02575  4.06807  4.79042  0.61958  0.77255  0.48576  0.95510
     46   3.14099  4.45593  4.81117  4.28129  3.45712  4.48304  4.94421  1.68265  4.16359  1.63126  3.26724  4.51686  4.75373  4.39134  4.34833  3.84523  3.39013  1.14125  5.42394  4.25133    127 v - - -
          2.68618  4.42225  2.77519  2.73123  3.46354  2.40513  3.72494  3.29354  2.67741  2.69355  4.24690  2.90347  2.73739  3.18146  2.89801  2.37887  2.77519  2.98518  4.58477  3.61503
          0.02575  4.06807  4.79042  0.61958  0.77255  0.48576  0.95510
     47   3.05125  5.03365  3.04720  2.80959  4.22741  3.50488  3.96803  3.89275  2.61776  3.37509  4.40185  3.26939  4.06396  0.92236  2.89617  3.09278  3.35014  3.61152  5.46652  4.17517    128 q - - -
          2.68618  4.42225  2.77519  2.73123  3.46354  2.40513  3.72494  3.29354  2.67741  2.69355  4.24690  2.90347  2.73739  3.18146  2.89801  2.37887  2.77519  2.98518  4.58477  3.61503
          0.02575  4.06807  4.79042  0.61958  0.77255  0.48576  0.95510
     48   3.05125  5.03365  3.04720  2.80959  4.22741  3.50488  3.96803  3.89275  2.61776  3.37509  4.40185  3.26939  4.06396  0.92236  2.89617  3.09278  3.35014  3.61152  5.46652  4.17517    129 q - - -
          2.68618  4.42225  2.77519  2.73123  3.46354  2.40513  3.72494  3.29354  2.67741  2.69355  4.24690  2.90347  2.73739  3.18146  2.89801  2.37887  2.77519  2.98518  4.58477  3.61503
          0.02575  4.06807  4.79042  0.61958  0.77255  0.48576  0.95510
     49   2.62503  4.21684  3.87331  3.33269  3.46720  3.64921  4.12320  2.00129  3.24709  2.41906  3.41205  3.62180  4.09256  3.53513  3.52607  2.64474  2.22799  1.73113  5.01308  3.79931    130 v - - -
          2.68618  4.42225  2.77519  2.73123  3.46354  2.40513  3.72494  3.29354  2.67741  2.69355  4.24690  2.90347  2.73739  3.18146  2.89801  2.37887  2.77519  2.98518  4.58477  3.61503
          0.02575  4.06807  4.79042  0.61958  0.77255  0.48576  0.95510
     50   3.03190  4.75204  3.66092  3.53130  4.50268  3.42869  4.58912  4.10295  3.60625  3.70668  4.76766  3.81632  0.53281  3.98897  3.82599  3.20644  3.48965  3.72521  5.63124  4.62735    131 P - - -
          2.68618  4.42225  2.77519  2.73123  3.46354  2.40513  3.72494  3.29354  2.67741  2.69355  4.24690  2.90347  2.73739  3.18146  2.89801  2.37887  2.77519  2.98518  4.58477  3.61503
          0.02575  4.06807  4.79042  0.61958  0.77255  0.48576  0.95510
     51   2.38412  4.35237  3.21741  2.97985  4.31001  3.06394  4.15043  3.77546  3.07435  3.44402  4.29906  3.25626  1.39953  3.40548  3.40800  1.89828  2.84419  3.27461  5.63700  4.37473    132 p - - -
          2.68618  4.42225  2.77519  2.73123  3.46354  2.40513  3.72494  3.29354  2.67741  2.69355  4.24690  2.90347  2.73739  3.18146  2.89801  2.37887  2.77519  2.98518  4.58477  3.61503
          0.02575  4.06807  4.79042  0.61958  0.77255  0.48576  0.95510
     52   2.56746  4.67145  2.75924  2.57036  4.37007  3.16712  3.92726  3.90403  2.81258  3.51518  4.35430  1.50847  3.81575  3.13026  3.22707  1.90463  2.95722  3.43873  5.65267  4.29159    133 n - - -
          2.68618  4.42225  2.77519  2.73123  3.46354  2.40513  3.72494  3.29354  2.67741  2.69355  4.24690  2.90347  2.73739  3.18146  2.89801  2.37887  2.77519  2.98518  4.58477  3.61503
          0.02575  4.06807  4.79042  0.61958  0.77255  0.48576  0.95510
     53   2.79027  4.52161  3.58007  3.03039  3.41130  3.72542  3.94680  2.73469  2.81484  2.00948  2.01486  3.44138  4.09482  2.38695  3.12053  3.00644  3.02153  2.64884  5.02164  3.78685    134 l - - -
          2.68618  4.42225  2.77519  2.73123  3.46354  2.40513  3.72494  3.29354  2.67741  2.69355  4.24690  2.90347  2.73739  3.18146  2.89801  2.37887  2.77519  2.98518  4.58477  3.61503
          0.02575  4.06807  4.79042  0.61958  0.77255  0.48576  0.95510
     54   2.05238  4.22141  3.90171  3.44127  3.73923  3.42973  4.29833  2.43928  3.36588  2.62971  3.65039  3.63789  4.02406  3.66412  3.64228  2.82114  2.22120  1.47273  5.29897  4.08957    135 v - - -
          2.68618  4.42225  2.77519  2.73123  3.46354  2.40513  3.72494  3.29354  2.67741  2.69355  4.24690  2.90347  2.73739  3.18146  2.89801  2.37887  2.77519  2.98518  4.58477  3.61503
          0.02575  4.06807  4.79042  0.61958  0.77255  0.48576  0.95510
     55   3.35977  4.72777  4.76742  4.23561  3.08362  4.52789  4.82087  2.23435  4.01342  0.79664  2.54419  4.51903  4.74368  4.21948  4.15960  3.90239  3.59214  2.37003  5.17098  4.04813    136 l - - -
          2.68618  4.42225  2.77519  2.73123  3.46354  2.40513  3.72494  3.29354  2.67741  2.69355  4.24690  2.90347  2.73739  3.18146  2.89801  2.37887  2.77519  2.98518  4.58477  3.61503
          0.02575  4.06807  4.79042  0.61958  0.77255  0.48576  0.95510
     56   2.84851  4.80943  3.03078  2.71594  3.12826  3.52650  3.69972  3.48628  2.76368  3.06454  4.01699  1.65975  4.01191  3.12724  3.13611  2.90896  3.11823  3.21594  4.66999  2.12549    137 n - - -
          2.68618  4.42225  2.77519  2.73123  3.46354  2.40513  3.72494  3.29354  2.67741  2.69355  4.24690  2.90347  2.73739  3.18146  2.89801  2.37887  2.77519  2.98518  4.58477  3.61503
          0.02575  4.06807  4.79042  0.61958  0.77255  0.48576  0.95510
     57   2.92647  4.67812  3.63996  3.56636  4.69677  0.48234  4.67064  4.34795  3.77399  3.97619  4.95654  3.80486  4.07526  4.08299  3.98466  3.10466  3.42293  3.83848  5.73611  4.80671    138 G - - -
          2.68618  4.42225  2.77519  2.73123  3.46354  2.40513  3.72494  3.29354  2.67741  2.69355  4.24690  2.90347  2.73739  3.18146  2.89801  2.37887  2.77519  2.98518  4.58477  3.61503
          0.02575  4.06807  4.79042  0.61958  0.77255  0.48576  0.95510
     58   3.17442  4.46342  4.91532  4.39547  3.50841  4.56505  5.06401  1.15424  4.28227  1.82520  3.30366  4.62007  4.82354  4.50908  4.46032  3.94024  3.42546  1.41187  5.50890  4.33500    139 i - - -
          2.68618  4.42225  2.77519  2.73123  3.46354  2.40513  3.72494  3.29354  2.67741  2.69355  4.24690  2.90347  2.73739  3.18146  2.89801  2.37887  2.77519  2.98518  4.58477  3.61503
          0.02575  4.06807  4.79042  0.61958  0.77255  0.48576  0.95510
     59   0.76481  4.30087  3.67159  3.47708  4.25726  3.11920  4.47454  3.41282  3.49865  3.28498  4.29884  3.57390  3.87739  3.82257  3.73261  2.65130  2.94247  3.03295  5.66464  4.48821    140 a - - -
          2.68618  4.42225  2.77519  2.73123  3.46354  2.40513  3.72494  3.29354  2.67741  2.69355  4.24690  2.90347  2.73739  3.18146  2.89801  2.37887  2.77519  2.98518  4.58477  3.61503
          0.02575  4.06807  4.79042  0.61958  0.77255  0.48576  0.95510
     60   3.35431  4.67999  4.89870  4.33333  3.09963  4.61267  4.90331  1.97682  4.17929  0.87093  2.48481  4.60990  4.77974  4.29908  4.30602  3.96126  3.57380  2.27051  5.20572  4.14638    141 l - - -
          2.68618  4.42225  2.77519  2.73123  3.46354  2.40513  3.72494  3.29354  2.67741  2.69355  4.24690  2.90347  2.73739  3.18146  2.89801  2.37887  2.77519  2.98518  4.58477  3.61503
          0.02575  4.06807  4.79042  0.61958  0.77255  0.48576  0.95510
     61   2.60090  4.40322  4.51309  4.00009  3.47235  4.22372  4.70793  1.18304  3.86165  1.86023  3.31874  4.24793  4.57185  4.14446  4.07392  3.58212  3.27111  1.79434  5.33055  4.13536    142 i - - -
          2.68618  4.42225  2.77519  2.73123  3.46354  2.40513  3.72494  3.29354  2.67741  2.69355  4.24690  2.90347  2.73739  3.18146  2.89801  2.37887  2.77519  2.98518  4.58477  3.61503
          0.02575  4.06807  4.79042  0.61958  0.77255  0.48576  0.95510
     62   2.58653  4.40264  4.34737  3.78699  3.24656  4.09941  4.46064  2.18446  3.66383  1.22771  2.69414  4.06273  4.42100  3.89627  3.87519  3.41596  3.19645  1.95647  5.08057  3.93867    143 l - - -
          2.68618  4.42225  2.77519  2.73123  3.46354  2.40513  3.72494  3.29354  2.67741  2.69355  4.24690  2.90347  2.73739  3.18146  2.89801  2.37887  2.77519  2.98518  4.58477  3.61503
          0.02575  4.06807  4.79042  0.61958  0.77255  0.48576  0.95510
     63   2.00442  4.21322  3.48493  3.13921  4.27070  3.00838  4.19737  3.62193  3.15370  3.34792  4.18431  3.32177  3.73399  3.45793  3.47907  1.31869  2.05069  3.12455  5.61932  4.40101    144 s - - -
          2.68618  4.42225  2.77519  2.73123  3.46354  2.40513  3.72494  3.29354  2.67741  2.69355  4.24690  2.90347  2.73739  3.18146  2.89801  2.37887  2.77519  2.98518  4.58477  3.61503
          0.02575  4.06807  4.79042  0.61958  0.77255  0.48576  0.95510
     64   2.87335  3.32050  4.57883  4.00225  3.23631  4.10051  4.46054  1.68941  3.86737  1.69400  2.42293  4.15976  4.41419  4.04121  3.99011  3.42025  3.10847  1.81125  4.97798  3.82133    145 i - - -
          2.68618  4.42225  2.77519  2.73123  3.46354  2.40513  3.72494  3.29354  2.67741  2.69355  4.24690  2.90347  2.73739  3.18146  2.89801  2.37887  2.77519  2.98518  4.58477  3.61503
          0.02575  4.06807  4.79042  0.61958  0.77255  0.48576  0.95510
     65   3.71224  4.92770  4.69393  4.39643  1.22228  4.44620  3.49300  3.38805  4.23822  2.70643  3.98033  4.11886  4.75115  4.18470  4.25535  3.81886  3.93276  3.31602  3.62539  1.14661    146 y - - -
          2.68618  4.42225  2.77519  2.73123  3.46354  2.40513  3.72494  3.29354  2.67741  2.69355  4.24690  2.90347  2.73739  3.18146  2.89801  2.37887  2.77519  2.98518  4.58477  3.61503
          0.02575  4.06807  4.79042  0.61958  0.77255  0.48576  0.95510
     66   2.96513  4.45846  4.39269  4.06603  3.70063  3.92234  4.83639  2.06134  3.93688  2.35626  3.63998  4.22334  4.47500  4.28448  4.12996  3.44149  3.32383  0.80968  5.51676  4.25878    147 v - - -
          2.68618  4.42225  2.77519  2.73123  3.46354  2.40513  3.72494  3.29354  2.67741  2.69355  4.24690  2.90347  2.73739  3.18146  2.89801  2.37887  2.77519  2.98518  4.58477  3.61503
          0.02575  4.06807  4.79042  0.61958  0.77255  0.48576  0.95510
     67   2.78309  4.41024  3.96666  3.50718  3.41432  3.71483  4.30560  2.47312  3.31102  2.07121  1.44873  3.77233  4.20544  3.67870  3.54890  3.10118  2.64850  2.38725  5.15110  3.94889    148 m - - -
          2.68618  4.42225  2.77519  2.73123  3.46354  2.40513  3.72494  3.29354  2.67741  2.69355  4.24690  2.90347  2.73739  3.18146  2.89801  2.37887  2.77519  2.98518  4.58477  3.61503
          0.02575  4.06807  4.79042  0.61958  0.77255  0.48576  0.95510
     68   2.11377  4.21458  3.59930  3.03291  2.55290  3.57947  3.84797  2.69281  2.69849  2.41482  3.32615  3.38877  3.96341  3.24926  3.25803  2.84324  2.58487  2.48079  3.68155  3.53971    149 a - - -
          2.68618  4.42225  2.77519  2.73123  3.46354  2.40513  3.72494  3.29354  2.67741  2.69355  4.24690  2.90347  2.73739  3.18146  2.89801  2.37887  2.77519  2.98518  4.58477  3.61503
          0.02575  4.06807  4.79042  0.61958  0.77255  0.48576  0.95510
     69   3.03190  4.75204  3.66092  3.53130  4.50268  3.42869  4.58912  4.10295  3.60625  3.70668  4.76766  3.81632  0.53281  3.98897  3.82599  3.20644  3.48965  3.72521  5.63124  4.62735    150 P - - -
          2.68618  4.42225  2.77519  2.73123  3.46354  2.40513  3.72494  3.29354  2.67741  2.69355  4.24690  2.90347  2.73739  3.18146  2.89801  2.37887  2.77519  2.98518  4.58477  3.61503
          0.02575  4.06807  4.79042  0.61958  0.77255  0.48576  0.95510
     70   2.87742  4.30413  4.32779  3.77686  3.47072  4.07463  4.48824  1.68445  3.67643  2.01242  3.34576  4.04361  4.42400  3.94147  3.91217  3.39415  2.28190  1.48502  5.19389  3.99643    151 v - - -
          2.68618  4.42225  2.77519  2.73123  3.46354  2.40513  3.72494  3.29354  2.67741  2.69355  4.24690  2.90347  2.73739  3.18146  2.89801  2.37887  2.77519  2.98518  4.58477  3.61503
          0.02575  4.06807  4.79042  0.61958  0.77255  0.48576  0.95510
     71   2.36295  4.27397  3.58585  3.03636  3.48454  2.21108  3.93557  2.41600  2.97373  2.48111  2.96396  3.39856  3.97483  3.27927  3.30593  2.82889  2.84207  2.24114  4.97292  3.74643    152 g - - -
          2.68618  4.42225  2.77519  2.73123  3.46354  2.40513  3.72494  3.29354  2.67741  2.69355  4.24690  2.90347  2.73739  3.18146  2.89801  2.37887  2.77519  2.98518  4.58477  3.61503
          0.02575  4.06807  4.79042  0.61958  0.77255  0.48576  0.95510
     72   2.57405  4.36816  3.33671  2.57423  3.16507  3.13057  2.93083  2.87920  2.73483  2.58169  3.08364  3.21089  3.90376  3.05498  3.11248  2.75952  2.80638  2.21353  4.93430  3.68099    153 v - - -
          2.68618  4.42225  2.77519  2.73123  3.46354  2.40513  3.72494  3.29354  2.67741  2.69355  4.24690  2.90347  2.73739  3.18146  2.89801  2.37887  2.77519  2.98518  4.58477  3.61503
          0.02575  4.06807  4.79042  0.61958  0.77255  0.48576  0.95510
     73   1.81769  5.12775  2.21512  1.76578  4.46640  3.29988  3.72678  3.90137  2.61884  3.47456  4.29630  2.81530  3.83674  2.88022  3.13504  2.72923  3.03705  3.52017  5.67877  4.26842    154 e - - -
          2.68618  4.42225  2.77519  2.73123  3.46354  2.40513  3.72494  3.29354  2.67741  2.69355  4.24690  2.90347  2.73739  3.18146  2.89801  2.37887  2.77519  2.98518  4.58477  3.61503
          0.02575  4.06807  4.79042  0.61958  0.77255  0.48576  0.95510
     74   2.05307  4.24598  3.54801  3.04738  3.60769  2.89910  3.96569  2.87488  2.98274  2.64350  2.06722  3.36181  3.89208  3.29843  3.30441  2.70316  2.54131  2.61897  5.06223  3.83965    155 a - - -
          2.68618  4.42225  2.77519  2.73123  3.46354  2.40513  3.72494  3.29354  2.67741  2.69355  4.24690  2.90347  2.73739  3.18146  2.89801  2.37887  2.77519  2.98518  4.58477  3.61503
          0.02575  4.06807  4.79042  0.61958  0.77255  0.48576  0.95510
     75   2.75152  4.50330  3.47628  2.94675  3.09657  3.65256  3.74342  2.96793  2.78098  2.56053  3.02216  3.33940  4.03617  2.54339  3.09958  2.92751  2.98233  2.77457  4.63952  1.86768    156 y - - -
          2.68618  4.42225  2.77519  2.73123  3.46354  2.40513  3.72494  3.29354  2.67741  2.69355  4.24690  2.90347  2.73739  3.18146  2.89801  2.37887  2.77519  2.98518  4.58477  3.61503
          0.02575  4.06807  4.79042  0.61958  0.77255  0.48576  0.95510
     76   2.63565  5.04345  2.59716  2.17582  4.34805  3.37071  3.59285  3.80545  2.34786  3.32846  4.10212  2.33627  3.78851  2.34127  2.60606  2.61165  2.86950  3.01863  5.49654  4.11080    157 e - - -
          2.68618  4.42225  2.77519  2.73123  3.46354  2.40513  3.72494  3.29354  2.67741  2.69355  4.24690  2.90347  2.73739  3.18146  2.89801  2.37887  2.77519  2.98518  4.58477  3.61503
          0.02575  4.06807  4.79042  0.61958  0.77255  0.48576  0.95510
     77   2.62042  4.92339  2.34080  2.36147  4.18479  3.38740  3.60945  3.63341  2.38440  3.19892  3.99537  2.66786  3.79945  2.74430  2.44070  2.62250  2.63464  3.27816  5.39755  3.08373    158 d - - -
          2.68618  4.42225  2.77519  2.73123  3.46354  2.40513  3.72494  3.29354  2.67741  2.69355  4.24690  2.90347  2.73739  3.18146  2.89801  2.37887  2.77519  2.98518  4.58477  3.61503
          0.02575  4.06807  4.79042  0.61958  0.77255  0.48576  0.95510
     78   2.00340  4.18516  3.88256  3.31291  2.79664  3.71058  3.97817  2.49055  3.22235  1.95383  3.22360  3.60198  4.07952  3.47566  3.47293  2.99017  2.88256  2.16101  4.72945  3.03722    159 l - - -
          2.68618  4.42225  2.77519  2.73123  3.46354  2.40513  3.72494  3.29354  2.67741  2.69355  4.24690  2.90347  2.73739  3.18146  2.89801  2.37887  2.77519  2.98518  4.58477  3.61503
          0.02575  4.06807  4.79042  0.61958  0.77255  0.48576  0.95510
     79   2.66739  4.98423  2.92975  2.23266  4.28113  3.42685  2.83940  3.71362  1.94015  2.92617  4.04699  2.92420  3.82493  2.54238  2.68333  2.46656  2.89173  3.35235  5.42612  4.08381    160 k - - -
          2.68618  4.42225  2.77519  2.73123  3.46354  2.40513  3.72494  3.29354  2.67741  2.69355  4.24690  2.90347  2.73739  3.18146  2.89801  2.37887  2.77519  2.98518  4.58477  3.61503
          0.02575  4.06807  4.79042  0.61958  0.77255  0.48576  0.95510
     80   2.46130  4.98036  2.37737  2.32854  4.28747  3.36387  3.61026  3.73402  2.02705  3.28094  4.06503  2.63951  3.79021  2.73616  2.86655  2.43006  2.86375  2.99370  5.46898  4.09190    161 k - - -
          2.68606  4.42249  2.77543  2.73109  3.46378  2.40509  3.72518  3.29287  2.67765  2.69379  4.24713  2.90370  2.73725  3.18148  2.89780  2.37858  2.77543  2.98494  4.58501  3.61527
          0.26619  1.48990  4.79042  1.69191  0.20355  0.48576  0.95510
     81   2.79865  5.33371  1.90858  1.85359  4.63417  2.85355  3.06593  4.13269  2.56393  3.62226  4.41290  2.27035  3.82446  2.81861  3.10501  2.72168  3.05542  3.70631  5.77521  4.31916    171 e - - -
          2.68618  4.42225  2.77519  2.73123  3.46354  2.40513  3.72494  3.29354  2.67741  2.69355  4.24690  2.90347  2.73739  3.18146  2.89801  2.37887  2.77519  2.98518  4.58477  3.61503
          0.02575  4.06807  4.79042  0.61958  0.77255  0.48576  0.95510
     82   2.43245  4.85486  2.61291  2.25808  4.10560  3.39276  3.63062  3.52627  2.43448  2.48566  3.93254  2.91426  2.97038  2.57018  2.90153  2.63768  2.85461  3.19381  5.35491  4.00828    172 e - - -
          2.68618  4.42225  2.77519  2.73123  3.46354  2.40513  3.72494  3.29354  2.67741  2.69355  4.24690  2.90347  2.73739  3.18146  2.89801  2.37887  2.77519  2.98518  4.58477  3.61503
          0.02575  4.06807  4.79042  0.61958  0.77255  0.48576  0.95510
     83   2.72304  4.29629  3.83010  3.26941  2.39084  3.76179  3.99863  2.52290  3.16874  1.98158  3.22915  3.59857  4.12221  2.67539  3.44448  3.03923  2.95648  1.92735  4.78577  3.50716    173 v - - -
          2.68618  4.42225  2.77519  2.73123  3.46354  2.40513  3.72494  3.29354  2.67741  2.69355  4.24690  2.90347  2.73739  3.18146  2.89801  2.37887  2.77519  2.98518  4.58477  3.61503
          0.02575  4.06807  4.79042  0.61958  0.77255  0.48576  0.95510
     84   2.65910  5.03984  2.46969  2.14286  4.35109  2.95496  3.63131  3.80652  2.26516  3.34534  4.13204  2.84348  3.79818  2.76048  2.92546  2.04116  2.62014  3.42054  5.52993  4.13990    174 s - - -
          2.68618  4.42225  2.77519  2.73123  3.46354  2.40513  3.72494  3.29354  2.67741  2.69355  4.24690  2.90347  2.73739  3.18146  2.89801  2.37887  2.77519  2.98518  4.58477  3.61503
          0.02575  4.06807  4.79042  0.61958  0.77255  0.48576  0.95510
     85   2.13233  4.16749  3.77853  3.21034  2.62366  3.14456  3.94163  2.55494  3.12642  2.01836  2.90116  3.51881  4.01927  3.39312  3.39529  2.91320  2.83359  2.36999  4.77347  3.55663    175 l - - -
          2.68618  4.42225  2.77519  2.73123  3.46354  2.40513  3.72494  3.29354  2.67741  2.69355  4.24690  2.90347  2.73739  3.18146  2.89801  2.37887  2.77519  2.98518  4.58477  3.61503
          0.02575  4.06807  4.79042  0.61958  0.77255  0.48576  0.95510
     86   2.70644  5.16906  2.36191  1.87247  4.47597  2.92141  3.63831  3.95082  2.45833  3.46155  4.24140  2.52465  3.80292  2.51836  2.96845  2.65908  2.45753  3.54320  5.62558  4.20748    176 e - - -
          2.68618  4.42225  2.77519  2.73123  3.46354  2.40513  3.72494  3.29354  2.67741  2.69355  4.24690  2.90347  2.73739  3.18146  2.89801  2.37887  2.77519  2.98518  4.58477  3.61503
          0.02575  4.06807  4.79042  0.61958  0.77255  0.48576  0.95510
     87   2.65143  4.96596  2.34696  2.32354  4.41774  2.38048  3.71529  3.87809  2.57190  3.42918  4.22715  2.14877  3.80177  2.86034  3.07241  2.39612  2.61914  3.46538  5.61999  4.23030    177 n - - -
          2.68618  4.42225  2.77519  2.73123  3.46354  2.40513  3.72494  3.29354  2.67741  2.69355  4.24690  2.90347  2.73739  3.18146  2.89801  2.37887  2.77519  2.98518  4.58477  3.61503
          0.02575  4.06807  4.79042  0.61958  0.77255  0.48576  0.95510
     88   2.12498  4.24301  3.99588  3.44337  3.41190  3.79028  4.19671  1.68224  3.34733  2.26948  2.89783  3.73399  4.18776  3.62693  3.61003  3.09671  2.63916  2.05903  5.01647  3.81463    178 i - - -
          2.68618  4.42225  2.77519  2.73123  3.46354  2.40513  3.72494  3.29354  2.67741  2.69355  4.24690  2.90347  2.73739  3.18146  2.89801  2.37887  2.77519  2.98518  4.58477  3.61503
          0.02575  4.06807  4.79042  0.61958  0.77255  0.48576  0.95510
     89   2.73925  5.15285  2.28010  1.61953  4.48549  3.30774  3.68799  3.94950  2.54848  3.48454  4.28480  2.80547  3.82023  2.82815  3.06363  2.21262  2.65310  3.55043  5.66607  4.24945    179 e - - -
          2.68618  4.42225  2.77519  2.73123  3.46354  2.40513  3.72494  3.29354  2.67741  2.69355  4.24690  2.90347  2.73739  3.18146  2.89801  2.37887  2.77519  2.98518  4.58477  3.61503
          0.02575  4.06807  4.79042  0.61958  0.77255  0.48576  0.95510
     90   2.63954  4.96106  2.55353  2.34343  4.26757  3.36440  3.62946  3.70864  2.24642  3.26584  4.06081  2.87913  3.80243  2.53475  2.88132  2.13390  2.31823  3.34026  5.46371  4.09546    180 s - - -
          2.68618  4.42225  2.77519  2.73123  3.46354  2.40513  3.72494  3.29354  2.67741  2.69355  4.24690  2.90347  2.73739  3.18146  2.89801  2.37887  2.77519  2.98518  4.58477  3.61503
          0.02575  4.06807  4.79042  0.61958  0.77255  0.48576  0.95510
     91   3.11495  4.44099  4.77405  4.21827  3.32538  4.42294  4.81276  1.77849  4.10605  1.53209  2.69488  4.44656  4.67622  4.28380  4.26411  3.76318  3.35102  1.31920  5.26798  4.13942    181 v - - -
          2.68618  4.42225  2.77519  2.73123  3.46354  2.40513  3.72494  3.29354  2.67741  2.69355  4.24690  2.90347  2.73739  3.18146  2.89801  2.37887  2.77519  2.98518  4.58477  3.61503
          0.02575  4.06807  4.79042  0.61958  0.77255  0.48576  0.95510
     92   2.57372  4.27719  3.47193  2.70076  2.62224  3.55654  3.81387  2.75691  2.85276  2.47243  3.01243  3.30623  3.93731  2.85735  3.19579  2.57118  2.80637  2.22685  4.85842  3.62380    182 v - - -
          2.68618  4.42225  2.77519  2.73123  3.46354  2.40513  3.72494  3.29354  2.67741  2.69355  4.24690  2.90347  2.73739  3.18146  2.89801  2.37887  2.77519  2.98518  4.58477  3.61503
          0.02575  4.06807  4.79042  0.61958  0.77255  0.48576  0.95510
     93   2.42986  4.70101  3.11715  2.55595  3.95593  3.45611  3.66363  3.33520  2.11071  2.96957  3.81159  3.04127  3.29726  2.83876  2.38198  2.69548  2.86075  2.41528  5.23342  3.94270    183 k - - -
          2.68618  4.42225  2.77519  2.73123  3.46354  2.40513  3.72494  3.29354  2.67741  2.69355  4.24690  2.90347  2.73739  3.18146  2.89801  2.37887  2.77519  2.98518  4.58477  3.61503
          0.02575  4.06807  4.79042  0.61958  0.77255  0.48576  0.95510
     94   2.01310  4.31866  3.43267  2.88368  2.77001  3.53117  3.22837  2.83375  2.83028  2.35463  3.44214  3.28368  3.93071  3.14363  3.18144  2.55963  2.82142  2.60591  4.85093  3.56388    184 a - - -
          2.68618  4.42225  2.77519  2.73123  3.46354  2.40513  3.72494  3.29354  2.67741  2.69355  4.24690  2.90347  2.73739  3.18146  2.89801  2.37887  2.77519  2.98518  4.58477  3.61503
          0.02575  4.06807  4.79042  0.61958  0.77255  0.48576  0.95510
     95   2.22011  4.18495  3.82874  3.26822  2.95199  3.65126  4.00344  2.48322  3.18334  1.78964  3.27712  3.56643  4.05064  3.45121  3.45019  2.65960  2.86305  2.12681  4.83299  3.61649    185 l - - -
          2.68618  4.42225  2.77519  2.73123  3.46354  2.40513  3.72494  3.29354  2.67741  2.69355  4.24690  2.90347  2.73739  3.18146  2.89801  2.37887  2.77519  2.98518  4.58477  3.61503
          0.02575  4.06807  4.79042  0.61958  0.77255  0.48576  0.95510
     96   2.80227  5.26358  1.74089  2.22525  4.57806  3.30675  3.70272  4.07537  2.55984  3.58462  4.39002  1.94883  3.83829  2.84512  2.67391  2.73984  3.06497  3.66384  5.73603  4.30134    186 d - - -
          2.68618  4.42225  2.77519  2.73123  3.46354  2.40513  3.72494  3.29354  2.67741  2.69355  4.24690  2.90347  2.73739  3.18146  2.89801  2.37887  2.77519  2.98518  4.58477  3.61503
          0.02575  4.06807  4.79042  0.61958  0.77255  0.48576  0.95510
     97   2.45221  5.00799  2.82724  2.07777  4.31587  3.38949  3.60561  3.75792  1.97902  3.29378  4.08095  2.88584  3.80753  2.52118  2.77691  2.44875  2.63988  3.38236  5.46989  4.10571    187 k - - -
          2.68618  4.42225  2.77519  2.73123  3.46354  2.40513  3.72494  3.29354  2.67741  2.69355  4.24690  2.90347  2.73739  3.18146  2.89801  2.37887  2.77519  2.98518  4.58477  3.61503
          0.02575  4.06807  4.79042  0.61958  0.77255  0.48576  0.95510
     98   2.20565  4.32772  3.37520  2.87839  3.82735  2.28483  3.91298  3.16385  2.85138  2.56285  3.75563  3.23238  3.81921  3.17242  3.22501  2.02216  2.77585  2.52436  5.21807  3.96908    188 s - - -
          2.68618  4.42225  2.77519  2.73123  3.46354  2.40513  3.72494  3.29354  2.67741  2.69355  4.24690  2.90347  2.73739  3.18146  2.89801  2.37887  2.77519  2.98518  4.58477  3.61503
          0.02575  4.06807  4.79042  0.61958  0.77255  0.48576  0.95510
     99   2.72015  4.64960  3.34302  2.73434  3.83391  3.57322  3.70525  2.81427  1.95341  2.19516  3.71498  3.17873  3.94546  2.91041  2.25135  2.83212  2.93535  2.92155  5.14772  3.90054    189 k - - -
          2.68618  4.42225  2.77519  2.73123  3.46354  2.40513  3.72494  3.29354  2.67741  2.69355  4.24690  2.90347  2.73739  3.18146  2.89801  2.37887  2.77519  2.98518  4.58477  3.61503
          0.02575  4.06807  4.79042  0.61958  0.77255  0.48576  0.95510
    100   2.29916  4.99751  2.26814  1.82822  4.28166  3.35709  3.64893  3.18219  2.46910  3.27978  4.08698  2.86021  3.81155  2.78764  2.95980  2.65688  2.91314  3.32939  5.49731  4.11710    190 e - - -
          2.68618  4.42225  2.77519  2.73123  3.46354  2.40513  3.72494  3.29354  2.67741  2.69355  4.24690  2.90347  2.73739  3.18146  2.89801  2.37887  2.77519  2.98518  4.58477  3.61503
          0.02575  4.06807  4.79042  0.61958  0.77255  0.48576  0.95510
    101   2.68121  4.81767  2.68616  2.20121  4.36840  2.68554  3.85431  3.80266  2.72271  3.40963  4.25539  2.97389  1.60590  3.04202  3.15584  2.72393  3.01289  3.41062  5.61248  4.28757    191 p - - -
          2.68618  4.42225  2.77519  2.73123  3.46354  2.40513  3.72494  3.29354  2.67741  2.69355  4.24690  2.90347  2.73739  3.18146  2.89801  2.37887  2.77519  2.98518  4.58477  3.61503
          0.02575  4.06807  4.79042  0.61958  0.77255  0.48576  0.95510
    102   3.15477  4.54313  4.43167  3.93690  2.14941  4.16683  3.84905  2.70310  3.79685  1.36164  3.32517  4.01254  4.47500  3.92538  3.93288  3.48525  3.37927  2.67437  4.12917  1.82174    192 l - - -
          2.68618  4.42225  2.77519  2.73123  3.46354  2.40513  3.72494  3.29354  2.67741  2.69355  4.24690  2.90347  2.73739  3.18146  2.89801  2.37887  2.77519  2.98518  4.58477  3.61503
          0.02575  4.06807  4.79042  0.61958  0.77255  0.48576  0.95510
    103   3.04556  5.20847  3.41321  2.76138  4.64972  3.67771  3.62215  4.00002  1.77235  3.43570  4.29072  3.18246  4.04007  2.19254  1.37552  3.03144  3.21090  3.67276  5.48484  4.30066    193 r - - -
          2.68618  4.42225  2.77519  2.73123  3.46354  2.40513  3.72494  3.29354  2.67741  2.69355  4.24690  2.90347  2.73739  3.18146  2.89801  2.37887  2.77519  2.98518  4.58477  3.61503
          0.02575  4.06807  4.79042  0.61958  0.77255  0.48576  0.95510
    104   2.43656  4.93589  2.64646  2.21574  4.21855  3.38464  3.59072  3.66022  2.35611  3.21420  3.51321  2.88412  3.78512  2.53571  2.62293  2.20502  2.83214  3.29342  5.40999  4.04281    194 s - - -
          2.68618  4.42225  2.77519  2.73123  3.46354  2.40513  3.72494  3.29354  2.67741  2.69355  4.24690  2.90347  2.73739  3.18146  2.89801  2.37887  2.77519  2.98518  4.58477  3.61503
          0.02575  4.06807  4.79042  0.61958  0.77255  0.48576  0.95510
    105   3.54771  4.85311  4.47945  4.11043  1.10106  4.32240  2.72684  3.41767  3.96977  2.81153  3.99244  3.98449  4.63884  4.01287  4.06845  3.66171  3.76551  3.28707  3.64806  1.52091    195 f - - -
          2.68618  4.42225  2.77519  2.73123  3.46354  2.40513  3.72494  3.29354  2.67741  2.69355  4.24690  2.90347  2.73739  3.18146  2.89801  2.37887  2.77519  2.98518  4.58477  3.61503
          0.02575  4.06807  4.79042  0.61958  0.77255  0.48576  0.95510
    106   3.35966  4.72524  4.77527  4.23983  3.08155  4.53320  4.82413  2.23429  4.02315  0.80510  2.48696  4.52360  4.74435  4.22157  4.16786  3.90468  3.59040  2.37260  5.17070  4.05510    196 l - - -
          2.68618  4.42225  2.77519  2.73123  3.46354  2.40513  3.72494  3.29354  2.67741  2.69355  4.24690  2.90347  2.73739  3.18146  2.89801  2.37887  2.77519  2.98518  4.58477  3.61503
          0.02575  4.06807  4.79042  0.61958  0.77255  0.48576  0.95510
    107   2.62035  4.51055  3.23289  2.70605  3.72069  3.49586  3.75326  2.20003  2.25113  2.75324  3.63775  2.82672  3.90455  2.99050  2.95102  2.76127  2.40892  2.76241  5.09687  3.83464    197 i - - -
          2.68618  4.42225  2.77519  2.73123  3.46354  2.40513  3.72494  3.29354  2.67741  2.69355  4.24690  2.90347  2.73739  3.18146  2.89801  2.37887  2.77519  2.98518  4.58477  3.61503
          0.02575  4.06807  4.79042  0.61958  0.77255  0.48576  0.95510
    108   3.06000  5.23378  3.43400  2.76791  4.69286  3.68690  3.61783  4.03720  1.24591  3.45907  4.31244  3.18661  4.04508  2.46625  1.78348  3.04080  3.22128  3.70581  5.49614  4.31751    198 k - - -
          2.68618  4.42225  2.77519  2.73123  3.46354  2.40513  3.72494  3.29354  2.67741  2.69355  4.24690  2.90347  2.73739  3.18146  2.89801  2.37887  2.77519  2.98518  4.58477  3.61503
          0.02575  4.06807  4.79042  0.61958  0.77255  0.48576  0.95510
    109   2.78582  4.85184  3.02426  2.59767  3.25828  3.52767  2.46900  3.50802  2.57564  3.06740  3.96441  2.11176  3.95093  2.95870  2.97421  2.82087  3.02177  3.22057  4.75584  2.48472    199 n - - -
          2.68618  4.42225  2.77519  2.73123  3.46354  2.40513  3.72494  3.29354  2.67741  2.69355  4.24690  2.90347  2.73739  3.18146  2.89801  2.37887  2.77519  2.98518  4.58477  3.61503
          0.02575  4.06807  4.79042  0.61958  0.77255  0.48576  0.95510
    110   2.45316  4.28974  3.51625  3.06194  3.80541  3.28294  4.03936  2.61898  2.98835  2.82370  3.75545  3.35666  3.87445  3.33405  3.31341  2.33325  1.49758  2.67874  5.25074  4.00839    200 t - - -
          2.68618  4.42225  2.77519  2.73123  3.46354  2.40513  3.72494  3.29354  2.67741  2.69355  4.24690  2.90347  2.73739  3.18146  2.89801  2.37887  2.77519  2.98518  4.58477  3.61503
          0.02575  4.06807  4.79042  0.61958  0.77255  0.48576  0.95510
    111   2.79511  5.26949  1.72034  2.20700  4.58461  3.29693  3.70237  4.07439  2.58599  3.58501  4.38757  2.46980  2.52509  2.56517  3.11631  2.73047  3.05871  3.66139  5.75012  4.30840    201 d - - -
          2.68618  4.42225  2.77519  2.73123  3.46354  2.40513  3.72494  3.29354  2.67741  2.69355  4.24690  2.90347  2.73739  3.18146  2.89801  2.37887  2.77519  2.98518  4.58477  3.61503
          0.02575  4.06807  4.79042  0.61958  0.77255  0.48576  0.95510
    112   2.31385  4.89902  2.97590  2.27504  4.17960  3.42837  3.60590  3.59910  1.97707  2.87442  3.97044  2.94311  3.30430  2.74141  2.50611  2.65164  2.86610  3.25586  5.36843  4.03574    202 k - - -
          2.68618  4.42225  2.77519  2.73123  3.46354  2.40513  3.72494  3.29354  2.67741  2.69355  4.24690  2.90347  2.73739  3.18146  2.89801  2.37887  2.77519  2.98518  4.58477  3.61503
          0.02575  4.06807  4.79042  0.61958  0.77255  0.48576  0.95510
    113   2.67174  5.13403  2.45513  1.98945  4.44913  3.34931  3.60794  3.92152  2.38363  3.42433  4.19357  2.58540  2.72482  2.53382  2.61874  2.63059  2.91025  3.51074  5.57805  4.17127    203 e - - -
          2.68618  4.42225  2.77519  2.73123  3.46354  2.40513  3.72494  3.29354  2.67741  2.69355  4.24690  2.90347  2.73739  3.18146  2.89801  2.37887  2.77519  2.98518  4.58477  3.61503
          0.02575  4.06807  4.79042  0.61958  0.77255  0.48576  0.95510
    114   2.64771  4.76733  3.00032  2.06453  3.97307  3.45189  3.66642  3.33781  2.43683  2.47675  3.83043  3.00248  3.85607  2.30003  2.85163  2.69971  2.87933  2.76656  5.27288  3.95960    204 e - - -
          2.68618  4.42225  2.77519  2.73123  3.46354  2.40513  3.72494  3.29354  2.67741  2.69355  4.24690  2.90347  2.73739  3.18146  2.89801  2.37887  2.77519  2.98518  4.58477  3.61503
          0.02575  4.06807  4.79042  0.61958  0.77255  0.48576  0.95510
    115   2.40596  4.26509  3.52494  2.95328  3.39859  3.57537  3.82946  2.24221  2.61949  2.46205  3.36912  3.33836  3.95353  3.18245  2.87569  2.83005  2.81519  2.17530  4.85548  3.23267    205 v - - -
          2.68618  4.42225  2.77519  2.73123  3.46354  2.40513  3.72494  3.29354  2.67741  2.69355  4.24690  2.90347  2.73739  3.18146  2.89801  2.37887  2.77519  2.98518  4.58477  3.61503
          0.02575  4.06807  4.79042  0.61958  0.77255  0.48576  0.95510
    116   2.23352  4.84752  2.97978  2.49642  4.21884  3.39967  3.66759  3.63360  2.34706  3.20815  4.02861  2.98995  3.84489  1.92253  2.48547  2.48144  2.91082  3.28359  5.40825  4.09537    206 q - - -
          2.68618  4.42225  2.77519  2.73123  3.46354  2.40513  3.72494  3.29354  2.67741  2.69355  4.24690  2.90347  2.73739  3.18146  2.89801  2.37887  2.77519  2.98518  4.58477  3.61503
          0.02575  4.06807  4.79042  0.61958  0.77255  0.48576  0.95510
    117   2.74683  4.45413  3.53060  3.06325  1.78811  3.62759  3.06562  3.02381  3.01110  2.66224  3.62138  3.40174  4.05729  3.31376  3.32808  2.18267  3.00673  2.80245  4.43390  2.88653    207 f - - -
          2.68618  4.42225  2.77519  2.73123  3.46354  2.40513  3.72494  3.29354  2.67741  2.69355  4.24690  2.90347  2.73739  3.18146  2.89801  2.37887  2.77519  2.98518  4.58477  3.61503
          0.02575  4.06807  4.79042  0.61958  0.77255  0.48576  0.95510
    118   3.39995  4.74719  4.63394  4.22723  1.09917  4.35516  4.01605  2.61709  4.06781  1.71176  3.30467  4.25485  4.66907  4.17208  4.16877  3.75301  3.64731  2.67026  4.22251  2.59872    208 f - - -
          2.68618  4.42225  2.77519  2.73123  3.46354  2.40513  3.72494  3.29354  2.67741  2.69355  4.24690  2.90347  2.73739  3.18146  2.89801  2.37887  2.77519  2.98518  4.58477  3.61503
          0.02575  4.06807  4.79042  0.61958  0.77255  0.48576  0.95510
    119   2.58701  4.32255  3.43199  2.61661  3.43200  3.55574  3.79745  2.80059  2.79932  2.18643  3.03113  3.27833  3.93427  2.83782  3.15135  2.80181  2.81796  2.42823  4.88520  2.72074    209 l - - -
          2.68618  4.42225  2.77519  2.73123  3.46354  2.40513  3.72494  3.29354  2.67741  2.69355  4.24690  2.90347  2.73739  3.18146  2.89801  2.37887  2.77519  2.98518  4.58477  3.61503
          0.02575  4.06807  4.79042  0.61958  0.77255  0.48576  0.95510
    120   2.69134  5.13353  2.38614  2.32535  4.47109  3.39142  3.59329  3.93117  1.92846  3.41850  4.18956  2.59548  3.81239  2.49274  2.31679  2.65378  2.92018  3.52337  5.55126  4.17329    210 k - - -
          2.68618  4.42225  2.77519  2.73123  3.46354  2.40513  3.72494  3.29354  2.67741  2.69355  4.24690  2.90347  2.73739  3.18146  2.89801  2.37887  2.77519  2.98518  4.58477  3.61503
          0.02575  4.06807  4.79042  0.61958  0.77255  0.48576  0.95510
    121   2.10196  4.36470  3.31750  2.82943  3.72009  3.36066  3.86484  2.29674  2.80822  2.77725  3.65991  2.81991  3.86313  3.13508  3.18130  2.08495  2.80858  2.74760  5.12773  3.87449    211 s - - -
          2.68618  4.42225  2.77519  2.73123  3.46354  2.40513  3.72494  3.29354  2.67741  2.69355  4.24690  2.90347  2.73739  3.18146  2.89801  2.37887  2.77519  2.98518  4.58477  3.61503
          0.02575  4.06807  4.79042  0.61958  0.77255  0.48576  0.95510
    122   2.39485  4.78908  2.88219  2.26602  4.12549  3.35857  3.67722  3.54094  2.47953  3.14353  3.96197  2.94849  3.81338  2.56240  2.92706  2.15099  2.25246  3.19801  5.38016  4.04704    212 s - - -
          2.68626  4.42233  2.77527  2.73102  3.46362  2.40509  3.72502  3.29362  2.67734  2.69348  4.24697  2.90354  2.73747  3.18130  2.89790  2.37894  2.77527  2.98526  4.58485  3.61474
          0.15318  2.01201  4.79042  1.14041  0.38521  0.48576  0.95510
    123   2.84193  5.23169  2.64896  1.82545  4.56343  3.40525  3.66205  4.00674  2.14989  3.49936  4.31484  2.88278  3.88137  1.82188  2.70367  2.79272  3.07433  3.62543  5.63153  4.27468    220 q - - -
          2.68618  4.42225  2.77519  2.73123  3.46354  2.40513  3.72494  3.29354  2.67741  2.69355  4.24690  2.90347  2.73739  3.18146  2.89801  2.37887  2.77519  2.98518  4.58477  3.61503
          0.02575  4.06807  4.79042  0.61958  0.77255  0.48576  0.95510
    124   2.76920  5.08672  3.05584  2.48725  4.44617  3.49478  3.59497  3.86010  1.79287  3.35161  4.15204  2.69110  3.88091  2.30668  2.11300  2.75255  2.65522  3.49159  5.47272  4.17111    221 k - - -
          2.68618  4.42225  2.77519  2.73123  3.46354  2.40513  3.72494  3.29354  2.67741  2.69355  4.24690  2.90347  2.73739  3.18146  2.89801  2.37887  2.77519  2.98518  4.58477  3.61503
          0.02575  4.06807  4.79042  0.61958  0.77255  0.48576  0.95510
    125   2.41706  4.30541  3.49461  2.65757  3.44355  3.58791  3.85196  2.47423  2.87172  2.16889  3.01343  3.33320  3.96752  3.18296  3.21923  2.83931  2.30513  2.46500  4.91494  3.68351    222 l - - -
          2.68618  4.42225  2.77519  2.73123  3.46354  2.40513  3.72494  3.29354  2.67741  2.69355  4.24690  2.90347  2.73739  3.18146  2.89801  2.37887  2.77519  2.98518  4.58477  3.61503
          0.02575  4.06807  4.79042  0.61958  0.77255  0.48576  0.95510
    126   2.66018  4.29839  3.11388  3.08226  2.33964  3.63926  3.79586  2.77371  3.02543  2.46072  3.40314  3.42506  4.02372  3.30415  3.33374  2.91107  2.59177  2.56944  2.52342  3.15609    223 f - - -
          2.68618  4.42225  2.77519  2.73123  3.46354  2.40513  3.72494  3.29354  2.67741  2.69355  4.24690  2.90347  2.73739  3.18146  2.89801  2.37887  2.77519  2.98518  4.58477  3.61503
          0.02575  4.06807  4.79042  0.61958  0.77255  0.48576  0.95510
    127   2.50492  4.36501  3.38813  2.89844  3.73466  3.35201  3.91204  3.00831  2.83510  2.48322  3.68927  3.26696  1.97583  3.18474  3.19047  2.41742  2.82787  2.43301  5.16402  3.90285    224 p - - -
          2.68618  4.42225  2.77519  2.73123  3.46354  2.40513  3.72494  3.29354  2.67741  2.69355  4.24690  2.90347  2.73739  3.18146  2.89801  2.37887  2.77519  2.98518  4.58477  3.61503
          0.02575  4.06807  4.79042  0.61958  0.77255  0.48576  0.95510
    128   2.78188  5.07268  2.80327  2.21784  4.42155  3.42280  3.66096  3.84129  1.71191  3.37279  4.19299  2.93999  2.34253  2.80025  2.66822  2.76675  3.01763  3.47992  5.52985  4.20301    225 k - - -
          2.68618  4.42225  2.77519  2.73123  3.46354  2.40513  3.72494  3.29354  2.67741  2.69355  4.24690  2.90347  2.73739  3.18146  2.89801  2.37887  2.77519  2.98518  4.58477  3.61503
          0.02575  4.06807  4.79042  0.61958  0.77255  0.48576  0.95510
    129   2.46062  5.03547  2.77122  1.74734  4.35058  3.38374  3.62503  3.79257  2.35389  3.32738  4.12155  2.88304  3.82066  2.54998  2.52919  2.45526  2.92215  3.41729  5.50197  4.13778    226 e - - -
          2.68618  4.42225  2.77519  2.73123  3.46354  2.40513  3.72494  3.29354  2.67741  2.69355  4.24690  2.90347  2.73739  3.18146  2.89801  2.37887  2.77519  2.98518  4.58477  3.61503
          0.02575  4.06807  4.79042  0.61958  0.77255  0.48576  0.95510
    130   2.27063  4.47827  2.89149  2.65886  3.64210  3.48897  3.71974  3.01107  2.44650  2.25384  3.16070  3.12463  3.87506  2.96147  3.03346  2.71858  2.81218  2.76030  5.03289  3.34532    227 l - - -
          2.68618  4.42225  2.77519  2.73123  3.46354  2.40513  3.72494  3.29354  2.67741  2.69355  4.24690  2.90347  2.73739  3.18146  2.89801  2.37887  2.77519  2.98518  4.58477  3.61503
          0.02575  4.06807  4.79042  0.61958  0.77255  0.48576  0.95510
    131   2.15121  4.98588  3.02696  2.30627  4.31680  3.47812  3.62483  3.71789  2.04053  3.25921  4.07752  2.99822  3.88142  2.76102  1.93331  2.75354  2.96780  3.37519  5.42497  4.12738    228 r - - -
          2.68618  4.42225  2.77519  2.73123  3.46354  2.40513  3.72494  3.29354  2.67741  2.69355  4.24690  2.90347  2.73739  3.18146  2.89801  2.37887  2.77519  2.98518  4.58477  3.61503
          0.02575  4.06807  4.79042  0.61958  0.77255  0.48576  0.95510
    132   2.25991  5.17615  1.96284  2.24266  4.49748  3.31473  3.67505  3.97082  2.52054  3.49316  4.28817  2.52494  3.81857  2.17814  3.03127  2.69338  2.99754  3.56748  5.66452  4.24509    229 d - - -
          2.68618  4.42225  2.77519  2.73123  3.46354  2.40513  3.72494  3.29354  2.67741  2.69355  4.24690  2.90347  2.73739  3.18146  2.89801  2.37887  2.77519  2.98518  4.58477  3.61503
          0.08389  4.06807  2.75899  0.61958  0.77255  0.48576  0.95510
    133   2.74082  5.04717  2.81521  2.18825  4.37400  3.41163  3.61874  3.80251  2.25799  3.32763  4.13919  2.91498  3.84766  1.86949  2.42479  2.47122  2.96960  3.44065  5.48404  4.15266    230 q - - -
          2.68618  4.42225  2.77519  2.73123  3.46354  2.40513  3.72494  3.29354  2.67741  2.69355  4.24690  2.90347  2.73739  3.18146  2.89801  2.37887  2.77519  2.98518  4.58477  3.61503
          0.02727  4.01145  4.73380  0.61958  0.77255  0.54509  0.86700
    134   2.57093  4.37249  4.39062  3.84122  3.32740  4.13581  4.53646  1.84057  3.72664  1.35316  3.17146  4.11219  4.46185  3.97068  3.94504  3.46247  3.19809  1.77780  5.16447  4.00296    231 l - - -
          2.68618  4.42225  2.77519  2.73123  3.46354  2.40513  3.72494  3.29354  2.67741  2.69355  4.24690  2.90347  2.73739  3.18146  2.89801  2.37887  2.77519  2.98518  4.58477  3.61503
          0.02727  4.01145  4.73380  0.61958  0.77255  0.45037  1.01443
    135   2.66817  5.01080  2.76863  2.05496  4.32255  3.37563  3.62613  3.76419  2.07183  3.30724  4.10093  2.62771  3.81315  2.75681  2.82624  2.44157  2.31629  3.39078  5.49027  4.12344    232 e - - -
          2.68618  4.42225  2.77519  2.73123  3.46354  2.40513  3.72494  3.29354  2.67741  2.69355  4.24690  2.90347  2.73739  3.18146  2.89801  2.37887  2.77519  2.98518  4.58477  3.61503
          0.02575  4.06807  4.79042  0.61958  0.77255  0.48576  0.95510
    136   2.64358  5.01282  2.32514  2.31575  4.34486  3.34721  3.62817  3.79787  2.08991  3.33654  4.12101  2.85690  2.71893  2.75555  2.89530  2.45050  2.63756  3.40868  5.51782  4.13384    233 k - - -
          2.68618  4.42225  2.77519  2.73123  3.46354  2.40513  3.72494  3.29354  2.67741  2.69355  4.24690  2.90347  2.73739  3.18146  2.89801  2.37887  2.77519  2.98518  4.58477  3.61503
          0.02575  4.06807  4.79042  0.61958  0.77255  0.48576  0.95510
    137   2.64501  4.98500  2.18853  2.31745  4.27336  3.35199  3.63372  3.73132  2.44510  3.28674  4.08077  2.60857  3.21889  2.76906  2.93530  2.16353  2.89041  3.35952  5.48012  3.43066    234 s - - -
          2.68618  4.42225  2.77519  2.73123  3.46354  2.40513  3.72494  3.29354  2.67741  2.69355  4.24690  2.90347  2.73739  3.18146  2.89801  2.37887  2.77519  2.98518  4.58477  3.61503
          0.02575  4.06807  4.79042  0.61958  0.77255  0.48576  0.95510
    138   2.75993  5.06025  1.51631  2.29616  4.57658  3.22316  3.83779  4.07871  2.80684  3.64978  4.48855  2.83756  3.84251  3.01320  3.33762  1.75870  3.09350  3.64080  5.81273  4.38361    235 d - - -
          2.68618  4.42225  2.77519  2.73123  3.46354  2.40513  3.72494  3.29354  2.67741  2.69355  4.24690  2.90347  2.73739  3.18146  2.89801  2.37887  2.77519  2.98518  4.58477  3.61503
          0.02575  4.06807  4.79042  0.61958  0.77255  0.48576  0.95510
    139   3.28658  4.61026  4.87493  4.32046  2.09244  4.50861  4.65600  1.98976  4.18847  1.04270  2.91647  4.51491  4.70714  4.26186  4.28324  3.85007  3.50632  2.32859  4.92890  3.66941    236 l - - -
          2.68618  4.42225  2.77519  2.73123  3.46354  2.40513  3.72494  3.29354  2.67741  2.69355  4.24690  2.90347  2.73739  3.18146  2.89801  2.37887  2.77519  2.98518  4.58477  3.61503
          0.02575  4.06807  4.79042  0.61958  0.77255  0.48576  0.95510
    140   3.17834  4.51964  4.81603  4.23651  2.09991  4.39799  4.64679  2.03208  4.10561  1.28681  2.09236  4.43301  4.61465  4.18341  4.19504  3.72564  3.39645  2.34902  4.97935  3.84372    237 l - - -
          2.68618  4.42225  2.77519  2.73123  3.46354  2.40513  3.72494  3.29354  2.67741  2.69355  4.24690  2.90347  2.73739  3.18146  2.89801  2.37887  2.77519  2.98518  4.58477  3.61503
          0.02575  4.06807  4.79042  0.61958  0.77255  0.48576  0.95510
    141   2.43248  4.21591  4.06144  3.50721  3.40031  3.81665  4.21766  1.59789  3.40674  2.11183  3.33575  3.77752  4.20750  3.67791  3.65254  2.76229  2.96831  1.86276  4.99794  3.79210    238 i - - -
          2.68618  4.42225  2.77519  2.73123  3.46354  2.40513  3.72494  3.29354  2.67741  2.69355  4.24690  2.90347  2.73739  3.18146  2.89801  2.37887  2.77519  2.98518  4.58477  3.61503
          0.02575  4.06807  4.79042  0.61958  0.77255  0.48576  0.95510
    142   2.61658  4.42845  4.49916  3.96141  3.31585  4.21731  4.62285  1.64041  3.82411  1.28581  3.15733  4.21714  4.53451  4.06590  4.02041  3.55727  3.27319  1.97206  5.19570  4.03913    239 l - - -
          2.68618  4.42225  2.77519  2.73123  3.46354  2.40513  3.72494  3.29354  2.67741  2.69355  4.24690  2.90347  2.73739  3.18146  2.89801  2.37887  2.77519  2.98518  4.58477  3.61503
          0.02575  4.06807  4.79042  0.61958  0.77255  0.48576  0.95510
    143   2.60831  4.36942  4.57910  4.03146  3.40939  4.25723  4.67940  1.45815  3.91987  1.58256  3.24761  4.26883  4.56683  4.14934  4.11411  3.59275  3.24685  1.67458  5.25304  4.08656    240 i - - -
          2.68618  4.42225  2.77519  2.73123  3.46354  2.40513  3.72494  3.29354  2.67741  2.69355  4.24690  2.90347  2.73739  3.18146  2.89801  2.37887  2.77519  2.98518  4.58477  3.61503
          0.02575  4.06807  4.79042  0.61958  0.77255  0.48576  0.95510
    144   3.03190  4.75204  3.66092  3.53130  4.50268  3.42869  4.58912  4.10295  3.60625  3.70668  4.76766  3.81632  0.53281  3.98897  3.82599  3.20644  3.48965  3.72521  5.63124  4.62735    241 P - - -
          2.68618  4.42225  2.77519  2.73123  3.46354  2.40513  3.72494  3.29354  2.67741  2.69355  4.24690  2.90347  2.73739  3.18146  2.89801  2.37887  2.77519  2.98518  4.58477  3.61503
          0.02575  4.06807  4.79042  0.61958  0.77255  0.48576  0.95510
    145   0.76481  4.30087  3.67159  3.47708  4.25726  3.11920  4.47454  3.41282  3.49865  3.28498  4.29884  3.57390  3.87739  3.82257  3.73261  2.65130  2.94247  3.03295  5.66464  4.48821    242 a - - -
          2.68618  4.42225  2.77519  2.73123  3.46354  2.40513  3.72494  3.29354  2.67741  2.69355  4.24690  2.90347  2.73739  3.18146  2.89801  2.37887  2.77519  2.98518  4.58477  3.61503
          0.02575  4.06807  4.79042  0.61958  0.77255  0.48576  0.95510
    146   3.65787  4.89560  4.66493  4.35386  0.97619  4.41770  3.52297  3.30965  4.19758  2.63167  3.90894  4.11352  4.72756  4.16699  4.22721  3.79117  3.88166  3.24724  3.66295  1.51619    243 f - - -
          2.68618  4.42225  2.77519  2.73123  3.46354  2.40513  3.72494  3.29354  2.67741  2.69355  4.24690  2.90347  2.73739  3.18146  2.89801  2.37887  2.77519  2.98518  4.58477  3.61503
          0.02575  4.06807  4.79042  0.61958  0.77255  0.48576  0.95510
    147   2.20818  4.24791  4.05545  3.51681  3.51769  3.79195  4.29195  1.74473  3.43343  2.37262  3.42773  3.78993  4.22126  3.71323  3.70146  3.11738  2.41028  1.69267  5.12954  3.91961    244 v - - -
          2.68618  4.42225  2.77519  2.73123  3.46354  2.40513  3.72494  3.29354  2.67741  2.69355  4.24690  2.90347  2.73739  3.18146  2.89801  2.37887  2.77519  2.98518  4.58477  3.61503
          0.02575  4.06807  4.79042  0.61958  0.77255  0.48576  0.95510
    148   2.75155  4.26615  4.04783  3.48200  3.23566  3.83180  4.16393  2.36773  3.35809  1.53725  2.35251  3.76339  4.19561  3.62203  3.59116  2.76193  2.99414  2.11164  4.89678  3.71068    245 l - - -
          2.68618  4.42225  2.77519  2.73123  3.46354  2.40513  3.72494  3.29354  2.67741  2.69355  4.24690  2.90347  2.73739  3.18146  2.89801  2.37887  2.77519  2.98518  4.58477  3.61503
          0.02575  4.06807  4.79042  0.61958  0.77255  0.48576  0.95510
    149   2.27465  4.24745  3.35378  3.05436  4.37037  1.98495  4.18281  3.79742  3.13667  3.46381  4.27718  3.27162  3.72351  3.42775  3.48158  1.39471  2.33100  3.24280  5.68921  4.45906    246 s - - -
          2.68618  4.42225  2.77519  2.73123  3.46354  2.40513  3.72494  3.29354  2.67741  2.69355  4.24690  2.90347  2.73739  3.18146  2.89801  2.37887  2.77519  2.98518  4.58477  3.61503
          0.02575  4.06807  4.79042  0.61958  0.77255  0.48576  0.95510
    150   2.89172  5.29180  2.47563  1.39262  4.58919  3.35405  3.72748  4.06579  2.49729  3.57271  4.41821  2.84240  3.88961  2.10143  2.92508  2.82966  3.14728  3.68706  5.72225  4.32725    247 e - - -
          2.68618  4.42225  2.77519  2.73123  3.46354  2.40513  3.72494  3.29354  2.67741  2.69355  4.24690  2.90347  2.73739  3.18146  2.89801  2.37887  2.77519  2.98518  4.58477  3.61503
          0.02575  4.06807  4.79042  0.61958  0.77255  0.48576  0.95510
    151   3.27658  4.58600  4.89125  4.36775  3.25582  4.57563  4.95594  1.32268  4.20313  1.22556  3.07304  4.61076  4.80049  4.39370  4.34713  3.95330  3.51654  1.95247  5.31136  4.16652    248 l - - -
          2.68618  4.42225  2.77519  2.73123  3.46354  2.40513  3.72494  3.29354  2.67741  2.69355  4.24690  2.90347  2.73739  3.18146  2.89801  2.37887  2.77519  2.98518  4.58477  3.61503
          0.02575  4.06807  4.79042  0.61958  0.77255  0.48576  0.95510
    152   2.78051  4.97793  3.04141  2.54638  4.33788  3.48244  3.65238  3.72726  1.58414  3.27379  4.10887  3.03015  3.90526  2.50902  2.51977  2.79346  2.23863  3.39004  5.44066  4.15744    249 k - - -
          2.68618  4.42225  2.77519  2.73123  3.46354  2.40513  3.72494  3.29354  2.67741  2.69355  4.24690  2.90347  2.73739  3.18146  2.89801  2.37887  2.77519  2.98518  4.58477  3.61503
          0.02575  4.06807  4.79042  0.61958  0.77255  0.48576  0.95510
    153   2.42765  4.98443  2.54011  2.33262  4.32639  3.34885  3.62859  3.77813  2.40631  3.31953  4.10473  2.30379  3.79446  2.75663  2.45551  2.23737  2.88161  3.39016  5.50183  4.12411    250 s - - -
          2.68618  4.42225  2.77519  2.73123  3.46354  2.40513  3.72494  3.29354  2.67741  2.69355  4.24690  2.90347  2.73739  3.18146  2.89801  2.37887  2.77519  2.98518  4.58477  3.61503
          0.02575  4.06807  4.79042  0.61958  0.77255  0.48576  0.95510
    154   0.94021  4.20644  3.51735  3.29411  4.35838  2.42185  4.35470  3.68847  3.37457  3.45784  4.32114  3.40877  3.75835  3.65765  3.65276  2.47916  2.79154  3.17144  5.71045  4.52477    251 a - - -
          2.68618  4.42225  2.77519  2.73123  3.46354  2.40513  3.72494  3.29354  2.67741  2.69355  4.24690  2.90347  2.73739  3.18146  2.89801  2.37887  2.77519  2.98518  4.58477  3.61503
          0.02575  4.06807  4.79042  0.61958  0.77255  0.48576  0.95510
    155   3.51763  4.86332  4.50753  4.26300  0.73874  4.15362  3.97906  3.02166  4.16618  2.34833  3.72522  4.24493  4.61071  4.28109  4.23735  3.77482  3.82033  3.02608  4.17728  2.52271    252 f - - -
          2.68618  4.42225  2.77519  2.73123  3.46354  2.40513  3.72494  3.29354  2.67741  2.69355  4.24690  2.90347  2.73739  3.18146  2.89801  2.37887  2.77519  2.98518  4.58477  3.61503
          0.02575  4.06807  4.79042  0.61958  0.77255  0.48576  0.95510
    156   2.83904  5.18225  2.84144  1.60162  4.54107  3.46313  3.63496  3.96195  1.87462  3.44721  4.26093  2.94858  3.89861  2.76330  2.30167  2.80398  3.05696  3.58944  5.56266  4.24618    253 e - - -
          2.68618  4.42225  2.77519  2.73123  3.46354  2.40513  3.72494  3.29354  2.67741  2.69355  4.24690  2.90347  2.73739  3.18146  2.89801  2.37887  2.77519  2.98518  4.58477  3.61503
          0.02575  4.06807  4.79042  0.61958  0.77255  0.48576  0.95510
    157   3.18588  4.55612  4.60485  4.23158  3.51313  4.27100  4.92732  0.86393  4.06353  2.06383  3.42286  4.45013  4.68740  4.39439  4.23833  3.78901  3.48321  1.87135  5.44137  4.19371    254 i - - -
          2.68618  4.42225  2.77519  2.73123  3.46354  2.40513  3.72494  3.29354  2.67741  2.69355  4.24690  2.90347  2.73739  3.18146  2.89801  2.37887  2.77519  2.98518  4.58477  3.61503
          0.02575  4.06807  4.79042  0.61958  0.77255  0.48576  0.95510
    158   2.92647  4.67812  3.63996  3.56636  4.69677  0.48234  4.67064  4.34795  3.77399  3.97619  4.95654  3.80486  4.07526  4.08299  3.98466  3.10466  3.42293  3.83848  5.73611  4.80671    255 G - - -
          2.68618  4.42225  2.77519  2.73123  3.46354  2.40513  3.72494  3.29354  2.67741  2.69355  4.24690  2.90347  2.73739  3.18146  2.89801  2.37887  2.77519  2.98518  4.58477  3.61503
          0.02575  4.06807  4.79042  0.61958  0.77255  0.48576  0.95510
    159   3.06453  4.48097  4.50809  4.03000  1.51326  4.13639  4.27135  2.29890  3.90596  1.93271  3.23984  4.16175  4.50220  4.07588  4.05620  3.50399  3.33092  1.71923  4.63296  3.14809    256 f - - -
          2.68618  4.42225  2.77519  2.73123  3.46354  2.40513  3.72494  3.29354  2.67741  2.69355  4.24690  2.90347  2.73739  3.18146  2.89801  2.37887  2.77519  2.98518  4.58477  3.61503
          0.02575  4.06807  4.79042  0.61958  0.77255  0.48576  0.95510
    160   3.10782  4.56589  4.23714  3.75287  2.69755  4.09780  4.02114  2.59493  3.55312  1.13933  3.25922  3.95753  4.43246  3.82114  3.74024  3.44261  3.34320  2.58720  4.42652  2.18735    257 l - - -
          2.68618  4.42225  2.77519  2.73123  3.46354  2.40513  3.72494  3.29354  2.67741  2.69355  4.24690  2.90347  2.73739  3.18146  2.89801  2.37887  2.77519  2.98518  4.58477  3.61503
          0.02575  4.06807  4.79042  0.61958  0.77255  0.48576  0.95510
    161   3.28011  4.58987  4.89273  4.36836  3.24890  4.57732  4.95452  1.34582  4.20357  1.20130  3.06535  4.61200  4.80031  4.39138  4.34636  3.95456  3.51950  1.96314  5.30670  4.16443    258 l - - -
          2.68618  4.42225  2.77519  2.73123  3.46354  2.40513  3.72494  3.29354  2.67741  2.69355  4.24690  2.90347  2.73739  3.18146  2.89801  2.37887  2.77519  2.98518  4.58477  3.61503
          0.02575  4.06807  4.79042  0.61958  0.77255  0.48576  0.95510
    162   3.54135  4.95061  4.13266  3.90252  2.32758  4.06242  3.72750  3.52465  3.75469  2.92701  4.18003  3.97246  4.53348  4.01295  3.89654  3.65693  3.82998  3.40496  3.97750  0.69360    259 y - - -
          2.68618  4.42225  2.77519  2.73123  3.46354  2.40513  3.72494  3.29354  2.67741  2.69355  4.24690  2.90347  2.73739  3.18146  2.89801  2.37887  2.77519  2.98518  4.58477  3.61503
          0.02575  4.06807  4.79042  0.61958  0.77255  0.48576  0.95510
    163   3.34423  4.68948  4.81368  4.29797  3.13576  4.55137  4.87745  1.91912  4.09714  0.84309  2.97135  4.56536  4.77566  4.29685  4.24148  3.93633  3.58303  2.20268  5.21651  4.06732    260 l - - -
          2.68618  4.42225  2.77519  2.73123  3.46354  2.40513  3.72494  3.29354  2.67741  2.69355  4.24690  2.90347  2.73739  3.18146  2.89801  2.37887  2.77519  2.98518  4.58477  3.61503
          0.02575  4.06807  4.79042  0.61958  0.77255  0.48576  0.95510
    164   2.06560  4.35192  3.32936  3.10926  4.29238  3.09874  4.24259  3.61964  3.17663  3.35303  4.27983  3.35151  1.18100  3.51963  3.47987  2.59468  2.89313  3.18423  5.64546  4.42337    261 p - - -
          2.68618  4.42225  2.77519  2.73123  3.46354  2.40513  3.72494  3.29354  2.67741  2.69355  4.24690  2.90347  2.73739  3.18146  2.89801  2.37887  2.77519  2.98518  4.58477  3.61503
          0.02575  4.06807  4.79042  0.61958  0.77255  0.48576  0.95510
    165   3.51763  4.86332  4.50753  4.26300  0.73874  4.15362  3.97906  3.02166  4.16618  2.34833  3.72522  4.24493  4.61071  4.28109  4.23735  3.77482  3.82033  3.02608  4.17728  2.52271    262 f - - -
          2.68618  4.42225  2.77519  2.73123  3.46354  2.40513  3.72494  3.29354  2.67741  2.69355  4.24690  2.90347  2.73739  3.18146  2.89801  2.37887  2.77519  2.98518  4.58477  3.61503
          0.02575  4.06807  4.79042  0.61958  0.77255  0.48576  0.95510
    166   3.09591  4.42567  4.78826  4.22704  2.22999  4.36250  4.66819  1.49626  4.10354  1.60092  3.05893  4.40688  4.61836  4.23630  4.21934  3.69839  3.32741  1.82066  5.06054  3.86600    263 i - - -
          2.68618  4.42225  2.77519  2.73123  3.46354  2.40513  3.72494  3.29354  2.67741  2.69355  4.24690  2.90347  2.73739  3.18146  2.89801  2.37887  2.77519  2.98518  4.58477  3.61503
          0.02575  4.06807  4.79042  0.61958  0.77255  0.48576  0.95510
    167   2.96513  4.45846  4.39269  4.06603  3.70063  3.92234  4.83639  2.06134  3.93688  2.35626  3.63998  4.22334  4.47500  4.28448  4.12996  3.44149  3.32383  0.80968  5.51676  4.25878    264 v - - -
          2.68618  4.42225  2.77519  2.73123  3.46354  2.40513  3.72494  3.29354  2.67741  2.69355  4.24690  2.90347  2.73739  3.18146  2.89801  2.37887  2.77519  2.98518  4.58477  3.61503
          0.02575  4.06807  4.79042  0.61958  0.77255  0.48576  0.95510
    168   3.14585  4.45619  4.86692  4.38019  3.57978  4.49380  5.08790  1.06755  4.26114  2.06126  3.38282  4.59202  4.80574  4.52324  4.45138  3.89153  3.41477  1.38569  5.57357  4.37159    265 i - - -
          2.68618  4.42225  2.77519  2.73123  3.46354  2.40513  3.72494  3.29354  2.67741  2.69355  4.24690  2.90347  2.73739  3.18146  2.89801  2.37887  2.77519  2.98518  4.58477  3.61503
          0.02575  4.06807  4.79042  0.61958  0.77255  0.48576  0.95510
    169   3.21152  5.35623  0.67342  2.47841  4.76229  3.36948  4.11932  4.39751  3.24290  3.97256  4.95916  3.04303  4.03646  3.36174  3.78249  3.15468  3.55571  4.01720  5.89163  4.60832    266 D - - -
          2.68618  4.42225  2.77519  2.73123  3.46354  2.40513  3.72494  3.29354  2.67741  2.69355  4.24690  2.90347  2.73739  3.18146  2.89801  2.37887  2.77519  2.98518  4.58477  3.61503
          0.02575  4.06807  4.79042  0.61958  0.77255  0.48576  0.95510
    170   3.38136  4.78809  4.50280  4.14780  3.22130  4.22849  4.74255  2.44034  3.91369  0.66701  3.19074  4.40428  4.63293  4.23482  4.05601  3.82868  3.66822  2.52766  5.16709  3.93414    267 L - - -
          2.68618  4.42225  2.77519  2.73123  3.46354  2.40513  3.72494  3.29354  2.67741  2.69355  4.24690  2.90347  2.73739  3.18146  2.89801  2.37887  2.77519  2.98518  4.58477  3.61503
          0.02575  4.06807  4.79042  0.61958  0.77255  0.48576  0.95510
    171   3.11385  4.43560  4.81779  4.33071  3.61750  4.44825  5.05437  1.48792  4.21549  2.12895  3.42729  4.54412  4.77735  4.49058  4.41712  3.84305  3.38605  0.99040  5.58121  4.36550    268 v - - -
          2.68618  4.42225  2.77519  2.73123  3.46354  2.40513  3.72494  3.29354  2.67741  2.69355  4.24690  2.90347  2.73739  3.18146  2.89801  2.37887  2.77519  2.98518  4.58477  3.61503
          0.02575  4.06807  4.79042  0.61958  0.77255  0.48576  0.95510
    172   2.86738  4.30973  4.34377  3.81420  3.55196  4.04168  4.55277  1.56295  3.71277  2.26353  3.41908  4.06454  4.43131  3.99177  3.95265  3.38326  2.25949  1.42655  5.28315  4.07727    269 v - - -
          2.68618  4.42225  2.77519  2.73123  3.46354  2.40513  3.72494  3.29354  2.67741  2.69355  4.24690  2.90347  2.73739  3.18146  2.89801  2.37887  2.77519  2.98518  4.58477  3.61503
          0.02575  4.06807  4.79042  0.61958  0.77255  0.48576  0.95510
    173   1.45988  4.19318  3.49760  3.21543  4.32490  2.97710  4.27613  3.68959  3.26247  3.42587  4.26903  3.35382  3.73077  3.55437  3.56608  1.35800  2.74650  3.16184  5.68264  4.46560    270 s - - -
          2.68618  4.42225  2.77519  2.73123  3.46354  2.40513  3.72494  3.29354  2.67741  2.69355  4.24690  2.90347  2.73739  3.18146  2.89801  2.37887  2.77519  2.98518  4.58477  3.61503
          0.02575  4.06807  4.79042  0.61958  0.77255  0.48576  0.95510
    174   2.50782  4.60104  2.87763  2.60102  4.33455  3.17223  3.89454  3.77402  2.75427  3.39813  4.22272  1.64164  3.79287  3.08305  3.17117  2.04813  2.50526  3.32807  5.60307  4.28158    271 n - - -
          2.68618  4.42225  2.77519  2.73123  3.46354  2.40513  3.72494  3.29354  2.67741  2.69355  4.24690  2.90347  2.73739  3.18146  2.89801  2.37887  2.77519  2.98518  4.58477  3.61503
          0.02575  4.06807  4.79042  0.61958  0.77255  0.48576  0.95510
    175   3.15132  4.45203  4.86440  4.33335  3.46377  4.51756  4.98229  1.56000  4.22213  1.63461  3.26597  4.56021  4.77699  4.43694  4.39729  3.88102  3.39835  1.19637  5.43896  4.27466    272 v - - -
          2.68618  4.42225  2.77519  2.73123  3.46354  2.40513  3.72494  3.29354  2.67741  2.69355  4.24690  2.90347  2.73739  3.18146  2.89801  2.37887  2.77519  2.98518  4.58477  3.61503
          0.02575  4.06807  4.79042  0.61958  0.77255  0.48576  0.95510
    176   3.38136  4.78809  4.50280  4.14780  3.22130  4.22849  4.74255  2.44034  3.91369  0.66701  3.19074  4.40428  4.63293  4.23482  4.05601  3.82868  3.66822  2.52766  5.16709  3.93414    273 L - - -
          2.68618  4.42225  2.77519  2.73123  3.46354  2.40513  3.72494  3.29354  2.67741  2.69355  4.24690  2.90347  2.73739  3.18146  2.89801  2.37887  2.77519  2.98518  4.58477  3.61503
          0.02575  4.06807  4.79042  0.61958  0.77255  0.48576  0.95510
    177   3.15367  4.51372  4.70755  4.14456  3.18786  4.38915  4.73204  2.09954  4.01078  1.21720  2.30270  4.39447  4.63476  4.17702  4.16508  3.72401  3.38511  1.66862  5.16713  4.06488    274 l - - -
          2.68618  4.42225  2.77519  2.73123  3.46354  2.40513  3.72494  3.29354  2.67741  2.69355  4.24690  2.90347  2.73739  3.18146  2.89801  2.37887  2.77519  2.98518  4.58477  3.61503
          0.02575  4.06807  4.79042  0.61958  0.77255  0.48576  0.95510
    178   0.76481  4.30087  3.67159  3.47708  4.25726  3.11920  4.47454  3.41282  3.49865  3.28498  4.29884  3.57390  3.87739  3.82257  3.73261  2.65130  2.94247  3.03295  5.66464  4.48821    275 a - - -
          2.68618  4.42225  2.77519  2.73123  3.46354  2.40513  3.72494  3.29354  2.67741  2.69355  4.24690  2.90347  2.73739  3.18146  2.89801  2.37887  2.77519  2.98518  4.58477  3.61503
          0.02575  4.06807  4.79042  0.61958  0.77255  0.48576  0.95510
    179   3.30049  4.67576  4.72574  4.17834  3.08297  4.47339  4.76357  2.24670  3.98105  1.07202  1.72993  4.45808  4.69363  4.17127  4.12962  3.82930  3.52877  2.37559  5.14097  4.03439    276 l - - -
          2.68618  4.42225  2.77519  2.73123  3.46354  2.40513  3.72494  3.29354  2.67741  2.69355  4.24690  2.90347  2.73739  3.18146  2.89801  2.37887  2.77519  2.98518  4.58477  3.61503
          0.02575  4.06807  4.79042  0.61958  0.77255  0.48576  0.95510
    180   2.70906  4.80804  2.80236  2.57889  4.37005  1.52114  3.88635  3.86871  2.67304  3.44945  4.31406  3.04908  3.88136  2.06137  3.04522  2.76263  3.05158  3.46764  5.59418  4.28312    277 g - - -
          2.68618  4.42225  2.77519  2.73123  3.46354  2.40513  3.72494  3.29354  2.67741  2.69355  4.24690  2.90347  2.73739  3.18146  2.89801  2.37887  2.77519  2.98518  4.58477  3.61503
          0.02575  4.06807  4.79042  0.61958  0.77255  0.48576  0.95510
    181   3.20051  4.64107  4.50036  3.98349  3.13399  4.28683  4.61725  2.28512  3.74431  1.46728  1.35603  4.26598  4.58863  4.03243  3.92662  3.65964  3.44985  2.36107  5.11572  3.93190    278 m - - -
          2.68618  4.42225  2.77519  2.73123  3.46354  2.40513  3.72494  3.29354  2.67741  2.69355  4.24690  2.90347  2.73739  3.18146  2.89801  2.37887  2.77519  2.98518  4.58477  3.61503
          0.02575  4.06807  4.79042  0.61958  0.77255  0.48576  0.95510
    182   2.63749  4.42578  3.37280  2.89366  3.57405  3.50812  3.85645  2.93527  2.73224  2.57841  1.84632  3.29038  3.95673  2.77051  3.04516  2.53600  2.90314  2.72280  5.03120  3.77442    279 m - - -
          2.68618  4.42225  2.77519  2.73123  3.46354  2.40513  3.72494  3.29354  2.67741  2.69355  4.24690  2.90347  2.73739  3.18146  2.89801  2.37887  2.77519  2.98518  4.58477  3.61503
          0.02575  4.06807  4.79042  0.61958  0.77255  0.48576  0.95510
    183   2.85157  4.54613  3.62688  3.16574  3.40132  3.72803  4.04254  2.74231  2.89477  2.15449  1.52465  3.53814  4.15116  2.82783  3.15672  3.08676  3.11021  2.67512  5.04832  3.79599    280 m - - -
          2.68618  4.42225  2.77519  2.73123  3.46354  2.40513  3.72494  3.29354  2.67741  2.69355  4.24690  2.90347  2.73739  3.18146  2.89801  2.37887  2.77519  2.98518  4.58477  3.61503
          0.02575  4.06807  4.79042  0.61958  0.77255  0.48576  0.95510
    184   3.10860  4.47163  4.66939  4.10962  3.23599  4.34882  4.70800  2.05448  3.97783  1.39720  2.32489  4.35463  4.61233  4.16354  4.14201  3.68317  3.34387  1.48153  5.17915  4.05707    281 l - - -
          2.68618  4.42225  2.77519  2.73123  3.46354  2.40513  3.72494  3.29354  2.67741  2.69355  4.24690  2.90347  2.73739  3.18146  2.89801  2.37887  2.77519  2.98518  4.58477  3.61503
          0.02575  4.06807  4.79042  0.61958  0.77255  0.48576  0.95510
    185   2.29653  4.24204  3.40916  3.14800  4.31444  3.00630  4.23872  3.68835  3.18459  3.42264  4.28166  3.32858  3.75093  3.51010  3.48847  1.06377  2.33328  3.17904  5.67039  4.43157    282 s - - -
          2.68618  4.42225  2.77519  2.73123  3.46354  2.40513  3.72494  3.29354  2.67741  2.69355  4.24690  2.90347  2.73739  3.18146  2.89801  2.37887  2.77519  2.98518  4.58477  3.61503
          0.02575  4.06807  4.79042  0.61958  0.77255  0.48576  0.95510
    186   3.03190  4.75204  3.66092  3.53130  4.50268  3.42869  4.58912  4.10295  3.60625  3.70668  4.76766  3.81632  0.53281  3.98897  3.82599  3.20644  3.48965  3.72521  5.63124  4.62735    283 P - - -
          2.68618  4.42225  2.77519  2.73123  3.46354  2.40513  3.72494  3.29354  2.67741  2.69355  4.24690  2.90347  2.73739  3.18146  2.89801  2.37887  2.77519  2.98518  4.58477  3.61503
          0.02575  4.06807  4.79042  0.61958  0.77255  0.48576  0.95510
    187   2.65283  4.16083  3.97168  3.39634  3.24998  3.74708  4.05971  2.19937  3.29556  1.84457  2.62065  3.67003  4.11231  3.54644  3.52970  2.71939  2.62134  2.04223  4.81431  3.62032    284 l - - -
          2.68618  4.42225  2.77519  2.73123  3.46354  2.40513  3.72494  3.29354  2.67741  2.69355  4.24690  2.90347  2.73739  3.18146  2.89801  2.37887  2.77519  2.98518  4.58477  3.61503
          0.02575  4.06807  4.79042  0.61958  0.77255  0.48576  0.95510
    188   2.50047  4.47814  3.17195  2.70443  3.91841  3.30278  3.82053  3.29326  2.68579  2.64652  3.83134  2.74054  3.82399  3.03898  3.08057  2.06713  1.96971  2.96895  5.26661  3.98647    285 t - - -
          2.68618  4.42225  2.77519  2.73123  3.46354  2.40513  3.72494  3.29354  2.67741  2.69355  4.24690  2.90347  2.73739  3.18146  2.89801  2.37887  2.77519  2.98518  4.58477  3.61503
          0.02575  4.06807  4.79042  0.61958  0.77255  0.48576  0.95510
    189   3.19145  4.48801  4.89866  4.37846  3.46086  4.56091  5.04150  1.09628  4.25310  1.74683  3.26060  4.61013  4.81694  4.47856  4.42901  3.93646  3.44197  1.57122  5.47566  4.30617    286 i - - -
          2.68618  4.42225  2.77519  2.73123  3.46354  2.40513  3.72494  3.29354  2.67741  2.69355  4.24690  2.90347  2.73739  3.18146  2.89801  2.37887  2.77519  2.98518  4.58477  3.61503
          0.02575  4.06807  4.79042  0.61958  0.77255  0.48576  0.95510
    190   1.97503  4.22080  3.42402  3.18965  4.35361  2.98162  4.28498  3.73209  3.26140  3.47101  4.32637  3.34389  3.74178  3.56471  3.55968  1.03505  2.77380  3.19853  5.71206  4.47943    287 s - - -
          2.68618  4.42225  2.77519  2.73123  3.46354  2.40513  3.72494  3.29354  2.67741  2.69355  4.24690  2.90347  2.73739  3.18146  2.89801  2.37887  2.77519  2.98518  4.58477  3.61503
          0.02575  4.06807  4.79042  0.61958  0.77255  0.48576  0.95510
    191   2.97448  4.37152  4.48335  3.92779  3.34301  4.18963  4.57878  1.71539  3.80985  1.38406  3.18898  4.17922  4.50267  4.04033  4.00946  3.51516  2.73113  1.77195  5.17231  4.01432    288 l - - -
          2.68618  4.42225  2.77519  2.73123  3.46354  2.40513  3.72494  3.29354  2.67741  2.69355  4.24690  2.90347  2.73739  3.18146  2.89801  2.37887  2.77519  2.98518  4.58477  3.61503
          0.02575  4.06807  4.79042  0.61958  0.77255  0.48576  0.95510
    192   3.03190  4.75204  3.66092  3.53130  4.50268  3.42869  4.58912  4.10295  3.60625  3.70668  4.76766  3.81632  0.53281  3.98897  3.82599  3.20644  3.48965  3.72521  5.63124  4.62735    289 P - - -
          2.68618  4.42225  2.77519  2.73123  3.46354  2.40513  3.72494  3.29354  2.67741  2.69355  4.24690  2.90347  2.73739  3.18146  2.89801  2.37887  2.77519  2.98518  4.58477  3.61503
          0.02575  4.06807  4.79042  0.61958  0.77255  0.48576  0.95510
    193   3.27056  4.58809  4.90146  4.34168  2.31843  4.51775  4.72695  1.78488  4.21244  1.06574  2.91984  4.54185  4.71459  4.28770  4.30554  3.86033  3.49138  2.25463  5.01041  3.80726    290 l - - -
          2.68618  4.42225  2.77519  2.73123  3.46354  2.40513  3.72494  3.29354  2.67741  2.69355  4.24690  2.90347  2.73739  3.18146  2.89801  2.37887  2.77519  2.98518  4.58477  3.61503
          0.02575  4.06807  4.79042  0.61958  0.77255  0.48576  0.95510
    194   3.16115  5.12300  3.34950  2.93986  4.55445  3.62448  3.88271  3.99719  0.79856  3.52171  4.47679  3.35408  4.11444  3.06610  2.48870  3.19279  3.40192  3.69546  5.53175  4.37477    291 k - - -
          2.68618  4.42225  2.77519  2.73123  3.46354  2.40513  3.72494  3.29354  2.67741  2.69355  4.24690  2.90347  2.73739  3.18146  2.89801  2.37887  2.77519  2.98518  4.58477  3.61503
          0.02575  4.06807  4.79042  0.61958  0.77255  0.48576  0.95510
    195   3.34446  4.69067  4.81087  4.29582  3.13479  4.54949  4.87535  1.92629  4.09391  0.84064  2.97137  4.56337  4.77471  4.29493  4.23854  3.93492  3.58351  2.20572  5.21515  4.06474    292 l - - -
          2.68618  4.42225  2.77519  2.73123  3.46354  2.40513  3.72494  3.29354  2.67741  2.69355  4.24690  2.90347  2.73739  3.18146  2.89801  2.37887  2.77519  2.98518  4.58477  3.61503
          0.02575  4.06807  4.79042  0.61958  0.77255  0.48576  0.95510
    196   3.18707  4.54231  4.73714  4.18609  2.64525  4.40454  4.67392  2.15012  4.06354  1.06358  2.98610  4.41257  4.64786  4.19785  4.20269  3.74417  3.41868  1.79439  5.04682  3.84313    293 l - - -
          2.68618  4.42225  2.77519  2.73123  3.46354  2.40513  3.72494  3.29354  2.67741  2.69355  4.24690  2.90347  2.73739  3.18146  2.89801  2.37887  2.77519  2.98518  4.58477  3.61503
          0.02575  4.06807  4.79042  0.61958  0.77255  0.48576  0.95510
    197   3.38136  4.78809  4.50280  4.14780  3.22130  4.22849  4.74255  2.44034  3.91369  0.66701  3.19074  4.40428  4.63293  4.23482  4.05601  3.82868  3.66822  2.52766  5.16709  3.93414    294 L - - -
          2.68618  4.42225  2.77519  2.73123  3.46354  2.40513  3.72494  3.29354  2.67741  2.69355  4.24690  2.90347  2.73739  3.18146  2.89801  2.37887  2.77519  2.98518  4.58477  3.61503
          0.02575  4.06807  4.79042  0.61958  0.77255  0.48576  0.95510
    198   3.06453  4.48097  4.50809  4.03000  1.51326  4.13639  4.27135  2.29890  3.90596  1.93271  3.23984  4.16175  4.50220  4.07588  4.05620  3.50399  3.33092  1.71923  4.63296  3.14809    295 f - - -
          2.68618  4.42225  2.77519  2.73123  3.46354  2.40513  3.72494  3.29354  2.67741  2.69355  4.24690  2.90347  2.73739  3.18146  2.89801  2.37887  2.77519  2.98518  4.58477  3.61503
          0.02575  4.06807  4.79042  0.61958  0.77255  0.48576  0.95510
    199   2.96513  4.45846  4.39269  4.06603  3.70063  3.92234  4.83639  2.06134  3.93688  2.35626  3.63998  4.22334  4.47500  4.28448  4.12996  3.44149  3.32383  0.80968  5.51676  4.25878    296 v - - -
          2.68618  4.42225  2.77519  2.73123  3.46354  2.40513  3.72494  3.29354  2.67741  2.69355  4.24690  2.90347  2.73739  3.18146  2.89801  2.37887  2.77519  2.98518  4.58477  3.61503
          0.02575  4.06807  4.79042  0.61958  0.77255  0.48576  0.95510
    200   2.07258  4.29790  3.99978  3.44351  3.33833  3.81942  4.20230  2.30982  3.34124  1.95857  2.16990  3.74685  4.20402  3.61703  3.60403  3.12289  3.00839  2.01603  5.00232  3.81488    297 l - - -
          2.68618  4.42225  2.77519  2.73123  3.46354  2.40513  3.72494  3.29354  2.67741  2.69355  4.24690  2.90347  2.73739  3.18146  2.89801  2.37887  2.77519  2.98518  4.58477  3.61503
          0.02575  4.06807  4.79042  0.61958  0.77255  0.48576  0.95510
    201   3.11308  4.47097  4.67993  4.12639  3.28145  4.36730  4.74504  2.00557  3.99395  1.40620  2.65713  4.37386  4.63550  4.19462  4.16656  3.70680  3.35202  1.35878  5.22708  4.09265    298 v - - -
          2.68618  4.42225  2.77519  2.73123  3.46354  2.40513  3.72494  3.29354  2.67741  2.69355  4.24690  2.90347  2.73739  3.18146  2.89801  2.37887  2.77519  2.98518  4.58477  3.61503
          0.02575  4.06807  4.79042  0.61958  0.77255  0.48576  0.95510
    202   2.88499  5.34075  1.24745  2.17984  4.73192  3.23757  3.80818  4.25883  2.81199  3.78060  4.62177  2.39913  3.85986  2.97743  3.38765  2.42882  3.19349  3.82025  5.93877  4.45474    299 d - - -
          2.68618  4.42225  2.77519  2.73123  3.46354  2.40513  3.72494  3.29354  2.67741  2.69355  4.24690  2.90347  2.73739  3.18146  2.89801  2.37887  2.77519  2.98518  4.58477  3.61503
          0.02575  4.06807  4.79042  0.61958  0.77255  0.48576  0.95510
    203   2.92647  4.67812  3.63996  3.56636  4.69677  0.48234  4.67064  4.34795  3.77399  3.97619  4.95654  3.80486  4.07526  4.08299  3.98466  3.10466  3.42293  3.83848  5.73611  4.80671    300 G - - -
          2.68618  4.42225  2.77519  2.73123  3.46354  2.40513  3.72494  3.29354  2.67741  2.69355  4.24690  2.90347  2.73739  3.18146  2.89801  2.37887  2.77519  2.98518  4.58477  3.61503
          0.02575  4.06807  4.79042  0.61958  0.77255  0.48576  0.95510
    204   3.68101  4.98236  4.40337  4.16084  2.89397  3.96044  4.16206  3.71758  3.88127  3.07678  4.34158  4.27155  4.49534  4.25866  3.97373  3.88268  3.99227  3.61318  0.56875  2.88653    301 W - - -
          2.68618  4.42225  2.77519  2.73123  3.46354  2.40513  3.72494  3.29354  2.67741  2.69355  4.24690  2.90347  2.73739  3.18146  2.89801  2.37887  2.77519  2.98518  4.58477  3.61503
          0.02575  4.06807  4.79042  0.61958  0.77255  0.48576  0.95510
    205   2.28788  4.24557  3.39495  3.05670  4.26751  2.53562  4.15031  3.67269  3.09864  3.35454  4.18028  3.28064  3.73532  3.40131  3.44053  1.71381  1.56784  3.16827  5.60331  4.37421    302 t - - -
          2.68618  4.42225  2.77519  2.73123  3.46354  2.40513  3.72494  3.29354  2.67741  2.69355  4.24690  2.90347  2.73739  3.18146  2.89801  2.37887  2.77519  2.98518  4.58477  3.61503
          0.02575  4.06807  4.79042  0.61958  0.77255  0.48576  0.95510
    206   2.75285  4.37715  3.76890  3.18683  3.37660  3.76880  4.01819  2.30227  2.97978  1.68882  3.29284  3.55487  4.12747  3.36369  2.38525  3.04456  2.98447  2.19088  4.97674  3.76863    303 l - - -
          2.68618  4.42225  2.77519  2.73123  3.46354  2.40513  3.72494  3.29354  2.67741  2.69355  4.24690  2.90347  2.73739  3.18146  2.89801  2.37887  2.77519  2.98518  4.58477  3.61503
          0.02575  4.06807  4.79042  0.61958  0.77255  0.48576  0.95510
    207   3.38136  4.78809  4.50280  4.14780  3.22130  4.22849  4.74255  2.44034  3.91369  0.66701  3.19074  4.40428  4.63293  4.23482  4.05601  3.82868  3.66822  2.52766  5.16709  3.93414    304 L - - -
          2.68618  4.42225  2.77519  2.73123  3.46354  2.40513  3.72494  3.29354  2.67741  2.69355  4.24690  2.90347  2.73739  3.18146  2.89801  2.37887  2.77519  2.98518  4.58477  3.61503
          0.02575  4.06807  4.79042  0.61958  0.77255  0.48576  0.95510
    208   2.63442  4.21287  3.79155  3.22316  3.30676  3.67963  3.98937  2.29509  3.13003  1.78518  2.90009  3.54685  4.05862  3.41257  3.40803  2.43860  2.64369  2.31359  4.84972  3.64403    305 l - - -
          2.68618  4.42225  2.77519  2.73123  3.46354  2.40513  3.72494  3.29354  2.67741  2.69355  4.24690  2.90347  2.73739  3.18146  2.89801  2.37887  2.77519  2.98518  4.58477  3.61503
          0.02575  4.06807  4.79042  0.61958  0.77255  0.48576  0.95510
    209   2.73354  5.19657  2.36941  1.87667  4.50554  3.34900  2.54072  3.98046  2.05813  3.47950  4.26233  2.81790  3.81777  2.76035  2.88565  2.68303  2.97437  3.57349  5.62781  4.22013    306 e - - -
          2.68618  4.42225  2.77519  2.73123  3.46354  2.40513  3.72494  3.29354  2.67741  2.69355  4.24690  2.90347  2.73739  3.18146  2.89801  2.37887  2.77519  2.98518  4.58477  3.61503
          0.02575  4.06807  4.79042  0.61958  0.77255  0.48576  0.95510
    210   1.97000  4.21389  3.34839  3.14177  4.44651  1.24523  4.28886  3.87084  3.29424  3.55900  4.37708  3.30879  3.72004  3.55949  3.61000  2.08636  2.75848  3.27640  5.77667  4.56222    307 g - - -
          2.68618  4.42225  2.77519  2.73123  3.46354  2.40513  3.72494  3.29354  2.67741  2.69355  4.24690  2.90347  2.73739  3.18146  2.89801  2.37887  2.77519  2.98518  4.58477  3.61503
          0.02575  4.06807  4.79042  0.61958  0.77255  0.48576  0.95510
    211   3.38136  4.78809  4.50280  4.14780  3.22130  4.22849  4.74255  2.44034  3.91369  0.66701  3.19074  4.40428  4.63293  4.23482  4.05601  3.82868  3.66822  2.52766  5.16709  3.93414    308 L - - -
          2.68618  4.42225  2.77519  2.73123  3.46354  2.40513  3.72494  3.29354  2.67741  2.69355  4.24690  2.90347  2.73739  3.18146  2.89801  2.37887  2.77519  2.98518  4.58477  3.61503
          0.02575  4.06807  4.79042  0.61958  0.77255  0.48576  0.95510
    212   3.03356  4.37933  4.71878  4.14698  2.73375  4.28403  4.62572  1.62003  4.02282  1.72995  2.20271  4.33219  4.55253  4.16332  4.14165  3.61174  3.26414  1.73649  5.06457  3.93161    309 i - - -
          2.68618  4.42225  2.77519  2.73123  3.46354  2.40513  3.72494  3.29354  2.67741  2.69355  4.24690  2.90347  2.73739  3.18146  2.89801  2.37887  2.77519  2.98518  4.58477  3.61503
          0.02575  4.06807  4.79042  0.61958  0.77255  0.48576  0.95510
    213   2.59581  4.27823  3.50377  2.69805  3.37783  3.58190  3.83277  2.11636  2.87542  2.14109  3.37534  2.97293  3.96190  3.19218  3.20450  2.84047  2.82772  2.50331  4.84657  3.14929    310 i - - -
          2.68618  4.42225  2.77519  2.73123  3.46354  2.40513  3.72494  3.29354  2.67741  2.69355  4.24690  2.90347  2.73739  3.18146  2.89801  2.37887  2.77519  2.98518  4.58477  3.61503
          0.02575  4.06807  4.79042  0.61958  0.77255  0.48576  0.95510
    214   2.55521  4.64907  2.96742  2.58907  4.20183  3.26829  3.80237  3.62119  2.58719  3.23724  4.07221  3.04103  3.81767  2.32987  2.98045  1.62654  2.53835  3.23836  5.46458  4.15632    311 s - - -
          2.68618  4.42225  2.77519  2.73123  3.46354  2.40513  3.72494  3.29354  2.67741  2.69355  4.24690  2.90347  2.73739  3.18146  2.89801  2.37887  2.77519  2.98518  4.58477  3.61503
          0.02575  4.06807  4.79042  0.61958  0.77255  0.48576  0.95510
    215   3.70968  4.93384  4.66783  4.36742  1.42138  4.43774  3.49214  3.39774  4.21203  2.71861  3.99215  4.10784  4.74592  4.17118  4.24004  3.81093  3.93138  3.32337  3.62761  0.99268    312 y - - -
          2.68618  4.42225  2.77519  2.73123  3.46354  2.40513  3.72494  3.29354  2.67741  2.69355  4.24690  2.90347  2.73739  3.18146  2.89801  2.37887  2.77519  2.98518  4.58477  3.61503
          0.02575  4.06807  4.79042  0.61958  0.77255  0.48576  0.95510
    216   2.61666  4.60464  3.17627  2.60641  3.80607  2.84798  3.68232  2.88248  2.08533  2.83645  2.88219  3.08253  3.87017  2.88442  2.61945  2.71578  2.84508  2.91070  5.13560  3.85811    313 k - - -
          2.68598  4.42233  2.77512  2.73131  3.46362  2.40512  3.72503  3.29335  2.67749  2.69363  4.24698  2.90339  2.73734  3.18155  2.89809  2.37895  2.77512  2.98509  4.58485  3.61511
          0.20285  1.69502        *  0.97753  0.47199  0.00000        *
//
