# Supplementary material for: T346Hunter: A Novel Web-Based Tool for the Prediction of Type III, Type IV and Type VI Secretion Systems in Bacterial Genomes
Source: PLoS One. 2015 Apr 13;10(4):e0119317. doi: 10.1371/journal.pone.0119317 (PMC4395097; doi:10.1371/journal.pone.0119317)
Supplement: S1 Data — (ZIP) [file pone.0119317.s009.zip › T346Hunter_profiles/scts.hmm]

HMMER3/f [3.1b1 | May 2013]
NAME  scts
LENG  88
ALPH  amino
RF    no
MM    no
CONS  yes
CS    no
MAP   yes
DATE  Wed Sep  4 10:55:38 2013
NSEQ  7
EFFN  1.131348
CKSUM 3110964480
STATS LOCAL MSV       -9.3805  0.71847
STATS LOCAL VITERBI   -9.8554  0.71847
STATS LOCAL FORWARD   -4.2662  0.71847
HMM          A        C        D        E        F        G        H        I        K        L        M        N        P        Q        R        S        T        V        W        Y   
            m->m     m->i     m->d     i->m     i->i     d->m     d->d
  COMPO   2.37660  4.34503  3.47804  3.12184  3.14340  2.99817  4.10261  2.35889  3.01150  2.03610  3.30837  3.50481  3.61589  2.99949  3.44275  2.76105  2.80225  2.28561  4.49894  3.75695
          2.68624  4.42231  2.77526  2.73130  3.46360  2.40519  3.72501  3.29360  2.67747  2.69329  4.24389  2.90353  2.73746  3.18153  2.89807  2.37893  2.77526  2.98525  4.58483  3.61509
          0.14241  2.07249  4.98135  0.92724  0.50359  0.00000        *
      1   3.41832  4.78866  4.86589  4.33052  3.17654  4.57923  4.88526  2.34816  4.10401  1.30978  1.20399  4.59325  4.80901  4.30486  4.23962  3.95281  3.65243  2.48070  5.24001  4.11882      4 m - - -
          2.68618  4.42225  2.77519  2.73123  3.46354  2.40513  3.72494  3.29354  2.67741  2.69355  4.24690  2.90347  2.73739  3.18146  2.89801  2.37887  2.77519  2.98518  4.58477  3.61503
          0.02122  4.25900  4.98135  0.61958  0.77255  0.48576  0.95510
      2   2.25097  5.28528  1.71322  1.99472  4.62722  3.37068  3.76244  4.10691  2.63442  3.62219  4.41517  2.85953  3.89113  2.89885  3.16484  2.14147  3.08928  3.68998  5.79084  4.35675      5 d - - -
          2.68618  4.42225  2.77519  2.73123  3.46354  2.40513  3.72494  3.29354  2.67741  2.69355  4.24690  2.90347  2.73739  3.18146  2.89801  2.37887  2.77519  2.98518  4.58477  3.61503
          0.02122  4.25900  4.98135  0.61958  0.77255  0.48576  0.95510
      3   2.35745  4.95649  2.39079  2.40962  4.22691  3.43325  3.65804  3.66487  2.44357  3.23461  4.02953  2.94276  3.84293  2.24664  2.91914  2.66024  2.43873  3.30986  5.44355  3.15392      6 q - - -
          2.68618  4.42225  2.77519  2.73123  3.46354  2.40513  3.72494  3.29354  2.67741  2.69355  4.24690  2.90347  2.73739  3.18146  2.89801  2.37887  2.77519  2.98518  4.58477  3.61503
          0.27109  4.25900  1.49916  0.61958  0.77255  0.48576  0.95510
      4   2.55362  4.76014  2.21551  2.40659  4.31865  2.61354  3.75011  3.76102  2.61669  3.34644  4.15287  2.90683  3.77098  2.90934  3.09631  2.05520  2.32824  3.34423  5.55734  4.20049      7 s - - -
          2.68618  4.42225  2.77519  2.73123  3.46354  2.40513  3.72494  3.29354  2.67741  2.69355  4.24690  2.90347  2.73739  3.18146  2.89801  2.37887  2.77519  2.98518  4.58477  3.61503
          0.02717  4.01507  4.73742  0.61958  0.77255  0.74111  0.64738
      5   2.24902  4.68025  2.51489  2.47052  2.79282  3.38060  3.68599  3.31611  2.56477  2.96657  3.81628  2.47727  3.82608  2.88216  3.01715  2.66675  2.85347  3.01872  5.21919  3.88134      8 a - - -
          2.68618  4.42225  2.77519  2.73123  3.46354  2.40513  3.72494  3.29354  2.67741  2.69355  4.24690  2.90347  2.73739  3.18146  2.89801  2.37887  2.77519  2.98518  4.58477  3.61503
          0.02717  4.01507  4.73742  0.61958  0.77255  0.74111  0.64738
      6   2.69706  4.31103  3.70829  3.15191  2.62188  3.71001  3.94824  1.92352  2.35745  2.25928  3.31402  3.50777  4.08018  3.34917  3.29382  2.98904  2.93140  2.35459  4.84224  3.56374      9 i - - -
          2.68618  4.42225  2.77519  2.73123  3.46354  2.40513  3.72494  3.29354  2.67741  2.69355  4.24690  2.90347  2.73739  3.18146  2.89801  2.37887  2.77519  2.98518  4.58477  3.61503
          0.02717  4.01507  4.73742  0.61958  0.77255  0.35391  1.21045
      7   2.68662  4.24139  3.94105  3.38185  3.37436  3.73731  4.09990  2.03590  3.27967  1.70434  3.34160  3.66805  4.13581  3.55436  3.53363  2.42633  2.45791  2.31294  4.91707  3.71310     10 l - - -
          2.68618  4.42225  2.77519  2.73123  3.46354  2.40513  3.72494  3.29354  2.67741  2.69355  4.24690  2.90347  2.73739  3.18146  2.89801  2.37887  2.77519  2.98518  4.58477  3.61503
          0.02122  4.25900  4.98135  0.61958  0.77255  0.48576  0.95510
      8   2.08866  4.38072  3.47455  2.90726  3.52881  3.59475  3.15808  2.40081  2.82601  2.59195  3.48769  3.31987  3.97928  3.16047  2.67202  2.84312  2.86696  2.19981  4.96509  3.72617     11 a - - -
          2.68618  4.42225  2.77519  2.73123  3.46354  2.40513  3.72494  3.29354  2.67741  2.69355  4.24690  2.90347  2.73739  3.18146  2.89801  2.37887  2.77519  2.98518  4.58477  3.61503
          0.02122  4.25900  4.98135  0.61958  0.77255  0.48576  0.95510
      9   2.87375  4.37419  4.09925  3.54682  2.17153  3.91444  3.96269  2.71490  3.42660  1.48005  3.32562  3.78089  4.26316  2.78487  3.64389  3.20155  3.10203  2.59560  4.49855  2.60220     12 l - - -
          2.68618  4.42225  2.77519  2.73123  3.46354  2.40513  3.72494  3.29354  2.67741  2.69355  4.24690  2.90347  2.73739  3.18146  2.89801  2.37887  2.77519  2.98518  4.58477  3.61503
          0.02122  4.25900  4.98135  0.61958  0.77255  0.48576  0.95510
     10   2.37828  4.20245  4.01119  3.44380  2.22784  3.73833  4.08387  2.54086  3.34154  2.25250  2.39580  3.69805  4.12840  3.58620  3.56724  3.03318  2.20119  2.37442  4.82692  3.62187     13 t - - -
          2.68618  4.42225  2.77519  2.73123  3.46354  2.40513  3.72494  3.29354  2.67741  2.69355  4.24690  2.90347  2.73739  3.18146  2.89801  2.37887  2.77519  2.98518  4.58477  3.61503
          0.02122  4.25900  4.98135  0.61958  0.77255  0.48576  0.95510
     11   2.72161  5.15390  2.78493  2.03465  4.47760  2.59554  3.66146  3.94120  2.14283  3.44919  4.22160  2.90135  3.85414  2.41016  2.88035  2.12356  2.95843  3.53751  5.60430  4.21245     14 e - - -
          2.68627  4.42234  2.77529  2.73132  3.46363  2.40522  3.72503  3.29363  2.67750  2.69364  4.24699  2.90309  2.73749  3.18155  2.89810  2.37872  2.77529  2.98527  4.58486  3.61349
          0.30559  1.36083  4.98135  0.64527  0.74343  0.48576  0.95510
     12   2.77324  5.17632  2.91092  2.07342  4.51977  3.47884  3.65639  3.96422  1.75289  3.45600  4.23718  2.95873  3.89214  2.16203  2.70065  2.74209  2.51954  3.56966  5.58811  4.23271     18 k - - -
          2.68618  4.42225  2.77519  2.73123  3.46354  2.40513  3.72494  3.29354  2.67741  2.69355  4.24690  2.90347  2.73739  3.18146  2.89801  2.37887  2.77519  2.98518  4.58477  3.61503
          0.02122  4.25900  4.98135  0.61958  0.77255  0.48576  0.95510
     13   0.79826  4.30421  3.71434  3.50261  4.56201  2.22111  4.54495  3.93013  3.59348  3.67510  4.51761  3.56355  3.87025  3.85426  3.85902  2.57553  2.90029  3.35703  5.90465  4.73590     19 a - - -
          2.68618  4.42225  2.77519  2.73123  3.46354  2.40513  3.72494  3.29354  2.67741  2.69355  4.24690  2.90347  2.73739  3.18146  2.89801  2.37887  2.77519  2.98518  4.58477  3.61503
          0.02122  4.25900  4.98135  0.61958  0.77255  0.48576  0.95510
     14   3.54749  4.85897  5.11202  4.55786  3.13660  4.78200  5.06234  2.33498  4.36253  0.78821  1.91038  4.81944  4.92712  4.45727  4.45039  4.15536  3.76542  2.53077  5.28293  4.23645     20 l - - -
          2.68618  4.42225  2.77519  2.73123  3.46354  2.40513  3.72494  3.29354  2.67741  2.69355  4.24690  2.90347  2.73739  3.18146  2.89801  2.37887  2.77519  2.98518  4.58477  3.61503
          0.02122  4.25900  4.98135  0.61958  0.77255  0.48576  0.95510
     15   3.29419  4.60604  4.74833  4.29507  1.90807  4.28464  3.77446  2.99786  4.12212  1.38142  3.60582  4.15470  4.60090  4.14536  4.14965  3.61366  3.51654  2.89569  2.83179  1.75528     21 l - - -
          2.68618  4.42225  2.77519  2.73123  3.46354  2.40513  3.72494  3.29354  2.67741  2.69355  4.24690  2.90347  2.73739  3.18146  2.89801  2.37887  2.77519  2.98518  4.58477  3.61503
          0.02122  4.25900  4.98135  0.61958  0.77255  0.48576  0.95510
     16   3.01532  4.56299  4.28676  3.83740  3.40955  3.99532  4.56304  2.44967  3.63960  0.92172  3.29826  4.07966  4.44652  3.96975  3.84373  3.39414  2.50279  2.41603  5.25220  4.06729     22 l - - -
          2.68618  4.42225  2.77519  2.73123  3.46354  2.40513  3.72494  3.29354  2.67741  2.69355  4.24690  2.90347  2.73739  3.18146  2.89801  2.37887  2.77519  2.98518  4.58477  3.61503
          0.02122  4.25900  4.98135  0.61958  0.77255  0.48576  0.95510
     17   3.06598  2.89833  4.94835  4.42062  3.66401  4.40569  4.96220  1.41919  4.30316  2.33341  3.51314  4.54651  4.74151  4.52525  4.44397  3.77379  3.32793  1.09910  5.47122  4.26875     23 v - - -
          2.68618  4.42225  2.77519  2.73123  3.46354  2.40513  3.72494  3.29354  2.67741  2.69355  4.24690  2.90347  2.73739  3.18146  2.89801  2.37887  2.77519  2.98518  4.58477  3.61503
          0.02122  4.25900  4.98135  0.61958  0.77255  0.48576  0.95510
     18   3.39012  4.74063  4.95979  4.45709  3.27560  4.59206  5.02532  2.20292  4.27384  0.78225  3.09397  4.68423  4.85583  4.45026  4.40156  3.98974  3.64508  1.88049  5.35604  4.23132     24 l - - -
          2.68618  4.42225  2.77519  2.73123  3.46354  2.40513  3.72494  3.29354  2.67741  2.69355  4.24690  2.90347  2.73739  3.18146  2.89801  2.37887  2.77519  2.98518  4.58477  3.61503
          0.02122  4.25900  4.98135  0.61958  0.77255  0.48576  0.95510
     19   3.32370  4.58144  5.16709  4.64813  3.56748  4.76259  5.26863  1.00213  4.53706  1.69606  3.34620  4.84983  4.98598  4.72213  4.67991  4.14857  3.57067  1.56870  5.62009  4.47329     25 i - - -
          2.68618  4.42225  2.77519  2.73123  3.46354  2.40513  3.72494  3.29354  2.67741  2.69355  4.24690  2.90347  2.73739  3.18146  2.89801  2.37887  2.77519  2.98518  4.58477  3.61503
          0.02122  4.25900  4.98135  0.61958  0.77255  0.48576  0.95510
     20   2.41638  4.30937  4.63267  4.05446  2.74590  4.15278  4.50138  1.82747  3.92026  1.46451  3.18025  4.21044  4.46753  4.08820  4.04019  3.47017  3.17123  1.80602  5.01593  3.85686     26 l - - -
          2.68618  4.42225  2.77519  2.73123  3.46354  2.40513  3.72494  3.29354  2.67741  2.69355  4.24690  2.90347  2.73739  3.18146  2.89801  2.37887  2.77519  2.98518  4.58477  3.61503
          0.02122  4.25900  4.98135  0.61958  0.77255  0.48576  0.95510
     21   2.38350  4.32917  3.59942  3.32909  4.48145  3.09801  4.39852  3.86800  3.36089  3.59107  4.43367  3.47118  3.85492  3.67211  3.65944  0.91122  2.17840  3.32346  5.82941  4.60679     27 s - - -
          2.68618  4.42225  2.77519  2.73123  3.46354  2.40513  3.72494  3.29354  2.67741  2.69355  4.24690  2.90347  2.73739  3.18146  2.89801  2.37887  2.77519  2.98518  4.58477  3.61503
          0.02122  4.25900  4.98135  0.61958  0.77255  0.48576  0.95510
     22   1.75198  4.30041  3.68144  3.13463  3.48336  2.96733  3.98993  2.74439  3.05992  1.98646  2.86933  3.47662  4.02808  3.36100  3.37179  2.88627  2.89061  2.53611  4.97422  3.75502     28 a - - -
          2.68618  4.42225  2.77519  2.73123  3.46354  2.40513  3.72494  3.29354  2.67741  2.69355  4.24690  2.90347  2.73739  3.18146  2.89801  2.37887  2.77519  2.98518  4.58477  3.61503
          0.02122  4.25900  4.98135  0.61958  0.77255  0.48576  0.95510
     23   3.04053  4.74193  3.84532  3.43678  3.41998  3.72505  4.14965  3.49440  3.26979  3.06671  4.08401  3.74466  1.03385  3.67363  3.53248  3.22509  3.35677  3.26223  2.23033  3.46599     29 p - - -
          2.68618  4.42225  2.77519  2.73123  3.46354  2.40513  3.72494  3.29354  2.67741  2.69355  4.24690  2.90347  2.73739  3.18146  2.89801  2.37887  2.77519  2.98518  4.58477  3.61503
          0.02122  4.25900  4.98135  0.61958  0.77255  0.48576  0.95510
     24   1.57350  4.38799  3.56312  3.30757  4.44891  3.15921  4.39852  3.78695  3.36529  3.52025  4.40211  3.49009  1.22446  3.67676  3.66833  2.63547  2.93982  3.30138  5.79863  4.59201     30 p - - -
          2.68618  4.42225  2.77519  2.73123  3.46354  2.40513  3.72494  3.29354  2.67741  2.69355  4.24690  2.90347  2.73739  3.18146  2.89801  2.37887  2.77519  2.98518  4.58477  3.61503
          0.02122  4.25900  4.98135  0.61958  0.77255  0.48576  0.95510
     25   3.05103  4.39112  4.75574  4.20351  3.51379  4.34540  4.77305  1.64551  4.08741  1.64206  3.36778  4.39410  4.65295  4.30148  4.24959  3.68277  2.69564  1.32963  5.31334  4.13803     31 v - - -
          2.68618  4.42225  2.77519  2.73123  3.46354  2.40513  3.72494  3.29354  2.67741  2.69355  4.24690  2.90347  2.73739  3.18146  2.89801  2.37887  2.77519  2.98518  4.58477  3.61503
          0.02122  4.25900  4.98135  0.61958  0.77255  0.48576  0.95510
     26   2.27094  4.29871  3.77441  3.24278  3.51728  2.14189  4.07990  1.94919  3.16926  2.22292  3.47558  3.56287  4.08245  3.46589  3.46824  2.94426  2.92916  2.39516  5.03098  3.81234     32 i - - -
          2.68618  4.42225  2.77519  2.73123  3.46354  2.40513  3.72494  3.29354  2.67741  2.69355  4.24690  2.90347  2.73739  3.18146  2.89801  2.37887  2.77519  2.98518  4.58477  3.61503
          0.02122  4.25900  4.98135  0.61958  0.77255  0.48576  0.95510
     27   3.27702  4.53538  5.14434  4.62381  3.61746  4.72270  5.23964  1.44387  4.52163  1.70773  3.40163  4.81281  4.96062  4.71731  4.66817  4.10363  3.52482  1.08230  5.62585  4.46418     33 v - - -
          2.68618  4.42225  2.77519  2.73123  3.46354  2.40513  3.72494  3.29354  2.67741  2.69355  4.24690  2.90347  2.73739  3.18146  2.89801  2.37887  2.77519  2.98518  4.58477  3.61503
          0.02122  4.25900  4.98135  0.61958  0.77255  0.48576  0.95510
     28   0.57471  4.43515  3.90531  3.73623  4.48707  3.24567  4.70494  3.67477  3.76403  3.53659  4.53870  3.77202  4.02294  4.07100  3.97400  2.78897  3.09415  3.25824  5.87257  4.72431     34 A - - -
          2.68618  4.42225  2.77519  2.73123  3.46354  2.40513  3.72494  3.29354  2.67741  2.69355  4.24690  2.90347  2.73739  3.18146  2.89801  2.37887  2.77519  2.98518  4.58477  3.61503
          0.02122  4.25900  4.98135  0.61958  0.77255  0.48576  0.95510
     29   2.00433  4.28873  3.68523  3.13859  3.55839  3.53889  4.01187  2.34666  3.08086  2.60325  3.51959  3.46855  4.00534  3.37255  3.40311  2.30677  2.25593  2.18789  5.02926  3.80757     35 a - - -
          2.68618  4.42225  2.77519  2.73123  3.46354  2.40513  3.72494  3.29354  2.67741  2.69355  4.24690  2.90347  2.73739  3.18146  2.89801  2.37887  2.77519  2.98518  4.58477  3.61503
          0.02122  4.25900  4.98135  0.61958  0.77255  0.48576  0.95510
     30   3.27687  4.53258  5.14974  4.63355  3.64947  4.73283  5.26554  1.41271  4.53377  1.80810  3.43192  4.82372  4.97345  4.74001  4.68686  4.11691  3.52642  1.04367  5.65907  4.48865     36 v - - -
          2.68618  4.42225  2.77519  2.73123  3.46354  2.40513  3.72494  3.29354  2.67741  2.69355  4.24690  2.90347  2.73739  3.18146  2.89801  2.37887  2.77519  2.98518  4.58477  3.61503
          0.02122  4.25900  4.98135  0.61958  0.77255  0.48576  0.95510
     31   2.41421  4.41740  4.80974  4.29709  3.72602  4.38121  4.96778  1.34059  4.19970  2.35842  3.55479  4.48353  4.73539  4.45510  4.39384  3.75097  3.34421  1.15927  5.55560  4.34868     37 v - - -
          2.68618  4.42225  2.77519  2.73123  3.46354  2.40513  3.72494  3.29354  2.67741  2.69355  4.24690  2.90347  2.73739  3.18146  2.89801  2.37887  2.77519  2.98518  4.58477  3.61503
          0.02122  4.25900  4.98135  0.61958  0.77255  0.48576  0.95510
     32   3.21885  4.93769  3.96999  3.92639  5.02712  0.32258  5.00472  4.73887  4.15909  4.33674  5.32809  4.13630  4.33911  4.45337  4.33562  3.40447  3.72947  4.19204  6.00203  5.14812     38 G - - -
          2.68618  4.42225  2.77519  2.73123  3.46354  2.40513  3.72494  3.29354  2.67741  2.69355  4.24690  2.90347  2.73739  3.18146  2.89801  2.37887  2.77519  2.98518  4.58477  3.61503
          0.02122  4.25900  4.98135  0.61958  0.77255  0.48576  0.95510
     33   3.04372  4.39151  4.73134  4.17526  3.47258  4.32181  4.73544  1.67427  4.05648  1.50936  3.32876  4.36730  4.62897  4.26392  4.21545  3.65582  2.67488  1.45514  5.27234  4.10427     39 v - - -
          2.68618  4.42225  2.77519  2.73123  3.46354  2.40513  3.72494  3.29354  2.67741  2.69355  4.24690  2.90347  2.73739  3.18146  2.89801  2.37887  2.77519  2.98518  4.58477  3.61503
          0.02122  4.25900  4.98135  0.61958  0.77255  0.48576  0.95510
     34   2.77175  4.26105  4.13665  3.56091  3.26191  3.87276  4.18471  2.12918  3.44489  1.57737  2.50188  3.81800  4.22818  3.68440  3.65771  2.32655  3.00701  2.31713  4.88435  3.70213     40 l - - -
          2.68618  4.42225  2.77519  2.73123  3.46354  2.40513  3.72494  3.29354  2.67741  2.69355  4.24690  2.90347  2.73739  3.18146  2.89801  2.37887  2.77519  2.98518  4.58477  3.61503
          0.02122  4.25900  4.98135  0.61958  0.77255  0.48576  0.95510
     35   3.06218  4.41236  4.76412  4.24516  3.70724  4.35796  4.91750  1.47673  4.14056  2.35299  3.54271  4.44186  4.71025  4.40184  4.33890  3.72140  2.57283  1.07510  5.52106  4.31442     41 v - - -
          2.68618  4.42225  2.77519  2.73123  3.46354  2.40513  3.72494  3.29354  2.67741  2.69355  4.24690  2.90347  2.73739  3.18146  2.89801  2.37887  2.77519  2.98518  4.58477  3.61503
          0.02122  4.25900  4.98135  0.61958  0.77255  0.48576  0.95510
     36   1.77383  4.30625  3.59518  3.29988  4.56714  1.66433  4.39355  4.00847  3.38447  3.67136  4.46943  3.44232  3.82018  3.64933  3.71317  1.41476  2.83959  3.39231  5.88473  4.67691     42 s - - -
          2.68618  4.42225  2.77519  2.73123  3.46354  2.40513  3.72494  3.29354  2.67741  2.69355  4.24690  2.90347  2.73739  3.18146  2.89801  2.37887  2.77519  2.98518  4.58477  3.61503
          0.02122  4.25900  4.98135  0.61958  0.77255  0.48576  0.95510
     37   3.46377  4.74519  5.19794  4.63240  2.37385  4.74902  4.96640  1.82004  4.49704  0.87423  2.95505  4.81547  4.89783  4.50585  4.53941  4.10480  3.67881  2.39980  5.16115  4.01409     43 l - - -
          2.68618  4.42225  2.77519  2.73123  3.46354  2.40513  3.72494  3.29354  2.67741  2.69355  4.24690  2.90347  2.73739  3.18146  2.89801  2.37887  2.77519  2.98518  4.58477  3.61503
          0.02122  4.25900  4.98135  0.61958  0.77255  0.48576  0.95510
     38   3.26379  4.57267  5.04193  4.46660  2.03454  4.53346  4.82372  1.89054  4.32781  1.16279  3.01652  4.61801  4.75032  4.38956  4.38507  3.87392  3.48668  1.97311  5.12584  3.99248     44 l - - -
          2.68618  4.42225  2.77519  2.73123  3.46354  2.40513  3.72494  3.29354  2.67741  2.69355  4.24690  2.90347  2.73739  3.18146  2.89801  2.37887  2.77519  2.98518  4.58477  3.61503
          0.02122  4.25900  4.98135  0.61958  0.77255  0.48576  0.95510
     39   3.26274  5.21987  3.23151  3.01199  4.43933  3.67202  4.16660  4.15112  2.80932  3.61155  4.64712  3.46817  4.24272  0.67616  3.07743  3.30276  3.56822  3.86147  5.64753  4.37760     45 Q - - -
          2.68618  4.42225  2.77519  2.73123  3.46354  2.40513  3.72494  3.29354  2.67741  2.69355  4.24690  2.90347  2.73739  3.18146  2.89801  2.37887  2.77519  2.98518  4.58477  3.61503
          0.02122  4.25900  4.98135  0.61958  0.77255  0.48576  0.95510
     40   0.95120  4.27377  3.81969  3.51083  4.35652  3.12375  4.47582  3.52431  3.48952  3.38868  4.28729  3.57312  3.88013  3.78452  3.75615  2.58312  1.94629  3.08465  5.76603  4.57765     46 a - - -
          2.68618  4.42225  2.77519  2.73123  3.46354  2.40513  3.72494  3.29354  2.67741  2.69355  4.24690  2.90347  2.73739  3.18146  2.89801  2.37887  2.77519  2.98518  4.58477  3.61503
          0.02122  4.25900  4.98135  0.61958  0.77255  0.48576  0.95510
     41   2.31232  4.37617  4.62642  4.06882  3.44968  4.24331  4.65005  1.76862  3.95473  1.47777  3.31688  4.27470  4.56536  4.16833  4.12765  3.57126  3.24648  1.58010  5.22214  4.05205     47 l - - -
          2.68618  4.42225  2.77519  2.73123  3.46354  2.40513  3.72494  3.29354  2.67741  2.69355  4.24690  2.90347  2.73739  3.18146  2.89801  2.37887  2.77519  2.98518  4.58477  3.61503
          0.02122  4.25900  4.98135  0.61958  0.77255  0.48576  0.95510
     42   2.68393  4.42436  3.81015  3.33867  3.69657  3.56024  4.23179  2.76941  3.19721  2.52973  2.67838  3.62151  4.10677  3.56225  3.48383  2.93547  1.24034  2.58761  5.27655  4.04955     48 t - - -
          2.68618  4.42225  2.77519  2.73123  3.46354  2.40513  3.72494  3.29354  2.67741  2.69355  4.24690  2.90347  2.73739  3.18146  2.89801  2.37887  2.77519  2.98518  4.58477  3.61503
          0.02122  4.25900  4.98135  0.61958  0.77255  0.48576  0.95510
     43   2.80445  4.95648  2.92119  2.63514  4.42749  3.41108  3.88651  3.94785  2.58338  3.50470  4.36336  3.10910  3.96908  1.22871  2.93360  2.25921  3.11951  3.55622  5.63770  4.29457     49 q - - -
          2.68618  4.42225  2.77519  2.73123  3.46354  2.40513  3.72494  3.29354  2.67741  2.69355  4.24690  2.90347  2.73739  3.18146  2.89801  2.37887  2.77519  2.98518  4.58477  3.61503
          0.02122  4.25900  4.98135  0.61958  0.77255  0.48576  0.95510
     44   3.42297  4.69411  5.16421  4.64276  3.36268  4.78233  5.18848  1.14034  4.48482  1.22656  3.15915  4.86011  4.97547  4.63095  4.59469  4.17356  3.66119  2.00496  5.46129  4.34144     50 i - - -
          2.68618  4.42225  2.77519  2.73123  3.46354  2.40513  3.72494  3.29354  2.67741  2.69355  4.24690  2.90347  2.73739  3.18146  2.89801  2.37887  2.77519  2.98518  4.58477  3.61503
          0.02122  4.25900  4.98135  0.61958  0.77255  0.48576  0.95510
     45   3.26274  5.21987  3.23151  3.01199  4.43933  3.67202  4.16660  4.15112  2.80932  3.61155  4.64712  3.46817  4.24272  0.67616  3.07743  3.30276  3.56822  3.86147  5.64753  4.37760     51 Q - - -
          2.68618  4.42225  2.77519  2.73123  3.46354  2.40513  3.72494  3.29354  2.67741  2.69355  4.24690  2.90347  2.73739  3.18146  2.89801  2.37887  2.77519  2.98518  4.58477  3.61503
          0.02122  4.25900  4.98135  0.61958  0.77255  0.48576  0.95510
     46   3.14020  5.78016  1.35122  1.23952  5.06268  3.35182  3.92759  4.60896  2.98623  4.08284  4.94494  2.80622  3.99383  3.09686  3.61446  3.00131  3.43558  4.16010  6.22275  4.68563     52 e - - -
          2.68618  4.42225  2.77519  2.73123  3.46354  2.40513  3.72494  3.29354  2.67741  2.69355  4.24690  2.90347  2.73739  3.18146  2.89801  2.37887  2.77519  2.98518  4.58477  3.61503
          0.02122  4.25900  4.98135  0.61958  0.77255  0.48576  0.95510
     47   2.80445  4.95648  2.92119  2.63514  4.42749  3.41108  3.88651  3.94785  2.58338  3.50470  4.36336  3.10910  3.96908  1.22871  2.93360  2.25921  3.11951  3.55622  5.63770  4.29457     53 q - - -
          2.68618  4.42225  2.77519  2.73123  3.46354  2.40513  3.72494  3.29354  2.67741  2.69355  4.24690  2.90347  2.73739  3.18146  2.89801  2.37887  2.77519  2.98518  4.58477  3.61503
          0.02122  4.25900  4.98135  0.61958  0.77255  0.48576  0.95510
     48   2.39932  4.32228  3.63369  3.35108  4.37882  3.12506  4.38622  3.71945  3.35339  3.47628  4.33932  3.49082  3.87112  3.67506  3.64047  2.00667  0.98991  3.23166  5.75053  4.53136     54 t - - -
          2.68618  4.42225  2.77519  2.73123  3.46354  2.40513  3.72494  3.29354  2.67741  2.69355  4.24690  2.90347  2.73739  3.18146  2.89801  2.37887  2.77519  2.98518  4.58477  3.61503
          0.02122  4.25900  4.98135  0.61958  0.77255  0.48576  0.95510
     49   3.46628  4.74960  5.18995  4.62520  2.25148  4.74254  4.93922  1.90297  4.48854  0.87122  2.95162  4.80443  4.89238  4.49540  4.52991  4.09731  3.68070  2.42747  5.13263  3.96658     55 l - - -
          2.68618  4.42225  2.77519  2.73123  3.46354  2.40513  3.72494  3.29354  2.67741  2.69355  4.24690  2.90347  2.73739  3.18146  2.89801  2.37887  2.77519  2.98518  4.58477  3.61503
          0.02122  4.25900  4.98135  0.61958  0.77255  0.48576  0.95510
     50   1.84913  4.38024  3.45118  3.09299  4.44564  2.46119  4.22300  3.88019  3.15876  3.52665  4.33223  3.34611  1.60970  3.44982  3.52993  2.02568  2.84768  3.34093  5.75443  4.51326     56 p - - -
          2.68618  4.42225  2.77519  2.73123  3.46354  2.40513  3.72494  3.29354  2.67741  2.69355  4.24690  2.90347  2.73739  3.18146  2.89801  2.37887  2.77519  2.98518  4.58477  3.61503
          0.02122  4.25900  4.98135  0.61958  0.77255  0.48576  0.95510
     51   3.02112  4.71789  3.65162  3.19068  1.35396  3.86305  2.68911  3.25446  3.06492  2.80941  3.81964  3.52749  4.25033  2.59527  3.36566  3.16573  3.25247  3.05586  4.32818  2.70769     57 f - - -
          2.68618  4.42225  2.77519  2.73123  3.46354  2.40513  3.72494  3.29354  2.67741  2.69355  4.24690  2.90347  2.73739  3.18146  2.89801  2.37887  2.77519  2.98518  4.58477  3.61503
          0.02122  4.25900  4.98135  0.61958  0.77255  0.48576  0.95510
     52   1.55067  4.28301  3.73318  3.36099  4.23459  1.47398  4.34510  3.48756  3.35715  3.29527  4.16639  3.50241  3.86925  3.64144  3.66271  2.58295  2.84928  2.41696  5.63373  4.42692     58 g - - -
          2.68618  4.42225  2.77519  2.73123  3.46354  2.40513  3.72494  3.29354  2.67741  2.69355  4.24690  2.90347  2.73739  3.18146  2.89801  2.37887  2.77519  2.98518  4.58477  3.61503
          0.02122  4.25900  4.98135  0.61958  0.77255  0.48576  0.95510
     53   3.31717  4.57325  5.17039  4.65163  3.58026  4.76148  5.27241  1.02226  4.54360  1.71009  3.35839  4.85046  4.98619  4.72974  4.68670  4.14724  3.56431  1.51956  5.62755  4.47871     59 i - - -
          2.68618  4.42225  2.77519  2.73123  3.46354  2.40513  3.72494  3.29354  2.67741  2.69355  4.24690  2.90347  2.73739  3.18146  2.89801  2.37887  2.77519  2.98518  4.58477  3.61503
          0.02122  4.25900  4.98135  0.61958  0.77255  0.48576  0.95510
     54   3.37838  5.31596  3.57758  3.14805  4.79373  3.80380  4.04254  4.25333  0.60779  3.74143  4.69863  3.54847  4.29035  3.22387  2.59146  3.40494  3.61052  3.94549  5.69977  4.57853     60 K - - -
          2.68618  4.42225  2.77519  2.73123  3.46354  2.40513  3.72494  3.29354  2.67741  2.69355  4.24690  2.90347  2.73739  3.18146  2.89801  2.37887  2.77519  2.98518  4.58477  3.61503
          0.02122  4.25900  4.98135  0.61958  0.77255  0.48576  0.95510
     55   3.62124  4.97868  4.81049  4.46916  3.33279  4.46955  5.00667  2.57307  4.23484  0.51240  3.26455  4.70863  4.84910  4.50722  4.34049  4.11350  3.90352  2.70755  5.33345  4.14047     61 L - - -
          2.68618  4.42225  2.77519  2.73123  3.46354  2.40513  3.72494  3.29354  2.67741  2.69355  4.24690  2.90347  2.73739  3.18146  2.89801  2.37887  2.77519  2.98518  4.58477  3.61503
          0.02122  4.25900  4.98135  0.61958  0.77255  0.48576  0.95510
     56   2.45736  4.40217  4.81230  4.27266  3.61695  4.40566  4.87981  1.35906  4.16748  1.99888  3.45920  4.46419  4.71662  4.39779  4.34200  3.75366  3.32692  1.30903  5.42972  4.23829     62 v - - -
          2.68618  4.42225  2.77519  2.73123  3.46354  2.40513  3.72494  3.29354  2.67741  2.69355  4.24690  2.90347  2.73739  3.18146  2.89801  2.37887  2.77519  2.98518  4.58477  3.61503
          0.02122  4.25900  4.98135  0.61958  0.77255  0.48576  0.95510
     57   1.75852  4.28163  3.78794  3.26009  3.59659  2.50675  4.10913  2.23919  3.19822  2.60693  3.55124  3.55348  4.04362  3.48546  3.50227  2.87526  2.90399  2.02012  5.09258  3.87580     63 a - - -
          2.68618  4.42225  2.77519  2.73123  3.46354  2.40513  3.72494  3.29354  2.67741  2.69355  4.24690  2.90347  2.73739  3.18146  2.89801  2.37887  2.77519  2.98518  4.58477  3.61503
          0.02122  4.25900  4.98135  0.61958  0.77255  0.48576  0.95510
     58   3.25180  4.53093  5.08609  4.60948  3.77467  4.66660  5.32532  1.48295  4.50505  2.25938  3.56181  4.79689  4.97132  4.77231  4.69076  4.07708  3.52267  0.83568  5.78473  4.56729     64 v - - -
          2.68618  4.42225  2.77519  2.73123  3.46354  2.40513  3.72494  3.29354  2.67741  2.69355  4.24690  2.90347  2.73739  3.18146  2.89801  2.37887  2.77519  2.98518  4.58477  3.61503
          0.02122  4.25900  4.98135  0.61958  0.77255  0.48576  0.95510
     59   2.60441  3.27875  3.96292  3.38515  2.59675  2.94012  4.00281  2.58650  3.28324  2.33659  2.71588  3.63086  4.06112  3.52251  3.50230  2.29207  2.84562  2.16775  4.75108  3.55242     65 v - - -
          2.68618  4.42225  2.77519  2.73123  3.46354  2.40513  3.72494  3.29354  2.67741  2.69355  4.24690  2.90347  2.73739  3.18146  2.89801  2.37887  2.77519  2.98518  4.58477  3.61503
          0.02122  4.25900  4.98135  0.61958  0.77255  0.48576  0.95510
     60   2.76528  4.22578  4.21844  3.63898  3.25667  2.78844  4.20985  2.15477  3.52167  1.56144  2.62823  3.86630  4.24280  3.74321  3.71118  3.18501  2.99962  2.02594  4.87188  3.69362     66 l - - -
          2.68618  4.42225  2.77519  2.73123  3.46354  2.40513  3.72494  3.29354  2.67741  2.69355  4.24690  2.90347  2.73739  3.18146  2.89801  2.37887  2.77519  2.98518  4.58477  3.61503
          0.02122  4.25900  4.98135  0.61958  0.77255  0.48576  0.95510
     61   2.07508  3.06867  3.87867  3.36660  3.69523  3.34750  4.16974  2.96812  3.29367  2.76692  3.66557  3.55405  3.94275  3.56128  3.57124  2.34680  1.69057  2.19946  5.15838  3.95690     67 t - - -
          2.68618  4.42225  2.77519  2.73123  3.46354  2.40513  3.72494  3.29354  2.67741  2.69355  4.24690  2.90347  2.73739  3.18146  2.89801  2.37887  2.77519  2.98518  4.58477  3.61503
          0.02122  4.25900  4.98135  0.61958  0.77255  0.48576  0.95510
     62   3.53221  4.81885  5.16624  4.63781  3.21953  4.82130  5.15308  1.82536  4.45557  0.73823  3.01478  4.88318  4.97983  4.56377  4.54757  4.21416  3.76117  2.28592  5.36607  4.28020     68 l - - -
          2.68618  4.42225  2.77519  2.73123  3.46354  2.40513  3.72494  3.29354  2.67741  2.69355  4.24690  2.90347  2.73739  3.18146  2.89801  2.37887  2.77519  2.98518  4.58477  3.61503
          0.02122  4.25900  4.98135  0.61958  0.77255  0.48576  0.95510
     63   2.37646  4.22688  4.45055  3.86525  2.36844  3.98352  4.30866  2.31591  3.72751  1.85091  2.45270  4.02545  4.32037  3.90656  3.85671  3.28944  3.05150  1.72121  4.86731  3.69659     69 v - - -
          2.68618  4.42225  2.77519  2.73123  3.46354  2.40513  3.72494  3.29354  2.67741  2.69355  4.24690  2.90347  2.73739  3.18146  2.89801  2.37887  2.77519  2.98518  4.58477  3.61503
          0.02122  4.25900  4.98135  0.61958  0.77255  0.48576  0.95510
     64   2.51113  4.33158  4.68333  4.11262  3.37184  4.22403  4.59836  1.74682  3.98536  1.69605  2.58352  4.27854  4.53453  4.16853  4.11804  3.54707  3.21136  1.51985  5.12262  3.96128     70 v - - -
          2.68618  4.42225  2.77519  2.73123  3.46354  2.40513  3.72494  3.29354  2.67741  2.69355  4.24690  2.90347  2.73739  3.18146  2.89801  2.37887  2.77519  2.98518  4.58477  3.61503
          0.02122  4.25900  4.98135  0.61958  0.77255  0.48576  0.95510
     65   2.19444  4.34181  3.80034  3.30213  3.63317  3.55997  4.17014  2.69588  3.20866  1.74669  3.56875  3.59020  4.07658  3.52748  3.50263  2.90845  1.77321  2.49493  5.17312  3.95969     71 l - - -
          2.68618  4.42225  2.77519  2.73123  3.46354  2.40513  3.72494  3.29354  2.67741  2.69355  4.24690  2.90347  2.73739  3.18146  2.89801  2.37887  2.77519  2.98518  4.58477  3.61503
          0.02122  4.25900  4.98135  0.61958  0.77255  0.48576  0.95510
     66   1.59166  4.29431  3.62034  3.33469  4.56430  1.44554  4.41718  4.00220  3.42106  3.67123  4.47157  3.45859  3.82076  3.68103  3.74066  1.78525  2.83853  3.38550  5.88830  4.68675     72 g - - -
          2.68618  4.42225  2.77519  2.73123  3.46354  2.40513  3.72494  3.29354  2.67741  2.69355  4.24690  2.90347  2.73739  3.18146  2.89801  2.37887  2.77519  2.98518  4.58477  3.61503
          0.02122  4.25900  4.98135  0.61958  0.77255  0.48576  0.95510
     67   2.58584  4.72225  3.09723  2.64413  4.32280  1.99044  3.84319  3.75497  2.61849  3.34494  4.15145  3.09862  2.35744  3.00349  2.47759  2.30767  2.91004  3.34351  5.55332  4.24031     73 g - - -
          2.68618  4.42225  2.77519  2.73123  3.46354  2.40513  3.72494  3.29354  2.67741  2.69355  4.24690  2.90347  2.73739  3.18146  2.89801  2.37887  2.77519  2.98518  4.58477  3.61503
          0.02122  4.25900  4.98135  0.61958  0.77255  0.48576  0.95510
     68   2.18960  4.55500  4.00150  3.60312  3.16233  3.67382  4.11651  3.17867  3.37572  2.79183  3.86501  3.78700  4.23183  3.76211  3.58735  3.12443  3.23679  2.97549  1.11400  3.23725     74 w - - -
          2.68618  4.42225  2.77519  2.73123  3.46354  2.40513  3.72494  3.29354  2.67741  2.69355  4.24690  2.90347  2.73739  3.18146  2.89801  2.37887  2.77519  2.98518  4.58477  3.61503
          0.02122  4.25900  4.98135  0.61958  0.77255  0.48576  0.95510
     69   2.69326  4.20493  4.00208  3.43345  3.18257  2.90651  4.02862  2.23577  3.31680  1.63028  3.26574  3.68882  4.13542  3.56862  3.53721  3.05175  2.92784  2.39166  4.73413  2.57233     75 l - - -
          2.68618  4.42225  2.77519  2.73123  3.46354  2.40513  3.72494  3.29354  2.67741  2.69355  4.24690  2.90347  2.73739  3.18146  2.89801  2.37887  2.77519  2.98518  4.58477  3.61503
          0.02122  4.25900  4.98135  0.61958  0.77255  0.48576  0.95510
     70   1.52580  2.41111  4.06005  3.69381  4.28475  1.43838  4.51951  3.63147  3.63063  3.38791  4.23591  3.62894  3.84200  3.87601  3.86123  2.52626  2.81100  3.13654  5.68933  4.52639     76 g - - -
          2.68618  4.42225  2.77519  2.73123  3.46354  2.40513  3.72494  3.29354  2.67741  2.69355  4.24690  2.90347  2.73739  3.18146  2.89801  2.37887  2.77519  2.98518  4.58477  3.61503
          0.02122  4.25900  4.98135  0.61958  0.77255  0.48576  0.95510
     71   2.32690  4.72176  3.08809  2.16180  3.94719  3.47509  3.70488  3.34144  2.53691  2.98117  3.07546  2.70115  3.87314  2.88169  2.98381  2.31465  2.86459  2.63567  5.25902  3.94827     77 e - - -
          2.68618  4.42225  2.77519  2.73123  3.46354  2.40513  3.72494  3.29354  2.67741  2.69355  4.24690  2.90347  2.73739  3.18146  2.89801  2.37887  2.77519  2.98518  4.58477  3.61503
          0.02122  4.25900  4.98135  0.61958  0.77255  0.48576  0.95510
     72   2.33017  4.64716  3.16042  2.13866  3.84194  3.51029  3.73548  3.20407  2.58768  2.87323  2.88547  3.10308  3.90199  2.55485  3.01446  2.73562  2.87293  2.40240  5.19124  3.90038     78 e - - -
          2.68618  4.42225  2.77519  2.73123  3.46354  2.40513  3.72494  3.29354  2.67741  2.69355  4.24690  2.90347  2.73739  3.18146  2.89801  2.37887  2.77519  2.98518  4.58477  3.61503
          0.02122  4.25900  4.98135  0.61958  0.77255  0.48576  0.95510
     73   3.35183  4.61964  5.16954  4.62857  3.40948  4.74237  5.17381  1.41768  4.50957  1.16376  3.18793  4.82832  4.94157  4.63196  4.61654  4.11482  3.58834  1.66124  5.47471  4.37804     79 l - - -
          2.68618  4.42225  2.77519  2.73123  3.46354  2.40513  3.72494  3.29354  2.67741  2.69355  4.24690  2.90347  2.73739  3.18146  2.89801  2.37887  2.77519  2.98518  4.58477  3.61503
          0.02122  4.25900  4.98135  0.61958  0.77255  0.48576  0.95510
     74   2.33465  4.27061  3.86731  3.30324  3.30913  3.74699  3.16772  2.25875  3.18076  1.52817  3.30351  3.61560  4.12122  3.47614  3.44133  3.02839  2.94036  2.42999  4.85598  3.63386     80 l - - -
          2.68618  4.42225  2.77519  2.73123  3.46354  2.40513  3.72494  3.29354  2.67741  2.69355  4.24690  2.90347  2.73739  3.18146  2.89801  2.37887  2.77519  2.98518  4.58477  3.61503
          0.02122  4.25900  4.98135  0.61958  0.77255  0.48576  0.95510
     75   2.73723  5.09126  2.94801  2.44889  4.43918  3.46653  3.66436  3.88347  2.32888  3.39799  4.18399  2.52909  3.88285  2.11933  2.28419  2.02403  2.96950  3.49754  5.54764  4.19693     81 s - - -
          2.68618  4.42225  2.77519  2.73123  3.46354  2.40513  3.72494  3.29354  2.67741  2.69355  4.24690  2.90347  2.73739  3.18146  2.89801  2.37887  2.77519  2.98518  4.58477  3.61503
          0.02122  4.25900  4.98135  0.61958  0.77255  0.48576  0.95510
     76   3.91330  5.09299  4.90554  4.64783  0.71865  4.62485  3.63945  3.50589  4.47663  2.78058  4.09363  4.30608  4.92678  4.38567  4.45644  4.01716  4.13600  3.46442  3.75801  1.71515     82 f - - -
          2.68618  4.42225  2.77519  2.73123  3.46354  2.40513  3.72494  3.29354  2.67741  2.69355  4.24690  2.90347  2.73739  3.18146  2.89801  2.37887  2.77519  2.98518  4.58477  3.61503
          0.02122  4.25900  4.98135  0.61958  0.77255  0.48576  0.95510
     77   1.40647  3.13424  3.90189  3.38783  3.63536  2.75258  4.16815  2.33485  3.30803  2.69216  3.60831  3.58382  3.97789  3.57696  3.57618  2.77056  2.85462  2.59060  5.11504  3.91260     83 a - - -
          2.68618  4.42225  2.77519  2.73123  3.46354  2.40513  3.72494  3.29354  2.67741  2.69355  4.24690  2.90347  2.73739  3.18146  2.89801  2.37887  2.77519  2.98518  4.58477  3.61503
          0.02122  4.25900  4.98135  0.61958  0.77255  0.48576  0.95510
     78   2.29066  5.06594  2.88014  2.17999  4.37522  3.42640  3.11469  3.83054  2.38302  3.35586  4.12801  2.25700  3.83500  2.75303  2.56581  2.35134  2.90272  3.43994  5.52505  4.14438     84 e - - -
          2.68618  4.42225  2.77519  2.73123  3.46354  2.40513  3.72494  3.29354  2.67741  2.69355  4.24690  2.90347  2.73739  3.18146  2.89801  2.37887  2.77519  2.98518  4.58477  3.61503
          0.02122  4.25900  4.98135  0.61958  0.77255  0.48576  0.95510
     79   2.66776  4.94456  2.93964  2.24307  4.21260  3.44818  3.66276  3.64228  2.43060  3.21599  2.76187  2.56707  3.85455  2.18314  2.88795  2.35355  2.90076  3.29538  5.42927  4.07797     85 q - - -
          2.68618  4.42225  2.77519  2.73123  3.46354  2.40513  3.72494  3.29354  2.67741  2.69355  4.24690  2.90347  2.73739  3.18146  2.89801  2.37887  2.77519  2.98518  4.58477  3.61503
          0.02122  4.25900  4.98135  0.61958  0.77255  0.48576  0.95510
     80   2.33959  4.30332  4.26221  3.72213  3.56884  3.92739  4.43190  1.47147  3.62901  2.41832  3.48047  3.96062  4.34625  3.89387  3.86749  3.25851  2.19112  1.78046  5.19728  3.99260     86 i - - -
          2.68618  4.42225  2.77519  2.73123  3.46354  2.40513  3.72494  3.29354  2.67741  2.69355  4.24690  2.90347  2.73739  3.18146  2.89801  2.37887  2.77519  2.98518  4.58477  3.61503
          0.02122  4.25900  4.98135  0.61958  0.77255  0.48576  0.95510
     81   3.29128  4.61079  5.02755  4.44281  1.93934  4.52873  4.78357  2.03876  4.29905  1.36194  1.80676  4.60353  4.73244  4.34055  4.34815  3.86323  3.50780  2.45135  5.06901  3.95064     87 l - - -
          2.68618  4.42225  2.77519  2.73123  3.46354  2.40513  3.72494  3.29354  2.67741  2.69355  4.24690  2.90347  2.73739  3.18146  2.89801  2.37887  2.77519  2.98518  4.58477  3.61503
          0.02122  4.25900  4.98135  0.61958  0.77255  0.48576  0.95510
     82   2.65746  4.77970  2.33257  2.52730  2.85787  3.48647  3.70189  3.37942  2.53453  2.98381  3.17748  3.03762  3.88433  2.16570  2.98559  2.71178  2.89060  3.08995  5.25900  3.91867     88 q - - -
          2.68618  4.42225  2.77519  2.73123  3.46354  2.40513  3.72494  3.29354  2.67741  2.69355  4.24690  2.90347  2.73739  3.18146  2.89801  2.37887  2.77519  2.98518  4.58477  3.61503
          0.02122  4.25900  4.98135  0.61958  0.77255  0.48576  0.95510
     83   2.64742  4.46451  3.37514  2.81720  3.62516  3.57809  3.81783  2.54502  2.45433  2.00581  3.56426  2.62678  3.96442  3.09084  3.10814  2.82206  2.48202  2.71440  5.03931  3.78805     89 l - - -
          2.68618  4.42225  2.77519  2.73123  3.46354  2.40513  3.72494  3.29354  2.67741  2.69355  4.24690  2.90347  2.73739  3.18146  2.89801  2.37887  2.77519  2.98518  4.58477  3.61503
          0.02122  4.25900  4.98135  0.61958  0.77255  0.48576  0.95510
     84   2.52035  4.34520  4.63880  4.06534  2.07444  4.16933  4.48525  1.59601  3.92722  1.69297  3.15661  4.22090  4.48103  4.08910  4.04538  3.48868  3.20313  2.14410  4.97167  3.77573     90 i - - -
          2.68618  4.42225  2.77519  2.73123  3.46354  2.40513  3.72494  3.29354  2.67741  2.69355  4.24690  2.90347  2.73739  3.18146  2.89801  2.37887  2.77519  2.98518  4.58477  3.61503
          0.02122  4.25900  4.98135  0.61958  0.77255  0.48576  0.95510
     85   2.33329  4.47318  3.32409  2.76172  2.94437  3.55333  3.78633  3.00375  2.48088  2.44257  3.56886  3.21322  3.11991  2.69825  3.11819  2.78483  2.85646  2.75944  5.02966  2.89937     91 a - - -
          2.68618  4.42225  2.77519  2.73123  3.46354  2.40513  3.72494  3.29354  2.67741  2.69355  4.24690  2.90347  2.73739  3.18146  2.89801  2.37887  2.77519  2.98518  4.58477  3.61503
          0.11347  4.25900  2.37377  0.61958  0.77255  0.48576  0.95510
     86   2.37078  4.88153  2.99369  2.45149  4.21540  2.90618  3.64911  3.64324  2.06556  3.21156  4.00912  2.96514  3.82879  2.78430  2.45104  2.39955  2.46576  3.28331  5.41512  4.07482     92 k - - -
          2.68618  4.42225  2.77519  2.73123  3.46354  2.40513  3.72494  3.29354  2.67741  2.69355  4.24690  2.90347  2.73739  3.18146  2.89801  2.37887  2.77519  2.98518  4.58477  3.61503
          0.13045  4.16879  2.23652  0.61958  0.77255  0.59546  0.80142
     87   2.57867  4.38241  3.33749  2.77918  3.53486  2.99304  3.76163  2.56693  2.42140  2.61163  3.49488  3.20940  3.90292  3.04793  3.06570  2.39800  2.81459  2.67439  3.14840  3.69706     93 s - - -
          2.68618  4.42225  2.77519  2.73123  3.46354  2.40513  3.72494  3.29354  2.67741  2.69355  4.24690  2.90347  2.73739  3.18146  2.89801  2.37887  2.77519  2.98518  4.58477  3.61503
          0.02585  4.06418  4.78653  0.61958  0.77255  0.52654  0.89318
     88   2.30660  4.78948  3.06767  2.52072  4.08983  2.50897  3.67550  3.49247  2.07683  3.09842  3.92038  3.01863  3.85390  2.83173  2.50258  2.67921  2.87618  2.77308  5.33517  4.02235     94 k - - -
          2.68628  4.42235  2.77530  2.73133  3.46364  2.40523  3.72434  3.29364  2.67751  2.69340  4.24700  2.90357  2.73750  3.18156  2.89780  2.37897  2.77502  2.98461  4.58487  3.61513
          0.23121  1.57781        *  0.97124  0.47580  0.00000        *
//
