# Supplementary material for: T346Hunter: A Novel Web-Based Tool for the Prediction of Type III, Type IV and Type VI Secretion Systems in Bacterial Genomes
Source: PLoS One. 2015 Apr 13;10(4):e0119317. doi: 10.1371/journal.pone.0119317 (PMC4395097; doi:10.1371/journal.pone.0119317)
Supplement: S1 Data — (ZIP) [file pone.0119317.s009.zip › T346Hunter_profiles/sctt.hmm]

HMMER3/f [3.1b1 | May 2013]
NAME  sctt
LENG  267
ALPH  amino
RF    no
MM    no
CONS  yes
CS    no
MAP   yes
DATE  Wed Sep  4 10:55:39 2013
NSEQ  7
EFFN  1.609863
CKSUM 3304512029
STATS LOCAL MSV      -10.6562  0.70228
STATS LOCAL VITERBI  -11.5400  0.70228
STATS LOCAL FORWARD   -5.4209  0.70228
HMM          A        C        D        E        F        G        H        I        K        L        M        N        P        Q        R        S        T        V        W        Y   
            m->m     m->i     m->d     i->m     i->i     d->m     d->d
  COMPO   2.41475  4.34042  3.40094  3.04267  3.05037  2.90945  3.99446  2.51804  3.01764  2.04675  3.28934  3.35115  3.29348  3.22003  3.28075  2.68325  2.85775  2.43703  4.56416  3.61197
          2.68646  4.42297  2.77515  2.73108  3.46357  2.40518  3.72567  3.29297  2.67813  2.69292  4.24216  2.90419  2.73765  3.18218  2.89873  2.37832  2.77500  2.98426  4.58549  3.61575
          0.71527  1.10452  1.71719  2.08061  0.13336  0.00000        *
      1   2.68689  4.42160  3.51134  2.95849  3.33450  3.63835  2.72855  2.93228  2.88397  2.62321  2.34759  3.35881  4.02215  3.20921  3.22957  2.39873  2.91990  2.70737  4.81923  2.50925     15 m - - -
          2.68618  4.42225  2.77519  2.73123  3.46354  2.40513  3.72494  3.29354  2.67741  2.69355  4.24690  2.90347  2.73739  3.18146  2.89801  2.37887  2.77519  2.98518  4.58477  3.61503
          0.02066  4.28557  5.00792  0.61958  0.77255  0.74106  0.64743
      2   1.91482  4.37779  2.79765  2.99188  2.75508  3.63945  3.92569  2.17688  2.96288  2.54706  3.48180  3.39456  4.03263  3.26147  3.31633  2.90159  2.90711  2.53737  4.98450  3.73734     16 a - - -
          2.68618  4.42225  2.77519  2.73123  3.46354  2.40513  3.72494  3.29354  2.67741  2.69355  4.24690  2.90347  2.73739  3.18146  2.89801  2.37887  2.77519  2.98518  4.58477  3.61503
          0.02066  4.28557  5.00792  0.61958  0.77255  0.52506  0.89531
      3   2.65985  4.29054  2.66936  3.12734  3.39897  3.67859  3.94321  2.38980  3.06389  2.48856  2.72748  3.48444  4.05469  3.34579  3.37314  2.93626  2.44204  2.55293  3.06828  2.87413     17 i - - -
          2.68618  4.42225  2.77519  2.73123  3.46354  2.40513  3.72494  3.29354  2.67741  2.69355  4.24690  2.90347  2.73739  3.18146  2.89801  2.37887  2.77519  2.98518  4.58477  3.61503
          0.01864  4.38765  5.10999  0.61958  0.77255  0.61900  0.77324
      4   2.28715  4.38662  3.55437  2.99950  2.64308  3.62380  3.90514  2.91064  2.95563  2.62067  3.51631  3.39245  2.97409  3.25582  3.30521  2.13193  2.90476  2.68175  4.94417  2.63415     18 s - - -
          2.68618  4.42225  2.77519  2.73123  3.46354  2.40513  3.72494  3.29354  2.67741  2.69355  4.24690  2.90347  2.73739  3.18146  2.89801  2.37887  2.77519  2.98518  4.58477  3.61503
          0.01864  4.38765  5.10999  0.61958  0.77255  0.41064  1.08833
      5   2.69852  4.30436  2.79836  3.21583  2.74434  3.73067  4.00397  2.22597  3.14803  2.17204  2.75661  3.55829  4.10501  3.42264  3.44364  2.21313  2.93061  2.54471  4.90076  3.68559     19 l - - -
          2.68618  4.42225  2.77519  2.73123  3.46354  2.40513  3.72494  3.29354  2.67741  2.69355  4.24690  2.90347  2.73739  3.18146  2.89801  2.37887  2.77519  2.98518  4.58477  3.61503
          0.01704  4.47679  5.19914  0.61958  0.77255  0.48576  0.95510
      6   2.69593  4.18121  3.02245  3.53583  2.47313  3.79058  4.07465  2.26963  3.42159  2.07433  3.29287  3.75476  4.15984  3.64541  3.61289  3.07459  2.37455  2.43437  3.27817  2.81326     20 l - - -
          2.68618  4.42225  2.77519  2.73123  3.46354  2.40513  3.72494  3.29354  2.67741  2.69355  4.24690  2.90347  2.73739  3.18146  2.89801  2.37887  2.77519  2.98518  4.58477  3.61503
          0.01704  4.47679  5.19914  0.61958  0.77255  0.48576  0.95510
      7   2.00840  4.54872  3.40849  2.88622  2.11934  3.58224  3.91369  3.14833  2.85994  2.83525  3.71633  3.31712  4.01598  2.42340  3.24587  2.31270  2.95223  2.89122  5.14953  3.86994     21 a - - -
          2.68618  4.42225  2.77519  2.73123  3.46354  2.40513  3.72494  3.29354  2.67741  2.69355  4.24690  2.90347  2.73739  3.18146  2.89801  2.37887  2.77519  2.98518  4.58477  3.61503
          0.01704  4.47679  5.19914  0.61958  0.77255  0.48576  0.95510
      8   2.89047  5.43187  1.94480  1.56282  4.75623  3.47565  2.80803  4.25322  2.06352  3.72535  4.49295  2.93377  3.95872  2.90901  3.11132  2.82363  3.13628  3.81493  5.85831  4.41864     22 e - - -
          2.68618  4.42225  2.77519  2.73123  3.46354  2.40513  3.72494  3.29354  2.67741  2.69355  4.24690  2.90347  2.73739  3.18146  2.89801  2.37887  2.77519  2.98518  4.58477  3.61503
          0.01704  4.47679  5.19914  0.61958  0.77255  0.48576  0.95510
      9   2.70846  4.35294  3.75881  3.19520  3.50491  3.71461  4.03328  2.34914  3.12980  2.20451  3.47634  3.54885  2.76769  3.41869  3.44287  1.87024  2.95387  2.19549  4.98950  3.76969     23 s - - -
          2.68618  4.42225  2.77519  2.73123  3.46354  2.40513  3.72494  3.29354  2.67741  2.69355  4.24690  2.90347  2.73739  3.18146  2.89801  2.37887  2.77519  2.98518  4.58477  3.61503
          0.01704  4.47679  5.19914  0.61958  0.77255  0.48576  0.95510
     10   1.92432  4.29463  3.96757  3.39934  3.38581  3.80256  3.01345  1.78015  3.28907  2.03459  3.38252  3.69447  4.17979  3.56677  3.54071  3.08377  2.98236  2.45278  4.90771  3.69363     24 i - - -
          2.68618  4.42225  2.77519  2.73123  3.46354  2.40513  3.72494  3.29354  2.67741  2.69355  4.24690  2.90347  2.73739  3.18146  2.89801  2.37887  2.77519  2.98518  4.58477  3.61503
          0.01704  4.47679  5.19914  0.61958  0.77255  0.48576  0.95510
     11   2.70782  5.08547  2.40759  2.11188  3.20056  3.48939  2.57159  3.82955  2.45649  3.36650  4.14155  2.97923  3.88835  2.44329  2.93950  2.69558  2.93996  3.44827  5.53108  3.13863     25 e - - -
          2.68618  4.42225  2.77519  2.73123  3.46354  2.40513  3.72494  3.29354  2.67741  2.69355  4.24690  2.90347  2.73739  3.18146  2.89801  2.37887  2.77519  2.98518  4.58477  3.61503
          0.01704  4.47679  5.19914  0.61958  0.77255  0.48576  0.95510
     12   2.69249  4.61289  3.31558  2.75257  3.78520  3.59707  3.82202  3.16482  2.71569  2.45208  3.70442  3.22295  3.05014  2.57468  2.63426  2.82148  2.41764  2.51721  5.16384  2.79700     26 t - - -
          2.68618  4.42225  2.77519  2.73123  3.46354  2.40513  3.72494  3.29354  2.67741  2.69355  4.24690  2.90347  2.73739  3.18146  2.89801  2.37887  2.77519  2.98518  4.58477  3.61503
          0.01704  4.47679  5.19914  0.61958  0.77255  0.48576  0.95510
     13   2.87892  4.30007  4.48370  3.90552  2.19265  4.02420  4.33817  2.44245  3.76641  1.82596  3.27062  4.06316  2.99928  3.95501  3.90217  3.33163  3.11537  1.47727  4.90256  3.69013     27 v - - -
          2.68618  4.42225  2.77519  2.73123  3.46354  2.40513  3.72494  3.29354  2.67741  2.69355  4.24690  2.90347  2.73739  3.18146  2.89801  2.37887  2.77519  2.98518  4.58477  3.61503
          0.01704  4.47679  5.19914  0.61958  0.77255  0.48576  0.95510
     14   2.37944  4.30783  4.48965  3.89932  3.21040  4.01967  4.31487  2.54857  3.73885  1.25267  2.52673  4.05606  4.35895  3.92388  3.86304  3.32284  3.11506  2.46322  2.78883  3.68108     28 l - - -
          2.68618  4.42225  2.77519  2.73123  3.46354  2.40513  3.72494  3.29354  2.67741  2.69355  4.24690  2.90347  2.73739  3.18146  2.89801  2.37887  2.77519  2.98518  4.58477  3.61503
          0.01704  4.47679  5.19914  0.61958  0.77255  0.48576  0.95510
     15   2.29304  4.27044  3.96689  3.40123  3.42182  3.74681  4.10773  2.29354  3.31098  1.63765  3.40711  3.68225  4.15087  3.57305  3.56506  2.51485  2.30037  2.46028  4.92802  3.72484     29 l - - -
          2.68618  4.42225  2.77519  2.73123  3.46354  2.40513  3.72494  3.29354  2.67741  2.69355  4.24690  2.90347  2.73739  3.18146  2.89801  2.37887  2.77519  2.98518  4.58477  3.61503
          0.01704  4.47679  5.19914  0.61958  0.77255  0.48576  0.95510
     16   2.26506  4.31861  3.86194  3.31252  3.54188  2.31655  4.10784  2.78044  3.24141  1.88251  3.51803  3.61239  4.10979  3.51850  3.53048  2.96312  2.43714  2.05219  5.02781  3.81676     30 l - - -
          2.68618  4.42225  2.77519  2.73123  3.46354  2.40513  3.72494  3.29354  2.67741  2.69355  4.24690  2.90347  2.73739  3.18146  2.89801  2.37887  2.77519  2.98518  4.58477  3.61503
          0.01704  4.47679  5.19914  0.61958  0.77255  0.48576  0.95510
     17   2.32115  4.14645  4.33909  3.74529  2.44330  3.84237  4.15164  2.55330  3.59771  1.74822  2.61823  3.88580  4.20588  3.78737  3.72248  3.13864  2.45829  2.37793  4.75054  2.80545     31 l - - -
          2.68618  4.42225  2.77519  2.73123  3.46354  2.40513  3.72494  3.29354  2.67741  2.69355  4.24690  2.90347  2.73739  3.18146  2.89801  2.37887  2.77519  2.98518  4.58477  3.61503
          0.01704  4.47679  5.19914  0.61958  0.77255  0.48576  0.95510
     18   1.90951  4.55993  3.39555  2.87444  3.86604  2.73658  3.93569  3.23513  2.85816  1.98944  3.79166  2.67974  3.99091  3.18322  3.25556  2.80744  2.44369  2.95461  5.25286  3.99085     32 a - - -
          2.68618  4.42225  2.77519  2.73123  3.46354  2.40513  3.72494  3.29354  2.67741  2.69355  4.24690  2.90347  2.73739  3.18146  2.89801  2.37887  2.77519  2.98518  4.58477  3.61503
          0.01704  4.47679  5.19914  0.61958  0.77255  0.48576  0.95510
     19   2.93079  4.43453  4.29110  3.76030  3.42341  2.33372  4.40469  2.09523  3.62980  1.18645  3.35995  4.00201  4.39224  3.88974  3.83736  3.32502  3.19036  2.40274  5.09835  3.90704     33 l - - -
          2.68618  4.42225  2.77519  2.73123  3.46354  2.40513  3.72494  3.29354  2.67741  2.69355  4.24690  2.90347  2.73739  3.18146  2.89801  2.37887  2.77519  2.98518  4.58477  3.61503
          0.10710  4.47679  2.40574  0.61958  0.77255  0.48576  0.95510
     20   1.89565  4.30087  3.87291  3.33314  3.53898  3.62976  4.12624  2.72128  3.25513  1.75844  3.50852  3.61860  4.09815  3.53596  3.53832  2.28762  2.94396  2.14126  5.04238  3.83193     34 l - - -
          2.68618  4.42225  2.77519  2.73123  3.46354  2.40513  3.72494  3.29354  2.67741  2.69355  4.24690  2.90347  2.73739  3.18146  2.89801  2.37887  2.77519  2.98518  4.58477  3.61503
          0.01863  4.38831  5.11066  0.61958  0.77255  0.41110  1.08744
     21   2.18414  2.84071  4.50583  3.90819  2.25005  3.90674  4.23510  2.49557  3.74063  1.93299  2.20481  3.99883  4.26602  3.90593  3.82490  3.21266  2.99041  2.34042  4.78099  3.60239     35 l - - -
          2.68618  4.42225  2.77519  2.73123  3.46354  2.40513  3.72494  3.29354  2.67741  2.69355  4.24690  2.90347  2.73739  3.18146  2.89801  2.37887  2.77519  2.98518  4.58477  3.61503
          0.01704  4.47679  5.19914  0.61958  0.77255  0.48576  0.95510
     22   1.45610  4.33000  3.88382  3.34143  2.76438  3.65533  4.13135  2.79794  3.27335  2.58934  3.53088  3.63171  2.94266  3.54664  3.56014  2.96746  2.96648  2.10464  5.04082  3.82086     36 a - - -
          2.68618  4.42225  2.77519  2.73123  3.46354  2.40513  3.72494  3.29354  2.67741  2.69355  4.24690  2.90347  2.73739  3.18146  2.89801  2.37887  2.77519  2.98518  4.58477  3.61503
          0.01704  4.47679  5.19914  0.61958  0.77255  0.48576  0.95510
     23   3.84081  5.55176  4.40411  3.83456  5.07249  4.15397  4.46321  4.69811  2.74133  4.10184  5.11827  4.13053  4.65693  3.68279  0.35462  3.91775  4.08431  4.40226  5.92442  4.90870     37 R - - -
          2.68618  4.42225  2.77519  2.73123  3.46354  2.40513  3.72494  3.29354  2.67741  2.69355  4.24690  2.90347  2.73739  3.18146  2.89801  2.37887  2.77519  2.98518  4.58477  3.61503
          0.01704  4.47679  5.19914  0.61958  0.77255  0.48576  0.95510
     24   2.40602  4.36625  4.85422  4.27198  2.59879  4.26068  4.62355  1.52437  4.11633  1.60961  3.28718  4.36791  4.57612  4.26428  4.19182  3.58531  3.25462  1.82266  5.09714  3.93688     38 i - - -
          2.68618  4.42225  2.77519  2.73123  3.46354  2.40513  3.72494  3.29354  2.67741  2.69355  4.24690  2.90347  2.73739  3.18146  2.89801  2.37887  2.77519  2.98518  4.58477  3.61503
          0.01704  4.47679  5.19914  0.61958  0.77255  0.48576  0.95510
     25   2.05257  4.50704  4.50633  3.94510  3.35075  4.15956  4.53460  2.49125  3.80500  1.41045  1.72228  4.17468  4.50608  4.02130  3.98345  3.48025  3.29454  2.45669  5.13056  3.98857     39 l - - -
          2.68618  4.42225  2.77519  2.73123  3.46354  2.40513  3.72494  3.29354  2.67741  2.69355  4.24690  2.90347  2.73739  3.18146  2.89801  2.37887  2.77519  2.98518  4.58477  3.61503
          0.01704  4.47679  5.19914  0.61958  0.77255  0.48576  0.95510
     26   2.03678  4.53735  3.57148  3.11736  4.50007  2.41642  4.23487  3.93482  3.12863  3.56718  4.36719  3.41685  1.78307  3.43815  3.52438  1.94735  2.15459  3.42707  5.79474  4.53527     40 p - - -
          2.68618  4.42225  2.77519  2.73123  3.46354  2.40513  3.72494  3.29354  2.67741  2.69355  4.24690  2.90347  2.73739  3.18146  2.89801  2.37887  2.77519  2.98518  4.58477  3.61503
          0.01704  4.47679  5.19914  0.61958  0.77255  0.48576  0.95510
     27   3.07013  2.34035  4.89822  4.30743  3.28906  4.28935  4.63295  1.98664  4.13993  1.44651  1.93597  4.40292  4.58901  4.25980  4.19757  3.61371  3.30061  2.28626  5.06619  3.93460     41 l - - -
          2.68618  4.42225  2.77519  2.73123  3.46354  2.40513  3.72494  3.29354  2.67741  2.69355  4.24690  2.90347  2.73739  3.18146  2.89801  2.37887  2.77519  2.98518  4.58477  3.61503
          0.01704  4.47679  5.19914  0.61958  0.77255  0.48576  0.95510
     28   3.48122  4.77181  5.31220  4.72474  1.41364  4.74569  4.99270  1.99297  4.57091  1.31446  2.31965  4.85600  4.91961  4.56128  4.57541  4.09091  3.69467  2.58701  5.20876  4.10231     42 l - - -
          2.68618  4.42225  2.77519  2.73123  3.46354  2.40513  3.72494  3.29354  2.67741  2.69355  4.24690  2.90347  2.73739  3.18146  2.89801  2.37887  2.77519  2.98518  4.58477  3.61503
          0.01704  4.47679  5.19914  0.61958  0.77255  0.48576  0.95510
     29   2.77865  4.26148  4.22279  3.65157  2.25515  3.87135  4.18920  2.55670  3.53572  2.01176  3.33386  3.86201  4.25085  3.75952  3.72577  1.98583  3.02120  1.81562  4.84995  3.61294     43 v - - -
          2.68618  4.42225  2.77519  2.73123  3.46354  2.40513  3.72494  3.29354  2.67741  2.69355  4.24690  2.90347  2.73739  3.18146  2.89801  2.37887  2.77519  2.98518  4.58477  3.61503
          0.01704  4.47679  5.19914  0.61958  0.77255  0.48576  0.95510
     30   3.48083  4.75211  5.32133  4.76886  2.02586  4.79507  5.02604  1.09644  4.62586  1.52431  3.18772  4.88929  4.98684  4.66274  4.66079  4.15542  3.70592  2.29269  5.25136  4.02539     44 i - - -
          2.68618  4.42225  2.77519  2.73123  3.46354  2.40513  3.72494  3.29354  2.67741  2.69355  4.24690  2.90347  2.73739  3.18146  2.89801  2.37887  2.77519  2.98518  4.58477  3.61503
          0.01704  4.47679  5.19914  0.61958  0.77255  0.48576  0.95510
     31   3.16022  4.49801  4.91513  4.35175  3.49424  4.43499  4.83539  1.71271  4.21921  1.19141  3.34876  4.51120  4.73158  4.39230  4.34060  3.77075  2.55284  1.73995  5.31430  4.16605     45 l - - -
          2.68618  4.42225  2.77519  2.73123  3.46354  2.40513  3.72494  3.29354  2.67741  2.69355  4.24690  2.90347  2.73739  3.18146  2.89801  2.37887  2.77519  2.98518  4.58477  3.61503
          0.01704  4.47679  5.19914  0.61958  0.77255  0.48576  0.95510
     32   3.74872  5.35862  4.42204  4.37155  5.25342  4.01462  5.35767  5.00946  4.49125  4.54245  5.64264  4.60220  0.21215  4.85614  4.62959  3.94309  4.24049  4.57428  6.22426  5.39369     46 P - - -
          2.68618  4.42225  2.77519  2.73123  3.46354  2.40513  3.72494  3.29354  2.67741  2.69355  4.24690  2.90347  2.73739  3.18146  2.89801  2.37887  2.77519  2.98518  4.58477  3.61503
          0.01704  4.47679  5.19914  0.61958  0.77255  0.48576  0.95510
     33   1.61713  4.35711  4.33025  3.80531  1.74341  3.85832  4.35344  2.56462  3.69860  2.39321  3.46856  3.96995  4.31825  3.92133  3.89002  3.20385  3.11891  2.02407  5.00330  3.72526     47 a - - -
          2.68618  4.42225  2.77519  2.73123  3.46354  2.40513  3.72494  3.29354  2.67741  2.69355  4.24690  2.90347  2.73739  3.18146  2.89801  2.37887  2.77519  2.98518  4.58477  3.61503
          0.01704  4.47679  5.19914  0.61958  0.77255  0.48576  0.95510
     34   3.12914  4.53642  4.69509  4.13690  2.02826  4.26446  4.53081  2.52142  3.99266  1.08020  3.19294  4.30327  4.58221  4.14808  4.11627  3.58968  2.40917  2.51954  4.98124  3.73241     48 l - - -
          2.68618  4.42225  2.77519  2.73123  3.46354  2.40513  3.72494  3.29354  2.67741  2.69355  4.24690  2.90347  2.73739  3.18146  2.89801  2.37887  2.77519  2.98518  4.58477  3.61503
          0.01704  4.47679  5.19914  0.61958  0.77255  0.48576  0.95510
     35   2.60027  2.96537  3.47974  2.96156  4.03114  2.41398  4.02749  3.41676  2.94277  3.09466  3.94502  1.82768  3.97038  3.26339  3.33910  2.27024  2.93499  2.45154  5.39835  4.13775     49 n - - -
          2.68618  4.42225  2.77519  2.73123  3.46354  2.40513  3.72494  3.29354  2.67741  2.69355  4.24690  2.90347  2.73739  3.18146  2.89801  2.37887  2.77519  2.98518  4.58477  3.61503
          0.01704  4.47679  5.19914  0.61958  0.77255  0.48576  0.95510
     36   2.25216  5.10653  2.47621  2.42525  3.24135  3.48111  3.67632  3.87197  2.17087  3.39552  4.15944  2.58055  3.87627  2.78776  2.51329  2.35996  2.92794  3.47668  5.56411  4.17836     50 k - - -
          2.68618  4.42225  2.77519  2.73123  3.46354  2.40513  3.72494  3.29354  2.67741  2.69355  4.24690  2.90347  2.73739  3.18146  2.89801  2.37887  2.77519  2.98518  4.58477  3.61503
          0.01704  4.47679  5.19914  0.61958  0.77255  0.48576  0.95510
     37   2.82290  5.12734  3.10888  2.56762  4.44374  2.41279  3.73614  3.87007  1.75520  2.71494  4.20101  3.08165  3.97434  2.04295  2.75792  2.81853  3.04612  3.50912  5.56681  4.23670     51 k - - -
          2.68618  4.42225  2.77519  2.73123  3.46354  2.40513  3.72494  3.29354  2.67741  2.69355  4.24690  2.90347  2.73739  3.18146  2.89801  2.37887  2.77519  2.98518  4.58477  3.61503
          0.01704  4.47679  5.19914  0.61958  0.77255  0.48576  0.95510
     38   2.72441  4.14633  4.39593  3.80010  3.21938  2.91237  4.18134  2.19919  3.64513  1.68958  2.51432  3.92394  4.22549  3.82805  3.75598  3.16331  2.95642  2.05664  4.76472  2.78781     52 l - - -
          2.68618  4.42225  2.77519  2.73123  3.46354  2.40513  3.72494  3.29354  2.67741  2.69355  4.24690  2.90347  2.73739  3.18146  2.89801  2.37887  2.77519  2.98518  4.58477  3.61503
          0.01704  4.47679  5.19914  0.61958  0.77255  0.48576  0.95510
     39   3.70299  4.95118  5.51215  4.94361  2.15596  5.01307  5.19235  1.99830  4.80235  0.72987  3.02836  5.10950  5.10770  4.73354  4.79088  4.38263  3.91051  2.62199  5.29419  4.16212     53 l - - -
          2.68618  4.42225  2.77519  2.73123  3.46354  2.40513  3.72494  3.29354  2.67741  2.69355  4.24690  2.90347  2.73739  3.18146  2.89801  2.37887  2.77519  2.98518  4.58477  3.61503
          0.01704  4.47679  5.19914  0.61958  0.77255  0.48576  0.95510
     40   2.67686  4.91929  3.08740  2.57506  4.36540  2.74746  3.79949  3.80428  2.21065  3.37350  4.16300  3.07717  2.70169  2.93629  3.03713  2.04720  2.06686  3.41217  5.57558  4.22826     54 s - - -
          2.68618  4.42225  2.77519  2.73123  3.46354  2.40513  3.72494  3.29354  2.67741  2.69355  4.24690  2.90347  2.73739  3.18146  2.89801  2.37887  2.77519  2.98518  4.58477  3.61503
          0.01704  4.47679  5.19914  0.61958  0.77255  0.48576  0.95510
     41   2.52934  4.51357  3.57979  3.34970  4.79996  1.00830  4.52867  4.27204  3.51541  3.91055  4.70422  3.54678  2.58268  3.77446  3.86015  1.85512  3.02850  3.62732  6.09576  4.87324     55 g - - -
          2.68620  4.42227  2.77521  2.73125  3.46356  2.40515  3.72496  3.29356  2.67743  2.69357  4.24692  2.90349  2.73741  3.18148  2.89803  2.37889  2.77521  2.98479  4.58479  3.61505
          0.10778  2.33661  5.19914  0.31191  1.31694  0.48576  0.95510
     42   2.30364  4.33777  3.76234  3.20379  3.50150  3.68761  4.03126  2.28151  3.13613  1.94478  3.47789  3.54638  2.33101  3.42360  3.44284  2.50485  2.94247  2.58114  4.98014  3.76289     57 l - - -
          2.68618  4.42225  2.77519  2.73123  3.46354  2.40513  3.72494  3.29354  2.67741  2.69355  4.24690  2.90347  2.73739  3.18146  2.89801  2.37887  2.77519  2.98518  4.58477  3.61503
          0.01704  4.47679  5.19914  0.61958  0.77255  0.48576  0.95510
     43   2.25247  4.31631  4.26111  3.69780  3.42162  3.94159  4.31065  1.54759  3.58277  1.75766  3.37370  3.93022  3.00361  3.82515  3.78803  3.24661  3.08196  2.27356  5.01505  3.82602     58 i - - -
          2.68618  4.42225  2.77519  2.73123  3.46354  2.40513  3.72494  3.29354  2.67741  2.69355  4.24690  2.90347  2.73739  3.18146  2.89801  2.37887  2.77519  2.98518  4.58477  3.61503
          0.01704  4.47679  5.19914  0.61958  0.77255  0.48576  0.95510
     44   3.54236  5.57356  4.10979  3.26998  5.15851  4.07056  3.87314  4.44173  1.56044  3.79363  4.69026  3.59728  4.40421  3.00314  0.81510  3.52233  3.65646  4.13671  5.74990  4.67270     59 r - - -
          2.68618  4.42225  2.77519  2.73123  3.46354  2.40513  3.72494  3.29354  2.67741  2.69355  4.24690  2.90347  2.73739  3.18146  2.89801  2.37887  2.77519  2.98518  4.58477  3.61503
          0.01704  4.47679  5.19914  0.61958  0.77255  0.48576  0.95510
     45   2.72150  4.52387  3.43993  2.91396  3.61236  3.64233  3.90125  2.10076  2.88174  2.75302  3.64384  1.98644  4.04424  3.20579  3.25615  2.44059  2.96206  2.80444  5.05235  2.88526     60 n - - -
          2.68618  4.42225  2.77519  2.73123  3.46354  2.40513  3.72494  3.29354  2.67741  2.69355  4.24690  2.90347  2.73739  3.18146  2.89801  2.37887  2.77519  2.98518  4.58477  3.61503
          0.01704  4.47679  5.19914  0.61958  0.77255  0.48576  0.95510
     46   1.57674  4.46268  3.74112  3.47290  4.73684  1.10348  4.57314  4.17452  3.57622  3.84166  4.64470  3.60856  2.57714  3.83632  3.89694  2.67806  3.00594  3.55635  6.05416  4.85523     61 g - - -
          2.68618  4.42225  2.77519  2.73123  3.46354  2.40513  3.72494  3.29354  2.67741  2.69355  4.24690  2.90347  2.73739  3.18146  2.89801  2.37887  2.77519  2.98518  4.58477  3.61503
          0.01704  4.47679  5.19914  0.61958  0.77255  0.48576  0.95510
     47   3.43867  4.66118  5.43996  4.97680  3.98563  4.98649  5.71574  1.10572  4.90148  2.42328  3.73434  5.14370  5.23898  5.15990  5.07369  4.41787  3.70434  0.92212  6.07526  4.85687     62 v - - -
          2.68618  4.42225  2.77519  2.73123  3.46354  2.40513  3.72494  3.29354  2.67741  2.69355  4.24690  2.90347  2.73739  3.18146  2.89801  2.37887  2.77519  2.98518  4.58477  3.61503
          0.01704  4.47679  5.19914  0.61958  0.77255  0.48576  0.95510
     48   1.86730  4.48736  4.87749  4.35935  3.80735  4.40456  4.99395  1.49494  4.25922  2.49276  3.65576  4.52600  4.77748  4.50487  4.44316  3.77090  3.40124  1.16779  5.59009  4.38402     63 v - - -
          2.68618  4.42225  2.77519  2.73123  3.46354  2.40513  3.72494  3.29354  2.67741  2.69355  4.24690  2.90347  2.73739  3.18146  2.89801  2.37887  2.77519  2.98518  4.58477  3.61503
          0.01704  4.47679  5.19914  0.61958  0.77255  0.48576  0.95510
     49   2.30205  3.01827  4.53781  3.93401  2.63288  3.87176  4.19437  1.90623  3.75024  1.88117  3.20608  3.98609  4.23341  3.90585  3.80810  3.17832  2.94587  2.31087  4.72273  2.65527     64 l - - -
          2.68618  4.42225  2.77519  2.73123  3.46354  2.40513  3.72494  3.29354  2.67741  2.69355  4.24690  2.90347  2.73739  3.18146  2.89801  2.37887  2.77519  2.98518  4.58477  3.61503
          0.01704  4.47679  5.19914  0.61958  0.77255  0.48576  0.95510
     50   1.86487  4.36026  3.83317  3.29522  3.62982  3.62251  4.13633  2.84073  3.22818  1.95348  3.59604  3.59891  4.10366  3.51623  3.53252  1.93391  2.96834  2.18836  5.11463  3.89824     65 a - - -
          2.68618  4.42225  2.77519  2.73123  3.46354  2.40513  3.72494  3.29354  2.67741  2.69355  4.24690  2.90347  2.73739  3.18146  2.89801  2.37887  2.77519  2.98518  4.58477  3.61503
          0.01704  4.47679  5.19914  0.61958  0.77255  0.48576  0.95510
     51   2.96144  4.32352  4.81223  4.21101  3.21433  4.15477  4.47763  2.05642  4.03101  1.47034  2.48074  4.27682  4.47059  4.14669  4.07209  3.47146  3.18972  1.77996  2.75352  3.77994     66 l - - -
          2.68618  4.42225  2.77519  2.73123  3.46354  2.40513  3.72494  3.29354  2.67741  2.69355  4.24690  2.90347  2.73739  3.18146  2.89801  2.37887  2.77519  2.98518  4.58477  3.61503
          0.01704  4.47679  5.19914  0.61958  0.77255  0.48576  0.95510
     52   0.96946  4.47427  4.05649  3.61711  3.85868  3.59009  4.46089  2.94353  3.50661  2.69763  2.35015  3.80983  4.19824  3.82614  3.76801  2.99489  3.11688  2.74335  5.44655  4.23821     67 a - - -
          2.68618  4.42225  2.77519  2.73123  3.46354  2.40513  3.72494  3.29354  2.67741  2.69355  4.24690  2.90347  2.73739  3.18146  2.89801  2.37887  2.77519  2.98518  4.58477  3.61503
          0.01704  4.47679  5.19914  0.61958  0.77255  0.48576  0.95510
     53   2.71147  4.21660  4.08383  3.50502  3.31766  2.67553  4.10805  2.17431  3.39461  1.65830  2.66518  3.74816  4.17075  3.63407  3.60554  2.58070  2.94762  2.42805  4.83752  3.64271     68 l - - -
          2.68618  4.42225  2.77519  2.73123  3.46354  2.40513  3.72494  3.29354  2.67741  2.69355  4.24690  2.90347  2.73739  3.18146  2.89801  2.37887  2.77519  2.98518  4.58477  3.61503
          0.01704  4.47679  5.19914  0.61958  0.77255  0.48576  0.95510
     54   2.69961  4.26901  3.88009  3.30943  3.36610  2.48686  4.03060  2.32076  3.22346  1.76880  3.37399  3.61783  3.03697  3.49067  3.48931  3.01777  2.93403  2.51747  4.86219  2.86453     69 l - - -
          2.68618  4.42225  2.77519  2.73123  3.46354  2.40513  3.72494  3.29354  2.67741  2.69355  4.24690  2.90347  2.73739  3.18146  2.89801  2.37887  2.77519  2.98518  4.58477  3.61503
          0.01704  4.47679  5.19914  0.61958  0.77255  0.48576  0.95510
     55   2.98044  4.44107  4.45699  3.91629  3.46556  4.09616  4.52427  2.36812  3.78160  1.37517  3.37675  4.13237  2.90840  4.02595  3.97087  3.42793  3.23932  1.42417  5.17191  3.99193     70 l - - -
          2.68618  4.42225  2.77519  2.73123  3.46354  2.40513  3.72494  3.29354  2.67741  2.69355  4.24690  2.90347  2.73739  3.18146  2.89801  2.37887  2.77519  2.98518  4.58477  3.61503
          0.01704  4.47679  5.19914  0.61958  0.77255  0.48576  0.95510
     56   1.95968  4.15096  4.36952  3.77665  3.18019  3.85455  4.14616  1.95392  3.62157  1.90243  3.24201  3.90296  4.21785  3.80840  3.73795  3.15269  2.95588  2.37705  3.18796  2.76926     71 l - - -
          2.68618  4.42225  2.77519  2.73123  3.46354  2.40513  3.72494  3.29354  2.67741  2.69355  4.24690  2.90347  2.73739  3.18146  2.89801  2.37887  2.77519  2.98518  4.58477  3.61503
          0.01704  4.47679  5.19914  0.61958  0.77255  0.48576  0.95510
     57   1.86164  4.44966  3.79735  3.47441  4.56654  3.24800  4.51607  3.90833  3.49006  3.63838  4.48045  3.61601  1.07328  3.78770  3.79827  2.69635  2.25684  3.39552  5.92014  4.71690     72 p - - -
          2.68598  4.42237  2.77532  2.73136  3.46298  2.40501  3.72507  3.29366  2.67753  2.69367  4.24702  2.90359  2.73752  3.18086  2.89813  2.37899  2.77532  2.98471  4.58489  3.61515
          0.65739  1.16504  1.77263  0.54893  0.86172  0.48576  0.95510
     58   2.11976  4.29069  3.75375  3.24665  3.65071  2.45329  4.11149  1.77714  3.19116  2.68868  3.61071  3.52944  4.01491  3.48042  3.49579  2.83034  2.30032  2.56893  5.12579  3.91048     75 i - - -
          2.68618  4.42225  2.77519  2.73123  3.46354  2.40513  3.72494  3.29354  2.67741  2.69355  4.24690  2.90347  2.73739  3.18146  2.89801  2.37887  2.77519  2.98518  4.58477  3.61503
          0.02042  4.29723  5.01957  0.61958  0.77255  0.35934  1.19778
     59   2.70579  4.88902  3.10560  2.56132  4.14584  3.52539  2.96614  3.56157  2.53425  3.16663  3.98323  3.07430  3.92679  2.02842  2.98205  2.40189  2.19890  2.69766  5.40867  4.07917     76 q - - -
          2.68618  4.42225  2.77519  2.73123  3.46354  2.40513  3.72494  3.29354  2.67741  2.69355  4.24690  2.90347  2.73739  3.18146  2.89801  2.37887  2.77519  2.98518  4.58477  3.61503
          0.01704  4.47679  5.19914  0.61958  0.77255  0.48576  0.95510
     60   2.09973  5.08667  2.39012  2.44509  4.43051  2.86502  3.70407  3.88912  2.46511  3.41676  4.18330  2.98132  2.88743  2.81895  2.51035  2.68728  2.50950  3.48841  5.58774  4.20432     77 a - - -
          2.68618  4.42225  2.77519  2.73123  3.46354  2.40513  3.72494  3.29354  2.67741  2.69355  4.24690  2.90347  2.73739  3.18146  2.89801  2.37887  2.77519  2.98518  4.58477  3.61503
          0.01704  4.47679  5.19914  0.61958  0.77255  0.48576  0.95510
     61   2.32777  4.52352  3.40956  2.84683  3.68382  3.62337  3.86475  2.56443  2.44547  2.38130  3.62371  2.72512  4.00797  3.13447  3.20319  2.31466  2.92217  2.33453  5.09409  3.83814     78 s - - -
          2.68618  4.42225  2.77519  2.73123  3.46354  2.40513  3.72494  3.29354  2.67741  2.69355  4.24690  2.90347  2.73739  3.18146  2.89801  2.37887  2.77519  2.98518  4.58477  3.61503
          0.01704  4.47679  5.19914  0.61958  0.77255  0.48576  0.95510
     62   2.68853  4.59441  3.32670  2.76586  3.76639  2.76713  3.83015  3.14196  2.73830  2.42438  2.92357  2.70027  3.98401  2.59807  3.14929  2.82408  2.35895  2.50276  5.15198  3.88176     79 t - - -
          2.68618  4.42225  2.77519  2.73123  3.46354  2.40513  3.72494  3.29354  2.67741  2.69355  4.24690  2.90347  2.73739  3.18146  2.89801  2.37887  2.77519  2.98518  4.58477  3.61503
          0.01704  4.47679  5.19914  0.61958  0.77255  0.48576  0.95510
     63   2.70830  5.02205  2.58399  1.96775  4.29259  3.49831  3.70863  2.75900  2.48857  2.63980  4.08504  2.55725  3.05150  2.83815  2.96658  2.71109  2.94102  3.37011  5.50225  4.13845     80 e - - -
          2.68618  4.42225  2.77519  2.73123  3.46354  2.40513  3.72494  3.29354  2.67741  2.69355  4.24690  2.90347  2.73739  3.18146  2.89801  2.37887  2.77519  2.98518  4.58477  3.61503
          0.01704  4.47679  5.19914  0.61958  0.77255  0.48576  0.95510
     64   1.98093  4.29419  3.79000  3.22149  3.43194  2.87781  4.00753  2.39488  3.15231  2.51361  3.42064  3.55460  4.09183  3.42728  3.44561  2.48678  2.92078  2.10436  4.90911  2.89098     81 a - - -
          2.68618  4.42225  2.77519  2.73123  3.46354  2.40513  3.72494  3.29354  2.67741  2.69355  4.24690  2.90347  2.73739  3.18146  2.89801  2.37887  2.77519  2.98518  4.58477  3.61503
          0.01704  4.47679  5.19914  0.61958  0.77255  0.48576  0.95510
     65   2.00835  4.53007  3.40125  2.84242  3.69745  2.92181  2.76784  2.58600  2.80861  2.37323  3.63731  3.28938  3.06175  3.13257  3.20153  2.85066  2.92295  2.82198  5.10482  3.84726     82 a - - -
          2.68618  4.42225  2.77519  2.73123  3.46354  2.40513  3.72494  3.29354  2.67741  2.69355  4.24690  2.90347  2.73739  3.18146  2.89801  2.37887  2.77519  2.98518  4.58477  3.61503
          0.01704  4.47679  5.19914  0.61958  0.77255  0.48576  0.95510
     66   2.70480  5.07346  2.53888  2.17441  4.36166  3.48778  3.69270  3.81170  2.46009  2.67816  4.13080  2.54882  3.05936  2.81232  2.94332  2.38161  2.93723  3.43380  5.54068  2.91417     83 e - - -
          2.68618  4.42225  2.77519  2.73123  3.46354  2.40513  3.72494  3.29354  2.67741  2.69355  4.24690  2.90347  2.73739  3.18146  2.89801  2.37887  2.77519  2.98518  4.58477  3.61503
          0.01704  4.47679  5.19914  0.61958  0.77255  0.48576  0.95510
     67   2.69228  4.57452  2.74060  2.78991  2.95860  3.60820  3.84222  3.10847  2.76622  2.07120  3.66662  3.25198  3.99375  2.44867  3.17279  2.46628  2.92444  2.45968  5.13102  3.86275     84 l - - -
          2.68618  4.42225  2.77519  2.73123  3.46354  2.40513  3.72494  3.29354  2.67741  2.69355  4.24690  2.90347  2.73739  3.18146  2.89801  2.37887  2.77519  2.98518  4.58477  3.61503
          0.01704  4.47679  5.19914  0.61958  0.77255  0.48576  0.95510
     68   2.71781  4.98391  2.11652  2.49796  4.26081  3.49995  3.74097  3.68420  2.53801  2.71218  4.07501  2.54646  3.91533  2.88073  3.01255  2.03257  2.95761  2.77518  5.49515  4.13968     85 s - - -
          2.68618  4.42225  2.77519  2.73123  3.46354  2.40513  3.72494  3.29354  2.67741  2.69355  4.24690  2.90347  2.73739  3.18146  2.89801  2.37887  2.77519  2.98518  4.58477  3.61503
          0.01704  4.47679  5.19914  0.61958  0.77255  0.48576  0.95510
     69   1.97947  4.19954  4.03305  3.45252  2.72364  3.76333  4.06355  2.65431  3.34918  1.99555  3.31510  3.70310  4.13890  3.58850  3.56726  2.54797  2.45738  2.45613  3.21180  3.60084     86 a - - -
          2.68618  4.42225  2.77519  2.73123  3.46354  2.40513  3.72494  3.29354  2.67741  2.69355  4.24690  2.90347  2.73739  3.18146  2.89801  2.37887  2.77519  2.98518  4.58477  3.61503
          0.01704  4.47679  5.19914  0.61958  0.77255  0.48576  0.95510
     70   2.69653  4.66992  2.52857  2.36990  2.54721  2.75873  3.80777  3.23128  2.69098  2.48022  3.75887  3.18199  3.96907  3.02255  3.11969  2.80440  2.92910  2.53417  5.21411  3.92707     87 e - - -
          2.68618  4.42225  2.77519  2.73123  3.46354  2.40513  3.72494  3.29354  2.67741  2.69355  4.24690  2.90347  2.73739  3.18146  2.89801  2.37887  2.77519  2.98518  4.58477  3.61503
          0.01704  4.47679  5.19914  0.61958  0.77255  0.48576  0.95510
     71   2.07272  4.50612  3.43231  2.86848  3.65979  3.63075  3.04759  2.40786  2.82674  2.72304  2.87278  3.30973  4.01388  2.53791  3.21136  2.86591  2.49719  2.78677  5.07573  3.82373     88 a - - -
          2.68618  4.42225  2.77519  2.73123  3.46354  2.40513  3.72494  3.29354  2.67741  2.69355  4.24690  2.90347  2.73739  3.18146  2.89801  2.37887  2.77519  2.98518  4.58477  3.61503
          0.01704  4.47679  5.19914  0.61958  0.77255  0.48576  0.95510
     72   3.26873  4.57747  5.17179  4.58019  2.27155  4.53376  4.86602  1.94428  4.41563  1.30040  2.41680  4.67069  4.77398  4.46569  4.43095  3.87099  3.49226  1.70047  5.18468  4.09522     89 l - - -
          2.68618  4.42225  2.77519  2.73123  3.46354  2.40513  3.72494  3.29354  2.67741  2.69355  4.24690  2.90347  2.73739  3.18146  2.89801  2.37887  2.77519  2.98518  4.58477  3.61503
          0.01704  4.47679  5.19914  0.61958  0.77255  0.48576  0.95510
     73   2.69314  4.14797  4.23606  3.64650  2.53404  2.90424  4.11046  2.23766  3.51283  2.32836  2.66261  3.81996  4.17593  3.71895  3.66606  3.09912  2.45504  2.39249  4.74838  2.26745     90 i - - -
          2.68618  4.42225  2.77519  2.73123  3.46354  2.40513  3.72494  3.29354  2.67741  2.69355  4.24690  2.90347  2.73739  3.18146  2.89801  2.37887  2.77519  2.98518  4.58477  3.61503
          0.01704  4.47679  5.19914  0.61958  0.77255  0.48576  0.95510
     74   2.70746  4.18425  4.16270  3.57705  2.69624  2.43739  4.11427  2.11615  3.45824  2.04311  2.55236  3.78911  3.06544  3.67852  3.64117  3.09713  2.93992  2.41262  4.79504  3.60386     91 l - - -
          2.68618  4.42225  2.77519  2.73123  3.46354  2.40513  3.72494  3.29354  2.67741  2.69355  4.24690  2.90347  2.73739  3.18146  2.89801  2.37887  2.77519  2.98518  4.58477  3.61503
          0.01704  4.47679  5.19914  0.61958  0.77255  0.48576  0.95510
     75   3.91642  5.22131  5.16326  4.84392  3.49200  4.74816  5.32182  2.75861  4.61432  0.37845  3.39096  5.06860  5.10390  4.82640  4.67541  4.45707  4.19482  2.94490  5.54489  4.39605     92 L - - -
          2.68618  4.42225  2.77519  2.73123  3.46354  2.40513  3.72494  3.29354  2.67741  2.69355  4.24690  2.90347  2.73739  3.18146  2.89801  2.37887  2.77519  2.98518  4.58477  3.61503
          0.01704  4.47679  5.19914  0.61958  0.77255  0.48576  0.95510
     76   3.04156  4.39374  4.82526  4.24444  3.38680  4.27899  4.63970  1.66225  4.09705  1.49223  2.58388  4.36694  4.58968  4.25238  4.18991  3.60166  2.41587  1.83291  5.12513  3.97321     93 l - - -
          2.68618  4.42225  2.77519  2.73123  3.46354  2.40513  3.72494  3.29354  2.67741  2.69355  4.24690  2.90347  2.73739  3.18146  2.89801  2.37887  2.77519  2.98518  4.58477  3.61503
          0.01704  4.47679  5.19914  0.61958  0.77255  0.48576  0.95510
     77   2.74280  2.84302  4.52153  3.92368  2.64387  2.92554  4.23294  1.77844  3.75147  1.75638  3.23010  4.00109  4.26198  3.91736  3.82876  3.20717  2.97718  2.28726  4.77711  3.59392     94 l - - -
          2.68618  4.42225  2.77519  2.73123  3.46354  2.40513  3.72494  3.29354  2.67741  2.69355  4.24690  2.90347  2.73739  3.18146  2.89801  2.37887  2.77519  2.98518  4.58477  3.61503
          0.01704  4.47679  5.19914  0.61958  0.77255  0.48576  0.95510
     78   3.34325  5.51515  3.51617  2.97637  4.99231  3.88593  3.86743  4.36205  0.80272  3.75856  4.63211  3.39985  4.28274  2.31560  2.35914  3.31171  3.51199  4.02627  5.76691  4.58875     95 k - - -
          2.68618  4.42225  2.77519  2.73123  3.46354  2.40513  3.72494  3.29354  2.67741  2.69355  4.24690  2.90347  2.73739  3.18146  2.89801  2.37887  2.77519  2.98518  4.58477  3.61503
          0.01704  4.47679  5.19914  0.61958  0.77255  0.48576  0.95510
     79   3.65149  5.75677  2.94630  0.40159  5.20833  3.79895  4.49636  4.80385  3.47300  4.33370  5.32828  3.48255  4.44483  3.72870  3.91531  3.59436  3.97505  4.43892  6.25138  5.04079     96 E - - -
          2.68618  4.42225  2.77519  2.73123  3.46354  2.40513  3.72494  3.29354  2.67741  2.69355  4.24690  2.90347  2.73739  3.18146  2.89801  2.37887  2.77519  2.98518  4.58477  3.61503
          0.01704  4.47679  5.19914  0.61958  0.77255  0.48576  0.95510
     80   1.92263  4.53227  4.67253  4.24298  3.85210  4.15186  4.95900  0.93356  4.13177  2.50859  3.71352  4.38439  4.65074  4.41458  4.32679  3.56710  3.38761  1.99803  5.64447  4.43662     97 i - - -
          2.68618  4.42225  2.77519  2.73123  3.46354  2.40513  3.72494  3.29354  2.67741  2.69355  4.24690  2.90347  2.73739  3.18146  2.89801  2.37887  2.77519  2.98518  4.58477  3.61503
          0.01704  4.47679  5.19914  0.61958  0.77255  0.48576  0.95510
     81   2.41950  4.35787  4.84994  4.26831  2.46839  4.25392  4.61871  1.47817  4.11235  1.73706  3.29955  4.36204  4.57184  4.26324  4.18841  3.57870  3.24704  1.79957  5.09615  3.93180     98 i - - -
          2.68618  4.42225  2.77519  2.73123  3.46354  2.40513  3.72494  3.29354  2.67741  2.69355  4.24690  2.90347  2.73739  3.18146  2.89801  2.37887  2.77519  2.98518  4.58477  3.61503
          0.01704  4.47679  5.19914  0.61958  0.77255  0.48576  0.95510
     82   3.49893  4.74361  5.41274  4.87458  3.53449  4.92823  5.37944  1.62505  4.75828  1.02297  3.30326  5.04825  5.10846  4.84790  4.83437  4.31084  3.73469  1.48577  5.62389  4.54056     99 l - - -
          2.68618  4.42225  2.77519  2.73123  3.46354  2.40513  3.72494  3.29354  2.67741  2.69355  4.24690  2.90347  2.73739  3.18146  2.89801  2.37887  2.77519  2.98518  4.58477  3.61503
          0.01704  4.47679  5.19914  0.61958  0.77255  0.48576  0.95510
     83   3.58270  5.25617  4.37335  4.36378  5.41632  0.20507  5.40144  5.20640  4.62251  4.76217  5.77143  4.54083  4.65916  4.89981  4.75193  3.77748  4.10714  4.61782  6.31010  5.55227    100 G - - -
          2.68618  4.42225  2.77519  2.73123  3.46354  2.40513  3.72494  3.29354  2.67741  2.69355  4.24690  2.90347  2.73739  3.18146  2.89801  2.37887  2.77519  2.98518  4.58477  3.61503
          0.01704  4.47679  5.19914  0.61958  0.77255  0.48576  0.95510
     84   2.24022  4.34383  4.38657  3.83554  3.55025  3.98986  4.45603  2.30051  3.72450  1.81270  3.48607  4.04086  4.39764  3.96876  3.92760  3.31612  2.47394  1.36329  5.15980  3.96505    101 v - - -
          2.68618  4.42225  2.77519  2.73123  3.46354  2.40513  3.72494  3.29354  2.67741  2.69355  4.24690  2.90347  2.73739  3.18146  2.89801  2.37887  2.77519  2.98518  4.58477  3.61503
          0.01704  4.47679  5.19914  0.61958  0.77255  0.48576  0.95510
     85   3.15171  2.72377  4.98922  4.39965  3.28988  4.38582  4.72802  1.96181  4.23491  1.06506  2.46148  4.50218  4.66468  4.33605  4.28509  3.71480  3.38027  2.31266  5.12464  4.00997    102 l - - -
          2.68618  4.42225  2.77519  2.73123  3.46354  2.40513  3.72494  3.29354  2.67741  2.69355  4.24690  2.90347  2.73739  3.18146  2.89801  2.37887  2.77519  2.98518  4.58477  3.61503
          0.01704  4.47679  5.19914  0.61958  0.77255  0.48576  0.95510
     86   3.66399  4.90038  5.49857  4.96971  3.41554  5.06137  5.45081  1.24163  4.81666  0.93213  3.18515  5.17780  5.18776  4.86778  4.86944  4.46604  3.89303  2.23175  5.59057  4.53157    103 l - - -
          2.68618  4.42225  2.77519  2.73123  3.46354  2.40513  3.72494  3.29354  2.67741  2.69355  4.24690  2.90347  2.73739  3.18146  2.89801  2.37887  2.77519  2.98518  4.58477  3.61503
          0.01704  4.47679  5.19914  0.61958  0.77255  0.48576  0.95510
     87   2.57420  4.52087  3.69261  3.60127  4.93480  0.67554  4.77268  4.46294  3.85318  4.12833  4.93817  3.69598  4.04326  4.08099  4.12131  2.05341  3.11341  3.74587  6.23901  5.05593    104 G - - -
          2.68618  4.42225  2.77519  2.73123  3.46354  2.40513  3.72494  3.29354  2.67741  2.69355  4.24690  2.90347  2.73739  3.18146  2.89801  2.37887  2.77519  2.98518  4.58477  3.61503
          0.01704  4.47679  5.19914  0.61958  0.77255  0.48576  0.95510
     88   2.96512  2.94403  4.76253  4.18180  1.48748  4.14506  4.44543  2.39101  4.01380  1.80728  3.25143  4.25263  4.48265  4.15250  4.08146  3.46764  3.20249  1.94686  4.89788  3.65476    105 f - - -
          2.68618  4.42225  2.77519  2.73123  3.46354  2.40513  3.72494  3.29354  2.67741  2.69355  4.24690  2.90347  2.73739  3.18146  2.89801  2.37887  2.77519  2.98518  4.58477  3.61503
          0.01704  4.47679  5.19914  0.61958  0.77255  0.48576  0.95510
     89   2.25440  3.03741  4.54523  3.95553  3.29023  3.98059  4.33178  2.39827  3.79888  1.45597  2.58982  4.06653  4.33820  3.97439  3.90028  3.29096  3.05511  1.95661  4.88823  3.71462    106 l - - -
          2.68618  4.42225  2.77519  2.73123  3.46354  2.40513  3.72494  3.29354  2.67741  2.69355  4.24690  2.90347  2.73739  3.18146  2.89801  2.37887  2.77519  2.98518  4.58477  3.61503
          0.01704  4.47679  5.19914  0.61958  0.77255  0.48576  0.95510
     90   1.93677  4.45514  4.53347  3.98089  1.93512  4.11848  4.41664  2.54498  3.85098  1.36937  3.25733  4.15445  4.47410  4.03164  3.99969  3.44101  3.25957  2.48799  4.93153  3.66258    107 l - - -
          2.68618  4.42225  2.77519  2.73123  3.46354  2.40513  3.72494  3.29354  2.67741  2.69355  4.24690  2.90347  2.73739  3.18146  2.89801  2.37887  2.77519  2.98518  4.58477  3.61503
          0.01704  4.47679  5.19914  0.61958  0.77255  0.48576  0.95510
     91   2.63854  4.61711  3.35581  2.87147  4.05167  2.64114  3.98207  3.47319  2.87522  3.13403  3.98125  3.28887  3.97359  3.20448  3.28321  1.41996  2.40455  3.14042  5.40773  2.87806    108 s - - -
          2.68618  4.42225  2.77519  2.73123  3.46354  2.40513  3.72494  3.29354  2.67741  2.69355  4.24690  2.90347  2.73739  3.18146  2.89801  2.37887  2.77519  2.98518  4.58477  3.61503
          0.01704  4.47679  5.19914  0.61958  0.77255  0.48576  0.95510
     92   2.30221  4.12074  4.44147  3.84228  2.43372  3.85412  4.17199  1.92547  3.67556  2.00850  3.21580  3.93643  4.21721  3.84792  3.76496  3.15597  2.36903  2.34055  3.20131  3.54651    109 i - - -
          2.68618  4.42225  2.77519  2.73123  3.46354  2.40513  3.72494  3.29354  2.67741  2.69355  4.24690  2.90347  2.73739  3.18146  2.89801  2.37887  2.77519  2.98518  4.58477  3.61503
          0.01704  4.47679  5.19914  0.61958  0.77255  0.48576  0.95510
     93   2.76954  4.58258  3.97514  3.67013  4.20900  3.52146  4.61419  3.25499  3.60981  3.14806  4.21663  3.83824  0.88984  3.95818  3.86793  2.99740  3.21244  2.05334  5.72625  4.49299    110 p - - -
          2.68618  4.42225  2.77519  2.73123  3.46354  2.40513  3.72494  3.29354  2.67741  2.69355  4.24690  2.90347  2.73739  3.18146  2.89801  2.37887  2.77519  2.98518  4.58477  3.61503
          0.01704  4.47679  5.19914  0.61958  0.77255  0.48576  0.95510
     94   4.14308  5.37319  5.08765  4.94854  0.38050  4.61150  4.30246  3.64342  4.85457  2.88490  4.29848  4.76447  5.08076  4.86197  4.82266  4.35401  4.45651  3.67230  4.43693  2.75528    111 F - - -
          2.68618  4.42225  2.77519  2.73123  3.46354  2.40513  3.72494  3.29354  2.67741  2.69355  4.24690  2.90347  2.73739  3.18146  2.89801  2.37887  2.77519  2.98518  4.58477  3.61503
          0.01704  4.47679  5.19914  0.61958  0.77255  0.48576  0.95510
     95   4.23624  5.36402  5.10564  4.87593  2.20088  4.82241  3.75934  3.97939  4.59720  3.23295  4.52805  4.47690  5.13387  4.56543  4.57339  4.25248  4.45280  3.89631  0.81008  1.52746    112 w - - -
          2.68618  4.42225  2.77519  2.73123  3.46354  2.40513  3.72494  3.29354  2.67741  2.69355  4.24690  2.90347  2.73739  3.18146  2.89801  2.37887  2.77519  2.98518  4.58477  3.61503
          0.01704  4.47679  5.19914  0.61958  0.77255  0.48576  0.95510
     96   1.66661  4.36729  4.55667  3.99176  3.51840  4.15528  4.55217  1.91021  3.87623  2.33855  2.61513  4.18658  4.50879  4.09812  4.05217  3.47281  3.20630  1.51717  5.17790  3.99082    113 v - - -
          2.68618  4.42225  2.77519  2.73123  3.46354  2.40513  3.72494  3.29354  2.67741  2.69355  4.24690  2.90347  2.73739  3.18146  2.89801  2.37887  2.77519  2.98518  4.58477  3.61503
          0.01704  4.47679  5.19914  0.61958  0.77255  0.48576  0.95510
     97   1.63254  4.34200  4.38944  3.81026  2.18826  4.01148  4.31644  2.53533  3.68569  1.82783  2.56949  4.01235  4.35882  3.88305  3.85096  3.31149  3.12622  2.44027  4.91488  3.71981    114 a - - -
          2.68618  4.42225  2.77519  2.73123  3.46354  2.40513  3.72494  3.29354  2.67741  2.69355  4.24690  2.90347  2.73739  3.18146  2.89801  2.37887  2.77519  2.98518  4.58477  3.61503
          0.01704  4.47679  5.19914  0.61958  0.77255  0.48576  0.95510
     98   2.36906  5.25194  2.84424  1.63939  4.56821  3.49834  2.45840  4.03751  2.49001  3.54173  4.31494  2.97491  3.93510  2.26327  2.95906  2.77383  3.04674  3.63269  5.69203  4.29666    115 e - - -
          2.68618  4.42225  2.77519  2.73123  3.46354  2.40513  3.72494  3.29354  2.67741  2.69355  4.24690  2.90347  2.73739  3.18146  2.89801  2.37887  2.77519  2.98518  4.58477  3.61503
          0.01704  4.47679  5.19914  0.61958  0.77255  0.48576  0.95510
     99   1.74959  4.42292  3.79617  3.31622  4.16310  3.34019  4.29217  3.47624  3.27982  3.23024  4.09130  3.54786  3.99023  3.57549  3.62022  1.44036  2.16569  2.34938  5.55936  4.33760    116 s - - -
          2.68618  4.42225  2.77519  2.73123  3.46354  2.40513  3.72494  3.29354  2.67741  2.69355  4.24690  2.90347  2.73739  3.18146  2.89801  2.37887  2.77519  2.98518  4.58477  3.61503
          0.01704  4.47679  5.19914  0.61958  0.77255  0.48576  0.95510
    100   1.33820  4.44151  4.34279  3.82796  3.69143  3.94241  4.56197  2.35574  3.72586  2.06485  3.59794  4.04571  4.41601  3.99938  3.96533  3.29895  3.20191  1.61830  5.35091  4.14870    117 a - - -
          2.68618  4.42225  2.77519  2.73123  3.46354  2.40513  3.72494  3.29354  2.67741  2.69355  4.24690  2.90347  2.73739  3.18146  2.89801  2.37887  2.77519  2.98518  4.58477  3.61503
          0.01704  4.47679  5.19914  0.61958  0.77255  0.48576  0.95510
    101   3.58270  5.25617  4.37335  4.36378  5.41632  0.20507  5.40144  5.20640  4.62251  4.76217  5.77143  4.54083  4.65916  4.89981  4.75193  3.77748  4.10714  4.61782  6.31010  5.55227    118 G - - -
          2.68618  4.42225  2.77519  2.73123  3.46354  2.40513  3.72494  3.29354  2.67741  2.69355  4.24690  2.90347  2.73739  3.18146  2.89801  2.37887  2.77519  2.98518  4.58477  3.61503
          0.01704  4.47679  5.19914  0.61958  0.77255  0.48576  0.95510
    102   2.29583  3.20896  2.73096  2.82352  2.93825  3.57010  3.87479  3.15476  2.80019  2.84115  3.70870  3.27058  3.98716  3.12325  3.20480  2.02660  2.38503  2.89230  5.17245  3.90801    119 s - - -
          2.68618  4.42225  2.77519  2.73123  3.46354  2.40513  3.72494  3.29354  2.67741  2.69355  4.24690  2.90347  2.73739  3.18146  2.89801  2.37887  2.77519  2.98518  4.58477  3.61503
          0.01704  4.47679  5.19914  0.61958  0.77255  0.48576  0.95510
    103   3.57810  4.83829  5.43507  4.86608  2.19504  4.89610  5.14082  1.42584  4.72222  1.02598  3.08151  5.00786  5.03883  4.69898  4.72510  4.25920  3.79388  2.45627  5.30432  4.17585    120 l - - -
          2.68618  4.42225  2.77519  2.73123  3.46354  2.40513  3.72494  3.29354  2.67741  2.69355  4.24690  2.90347  2.73739  3.18146  2.89801  2.37887  2.77519  2.98518  4.58477  3.61503
          0.01704  4.47679  5.19914  0.61958  0.77255  0.48576  0.95510
    104   3.45272  4.67449  5.44122  4.93972  3.80533  4.98223  5.56967  0.97787  4.85172  1.84315  3.56446  5.10944  5.19243  5.03837  4.98326  4.38716  3.70282  1.30821  5.87997  4.71939    121 i - - -
          2.68618  4.42225  2.77519  2.73123  3.46354  2.40513  3.72494  3.29354  2.67741  2.69355  4.24690  2.90347  2.73739  3.18146  2.89801  2.37887  2.77519  2.98518  4.58477  3.61503
          0.01704  4.47679  5.19914  0.61958  0.77255  0.48576  0.95510
    105   3.07617  5.39178  0.87373  2.51640  4.93208  3.46289  4.12688  4.36401  3.14610  3.97933  4.85251  3.06791  4.10966  3.30984  3.70123  3.04296  2.18969  3.93794  6.16681  4.72710    122 d - - -
          2.68618  4.42225  2.77519  2.73123  3.46354  2.40513  3.72494  3.29354  2.67741  2.69355  4.24690  2.90347  2.73739  3.18146  2.89801  2.37887  2.77519  2.98518  4.58477  3.61503
          0.01704  4.47679  5.19914  0.61958  0.77255  0.48576  0.95510
    106   2.77034  4.84118  3.11390  2.75794  4.21166  3.48481  3.97564  3.68572  2.81401  2.54017  4.19272  1.28363  4.02041  3.17792  3.22085  2.28654  3.08387  3.34168  5.54142  4.19341    123 n - - -
          2.68618  4.42225  2.77519  2.73123  3.46354  2.40513  3.72494  3.29354  2.67741  2.69355  4.24690  2.90347  2.73739  3.18146  2.89801  2.37887  2.77519  2.98518  4.58477  3.61503
          0.01704  4.47679  5.19914  0.61958  0.77255  0.48576  0.95510
    107   2.94814  4.91058  3.39656  2.98362  4.10401  3.68262  4.06491  3.36786  2.76428  3.04144  4.08022  3.41889  4.17788  1.09529  3.07963  3.05805  3.23655  2.28899  5.51568  4.20336    124 q - - -
          2.68618  4.42225  2.77519  2.73123  3.46354  2.40513  3.72494  3.29354  2.67741  2.69355  4.24690  2.90347  2.73739  3.18146  2.89801  2.37887  2.77519  2.98518  4.58477  3.61503
          0.01704  4.47679  5.19914  0.61958  0.77255  0.48576  0.95510
    108   3.03212  5.26420  3.36102  2.78764  4.69709  3.71396  3.80301  4.09882  2.23741  3.57329  4.39838  3.25005  4.11610  2.18453  1.25669  2.30127  3.24322  3.73697  5.66247  4.40817    125 r - - -
          2.68618  4.42225  2.77519  2.73123  3.46354  2.40513  3.72494  3.29354  2.67741  2.69355  4.24690  2.90347  2.73739  3.18146  2.89801  2.37887  2.77519  2.98518  4.58477  3.61503
          0.01704  4.47679  5.19914  0.61958  0.77255  0.48576  0.95510
    109   3.58270  5.25617  4.37335  4.36378  5.41632  0.20507  5.40144  5.20640  4.62251  4.76217  5.77143  4.54083  4.65916  4.89981  4.75193  3.77748  4.10714  4.61782  6.31010  5.55227    126 G - - -
          2.68618  4.42225  2.77519  2.73123  3.46354  2.40513  3.72494  3.29354  2.67741  2.69355  4.24690  2.90347  2.73739  3.18146  2.89801  2.37887  2.77519  2.98518  4.58477  3.61503
          0.01704  4.47679  5.19914  0.61958  0.77255  0.48576  0.95510
    110   1.58896  4.26488  4.01652  3.45913  2.56554  3.73485  4.13402  2.12672  3.36940  2.47504  3.41880  3.71449  4.15726  3.62125  3.61061  2.48317  2.96346  2.47298  4.92426  3.70944    127 a - - -
          2.68618  4.42225  2.77519  2.73123  3.46354  2.40513  3.72494  3.29354  2.67741  2.69355  4.24690  2.90347  2.73739  3.18146  2.89801  2.37887  2.77519  2.98518  4.58477  3.61503
          0.01704  4.47679  5.19914  0.61958  0.77255  0.48576  0.95510
    111   2.34747  4.85683  3.11850  2.58484  4.11681  3.52712  3.76620  3.52125  2.56672  2.61340  3.96423  2.50162  3.93534  2.34934  3.01203  2.75508  1.98258  3.20504  5.39578  4.07362    128 t - - -
          2.68621  4.42228  2.77522  2.73126  3.46357  2.40482  3.72497  3.29357  2.67744  2.69358  4.24693  2.90350  2.73742  3.18149  2.89804  2.37890  2.77522  2.98521  4.58480  3.61506
          0.15190  1.99952  5.19914  0.25494  1.49150  0.48576  0.95510
    112   2.70715  4.44781  3.56104  3.01446  3.59260  3.65947  3.95106  2.94320  2.95295  1.73214  2.81739  2.62258  4.06127  3.27473  3.30135  2.13119  2.95089  2.72116  5.04465  3.80329    130 l - - -
          2.68618  4.42225  2.77519  2.73123  3.46354  2.40513  3.72494  3.29354  2.67741  2.69355  4.24690  2.90347  2.73739  3.18146  2.89801  2.37887  2.77519  2.98518  4.58477  3.61503
          0.01704  4.47679  5.19914  0.61958  0.77255  0.48576  0.95510
    113   2.01349  4.82156  3.12748  2.12781  4.18551  2.74685  3.82090  3.59512  2.64449  3.21395  4.03189  3.11577  3.93103  2.98366  3.09938  2.06829  2.94856  2.53588  5.46418  4.14069    131 a - - -
          2.68618  4.42225  2.77519  2.73123  3.46354  2.40513  3.72494  3.29354  2.67741  2.69355  4.24690  2.90347  2.73739  3.18146  2.89801  2.37887  2.77519  2.98518  4.58477  3.61503
          0.01704  4.47679  5.19914  0.61958  0.77255  0.48576  0.95510
    114   2.73972  4.93533  3.01531  2.67141  4.58302  1.96492  3.96754  4.04457  2.76903  3.60738  4.40627  3.15004  3.97534  1.94598  3.20606  1.67339  3.07268  3.59665  5.78560  4.44098    132 s - - -
          2.68618  4.42225  2.77519  2.73123  3.46354  2.40513  3.72494  3.29354  2.67741  2.69355  4.24690  2.90347  2.73739  3.18146  2.89801  2.37887  2.77519  2.98518  4.58477  3.61503
          0.01704  4.47679  5.19914  0.61958  0.77255  0.48576  0.95510
    115   2.20246  4.47951  3.48553  2.92489  3.63339  3.64117  3.90199  2.99113  2.87406  2.05606  2.72916  3.35131  4.03104  2.63615  3.24491  2.18287  2.93124  2.75963  5.06349  3.81890    133 l - - -
          2.68618  4.42225  2.77519  2.73123  3.46354  2.40513  3.72494  3.29354  2.67741  2.69355  4.24690  2.90347  2.73739  3.18146  2.89801  2.37887  2.77519  2.98518  4.58477  3.61503
          0.01704  4.47679  5.19914  0.61958  0.77255  0.48576  0.95510
    116   3.06256  4.42865  4.74141  4.17803  3.53053  4.30799  4.70554  1.62018  4.05418  1.66053  3.41646  4.35659  4.63263  4.26019  4.20688  3.63397  1.90247  1.72431  5.26493  4.09041    134 i - - -
          2.68618  4.42225  2.77519  2.73123  3.46354  2.40513  3.72494  3.29354  2.67741  2.69355  4.24690  2.90347  2.73739  3.18146  2.89801  2.37887  2.77519  2.98518  4.58477  3.61503
          0.01704  4.47679  5.19914  0.61958  0.77255  0.48576  0.95510
    117   3.06601  5.58481  1.49657  2.37200  4.97319  3.45437  3.97197  4.49808  2.93597  3.98686  4.80216  1.56450  4.05012  3.12458  3.51020  2.12368  3.35868  4.04321  6.13615  4.64930    135 d - - -
          2.68618  4.42225  2.77519  2.73123  3.46354  2.40513  3.72494  3.29354  2.67741  2.69355  4.24690  2.90347  2.73739  3.18146  2.89801  2.37887  2.77519  2.98518  4.58477  3.61503
          0.01704  4.47679  5.19914  0.61958  0.77255  0.48576  0.95510
    118   3.05740  4.80659  3.94136  3.60255  3.92407  3.78665  4.51742  3.26622  3.47026  1.88545  4.00753  3.89622  0.89769  3.87945  3.73012  3.27721  3.42408  3.11796  5.50819  4.23376    136 p - - -
          2.68618  4.42225  2.77519  2.73123  3.46354  2.40513  3.72494  3.29354  2.67741  2.69355  4.24690  2.90347  2.73739  3.18146  2.89801  2.37887  2.77519  2.98518  4.58477  3.61503
          0.01704  4.47679  5.19914  0.61958  0.77255  0.48576  0.95510
    119   1.72127  4.31708  3.96966  3.43230  3.55674  2.76930  4.18971  2.71807  3.35145  1.81937  3.52923  3.69634  4.15006  3.62247  3.61839  3.00271  2.98431  1.99480  5.06635  3.86058    137 a - - -
          2.68618  4.42225  2.77519  2.73123  3.46354  2.40513  3.72494  3.29354  2.67741  2.69355  4.24690  2.90347  2.73739  3.18146  2.89801  2.37887  2.77519  2.98518  4.58477  3.61503
          0.01704  4.47679  5.19914  0.61958  0.77255  0.48576  0.95510
    120   2.74295  5.01739  3.07698  2.52786  4.29572  3.53559  3.72142  3.72381  2.44429  2.34624  4.08859  2.27700  3.93012  2.44168  2.37794  2.25028  2.97175  3.37557  5.49047  4.14875    138 s - - -
          2.68618  4.42225  2.77519  2.73123  3.46354  2.40513  3.72494  3.29354  2.67741  2.69355  4.24690  2.90347  2.73739  3.18146  2.89801  2.37887  2.77519  2.98518  4.58477  3.61503
          0.01704  4.47679  5.19914  0.61958  0.77255  0.48576  0.95510
    121   2.27110  4.75335  2.52864  2.71250  4.10891  1.69887  3.91880  2.47266  2.80525  3.14490  3.99863  3.18982  3.98476  3.11760  3.24754  2.80778  3.00153  3.13505  5.44841  4.14552    139 g - - -
          2.68618  4.42225  2.77519  2.73123  3.46354  2.40513  3.72494  3.29354  2.67741  2.69355  4.24690  2.90347  2.73739  3.18146  2.89801  2.37887  2.77519  2.98518  4.58477  3.61503
          0.01704  4.47679  5.19914  0.61958  0.77255  0.48576  0.95510
    122   2.69428  4.98332  2.50312  2.10445  4.25031  3.50138  3.70591  2.96815  2.48618  3.25601  4.04971  3.01224  3.04128  2.83828  2.96063  2.37235  2.51686  2.80610  5.47095  4.11426    140 e - - -
          2.68618  4.42225  2.77519  2.73123  3.46354  2.40513  3.72494  3.29354  2.67741  2.69355  4.24690  2.90347  2.73739  3.18146  2.89801  2.37887  2.77519  2.98518  4.58477  3.61503
          0.01704  4.47679  5.19914  0.61958  0.77255  0.48576  0.95510
    123   3.10770  5.71627  1.49775  1.93768  5.01294  3.47450  3.93865  4.53663  2.87594  4.00180  4.81387  2.92393  4.05333  1.52220  3.44204  2.99878  3.37803  4.09058  6.14228  4.64608    141 d - - -
          2.68618  4.42225  2.77519  2.73123  3.46354  2.40513  3.72494  3.29354  2.67741  2.69355  4.24690  2.90347  2.73739  3.18146  2.89801  2.37887  2.77519  2.98518  4.58477  3.61503
          0.01704  4.47679  5.19914  0.61958  0.77255  0.48576  0.95510
    124   2.06436  4.59560  3.41568  3.06908  4.44683  3.33068  4.23477  3.81906  3.13461  3.50879  4.34327  2.32735  3.98868  3.45564  3.51469  2.74136  1.13001  3.37504  5.76756  4.50367    142 t - - -
          2.68618  4.42225  2.77519  2.73123  3.46354  2.40513  3.72494  3.29354  2.67741  2.69355  4.24690  2.90347  2.73739  3.18146  2.89801  2.37887  2.77519  2.98518  4.58477  3.61503
          0.01704  4.47679  5.19914  0.61958  0.77255  0.48576  0.95510
    125   2.50411  4.44782  3.83280  3.54592  4.66268  3.22523  4.58582  4.06228  3.56666  3.77419  4.60215  3.64680  3.99165  3.86325  3.85918  0.91767  1.65605  3.48808  6.00592  4.79935    143 s - - -
          2.68618  4.42225  2.77519  2.73123  3.46354  2.40513  3.72494  3.29354  2.67741  2.69355  4.24690  2.90347  2.73739  3.18146  2.89801  2.37887  2.77519  2.98518  4.58477  3.61503
          0.01704  4.47679  5.19914  0.61958  0.77255  0.48576  0.95510
    126   2.81596  4.90341  3.05077  1.96618  4.16114  3.56368  3.88829  2.68004  2.71458  3.15738  4.04142  3.16121  1.65802  3.07192  3.14192  2.87786  3.07249  3.18193  5.48604  4.16837    144 p - - -
          2.68618  4.42225  2.77519  2.73123  3.46354  2.40513  3.72494  3.29354  2.67741  2.69355  4.24690  2.90347  2.73739  3.18146  2.89801  2.37887  2.77519  2.98518  4.58477  3.61503
          0.01704  4.47679  5.19914  0.61958  0.77255  0.48576  0.95510
    127   2.31297  4.22809  3.98730  3.40762  3.33128  3.77189  2.78012  2.21257  3.30902  1.88375  2.71094  3.68257  4.14303  3.55963  3.54496  3.04789  2.47534  2.46142  4.83651  3.63677    145 l - - -
          2.68618  4.42225  2.77519  2.73123  3.46354  2.40513  3.72494  3.29354  2.67741  2.69355  4.24690  2.90347  2.73739  3.18146  2.89801  2.37887  2.77519  2.98518  4.58477  3.61503
          0.01704  4.47679  5.19914  0.61958  0.77255  0.48576  0.95510
    128   1.54983  4.46537  3.90727  3.76225  4.89126  0.82044  4.82254  4.30834  3.91483  4.02949  4.85142  3.76712  4.03503  4.14305  4.15671  2.73080  3.07786  3.64085  6.20997  5.06895    146 g - - -
          2.68618  4.42225  2.77519  2.73123  3.46354  2.40513  3.72494  3.29354  2.67741  2.69355  4.24690  2.90347  2.73739  3.18146  2.89801  2.37887  2.77519  2.98518  4.58477  3.61503
          0.01704  4.47679  5.19914  0.61958  0.77255  0.48576  0.95510
    129   2.70374  4.87465  3.10743  2.24613  4.10791  3.53428  3.73940  2.66836  2.25778  2.64549  3.94893  2.22755  3.92582  2.89607  2.98715  2.74540  2.51194  3.19815  5.38142  4.05479    147 n - - -
          2.68618  4.42225  2.77519  2.73123  3.46354  2.40513  3.72494  3.29354  2.67741  2.69355  4.24690  2.90347  2.73739  3.18146  2.89801  2.37887  2.77519  2.98518  4.58477  3.61503
          0.01704  4.47679  5.19914  0.61958  0.77255  0.48576  0.95510
    130   3.08937  4.51341  4.60909  4.06354  1.44264  4.19638  4.41459  2.56457  3.91973  1.50908  3.26931  4.21985  4.53763  4.09222  4.05597  3.52229  2.39579  2.52593  4.86833  3.53225    148 f - - -
          2.68618  4.42225  2.77519  2.73123  3.46354  2.40513  3.72494  3.29354  2.67741  2.69355  4.24690  2.90347  2.73739  3.18146  2.89801  2.37887  2.77519  2.98518  4.58477  3.61503
          0.01704  4.47679  5.19914  0.61958  0.77255  0.48576  0.95510
    131   3.63810  4.90208  5.06907  4.65196  1.36762  4.61859  3.99894  3.08746  4.47264  1.28286  3.65969  4.46236  4.89515  4.43724  4.46582  3.96435  3.85538  3.09530  4.15700  1.80728    149 l - - -
          2.68618  4.42225  2.77519  2.73123  3.46354  2.40513  3.72494  3.29354  2.67741  2.69355  4.24690  2.90347  2.73739  3.18146  2.89801  2.37887  2.77519  2.98518  4.58477  3.61503
          0.01704  4.47679  5.19914  0.61958  0.77255  0.48576  0.95510
    132   2.71687  4.89520  3.09256  2.55905  4.13581  3.53322  2.73980  3.55061  2.53712  3.15847  3.97797  2.29673  3.93248  2.47497  2.98359  2.75525  2.51916  2.26071  5.40270  4.07369    150 v - - -
          2.68618  4.42225  2.77519  2.73123  3.46354  2.40513  3.72494  3.29354  2.67741  2.69355  4.24690  2.90347  2.73739  3.18146  2.89801  2.37887  2.77519  2.98518  4.58477  3.61503
          0.01704  4.47679  5.19914  0.61958  0.77255  0.48576  0.95510
    133   2.69698  4.71155  3.22297  2.32117  3.89757  3.57080  3.78698  3.29298  2.64155  2.23758  2.99869  2.55731  3.95833  2.55099  3.07182  2.78947  2.92805  3.01700  5.24270  2.82319    151 l - - -
          2.68618  4.42225  2.77519  2.73123  3.46354  2.40513  3.72494  3.29354  2.67741  2.69355  4.24690  2.90347  2.73739  3.18146  2.89801  2.37887  2.77519  2.98518  4.58477  3.61503
          0.01704  4.47679  5.19914  0.61958  0.77255  0.48576  0.95510
    134   2.30934  4.27864  4.17337  3.60989  1.85717  3.83753  4.19615  2.60206  3.49916  1.94826  3.34587  3.83369  4.23388  3.73287  3.70370  3.14149  2.10882  2.43728  4.89391  3.67394    152 f - - -
          2.68618  4.42225  2.77519  2.73123  3.46354  2.40513  3.72494  3.29354  2.67741  2.69355  4.24690  2.90347  2.73739  3.18146  2.89801  2.37887  2.77519  2.98518  4.58477  3.61503
          0.01704  4.47679  5.19914  0.61958  0.77255  0.48576  0.95510
    135   2.25140  4.30747  3.84846  3.30381  3.53639  2.64032  4.09507  2.83771  3.23392  1.70263  3.51886  3.59732  4.09008  3.50910  3.52038  2.45391  2.93820  2.08076  5.01470  3.80429    153 l - - -
          2.68618  4.42225  2.77519  2.73123  3.46354  2.40513  3.72494  3.29354  2.67741  2.69355  4.24690  2.90347  2.73739  3.18146  2.89801  2.37887  2.77519  2.98518  4.58477  3.61503
          0.01704  4.47679  5.19914  0.61958  0.77255  0.48576  0.95510
    136   2.03141  4.36439  4.49150  3.94247  3.62271  4.08277  4.56340  1.63657  3.83957  2.49559  3.54485  4.14129  4.48054  4.08161  4.04098  3.41316  2.30624  1.48224  5.25123  4.04993    154 v - - -
          2.68618  4.42225  2.77519  2.73123  3.46354  2.40513  3.72494  3.29354  2.67741  2.69355  4.24690  2.90347  2.73739  3.18146  2.89801  2.37887  2.77519  2.98518  4.58477  3.61503
          0.01704  4.47679  5.19914  0.61958  0.77255  0.48576  0.95510
    137   2.35005  4.27238  4.40828  3.83264  3.42580  4.00403  4.36245  1.88103  3.71215  2.37705  2.64037  4.02257  4.36638  3.93164  3.88341  3.30873  2.05850  1.66786  5.00860  3.81698    155 v - - -
          2.68618  4.42225  2.77519  2.73123  3.46354  2.40513  3.72494  3.29354  2.67741  2.69355  4.24690  2.90347  2.73739  3.18146  2.89801  2.37887  2.77519  2.98518  4.58477  3.61503
          0.01704  4.47679  5.19914  0.61958  0.77255  0.48576  0.95510
    138   3.45388  4.69953  5.37710  4.84727  3.61175  4.89793  5.38158  1.70249  4.73584  1.22524  3.38618  5.01614  5.10077  4.86347  4.83231  4.28188  3.69481  1.17705  5.67042  4.55707    156 v - - -
          2.68618  4.42225  2.77519  2.73123  3.46354  2.40513  3.72494  3.29354  2.67741  2.69355  4.24690  2.90347  2.73739  3.18146  2.89801  2.37887  2.77519  2.98518  4.58477  3.61503
          0.01704  4.47679  5.19914  0.61958  0.77255  0.48576  0.95510
    139   3.19175  4.54187  4.81177  4.28378  1.31101  4.29179  4.15297  2.73471  4.11663  1.78228  3.40511  4.27651  4.60674  4.19958  4.17016  3.61322  3.41814  2.13698  4.44001  2.29425    157 f - - -
          2.68618  4.42225  2.77519  2.73123  3.46354  2.40513  3.72494  3.29354  2.67741  2.69355  4.24690  2.90347  2.73739  3.18146  2.89801  2.37887  2.77519  2.98518  4.58477  3.61503
          0.01704  4.47679  5.19914  0.61958  0.77255  0.48576  0.95510
    140   3.08059  4.42474  4.81201  4.27947  1.83904  4.17864  4.04516  2.22798  4.08742  1.70928  3.43768  4.20102  4.51360  4.15609  4.10086  3.49907  3.30795  2.66967  2.54596  2.13712    158 l - - -
          2.68618  4.42225  2.77519  2.73123  3.46354  2.40513  3.72494  3.29354  2.67741  2.69355  4.24690  2.90347  2.73739  3.18146  2.89801  2.37887  2.77519  2.98518  4.58477  3.61503
          0.01704  4.47679  5.19914  0.61958  0.77255  0.48576  0.95510
    141   2.27712  4.69349  3.25051  2.69196  3.88193  3.58017  3.79660  3.27036  2.30688  2.09348  3.78159  3.17687  3.96745  2.55869  3.06707  2.42314  2.93267  2.99841  5.23066  3.08979    159 l - - -
          2.68618  4.42225  2.77519  2.73123  3.46354  2.40513  3.72494  3.29354  2.67741  2.69355  4.24690  2.90347  2.73739  3.18146  2.89801  2.37887  2.77519  2.98518  4.58477  3.61503
          0.01704  4.47679  5.19914  0.61958  0.77255  0.48576  0.95510
    142   1.62431  4.65776  3.35210  2.88975  4.46346  2.52391  4.07034  3.90182  2.92139  3.50982  4.30545  2.50583  3.93302  3.24410  3.35193  1.85963  2.32041  3.43229  5.72724  4.42972    160 a - - -
          2.68618  4.42225  2.77519  2.73123  3.46354  2.40513  3.72494  3.29354  2.67741  2.69355  4.24690  2.90347  2.73739  3.18146  2.89801  2.37887  2.77519  2.98518  4.58477  3.61503
          0.01704  4.47679  5.19914  0.61958  0.77255  0.48576  0.95510
    143   3.58270  5.25617  4.37335  4.36378  5.41632  0.20507  5.40144  5.20640  4.62251  4.76217  5.77143  4.54083  4.65916  4.89981  4.75193  3.77748  4.10714  4.61782  6.31010  5.55227    161 G - - -
          2.68618  4.42225  2.77519  2.73123  3.46354  2.40513  3.72494  3.29354  2.67741  2.69355  4.24690  2.90347  2.73739  3.18146  2.89801  2.37887  2.77519  2.98518  4.58477  3.61503
          0.01704  4.47679  5.19914  0.61958  0.77255  0.48576  0.95510
    144   1.91661  4.49922  3.86767  3.75832  4.93203  0.66364  4.84950  4.35534  3.94746  4.07944  4.91062  3.77995  4.05893  4.17564  4.18416  2.76524  3.11681  3.68346  6.23976  5.10462    162 G - - -
          2.68618  4.42225  2.77519  2.73123  3.46354  2.40513  3.72494  3.29354  2.67741  2.69355  4.24690  2.90347  2.73739  3.18146  2.89801  2.37887  2.77519  2.98518  4.58477  3.61503
          0.01704  4.47679  5.19914  0.61958  0.77255  0.48576  0.95510
    145   2.92807  4.36530  4.41567  3.84149  2.07892  4.03307  2.64326  2.65183  3.69968  1.62934  2.09373  4.01004  4.37210  3.88707  3.84833  3.33078  3.15639  2.55813  4.70841  3.36977    163 l - - -
          2.68618  4.42225  2.77519  2.73123  3.46354  2.40513  3.72494  3.29354  2.67741  2.69355  4.24690  2.90347  2.73739  3.18146  2.89801  2.37887  2.77519  2.98518  4.58477  3.61503
          0.01704  4.47679  5.19914  0.61958  0.77255  0.48576  0.95510
    146   2.72178  4.43533  3.64316  3.07503  3.59070  3.68725  3.97079  2.89646  2.94795  1.93652  3.55276  3.46137  4.08395  3.30247  2.47241  2.13471  2.96370  2.03870  5.04326  3.81302    164 l - - -
          2.68618  4.42225  2.77519  2.73123  3.46354  2.40513  3.72494  3.29354  2.67741  2.69355  4.24690  2.90347  2.73739  3.18146  2.89801  2.37887  2.77519  2.98518  4.58477  3.61503
          0.01704  4.47679  5.19914  0.61958  0.77255  0.48576  0.95510
    147   2.74099  4.17879  4.34153  3.75285  2.19134  3.86988  4.18844  2.05095  3.61084  1.76381  3.25457  3.90673  4.23474  3.80753  3.74724  2.58814  2.47844  2.34892  4.79757  3.60632    165 l - - -
          2.68618  4.42225  2.77519  2.73123  3.46354  2.40513  3.72494  3.29354  2.67741  2.69355  4.24690  2.90347  2.73739  3.18146  2.89801  2.37887  2.77519  2.98518  4.58477  3.61503
          0.01704  4.47679  5.19914  0.61958  0.77255  0.48576  0.95510
    148   3.64630  4.89645  5.49729  4.92086  3.29374  4.99681  5.31571  1.52923  4.77946  1.00066  1.90311  5.11328  5.10260  4.75043  4.78867  4.36688  3.85915  2.45852  5.44703  4.44789    166 l - - -
          2.68618  4.42225  2.77519  2.73123  3.46354  2.40513  3.72494  3.29354  2.67741  2.69355  4.24690  2.90347  2.73739  3.18146  2.89801  2.37887  2.77519  2.98518  4.58477  3.61503
          0.01704  4.47679  5.19914  0.61958  0.77255  0.48576  0.95510
    149   2.32061  4.35582  4.32087  3.77130  3.49520  3.93409  4.40355  2.42586  3.65619  1.27436  3.42691  3.98455  4.35157  3.90075  3.86307  3.26072  2.46457  1.94861  5.11696  3.93304    167 l - - -
          2.68618  4.42225  2.77519  2.73123  3.46354  2.40513  3.72494  3.29354  2.67741  2.69355  4.24690  2.90347  2.73739  3.18146  2.89801  2.37887  2.77519  2.98518  4.58477  3.61503
          0.01704  4.47679  5.19914  0.61958  0.77255  0.48576  0.95510
    150   2.87624  5.40384  1.94860  2.05897  4.72763  2.56613  3.79201  4.22199  2.62010  3.70457  4.47338  2.93070  3.95247  2.38837  3.14422  1.90879  3.12476  3.78766  5.84752  4.40696    168 s - - -
          2.68618  4.42225  2.77519  2.73123  3.46354  2.40513  3.72494  3.29354  2.67741  2.69355  4.24690  2.90347  2.73739  3.18146  2.89801  2.37887  2.77519  2.98518  4.58477  3.61503
          0.01704  4.47679  5.19914  0.61958  0.77255  0.48576  0.95510
    151   2.29250  4.28181  4.13819  3.58243  3.50104  3.79441  4.25066  2.12728  3.48846  2.51733  3.47420  3.81635  4.22660  3.73890  3.72067  2.54161  2.44440  1.44914  5.03165  3.83065    169 v - - -
          2.68618  4.42225  2.77519  2.73123  3.46354  2.40513  3.72494  3.29354  2.67741  2.69355  4.24690  2.90347  2.73739  3.18146  2.89801  2.37887  2.77519  2.98518  4.58477  3.61503
          0.01704  4.47679  5.19914  0.61958  0.77255  0.48576  0.95510
    152   3.06249  4.41423  4.85405  4.26984  3.29660  4.28408  4.60532  1.71291  4.10937  1.28520  3.22388  4.37640  4.58740  4.24568  4.18374  3.60652  3.29330  1.83642  5.05177  2.76435    170 l - - -
          2.68618  4.42225  2.77519  2.73123  3.46354  2.40513  3.72494  3.29354  2.67741  2.69355  4.24690  2.90347  2.73739  3.18146  2.89801  2.37887  2.77519  2.98518  4.58477  3.61503
          0.01704  4.47679  5.19914  0.61958  0.77255  0.48576  0.95510
    153   2.85309  4.37320  4.07346  3.51451  1.99679  3.88887  3.95841  2.84494  3.41696  2.02061  3.48779  2.80879  4.25422  2.80161  3.64847  3.16768  3.08345  2.64964  3.00876  2.47264    171 f - - -
          2.68618  4.42225  2.77519  2.73123  3.46354  2.40513  3.72494  3.29354  2.67741  2.69355  4.24690  2.90347  2.73739  3.18146  2.89801  2.37887  2.77519  2.98518  4.58477  3.61503
          0.01704  4.47679  5.19914  0.61958  0.77255  0.48576  0.95510
    154   2.70998  5.19650  2.53048  2.08967  4.53606  3.47789  2.95877  4.01354  2.13842  2.90335  4.24027  2.94841  3.87327  2.29050  2.47873  2.67522  2.94018  3.58456  5.62880  4.22773    172 e - - -
          2.68618  4.42225  2.77519  2.73123  3.46354  2.40513  3.72494  3.29354  2.67741  2.69355  4.24690  2.90347  2.73739  3.18146  2.89801  2.37887  2.77519  2.98518  4.58477  3.61503
          0.01704  4.47679  5.19914  0.61958  0.77255  0.48576  0.95510
    155   2.73569  4.64323  3.87764  3.76614  4.77080  3.36880  4.83072  4.40160  3.88674  4.08455  4.98003  3.85138  4.16365  4.18726  4.11861  0.45347  3.26710  3.78882  6.09475  4.87276    173 S - - -
          2.68618  4.42225  2.77519  2.73123  3.46354  2.40513  3.72494  3.29354  2.67741  2.69355  4.24690  2.90347  2.73739  3.18146  2.89801  2.37887  2.77519  2.98518  4.58477  3.61503
          0.01704  4.47679  5.19914  0.61958  0.77255  0.48576  0.95510
    156   3.89614  5.10006  5.10754  4.77856  1.71528  4.73556  3.83673  3.43695  4.59580  1.87386  4.02243  4.46018  5.01607  4.50531  4.56814  4.09403  4.11000  3.40309  3.96399  0.89107    174 y - - -
          2.68618  4.42225  2.77519  2.73123  3.46354  2.40513  3.72494  3.29354  2.67741  2.69355  4.24690  2.90347  2.73739  3.18146  2.89801  2.37887  2.77519  2.98518  4.58477  3.61503
          0.01704  4.47679  5.19914  0.61958  0.77255  0.48576  0.95510
    157   2.72366  5.17805  2.93506  1.85081  4.50290  3.48234  3.68162  3.97191  2.09151  3.47218  4.22791  2.55932  3.88530  2.42403  2.89912  2.34371  2.95537  2.88749  5.62037  4.22523    175 e - - -
          2.68618  4.42225  2.77519  2.73123  3.46354  2.40513  3.72494  3.29354  2.67741  2.69355  4.24690  2.90347  2.73739  3.18146  2.89801  2.37887  2.77519  2.98518  4.58477  3.61503
          0.01704  4.47679  5.19914  0.61958  0.77255  0.48576  0.95510
    158   2.73926  4.17678  4.32787  3.73835  3.24456  3.86933  4.17514  1.64344  3.59109  2.01969  3.26781  2.93422  4.23226  3.79591  3.73116  3.16575  2.97201  2.03322  2.99527  3.58611    176 i - - -
          2.68618  4.42225  2.77519  2.73123  3.46354  2.40513  3.72494  3.29354  2.67741  2.69355  4.24690  2.90347  2.73739  3.18146  2.89801  2.37887  2.77519  2.98518  4.58477  3.61503
          0.01704  4.47679  5.19914  0.61958  0.77255  0.48576  0.95510
    159   2.85789  2.41700  4.55286  3.98082  3.15674  3.97063  4.25877  1.99368  3.78772  2.29262  3.33702  4.06289  4.35262  3.98254  3.88860  3.29598  3.10580  2.38140  1.72521  3.45137    177 w - - -
          2.68618  4.42225  2.77519  2.73123  3.46354  2.40513  3.72494  3.29354  2.67741  2.69355  4.24690  2.90347  2.73739  3.18146  2.89801  2.37887  2.77519  2.98518  4.58477  3.61503
          0.01704  4.47679  5.19914  0.61958  0.77255  0.48576  0.95510
    160   3.22148  5.36625  2.06869  2.79090  4.99636  3.58314  4.35341  4.55783  3.39081  4.12827  5.02465  3.31779  0.74389  3.57160  3.89161  3.22590  3.59270  4.11298  6.16961  4.86162    178 p - - -
          2.68618  4.42225  2.77519  2.73123  3.46354  2.40513  3.72494  3.29354  2.67741  2.69355  4.24690  2.90347  2.73739  3.18146  2.89801  2.37887  2.77519  2.98518  4.58477  3.61503
          0.01704  4.47679  5.19914  0.61958  0.77255  0.48576  0.95510
    161   2.95487  4.45679  4.33008  3.79242  3.46146  4.03181  4.45719  2.45904  3.66657  1.33849  3.37497  4.03917  2.34454  3.92544  3.88148  3.35939  3.21701  1.71969  5.15756  3.97497    179 l - - -
          2.68618  4.42225  2.77519  2.73123  3.46354  2.40513  3.72494  3.29354  2.67741  2.69355  4.24690  2.90347  2.73739  3.18146  2.89801  2.37887  2.77519  2.98518  4.58477  3.61503
          0.01704  4.47679  5.19914  0.61958  0.77255  0.48576  0.95510
    162   2.32959  4.44296  3.51293  2.94954  2.90493  2.76417  2.77359  2.95670  2.90780  2.66404  2.85516  3.36753  4.03162  3.21713  3.27433  2.88934  2.17032  2.72538  5.02582  3.78362    180 t - - -
          2.68618  4.42225  2.77519  2.73123  3.46354  2.40513  3.72494  3.29354  2.67741  2.69355  4.24690  2.90347  2.73739  3.18146  2.89801  2.37887  2.77519  2.98518  4.58477  3.61503
          0.01704  4.47679  5.19914  0.61958  0.77255  0.48576  0.95510
    163   1.29000  4.59038  3.41991  3.08529  4.59175  3.28343  4.27701  4.03182  3.18598  3.66783  4.47313  2.45760  3.96786  3.48576  3.57950  1.49902  3.00633  3.50656  5.88224  4.61284    181 a - - -
          2.68618  4.42225  2.77519  2.73123  3.46354  2.40513  3.72494  3.29354  2.67741  2.69355  4.24690  2.90347  2.73739  3.18146  2.89801  2.37887  2.77519  2.98518  4.58477  3.61503
          0.01704  4.47679  5.19914  0.61958  0.77255  0.48576  0.95510
    164   2.25023  4.34713  3.67316  2.60184  2.39539  3.69460  3.95610  2.82886  3.04455  2.55029  3.45255  3.47806  4.07229  2.76203  3.36770  2.94893  2.92119  2.15257  3.27188  3.70214    182 v - - -
          2.68618  4.42225  2.77519  2.73123  3.46354  2.40513  3.72494  3.29354  2.67741  2.69355  4.24690  2.90347  2.73739  3.18146  2.89801  2.37887  2.77519  2.98518  4.58477  3.61503
          0.01704  4.47679  5.19914  0.61958  0.77255  0.48576  0.95510
    165   2.74044  2.49756  4.40208  3.82097  2.07075  3.85040  4.18717  2.56914  3.66603  1.71090  3.27815  3.93269  4.23729  3.85206  3.78223  2.54942  2.98582  2.39576  4.75723  3.52268    183 l - - -
          2.68618  4.42225  2.77519  2.73123  3.46354  2.40513  3.72494  3.29354  2.67741  2.69355  4.24690  2.90347  2.73739  3.18146  2.89801  2.37887  2.77519  2.98518  4.58477  3.61503
          0.01704  4.47679  5.19914  0.61958  0.77255  0.48576  0.95510
    166   2.52793  4.48757  3.67385  3.37758  4.62219  3.24677  4.47513  4.03917  3.42555  3.71612  4.53780  3.56414  1.02987  3.73071  3.74926  2.10450  2.23193  3.48763  5.94897  4.72885    184 p - - -
          2.68618  4.42225  2.77519  2.73123  3.46354  2.40513  3.72494  3.29354  2.67741  2.69355  4.24690  2.90347  2.73739  3.18146  2.89801  2.37887  2.77519  2.98518  4.58477  3.61503
          0.01704  4.47679  5.19914  0.61958  0.77255  0.48576  0.95510
    167   2.10191  5.08562  2.43194  2.06060  3.25900  2.82193  3.70739  3.82981  2.48317  3.37365  4.15191  2.98094  3.03953  2.82904  2.96902  2.70752  2.95375  3.45088  5.56105  4.18220    185 e - - -
          2.68618  4.42225  2.77519  2.73123  3.46354  2.40513  3.72494  3.29354  2.67741  2.69355  4.24690  2.90347  2.73739  3.18146  2.89801  2.37887  2.77519  2.98518  4.58477  3.61503
          0.01704  4.47679  5.19914  0.61958  0.77255  0.48576  0.95510
    168   2.70660  4.35478  3.72122  3.14886  3.47718  3.71360  3.98568  2.80653  3.05957  2.19521  2.27984  3.51308  4.09393  3.36607  2.76563  2.07232  2.94095  2.25539  4.95232  3.73321    186 s - - -
          2.68618  4.42225  2.77519  2.73123  3.46354  2.40513  3.72494  3.29354  2.67741  2.69355  4.24690  2.90347  2.73739  3.18146  2.89801  2.37887  2.77519  2.98518  4.58477  3.61503
          0.19998  4.47679  1.77263  0.61958  0.77255  0.48576  0.95510
    169   2.61986  4.68728  3.10945  2.63317  4.05218  2.64761  3.80862  3.45857  2.65278  3.09698  2.61287  2.03965  3.89142  2.99519  3.08539  2.26378  2.90222  3.13147  5.36483  4.05951    187 n - - -
          2.68618  4.42225  2.77519  2.73123  3.46354  2.40513  3.72494  3.29354  2.67741  2.69355  4.24690  2.90347  2.73739  3.18146  2.89801  2.37887  2.77519  2.98518  4.58477  3.61503
          0.02042  4.29723  5.01957  0.61958  0.77255  0.72844  0.65906
    170   1.91003  4.63615  3.16706  2.26893  3.88916  3.48449  3.78618  3.25952  2.65106  2.93025  2.64646  3.13213  3.91281  2.99283  3.07425  2.31636  2.89225  2.97626  5.23886  3.95053    188 a - - -
          2.68618  4.42225  2.77519  2.73123  3.46354  2.40513  3.72494  3.29354  2.67741  2.69355  4.24690  2.90347  2.73739  3.18146  2.89801  2.37887  2.77519  2.98518  4.58477  3.61503
          0.02042  4.29723  5.01957  0.61958  0.77255  0.72844  0.65906
    171   2.60461  4.65219  3.15677  2.67831  4.06349  2.17563  3.83840  3.46065  2.68073  3.10674  3.94461  3.13649  3.89328  2.44087  3.10236  2.09008  2.90053  2.37509  5.37870  4.08215    189 s - - -
          2.68618  4.42225  2.77519  2.73123  3.46354  2.40513  3.72494  3.29354  2.67741  2.69355  4.24690  2.90347  2.73739  3.18146  2.89801  2.37887  2.77519  2.98518  4.58477  3.61503
          0.02042  4.29723  5.01957  0.61958  0.77255  0.72844  0.65906
    172   1.87482  4.27183  3.71035  3.15575  3.39936  2.75467  3.95724  2.77712  3.07084  2.01447  3.41780  3.48734  4.03112  3.36632  3.36710  2.90004  2.88121  2.56144  3.14950  3.64301    190 a - - -
          2.68585  4.42237  2.77532  2.73135  3.46366  2.40525  3.72506  3.29366  2.67753  2.69367  4.24490  2.90359  2.73705  3.18158  2.89758  2.37899  2.77532  2.98530  4.58489  3.61515
          0.18469  1.81996  5.01957  1.18639  0.36430  0.35934  1.19778
    173   2.31260  4.19552  4.12030  3.53531  3.28318  3.80314  4.10114  2.27421  3.41700  1.83041  3.28551  3.76373  4.17063  2.72039  3.61295  3.08714  2.93918  2.12157  2.92193  3.61012    195 l - - -
          2.68618  4.42225  2.77519  2.73123  3.46354  2.40513  3.72494  3.29354  2.67741  2.69355  4.24690  2.90347  2.73739  3.18146  2.89801  2.37887  2.77519  2.98518  4.58477  3.61503
          0.01704  4.47679  5.19914  0.61958  0.77255  0.48576  0.95510
    174   2.74056  5.10881  2.17168  2.14410  4.40112  3.48627  3.72409  2.75626  2.50948  3.39591  4.17787  2.98070  3.01734  2.84846  2.99786  2.04492  2.97781  3.47151  5.58541  4.20399    196 s - - -
          2.68618  4.42225  2.77519  2.73123  3.46354  2.40513  3.72494  3.29354  2.67741  2.69355  4.24690  2.90347  2.73739  3.18146  2.89801  2.37887  2.77519  2.98518  4.58477  3.61503
          0.01704  4.47679  5.19914  0.61958  0.77255  0.48576  0.95510
    175   1.91464  4.39056  3.62325  3.07227  2.30022  3.64023  3.97426  2.91425  3.02670  2.64233  3.54059  2.79179  3.02088  3.32346  3.36721  2.91096  2.93008  2.29097  5.01577  3.78059    197 a - - -
          2.68618  4.42225  2.77519  2.73123  3.46354  2.40513  3.72494  3.29354  2.67741  2.69355  4.24690  2.90347  2.73739  3.18146  2.89801  2.37887  2.77519  2.98518  4.58477  3.61503
          0.01704  4.47679  5.19914  0.61958  0.77255  0.48576  0.95510
    176   3.35403  4.64163  5.25588  4.68084  2.03741  4.66248  4.99948  1.53201  4.53169  1.31309  3.16853  4.79041  4.88308  4.58450  4.56012  4.01115  3.58015  1.87420  5.28836  4.17358    198 l - - -
          2.68618  4.42225  2.77519  2.73123  3.46354  2.40513  3.72494  3.29354  2.67741  2.69355  4.24690  2.90347  2.73739  3.18146  2.89801  2.37887  2.77519  2.98518  4.58477  3.61503
          0.01704  4.47679  5.19914  0.61958  0.77255  0.48576  0.95510
    177   3.51895  4.88078  4.83513  4.36743  2.89483  4.55528  4.42295  2.75150  4.13873  0.69848  3.34438  4.48607  4.83858  4.32245  4.24709  3.93059  3.74849  2.84187  4.69868  2.35845    199 l - - -
          2.68618  4.42225  2.77519  2.73123  3.46354  2.40513  3.72494  3.29354  2.67741  2.69355  4.24690  2.90347  2.73739  3.18146  2.89801  2.37887  2.77519  2.98518  4.58477  3.61503
          0.01704  4.47679  5.19914  0.61958  0.77255  0.48576  0.95510
    178   2.36856  5.18234  2.93661  2.13860  4.50980  3.48383  3.68250  3.97896  2.04789  3.47741  4.23291  2.53554  3.88708  2.34093  2.89406  2.69629  2.25675  3.56453  5.62382  4.22916    200 k - - -
          2.68618  4.42225  2.77519  2.73123  3.46354  2.40513  3.72494  3.29354  2.67741  2.69355  4.24690  2.90347  2.73739  3.18146  2.89801  2.37887  2.77519  2.98518  4.58477  3.61503
          0.01704  4.47679  5.19914  0.61958  0.77255  0.48576  0.95510
    179   2.87963  4.41992  4.07448  3.50115  2.24673  3.94365  4.19744  2.23761  3.40134  2.15363  2.41224  3.81151  4.29044  1.93309  3.65481  3.22003  3.10875  2.56918  4.94568  3.72683    201 q - - -
          2.68618  4.42225  2.77519  2.73123  3.46354  2.40513  3.72494  3.29354  2.67741  2.69355  4.24690  2.90347  2.73739  3.18146  2.89801  2.37887  2.77519  2.98518  4.58477  3.61503
          0.01704  4.47679  5.19914  0.61958  0.77255  0.48576  0.95510
    180   2.80250  2.71794  4.59748  4.00029  2.60094  3.97239  4.30759  2.09149  3.82830  1.52473  3.22190  4.07738  4.32425  3.98605  3.90039  3.28241  2.38128  2.27382  4.83274  3.65811    202 l - - -
          2.68618  4.42225  2.77519  2.73123  3.46354  2.40513  3.72494  3.29354  2.67741  2.69355  4.24690  2.90347  2.73739  3.18146  2.89801  2.37887  2.77519  2.98518  4.58477  3.61503
          0.01704  4.47679  5.19914  0.61958  0.77255  0.48576  0.95510
    181   2.80797  5.30075  1.97943  2.38392  4.63355  3.46856  3.74964  4.11789  2.54392  3.60909  4.37108  2.12798  3.92335  2.25933  3.05168  2.34502  2.55446  3.69037  5.75476  4.33299    203 d - - -
          2.68618  4.42225  2.77519  2.73123  3.46354  2.40513  3.72494  3.29354  2.67741  2.69355  4.24690  2.90347  2.73739  3.18146  2.89801  2.37887  2.77519  2.98518  4.58477  3.61503
          0.01704  4.47679  5.19914  0.61958  0.77255  0.48576  0.95510
    182   2.79545  4.92645  3.22664  2.66254  4.17613  3.60211  3.77311  3.58041  2.45538  2.14377  4.01360  3.15470  3.99393  1.90362  2.38917  2.31858  3.02118  3.27437  5.41255  4.11359    204 q - - -
          2.68618  4.42225  2.77519  2.73123  3.46354  2.40513  3.72494  3.29354  2.67741  2.69355  4.24690  2.90347  2.73739  3.18146  2.89801  2.37887  2.77519  2.98518  4.58477  3.61503
          0.01704  4.47679  5.19914  0.61958  0.77255  0.48576  0.95510
    183   2.95848  2.65354  4.80685  4.23365  3.49433  4.21225  4.61438  1.56204  4.08223  2.04031  3.43082  4.32461  4.55309  4.26616  4.17615  3.54029  2.50746  1.50379  5.13944  3.95202    205 v - - -
          2.68618  4.42225  2.77519  2.73123  3.46354  2.40513  3.72494  3.29354  2.67741  2.69355  4.24690  2.90347  2.73739  3.18146  2.89801  2.37887  2.77519  2.98518  4.58477  3.61503
          0.01704  4.47679  5.19914  0.61958  0.77255  0.48576  0.95510
    184   2.06891  4.39363  4.61773  4.03022  2.41277  4.14365  4.45080  2.50113  3.88753  1.42333  2.08482  4.19041  4.46264  4.04185  4.00218  3.45186  3.21773  2.46124  4.96072  3.80481    206 l - - -
          2.68618  4.42225  2.77519  2.73123  3.46354  2.40513  3.72494  3.29354  2.67741  2.69355  4.24690  2.90347  2.73739  3.18146  2.89801  2.37887  2.77519  2.98518  4.58477  3.61503
          0.01704  4.47679  5.19914  0.61958  0.77255  0.48576  0.95510
    185   2.72895  4.61386  3.37982  2.82871  3.77399  3.63064  3.87478  2.42046  2.75873  2.39240  3.70217  3.28539  4.02491  1.98457  3.14619  2.09105  2.96570  2.87144  5.17897  3.91074    207 q - - -
          2.68618  4.42225  2.77519  2.73123  3.46354  2.40513  3.72494  3.29354  2.67741  2.69355  4.24690  2.90347  2.73739  3.18146  2.89801  2.37887  2.77519  2.98518  4.58477  3.61503
          0.01704  4.47679  5.19914  0.61958  0.77255  0.48576  0.95510
    186   2.69356  4.57500  3.35387  2.79258  3.73971  3.60967  2.97904  2.28673  2.75321  2.79841  2.71055  2.70846  3.99402  2.63209  3.15423  2.83878  2.41413  2.86431  5.13225  3.86709    208 i - - -
          2.68618  4.42225  2.77519  2.73123  3.46354  2.40513  3.72494  3.29354  2.67741  2.69355  4.24690  2.90347  2.73739  3.18146  2.89801  2.37887  2.77519  2.98518  4.58477  3.61503
          0.01704  4.47679  5.19914  0.61958  0.77255  0.48576  0.95510
    187   1.39416  4.43726  3.66635  3.15454  3.90269  2.60114  4.12383  3.23944  3.11296  2.96687  2.74258  3.47367  4.01058  3.42023  3.46353  2.79310  2.18161  2.93889  5.32010  4.08857    209 a - - -
          2.68618  4.42225  2.77519  2.73123  3.46354  2.40513  3.72494  3.29354  2.67741  2.69355  4.24690  2.90347  2.73739  3.18146  2.89801  2.37887  2.77519  2.98518  4.58477  3.61503
          0.01704  4.47679  5.19914  0.61958  0.77255  0.48576  0.95510
    188   2.46100  4.48620  5.01290  4.46642  3.66085  4.51917  4.97927  1.60894  4.34703  1.66952  3.51106  4.61298  4.82001  4.54623  4.47827  3.86846  3.42424  1.20668  5.46995  4.29055    210 v - - -
          2.68618  4.42225  2.77519  2.73123  3.46354  2.40513  3.72494  3.29354  2.67741  2.69355  4.24690  2.90347  2.73739  3.18146  2.89801  2.37887  2.77519  2.98518  4.58477  3.61503
          0.01704  4.47679  5.19914  0.61958  0.77255  0.48576  0.95510
    189   2.73882  4.43023  3.65535  3.08183  3.55218  3.72736  3.97374  2.43024  2.40332  1.96073  3.50597  3.47544  4.10144  2.50848  3.29882  2.98081  2.96906  2.00970  5.02214  3.79658    211 l - - -
          2.68618  4.42225  2.77519  2.73123  3.46354  2.40513  3.72494  3.29354  2.67741  2.69355  4.24690  2.90347  2.73739  3.18146  2.89801  2.37887  2.77519  2.98518  4.58477  3.61503
          0.01704  4.47679  5.19914  0.61958  0.77255  0.48576  0.95510
    190   3.51707  4.87889  4.83283  4.36532  2.88790  4.55214  4.41350  2.75604  4.13716  0.70484  3.34944  4.48135  4.83630  4.32003  4.24532  3.92671  3.74657  2.84416  4.68850  2.32989    212 l - - -
          2.68618  4.42225  2.77519  2.73123  3.46354  2.40513  3.72494  3.29354  2.67741  2.69355  4.24690  2.90347  2.73739  3.18146  2.89801  2.37887  2.77519  2.98518  4.58477  3.61503
          0.01704  4.47679  5.19914  0.61958  0.77255  0.48576  0.95510
    191   1.12447  4.40541  3.85737  3.39801  3.99456  3.42825  4.31557  2.40040  3.34921  3.03331  3.94661  3.62120  4.05350  3.64612  3.65767  2.04568  2.98462  2.87939  5.44652  4.22781    213 a - - -
          2.68618  4.42225  2.77519  2.73123  3.46354  2.40513  3.72494  3.29354  2.67741  2.69355  4.24690  2.90347  2.73739  3.18146  2.89801  2.37887  2.77519  2.98518  4.58477  3.61503
          0.01704  4.47679  5.19914  0.61958  0.77255  0.48576  0.95510
    192   0.78111  4.39530  3.99722  3.75608  4.73674  3.18824  4.73574  4.13239  3.79628  3.86257  4.68333  3.73415  3.98771  4.04808  4.04573  1.64134  2.99705  3.51015  6.09418  4.92151    214 a - - -
          2.68618  4.42225  2.77519  2.73123  3.46354  2.40513  3.72494  3.29354  2.67741  2.69355  4.24690  2.90347  2.73739  3.18146  2.89801  2.37887  2.77519  2.98518  4.58477  3.61503
          0.01704  4.47679  5.19914  0.61958  0.77255  0.48576  0.95510
    193   3.74872  5.35862  4.42204  4.37155  5.25342  4.01462  5.35767  5.00946  4.49125  4.54245  5.64264  4.60220  0.21215  4.85614  4.62959  3.94309  4.24049  4.57428  6.22426  5.39369    215 P - - -
          2.68618  4.42225  2.77519  2.73123  3.46354  2.40513  3.72494  3.29354  2.67741  2.69355  4.24690  2.90347  2.73739  3.18146  2.89801  2.37887  2.77519  2.98518  4.58477  3.61503
          0.01704  4.47679  5.19914  0.61958  0.77255  0.48576  0.95510
    194   2.22336  4.32520  4.76522  4.18606  2.60922  4.20140  4.56984  1.88725  4.03707  1.92232  3.34493  4.29450  4.53179  4.20835  4.13297  3.52281  3.20479  1.37222  5.08504  3.90819    216 v - - -
          2.68618  4.42225  2.77519  2.73123  3.46354  2.40513  3.72494  3.29354  2.67741  2.69355  4.24690  2.90347  2.73739  3.18146  2.89801  2.37887  2.77519  2.98518  4.58477  3.61503
          0.01704  4.47679  5.19914  0.61958  0.77255  0.48576  0.95510
    195   2.22867  4.35549  4.74373  4.16508  3.41344  4.22048  4.58538  1.89466  4.02285  1.88291  2.09547  4.29686  4.54528  4.19727  4.13236  3.54001  3.22796  1.58677  5.10806  3.94172    217 v - - -
          2.68618  4.42225  2.77519  2.73123  3.46354  2.40513  3.72494  3.29354  2.67741  2.69355  4.24690  2.90347  2.73739  3.18146  2.89801  2.37887  2.77519  2.98518  4.58477  3.61503
          0.01704  4.47679  5.19914  0.61958  0.77255  0.48576  0.95510
    196   2.41053  4.39521  4.86778  4.28964  3.41624  4.30548  4.67744  1.65576  4.14181  1.59837  2.42607  4.40290  4.61542  4.29720  4.22994  3.63178  3.28771  1.68611  5.15619  4.00072    218 l - - -
          2.68618  4.42225  2.77519  2.73123  3.46354  2.40513  3.72494  3.29354  2.67741  2.69355  4.24690  2.90347  2.73739  3.18146  2.89801  2.37887  2.77519  2.98518  4.58477  3.61503
          0.01704  4.47679  5.19914  0.61958  0.77255  0.48576  0.95510
    197   1.62379  4.35232  4.10082  3.55693  3.60042  3.79903  4.30462  2.51064  3.47037  2.13484  3.54794  3.81653  4.25188  3.74120  3.73194  3.12200  2.34253  1.75367  5.15191  3.94684    219 a - - -
          2.68618  4.42225  2.77519  2.73123  3.46354  2.40513  3.72494  3.29354  2.67741  2.69355  4.24690  2.90347  2.73739  3.18146  2.89801  2.37887  2.77519  2.98518  4.58477  3.61503
          0.01704  4.47679  5.19914  0.61958  0.77255  0.48576  0.95510
    198   3.76642  5.03975  5.42932  4.87188  3.24119  5.03721  5.31313  2.46476  4.67320  0.85371  1.41272  5.11806  5.13370  4.69849  4.71324  4.42633  3.97852  2.70152  5.43416  4.42140    220 l - - -
          2.68618  4.42225  2.77519  2.73123  3.46354  2.40513  3.72494  3.29354  2.67741  2.69355  4.24690  2.90347  2.73739  3.18146  2.89801  2.37887  2.77519  2.98518  4.58477  3.61503
          0.01704  4.47679  5.19914  0.61958  0.77255  0.48576  0.95510
    199   3.84561  5.09141  5.46530  4.96520  2.29082  5.05878  5.03694  2.55376  4.81006  0.56429  3.08442  5.10654  5.16695  4.75190  4.81073  4.46764  4.05813  2.79937  5.11685  3.78762    221 L - - -
          2.68618  4.42225  2.77519  2.73123  3.46354  2.40513  3.72494  3.29354  2.67741  2.69355  4.24690  2.90347  2.73739  3.18146  2.89801  2.37887  2.77519  2.98518  4.58477  3.61503
          0.01704  4.47679  5.19914  0.61958  0.77255  0.48576  0.95510
    200   3.75242  4.99117  5.56949  4.99000  3.25911  5.10495  5.39402  1.93509  4.84851  0.72321  2.08803  5.21357  5.16362  4.78311  4.84630  4.48201  3.95795  2.58331  5.46451  4.49574    222 l - - -
          2.68618  4.42225  2.77519  2.73123  3.46354  2.40513  3.72494  3.29354  2.67741  2.69355  4.24690  2.90347  2.73739  3.18146  2.89801  2.37887  2.77519  2.98518  4.58477  3.61503
          0.01704  4.47679  5.19914  0.61958  0.77255  0.48576  0.95510
    201   1.82046  4.39379  3.86332  3.38220  3.85907  3.50824  4.27056  1.87971  3.32916  2.88512  3.81459  3.63269  4.08725  3.62245  3.63388  1.57789  2.99183  2.72986  5.33266  4.11451    223 s - - -
          2.68618  4.42225  2.77519  2.73123  3.46354  2.40513  3.72494  3.29354  2.67741  2.69355  4.24690  2.90347  2.73739  3.18146  2.89801  2.37887  2.77519  2.98518  4.58477  3.61503
          0.01704  4.47679  5.19914  0.61958  0.77255  0.48576  0.95510
    202   3.32784  6.01842  1.18479  1.14872  5.29417  3.48040  4.08932  4.86290  3.19226  4.31865  5.19602  2.92974  4.14257  3.26404  3.85205  3.17119  3.63143  4.39881  6.45276  4.88634    224 e - - -
          2.68618  4.42225  2.77519  2.73123  3.46354  2.40513  3.72494  3.29354  2.67741  2.69355  4.24690  2.90347  2.73739  3.18146  2.89801  2.37887  2.77519  2.98518  4.58477  3.61503
          0.01704  4.47679  5.19914  0.61958  0.77255  0.48576  0.95510
    203   1.94927  4.32832  4.55548  3.97782  2.60407  4.08197  4.43064  2.36936  3.84242  1.55659  3.28099  4.13522  4.42925  4.02718  3.97609  3.39431  3.15682  1.71758  4.99345  3.81198    225 l - - -
          2.68618  4.42225  2.77519  2.73123  3.46354  2.40513  3.72494  3.29354  2.67741  2.69355  4.24690  2.90347  2.73739  3.18146  2.89801  2.37887  2.77519  2.98518  4.58477  3.61503
          0.01704  4.47679  5.19914  0.61958  0.77255  0.48576  0.95510
    204   2.30493  4.22742  4.07091  3.49457  2.15908  2.34668  4.10319  2.64077  3.39005  2.08167  2.66732  3.74134  4.16925  3.62777  3.60562  3.07695  2.95239  2.45745  4.83321  3.62873    226 l - - -
          2.68618  4.42225  2.77519  2.73123  3.46354  2.40513  3.72494  3.29354  2.67741  2.69355  4.24690  2.90347  2.73739  3.18146  2.89801  2.37887  2.77519  2.98518  4.58477  3.61503
          0.01704  4.47679  5.19914  0.61958  0.77255  0.48576  0.95510
    205   3.69990  4.94588  5.52321  4.95320  2.36949  5.02298  5.23374  1.86687  4.81417  0.72409  3.03121  5.12636  5.11520  4.74746  4.80410  4.39410  3.90825  2.58584  5.33385  4.23205    227 l - - -
          2.68618  4.42225  2.77519  2.73123  3.46354  2.40513  3.72494  3.29354  2.67741  2.69355  4.24690  2.90347  2.73739  3.18146  2.89801  2.37887  2.77519  2.98518  4.58477  3.61503
          0.01704  4.47679  5.19914  0.61958  0.77255  0.48576  0.95510
    206   1.23959  4.45037  3.92944  3.75941  4.86114  1.02990  4.80204  4.27557  3.88817  3.99442  4.81305  3.75979  4.02413  4.11891  4.13463  2.71581  3.05927  3.61565  6.18518  5.04009    228 g - - -
          2.68618  4.42225  2.77519  2.73123  3.46354  2.40513  3.72494  3.29354  2.67741  2.69355  4.24690  2.90347  2.73739  3.18146  2.89801  2.37887  2.77519  2.98518  4.58477  3.61503
          0.01704  4.47679  5.19914  0.61958  0.77255  0.48576  0.95510
    207   2.95184  4.31244  4.79857  4.20415  2.39612  4.14149  4.42650  1.68545  4.02480  1.56327  3.18421  4.25629  4.46380  4.14284  4.06631  3.45857  3.18125  2.01945  4.86274  2.71829    229 l - - -
          2.68618  4.42225  2.77519  2.73123  3.46354  2.40513  3.72494  3.29354  2.67741  2.69355  4.24690  2.90347  2.73739  3.18146  2.89801  2.37887  2.77519  2.98518  4.58477  3.61503
          0.01704  4.47679  5.19914  0.61958  0.77255  0.48576  0.95510
    208   3.48964  4.72428  5.43645  4.90921  3.60798  4.95414  5.44385  1.19148  4.80125  1.27173  3.37312  5.07931  5.13956  4.91305  4.88888  4.34429  3.72948  1.57805  5.69746  4.59622    230 i - - -
          2.68618  4.42225  2.77519  2.73123  3.46354  2.40513  3.72494  3.29354  2.67741  2.69355  4.24690  2.90347  2.73739  3.18146  2.89801  2.37887  2.77519  2.98518  4.58477  3.61503
          0.01704  4.47679  5.19914  0.61958  0.77255  0.48576  0.95510
    209   1.98971  4.68053  3.27809  2.91429  4.62006  2.43624  4.15321  4.07532  3.02676  3.67234  4.46079  2.22639  3.94975  3.33003  3.45809  1.34532  3.00110  3.55085  5.86865  4.56691    231 s - - -
          2.68618  4.42225  2.77519  2.73123  3.46354  2.40513  3.72494  3.29354  2.67741  2.69355  4.24690  2.90347  2.73739  3.18146  2.89801  2.37887  2.77519  2.98518  4.58477  3.61503
          0.01704  4.47679  5.19914  0.61958  0.77255  0.48576  0.95510
    210   3.32329  5.19955  4.02294  3.32118  4.29064  3.98997  4.01387  3.71498  2.34122  2.33655  4.25508  3.66294  4.38138  3.20817  0.83306  3.41149  3.52367  3.53241  5.51809  4.28915    232 r - - -
          2.68618  4.42225  2.77519  2.73123  3.46354  2.40513  3.72494  3.29354  2.67741  2.69355  4.24690  2.90347  2.73739  3.18146  2.89801  2.37887  2.77519  2.98518  4.58477  3.61503
          0.01704  4.47679  5.19914  0.61958  0.77255  0.48576  0.95510
    211   2.25106  4.26089  4.37686  3.80169  1.88004  3.93322  4.13370  2.63150  3.65977  2.27855  2.06377  3.94159  4.29207  3.84444  3.79479  3.23270  3.05803  2.47879  4.65847  2.60824    233 f - - -
          2.68618  4.42225  2.77519  2.73123  3.46354  2.40513  3.72494  3.29354  2.67741  2.69355  4.24690  2.90347  2.73739  3.18146  2.89801  2.37887  2.77519  2.98518  4.58477  3.61503
          0.01704  4.47679  5.19914  0.61958  0.77255  0.48576  0.95510
    212   0.65165  4.39297  4.01795  3.80461  4.74181  3.18933  4.77266  4.12205  3.84903  3.87093  4.70019  3.75710  3.99564  4.09826  4.08116  1.99353  3.00625  3.50458  6.10807  4.93924    234 A - - -
          2.68618  4.42225  2.77519  2.73123  3.46354  2.40513  3.72494  3.29354  2.67741  2.69355  4.24690  2.90347  2.73739  3.18146  2.89801  2.37887  2.77519  2.98518  4.58477  3.61503
          0.01704  4.47679  5.19914  0.61958  0.77255  0.48576  0.95510
    213   3.01694  5.45279  2.02058  2.42000  4.79904  3.48300  3.93415  4.29667  2.82818  3.81241  4.63143  2.98448  1.34336  2.38029  3.34762  2.95622  3.29377  3.88349  5.97366  4.53721    235 p - - -
          2.68618  4.42225  2.77519  2.73123  3.46354  2.40513  3.72494  3.29354  2.67741  2.69355  4.24690  2.90347  2.73739  3.18146  2.89801  2.37887  2.77519  2.98518  4.58477  3.61503
          0.01704  4.47679  5.19914  0.61958  0.77255  0.48576  0.95510
    214   2.96851  5.28331  3.07784  2.63223  4.67923  3.62158  3.80366  4.10870  1.93754  3.59616  4.40638  3.13636  4.05718  1.32227  2.69318  2.39020  3.19593  3.72838  5.70872  4.39692    236 q - - -
          2.68618  4.42225  2.77519  2.73123  3.46354  2.40513  3.72494  3.29354  2.67741  2.69355  4.24690  2.90347  2.73739  3.18146  2.89801  2.37887  2.77519  2.98518  4.58477  3.61503
          0.01704  4.47679  5.19914  0.61958  0.77255  0.48576  0.95510
    215   3.54412  4.82973  5.32197  4.74761  3.30102  4.84646  5.17600  2.34343  4.60198  0.90129  1.96221  4.94168  5.00595  4.63270  4.64896  4.20417  3.76340  1.84458  5.39647  4.36736    237 l - - -
          2.68618  4.42225  2.77519  2.73123  3.46354  2.40513  3.72494  3.29354  2.67741  2.69355  4.24690  2.90347  2.73739  3.18146  2.89801  2.37887  2.77519  2.98518  4.58477  3.61503
          0.01704  4.47679  5.19914  0.61958  0.77255  0.48576  0.95510
    216   2.89185  5.38151  2.73789  1.99814  4.70009  3.50054  2.81732  4.18555  2.54870  3.66872  4.44570  1.63786  3.96985  2.23423  3.02160  2.83549  3.13239  3.76628  5.80213  4.38832    238 n - - -
          2.68618  4.42225  2.77519  2.73123  3.46354  2.40513  3.72494  3.29354  2.67741  2.69355  4.24690  2.90347  2.73739  3.18146  2.89801  2.37887  2.77519  2.98518  4.58477  3.61503
          0.01704  4.47679  5.19914  0.61958  0.77255  0.48576  0.95510
    217   1.81762  4.37772  4.04854  3.59788  3.90333  3.53460  4.42792  2.84966  3.53619  2.88246  3.84824  3.77212  2.57200  3.81529  3.80295  2.92926  3.03526  1.23741  5.41581  4.21202    239 v - - -
          2.68618  4.42225  2.77519  2.73123  3.46354  2.40513  3.72494  3.29354  2.67741  2.69355  4.24690  2.90347  2.73739  3.18146  2.89801  2.37887  2.77519  2.98518  4.58477  3.61503
          0.01704  4.47679  5.19914  0.61958  0.77255  0.48576  0.95510
    218   2.72877  4.22953  4.17170  3.60666  1.75592  3.80238  4.15960  2.08530  3.49135  2.39055  3.35198  3.81233  4.20213  3.72074  3.68361  2.51826  2.35877  2.41425  4.84673  3.62177    240 f - - -
          2.68618  4.42225  2.77519  2.73123  3.46354  2.40513  3.72494  3.29354  2.67741  2.69355  4.24690  2.90347  2.73739  3.18146  2.89801  2.37887  2.77519  2.98518  4.58477  3.61503
          0.01704  4.47679  5.19914  0.61958  0.77255  0.48576  0.95510
    219   2.34015  4.52330  2.77108  2.84680  3.68330  3.62114  3.86741  2.55867  2.81908  2.74720  3.62561  3.29394  4.00805  3.13806  3.21275  2.11687  2.92285  2.41561  5.09513  2.76335    241 s - - -
          2.68618  4.42225  2.77519  2.73123  3.46354  2.40513  3.72494  3.29354  2.67741  2.69355  4.24690  2.90347  2.73739  3.18146  2.89801  2.37887  2.77519  2.98518  4.58477  3.61503
          0.01704  4.47679  5.19914  0.61958  0.77255  0.48576  0.95510
    220   3.60273  4.85035  5.45298  4.90454  3.41807  4.99661  5.39213  1.82362  4.77675  0.76546  3.17838  5.10713  5.13556  4.81639  4.83350  4.38008  3.83028  1.85999  5.56798  4.52886    242 l - - -
          2.68618  4.42225  2.77519  2.73123  3.46354  2.40513  3.72494  3.29354  2.67741  2.69355  4.24690  2.90347  2.73739  3.18146  2.89801  2.37887  2.77519  2.98518  4.58477  3.61503
          0.01704  4.47679  5.19914  0.61958  0.77255  0.48576  0.95510
    221   1.80435  4.49698  3.57090  3.08727  4.07866  2.42137  4.12936  3.45477  3.07193  2.24109  4.00373  3.42112  3.98317  3.38526  3.44600  1.64572  2.94896  3.10586  5.45838  4.21160    243 s - - -
          2.68618  4.42225  2.77519  2.73123  3.46354  2.40513  3.72494  3.29354  2.67741  2.69355  4.24690  2.90347  2.73739  3.18146  2.89801  2.37887  2.77519  2.98518  4.58477  3.61503
          0.01704  4.47679  5.19914  0.61958  0.77255  0.48576  0.95510
    222   2.73995  4.43295  3.65459  3.09306  3.52776  3.71875  3.98118  2.87621  2.99407  1.75171  2.35345  3.48189  4.10096  2.57640  3.31891  2.33560  2.97442  2.68307  5.01214  3.78635    244 l - - -
          2.68618  4.42225  2.77519  2.73123  3.46354  2.40513  3.72494  3.29354  2.67741  2.69355  4.24690  2.90347  2.73739  3.18146  2.89801  2.37887  2.77519  2.98518  4.58477  3.61503
          0.01704  4.47679  5.19914  0.61958  0.77255  0.48576  0.95510
    223   1.52324  4.45569  3.76384  3.37269  4.46533  3.26686  4.41264  3.82677  3.37047  3.53741  4.37333  3.56402  1.60290  3.67067  3.70541  2.69016  1.84886  3.34442  5.81679  4.59908    245 a - - -
          2.68618  4.42225  2.77519  2.73123  3.46354  2.40513  3.72494  3.29354  2.67741  2.69355  4.24690  2.90347  2.73739  3.18146  2.89801  2.37887  2.77519  2.98518  4.58477  3.61503
          0.01704  4.47679  5.19914  0.61958  0.77255  0.48576  0.95510
    224   2.44680  4.51198  5.03518  4.49324  3.67843  4.55668  5.02939  1.12389  4.37729  1.79981  3.51686  4.64900  4.85335  4.57956  4.51508  3.91015  3.45462  1.59670  5.51493  4.33789    246 i - - -
          2.68618  4.42225  2.77519  2.73123  3.46354  2.40513  3.72494  3.29354  2.67741  2.69355  4.24690  2.90347  2.73739  3.18146  2.89801  2.37887  2.77519  2.98518  4.58477  3.61503
          0.01704  4.47679  5.19914  0.61958  0.77255  0.48576  0.95510
    225   3.67038  5.55831  3.88220  3.43698  5.09345  4.03937  4.27193  4.57818  0.43383  4.02535  4.99144  3.81801  4.52708  3.45548  2.76244  3.69534  3.89490  4.26569  5.91932  4.84686    247 K - - -
          2.68618  4.42225  2.77519  2.73123  3.46354  2.40513  3.72494  3.29354  2.67741  2.69355  4.24690  2.90347  2.73739  3.18146  2.89801  2.37887  2.77519  2.98518  4.58477  3.61503
          0.01704  4.47679  5.19914  0.61958  0.77255  0.48576  0.95510
    226   1.90654  4.64719  3.33045  2.96569  4.62159  2.29770  4.18882  4.07538  3.07111  3.67922  4.46872  2.43972  3.95044  3.37205  3.49427  1.32450  2.99586  3.54280  5.87869  4.58703    248 s - - -
          2.68618  4.42225  2.77519  2.73123  3.46354  2.40513  3.72494  3.29354  2.67741  2.69355  4.24690  2.90347  2.73739  3.18146  2.89801  2.37887  2.77519  2.98518  4.58477  3.61503
          0.01704  4.47679  5.19914  0.61958  0.77255  0.48576  0.95510
    227   1.97290  4.20415  4.13590  3.55471  2.47677  2.91709  4.11819  2.61165  3.44090  1.83048  2.64995  3.77820  4.17895  3.66734  3.63533  3.09358  2.94948  2.43123  4.81530  3.62015    249 l - - -
          2.68618  4.42225  2.77519  2.73123  3.46354  2.40513  3.72494  3.29354  2.67741  2.69355  4.24690  2.90347  2.73739  3.18146  2.89801  2.37887  2.77519  2.98518  4.58477  3.61503
          0.01704  4.47679  5.19914  0.61958  0.77255  0.48576  0.95510
    228   2.41024  4.39565  4.86151  4.28248  3.40655  4.30031  4.66938  1.65045  4.13426  1.60298  2.34070  4.39671  4.61001  4.28820  4.22208  3.62589  3.28592  1.73867  5.14758  3.99372    250 l - - -
          2.68618  4.42225  2.77519  2.73123  3.46354  2.40513  3.72494  3.29354  2.67741  2.69355  4.24690  2.90347  2.73739  3.18146  2.89801  2.37887  2.77519  2.98518  4.58477  3.61503
          0.01704  4.47679  5.19914  0.61958  0.77255  0.48576  0.95510
    229   1.27874  4.41737  3.78870  3.35404  2.66875  1.87103  4.27818  3.34198  3.34342  3.07175  3.96884  3.58759  4.03658  3.62385  3.65986  2.79887  2.98294  3.01723  5.38729  4.12779    251 a - - -
          2.68618  4.42225  2.77519  2.73123  3.46354  2.40513  3.72494  3.29354  2.67741  2.69355  4.24690  2.90347  2.73739  3.18146  2.89801  2.37887  2.77519  2.98518  4.58477  3.61503
          0.01704  4.47679  5.19914  0.61958  0.77255  0.48576  0.95510
    230   2.32778  4.25076  4.28898  3.71351  3.37225  3.90757  4.26303  2.12009  3.59343  1.48186  3.34638  3.91636  4.28325  3.81794  3.77551  2.58576  3.03034  1.97583  4.93557  3.74601    252 l - - -
          2.68618  4.42225  2.77519  2.73123  3.46354  2.40513  3.72494  3.29354  2.67741  2.69355  4.24690  2.90347  2.73739  3.18146  2.89801  2.37887  2.77519  2.98518  4.58477  3.61503
          0.01704  4.47679  5.19914  0.61958  0.77255  0.48576  0.95510
    231   2.43730  4.51438  4.87262  4.29095  2.55074  4.36174  4.68054  1.99223  4.14539  1.02754  3.15574  4.43665  4.64551  4.26600  4.23233  3.68521  3.38296  2.36978  5.10645  3.96662    253 l - - -
          2.68618  4.42225  2.77519  2.73123  3.46354  2.40513  3.72494  3.29354  2.67741  2.69355  4.24690  2.90347  2.73739  3.18146  2.89801  2.37887  2.77519  2.98518  4.58477  3.61503
          0.01704  4.47679  5.19914  0.61958  0.77255  0.48576  0.95510
    232   3.47575  4.76121  5.34908  4.75686  1.83244  4.75216  5.03262  1.70999  4.59970  1.21341  2.21262  4.88142  4.92353  4.58163  4.59237  4.09927  3.68939  2.56314  5.24321  4.17870    254 l - - -
          2.68618  4.42225  2.77519  2.73123  3.46354  2.40513  3.72494  3.29354  2.67741  2.69355  4.24690  2.90347  2.73739  3.18146  2.89801  2.37887  2.77519  2.98518  4.58477  3.61503
          0.01704  4.47679  5.19914  0.61958  0.77255  0.48576  0.95510
    233   3.46737  4.73183  5.36996  4.80248  3.39018  4.82674  5.20302  1.58758  4.66929  1.08604  2.41336  4.95212  5.00623  4.70796  4.70491  4.18848  3.69262  1.76977  5.44240  4.38740    255 l - - -
          2.68618  4.42225  2.77519  2.73123  3.46354  2.40513  3.72494  3.29354  2.67741  2.69355  4.24690  2.90347  2.73739  3.18146  2.89801  2.37887  2.77519  2.98518  4.58477  3.61503
          0.01704  4.47679  5.19914  0.61958  0.77255  0.48576  0.95510
    234   2.89647  4.28552  4.63162  4.03829  2.61360  4.07176  4.39900  2.41845  3.88106  1.60022  2.43028  4.15238  4.40532  4.03635  3.97073  3.38125  2.32374  1.74623  4.91624  3.75675    256 l - - -
          2.68618  4.42225  2.77519  2.73123  3.46354  2.40513  3.72494  3.29354  2.67741  2.69355  4.24690  2.90347  2.73739  3.18146  2.89801  2.37887  2.77519  2.98518  4.58477  3.61503
          0.01704  4.47679  5.19914  0.61958  0.77255  0.48576  0.95510
    235   2.32888  4.55078  4.89595  4.34782  3.49832  4.44684  4.87417  1.40097  4.21009  1.26462  3.34273  4.52502  4.75383  4.39727  4.34529  3.79251  3.44402  2.08424  5.35733  4.21274    257 l - - -
          2.68618  4.42225  2.77519  2.73123  3.46354  2.40513  3.72494  3.29354  2.67741  2.69355  4.24690  2.90347  2.73739  3.18146  2.89801  2.37887  2.77519  2.98518  4.58477  3.61503
          0.01704  4.47679  5.19914  0.61958  0.77255  0.48576  0.95510
    236   2.16200  3.06141  4.19560  3.62389  3.24233  3.80944  4.12745  2.63328  3.49252  2.00221  3.34777  3.81645  4.20324  3.72190  3.67480  3.11149  2.98086  2.44508  4.78113  1.77410    258 y - - -
          2.68618  4.42225  2.77519  2.73123  3.46354  2.40513  3.72494  3.29354  2.67741  2.69355  4.24690  2.90347  2.73739  3.18146  2.89801  2.37887  2.77519  2.98518  4.58477  3.61503
          0.01704  4.47679  5.19914  0.61958  0.77255  0.48576  0.95510
    237   2.69494  3.02539  4.49475  3.89169  2.60778  3.84509  4.16372  2.51806  3.71104  1.77513  3.20628  3.95192  4.21000  3.87143  3.77633  2.62206  2.92748  1.98547  2.89203  3.50982    259 l - - -
          2.68618  4.42225  2.77519  2.73123  3.46354  2.40513  3.72494  3.29354  2.67741  2.69355  4.24690  2.90347  2.73739  3.18146  2.89801  2.37887  2.77519  2.98518  4.58477  3.61503
          0.01704  4.47679  5.19914  0.61958  0.77255  0.48576  0.95510
    238   2.68558  4.58640  3.33742  2.77818  3.76510  3.59359  3.83834  3.14436  2.75011  2.82457  2.93152  2.68365  3.03408  3.08000  3.15887  2.17114  2.40956  2.88810  3.05653  3.88304    260 s - - -
          2.68618  4.42225  2.77519  2.73123  3.46354  2.40513  3.72494  3.29354  2.67741  2.69355  4.24690  2.90347  2.73739  3.18146  2.89801  2.37887  2.77519  2.98518  4.58477  3.61503
          0.01704  4.47679  5.19914  0.61958  0.77255  0.48576  0.95510
    239   2.25996  4.49968  3.43584  2.87487  2.69230  3.62896  3.87447  3.02395  2.84018  2.72096  3.60189  3.31390  3.06824  2.64282  3.22527  2.86597  2.20335  2.78496  5.06713  2.96434    261 t - - -
          2.68618  4.42225  2.77519  2.73123  3.46354  2.40513  3.72494  3.29354  2.67741  2.69355  4.24690  2.90347  2.73739  3.18146  2.89801  2.37887  2.77519  2.98518  4.58477  3.61503
          0.01704  4.47679  5.19914  0.61958  0.77255  0.48576  0.95510
    240   3.48050  4.74263  5.38348  4.81640  3.38892  4.84329  5.21916  1.49143  4.68396  1.10245  2.40578  4.96879  5.01762  4.71855  4.71832  4.20636  3.70534  1.85333  5.45025  4.39889    262 l - - -
          2.68618  4.42225  2.77519  2.73123  3.46354  2.40513  3.72494  3.29354  2.67741  2.69355  4.24690  2.90347  2.73739  3.18146  2.89801  2.37887  2.77519  2.98518  4.58477  3.61503
          0.01704  4.47679  5.19914  0.61958  0.77255  0.48576  0.95510
    241   2.72739  4.18145  4.26118  3.67287  3.24673  3.84435  4.15032  2.56211  3.53799  1.60484  2.64647  3.85324  4.20877  3.74671  3.69452  2.47102  2.95994  1.97459  4.78780  2.85202    263 l - - -
          2.68618  4.42225  2.77519  2.73123  3.46354  2.40513  3.72494  3.29354  2.67741  2.69355  4.24690  2.90347  2.73739  3.18146  2.89801  2.37887  2.77519  2.98518  4.58477  3.61503
          0.01704  4.47679  5.19914  0.61958  0.77255  0.48576  0.95510
    242   2.69672  5.07605  2.99119  2.16984  3.29834  3.48784  3.68242  3.82319  2.07783  3.35972  4.13152  2.97850  3.06929  2.43415  2.91722  2.36228  2.44729  3.44023  5.53964  4.16230    264 k - - -
          2.68618  4.42225  2.77519  2.73123  3.46354  2.40513  3.72494  3.29354  2.67741  2.69355  4.24690  2.90347  2.73739  3.18146  2.89801  2.37887  2.77519  2.98518  4.58477  3.61503
          0.01704  4.47679  5.19914  0.61958  0.77255  0.48576  0.95510
    243   2.70336  5.03120  2.57900  2.46538  4.29008  3.49878  2.96884  3.74876  2.46827  2.74351  4.09174  2.99908  3.89449  2.02724  2.94362  2.38784  2.93496  3.38539  5.49514  3.13415    265 q - - -
          2.68618  4.42225  2.77519  2.73123  3.46354  2.40513  3.72494  3.29354  2.67741  2.69355  4.24690  2.90347  2.73739  3.18146  2.89801  2.37887  2.77519  2.98518  4.58477  3.61503
          0.01704  4.47679  5.19914  0.61958  0.77255  0.48576  0.95510
    244   2.33539  4.45662  3.49439  2.92954  3.60442  2.88237  3.89633  2.36813  2.49392  2.67275  2.84665  2.75697  4.02935  3.20029  3.25858  2.88718  2.92064  2.28441  5.03557  3.79234    266 v - - -
          2.68618  4.42225  2.77519  2.73123  3.46354  2.40513  3.72494  3.29354  2.67741  2.69355  4.24690  2.90347  2.73739  3.18146  2.89801  2.37887  2.77519  2.98518  4.58477  3.61503
          0.01704  4.47679  5.19914  0.61958  0.77255  0.48576  0.95510
    245   2.71028  4.93307  2.41908  2.52698  4.20253  3.51055  3.74614  3.61210  2.16620  3.21691  4.02711  3.04860  3.92037  2.89293  3.00843  2.37370  2.50175  2.10671  5.45381  4.11176    267 v - - -
          2.68618  4.42225  2.77519  2.73123  3.46354  2.40513  3.72494  3.29354  2.67741  2.69355  4.24690  2.90347  2.73739  3.18146  2.89801  2.37887  2.77519  2.98518  4.58477  3.61503
          0.01704  4.47679  5.19914  0.61958  0.77255  0.48576  0.95510
    246   2.35083  4.80498  3.16214  2.60883  4.01923  2.38016  3.76118  3.42230  2.26375  2.59443  3.88659  3.11251  3.94292  2.53919  3.00975  2.76870  2.93663  3.12557  5.32288  2.84196    268 k - - -
          2.68618  4.42225  2.77519  2.73123  3.46354  2.40513  3.72494  3.29354  2.67741  2.69355  4.24690  2.90347  2.73739  3.18146  2.89801  2.37887  2.77519  2.98518  4.58477  3.61503
          0.01704  4.47679  5.19914  0.61958  0.77255  0.48576  0.95510
    247   2.36086  4.85170  3.12234  2.25837  2.50297  3.53695  3.74398  3.48809  2.54698  3.10494  3.92860  3.08178  3.92818  2.48879  2.56418  2.74843  2.43292  3.17841  5.36243  4.04025    269 e - - -
          2.68618  4.42225  2.77519  2.73123  3.46354  2.40513  3.72494  3.29354  2.67741  2.69355  4.24690  2.90347  2.73739  3.18146  2.89801  2.37887  2.77519  2.98518  4.58477  3.61503
          0.01704  4.47679  5.19914  0.61958  0.77255  0.48576  0.95510
    248   3.04027  4.43248  4.69748  4.10853  2.12258  4.20553  4.50309  2.49913  3.96023  1.25208  2.47413  4.26041  4.51132  4.09981  4.06114  3.51666  2.33264  2.48473  4.97916  3.82577    270 l - - -
          2.68618  4.42225  2.77519  2.73123  3.46354  2.40513  3.72494  3.29354  2.67741  2.69355  4.24690  2.90347  2.73739  3.18146  2.89801  2.37887  2.77519  2.98518  4.58477  3.61503
          0.01704  4.47679  5.19914  0.61958  0.77255  0.48576  0.95510
    249   2.19063  4.34963  3.84902  3.33614  3.66808  3.56614  4.16678  2.94517  3.26195  1.41803  3.63889  3.60904  4.08468  3.55338  3.55196  2.36292  2.28248  2.70398  5.14518  3.93466    271 l - - -
          2.68618  4.42225  2.77519  2.73123  3.46354  2.40513  3.72494  3.29354  2.67741  2.69355  4.24690  2.90347  2.73739  3.18146  2.89801  2.37887  2.77519  2.98518  4.58477  3.61503
          0.01704  4.47679  5.19914  0.61958  0.77255  0.48576  0.95510
    250   2.19073  4.25631  3.86381  3.28786  2.74433  2.95789  4.01463  2.33481  2.63451  2.15513  3.36641  3.60016  4.10914  3.47084  3.47563  3.00280  2.91788  2.51444  4.85442  2.74508    272 l - - -
          2.68618  4.42225  2.77519  2.73123  3.46354  2.40513  3.72494  3.29354  2.67741  2.69355  4.24690  2.90347  2.73739  3.18146  2.89801  2.37887  2.77519  2.98518  4.58477  3.61503
          0.01704  4.47679  5.19914  0.61958  0.77255  0.48576  0.95510
    251   2.69278  4.49431  3.44876  2.49392  3.64149  3.63729  3.87708  3.01146  2.83952  2.07234  3.59247  3.32249  4.01961  2.64888  3.21833  2.37722  2.92428  2.39689  3.03636  3.81103    273 l - - -
          2.68618  4.42225  2.77519  2.73123  3.46354  2.40513  3.72494  3.29354  2.67741  2.69355  4.24690  2.90347  2.73739  3.18146  2.89801  2.37887  2.77519  2.98518  4.58477  3.61503
          0.01704  4.47679  5.19914  0.61958  0.77255  0.48576  0.95510
    252   2.34481  4.54248  3.38564  2.82184  2.72338  3.61744  3.04571  3.07405  2.40052  2.76303  2.91019  3.27501  4.00040  2.52298  3.18161  2.84756  2.92089  2.42607  5.10399  3.84398    274 a - - -
          2.68618  4.42225  2.77519  2.73123  3.46354  2.40513  3.72494  3.29354  2.67741  2.69355  4.24690  2.90347  2.73739  3.18146  2.89801  2.37887  2.77519  2.98518  4.58477  3.61503
          0.01704  4.47679  5.19914  0.61958  0.77255  0.48576  0.95510
    253   2.73630  5.17562  2.19006  2.13468  4.49041  3.48274  3.69658  3.95432  1.87438  2.70436  4.22878  2.96076  3.89392  2.80777  2.93372  2.70798  2.53542  3.54937  5.62418  4.22966    275 k - - -
          2.68618  4.42225  2.77519  2.73123  3.46354  2.40513  3.72494  3.29354  2.67741  2.69355  4.24690  2.90347  2.73739  3.18146  2.89801  2.37887  2.77519  2.98518  4.58477  3.61503
          0.01704  4.47679  5.19914  0.61958  0.77255  0.48576  0.95510
    254   2.35359  4.89530  3.08505  2.13577  3.19835  2.88300  3.72661  3.55213  2.17349  2.65494  3.96742  3.05174  3.06676  2.87652  2.98755  2.72644  2.92464  3.22834  5.39831  4.06292    276 e - - -
          2.68618  4.42225  2.77519  2.73123  3.46354  2.40513  3.72494  3.29354  2.67741  2.69355  4.24690  2.90347  2.73739  3.18146  2.89801  2.37887  2.77519  2.98518  4.58477  3.61503
          0.01704  4.47679  5.19914  0.61958  0.77255  0.48576  0.95510
    255   2.69455  4.46913  3.48630  2.40354  2.91971  3.65058  3.89463  2.10141  2.44954  2.32654  3.56536  3.35063  3.04869  3.19431  3.24851  2.89018  2.92606  2.73634  5.04338  3.79860    277 i - - -
          2.68618  4.42225  2.77519  2.73123  3.46354  2.40513  3.72494  3.29354  2.67741  2.69355  4.24690  2.90347  2.73739  3.18146  2.89801  2.37887  2.77519  2.98518  4.58477  3.61503
          0.01704  4.47679  5.19914  0.61958  0.77255  0.48576  0.95510
    256   2.26472  4.87245  3.11977  2.60737  4.33675  3.44327  3.82271  3.77054  2.61445  3.35224  4.14729  3.10007  2.68486  2.36821  3.07184  1.78669  2.48395  3.38173  5.56494  4.22564    278 s - - -
          2.68618  4.42225  2.77519  2.73123  3.46354  2.40513  3.72494  3.29354  2.67741  2.69355  4.24690  2.90347  2.73739  3.18146  2.89801  2.37887  2.77519  2.98518  4.58477  3.61503
          0.01704  4.47679  5.19914  0.61958  0.77255  0.48576  0.95510
    257   2.68900  4.31191  3.75654  3.18637  3.44150  3.70990  3.99353  2.77251  3.11783  1.94937  2.75544  2.85839  4.09151  3.39960  3.42043  2.51188  2.32708  2.15899  4.91697  3.70083    279 l - - -
          2.68618  4.42225  2.77519  2.73123  3.46354  2.40513  3.72494  3.29354  2.67741  2.69355  4.24690  2.90347  2.73739  3.18146  2.89801  2.37887  2.77519  2.98518  4.58477  3.61503
          0.01704  4.47679  5.19914  0.61958  0.77255  0.48576  0.95510
    258   2.80146  4.30981  4.12640  3.53443  3.29761  3.87664  4.13534  2.66650  2.54072  1.42036  2.44560  3.79313  4.23286  3.63852  3.54667  3.16181  3.02991  2.52534  3.17979  3.65784    280 l - - -
          2.68618  4.42225  2.77519  2.73123  3.46354  2.40513  3.72494  3.29354  2.67741  2.69355  4.24690  2.90347  2.73739  3.18146  2.89801  2.37887  2.77519  2.98518  4.58477  3.61503
          0.01704  4.47679  5.19914  0.61958  0.77255  0.48576  0.95510
    259   2.70070  4.32396  3.75515  3.18115  2.40441  3.72237  3.98771  2.38656  3.09864  2.06873  3.41662  3.53370  4.09678  2.63246  2.74328  2.98217  2.46956  2.57916  4.91327  3.69600    281 l - - -
          2.68618  4.42225  2.77519  2.73123  3.46354  2.40513  3.72494  3.29354  2.67741  2.69355  4.24690  2.90347  2.73739  3.18146  2.89801  2.37887  2.77519  2.98518  4.58477  3.61503
          0.01704  4.47679  5.19914  0.61958  0.77255  0.48576  0.95510
    260   2.69685  4.23068  3.97180  3.39504  2.50402  2.36106  4.04271  2.68389  3.30185  2.11053  3.34086  3.66992  3.05932  3.55001  3.54055  3.03877  2.92998  2.18725  4.80757  2.83807    282 l - - -
          2.68618  4.42225  2.77519  2.73123  3.46354  2.40513  3.72494  3.29354  2.67741  2.69355  4.24690  2.90347  2.73739  3.18146  2.89801  2.37887  2.77519  2.98518  4.58477  3.61503
          0.01704  4.47679  5.19914  0.61958  0.77255  0.48576  0.95510
    261   2.71370  4.62125  3.33259  2.39658  3.79896  2.66544  3.84065  3.16382  2.71603  1.85966  3.71774  3.24533  4.00032  3.07612  2.63210  2.84693  2.94628  2.48034  5.17785  3.91008    283 l - - -
          2.68618  4.42225  2.77519  2.73123  3.46354  2.40513  3.72494  3.29354  2.67741  2.69355  4.24690  2.90347  2.73739  3.18146  2.89801  2.37887  2.77519  2.98518  4.58477  3.61503
          0.10156  4.47679  2.46266  0.61958  0.77255  0.48576  0.95510
    262   2.15504  4.32813  3.87198  3.30144  3.46257  3.76266  4.07764  2.62068  3.16487  1.84932  3.42479  3.62697  4.15148  3.48589  2.70640  3.04496  2.97632  1.78026  4.97822  3.76919    284 v - - -
          2.68618  4.42225  2.77519  2.73123  3.46354  2.40513  3.72494  3.29354  2.67741  2.69355  4.24690  2.90347  2.73739  3.18146  2.89801  2.37887  2.77519  2.98518  4.58477  3.61503
          0.01852  4.39375  5.11610  0.61958  0.77255  0.61077  0.78292
    263   2.84215  5.25933  2.74909  2.06302  4.56536  1.88113  2.56341  4.03341  2.52216  3.54767  4.33791  2.95567  3.93941  2.36187  2.98516  2.80275  3.08337  3.63992  5.70515  4.31139    285 g - - -
          2.68618  4.42225  2.77519  2.73123  3.46354  2.40513  3.72494  3.29354  2.67741  2.69355  4.24690  2.90347  2.73739  3.18146  2.89801  2.37887  2.77519  2.98518  4.58477  3.61503
          0.01852  4.39375  5.11610  0.61958  0.77255  0.61077  0.78292
    264   2.33597  4.97758  2.45771  2.45392  4.26662  3.46825  3.68664  3.69986  2.18016  3.26857  4.05808  2.98412  2.79157  2.81605  2.93804  2.67940  2.48687  2.74206  5.47563  4.11448    286 k - - -
          2.68618  4.42225  2.77519  2.73123  3.46354  2.40513  3.72494  3.29354  2.67741  2.69355  4.24690  2.90347  2.73739  3.18146  2.89801  2.37887  2.77519  2.98518  4.58477  3.61503
          0.11768  4.39375  2.31599  0.61958  0.77255  0.61077  0.78292
    265   2.45235  4.43528  3.43084  3.07969  4.41156  2.13731  4.21388  3.82529  3.13466  3.48655  4.30854  3.35894  1.76519  3.44358  3.50142  2.60445  1.73114  3.32913  5.72641  4.48285    287 t - - -
          2.68618  4.42225  2.77519  2.73123  3.46354  2.40513  3.72494  3.29354  2.67741  2.69355  4.24690  2.90347  2.73739  3.18146  2.89801  2.37887  2.77519  2.98518  4.58477  3.61503
          0.13528  4.29650  2.18113  0.61958  0.77255  0.72924  0.65831
    266   2.68382  4.94534  2.98446  2.46265  4.24734  3.45120  2.81107  3.67487  1.92726  3.23577  4.04056  2.97757  2.87344  2.78818  2.75795  2.69440  2.32465  3.32439  5.42810  4.09372    288 k - - -
          2.68618  4.42225  2.77519  2.73123  3.46354  2.40513  3.72494  3.29354  2.67741  2.69355  4.24690  2.90347  2.73739  3.18146  2.89801  2.37887  2.77519  2.98518  4.58477  3.61503
          0.02289  4.18411  4.90646  0.61958  0.77255  0.83924  0.56571
    267   2.60182  4.45230  3.43251  2.90422  3.77250  3.46248  3.88639  3.05847  2.72315  2.81359  3.71047  3.29211  3.94095  3.14834  2.39190  2.14669  2.89139  1.79463  5.16517  3.91648    289 v - - -
          2.68605  4.42251  2.77545  2.73117  3.46379  2.40538  3.72520  3.29380  2.67689  2.69305  4.24715  2.90372  2.73683  3.18108  2.89826  2.37912  2.77503  2.98544  4.58502  3.61529
          0.58556  0.81372        *  1.12262  0.39367  0.00000        *
//
