# Supplementary material for: T346Hunter: A Novel Web-Based Tool for the Prediction of Type III, Type IV and Type VI Secretion Systems in Bacterial Genomes
Source: PLoS One. 2015 Apr 13;10(4):e0119317. doi: 10.1371/journal.pone.0119317 (PMC4395097; doi:10.1371/journal.pone.0119317)
Supplement: S1 Data — (ZIP) [file pone.0119317.s009.zip › T346Hunter_profiles/sctu.hmm]

HMMER3/f [3.1b1 | May 2013]
NAME  sctu
LENG  357
ALPH  amino
RF    no
MM    no
CONS  yes
CS    no
MAP   yes
DATE  Wed Sep  4 10:55:39 2013
NSEQ  7
EFFN  1.445801
CKSUM 2279167444
STATS LOCAL MSV      -11.1964  0.69999
STATS LOCAL VITERBI  -11.9221  0.69999
STATS LOCAL FORWARD   -5.5596  0.69999
HMM          A        C        D        E        F        G        H        I        K        L        M        N        P        Q        R        S        T        V        W        Y   
            m->m     m->i     m->d     i->m     i->i     d->m     d->d
  COMPO   2.46847  4.48745  3.11831  2.69911  3.26561  3.14831  3.80861  2.57850  2.58982  2.27575  3.47573  3.24895  3.38905  3.14268  3.00564  2.74745  2.87848  2.46194  4.88884  3.63663
          2.68625  4.42232  2.77527  2.73093  3.46361  2.40520  3.72502  3.29361  2.67748  2.69362  4.24525  2.90354  2.73747  3.18154  2.89808  2.37867  2.77527  2.98526  4.58484  3.61510
          0.49985  2.12128  1.29646  0.93925  0.49580  0.00000        *
      1   2.70568  4.36217  3.86915  3.38536  3.46842  3.63674  4.21068  2.54480  3.22473  2.21473  1.67214  3.66626  4.13014  3.57727  3.48571  3.00152  2.17965  2.41704  5.12373  3.91748      4 m - - -
          2.68618  4.42225  2.77519  2.73123  3.46354  2.40513  3.72494  3.29354  2.67741  2.69355  4.24690  2.90347  2.73739  3.18146  2.89801  2.37887  2.77519  2.98518  4.58477  3.61503
          0.02503  4.09593  4.81828  0.61958  0.77255  0.31679  1.30374
      2   2.65706  4.46150  3.73687  3.29933  3.82687  3.48569  4.22230  3.15500  3.20551  2.83150  1.79802  3.57554  4.07292  3.55491  3.50514  1.37148  3.02273  2.90570  5.32508  4.06705      5 s - - -
          2.68618  4.42225  2.77519  2.73123  3.46354  2.40513  3.72494  3.29354  2.67741  2.69355  4.24690  2.90347  2.73739  3.18146  2.89801  2.37887  2.77519  2.98518  4.58477  3.61503
          0.01827  4.40733  5.12968  0.61958  0.77255  0.48576  0.95510
      3   2.36551  5.24629  2.28709  1.99882  4.60415  2.28682  3.76718  4.08189  2.59015  3.59188  4.36717  2.93145  3.91529  2.89174  3.10285  2.00778  3.05684  3.66115  5.75334  4.33605      6 e - - -
          2.68618  4.42225  2.77519  2.73123  3.46354  2.40513  3.72494  3.29354  2.67741  2.69355  4.24690  2.90347  2.73739  3.18146  2.89801  2.37887  2.77519  2.98518  4.58477  3.61503
          0.01827  4.40733  5.12968  0.61958  0.77255  0.48576  0.95510
      4   3.13781  5.65121  2.43757  1.01067  4.97626  3.45823  3.97401  4.50886  2.91121  4.00277  4.84934  1.88781  4.06585  3.13730  3.44167  3.03819  3.42538  4.07889  6.12841  4.65329      7 e - - -
          2.68618  4.42225  2.77519  2.73123  3.46354  2.40513  3.72494  3.29354  2.67741  2.69355  4.24690  2.90347  2.73739  3.18146  2.89801  2.37887  2.77519  2.98518  4.58477  3.61503
          0.01827  4.40733  5.12968  0.61958  0.77255  0.48576  0.95510
      5   3.57219  5.47826  3.77986  3.33903  4.99456  3.96061  4.19343  4.47049  0.48453  3.93074  4.89340  3.72660  4.44748  3.37582  2.70174  3.59723  3.79894  4.15928  5.84593  4.75700      8 K - - -
          2.68618  4.42225  2.77519  2.73123  3.46354  2.40513  3.72494  3.29354  2.67741  2.69355  4.24690  2.90347  2.73739  3.18146  2.89801  2.37887  2.77519  2.98518  4.58477  3.61503
          0.01827  4.40733  5.12968  0.61958  0.77255  0.48576  0.95510
      6   2.47519  4.39974  3.78795  3.51659  4.53510  3.19846  4.53771  3.89667  3.52393  3.64191  4.49340  3.61550  3.96068  3.83238  3.80083  1.92968  0.86641  3.37263  5.90142  4.69380      9 t - - -
          2.68618  4.42225  2.77519  2.73123  3.46354  2.40513  3.72494  3.29354  2.67741  2.69355  4.24690  2.90347  2.73739  3.18146  2.89801  2.37887  2.77519  2.98518  4.58477  3.61503
          0.01827  4.40733  5.12968  0.61958  0.77255  0.48576  0.95510
      7   3.01858  5.15788  2.92334  1.04743  4.26532  3.61781  3.97857  3.58729  2.78508  2.31924  4.21427  3.18527  4.11810  3.16481  3.19594  3.04145  3.27784  3.35467  5.63213  4.27705     10 e - - -
          2.68618  4.42225  2.77519  2.73123  3.46354  2.40513  3.72494  3.29354  2.67741  2.69355  4.24690  2.90347  2.73739  3.18146  2.89801  2.37887  2.77519  2.98518  4.58477  3.61503
          0.01827  4.40733  5.12968  0.61958  0.77255  0.48576  0.95510
      8   2.94851  5.27982  3.13331  2.62167  4.67368  3.62408  3.74393  4.09256  1.36060  3.56085  4.36636  3.12028  2.74901  2.03160  2.57542  2.92208  3.16106  3.71304  5.65889  4.36063     11 k - - -
          2.68618  4.42225  2.77519  2.73123  3.46354  2.40513  3.72494  3.29354  2.67741  2.69355  4.24690  2.90347  2.73739  3.18146  2.89801  2.37887  2.77519  2.98518  4.58477  3.61503
          0.01827  4.40733  5.12968  0.61958  0.77255  0.48576  0.95510
      9   1.22802  4.45458  3.74740  3.49047  4.59197  3.23326  4.55340  3.94605  3.54386  3.67464  4.54123  3.62500  1.31550  3.83993  3.83559  2.71049  3.02207  3.42665  5.93880  4.74643     12 a - - -
          2.68618  4.42225  2.77519  2.73123  3.46354  2.40513  3.72494  3.29354  2.67741  2.69355  4.24690  2.90347  2.73739  3.18146  2.89801  2.37887  2.77519  2.98518  4.58477  3.61503
          0.01827  4.40733  5.12968  0.61958  0.77255  0.48576  0.95510
     10   2.47519  4.39974  3.78795  3.51659  4.53510  3.19846  4.53771  3.89667  3.52393  3.64191  4.49340  3.61550  3.96068  3.83238  3.80083  1.92968  0.86641  3.37263  5.90142  4.69380     13 t - - -
          2.68618  4.42225  2.77519  2.73123  3.46354  2.40513  3.72494  3.29354  2.67741  2.69355  4.24690  2.90347  2.73739  3.18146  2.89801  2.37887  2.77519  2.98518  4.58477  3.61503
          0.01827  4.40733  5.12968  0.61958  0.77255  0.48576  0.95510
     11   2.94490  5.39723  1.77797  2.38206  4.74131  3.45395  3.85587  4.22479  2.22716  3.73490  4.53932  2.94478  1.67276  2.99717  3.21552  2.88566  3.21003  3.81040  5.89090  4.46368     14 p - - -
          2.68618  4.42225  2.77519  2.73123  3.46354  2.40513  3.72494  3.29354  2.67741  2.69355  4.24690  2.90347  2.73739  3.18146  2.89801  2.37887  2.77519  2.98518  4.58477  3.61503
          0.01827  4.40733  5.12968  0.61958  0.77255  0.48576  0.95510
     12   3.57219  5.47826  3.77986  3.33903  4.99456  3.96061  4.19343  4.47049  0.48453  3.93074  4.89340  3.72660  4.44748  3.37582  2.70174  3.59723  3.79894  4.15928  5.84593  4.75700     15 K - - -
          2.68618  4.42225  2.77519  2.73123  3.46354  2.40513  3.72494  3.29354  2.67741  2.69355  4.24690  2.90347  2.73739  3.18146  2.89801  2.37887  2.77519  2.98518  4.58477  3.61503
          0.01827  4.40733  5.12968  0.61958  0.77255  0.48576  0.95510
     13   3.30071  5.48318  3.75114  2.99666  5.01314  3.90760  3.76918  4.32718  1.11598  3.69557  4.54964  3.39337  4.24353  2.25474  1.58976  3.26772  3.44074  3.98880  5.68684  4.54146     16 k - - -
          2.68618  4.42225  2.77519  2.73123  3.46354  2.40513  3.72494  3.29354  2.67741  2.69355  4.24690  2.90347  2.73739  3.18146  2.89801  2.37887  2.77519  2.98518  4.58477  3.61503
          0.01827  4.40733  5.12968  0.61958  0.77255  0.48576  0.95510
     14   3.59619  4.84321  5.40008  4.87088  3.37867  4.97738  5.36380  1.26968  4.71535  0.95930  3.15457  5.08209  5.11950  4.78768  4.78145  4.37669  3.82655  2.18534  5.53554  4.46484     17 l - - -
          2.68618  4.42225  2.77519  2.73123  3.46354  2.40513  3.72494  3.29354  2.67741  2.69355  4.24690  2.90347  2.73739  3.18146  2.89801  2.37887  2.77519  2.98518  4.58477  3.61503
          0.01827  4.40733  5.12968  0.61958  0.77255  0.48576  0.95510
     15   3.10112  5.39564  3.30893  1.92001  4.83668  3.73560  3.75638  4.21544  1.84971  3.63917  4.46308  3.21769  4.11986  2.87595  1.31224  3.06523  3.28558  3.84923  5.68889  4.44997     18 r - - -
          2.68618  4.42225  2.77519  2.73123  3.46354  2.40513  3.72494  3.29354  2.67741  2.69355  4.24690  2.90347  2.73739  3.18146  2.89801  2.37887  2.77519  2.98518  4.58477  3.61503
          0.01827  4.40733  5.12968  0.61958  0.77255  0.48576  0.95510
     16   3.67270  5.78123  0.38199  2.83884  5.25567  3.71667  4.53571  4.98963  3.73826  4.50772  5.52881  3.41148  4.40672  3.79650  4.30370  3.59497  4.03194  4.57985  6.30297  5.08037     19 D - - -
          2.68618  4.42225  2.77519  2.73123  3.46354  2.40513  3.72494  3.29354  2.67741  2.69355  4.24690  2.90347  2.73739  3.18146  2.89801  2.37887  2.77519  2.98518  4.58477  3.61503
          0.01827  4.40733  5.12968  0.61958  0.77255  0.48576  0.95510
     17   0.70212  4.35015  3.92857  3.70516  4.65828  3.14734  4.68674  4.02919  3.74908  3.78181  4.61666  3.68794  3.94623  4.00664  3.99174  1.99433  2.95711  3.43277  6.02640  4.84937     20 a - - -
          2.68618  4.42225  2.77519  2.73123  3.46354  2.40513  3.72494  3.29354  2.67741  2.69355  4.24690  2.90347  2.73739  3.18146  2.89801  2.37887  2.77519  2.98518  4.58477  3.61503
          0.01827  4.40733  5.12968  0.61958  0.77255  0.48576  0.95510
     18   2.05196  5.04530  3.30466  2.73784  4.38145  3.62847  2.80263  3.81455  2.31775  3.36157  4.19622  3.20331  4.03996  2.93093  1.45066  2.91897  3.11875  3.47995  5.50850  4.22584     21 r - - -
          2.68618  4.42225  2.77519  2.73123  3.46354  2.40513  3.72494  3.29354  2.67741  2.69355  4.24690  2.90347  2.73739  3.18146  2.89801  2.37887  2.77519  2.98518  4.58477  3.61503
          0.01827  4.40733  5.12968  0.61958  0.77255  0.48576  0.95510
     19   3.15072  5.42168  3.44525  2.25261  4.89275  3.78634  3.75368  4.25304  1.23152  3.65641  4.48585  3.26777  4.15213  2.87125  1.64581  3.11505  3.32218  3.89149  5.68531  4.47420     22 k - - -
          2.68618  4.42225  2.77519  2.73123  3.46354  2.40513  3.72494  3.29354  2.67741  2.69355  4.24690  2.90347  2.73739  3.18146  2.89801  2.37887  2.77519  2.98518  4.58477  3.61503
          0.01827  4.40733  5.12968  0.61958  0.77255  0.48576  0.95510
     20   3.06883  5.45607  2.19464  2.51826  4.82598  3.55510  3.89042  4.29892  0.99043  3.78781  4.61646  3.06017  4.07191  3.03379  2.96995  3.01118  3.31880  3.90124  5.88082  4.52032     23 k - - -
          2.68618  4.42225  2.77519  2.73123  3.46354  2.40513  3.72494  3.29354  2.67741  2.69355  4.24690  2.90347  2.73739  3.18146  2.89801  2.37887  2.77519  2.98518  4.58477  3.61503
          0.01827  4.40733  5.12968  0.61958  0.77255  0.48576  0.95510
     21   3.46404  5.15277  4.24269  4.22254  5.29177  0.23668  5.27437  5.05607  4.47345  4.62613  5.62916  4.40988  4.55570  4.75613  4.61864  3.65586  3.98442  4.48051  6.21199  5.42277     24 G - - -
          2.68618  4.42225  2.77519  2.73123  3.46354  2.40513  3.72494  3.29354  2.67741  2.69355  4.24690  2.90347  2.73739  3.18146  2.89801  2.37887  2.77519  2.98518  4.58477  3.61503
          0.01827  4.40733  5.12968  0.61958  0.77255  0.48576  0.95510
     22   3.11869  5.47998  2.71354  2.04584  4.80168  3.56193  3.91361  4.28554  2.60526  3.77286  4.63284  3.06388  4.09648  1.04963  2.98053  3.05842  3.37078  3.91083  5.89001  4.52577     25 q - - -
          2.68618  4.42225  2.77519  2.73123  3.46354  2.40513  3.72494  3.29354  2.67741  2.69355  4.24690  2.90347  2.73739  3.18146  2.89801  2.37887  2.77519  2.98518  4.58477  3.61503
          0.01827  4.40733  5.12968  0.61958  0.77255  0.48576  0.95510
     23   2.58445  4.33366  3.97865  3.52792  3.89495  3.44972  4.36758  2.91226  3.45992  2.90582  3.84757  3.69833  4.07427  3.74573  3.73030  1.89047  2.30958  1.28298  5.38615  4.17997     26 v - - -
          2.68618  4.42225  2.77519  2.73123  3.46354  2.40513  3.72494  3.29354  2.67741  2.69355  4.24690  2.90347  2.73739  3.18146  2.89801  2.37887  2.77519  2.98518  4.58477  3.61503
          0.01827  4.40733  5.12968  0.61958  0.77255  0.48576  0.95510
     24   1.77573  4.25672  3.88397  3.32775  2.32489  2.80200  4.05454  2.73244  3.24740  2.46434  2.60226  3.61466  4.09634  3.51086  3.51204  2.97109  2.92062  2.52768  4.89386  3.67514     27 a - - -
          2.68618  4.42225  2.77519  2.73123  3.46354  2.40513  3.72494  3.29354  2.67741  2.69355  4.24690  2.90347  2.73739  3.18146  2.89801  2.37887  2.77519  2.98518  4.58477  3.61503
          0.01827  4.40733  5.12968  0.61958  0.77255  0.48576  0.95510
     25   3.09212  5.37181  3.32322  2.75492  4.76489  3.73631  2.60135  4.18173  1.13639  3.61347  4.44020  3.22156  4.11836  2.29947  2.40667  3.06082  3.27727  3.82115  5.65760  4.40672     28 k - - -
          2.68618  4.42225  2.77519  2.73123  3.46354  2.40513  3.72494  3.29354  2.67741  2.69355  4.24690  2.90347  2.73739  3.18146  2.89801  2.37887  2.77519  2.98518  4.58477  3.61503
          0.01827  4.40733  5.12968  0.61958  0.77255  0.48576  0.95510
     26   2.71282  4.53852  3.77259  3.39944  2.50426  3.49014  4.19635  3.41293  3.39191  3.06717  4.06069  3.63068  4.11860  3.68308  3.69571  0.93498  3.11107  3.11956  5.05180  3.55959     29 s - - -
          2.68618  4.42225  2.77519  2.73123  3.46354  2.40513  3.72494  3.29354  2.67741  2.69355  4.24690  2.90347  2.73739  3.18146  2.89801  2.37887  2.77519  2.98518  4.58477  3.61503
          0.01827  4.40733  5.12968  0.61958  0.77255  0.48576  0.95510
     27   2.37187  5.14753  3.01930  2.49920  4.50004  3.52099  3.70489  3.94047  1.68650  3.44987  4.23238  3.02203  2.84601  2.07882  2.76354  2.76559  3.01222  3.55168  5.59660  4.24688     30 k - - -
          2.68618  4.42225  2.77519  2.73123  3.46354  2.40513  3.72494  3.29354  2.67741  2.69355  4.24690  2.90347  2.73739  3.18146  2.89801  2.37887  2.77519  2.98518  4.58477  3.61503
          0.01827  4.40733  5.12968  0.61958  0.77255  0.48576  0.95510
     28   3.33144  5.99615  0.76265  1.85848  5.27565  3.44496  4.08557  4.84775  3.22126  4.31800  5.21951  2.90306  4.12277  3.26991  3.89170  3.17109  3.64453  4.39145  6.44686  4.88303     31 d - - -
          2.68618  4.42225  2.77519  2.73123  3.46354  2.40513  3.72494  3.29354  2.67741  2.69355  4.24690  2.90347  2.73739  3.18146  2.89801  2.37887  2.77519  2.98518  4.58477  3.61503
          0.01827  4.40733  5.12968  0.61958  0.77255  0.48576  0.95510
     29   3.43466  4.73364  5.23224  4.64330  2.39934  4.69839  4.98058  2.39698  4.49728  0.91987  2.21714  4.80063  4.87429  4.50287  4.51969  4.04132  3.64880  2.07853  5.21670  4.15728     32 l - - -
          2.68618  4.42225  2.77519  2.73123  3.46354  2.40513  3.72494  3.29354  2.67741  2.69355  4.24690  2.90347  2.73739  3.18146  2.89801  2.37887  2.77519  2.98518  4.58477  3.61503
          0.01827  4.40733  5.12968  0.61958  0.77255  0.48576  0.95510
     30   2.65266  4.32372  3.72778  3.17401  3.52970  2.78640  4.02274  2.36650  3.11357  2.58971  3.50153  3.51415  2.97160  3.40167  3.42852  2.91851  2.13148  1.90270  5.00136  3.78175     33 v - - -
          2.68618  4.42225  2.77519  2.73123  3.46354  2.40513  3.72494  3.29354  2.67741  2.69355  4.24690  2.90347  2.73739  3.18146  2.89801  2.37887  2.77519  2.98518  4.58477  3.61503
          0.01827  4.40733  5.12968  0.61958  0.77255  0.48576  0.95510
     31   2.30073  4.66979  3.24074  2.69464  3.94017  3.51489  3.81201  2.71920  2.28305  2.98052  3.82945  3.16820  3.93948  3.01179  3.08163  1.83148  2.49024  3.02058  5.27942  3.99058     34 s - - -
          2.68618  4.42225  2.77519  2.73123  3.46354  2.40513  3.72494  3.29354  2.67741  2.69355  4.24690  2.90347  2.73739  3.18146  2.89801  2.37887  2.77519  2.98518  4.58477  3.61503
          0.01827  4.40733  5.12968  0.61958  0.77255  0.48576  0.95510
     32   1.70471  4.35909  3.69260  3.15267  3.65576  2.61458  4.05162  2.92178  3.09936  2.25413  3.61615  3.48603  4.03140  3.39558  3.43064  2.85556  2.41967  2.27035  5.11148  3.88719     35 a - - -
          2.68618  4.42225  2.77519  2.73123  3.46354  2.40513  3.72494  3.29354  2.67741  2.69355  4.24690  2.90347  2.73739  3.18146  2.89801  2.37887  2.77519  2.98518  4.58477  3.61503
          0.01827  4.40733  5.12968  0.61958  0.77255  0.48576  0.95510
     33   2.03721  2.97386  4.63661  4.06169  3.42585  4.09305  4.48530  1.60496  3.91902  1.98361  3.37360  4.18186  4.44641  4.11234  4.03639  3.41412  3.12231  1.75411  5.04792  3.86095     36 i - - -
          2.68618  4.42225  2.77519  2.73123  3.46354  2.40513  3.72494  3.29354  2.67741  2.69355  4.24690  2.90347  2.73739  3.18146  2.89801  2.37887  2.77519  2.98518  4.58477  3.61503
          0.01827  4.40733  5.12968  0.61958  0.77255  0.48576  0.95510
     34   3.10481  4.43722  4.85869  4.30570  3.58578  4.40694  4.84032  1.74112  4.18500  1.67305  3.44785  4.47438  4.71729  4.39309  4.33243  3.74617  2.53799  1.21757  5.36785  4.18918     37 v - - -
          2.68618  4.42225  2.77519  2.73123  3.46354  2.40513  3.72494  3.29354  2.67741  2.69355  4.24690  2.90347  2.73739  3.18146  2.89801  2.37887  2.77519  2.98518  4.58477  3.61503
          0.01827  4.40733  5.12968  0.61958  0.77255  0.48576  0.95510
     35   2.96539  4.32217  4.76513  4.18093  2.57042  4.19097  4.54445  1.69686  4.02714  1.57672  3.24034  4.28708  4.51010  4.17949  4.11057  3.51157  2.53491  1.77600  5.03204  3.87128     38 l - - -
          2.68618  4.42225  2.77519  2.73123  3.46354  2.40513  3.72494  3.29354  2.67741  2.69355  4.24690  2.90347  2.73739  3.18146  2.89801  2.37887  2.77519  2.98518  4.58477  3.61503
          0.01827  4.40733  5.12968  0.61958  0.77255  0.48576  0.95510
     36   3.52657  4.78384  5.35384  4.80576  3.39311  4.90967  5.30795  1.77969  4.67851  0.83029  3.15912  5.00982  5.06643  4.74114  4.75016  4.28804  3.75603  1.80745  5.52020  4.46734     39 l - - -
          2.68618  4.42225  2.77519  2.73123  3.46354  2.40513  3.72494  3.29354  2.67741  2.69355  4.24690  2.90347  2.73739  3.18146  2.89801  2.37887  2.77519  2.98518  4.58477  3.61503
          0.01827  4.40733  5.12968  0.61958  0.77255  0.48576  0.95510
     37   1.94329  4.27504  3.81046  3.26316  2.62178  2.78779  4.05545  2.83493  3.19788  2.58483  3.49036  3.55721  4.05113  3.46939  3.48709  2.40788  2.90122  1.94682  4.97699  3.76394     40 a - - -
          2.68618  4.42225  2.77519  2.73123  3.46354  2.40513  3.72494  3.29354  2.67741  2.69355  4.24690  2.90347  2.73739  3.18146  2.89801  2.37887  2.77519  2.98518  4.58477  3.61503
          0.01827  4.40733  5.12968  0.61958  0.77255  0.48576  0.95510
     38   2.59665  4.43235  3.57732  3.06990  3.83165  1.91880  4.05401  3.14919  3.03179  2.37249  3.78208  3.41745  3.99188  3.34662  3.38833  1.89576  2.92370  2.31487  5.25430  4.01221     41 s - - -
          2.68618  4.42225  2.77519  2.73123  3.46354  2.40513  3.72494  3.29354  2.67741  2.69355  4.24690  2.90347  2.73739  3.18146  2.89801  2.37887  2.77519  2.98518  4.58477  3.61503
          0.01827  4.40733  5.12968  0.61958  0.77255  0.48576  0.95510
     39   2.65988  3.05853  3.98009  3.40746  3.35053  3.71229  4.06790  2.27736  3.31114  2.42265  2.68654  3.66736  4.11301  3.56102  3.54732  2.16754  2.08595  2.43821  4.85170  3.65154     42 t - - -
          2.68618  4.42225  2.77519  2.73123  3.46354  2.40513  3.72494  3.29354  2.67741  2.69355  4.24690  2.90347  2.73739  3.18146  2.89801  2.37887  2.77519  2.98518  4.58477  3.61503
          0.01827  4.40733  5.12968  0.61958  0.77255  0.48576  0.95510
     40   2.06002  4.35063  3.71902  2.58216  2.34890  3.72564  4.00208  2.74703  3.11230  1.85119  3.41523  3.53277  4.10744  3.39953  3.42116  2.99511  2.95383  2.55924  4.92828  3.69348     43 l - - -
          2.68618  4.42225  2.77519  2.73123  3.46354  2.40513  3.72494  3.29354  2.67741  2.69355  4.24690  2.90347  2.73739  3.18146  2.89801  2.37887  2.77519  2.98518  4.58477  3.61503
          0.01827  4.40733  5.12968  0.61958  0.77255  0.48576  0.95510
     41   2.73225  4.14113  4.45168  3.85384  2.49283  3.87985  4.19168  2.48987  3.69090  1.70030  2.60751  3.95660  4.23475  3.85818  3.78243  3.18231  2.48695  2.02729  4.74081  2.79790     44 l - - -
          2.68618  4.42225  2.77519  2.73123  3.46354  2.40513  3.72494  3.29354  2.67741  2.69355  4.24690  2.90347  2.73739  3.18146  2.89801  2.37887  2.77519  2.98518  4.58477  3.61503
          0.01827  4.40733  5.12968  0.61958  0.77255  0.48576  0.95510
     42   3.07735  4.50182  4.57436  4.01940  3.40357  4.23787  4.62439  1.95466  3.87830  1.16047  3.26904  4.25119  4.57077  4.10537  4.05962  3.56523  2.07410  2.22263  5.20958  4.05783     45 l - - -
          2.68618  4.42225  2.77519  2.73123  3.46354  2.40513  3.72494  3.29354  2.67741  2.69355  4.24690  2.90347  2.73739  3.18146  2.89801  2.37887  2.77519  2.98518  4.58477  3.61503
          0.01827  4.40733  5.12968  0.61958  0.77255  0.48576  0.95510
     43   2.37170  4.25759  4.67766  4.08237  2.09032  4.07248  4.40454  2.03902  3.91696  1.76692  2.55102  4.17300  4.40172  4.05997  3.98709  3.38562  3.11386  1.95478  4.89790  3.74131     46 l - - -
          2.68618  4.42225  2.77519  2.73123  3.46354  2.40513  3.72494  3.29354  2.67741  2.69355  4.24690  2.90347  2.73739  3.18146  2.89801  2.37887  2.77519  2.98518  4.58477  3.61503
          0.01827  4.40733  5.12968  0.61958  0.77255  0.48576  0.95510
     44   2.67246  4.52608  3.39669  2.87407  3.66730  2.35906  3.88689  3.13061  2.84453  2.38127  3.69932  3.30099  3.99705  3.17225  3.22809  1.86211  2.93420  2.87271  5.09338  2.77110     47 s - - -
          2.68618  4.42225  2.77519  2.73123  3.46354  2.40513  3.72494  3.29354  2.67741  2.69355  4.24690  2.90347  2.73739  3.18146  2.89801  2.37887  2.77519  2.98518  4.58477  3.61503
          0.20785  4.40733  1.74020  0.61958  0.77255  0.48576  0.95510
     45   2.92464  4.39268  4.36418  3.82646  3.41938  4.04527  4.50371  2.19258  3.69487  1.31506  3.29620  4.06927  4.42744  3.95662  3.90803  3.38188  2.43011  1.70356  5.17867  4.00371     48 l - - -
          2.68618  4.42225  2.77519  2.73123  3.46354  2.40513  3.72494  3.29354  2.67741  2.69355  4.24690  2.90347  2.73739  3.18146  2.89801  2.37887  2.77519  2.98518  4.58477  3.61503
          0.02204  4.22153  4.94387  0.61958  0.77255  0.72031  0.66670
     46   0.89763  4.24803  3.70242  3.44919  4.45208  3.04608  4.46488  3.80622  3.49110  3.56167  4.40680  3.50961  3.82300  3.76793  3.76206  1.89952  2.83429  3.25776  5.82176  4.62477     49 a - - -
          2.68618  4.42225  2.77519  2.73123  3.46354  2.40513  3.72494  3.29354  2.67741  2.69355  4.24690  2.90347  2.73739  3.18146  2.89801  2.37887  2.77519  2.98518  4.58477  3.61503
          0.02204  4.22153  4.94387  0.61958  0.77255  0.72031  0.66670
     47   2.73871  5.13434  2.19273  2.33107  4.53583  3.34934  3.73880  4.01152  2.58267  3.53600  4.32273  2.30893  2.64671  2.87313  3.09336  1.90344  3.01067  3.59082  5.70633  4.29513     50 s - - -
          2.68618  4.42225  2.77519  2.73123  3.46354  2.40513  3.72494  3.29354  2.67741  2.69355  4.24690  2.90347  2.73739  3.18146  2.89801  2.37887  2.77519  2.98518  4.58477  3.61503
          0.02204  4.22153  4.94387  0.61958  0.77255  0.72031  0.66670
     48   2.62244  4.36562  3.44859  2.42557  2.75428  3.58514  3.82709  2.86335  2.85226  2.57355  3.46912  3.30641  3.96865  3.15931  3.21338  2.33394  2.85557  2.27605  4.90344  2.87666     51 v - - -
          2.68618  4.42225  2.77519  2.73123  3.46354  2.40513  3.72494  3.29354  2.67741  2.69355  4.24690  2.90347  2.73739  3.18146  2.89801  2.37887  2.77519  2.98518  4.58477  3.61503
          0.02204  4.22153  4.94387  0.61958  0.77255  0.72031  0.66670
     49   2.83992  4.31975  4.12517  3.58310  1.86596  3.87452  3.86384  2.74985  3.47023  1.93302  3.40323  3.76367  4.23703  3.67503  3.66529  2.41834  3.07238  2.57815  4.33645  2.28452     52 f - - -
          2.68618  4.42225  2.77519  2.73123  3.46354  2.40513  3.72494  3.29354  2.67741  2.69355  4.24690  2.90347  2.73739  3.18146  2.89801  2.37887  2.77519  2.98518  4.58477  3.61503
          0.02204  4.22153  4.94387  0.61958  0.77255  0.36288  1.18965
     50   2.30665  4.32997  3.64239  3.07604  2.43064  2.90319  3.93105  2.81547  3.01871  2.53696  3.43853  3.45070  4.04798  2.62597  3.34428  2.92291  2.89988  2.24933  4.90795  2.91887     53 v - - -
          2.68618  4.42225  2.77519  2.73123  3.46354  2.40513  3.72494  3.29354  2.67741  2.69355  4.24690  2.90347  2.73739  3.18146  2.89801  2.37887  2.77519  2.98518  4.58477  3.61503
          0.01827  4.40733  5.12968  0.61958  0.77255  0.48576  0.95510
     51   2.68946  4.83644  3.05726  1.81914  3.12861  2.85963  3.74103  3.47256  2.56554  3.09756  3.92474  2.56814  3.91316  2.90696  3.02294  2.73739  2.92576  2.57012  5.35677  4.02932     54 e - - -
          2.68618  4.42225  2.77519  2.73123  3.46354  2.40513  3.72494  3.29354  2.67741  2.69355  4.24690  2.90347  2.73739  3.18146  2.89801  2.37887  2.77519  2.98518  4.58477  3.61503
          0.01827  4.40733  5.12968  0.61958  0.77255  0.48576  0.95510
     52   2.87706  5.20204  3.19036  2.60472  4.56105  3.61136  2.38351  3.98353  1.91147  3.47133  4.26818  3.10409  3.99397  2.82627  1.92245  2.09691  3.08688  3.61081  5.58669  4.28125     55 k - - -
          2.68618  4.42225  2.77519  2.73123  3.46354  2.40513  3.72494  3.29354  2.67741  2.69355  4.24690  2.90347  2.73739  3.18146  2.89801  2.37887  2.77519  2.98518  4.58477  3.61503
          0.01827  4.40733  5.12968  0.61958  0.77255  0.48576  0.95510
     53   3.12930  4.47083  4.91245  4.33847  1.98619  4.29727  4.40259  2.01930  4.16007  1.23883  3.13094  4.37261  4.58305  4.22681  4.18494  3.62068  3.35240  2.55218  2.93811  3.37334     56 l - - -
          2.68618  4.42225  2.77519  2.73123  3.46354  2.40513  3.72494  3.29354  2.67741  2.69355  4.24690  2.90347  2.73739  3.18146  2.89801  2.37887  2.77519  2.98518  4.58477  3.61503
          0.01827  4.40733  5.12968  0.61958  0.77255  0.48576  0.95510
     54   2.71717  5.18526  2.88560  2.07257  4.51733  2.81379  3.66834  3.99042  2.40754  3.48343  4.23780  2.52187  3.86976  2.38776  2.48305  2.10861  2.95027  3.57071  5.62587  4.22632     57 e - - -
          2.68618  4.42225  2.77519  2.73123  3.46354  2.40513  3.72494  3.29354  2.67741  2.69355  4.24690  2.90347  2.73739  3.18146  2.89801  2.37887  2.77519  2.98518  4.58477  3.61503
          0.01827  4.40733  5.12968  0.61958  0.77255  0.48576  0.95510
     55   2.10061  5.16976  2.51807  2.13288  4.49888  3.45471  3.65865  3.97268  2.15203  3.46734  4.21915  2.92854  3.85997  2.76373  2.42538  2.33377  2.93293  3.55271  5.61153  4.21059     58 a - - -
          2.68618  4.42225  2.77519  2.73123  3.46354  2.40513  3.72494  3.29354  2.67741  2.69355  4.24690  2.90347  2.73739  3.18146  2.89801  2.37887  2.77519  2.98518  4.58477  3.61503
          0.01827  4.40733  5.12968  0.61958  0.77255  0.48576  0.95510
     56   3.46927  4.76747  5.20814  4.64691  1.95282  4.71881  4.91167  2.38653  4.50286  0.90850  3.05785  4.79274  4.90670  4.52524  4.54279  4.07042  3.68934  2.04683  5.13599  3.92480     59 l - - -
          2.68618  4.42225  2.77519  2.73123  3.46354  2.40513  3.72494  3.29354  2.67741  2.69355  4.24690  2.90347  2.73739  3.18146  2.89801  2.37887  2.77519  2.98518  4.58477  3.61503
          0.01827  4.40733  5.12968  0.61958  0.77255  0.48576  0.95510
     57   3.70073  4.98313  5.34006  4.78245  3.20356  4.96369  5.24000  2.42175  4.58655  0.80096  1.60258  5.03272  5.07148  4.62782  4.63865  4.34764  3.91387  2.64913  5.38544  4.36618     60 l - - -
          2.68618  4.42225  2.77519  2.73123  3.46354  2.40513  3.72494  3.29354  2.67741  2.69355  4.24690  2.90347  2.73739  3.18146  2.89801  2.37887  2.77519  2.98518  4.58477  3.61503
          0.01827  4.40733  5.12968  0.61958  0.77255  0.48576  0.95510
     58   2.30106  4.68294  2.23176  2.67174  3.91547  2.84377  3.81222  3.25430  2.68591  2.21643  3.81019  3.15676  3.94926  3.01601  3.12063  2.77871  2.92595  2.50842  5.26979  3.97666     61 l - - -
          2.68618  4.42225  2.77519  2.73123  3.46354  2.40513  3.72494  3.29354  2.67741  2.69355  4.24690  2.90347  2.73739  3.18146  2.89801  2.37887  2.77519  2.98518  4.58477  3.61503
          0.01827  4.40733  5.12968  0.61958  0.77255  0.48576  0.95510
     59   2.72109  4.38107  3.65515  2.48859  3.50364  3.71596  3.99482  2.07343  3.04884  1.73838  3.46674  3.49521  4.10012  3.35767  3.37117  2.48878  2.95681  2.54087  4.99225  3.76725     62 l - - -
          2.68618  4.42225  2.77519  2.73123  3.46354  2.40513  3.72494  3.29354  2.67741  2.69355  4.24690  2.90347  2.73739  3.18146  2.89801  2.37887  2.77519  2.98518  4.58477  3.61503
          0.01827  4.40733  5.12968  0.61958  0.77255  0.48576  0.95510
     60   1.98284  4.29786  3.72656  3.16240  3.44017  3.67305  3.97959  2.08458  3.09572  2.51411  3.42423  3.50957  3.06821  3.37986  3.40098  2.94215  2.43964  2.54945  4.91498  2.92153     63 a - - -
          2.68618  4.42225  2.77519  2.73123  3.46354  2.40513  3.72494  3.29354  2.67741  2.69355  4.24690  2.90347  2.73739  3.18146  2.89801  2.37887  2.77519  2.98518  4.58477  3.61503
          0.01827  4.40733  5.12968  0.61958  0.77255  0.48576  0.95510
     61   2.34396  4.54246  3.35808  2.79366  2.48277  3.59479  3.82554  3.08108  2.38129  2.39597  3.64009  3.24806  3.97969  3.07970  2.64908  2.36789  2.90764  2.83303  5.10123  3.83921     64 a - - -
          2.68618  4.42225  2.77519  2.73123  3.46354  2.40513  3.72494  3.29354  2.67741  2.69355  4.24690  2.90347  2.73739  3.18146  2.89801  2.37887  2.77519  2.98518  4.58477  3.61503
          0.01827  4.40733  5.12968  0.61958  0.77255  0.48576  0.95510
     62   2.68242  5.06833  2.55454  2.17119  4.36321  3.46755  2.85891  3.05225  1.94316  3.35167  4.12284  2.95619  3.86345  2.77938  2.89666  2.66910  2.91369  3.43317  5.52772  3.20877     65 k - - -
          2.68618  4.42225  2.77519  2.73123  3.46354  2.40513  3.72494  3.29354  2.67741  2.69355  4.24690  2.90347  2.73739  3.18146  2.89801  2.37887  2.77519  2.98518  4.58477  3.61503
          0.01827  4.40733  5.12968  0.61958  0.77255  0.48576  0.95510
     63   2.67995  4.33005  3.69728  3.13704  3.48283  2.84789  3.98496  2.02422  3.06856  2.54040  3.45573  3.49871  4.07548  2.74485  3.38403  2.95078  2.45782  1.96906  4.95635  3.73537     66 v - - -
          2.68618  4.42225  2.77519  2.73123  3.46354  2.40513  3.72494  3.29354  2.67741  2.69355  4.24690  2.90347  2.73739  3.18146  2.89801  2.37887  2.77519  2.98518  4.58477  3.61503
          0.01827  4.40733  5.12968  0.61958  0.77255  0.48576  0.95510
     64   2.31330  4.46948  2.77827  2.87433  3.62125  3.61103  3.87405  1.97918  2.85522  2.69283  3.57916  3.30900  4.00428  3.16658  3.23637  2.46157  2.91078  2.73983  5.04835  2.84435     67 i - - -
          2.68618  4.42225  2.77519  2.73123  3.46354  2.40513  3.72494  3.29354  2.67741  2.69355  4.24690  2.90347  2.73739  3.18146  2.89801  2.37887  2.77519  2.98518  4.58477  3.61503
          0.01827  4.40733  5.12968  0.61958  0.77255  0.48576  0.95510
     65   2.35046  4.77386  3.12418  1.98455  3.99023  3.52035  3.73982  2.82655  2.57062  3.02501  3.85807  3.08265  3.04527  2.91477  3.01995  2.38904  2.90562  3.09341  5.29984  3.11488     68 e - - -
          2.68618  4.42225  2.77519  2.73123  3.46354  2.40513  3.72494  3.29354  2.67741  2.69355  4.24690  2.90347  2.73739  3.18146  2.89801  2.37887  2.77519  2.98518  4.58477  3.61503
          0.01827  4.40733  5.12968  0.61958  0.77255  0.48576  0.95510
     66   2.69568  5.13019  2.53840  2.40165  4.44863  3.46405  3.65932  3.91285  2.39730  2.84583  4.18173  2.55338  3.86352  2.40809  2.14572  2.34662  2.92692  3.50745  5.57709  4.18767     69 r - - -
          2.68618  4.42225  2.77519  2.73123  3.46354  2.40513  3.72494  3.29354  2.67741  2.69355  4.24690  2.90347  2.73739  3.18146  2.89801  2.37887  2.77519  2.98518  4.58477  3.61503
          0.01827  4.40733  5.12968  0.61958  0.77255  0.48576  0.95510
     67   2.79771  5.24223  2.35359  2.39080  4.57839  3.45555  3.74239  4.05253  2.52396  3.55839  4.33297  2.12113  2.05030  2.86356  2.49169  2.75890  3.04340  3.63982  5.71202  4.30643     70 p - - -
          2.68618  4.42225  2.77519  2.73123  3.46354  2.40513  3.72494  3.29354  2.67741  2.69355  4.24690  2.90347  2.73739  3.18146  2.89801  2.37887  2.77519  2.98518  4.58477  3.61503
          0.01827  4.40733  5.12968  0.61958  0.77255  0.48576  0.95510
     68   3.78629  5.14013  4.54793  4.23414  0.83873  4.48588  1.87867  3.69884  4.08315  3.04456  4.26666  4.18416  4.84794  4.21265  4.20821  3.88089  4.02450  3.58591  3.94523  2.22113     71 f - - -
          2.68618  4.42225  2.77519  2.73123  3.46354  2.40513  3.72494  3.29354  2.67741  2.69355  4.24690  2.90347  2.73739  3.18146  2.89801  2.37887  2.77519  2.98518  4.58477  3.61503
          0.01827  4.40733  5.12968  0.61958  0.77255  0.48576  0.95510
     69   2.29563  5.06593  2.23385  2.16544  4.36378  3.46266  3.67845  3.81502  2.44835  3.35504  3.11033  2.95668  3.04207  2.79774  2.93343  2.35955  2.92505  3.43269  5.53867  4.15876     72 e - - -
          2.68618  4.42225  2.77519  2.73123  3.46354  2.40513  3.72494  3.29354  2.67741  2.69355  4.24690  2.90347  2.73739  3.18146  2.89801  2.37887  2.77519  2.98518  4.58477  3.61503
          0.01827  4.40733  5.12968  0.61958  0.77255  0.48576  0.95510
     70   2.67669  4.93253  2.51622  2.47987  4.18853  3.48809  3.69514  2.95822  2.48205  2.70219  4.00156  3.00630  3.04561  2.21066  2.95148  2.34957  2.90909  3.27385  5.42597  4.07732     73 q - - -
          2.68618  4.42225  2.77519  2.73123  3.46354  2.40513  3.72494  3.29354  2.67741  2.69355  4.24690  2.90347  2.73739  3.18146  2.89801  2.37887  2.77519  2.98518  4.58477  3.61503
          0.01827  4.40733  5.12968  0.61958  0.77255  0.48576  0.95510
     71   2.07048  4.58693  3.29071  2.73394  3.77179  3.56429  2.97820  3.15077  2.70835  2.82790  2.93984  2.70011  3.95727  3.04077  3.12209  2.42543  2.90065  2.41112  5.15119  3.87761     74 a - - -
          2.68618  4.42225  2.77519  2.73123  3.46354  2.40513  3.72494  3.29354  2.67741  2.69355  4.24690  2.90347  2.73739  3.18146  2.89801  2.37887  2.77519  2.98518  4.58477  3.61503
          0.01827  4.40733  5.12968  0.61958  0.77255  0.48576  0.95510
     72   2.67421  4.19424  3.98716  2.77934  3.29243  3.75150  4.04242  2.62589  3.30405  1.86266  2.70437  3.67190  4.12151  3.55028  3.53171  3.02878  2.46355  2.12036  3.09103  3.60189     75 l - - -
          2.68618  4.42225  2.77519  2.73123  3.46354  2.40513  3.72494  3.29354  2.67741  2.69355  4.24690  2.90347  2.73739  3.18146  2.89801  2.37887  2.77519  2.98518  4.58477  3.61503
          0.01827  4.40733  5.12968  0.61958  0.77255  0.48576  0.95510
     73   2.08455  4.69562  3.18086  2.29461  3.89768  2.89503  3.77029  3.29022  2.62973  2.52237  3.79072  3.12987  3.93300  2.96834  3.06555  2.41180  2.90732  3.00973  5.23956  2.93521     76 a - - -
          2.68618  4.42225  2.77519  2.73123  3.46354  2.40513  3.72494  3.29354  2.67741  2.69355  4.24690  2.90347  2.73739  3.18146  2.89801  2.37887  2.77519  2.98518  4.58477  3.61503
          0.31780  4.40733  1.34683  0.61958  0.77255  0.48576  0.95510
     74   2.71455  4.58931  3.39425  2.78876  3.75989  3.59390  3.74368  2.47373  2.08416  2.26796  3.65863  3.22409  3.96587  2.96957  2.20992  2.85208  2.93237  2.84018  5.10957  3.86810     77 k - - -
          2.68618  4.42225  2.77519  2.73123  3.46354  2.40513  3.72494  3.29354  2.67741  2.69355  4.24690  2.90347  2.73739  3.18146  2.89801  2.37887  2.77519  2.98518  4.58477  3.61503
          0.02458  4.11411  4.83646  0.61958  0.77255  0.32239  1.28885
     75   2.67566  4.72475  2.68497  2.61789  3.91745  3.53996  3.75318  2.73449  2.29983  2.46837  3.80651  3.11499  3.92818  2.52937  3.03187  2.75609  2.90673  3.03353  5.24930  2.61730     78 k - - -
          2.68618  4.42225  2.77519  2.73123  3.46354  2.40513  3.72494  3.29354  2.67741  2.69355  4.24690  2.90347  2.73739  3.18146  2.89801  2.37887  2.77519  2.98518  4.58477  3.61503
          0.01827  4.40733  5.12968  0.61958  0.77255  0.48576  0.95510
     76   2.24543  4.34464  3.65067  3.10010  3.53944  3.60092  3.97861  2.88744  3.04472  2.62265  3.52120  3.45733  4.03375  3.34006  3.37317  2.34603  2.43810  2.28724  4.99705  2.12640     79 y - - -
          2.68618  4.42225  2.77519  2.73123  3.46354  2.40513  3.72494  3.29354  2.67741  2.69355  4.24690  2.90347  2.73739  3.18146  2.89801  2.37887  2.77519  2.98518  4.58477  3.61503
          0.01827  4.40733  5.12968  0.61958  0.77255  0.48576  0.95510
     77   2.69535  4.17265  4.14464  3.56144  2.69054  3.80132  4.11362  2.19057  3.44610  2.03904  3.27637  3.77837  4.17071  3.67049  3.63509  2.20639  2.38411  2.06385  4.80308  3.60952     80 l - - -
          2.68618  4.42225  2.77519  2.73123  3.46354  2.40513  3.72494  3.29354  2.67741  2.69355  4.24690  2.90347  2.73739  3.18146  2.89801  2.37887  2.77519  2.98518  4.58477  3.61503
          0.01827  4.40733  5.12968  0.61958  0.77255  0.48576  0.95510
     78   2.66992  4.78860  2.66491  2.25297  3.13958  3.51845  3.72945  2.72706  2.25509  2.60695  3.86604  3.07197  3.90801  2.89950  3.00665  2.38892  2.90141  3.10652  5.30699  3.99036     81 e - - -
          2.68618  4.42225  2.77519  2.73123  3.46354  2.40513  3.72494  3.29354  2.67741  2.69355  4.24690  2.90347  2.73739  3.18146  2.89801  2.37887  2.77519  2.98518  4.58477  3.61503
          0.01827  4.40733  5.12968  0.61958  0.77255  0.48576  0.95510
     79   1.72773  4.94329  2.94709  2.53888  4.35968  2.66201  2.85801  3.80696  2.62595  3.38441  4.18849  2.13967  3.92028  2.96560  3.08781  2.73977  2.99319  3.42534  5.58998  4.23633     82 a - - -
          2.68618  4.42225  2.77519  2.73123  3.46354  2.40513  3.72494  3.29354  2.67741  2.69355  4.24690  2.90347  2.73739  3.18146  2.89801  2.37887  2.77519  2.98518  4.58477  3.61503
          0.11832  4.40733  2.30857  0.61958  0.77255  0.48576  0.95510
     80   2.17897  2.89870  4.40422  3.83635  2.59612  3.83739  4.28401  2.31964  3.69735  2.31423  3.31107  3.95520  4.24633  3.89627  3.83141  3.16422  2.97841  1.47476  4.89454  3.70002     83 v - - -
          2.68618  4.42225  2.77519  2.73123  3.46354  2.40513  3.72494  3.29354  2.67741  2.69355  4.24690  2.90347  2.73739  3.18146  2.89801  2.37887  2.77519  2.98518  4.58477  3.61503
          0.02018  4.30919  5.03153  0.61958  0.77255  0.40922  1.09115
     81   2.32748  4.32939  2.78991  3.20941  2.76168  3.74342  4.02507  2.67839  3.15096  1.69570  3.39992  3.56251  4.11948  3.42822  3.45588  3.00914  2.95062  2.18347  4.93625  3.71617     84 l - - -
          2.68618  4.42225  2.77519  2.73123  3.46354  2.40513  3.72494  3.29354  2.67741  2.69355  4.24690  2.90347  2.73739  3.18146  2.89801  2.37887  2.77519  2.98518  4.58477  3.61503
          0.01827  4.40733  5.12968  0.61958  0.77255  0.48576  0.95510
     82   2.20772  4.26428  3.83618  3.27836  3.43288  2.86063  4.04089  2.03905  3.20172  1.92505  3.41920  3.58371  4.08644  3.47415  3.47974  2.44876  2.91316  2.50937  4.92006  3.71057     85 l - - -
          2.68618  4.42225  2.77519  2.73123  3.46354  2.40513  3.72494  3.29354  2.67741  2.69355  4.24690  2.90347  2.73739  3.18146  2.89801  2.37887  2.77519  2.98518  4.58477  3.61503
          0.01827  4.40733  5.12968  0.61958  0.77255  0.48576  0.95510
     83   2.71853  4.36785  3.69730  2.61330  3.47931  3.73004  3.99402  2.34186  3.05687  1.87517  3.43712  3.50924  4.10310  2.72449  3.37729  2.98840  2.95035  1.95066  4.97439  3.75463     86 l - - -
          2.68618  4.42225  2.77519  2.73123  3.46354  2.40513  3.72494  3.29354  2.67741  2.69355  4.24690  2.90347  2.73739  3.18146  2.89801  2.37887  2.77519  2.98518  4.58477  3.61503
          0.01827  4.40733  5.12968  0.61958  0.77255  0.48576  0.95510
     84   2.69320  4.10026  4.44052  3.84166  2.25809  2.93901  4.14475  2.16090  3.67137  1.96896  3.19059  3.92523  4.20081  3.83834  3.75359  3.14182  2.92518  2.02448  3.02523  3.48546     87 l - - -
          2.68618  4.42225  2.77519  2.73123  3.46354  2.40513  3.72494  3.29354  2.67741  2.69355  4.24690  2.90347  2.73739  3.18146  2.89801  2.37887  2.77519  2.98518  4.58477  3.61503
          0.01827  4.40733  5.12968  0.61958  0.77255  0.48576  0.95510
     85   2.94737  4.35043  4.58438  4.00447  2.17121  4.11122  4.43267  2.38914  3.86379  1.36486  3.19025  4.16152  4.44140  4.03231  3.98661  3.42378  2.41275  1.97494  4.95554  3.77396     88 l - - -
          2.68618  4.42225  2.77519  2.73123  3.46354  2.40513  3.72494  3.29354  2.67741  2.69355  4.24690  2.90347  2.73739  3.18146  2.89801  2.37887  2.77519  2.98518  4.58477  3.61503
          0.01827  4.40733  5.12968  0.61958  0.77255  0.48576  0.95510
     86   2.68604  4.68189  3.23431  2.67570  3.87303  3.55933  3.77731  3.26408  2.06214  2.50176  3.77531  3.15893  3.94938  2.98232  3.02947  2.39061  2.14337  2.99050  5.21819  3.06497     89 k - - -
          2.68618  4.42225  2.77519  2.73123  3.46354  2.40513  3.72494  3.29354  2.67741  2.69355  4.24690  2.90347  2.73739  3.18146  2.89801  2.37887  2.77519  2.98518  4.58477  3.61503
          0.01827  4.40733  5.12968  0.61958  0.77255  0.48576  0.95510
     87   2.83279  4.20679  4.67607  4.07463  2.51961  4.01190  4.32977  2.09117  3.89338  1.80132  2.53390  4.13083  4.34808  4.02531  3.94044  3.32437  3.06294  1.70939  4.80858  2.78621     90 v - - -
          2.68618  4.42225  2.77519  2.73123  3.46354  2.40513  3.72494  3.29354  2.67741  2.69355  4.24690  2.90347  2.73739  3.18146  2.89801  2.37887  2.77519  2.98518  4.58477  3.61503
          0.01827  4.40733  5.12968  0.61958  0.77255  0.48576  0.95510
     88   2.67765  3.06354  4.13168  3.55446  3.30932  3.76143  4.12100  2.21885  3.43728  1.79980  3.30843  3.76515  4.15470  3.66790  3.63078  2.52014  2.11184  2.36074  4.82806  3.63464     91 l - - -
          2.68618  4.42225  2.77519  2.73123  3.46354  2.40513  3.72494  3.29354  2.67741  2.69355  4.24690  2.90347  2.73739  3.18146  2.89801  2.37887  2.77519  2.98518  4.58477  3.61503
          0.01827  4.40733  5.12968  0.61958  0.77255  0.48576  0.95510
     89   2.70062  4.20264  4.07137  3.49360  2.68097  2.93766  4.08952  2.24567  3.38618  1.61940  3.27749  3.73644  2.90669  3.62076  3.59561  3.07117  2.93555  2.41652  4.80644  3.60495     92 l - - -
          2.68618  4.42225  2.77519  2.73123  3.46354  2.40513  3.72494  3.29354  2.67741  2.69355  4.24690  2.90347  2.73739  3.18146  2.89801  2.37887  2.77519  2.98518  4.58477  3.61503
          0.01827  4.40733  5.12968  0.61958  0.77255  0.48576  0.95510
     90   2.72283  2.96519  4.18819  3.61707  2.66026  3.80493  4.16832  2.10908  3.49901  2.32712  3.31617  3.82040  1.88121  3.72539  3.68877  3.10940  2.97308  2.36261  4.84903  3.63448     93 p - - -
          2.68618  4.42225  2.77519  2.73123  3.46354  2.40513  3.72494  3.29354  2.67741  2.69355  4.24690  2.90347  2.73739  3.18146  2.89801  2.37887  2.77519  2.98518  4.58477  3.61503
          0.01827  4.40733  5.12968  0.61958  0.77255  0.48576  0.95510
     91   2.69025  4.20839  4.03082  3.45582  2.68453  3.76340  4.07745  2.61454  3.35356  1.61683  3.30015  3.70859  3.07510  3.59459  3.57461  2.50993  2.92867  2.12062  4.81758  3.61228     94 l - - -
          2.68618  4.42225  2.77519  2.73123  3.46354  2.40513  3.72494  3.29354  2.67741  2.69355  4.24690  2.90347  2.73739  3.18146  2.89801  2.37887  2.77519  2.98518  4.58477  3.61503
          0.01827  4.40733  5.12968  0.61958  0.77255  0.48576  0.95510
     92   2.79554  4.30157  4.15131  3.58192  3.34418  2.30538  4.22037  2.51793  3.46968  1.54741  2.63435  3.83740  4.25380  3.71492  3.68852  3.17582  3.03822  2.03629  4.94361  3.75765     95 l - - -
          2.68618  4.42225  2.77519  2.73123  3.46354  2.40513  3.72494  3.29354  2.67741  2.69355  4.24690  2.90347  2.73739  3.18146  2.89801  2.37887  2.77519  2.98518  4.58477  3.61503
          0.01827  4.40733  5.12968  0.61958  0.77255  0.48576  0.95510
     93   2.70094  4.19431  4.10591  3.52791  2.29896  2.41070  4.10597  2.14887  3.41692  2.04683  3.28693  3.75847  4.16677  3.64839  3.61838  3.08099  2.47829  2.37841  4.81113  3.60868     96 l - - -
          2.68618  4.42225  2.77519  2.73123  3.46354  2.40513  3.72494  3.29354  2.67741  2.69355  4.24690  2.90347  2.73739  3.18146  2.89801  2.37887  2.77519  2.98518  4.58477  3.61503
          0.01827  4.40733  5.12968  0.61958  0.77255  0.48576  0.95510
     94   2.31916  4.20841  4.32071  3.73976  2.66689  3.89800  4.23899  2.40885  3.61247  1.75190  3.28087  3.92085  4.26418  3.82144  3.77289  3.19891  2.38901  1.75078  4.87448  3.68751     97 v - - -
          2.68618  4.42225  2.77519  2.73123  3.46354  2.40513  3.72494  3.29354  2.67741  2.69355  4.24690  2.90347  2.73739  3.18146  2.89801  2.37887  2.77519  2.98518  4.58477  3.61503
          0.01827  4.40733  5.12968  0.61958  0.77255  0.48576  0.95510
     95   2.01357  2.49494  4.50990  3.92272  2.62999  3.92734  4.29153  1.96673  3.76636  2.28916  3.27792  4.02296  4.29469  3.94686  3.86681  3.23986  3.00185  1.88528  4.85690  3.67200     98 v - - -
          2.68618  4.42225  2.77519  2.73123  3.46354  2.40513  3.72494  3.29354  2.67741  2.69355  4.24690  2.90347  2.73739  3.18146  2.89801  2.37887  2.77519  2.98518  4.58477  3.61503
          0.01827  4.40733  5.12968  0.61958  0.77255  0.48576  0.95510
     96   2.03007  4.23361  4.00228  3.43121  3.36945  2.86953  4.10349  2.57198  3.33625  2.10195  2.66551  3.70081  4.15215  3.58955  3.57630  3.05044  2.94173  1.81127  4.88745  3.68707     99 v - - -
          2.68618  4.42225  2.77519  2.73123  3.46354  2.40513  3.72494  3.29354  2.67741  2.69355  4.24690  2.90347  2.73739  3.18146  2.89801  2.37887  2.77519  2.98518  4.58477  3.61503
          0.01827  4.40733  5.12968  0.61958  0.77255  0.48576  0.95510
     97   2.30404  4.38754  4.61247  4.03683  2.53353  4.15288  4.49025  2.36633  3.90242  1.20947  3.19364  4.20383  4.48029  4.07004  4.03107  3.46907  3.22181  1.96507  5.01073  3.84050    100 l - - -
          2.68618  4.42225  2.77519  2.73123  3.46354  2.40513  3.72494  3.29354  2.67741  2.69355  4.24690  2.90347  2.73739  3.18146  2.89801  2.37887  2.77519  2.98518  4.58477  3.61503
          0.01827  4.40733  5.12968  0.61958  0.77255  0.48576  0.95510
     98   2.73404  3.02132  4.45064  3.86072  3.26550  3.89038  4.24051  2.00718  3.70491  2.29009  2.23947  3.97177  4.25740  3.89012  3.81203  2.61926  2.97199  1.71612  4.81887  3.63502    101 v - - -
          2.68618  4.42225  2.77519  2.73123  3.46354  2.40513  3.72494  3.29354  2.67741  2.69355  4.24690  2.90347  2.73739  3.18146  2.89801  2.37887  2.77519  2.98518  4.58477  3.61503
          0.01827  4.40733  5.12968  0.61958  0.77255  0.48576  0.95510
     99   1.81273  4.65585  3.26518  2.72290  3.96641  2.76478  3.83395  3.35646  2.67765  2.42946  3.85687  3.18501  3.93840  3.03535  2.53667  2.35628  2.91633  3.05547  5.30165  4.01618    102 a - - -
          2.68618  4.42225  2.77519  2.73123  3.46354  2.40513  3.72494  3.29354  2.67741  2.69355  4.24690  2.90347  2.73739  3.18146  2.89801  2.37887  2.77519  2.98518  4.58477  3.61503
          0.01827  4.40733  5.12968  0.61958  0.77255  0.48576  0.95510
    100   1.98090  4.17241  4.38683  3.79563  3.22709  3.89164  4.21153  2.13363  3.64708  1.71059  3.21738  3.93877  4.24874  3.83676  3.77187  3.19206  2.98179  2.01974  3.17342  3.61694    103 l - - -
          2.68618  4.42225  2.77519  2.73123  3.46354  2.40513  3.72494  3.29354  2.67741  2.69355  4.24690  2.90347  2.73739  3.18146  2.89801  2.37887  2.77519  2.98518  4.58477  3.61503
          0.01827  4.40733  5.12968  0.61958  0.77255  0.48576  0.95510
    101   2.37766  4.32550  4.39770  3.83365  3.43165  4.02986  4.41668  1.70933  3.71246  1.52706  3.35869  4.04540  4.39648  3.94443  3.89999  3.34317  2.40194  2.13242  5.07380  3.89109    104 l - - -
          2.68618  4.42225  2.77519  2.73123  3.46354  2.40513  3.72494  3.29354  2.67741  2.69355  4.24690  2.90347  2.73739  3.18146  2.89801  2.37887  2.77519  2.98518  4.58477  3.61503
          0.01827  4.40733  5.12968  0.61958  0.77255  0.48576  0.95510
    102   2.26754  4.69622  3.20017  2.67785  4.04329  3.46476  3.82963  2.73178  2.67736  3.08442  3.91977  2.49972  2.50550  3.01626  3.11386  2.03762  2.91440  3.11880  5.36217  4.06181    105 s - - -
          2.68618  4.42225  2.77519  2.73123  3.46354  2.40513  3.72494  3.29354  2.67741  2.69355  4.24690  2.90347  2.73739  3.18146  2.89801  2.37887  2.77519  2.98518  4.58477  3.61503
          0.01827  4.40733  5.12968  0.61958  0.77255  0.48576  0.95510
    103   2.28128  4.61890  3.27638  2.73345  3.91463  2.77411  2.96763  3.30371  2.71708  2.96582  3.81522  3.19288  3.93587  3.05102  3.13987  2.33188  2.15743  2.43712  5.26746  3.98490    106 t - - -
          2.68618  4.42225  2.77519  2.73123  3.46354  2.40513  3.72494  3.29354  2.67741  2.69355  4.24690  2.90347  2.73739  3.18146  2.89801  2.37887  2.77519  2.98518  4.58477  3.61503
          0.01827  4.40733  5.12968  0.61958  0.77255  0.48576  0.95510
    104   2.25031  4.17061  4.42528  3.83395  2.54570  3.89169  4.17497  2.51371  3.67691  1.72217  3.20086  3.94933  4.24761  3.85044  3.78223  3.19368  2.98631  2.06491  2.53501  3.48924    107 l - - -
          2.68618  4.42225  2.77519  2.73123  3.46354  2.40513  3.72494  3.29354  2.67741  2.69355  4.24690  2.90347  2.73739  3.18146  2.89801  2.37887  2.77519  2.98518  4.58477  3.61503
          0.01827  4.40733  5.12968  0.61958  0.77255  0.48576  0.95510
    105   2.44009  4.44787  4.91104  4.36191  3.60666  4.44474  4.89288  1.65717  4.24411  1.65588  3.46144  4.52336  4.75127  4.44819  4.38657  3.78896  3.37168  1.24612  5.40491  4.22636    108 v - - -
          2.68618  4.42225  2.77519  2.73123  3.46354  2.40513  3.72494  3.29354  2.67741  2.69355  4.24690  2.90347  2.73739  3.18146  2.89801  2.37887  2.77519  2.98518  4.58477  3.61503
          0.01827  4.40733  5.12968  0.61958  0.77255  0.48576  0.95510
    106   2.76609  4.74461  3.29906  2.78495  3.97050  3.59756  3.87959  2.58675  2.65575  2.92791  3.86058  3.24988  4.02543  1.52692  3.02819  2.87418  2.39460  2.98046  5.34089  4.05822    109 q - - -
          2.68618  4.42225  2.77519  2.73123  3.46354  2.40513  3.72494  3.29354  2.67741  2.69355  4.24690  2.90347  2.73739  3.18146  2.89801  2.37887  2.77519  2.98518  4.58477  3.61503
          0.01827  4.40733  5.12968  0.61958  0.77255  0.48576  0.95510
    107   2.32609  4.35540  3.60807  3.03962  3.49165  3.66405  3.92631  2.40144  2.44813  2.56170  3.46286  3.42792  4.04372  3.28111  3.31587  2.91547  2.19203  2.26211  4.94891  2.95244    110 t - - -
          2.68618  4.42225  2.77519  2.73123  3.46354  2.40513  3.72494  3.29354  2.67741  2.69355  4.24690  2.90347  2.73739  3.18146  2.89801  2.37887  2.77519  2.98518  4.58477  3.61503
          0.01827  4.40733  5.12968  0.61958  0.77255  0.48576  0.95510
    108   2.99328  5.02091  3.17766  2.98155  4.79005  0.82840  4.23969  4.26665  2.17131  3.84846  4.72010  3.41020  4.16187  3.44743  3.26450  3.06899  3.37010  3.82459  5.92232  4.69851    111 g - - -
          2.68618  4.42225  2.77519  2.73123  3.46354  2.40513  3.72494  3.29354  2.67741  2.69355  4.24690  2.90347  2.73739  3.18146  2.89801  2.37887  2.77519  2.98518  4.58477  3.61503
          0.01827  4.40733  5.12968  0.61958  0.77255  0.48576  0.95510
    109   2.88034  4.40794  4.24032  3.73240  1.32414  3.89001  4.20705  2.67408  3.62630  2.32897  3.43972  3.91978  2.85519  3.85214  3.82586  3.22871  3.15674  2.10297  4.78087  3.38540    112 f - - -
          2.68618  4.42225  2.77519  2.73123  3.46354  2.40513  3.72494  3.29354  2.67741  2.69355  4.24690  2.90347  2.73739  3.18146  2.89801  2.37887  2.77519  2.98518  4.58477  3.61503
          0.01827  4.40733  5.12968  0.61958  0.77255  0.48576  0.95510
    110   3.05156  4.45165  4.66968  4.13653  3.59927  4.25494  4.75303  2.09656  4.00463  1.65762  3.47083  4.33063  4.62470  4.25335  4.18790  3.60436  2.51345  1.13262  5.36445  4.17823    113 v - - -
          2.68618  4.42225  2.77519  2.73123  3.46354  2.40513  3.72494  3.29354  2.67741  2.69355  4.24690  2.90347  2.73739  3.18146  2.89801  2.37887  2.77519  2.98518  4.58477  3.61503
          0.01827  4.40733  5.12968  0.61958  0.77255  0.48576  0.95510
    111   3.54559  4.82030  5.31116  4.75110  1.55440  4.81111  4.93812  1.97612  4.60385  1.05683  3.04163  4.88202  4.96610  4.58759  4.61819  4.16746  3.75945  2.54176  5.11167  3.87243    114 l - - -
          2.68618  4.42225  2.77519  2.73123  3.46354  2.40513  3.72494  3.29354  2.67741  2.69355  4.24690  2.90347  2.73739  3.18146  2.89801  2.37887  2.77519  2.98518  4.58477  3.61503
          0.01827  4.40733  5.12968  0.61958  0.77255  0.48576  0.95510
    112   1.27677  4.36574  3.86581  3.59976  4.66790  3.14830  4.61618  4.06956  3.64335  3.78689  4.60563  3.63859  3.93406  3.90810  3.91994  1.07369  2.94638  3.45895  6.01530  4.82727    115 s - - -
          2.68618  4.42225  2.77519  2.73123  3.46354  2.40513  3.72494  3.29354  2.67741  2.69355  4.24690  2.90347  2.73739  3.18146  2.89801  2.37887  2.77519  2.98518  4.58477  3.61503
          0.01827  4.40733  5.12968  0.61958  0.77255  0.48576  0.95510
    113   2.13657  4.45784  3.48849  2.95822  2.84609  2.72878  3.96982  3.17536  2.93257  2.87280  3.74429  3.34460  2.86715  3.24450  3.31181  2.77481  1.82928  2.89245  5.20929  3.96086    116 t - - -
          2.68618  4.42225  2.77519  2.73123  3.46354  2.40513  3.72494  3.29354  2.67741  2.69355  4.24690  2.90347  2.73739  3.18146  2.89801  2.37887  2.77519  2.98518  4.58477  3.61503
          0.01827  4.40733  5.12968  0.61958  0.77255  0.48576  0.95510
    114   3.06679  5.46846  2.80740  1.31966  4.84336  3.57919  3.83946  4.28467  1.51088  3.75158  4.57518  3.06119  4.06783  2.97368  2.80995  3.00576  3.29871  3.89237  5.84587  4.50342    117 e - - -
          2.68618  4.42225  2.77519  2.73123  3.46354  2.40513  3.72494  3.29354  2.67741  2.69355  4.24690  2.90347  2.73739  3.18146  2.89801  2.37887  2.77519  2.98518  4.58477  3.61503
          0.01827  4.40733  5.12968  0.61958  0.77255  0.48576  0.95510
    115   1.27337  4.39270  3.79037  3.35183  4.11254  3.33446  4.31753  3.30196  3.31576  3.13819  4.04502  3.56587  2.03105  3.61700  3.63605  2.73528  2.94817  2.26660  5.54304  4.32466    118 a - - -
          2.68618  4.42225  2.77519  2.73123  3.46354  2.40513  3.72494  3.29354  2.67741  2.69355  4.24690  2.90347  2.73739  3.18146  2.89801  2.37887  2.77519  2.98518  4.58477  3.61503
          0.01827  4.40733  5.12968  0.61958  0.77255  0.48576  0.95510
    116   3.36786  4.65141  5.24498  4.67102  2.45991  4.68358  5.02167  1.61772  4.52932  1.10607  3.11257  4.80307  4.88654  4.57328  4.56288  4.03470  3.59224  1.87208  5.29164  4.19863    119 l - - -
          2.68618  4.42225  2.77519  2.73123  3.46354  2.40513  3.72494  3.29354  2.67741  2.69355  4.24690  2.90347  2.73739  3.18146  2.89801  2.37887  2.77519  2.98518  4.58477  3.61503
          0.01827  4.40733  5.12968  0.61958  0.77255  0.48576  0.95510
    117   2.29506  5.24306  2.96396  2.15400  4.61846  3.55848  3.76858  4.03502  1.27534  3.54588  4.35199  3.06378  4.00019  2.89640  2.74674  2.87973  3.13546  3.65608  5.68252  4.35080    120 k - - -
          2.68618  4.42225  2.77519  2.73123  3.46354  2.40513  3.72494  3.29354  2.67741  2.69355  4.24690  2.90347  2.73739  3.18146  2.89801  2.37887  2.77519  2.98518  4.58477  3.61503
          0.01827  4.40733  5.12968  0.61958  0.77255  0.48576  0.95510
    118   2.96475  4.51842  4.14182  3.60770  3.44117  4.00538  4.37410  2.11454  3.48047  1.59250  3.35343  3.92120  1.68250  3.77821  3.73837  3.32179  3.22042  2.42446  5.15775  3.95723    121 l - - -
          2.68618  4.42225  2.77519  2.73123  3.46354  2.40513  3.72494  3.29354  2.67741  2.69355  4.24690  2.90347  2.73739  3.18146  2.89801  2.37887  2.77519  2.98518  4.58477  3.61503
          0.01827  4.40733  5.12968  0.61958  0.77255  0.48576  0.95510
    119   3.10073  5.68635  1.07600  2.31383  4.99014  3.44047  3.92797  4.51446  2.25903  3.98811  4.81286  2.28265  4.03345  3.08041  3.43460  2.99150  3.37746  4.07349  6.12965  4.63490    122 d - - -
          2.68618  4.42225  2.77519  2.73123  3.46354  2.40513  3.72494  3.29354  2.67741  2.69355  4.24690  2.90347  2.73739  3.18146  2.89801  2.37887  2.77519  2.98518  4.58477  3.61503
          0.01827  4.40733  5.12968  0.61958  0.77255  0.48576  0.95510
    120   3.41976  4.71012  5.27456  4.68432  1.92856  4.69334  4.97613  1.66416  4.53016  1.20443  2.32664  4.81457  4.87227  4.52570  4.53399  4.03863  3.63462  2.50132  5.20279  4.13134    123 l - - -
          2.68618  4.42225  2.77519  2.73123  3.46354  2.40513  3.72494  3.29354  2.67741  2.69355  4.24690  2.90347  2.73739  3.18146  2.89801  2.37887  2.77519  2.98518  4.58477  3.61503
          0.01827  4.40733  5.12968  0.61958  0.77255  0.48576  0.95510
    121   2.82702  5.15563  2.94452  2.53013  4.58196  3.49948  3.78169  4.03256  1.61526  3.54502  4.33868  2.37788  3.96353  2.91078  2.85054  1.78293  3.08184  3.62913  5.68534  4.33500    124 k - - -
          2.68618  4.42225  2.77519  2.73123  3.46354  2.40513  3.72494  3.29354  2.67741  2.69355  4.24690  2.90347  2.73739  3.18146  2.89801  2.37887  2.77519  2.98518  4.58477  3.61503
          0.01827  4.40733  5.12968  0.61958  0.77255  0.48576  0.95510
    122   2.07991  4.96895  3.21360  2.63209  4.27546  3.57682  3.73908  3.66045  1.65645  3.24741  4.07086  3.12396  3.97023  2.88380  2.26223  2.81676  3.01259  2.71728  5.45510  4.15637    125 k - - -
          2.68618  4.42225  2.77519  2.73123  3.46354  2.40513  3.72494  3.29354  2.67741  2.69355  4.24690  2.90347  2.73739  3.18146  2.89801  2.37887  2.77519  2.98518  4.58477  3.61503
          0.01827  4.40733  5.12968  0.61958  0.77255  0.48576  0.95510
    123   3.30882  4.59214  5.20687  4.64061  2.50093  4.64160  5.00984  1.35694  4.50189  1.39835  3.19456  4.76286  4.86845  4.58077  4.55118  3.99373  3.53891  1.72050  5.32087  4.20229    126 i - - -
          2.68618  4.42225  2.77519  2.73123  3.46354  2.40513  3.72494  3.29354  2.67741  2.69355  4.24690  2.90347  2.73739  3.18146  2.89801  2.37887  2.77519  2.98518  4.58477  3.61503
          0.01827  4.40733  5.12968  0.61958  0.77255  0.48576  0.95510
    124   3.18488  5.66792  1.89347  2.37521  5.01972  3.44177  4.05947  4.61967  3.11129  4.12574  4.99624  0.92665  4.09354  3.24221  3.70393  3.08493  3.50415  4.16935  6.22408  4.71938    127 n - - -
          2.68618  4.42225  2.77519  2.73123  3.46354  2.40513  3.72494  3.29354  2.67741  2.69355  4.24690  2.90347  2.73739  3.18146  2.89801  2.37887  2.77519  2.98518  4.58477  3.61503
          0.01827  4.40733  5.12968  0.61958  0.77255  0.48576  0.95510
    125   3.61871  5.24972  4.28549  4.22151  5.12064  3.90899  5.22250  4.84677  4.33311  4.39416  5.48680  4.46138  0.24762  4.70173  4.48734  3.80946  4.10526  4.42207  6.12096  5.25789    128 P - - -
          2.68618  4.42225  2.77519  2.73123  3.46354  2.40513  3.72494  3.29354  2.67741  2.69355  4.24690  2.90347  2.73739  3.18146  2.89801  2.37887  2.77519  2.98518  4.58477  3.61503
          0.01827  4.40733  5.12968  0.61958  0.77255  0.48576  0.95510
    126   1.96453  4.30450  4.63241  4.06265  2.60840  4.13844  4.52415  1.64600  3.93099  2.27694  3.36888  4.20784  4.48449  4.12725  4.06438  3.45955  3.16694  1.56092  5.08846  3.89835    129 v - - -
          2.68618  4.42225  2.77519  2.73123  3.46354  2.40513  3.72494  3.29354  2.67741  2.69355  4.24690  2.90347  2.73739  3.18146  2.89801  2.37887  2.77519  2.98518  4.58477  3.61503
          0.01827  4.40733  5.12968  0.61958  0.77255  0.48576  0.95510
    127   2.85427  5.36914  2.22481  1.79926  4.69080  3.44484  3.76659  4.18036  2.21298  3.66703  4.43981  2.90942  3.92950  2.88849  3.10202  1.71905  3.10205  3.75179  5.81199  4.37734    130 s - - -
          2.68618  4.42225  2.77519  2.73123  3.46354  2.40513  3.72494  3.29354  2.67741  2.69355  4.24690  2.90347  2.73739  3.18146  2.89801  2.37887  2.77519  2.98518  4.58477  3.61503
          0.01827  4.40733  5.12968  0.61958  0.77255  0.48576  0.95510
    128   2.87464  5.09562  2.78583  2.56364  4.47480  1.32229  2.68557  4.05331  2.78409  3.61339  4.44664  2.37288  4.01093  3.12100  3.22356  2.88576  3.18312  3.65270  5.73027  4.33361    131 g - - -
          2.68618  4.42225  2.77519  2.73123  3.46354  2.40513  3.72494  3.29354  2.67741  2.69355  4.24690  2.90347  2.73739  3.18146  2.89801  2.37887  2.77519  2.98518  4.58477  3.61503
          0.01827  4.40733  5.12968  0.61958  0.77255  0.48576  0.95510
    129   1.59461  4.52323  4.22791  3.78805  3.59313  3.83792  4.54664  2.62667  3.65808  1.16703  3.50731  3.99694  4.36324  3.95893  3.88184  3.23849  3.24286  2.52594  5.32971  4.13471    132 l - - -
          2.68618  4.42225  2.77519  2.73123  3.46354  2.40513  3.72494  3.29354  2.67741  2.69355  4.24690  2.90347  2.73739  3.18146  2.89801  2.37887  2.77519  2.98518  4.58477  3.61503
          0.01827  4.40733  5.12968  0.61958  0.77255  0.48576  0.95510
    130   3.57219  5.47826  3.77986  3.33903  4.99456  3.96061  4.19343  4.47049  0.48453  3.93074  4.89340  3.72660  4.44748  3.37582  2.70174  3.59723  3.79894  4.15928  5.84593  4.75700    133 K - - -
          2.68618  4.42225  2.77519  2.73123  3.46354  2.40513  3.72494  3.29354  2.67741  2.69355  4.24690  2.90347  2.73739  3.18146  2.89801  2.37887  2.77519  2.98518  4.58477  3.61503
          0.01827  4.40733  5.12968  0.61958  0.77255  0.48576  0.95510
    131   3.26647  5.46576  3.69961  2.96304  4.98197  3.88452  3.76422  4.30601  1.50642  3.68248  4.53115  3.36978  4.22431  1.88982  1.37127  3.23402  3.41293  3.96332  5.68197  4.52380    134 r - - -
          2.68618  4.42225  2.77519  2.73123  3.46354  2.40513  3.72494  3.29354  2.67741  2.69355  4.24690  2.90347  2.73739  3.18146  2.89801  2.37887  2.77519  2.98518  4.58477  3.61503
          0.01827  4.40733  5.12968  0.61958  0.77255  0.48576  0.95510
    132   2.90502  4.36358  4.31262  3.72897  3.36406  4.03666  4.33599  1.40249  2.70246  1.87607  2.56132  3.98022  4.37382  3.82956  3.75304  3.33313  3.13604  2.27506  5.02005  3.84597    135 i - - -
          2.68618  4.42225  2.77519  2.73123  3.46354  2.40513  3.72494  3.29354  2.67741  2.69355  4.24690  2.90347  2.73739  3.18146  2.89801  2.37887  2.77519  2.98518  4.58477  3.61503
          0.01827  4.40733  5.12968  0.61958  0.77255  0.48576  0.95510
    133   2.13650  4.59084  4.34410  3.98048  0.96240  3.87048  4.27475  2.93379  3.90324  2.53085  3.72614  4.05453  4.42023  4.10584  4.07189  3.29692  3.35560  2.80327  4.71487  3.17042    136 f - - -
          2.68618  4.42225  2.77519  2.73123  3.46354  2.40513  3.72494  3.29354  2.67741  2.69355  4.24690  2.90347  2.73739  3.18146  2.89801  2.37887  2.77519  2.98518  4.58477  3.61503
          0.01827  4.40733  5.12968  0.61958  0.77255  0.48576  0.95510
    134   2.79049  4.87396  3.16077  2.84365  4.55400  3.43787  4.03912  4.00451  2.14513  3.59782  4.44069  3.26888  4.03069  3.22138  3.05748  1.00189  3.14448  3.57941  5.75279  4.45903    137 s - - -
          2.68618  4.42225  2.77519  2.73123  3.46354  2.40513  3.72494  3.29354  2.67741  2.69355  4.24690  2.90347  2.73739  3.18146  2.89801  2.37887  2.77519  2.98518  4.58477  3.61503
          0.01827  4.40733  5.12968  0.61958  0.77255  0.48576  0.95510
    135   2.83483  4.23540  4.50447  3.92042  3.32488  2.87611  4.35747  1.77140  3.77835  1.88470  2.62058  4.06675  4.36172  3.97055  3.90606  3.32188  3.07014  1.65408  4.93609  3.75713    138 v - - -
          2.68618  4.42225  2.77519  2.73123  3.46354  2.40513  3.72494  3.29354  2.67741  2.69355  4.24690  2.90347  2.73739  3.18146  2.89801  2.37887  2.77519  2.98518  4.58477  3.61503
          0.01827  4.40733  5.12968  0.61958  0.77255  0.48576  0.95510
    136   3.30029  5.48294  3.75019  2.99619  5.01267  3.90726  3.76917  4.32687  1.11237  3.69540  4.54942  3.39305  4.24330  2.25482  1.59620  3.26732  3.44043  3.98845  5.68681  4.54125    139 k - - -
          2.68618  4.42225  2.77519  2.73123  3.46354  2.40513  3.72494  3.29354  2.67741  2.69355  4.24690  2.90347  2.73739  3.18146  2.89801  2.37887  2.77519  2.98518  4.58477  3.61503
          0.01827  4.40733  5.12968  0.61958  0.77255  0.48576  0.95510
    137   2.57706  4.63018  3.26374  2.89725  4.45675  3.29869  4.10473  3.88906  2.97284  3.51753  4.32982  2.42184  3.93036  3.29738  3.38194  1.50895  1.64369  3.42228  5.73790  4.44669    140 s - - -
          2.68618  4.42225  2.77519  2.73123  3.46354  2.40513  3.72494  3.29354  2.67741  2.69355  4.24690  2.90347  2.73739  3.18146  2.89801  2.37887  2.77519  2.98518  4.58477  3.61503
          0.01827  4.40733  5.12968  0.61958  0.77255  0.48576  0.95510
    138   3.17822  4.48886  5.07605  4.49338  2.50614  4.45780  4.81429  1.62044  4.33621  1.61854  2.44955  4.58680  4.71920  4.42402  4.37503  3.79518  3.40712  1.55665  5.17773  4.06282    141 v - - -
          2.68618  4.42225  2.77519  2.73123  3.46354  2.40513  3.72494  3.29354  2.67741  2.69355  4.24690  2.90347  2.73739  3.18146  2.89801  2.37887  2.77519  2.98518  4.58477  3.61503
          0.01827  4.40733  5.12968  0.61958  0.77255  0.48576  0.95510
    139   2.89380  4.38246  4.18503  3.61149  3.51379  4.02148  4.33142  1.73894  2.27724  2.01479  3.43509  3.91086  4.37073  3.77183  3.71089  3.31223  3.12926  1.61347  5.12564  3.92464    142 v - - -
          2.68618  4.42225  2.77519  2.73123  3.46354  2.40513  3.72494  3.29354  2.67741  2.69355  4.24690  2.90347  2.73739  3.18146  2.89801  2.37887  2.77519  2.98518  4.58477  3.61503
          0.01827  4.40733  5.12968  0.61958  0.77255  0.48576  0.95510
    140   3.19056  5.87288  1.33157  1.37058  5.15093  3.42547  3.97922  4.70339  3.02265  4.15641  4.99969  2.19515  4.05737  3.14056  3.65386  3.04993  3.48009  4.24053  6.30064  4.74907    143 d - - -
          2.68618  4.42225  2.77519  2.73123  3.46354  2.40513  3.72494  3.29354  2.67741  2.69355  4.24690  2.90347  2.73739  3.18146  2.89801  2.37887  2.77519  2.98518  4.58477  3.61503
          0.01827  4.40733  5.12968  0.61958  0.77255  0.48576  0.95510
    141   3.09208  4.50457  4.62939  4.07777  1.70775  4.21636  4.45043  2.50328  3.93414  1.26366  3.18972  4.24251  4.54040  4.09666  4.06447  3.54174  2.54474  2.49007  4.89689  3.60164    144 l - - -
          2.68618  4.42225  2.77519  2.73123  3.46354  2.40513  3.72494  3.29354  2.67741  2.69355  4.24690  2.90347  2.73739  3.18146  2.89801  2.37887  2.77519  2.98518  4.58477  3.61503
          0.01827  4.40733  5.12968  0.61958  0.77255  0.48576  0.95510
    142   2.79481  4.24339  4.33261  3.75768  2.62569  2.75624  4.24357  2.46378  3.62826  1.51684  3.25805  3.93840  4.28163  3.83332  3.78676  3.21987  3.03432  1.77909  4.85696  3.65022    145 l - - -
          2.68618  4.42225  2.77519  2.73123  3.46354  2.40513  3.72494  3.29354  2.67741  2.69355  4.24690  2.90347  2.73739  3.18146  2.89801  2.37887  2.77519  2.98518  4.58477  3.61503
          0.01827  4.40733  5.12968  0.61958  0.77255  0.48576  0.95510
    143   3.16993  5.17889  3.62120  3.02682  4.37543  3.84204  3.89791  3.70600  0.92380  2.41164  4.24956  3.43788  4.23836  3.06545  2.50895  3.21906  3.37227  3.47655  5.53662  4.29823    146 k - - -
          2.68618  4.42225  2.77519  2.73123  3.46354  2.40513  3.72494  3.29354  2.67741  2.69355  4.24690  2.90347  2.73739  3.18146  2.89801  2.37887  2.77519  2.98518  4.58477  3.61503
          0.01827  4.40733  5.12968  0.61958  0.77255  0.48576  0.95510
    144   2.07260  4.45136  3.55715  3.04076  3.92592  3.41669  4.05287  3.26610  3.00231  2.98344  2.78820  3.38939  3.96546  3.32074  3.37175  1.48899  2.36676  2.95671  5.32499  4.08169    147 s - - -
          2.68618  4.42225  2.77519  2.73123  3.46354  2.40513  3.72494  3.29354  2.67741  2.69355  4.24690  2.90347  2.73739  3.18146  2.89801  2.37887  2.77519  2.98518  4.58477  3.61503
          0.01827  4.40733  5.12968  0.61958  0.77255  0.48576  0.95510
    145   3.53503  4.78310  5.35330  4.83915  3.47254  4.93817  5.37319  0.97217  4.68629  1.30607  3.25819  5.04253  5.11462  4.81384  4.77989  4.34240  3.77433  2.03827  5.59914  4.48591    148 i - - -
          2.68618  4.42225  2.77519  2.73123  3.46354  2.40513  3.72494  3.29354  2.67741  2.69355  4.24690  2.90347  2.73739  3.18146  2.89801  2.37887  2.77519  2.98518  4.58477  3.61503
          0.01827  4.40733  5.12968  0.61958  0.77255  0.48576  0.95510
    146   3.57914  4.84630  5.36397  4.79794  1.84983  4.86242  5.02722  1.95404  4.65341  0.89874  3.01622  4.94574  4.99739  4.62151  4.66033  4.22222  3.79085  2.55006  5.18117  3.99804    149 l - - -
          2.68618  4.42225  2.77519  2.73123  3.46354  2.40513  3.72494  3.29354  2.67741  2.69355  4.24690  2.90347  2.73739  3.18146  2.89801  2.37887  2.77519  2.98518  4.58477  3.61503
          0.01827  4.40733  5.12968  0.61958  0.77255  0.48576  0.95510
    147   2.92501  4.92178  3.43709  2.84976  3.82883  3.72362  3.79726  3.48218  1.25636  2.49827  3.98339  3.29703  4.10103  3.02328  2.73161  2.99736  3.13753  3.23073  5.18581  2.83525    150 k - - -
          2.68618  4.42225  2.77519  2.73123  3.46354  2.40513  3.72494  3.29354  2.67741  2.69355  4.24690  2.90347  2.73739  3.18146  2.89801  2.37887  2.77519  2.98518  4.58477  3.61503
          0.01827  4.40733  5.12968  0.61958  0.77255  0.48576  0.95510
    148   2.30684  4.23097  4.27022  3.69690  3.37243  2.89799  4.25728  1.75891  3.58032  1.81696  3.34425  3.90393  4.27371  3.80820  3.76679  3.20104  3.01461  1.92730  4.93555  3.74302    151 i - - -
          2.68618  4.42225  2.77519  2.73123  3.46354  2.40513  3.72494  3.29354  2.67741  2.69355  4.24690  2.90347  2.73739  3.18146  2.89801  2.37887  2.77519  2.98518  4.58477  3.61503
          0.01827  4.40733  5.12968  0.61958  0.77255  0.48576  0.95510
    149   2.18172  4.30136  4.04978  3.50931  3.56698  3.73372  4.25144  2.14040  3.42732  2.55612  3.52577  3.76232  4.19500  3.69429  3.68721  2.09254  3.00305  1.53679  5.10058  3.89348    152 v - - -
          2.68618  4.42225  2.77519  2.73123  3.46354  2.40513  3.72494  3.29354  2.67741  2.69355  4.24690  2.90347  2.73739  3.18146  2.89801  2.37887  2.77519  2.98518  4.58477  3.61503
          0.01827  4.40733  5.12968  0.61958  0.77255  0.48576  0.95510
    150   1.69959  4.37216  3.62167  3.07654  3.61411  2.76773  3.99056  2.46116  3.02682  2.29329  3.57796  3.43883  4.02300  3.32773  3.36749  2.40582  2.90860  2.69131  5.06263  3.83330    153 a - - -
          2.68618  4.42225  2.77519  2.73123  3.46354  2.40513  3.72494  3.29354  2.67741  2.69355  4.24690  2.90347  2.73739  3.18146  2.89801  2.37887  2.77519  2.98518  4.58477  3.61503
          0.01827  4.40733  5.12968  0.61958  0.77255  0.48576  0.95510
    151   2.39232  4.35003  4.75437  4.16959  2.57845  4.20270  4.54742  1.92532  4.01972  1.35120  3.20501  4.28955  4.51632  4.16699  4.10805  3.52190  3.21972  1.87379  5.02985  3.87673    154 l - - -
          2.68618  4.42225  2.77519  2.73123  3.46354  2.40513  3.72494  3.29354  2.67741  2.69355  4.24690  2.90347  2.73739  3.18146  2.89801  2.37887  2.77519  2.98518  4.58477  3.61503
          0.01827  4.40733  5.12968  0.61958  0.77255  0.48576  0.95510
    152   1.42495  4.38691  3.75118  3.30407  4.26399  2.36043  4.30604  3.64076  3.28726  3.34518  4.18481  3.51001  3.93111  3.57700  3.62872  1.68836  2.90633  2.38985  5.63603  4.41620    155 a - - -
          2.68618  4.42225  2.77519  2.73123  3.46354  2.40513  3.72494  3.29354  2.67741  2.69355  4.24690  2.90347  2.73739  3.18146  2.89801  2.37887  2.77519  2.98518  4.58477  3.61503
          0.01827  4.40733  5.12968  0.61958  0.77255  0.48576  0.95510
    153   2.01468  4.41328  4.74581  4.18760  3.53135  4.31167  4.72760  1.52650  4.06880  1.65914  3.40813  4.36658  4.63579  4.27596  4.22414  3.64263  3.29841  1.68343  5.28269  4.10687    156 i - - -
          2.68618  4.42225  2.77519  2.73123  3.46354  2.40513  3.72494  3.29354  2.67741  2.69355  4.24690  2.90347  2.73739  3.18146  2.89801  2.37887  2.77519  2.98518  4.58477  3.61503
          0.01827  4.40733  5.12968  0.61958  0.77255  0.48576  0.95510
    154   1.71767  4.34141  3.96645  3.41301  3.53049  3.78601  4.19701  2.13745  3.33024  2.13031  3.47772  3.71741  4.20460  3.61183  3.61136  3.08667  2.10598  2.32889  5.07621  3.86736    157 a - - -
          2.68618  4.42225  2.77519  2.73123  3.46354  2.40513  3.72494  3.29354  2.67741  2.69355  4.24690  2.90347  2.73739  3.18146  2.89801  2.37887  2.77519  2.98518  4.58477  3.61503
          0.01827  4.40733  5.12968  0.61958  0.77255  0.48576  0.95510
    155   2.34698  4.18894  4.47275  3.88315  2.51981  3.94890  4.28340  2.05806  3.73467  1.70747  3.24346  4.01214  4.30167  3.91738  3.84876  3.25405  2.50282  1.92905  4.85522  3.67655    158 l - - -
          2.68618  4.42225  2.77519  2.73123  3.46354  2.40513  3.72494  3.29354  2.67741  2.69355  4.24690  2.90347  2.73739  3.18146  2.89801  2.37887  2.77519  2.98518  4.58477  3.61503
          0.01827  4.40733  5.12968  0.61958  0.77255  0.48576  0.95510
    156   2.25202  4.27920  4.24446  3.68128  2.93911  3.89233  4.00099  2.27304  3.54241  2.41456  3.38176  3.84382  4.25760  3.75119  3.70943  3.18736  3.05184  2.52660  2.47806  1.84173    159 y - - -
          2.68618  4.42225  2.77519  2.73123  3.46354  2.40513  3.72494  3.29354  2.67741  2.69355  4.24690  2.90347  2.73739  3.18146  2.89801  2.37887  2.77519  2.98518  4.58477  3.61503
          0.01827  4.40733  5.12968  0.61958  0.77255  0.48576  0.95510
    157   2.73313  4.21573  4.13505  3.55561  2.70661  3.84246  4.15268  1.70409  2.73763  2.35185  3.31830  3.79562  4.20814  3.68252  3.64801  3.12966  2.45190  1.95093  4.86890  3.67178    160 i - - -
          2.68618  4.42225  2.77519  2.73123  3.46354  2.40513  3.72494  3.29354  2.67741  2.69355  4.24690  2.90347  2.73739  3.18146  2.89801  2.37887  2.77519  2.98518  4.58477  3.61503
          0.01827  4.40733  5.12968  0.61958  0.77255  0.48576  0.95510
    158   2.71877  3.03768  4.40768  3.81272  2.64021  3.86731  4.18934  2.13832  3.65694  1.96486  3.21182  3.93223  4.22657  2.87778  3.76457  3.16849  2.95131  1.73707  4.76597  3.58418    161 v - - -
          2.68618  4.42225  2.77519  2.73123  3.46354  2.40513  3.72494  3.29354  2.67741  2.69355  4.24690  2.90347  2.73739  3.18146  2.89801  2.37887  2.77519  2.98518  4.58477  3.61503
          0.01827  4.40733  5.12968  0.61958  0.77255  0.48576  0.95510
    159   2.89784  4.26414  4.73371  4.13852  2.39599  4.07632  4.34764  1.81867  3.95691  1.74763  3.14757  4.18753  4.40312  4.07620  3.99875  3.39146  3.12695  1.99471  2.50347  3.55929    162 l - - -
          2.68618  4.42225  2.77519  2.73123  3.46354  2.40513  3.72494  3.29354  2.67741  2.69355  4.24690  2.90347  2.73739  3.18146  2.89801  2.37887  2.77519  2.98518  4.58477  3.61503
          0.01827  4.40733  5.12968  0.61958  0.77255  0.48576  0.95510
    160   2.79043  4.81582  3.31320  2.72829  3.98784  3.62808  2.78435  2.75044  1.54795  2.51597  3.88803  3.20149  4.00712  2.96498  2.81442  2.86916  3.01026  3.11962  5.28587  3.99575    163 k - - -
          2.68618  4.42225  2.77519  2.73123  3.46354  2.40513  3.72494  3.29354  2.67741  2.69355  4.24690  2.90347  2.73739  3.18146  2.89801  2.37887  2.77519  2.98518  4.58477  3.61503
          0.01827  4.40733  5.12968  0.61958  0.77255  0.48576  0.95510
    161   2.28181  4.91931  3.03506  2.49708  4.19657  2.86703  3.70928  2.91832  2.21501  3.20830  4.01143  2.27550  3.00746  2.85056  2.95813  2.70009  2.91506  3.27857  5.43455  4.08977    164 k - - -
          2.68618  4.42225  2.77519  2.73123  3.46354  2.40513  3.72494  3.29354  2.67741  2.69355  4.24690  2.90347  2.73739  3.18146  2.89801  2.37887  2.77519  2.98518  4.58477  3.61503
          0.01827  4.40733  5.12968  0.61958  0.77255  0.48576  0.95510
    162   2.33879  4.97091  2.60204  2.45841  4.23807  2.77252  3.68249  3.67271  2.45908  2.73372  4.03521  2.58696  3.87470  2.81363  2.52707  2.68344  2.90677  3.31979  5.45428  3.17154    165 a - - -
          2.68618  4.42225  2.77519  2.73123  3.46354  2.40513  3.72494  3.29354  2.67741  2.69355  4.24690  2.90347  2.73739  3.18146  2.89801  2.37887  2.77519  2.98518  4.58477  3.61503
          0.01827  4.40733  5.12968  0.61958  0.77255  0.48576  0.95510
    163   2.72309  4.37335  3.72339  3.13835  3.47739  3.72446  3.96600  2.79841  2.50286  1.69079  2.75980  3.50476  4.09515  3.33043  2.68921  2.98642  2.95157  2.24476  4.95658  3.74316    166 l - - -
          2.68618  4.42225  2.77519  2.73123  3.46354  2.40513  3.72494  3.29354  2.67741  2.69355  4.24690  2.90347  2.73739  3.18146  2.89801  2.37887  2.77519  2.98518  4.58477  3.61503
          0.01827  4.40733  5.12968  0.61958  0.77255  0.48576  0.95510
    164   2.70496  4.94350  3.00229  2.19257  4.21629  2.34314  3.72412  3.63629  2.21902  3.22646  4.03437  3.02247  3.01861  2.86845  2.96537  2.72579  2.94272  2.38010  5.45380  4.11015    167 e - - -
          2.68618  4.42225  2.77519  2.73123  3.46354  2.40513  3.72494  3.29354  2.67741  2.69355  4.24690  2.90347  2.73739  3.18146  2.89801  2.37887  2.77519  2.98518  4.58477  3.61503
          0.01827  4.40733  5.12968  0.61958  0.77255  0.48576  0.95510
    165   2.67525  4.56747  3.32165  2.40205  3.74962  3.58203  3.83188  2.62064  2.74214  2.40400  3.67315  3.23275  3.97594  3.07487  3.14738  2.09256  2.18703  2.83783  5.14253  3.87479    168 s - - -
          2.68618  4.42225  2.77519  2.73123  3.46354  2.40513  3.72494  3.29354  2.67741  2.69355  4.24690  2.90347  2.73739  3.18146  2.89801  2.37887  2.77519  2.98518  4.58477  3.61503
          0.01827  4.40733  5.12968  0.61958  0.77255  0.48576  0.95510
    166   3.45574  4.70088  5.35880  4.82402  3.51801  4.89021  5.34973  1.28847  4.70979  1.17615  3.28678  5.00398  5.07431  4.81341  4.79678  4.27383  3.69298  1.65361  5.60632  4.51519    169 l - - -
          2.68618  4.42225  2.77519  2.73123  3.46354  2.40513  3.72494  3.29354  2.67741  2.69355  4.24690  2.90347  2.73739  3.18146  2.89801  2.37887  2.77519  2.98518  4.58477  3.61503
          0.01827  4.40733  5.12968  0.61958  0.77255  0.48576  0.95510
    167   3.26530  4.56617  5.12157  4.55153  1.71131  4.55768  4.87755  1.58055  4.40593  1.59679  3.17568  4.66559  4.80050  4.48899  4.45736  3.90143  3.49426  1.83455  5.20562  4.04165    170 i - - -
          2.68618  4.42225  2.77519  2.73123  3.46354  2.40513  3.72494  3.29354  2.67741  2.69355  4.24690  2.90347  2.73739  3.18146  2.89801  2.37887  2.77519  2.98518  4.58477  3.61503
          0.01827  4.40733  5.12968  0.61958  0.77255  0.48576  0.95510
    168   2.71180  5.04332  2.94318  2.15671  4.33467  2.82552  3.70046  3.77645  2.46701  2.71977  4.11840  2.98133  3.88923  2.11158  2.93639  2.10966  2.94756  3.40889  5.52540  4.15853    171 s - - -
          2.68618  4.42225  2.77519  2.73123  3.46354  2.40513  3.72494  3.29354  2.67741  2.69355  4.24690  2.90347  2.73739  3.18146  2.89801  2.37887  2.77519  2.98518  4.58477  3.61503
          0.01827  4.40733  5.12968  0.61958  0.77255  0.48576  0.95510
    169   2.31149  4.66280  3.23752  2.69519  3.90463  3.52894  3.80737  3.28456  2.66251  2.18459  3.80081  3.17040  3.94494  2.24160  3.08169  2.31372  2.46960  3.00267  5.25222  3.96610    172 l - - -
          2.68618  4.42225  2.77519  2.73123  3.46354  2.40513  3.72494  3.29354  2.67741  2.69355  4.24690  2.90347  2.73739  3.18146  2.89801  2.37887  2.77519  2.98518  4.58477  3.61503
          0.01827  4.40733  5.12968  0.61958  0.77255  0.48576  0.95510
    170   1.68743  4.39729  3.71215  3.17924  3.67547  3.59176  4.09086  2.84631  3.11945  2.24910  3.62259  3.51974  2.31804  3.42569  3.45110  2.90291  2.95816  2.22442  5.15740  3.93124    173 a - - -
          2.68618  4.42225  2.77519  2.73123  3.46354  2.40513  3.72494  3.29354  2.67741  2.69355  4.24690  2.90347  2.73739  3.18146  2.89801  2.37887  2.77519  2.98518  4.58477  3.61503
          0.01827  4.40733  5.12968  0.61958  0.77255  0.48576  0.95510
    171   2.67629  4.57070  3.31430  2.77099  2.94901  2.85052  3.82322  3.13236  2.75296  2.81177  3.68255  2.31537  3.97465  3.07888  3.16005  2.81564  2.14010  2.87669  5.10164  2.96947    174 t - - -
          2.68618  4.42225  2.77519  2.73123  3.46354  2.40513  3.72494  3.29354  2.67741  2.69355  4.24690  2.90347  2.73739  3.18146  2.89801  2.37887  2.77519  2.98518  4.58477  3.61503
          0.01827  4.40733  5.12968  0.61958  0.77255  0.48576  0.95510
    172   2.60765  2.42941  3.49557  2.95697  3.77974  2.73940  3.95830  3.14959  2.91603  2.84814  3.72101  3.34593  3.97437  2.59884  3.29008  2.02386  2.90275  2.38046  5.18672  3.94053    175 s - - -
          2.68618  4.42225  2.77519  2.73123  3.46354  2.40513  3.72494  3.29354  2.67741  2.69355  4.24690  2.90347  2.73739  3.18146  2.89801  2.37887  2.77519  2.98518  4.58477  3.61503
          0.01827  4.40733  5.12968  0.61958  0.77255  0.48576  0.95510
    173   2.77915  5.19423  2.27672  2.40261  4.61084  2.20077  3.78494  4.08976  2.60780  3.60167  4.37541  2.43900  2.87020  2.91066  3.11667  2.01306  3.04758  3.65726  5.76192  4.35005    176 s - - -
          2.68618  4.42225  2.77519  2.73123  3.46354  2.40513  3.72494  3.29354  2.67741  2.69355  4.24690  2.90347  2.73739  3.18146  2.89801  2.37887  2.77519  2.98518  4.58477  3.61503
          0.01827  4.40733  5.12968  0.61958  0.77255  0.48576  0.95510
    174   2.85646  4.24680  4.57185  3.98396  2.49213  4.03828  4.37144  1.77982  3.83372  1.85121  3.22978  4.10851  2.99132  4.00515  3.93865  3.34789  3.08974  1.69768  4.91093  3.73531    177 v - - -
          2.68618  4.42225  2.77519  2.73123  3.46354  2.40513  3.72494  3.29354  2.67741  2.69355  4.24690  2.90347  2.73739  3.18146  2.89801  2.37887  2.77519  2.98518  4.58477  3.61503
          0.01827  4.40733  5.12968  0.61958  0.77255  0.48576  0.95510
    175   2.02871  4.64972  2.72636  2.35423  3.83578  3.56013  3.78632  3.19135  2.66303  2.47153  2.97241  3.16287  3.94807  2.99778  3.09175  2.78165  2.90595  2.52224  5.19939  3.91345    178 a - - -
          2.68618  4.42225  2.77519  2.73123  3.46354  2.40513  3.72494  3.29354  2.67741  2.69355  4.24690  2.90347  2.73739  3.18146  2.89801  2.37887  2.77519  2.98518  4.58477  3.61503
          0.01827  4.40733  5.12968  0.61958  0.77255  0.48576  0.95510
    176   2.61404  2.44380  2.69946  2.89714  3.83292  2.32900  3.94051  3.18232  2.88151  2.89315  3.76219  3.30655  3.96613  3.19740  3.27471  2.77521  2.39215  2.40118  5.22877  3.97220    179 g - - -
          2.68618  4.42225  2.77519  2.73123  3.46354  2.40513  3.72494  3.29354  2.67741  2.69355  4.24690  2.90347  2.73739  3.18146  2.89801  2.37887  2.77519  2.98518  4.58477  3.61503
          0.01827  4.40733  5.12968  0.61958  0.77255  0.48576  0.95510
    177   2.82696  4.24963  4.41624  3.83339  3.25275  3.97478  4.28234  1.63218  3.68614  1.65085  3.24520  4.00009  4.32326  3.88851  3.82753  3.27762  2.47985  2.26854  4.86777  2.75352    180 i - - -
          2.68618  4.42225  2.77519  2.73123  3.46354  2.40513  3.72494  3.29354  2.67741  2.69355  4.24690  2.90347  2.73739  3.18146  2.89801  2.37887  2.77519  2.98518  4.58477  3.61503
          0.01827  4.40733  5.12968  0.61958  0.77255  0.48576  0.95510
    178   1.85466  4.45205  3.46850  2.90923  3.57227  3.62464  2.87347  2.96723  2.85746  2.29999  3.55894  3.33303  4.01187  3.17938  3.22535  2.86966  2.49518  2.73427  5.00768  2.96910    181 a - - -
          2.68618  4.42225  2.77519  2.73123  3.46354  2.40513  3.72494  3.29354  2.67741  2.69355  4.24690  2.90347  2.73739  3.18146  2.89801  2.37887  2.77519  2.98518  4.58477  3.61503
          0.01827  4.40733  5.12968  0.61958  0.77255  0.48576  0.95510
    179   2.29288  4.88844  3.05813  2.22704  4.13166  3.49868  2.94784  3.55024  2.49482  2.69166  3.95889  3.02607  3.08825  2.46797  2.95683  2.70414  2.90549  2.72771  5.38765  4.04996    182 e - - -
          2.68618  4.42225  2.77519  2.73123  3.46354  2.40513  3.72494  3.29354  2.67741  2.69355  4.24690  2.90347  2.73739  3.18146  2.89801  2.37887  2.77519  2.98518  4.58477  3.61503
          0.01827  4.40733  5.12968  0.61958  0.77255  0.48576  0.95510
    180   2.35418  4.32097  4.53197  3.96696  3.51046  4.12939  4.52328  1.46000  3.85160  2.03227  3.43486  4.15869  4.48119  4.07727  4.02697  3.44606  2.41312  1.71218  5.15279  3.95904    183 i - - -
          2.68618  4.42225  2.77519  2.73123  3.46354  2.40513  3.72494  3.29354  2.67741  2.69355  4.24690  2.90347  2.73739  3.18146  2.89801  2.37887  2.77519  2.98518  4.58477  3.61503
          0.01827  4.40733  5.12968  0.61958  0.77255  0.48576  0.95510
    181   2.69535  4.20545  4.03691  3.46250  2.60203  2.89598  4.02342  2.66243  3.35483  1.85557  3.32014  3.70215  4.14181  3.59172  3.56854  2.44627  2.93025  2.46651  2.64816  3.43809    184 l - - -
          2.68618  4.42225  2.77519  2.73123  3.46354  2.40513  3.72494  3.29354  2.67741  2.69355  4.24690  2.90347  2.73739  3.18146  2.89801  2.37887  2.77519  2.98518  4.58477  3.61503
          0.01827  4.40733  5.12968  0.61958  0.77255  0.48576  0.95510
    182   2.68158  4.49396  3.42952  2.85967  3.64760  2.50809  3.85043  2.52954  2.39146  2.28434  2.87855  3.29767  4.00083  3.12748  2.64808  2.85743  2.91177  2.77229  5.05956  3.81065    185 l - - -
          2.68618  4.42225  2.77519  2.73123  3.46354  2.40513  3.72494  3.29354  2.67741  2.69355  4.24690  2.90347  2.73739  3.18146  2.89801  2.37887  2.77519  2.98518  4.58477  3.61503
          0.01827  4.40733  5.12968  0.61958  0.77255  0.48576  0.95510
    183   2.74346  5.16314  2.83131  1.68877  4.49944  2.79941  3.71485  3.96482  2.49097  3.48196  4.25279  2.94623  3.89099  2.42696  2.97937  2.26672  2.51161  3.55878  5.64597  4.24984    186 e - - -
          2.68618  4.42225  2.77519  2.73123  3.46354  2.40513  3.72494  3.29354  2.67741  2.69355  4.24690  2.90347  2.73739  3.18146  2.89801  2.37887  2.77519  2.98518  4.58477  3.61503
          0.01827  4.40733  5.12968  0.61958  0.77255  0.48576  0.95510
    184   3.61480  4.86798  5.43641  4.86116  3.25402  4.96174  5.27666  1.60636  4.72137  0.88652  2.20068  5.06650  5.06564  4.70069  4.74098  4.33112  3.82738  2.42690  5.41263  4.41383    187 l - - -
          2.68618  4.42225  2.77519  2.73123  3.46354  2.40513  3.72494  3.29354  2.67741  2.69355  4.24690  2.90347  2.73739  3.18146  2.89801  2.37887  2.77519  2.98518  4.58477  3.61503
          0.01827  4.40733  5.12968  0.61958  0.77255  0.48576  0.95510
    185   3.73519  4.99535  5.32908  4.83312  1.82270  4.91700  4.81797  2.54337  4.67674  0.73173  3.08575  4.93466  5.06159  4.63995  4.68782  4.30928  3.94997  2.75919  4.93439  3.53201    188 l - - -
          2.68618  4.42225  2.77519  2.73123  3.46354  2.40513  3.72494  3.29354  2.67741  2.69355  4.24690  2.90347  2.73739  3.18146  2.89801  2.37887  2.77519  2.98518  4.58477  3.61503
          0.01827  4.40733  5.12968  0.61958  0.77255  0.48576  0.95510
    186   2.72085  4.83323  3.18509  2.61086  4.05823  3.55781  3.73486  3.45964  1.92533  2.60440  3.90967  3.10897  3.94136  2.46312  2.48229  2.77668  2.94617  2.64615  5.32968  3.05528    189 k - - -
          2.68618  4.42225  2.77519  2.73123  3.46354  2.40513  3.72494  3.29354  2.67741  2.69355  4.24690  2.90347  2.73739  3.18146  2.89801  2.37887  2.77519  2.98518  4.58477  3.61503
          0.01827  4.40733  5.12968  0.61958  0.77255  0.48576  0.95510
    187   2.37210  5.14941  2.55826  2.38932  4.47901  3.45856  2.92987  3.95052  2.12708  3.44554  4.19586  2.93316  3.85366  2.42291  2.48715  2.65574  2.45796  3.53209  5.58898  4.19279    190 k - - -
          2.68618  4.42225  2.77519  2.73123  3.46354  2.40513  3.72494  3.29354  2.67741  2.69355  4.24690  2.90347  2.73739  3.18146  2.89801  2.37887  2.77519  2.98518  4.58477  3.61503
          0.01827  4.40733  5.12968  0.61958  0.77255  0.48576  0.95510
    188   2.42820  4.45962  4.89634  4.34051  3.52859  4.42486  4.84936  1.49889  4.21660  1.41307  3.38170  4.50225  4.72600  4.40324  4.34868  3.76507  3.37203  1.64811  5.34260  4.18130    191 l - - -
          2.68618  4.42225  2.77519  2.73123  3.46354  2.40513  3.72494  3.29354  2.67741  2.69355  4.24690  2.90347  2.73739  3.18146  2.89801  2.37887  2.77519  2.98518  4.58477  3.61503
          0.01827  4.40733  5.12968  0.61958  0.77255  0.48576  0.95510
    189   2.98248  4.34601  4.71995  4.14110  3.37339  4.21089  4.57092  1.90276  4.00074  1.59386  2.57805  4.28124  4.52964  4.17245  4.11274  3.53005  2.42292  1.58299  5.08797  3.92743    192 v - - -
          2.68618  4.42225  2.77519  2.73123  3.46354  2.40513  3.72494  3.29354  2.67741  2.69355  4.24690  2.90347  2.73739  3.18146  2.89801  2.37887  2.77519  2.98518  4.58477  3.61503
          0.01827  4.40733  5.12968  0.61958  0.77255  0.48576  0.95510
    190   2.30808  4.44268  3.48152  2.91854  3.61661  3.60689  3.88831  2.96534  2.86464  2.07572  3.56820  3.33749  4.00542  3.18663  2.64701  2.36830  2.46250  2.36743  5.04389  3.80077    193 l - - -
          2.68618  4.42225  2.77519  2.73123  3.46354  2.40513  3.72494  3.29354  2.67741  2.69355  4.24690  2.90347  2.73739  3.18146  2.89801  2.37887  2.77519  2.98518  4.58477  3.61503
          0.01827  4.40733  5.12968  0.61958  0.77255  0.48576  0.95510
    191   2.30123  4.16566  4.15613  3.57522  2.69363  3.78862  4.12184  1.89310  3.45887  2.35408  3.29149  3.78288  4.16741  3.68243  3.64458  2.54128  2.46663  2.02660  4.81111  3.61780    194 i - - -
          2.68618  4.42225  2.77519  2.73123  3.46354  2.40513  3.72494  3.29354  2.67741  2.69355  4.24690  2.90347  2.73739  3.18146  2.89801  2.37887  2.77519  2.98518  4.58477  3.61503
          0.01827  4.40733  5.12968  0.61958  0.77255  0.48576  0.95510
    192   2.20939  2.52726  4.27046  3.68958  2.66461  2.88128  4.14751  1.90668  3.55258  2.33655  3.27257  3.83595  4.16489  3.75549  3.69704  3.07583  2.91560  2.33605  4.78523  3.59612    195 i - - -
          2.68618  4.42225  2.77519  2.73123  3.46354  2.40513  3.72494  3.29354  2.67741  2.69355  4.24690  2.90347  2.73739  3.18146  2.89801  2.37887  2.77519  2.98518  4.58477  3.61503
          0.01827  4.40733  5.12968  0.61958  0.77255  0.48576  0.95510
    193   2.72677  4.29139  3.97402  3.42001  3.43001  2.36890  4.14257  2.13913  3.32279  1.64203  3.39916  3.70472  4.17321  3.59562  3.57783  3.06466  2.47591  2.40345  4.96623  3.76344    196 l - - -
          2.68618  4.42225  2.77519  2.73123  3.46354  2.40513  3.72494  3.29354  2.67741  2.69355  4.24690  2.90347  2.73739  3.18146  2.89801  2.37887  2.77519  2.98518  4.58477  3.61503
          0.01827  4.40733  5.12968  0.61958  0.77255  0.48576  0.95510
    194   1.61668  4.36833  3.74602  3.22940  3.73042  2.19129  4.12987  2.93177  3.17457  2.26246  3.68574  3.53355  4.04506  3.47266  3.49719  2.85458  2.94038  2.23799  5.19704  3.97431    197 a - - -
          2.68618  4.42225  2.77519  2.73123  3.46354  2.40513  3.72494  3.29354  2.67741  2.69355  4.24690  2.90347  2.73739  3.18146  2.89801  2.37887  2.77519  2.98518  4.58477  3.61503
          0.01827  4.40733  5.12968  0.61958  0.77255  0.48576  0.95510
    195   2.21096  3.04346  4.21076  3.63041  2.27338  2.90673  4.11662  2.57388  3.49964  1.80791  3.26853  3.79767  4.14779  3.70972  3.65874  3.05637  2.90786  2.38130  4.77164  3.57727    198 l - - -
          2.68618  4.42225  2.77519  2.73123  3.46354  2.40513  3.72494  3.29354  2.67741  2.69355  4.24690  2.90347  2.73739  3.18146  2.89801  2.37887  2.77519  2.98518  4.58477  3.61503
          0.01827  4.40733  5.12968  0.61958  0.77255  0.48576  0.95510
    196   2.28953  4.26865  4.04391  3.49985  1.65819  3.74474  4.10398  2.68994  3.40017  2.05563  3.39229  3.73380  4.16713  3.64624  3.62481  2.50706  2.98085  2.50383  4.81819  3.53447    199 f - - -
          2.68618  4.42225  2.77519  2.73123  3.46354  2.40513  3.72494  3.29354  2.67741  2.69355  4.24690  2.90347  2.73739  3.18146  2.89801  2.37887  2.77519  2.98518  4.58477  3.61503
          0.01827  4.40733  5.12968  0.61958  0.77255  0.48576  0.95510
    197   3.43763  4.69521  5.30643  4.76626  3.49037  4.84388  5.28545  1.73953  4.64726  1.04946  3.26591  4.94932  5.03724  4.75397  4.73764  4.22069  3.67408  1.41870  5.56152  4.46981    200 l - - -
          2.68618  4.42225  2.77519  2.73123  3.46354  2.40513  3.72494  3.29354  2.67741  2.69355  4.24690  2.90347  2.73739  3.18146  2.89801  2.37887  2.77519  2.98518  4.58477  3.61503
          0.01827  4.40733  5.12968  0.61958  0.77255  0.48576  0.95510
    198   3.25933  4.53453  5.16149  4.62819  2.64116  4.64752  5.09308  1.45733  4.51222  2.16806  3.44606  4.75933  4.91383  4.67878  4.61992  4.01324  3.50456  1.03004  5.48238  4.27613    201 v - - -
          2.68618  4.42225  2.77519  2.73123  3.46354  2.40513  3.72494  3.29354  2.67741  2.69355  4.24690  2.90347  2.73739  3.18146  2.89801  2.37887  2.77519  2.98518  4.58477  3.61503
          0.01827  4.40733  5.12968  0.61958  0.77255  0.48576  0.95510
    199   3.30050  4.57254  5.20757  4.65693  3.51652  4.68433  5.12019  1.48329  4.53394  1.70398  2.38057  4.79842  4.92047  4.66162  4.61872  4.04490  3.53766  1.26488  5.47211  4.34995    202 v - - -
          2.68618  4.42225  2.77519  2.73123  3.46354  2.40513  3.72494  3.29354  2.67741  2.69355  4.24690  2.90347  2.73739  3.18146  2.89801  2.37887  2.77519  2.98518  4.58477  3.61503
          0.01827  4.40733  5.12968  0.61958  0.77255  0.48576  0.95510
    200   1.94893  4.39048  3.58936  3.04577  3.63987  2.26938  3.98010  2.48017  3.00002  2.30508  3.59957  3.41722  4.01507  3.30447  3.34910  2.40466  2.90851  2.71743  5.08196  3.84898    203 a - - -
          2.68618  4.42225  2.77519  2.73123  3.46354  2.40513  3.72494  3.29354  2.67741  2.69355  4.24690  2.90347  2.73739  3.18146  2.89801  2.37887  2.77519  2.98518  4.58477  3.61503
          0.01827  4.40733  5.12968  0.61958  0.77255  0.48576  0.95510
    201   1.96533  4.40715  4.71752  4.15819  3.52194  4.29022  4.70176  1.59159  4.03985  1.64836  3.40239  4.34065  4.61721  4.24836  4.19817  3.61912  3.28587  1.68424  5.26506  4.08895    204 i - - -
          2.68618  4.42225  2.77519  2.73123  3.46354  2.40513  3.72494  3.29354  2.67741  2.69355  4.24690  2.90347  2.73739  3.18146  2.89801  2.37887  2.77519  2.98518  4.58477  3.61503
          0.01827  4.40733  5.12968  0.61958  0.77255  0.48576  0.95510
    202   2.04747  4.41247  4.76722  4.20968  3.54235  4.32530  4.74451  1.53489  4.09065  1.67704  3.41842  4.38421  4.64771  4.29726  4.24313  3.65760  3.30332  1.61547  5.29455  4.11723    205 i - - -
          2.68618  4.42225  2.77519  2.73123  3.46354  2.40513  3.72494  3.29354  2.67741  2.69355  4.24690  2.90347  2.73739  3.18146  2.89801  2.37887  2.77519  2.98518  4.58477  3.61503
          0.01827  4.40733  5.12968  0.61958  0.77255  0.48576  0.95510
    203   3.67270  5.78123  0.38199  2.83884  5.25567  3.71667  4.53571  4.98963  3.73826  4.50772  5.52881  3.41148  4.40672  3.79650  4.30370  3.59497  4.03194  4.57985  6.30297  5.08037    206 D - - -
          2.68618  4.42225  2.77519  2.73123  3.46354  2.40513  3.72494  3.29354  2.67741  2.69355  4.24690  2.90347  2.73739  3.18146  2.89801  2.37887  2.77519  2.98518  4.58477  3.61503
          0.01827  4.40733  5.12968  0.61958  0.77255  0.48576  0.95510
    204   2.37415  4.33937  4.44422  3.88655  1.73699  4.01513  4.09018  2.66103  3.74301  1.62873  3.32479  3.99953  4.36306  3.90773  3.86855  3.31977  3.15125  2.53456  4.52723  2.47755    207 l - - -
          2.68618  4.42225  2.77519  2.73123  3.46354  2.40513  3.72494  3.29354  2.67741  2.69355  4.24690  2.90347  2.73739  3.18146  2.89801  2.37887  2.77519  2.98518  4.58477  3.61503
          0.01827  4.40733  5.12968  0.61958  0.77255  0.48576  0.95510
    205   2.01259  4.18217  4.16907  3.59227  2.56807  2.89607  4.14741  2.16911  3.47802  2.35900  3.30855  3.80032  4.18373  3.70310  3.66653  3.09667  2.94289  1.80588  4.83909  3.64367    208 v - - -
          2.68618  4.42225  2.77519  2.73123  3.46354  2.40513  3.72494  3.29354  2.67741  2.69355  4.24690  2.90347  2.73739  3.18146  2.89801  2.37887  2.77519  2.98518  4.58477  3.61503
          0.01827  4.40733  5.12968  0.61958  0.77255  0.48576  0.95510
    206   2.33348  4.14588  4.51368  3.91373  2.59551  3.90428  4.21966  1.89470  3.74302  1.83562  2.55063  3.99742  4.25598  3.90015  3.81847  3.20963  2.97890  2.32516  4.74882  2.76721    209 l - - -
          2.68618  4.42225  2.77519  2.73123  3.46354  2.40513  3.72494  3.29354  2.67741  2.69355  4.24690  2.90347  2.73739  3.18146  2.89801  2.37887  2.77519  2.98518  4.58477  3.61503
          0.01827  4.40733  5.12968  0.61958  0.77255  0.48576  0.95510
    207   3.06010  5.50069  2.63784  1.51556  4.81992  3.51758  3.88032  4.30851  2.63231  3.78968  4.62280  2.99868  4.04980  1.39853  3.05737  2.98898  3.31311  3.91071  5.91442  4.51548    210 q - - -
          2.68618  4.42225  2.77519  2.73123  3.46354  2.40513  3.72494  3.29354  2.67741  2.69355  4.24690  2.90347  2.73739  3.18146  2.89801  2.37887  2.77519  2.98518  4.58477  3.61503
          0.01827  4.40733  5.12968  0.61958  0.77255  0.48576  0.95510
    208   2.81043  4.75322  3.39977  2.81544  2.85517  3.66826  3.78108  3.33153  2.18920  2.96103  3.84221  3.26673  4.04474  3.04248  1.81713  2.91218  3.03133  3.07191  5.05265  2.40872    211 r - - -
          2.68618  4.42225  2.77519  2.73123  3.46354  2.40513  3.72494  3.29354  2.67741  2.69355  4.24690  2.90347  2.73739  3.18146  2.89801  2.37887  2.77519  2.98518  4.58477  3.61503
          0.01827  4.40733  5.12968  0.61958  0.77255  0.48576  0.95510
    209   3.40413  4.72684  4.75160  4.30989  1.89177  4.35276  2.53621  2.39284  4.15195  2.79436  3.86402  4.17787  4.68067  4.18719  4.20440  3.67781  3.62706  3.07619  1.96302  1.55784    212 y - - -
          2.68618  4.42225  2.77519  2.73123  3.46354  2.40513  3.72494  3.29354  2.67741  2.69355  4.24690  2.90347  2.73739  3.18146  2.89801  2.37887  2.77519  2.98518  4.58477  3.61503
          0.01827  4.40733  5.12968  0.61958  0.77255  0.48576  0.95510
    210   2.74032  4.35196  3.79129  3.23866  2.65179  3.75080  4.00610  2.77114  3.14534  1.48561  3.39965  3.57774  4.13112  2.75351  3.43281  2.49635  2.97624  2.59390  4.86686  3.59834    213 l - - -
          2.68618  4.42225  2.77519  2.73123  3.46354  2.40513  3.72494  3.29354  2.67741  2.69355  4.24690  2.90347  2.73739  3.18146  2.89801  2.37887  2.77519  2.98518  4.58477  3.61503
          0.01827  4.40733  5.12968  0.61958  0.77255  0.48576  0.95510
    211   3.13381  4.62447  4.21600  3.71047  1.46276  4.08763  2.62408  3.12949  3.60767  2.73930  3.75020  3.87245  4.44348  3.80348  3.82264  3.38123  2.51338  2.94636  4.18813  1.78307    214 f - - -
          2.68618  4.42225  2.77519  2.73123  3.46354  2.40513  3.72494  3.29354  2.67741  2.69355  4.24690  2.90347  2.73739  3.18146  2.89801  2.37887  2.77519  2.98518  4.58477  3.61503
          0.01827  4.40733  5.12968  0.61958  0.77255  0.48576  0.95510
    212   2.01170  4.37769  4.58870  4.01111  3.33917  4.16613  4.51091  1.72120  3.87912  1.72468  2.15609  4.19716  4.48920  4.06657  4.02395  3.47838  3.21415  2.19588  5.06595  3.91150    215 i - - -
          2.68618  4.42225  2.77519  2.73123  3.46354  2.40513  3.72494  3.29354  2.67741  2.69355  4.24690  2.90347  2.73739  3.18146  2.89801  2.37887  2.77519  2.98518  4.58477  3.61503
          0.01827  4.40733  5.12968  0.61958  0.77255  0.48576  0.95510
    213   3.42731  5.51264  3.94822  3.14441  5.07728  3.98493  3.81108  4.37209  0.94081  3.73155  4.61364  3.49822  4.32046  2.93758  1.47782  3.40294  3.55220  4.05532  5.70064  4.59911    216 k - - -
          2.68618  4.42225  2.77519  2.73123  3.46354  2.40513  3.72494  3.29354  2.67741  2.69355  4.24690  2.90347  2.73739  3.18146  2.89801  2.37887  2.77519  2.98518  4.58477  3.61503
          0.01827  4.40733  5.12968  0.61958  0.77255  0.48576  0.95510
    214   3.05757  5.66388  1.50551  1.40059  4.96540  3.43857  3.89170  4.48490  2.22292  3.94961  4.75738  2.88790  4.01095  3.03490  3.37668  2.95110  3.32567  4.03843  6.08859  4.59704    217 e - - -
          2.68618  4.42225  2.77519  2.73123  3.46354  2.40513  3.72494  3.29354  2.67741  2.69355  4.24690  2.90347  2.73739  3.18146  2.89801  2.37887  2.77519  2.98518  4.58477  3.61503
          0.01827  4.40733  5.12968  0.61958  0.77255  0.48576  0.95510
    215   2.94002  4.44993  4.18384  3.61475  3.22588  4.00148  2.92808  2.64786  3.41980  1.40416  1.82531  3.89339  4.34197  3.72060  3.63459  3.29697  3.16864  2.58992  4.90164  3.64957    218 l - - -
          2.68618  4.42225  2.77519  2.73123  3.46354  2.40513  3.72494  3.29354  2.67741  2.69355  4.24690  2.90347  2.73739  3.18146  2.89801  2.37887  2.77519  2.98518  4.58477  3.61503
          0.01827  4.40733  5.12968  0.61958  0.77255  0.48576  0.95510
    216   3.10752  5.25142  3.60011  2.89388  4.63703  3.80633  3.76328  3.98659  1.40513  3.46500  2.94045  3.32046  4.15658  2.89618  1.45543  3.11293  3.28157  3.67316  5.57113  4.36965    219 k - - -
          2.68618  4.42225  2.77519  2.73123  3.46354  2.40513  3.72494  3.29354  2.67741  2.69355  4.24690  2.90347  2.73739  3.18146  2.89801  2.37887  2.77519  2.98518  4.58477  3.61503
          0.01827  4.40733  5.12968  0.61958  0.77255  0.48576  0.95510
    217   3.49721  4.97543  4.69040  4.35913  3.58041  4.27804  4.97064  2.81796  4.09320  2.11939  0.62747  4.56047  4.76861  4.45199  4.22816  3.88619  3.82776  2.88166  5.47004  4.26943    220 M - - -
          2.68618  4.42225  2.77519  2.73123  3.46354  2.40513  3.72494  3.29354  2.67741  2.69355  4.24690  2.90347  2.73739  3.18146  2.89801  2.37887  2.77519  2.98518  4.58477  3.61503
          0.01827  4.40733  5.12968  0.61958  0.77255  0.48576  0.95510
    218   2.83131  5.28582  1.97465  2.03475  4.62666  3.43823  3.78094  4.10359  2.61575  3.61561  4.39658  2.92683  3.92812  2.90873  3.13234  1.76742  2.41029  3.68708  5.77931  4.35708    221 s - - -
          2.68618  4.42225  2.77519  2.73123  3.46354  2.40513  3.72494  3.29354  2.67741  2.69355  4.24690  2.90347  2.73739  3.18146  2.89801  2.37887  2.77519  2.98518  4.58477  3.61503
          0.01827  4.40733  5.12968  0.61958  0.77255  0.48576  0.95510
    219   3.23417  5.42895  3.65621  2.94061  4.89586  3.86426  2.64709  4.25366  1.04508  3.65022  4.49788  3.35426  4.20936  2.88670  1.82839  3.20733  3.38775  3.91380  5.65837  4.48092    222 k - - -
          2.68618  4.42225  2.77519  2.73123  3.46354  2.40513  3.72494  3.29354  2.67741  2.69355  4.24690  2.90347  2.73739  3.18146  2.89801  2.37887  2.77519  2.98518  4.58477  3.61503
          0.01827  4.40733  5.12968  0.61958  0.77255  0.48576  0.95510
    220   2.73734  5.17946  2.14581  1.88216  3.18457  3.45369  3.69575  3.95469  2.47611  3.46911  4.23657  2.93061  3.88181  2.43090  2.97331  2.27591  2.97436  3.55091  5.63143  4.22892    223 e - - -
          2.68618  4.42225  2.77519  2.73123  3.46354  2.40513  3.72494  3.29354  2.67741  2.69355  4.24690  2.90347  2.73739  3.18146  2.89801  2.37887  2.77519  2.98518  4.58477  3.61503
          0.01827  4.40733  5.12968  0.61958  0.77255  0.48576  0.95510
    221   3.24615  5.87186  1.85769  0.82768  5.16264  3.44745  4.03204  4.71289  3.09313  4.18825  5.05656  2.90727  4.09334  3.20398  3.71740  3.10736  3.54409  4.26488  6.31930  4.78925    224 e - - -
          2.68618  4.42225  2.77519  2.73123  3.46354  2.40513  3.72494  3.29354  2.67741  2.69355  4.24690  2.90347  2.73739  3.18146  2.89801  2.37887  2.77519  2.98518  4.58477  3.61503
          0.01827  4.40733  5.12968  0.61958  0.77255  0.48576  0.95510
    222   2.94685  4.37037  4.56171  4.03245  3.62869  4.12122  4.64206  1.40061  3.91691  2.44921  3.54031  4.21202  4.52352  4.16610  4.10511  2.49605  3.21846  1.30647  5.29969  4.09325    225 v - - -
          2.68618  4.42225  2.77519  2.73123  3.46354  2.40513  3.72494  3.29354  2.67741  2.69355  4.24690  2.90347  2.73739  3.18146  2.89801  2.37887  2.77519  2.98518  4.58477  3.61503
          0.01827  4.40733  5.12968  0.61958  0.77255  0.48576  0.95510
    223   3.57219  5.47826  3.77986  3.33903  4.99456  3.96061  4.19343  4.47049  0.48453  3.93074  4.89340  3.72660  4.44748  3.37582  2.70174  3.59723  3.79894  4.15928  5.84593  4.75700    226 K - - -
          2.68618  4.42225  2.77519  2.73123  3.46354  2.40513  3.72494  3.29354  2.67741  2.69355  4.24690  2.90347  2.73739  3.18146  2.89801  2.37887  2.77519  2.98518  4.58477  3.61503
          0.01827  4.40733  5.12968  0.61958  0.77255  0.48576  0.95510
    224   3.35125  5.49097  3.81796  3.05094  5.02613  3.93977  3.78223  4.32866  1.67143  3.69795  4.56368  3.43141  4.27385  2.26522  1.02887  3.32213  3.48334  4.00273  5.68640  4.55879    227 r - - -
          2.68618  4.42225  2.77519  2.73123  3.46354  2.40513  3.72494  3.29354  2.67741  2.69355  4.24690  2.90347  2.73739  3.18146  2.89801  2.37887  2.77519  2.98518  4.58477  3.61503
          0.01827  4.40733  5.12968  0.61958  0.77255  0.48576  0.95510
    225   3.55000  5.66822  2.87139  0.45276  5.10380  3.72214  4.40168  4.67933  3.36444  4.21950  5.20736  3.39693  4.36250  3.62943  3.80517  3.49580  3.87008  4.31921  6.16464  4.93877    228 E - - -
          2.68618  4.42225  2.77519  2.73123  3.46354  2.40513  3.72494  3.29354  2.67741  2.69355  4.24690  2.90347  2.73739  3.18146  2.89801  2.37887  2.77519  2.98518  4.58477  3.61503
          0.01827  4.40733  5.12968  0.61958  0.77255  0.48576  0.95510
    226   3.24236  4.68797  4.36468  3.86878  1.99230  4.18806  2.00720  3.18280  3.75358  2.74866  2.63722  3.96709  4.53118  3.91348  3.93737  3.48702  3.46780  3.01582  4.10925  1.44667    229 y - - -
          2.68618  4.42225  2.77519  2.73123  3.46354  2.40513  3.72494  3.29354  2.67741  2.69355  4.24690  2.90347  2.73739  3.18146  2.89801  2.37887  2.77519  2.98518  4.58477  3.61503
          0.01827  4.40733  5.12968  0.61958  0.77255  0.48576  0.95510
    227   3.07106  5.05345  3.56946  2.99042  4.29186  3.80000  3.91170  2.59651  0.98271  3.15810  4.14644  3.41260  4.20285  3.08356  2.60850  3.14826  3.28908  3.21719  5.51691  4.27284    230 k - - -
          2.68618  4.42225  2.77519  2.73123  3.46354  2.40513  3.72494  3.29354  2.67741  2.69355  4.24690  2.90347  2.73739  3.18146  2.89801  2.37887  2.77519  2.98518  4.58477  3.61503
          0.01827  4.40733  5.12968  0.61958  0.77255  0.48576  0.95510
    228   3.02827  5.64196  1.67413  1.47546  4.94413  3.43209  3.87468  4.46725  2.80048  3.92917  4.72767  2.29752  3.99592  2.34118  3.36976  2.92466  3.29454  4.01589  6.06779  4.57387    231 e - - -
          2.68618  4.42225  2.77519  2.73123  3.46354  2.40513  3.72494  3.29354  2.67741  2.69355  4.24690  2.90347  2.73739  3.18146  2.89801  2.37887  2.77519  2.98518  4.58477  3.61503
          0.01827  4.40733  5.12968  0.61958  0.77255  0.48576  0.95510
    229   2.67406  4.74508  3.17899  2.63812  4.01141  3.51176  3.78213  3.40465  2.59969  3.04251  3.01392  3.12659  3.93000  2.21809  3.02742  2.07854  2.11544  3.10358  5.32369  4.02115    232 s - - -
          2.68618  4.42225  2.77519  2.73123  3.46354  2.40513  3.72494  3.29354  2.67741  2.69355  4.24690  2.90347  2.73739  3.18146  2.89801  2.37887  2.77519  2.98518  4.58477  3.61503
          0.01827  4.40733  5.12968  0.61958  0.77255  0.48576  0.95510
    230   3.55000  5.66822  2.87139  0.45276  5.10380  3.72214  4.40168  4.67933  3.36444  4.21950  5.20736  3.39693  4.36250  3.62943  3.80517  3.49580  3.87008  4.31921  6.16464  4.93877    233 E - - -
          2.68618  4.42225  2.77519  2.73123  3.46354  2.40513  3.72494  3.29354  2.67741  2.69355  4.24690  2.90347  2.73739  3.18146  2.89801  2.37887  2.77519  2.98518  4.58477  3.61503
          0.01827  4.40733  5.12968  0.61958  0.77255  0.48576  0.95510
    231   3.46404  5.15277  4.24269  4.22254  5.29177  0.23668  5.27437  5.05607  4.47345  4.62613  5.62916  4.40988  4.55570  4.75613  4.61864  3.65586  3.98442  4.48051  6.21199  5.42277    234 G - - -
          2.68618  4.42225  2.77519  2.73123  3.46354  2.40513  3.72494  3.29354  2.67741  2.69355  4.24690  2.90347  2.73739  3.18146  2.89801  2.37887  2.77519  2.98518  4.58477  3.61503
          0.01827  4.40733  5.12968  0.61958  0.77255  0.48576  0.95510
    232   2.91786  5.43868  1.57089  2.33447  4.74670  3.43830  2.81883  4.25483  2.68767  3.74475  4.53203  2.00791  3.95860  2.95099  3.22320  2.34188  3.17581  3.82582  5.89047  4.43741    235 d - - -
          2.68618  4.42225  2.77519  2.73123  3.46354  2.40513  3.72494  3.29354  2.67741  2.69355  4.24690  2.90347  2.73739  3.18146  2.89801  2.37887  2.77519  2.98518  4.58477  3.61503
          0.01827  4.40733  5.12968  0.61958  0.77255  0.48576  0.95510
    233   3.04031  4.76309  3.95403  3.62418  2.35687  3.75888  4.33377  3.39627  3.60712  2.93278  4.07030  3.87681  0.85217  3.90829  3.87423  3.24715  3.40850  3.20957  5.03812  3.54689    236 p - - -
          2.68618  4.42225  2.77519  2.73123  3.46354  2.40513  3.72494  3.29354  2.67741  2.69355  4.24690  2.90347  2.73739  3.18146  2.89801  2.37887  2.77519  2.98518  4.58477  3.61503
          0.01827  4.40733  5.12968  0.61958  0.77255  0.48576  0.95510
    234   2.82376  5.07612  2.93514  1.54177  4.22015  3.53452  2.36904  3.74972  2.52392  2.54877  4.15025  3.04658  3.96845  2.92294  2.94971  2.82695  3.05824  3.42070  5.47895  4.09713    237 e - - -
          2.68618  4.42225  2.77519  2.73123  3.46354  2.40513  3.72494  3.29354  2.67741  2.69355  4.24690  2.90347  2.73739  3.18146  2.89801  2.37887  2.77519  2.98518  4.58477  3.61503
          0.01827  4.40733  5.12968  0.61958  0.77255  0.48576  0.95510
    235   3.18758  4.49990  4.99972  4.48755  3.81161  4.54293  5.12912  1.06628  4.38306  2.42248  3.63088  4.65680  4.87446  4.63384  4.55941  3.91804  2.59157  1.30232  5.66868  4.46295    238 i - - -
          2.68618  4.42225  2.77519  2.73123  3.46354  2.40513  3.72494  3.29354  2.67741  2.69355  4.24690  2.90347  2.73739  3.18146  2.89801  2.37887  2.77519  2.98518  4.58477  3.61503
          0.01827  4.40733  5.12968  0.61958  0.77255  0.48576  0.95510
    236   3.41206  5.49715  3.89685  3.12999  5.04856  3.96881  3.81971  4.35605  0.82143  3.72602  4.60899  3.49034  4.31431  2.94827  1.74288  3.39060  3.54489  4.03850  5.70116  4.59163    239 k - - -
          2.68618  4.42225  2.77519  2.73123  3.46354  2.40513  3.72494  3.29354  2.67741  2.69355  4.24690  2.90347  2.73739  3.18146  2.89801  2.37887  2.77519  2.98518  4.58477  3.61503
          0.01827  4.40733  5.12968  0.61958  0.77255  0.48576  0.95510
    237   2.69215  4.84390  3.01084  2.69256  4.54075  1.74622  3.98766  3.99949  2.81024  3.57821  4.38518  3.15360  3.94927  2.32275  3.23961  1.63835  3.04441  3.54693  5.76630  4.43376    240 s - - -
          2.68618  4.42225  2.77519  2.73123  3.46354  2.40513  3.72494  3.29354  2.67741  2.69355  4.24690  2.90347  2.73739  3.18146  2.89801  2.37887  2.77519  2.98518  4.58477  3.61503
          0.01827  4.40733  5.12968  0.61958  0.77255  0.48576  0.95510
    238   2.90833  5.29709  3.15639  1.87842  4.68975  3.61608  2.78547  4.11560  1.73327  3.56363  4.34956  3.09097  4.00027  2.81213  1.91489  2.87335  3.11408  3.71954  5.64756  4.33766    241 k - - -
          2.68618  4.42225  2.77519  2.73123  3.46354  2.40513  3.72494  3.29354  2.67741  2.69355  4.24690  2.90347  2.73739  3.18146  2.89801  2.37887  2.77519  2.98518  4.58477  3.61503
          0.01827  4.40733  5.12968  0.61958  0.77255  0.48576  0.95510
    239   3.72821  5.46160  4.28269  3.71868  4.96148  4.06695  4.36929  4.57305  2.65753  3.99022  5.00249  4.02310  4.56760  3.58658  0.40173  3.80410  3.97283  4.27926  5.83910  4.80433    242 R - - -
          2.68618  4.42225  2.77519  2.73123  3.46354  2.40513  3.72494  3.29354  2.67741  2.69355  4.24690  2.90347  2.73739  3.18146  2.89801  2.37887  2.77519  2.98518  4.58477  3.61503
          0.01827  4.40733  5.12968  0.61958  0.77255  0.48576  0.95510
    240   3.46910  5.49835  4.00439  3.20782  5.05687  4.00505  3.84003  4.35859  1.66843  3.73060  4.62774  3.54376  4.35038  2.97320  0.81579  3.45577  3.59527  4.05372  5.70032  4.61029    243 r - - -
          2.68618  4.42225  2.77519  2.73123  3.46354  2.40513  3.72494  3.29354  2.67741  2.69355  4.24690  2.90347  2.73739  3.18146  2.89801  2.37887  2.77519  2.98518  4.58477  3.61503
          0.01827  4.40733  5.12968  0.61958  0.77255  0.48576  0.95510
    241   2.94322  5.36837  2.92305  1.87338  4.74166  3.56951  3.74844  4.18422  1.71308  3.63934  4.43145  3.03948  4.00421  1.76177  2.69962  2.89369  3.16308  3.78147  5.73641  4.39347    244 k - - -
          2.68618  4.42225  2.77519  2.73123  3.46354  2.40513  3.72494  3.29354  2.67741  2.69355  4.24690  2.90347  2.73739  3.18146  2.89801  2.37887  2.77519  2.98518  4.58477  3.61503
          0.01827  4.40733  5.12968  0.61958  0.77255  0.48576  0.95510
    242   3.42301  4.70532  5.27126  4.69499  2.47176  4.73135  5.04784  1.88098  4.55548  0.93629  3.06989  4.84304  4.91417  4.57933  4.58517  4.08316  3.64364  1.93574  5.28906  4.20851    245 l - - -
          2.68618  4.42225  2.77519  2.73123  3.46354  2.40513  3.72494  3.29354  2.67741  2.69355  4.24690  2.90347  2.73739  3.18146  2.89801  2.37887  2.77519  2.98518  4.58477  3.61503
          0.01827  4.40733  5.12968  0.61958  0.77255  0.48576  0.95510
    243   1.28108  4.72532  3.29362  2.94866  4.07901  3.45649  1.83201  3.68889  2.91615  3.33293  4.21733  3.34626  4.04086  3.32158  3.26568  2.86335  3.10011  3.33473  5.45682  4.09445    246 a - - -
          2.68618  4.42225  2.77519  2.73123  3.46354  2.40513  3.72494  3.29354  2.67741  2.69355  4.24690  2.90347  2.73739  3.18146  2.89801  2.37887  2.77519  2.98518  4.58477  3.61503
          0.01827  4.40733  5.12968  0.61958  0.77255  0.48576  0.95510
    244   2.72889  4.83306  3.19871  2.62295  4.05424  3.56542  2.91081  2.83035  2.47449  3.06976  3.03130  3.11855  3.94840  2.18932  2.11229  2.78662  2.95351  3.15933  5.32710  4.02656    247 r - - -
          2.68618  4.42225  2.77519  2.73123  3.46354  2.40513  3.72494  3.29354  2.67741  2.69355  4.24690  2.90347  2.73739  3.18146  2.89801  2.37887  2.77519  2.98518  4.58477  3.61503
          0.01827  4.40733  5.12968  0.61958  0.77255  0.48576  0.95510
    245   3.01858  5.15788  2.92334  1.04743  4.26532  3.61781  3.97857  3.58729  2.78508  2.31924  4.21427  3.18527  4.11810  3.16481  3.19594  3.04145  3.27784  3.35467  5.63213  4.27705    248 e - - -
          2.68618  4.42225  2.77519  2.73123  3.46354  2.40513  3.72494  3.29354  2.67741  2.69355  4.24690  2.90347  2.73739  3.18146  2.89801  2.37887  2.77519  2.98518  4.58477  3.61503
          0.01827  4.40733  5.12968  0.61958  0.77255  0.48576  0.95510
    246   3.53584  4.78387  5.35413  4.83969  3.47098  4.93872  5.37297  0.97579  4.68686  1.30026  3.25643  5.04312  5.11461  4.81342  4.77997  4.34283  3.77498  2.04034  5.59802  4.48558    249 i - - -
          2.68618  4.42225  2.77519  2.73123  3.46354  2.40513  3.72494  3.29354  2.67741  2.69355  4.24690  2.90347  2.73739  3.18146  2.89801  2.37887  2.77519  2.98518  4.58477  3.61503
          0.01827  4.40733  5.12968  0.61958  0.77255  0.48576  0.95510
    247   1.99702  4.55806  3.34868  2.84204  3.79854  2.67104  3.89571  3.16010  2.79987  1.85178  3.72983  3.27886  3.99146  2.59482  3.18120  2.82989  2.94164  2.90059  5.19443  3.93430    250 l - - -
          2.68618  4.42225  2.77519  2.73123  3.46354  2.40513  3.72494  3.29354  2.67741  2.69355  4.24690  2.90347  2.73739  3.18146  2.89801  2.37887  2.77519  2.98518  4.58477  3.61503
          0.01827  4.40733  5.12968  0.61958  0.77255  0.48576  0.95510
    248   2.70436  5.02137  2.49944  2.44607  4.30899  3.46710  3.71046  3.75554  2.50099  3.31776  4.10861  2.51173  3.88732  2.84236  2.98218  1.90075  2.43476  3.39049  5.51852  3.09725    251 s - - -
          2.68618  4.42225  2.77519  2.73123  3.46354  2.40513  3.72494  3.29354  2.67741  2.69355  4.24690  2.90347  2.73739  3.18146  2.89801  2.37887  2.77519  2.98518  4.58477  3.61503
          0.01827  4.40733  5.12968  0.61958  0.77255  0.48576  0.95510
    249   2.78601  5.19824  2.93487  1.56472  4.53291  3.50522  3.69983  3.98503  2.38309  3.48500  4.26055  2.98698  3.91975  2.37559  2.40682  2.75683  2.44045  3.58709  5.62763  4.25853    252 e - - -
          2.68618  4.42225  2.77519  2.73123  3.46354  2.40513  3.72494  3.29354  2.67741  2.69355  4.24690  2.90347  2.73739  3.18146  2.89801  2.37887  2.77519  2.98518  4.58477  3.61503
          0.01827  4.40733  5.12968  0.61958  0.77255  0.48576  0.95510
    250   2.36805  5.26050  2.38868  2.06988  4.59431  3.44673  3.68710  4.08092  2.10106  3.55970  4.31002  2.49087  3.87773  2.13498  2.95114  2.70127  2.98513  3.64622  5.69367  4.27461    253 e - - -
          2.68618  4.42225  2.77519  2.73123  3.46354  2.40513  3.72494  3.29354  2.67741  2.69355  4.24690  2.90347  2.73739  3.18146  2.89801  2.37887  2.77519  2.98518  4.58477  3.61503
          0.01827  4.40733  5.12968  0.61958  0.77255  0.48576  0.95510
    251   2.67406  4.54684  3.36124  2.80082  3.72961  3.58752  3.83985  3.07738  2.37578  2.77877  2.92642  3.25358  3.00878  3.09047  3.14181  2.82527  1.91798  2.43837  5.12601  3.86457    254 t - - -
          2.68618  4.42225  2.77519  2.73123  3.46354  2.40513  3.72494  3.29354  2.67741  2.69355  4.24690  2.90347  2.73739  3.18146  2.89801  2.37887  2.77519  2.98518  4.58477  3.61503
          0.01827  4.40733  5.12968  0.61958  0.77255  0.48576  0.95510
    252   2.71902  5.09190  3.00625  2.46651  4.44690  2.71620  3.68927  3.89683  1.91496  3.41494  4.18758  2.99395  3.00815  2.80466  2.44371  2.06145  2.95564  3.50041  5.57279  4.20807    255 k - - -
          2.68618  4.42225  2.77519  2.73123  3.46354  2.40513  3.72494  3.29354  2.67741  2.69355  4.24690  2.90347  2.73739  3.18146  2.89801  2.37887  2.77519  2.98518  4.58477  3.61503
          0.01827  4.40733  5.12968  0.61958  0.77255  0.48576  0.95510
    253   2.33268  4.93205  3.03177  2.22119  4.19925  3.49793  3.71629  3.61727  2.19875  2.59370  4.01677  3.02793  3.90229  2.86028  2.94235  1.90669  2.93445  3.28148  5.43639  4.09628    256 s - - -
          2.68618  4.42225  2.77519  2.73123  3.46354  2.40513  3.72494  3.29354  2.67741  2.69355  4.24690  2.90347  2.73739  3.18146  2.89801  2.37887  2.77519  2.98518  4.58477  3.61503
          0.01827  4.40733  5.12968  0.61958  0.77255  0.48576  0.95510
    254   1.96709  5.30863  1.98534  2.36097  4.63835  3.44296  3.76722  4.12046  2.58910  3.62231  4.39879  2.43121  3.92497  2.06072  3.10170  2.78197  3.08287  3.70054  5.77759  4.35277    257 a - - -
          2.68626  4.42233  2.77528  2.73131  3.46362  2.40521  3.72503  3.29362  2.67718  2.69363  4.24698  2.90355  2.73682  3.18155  2.89809  2.37873  2.77528  2.98527  4.58485  3.61511
          0.22272  1.64122  5.12968  0.68463  0.70173  0.48576  0.95510
    255   2.93961  4.37110  4.53548  4.01444  3.63516  2.68784  4.63546  1.40788  3.90417  2.45702  3.54622  4.19623  4.51216  4.15443  4.09526  3.45201  3.21420  1.30779  5.30275  4.09756    261 v - - -
          2.68618  4.42225  2.77519  2.73123  3.46354  2.40513  3.72494  3.29354  2.67741  2.69355  4.24690  2.90347  2.73739  3.18146  2.89801  2.37887  2.77519  2.98518  4.58477  3.61503
          0.13444  4.40733  2.17499  0.61958  0.77255  0.48576  0.95510
    256   2.34924  5.17161  2.99109  1.87610  4.52348  3.50729  3.65998  3.96155  1.77457  3.45149  4.23317  2.99063  3.90841  2.77440  2.28383  2.75657  3.00412  3.56988  5.57897  4.23556    262 k - - -
          2.68618  4.42225  2.77519  2.73123  3.46354  2.40513  3.72494  3.29354  2.67741  2.69355  4.24690  2.90347  2.73739  3.18146  2.89801  2.37887  2.77519  2.98518  4.58477  3.61503
          0.02050  4.29339  5.01574  0.61958  0.77255  0.64095  0.74821
    257   2.72249  5.16281  2.83522  2.06811  4.48682  2.75948  2.84902  3.95203  2.38579  3.45301  4.22070  2.16909  3.86032  2.77009  2.43035  2.68927  2.95531  3.54552  5.60015  4.21107    263 e - - -
          2.68618  4.42225  2.77519  2.73123  3.46354  2.40513  3.72494  3.29354  2.67741  2.69355  4.24690  2.90347  2.73739  3.18146  2.89801  2.37887  2.77519  2.98518  4.58477  3.61503
          0.02050  4.29339  5.01574  0.61958  0.77255  0.39968  1.11029
    258   1.01009  4.35916  3.88663  3.62125  4.65650  3.14774  4.62581  4.05298  3.66075  3.77523  4.59625  3.64827  3.93482  3.92318  3.93177  1.35665  2.94492  3.44770  6.00868  4.82390    264 a - - -
          2.68618  4.42225  2.77519  2.73123  3.46354  2.40513  3.72494  3.29354  2.67741  2.69355  4.24690  2.90347  2.73739  3.18146  2.89801  2.37887  2.77519  2.98518  4.58477  3.61503
          0.01827  4.40733  5.12968  0.61958  0.77255  0.48576  0.95510
    259   2.68839  5.11017  2.52597  2.40708  4.42455  3.46539  3.65725  3.88519  2.15545  3.40030  4.16230  2.94774  3.86162  2.41985  2.50050  2.10936  2.91926  2.77167  5.56065  4.17481    265 s - - -
          2.68618  4.42225  2.77519  2.73123  3.46354  2.40513  3.72494  3.29354  2.67741  2.69355  4.24690  2.90347  2.73739  3.18146  2.89801  2.37887  2.77519  2.98518  4.58477  3.61503
          0.01827  4.40733  5.12968  0.61958  0.77255  0.48576  0.95510
    260   2.02406  4.38399  4.48063  3.90676  3.33904  4.10626  4.45894  2.35491  3.78327  1.37275  2.51158  4.11853  4.44425  3.98565  3.95311  3.41602  3.19236  1.95235  5.05600  3.89999    266 l - - -
          2.68618  4.42225  2.77519  2.73123  3.46354  2.40513  3.72494  3.29354  2.67741  2.69355  4.24690  2.90347  2.73739  3.18146  2.89801  2.37887  2.77519  2.98518  4.58477  3.61503
          0.01827  4.40733  5.12968  0.61958  0.77255  0.48576  0.95510
    261   3.38366  4.63399  5.28942  4.76488  3.63316  4.83145  5.33430  1.65374  4.65752  1.44425  3.41261  4.93958  5.05196  4.81840  4.77638  4.21473  3.62821  1.05493  5.66701  4.52950    267 v - - -
          2.68618  4.42225  2.77519  2.73123  3.46354  2.40513  3.72494  3.29354  2.67741  2.69355  4.24690  2.90347  2.73739  3.18146  2.89801  2.37887  2.77519  2.98518  4.58477  3.61503
          0.01827  4.40733  5.12968  0.61958  0.77255  0.48576  0.95510
    262   3.37658  4.61641  5.30755  4.79910  3.75626  4.86680  5.42929  1.53995  4.70350  1.82701  3.52959  4.97685  5.09749  4.90558  4.84777  4.26096  3.62725  0.88732  5.79024  4.61894    268 v - - -
          2.68618  4.42225  2.77519  2.73123  3.46354  2.40513  3.72494  3.29354  2.67741  2.69355  4.24690  2.90347  2.73739  3.18146  2.89801  2.37887  2.77519  2.98518  4.58477  3.61503
          0.01827  4.40733  5.12968  0.61958  0.77255  0.48576  0.95510
    263   1.96394  4.33371  3.69661  3.15007  3.59086  2.64598  4.02412  2.91448  3.09492  2.66308  2.78994  3.48325  4.02761  3.38517  3.41870  2.37614  2.90320  1.96094  5.04721  3.82579    269 v - - -
          2.68618  4.42225  2.77519  2.73123  3.46354  2.40513  3.72494  3.29354  2.67741  2.69355  4.24690  2.90347  2.73739  3.18146  2.89801  2.37887  2.77519  2.98518  4.58477  3.61503
          0.01827  4.40733  5.12968  0.61958  0.77255  0.48576  0.95510
    264   3.15800  5.60235  2.46787  1.86164  4.94684  3.47001  4.00992  4.48409  2.93836  3.99753  4.86123  0.99448  4.08918  3.18338  3.44266  3.07049  3.45568  4.06476  6.11501  4.65814    270 n - - -
          2.68618  4.42225  2.77519  2.73123  3.46354  2.40513  3.72494  3.29354  2.67741  2.69355  4.24690  2.90347  2.73739  3.18146  2.89801  2.37887  2.77519  2.98518  4.58477  3.61503
          0.01827  4.40733  5.12968  0.61958  0.77255  0.48576  0.95510
    265   3.11299  5.27331  2.81138  1.94199  4.79073  3.54141  4.15638  4.26369  3.03463  3.84240  4.73333  3.21672  0.95196  3.35357  3.46085  3.11643  3.44174  3.87612  5.96919  4.65902    271 p - - -
          2.68618  4.42225  2.77519  2.73123  3.46354  2.40513  3.72494  3.29354  2.67741  2.69355  4.24690  2.90347  2.73739  3.18146  2.89801  2.37887  2.77519  2.98518  4.58477  3.61503
          0.01827  4.40733  5.12968  0.61958  0.77255  0.48576  0.95510
    266   2.70023  4.77521  3.18927  2.78117  4.35637  2.46475  3.95853  3.75352  2.20464  3.37772  4.20985  3.22010  3.97261  3.13832  3.09021  2.78479  1.34379  3.37149  5.60637  4.31787    272 t - - -
          2.68618  4.42225  2.77519  2.73123  3.46354  2.40513  3.72494  3.29354  2.67741  2.69355  4.24690  2.90347  2.73739  3.18146  2.89801  2.37887  2.77519  2.98518  4.58477  3.61503
          0.01827  4.40733  5.12968  0.61958  0.77255  0.48576  0.95510
    267   2.24185  5.18247  2.21860  2.45380  4.46298  3.45777  1.50370  3.98310  2.72395  3.54607  4.36912  2.99710  3.97890  3.01955  3.21224  2.85612  3.14532  3.60694  5.70717  4.29834    273 h - - -
          2.68618  4.42225  2.77519  2.73123  3.46354  2.40513  3.72494  3.29354  2.67741  2.69355  4.24690  2.90347  2.73739  3.18146  2.89801  2.37887  2.77519  2.98518  4.58477  3.61503
          0.01827  4.40733  5.12968  0.61958  0.77255  0.48576  0.95510
    268   3.00554  4.37636  4.67370  4.11625  3.29446  4.21128  4.49200  1.30699  3.96626  2.23302  3.37486  4.25357  4.54363  4.16317  4.09504  3.53571  3.24488  1.73636  4.98465  2.20745    274 i - - -
          2.68618  4.42225  2.77519  2.73123  3.46354  2.40513  3.72494  3.29354  2.67741  2.69355  4.24690  2.90347  2.73739  3.18146  2.89801  2.37887  2.77519  2.98518  4.58477  3.61503
          0.01827  4.40733  5.12968  0.61958  0.77255  0.48576  0.95510
    269   0.93790  4.34709  3.90953  3.56190  4.53051  3.16563  4.53756  3.90434  3.55606  3.62617  4.45006  3.62228  3.92687  3.82778  3.84565  1.91559  2.18037  3.35620  5.88976  4.70379    275 a - - -
          2.68618  4.42225  2.77519  2.73123  3.46354  2.40513  3.72494  3.29354  2.67741  2.69355  4.24690  2.90347  2.73739  3.18146  2.89801  2.37887  2.77519  2.98518  4.58477  3.61503
          0.01827  4.40733  5.12968  0.61958  0.77255  0.48576  0.95510
    270   3.38336  4.61716  5.34914  4.88022  3.92039  4.90193  5.60572  1.18059  4.79763  2.37010  3.67821  5.05103  5.16432  5.05472  4.97074  4.32636  3.64909  0.90839  5.98782  4.77206    276 v - - -
          2.68618  4.42225  2.77519  2.73123  3.46354  2.40513  3.72494  3.29354  2.67741  2.69355  4.24690  2.90347  2.73739  3.18146  2.89801  2.37887  2.77519  2.98518  4.58477  3.61503
          0.01827  4.40733  5.12968  0.61958  0.77255  0.48576  0.95510
    271   1.21930  4.40314  3.84067  3.65551  4.77121  1.13052  4.70831  4.17759  3.77817  3.89794  4.72079  3.68457  3.96931  4.01794  4.03689  2.66483  3.00376  3.53989  6.09808  4.94243    277 g - - -
          2.68618  4.42225  2.77519  2.73123  3.46354  2.40513  3.72494  3.29354  2.67741  2.69355  4.24690  2.90347  2.73739  3.18146  2.89801  2.37887  2.77519  2.98518  4.58477  3.61503
          0.01827  4.40733  5.12968  0.61958  0.77255  0.48576  0.95510
    272   3.49727  4.74991  5.30070  4.80692  3.55934  4.90465  5.38472  0.81330  4.64697  1.63347  3.36047  5.00902  5.11551  4.83432  4.76831  4.31980  3.74601  1.93883  5.66179  4.50005    278 i - - -
          2.68618  4.42225  2.77519  2.73123  3.46354  2.40513  3.72494  3.29354  2.67741  2.69355  4.24690  2.90347  2.73739  3.18146  2.89801  2.37887  2.77519  2.98518  4.58477  3.61503
          0.01827  4.40733  5.12968  0.61958  0.77255  0.48576  0.95510
    273   2.75995  4.61888  3.43614  2.86982  3.62854  2.82614  3.83028  3.16987  2.68108  2.40980  3.72391  3.30572  4.03857  3.11060  2.11473  2.90448  2.98992  2.92429  5.04545  2.11009    279 y - - -
          2.68618  4.42225  2.77519  2.73123  3.46354  2.40513  3.72494  3.29354  2.67741  2.69355  4.24690  2.90347  2.73739  3.18146  2.89801  2.37887  2.77519  2.98518  4.58477  3.61503
          0.01827  4.40733  5.12968  0.61958  0.77255  0.48576  0.95510
    274   4.29132  5.34538  5.18283  5.01790  1.36605  4.87769  3.67509  3.89964  4.82555  3.11796  4.45499  4.47485  5.15594  4.60765  4.72073  4.27866  4.49984  3.84758  3.76698  0.71002    280 y - - -
          2.68618  4.42225  2.77519  2.73123  3.46354  2.40513  3.72494  3.29354  2.67741  2.69355  4.24690  2.90347  2.73739  3.18146  2.89801  2.37887  2.77519  2.98518  4.58477  3.61503
          0.01827  4.40733  5.12968  0.61958  0.77255  0.48576  0.95510
    275   2.35360  4.84215  3.12485  2.56155  4.07626  3.52614  3.72220  3.48023  2.00409  3.09525  3.04063  2.62769  3.91456  2.88189  2.49982  2.73783  2.92055  2.58671  5.34808  4.03022    281 k - - -
          2.68618  4.42225  2.77519  2.73123  3.46354  2.40513  3.72494  3.29354  2.67741  2.69355  4.24690  2.90347  2.73739  3.18146  2.89801  2.37887  2.77519  2.98518  4.58477  3.61503
          0.01827  4.40733  5.12968  0.61958  0.77255  0.48576  0.95510
    276   3.05183  5.05422  3.55118  3.09443  4.62443  3.66994  4.08402  4.09068  2.58822  3.62748  4.51380  3.49038  1.15298  3.26785  1.66400  3.12665  3.35519  3.72512  5.71149  4.51257    282 p - - -
          2.68618  4.42225  2.77519  2.73123  3.46354  2.40513  3.72494  3.29354  2.67741  2.69355  4.24690  2.90347  2.73739  3.18146  2.89801  2.37887  2.77519  2.98518  4.58477  3.61503
          0.01827  4.40733  5.12968  0.61958  0.77255  0.48576  0.95510
    277   3.11132  5.71204  1.87746  1.22400  5.02628  2.02799  3.94729  4.55481  2.94099  4.02894  4.85565  2.88838  4.03515  3.10244  3.53823  2.99765  3.39525  4.10543  6.17763  4.66720    283 e - - -
          2.68618  4.42225  2.77519  2.73123  3.46354  2.40513  3.72494  3.29354  2.67741  2.69355  4.24690  2.90347  2.73739  3.18146  2.89801  2.37887  2.77519  2.98518  4.58477  3.61503
          0.01827  4.40733  5.12968  0.61958  0.77255  0.48576  0.95510
    278   2.74024  4.89864  3.10603  1.60358  4.12772  3.55042  3.74878  2.82676  2.18826  2.61252  3.96260  3.08706  3.94620  2.90559  2.92357  2.78218  2.96922  3.17233  5.40052  4.08115    284 e - - -
          2.68618  4.42225  2.77519  2.73123  3.46354  2.40513  3.72494  3.29354  2.67741  2.69355  4.24690  2.90347  2.73739  3.18146  2.89801  2.37887  2.77519  2.98518  4.58477  3.61503
          0.01827  4.40733  5.12968  0.61958  0.77255  0.48576  0.95510
    279   2.31344  4.31312  3.74383  3.18353  3.43430  3.67847  3.99273  2.77479  3.10558  2.51148  2.76310  3.52547  4.07839  3.39708  3.40649  2.95367  1.85372  2.56579  4.91932  2.41624    285 t - - -
          2.68618  4.42225  2.77519  2.73123  3.46354  2.40513  3.72494  3.29354  2.67741  2.69355  4.24690  2.90347  2.73739  3.18146  2.89801  2.37887  2.77519  2.98518  4.58477  3.61503
          0.01827  4.40733  5.12968  0.61958  0.77255  0.48576  0.95510
    280   2.81214  4.94716  3.04379  2.72721  4.55902  2.53418  3.98193  3.99417  2.16087  3.57041  4.39885  3.19450  1.32916  3.15160  3.08775  2.86388  3.13765  3.58359  5.74401  4.44398    286 p - - -
          2.68618  4.42225  2.77519  2.73123  3.46354  2.40513  3.72494  3.29354  2.67741  2.69355  4.24690  2.90347  2.73739  3.18146  2.89801  2.37887  2.77519  2.98518  4.58477  3.61503
          0.01827  4.40733  5.12968  0.61958  0.77255  0.48576  0.95510
    281   2.04052  4.41176  4.68379  4.12173  3.48144  4.26491  4.66554  1.83933  4.00189  1.43139  3.36182  4.30987  4.59254  4.20623  4.16084  3.59093  3.27853  1.68499  5.22928  4.06032    287 l - - -
          2.68618  4.42225  2.77519  2.73123  3.46354  2.40513  3.72494  3.29354  2.67741  2.69355  4.24690  2.90347  2.73739  3.18146  2.89801  2.37887  2.77519  2.98518  4.58477  3.61503
          0.01827  4.40733  5.12968  0.61958  0.77255  0.48576  0.95510
    282   3.61871  5.24972  4.28549  4.22151  5.12064  3.90899  5.22250  4.84677  4.33311  4.39416  5.48680  4.46138  0.24762  4.70173  4.48734  3.80946  4.10526  4.42207  6.12096  5.25789    288 P - - -
          2.68618  4.42225  2.77519  2.73123  3.46354  2.40513  3.72494  3.29354  2.67741  2.69355  4.24690  2.90347  2.73739  3.18146  2.89801  2.37887  2.77519  2.98518  4.58477  3.61503
          0.01827  4.40733  5.12968  0.61958  0.77255  0.48576  0.95510
    283   2.72289  4.13767  4.42023  3.82233  2.60805  3.86411  4.16994  2.11160  3.65875  1.92282  2.21772  3.93262  4.22031  3.83207  2.87798  3.16496  2.95378  2.36233  3.15517  3.53751    289 l - - -
          2.68618  4.42225  2.77519  2.73123  3.46354  2.40513  3.72494  3.29354  2.67741  2.69355  4.24690  2.90347  2.73739  3.18146  2.89801  2.37887  2.77519  2.98518  4.58477  3.61503
          0.01827  4.40733  5.12968  0.61958  0.77255  0.48576  0.95510
    284   3.39134  4.62782  5.34623  4.87774  3.89294  4.89913  5.59660  0.89399  4.79041  2.33225  3.65221  5.04998  5.16112  5.04127  4.95962  4.32449  3.65729  1.21570  5.96865  4.76036    290 i - - -
          2.68618  4.42225  2.77519  2.73123  3.46354  2.40513  3.72494  3.29354  2.67741  2.69355  4.24690  2.90347  2.73739  3.18146  2.89801  2.37887  2.77519  2.98518  4.58477  3.61503
          0.01827  4.40733  5.12968  0.61958  0.77255  0.48576  0.95510
    285   2.66628  4.34019  3.64423  3.08097  3.48684  3.65846  2.97096  2.11056  3.01805  2.55922  3.46301  3.45461  4.05005  3.31638  3.34460  2.18973  2.48143  2.19274  4.94906  3.72308    291 i - - -
          2.68618  4.42225  2.77519  2.73123  3.46354  2.40513  3.72494  3.29354  2.67741  2.69355  4.24690  2.90347  2.73739  3.18146  2.89801  2.37887  2.77519  2.98518  4.58477  3.61503
          0.01827  4.40733  5.12968  0.61958  0.77255  0.48576  0.95510
    286   2.00742  2.36784  4.40294  3.81774  2.64471  3.86976  4.23078  2.42004  3.67098  2.00060  3.26199  3.94529  4.24580  3.86120  3.79368  3.17863  2.97528  1.97222  4.82485  3.63744    292 v - - -
          2.68618  4.42225  2.77519  2.73123  3.46354  2.40513  3.72494  3.29354  2.67741  2.69355  4.24690  2.90347  2.73739  3.18146  2.89801  2.37887  2.77519  2.98518  4.58477  3.61503
          0.01827  4.40733  5.12968  0.61958  0.77255  0.48576  0.95510
    287   2.71985  4.65026  3.33860  2.75933  3.82465  3.60778  3.79922  2.68061  1.81499  2.86504  2.91808  3.22321  3.98752  3.02111  2.44065  2.84041  2.94558  2.94693  5.17903  3.02209    293 k - - -
          2.68618  4.42225  2.77519  2.73123  3.46354  2.40513  3.72494  3.29354  2.67741  2.69355  4.24690  2.90347  2.73739  3.18146  2.89801  2.37887  2.77519  2.98518  4.58477  3.61503
          0.01827  4.40733  5.12968  0.61958  0.77255  0.48576  0.95510
    288   2.26117  4.93684  2.93897  1.94731  4.21271  2.04124  3.77581  3.64293  2.60059  3.24562  4.06579  3.03655  3.92664  2.93464  3.06517  2.76098  2.98400  3.30839  5.47914  3.06078    294 e - - -
          2.68618  4.42225  2.77519  2.73123  3.46354  2.40513  3.72494  3.29354  2.67741  2.69355  4.24690  2.90347  2.73739  3.18146  2.89801  2.37887  2.77519  2.98518  4.58477  3.61503
          0.01827  4.40733  5.12968  0.61958  0.77255  0.48576  0.95510
    289   2.69964  4.37253  3.64358  2.54605  2.68712  3.69127  3.98242  2.75379  3.04535  2.55318  3.48300  3.47687  4.08195  3.34320  3.37728  2.95671  1.94507  1.95385  4.98871  3.75596    295 t - - -
          2.68618  4.42225  2.77519  2.73123  3.46354  2.40513  3.72494  3.29354  2.67741  2.69355  4.24690  2.90347  2.73739  3.18146  2.89801  2.37887  2.77519  2.98518  4.58477  3.61503
          0.01827  4.40733  5.12968  0.61958  0.77255  0.48576  0.95510
    290   3.09702  5.64665  1.41125  2.32127  5.02637  2.36233  3.97370  4.56172  2.98251  4.04383  4.87480  1.59391  4.03795  3.13407  3.58088  2.99589  3.39671  4.10150  6.19245  4.68491    296 d - - -
          2.68618  4.42225  2.77519  2.73123  3.46354  2.40513  3.72494  3.29354  2.67741  2.69355  4.24690  2.90347  2.73739  3.18146  2.89801  2.37887  2.77519  2.98518  4.58477  3.61503
          0.01827  4.40733  5.12968  0.61958  0.77255  0.48576  0.95510
    291   2.37370  5.12937  2.49784  2.11962  4.43911  3.45722  3.67038  3.90258  2.43122  2.80521  4.18334  2.93790  2.91847  2.17199  2.92003  2.67579  2.93423  3.50140  5.58369  4.19049    297 e - - -
          2.68618  4.42225  2.77519  2.73123  3.46354  2.40513  3.72494  3.29354  2.67741  2.69355  4.24690  2.90347  2.73739  3.18146  2.89801  2.37887  2.77519  2.98518  4.58477  3.61503
          0.01827  4.40733  5.12968  0.61958  0.77255  0.48576  0.95510
    292   2.30208  3.48266  2.52800  2.15456  4.40248  3.46291  3.65874  3.86112  2.40698  3.38309  4.14748  2.94785  3.85962  2.43603  2.22960  2.66381  2.91417  3.46525  5.54994  4.16493    298 e - - -
          2.68618  4.42225  2.77519  2.73123  3.46354  2.40513  3.72494  3.29354  2.67741  2.69355  4.24690  2.90347  2.73739  3.18146  2.89801  2.37887  2.77519  2.98518  4.58477  3.61503
          0.01827  4.40733  5.12968  0.61958  0.77255  0.48576  0.95510
    293   0.82265  4.38461  4.16683  3.82164  4.18784  3.38896  4.67521  2.98391  3.75126  3.07376  4.11865  3.84911  4.11211  4.03811  3.98457  2.84270  3.05199  2.09750  5.74441  4.54402    299 a - - -
          2.68618  4.42225  2.77519  2.73123  3.46354  2.40513  3.72494  3.29354  2.67741  2.69355  4.24690  2.90347  2.73739  3.18146  2.89801  2.37887  2.77519  2.98518  4.58477  3.61503
          0.01827  4.40733  5.12968  0.61958  0.77255  0.48576  0.95510
    294   2.77397  4.77592  3.26088  2.72310  3.98740  3.60319  3.79736  3.37079  2.17961  1.72651  3.87106  3.19658  4.00020  2.51277  2.88101  2.33797  3.00191  3.09797  5.29227  4.01713    300 l - - -
          2.68618  4.42225  2.77519  2.73123  3.46354  2.40513  3.72494  3.29354  2.67741  2.69355  4.24690  2.90347  2.73739  3.18146  2.89801  2.37887  2.77519  2.98518  4.58477  3.61503
          0.01827  4.40733  5.12968  0.61958  0.77255  0.48576  0.95510
    295   1.43870  4.61944  3.36384  2.85483  4.22329  3.37593  3.97209  3.62532  2.79212  3.26518  4.09144  3.25882  3.92656  3.16305  2.48965  2.14626  2.38118  3.24183  5.52036  4.24112    301 a - - -
          2.68618  4.42225  2.77519  2.73123  3.46354  2.40513  3.72494  3.29354  2.67741  2.69355  4.24690  2.90347  2.73739  3.18146  2.89801  2.37887  2.77519  2.98518  4.58477  3.61503
          0.01827  4.40733  5.12968  0.61958  0.77255  0.48576  0.95510
    296   3.32261  4.60401  5.19881  4.63654  3.41967  4.67233  5.06947  1.77271  4.50611  1.38705  2.33717  4.78280  4.89592  4.60291  4.57522  4.02669  3.55428  1.33828  5.39522  4.29871    302 v - - -
          2.68618  4.42225  2.77519  2.73123  3.46354  2.40513  3.72494  3.29354  2.67741  2.69355  4.24690  2.90347  2.73739  3.18146  2.89801  2.37887  2.77519  2.98518  4.58477  3.61503
          0.01827  4.40733  5.12968  0.61958  0.77255  0.48576  0.95510
    297   3.06795  4.84048  3.88893  3.25453  3.96141  3.88951  4.03787  1.94968  2.54635  2.81762  3.88870  3.61382  4.28577  3.27139  1.20886  3.24684  3.29651  2.90623  5.36348  4.13495    303 r - - -
          2.68618  4.42225  2.77519  2.73123  3.46354  2.40513  3.72494  3.29354  2.67741  2.69355  4.24690  2.90347  2.73739  3.18146  2.89801  2.37887  2.77519  2.98518  4.58477  3.61503
          0.01827  4.40733  5.12968  0.61958  0.77255  0.48576  0.95510
    298   1.54510  5.12506  2.92289  2.15061  4.47818  3.51268  3.78049  3.89456  1.88255  3.44992  4.25977  3.04329  3.96713  2.91831  2.89112  2.82615  3.07720  3.52830  5.63120  4.28674    304 a - - -
          2.68618  4.42225  2.77519  2.73123  3.46354  2.40513  3.72494  3.29354  2.67741  2.69355  4.24690  2.90347  2.73739  3.18146  2.89801  2.37887  2.77519  2.98518  4.58477  3.61503
          0.01827  4.40733  5.12968  0.61958  0.77255  0.48576  0.95510
    299   2.71432  4.85158  3.09364  2.00564  4.02456  3.53408  3.73876  2.83910  2.53963  3.08785  3.92549  3.07837  3.93116  2.12256  2.97585  2.76231  2.94510  3.17087  5.32681  2.61014    305 e - - -
          2.68618  4.42225  2.77519  2.73123  3.46354  2.40513  3.72494  3.29354  2.67741  2.69355  4.24690  2.90347  2.73739  3.18146  2.89801  2.37887  2.77519  2.98518  4.58477  3.61503
          0.01827  4.40733  5.12968  0.61958  0.77255  0.48576  0.95510
    300   0.45686  4.55812  4.10723  3.96352  4.68622  3.36205  4.90596  3.90227  3.99688  3.75468  4.74904  3.94563  4.15356  4.28933  4.18346  2.91572  3.23166  3.45374  6.05139  4.92954    306 A - - -
          2.68618  4.42225  2.77519  2.73123  3.46354  2.40513  3.72494  3.29354  2.67741  2.69355  4.24690  2.90347  2.73739  3.18146  2.89801  2.37887  2.77519  2.98518  4.58477  3.61503
          0.01827  4.40733  5.12968  0.61958  0.77255  0.48576  0.95510
    301   2.37608  5.20841  2.92977  1.73918  4.54978  3.48969  3.67784  4.01325  2.08135  3.49943  4.26105  2.53139  3.89705  2.78578  2.34281  2.72235  2.98519  3.59934  5.63188  4.24995    307 e - - -
          2.68618  4.42225  2.77519  2.73123  3.46354  2.40513  3.72494  3.29354  2.67741  2.69355  4.24690  2.90347  2.73739  3.18146  2.89801  2.37887  2.77519  2.98518  4.58477  3.61503
          0.01827  4.40733  5.12968  0.61958  0.77255  0.48576  0.95510
    302   2.36252  5.17686  2.88644  1.91293  4.52196  3.47850  3.71304  3.97833  1.69598  3.48856  4.26281  2.97204  3.90879  2.83041  2.88990  2.27434  3.00554  3.57571  5.64140  4.26096    308 k - - -
          2.68618  4.42225  2.77519  2.73123  3.46354  2.40513  3.72494  3.29354  2.67741  2.69355  4.24690  2.90347  2.73739  3.18146  2.89801  2.37887  2.77519  2.98518  4.58477  3.61503
          0.01827  4.40733  5.12968  0.61958  0.77255  0.48576  0.95510
    303   2.31257  4.49423  3.40488  2.45955  3.64776  3.61002  3.84622  3.01030  2.79063  2.35676  3.59144  3.28380  3.99248  3.12134  2.57259  2.84513  2.90408  2.14639  5.06081  2.97235    309 v - - -
          2.68618  4.42225  2.77519  2.73123  3.46354  2.40513  3.72494  3.29354  2.67741  2.69355  4.24690  2.90347  2.73739  3.18146  2.89801  2.37887  2.77519  2.98518  4.58477  3.61503
          0.01827  4.40733  5.12968  0.61958  0.77255  0.48576  0.95510
    304   2.53173  4.46278  3.73167  3.56462  4.75728  0.79677  4.66339  4.15874  3.68824  3.88128  4.72390  3.66106  3.99963  3.96483  3.95562  2.71680  2.03068  3.55623  6.07440  4.90505    310 g - - -
          2.68618  4.42225  2.77519  2.73123  3.46354  2.40513  3.72494  3.29354  2.67741  2.69355  4.24690  2.90347  2.73739  3.18146  2.89801  2.37887  2.77519  2.98518  4.58477  3.61503
          0.01827  4.40733  5.12968  0.61958  0.77255  0.48576  0.95510
    305   3.38920  4.62205  5.35583  4.88691  3.90991  4.90833  5.60955  0.98829  4.80353  2.35329  3.66698  5.05804  5.16771  5.05674  4.97421  4.33339  3.65452  1.08846  5.98337  4.77165    311 i - - -
          2.68618  4.42225  2.77519  2.73123  3.46354  2.40513  3.72494  3.29354  2.67741  2.69355  4.24690  2.90347  2.73739  3.18146  2.89801  2.37887  2.77519  2.98518  4.58477  3.61503
          0.01827  4.40733  5.12968  0.61958  0.77255  0.48576  0.95510
    306   3.61871  5.24972  4.28549  4.22151  5.12064  3.90899  5.22250  4.84677  4.33311  4.39416  5.48680  4.46138  0.24762  4.70173  4.48734  3.80946  4.10526  4.42207  6.12096  5.25789    312 P - - -
          2.68618  4.42225  2.77519  2.73123  3.46354  2.40513  3.72494  3.29354  2.67741  2.69355  4.24690  2.90347  2.73739  3.18146  2.89801  2.37887  2.77519  2.98518  4.58477  3.61503
          0.01827  4.40733  5.12968  0.61958  0.77255  0.48576  0.95510
    307   2.99239  4.34064  4.78486  4.21758  2.51647  4.24921  4.64372  1.40946  4.07891  2.25097  3.38094  4.34003  4.57775  4.26329  4.19071  3.57844  2.55411  1.48796  5.16183  3.97437    313 i - - -
          2.68618  4.42225  2.77519  2.73123  3.46354  2.40513  3.72494  3.29354  2.67741  2.69355  4.24690  2.90347  2.73739  3.18146  2.89801  2.37887  2.77519  2.98518  4.58477  3.61503
          0.01827  4.40733  5.12968  0.61958  0.77255  0.48576  0.95510
    308   3.28836  4.57686  5.14637  4.58578  3.44446  4.63261  5.03517  1.77613  4.45631  1.65834  1.95377  4.73514  4.87044  4.57392  4.53912  3.98434  3.52209  1.30499  5.39270  4.28185    314 v - - -
          2.68618  4.42225  2.77519  2.73123  3.46354  2.40513  3.72494  3.29354  2.67741  2.69355  4.24690  2.90347  2.73739  3.18146  2.89801  2.37887  2.77519  2.98518  4.58477  3.61503
          0.01827  4.40733  5.12968  0.61958  0.77255  0.48576  0.95510
    309   2.28070  4.92637  3.08727  2.53483  4.22019  2.83540  3.71855  3.63819  2.46151  3.22248  4.02945  3.04771  3.90738  2.16208  2.19021  2.72551  2.93698  2.73495  5.44198  4.10927    315 q - - -
          2.68618  4.42225  2.77519  2.73123  3.46354  2.40513  3.72494  3.29354  2.67741  2.69355  4.24690  2.90347  2.73739  3.18146  2.89801  2.37887  2.77519  2.98518  4.58477  3.61503
          0.01827  4.40733  5.12968  0.61958  0.77255  0.48576  0.95510
    310   2.83024  5.31639  1.71882  2.36295  4.65463  3.44477  3.76120  4.14108  2.56936  3.63400  4.40645  2.07710  3.92342  2.88284  2.52522  2.30704  3.07987  3.71472  5.78051  4.35560    316 d - - -
          2.68618  4.42225  2.77519  2.73123  3.46354  2.40513  3.72494  3.29354  2.67741  2.69355  4.24690  2.90347  2.73739  3.18146  2.89801  2.37887  2.77519  2.98518  4.58477  3.61503
          0.01827  4.40733  5.12968  0.61958  0.77255  0.48576  0.95510
    311   2.24333  4.30775  4.28399  3.73359  3.52559  3.93627  4.38384  1.52923  3.63359  2.44411  3.46784  3.95953  2.97118  3.88334  3.85197  3.25620  3.08738  1.61956  5.11635  3.91613    317 i - - -
          2.68618  4.42225  2.77519  2.73123  3.46354  2.40513  3.72494  3.29354  2.67741  2.69355  4.24690  2.90347  2.73739  3.18146  2.89801  2.37887  2.77519  2.98518  4.58477  3.61503
          0.01827  4.40733  5.12968  0.61958  0.77255  0.48576  0.95510
    312   2.84660  4.93191  3.29525  2.73412  4.10640  3.62868  3.78667  3.60581  1.60014  3.19387  4.04680  3.20629  2.07520  2.96569  2.75821  2.89950  3.07289  3.30555  3.14691  4.04254    318 k - - -
          2.68618  4.42225  2.77519  2.73123  3.46354  2.40513  3.72494  3.29354  2.67741  2.69355  4.24690  2.90347  2.73739  3.18146  2.89801  2.37887  2.77519  2.98518  4.58477  3.61503
          0.01827  4.40733  5.12968  0.61958  0.77255  0.48576  0.95510
    313   3.82009  5.14139  5.05089  4.72398  3.43768  4.65906  5.22003  2.69584  4.49212  0.41698  3.34618  4.95270  5.02187  4.72396  4.56763  4.34564  4.09964  2.86588  5.47511  4.31229    319 L - - -
          2.68618  4.42225  2.77519  2.73123  3.46354  2.40513  3.72494  3.29354  2.67741  2.69355  4.24690  2.90347  2.73739  3.18146  2.89801  2.37887  2.77519  2.98518  4.58477  3.61503
          0.01827  4.40733  5.12968  0.61958  0.77255  0.48576  0.95510
    314   0.45686  4.55812  4.10723  3.96352  4.68622  3.36205  4.90596  3.90227  3.99688  3.75468  4.74904  3.94563  4.15356  4.28933  4.18346  2.91572  3.23166  3.45374  6.05139  4.92954    320 A - - -
          2.68618  4.42225  2.77519  2.73123  3.46354  2.40513  3.72494  3.29354  2.67741  2.69355  4.24690  2.90347  2.73739  3.18146  2.89801  2.37887  2.77519  2.98518  4.58477  3.61503
          0.01827  4.40733  5.12968  0.61958  0.77255  0.48576  0.95510
    315   2.29210  5.09286  3.35664  2.77902  4.43433  3.66434  2.75992  3.87059  2.27427  3.40208  4.24207  3.23457  4.07129  2.93497  1.29733  2.96833  3.16518  3.53723  5.52680  4.25591    321 r - - -
          2.68618  4.42225  2.77519  2.73123  3.46354  2.40513  3.72494  3.29354  2.67741  2.69355  4.24690  2.90347  2.73739  3.18146  2.89801  2.37887  2.77519  2.98518  4.58477  3.61503
          0.01827  4.40733  5.12968  0.61958  0.77255  0.48576  0.95510
    316   2.37317  5.11660  2.93096  2.09600  4.43398  3.46378  3.66775  3.89453  2.16142  3.41114  4.17533  2.94884  3.86739  2.41099  2.88953  2.10370  2.50207  3.49440  5.57305  4.18647    322 e - - -
          2.68618  4.42225  2.77519  2.73123  3.46354  2.40513  3.72494  3.29354  2.67741  2.69355  4.24690  2.90347  2.73739  3.18146  2.89801  2.37887  2.77519  2.98518  4.58477  3.61503
          0.01827  4.40733  5.12968  0.61958  0.77255  0.48576  0.95510
    317   3.82009  5.14139  5.05089  4.72398  3.43768  4.65906  5.22003  2.69584  4.49212  0.41698  3.34618  4.95270  5.02187  4.72396  4.56763  4.34564  4.09964  2.86588  5.47511  4.31229    323 L - - -
          2.68618  4.42225  2.77519  2.73123  3.46354  2.40513  3.72494  3.29354  2.67741  2.69355  4.24690  2.90347  2.73739  3.18146  2.89801  2.37887  2.77519  2.98518  4.58477  3.61503
          0.01827  4.40733  5.12968  0.61958  0.77255  0.48576  0.95510
    318   3.02641  4.49773  4.25658  3.73662  2.18569  2.62779  3.88973  2.95203  3.62589  2.11118  3.59808  3.88788  4.39065  3.81554  3.81636  3.32776  3.25910  2.77891  4.29381  1.41477    324 y - - -
          2.68618  4.42225  2.77519  2.73123  3.46354  2.40513  3.72494  3.29354  2.67741  2.69355  4.24690  2.90347  2.73739  3.18146  2.89801  2.37887  2.77519  2.98518  4.58477  3.61503
          0.01827  4.40733  5.12968  0.61958  0.77255  0.48576  0.95510
    319   2.77438  5.12781  2.55676  2.50533  4.43499  3.53635  3.68669  3.88531  1.50055  3.40107  4.18632  3.02675  3.92666  2.80588  2.35560  2.76037  2.99606  3.50891  3.42066  4.19871    325 k - - -
          2.68618  4.42225  2.77519  2.73123  3.46354  2.40513  3.72494  3.29354  2.67741  2.69355  4.24690  2.90347  2.73739  3.18146  2.89801  2.37887  2.77519  2.98518  4.58477  3.61503
          0.01827  4.40733  5.12968  0.61958  0.77255  0.48576  0.95510
    320   2.72948  4.90610  2.50929  2.19029  4.16618  3.49806  3.77451  3.52134  2.60759  3.18168  4.01300  3.04620  3.93086  2.93608  3.07472  2.76583  1.90793  2.26219  5.44934  4.11184    326 t - - -
          2.68618  4.42225  2.77519  2.73123  3.46354  2.40513  3.72494  3.29354  2.67741  2.69355  4.24690  2.90347  2.73739  3.18146  2.89801  2.37887  2.77519  2.98518  4.58477  3.61503
          0.01827  4.40733  5.12968  0.61958  0.77255  0.48576  0.95510
    321   2.37063  5.17670  2.42379  2.38236  4.50282  2.77997  2.50741  3.97409  2.47452  3.48366  4.24747  2.47021  2.87049  2.81111  2.97158  2.69945  2.97108  3.56263  5.64225  4.23894    327 a - - -
          2.68618  4.42225  2.77519  2.73123  3.46354  2.40513  3.72494  3.29354  2.67741  2.69355  4.24690  2.90347  2.73739  3.18146  2.89801  2.37887  2.77519  2.98518  4.58477  3.61503
          0.36723  4.40733  1.22022  0.61958  0.77255  0.48576  0.95510
    322   2.72059  4.78099  3.22307  2.62732  4.03927  3.52570  3.65640  3.40414  1.93919  2.45620  3.87222  3.09385  3.90830  2.82560  2.17654  2.78313  2.41535  3.11713  5.25944  3.99508    328 k - - -
          2.68618  4.42225  2.77519  2.73123  3.46354  2.40513  3.72494  3.29354  2.67741  2.69355  4.24690  2.90347  2.73739  3.18146  2.89801  2.37887  2.77519  2.98518  4.58477  3.61503
          0.02580  4.06590  4.78825  0.61958  0.77255  0.30815  1.32729
    323   2.68846  4.55329  3.37004  2.40831  3.71961  3.60789  3.83003  2.50691  2.37737  2.39394  3.64660  3.25624  3.98950  3.08114  2.62299  2.84047  2.91818  2.14366  5.11324  3.85400    329 v - - -
          2.68618  4.42225  2.77519  2.73123  3.46354  2.40513  3.72494  3.29354  2.67741  2.69355  4.24690  2.90347  2.73739  3.18146  2.89801  2.37887  2.77519  2.98518  4.58477  3.61503
          0.01827  4.40733  5.12968  0.61958  0.77255  0.48576  0.95510
    324   2.73620  4.71221  2.61332  2.69113  3.73784  2.29309  3.81242  3.29285  2.73777  2.46476  3.82129  3.17544  3.98608  3.05928  3.16543  2.83475  2.97728  3.02452  5.14695  2.15477    330 y - - -
          2.68618  4.42225  2.77519  2.73123  3.46354  2.40513  3.72494  3.29354  2.67741  2.69355  4.24690  2.90347  2.73739  3.18146  2.89801  2.37887  2.77519  2.98518  4.58477  3.61503
          0.01827  4.40733  5.12968  0.61958  0.77255  0.48576  0.95510
    325   2.29873  5.15313  2.49741  2.38686  4.47887  2.83129  2.96219  3.94906  1.92706  3.45382  4.21117  2.93289  3.86399  2.77782  2.91250  2.35467  2.93771  3.53600  5.60689  4.20834    331 k - - -
          2.68618  4.42225  2.77519  2.73123  3.46354  2.40513  3.72494  3.29354  2.67741  2.69355  4.24690  2.90347  2.73739  3.18146  2.89801  2.37887  2.77519  2.98518  4.58477  3.61503
          0.01827  4.40733  5.12968  0.61958  0.77255  0.48576  0.95510
    326   3.00341  4.47507  4.25378  3.72204  1.88863  4.02180  3.92099  2.89894  3.61029  2.08652  3.53691  3.88676  2.21760  3.80325  3.80274  3.31640  3.23402  2.73991  4.34497  1.90374    332 f - - -
          2.68618  4.42225  2.77519  2.73123  3.46354  2.40513  3.72494  3.29354  2.67741  2.69355  4.24690  2.90347  2.73739  3.18146  2.89801  2.37887  2.77519  2.98518  4.58477  3.61503
          0.01827  4.40733  5.12968  0.61958  0.77255  0.48576  0.95510
    327   3.38431  4.61752  5.35156  4.88261  3.92020  4.90424  5.60796  1.15491  4.80029  2.36911  3.67763  5.05335  5.16575  5.05689  4.97307  4.32878  3.64989  0.92811  5.98860  4.77324    333 v - - -
          2.68618  4.42225  2.77519  2.73123  3.46354  2.40513  3.72494  3.29354  2.67741  2.69355  4.24690  2.90347  2.73739  3.18146  2.89801  2.37887  2.77519  2.98518  4.58477  3.61503
          0.01827  4.40733  5.12968  0.61958  0.77255  0.48576  0.95510
    328   2.82699  5.05937  2.18477  2.54498  4.68899  3.37309  4.01515  4.16729  2.94889  3.73879  4.55960  3.05962  1.29191  3.18755  3.45136  2.24826  3.17437  3.71402  5.92342  4.53432    334 p - - -
          2.68618  4.42225  2.77519  2.73123  3.46354  2.40513  3.72494  3.29354  2.67741  2.69355  4.24690  2.90347  2.73739  3.18146  2.89801  2.37887  2.77519  2.98518  4.58477  3.61503
          0.01827  4.40733  5.12968  0.61958  0.77255  0.48576  0.95510
    329   2.36715  4.97560  2.50715  1.97744  3.24218  3.48076  3.68279  3.67577  2.45933  2.74423  4.03852  2.98786  3.87533  2.81365  2.51546  2.68460  2.90866  3.32280  5.45738  4.09843    335 e - - -
          2.68618  4.42225  2.77519  2.73123  3.46354  2.40513  3.72494  3.29354  2.67741  2.69355  4.24690  2.90347  2.73739  3.18146  2.89801  2.37887  2.77519  2.98518  4.58477  3.61503
          0.01827  4.40733  5.12968  0.61958  0.77255  0.48576  0.95510
    330   2.74495  5.11874  2.94177  1.75393  4.45159  3.48463  3.70473  3.89934  2.42635  3.42475  4.20423  2.98598  2.49682  2.82459  2.37085  2.72892  2.50465  3.51041  5.59051  4.22114    336 e - - -
          2.68618  4.42225  2.77519  2.73123  3.46354  2.40513  3.72494  3.29354  2.67741  2.69355  4.24690  2.90347  2.73739  3.18146  2.89801  2.37887  2.77519  2.98518  4.58477  3.61503
          0.01827  4.40733  5.12968  0.61958  0.77255  0.48576  0.95510
    331   2.70452  4.86649  3.08406  2.24992  4.09678  3.52315  2.98382  3.50771  2.51094  2.24014  3.94211  3.06226  3.91874  2.49416  2.94809  2.74637  2.19328  3.19594  5.36744  4.04453    337 t - - -
          2.68618  4.42225  2.77519  2.73123  3.46354  2.40513  3.72494  3.29354  2.67741  2.69355  4.24690  2.90347  2.73739  3.18146  2.89801  2.37887  2.77519  2.98518  4.58477  3.61503
          0.01827  4.40733  5.12968  0.61958  0.77255  0.48576  0.95510
    332   3.08593  4.43666  4.82471  4.25998  1.89416  4.24093  4.31201  1.81337  4.08818  1.48643  3.20276  4.29425  4.54405  4.17627  4.13150  3.56143  3.31157  2.50398  4.64703  2.48313    338 l - - -
          2.68618  4.42225  2.77519  2.73123  3.46354  2.40513  3.72494  3.29354  2.67741  2.69355  4.24690  2.90347  2.73739  3.18146  2.89801  2.37887  2.77519  2.98518  4.58477  3.61503
          0.01827  4.40733  5.12968  0.61958  0.77255  0.48576  0.95510
    333   2.81844  5.30274  2.02179  1.63147  4.61052  3.45112  3.74388  4.09000  2.54916  2.75641  4.36422  2.91854  3.91635  2.31884  3.05565  2.76790  3.06145  3.67534  5.74481  4.32343    339 e - - -
          2.68618  4.42225  2.77519  2.73123  3.46354  2.40513  3.72494  3.29354  2.67741  2.69355  4.24690  2.90347  2.73739  3.18146  2.89801  2.37887  2.77519  2.98518  4.58477  3.61503
          0.01827  4.40733  5.12968  0.61958  0.77255  0.48576  0.95510
    334   1.70104  4.93602  2.92595  1.61975  4.40718  3.42732  3.87275  3.78632  2.69963  3.41534  4.23589  3.07426  3.94318  3.02915  3.15911  2.76924  2.44348  3.41148  5.64940  4.30181    340 e - - -
          2.68618  4.42225  2.77519  2.73123  3.46354  2.40513  3.72494  3.29354  2.67741  2.69355  4.24690  2.90347  2.73739  3.18146  2.89801  2.37887  2.77519  2.98518  4.58477  3.61503
          0.01827  4.40733  5.12968  0.61958  0.77255  0.48576  0.95510
    335   2.93735  4.47535  4.57511  4.18087  3.95230  3.95544  4.93924  2.17763  4.06012  2.64161  3.81493  4.27675  4.53030  4.36858  4.26105  3.39185  2.45456  0.78699  5.71347  4.49638    341 v - - -
          2.68618  4.42225  2.77519  2.73123  3.46354  2.40513  3.72494  3.29354  2.67741  2.69355  4.24690  2.90347  2.73739  3.18146  2.89801  2.37887  2.77519  2.98518  4.58477  3.61503
          0.01827  4.40733  5.12968  0.61958  0.77255  0.48576  0.95510
    336   1.50245  4.40837  3.69085  3.24632  3.92195  2.04465  4.20471  3.20137  3.21175  1.96082  3.87894  3.52200  4.01404  3.52154  3.53421  2.79303  2.95744  2.90648  5.36617  4.13839    342 a - - -
          2.68618  4.42225  2.77519  2.73123  3.46354  2.40513  3.72494  3.29354  2.67741  2.69355  4.24690  2.90347  2.73739  3.18146  2.89801  2.37887  2.77519  2.98518  4.58477  3.61503
          0.01827  4.40733  5.12968  0.61958  0.77255  0.48576  0.95510
    337   2.80992  5.25484  2.90677  1.70020  4.59449  3.50807  2.83562  4.05886  2.37592  3.53981  4.31067  2.40862  3.92739  2.81488  2.09916  2.77103  3.03742  3.64894  5.66386  4.28781    343 e - - -
          2.68618  4.42225  2.77519  2.73123  3.46354  2.40513  3.72494  3.29354  2.67741  2.69355  4.24690  2.90347  2.73739  3.18146  2.89801  2.37887  2.77519  2.98518  4.58477  3.61503
          0.01827  4.40733  5.12968  0.61958  0.77255  0.48576  0.95510
    338   2.33307  4.43795  4.89840  4.34699  3.59242  4.42619  4.86780  1.48629  4.22759  1.67449  3.45200  4.50521  4.73430  4.42907  4.36698  3.76841  3.35849  1.41954  5.38076  4.20284    344 v - - -
          2.68618  4.42225  2.77519  2.73123  3.46354  2.40513  3.72494  3.29354  2.67741  2.69355  4.24690  2.90347  2.73739  3.18146  2.89801  2.37887  2.77519  2.98518  4.58477  3.61503
          0.01827  4.40733  5.12968  0.61958  0.77255  0.48576  0.95510
    339   3.23746  4.59927  4.83030  4.26699  3.09250  4.41062  4.56614  2.04805  4.09781  0.91395  3.14035  4.42256  4.67660  4.23372  4.19906  3.73637  3.46139  2.49083  4.93292  2.59238    345 l - - -
          2.68618  4.42225  2.77519  2.73123  3.46354  2.40513  3.72494  3.29354  2.67741  2.69355  4.24690  2.90347  2.73739  3.18146  2.89801  2.37887  2.77519  2.98518  4.58477  3.61503
          0.01827  4.40733  5.12968  0.61958  0.77255  0.48576  0.95510
    340   2.33689  4.50977  3.48670  2.91078  3.67588  3.64875  3.87488  2.98500  2.34652  2.33180  3.61294  3.33759  4.03117  3.15193  2.60135  2.89713  2.94413  1.83742  5.08512  3.84294    346 v - - -
          2.68618  4.42225  2.77519  2.73123  3.46354  2.40513  3.72494  3.29354  2.67741  2.69355  4.24690  2.90347  2.73739  3.18146  2.89801  2.37887  2.77519  2.98518  4.58477  3.61503
          0.01827  4.40733  5.12968  0.61958  0.77255  0.48576  0.95510
    341   2.24227  4.27133  4.12345  3.55998  3.05786  3.83133  4.01547  2.70389  3.43113  2.42428  3.38162  3.77032  4.20926  3.66809  3.63099  3.12434  3.01099  2.13096  1.90456  2.57805    347 w - - -
          2.68618  4.42225  2.77519  2.73123  3.46354  2.40513  3.72494  3.29354  2.67741  2.69355  4.24690  2.90347  2.73739  3.18146  2.89801  2.37887  2.77519  2.98518  4.58477  3.61503
          0.01827  4.40733  5.12968  0.61958  0.77255  0.48576  0.95510
    342   2.86579  4.32161  4.28699  3.72034  3.42010  4.00803  4.34237  1.98468  3.60587  1.57510  3.36488  2.74974  4.36234  3.85298  3.81591  3.30735  3.10404  1.64818  5.03718  3.84034    348 l - - -
          2.68618  4.42225  2.77519  2.73123  3.46354  2.40513  3.72494  3.29354  2.67741  2.69355  4.24690  2.90347  2.73739  3.18146  2.89801  2.37887  2.77519  2.98518  4.58477  3.61503
          0.01827  4.40733  5.12968  0.61958  0.77255  0.48576  0.95510
    343   2.75509  5.12397  2.90266  1.72887  4.47220  2.28981  3.72606  3.92242  2.46551  3.45022  4.23184  2.98514  3.90960  2.84913  2.43564  2.73922  2.49682  3.52972  5.61824  4.24504    349 e - - -
          2.68618  4.42225  2.77519  2.73123  3.46354  2.40513  3.72494  3.29354  2.67741  2.69355  4.24690  2.90347  2.73739  3.18146  2.89801  2.37887  2.77519  2.98518  4.58477  3.61503
          0.01827  4.40733  5.12968  0.61958  0.77255  0.48576  0.95510
    344   2.72352  5.09430  2.99333  1.95814  4.40055  3.49518  3.67725  3.84628  2.38779  2.68302  4.15204  2.98533  3.89152  2.14372  2.45685  2.35198  2.95159  3.46558  5.54266  4.17801    350 e - - -
          2.68618  4.42225  2.77519  2.73123  3.46354  2.40513  3.72494  3.29354  2.67741  2.69355  4.24690  2.90347  2.73739  3.18146  2.89801  2.37887  2.77519  2.98518  4.58477  3.61503
          0.01827  4.40733  5.12968  0.61958  0.77255  0.48576  0.95510
    345   2.90621  4.32687  4.46530  3.87962  3.27236  4.06242  4.37643  1.99464  3.74565  1.56078  2.54192  4.07331  4.39090  2.88997  3.89551  3.36351  3.13617  1.76558  4.95620  3.79992    351 l - - -
          2.68618  4.42225  2.77519  2.73123  3.46354  2.40513  3.72494  3.29354  2.67741  2.69355  4.24690  2.90347  2.73739  3.18146  2.89801  2.37887  2.77519  2.98518  4.58477  3.61503
          0.13444  4.40733  2.17499  0.61958  0.77255  0.48576  0.95510
    346   2.94448  5.42778  2.44683  1.41290  4.78676  2.50159  3.84288  4.28530  2.74743  3.78661  4.59977  1.88403  3.94907  2.99144  3.27936  2.87058  3.22222  3.85642  5.94170  4.48833    352 e - - -
          2.68618  4.42225  2.77519  2.73123  3.46354  2.40513  3.72494  3.29354  2.67741  2.69355  4.24690  2.90347  2.73739  3.18146  2.89801  2.37887  2.77519  2.98518  4.58477  3.61503
          0.02050  4.29339  5.01574  0.61958  0.77255  0.64095  0.74821
    347   2.01778  4.83358  2.97905  2.16474  4.09527  3.46513  3.73367  2.78655  2.55303  3.11549  3.94737  2.21092  3.89233  2.89841  3.00579  2.72392  2.92383  3.15690  5.38041  4.05190    353 a - - -
          2.68618  4.42225  2.77519  2.73123  3.46354  2.40513  3.72494  3.29354  2.67741  2.69355  4.24690  2.90347  2.73739  3.18146  2.89801  2.37887  2.77519  2.98518  4.58477  3.61503
          0.02050  4.29339  5.01574  0.61958  0.77255  0.64095  0.74821
    348   2.31769  4.80074  3.05058  2.22317  4.03960  3.47326  3.69465  2.78472  2.50418  3.06439  3.88704  3.02292  3.87151  2.44863  2.95828  2.34389  2.49018  3.13223  5.32194  3.99721    354 e - - -
          2.68618  4.42225  2.77519  2.73123  3.46354  2.40513  3.72494  3.29354  2.67741  2.69355  4.24690  2.90347  2.73739  3.18146  2.89801  2.37887  2.77519  2.98518  4.58477  3.61503
          0.02050  4.29339  5.01574  0.61958  0.77255  0.64095  0.74821
    349   2.69824  5.04699  2.90181  2.41691  4.36125  2.37533  2.90398  3.80761  2.12658  3.34698  4.13194  2.47595  3.86390  2.79600  2.86733  2.68853  2.45419  3.42960  5.52624  4.15915    355 k - - -
          2.68618  4.42225  2.77519  2.73123  3.46354  2.40513  3.72494  3.29354  2.67741  2.69355  4.24690  2.90347  2.73739  3.18146  2.89801  2.37887  2.77519  2.98518  4.58477  3.61503
          0.12107  4.29339  2.29891  0.61958  0.77255  0.64095  0.74821
    350   2.65052  4.98798  2.44376  2.38454  4.27275  3.42113  3.62929  3.71173  2.11084  2.67740  4.05148  2.91908  3.82645  2.38465  2.84822  2.64519  2.45710  3.34549  5.45706  4.09140    356 k - - -
          2.68618  4.42225  2.77519  2.73123  3.46354  2.40513  3.72494  3.29354  2.67741  2.69355  4.24690  2.90347  2.73739  3.18146  2.89801  2.37887  2.77519  2.98518  4.58477  3.61503
          0.02264  4.19497  4.91731  0.61958  0.77255  0.74680  0.64223
    351   2.78530  5.28759  2.14040  1.67452  4.59296  3.36304  2.76273  4.08286  2.53104  3.57870  4.35866  2.82786  2.79587  2.82232  3.05064  2.72457  3.03418  3.66299  5.73056  4.29565    357 e - - -
          2.68618  4.42225  2.77519  2.73123  3.46354  2.40513  3.72494  3.29354  2.67741  2.69355  4.24690  2.90347  2.73739  3.18146  2.89801  2.37887  2.77519  2.98518  4.58477  3.61503
          0.02264  4.19497  4.91731  0.61958  0.77255  0.74680  0.64223
    352   2.51432  4.47621  3.22827  2.79210  3.98153  2.50636  3.91688  3.35851  2.82620  3.04389  3.89594  2.43992  3.86043  3.14654  3.22645  2.17333  2.85266  1.96355  5.34005  4.06898    358 v - - -
          2.68618  4.42225  2.77519  2.73123  3.46354  2.40513  3.72494  3.29354  2.67741  2.69355  4.24690  2.90347  2.73739  3.18146  2.89801  2.37887  2.77519  2.98518  4.58477  3.61503
          0.02264  4.19497  4.91731  0.61958  0.77255  0.74680  0.64223
    353   2.27997  4.66982  3.12706  2.25676  3.88328  3.50864  3.73837  2.22624  2.19070  2.90126  3.76780  3.10095  3.91102  2.93695  2.94925  2.75946  2.89954  2.92150  5.21994  3.93263    359 k - - -
          2.68618  4.42225  2.77519  2.73123  3.46354  2.40513  3.72494  3.29354  2.67741  2.69355  4.24690  2.90347  2.73739  3.18146  2.89801  2.37887  2.77519  2.98518  4.58477  3.61503
          0.02264  4.19497  4.91731  0.61958  0.77255  0.74680  0.64223
    354   2.66958  5.01638  2.94956  2.11843  4.31665  3.44265  3.62028  3.75605  2.32302  3.29108  3.07912  2.47591  3.83785  2.36496  2.34768  2.66068  2.89640  3.38436  5.46534  4.10927    360 e - - -
          2.68618  4.42225  2.77519  2.73123  3.46354  2.40513  3.72494  3.29354  2.67741  2.69355  4.24690  2.90347  2.73739  3.18146  2.89801  2.37887  2.77519  2.98518  4.58477  3.61503
          0.02264  4.19497  4.91731  0.61958  0.77255  0.74680  0.64223
    355   2.84622  4.38331  4.04772  3.50895  3.38586  3.91005  4.27206  1.66916  3.38850  1.82880  3.30529  3.82000  2.29485  3.68590  3.64831  3.22092  3.09835  2.22068  5.06690  3.86002    361 i - - -
          2.68618  4.42225  2.77519  2.73123  3.46354  2.40513  3.72494  3.29354  2.67741  2.69355  4.24690  2.90347  2.73739  3.18146  2.89801  2.37887  2.77519  2.98518  4.58477  3.61503
          0.13580  4.19497  2.19007  0.61958  0.77255  0.74680  0.64223
    356   2.83495  5.33687  1.93625  2.20515  4.63782  3.30647  3.71356  4.14249  2.58881  3.63995  4.44569  2.18150  3.84755  1.86564  3.11078  2.75966  3.09727  3.72424  5.78887  4.33866    362 q - - -
          2.68618  4.42225  2.77519  2.73123  3.46354  2.40513  3.72494  3.29354  2.67741  2.69355  4.24690  2.90347  2.73739  3.18146  2.89801  2.37887  2.77519  2.98518  4.58477  3.61503
          0.02532  4.08449  4.80684  0.61958  0.77255  0.84352  0.56246
    357   2.76232  5.26657  2.06103  1.90137  4.56925  3.32814  2.68695  4.06009  2.48609  3.55245  4.33538  2.79075  3.82228  2.25317  2.99590  2.69893  3.01031  3.64111  5.70019  4.26676    363 e - - -
          2.68640  4.42247  2.77474  2.73115  3.46310  2.40535  3.72435  3.29376  2.67763  2.69347  4.24563  2.90295  2.73762  3.18168  2.89787  2.37909  2.77542  2.98502  4.58499  3.61525
          0.49879  0.93462        *  1.18475  0.36503  0.00000        *
//
