# Supplementary material for: T346Hunter: A Novel Web-Based Tool for the Prediction of Type III, Type IV and Type VI Secretion Systems in Bacterial Genomes
Source: PLoS One. 2015 Apr 13;10(4):e0119317. doi: 10.1371/journal.pone.0119317 (PMC4395097; doi:10.1371/journal.pone.0119317)
Supplement: S1 Data — (ZIP) [file pone.0119317.s009.zip › T346Hunter_profiles/sctv.hmm]

HMMER3/f [3.1b1 | May 2013]
NAME  sctv
LENG  698
ALPH  amino
RF    no
MM    no
CONS  yes
CS    no
MAP   yes
DATE  Wed Sep  4 10:55:40 2013
NSEQ  7
EFFN  0.898926
CKSUM 3694367877
STATS LOCAL MSV      -12.3039  0.69665
STATS LOCAL VITERBI  -13.0267  0.69665
STATS LOCAL FORWARD   -6.3162  0.69665
HMM          A        C        D        E        F        G        H        I        K        L        M        N        P        Q        R        S        T        V        W        Y   
            m->m     m->i     m->d     i->m     i->i     d->m     d->d
  COMPO   2.48539  4.53729  3.05936  2.75094  3.30425  2.91187  3.90449  2.54672  2.82123  2.24570  3.43952  3.23008  3.51187  3.11277  2.96716  2.69981  2.86174  2.44026  4.96720  3.71508
          2.68623  4.42230  2.77525  2.73129  3.46359  2.40518  3.72500  3.29359  2.67746  2.69360  4.24504  2.90302  2.73745  3.18152  2.89806  2.37892  2.77525  2.98524  4.58482  3.61508
          0.53139  1.74967  1.43389  0.66716  0.71983  0.00000        *
      1   2.67297  4.66130  3.14892  2.60956  3.84884  3.47812  3.64251  3.21589  2.04454  2.81798  2.63424  3.07057  3.87348  2.42767  2.60806  2.75989  2.89540  2.96471  5.14923  3.88429      3 k - - -
          2.68618  4.42225  2.77519  2.73123  3.46354  2.40513  3.72494  3.29354  2.67741  2.69355  4.24690  2.90347  2.73739  3.18146  2.89801  2.37887  2.77519  2.98518  4.58477  3.61503
          0.03144  3.87108  4.59343  0.61958  0.77255  0.72737  0.66006
      2   3.12737  4.49264  4.57333  4.05539  3.17309  4.34897  4.70873  1.49845  3.87965  1.29451  3.02499  4.33198  4.61747  4.13221  4.06692  3.71683  3.37276  1.91224  5.17462  3.98573      4 l - - -
          2.68618  4.42225  2.77519  2.73123  3.46354  2.40513  3.72494  3.29354  2.67741  2.69355  4.24690  2.90347  2.73739  3.18146  2.89801  2.37887  2.77519  2.98518  4.58477  3.61503
          0.03144  3.87108  4.59343  0.61958  0.77255  0.46934  0.98193
      3   2.84577  4.36297  4.05528  3.47959  3.18365  3.92993  4.19781  2.10977  3.34522  1.53086  2.24459  3.79946  4.25225  2.95585  3.58830  3.21484  3.07270  2.37662  4.92378  3.76427      5 l - - -
          2.68618  4.42225  2.77519  2.73123  3.46354  2.40513  3.72494  3.29354  2.67741  2.69355  4.24690  2.90347  2.73739  3.18146  2.89801  2.37887  2.77519  2.98518  4.58477  3.61503
          0.02616  4.05225  4.77459  0.61958  0.77255  0.57395  0.82851
      4   2.53422  4.62847  2.79443  2.58598  4.34758  3.15252  3.92203  3.86939  2.80490  3.48312  4.31818  1.75388  3.79970  3.12438  3.21745  1.66224  2.92602  3.40289  5.63111  4.27966      6 s - - -
          2.68618  4.42225  2.77519  2.73123  3.46354  2.40513  3.72494  3.29354  2.67741  2.69355  4.24690  2.90347  2.73739  3.18146  2.89801  2.37887  2.77519  2.98518  4.58477  3.61503
          0.02616  4.05225  4.77459  0.61958  0.77255  0.57395  0.82851
      5   2.73114  4.24857  4.01140  3.45417  2.05165  3.79641  4.06874  2.43576  3.35287  1.88862  3.18622  3.72126  3.17432  3.59575  3.58513  3.09283  2.97368  2.04227  4.74361  3.45699      7 l - - -
          2.68618  4.42225  2.77519  2.73123  3.46354  2.40513  3.72494  3.29354  2.67741  2.69355  4.24690  2.90347  2.73739  3.18146  2.89801  2.37887  2.77519  2.98518  4.58477  3.61503
          0.02616  4.05225  4.77459  0.61958  0.77255  0.43432  1.04328
      6   2.71829  4.20193  4.09115  3.50983  3.18252  3.82272  3.22686  2.15297  3.39071  1.61067  2.66942  3.76277  4.17084  3.62522  3.59736  3.10931  2.94881  2.07502  4.79849  3.61211      8 l - - -
          2.68618  4.42225  2.77519  2.73123  3.46354  2.40513  3.72494  3.29354  2.67741  2.69355  4.24690  2.90347  2.73739  3.18146  2.89801  2.37887  2.77519  2.98518  4.58477  3.61503
          0.02410  4.13322  4.85557  0.61958  0.77255  0.48576  0.95510
      7   2.12546  5.06208  2.41013  2.31685  4.39673  3.35548  3.65938  3.85534  2.24886  3.39055  4.17580  2.27149  3.81758  2.78844  2.95610  2.35815  2.92988  3.46127  5.57065  4.17794      9 a - - -
          2.68618  4.42225  2.77519  2.73123  3.46354  2.40513  3.72494  3.29354  2.67741  2.69355  4.24690  2.90347  2.73739  3.18146  2.89801  2.37887  2.77519  2.98518  4.58477  3.61503
          0.02410  4.13322  4.85557  0.61958  0.77255  0.48576  0.95510
      8   2.36105  4.71336  3.09403  2.52818  3.93313  3.46695  3.66169  3.33019  2.23436  2.65869  3.13709  3.02717  3.85355  2.58387  2.56015  2.46241  2.84872  3.03504  5.22632  3.92328     10 k - - -
          2.68618  4.42225  2.77519  2.73123  3.46354  2.40513  3.72494  3.29354  2.67741  2.69355  4.24690  2.90347  2.73739  3.18146  2.89801  2.37887  2.77519  2.98518  4.58477  3.61503
          0.02410  4.13322  4.85557  0.61958  0.77255  0.48576  0.95510
      9   2.39110  4.59359  3.14277  2.37978  3.81800  3.47728  3.73556  3.13093  2.32170  2.84879  3.71407  3.10103  3.88698  2.94561  2.98561  2.72820  2.53395  2.10036  5.17138  3.88916     11 v - - -
          2.68618  4.42225  2.77519  2.73123  3.46354  2.40513  3.72494  3.29354  2.67741  2.69355  4.24690  2.90347  2.73739  3.18146  2.89801  2.37887  2.77519  2.98518  4.58477  3.61503
          0.02410  4.13322  4.85557  0.61958  0.77255  0.48576  0.95510
     10   2.34370  4.48741  3.24455  2.68593  3.06203  3.50279  3.73504  3.03906  2.64700  2.71861  3.58793  2.46004  3.89150  2.98355  2.73916  2.50064  2.82795  2.78528  3.68938  3.74894     12 a - - -
          2.68618  4.42225  2.77519  2.73123  3.46354  2.40513  3.72494  3.29354  2.67741  2.69355  4.24690  2.90347  2.73739  3.18146  2.89801  2.37887  2.77519  2.98518  4.58477  3.61503
          0.10714  4.13322  2.45843  0.61958  0.77255  0.48576  0.95510
     11   2.59427  4.48530  3.20723  2.71267  3.71007  2.85822  3.77073  3.06296  2.63114  1.99584  3.63935  3.15538  3.88765  2.57020  2.99834  2.73716  2.53620  2.80870  5.09907  3.83552     13 l - - -
          2.68567  4.42234  2.77507  2.73133  3.46317  2.40507  3.72504  3.29363  2.67750  2.69344  4.24699  2.90356  2.73749  3.18156  2.89810  2.37896  2.77529  2.98528  4.58486  3.61512
          0.41633  1.65469  1.90124  1.05700  0.42694  0.43432  1.04328
     12   2.24711  4.73539  2.92239  2.47859  4.18858  3.30408  3.68756  3.61187  2.43559  3.20125  4.01704  2.23962  3.79241  2.84432  2.41705  2.27065  2.85325  3.24020  5.41145  4.09058     19 n - - -
          2.68618  4.42225  2.77519  2.73123  3.46354  2.40513  3.72494  3.29354  2.67741  2.69355  4.24690  2.90347  2.73739  3.18146  2.89801  2.37887  2.77519  2.98518  4.58477  3.61503
          0.12774  3.99398  2.28776  0.61958  0.77255  0.62904  0.76165
     13   2.27366  4.29502  3.50514  2.93759  3.41802  3.56349  3.84105  2.31218  2.79957  2.36723  2.79808  3.32887  3.95207  3.16269  2.69405  2.83068  2.83084  2.43119  4.91231  3.68625     20 a - - -
          2.68618  4.42225  2.77519  2.73123  3.46354  2.40513  3.72494  3.29354  2.67741  2.69355  4.24690  2.90347  2.73739  3.18146  2.89801  2.37887  2.77519  2.98518  4.58477  3.61503
          0.03063  3.89687  4.61922  0.61958  0.77255  0.56429  0.84110
     14   2.01064  4.38877  3.37661  2.87867  3.58744  3.50494  3.87120  2.13560  2.78192  2.54304  3.52210  3.28508  3.94664  2.64299  3.12317  2.80710  2.87132  2.53680  5.05909  3.81202     21 a - - -
          2.68618  4.42225  2.77519  2.73123  3.46354  2.40513  3.72494  3.29354  2.67741  2.69355  4.24690  2.90347  2.73739  3.18146  2.89801  2.37887  2.77519  2.98518  4.58477  3.61503
          0.02776  3.99398  4.71633  0.61958  0.77255  0.62904  0.76165
     15   2.58709  4.81431  2.48448  2.37354  4.11200  2.87199  3.63353  3.53829  2.45162  3.13244  3.12603  2.54174  3.78459  2.78439  2.92282  2.31505  2.83789  3.19425  5.36373  4.01519     22 s - - -
          2.68618  4.42225  2.77519  2.73123  3.46354  2.40513  3.72494  3.29354  2.67741  2.69355  4.24690  2.90347  2.73739  3.18146  2.89801  2.37887  2.77519  2.98518  4.58477  3.61503
          0.02776  3.99398  4.71633  0.61958  0.77255  0.62904  0.76165
     16   2.66746  4.82551  3.04750  2.25971  3.18325  3.45684  3.61079  3.48169  2.06046  3.06923  3.90180  2.99101  3.84665  2.76610  2.09706  2.70186  2.88812  3.17021  5.28274  3.97808     23 k - - -
          2.68618  4.42225  2.77519  2.73123  3.46354  2.40513  3.72494  3.29354  2.67741  2.69355  4.24690  2.90347  2.73739  3.18146  2.89801  2.37887  2.77519  2.98518  4.58477  3.61503
          0.02776  3.99398  4.71633  0.61958  0.77255  0.40558  1.09838
     17   2.85558  5.03043  3.22759  2.66041  4.44625  3.55422  3.67118  3.83638  1.93471  3.34994  4.18416  3.11638  3.96411  2.80989  1.57190  2.14078  3.07489  3.49163  5.47252  4.22252     24 r - - -
          2.68618  4.42225  2.77519  2.73123  3.46354  2.40513  3.72494  3.29354  2.67741  2.69355  4.24690  2.90347  2.73739  3.18146  2.89801  2.37887  2.77519  2.98518  4.58477  3.61503
          0.02410  4.13322  4.85557  0.61958  0.77255  0.48576  0.95510
     18   2.57022  4.73705  2.94223  2.52762  4.27607  2.71636  3.77011  3.70868  2.27313  3.29646  4.10418  3.00634  2.65081  2.92790  2.99899  1.81642  2.88006  3.30922  5.50826  4.18046     25 s - - -
          2.68618  4.42225  2.77519  2.73123  3.46354  2.40513  3.72494  3.29354  2.67741  2.69355  4.24690  2.90347  2.73739  3.18146  2.89801  2.37887  2.77519  2.98518  4.58477  3.61503
          0.02410  4.13322  4.85557  0.61958  0.77255  0.48576  0.95510
     19   3.04536  5.65276  1.44755  1.30915  4.93778  3.28781  3.84707  4.47078  2.88390  3.95741  4.81447  2.74634  3.91939  3.01447  3.49553  2.91668  3.33701  4.03223  6.10171  4.58134     26 e - - -
          2.68618  4.42225  2.77519  2.73123  3.46354  2.40513  3.72494  3.29354  2.67741  2.69355  4.24690  2.90347  2.73739  3.18146  2.89801  2.37887  2.77519  2.98518  4.58477  3.61503
          0.02410  4.13322  4.85557  0.61958  0.77255  0.48576  0.95510
     20   3.25126  4.53638  5.00498  4.46639  3.38211  4.62232  5.05561  1.35192  4.34811  1.33102  3.17012  4.68332  4.84413  4.50839  4.48504  3.98903  3.49094  1.62017  5.41733  4.29757     27 l - - -
          2.68618  4.42225  2.77519  2.73123  3.46354  2.40513  3.72494  3.29354  2.67741  2.69355  4.24690  2.90347  2.73739  3.18146  2.89801  2.37887  2.77519  2.98518  4.58477  3.61503
          0.02410  4.13322  4.85557  0.61958  0.77255  0.48576  0.95510
     21   2.74030  4.18889  4.20763  3.63301  3.28808  3.04843  4.22225  1.84370  3.51937  1.99265  2.75526  3.86262  4.24047  3.75131  3.71633  3.18485  2.97749  1.69145  4.89704  3.70838     28 v - - -
          2.68618  4.42225  2.77519  2.73123  3.46354  2.40513  3.72494  3.29354  2.67741  2.69355  4.24690  2.90347  2.73739  3.18146  2.89801  2.37887  2.77519  2.98518  4.58477  3.61503
          0.02410  4.13322  4.85557  0.61958  0.77255  0.48576  0.95510
     22   2.78308  4.24316  4.21083  3.65083  3.35423  3.00556  4.29316  1.65575  3.53794  1.79381  3.28385  3.89712  4.28697  3.78930  3.75310  3.23019  3.02930  1.80876  4.99393  3.79835     29 i - - -
          2.68618  4.42225  2.77519  2.73123  3.46354  2.40513  3.72494  3.29354  2.67741  2.69355  4.24690  2.90347  2.73739  3.18146  2.89801  2.37887  2.77519  2.98518  4.58477  3.61503
          0.02410  4.13322  4.85557  0.61958  0.77255  0.48576  0.95510
     23   1.32152  4.37227  3.78488  3.36296  3.66877  3.49087  4.26194  2.66932  3.25726  1.91270  3.62835  3.61814  4.07136  3.60584  3.53732  2.89435  2.99986  2.48744  5.27906  4.03420     30 a - - -
          2.68618  4.42225  2.77519  2.73123  3.46354  2.40513  3.72494  3.29354  2.67741  2.69355  4.24690  2.90347  2.73739  3.18146  2.89801  2.37887  2.77519  2.98518  4.58477  3.61503
          0.02410  4.13322  4.85557  0.61958  0.77255  0.48576  0.95510
     24   2.10682  4.21168  4.16357  3.59475  2.70864  3.85555  4.20591  2.28427  3.48969  2.13055  2.69725  3.83337  4.22205  3.72039  3.69735  3.15676  2.98143  1.66930  4.89077  3.69612     31 v - - -
          2.68618  4.42225  2.77519  2.73123  3.46354  2.40513  3.72494  3.29354  2.67741  2.69355  4.24690  2.90347  2.73739  3.18146  2.89801  2.37887  2.77519  2.98518  4.58477  3.61503
          0.02410  4.13322  4.85557  0.61958  0.77255  0.48576  0.95510
     25   2.92896  4.31830  4.52718  3.95701  2.41029  4.06446  4.19073  2.43823  3.80590  1.29516  3.06591  4.07705  4.37431  3.94085  3.90797  3.37549  3.15535  2.08598  3.17030  3.24142     32 l - - -
          2.68618  4.42225  2.77519  2.73123  3.46354  2.40513  3.72494  3.29354  2.67741  2.69355  4.24690  2.90347  2.73739  3.18146  2.89801  2.37887  2.77519  2.98518  4.58477  3.61503
          0.02410  4.13322  4.85557  0.61958  0.77255  0.48576  0.95510
     26   3.11114  4.47644  4.68598  4.12837  3.28233  4.34861  4.71997  2.06940  3.99149  1.60533  1.98504  4.36391  4.62449  4.18627  4.15513  3.68478  3.34938  1.42605  5.20414  4.07163     33 v - - -
          2.68618  4.42225  2.77519  2.73123  3.46354  2.40513  3.72494  3.29354  2.67741  2.69355  4.24690  2.90347  2.73739  3.18146  2.89801  2.37887  2.77519  2.98518  4.58477  3.61503
          0.02410  4.13322  4.85557  0.61958  0.77255  0.48576  0.95510
     27   3.15728  4.47111  4.87991  4.31869  3.30194  4.46957  4.85081  1.75292  4.20105  1.43845  2.50005  4.52087  4.71076  4.34462  4.32647  3.81170  3.39001  1.43356  5.25586  4.14539     34 v - - -
          2.68618  4.42225  2.77519  2.73123  3.46354  2.40513  3.72494  3.29354  2.67741  2.69355  4.24690  2.90347  2.73739  3.18146  2.89801  2.37887  2.77519  2.98518  4.58477  3.61503
          0.02410  4.13322  4.85557  0.61958  0.77255  0.48576  0.95510
     28   1.89051  4.28317  3.58697  3.04423  3.48139  2.90645  3.93232  2.74218  2.97265  2.20986  2.59342  3.39974  3.97203  3.28272  3.29684  2.82402  2.84752  2.52744  4.96200  3.73714     35 a - - -
          2.68618  4.42225  2.77519  2.73123  3.46354  2.40513  3.72494  3.29354  2.67741  2.69355  4.24690  2.90347  2.73739  3.18146  2.89801  2.37887  2.77519  2.98518  4.58477  3.61503
          0.02410  4.13322  4.85557  0.61958  0.77255  0.48576  0.95510
     29   2.44350  4.36306  4.64528  4.13076  3.64535  4.25902  4.83103  1.37096  4.03305  2.28318  3.48034  4.33957  4.62535  4.29668  4.24353  3.62288  3.26427  1.24491  5.46016  4.25468     36 v - - -
          2.68618  4.42225  2.77519  2.73123  3.46354  2.40513  3.72494  3.29354  2.67741  2.69355  4.24690  2.90347  2.73739  3.18146  2.89801  2.37887  2.77519  2.98518  4.58477  3.61503
          0.02410  4.13322  4.85557  0.61958  0.77255  0.48576  0.95510
     30   3.17953  4.46673  4.97378  4.48557  3.67311  4.57882  5.19331  1.28081  4.38049  2.16264  3.46500  4.68547  4.87823  4.64038  4.56820  3.97793  3.44601  1.05446  5.66650  4.45898     37 v - - -
          2.68618  4.42225  2.77519  2.73123  3.46354  2.40513  3.72494  3.29354  2.67741  2.69355  4.24690  2.90347  2.73739  3.18146  2.89801  2.37887  2.77519  2.98518  4.58477  3.61503
          0.02410  4.13322  4.85557  0.61958  0.77255  0.48576  0.95510
     31   2.10780  4.21157  3.67422  3.12087  2.50781  3.55644  3.93039  2.68648  3.05250  2.19728  3.36754  3.44781  3.98055  3.33534  3.35190  2.54267  2.46232  2.47189  4.85839  3.63328     38 a - - -
          2.68618  4.42225  2.77519  2.73123  3.46354  2.40513  3.72494  3.29354  2.67741  2.69355  4.24690  2.90347  2.73739  3.18146  2.89801  2.37887  2.77519  2.98518  4.58477  3.61503
          0.02410  4.13322  4.85557  0.61958  0.77255  0.48576  0.95510
     32   3.27483  4.68813  4.62911  4.10317  3.14378  4.39153  4.70924  2.30016  3.87045  1.40301  1.30426  4.37954  4.66558  4.12693  4.03761  3.76192  3.51746  2.39619  5.15573  3.99581     39 m - - -
          2.68618  4.42225  2.77519  2.73123  3.46354  2.40513  3.72494  3.29354  2.67741  2.69355  4.24690  2.90347  2.73739  3.18146  2.89801  2.37887  2.77519  2.98518  4.58477  3.61503
          0.02410  4.13322  4.85557  0.61958  0.77255  0.48576  0.95510
     33   3.22678  4.56502  4.85904  4.28075  2.57001  4.45774  4.72711  1.95609  4.15233  1.38716  1.61570  4.49054  4.66835  4.23479  4.24833  3.78761  3.44549  2.34138  5.06134  3.95170     40 l - - -
          2.68618  4.42225  2.77519  2.73123  3.46354  2.40513  3.72494  3.29354  2.67741  2.69355  4.24690  2.90347  2.73739  3.18146  2.89801  2.37887  2.77519  2.98518  4.58477  3.61503
          0.02410  4.13322  4.85557  0.61958  0.77255  0.48576  0.95510
     34   3.18754  4.47270  4.98492  4.49695  3.66179  4.58883  5.20083  1.13467  4.39072  2.14293  3.45214  4.69657  4.88431  4.64684  4.57539  3.98887  3.45342  1.19310  5.66342  4.45996     41 i - - -
          2.68618  4.42225  2.77519  2.73123  3.46354  2.40513  3.72494  3.29354  2.67741  2.69355  4.24690  2.90347  2.73739  3.18146  2.89801  2.37887  2.77519  2.98518  4.58477  3.61503
          0.02410  4.13322  4.85557  0.61958  0.77255  0.48576  0.95510
     35   3.00491  4.40588  4.50965  3.96278  3.36134  4.20625  4.60406  1.51612  3.82374  1.42764  3.21426  4.20722  4.52773  4.06805  4.01680  3.53945  2.61326  1.96104  5.19372  4.03051     42 l - - -
          2.68618  4.42225  2.77519  2.73123  3.46354  2.40513  3.72494  3.29354  2.67741  2.69355  4.24690  2.90347  2.73739  3.18146  2.89801  2.37887  2.77519  2.98518  4.58477  3.61503
          0.02410  4.13322  4.85557  0.61958  0.77255  0.48576  0.95510
     36   3.13623  4.84133  3.77281  3.65520  4.61497  3.51450  4.70426  4.23647  3.73663  3.83112  4.89726  3.93196  0.45978  4.11712  3.94563  3.31360  3.59968  3.85041  5.72141  4.74165     43 P - - -
          2.68618  4.42225  2.77519  2.73123  3.46354  2.40513  3.72494  3.29354  2.67741  2.69355  4.24690  2.90347  2.73739  3.18146  2.89801  2.37887  2.77519  2.98518  4.58477  3.61503
          0.02410  4.13322  4.85557  0.61958  0.77255  0.48576  0.95510
     37   3.42791  4.77124  4.90082  4.35689  3.09605  4.62761  4.91341  2.26583  4.15090  0.77636  2.32784  4.63380  4.81127  4.30853  4.27538  3.99827  3.65296  2.42727  5.20995  4.12462     44 l - - -
          2.68618  4.42225  2.77519  2.73123  3.46354  2.40513  3.72494  3.29354  2.67741  2.69355  4.24690  2.90347  2.73739  3.18146  2.89801  2.37887  2.77519  2.98518  4.58477  3.61503
          0.02410  4.13322  4.85557  0.61958  0.77255  0.48576  0.95510
     38   3.13623  4.84133  3.77281  3.65520  4.61497  3.51450  4.70426  4.23647  3.73663  3.83112  4.89726  3.93196  0.45978  4.11712  3.94563  3.31360  3.59968  3.85041  5.72141  4.74165     45 P - - -
          2.68618  4.42225  2.77519  2.73123  3.46354  2.40513  3.72494  3.29354  2.67741  2.69355  4.24690  2.90347  2.73739  3.18146  2.89801  2.37887  2.77519  2.98518  4.58477  3.61503
          0.02410  4.13322  4.85557  0.61958  0.77255  0.48576  0.95510
     39   2.42774  4.35969  3.41149  3.08135  4.20886  3.15409  4.16723  3.52807  3.07749  3.25929  4.15027  3.34496  2.23226  3.42633  3.40328  2.59611  1.29679  3.11795  5.56807  4.33594     46 t - - -
          2.68618  4.42225  2.77519  2.73123  3.46354  2.40513  3.72494  3.29354  2.67741  2.69355  4.24690  2.90347  2.73739  3.18146  2.89801  2.37887  2.77519  2.98518  4.58477  3.61503
          0.02410  4.13322  4.85557  0.61958  0.77255  0.48576  0.95510
     40   2.33160  4.13408  3.84629  3.27018  2.73427  3.01247  3.93139  2.57661  3.17815  2.11956  2.78214  3.55317  4.02903  3.43032  3.42321  2.93091  2.82658  2.38125  4.70520  2.67923     47 l - - -
          2.68618  4.42225  2.77519  2.73123  3.46354  2.40513  3.72494  3.29354  2.67741  2.69355  4.24690  2.90347  2.73739  3.18146  2.89801  2.37887  2.77519  2.98518  4.58477  3.61503
          0.02410  4.13322  4.85557  0.61958  0.77255  0.48576  0.95510
     41   3.30593  4.64732  4.86791  4.30422  3.15423  4.54834  4.87245  2.18068  4.15866  0.92175  2.40887  4.56299  4.75129  4.28855  4.28983  3.89362  3.53197  1.98037  5.21817  4.15117     48 l - - -
          2.68618  4.42225  2.77519  2.73123  3.46354  2.40513  3.72494  3.29354  2.67741  2.69355  4.24690  2.90347  2.73739  3.18146  2.89801  2.37887  2.77519  2.98518  4.58477  3.61503
          0.02410  4.13322  4.85557  0.61958  0.77255  0.48576  0.95510
     42   3.18185  4.47416  4.92448  4.40361  3.55979  4.56979  5.07233  1.59504  4.29253  1.82120  3.36070  4.62476  4.83713  4.52593  4.47434  3.94254  3.43382  1.01890  5.53723  4.35398     49 v - - -
          2.68618  4.42225  2.77519  2.73123  3.46354  2.40513  3.72494  3.29354  2.67741  2.69355  4.24690  2.90347  2.73739  3.18146  2.89801  2.37887  2.77519  2.98518  4.58477  3.61503
          0.02410  4.13322  4.85557  0.61958  0.77255  0.48576  0.95510
     43   3.29270  5.43596  0.60577  2.53744  4.85338  3.42904  4.19101  4.50585  3.32898  4.07030  5.06194  3.10405  4.10078  3.43599  3.87479  3.23087  3.63946  4.11963  5.96858  4.69325     50 D - - -
          2.68618  4.42225  2.77519  2.73123  3.46354  2.40513  3.72494  3.29354  2.67741  2.69355  4.24690  2.90347  2.73739  3.18146  2.89801  2.37887  2.77519  2.98518  4.58477  3.61503
          0.02410  4.13322  4.85557  0.61958  0.77255  0.48576  0.95510
     44   2.41344  4.20723  4.38033  3.79914  2.14840  3.95660  4.28246  2.03351  3.67090  1.97928  2.60063  3.98085  4.29221  3.85892  3.81776  3.26180  3.02633  1.91594  4.85682  3.68256     51 v - - -
          2.68618  4.42225  2.77519  2.73123  3.46354  2.40513  3.72494  3.29354  2.67741  2.69355  4.24690  2.90347  2.73739  3.18146  2.89801  2.37887  2.77519  2.98518  4.58477  3.61503
          0.02410  4.13322  4.85557  0.61958  0.77255  0.48576  0.95510
     45   3.42900  4.77285  4.89915  4.35630  3.09681  4.62738  4.91363  2.26548  4.14854  0.77013  2.35866  4.63348  4.81204  4.30859  4.27366  3.99900  3.65449  2.42623  5.21085  4.12354     52 l - - -
          2.68618  4.42225  2.77519  2.73123  3.46354  2.40513  3.72494  3.29354  2.67741  2.69355  4.24690  2.90347  2.73739  3.18146  2.89801  2.37887  2.77519  2.98518  4.58477  3.61503
          0.02410  4.13322  4.85557  0.61958  0.77255  0.48576  0.95510
     46   3.27847  4.58008  4.92260  4.42490  3.39969  4.60010  5.04355  1.00338  4.25181  1.62831  3.23321  4.65527  4.85679  4.49271  4.41103  3.99715  3.53034  1.83696  5.43438  4.24047     53 i - - -
          2.68618  4.42225  2.77519  2.73123  3.46354  2.40513  3.72494  3.29354  2.67741  2.69355  4.24690  2.90347  2.73739  3.18146  2.89801  2.37887  2.77519  2.98518  4.58477  3.61503
          0.02410  4.13322  4.85557  0.61958  0.77255  0.48576  0.95510
     47   1.45769  4.22307  3.55767  3.23455  4.34816  1.68444  4.28681  3.71353  3.27597  3.43290  4.26147  3.38172  3.76094  3.55714  3.59363  2.46410  2.20995  3.18746  5.69713  4.49176     54 a - - -
          2.68618  4.42225  2.77519  2.73123  3.46354  2.40513  3.72494  3.29354  2.67741  2.69355  4.24690  2.90347  2.73739  3.18146  2.89801  2.37887  2.77519  2.98518  4.58477  3.61503
          0.02410  4.13322  4.85557  0.61958  0.77255  0.48576  0.95510
     48   3.14839  4.46973  4.87599  4.30813  2.54523  4.42575  4.75443  1.83516  4.18308  1.28115  3.04106  4.48632  4.66676  4.29540  4.28273  3.76301  3.37711  1.63351  5.12651  3.98854     55 l - - -
          2.68618  4.42225  2.77519  2.73123  3.46354  2.40513  3.72494  3.29354  2.67741  2.69355  4.24690  2.90347  2.73739  3.18146  2.89801  2.37887  2.77519  2.98518  4.58477  3.61503
          0.02410  4.13322  4.85557  0.61958  0.77255  0.48576  0.95510
     49   2.96400  4.95498  2.88923  2.80531  4.36228  3.37880  4.16617  4.13817  3.09708  3.75704  4.71695  0.76762  4.04696  3.44618  3.45486  3.02543  3.35860  3.73323  5.63818  4.29716     56 n - - -
          2.68618  4.42225  2.77519  2.73123  3.46354  2.40513  3.72494  3.29354  2.67741  2.69355  4.24690  2.90347  2.73739  3.18146  2.89801  2.37887  2.77519  2.98518  4.58477  3.61503
          0.02410  4.13322  4.85557  0.61958  0.77255  0.48576  0.95510
     50   3.19819  4.51706  4.92195  4.34682  2.50065  4.46344  4.76398  1.39368  4.21482  1.42648  2.48049  4.52614  4.68247  4.29728  4.29577  3.79995  3.42110  2.18995  5.09453  3.97803     57 i - - -
          2.68618  4.42225  2.77519  2.73123  3.46354  2.40513  3.72494  3.29354  2.67741  2.69355  4.24690  2.90347  2.73739  3.18146  2.89801  2.37887  2.77519  2.98518  4.58477  3.61503
          0.02410  4.13322  4.85557  0.61958  0.77255  0.48576  0.95510
     51   2.29138  3.13893  4.04372  3.47805  2.73017  3.64758  4.07901  2.43686  3.37110  2.32183  3.27364  3.68548  4.07084  3.60534  3.57678  2.95950  2.23368  1.89817  4.81031  3.61376     58 v - - -
          2.68618  4.42225  2.77519  2.73123  3.46354  2.40513  3.72494  3.29354  2.67741  2.69355  4.24690  2.90347  2.73739  3.18146  2.89801  2.37887  2.77519  2.98518  4.58477  3.61503
          0.02410  4.13322  4.85557  0.61958  0.77255  0.48576  0.95510
     52   2.98539  4.38285  4.49355  3.93089  3.05930  4.14682  4.35569  1.61333  3.77744  1.40427  3.10744  4.12714  4.44854  3.97208  3.92853  3.46218  3.21505  2.22063  4.83172  2.75062     59 l - - -
          2.68618  4.42225  2.77519  2.73123  3.46354  2.40513  3.72494  3.29354  2.67741  2.69355  4.24690  2.90347  2.73739  3.18146  2.89801  2.37887  2.77519  2.98518  4.58477  3.61503
          0.02410  4.13322  4.85557  0.61958  0.77255  0.48576  0.95510
     53   1.69103  4.23179  3.53445  3.26880  4.40264  3.00612  4.33654  3.77897  3.32503  3.51038  4.35042  3.39756  3.76778  3.61513  3.62479  1.10117  2.78809  3.23118  5.75585  4.53939     60 s - - -
          2.68618  4.42225  2.77519  2.73123  3.46354  2.40513  3.72494  3.29354  2.67741  2.69355  4.24690  2.90347  2.73739  3.18146  2.89801  2.37887  2.77519  2.98518  4.58477  3.61503
          0.02410  4.13322  4.85557  0.61958  0.77255  0.48576  0.95510
     54   2.96561  3.05468  4.75291  4.20014  3.47011  4.26837  4.71284  1.56962  4.07693  1.90410  3.34269  4.35220  4.58621  4.28295  4.21652  3.61001  3.21259  1.29990  5.23621  4.04968     61 v - - -
          2.68618  4.42225  2.77519  2.73123  3.46354  2.40513  3.72494  3.29354  2.67741  2.69355  4.24690  2.90347  2.73739  3.18146  2.89801  2.37887  2.77519  2.98518  4.58477  3.61503
          0.02410  4.13322  4.85557  0.61958  0.77255  0.48576  0.95510
     55   3.19838  4.54166  4.81065  4.25468  2.51547  4.42767  4.69502  2.17274  4.12841  1.10269  3.01261  4.45595  4.66989  4.24690  4.24713  3.76679  3.42838  1.71306  5.05257  3.84981     62 l - - -
          2.68618  4.42225  2.77519  2.73123  3.46354  2.40513  3.72494  3.29354  2.67741  2.69355  4.24690  2.90347  2.73739  3.18146  2.89801  2.37887  2.77519  2.98518  4.58477  3.61503
          0.02410  4.13322  4.85557  0.61958  0.77255  0.48576  0.95510
     56   3.25116  4.55342  4.94984  4.40485  3.32572  4.58495  4.99074  1.71507  4.28179  1.13515  3.11784  4.63271  4.80837  4.43663  4.42052  3.94468  3.48854  1.56805  5.35913  4.24887     63 l - - -
          2.68618  4.42225  2.77519  2.73123  3.46354  2.40513  3.72494  3.29354  2.67741  2.69355  4.24690  2.90347  2.73739  3.18146  2.89801  2.37887  2.77519  2.98518  4.58477  3.61503
          0.02410  4.13322  4.85557  0.61958  0.77255  0.48576  0.95510
     57   3.34136  4.64931  4.98953  4.42958  2.17916  4.58764  4.76687  1.92333  4.29628  0.98242  2.92346  4.61856  4.76938  4.34654  4.37120  3.93349  3.55933  2.34697  5.01490  3.80163     64 l - - -
          2.68618  4.42225  2.77519  2.73123  3.46354  2.40513  3.72494  3.29354  2.67741  2.69355  4.24690  2.90347  2.73739  3.18146  2.89801  2.37887  2.77519  2.98518  4.58477  3.61503
          0.02410  4.13322  4.85557  0.61958  0.77255  0.48576  0.95510
     58   3.07572  4.53518  4.49748  3.98665  3.28522  4.17131  4.65096  2.21932  3.80574  1.77669  1.37479  4.22988  4.53768  4.07076  3.99571  3.54275  3.34962  1.89449  5.21280  4.05111     65 m - - -
          2.68618  4.42225  2.77519  2.73123  3.46354  2.40513  3.72494  3.29354  2.67741  2.69355  4.24690  2.90347  2.73739  3.18146  2.89801  2.37887  2.77519  2.98518  4.58477  3.61503
          0.02410  4.13322  4.85557  0.61958  0.77255  0.48576  0.95510
     59   2.70321  4.26890  3.90856  3.35874  3.42674  2.31271  4.14209  2.10651  3.27024  2.07365  3.37017  3.66954  4.15828  3.55753  3.54914  3.05620  2.96070  1.76942  5.00334  3.78792     66 v - - -
          2.68618  4.42225  2.77519  2.73123  3.46354  2.40513  3.72494  3.29354  2.67741  2.69355  4.24690  2.90347  2.73739  3.18146  2.89801  2.37887  2.77519  2.98518  4.58477  3.61503
          0.02410  4.13322  4.85557  0.61958  0.77255  0.48576  0.95510
     60   1.25178  4.21260  3.61541  3.25572  4.28473  3.03080  4.27235  3.63553  3.25770  3.36694  4.20259  3.39545  3.76510  3.54789  3.57068  1.82204  2.21320  3.13626  5.64506  4.43964     67 a - - -
          2.68618  4.42225  2.77519  2.73123  3.46354  2.40513  3.72494  3.29354  2.67741  2.69355  4.24690  2.90347  2.73739  3.18146  2.89801  2.37887  2.77519  2.98518  4.58477  3.61503
          0.02410  4.13322  4.85557  0.61958  0.77255  0.48576  0.95510
     61   3.24528  4.56935  4.94212  4.35855  2.22306  4.48360  4.74813  1.99435  4.22329  1.19405  2.03951  4.54335  4.68268  4.27363  4.28835  3.81681  3.46145  2.38674  5.04345  3.94482     68 l - - -
          2.68618  4.42225  2.77519  2.73123  3.46354  2.40513  3.72494  3.29354  2.67741  2.69355  4.24690  2.90347  2.73739  3.18146  2.89801  2.37887  2.77519  2.98518  4.58477  3.61503
          0.02410  4.13322  4.85557  0.61958  0.77255  0.48576  0.95510
     62   3.48847  4.98522  3.99840  3.65946  2.17817  4.15887  2.52805  3.61826  3.47571  3.00013  4.16090  3.79145  4.53841  3.76462  3.68127  3.54183  3.72022  3.45829  3.83199  0.91947     69 y - - -
          2.68618  4.42225  2.77519  2.73123  3.46354  2.40513  3.72494  3.29354  2.67741  2.69355  4.24690  2.90347  2.73739  3.18146  2.89801  2.37887  2.77519  2.98518  4.58477  3.61503
          0.02410  4.13322  4.85557  0.61958  0.77255  0.48576  0.95510
     63   3.27952  4.58068  4.92503  4.42634  3.39712  4.60197  5.04378  1.00788  4.25384  1.61824  3.22970  4.65679  4.85718  4.49276  4.41238  3.99839  3.53095  1.83924  5.43277  4.24063     70 i - - -
          2.68618  4.42225  2.77519  2.73123  3.46354  2.40513  3.72494  3.29354  2.67741  2.69355  4.24690  2.90347  2.73739  3.18146  2.89801  2.37887  2.77519  2.98518  4.58477  3.61503
          0.02410  4.13322  4.85557  0.61958  0.77255  0.48576  0.95510
     64   2.75841  5.20568  2.26493  2.05545  4.52544  3.33519  3.69379  4.00114  2.54593  3.51952  4.31074  2.46548  2.23587  2.82803  3.06534  2.33677  3.01451  3.59457  5.69116  4.26795     71 e - - -
          2.68618  4.42225  2.77519  2.73123  3.46354  2.40513  3.72494  3.29354  2.67741  2.69355  4.24690  2.90347  2.73739  3.18146  2.89801  2.37887  2.77519  2.98518  4.58477  3.61503
          0.02410  4.13322  4.85557  0.61958  0.77255  0.48576  0.95510
     65   2.66337  4.72486  3.22961  2.76415  4.29565  3.36962  3.82571  3.74334  2.42418  3.32660  4.17416  3.17244  3.90457  3.00195  1.81493  1.57800  2.98314  3.35830  5.48183  4.20755     72 s - - -
          2.68618  4.42225  2.77519  2.73123  3.46354  2.40513  3.72494  3.29354  2.67741  2.69355  4.24690  2.90347  2.73739  3.18146  2.89801  2.37887  2.77519  2.98518  4.58477  3.61503
          0.02410  4.13322  4.85557  0.61958  0.77255  0.48576  0.95510
     66   1.95770  4.33141  3.55237  3.06832  3.70289  3.42444  4.03403  2.17928  3.01642  2.67587  3.63953  3.40195  2.17489  3.34082  3.35250  2.76800  2.87305  2.56678  5.18098  3.94626     73 a - - -
          2.68618  4.42225  2.77519  2.73123  3.46354  2.40513  3.72494  3.29354  2.67741  2.69355  4.24690  2.90347  2.73739  3.18146  2.89801  2.37887  2.77519  2.98518  4.58477  3.61503
          0.02410  4.13322  4.85557  0.61958  0.77255  0.48576  0.95510
     67   2.25891  4.32208  3.88139  3.39868  3.51601  3.62178  4.22385  2.50608  3.27872  1.37630  3.43201  3.66891  4.12227  3.60230  3.54431  2.98150  2.48123  2.34912  5.13854  3.93769     74 l - - -
          2.68618  4.42225  2.77519  2.73123  3.46354  2.40513  3.72494  3.29354  2.67741  2.69355  4.24690  2.90347  2.73739  3.18146  2.89801  2.37887  2.77519  2.98518  4.58477  3.61503
          0.02410  4.13322  4.85557  0.61958  0.77255  0.48576  0.95510
     68   2.23060  4.72063  2.95660  2.56876  4.26699  3.29841  3.80077  3.69193  2.58308  3.29402  4.11800  3.03563  3.83572  1.94190  2.99205  1.87194  2.90544  3.30068  5.51056  4.19061     75 s - - -
          2.68618  4.42225  2.77519  2.73123  3.46354  2.40513  3.72494  3.29354  2.67741  2.69355  4.24690  2.90347  2.73739  3.18146  2.89801  2.37887  2.77519  2.98518  4.58477  3.61503
          0.02410  4.13322  4.85557  0.61958  0.77255  0.48576  0.95510
     69   3.42500  4.75046  4.80026  4.34212  1.29157  4.48073  4.24205  2.51260  4.18575  1.34085  3.15410  4.40977  4.73947  4.26069  4.27101  3.85749  3.65689  2.61203  4.44688  2.89246     76 f - - -
          2.68618  4.42225  2.77519  2.73123  3.46354  2.40513  3.72494  3.29354  2.67741  2.69355  4.24690  2.90347  2.73739  3.18146  2.89801  2.37887  2.77519  2.98518  4.58477  3.61503
          0.02410  4.13322  4.85557  0.61958  0.77255  0.48576  0.95510
     70   2.46394  4.38349  3.45635  3.29281  4.34889  3.10968  4.39094  3.91121  3.38475  3.61387  4.52294  3.46898  3.87173  3.71452  3.65660  0.75628  2.96512  3.38759  5.70162  4.43632     77 s - - -
          2.68618  4.42225  2.77519  2.73123  3.46354  2.40513  3.72494  3.29354  2.67741  2.69355  4.24690  2.90347  2.73739  3.18146  2.89801  2.37887  2.77519  2.98518  4.58477  3.61503
          0.02410  4.13322  4.85557  0.61958  0.77255  0.48576  0.95510
     71   1.81413  4.24781  3.60714  3.13336  3.92464  3.19664  4.10166  3.18383  3.09269  2.97979  3.85715  3.37687  3.83178  3.39440  3.42706  2.15899  1.81804  2.35086  5.33624  4.11425     78 a - - -
          2.68618  4.42225  2.77519  2.73123  3.46354  2.40513  3.72494  3.29354  2.67741  2.69355  4.24690  2.90347  2.73739  3.18146  2.89801  2.37887  2.77519  2.98518  4.58477  3.61503
          0.02410  4.13322  4.85557  0.61958  0.77255  0.48576  0.95510
     72   3.45186  4.78111  4.74457  4.32354  1.09538  4.44225  4.10449  2.60930  4.16198  1.60087  3.27671  4.34722  4.73203  4.24467  4.24887  3.83301  3.69204  2.68236  4.30045  2.69183     79 f - - -
          2.68618  4.42225  2.77519  2.73123  3.46354  2.40513  3.72494  3.29354  2.67741  2.69355  4.24690  2.90347  2.73739  3.18146  2.89801  2.37887  2.77519  2.98518  4.58477  3.61503
          0.02410  4.13322  4.85557  0.61958  0.77255  0.48576  0.95510
     73   3.13623  4.84133  3.77281  3.65520  4.61497  3.51450  4.70426  4.23647  3.73663  3.83112  4.89726  3.93196  0.45978  4.11712  3.94563  3.31360  3.59968  3.85041  5.72141  4.74165     80 P - - -
          2.68618  4.42225  2.77519  2.73123  3.46354  2.40513  3.72494  3.29354  2.67741  2.69355  4.24690  2.90347  2.73739  3.18146  2.89801  2.37887  2.77519  2.98518  4.58477  3.61503
          0.02410  4.13322  4.85557  0.61958  0.77255  0.48576  0.95510
     74   1.43378  4.22316  3.56031  3.27824  4.38514  3.00630  4.33248  3.75791  3.32461  3.48896  4.32694  3.40176  3.76530  3.61186  3.62530  1.28596  2.78025  3.21545  5.74006  4.52759     81 s - - -
          2.68618  4.42225  2.77519  2.73123  3.46354  2.40513  3.72494  3.29354  2.67741  2.69355  4.24690  2.90347  2.73739  3.18146  2.89801  2.37887  2.77519  2.98518  4.58477  3.61503
          0.02410  4.13322  4.85557  0.61958  0.77255  0.48576  0.95510
     75   3.19398  4.48733  4.93698  4.40408  3.46825  4.56682  5.02756  1.62791  4.29129  1.52791  3.26730  4.62102  4.81730  4.48990  4.45222  3.93178  3.43925  1.18820  5.45491  4.30154     82 v - - -
          2.68618  4.42225  2.77519  2.73123  3.46354  2.40513  3.72494  3.29354  2.67741  2.69355  4.24690  2.90347  2.73739  3.18146  2.89801  2.37887  2.77519  2.98518  4.58477  3.61503
          0.02410  4.13322  4.85557  0.61958  0.77255  0.48576  0.95510
     76   3.40392  4.72139  4.95433  4.42983  3.17027  4.65482  4.98562  1.82884  4.24292  0.82532  2.98458  4.68716  4.85105  4.40299  4.36740  4.03916  3.63778  2.20480  5.27604  4.15707     83 l - - -
          2.68618  4.42225  2.77519  2.73123  3.46354  2.40513  3.72494  3.29354  2.67741  2.69355  4.24690  2.90347  2.73739  3.18146  2.89801  2.37887  2.77519  2.98518  4.58477  3.61503
          0.02410  4.13322  4.85557  0.61958  0.77255  0.48576  0.95510
     77   3.46105  4.85054  4.60745  4.25636  3.25629  4.31038  4.83121  2.48218  4.02187  0.60967  3.21167  4.50673  4.70587  4.32677  4.15201  3.92400  3.74616  2.58575  5.22178  4.00268     84 L - - -
          2.68618  4.42225  2.77519  2.73123  3.46354  2.40513  3.72494  3.29354  2.67741  2.69355  4.24690  2.90347  2.73739  3.18146  2.89801  2.37887  2.77519  2.98518  4.58477  3.61503
          0.02410  4.13322  4.85557  0.61958  0.77255  0.48576  0.95510
     78   3.17621  4.48617  4.92874  4.36346  2.57662  4.47155  4.80750  1.50277  4.23897  1.34907  3.04593  4.53927  4.70315  4.34451  4.33296  3.81370  3.40514  1.81575  5.15986  4.02610     85 l - - -
          2.68618  4.42225  2.77519  2.73123  3.46354  2.40513  3.72494  3.29354  2.67741  2.69355  4.24690  2.90347  2.73739  3.18146  2.89801  2.37887  2.77519  2.98518  4.58477  3.61503
          0.02410  4.13322  4.85557  0.61958  0.77255  0.48576  0.95510
     79   2.37529  4.29781  3.48112  3.22058  4.33170  2.30366  4.29884  3.67105  3.26432  3.42100  4.28828  3.40489  3.81830  3.58270  3.56274  2.55594  1.07534  3.19307  5.67888  4.47367     86 t - - -
          2.68618  4.42225  2.77519  2.73123  3.46354  2.40513  3.72494  3.29354  2.67741  2.69355  4.24690  2.90347  2.73739  3.18146  2.89801  2.37887  2.77519  2.98518  4.58477  3.61503
          0.02410  4.13322  4.85557  0.61958  0.77255  0.48576  0.95510
     80   2.57596  4.41882  3.68495  3.45949  4.22431  3.24694  4.45365  3.38458  3.40770  3.23851  4.27851  3.61935  3.97424  3.79096  3.64806  2.78099  0.79581  3.05019  5.63817  4.44348     87 t - - -
          2.68618  4.42225  2.77519  2.73123  3.46354  2.40513  3.72494  3.29354  2.67741  2.69355  4.24690  2.90347  2.73739  3.18146  2.89801  2.37887  2.77519  2.98518  4.58477  3.61503
          0.02410  4.13322  4.85557  0.61958  0.77255  0.48576  0.95510
     81   3.40736  4.75133  4.89448  4.34405  3.09280  4.61065  4.89524  2.27027  4.14851  0.86782  2.00028  4.61724  4.79451  4.29576  4.27085  3.97427  3.63051  2.43157  5.19720  4.11995     88 l - - -
          2.68618  4.42225  2.77519  2.73123  3.46354  2.40513  3.72494  3.29354  2.67741  2.69355  4.24690  2.90347  2.73739  3.18146  2.89801  2.37887  2.77519  2.98518  4.58477  3.61503
          0.02410  4.13322  4.85557  0.61958  0.77255  0.48576  0.95510
     82   3.45512  4.78472  4.73979  4.32273  1.08039  4.43873  4.09292  2.61952  4.16074  1.62503  3.28909  4.34217  4.73166  4.24396  4.24752  3.83130  3.69629  2.69029  4.28792  2.67506     89 f - - -
          2.68618  4.42225  2.77519  2.73123  3.46354  2.40513  3.72494  3.29354  2.67741  2.69355  4.24690  2.90347  2.73739  3.18146  2.89801  2.37887  2.77519  2.98518  4.58477  3.61503
          0.02410  4.13322  4.85557  0.61958  0.77255  0.48576  0.95510
     83   3.32406  5.12891  3.84362  3.30980  4.55106  3.75128  4.04786  4.11800  2.38895  3.58664  4.58681  3.64593  4.24735  3.26119  0.64416  3.39993  3.57615  3.83230  5.53182  4.42928     90 R - - -
          2.68618  4.42225  2.77519  2.73123  3.46354  2.40513  3.72494  3.29354  2.67741  2.69355  4.24690  2.90347  2.73739  3.18146  2.89801  2.37887  2.77519  2.98518  4.58477  3.61503
          0.02410  4.13322  4.85557  0.61958  0.77255  0.48576  0.95510
     84   3.46105  4.85054  4.60745  4.25636  3.25629  4.31038  4.83121  2.48218  4.02187  0.60967  3.21167  4.50673  4.70587  4.32677  4.15201  3.92400  3.74616  2.58575  5.22178  4.00268     91 L - - -
          2.68618  4.42225  2.77519  2.73123  3.46354  2.40513  3.72494  3.29354  2.67741  2.69355  4.24690  2.90347  2.73739  3.18146  2.89801  2.37887  2.77519  2.98518  4.58477  3.61503
          0.02410  4.13322  4.85557  0.61958  0.77255  0.48576  0.95510
     85   1.10306  4.21017  3.55045  3.26465  4.40524  2.31494  4.32746  3.81871  3.33678  3.50975  4.32611  3.38852  3.75088  3.60385  3.64640  2.00045  2.76357  3.24745  5.74795  4.54694     92 a - - -
          2.68618  4.42225  2.77519  2.73123  3.46354  2.40513  3.72494  3.29354  2.67741  2.69355  4.24690  2.90347  2.73739  3.18146  2.89801  2.37887  2.77519  2.98518  4.58477  3.61503
          0.02410  4.13322  4.85557  0.61958  0.77255  0.48576  0.95510
     86   3.40583  4.72526  4.94869  4.42530  3.16716  4.65206  4.98147  1.85095  4.23608  0.81654  2.98313  4.68356  4.84959  4.39857  4.36130  4.03720  3.64001  2.21350  5.27289  4.15190     93 l - - -
          2.68618  4.42225  2.77519  2.73123  3.46354  2.40513  3.72494  3.29354  2.67741  2.69355  4.24690  2.90347  2.73739  3.18146  2.89801  2.37887  2.77519  2.98518  4.58477  3.61503
          0.02410  4.13322  4.85557  0.61958  0.77255  0.48576  0.95510
     87   2.06887  4.52655  3.02485  2.72164  4.36712  3.15478  3.97856  3.80507  2.86114  3.43381  4.24961  2.10938  3.79905  3.17337  3.27512  1.53333  2.86529  3.32973  5.64600  4.34419     94 s - - -
          2.68618  4.42225  2.77519  2.73123  3.46354  2.40513  3.72494  3.29354  2.67741  2.69355  4.24690  2.90347  2.73739  3.18146  2.89801  2.37887  2.77519  2.98518  4.58477  3.61503
          0.02410  4.13322  4.85557  0.61958  0.77255  0.48576  0.95510
     88   3.19269  4.50146  4.92338  4.44717  3.60164  4.53586  5.14916  0.95449  4.31968  2.07104  3.40594  4.65145  4.85177  4.58349  4.50326  3.94334  3.46505  1.50325  5.61409  4.41024     95 i - - -
          2.68618  4.42225  2.77519  2.73123  3.46354  2.40513  3.72494  3.29354  2.67741  2.69355  4.24690  2.90347  2.73739  3.18146  2.89801  2.37887  2.77519  2.98518  4.58477  3.61503
          0.02410  4.13322  4.85557  0.61958  0.77255  0.48576  0.95510
     89   1.91459  4.23609  3.55237  3.20741  4.33499  3.02956  4.25803  3.69551  3.22271  3.41617  4.24671  3.37044  3.76380  3.52028  3.54475  1.21386  2.18904  3.17959  5.68086  4.46769     96 s - - -
          2.68618  4.42225  2.77519  2.73123  3.46354  2.40513  3.72494  3.29354  2.67741  2.69355  4.24690  2.90347  2.73739  3.18146  2.89801  2.37887  2.77519  2.98518  4.58477  3.61503
          0.02410  4.13322  4.85557  0.61958  0.77255  0.48576  0.95510
     90   2.33424  4.26670  3.50252  3.19078  4.27186  3.06541  4.24592  3.61967  3.19592  3.36196  4.22008  3.37418  3.79251  3.51956  3.50426  1.75207  1.28319  3.14546  5.63615  4.40787     97 t - - -
          2.68618  4.42225  2.77519  2.73123  3.46354  2.40513  3.72494  3.29354  2.67741  2.69355  4.24690  2.90347  2.73739  3.18146  2.89801  2.37887  2.77519  2.98518  4.58477  3.61503
          0.02410  4.13322  4.85557  0.61958  0.77255  0.48576  0.95510
     91   2.33190  4.26966  3.49490  3.17611  4.28077  3.06356  4.23677  3.63712  3.18400  3.37079  4.22397  3.36548  3.78875  3.50550  3.49803  1.58873  1.40591  3.15694  5.63993  4.41049     98 t - - -
          2.68618  4.42225  2.77519  2.73123  3.46354  2.40513  3.72494  3.29354  2.67741  2.69355  4.24690  2.90347  2.73739  3.18146  2.89801  2.37887  2.77519  2.98518  4.58477  3.61503
          0.02410  4.13322  4.85557  0.61958  0.77255  0.48576  0.95510
     92   3.19209  5.24573  3.64964  2.95403  4.72534  3.77236  3.69373  4.06606  1.68155  3.49590  4.38520  3.32588  4.14167  2.83313  1.06109  3.19302  3.34998  3.75872  5.51601  4.37841     99 r - - -
          2.68618  4.42225  2.77519  2.73123  3.46354  2.40513  3.72494  3.29354  2.67741  2.69355  4.24690  2.90347  2.73739  3.18146  2.89801  2.37887  2.77519  2.98518  4.58477  3.61503
          0.02410  4.13322  4.85557  0.61958  0.77255  0.48576  0.95510
     93   2.65064  4.36065  3.52855  2.97340  3.44038  3.61388  3.87490  2.77842  2.84924  1.71538  2.90214  3.36789  3.99995  2.74346  3.17185  2.52519  2.88682  2.59317  4.93245  3.69995    100 l - - -
          2.68618  4.42225  2.77519  2.73123  3.46354  2.40513  3.72494  3.29354  2.67741  2.69355  4.24690  2.90347  2.73739  3.18146  2.89801  2.37887  2.77519  2.98518  4.58477  3.61503
          0.02410  4.13322  4.85557  0.61958  0.77255  0.48576  0.95510
     94   3.23961  4.59660  4.69079  4.32297  3.56368  4.33667  5.01022  0.80282  4.15642  2.10470  3.46707  4.53311  4.75014  4.48281  4.32437  3.86432  3.53709  1.88940  5.50289  4.25863    101 i - - -
          2.68618  4.42225  2.77519  2.73123  3.46354  2.40513  3.72494  3.29354  2.67741  2.69355  4.24690  2.90347  2.73739  3.18146  2.89801  2.37887  2.77519  2.98518  4.58477  3.61503
          0.02410  4.13322  4.85557  0.61958  0.77255  0.48576  0.95510
     95   3.46105  4.85054  4.60745  4.25636  3.25629  4.31038  4.83121  2.48218  4.02187  0.60967  3.21167  4.50673  4.70587  4.32677  4.15201  3.92400  3.74616  2.58575  5.22178  4.00268    102 L - - -
          2.68618  4.42225  2.77519  2.73123  3.46354  2.40513  3.72494  3.29354  2.67741  2.69355  4.24690  2.90347  2.73739  3.18146  2.89801  2.37887  2.77519  2.98518  4.58477  3.61503
          0.02410  4.13322  4.85557  0.61958  0.77255  0.48576  0.95510
     96   2.96629  4.37991  4.45098  3.89280  3.34864  4.15851  4.54150  1.88502  3.77484  1.31342  3.20447  4.14489  4.48123  4.00634  3.97683  3.47980  2.59197  1.80641  5.15263  3.99355    103 l - - -
          2.68618  4.42225  2.77519  2.73123  3.46354  2.40513  3.72494  3.29354  2.67741  2.69355  4.24690  2.90347  2.73739  3.18146  2.89801  2.37887  2.77519  2.98518  4.58477  3.61503
          0.02410  4.13322  4.85557  0.61958  0.77255  0.48576  0.95510
     97   2.75766  5.26744  2.29057  1.85034  4.57784  3.34617  2.53676  4.06694  2.48256  3.55622  4.33200  2.42960  3.83007  2.45726  2.99389  2.69662  3.00385  3.64364  5.70250  4.27015    104 e - - -
          2.68618  4.42225  2.77519  2.73123  3.46354  2.40513  3.72494  3.29354  2.67741  2.69355  4.24690  2.90347  2.73739  3.18146  2.89801  2.37887  2.77519  2.98518  4.58477  3.61503
          0.02410  4.13322  4.85557  0.61958  0.77255  0.48576  0.95510
     98   1.21237  4.55978  3.11740  2.80933  4.15660  3.27359  3.97994  3.51820  2.79369  3.19124  4.09787  3.20006  3.88468  2.50956  3.13731  2.70013  2.94879  3.16526  5.49438  4.21301    105 a - - -
          2.68618  4.42225  2.77519  2.73123  3.46354  2.40513  3.72494  3.29354  2.67741  2.69355  4.24690  2.90347  2.73739  3.18146  2.89801  2.37887  2.77519  2.98518  4.58477  3.61503
          0.02410  4.13322  4.85557  0.61958  0.77255  0.48576  0.95510
     99   2.92431  5.17938  1.20488  2.38204  3.92149  3.39960  3.79917  3.87921  2.80755  3.44373  4.35281  2.93032  3.95297  3.04366  3.31268  2.89132  3.19935  3.55301  5.34141  2.80049    106 d - - -
          2.68618  4.42225  2.77519  2.73123  3.46354  2.40513  3.72494  3.29354  2.67741  2.69355  4.24690  2.90347  2.73739  3.18146  2.89801  2.37887  2.77519  2.98518  4.58477  3.61503
          0.02410  4.13322  4.85557  0.61958  0.77255  0.48576  0.95510
    100   0.69466  4.34360  3.74792  3.56099  4.33221  3.15939  4.54924  3.49831  3.58457  3.36709  4.37656  3.63808  3.92410  3.90285  3.81116  2.69493  2.99085  3.10643  5.73255  4.56505    107 a - - -
          2.68618  4.42225  2.77519  2.73123  3.46354  2.40513  3.72494  3.29354  2.67741  2.69355  4.24690  2.90347  2.73739  3.18146  2.89801  2.37887  2.77519  2.98518  4.58477  3.61503
          0.02410  4.13322  4.85557  0.61958  0.77255  0.48576  0.95510
    101   3.02270  4.76402  3.74921  3.68565  4.80755  0.42038  4.78215  4.47836  3.90194  4.09689  5.08041  3.91458  4.16286  4.20595  4.10187  3.20333  3.52413  3.95619  5.82584  4.92098    108 G - - -
          2.68618  4.42225  2.77519  2.73123  3.46354  2.40513  3.72494  3.29354  2.67741  2.69355  4.24690  2.90347  2.73739  3.18146  2.89801  2.37887  2.77519  2.98518  4.58477  3.61503
          0.02410  4.13322  4.85557  0.61958  0.77255  0.48576  0.95510
    102   2.80016  5.15992  2.85677  2.19570  4.48730  3.46387  2.22818  3.92804  2.06056  3.42422  4.22563  2.94566  3.88969  2.15663  2.62173  2.76938  3.02091  3.55208  5.55252  4.21504    109 k - - -
          2.68618  4.42225  2.77519  2.73123  3.46354  2.40513  3.72494  3.29354  2.67741  2.69355  4.24690  2.90347  2.73739  3.18146  2.89801  2.37887  2.77519  2.98518  4.58477  3.61503
          0.02410  4.13322  4.85557  0.61958  0.77255  0.48576  0.95510
    103   3.19275  4.49874  4.93083  4.45286  3.60704  4.54261  5.15515  0.96279  4.32793  2.07654  3.40930  4.65699  4.85570  4.59020  4.51160  3.94903  3.46423  1.48162  5.61918  4.41625    110 i - - -
          2.68618  4.42225  2.77519  2.73123  3.46354  2.40513  3.72494  3.29354  2.67741  2.69355  4.24690  2.90347  2.73739  3.18146  2.89801  2.37887  2.77519  2.98518  4.58477  3.61503
          0.02410  4.13322  4.85557  0.61958  0.77255  0.48576  0.95510
    104   3.18617  4.47087  4.98532  4.49708  3.66560  4.58900  5.20149  1.16449  4.39160  2.14857  3.45585  4.69647  4.88451  4.64820  4.57671  3.98876  3.45197  1.15981  5.66556  4.46131    111 v - - -
          2.68618  4.42225  2.77519  2.73123  3.46354  2.40513  3.72494  3.29354  2.67741  2.69355  4.24690  2.90347  2.73739  3.18146  2.89801  2.37887  2.77519  2.98518  4.58477  3.61503
          0.02410  4.13322  4.85557  0.61958  0.77255  0.48576  0.95510
    105   2.19009  4.84114  2.92801  2.03556  4.08955  3.42064  3.64737  3.50784  2.43929  3.10682  3.92249  2.95085  3.82975  2.50543  2.89394  2.65633  2.59865  3.18091  5.34391  3.29806    112 e - - -
          2.68618  4.42225  2.77519  2.73123  3.46354  2.40513  3.72494  3.29354  2.67741  2.69355  4.24690  2.90347  2.73739  3.18146  2.89801  2.37887  2.77519  2.98518  4.58477  3.61503
          0.02410  4.13322  4.85557  0.61958  0.77255  0.48576  0.95510
    106   1.42945  4.22046  3.60748  3.23145  4.23334  3.05163  4.24367  3.57238  3.22486  3.31099  4.15295  3.38919  3.77334  3.51979  3.54185  2.05283  1.72466  3.09904  5.60011  4.39103    113 a - - -
          2.68618  4.42225  2.77519  2.73123  3.46354  2.40513  3.72494  3.29354  2.67741  2.69355  4.24690  2.90347  2.73739  3.18146  2.89801  2.37887  2.77519  2.98518  4.58477  3.61503
          0.02410  4.13322  4.85557  0.61958  0.77255  0.48576  0.95510
    107   3.61023  4.93764  4.59824  4.36930  0.66523  4.22388  4.02122  3.11023  4.27189  2.42309  3.80586  4.32356  4.68187  4.36938  4.32668  3.86162  3.91417  3.11893  4.20612  2.54585    114 F - - -
          2.68618  4.42225  2.77519  2.73123  3.46354  2.40513  3.72494  3.29354  2.67741  2.69355  4.24690  2.90347  2.73739  3.18146  2.89801  2.37887  2.77519  2.98518  4.58477  3.61503
          0.02410  4.13322  4.85557  0.61958  0.77255  0.48576  0.95510
    108   3.02270  4.76402  3.74921  3.68565  4.80755  0.42038  4.78215  4.47836  3.90194  4.09689  5.08041  3.91458  4.16286  4.20595  4.10187  3.20333  3.52413  3.95619  5.82584  4.92098    115 G - - -
          2.68618  4.42225  2.77519  2.73123  3.46354  2.40513  3.72494  3.29354  2.67741  2.69355  4.24690  2.90347  2.73739  3.18146  2.89801  2.37887  2.77519  2.98518  4.58477  3.61503
          0.02410  4.13322  4.85557  0.61958  0.77255  0.48576  0.95510
    109   2.71386  5.18139  2.35419  2.28329  4.50177  3.36554  3.63960  3.97629  2.17366  3.47510  4.24771  2.51822  3.82092  2.04161  2.90376  2.34808  2.95460  3.56303  5.62525  4.21602    116 q - - -
          2.68618  4.42225  2.77519  2.73123  3.46354  2.40513  3.72494  3.29354  2.67741  2.69355  4.24690  2.90347  2.73739  3.18146  2.89801  2.37887  2.77519  2.98518  4.58477  3.61503
          0.02410  4.13322  4.85557  0.61958  0.77255  0.48576  0.95510
    110   3.45512  4.78472  4.73979  4.32273  1.08039  4.43873  4.09292  2.61952  4.16074  1.62503  3.28909  4.34217  4.73166  4.24396  4.24752  3.83130  3.69629  2.69029  4.28792  2.67506    117 f - - -
          2.68618  4.42225  2.77519  2.73123  3.46354  2.40513  3.72494  3.29354  2.67741  2.69355  4.24690  2.90347  2.73739  3.18146  2.89801  2.37887  2.77519  2.98518  4.58477  3.61503
          0.02410  4.13322  4.85557  0.61958  0.77255  0.48576  0.95510
    111   3.01963  4.49922  4.48055  4.15943  3.75546  3.98718  4.92093  2.07566  4.03156  2.40174  3.68801  4.30547  4.53881  4.37605  4.21798  3.51329  3.37835  0.74927  5.58145  4.32615    118 v - - -
          2.68618  4.42225  2.77519  2.73123  3.46354  2.40513  3.72494  3.29354  2.67741  2.69355  4.24690  2.90347  2.73739  3.18146  2.89801  2.37887  2.77519  2.98518  4.58477  3.61503
          0.02410  4.13322  4.85557  0.61958  0.77255  0.48576  0.95510
    112   3.16509  4.46566  4.92805  4.44258  3.67146  4.53840  5.15843  1.44330  4.33289  2.17096  3.47056  4.64554  4.85288  4.60136  4.52650  3.93780  3.43511  0.95274  5.65376  4.44014    119 v - - -
          2.68618  4.42225  2.77519  2.73123  3.46354  2.40513  3.72494  3.29354  2.67741  2.69355  4.24690  2.90347  2.73739  3.18146  2.89801  2.37887  2.77519  2.98518  4.58477  3.61503
          0.02410  4.13322  4.85557  0.61958  0.77255  0.48576  0.95510
    113   3.02270  4.76402  3.74921  3.68565  4.80755  0.42038  4.78215  4.47836  3.90194  4.09689  5.08041  3.91458  4.16286  4.20595  4.10187  3.20333  3.52413  3.95619  5.82584  4.92098    120 G - - -
          2.68618  4.42225  2.77519  2.73123  3.46354  2.40513  3.72494  3.29354  2.67741  2.69355  4.24690  2.90347  2.73739  3.18146  2.89801  2.37887  2.77519  2.98518  4.58477  3.61503
          0.02410  4.13322  4.85557  0.61958  0.77255  0.48576  0.95510
    114   2.88014  5.08900  1.78780  2.43451  4.72967  1.23051  4.00965  4.25654  3.03843  3.82668  4.69037  2.96744  3.93313  3.20970  3.56505  2.87586  3.24388  3.79772  5.92145  4.56457    121 g - - -
          2.68618  4.42225  2.77519  2.73123  3.46354  2.40513  3.72494  3.29354  2.67741  2.69355  4.24690  2.90347  2.73739  3.18146  2.89801  2.37887  2.77519  2.98518  4.58477  3.61503
          0.02410  4.13322  4.85557  0.61958  0.77255  0.48576  0.95510
    115   2.80290  5.19616  2.07945  2.26892  4.61548  3.28670  3.78702  4.11388  2.70728  3.64462  4.45935  1.63532  3.86126  2.94228  3.23944  2.11148  3.09879  3.68558  5.81154  4.37381    122 n - - -
          2.68618  4.42225  2.77519  2.73123  3.46354  2.40513  3.72494  3.29354  2.67741  2.69355  4.24690  2.90347  2.73739  3.18146  2.89801  2.37887  2.77519  2.98518  4.58477  3.61503
          0.02410  4.13322  4.85557  0.61958  0.77255  0.48576  0.95510
    116   2.97244  4.41498  4.34100  3.78958  3.03167  4.08188  4.27117  2.36712  3.63752  1.18314  3.13021  4.02151  4.40180  3.86461  3.82246  3.39490  3.20595  2.02117  4.78969  2.74848    123 l - - -
          2.68618  4.42225  2.77519  2.73123  3.46354  2.40513  3.72494  3.29354  2.67741  2.69355  4.24690  2.90347  2.73739  3.18146  2.89801  2.37887  2.77519  2.98518  4.58477  3.61503
          0.02410  4.13322  4.85557  0.61958  0.77255  0.48576  0.95510
    117   1.96321  4.31635  4.29195  3.74138  3.47962  4.03724  4.45807  1.84240  3.64712  1.95418  3.36378  4.00940  4.40057  3.90909  3.88754  3.35532  3.12203  1.54244  5.18208  3.98468    124 v - - -
          2.68618  4.42225  2.77519  2.73123  3.46354  2.40513  3.72494  3.29354  2.67741  2.69355  4.24690  2.90347  2.73739  3.18146  2.89801  2.37887  2.77519  2.98518  4.58477  3.61503
          0.02410  4.13322  4.85557  0.61958  0.77255  0.48576  0.95510
    118   3.01963  4.49922  4.48055  4.15943  3.75546  3.98718  4.92093  2.07566  4.03156  2.40174  3.68801  4.30547  4.53881  4.37605  4.21798  3.51329  3.37835  0.74927  5.58145  4.32615    125 v - - -
          2.68618  4.42225  2.77519  2.73123  3.46354  2.40513  3.72494  3.29354  2.67741  2.69355  4.24690  2.90347  2.73739  3.18146  2.89801  2.37887  2.77519  2.98518  4.58477  3.61503
          0.02410  4.13322  4.85557  0.61958  0.77255  0.48576  0.95510
    119   3.02270  4.76402  3.74921  3.68565  4.80755  0.42038  4.78215  4.47836  3.90194  4.09689  5.08041  3.91458  4.16286  4.20595  4.10187  3.20333  3.52413  3.95619  5.82584  4.92098    126 G - - -
          2.68618  4.42225  2.77519  2.73123  3.46354  2.40513  3.72494  3.29354  2.67741  2.69355  4.24690  2.90347  2.73739  3.18146  2.89801  2.37887  2.77519  2.98518  4.58477  3.61503
          0.02410  4.13322  4.85557  0.61958  0.77255  0.48576  0.95510
    120   3.31728  4.63176  4.94788  4.39273  1.87784  4.54410  4.67768  1.97920  4.25639  1.09513  2.94489  4.56469  4.74079  4.31370  4.33342  3.88725  3.53635  2.36339  4.93332  3.66269    127 l - - -
          2.68618  4.42225  2.77519  2.73123  3.46354  2.40513  3.72494  3.29354  2.67741  2.69355  4.24690  2.90347  2.73739  3.18146  2.89801  2.37887  2.77519  2.98518  4.58477  3.61503
          0.02410  4.13322  4.85557  0.61958  0.77255  0.48576  0.95510
    121   3.17172  4.46561  4.95007  4.46305  3.67331  4.55816  5.17522  1.37943  4.35587  2.16851  3.46882  4.66465  4.86522  4.62030  4.54686  3.95721  3.43992  0.98766  5.66040  4.44956    128 v - - -
          2.68618  4.42225  2.77519  2.73123  3.46354  2.40513  3.72494  3.29354  2.67741  2.69355  4.24690  2.90347  2.73739  3.18146  2.89801  2.37887  2.77519  2.98518  4.58477  3.61503
          0.02410  4.13322  4.85557  0.61958  0.77255  0.48576  0.95510
    122   3.18668  4.47149  4.98536  4.49720  3.66434  4.58909  5.20140  1.15373  4.39149  2.14666  3.45459  4.69665  4.88453  4.64790  4.57643  3.98894  3.45250  1.17146  5.66490  4.46093    129 i - - -
          2.68618  4.42225  2.77519  2.73123  3.46354  2.40513  3.72494  3.29354  2.67741  2.69355  4.24690  2.90347  2.73739  3.18146  2.89801  2.37887  2.77519  2.98518  4.58477  3.61503
          0.02410  4.13322  4.85557  0.61958  0.77255  0.48576  0.95510
    123   3.61023  4.93764  4.59824  4.36930  0.66523  4.22388  4.02122  3.11023  4.27189  2.42309  3.80586  4.32356  4.68187  4.36938  4.32668  3.86162  3.91417  3.11893  4.20612  2.54585    130 F - - -
          2.68618  4.42225  2.77519  2.73123  3.46354  2.40513  3.72494  3.29354  2.67741  2.69355  4.24690  2.90347  2.73739  3.18146  2.89801  2.37887  2.77519  2.98518  4.58477  3.61503
          0.02410  4.13322  4.85557  0.61958  0.77255  0.48576  0.95510
    124   2.68193  4.38816  3.71574  3.30157  3.47433  3.54676  4.14492  2.75635  3.16986  1.29355  3.53125  3.58331  4.08207  3.53598  3.43424  2.16648  3.01356  2.59581  5.07642  3.78618    131 l - - -
          2.68618  4.42225  2.77519  2.73123  3.46354  2.40513  3.72494  3.29354  2.67741  2.69355  4.24690  2.90347  2.73739  3.18146  2.89801  2.37887  2.77519  2.98518  4.58477  3.61503
          0.02410  4.13322  4.85557  0.61958  0.77255  0.48576  0.95510
    125   3.23961  4.59660  4.69079  4.32297  3.56368  4.33667  5.01022  0.80282  4.15642  2.10470  3.46707  4.53311  4.75014  4.48281  4.32437  3.86432  3.53709  1.88940  5.50289  4.25863    132 i - - -
          2.68618  4.42225  2.77519  2.73123  3.46354  2.40513  3.72494  3.29354  2.67741  2.69355  4.24690  2.90347  2.73739  3.18146  2.89801  2.37887  2.77519  2.98518  4.58477  3.61503
          0.02410  4.13322  4.85557  0.61958  0.77255  0.48576  0.95510
    126   3.21801  4.49268  5.01061  4.48735  3.52394  4.63121  5.12661  1.17003  4.37908  1.73425  3.31245  4.69882  4.87426  4.58382  4.54006  4.00716  3.46578  1.40147  5.53507  4.37489    133 i - - -
          2.68618  4.42225  2.77519  2.73123  3.46354  2.40513  3.72494  3.29354  2.67741  2.69355  4.24690  2.90347  2.73739  3.18146  2.89801  2.37887  2.77519  2.98518  4.58477  3.61503
          0.02410  4.13322  4.85557  0.61958  0.77255  0.48576  0.95510
    127   2.57596  4.41882  3.68495  3.45949  4.22431  3.24694  4.45365  3.38458  3.40770  3.23851  4.27851  3.61935  3.97424  3.79096  3.64806  2.78099  0.79581  3.05019  5.63817  4.44348    134 t - - -
          2.68618  4.42225  2.77519  2.73123  3.46354  2.40513  3.72494  3.29354  2.67741  2.69355  4.24690  2.90347  2.73739  3.18146  2.89801  2.37887  2.77519  2.98518  4.58477  3.61503
          0.02410  4.13322  4.85557  0.61958  0.77255  0.48576  0.95510
    128   2.99247  4.36113  4.63175  4.11037  3.62555  4.26146  4.80332  1.34636  4.00499  2.26918  3.46436  4.32527  4.61837  4.27123  4.21453  3.61958  2.62426  1.27715  5.43289  4.22914    135 v - - -
          2.68618  4.42225  2.77519  2.73123  3.46354  2.40513  3.72494  3.29354  2.67741  2.69355  4.24690  2.90347  2.73739  3.18146  2.89801  2.37887  2.77519  2.98518  4.58477  3.61503
          0.02410  4.13322  4.85557  0.61958  0.77255  0.48576  0.95510
    129   2.41768  4.36106  4.54718  4.04048  3.65982  4.16650  4.77470  1.66718  3.94203  2.31260  3.50119  4.25628  4.56598  4.21877  4.16748  3.53405  3.23610  1.07589  5.45565  4.24534    136 v - - -
          2.68618  4.42225  2.77519  2.73123  3.46354  2.40513  3.72494  3.29354  2.67741  2.69355  4.24690  2.90347  2.73739  3.18146  2.89801  2.37887  2.77519  2.98518  4.58477  3.61503
          0.02410  4.13322  4.85557  0.61958  0.77255  0.48576  0.95510
    130   2.88439  5.13207  2.70693  2.46648  4.43162  3.41134  3.77555  3.99415  2.45753  3.51815  4.37812  2.42040  3.94242  1.34727  2.81352  2.86844  3.15565  3.62319  5.60458  4.23453    137 q - - -
          2.68618  4.42225  2.77519  2.73123  3.46354  2.40513  3.72494  3.29354  2.67741  2.69355  4.24690  2.90347  2.73739  3.18146  2.89801  2.37887  2.77519  2.98518  4.58477  3.61503
          0.02410  4.13322  4.85557  0.61958  0.77255  0.48576  0.95510
    131   3.61023  4.93764  4.59824  4.36930  0.66523  4.22388  4.02122  3.11023  4.27189  2.42309  3.80586  4.32356  4.68187  4.36938  4.32668  3.86162  3.91417  3.11893  4.20612  2.54585    138 F - - -
          2.68618  4.42225  2.77519  2.73123  3.46354  2.40513  3.72494  3.29354  2.67741  2.69355  4.24690  2.90347  2.73739  3.18146  2.89801  2.37887  2.77519  2.98518  4.58477  3.61503
          0.02410  4.13322  4.85557  0.61958  0.77255  0.48576  0.95510
    132   3.24017  4.52122  5.00760  4.47461  3.43072  4.62684  5.08136  1.23770  4.35919  1.48166  3.21920  4.68983  4.85587  4.53552  4.50464  3.99702  3.48279  1.56976  5.45849  4.32446    139 i - - -
          2.68618  4.42225  2.77519  2.73123  3.46354  2.40513  3.72494  3.29354  2.67741  2.69355  4.24690  2.90347  2.73739  3.18146  2.89801  2.37887  2.77519  2.98518  4.58477  3.61503
          0.02410  4.13322  4.85557  0.61958  0.77255  0.48576  0.95510
    133   3.01963  4.49922  4.48055  4.15943  3.75546  3.98718  4.92093  2.07566  4.03156  2.40174  3.68801  4.30547  4.53881  4.37605  4.21798  3.51329  3.37835  0.74927  5.58145  4.32615    140 v - - -
          2.68618  4.42225  2.77519  2.73123  3.46354  2.40513  3.72494  3.29354  2.67741  2.69355  4.24690  2.90347  2.73739  3.18146  2.89801  2.37887  2.77519  2.98518  4.58477  3.61503
          0.02410  4.13322  4.85557  0.61958  0.77255  0.48576  0.95510
    134   3.19275  4.49874  4.93083  4.45286  3.60704  4.54261  5.15515  0.96279  4.32793  2.07654  3.40930  4.65699  4.85570  4.59020  4.51160  3.94903  3.46423  1.48162  5.61918  4.41625    141 i - - -
          2.68618  4.42225  2.77519  2.73123  3.46354  2.40513  3.72494  3.29354  2.67741  2.69355  4.24690  2.90347  2.73739  3.18146  2.89801  2.37887  2.77519  2.98518  4.58477  3.61503
          0.02410  4.13322  4.85557  0.61958  0.77255  0.48576  0.95510
    135   1.94842  4.24604  3.64335  3.34119  4.21912  3.10064  4.34221  3.32999  3.31427  3.22133  4.15362  3.47108  3.83514  3.64082  3.59137  2.55882  1.11156  2.94071  5.64260  4.43691    142 t - - -
          2.68618  4.42225  2.77519  2.73123  3.46354  2.40513  3.72494  3.29354  2.67741  2.69355  4.24690  2.90347  2.73739  3.18146  2.89801  2.37887  2.77519  2.98518  4.58477  3.61503
          0.02410  4.13322  4.85557  0.61958  0.77255  0.48576  0.95510
    136   3.23131  5.18710  3.42343  3.00614  4.63400  3.68299  3.93289  4.08203  0.72916  3.59395  4.54901  3.41604  4.17120  3.11507  2.51876  3.26077  3.46886  3.77793  5.58676  4.44125    143 k - - -
          2.68618  4.42225  2.77519  2.73123  3.46354  2.40513  3.72494  3.29354  2.67741  2.69355  4.24690  2.90347  2.73739  3.18146  2.89801  2.37887  2.77519  2.98518  4.58477  3.61503
          0.02410  4.13322  4.85557  0.61958  0.77255  0.48576  0.95510
    137   3.02270  4.76402  3.74921  3.68565  4.80755  0.42038  4.78215  4.47836  3.90194  4.09689  5.08041  3.91458  4.16286  4.20595  4.10187  3.20333  3.52413  3.95619  5.82584  4.92098    144 G - - -
          2.68618  4.42225  2.77519  2.73123  3.46354  2.40513  3.72494  3.29354  2.67741  2.69355  4.24690  2.90347  2.73739  3.18146  2.89801  2.37887  2.77519  2.98518  4.58477  3.61503
          0.02410  4.13322  4.85557  0.61958  0.77255  0.48576  0.95510
    138   1.59222  4.22823  3.54521  3.27156  4.39580  3.00611  4.33381  3.77092  3.32340  3.50157  4.34024  3.39864  3.76639  3.61221  3.62413  1.16379  2.78432  3.22499  5.74925  4.53451    145 s - - -
          2.68618  4.42225  2.77519  2.73123  3.46354  2.40513  3.72494  3.29354  2.67741  2.69355  4.24690  2.90347  2.73739  3.18146  2.89801  2.37887  2.77519  2.98518  4.58477  3.61503
          0.02410  4.13322  4.85557  0.61958  0.77255  0.48576  0.95510
    139   3.20367  5.34385  2.63190  0.70399  4.72696  3.46199  4.08242  4.23462  2.99820  3.81309  4.78444  3.11538  4.08162  3.29819  3.42795  3.16434  3.51274  3.89465  5.84868  4.58200    146 e - - -
          2.68618  4.42225  2.77519  2.73123  3.46354  2.40513  3.72494  3.29354  2.67741  2.69355  4.24690  2.90347  2.73739  3.18146  2.89801  2.37887  2.77519  2.98518  4.58477  3.61503
          0.02410  4.13322  4.85557  0.61958  0.77255  0.48576  0.95510
    140   3.32406  5.12891  3.84362  3.30980  4.55106  3.75128  4.04786  4.11800  2.38895  3.58664  4.58681  3.64593  4.24735  3.26119  0.64416  3.39993  3.57615  3.83230  5.53182  4.42928    147 R - - -
          2.68618  4.42225  2.77519  2.73123  3.46354  2.40513  3.72494  3.29354  2.67741  2.69355  4.24690  2.90347  2.73739  3.18146  2.89801  2.37887  2.77519  2.98518  4.58477  3.61503
          0.02410  4.13322  4.85557  0.61958  0.77255  0.48576  0.95510
    141   3.01963  4.49922  4.48055  4.15943  3.75546  3.98718  4.92093  2.07566  4.03156  2.40174  3.68801  4.30547  4.53881  4.37605  4.21798  3.51329  3.37835  0.74927  5.58145  4.32615    148 v - - -
          2.68618  4.42225  2.77519  2.73123  3.46354  2.40513  3.72494  3.29354  2.67741  2.69355  4.24690  2.90347  2.73739  3.18146  2.89801  2.37887  2.77519  2.98518  4.58477  3.61503
          0.02410  4.13322  4.85557  0.61958  0.77255  0.48576  0.95510
    142   0.69466  4.34360  3.74792  3.56099  4.33221  3.15939  4.54924  3.49831  3.58457  3.36709  4.37656  3.63808  3.92410  3.90285  3.81116  2.69493  2.99085  3.10643  5.73255  4.56505    149 a - - -
          2.68618  4.42225  2.77519  2.73123  3.46354  2.40513  3.72494  3.29354  2.67741  2.69355  4.24690  2.90347  2.73739  3.18146  2.89801  2.37887  2.77519  2.98518  4.58477  3.61503
          0.02410  4.13322  4.85557  0.61958  0.77255  0.48576  0.95510
    143   3.20367  5.34385  2.63190  0.70399  4.72696  3.46199  4.08242  4.23462  2.99820  3.81309  4.78444  3.11538  4.08162  3.29819  3.42795  3.16434  3.51274  3.89465  5.84868  4.58200    150 e - - -
          2.68618  4.42225  2.77519  2.73123  3.46354  2.40513  3.72494  3.29354  2.67741  2.69355  4.24690  2.90347  2.73739  3.18146  2.89801  2.37887  2.77519  2.98518  4.58477  3.61503
          0.02410  4.13322  4.85557  0.61958  0.77255  0.48576  0.95510
    144   3.01963  4.49922  4.48055  4.15943  3.75546  3.98718  4.92093  2.07566  4.03156  2.40174  3.68801  4.30547  4.53881  4.37605  4.21798  3.51329  3.37835  0.74927  5.58145  4.32615    151 v - - -
          2.68618  4.42225  2.77519  2.73123  3.46354  2.40513  3.72494  3.29354  2.67741  2.69355  4.24690  2.90347  2.73739  3.18146  2.89801  2.37887  2.77519  2.98518  4.58477  3.61503
          0.02410  4.13322  4.85557  0.61958  0.77255  0.48576  0.95510
    145   1.45495  4.22418  3.50580  3.22791  4.43959  1.60051  4.31695  3.86294  3.31922  3.54362  4.35435  3.36976  3.74886  3.58435  3.63885  2.03755  2.76746  3.27682  5.77235  4.56628    152 a - - -
          2.68618  4.42225  2.77519  2.73123  3.46354  2.40513  3.72494  3.29354  2.67741  2.69355  4.24690  2.90347  2.73739  3.18146  2.89801  2.37887  2.77519  2.98518  4.58477  3.61503
          0.02410  4.13322  4.85557  0.61958  0.77255  0.48576  0.95510
    146   0.69466  4.34360  3.74792  3.56099  4.33221  3.15939  4.54924  3.49831  3.58457  3.36709  4.37656  3.63808  3.92410  3.90285  3.81116  2.69493  2.99085  3.10643  5.73255  4.56505    153 a - - -
          2.68618  4.42225  2.77519  2.73123  3.46354  2.40513  3.72494  3.29354  2.67741  2.69355  4.24690  2.90347  2.73739  3.18146  2.89801  2.37887  2.77519  2.98518  4.58477  3.61503
          0.02410  4.13322  4.85557  0.61958  0.77255  0.48576  0.95510
    147   3.32406  5.12891  3.84362  3.30980  4.55106  3.75128  4.04786  4.11800  2.38895  3.58664  4.58681  3.64593  4.24735  3.26119  0.64416  3.39993  3.57615  3.83230  5.53182  4.42928    154 R - - -
          2.68618  4.42225  2.77519  2.73123  3.46354  2.40513  3.72494  3.29354  2.67741  2.69355  4.24690  2.90347  2.73739  3.18146  2.89801  2.37887  2.77519  2.98518  4.58477  3.61503
          0.02410  4.13322  4.85557  0.61958  0.77255  0.48576  0.95510
    148   3.61023  4.93764  4.59824  4.36930  0.66523  4.22388  4.02122  3.11023  4.27189  2.42309  3.80586  4.32356  4.68187  4.36938  4.32668  3.86162  3.91417  3.11893  4.20612  2.54585    155 F - - -
          2.68618  4.42225  2.77519  2.73123  3.46354  2.40513  3.72494  3.29354  2.67741  2.69355  4.24690  2.90347  2.73739  3.18146  2.89801  2.37887  2.77519  2.98518  4.58477  3.61503
          0.02410  4.13322  4.85557  0.61958  0.77255  0.48576  0.95510
    149   2.16138  4.52142  3.22142  2.72166  4.08984  3.27800  3.84293  3.48572  2.65780  3.12963  3.96042  3.13461  3.81879  3.03477  2.56053  1.88488  2.11350  3.11420  5.38871  4.10849    156 s - - -
          2.68618  4.42225  2.77519  2.73123  3.46354  2.40513  3.72494  3.29354  2.67741  2.69355  4.24690  2.90347  2.73739  3.18146  2.89801  2.37887  2.77519  2.98518  4.58477  3.61503
          0.02410  4.13322  4.85557  0.61958  0.77255  0.48576  0.95510
    150   3.46105  4.85054  4.60745  4.25636  3.25629  4.31038  4.83121  2.48218  4.02187  0.60967  3.21167  4.50673  4.70587  4.32677  4.15201  3.92400  3.74616  2.58575  5.22178  4.00268    157 L - - -
          2.68618  4.42225  2.77519  2.73123  3.46354  2.40513  3.72494  3.29354  2.67741  2.69355  4.24690  2.90347  2.73739  3.18146  2.89801  2.37887  2.77519  2.98518  4.58477  3.61503
          0.02410  4.13322  4.85557  0.61958  0.77255  0.48576  0.95510
    151   3.29270  5.43596  0.60577  2.53744  4.85338  3.42904  4.19101  4.50585  3.32898  4.07030  5.06194  3.10405  4.10078  3.43599  3.87479  3.23087  3.63946  4.11963  5.96858  4.69325    158 D - - -
          2.68618  4.42225  2.77519  2.73123  3.46354  2.40513  3.72494  3.29354  2.67741  2.69355  4.24690  2.90347  2.73739  3.18146  2.89801  2.37887  2.77519  2.98518  4.58477  3.61503
          0.02410  4.13322  4.85557  0.61958  0.77255  0.48576  0.95510
    152   1.01113  4.23764  3.55528  3.32490  4.43497  1.98346  4.39383  3.79928  3.41802  3.53953  4.38433  3.43632  3.78454  3.68888  3.70487  2.49686  2.81509  3.25016  5.77795  4.59261    159 a - - -
          2.68618  4.42225  2.77519  2.73123  3.46354  2.40513  3.72494  3.29354  2.67741  2.69355  4.24690  2.90347  2.73739  3.18146  2.89801  2.37887  2.77519  2.98518  4.58477  3.61503
          0.02410  4.13322  4.85557  0.61958  0.77255  0.48576  0.95510
    153   3.19557  4.70717  4.34124  3.96242  3.35077  4.03558  4.63736  2.55382  3.71409  1.91263  0.95324  4.20528  4.50437  4.08248  3.88713  3.56825  3.50960  2.58877  5.22165  4.00304    160 m - - -
          2.68618  4.42225  2.77519  2.73123  3.46354  2.40513  3.72494  3.29354  2.67741  2.69355  4.24690  2.90347  2.73739  3.18146  2.89801  2.37887  2.77519  2.98518  4.58477  3.61503
          0.02410  4.13322  4.85557  0.61958  0.77255  0.48576  0.95510
    154   3.13623  4.84133  3.77281  3.65520  4.61497  3.51450  4.70426  4.23647  3.73663  3.83112  4.89726  3.93196  0.45978  4.11712  3.94563  3.31360  3.59968  3.85041  5.72141  4.74165    161 P - - -
          2.68618  4.42225  2.77519  2.73123  3.46354  2.40513  3.72494  3.29354  2.67741  2.69355  4.24690  2.90347  2.73739  3.18146  2.89801  2.37887  2.77519  2.98518  4.58477  3.61503
          0.02410  4.13322  4.85557  0.61958  0.77255  0.48576  0.95510
    155   3.02270  4.76402  3.74921  3.68565  4.80755  0.42038  4.78215  4.47836  3.90194  4.09689  5.08041  3.91458  4.16286  4.20595  4.10187  3.20333  3.52413  3.95619  5.82584  4.92098    162 G - - -
          2.68618  4.42225  2.77519  2.73123  3.46354  2.40513  3.72494  3.29354  2.67741  2.69355  4.24690  2.90347  2.73739  3.18146  2.89801  2.37887  2.77519  2.98518  4.58477  3.61503
          0.02410  4.13322  4.85557  0.61958  0.77255  0.48576  0.95510
    156   3.23131  5.18710  3.42343  3.00614  4.63400  3.68299  3.93289  4.08203  0.72916  3.59395  4.54901  3.41604  4.17120  3.11507  2.51876  3.26077  3.46886  3.77793  5.58676  4.44125    163 k - - -
          2.68618  4.42225  2.77519  2.73123  3.46354  2.40513  3.72494  3.29354  2.67741  2.69355  4.24690  2.90347  2.73739  3.18146  2.89801  2.37887  2.77519  2.98518  4.58477  3.61503
          0.02410  4.13322  4.85557  0.61958  0.77255  0.48576  0.95510
    157   3.11802  5.09405  3.10488  2.87246  4.29622  3.55796  4.03000  3.97602  2.67681  3.45120  4.48006  3.33137  4.12045  0.83243  2.95216  3.15860  3.41871  3.69178  5.52492  4.24000    164 q - - -
          2.68618  4.42225  2.77519  2.73123  3.46354  2.40513  3.72494  3.29354  2.67741  2.69355  4.24690  2.90347  2.73739  3.18146  2.89801  2.37887  2.77519  2.98518  4.58477  3.61503
          0.02410  4.13322  4.85557  0.61958  0.77255  0.48576  0.95510
    158   3.19557  4.70717  4.34124  3.96242  3.35077  4.03558  4.63736  2.55382  3.71409  1.91263  0.95324  4.20528  4.50437  4.08248  3.88713  3.56825  3.50960  2.58877  5.22165  4.00304    165 m - - -
          2.68618  4.42225  2.77519  2.73123  3.46354  2.40513  3.72494  3.29354  2.67741  2.69355  4.24690  2.90347  2.73739  3.18146  2.89801  2.37887  2.77519  2.98518  4.58477  3.61503
          0.02410  4.13322  4.85557  0.61958  0.77255  0.48576  0.95510
    159   1.89480  4.24244  3.50535  3.26226  4.41493  3.00805  4.34388  3.79554  3.32984  3.52980  4.37559  3.39582  3.77316  3.62434  3.62598  0.99679  2.80018  3.24555  5.76936  4.54699    166 s - - -
          2.68618  4.42225  2.77519  2.73123  3.46354  2.40513  3.72494  3.29354  2.67741  2.69355  4.24690  2.90347  2.73739  3.18146  2.89801  2.37887  2.77519  2.98518  4.58477  3.61503
          0.02410  4.13322  4.85557  0.61958  0.77255  0.48576  0.95510
    160   3.23961  4.59660  4.69079  4.32297  3.56368  4.33667  5.01022  0.80282  4.15642  2.10470  3.46707  4.53311  4.75014  4.48281  4.32437  3.86432  3.53709  1.88940  5.50289  4.25863    167 i - - -
          2.68618  4.42225  2.77519  2.73123  3.46354  2.40513  3.72494  3.29354  2.67741  2.69355  4.24690  2.90347  2.73739  3.18146  2.89801  2.37887  2.77519  2.98518  4.58477  3.61503
          0.02410  4.13322  4.85557  0.61958  0.77255  0.48576  0.95510
    161   3.29270  5.43596  0.60577  2.53744  4.85338  3.42904  4.19101  4.50585  3.32898  4.07030  5.06194  3.10405  4.10078  3.43599  3.87479  3.23087  3.63946  4.11963  5.96858  4.69325    168 D - - -
          2.68618  4.42225  2.77519  2.73123  3.46354  2.40513  3.72494  3.29354  2.67741  2.69355  4.24690  2.90347  2.73739  3.18146  2.89801  2.37887  2.77519  2.98518  4.58477  3.61503
          0.02410  4.13322  4.85557  0.61958  0.77255  0.48576  0.95510
    162   1.45171  4.43407  3.15273  2.81567  4.32656  2.53488  4.02329  3.75839  2.93064  3.39283  4.20617  2.47798  3.78227  3.22954  3.33637  2.11915  2.82240  3.27524  5.62350  4.34714    169 a - - -
          2.68618  4.42225  2.77519  2.73123  3.46354  2.40513  3.72494  3.29354  2.67741  2.69355  4.24690  2.90347  2.73739  3.18146  2.89801  2.37887  2.77519  2.98518  4.58477  3.61503
          0.02410  4.13322  4.85557  0.61958  0.77255  0.48576  0.95510
    163   3.09285  5.68312  1.01361  1.81605  4.96882  3.28580  3.88447  4.50581  2.96072  4.00600  4.88736  2.75243  3.93797  3.06255  3.58630  2.95824  3.39513  4.07325  6.14721  4.62356    170 d - - -
          2.68618  4.42225  2.77519  2.73123  3.46354  2.40513  3.72494  3.29354  2.67741  2.69355  4.24690  2.90347  2.73739  3.18146  2.89801  2.37887  2.77519  2.98518  4.58477  3.61503
          0.02410  4.13322  4.85557  0.61958  0.77255  0.48576  0.95510
    164   2.44883  4.46048  4.31718  3.76848  3.24205  4.08276  4.45292  2.30634  3.62198  1.12367  2.58620  4.04897  4.42048  3.87488  3.83434  3.40733  3.23026  2.29075  5.08597  3.94261    171 l - - -
          2.68618  4.42225  2.77519  2.73123  3.46354  2.40513  3.72494  3.29354  2.67741  2.69355  4.24690  2.90347  2.73739  3.18146  2.89801  2.37887  2.77519  2.98518  4.58477  3.61503
          0.02410  4.13322  4.85557  0.61958  0.77255  0.48576  0.95510
    165   3.19250  5.26917  3.65664  2.93954  4.76025  3.77864  3.67858  4.09059  1.54139  3.50769  4.38980  3.31466  4.13762  2.81327  1.14899  3.18594  3.34370  3.77881  5.52199  4.38612    172 r - - -
          2.68618  4.42225  2.77519  2.73123  3.46354  2.40513  3.72494  3.29354  2.67741  2.69355  4.24690  2.90347  2.73739  3.18146  2.89801  2.37887  2.77519  2.98518  4.58477  3.61503
          0.02410  4.13322  4.85557  0.61958  0.77255  0.48576  0.95510
    166   0.95471  4.20479  3.61002  3.35744  4.36281  3.00472  4.38377  3.69771  3.39933  3.46686  4.32251  3.44166  3.77447  3.68522  3.67458  1.98019  2.78713  3.17422  5.73818  4.53316    173 a - - -
          2.68618  4.42225  2.77519  2.73123  3.46354  2.40513  3.72494  3.29354  2.67741  2.69355  4.24690  2.90347  2.73739  3.18146  2.89801  2.37887  2.77519  2.98518  4.58477  3.61503
          0.02410  4.13322  4.85557  0.61958  0.77255  0.48576  0.95510
    167   2.59957  4.62587  2.88919  2.77492  4.53011  1.09169  4.14651  4.07696  3.10054  3.70065  4.55302  2.34501  3.87541  3.38538  3.48628  2.70408  3.04216  3.55514  5.79606  4.50093    174 g - - -
          2.68618  4.42225  2.77519  2.73123  3.46354  2.40513  3.72494  3.29354  2.67741  2.69355  4.24690  2.90347  2.73739  3.18146  2.89801  2.37887  2.77519  2.98518  4.58477  3.61503
          0.02410  4.13322  4.85557  0.61958  0.77255  0.48576  0.95510
    168   2.60010  4.30860  2.93177  2.92366  3.43083  3.58482  3.14957  2.30834  2.87374  2.24374  2.90538  3.32633  3.96252  3.17659  3.22301  2.83217  2.83199  2.32256  4.89329  3.65877    175 l - - -
          2.68618  4.42225  2.77519  2.73123  3.46354  2.40513  3.72494  3.29354  2.67741  2.69355  4.24690  2.90347  2.73739  3.18146  2.89801  2.37887  2.77519  2.98518  4.58477  3.61503
          0.02410  4.13322  4.85557  0.61958  0.77255  0.48576  0.95510
    169   3.27847  4.58008  4.92260  4.42490  3.39969  4.60010  5.04355  1.00338  4.25181  1.62831  3.23321  4.65527  4.85679  4.49271  4.41103  3.99715  3.53034  1.83696  5.43438  4.24047    176 i - - -
          2.68618  4.42225  2.77519  2.73123  3.46354  2.40513  3.72494  3.29354  2.67741  2.69355  4.24690  2.90347  2.73739  3.18146  2.89801  2.37887  2.77519  2.98518  4.58477  3.61503
          0.02410  4.13322  4.85557  0.61958  0.77255  0.48576  0.95510
    170   2.83809  5.17362  1.27084  2.29579  4.67847  3.25330  3.88066  4.19421  2.87633  3.75470  4.59990  2.84672  3.88509  3.05791  3.42568  1.94300  3.17281  3.74897  5.90940  4.46073    177 d - - -
          2.68618  4.42225  2.77519  2.73123  3.46354  2.40513  3.72494  3.29354  2.67741  2.69355  4.24690  2.90347  2.73739  3.18146  2.89801  2.37887  2.77519  2.98518  4.58477  3.61503
          0.02410  4.13322  4.85557  0.61958  0.77255  0.48576  0.95510
    171   1.92691  4.48675  3.23884  2.73063  3.80203  3.40956  3.81176  3.13372  2.69576  2.83997  3.71577  3.16622  3.07208  2.59111  3.08932  2.69703  2.84076  2.23422  5.17955  3.91164    178 a - - -
          2.68618  4.42225  2.77519  2.73123  3.46354  2.40513  3.72494  3.29354  2.67741  2.69355  4.24690  2.90347  2.73739  3.18146  2.89801  2.37887  2.77519  2.98518  4.58477  3.61503
          0.02410  4.13322  4.85557  0.61958  0.77255  0.48576  0.95510
    172   2.42132  5.01036  2.57279  2.14498  4.30098  3.38675  3.60812  3.75343  2.38206  3.29237  4.06968  2.59782  3.79861  2.44485  2.86765  2.61459  2.56378  3.37226  5.47572  3.28360    179 e - - -
          2.68618  4.42225  2.77519  2.73123  3.46354  2.40513  3.72494  3.29354  2.67741  2.69355  4.24690  2.90347  2.73739  3.18146  2.89801  2.37887  2.77519  2.98518  4.58477  3.61503
          0.02410  4.13322  4.85557  0.61958  0.77255  0.48576  0.95510
    173   2.43716  5.14548  2.58310  1.53855  4.48028  2.83225  3.70256  3.93702  2.51849  3.47133  4.27414  2.85426  3.85043  2.44398  3.00009  2.72465  3.01663  3.54615  5.65036  4.25296    180 e - - -
          2.68618  4.42225  2.77519  2.73123  3.46354  2.40513  3.72494  3.29354  2.67741  2.69355  4.24690  2.90347  2.73739  3.18146  2.89801  2.37887  2.77519  2.98518  4.58477  3.61503
          0.02410  4.13322  4.85557  0.61958  0.77255  0.48576  0.95510
    174   0.69466  4.34360  3.74792  3.56099  4.33221  3.15939  4.54924  3.49831  3.58457  3.36709  4.37656  3.63808  3.92410  3.90285  3.81116  2.69493  2.99085  3.10643  5.73255  4.56505    181 a - - -
          2.68618  4.42225  2.77519  2.73123  3.46354  2.40513  3.72494  3.29354  2.67741  2.69355  4.24690  2.90347  2.73739  3.18146  2.89801  2.37887  2.77519  2.98518  4.58477  3.61503
          0.02410  4.13322  4.85557  0.61958  0.77255  0.48576  0.95510
    175   3.19072  5.23597  3.64565  2.95932  4.71103  3.76877  3.70044  4.05693  1.72399  3.49176  4.38395  3.33015  4.14276  2.84180  1.03814  3.19470  3.35189  3.75095  5.51391  4.37503    182 r - - -
          2.68618  4.42225  2.77519  2.73123  3.46354  2.40513  3.72494  3.29354  2.67741  2.69355  4.24690  2.90347  2.73739  3.18146  2.89801  2.37887  2.77519  2.98518  4.58477  3.61503
          0.02410  4.13322  4.85557  0.61958  0.77255  0.48576  0.95510
    176   2.71443  5.20733  2.36524  1.80517  4.53541  3.36924  3.62951  4.01453  2.15578  3.49869  4.26425  2.47971  3.81878  2.74401  2.49601  2.66423  2.95248  3.59122  5.63631  4.22436    183 e - - -
          2.68618  4.42225  2.77519  2.73123  3.46354  2.40513  3.72494  3.29354  2.67741  2.69355  4.24690  2.90347  2.73739  3.18146  2.89801  2.37887  2.77519  2.98518  4.58477  3.61503
          0.02410  4.13322  4.85557  0.61958  0.77255  0.48576  0.95510
    177   3.19073  5.27645  3.65597  2.93306  4.77114  3.77921  3.67387  4.09903  1.47284  3.51192  4.39143  3.30991  4.13531  2.80700  1.20083  3.18165  3.34036  3.78524  5.52429  4.38813    184 r - - -
          2.68618  4.42225  2.77519  2.73123  3.46354  2.40513  3.72494  3.29354  2.67741  2.69355  4.24690  2.90347  2.73739  3.18146  2.89801  2.37887  2.77519  2.98518  4.58477  3.61503
          0.02410  4.13322  4.85557  0.61958  0.77255  0.48576  0.95510
    178   3.32406  5.12891  3.84362  3.30980  4.55106  3.75128  4.04786  4.11800  2.38895  3.58664  4.58681  3.64593  4.24735  3.26119  0.64416  3.39993  3.57615  3.83230  5.53182  4.42928    185 R - - -
          2.68618  4.42225  2.77519  2.73123  3.46354  2.40513  3.72494  3.29354  2.67741  2.69355  4.24690  2.90347  2.73739  3.18146  2.89801  2.37887  2.77519  2.98518  4.58477  3.61503
          0.02410  4.13322  4.85557  0.61958  0.77255  0.48576  0.95510
    179   1.94268  4.69898  2.33730  2.53680  4.36994  3.21963  3.87366  3.79664  2.76609  3.41346  4.22951  3.00647  3.81496  3.04856  3.23149  1.60470  2.91188  3.36300  5.63329  4.29307    186 s - - -
          2.68618  4.42225  2.77519  2.73123  3.46354  2.40513  3.72494  3.29354  2.67741  2.69355  4.24690  2.90347  2.73739  3.18146  2.89801  2.37887  2.77519  2.98518  4.58477  3.61503
          0.02410  4.13322  4.85557  0.61958  0.77255  0.48576  0.95510
    180   2.60085  4.73845  2.67168  2.26355  3.96079  3.44117  3.65301  2.97605  2.47026  2.66226  3.81468  2.98882  3.83279  2.53963  2.92434  2.65313  2.57460  2.75586  5.25524  3.93426    187 e - - -
          2.68618  4.42225  2.77519  2.73123  3.46354  2.40513  3.72494  3.29354  2.67741  2.69355  4.24690  2.90347  2.73739  3.18146  2.89801  2.37887  2.77519  2.98518  4.58477  3.61503
          0.02410  4.13322  4.85557  0.61958  0.77255  0.48576  0.95510
    181   3.37946  4.68353  4.98892  4.45924  3.20457  4.66492  5.01289  1.61597  4.28767  0.92965  3.01025  4.70625  4.85837  4.43728  4.40838  4.04514  3.61285  2.12132  5.30365  4.19202    188 l - - -
          2.68618  4.42225  2.77519  2.73123  3.46354  2.40513  3.72494  3.29354  2.67741  2.69355  4.24690  2.90347  2.73739  3.18146  2.89801  2.37887  2.77519  2.98518  4.58477  3.61503
          0.02410  4.13322  4.85557  0.61958  0.77255  0.48576  0.95510
    182   2.40049  5.20731  2.55932  1.58186  4.52304  3.35675  3.69090  3.98887  2.49929  3.50708  4.30442  2.43073  3.85115  2.43536  2.98298  2.73014  3.02808  3.59145  5.67336  4.26589    189 e - - -
          2.68618  4.42225  2.77519  2.73123  3.46354  2.40513  3.72494  3.29354  2.67741  2.69355  4.24690  2.90347  2.73739  3.18146  2.89801  2.37887  2.77519  2.98518  4.58477  3.61503
          0.02410  4.13322  4.85557  0.61958  0.77255  0.48576  0.95510
    183   2.90629  5.03332  3.38594  2.72343  4.36641  3.63813  3.65158  3.72769  1.54459  3.24973  3.07820  3.16630  4.00016  2.79324  1.71943  2.92763  3.09591  3.42298  5.40428  4.17650    190 k - - -
          2.68618  4.42225  2.77519  2.73123  3.46354  2.40513  3.72494  3.29354  2.67741  2.69355  4.24690  2.90347  2.73739  3.18146  2.89801  2.37887  2.77519  2.98518  4.58477  3.61503
          0.02410  4.13322  4.85557  0.61958  0.77255  0.48576  0.95510
    184   3.20367  5.34385  2.63190  0.70399  4.72696  3.46199  4.08242  4.23462  2.99820  3.81309  4.78444  3.11538  4.08162  3.29819  3.42795  3.16434  3.51274  3.89465  5.84868  4.58200    191 e - - -
          2.68618  4.42225  2.77519  2.73123  3.46354  2.40513  3.72494  3.29354  2.67741  2.69355  4.24690  2.90347  2.73739  3.18146  2.89801  2.37887  2.77519  2.98518  4.58477  3.61503
          0.02410  4.13322  4.85557  0.61958  0.77255  0.48576  0.95510
    185   2.46394  4.38349  3.45635  3.29281  4.34889  3.10968  4.39094  3.91121  3.38475  3.61387  4.52294  3.46898  3.87173  3.71452  3.65660  0.75628  2.96512  3.38759  5.70162  4.43632    192 s - - -
          2.68618  4.42225  2.77519  2.73123  3.46354  2.40513  3.72494  3.29354  2.67741  2.69355  4.24690  2.90347  2.73739  3.18146  2.89801  2.37887  2.77519  2.98518  4.58477  3.61503
          0.02410  4.13322  4.85557  0.61958  0.77255  0.48576  0.95510
    186   2.94424  5.25617  2.63195  2.06986  4.55993  3.43145  3.76226  4.02780  2.44284  3.53884  4.40365  2.94410  3.95128  1.34002  2.80989  2.90130  3.19366  3.67164  5.67939  4.32719    193 q - - -
          2.68618  4.42225  2.77519  2.73123  3.46354  2.40513  3.72494  3.29354  2.67741  2.69355  4.24690  2.90347  2.73739  3.18146  2.89801  2.37887  2.77519  2.98518  4.58477  3.61503
          0.02410  4.13322  4.85557  0.61958  0.77255  0.48576  0.95510
    187   3.39060  4.70878  4.97860  4.41030  2.39651  4.62016  4.80834  2.30320  4.27662  0.86000  2.38907  4.63578  4.78079  4.32187  4.35902  3.96272  3.60310  2.48443  5.05013  3.89605    194 l - - -
          2.68618  4.42225  2.77519  2.73123  3.46354  2.40513  3.72494  3.29354  2.67741  2.69355  4.24690  2.90347  2.73739  3.18146  2.89801  2.37887  2.77519  2.98518  4.58477  3.61503
          0.02410  4.13322  4.85557  0.61958  0.77255  0.48576  0.95510
    188   3.67699  4.95708  4.56088  4.20807  1.44629  4.41386  2.51136  3.54917  4.06836  2.91161  4.11238  4.04736  4.72352  4.08764  4.15746  3.75601  3.89182  3.42150  3.65317  1.09099    195 y - - -
          2.68618  4.42225  2.77519  2.73123  3.46354  2.40513  3.72494  3.29354  2.67741  2.69355  4.24690  2.90347  2.73739  3.18146  2.89801  2.37887  2.77519  2.98518  4.58477  3.61503
          0.02410  4.13322  4.85557  0.61958  0.77255  0.48576  0.95510
    189   3.02270  4.76402  3.74921  3.68565  4.80755  0.42038  4.78215  4.47836  3.90194  4.09689  5.08041  3.91458  4.16286  4.20595  4.10187  3.20333  3.52413  3.95619  5.82584  4.92098    196 G - - -
          2.68618  4.42225  2.77519  2.73123  3.46354  2.40513  3.72494  3.29354  2.67741  2.69355  4.24690  2.90347  2.73739  3.18146  2.89801  2.37887  2.77519  2.98518  4.58477  3.61503
          0.02410  4.13322  4.85557  0.61958  0.77255  0.48576  0.95510
    190   1.38423  4.22892  3.52037  3.20783  4.40881  2.32852  4.28574  3.83258  3.27347  3.50841  4.31864  3.36184  3.74865  3.54657  3.60110  1.56619  2.76203  3.26025  5.74019  4.52973    197 a - - -
          2.68618  4.42225  2.77519  2.73123  3.46354  2.40513  3.72494  3.29354  2.67741  2.69355  4.24690  2.90347  2.73739  3.18146  2.89801  2.37887  2.77519  2.98518  4.58477  3.61503
          0.02410  4.13322  4.85557  0.61958  0.77255  0.48576  0.95510
    191   3.22154  4.61360  4.64489  4.12128  2.13612  4.33163  4.46335  2.39762  3.97628  1.63154  1.42297  4.31810  4.60859  4.12041  4.11245  3.68074  3.45718  2.48995  4.80882  3.45554    198 m - - -
          2.68618  4.42225  2.77519  2.73123  3.46354  2.40513  3.72494  3.29354  2.67741  2.69355  4.24690  2.90347  2.73739  3.18146  2.89801  2.37887  2.77519  2.98518  4.58477  3.61503
          0.02410  4.13322  4.85557  0.61958  0.77255  0.48576  0.95510
    192   3.29270  5.43596  0.60577  2.53744  4.85338  3.42904  4.19101  4.50585  3.32898  4.07030  5.06194  3.10405  4.10078  3.43599  3.87479  3.23087  3.63946  4.11963  5.96858  4.69325    199 D - - -
          2.68618  4.42225  2.77519  2.73123  3.46354  2.40513  3.72494  3.29354  2.67741  2.69355  4.24690  2.90347  2.73739  3.18146  2.89801  2.37887  2.77519  2.98518  4.58477  3.61503
          0.02410  4.13322  4.85557  0.61958  0.77255  0.48576  0.95510
    193   3.02270  4.76402  3.74921  3.68565  4.80755  0.42038  4.78215  4.47836  3.90194  4.09689  5.08041  3.91458  4.16286  4.20595  4.10187  3.20333  3.52413  3.95619  5.82584  4.92098    200 G - - -
          2.68618  4.42225  2.77519  2.73123  3.46354  2.40513  3.72494  3.29354  2.67741  2.69355  4.24690  2.90347  2.73739  3.18146  2.89801  2.37887  2.77519  2.98518  4.58477  3.61503
          0.02410  4.13322  4.85557  0.61958  0.77255  0.48576  0.95510
    194   0.69466  4.34360  3.74792  3.56099  4.33221  3.15939  4.54924  3.49831  3.58457  3.36709  4.37656  3.63808  3.92410  3.90285  3.81116  2.69493  2.99085  3.10643  5.73255  4.56505    201 a - - -
          2.68618  4.42225  2.77519  2.73123  3.46354  2.40513  3.72494  3.29354  2.67741  2.69355  4.24690  2.90347  2.73739  3.18146  2.89801  2.37887  2.77519  2.98518  4.58477  3.61503
          0.02410  4.13322  4.85557  0.61958  0.77255  0.48576  0.95510
    195   3.19557  4.70717  4.34124  3.96242  3.35077  4.03558  4.63736  2.55382  3.71409  1.91263  0.95324  4.20528  4.50437  4.08248  3.88713  3.56825  3.50960  2.58877  5.22165  4.00304    202 m - - -
          2.68618  4.42225  2.77519  2.73123  3.46354  2.40513  3.72494  3.29354  2.67741  2.69355  4.24690  2.90347  2.73739  3.18146  2.89801  2.37887  2.77519  2.98518  4.58477  3.61503
          0.02410  4.13322  4.85557  0.61958  0.77255  0.48576  0.95510
    196   3.23131  5.18710  3.42343  3.00614  4.63400  3.68299  3.93289  4.08203  0.72916  3.59395  4.54901  3.41604  4.17120  3.11507  2.51876  3.26077  3.46886  3.77793  5.58676  4.44125    203 k - - -
          2.68618  4.42225  2.77519  2.73123  3.46354  2.40513  3.72494  3.29354  2.67741  2.69355  4.24690  2.90347  2.73739  3.18146  2.89801  2.37887  2.77519  2.98518  4.58477  3.61503
          0.02410  4.13322  4.85557  0.61958  0.77255  0.48576  0.95510
    197   3.61023  4.93764  4.59824  4.36930  0.66523  4.22388  4.02122  3.11023  4.27189  2.42309  3.80586  4.32356  4.68187  4.36938  4.32668  3.86162  3.91417  3.11893  4.20612  2.54585    204 F - - -
          2.68618  4.42225  2.77519  2.73123  3.46354  2.40513  3.72494  3.29354  2.67741  2.69355  4.24690  2.90347  2.73739  3.18146  2.89801  2.37887  2.77519  2.98518  4.58477  3.61503
          0.02410  4.13322  4.85557  0.61958  0.77255  0.48576  0.95510
    198   3.17884  4.46654  4.97193  4.48380  3.67334  4.57722  5.19191  1.29082  4.37859  2.16342  3.46550  4.68383  4.87722  4.63887  4.56659  3.97631  3.44545  1.04687  5.66614  4.45831    205 v - - -
          2.68618  4.42225  2.77519  2.73123  3.46354  2.40513  3.72494  3.29354  2.67741  2.69355  4.24690  2.90347  2.73739  3.18146  2.89801  2.37887  2.77519  2.98518  4.58477  3.61503
          0.02410  4.13322  4.85557  0.61958  0.77255  0.48576  0.95510
    199   2.96497  5.17838  2.98312  2.60750  4.59105  3.52930  3.72589  4.02893  1.15092  3.52221  4.37532  2.48254  3.99777  2.87282  2.47220  2.95057  3.19622  3.66957  5.58971  4.31583    206 k - - -
          2.68618  4.42225  2.77519  2.73123  3.46354  2.40513  3.72494  3.29354  2.67741  2.69355  4.24690  2.90347  2.73739  3.18146  2.89801  2.37887  2.77519  2.98518  4.58477  3.61503
          0.02410  4.13322  4.85557  0.61958  0.77255  0.48576  0.95510
    200   3.02270  4.76402  3.74921  3.68565  4.80755  0.42038  4.78215  4.47836  3.90194  4.09689  5.08041  3.91458  4.16286  4.20595  4.10187  3.20333  3.52413  3.95619  5.82584  4.92098    207 G - - -
          2.68618  4.42225  2.77519  2.73123  3.46354  2.40513  3.72494  3.29354  2.67741  2.69355  4.24690  2.90347  2.73739  3.18146  2.89801  2.37887  2.77519  2.98518  4.58477  3.61503
          0.02410  4.13322  4.85557  0.61958  0.77255  0.48576  0.95510
    201   3.29270  5.43596  0.60577  2.53744  4.85338  3.42904  4.19101  4.50585  3.32898  4.07030  5.06194  3.10405  4.10078  3.43599  3.87479  3.23087  3.63946  4.11963  5.96858  4.69325    208 D - - -
          2.68618  4.42225  2.77519  2.73123  3.46354  2.40513  3.72494  3.29354  2.67741  2.69355  4.24690  2.90347  2.73739  3.18146  2.89801  2.37887  2.77519  2.98518  4.58477  3.61503
          0.02410  4.13322  4.85557  0.61958  0.77255  0.48576  0.95510
    202   1.07958  4.25124  3.87537  3.51082  3.97942  3.25170  4.41602  2.81367  3.44552  2.86520  3.91188  3.62113  3.94898  3.75421  3.70785  2.69378  2.89339  2.09811  5.52796  4.31181    209 a - - -
          2.68618  4.42225  2.77519  2.73123  3.46354  2.40513  3.72494  3.29354  2.67741  2.69355  4.24690  2.90347  2.73739  3.18146  2.89801  2.37887  2.77519  2.98518  4.58477  3.61503
          0.02410  4.13322  4.85557  0.61958  0.77255  0.48576  0.95510
    203   3.19274  4.49681  4.93596  4.45684  3.61090  4.54722  5.15930  0.96920  4.33365  2.08061  3.41182  4.66081  4.85841  4.59492  4.51737  3.95294  3.46363  1.46577  5.62273  4.42033    210 i - - -
          2.68618  4.42225  2.77519  2.73123  3.46354  2.40513  3.72494  3.29354  2.67741  2.69355  4.24690  2.90347  2.73739  3.18146  2.89801  2.37887  2.77519  2.98518  4.58477  3.61503
          0.02410  4.13322  4.85557  0.61958  0.77255  0.48576  0.95510
    204   0.69466  4.34360  3.74792  3.56099  4.33221  3.15939  4.54924  3.49831  3.58457  3.36709  4.37656  3.63808  3.92410  3.90285  3.81116  2.69493  2.99085  3.10643  5.73255  4.56505    211 a - - -
          2.68618  4.42225  2.77519  2.73123  3.46354  2.40513  3.72494  3.29354  2.67741  2.69355  4.24690  2.90347  2.73739  3.18146  2.89801  2.37887  2.77519  2.98518  4.58477  3.61503
          0.02410  4.13322  4.85557  0.61958  0.77255  0.48576  0.95510
    205   2.35740  4.31466  3.31132  3.16585  4.53490  1.03643  4.36019  4.02993  3.37330  3.70159  4.53019  3.35764  3.79349  3.64185  3.68185  1.99284  2.86549  3.41389  5.84907  4.62459    212 g - - -
          2.68618  4.42225  2.77519  2.73123  3.46354  2.40513  3.72494  3.29354  2.67741  2.69355  4.24690  2.90347  2.73739  3.18146  2.89801  2.37887  2.77519  2.98518  4.58477  3.61503
          0.02410  4.13322  4.85557  0.61958  0.77255  0.48576  0.95510
    206   3.35670  4.65509  4.99666  4.46764  3.23715  4.66042  5.02460  1.45608  4.30223  1.03713  3.04212  4.70729  4.85959  4.45643  4.42472  4.04023  3.59176  2.05605  5.32557  4.20864    213 l - - -
          2.68618  4.42225  2.77519  2.73123  3.46354  2.40513  3.72494  3.29354  2.67741  2.69355  4.24690  2.90347  2.73739  3.18146  2.89801  2.37887  2.77519  2.98518  4.58477  3.61503
          0.02410  4.13322  4.85557  0.61958  0.77255  0.48576  0.95510
    207   3.19064  4.48006  4.97475  4.48849  3.64591  4.58077  5.19157  1.05610  4.37813  2.12165  3.43816  4.68964  4.87896  4.63417  4.56212  3.98206  3.45749  1.29878  5.65219  4.45061    214 i - - -
          2.68618  4.42225  2.77519  2.73123  3.46354  2.40513  3.72494  3.29354  2.67741  2.69355  4.24690  2.90347  2.73739  3.18146  2.89801  2.37887  2.77519  2.98518  4.58477  3.61503
          0.02410  4.13322  4.85557  0.61958  0.77255  0.48576  0.95510
    208   3.23961  4.59660  4.69079  4.32297  3.56368  4.33667  5.01022  0.80282  4.15642  2.10470  3.46707  4.53311  4.75014  4.48281  4.32437  3.86432  3.53709  1.88940  5.50289  4.25863    215 i - - -
          2.68618  4.42225  2.77519  2.73123  3.46354  2.40513  3.72494  3.29354  2.67741  2.69355  4.24690  2.90347  2.73739  3.18146  2.89801  2.37887  2.77519  2.98518  4.58477  3.61503
          0.02410  4.13322  4.85557  0.61958  0.77255  0.48576  0.95510
    209   2.67137  4.22495  4.00397  3.46588  3.47001  3.72023  4.20633  1.57353  3.37029  2.40389  3.41373  3.72659  4.15948  3.64906  3.62544  2.57004  2.50779  1.87773  5.03670  3.82814    216 i - - -
          2.68618  4.42225  2.77519  2.73123  3.46354  2.40513  3.72494  3.29354  2.67741  2.69355  4.24690  2.90347  2.73739  3.18146  2.89801  2.37887  2.77519  2.98518  4.58477  3.61503
          0.02410  4.13322  4.85557  0.61958  0.77255  0.48576  0.95510
    210   2.08099  4.32995  4.15908  3.61929  2.07865  3.89162  4.18630  2.42973  3.51196  1.62915  3.19917  3.86003  4.26836  3.74158  3.72499  3.20755  3.08117  2.34237  4.79716  3.49068    217 l - - -
          2.68618  4.42225  2.77519  2.73123  3.46354  2.40513  3.72494  3.29354  2.67741  2.69355  4.24690  2.90347  2.73739  3.18146  2.89801  2.37887  2.77519  2.98518  4.58477  3.61503
          0.02410  4.13322  4.85557  0.61958  0.77255  0.48576  0.95510
    211   3.18249  4.46795  4.98073  4.49233  3.67125  4.58484  5.19848  1.23374  4.38751  2.15818  3.46212  4.69178  4.88200  4.64581  4.57399  3.98415  3.44853  1.09303  5.66735  4.46120    218 v - - -
          2.68618  4.42225  2.77519  2.73123  3.46354  2.40513  3.72494  3.29354  2.67741  2.69355  4.24690  2.90347  2.73739  3.18146  2.89801  2.37887  2.77519  2.98518  4.58477  3.61503
          0.02410  4.13322  4.85557  0.61958  0.77255  0.48576  0.95510
    212   2.96400  4.95498  2.88923  2.80531  4.36228  3.37880  4.16617  4.13817  3.09708  3.75704  4.71695  0.76762  4.04696  3.44618  3.45486  3.02543  3.35860  3.73323  5.63818  4.29716    219 n - - -
          2.68618  4.42225  2.77519  2.73123  3.46354  2.40513  3.72494  3.29354  2.67741  2.69355  4.24690  2.90347  2.73739  3.18146  2.89801  2.37887  2.77519  2.98518  4.58477  3.61503
          0.02410  4.13322  4.85557  0.61958  0.77255  0.48576  0.95510
    213   3.23769  4.55095  4.96890  4.39017  2.58747  4.50506  4.80404  1.52555  4.25796  1.25447  2.39515  4.57334  4.70724  4.31969  4.32746  3.84323  3.45760  2.24888  5.10687  4.01847    220 l - - -
          2.68618  4.42225  2.77519  2.73123  3.46354  2.40513  3.72494  3.29354  2.67741  2.69355  4.24690  2.90347  2.73739  3.18146  2.89801  2.37887  2.77519  2.98518  4.58477  3.61503
          0.02410  4.13322  4.85557  0.61958  0.77255  0.48576  0.95510
    214   3.24232  4.52356  5.00749  4.47482  3.42955  4.62842  5.08274  1.22413  4.35868  1.48529  3.21803  4.69095  4.85716  4.53556  4.50452  3.99895  3.48502  1.58409  5.45917  4.32503    221 i - - -
          2.68618  4.42225  2.77519  2.73123  3.46354  2.40513  3.72494  3.29354  2.67741  2.69355  4.24690  2.90347  2.73739  3.18146  2.89801  2.37887  2.77519  2.98518  4.58477  3.61503
          0.02410  4.13322  4.85557  0.61958  0.77255  0.48576  0.95510
    215   1.89012  4.29029  3.44342  3.28398  4.52537  1.00137  4.42268  3.91075  3.44850  3.64502  4.49959  3.42785  3.80688  3.71857  3.73405  2.53651  2.86904  3.33869  5.84642  4.66244    222 g - - -
          2.68618  4.42225  2.77519  2.73123  3.46354  2.40513  3.72494  3.29354  2.67741  2.69355  4.24690  2.90347  2.73739  3.18146  2.89801  2.37887  2.77519  2.98518  4.58477  3.61503
          0.02410  4.13322  4.85557  0.61958  0.77255  0.48576  0.95510
    216   3.02270  4.76402  3.74921  3.68565  4.80755  0.42038  4.78215  4.47836  3.90194  4.09689  5.08041  3.91458  4.16286  4.20595  4.10187  3.20333  3.52413  3.95619  5.82584  4.92098    223 G - - -
          2.68618  4.42225  2.77519  2.73123  3.46354  2.40513  3.72494  3.29354  2.67741  2.69355  4.24690  2.90347  2.73739  3.18146  2.89801  2.37887  2.77519  2.98518  4.58477  3.61503
          0.02410  4.13322  4.85557  0.61958  0.77255  0.48576  0.95510
    217   3.24805  4.53048  5.00749  4.47349  3.41361  4.62924  5.07688  1.23809  4.35565  1.44441  3.20196  4.69086  4.85533  4.52813  4.49912  3.99915  3.48993  1.61617  5.44748  4.31756    224 i - - -
          2.68618  4.42225  2.77519  2.73123  3.46354  2.40513  3.72494  3.29354  2.67741  2.69355  4.24690  2.90347  2.73739  3.18146  2.89801  2.37887  2.77519  2.98518  4.58477  3.61503
          0.02410  4.13322  4.85557  0.61958  0.77255  0.48576  0.95510
    218   2.04135  4.24523  3.62219  3.14851  3.88015  3.22458  4.10407  3.09718  3.10712  2.92752  3.81625  3.39414  3.84991  3.40720  3.43653  1.75648  2.36370  2.00158  5.30532  4.08447    225 s - - -
          2.68618  4.42225  2.77519  2.73123  3.46354  2.40513  3.72494  3.29354  2.67741  2.69355  4.24690  2.90347  2.73739  3.18146  2.89801  2.37887  2.77519  2.98518  4.58477  3.61503
          0.02410  4.13322  4.85557  0.61958  0.77255  0.48576  0.95510
    219   3.19165  4.48463  4.96544  4.48067  3.63612  4.57299  5.18362  1.02459  4.36723  2.10948  3.43022  4.68279  4.87403  4.62407  4.55110  3.97523  3.45939  1.35119  5.64445  4.44329    226 i - - -
          2.68618  4.42225  2.77519  2.73123  3.46354  2.40513  3.72494  3.29354  2.67741  2.69355  4.24690  2.90347  2.73739  3.18146  2.89801  2.37887  2.77519  2.98518  4.58477  3.61503
          0.02410  4.13322  4.85557  0.61958  0.77255  0.48576  0.95510
    220   3.02270  4.76402  3.74921  3.68565  4.80755  0.42038  4.78215  4.47836  3.90194  4.09689  5.08041  3.91458  4.16286  4.20595  4.10187  3.20333  3.52413  3.95619  5.82584  4.92098    227 G - - -
          2.68618  4.42225  2.77519  2.73123  3.46354  2.40513  3.72494  3.29354  2.67741  2.69355  4.24690  2.90347  2.73739  3.18146  2.89801  2.37887  2.77519  2.98518  4.58477  3.61503
          0.02410  4.13322  4.85557  0.61958  0.77255  0.48576  0.95510
    221   2.72814  4.20424  4.13910  3.57180  3.32553  3.84968  4.20867  2.01002  3.46122  2.22031  2.48297  3.81863  4.22044  3.71019  3.67843  2.63248  2.97273  1.58258  4.92591  3.73050    228 v - - -
          2.68618  4.42225  2.77519  2.73123  3.46354  2.40513  3.72494  3.29354  2.67741  2.69355  4.24690  2.90347  2.73739  3.18146  2.89801  2.37887  2.77519  2.98518  4.58477  3.61503
          0.02410  4.13322  4.85557  0.61958  0.77255  0.48576  0.95510
    222   2.55802  4.29180  3.62265  3.09575  3.58971  3.48258  4.00204  2.72148  3.01851  2.25005  3.54154  3.42771  3.97216  3.33782  3.34246  2.47016  1.80515  2.18610  5.07066  3.84105    229 t - - -
          2.68618  4.42225  2.77519  2.73123  3.46354  2.40513  3.72494  3.29354  2.67741  2.69355  4.24690  2.90347  2.73739  3.18146  2.89801  2.37887  2.77519  2.98518  4.58477  3.61503
          0.02410  4.13322  4.85557  0.61958  0.77255  0.48576  0.95510
    223   2.67252  4.70843  3.17849  2.60780  3.84918  3.51480  3.68092  3.30014  2.42250  2.91388  3.09851  3.08846  3.89830  1.94830  2.52492  2.74963  2.89659  3.02576  5.16971  3.13386    230 q - - -
          2.68618  4.42225  2.77519  2.73123  3.46354  2.40513  3.72494  3.29354  2.67741  2.69355  4.24690  2.90347  2.73739  3.18146  2.89801  2.37887  2.77519  2.98518  4.58477  3.61503
          0.02410  4.13322  4.85557  0.61958  0.77255  0.48576  0.95510
    224   2.96750  5.16163  3.30375  2.69565  4.50571  3.63962  1.94546  3.92851  1.65576  3.39995  4.24123  3.14555  4.01299  2.77917  1.99633  2.95942  3.15175  3.59547  5.46665  4.22455    231 k - - -
          2.68618  4.42225  2.77519  2.73123  3.46354  2.40513  3.72494  3.29354  2.67741  2.69355  4.24690  2.90347  2.73739  3.18146  2.89801  2.37887  2.77519  2.98518  4.58477  3.61503
          0.02410  4.13322  4.85557  0.61958  0.77255  0.48576  0.95510
    225   2.59822  4.62236  2.89447  2.78093  4.52996  1.08288  4.15076  4.07755  3.10567  3.70209  4.55483  2.36397  3.87567  3.39076  3.48985  2.70384  3.04202  3.55474  5.79632  4.50255    232 g - - -
          2.68618  4.42225  2.77519  2.73123  3.46354  2.40513  3.72494  3.29354  2.67741  2.69355  4.24690  2.90347  2.73739  3.18146  2.89801  2.37887  2.77519  2.98518  4.58477  3.61503
          0.02410  4.13322  4.85557  0.61958  0.77255  0.48576  0.95510
    226   3.32343  4.70384  4.74370  4.20159  3.11821  4.48495  4.78235  2.28238  3.99218  1.21364  1.44759  4.47628  4.71671  4.19596  4.14111  3.84613  3.55511  2.40544  5.16760  4.04861    233 l - - -
          2.68618  4.42225  2.77519  2.73123  3.46354  2.40513  3.72494  3.29354  2.67741  2.69355  4.24690  2.90347  2.73739  3.18146  2.89801  2.37887  2.77519  2.98518  4.58477  3.61503
          0.02410  4.13322  4.85557  0.61958  0.77255  0.48576  0.95510
    227   2.21963  4.61330  2.54900  2.60171  4.20623  3.25037  3.85341  3.60130  2.73038  3.24723  4.07299  3.05412  3.81532  3.03715  3.17512  2.30276  1.67493  3.21098  5.49922  4.18667    234 t - - -
          2.68618  4.42225  2.77519  2.73123  3.46354  2.40513  3.72494  3.29354  2.67741  2.69355  4.24690  2.90347  2.73739  3.18146  2.89801  2.37887  2.77519  2.98518  4.58477  3.61503
          0.02410  4.13322  4.85557  0.61958  0.77255  0.48576  0.95510
    228   1.92335  4.30094  4.07364  3.51159  3.34446  3.87749  4.24008  2.28849  3.41426  1.77477  2.69781  3.80560  4.24702  3.67603  3.66648  3.17659  3.03270  1.92456  5.00655  3.82167    235 l - - -
          2.68618  4.42225  2.77519  2.73123  3.46354  2.40513  3.72494  3.29354  2.67741  2.69355  4.24690  2.90347  2.73739  3.18146  2.89801  2.37887  2.77519  2.98518  4.58477  3.61503
          0.02410  4.13322  4.85557  0.61958  0.77255  0.48576  0.95510
    229   1.63873  4.23466  3.48701  3.19791  4.44496  1.61024  4.29626  3.87472  3.28770  3.54665  4.35381  3.35535  3.74767  3.55565  3.61656  1.78878  2.76729  3.28633  5.77117  4.55999    236 g - - -
          2.68618  4.42225  2.77519  2.73123  3.46354  2.40513  3.72494  3.29354  2.67741  2.69355  4.24690  2.90347  2.73739  3.18146  2.89801  2.37887  2.77519  2.98518  4.58477  3.61503
          0.02410  4.13322  4.85557  0.61958  0.77255  0.48576  0.95510
    230   2.79000  5.30344  2.16589  1.64137  4.61409  2.81651  3.69274  4.10490  2.54963  3.59902  4.38406  2.79525  3.84018  2.42845  3.07933  2.40808  3.04378  3.68158  5.75352  4.30992    237 e - - -
          2.68618  4.42225  2.77519  2.73123  3.46354  2.40513  3.72494  3.29354  2.67741  2.69355  4.24690  2.90347  2.73739  3.18146  2.89801  2.37887  2.77519  2.98518  4.58477  3.61503
          0.02410  4.13322  4.85557  0.61958  0.77255  0.48576  0.95510
    231   0.69466  4.34360  3.74792  3.56099  4.33221  3.15939  4.54924  3.49831  3.58457  3.36709  4.37656  3.63808  3.92410  3.90285  3.81116  2.69493  2.99085  3.10643  5.73255  4.56505    238 a - - -
          2.68618  4.42225  2.77519  2.73123  3.46354  2.40513  3.72494  3.29354  2.67741  2.69355  4.24690  2.90347  2.73739  3.18146  2.89801  2.37887  2.77519  2.98518  4.58477  3.61503
          0.02410  4.13322  4.85557  0.61958  0.77255  0.48576  0.95510
    232   1.71969  4.39436  3.92637  3.48314  3.51480  3.65292  4.31725  2.51509  3.36090  1.42374  3.44604  3.74221  4.17705  3.69273  3.61911  3.04296  3.07095  2.38705  5.20392  3.98263    239 l - - -
          2.68618  4.42225  2.77519  2.73123  3.46354  2.40513  3.72494  3.29354  2.67741  2.69355  4.24690  2.90347  2.73739  3.18146  2.89801  2.37887  2.77519  2.98518  4.58477  3.61503
          0.02410  4.13322  4.85557  0.61958  0.77255  0.48576  0.95510
    233   2.70505  5.03946  2.79640  2.37683  4.32507  3.40369  2.56776  3.79875  2.38598  3.33670  4.13478  2.53694  3.84360  2.21332  2.82253  2.21704  2.94406  3.42654  5.49798  4.12655    240 q - - -
          2.68618  4.42225  2.77519  2.73123  3.46354  2.40513  3.72494  3.29354  2.67741  2.69355  4.24690  2.90347  2.73739  3.18146  2.89801  2.37887  2.77519  2.98518  4.58477  3.61503
          0.02410  4.13322  4.85557  0.61958  0.77255  0.48576  0.95510
    234   2.65896  4.34116  3.60568  3.03447  3.45732  3.64310  3.91306  2.36978  2.88640  1.99542  3.40306  3.41671  4.02673  3.24936  2.73182  2.91054  2.10573  2.48058  4.95295  3.72943    241 l - - -
          2.68618  4.42225  2.77519  2.73123  3.46354  2.40513  3.72494  3.29354  2.67741  2.69355  4.24690  2.90347  2.73739  3.18146  2.89801  2.37887  2.77519  2.98518  4.58477  3.61503
          0.02410  4.13322  4.85557  0.61958  0.77255  0.48576  0.95510
    235   3.78443  5.00681  4.69738  4.40927  1.66115  4.48649  3.53140  3.47812  4.25270  2.79045  4.07445  4.15104  4.79976  4.21845  4.28436  3.86816  4.00877  3.40507  3.66586  0.80957    242 y - - -
          2.68618  4.42225  2.77519  2.73123  3.46354  2.40513  3.72494  3.29354  2.67741  2.69355  4.24690  2.90347  2.73739  3.18146  2.89801  2.37887  2.77519  2.98518  4.58477  3.61503
          0.02410  4.13322  4.85557  0.61958  0.77255  0.48576  0.95510
    236   1.93626  4.23961  3.55958  3.18829  4.25159  3.05634  4.22304  3.60023  3.18861  3.32836  4.16750  3.36792  3.77377  3.48963  3.51365  1.76800  1.48133  3.12217  5.60971  4.39427    243 t - - -
          2.68618  4.42225  2.77519  2.73123  3.46354  2.40513  3.72494  3.29354  2.67741  2.69355  4.24690  2.90347  2.73739  3.18146  2.89801  2.37887  2.77519  2.98518  4.58477  3.61503
          0.02410  4.13322  4.85557  0.61958  0.77255  0.48576  0.95510
    237   3.17692  4.48141  4.92477  4.36506  3.30666  4.50334  4.89061  1.60925  4.24798  1.40563  2.59827  4.56279  4.73690  4.38373  4.36649  3.84931  3.40958  1.52079  5.27642  4.17041    244 l - - -
          2.68618  4.42225  2.77519  2.73123  3.46354  2.40513  3.72494  3.29354  2.67741  2.69355  4.24690  2.90347  2.73739  3.18146  2.89801  2.37887  2.77519  2.98518  4.58477  3.61503
          0.02410  4.13322  4.85557  0.61958  0.77255  0.48576  0.95510
    238   3.40583  4.72526  4.94869  4.42530  3.16716  4.65206  4.98147  1.85095  4.23608  0.81654  2.98313  4.68356  4.84959  4.39857  4.36130  4.03720  3.64001  2.21350  5.27289  4.15190    245 l - - -
          2.68618  4.42225  2.77519  2.73123  3.46354  2.40513  3.72494  3.29354  2.67741  2.69355  4.24690  2.90347  2.73739  3.18146  2.89801  2.37887  2.77519  2.98518  4.58477  3.61503
          0.02410  4.13322  4.85557  0.61958  0.77255  0.48576  0.95510
    239   2.34343  4.26433  3.51697  3.22905  4.26014  3.07049  4.27372  3.58087  3.22647  3.35021  4.22394  3.39728  3.80415  3.55912  3.51916  2.06220  1.11449  3.12070  5.63716  4.40923    246 t - - -
          2.68618  4.42225  2.77519  2.73123  3.46354  2.40513  3.72494  3.29354  2.67741  2.69355  4.24690  2.90347  2.73739  3.18146  2.89801  2.37887  2.77519  2.98518  4.58477  3.61503
          0.02410  4.13322  4.85557  0.61958  0.77255  0.48576  0.95510
    240   3.19074  4.48043  4.97405  4.48790  3.64511  4.58019  5.19097  1.05321  4.37730  2.12064  3.43750  4.68913  4.87859  4.63338  4.56128  3.98155  3.45765  1.30330  5.65158  4.45005    247 i - - -
          2.68618  4.42225  2.77519  2.73123  3.46354  2.40513  3.72494  3.29354  2.67741  2.69355  4.24690  2.90347  2.73739  3.18146  2.89801  2.37887  2.77519  2.98518  4.58477  3.61503
          0.02410  4.13322  4.85557  0.61958  0.77255  0.48576  0.95510
    241   3.02270  4.76402  3.74921  3.68565  4.80755  0.42038  4.78215  4.47836  3.90194  4.09689  5.08041  3.91458  4.16286  4.20595  4.10187  3.20333  3.52413  3.95619  5.82584  4.92098    248 G - - -
          2.68618  4.42225  2.77519  2.73123  3.46354  2.40513  3.72494  3.29354  2.67741  2.69355  4.24690  2.90347  2.73739  3.18146  2.89801  2.37887  2.77519  2.98518  4.58477  3.61503
          0.02410  4.13322  4.85557  0.61958  0.77255  0.48576  0.95510
    242   3.29270  5.43596  0.60577  2.53744  4.85338  3.42904  4.19101  4.50585  3.32898  4.07030  5.06194  3.10405  4.10078  3.43599  3.87479  3.23087  3.63946  4.11963  5.96858  4.69325    249 D - - -
          2.68618  4.42225  2.77519  2.73123  3.46354  2.40513  3.72494  3.29354  2.67741  2.69355  4.24690  2.90347  2.73739  3.18146  2.89801  2.37887  2.77519  2.98518  4.58477  3.61503
          0.02410  4.13322  4.85557  0.61958  0.77255  0.48576  0.95510
    243   1.89012  4.29029  3.44342  3.28398  4.52537  1.00137  4.42268  3.91075  3.44850  3.64502  4.49959  3.42785  3.80688  3.71857  3.73405  2.53651  2.86904  3.33869  5.84642  4.66244    250 g - - -
          2.68618  4.42225  2.77519  2.73123  3.46354  2.40513  3.72494  3.29354  2.67741  2.69355  4.24690  2.90347  2.73739  3.18146  2.89801  2.37887  2.77519  2.98518  4.58477  3.61503
          0.02410  4.13322  4.85557  0.61958  0.77255  0.48576  0.95510
    244   3.41055  4.75389  4.89747  4.34742  3.09271  4.61427  4.89873  2.26975  4.15131  0.85448  2.03831  4.62100  4.79723  4.29842  4.27341  3.97849  3.63371  2.43174  5.19888  4.12175    251 l - - -
          2.68618  4.42225  2.77519  2.73123  3.46354  2.40513  3.72494  3.29354  2.67741  2.69355  4.24690  2.90347  2.73739  3.18146  2.89801  2.37887  2.77519  2.98518  4.58477  3.61503
          0.02410  4.13322  4.85557  0.61958  0.77255  0.48576  0.95510
    245   3.17232  4.46563  4.95200  4.46487  3.67342  4.55986  5.17669  1.37296  4.35789  2.16823  3.46863  4.66633  4.86629  4.62197  4.54864  3.95890  3.44037  0.99154  5.66096  4.45037    252 v - - -
          2.68618  4.42225  2.77519  2.73123  3.46354  2.40513  3.72494  3.29354  2.67741  2.69355  4.24690  2.90347  2.73739  3.18146  2.89801  2.37887  2.77519  2.98518  4.58477  3.61503
          0.02410  4.13322  4.85557  0.61958  0.77255  0.48576  0.95510
    246   1.63798  4.22981  3.54042  3.27023  4.39897  3.00608  4.33494  3.77465  3.32400  3.50557  4.34478  3.39809  3.76696  3.61337  3.62436  1.13366  2.78593  3.22782  5.75226  4.53677    253 s - - -
          2.68618  4.42225  2.77519  2.73123  3.46354  2.40513  3.72494  3.29354  2.67741  2.69355  4.24690  2.90347  2.73739  3.18146  2.89801  2.37887  2.77519  2.98518  4.58477  3.61503
          0.02410  4.13322  4.85557  0.61958  0.77255  0.48576  0.95510
    247   3.11802  5.09405  3.10488  2.87246  4.29622  3.55796  4.03000  3.97602  2.67681  3.45120  4.48006  3.33137  4.12045  0.83243  2.95216  3.15860  3.41871  3.69178  5.52492  4.24000    254 q - - -
          2.68618  4.42225  2.77519  2.73123  3.46354  2.40513  3.72494  3.29354  2.67741  2.69355  4.24690  2.90347  2.73739  3.18146  2.89801  2.37887  2.77519  2.98518  4.58477  3.61503
          0.02410  4.13322  4.85557  0.61958  0.77255  0.48576  0.95510
    248   3.19269  4.50146  4.92338  4.44717  3.60164  4.53586  5.14916  0.95449  4.31968  2.07104  3.40594  4.65145  4.85177  4.58349  4.50326  3.94334  3.46505  1.50325  5.61409  4.41024    255 i - - -
          2.68618  4.42225  2.77519  2.73123  3.46354  2.40513  3.72494  3.29354  2.67741  2.69355  4.24690  2.90347  2.73739  3.18146  2.89801  2.37887  2.77519  2.98518  4.58477  3.61503
          0.02410  4.13322  4.85557  0.61958  0.77255  0.48576  0.95510
    249   3.13623  4.84133  3.77281  3.65520  4.61497  3.51450  4.70426  4.23647  3.73663  3.83112  4.89726  3.93196  0.45978  4.11712  3.94563  3.31360  3.59968  3.85041  5.72141  4.74165    256 P - - -
          2.68618  4.42225  2.77519  2.73123  3.46354  2.40513  3.72494  3.29354  2.67741  2.69355  4.24690  2.90347  2.73739  3.18146  2.89801  2.37887  2.77519  2.98518  4.58477  3.61503
          0.02410  4.13322  4.85557  0.61958  0.77255  0.48576  0.95510
    250   1.09569  4.20984  3.59406  3.31929  4.36777  3.00449  4.35500  3.72559  3.36067  3.47129  4.31552  3.42184  3.76779  3.64521  3.64989  1.69412  2.77944  3.19230  5.73257  4.52578    257 a - - -
          2.68618  4.42225  2.77519  2.73123  3.46354  2.40513  3.72494  3.29354  2.67741  2.69355  4.24690  2.90347  2.73739  3.18146  2.89801  2.37887  2.77519  2.98518  4.58477  3.61503
          0.02410  4.13322  4.85557  0.61958  0.77255  0.48576  0.95510
    251   3.46105  4.85054  4.60745  4.25636  3.25629  4.31038  4.83121  2.48218  4.02187  0.60967  3.21167  4.50673  4.70587  4.32677  4.15201  3.92400  3.74616  2.58575  5.22178  4.00268    258 L - - -
          2.68618  4.42225  2.77519  2.73123  3.46354  2.40513  3.72494  3.29354  2.67741  2.69355  4.24690  2.90347  2.73739  3.18146  2.89801  2.37887  2.77519  2.98518  4.58477  3.61503
          0.02410  4.13322  4.85557  0.61958  0.77255  0.48576  0.95510
    252   3.42791  4.77124  4.90082  4.35689  3.09605  4.62761  4.91341  2.26583  4.15090  0.77636  2.32784  4.63380  4.81127  4.30853  4.27538  3.99827  3.65296  2.42727  5.20995  4.12462    259 l - - -
          2.68618  4.42225  2.77519  2.73123  3.46354  2.40513  3.72494  3.29354  2.67741  2.69355  4.24690  2.90347  2.73739  3.18146  2.89801  2.37887  2.77519  2.98518  4.58477  3.61503
          0.02410  4.13322  4.85557  0.61958  0.77255  0.48576  0.95510
    253   3.22110  4.54596  4.85550  4.32905  3.35655  4.51256  4.93885  1.05447  4.16735  1.79801  2.50529  4.55943  4.77376  4.38369  4.32351  3.88359  3.46771  1.90725  5.36142  4.21468    260 i - - -
          2.68618  4.42225  2.77519  2.73123  3.46354  2.40513  3.72494  3.29354  2.67741  2.69355  4.24690  2.90347  2.73739  3.18146  2.89801  2.37887  2.77519  2.98518  4.58477  3.61503
          0.02410  4.13322  4.85557  0.61958  0.77255  0.48576  0.95510
    254   1.42730  4.22295  3.56090  3.27862  4.38473  3.00630  4.33254  3.75738  3.32480  3.48850  4.32649  3.40194  3.76528  3.61199  3.62544  1.29163  2.78013  3.21506  5.73974  4.52736    261 s - - -
          2.68618  4.42225  2.77519  2.73123  3.46354  2.40513  3.72494  3.29354  2.67741  2.69355  4.24690  2.90347  2.73739  3.18146  2.89801  2.37887  2.77519  2.98518  4.58477  3.61503
          0.02410  4.13322  4.85557  0.61958  0.77255  0.48576  0.95510
    255   3.19990  4.47449  5.00065  4.47836  3.55540  4.61804  5.12276  1.33913  4.37394  1.78381  3.34616  4.68640  4.86816  4.58692  4.53940  3.99317  3.44876  1.19391  5.54877  4.37921    262 v - - -
          2.68618  4.42225  2.77519  2.73123  3.46354  2.40513  3.72494  3.29354  2.67741  2.69355  4.24690  2.90347  2.73739  3.18146  2.89801  2.37887  2.77519  2.98518  4.58477  3.61503
          0.02410  4.13322  4.85557  0.61958  0.77255  0.48576  0.95510
    256   1.65235  4.23319  3.57910  3.19471  4.23826  3.05613  4.22049  3.59095  3.19088  3.31605  4.15366  3.37095  3.77167  3.48815  3.51731  1.84871  1.64778  3.11442  5.59798  4.38377    263 t - - -
          2.68618  4.42225  2.77519  2.73123  3.46354  2.40513  3.72494  3.29354  2.67741  2.69355  4.24690  2.90347  2.73739  3.18146  2.89801  2.37887  2.77519  2.98518  4.58477  3.61503
          0.02410  4.13322  4.85557  0.61958  0.77255  0.48576  0.95510
    257   0.96222  2.68988  4.08971  3.72916  4.09060  3.08162  4.49454  3.18934  3.61934  3.12005  4.05832  3.64469  3.83789  3.88457  3.82106  2.54244  2.79509  2.81560  5.55840  4.38553    264 a - - -
          2.68618  4.42225  2.77519  2.73123  3.46354  2.40513  3.72494  3.29354  2.67741  2.69355  4.24690  2.90347  2.73739  3.18146  2.89801  2.37887  2.77519  2.98518  4.58477  3.61503
          0.02410  4.13322  4.85557  0.61958  0.77255  0.48576  0.95510
    258   3.02270  4.76402  3.74921  3.68565  4.80755  0.42038  4.78215  4.47836  3.90194  4.09689  5.08041  3.91458  4.16286  4.20595  4.10187  3.20333  3.52413  3.95619  5.82584  4.92098    265 G - - -
          2.68618  4.42225  2.77519  2.73123  3.46354  2.40513  3.72494  3.29354  2.67741  2.69355  4.24690  2.90347  2.73739  3.18146  2.89801  2.37887  2.77519  2.98518  4.58477  3.61503
          0.02410  4.13322  4.85557  0.61958  0.77255  0.48576  0.95510
    259   2.39714  4.20503  4.43096  3.84998  2.42997  3.98403  4.31974  1.80197  3.71901  1.99821  2.61891  4.02040  4.31710  3.90402  3.85735  3.29228  3.03774  1.87327  4.88354  3.71301    266 i - - -
          2.68618  4.42225  2.77519  2.73123  3.46354  2.40513  3.72494  3.29354  2.67741  2.69355  4.24690  2.90347  2.73739  3.18146  2.89801  2.37887  2.77519  2.98518  4.58477  3.61503
          0.02410  4.13322  4.85557  0.61958  0.77255  0.48576  0.95510
    260   3.15059  4.44966  4.91034  4.37079  3.46577  4.51182  4.96847  1.25718  4.25850  1.95787  2.61189  4.57332  4.77295  4.45240  4.41177  3.87008  3.39488  1.39575  5.41291  4.26338    267 i - - -
          2.68618  4.42225  2.77519  2.73123  3.46354  2.40513  3.72494  3.29354  2.67741  2.69355  4.24690  2.90347  2.73739  3.18146  2.89801  2.37887  2.77519  2.98518  4.58477  3.61503
          0.02410  4.13322  4.85557  0.61958  0.77255  0.48576  0.95510
    261   2.98476  4.35967  4.61123  4.09051  3.63086  4.24551  4.79130  1.47882  3.98565  2.28034  3.47125  4.30820  4.60765  4.25505  4.19916  3.60348  2.62435  1.17203  5.43247  4.22685    268 v - - -
          2.68618  4.42225  2.77519  2.73123  3.46354  2.40513  3.72494  3.29354  2.67741  2.69355  4.24690  2.90347  2.73739  3.18146  2.89801  2.37887  2.77519  2.98518  4.58477  3.61503
          0.02410  4.13322  4.85557  0.61958  0.77255  0.48576  0.95510
    262   2.57596  4.41882  3.68495  3.45949  4.22431  3.24694  4.45365  3.38458  3.40770  3.23851  4.27851  3.61935  3.97424  3.79096  3.64806  2.78099  0.79581  3.05019  5.63817  4.44348    269 t - - -
          2.68618  4.42225  2.77519  2.73123  3.46354  2.40513  3.72494  3.29354  2.67741  2.69355  4.24690  2.90347  2.73739  3.18146  2.89801  2.37887  2.77519  2.98518  4.58477  3.61503
          0.02410  4.13322  4.85557  0.61958  0.77255  0.48576  0.95510
    263   3.32406  5.12891  3.84362  3.30980  4.55106  3.75128  4.04786  4.11800  2.38895  3.58664  4.58681  3.64593  4.24735  3.26119  0.64416  3.39993  3.57615  3.83230  5.53182  4.42928    270 R - - -
          2.68618  4.42225  2.77519  2.73123  3.46354  2.40513  3.72494  3.29354  2.67741  2.69355  4.24690  2.90347  2.73739  3.18146  2.89801  2.37887  2.77519  2.98518  4.58477  3.61503
          0.02410  4.13322  4.85557  0.61958  0.77255  0.48576  0.95510
    264   3.01963  4.49922  4.48055  4.15943  3.75546  3.98718  4.92093  2.07566  4.03156  2.40174  3.68801  4.30547  4.53881  4.37605  4.21798  3.51329  3.37835  0.74927  5.58145  4.32615    271 v - - -
          2.68618  4.42225  2.77519  2.73123  3.46354  2.40513  3.72494  3.29354  2.67741  2.69355  4.24690  2.90347  2.73739  3.18146  2.89801  2.37887  2.77519  2.98518  4.58477  3.61503
          0.02410  4.13322  4.85557  0.61958  0.77255  0.48576  0.95510
    265   2.53508  4.65989  2.90481  2.59057  4.36390  3.21393  3.88118  3.82254  2.73430  3.41928  4.23059  2.23865  2.34304  3.05692  3.16946  1.74085  2.89732  3.37321  5.61693  4.28731    272 s - - -
          2.68618  4.42225  2.77519  2.73123  3.46354  2.40513  3.72494  3.29354  2.67741  2.69355  4.24690  2.90347  2.73739  3.18146  2.89801  2.37887  2.77519  2.98518  4.58477  3.61503
          0.16699  4.13322  1.98222  0.61958  0.77255  0.48576  0.95510
    266   2.69360  5.00921  2.09639  2.26302  4.46268  3.22354  3.73993  3.94651  2.65095  3.50289  4.32157  2.32221  3.79653  2.90127  3.16403  1.73666  2.99877  3.52893  5.68403  4.27238    273 s - - -
          2.68618  4.42225  2.77519  2.73123  3.46354  2.40513  3.72494  3.29354  2.67741  2.69355  4.24690  2.90347  2.73739  3.18146  2.89801  2.37887  2.77519  2.98518  4.58477  3.61503
          0.02776  3.99398  4.71633  0.61958  0.77255  0.62904  0.76165
    267   2.72960  5.14736  2.13030  1.77311  4.47439  2.63737  3.67135  3.93984  2.54776  3.47564  4.28006  2.77105  3.79815  2.81457  3.07013  2.68313  2.49035  3.54182  5.65985  4.23868    274 e - - -
          2.68584  4.42232  2.77526  2.73088  3.46361  2.40519  3.72501  3.29361  2.67747  2.69362  4.24696  2.90353  2.73746  3.18121  2.89807  2.37893  2.77526  2.98525  4.58484  3.61510
          0.47551  1.60756  1.72567  0.81659  0.58328  0.40558  1.09838
    268   2.68423  4.81908  2.96342  2.51896  4.11440  2.12779  2.85930  3.60015  2.31891  3.17531  4.01525  3.00039  3.85144  2.83129  2.26924  2.72242  2.93751  3.26492  5.33015  4.01178    278 g - - -
          2.68618  4.42225  2.77519  2.73123  3.46354  2.40513  3.72494  3.29354  2.67741  2.69355  4.24690  2.90347  2.73739  3.18146  2.89801  2.37887  2.77519  2.98518  4.58477  3.61503
          0.02832  3.97408  4.69643  0.61958  0.77255  0.39697  1.11583
    269   2.66417  5.02416  2.18427  2.37205  4.32963  3.41115  3.61648  3.76823  1.96807  3.30642  4.09210  2.90547  3.82241  2.73890  2.46482  2.65044  2.89573  2.88113  5.48111  4.11568    279 k - - -
          2.68618  4.42225  2.77519  2.73123  3.46354  2.40513  3.72494  3.29354  2.67741  2.69355  4.24690  2.90347  2.73739  3.18146  2.89801  2.37887  2.77519  2.98518  4.58477  3.61503
          0.02410  4.13322  4.85557  0.61958  0.77255  0.48576  0.95510
    270   2.71238  5.16856  2.32358  2.04858  4.48130  3.35327  3.65190  3.95507  2.46272  3.46615  4.24338  2.82968  3.02441  2.43843  2.96886  2.01362  2.95758  3.54697  5.62927  4.21498    280 s - - -
          2.68618  4.42225  2.77519  2.73123  3.46354  2.40513  3.72494  3.29354  2.67741  2.69355  4.24690  2.90347  2.73739  3.18146  2.89801  2.37887  2.77519  2.98518  4.58477  3.61503
          0.02410  4.13322  4.85557  0.61958  0.77255  0.48576  0.95510
    271   2.34531  4.97456  2.27942  2.35333  4.32691  3.35466  3.66091  3.77537  2.46291  3.32753  4.11593  2.88880  3.81050  2.44735  2.94893  2.14866  2.54139  3.38904  5.52023  4.14216    281 s - - -
          2.68618  4.42225  2.77519  2.73123  3.46354  2.40513  3.72494  3.29354  2.67741  2.69355  4.24690  2.90347  2.73739  3.18146  2.89801  2.37887  2.77519  2.98518  4.58477  3.61503
          0.02410  4.13322  4.85557  0.61958  0.77255  0.48576  0.95510
    272   2.85769  5.31001  1.80033  2.22863  4.69618  3.28564  3.79356  4.20683  2.73969  3.72241  4.54160  1.64343  3.87206  2.94950  3.29256  2.33233  3.15048  3.77282  5.88248  4.42052    282 n - - -
          2.68618  4.42225  2.77519  2.73123  3.46354  2.40513  3.72494  3.29354  2.67741  2.69355  4.24690  2.90347  2.73739  3.18146  2.89801  2.37887  2.77519  2.98518  4.58477  3.61503
          0.02410  4.13322  4.85557  0.61958  0.77255  0.48576  0.95510
    273   3.37674  4.68423  5.01119  4.43897  3.11933  4.65598  4.95539  1.88460  4.29818  0.95707  2.12947  4.68757  4.81385  4.37358  4.39373  4.00440  3.59360  2.29929  5.22186  4.18345    283 l - - -
          2.68618  4.42225  2.77519  2.73123  3.46354  2.40513  3.72494  3.29354  2.67741  2.69355  4.24690  2.90347  2.73739  3.18146  2.89801  2.37887  2.77519  2.98518  4.58477  3.61503
          0.02410  4.13322  4.85557  0.61958  0.77255  0.48576  0.95510
    274   2.35632  4.31389  3.31199  3.16517  4.53452  1.04260  4.35902  4.02901  3.37175  3.70030  4.52842  3.35696  3.79278  3.64019  3.68082  1.98039  2.86422  3.41292  5.84869  4.62419    284 g - - -
          2.68618  4.42225  2.77519  2.73123  3.46354  2.40513  3.72494  3.29354  2.67741  2.69355  4.24690  2.90347  2.73739  3.18146  2.89801  2.37887  2.77519  2.98518  4.58477  3.61503
          0.02410  4.13322  4.85557  0.61958  0.77255  0.48576  0.95510
    275   2.70495  4.84218  3.15189  2.56935  4.11850  3.50373  3.65519  3.51273  2.08106  3.10247  3.14038  3.05500  3.89210  2.81029  1.99849  2.20060  2.92742  3.20125  5.32105  4.03259    285 r - - -
          2.68618  4.42225  2.77519  2.73123  3.46354  2.40513  3.72494  3.29354  2.67741  2.69355  4.24690  2.90347  2.73739  3.18146  2.89801  2.37887  2.77519  2.98518  4.58477  3.61503
          0.02410  4.13322  4.85557  0.61958  0.77255  0.48576  0.95510
    276   2.96141  5.55334  1.97321  1.32054  4.84357  3.29457  3.79162  4.36572  2.76560  3.84654  4.67275  2.07135  3.89108  2.94568  3.34765  2.85034  3.23922  3.92799  5.99813  4.49582    286 e - - -
          2.68618  4.42225  2.77519  2.73123  3.46354  2.40513  3.72494  3.29354  2.67741  2.69355  4.24690  2.90347  2.73739  3.18146  2.89801  2.37887  2.77519  2.98518  4.58477  3.61503
          0.02410  4.13322  4.85557  0.61958  0.77255  0.48576  0.95510
    277   3.23961  4.59660  4.69079  4.32297  3.56368  4.33667  5.01022  0.80282  4.15642  2.10470  3.46707  4.53311  4.75014  4.48281  4.32437  3.86432  3.53709  1.88940  5.50289  4.25863    287 i - - -
          2.68618  4.42225  2.77519  2.73123  3.46354  2.40513  3.72494  3.29354  2.67741  2.69355  4.24690  2.90347  2.73739  3.18146  2.89801  2.37887  2.77519  2.98518  4.58477  3.61503
          0.02410  4.13322  4.85557  0.61958  0.77255  0.48576  0.95510
    278   2.29975  4.22943  3.61618  3.05382  3.39297  3.01683  3.89579  2.70166  2.98851  2.20568  2.61949  3.40610  3.97051  3.27860  3.30305  2.50809  2.81995  2.24102  4.86399  3.64427    288 l - - -
          2.68618  4.42225  2.77519  2.73123  3.46354  2.40513  3.72494  3.29354  2.67741  2.69355  4.24690  2.90347  2.73739  3.18146  2.89801  2.37887  2.77519  2.98518  4.58477  3.61503
          0.02410  4.13322  4.85557  0.61958  0.77255  0.48576  0.95510
    279   2.64317  4.99118  2.88993  2.16643  4.30204  2.89025  3.61368  3.74491  2.16473  3.28380  4.06717  2.90804  3.81417  2.73647  2.49899  2.20711  2.60455  3.36867  5.46294  4.09959    289 k - - -
          2.68618  4.42225  2.77519  2.73123  3.46354  2.40513  3.72494  3.29354  2.67741  2.69355  4.24690  2.90347  2.73739  3.18146  2.89801  2.37887  2.77519  2.98518  4.58477  3.61503
          0.02410  4.13322  4.85557  0.61958  0.77255  0.48576  0.95510
    280   3.11802  5.09405  3.10488  2.87246  4.29622  3.55796  4.03000  3.97602  2.67681  3.45120  4.48006  3.33137  4.12045  0.83243  2.95216  3.15860  3.41871  3.69178  5.52492  4.24000    290 q - - -
          2.68618  4.42225  2.77519  2.73123  3.46354  2.40513  3.72494  3.29354  2.67741  2.69355  4.24690  2.90347  2.73739  3.18146  2.89801  2.37887  2.77519  2.98518  4.58477  3.61503
          0.02410  4.13322  4.85557  0.61958  0.77255  0.48576  0.95510
    281   3.28114  4.57594  4.99170  4.44647  3.30669  4.62213  5.02263  1.56652  4.32125  1.11295  3.09346  4.67439  4.83206  4.46278  4.45090  3.98498  3.51675  1.73161  5.36241  4.26264    291 l - - -
          2.68618  4.42225  2.77519  2.73123  3.46354  2.40513  3.72494  3.29354  2.67741  2.69355  4.24690  2.90347  2.73739  3.18146  2.89801  2.37887  2.77519  2.98518  4.58477  3.61503
          0.02410  4.13322  4.85557  0.61958  0.77255  0.48576  0.95510
    282   2.56931  4.20732  3.65466  3.09209  2.92303  2.94459  3.90612  2.67686  3.02607  2.23661  3.34783  3.43135  3.97786  3.30797  3.32967  2.51390  2.48234  2.04928  4.83939  3.62058    292 v - - -
          2.68618  4.42225  2.77519  2.73123  3.46354  2.40513  3.72494  3.29354  2.67741  2.69355  4.24690  2.90347  2.73739  3.18146  2.89801  2.37887  2.77519  2.98518  4.58477  3.61503
          0.02410  4.13322  4.85557  0.61958  0.77255  0.48576  0.95510
    283   2.08601  4.76765  2.96437  2.47962  4.18403  2.89042  3.70252  3.61130  2.24164  3.20162  4.00638  2.64041  3.80993  2.85241  2.95266  2.31858  2.49829  3.24120  5.42466  4.08915    293 a - - -
          2.68618  4.42225  2.77519  2.73123  3.46354  2.40513  3.72494  3.29354  2.67741  2.69355  4.24690  2.90347  2.73739  3.18146  2.89801  2.37887  2.77519  2.98518  4.58477  3.61503
          0.02410  4.13322  4.85557  0.61958  0.77255  0.48576  0.95510
    284   2.74654  5.16323  2.62185  2.06427  4.48413  3.36542  3.67267  3.94921  2.45936  3.46694  4.25821  2.27602  3.84199  2.18366  2.93403  2.10073  2.99360  3.55232  5.63099  4.23262    294 e - - -
          2.68618  4.42225  2.77519  2.73123  3.46354  2.40513  3.72494  3.29354  2.67741  2.69355  4.24690  2.90347  2.73739  3.18146  2.89801  2.37887  2.77519  2.98518  4.58477  3.61503
          0.02410  4.13322  4.85557  0.61958  0.77255  0.48576  0.95510
    285   2.23988  4.82160  2.24628  2.46634  4.39980  3.25633  3.86246  3.81631  2.76927  3.43770  4.27133  2.96592  1.68583  3.03915  3.24661  2.68815  2.98519  3.40942  5.66219  4.30592    295 p - - -
          2.68618  4.42225  2.77519  2.73123  3.46354  2.40513  3.72494  3.29354  2.67741  2.69355  4.24690  2.90347  2.73739  3.18146  2.89801  2.37887  2.77519  2.98518  4.58477  3.61503
          0.02410  4.13322  4.85557  0.61958  0.77255  0.48576  0.95510
    286   2.78835  4.82703  3.29625  2.69451  2.75391  3.58214  3.67931  3.44815  1.85717  3.03627  3.91041  3.14982  3.96055  2.86371  1.83566  2.85126  3.00014  3.17023  5.22302  3.92434    296 r - - -
          2.68618  4.42225  2.77519  2.73123  3.46354  2.40513  3.72494  3.29354  2.67741  2.69355  4.24690  2.90347  2.73739  3.18146  2.89801  2.37887  2.77519  2.98518  4.58477  3.61503
          0.02410  4.13322  4.85557  0.61958  0.77255  0.48576  0.95510
    287   1.22107  4.25905  3.92481  3.53545  3.90499  3.33171  4.42041  2.64748  3.46618  2.76616  3.82623  3.66508  4.00118  3.77031  3.72903  2.76305  2.92036  1.82522  5.47869  4.26389    297 a - - -
          2.68618  4.42225  2.77519  2.73123  3.46354  2.40513  3.72494  3.29354  2.67741  2.69355  4.24690  2.90347  2.73739  3.18146  2.89801  2.37887  2.77519  2.98518  4.58477  3.61503
          0.02410  4.13322  4.85557  0.61958  0.77255  0.48576  0.95510
    288   3.01565  4.41999  4.52884  3.94874  2.98862  4.15431  4.35161  2.41651  3.77421  1.16969  2.17671  4.14312  4.43916  3.94914  3.90630  3.46621  3.23884  2.46151  3.15796  3.55618    298 l - - -
          2.68618  4.42225  2.77519  2.73123  3.46354  2.40513  3.72494  3.29354  2.67741  2.69355  4.24690  2.90347  2.73739  3.18146  2.89801  2.37887  2.77519  2.98518  4.58477  3.61503
          0.02410  4.13322  4.85557  0.61958  0.77255  0.48576  0.95510
    289   2.42954  4.27346  4.51023  3.93587  2.67157  4.09153  4.43596  1.73721  3.81273  1.61654  3.15094  4.12152  4.40966  3.99712  3.95898  3.40551  3.12152  1.84355  4.98215  3.81472    299 l - - -
          2.68618  4.42225  2.77519  2.73123  3.46354  2.40513  3.72494  3.29354  2.67741  2.69355  4.24690  2.90347  2.73739  3.18146  2.89801  2.37887  2.77519  2.98518  4.58477  3.61503
          0.02410  4.13322  4.85557  0.61958  0.77255  0.48576  0.95510
    290   2.97525  4.34441  4.57871  4.02431  3.43887  4.23183  4.64125  1.58272  3.91256  1.65457  3.29635  4.24681  4.54783  4.14004  4.09959  3.56080  2.62653  1.52755  5.22699  4.05186    300 v - - -
          2.68618  4.42225  2.77519  2.73123  3.46354  2.40513  3.72494  3.29354  2.67741  2.69355  4.24690  2.90347  2.73739  3.18146  2.89801  2.37887  2.77519  2.98518  4.58477  3.61503
          0.02410  4.13322  4.85557  0.61958  0.77255  0.48576  0.95510
    291   1.43594  4.23870  3.54986  3.15996  4.27412  2.43881  4.20542  3.67902  3.17473  3.36024  4.18114  3.34782  3.75850  3.46244  3.51516  2.05024  1.98589  3.17185  5.61824  4.40077    301 a - - -
          2.68618  4.42225  2.77519  2.73123  3.46354  2.40513  3.72494  3.29354  2.67741  2.69355  4.24690  2.90347  2.73739  3.18146  2.89801  2.37887  2.77519  2.98518  4.58477  3.61503
          0.02410  4.13322  4.85557  0.61958  0.77255  0.48576  0.95510
    292   1.22895  4.21946  3.53851  3.23395  4.40245  2.37367  4.30249  3.82182  3.29942  3.50400  4.31704  3.37432  3.74947  3.57018  3.61937  1.74571  2.76160  3.25156  5.73943  4.53331    302 a - - -
          2.68618  4.42225  2.77519  2.73123  3.46354  2.40513  3.72494  3.29354  2.67741  2.69355  4.24690  2.90347  2.73739  3.18146  2.89801  2.37887  2.77519  2.98518  4.58477  3.61503
          0.02410  4.13322  4.85557  0.61958  0.77255  0.48576  0.95510
    293   1.81202  4.24230  3.74935  3.22595  3.56766  2.82311  4.08105  2.29906  3.16222  2.56366  3.51745  3.51838  4.00689  3.45335  3.46648  2.83830  2.86742  1.88684  5.07019  3.85233    303 a - - -
          2.68618  4.42225  2.77519  2.73123  3.46354  2.40513  3.72494  3.29354  2.67741  2.69355  4.24690  2.90347  2.73739  3.18146  2.89801  2.37887  2.77519  2.98518  4.58477  3.61503
          0.02410  4.13322  4.85557  0.61958  0.77255  0.48576  0.95510
    294   2.11778  4.38597  4.27500  3.73479  3.35858  4.02841  4.44275  1.91406  3.61335  1.37808  3.23305  4.00713  4.39359  3.87692  3.84155  3.35533  3.16738  2.08441  5.13172  3.95536    304 l - - -
          2.68618  4.42225  2.77519  2.73123  3.46354  2.40513  3.72494  3.29354  2.67741  2.69355  4.24690  2.90347  2.73739  3.18146  2.89801  2.37887  2.77519  2.98518  4.58477  3.61503
          0.02410  4.13322  4.85557  0.61958  0.77255  0.48576  0.95510
    295   2.41218  4.27745  3.89184  3.33274  3.34889  3.74290  4.10145  2.45519  3.22996  1.65011  2.72048  3.64602  4.13423  3.51532  3.50105  3.03673  2.28340  2.31024  4.94597  3.75197    305 l - - -
          2.68618  4.42225  2.77519  2.73123  3.46354  2.40513  3.72494  3.29354  2.67741  2.69355  4.24690  2.90347  2.73739  3.18146  2.89801  2.37887  2.77519  2.98518  4.58477  3.61503
          0.02410  4.13322  4.85557  0.61958  0.77255  0.48576  0.95510
    296   3.32350  4.63399  5.01296  4.43150  2.43955  4.57995  4.84277  1.99293  4.30182  0.97292  2.35968  4.63565  4.75036  4.33442  4.36446  3.91924  3.53709  2.39694  5.09975  4.02446    306 l - - -
          2.68618  4.42225  2.77519  2.73123  3.46354  2.40513  3.72494  3.29354  2.67741  2.69355  4.24690  2.90347  2.73739  3.18146  2.89801  2.37887  2.77519  2.98518  4.58477  3.61503
          0.02410  4.13322  4.85557  0.61958  0.77255  0.48576  0.95510
    297   2.11274  4.34128  3.36938  2.96392  4.04353  1.63667  4.03912  3.40692  2.97187  2.55166  3.97295  3.27337  3.81760  3.29342  3.33148  2.22927  2.80898  3.02466  5.41397  4.16535    307 g - - -
          2.68618  4.42225  2.77519  2.73123  3.46354  2.40513  3.72494  3.29354  2.67741  2.69355  4.24690  2.90347  2.73739  3.18146  2.89801  2.37887  2.77519  2.98518  4.58477  3.61503
          0.02410  4.13322  4.85557  0.61958  0.77255  0.48576  0.95510
    298   3.15569  4.50186  4.78587  4.22263  1.65316  4.36282  4.56529  1.76665  4.08505  1.63985  2.52740  4.39061  4.61192  4.19093  4.18435  3.69368  3.38121  2.27876  4.91250  3.65896    308 l - - -
          2.68618  4.42225  2.77519  2.73123  3.46354  2.40513  3.72494  3.29354  2.67741  2.69355  4.24690  2.90347  2.73739  3.18146  2.89801  2.37887  2.77519  2.98518  4.58477  3.61503
          0.02410  4.13322  4.85557  0.61958  0.77255  0.48576  0.95510
    299   1.57023  4.25913  3.49119  3.29264  4.48875  1.20568  4.40094  3.86783  3.42405  3.59897  4.44229  3.42223  3.78847  3.69164  3.71515  2.50580  2.83249  3.29883  5.81933  4.63239    309 g - - -
          2.68618  4.42225  2.77519  2.73123  3.46354  2.40513  3.72494  3.29354  2.67741  2.69355  4.24690  2.90347  2.73739  3.18146  2.89801  2.37887  2.77519  2.98518  4.58477  3.61503
          0.02410  4.13322  4.85557  0.61958  0.77255  0.48576  0.95510
    300   2.37265  4.20741  4.08963  3.51327  2.70518  3.81897  4.12942  2.41185  3.40645  1.57678  2.73736  3.76732  4.17442  3.63583  3.61758  3.10892  2.59997  2.28992  4.82175  3.63861    310 l - - -
          2.68618  4.42225  2.77519  2.73123  3.46354  2.40513  3.72494  3.29354  2.67741  2.69355  4.24690  2.90347  2.73739  3.18146  2.89801  2.37887  2.77519  2.98518  4.58477  3.61503
          0.02410  4.13322  4.85557  0.61958  0.77255  0.48576  0.95510
    301   3.14883  4.47061  4.87191  4.30477  2.58099  4.42694  4.75709  1.85287  4.18072  1.27973  3.04552  4.48548  4.66841  4.29556  4.28313  3.76430  3.37786  1.60564  5.13194  3.99325    311 l - - -
          2.68618  4.42225  2.77519  2.73123  3.46354  2.40513  3.72494  3.29354  2.67741  2.69355  4.24690  2.90347  2.73739  3.18146  2.89801  2.37887  2.77519  2.98518  4.58477  3.61503
          0.02410  4.13322  4.85557  0.61958  0.77255  0.48576  0.95510
    302   2.81817  4.85222  3.03568  2.74342  4.37389  3.41040  3.92643  3.80551  2.12037  3.40752  4.29916  3.18951  1.28121  3.12411  2.90462  2.88603  3.13850  3.45044  5.56362  4.30886    312 p - - -
          2.68618  4.42225  2.77519  2.73123  3.46354  2.40513  3.72494  3.29354  2.67741  2.69355  4.24690  2.90347  2.73739  3.18146  2.89801  2.37887  2.77519  2.98518  4.58477  3.61503
          0.02410  4.13322  4.85557  0.61958  0.77255  0.48576  0.95510
    303   3.02270  4.76402  3.74921  3.68565  4.80755  0.42038  4.78215  4.47836  3.90194  4.09689  5.08041  3.91458  4.16286  4.20595  4.10187  3.20333  3.52413  3.95619  5.82584  4.92098    313 G - - -
          2.68618  4.42225  2.77519  2.73123  3.46354  2.40513  3.72494  3.29354  2.67741  2.69355  4.24690  2.90347  2.73739  3.18146  2.89801  2.37887  2.77519  2.98518  4.58477  3.61503
          0.02410  4.13322  4.85557  0.61958  0.77255  0.48576  0.95510
    304   3.27930  4.65632  4.65749  4.17057  1.21464  4.33804  4.25001  2.50028  4.01813  1.76094  2.45780  4.28996  4.63072  4.14247  4.13742  3.69701  3.51861  2.57187  4.52351  3.01123    314 f - - -
          2.68618  4.42225  2.77519  2.73123  3.46354  2.40513  3.72494  3.29354  2.67741  2.69355  4.24690  2.90347  2.73739  3.18146  2.89801  2.37887  2.77519  2.98518  4.58477  3.61503
          0.02410  4.13322  4.85557  0.61958  0.77255  0.48576  0.95510
    305   3.13623  4.84133  3.77281  3.65520  4.61497  3.51450  4.70426  4.23647  3.73663  3.83112  4.89726  3.93196  0.45978  4.11712  3.94563  3.31360  3.59968  3.85041  5.72141  4.74165    315 P - - -
          2.68618  4.42225  2.77519  2.73123  3.46354  2.40513  3.72494  3.29354  2.67741  2.69355  4.24690  2.90347  2.73739  3.18146  2.89801  2.37887  2.77519  2.98518  4.58477  3.61503
          0.02410  4.13322  4.85557  0.61958  0.77255  0.48576  0.95510
    306   2.61265  4.22814  3.74299  3.19171  2.86108  3.61835  3.96595  2.62317  3.10978  1.78310  3.33203  3.50987  4.02927  3.39284  3.39461  2.52760  2.24702  2.43348  4.84103  3.60294    316 l - - -
          2.68618  4.42225  2.77519  2.73123  3.46354  2.40513  3.72494  3.29354  2.67741  2.69355  4.24690  2.90347  2.73739  3.18146  2.89801  2.37887  2.77519  2.98518  4.58477  3.61503
          0.02410  4.13322  4.85557  0.61958  0.77255  0.48576  0.95510
    307   2.58412  4.08293  3.96934  3.38762  2.47893  3.01899  3.96193  2.26200  3.27768  2.26517  3.19253  3.62255  3.30977  3.51014  3.48231  2.95361  2.81738  2.14168  3.44798  3.45749    317 v - - -
          2.68618  4.42225  2.77519  2.73123  3.46354  2.40513  3.72494  3.29354  2.67741  2.69355  4.24690  2.90347  2.73739  3.18146  2.89801  2.37887  2.77519  2.98518  4.58477  3.61503
          0.02410  4.13322  4.85557  0.61958  0.77255  0.48576  0.95510
    308   2.62345  4.24009  3.85750  3.32738  3.49580  3.61950  4.12424  2.44025  3.23202  2.16677  3.44879  3.61099  4.08264  3.53029  3.50946  2.50703  2.51971  1.53166  5.03228  3.81679    318 v - - -
          2.68618  4.42225  2.77519  2.73123  3.46354  2.40513  3.72494  3.29354  2.67741  2.69355  4.24690  2.90347  2.73739  3.18146  2.89801  2.37887  2.77519  2.98518  4.58477  3.61503
          0.02410  4.13322  4.85557  0.61958  0.77255  0.48576  0.95510
    309   3.61023  4.93764  4.59824  4.36930  0.66523  4.22388  4.02122  3.11023  4.27189  2.42309  3.80586  4.32356  4.68187  4.36938  4.32668  3.86162  3.91417  3.11893  4.20612  2.54585    319 F - - -
          2.68618  4.42225  2.77519  2.73123  3.46354  2.40513  3.72494  3.29354  2.67741  2.69355  4.24690  2.90347  2.73739  3.18146  2.89801  2.37887  2.77519  2.98518  4.58477  3.61503
          0.02410  4.13322  4.85557  0.61958  0.77255  0.48576  0.95510
    310   2.35357  4.07752  4.29273  3.70153  2.72624  3.79682  4.10359  2.12856  3.55450  1.93089  3.11573  3.84184  4.15208  3.73948  3.67695  3.09642  2.88710  1.86675  3.32929  3.48562    320 v - - -
          2.68618  4.42225  2.77519  2.73123  3.46354  2.40513  3.72494  3.29354  2.67741  2.69355  4.24690  2.90347  2.73739  3.18146  2.89801  2.37887  2.77519  2.98518  4.58477  3.61503
          0.02410  4.13322  4.85557  0.61958  0.77255  0.48576  0.95510
    311   2.32971  4.24064  3.71930  3.16030  3.39707  3.63736  3.97879  2.11344  3.08424  1.99519  3.35753  3.49917  3.12806  3.37432  3.38437  2.91801  2.49976  2.35297  4.90617  3.69211    321 l - - -
          2.68618  4.42225  2.77519  2.73123  3.46354  2.40513  3.72494  3.29354  2.67741  2.69355  4.24690  2.90347  2.73739  3.18146  2.89801  2.37887  2.77519  2.98518  4.58477  3.61503
          0.02410  4.13322  4.85557  0.61958  0.77255  0.48576  0.95510
    312   3.36011  4.65942  5.03040  4.46161  3.15035  4.65888  4.97601  1.66712  4.32370  0.99813  2.39494  4.70039  4.82234  4.40305  4.41818  4.01045  3.57977  2.21643  5.24567  4.19955    322 l - - -
          2.68618  4.42225  2.77519  2.73123  3.46354  2.40513  3.72494  3.29354  2.67741  2.69355  4.24690  2.90347  2.73739  3.18146  2.89801  2.37887  2.77519  2.98518  4.58477  3.61503
          0.02410  4.13322  4.85557  0.61958  0.77255  0.48576  0.95510
    313   0.92139  4.20510  3.61336  3.36932  4.36072  3.00635  4.39346  3.68446  3.41107  3.46439  4.32570  3.44855  3.77807  3.69865  3.68150  2.06767  2.79158  3.16628  5.74033  4.53483    323 a - - -
          2.68618  4.42225  2.77519  2.73123  3.46354  2.40513  3.72494  3.29354  2.67741  2.69355  4.24690  2.90347  2.73739  3.18146  2.89801  2.37887  2.77519  2.98518  4.58477  3.61503
          0.02410  4.13322  4.85557  0.61958  0.77255  0.48576  0.95510
    314   2.66948  4.20765  3.93912  3.37737  3.38137  2.96738  4.10765  2.08674  3.28737  2.13078  3.33857  3.66817  4.13524  3.55847  3.54800  3.03751  2.52540  1.67958  4.92836  3.72094    324 v - - -
          2.68618  4.42225  2.77519  2.73123  3.46354  2.40513  3.72494  3.29354  2.67741  2.69355  4.24690  2.90347  2.73739  3.18146  2.89801  2.37887  2.77519  2.98518  4.58477  3.61503
          0.02410  4.13322  4.85557  0.61958  0.77255  0.48576  0.95510
    315   2.99950  4.39429  4.52544  3.96790  3.34846  4.21307  4.59976  1.81795  3.84818  1.28800  3.19537  4.21126  4.52468  4.07012  4.03926  3.53867  2.71138  1.78192  5.17856  4.02549    325 l - - -
          2.68618  4.42225  2.77519  2.73123  3.46354  2.40513  3.72494  3.29354  2.67741  2.69355  4.24690  2.90347  2.73739  3.18146  2.89801  2.37887  2.77519  2.98518  4.58477  3.61503
          0.02410  4.13322  4.85557  0.61958  0.77255  0.48576  0.95510
    316   2.35319  3.13237  4.38049  3.79407  2.70150  3.87119  4.21215  2.01069  3.65007  1.81556  3.16442  3.93079  4.22410  3.83717  3.77159  3.17786  2.93757  1.89902  4.78874  3.60717    326 l - - -
          2.68618  4.42225  2.77519  2.73123  3.46354  2.40513  3.72494  3.29354  2.67741  2.69355  4.24690  2.90347  2.73739  3.18146  2.89801  2.37887  2.77519  2.98518  4.58477  3.61503
          0.02410  4.13322  4.85557  0.61958  0.77255  0.48576  0.95510
    317   2.14357  4.32600  3.41911  2.92568  2.93201  2.03784  3.94307  3.17664  2.91159  2.87851  3.74524  3.27068  3.84423  3.21833  3.28150  2.31832  2.44224  2.86054  5.20342  3.95772    327 g - - -
          2.68618  4.42225  2.77519  2.73123  3.46354  2.40513  3.72494  3.29354  2.67741  2.69355  4.24690  2.90347  2.73739  3.18146  2.89801  2.37887  2.77519  2.98518  4.58477  3.61503
          0.02410  4.13322  4.85557  0.61958  0.77255  0.48576  0.95510
    318   2.09232  3.16909  4.23142  3.68274  3.42743  3.78847  4.30962  2.18992  3.57127  2.04557  3.36847  3.87474  4.22394  3.81640  3.77731  3.12361  2.97718  1.51830  5.02889  3.83134    328 v - - -
          2.68618  4.42225  2.77519  2.73123  3.46354  2.40513  3.72494  3.29354  2.67741  2.69355  4.24690  2.90347  2.73739  3.18146  2.89801  2.37887  2.77519  2.98518  4.58477  3.61503
          0.02410  4.13322  4.85557  0.61958  0.77255  0.48576  0.95510
    319   2.73083  4.31344  3.87367  3.35502  2.62525  2.49894  4.03717  2.60742  3.26718  1.50593  3.30732  3.64516  4.13737  3.53789  3.52670  3.04081  2.99035  2.47295  4.77301  3.44714    329 l - - -
          2.68618  4.42225  2.77519  2.73123  3.46354  2.40513  3.72494  3.29354  2.67741  2.69355  4.24690  2.90347  2.73739  3.18146  2.89801  2.37887  2.77519  2.98518  4.58477  3.61503
          0.02410  4.13322  4.85557  0.61958  0.77255  0.48576  0.95510
    320   2.10611  4.29517  3.52138  3.09820  2.45802  1.73453  4.03746  3.08324  3.09942  2.81444  3.73694  3.38512  3.89755  3.39090  3.42637  2.68705  2.84604  2.79431  5.11914  3.81923    330 g - - -
          2.68618  4.42225  2.77519  2.73123  3.46354  2.40513  3.72494  3.29354  2.67741  2.69355  4.24690  2.90347  2.73739  3.18146  2.89801  2.37887  2.77519  2.98518  4.58477  3.61503
          0.02410  4.13322  4.85557  0.61958  0.77255  0.48576  0.95510
    321   2.89043  4.36184  4.18486  3.63311  2.89542  3.95920  4.04653  2.17862  3.48742  2.07332  2.63137  3.85634  4.29960  3.72568  3.68861  3.25895  3.12222  2.41254  4.56568  1.65877    331 y - - -
          2.68618  4.42225  2.77519  2.73123  3.46354  2.40513  3.72494  3.29354  2.67741  2.69355  4.24690  2.90347  2.73739  3.18146  2.89801  2.37887  2.77519  2.98518  4.58477  3.61503
          0.02410  4.13322  4.85557  0.61958  0.77255  0.48576  0.95510
    322   2.32368  4.11969  3.97229  3.39146  2.79361  3.70397  3.99474  2.50446  3.28588  1.84919  2.77406  3.64185  4.07005  3.52136  3.49992  2.98552  2.51057  2.33056  4.71494  3.01117    332 l - - -
          2.68618  4.42225  2.77519  2.73123  3.46354  2.40513  3.72494  3.29354  2.67741  2.69355  4.24690  2.90347  2.73739  3.18146  2.89801  2.37887  2.77519  2.98518  4.58477  3.61503
          0.02410  4.13322  4.85557  0.61958  0.77255  0.48576  0.95510
    323   2.37279  4.70521  3.18176  2.63853  3.91937  3.52099  3.70819  3.28194  2.04274  2.08764  3.79262  3.11128  3.91668  2.52511  2.76430  2.78155  2.92313  3.01370  5.21966  3.94684    333 k - - -
          2.68618  4.42225  2.77519  2.73123  3.46354  2.40513  3.72494  3.29354  2.67741  2.69355  4.24690  2.90347  2.73739  3.18146  2.89801  2.37887  2.77519  2.98518  4.58477  3.61503
          0.09336  4.13322  2.61590  0.61958  0.77255  0.48576  0.95510
    324   2.64620  4.60970  3.23218  2.65018  3.81143  3.51012  3.68845  2.73736  2.23073  2.49345  3.70131  3.11446  3.89271  2.89385  2.20894  2.47026  2.87081  2.91043  5.13239  3.86587    334 r - - -
          2.68618  4.42225  2.77519  2.73123  3.46354  2.40513  3.72494  3.29354  2.67741  2.69355  4.24690  2.90347  2.73739  3.18146  2.89801  2.37887  2.77519  2.98518  4.58477  3.61503
          0.02581  4.06568  4.78802  0.61958  0.77255  0.44181  1.02966
    325   2.61098  4.77797  3.02875  2.46980  3.36705  3.44280  3.64081  3.42248  2.21214  3.03223  3.85274  2.65614  3.83213  2.51111  2.59621  2.65331  2.55384  2.79831  5.28097  3.95781    335 k - - -
          2.68618  4.42225  2.77519  2.73123  3.46354  2.40513  3.72494  3.29354  2.67741  2.69355  4.24690  2.90347  2.73739  3.18146  2.89801  2.37887  2.77519  2.98518  4.58477  3.61503
          0.02410  4.13322  4.85557  0.61958  0.77255  0.48576  0.95510
    326   2.93128  5.04529  3.41241  2.75492  4.41053  3.64522  3.66304  3.75319  1.67570  3.28495  4.14506  3.18743  4.01594  2.80521  1.50103  2.95401  3.12331  2.85289  5.42424  4.20604    336 r - - -
          2.68618  4.42225  2.77519  2.73123  3.46354  2.40513  3.72494  3.29354  2.67741  2.69355  4.24690  2.90347  2.73739  3.18146  2.89801  2.37887  2.77519  2.98518  4.58477  3.61503
          0.10658  4.13322  2.46431  0.61958  0.77255  0.48576  0.95510
    327   2.08118  5.01993  2.66830  1.93591  4.34205  3.35596  3.67418  3.76803  2.44567  3.33181  4.15206  2.87901  3.83624  2.15099  2.88589  2.70707  2.97121  3.40738  5.53245  4.16888    337 e - - -
          2.68618  4.42225  2.77519  2.73123  3.46354  2.40513  3.72494  3.29354  2.67741  2.69355  4.24690  2.90347  2.73739  3.18146  2.89801  2.37887  2.77519  2.98518  4.58477  3.61503
          0.02615  4.05279  4.77514  0.61958  0.77255  0.57340  0.82921
    328   2.00565  4.71674  3.01740  2.58001  4.23217  3.32418  3.74542  3.62004  1.72779  3.23222  4.06314  3.03867  3.83396  2.91039  2.80464  2.32133  2.89984  3.25093  5.44522  4.14942    338 k - - -
          2.68618  4.42225  2.77519  2.73123  3.46354  2.40513  3.72494  3.29354  2.67741  2.69355  4.24690  2.90347  2.73739  3.18146  2.89801  2.37887  2.77519  2.98518  4.58477  3.61503
          0.02615  4.05279  4.77514  0.61958  0.77255  0.43462  1.04274
    329   2.38448  5.05266  2.89737  2.02198  4.37577  3.42308  3.60822  3.81955  1.95924  3.33713  4.11734  2.91309  3.11401  2.72614  2.45886  2.65856  2.90491  3.43480  5.49440  4.13451    339 k - - -
          2.68618  4.42225  2.77519  2.73123  3.46354  2.40513  3.72494  3.29354  2.67741  2.69355  4.24690  2.90347  2.73739  3.18146  2.89801  2.37887  2.77519  2.98518  4.58477  3.61503
          0.02410  4.13322  4.85557  0.61958  0.77255  0.48576  0.95510
    330   2.71869  5.13558  2.81987  2.12303  4.47229  2.87249  3.61862  3.92480  1.93132  3.41996  4.19773  2.30084  3.83986  2.73487  2.45395  2.68557  2.94723  3.52593  5.55816  4.18956    340 k - - -
          2.68618  4.42225  2.77519  2.73123  3.46354  2.40513  3.72494  3.29354  2.67741  2.69355  4.24690  2.90347  2.73739  3.18146  2.89801  2.37887  2.77519  2.98518  4.58477  3.61503
          0.02410  4.13322  4.85557  0.61958  0.77255  0.48576  0.95510
    331   2.36628  5.17302  1.99405  2.00508  4.51979  3.32459  3.71408  3.98825  2.58072  3.51970  4.31721  2.82704  3.84035  2.85349  3.10178  1.93623  3.02144  3.58278  5.69937  4.27963    341 s - - -
          2.68618  4.42225  2.77519  2.73123  3.46354  2.40513  3.72494  3.29354  2.67741  2.69355  4.24690  2.90347  2.73739  3.18146  2.89801  2.37887  2.77519  2.98518  4.58477  3.61503
          0.02410  4.13322  4.85557  0.61958  0.77255  0.48576  0.95510
    332   2.38459  4.67760  3.05110  2.11619  3.92056  2.93463  3.68767  3.30452  2.52346  2.66645  3.79206  3.02255  3.16658  2.86781  2.96685  2.66677  2.83812  2.63545  5.23621  3.92784    342 e - - -
          2.68618  4.42225  2.77519  2.73123  3.46354  2.40513  3.72494  3.29354  2.67741  2.69355  4.24690  2.90347  2.73739  3.18146  2.89801  2.37887  2.77519  2.98518  4.58477  3.61503
          0.02410  4.13322  4.85557  0.61958  0.77255  0.48576  0.95510
    333   2.18786  4.98956  2.43076  2.11426  4.33352  2.83714  3.66101  3.78431  2.47073  3.33475  4.12301  2.88095  3.81095  2.79311  2.96260  2.39464  2.52221  3.39803  5.52775  4.14598    343 e - - -
          2.68618  4.42225  2.77519  2.73123  3.46354  2.40513  3.72494  3.29354  2.67741  2.69355  4.24690  2.90347  2.73739  3.18146  2.89801  2.37887  2.77519  2.98518  4.58477  3.61503
          0.28598  4.13322  1.45803  0.61958  0.77255  0.48576  0.95510
    334   2.72027  5.05368  2.61035  2.05752  4.36765  2.66554  3.60090  3.80257  2.07068  3.33340  4.14958  2.82372  3.79985  2.33127  2.71125  2.69190  2.95825  3.43748  5.50150  4.14736    344 e - - -
          2.68624  4.42231  2.77507  2.73129  3.46360  2.40519  3.72500  3.29360  2.67730  2.69361  4.24695  2.90352  2.73728  3.18152  2.89806  2.37865  2.77525  2.98524  4.58483  3.61509
          0.52653  1.21935  2.17222  0.52097  0.90126  0.36211  1.19140
    335   2.33587  4.94792  2.79874  2.13105  4.25581  3.36522  3.61860  3.69485  2.16656  3.25137  4.04518  2.56648  3.79661  2.75118  2.85333  2.39090  2.57691  3.32702  5.44798  4.08324    347 e - - -
          2.68618  4.42225  2.77519  2.73123  3.46354  2.40513  3.72494  3.29354  2.67741  2.69355  4.24690  2.90347  2.73739  3.18146  2.89801  2.37887  2.77519  2.98518  4.58477  3.61503
          0.02624  4.04928  4.77163  0.61958  0.77255  0.57691  0.82470
    336   2.67407  4.95887  2.81542  2.39482  4.31918  2.79547  3.64621  3.75377  2.11073  3.30125  4.10591  2.91456  3.82547  2.16797  2.77205  2.17403  2.92312  3.38248  5.48159  4.13691    348 k - - -
          2.68618  4.42225  2.77519  2.73123  3.46354  2.40513  3.72494  3.29354  2.67741  2.69355  4.24690  2.90347  2.73739  3.18146  2.89801  2.37887  2.77519  2.98518  4.58477  3.61503
          0.02624  4.04928  4.77163  0.61958  0.77255  0.57691  0.82470
    337   2.78438  5.25902  1.88852  2.20313  4.58507  2.34283  3.69290  4.07105  2.26588  3.57935  4.37981  2.33281  3.82297  2.83314  3.09398  2.72047  3.04780  3.65560  5.74338  4.30430    349 d - - -
          2.68618  4.42225  2.77519  2.73123  3.46354  2.40513  3.72494  3.29354  2.67741  2.69355  4.24690  2.90347  2.73739  3.18146  2.89801  2.37887  2.77519  2.98518  4.58477  3.61503
          0.02624  4.04928  4.77163  0.61958  0.77255  0.57691  0.82470
    338   2.32442  4.50173  3.20886  2.65844  3.68293  2.62964  3.71523  3.07415  2.57975  2.47617  3.61804  3.11861  3.87003  2.95003  2.58758  2.71328  2.82273  2.81371  5.05884  3.18519    350 a - - -
          2.68618  4.42225  2.77519  2.73123  3.46354  2.40513  3.72494  3.29354  2.67741  2.69355  4.24690  2.90347  2.73739  3.18146  2.89801  2.37887  2.77519  2.98518  4.58477  3.61503
          0.02624  4.04928  4.77163  0.61958  0.77255  0.57691  0.82470
    339   2.36233  4.79425  3.00296  2.26677  4.04386  3.42946  3.62302  3.44949  2.36843  2.67860  3.87314  2.96668  3.82367  2.50799  2.47286  2.65423  2.57977  3.13209  5.29036  3.97117    351 e - - -
          2.68618  4.42225  2.77519  2.73123  3.46354  2.40513  3.72494  3.29354  2.67741  2.69355  4.24690  2.90347  2.73739  3.18146  2.89801  2.37887  2.77519  2.98518  4.58477  3.61503
          0.02624  4.04928  4.77163  0.61958  0.77255  0.43271  1.04624
    340   2.66946  5.01372  2.73231  2.10217  4.35444  2.51810  3.66538  3.80549  2.46267  3.35161  4.14291  2.88270  3.06843  2.50665  2.94283  2.14878  2.92234  3.42050  5.54041  4.16068    352 e - - -
          2.68618  4.42225  2.77519  2.73123  3.46354  2.40513  3.72494  3.29354  2.67741  2.69355  4.24690  2.90347  2.73739  3.18146  2.89801  2.37887  2.77519  2.98518  4.58477  3.61503
          0.02410  4.13322  4.85557  0.61958  0.77255  0.48576  0.95510
    341   1.74755  4.35251  3.40573  2.88796  3.78214  3.32938  3.90856  2.65368  2.85646  2.84119  3.71266  3.25582  3.09010  3.17472  3.23186  2.30657  2.46654  2.81732  5.18115  3.93441    353 a - - -
          2.68618  4.42225  2.77519  2.73123  3.46354  2.40513  3.72494  3.29354  2.67741  2.69355  4.24690  2.90347  2.73739  3.18146  2.89801  2.37887  2.77519  2.98518  4.58477  3.61503
          0.02410  4.13322  4.85557  0.61958  0.77255  0.48576  0.95510
    342   2.64562  4.22183  3.79755  3.22339  2.85976  3.69096  3.97231  2.55849  3.11978  1.77401  3.26131  3.54656  4.06168  3.40511  2.82865  2.96341  2.52720  2.14981  4.82107  3.60991    354 l - - -
          2.68618  4.42225  2.77519  2.73123  3.46354  2.40513  3.72494  3.29354  2.67741  2.69355  4.24690  2.90347  2.73739  3.18146  2.89801  2.37887  2.77519  2.98518  4.58477  3.61503
          0.02410  4.13322  4.85557  0.61958  0.77255  0.48576  0.95510
    343   2.31551  4.69216  2.70958  2.51254  3.99274  3.39528  3.69503  3.39318  2.52636  2.65225  3.85255  3.00928  3.09780  2.86611  2.97727  2.41100  2.29993  3.07378  5.29070  3.97435    355 t - - -
          2.68618  4.42225  2.77519  2.73123  3.46354  2.40513  3.72494  3.29354  2.67741  2.69355  4.24690  2.90347  2.73739  3.18146  2.89801  2.37887  2.77519  2.98518  4.58477  3.61503
          0.02410  4.13322  4.85557  0.61958  0.77255  0.48576  0.95510
    344   2.59753  4.27085  3.59253  3.02799  3.43947  3.58689  3.89598  2.22991  2.93697  2.48738  3.40490  3.39657  3.98582  3.25566  2.78465  2.54659  2.50897  2.00968  4.90724  3.68312    356 v - - -
          2.68618  4.42225  2.77519  2.73123  3.46354  2.40513  3.72494  3.29354  2.67741  2.69355  4.24690  2.90347  2.73739  3.18146  2.89801  2.37887  2.77519  2.98518  4.58477  3.61503
          0.02410  4.13322  4.85557  0.61958  0.77255  0.48576  0.95510
    345   2.35717  4.94805  2.54147  2.00239  4.25574  2.91736  3.64588  3.69497  2.44739  3.26020  4.05347  2.89626  3.81053  2.78004  2.93184  2.34971  2.87963  2.84982  5.46564  4.09552    357 e - - -
          2.68618  4.42225  2.77519  2.73123  3.46354  2.40513  3.72494  3.29354  2.67741  2.69355  4.24690  2.90347  2.73739  3.18146  2.89801  2.37887  2.77519  2.98518  4.58477  3.61503
          0.02410  4.13322  4.85557  0.61958  0.77255  0.48576  0.95510
    346   2.67239  4.98284  2.68493  2.13726  4.38752  2.39721  3.71317  3.84044  2.54360  3.39462  4.19324  2.54404  2.52787  2.85583  3.03033  2.36296  2.94701  3.44464  5.58925  4.20926    358 e - - -
          2.68618  4.42225  2.77519  2.73123  3.46354  2.40513  3.72494  3.29354  2.67741  2.69355  4.24690  2.90347  2.73739  3.18146  2.89801  2.37887  2.77519  2.98518  4.58477  3.61503
          0.02410  4.13322  4.85557  0.61958  0.77255  0.48576  0.95510
    347   2.35292  4.94398  2.78953  2.13795  4.29980  2.48589  3.67702  3.73950  2.24981  3.30214  4.10092  2.91132  3.82377  2.81636  2.93587  2.15810  2.90987  3.36436  5.50327  4.13975    359 e - - -
          2.68618  4.42225  2.77519  2.73123  3.46354  2.40513  3.72494  3.29354  2.67741  2.69355  4.24690  2.90347  2.73739  3.18146  2.89801  2.37887  2.77519  2.98518  4.58477  3.61503
          0.02410  4.13322  4.85557  0.61958  0.77255  0.48576  0.95510
    348   2.20135  4.81728  2.98134  2.26770  4.06284  2.92712  3.15072  3.47860  2.21827  3.07843  3.19574  2.96151  3.82658  2.78780  2.86924  2.64757  2.84749  3.15448  5.31753  3.98502    360 a - - -
          2.68618  4.42225  2.77519  2.73123  3.46354  2.40513  3.72494  3.29354  2.67741  2.69355  4.24690  2.90347  2.73739  3.18146  2.89801  2.37887  2.77519  2.98518  4.58477  3.61503
          0.02410  4.13322  4.85557  0.61958  0.77255  0.48576  0.95510
    349   2.68076  5.11394  2.19017  2.29691  4.44913  2.54093  3.64189  3.91944  2.43317  3.43300  4.20644  2.49212  3.13338  2.76284  2.53887  2.64711  2.92707  3.51000  5.59514  4.19108    361 d - - -
          2.68618  4.42225  2.77519  2.73123  3.46354  2.40513  3.72494  3.29354  2.67741  2.69355  4.24690  2.90347  2.73739  3.18146  2.89801  2.37887  2.77519  2.98518  4.58477  3.61503
          0.02410  4.13322  4.85557  0.61958  0.77255  0.48576  0.95510
    350   2.27008  4.57434  3.13564  2.63428  4.00149  2.41874  3.78042  3.39388  2.31068  3.04218  3.87751  3.08646  3.82892  2.97080  3.03996  2.15158  2.82890  2.58882  5.31532  4.02275    362 s - - -
          2.68618  4.42225  2.77519  2.73123  3.46354  2.40513  3.72494  3.29354  2.67741  2.69355  4.24690  2.90347  2.73739  3.18146  2.89801  2.37887  2.77519  2.98518  4.58477  3.61503
          0.11019  4.13322  2.42700  0.61958  0.77255  0.48576  0.95510
    351   1.50579  4.19019  3.60306  3.18172  3.97003  3.11084  4.14962  3.17287  3.14779  3.01507  3.90766  3.37587  3.78668  3.44903  3.46270  1.88614  2.74874  2.24939  5.39080  4.17164    363 a - - -
          2.68618  4.42225  2.77519  2.73123  3.46354  2.40513  3.72494  3.29354  2.67741  2.69355  4.24690  2.90347  2.73739  3.18146  2.89801  2.37887  2.77519  2.98518  4.58477  3.61503
          0.02624  4.04928  4.77163  0.61958  0.77255  0.57691  0.82470
    352   2.34225  4.74865  2.59757  2.44862  3.99875  3.40356  3.64205  3.40161  2.44640  2.47074  3.84744  2.96031  3.13571  2.80379  2.59625  2.63762  2.83113  3.08743  5.27864  3.95361    364 a - - -
          2.68618  4.42225  2.77519  2.73123  3.46354  2.40513  3.72494  3.29354  2.67741  2.69355  4.24690  2.90347  2.73739  3.18146  2.89801  2.37887  2.77519  2.98518  4.58477  3.61503
          0.02624  4.04928  4.77163  0.61958  0.77255  0.57691  0.82470
    353   1.99239  4.51611  3.09824  2.64175  3.97482  2.77534  2.91551  3.37704  2.64633  3.02802  3.86957  3.07938  3.80493  2.99474  3.05545  2.60532  2.15134  3.03617  5.30035  4.01218    365 a - - -
          2.68618  4.42225  2.77519  2.73123  3.46354  2.40513  3.72494  3.29354  2.67741  2.69355  4.24690  2.90347  2.73739  3.18146  2.89801  2.37887  2.77519  2.98518  4.58477  3.61503
          0.02624  4.04928  4.77163  0.61958  0.77255  0.57691  0.82470
    354   2.60197  4.24899  3.60062  3.02949  3.36937  3.61069  3.87530  2.11203  2.59363  2.19624  2.89982  3.39901  3.98698  3.24584  3.23277  2.52869  2.83492  2.42222  4.85476  3.63390    366 i - - -
          2.68618  4.42225  2.77519  2.73123  3.46354  2.40513  3.72494  3.29354  2.67741  2.69355  4.24690  2.90347  2.73739  3.18146  2.89801  2.37887  2.77519  2.98518  4.58477  3.61503
          0.02624  4.04928  4.77163  0.61958  0.77255  0.43271  1.04624
    355   1.90562  4.46953  3.27301  2.75526  3.73724  2.88026  3.80744  2.42147  2.37311  2.77989  3.65977  3.19002  3.89927  3.05411  3.07258  2.73431  2.84947  2.78362  5.12537  3.86528    367 a - - -
          2.68618  4.42225  2.77519  2.73123  3.46354  2.40513  3.72494  3.29354  2.67741  2.69355  4.24690  2.90347  2.73739  3.18146  2.89801  2.37887  2.77519  2.98518  4.58477  3.61503
          0.02410  4.13322  4.85557  0.61958  0.77255  0.48576  0.95510
    356   2.83223  5.23318  2.53478  1.50022  4.57628  2.34801  3.72792  4.03561  2.21686  3.55590  4.36943  2.85679  3.87961  2.87150  2.97933  2.78338  3.09011  3.64134  5.71618  4.32008    368 e - - -
          2.68618  4.42225  2.77519  2.73123  3.46354  2.40513  3.72494  3.29354  2.67741  2.69355  4.24690  2.90347  2.73739  3.18146  2.89801  2.37887  2.77519  2.98518  4.58477  3.61503
          0.02410  4.13322  4.85557  0.61958  0.77255  0.48576  0.95510
    357   2.77588  5.24108  1.99824  2.25129  4.55899  3.33596  3.69651  4.03976  2.54392  3.55076  4.34223  1.94367  3.84220  2.43286  3.05990  2.72061  2.60249  3.62862  5.71419  4.28570    369 n - - -
          2.68618  4.42225  2.77519  2.73123  3.46354  2.40513  3.72494  3.29354  2.67741  2.69355  4.24690  2.90347  2.73739  3.18146  2.89801  2.37887  2.77519  2.98518  4.58477  3.61503
          0.02410  4.13322  4.85557  0.61958  0.77255  0.48576  0.95510
    358   2.18755  4.29692  3.59766  3.13653  3.63744  3.40400  4.05193  2.86333  3.06212  1.63174  3.60852  3.43512  3.95130  3.39219  3.36815  2.07932  2.87053  2.62620  5.12853  3.89318    370 l - - -
          2.68618  4.42225  2.77519  2.73123  3.46354  2.40513  3.72494  3.29354  2.67741  2.69355  4.24690  2.90347  2.73739  3.18146  2.89801  2.37887  2.77519  2.98518  4.58477  3.61503
          0.02410  4.13322  4.85557  0.61958  0.77255  0.48576  0.95510
    359   2.69235  5.08107  1.98033  2.31733  4.43672  2.84149  3.67171  3.90136  2.47469  3.42952  4.21480  2.86279  2.58586  2.80131  2.54590  2.66703  2.94798  3.49875  5.60094  4.20571    371 d - - -
          2.68618  4.42225  2.77519  2.73123  3.46354  2.40513  3.72494  3.29354  2.67741  2.69355  4.24690  2.90347  2.73739  3.18146  2.89801  2.37887  2.77519  2.98518  4.58477  3.61503
          0.02410  4.13322  4.85557  0.61958  0.77255  0.48576  0.95510
    360   2.18227  4.90683  2.51833  2.38629  4.26660  2.82975  3.65798  3.70878  2.25284  3.27150  4.06187  2.91254  3.80478  2.79198  2.93131  2.34755  2.52133  3.32944  5.47305  4.10782    372 a - - -
          2.68618  4.42225  2.77519  2.73123  3.46354  2.40513  3.72494  3.29354  2.67741  2.69355  4.24690  2.90347  2.73739  3.18146  2.89801  2.37887  2.77519  2.98518  4.58477  3.61503
          0.02410  4.13322  4.85557  0.61958  0.77255  0.48576  0.95510
    361   2.31611  4.14259  3.83307  3.25903  2.44388  3.65714  3.92941  2.35157  3.17016  2.32340  3.25037  3.01254  4.03079  3.42483  3.42061  2.93136  2.83063  2.18816  4.70971  2.92644    373 v - - -
          2.68618  4.42225  2.77519  2.73123  3.46354  2.40513  3.72494  3.29354  2.67741  2.69355  4.24690  2.90347  2.73739  3.18146  2.89801  2.37887  2.77519  2.98518  4.58477  3.61503
          0.02410  4.13322  4.85557  0.61958  0.77255  0.48576  0.95510
    362   2.20808  4.61156  3.08084  2.61134  4.16928  2.68200  3.79915  3.58662  2.31553  3.20263  4.01751  3.06130  3.80659  2.97053  3.04838  1.87832  2.43419  3.19848  5.44069  4.13383    374 s - - -
          2.68618  4.42225  2.77519  2.73123  3.46354  2.40513  3.72494  3.29354  2.67741  2.69355  4.24690  2.90347  2.73739  3.18146  2.89801  2.37887  2.77519  2.98518  4.58477  3.61503
          0.02410  4.13322  4.85557  0.61958  0.77255  0.48576  0.95510
    363   2.52389  4.41921  3.31087  2.77264  3.73392  2.88663  3.81903  3.09962  2.74409  2.45438  3.66034  3.19153  3.06397  3.06930  3.13870  2.15486  2.51135  2.47009  5.12329  3.86389    375 s - - -
          2.68618  4.42225  2.77519  2.73123  3.46354  2.40513  3.72494  3.29354  2.67741  2.69355  4.24690  2.90347  2.73739  3.18146  2.89801  2.37887  2.77519  2.98518  4.58477  3.61503
          0.02410  4.13322  4.85557  0.61958  0.77255  0.48576  0.95510
    364   2.63943  5.06659  2.47902  2.01296  4.38232  3.37570  3.60652  3.84650  2.37323  3.36344  4.13012  2.85935  3.14166  2.72109  2.57979  2.35607  2.56436  3.44436  5.52746  4.13288    376 e - - -
          2.68618  4.42225  2.77519  2.73123  3.46354  2.40513  3.72494  3.29354  2.67741  2.69355  4.24690  2.90347  2.73739  3.18146  2.89801  2.37887  2.77519  2.98518  4.58477  3.61503
          0.02410  4.13322  4.85557  0.61958  0.77255  0.48576  0.95510
    365   2.65492  4.33588  3.62480  3.05648  3.46447  3.63349  3.92726  2.67070  2.89829  1.81594  3.40919  3.42961  4.02786  3.26612  2.71171  2.90911  2.33460  2.22070  4.96235  3.74141    377 l - - -
          2.68618  4.42225  2.77519  2.73123  3.46354  2.40513  3.72494  3.29354  2.67741  2.69355  4.24690  2.90347  2.73739  3.18146  2.89801  2.37887  2.77519  2.98518  4.58477  3.61503
          0.02410  4.13322  4.85557  0.61958  0.77255  0.48576  0.95510
    366   2.56830  4.59183  3.09616  2.62801  3.95947  2.18106  3.78018  3.34524  2.62482  3.00131  3.85078  3.08793  3.04569  2.54866  3.03742  2.66708  2.85563  2.38010  5.28785  3.99657    378 g - - -
          2.68618  4.42225  2.77519  2.73123  3.46354  2.40513  3.72494  3.29354  2.67741  2.69355  4.24690  2.90347  2.73739  3.18146  2.89801  2.37887  2.77519  2.98518  4.58477  3.61503
          0.02410  4.13322  4.85557  0.61958  0.77255  0.48576  0.95510
    367   2.60350  4.27692  3.55322  2.65929  2.87708  3.60128  3.86811  2.70537  2.93274  2.43269  2.84735  3.37356  2.89479  3.22938  3.26482  2.85649  2.83718  2.07308  4.86989  3.64219    379 v - - -
          2.68618  4.42225  2.77519  2.73123  3.46354  2.40513  3.72494  3.29354  2.67741  2.69355  4.24690  2.90347  2.73739  3.18146  2.89801  2.37887  2.77519  2.98518  4.58477  3.61503
          0.02410  4.13322  4.85557  0.61958  0.77255  0.48576  0.95510
    368   2.33632  4.33913  3.47430  2.90417  3.47266  3.58274  3.83071  2.48462  2.81636  2.13817  3.42609  3.31224  3.96172  2.77487  2.74693  2.83131  2.84244  2.31223  4.92488  3.69173    380 l - - -
          2.68618  4.42225  2.77519  2.73123  3.46354  2.40513  3.72494  3.29354  2.67741  2.69355  4.24690  2.90347  2.73739  3.18146  2.89801  2.37887  2.77519  2.98518  4.58477  3.61503
          0.10714  4.13322  2.45843  0.61958  0.77255  0.48576  0.95510
    369   2.62103  4.38193  3.38510  2.53354  3.47139  3.56330  3.04786  2.31616  2.74165  2.05632  3.45381  3.26321  3.94642  3.10094  3.08787  2.82044  2.85173  2.60917  4.92577  3.66501    381 l - - -
          2.68618  4.42225  2.77519  2.73123  3.46354  2.40513  3.72494  3.29354  2.67741  2.69355  4.24690  2.90347  2.73739  3.18146  2.89801  2.37887  2.77519  2.98518  4.58477  3.61503
          0.02616  4.05225  4.77459  0.61958  0.77255  0.57395  0.82851
    370   2.39500  4.80421  3.02252  2.24478  4.05160  3.44852  3.63133  3.45129  2.34561  2.46328  3.88210  2.98736  3.84334  2.46542  2.42221  2.68642  2.87365  3.14084  5.29121  3.98246    382 e - - -
          2.68618  4.42225  2.77519  2.73123  3.46354  2.40513  3.72494  3.29354  2.67741  2.69355  4.24690  2.90347  2.73739  3.18146  2.89801  2.37887  2.77519  2.98518  4.58477  3.61503
          0.02616  4.05225  4.77459  0.61958  0.77255  0.43432  1.04328
    371   3.43376  4.75374  4.90037  4.40056  1.96726  4.57217  4.53839  2.38710  4.25177  0.89561  2.99313  4.55182  4.78308  4.31758  4.33648  3.94512  3.65849  2.53639  4.75079  3.33366    383 l - - -
          2.68618  4.42225  2.77519  2.73123  3.46354  2.40513  3.72494  3.29354  2.67741  2.69355  4.24690  2.90347  2.73739  3.18146  2.89801  2.37887  2.77519  2.98518  4.58477  3.61503
          0.02410  4.13322  4.85557  0.61958  0.77255  0.48576  0.95510
    372   2.34451  4.40185  3.32728  2.77531  3.08455  2.60784  3.09683  2.95807  2.74237  2.65725  3.53627  3.20875  3.90233  3.06259  3.12847  2.74472  2.49055  2.46813  5.00119  3.74491    384 a - - -
          2.68618  4.42225  2.77519  2.73123  3.46354  2.40513  3.72494  3.29354  2.67741  2.69355  4.24690  2.90347  2.73739  3.18146  2.89801  2.37887  2.77519  2.98518  4.58477  3.61503
          0.02410  4.13322  4.85557  0.61958  0.77255  0.48576  0.95510
    373   2.17932  4.50307  3.25269  2.69533  3.68721  3.50361  3.74883  3.03666  2.37221  2.42612  3.07189  3.15482  2.80857  2.98676  3.02342  2.74193  2.84028  2.78632  5.07447  3.80864    385 a - - -
          2.68618  4.42225  2.77519  2.73123  3.46354  2.40513  3.72494  3.29354  2.67741  2.69355  4.24690  2.90347  2.73739  3.18146  2.89801  2.37887  2.77519  2.98518  4.58477  3.61503
          0.16699  4.13322  1.98222  0.61958  0.77255  0.48576  0.95510
    374   2.69466  5.04961  2.19226  1.99545  4.38380  2.67302  3.67155  3.83393  2.53791  3.39147  4.20030  2.80142  3.79602  2.81864  3.04625  2.66817  2.19111  3.45099  5.59131  4.19187    386 e - - -
          2.68618  4.42225  2.77519  2.73123  3.46354  2.40513  3.72494  3.29354  2.67741  2.69355  4.24690  2.90347  2.73739  3.18146  2.89801  2.37887  2.77519  2.98518  4.58477  3.61503
          0.02776  3.99398  4.71633  0.61958  0.77255  0.40558  1.09838
    375   2.61274  4.53518  3.22643  2.44299  3.70630  3.51023  3.72600  3.07267  2.38035  2.24783  3.01852  3.13213  3.89390  2.61034  2.98361  2.73953  2.84225  2.54903  5.08157  3.81195    387 l - - -
          2.68618  4.42225  2.77519  2.73123  3.46354  2.40513  3.72494  3.29354  2.67741  2.69355  4.24690  2.90347  2.73739  3.18146  2.89801  2.37887  2.77519  2.98518  4.58477  3.61503
          0.02410  4.13322  4.85557  0.61958  0.77255  0.48576  0.95510
    376   2.16701  4.63109  2.99146  2.58841  4.32376  2.60470  3.83829  3.76625  2.68105  3.35829  4.15597  2.23208  2.97251  3.00101  3.13121  2.00151  2.84230  3.32092  5.56896  4.24440    388 s - - -
          2.68618  4.42225  2.77519  2.73123  3.46354  2.40513  3.72494  3.29354  2.67741  2.69355  4.24690  2.90347  2.73739  3.18146  2.89801  2.37887  2.77519  2.98518  4.58477  3.61503
          0.02410  4.13322  4.85557  0.61958  0.77255  0.48576  0.95510
    377   2.71341  5.00811  3.01912  2.20975  4.31973  3.47363  3.61747  3.73976  1.76452  2.83747  4.07432  2.97520  3.86412  2.74448  2.38393  2.40390  2.93282  3.38364  5.43960  4.11627    389 k - - -
          2.68618  4.42225  2.77519  2.73123  3.46354  2.40513  3.72494  3.29354  2.67741  2.69355  4.24690  2.90347  2.73739  3.18146  2.89801  2.37887  2.77519  2.98518  4.58477  3.61503
          0.02410  4.13322  4.85557  0.61958  0.77255  0.48576  0.95510
    378   2.32189  4.37834  3.40567  2.84820  3.55584  2.57733  3.81693  2.58967  2.76551  2.14756  3.50371  3.26503  3.93427  3.11031  2.76475  2.78882  2.83875  2.64530  4.98499  3.74193    390 l - - -
          2.68618  4.42225  2.77519  2.73123  3.46354  2.40513  3.72494  3.29354  2.67741  2.69355  4.24690  2.90347  2.73739  3.18146  2.89801  2.37887  2.77519  2.98518  4.58477  3.61503
          0.02410  4.13322  4.85557  0.61958  0.77255  0.48576  0.95510
    379   2.65427  4.29728  3.61328  2.71048  3.41352  3.65442  3.94012  2.11854  2.98936  1.79806  3.37553  3.44766  4.03964  3.30940  3.29982  2.61018  2.89173  2.40853  4.91856  3.69402    391 l - - -
          2.68618  4.42225  2.77519  2.73123  3.46354  2.40513  3.72494  3.29354  2.67741  2.69355  4.24690  2.90347  2.73739  3.18146  2.89801  2.37887  2.77519  2.98518  4.58477  3.61503
          0.02410  4.13322  4.85557  0.61958  0.77255  0.48576  0.95510
    380   2.40527  4.95299  2.06635  2.36191  4.26865  2.82217  3.66385  3.70291  2.47506  3.27504  4.07424  2.89730  3.81868  2.47712  2.95901  2.64925  2.89955  2.81603  5.48454  4.11424    392 d - - -
          2.68618  4.42225  2.77519  2.73123  3.46354  2.40513  3.72494  3.29354  2.67741  2.69355  4.24690  2.90347  2.73739  3.18146  2.89801  2.37887  2.77519  2.98518  4.58477  3.61503
          0.02410  4.13322  4.85557  0.61958  0.77255  0.48576  0.95510
    381   2.62893  4.91898  2.55401  2.16753  4.18132  3.40402  3.62765  3.61115  2.41605  2.84111  3.98660  2.64050  3.81376  2.48575  2.88975  2.63511  2.86285  2.56506  5.40355  4.04450    393 e - - -
          2.68618  4.42225  2.77519  2.73123  3.46354  2.40513  3.72494  3.29354  2.67741  2.69355  4.24690  2.90347  2.73739  3.18146  2.89801  2.37887  2.77519  2.98518  4.58477  3.61503
          0.02410  4.13322  4.85557  0.61958  0.77255  0.48576  0.95510
    382   2.37949  5.08672  2.28691  2.14156  4.40332  3.37558  3.61825  3.86633  2.38523  3.38309  4.15422  2.85899  3.11922  2.73554  2.28323  2.63179  2.89871  3.46544  5.54661  4.15221    394 e - - -
          2.68608  4.42251  2.77545  2.73112  3.46380  2.40524  3.72520  3.29347  2.67747  2.69341  4.24715  2.90372  2.73699  3.18081  2.89826  2.37857  2.77524  2.98544  4.58503  3.61529
          0.62438  1.40191  1.52197  1.64783  0.21377  0.48576  0.95510
    383   2.02227  4.29186  3.84054  3.31837  2.56788  3.70336  4.05629  2.39081  3.23061  1.81269  3.23263  3.62381  4.11679  3.51060  3.50634  3.02069  2.96814  2.27474  4.82101  3.50817    405 l - - -
          2.68618  4.42225  2.77519  2.73123  3.46354  2.40513  3.72494  3.29354  2.67741  2.69355  4.24690  2.90347  2.73739  3.18146  2.89801  2.37887  2.77519  2.98518  4.58477  3.61503
          0.03063  3.89687  4.61922  0.61958  0.77255  0.36810  1.17782
    384   2.73532  4.22489  4.08245  3.50228  2.66578  3.83592  4.12179  2.43377  2.88360  1.55929  2.72556  3.76552  4.18127  3.62281  3.60016  3.12146  2.96541  2.08785  4.81344  3.62817    406 l - - -
          2.68618  4.42225  2.77519  2.73123  3.46354  2.40513  3.72494  3.29354  2.67741  2.69355  4.24690  2.90347  2.73739  3.18146  2.89801  2.37887  2.77519  2.98518  4.58477  3.61503
          0.02410  4.13322  4.85557  0.61958  0.77255  0.48576  0.95510
    385   2.17090  5.02216  2.17630  2.14378  4.31695  3.36982  3.65709  3.75566  2.47251  3.31827  4.11360  2.55348  3.82099  2.79179  2.96598  2.66015  2.91961  2.84088  5.51932  4.13620    407 e - - -
          2.68618  4.42225  2.77519  2.73123  3.46354  2.40513  3.72494  3.29354  2.67741  2.69355  4.24690  2.90347  2.73739  3.18146  2.89801  2.37887  2.77519  2.98518  4.58477  3.61503
          0.02410  4.13322  4.85557  0.61958  0.77255  0.48576  0.95510
    386   2.70577  5.16701  2.12586  2.04385  4.48137  2.89170  3.64781  3.95637  2.45865  3.46566  4.24027  2.82798  3.81565  2.48471  2.96742  2.35074  2.56481  3.54588  5.62753  4.21180    408 e - - -
          2.68618  4.42225  2.77519  2.73123  3.46354  2.40513  3.72494  3.29354  2.67741  2.69355  4.24690  2.90347  2.73739  3.18146  2.89801  2.37887  2.77519  2.98518  4.58477  3.61503
          0.02410  4.13322  4.85557  0.61958  0.77255  0.48576  0.95510
    387   2.36920  4.61417  3.16078  2.17035  3.80313  3.49172  3.70366  3.16842  2.53023  2.36506  3.09040  3.08675  3.87936  2.90619  2.58866  2.71872  2.85021  2.90306  5.15094  3.86684    409 e - - -
          2.68618  4.42225  2.77519  2.73123  3.46354  2.40513  3.72494  3.29354  2.67741  2.69355  4.24690  2.90347  2.73739  3.18146  2.89801  2.37887  2.77519  2.98518  4.58477  3.61503
          0.02410  4.13322  4.85557  0.61958  0.77255  0.48576  0.95510
    388   2.44112  4.19656  4.21689  3.64445  2.72853  3.88809  4.22602  1.68611  3.53249  1.95305  3.21908  3.87041  4.24339  3.75893  3.72649  3.18821  2.53025  2.08330  4.88959  3.69802    410 i - - -
          2.68618  4.42225  2.77519  2.73123  3.46354  2.40513  3.72494  3.29354  2.67741  2.69355  4.24690  2.90347  2.73739  3.18146  2.89801  2.37887  2.77519  2.98518  4.58477  3.61503
          0.02410  4.13322  4.85557  0.61958  0.77255  0.48576  0.95510
    389   2.65009  4.98324  2.90709  1.90282  4.27844  3.41766  3.61316  3.71550  2.33674  3.26049  4.04934  2.91688  3.15375  2.45817  2.47995  2.64437  2.88014  2.92047  5.44521  4.08777    411 e - - -
          2.68618  4.42225  2.77519  2.73123  3.46354  2.40513  3.72494  3.29354  2.67741  2.69355  4.24690  2.90347  2.73739  3.18146  2.89801  2.37887  2.77519  2.98518  4.58477  3.61503
          0.02410  4.13322  4.85557  0.61958  0.77255  0.48576  0.95510
    390   2.85041  5.13295  3.15629  2.57199  4.51479  3.55723  3.62548  3.91456  1.89519  3.39440  4.20669  3.05491  3.93968  2.11525  1.81762  2.42652  3.05218  3.55418  5.49875  4.22491    412 r - - -
          2.68618  4.42225  2.77519  2.73123  3.46354  2.40513  3.72494  3.29354  2.67741  2.69355  4.24690  2.90347  2.73739  3.18146  2.89801  2.37887  2.77519  2.98518  4.58477  3.61503
          0.02410  4.13322  4.85557  0.61958  0.77255  0.48576  0.95510
    391   2.60909  4.20316  3.72477  3.14971  3.30918  3.02501  3.92338  2.37664  3.05852  1.97149  2.81773  3.48461  4.01981  3.34461  2.83739  2.91276  2.84165  2.20596  4.80874  3.59916    413 l - - -
          2.68618  4.42225  2.77519  2.73123  3.46354  2.40513  3.72494  3.29354  2.67741  2.69355  4.24690  2.90347  2.73739  3.18146  2.89801  2.37887  2.77519  2.98518  4.58477  3.61503
          0.02410  4.13322  4.85557  0.61958  0.77255  0.48576  0.95510
    392   2.27565  4.80623  3.43381  2.90965  4.35354  3.48751  3.83640  3.70023  2.29135  3.29798  4.20045  3.28330  3.99653  3.01247  1.19951  2.89238  3.10143  3.36710  5.48255  4.26472    414 r - - -
          2.68618  4.42225  2.77519  2.73123  3.46354  2.40513  3.72494  3.29354  2.67741  2.69355  4.24690  2.90347  2.73739  3.18146  2.89801  2.37887  2.77519  2.98518  4.58477  3.61503
          0.02410  4.13322  4.85557  0.61958  0.77255  0.48576  0.95510
    393   2.66354  5.08040  2.84061  2.13200  4.39922  3.40298  3.02574  3.85663  2.31819  3.36561  4.13609  2.55173  3.81249  2.43887  2.50427  2.23414  2.89361  3.45912  5.51854  4.13971    415 e - - -
          2.68618  4.42225  2.77519  2.73123  3.46354  2.40513  3.72494  3.29354  2.67741  2.69355  4.24690  2.90347  2.73739  3.18146  2.89801  2.37887  2.77519  2.98518  4.58477  3.61503
          0.02410  4.13322  4.85557  0.61958  0.77255  0.48576  0.95510
    394   1.73292  4.82829  3.08099  2.58581  4.19492  3.44477  3.71031  3.59465  2.35931  3.18229  4.02214  3.06169  3.89163  2.27426  2.35052  2.74493  2.95254  3.26270  5.39764  4.10539    416 a - - -
          2.68618  4.42225  2.77519  2.73123  3.46354  2.40513  3.72494  3.29354  2.67741  2.69355  4.24690  2.90347  2.73739  3.18146  2.89801  2.37887  2.77519  2.98518  4.58477  3.61503
          0.02410  4.13322  4.85557  0.61958  0.77255  0.48576  0.95510
    395   3.33949  4.64736  4.98970  4.42954  2.18037  4.58643  4.76761  1.91413  4.29624  0.98664  2.92404  4.61814  4.76859  4.34670  4.37098  3.93222  3.55754  2.34396  5.01636  3.80443    417 l - - -
          2.68618  4.42225  2.77519  2.73123  3.46354  2.40513  3.72494  3.29354  2.67741  2.69355  4.24690  2.90347  2.73739  3.18146  2.89801  2.37887  2.77519  2.98518  4.58477  3.61503
          0.02410  4.13322  4.85557  0.61958  0.77255  0.48576  0.95510
    396   2.36384  4.15905  4.11331  3.54004  2.38066  3.78514  4.00408  2.48612  3.42183  1.96293  3.20097  3.74398  4.14543  3.63507  3.60577  3.07619  2.92279  2.08233  4.60261  2.44374    418 l - - -
          2.68618  4.42225  2.77519  2.73123  3.46354  2.40513  3.72494  3.29354  2.67741  2.69355  4.24690  2.90347  2.73739  3.18146  2.89801  2.37887  2.77519  2.98518  4.58477  3.61503
          0.02410  4.13322  4.85557  0.61958  0.77255  0.48576  0.95510
    397   2.63145  4.50021  3.28152  2.20869  3.65187  3.54749  3.77935  2.40720  2.67686  2.40500  3.56753  3.19047  3.93122  2.65878  3.07024  2.78426  2.86300  2.40736  5.07136  3.80873    419 e - - -
          2.68618  4.42225  2.77519  2.73123  3.46354  2.40513  3.72494  3.29354  2.67741  2.69355  4.24690  2.90347  2.73739  3.18146  2.89801  2.37887  2.77519  2.98518  4.58477  3.61503
          0.02410  4.13322  4.85557  0.61958  0.77255  0.48576  0.95510
    398   2.38606  5.28431  1.38912  2.24348  4.62352  3.31024  3.77235  4.09981  2.68680  3.63430  4.45969  2.80979  3.87424  2.41923  3.21886  2.79000  3.12947  3.69496  5.81502  4.37263    420 d - - -
          2.68618  4.42225  2.77519  2.73123  3.46354  2.40513  3.72494  3.29354  2.67741  2.69355  4.24690  2.90347  2.73739  3.18146  2.89801  2.37887  2.77519  2.98518  4.58477  3.61503
          0.02410  4.13322  4.85557  0.61958  0.77255  0.48576  0.95510
    399   2.97178  4.36100  4.50778  3.95122  2.34690  4.09278  4.13284  2.13536  3.80987  1.38746  3.12200  4.07025  4.40096  3.94408  3.92360  3.40336  3.19754  2.42773  4.51248  2.28835    421 l - - -
          2.68618  4.42225  2.77519  2.73123  3.46354  2.40513  3.72494  3.29354  2.67741  2.69355  4.24690  2.90347  2.73739  3.18146  2.89801  2.37887  2.77519  2.98518  4.58477  3.61503
          0.02410  4.13322  4.85557  0.61958  0.77255  0.48576  0.95510
    400   3.02270  4.76402  3.74921  3.68565  4.80755  0.42038  4.78215  4.47836  3.90194  4.09689  5.08041  3.91458  4.16286  4.20595  4.10187  3.20333  3.52413  3.95619  5.82584  4.92098    422 G - - -
          2.68618  4.42225  2.77519  2.73123  3.46354  2.40513  3.72494  3.29354  2.67741  2.69355  4.24690  2.90347  2.73739  3.18146  2.89801  2.37887  2.77519  2.98518  4.58477  3.61503
          0.02410  4.13322  4.85557  0.61958  0.77255  0.48576  0.95510
    401   3.20776  4.49059  4.98559  4.45212  3.46327  4.59696  5.05971  1.45469  4.34199  1.50907  3.25628  4.66090  4.83720  4.52701  4.49180  3.96412  3.45147  1.31565  5.46203  4.31752    423 v - - -
          2.68618  4.42225  2.77519  2.73123  3.46354  2.40513  3.72494  3.29354  2.67741  2.69355  4.24690  2.90347  2.73739  3.18146  2.89801  2.37887  2.77519  2.98518  4.58477  3.61503
          0.02410  4.13322  4.85557  0.61958  0.77255  0.48576  0.95510
    402   2.67231  4.77459  3.19016  2.66312  4.23911  3.42175  3.74259  3.62947  2.35748  3.21865  4.05800  3.11073  2.56276  2.90339  1.71603  2.73498  2.48503  3.27969  5.42377  4.14919    424 r - - -
          2.68618  4.42225  2.77519  2.73123  3.46354  2.40513  3.72494  3.29354  2.67741  2.69355  4.24690  2.90347  2.73739  3.18146  2.89801  2.37887  2.77519  2.98518  4.58477  3.61503
          0.02410  4.13322  4.85557  0.61958  0.77255  0.48576  0.95510
    403   2.93445  4.33396  4.45668  3.89931  2.10344  4.05070  4.11125  2.46566  3.76045  1.45771  3.14004  4.02699  4.36846  3.90684  3.88351  3.35940  3.16195  2.08210  4.51314  2.55302    425 l - - -
          2.68618  4.42225  2.77519  2.73123  3.46354  2.40513  3.72494  3.29354  2.67741  2.69355  4.24690  2.90347  2.73739  3.18146  2.89801  2.37887  2.77519  2.98518  4.58477  3.61503
          0.02410  4.13322  4.85557  0.61958  0.77255  0.48576  0.95510
    404   3.13623  4.84133  3.77281  3.65520  4.61497  3.51450  4.70426  4.23647  3.73663  3.83112  4.89726  3.93196  0.45978  4.11712  3.94563  3.31360  3.59968  3.85041  5.72141  4.74165    426 P - - -
          2.68618  4.42225  2.77519  2.73123  3.46354  2.40513  3.72494  3.29354  2.67741  2.69355  4.24690  2.90347  2.73739  3.18146  2.89801  2.37887  2.77519  2.98518  4.58477  3.61503
          0.02410  4.13322  4.85557  0.61958  0.77255  0.48576  0.95510
    405   2.19827  4.66204  2.95063  2.27681  4.22027  2.07992  3.80962  3.64148  2.66018  3.25505  4.07103  3.02631  3.81186  2.98152  3.10806  2.25719  2.50086  3.24819  5.49162  4.17123    427 g - - -
          2.68618  4.42225  2.77519  2.73123  3.46354  2.40513  3.72494  3.29354  2.67741  2.69355  4.24690  2.90347  2.73739  3.18146  2.89801  2.37887  2.77519  2.98518  4.58477  3.61503
          0.02410  4.13322  4.85557  0.61958  0.77255  0.48576  0.95510
    406   3.14486  4.45915  4.86949  4.33076  2.61186  4.45260  4.82149  1.16044  4.21570  1.88102  3.20374  4.51196  4.72038  4.37816  4.35007  3.80600  3.38722  1.68609  5.22329  4.00354    428 i - - -
          2.68618  4.42225  2.77519  2.73123  3.46354  2.40513  3.72494  3.29354  2.67741  2.69355  4.24690  2.90347  2.73739  3.18146  2.89801  2.37887  2.77519  2.98518  4.58477  3.61503
          0.02410  4.13322  4.85557  0.61958  0.77255  0.48576  0.95510
    407   2.33822  4.37064  3.39007  2.83713  3.51768  2.94954  2.75464  2.53735  2.77691  2.19175  3.48322  3.25817  3.93306  3.10660  3.13986  2.79118  2.83352  2.64314  4.95123  3.70062    429 l - - -
          2.68618  4.42225  2.77519  2.73123  3.46354  2.40513  3.72494  3.29354  2.67741  2.69355  4.24690  2.90347  2.73739  3.18146  2.89801  2.37887  2.77519  2.98518  4.58477  3.61503
          0.02410  4.13322  4.85557  0.61958  0.77255  0.48576  0.95510
    408   2.65628  4.17403  3.94799  3.36696  3.22067  3.73661  4.01553  2.01663  3.23990  1.88302  3.21358  3.64296  4.09850  3.50800  2.86536  3.01673  2.88770  2.09697  4.77127  3.02517    430 l - - -
          2.68618  4.42225  2.77519  2.73123  3.46354  2.40513  3.72494  3.29354  2.67741  2.69355  4.24690  2.90347  2.73739  3.18146  2.89801  2.37887  2.77519  2.98518  4.58477  3.61503
          0.02410  4.13322  4.85557  0.61958  0.77255  0.48576  0.95510
    409   2.70464  4.68981  3.26123  2.36843  3.83738  3.54926  3.69333  3.27263  2.38922  2.51993  3.77033  3.13665  3.92754  2.89655  1.89444  2.79605  2.92373  3.00636  3.52021  3.86025    431 r - - -
          2.68618  4.42225  2.77519  2.73123  3.46354  2.40513  3.72494  3.29354  2.67741  2.69355  4.24690  2.90347  2.73739  3.18146  2.89801  2.37887  2.77519  2.98518  4.58477  3.61503
          0.02410  4.13322  4.85557  0.61958  0.77255  0.48576  0.95510
    410   2.60425  4.61698  2.78682  2.56897  3.19549  3.47069  3.69276  3.19740  2.32598  2.85318  3.70544  3.05991  3.86345  2.89830  2.98985  2.69646  2.14522  2.92175  5.13547  3.15432    432 t - - -
          2.68618  4.42225  2.77519  2.73123  3.46354  2.40513  3.72494  3.29354  2.67741  2.69355  4.24690  2.90347  2.73739  3.18146  2.89801  2.37887  2.77519  2.98518  4.58477  3.61503
          0.02410  4.13322  4.85557  0.61958  0.77255  0.48576  0.95510
    411   2.33420  4.89092  2.22335  2.39178  4.25587  2.90059  3.67619  3.69375  2.48892  3.26679  4.06347  2.58466  3.80980  2.81618  2.97026  2.38659  2.87775  2.80073  5.47685  4.11374    433 d - - -
          2.68618  4.42225  2.77519  2.73123  3.46354  2.40513  3.72494  3.29354  2.67741  2.69355  4.24690  2.90347  2.73739  3.18146  2.89801  2.37887  2.77519  2.98518  4.58477  3.61503
          0.02410  4.13322  4.85557  0.61958  0.77255  0.48576  0.95510
    412   2.37734  5.28204  1.93721  1.84390  4.59949  3.32678  3.69956  4.08701  2.56559  3.58902  4.37700  2.46311  3.84025  2.83213  3.09863  2.35704  3.04275  3.66668  5.74961  4.30811    434 e - - -
          2.68618  4.42225  2.77519  2.73123  3.46354  2.40513  3.72494  3.29354  2.67741  2.69355  4.24690  2.90347  2.73739  3.18146  2.89801  2.37887  2.77519  2.98518  4.58477  3.61503
          0.02410  4.13322  4.85557  0.61958  0.77255  0.48576  0.95510
    413   2.38072  4.96016  2.88798  2.20765  4.25550  2.67407  3.03389  3.69586  2.36896  3.24755  4.03516  2.90835  3.15741  2.74360  2.51369  2.62914  2.86619  3.32835  5.43968  4.07704    435 e - - -
          2.68618  4.42225  2.77519  2.73123  3.46354  2.40513  3.72494  3.29354  2.67741  2.69355  4.24690  2.90347  2.73739  3.18146  2.89801  2.37887  2.77519  2.98518  4.58477  3.61503
          0.02410  4.13322  4.85557  0.61958  0.77255  0.48576  0.95510
    414   2.78600  4.34395  3.99292  3.44875  3.27143  3.81696  4.17006  2.48179  3.29786  1.29693  2.70222  3.74410  4.20513  3.60071  3.54174  2.60968  3.03994  2.39132  4.94351  3.73561    436 l - - -
          2.68618  4.42225  2.77519  2.73123  3.46354  2.40513  3.72494  3.29354  2.67741  2.69355  4.24690  2.90347  2.73739  3.18146  2.89801  2.37887  2.77519  2.98518  4.58477  3.61503
          0.02410  4.13322  4.85557  0.61958  0.77255  0.48576  0.95510
    415   2.36727  4.96637  2.59884  2.36302  4.25178  2.96087  3.61729  3.69273  2.21569  2.82722  4.03480  2.89868  3.80825  2.24589  2.85584  2.62708  2.86597  3.32625  5.44279  4.07525    437 k - - -
          2.68618  4.42225  2.77519  2.73123  3.46354  2.40513  3.72494  3.29354  2.67741  2.69355  4.24690  2.90347  2.73739  3.18146  2.89801  2.37887  2.77519  2.98518  4.58477  3.61503
          0.02410  4.13322  4.85557  0.61958  0.77255  0.48576  0.95510
    416   2.64032  4.95828  2.54247  1.99588  4.25205  3.38288  3.64131  3.68335  2.43822  3.25384  4.04881  2.89545  2.70988  2.77492  2.92053  2.63836  2.53431  2.91318  5.46119  4.09113    438 e - - -
          2.68618  4.42225  2.77519  2.73123  3.46354  2.40513  3.72494  3.29354  2.67741  2.69355  4.24690  2.90347  2.73739  3.18146  2.89801  2.37887  2.77519  2.98518  4.58477  3.61503
          0.02410  4.13322  4.85557  0.61958  0.77255  0.48576  0.95510
    417   2.32056  5.15503  1.71004  2.27690  4.60123  2.29775  3.77572  4.08084  2.68793  3.61332  4.41993  2.44242  3.84910  2.92611  3.22173  2.73308  3.06473  3.65040  5.79165  4.36337    439 d - - -
          2.68619  4.42226  2.77521  2.73124  3.46355  2.40514  3.72496  3.29355  2.67742  2.69356  4.24691  2.90323  2.73741  3.18148  2.89802  2.37888  2.77521  2.98520  4.58478  3.61504
          0.10658  2.37178  4.85557  0.37869  1.15442  0.48576  0.95510
    418   2.88194  5.40827  1.83686  1.54251  4.72525  3.30411  3.76117  4.22620  2.69294  3.72578  4.53734  2.77369  3.87108  2.90842  3.25208  2.08782  3.15453  3.79906  5.88659  4.41573    441 e - - -
          2.68618  4.42225  2.77519  2.73123  3.46354  2.40513  3.72494  3.29354  2.67741  2.69355  4.24690  2.90347  2.73739  3.18146  2.89801  2.37887  2.77519  2.98518  4.58477  3.61503
          0.02410  4.13322  4.85557  0.61958  0.77255  0.48576  0.95510
    419   3.13781  4.49905  4.52859  4.04154  1.75049  4.16090  3.81448  2.03712  3.89427  2.26530  3.43966  4.03937  4.48244  3.99018  3.99032  3.48225  3.36444  2.64943  4.07329  1.60828    442 y - - -
          2.68618  4.42225  2.77519  2.73123  3.46354  2.40513  3.72494  3.29354  2.67741  2.69355  4.24690  2.90347  2.73739  3.18146  2.89801  2.37887  2.77519  2.98518  4.58477  3.61503
          0.02410  4.13322  4.85557  0.61958  0.77255  0.48576  0.95510
    420   2.62091  4.42931  3.36698  2.49597  3.57955  3.56099  3.79248  2.57855  2.71111  2.60216  2.97177  3.23754  3.94085  3.06565  2.39467  2.80066  2.85147  2.23671  5.00516  3.75680    443 v - - -
          2.68618  4.42225  2.77519  2.73123  3.46354  2.40513  3.72494  3.29354  2.67741  2.69355  4.24690  2.90347  2.73739  3.18146  2.89801  2.37887  2.77519  2.98518  4.58477  3.61503
          0.02410  4.13322  4.85557  0.61958  0.77255  0.48576  0.95510
    421   3.15968  4.46967  4.91767  4.35430  2.57450  4.45928  4.80287  1.44755  4.23057  1.43900  3.07170  4.52749  4.69774  4.34535  4.32884  3.80165  3.39022  1.76542  5.16760  4.02547    444 l - - -
          2.68618  4.42225  2.77519  2.73123  3.46354  2.40513  3.72494  3.29354  2.67741  2.69355  4.24690  2.90347  2.73739  3.18146  2.89801  2.37887  2.77519  2.98518  4.58477  3.61503
          0.02410  4.13322  4.85557  0.61958  0.77255  0.48576  0.95510
    422   2.61066  4.70435  2.65356  2.51490  3.93801  3.44038  3.68070  3.33186  2.50014  2.23168  3.80733  3.01651  3.84761  2.85798  2.60282  2.43353  2.53017  3.03368  5.24490  3.93477    445 l - - -
          2.68618  4.42225  2.77519  2.73123  3.46354  2.40513  3.72494  3.29354  2.67741  2.69355  4.24690  2.90347  2.73739  3.18146  2.89801  2.37887  2.77519  2.98518  4.58477  3.61503
          0.02410  4.13322  4.85557  0.61958  0.77255  0.48576  0.95510
    423   3.12517  4.44129  4.88229  4.31723  2.57220  4.41734  4.76546  1.66618  4.19233  1.43305  3.08510  4.48600  4.66688  4.31548  4.29319  3.75664  3.35648  1.56954  5.15103  4.00668    446 l - - -
          2.68618  4.42225  2.77519  2.73123  3.46354  2.40513  3.72494  3.29354  2.67741  2.69355  4.24690  2.90347  2.73739  3.18146  2.89801  2.37887  2.77519  2.98518  4.58477  3.61503
          0.02410  4.13322  4.85557  0.61958  0.77255  0.48576  0.95510
    424   2.67210  5.02435  2.81406  2.13415  4.27575  3.40388  3.02020  3.75589  2.38258  3.29731  4.08813  2.16872  3.82447  2.48366  2.84209  2.65777  2.90511  3.38594  5.46286  3.22389    447 e - - -
          2.68618  4.42225  2.77519  2.73123  3.46354  2.40513  3.72494  3.29354  2.67741  2.69355  4.24690  2.90347  2.73739  3.18146  2.89801  2.37887  2.77519  2.98518  4.58477  3.61503
          0.02410  4.13322  4.85557  0.61958  0.77255  0.48576  0.95510
    425   2.95613  5.53131  1.70531  1.39386  4.83947  2.56106  3.79922  4.35761  2.78292  3.84388  4.67110  2.75289  3.89089  2.95469  3.37074  2.84900  3.23763  3.91947  5.99883  4.50020    448 e - - -
          2.68618  4.42225  2.77519  2.73123  3.46354  2.40513  3.72494  3.29354  2.67741  2.69355  4.24690  2.90347  2.73739  3.18146  2.89801  2.37887  2.77519  2.98518  4.58477  3.61503
          0.02410  4.13322  4.85557  0.61958  0.77255  0.48576  0.95510
    426   3.16823  4.46558  4.93853  4.45228  3.67244  4.54789  5.16641  1.41484  4.34383  2.16993  3.46980  4.65463  4.85879  4.61037  4.53623  3.94708  3.43736  0.96757  5.65696  4.44467    449 v - - -
          2.68618  4.42225  2.77519  2.73123  3.46354  2.40513  3.72494  3.29354  2.67741  2.69355  4.24690  2.90347  2.73739  3.18146  2.89801  2.37887  2.77519  2.98518  4.58477  3.61503
          0.02410  4.13322  4.85557  0.61958  0.77255  0.48576  0.95510
    427   2.80474  4.80916  3.28428  2.85623  4.32051  3.45299  3.90313  3.77838  2.49312  3.35084  4.23882  3.26760  1.41021  3.09617  1.98084  2.88742  3.11381  3.42750  5.48988  4.25841    450 p - - -
          2.68618  4.42225  2.77519  2.73123  3.46354  2.40513  3.72494  3.29354  2.67741  2.69355  4.24690  2.90347  2.73739  3.18146  2.89801  2.37887  2.77519  2.98518  4.58477  3.61503
          0.16699  4.13322  1.98222  0.61958  0.77255  0.48576  0.95510
    428   2.57444  4.17959  3.67879  3.11811  3.26179  2.95217  3.89063  2.57362  3.03075  2.33217  2.76125  3.44832  3.98449  3.31897  3.31750  2.87188  2.81570  1.95578  4.76875  2.91957    451 v - - -
          2.68618  4.42225  2.77519  2.73123  3.46354  2.40513  3.72494  3.29354  2.67741  2.69355  4.24690  2.90347  2.73739  3.18146  2.89801  2.37887  2.77519  2.98518  4.58477  3.61503
          0.02776  3.99398  4.71633  0.61958  0.77255  0.62904  0.76165
    429   2.34530  4.37300  3.42334  2.51024  3.56226  3.58281  3.90059  2.56426  2.85266  2.21361  3.48425  3.32638  3.99052  3.19311  3.20912  2.86227  2.88260  1.90312  5.05248  3.80800    452 v - - -
          2.68618  4.42225  2.77519  2.73123  3.46354  2.40513  3.72494  3.29354  2.67741  2.69355  4.24690  2.90347  2.73739  3.18146  2.89801  2.37887  2.77519  2.98518  4.58477  3.61503
          0.02776  3.99398  4.71633  0.61958  0.77255  0.40558  1.09838
    430   2.41672  4.95616  2.58713  2.37302  4.24966  3.40368  3.60510  3.69020  2.16227  3.24038  4.02355  2.90551  3.17414  2.72841  2.33787  2.61428  2.84996  2.94626  5.43077  4.06585    453 k - - -
          2.68618  4.42225  2.77519  2.73123  3.46354  2.40513  3.72494  3.29354  2.67741  2.69355  4.24690  2.90347  2.73739  3.18146  2.89801  2.37887  2.77519  2.98518  4.58477  3.61503
          0.02410  4.13322  4.85557  0.61958  0.77255  0.48576  0.95510
    431   2.34051  4.88336  2.50486  2.19281  4.19969  2.23673  3.69181  3.61541  2.52531  3.21668  4.03063  2.92359  3.82916  2.84399  3.00408  2.66365  2.90296  2.77133  5.44966  4.09475    454 e - - -
          2.68618  4.42225  2.77519  2.73123  3.46354  2.40513  3.72494  3.29354  2.67741  2.69355  4.24690  2.90347  2.73739  3.18146  2.89801  2.37887  2.77519  2.98518  4.58477  3.61503
          0.02410  4.13322  4.85557  0.61958  0.77255  0.48576  0.95510
    432   2.16146  4.94858  2.88058  2.19713  4.24157  3.40421  3.62732  3.67669  2.17774  3.23612  4.02980  2.91534  3.81786  2.51110  2.83957  2.42025  2.54709  3.31567  5.43512  4.07727    455 a - - -
          2.68618  4.42225  2.77519  2.73123  3.46354  2.40513  3.72494  3.29354  2.67741  2.69355  4.24690  2.90347  2.73739  3.18146  2.89801  2.37887  2.77519  2.98518  4.58477  3.61503
          0.02410  4.13322  4.85557  0.61958  0.77255  0.48576  0.95510
    433   3.14898  4.48008  4.84733  4.27733  1.96741  4.39561  4.67163  1.89598  4.14643  1.34221  3.00366  4.44766  4.63742  4.24733  4.23904  3.72876  3.37503  1.90048  5.02817  3.85030    456 l - - -
          2.68618  4.42225  2.77519  2.73123  3.46354  2.40513  3.72494  3.29354  2.67741  2.69355  4.24690  2.90347  2.73739  3.18146  2.89801  2.37887  2.77519  2.98518  4.58477  3.61503
          0.02410  4.13322  4.85557  0.61958  0.77255  0.48576  0.95510
    434   2.62025  4.73936  3.03714  2.51281  4.00034  3.43577  3.67720  3.39837  2.25508  2.63257  3.85538  2.69903  2.73651  2.84605  2.88541  2.67689  2.32191  3.08925  5.28249  3.97114    457 k - - -
          2.68618  4.42225  2.77519  2.73123  3.46354  2.40513  3.72494  3.29354  2.67741  2.69355  4.24690  2.90347  2.73739  3.18146  2.89801  2.37887  2.77519  2.98518  4.58477  3.61503
          0.02410  4.13322  4.85557  0.61958  0.77255  0.48576  0.95510
    435   2.38492  4.73788  2.67396  2.47890  3.97298  3.43272  3.66091  2.97439  2.48050  2.99844  3.82745  2.98952  2.76997  2.52787  2.93460  2.65344  2.83681  2.75478  5.26709  3.94564    458 a - - -
          2.68618  4.42225  2.77519  2.73123  3.46354  2.40513  3.72494  3.29354  2.67741  2.69355  4.24690  2.90347  2.73739  3.18146  2.89801  2.37887  2.77519  2.98518  4.58477  3.61503
          0.02410  4.13322  4.85557  0.61958  0.77255  0.48576  0.95510
    436   2.64294  4.88598  2.48355  2.39280  4.14902  2.56888  3.66472  3.58718  2.48704  3.17746  3.98932  2.57360  3.82693  2.81551  2.96296  2.65905  2.53676  3.24633  5.40210  2.89519    459 e - - -
          2.68618  4.42225  2.77519  2.73123  3.46354  2.40513  3.72494  3.29354  2.67741  2.69355  4.24690  2.90347  2.73739  3.18146  2.89801  2.37887  2.77519  2.98518  4.58477  3.61503
          0.02410  4.13322  4.85557  0.61958  0.77255  0.48576  0.95510
    437   3.39583  4.86197  4.16971  3.73493  1.64061  4.18837  1.52996  3.43146  3.62378  2.86018  3.99351  3.82876  4.52683  3.79498  3.83810  3.50007  3.61799  3.27585  3.79896  1.79969    460 h - - -
          2.68618  4.42225  2.77519  2.73123  3.46354  2.40513  3.72494  3.29354  2.67741  2.69355  4.24690  2.90347  2.73739  3.18146  2.89801  2.37887  2.77519  2.98518  4.58477  3.61503
          0.02410  4.13322  4.85557  0.61958  0.77255  0.48576  0.95510
    438   2.73913  4.47622  2.55831  2.97015  3.57575  3.67978  3.99948  2.55956  2.97908  1.78528  3.50331  3.40337  4.08578  3.29027  3.35217  2.97048  2.98791  1.91767  5.13167  3.87079    461 l - - -
          2.68618  4.42225  2.77519  2.73123  3.46354  2.40513  3.72494  3.29354  2.67741  2.69355  4.24690  2.90347  2.73739  3.18146  2.89801  2.37887  2.77519  2.98518  4.58477  3.61503
          0.02410  4.13322  4.85557  0.61958  0.77255  0.48576  0.95510
    439   2.36248  4.32606  3.68257  3.11628  3.39559  3.68514  3.95622  2.62695  2.62487  1.64399  2.77571  3.48198  4.06162  3.31623  3.25814  2.95898  2.91930  2.46438  4.92914  3.71933    462 l - - -
          2.68618  4.42225  2.77519  2.73123  3.46354  2.40513  3.72494  3.29354  2.67741  2.69355  4.24690  2.90347  2.73739  3.18146  2.89801  2.37887  2.77519  2.98518  4.58477  3.61503
          0.02410  4.13322  4.85557  0.61958  0.77255  0.48576  0.95510
    440   2.37531  4.22687  4.18015  3.61608  3.40157  3.90821  4.28328  1.92155  3.51915  2.27836  2.82527  3.87193  4.27544  3.77098  3.74797  3.21131  2.56186  1.52411  5.01359  3.81471    463 v - - -
          2.68618  4.42225  2.77519  2.73123  3.46354  2.40513  3.72494  3.29354  2.67741  2.69355  4.24690  2.90347  2.73739  3.18146  2.89801  2.37887  2.77519  2.98518  4.58477  3.61503
          0.02410  4.13322  4.85557  0.61958  0.77255  0.48576  0.95510
    441   2.59844  3.70016  2.68345  2.47432  3.97270  3.43742  3.64779  3.38381  2.45668  3.00211  3.82576  2.66407  3.19393  2.81052  2.42949  2.64786  2.83083  3.07422  3.65863  3.93658    464 r - - -
          2.68618  4.42225  2.77519  2.73123  3.46354  2.40513  3.72494  3.29354  2.67741  2.69355  4.24690  2.90347  2.73739  3.18146  2.89801  2.37887  2.77519  2.98518  4.58477  3.61503
          0.02410  4.13322  4.85557  0.61958  0.77255  0.48576  0.95510
    442   2.64945  4.81438  2.30528  2.05772  4.05404  3.43735  3.68857  2.91747  2.51432  3.05041  3.89840  2.97446  3.85546  2.84893  2.97913  2.69061  2.88725  2.41640  5.35036  4.01356    465 e - - -
          2.68618  4.42225  2.77519  2.73123  3.46354  2.40513  3.72494  3.29354  2.67741  2.69355  4.24690  2.90347  2.73739  3.18146  2.89801  2.37887  2.77519  2.98518  4.58477  3.61503
          0.02410  4.13322  4.85557  0.61958  0.77255  0.48576  0.95510
    443   2.60422  4.57223  3.17477  2.35574  3.76798  3.48492  3.71254  3.13491  2.56571  2.51610  3.67026  3.09763  3.87670  2.92571  2.62628  2.46784  2.58111  2.35790  5.12409  3.84346    466 e - - -
          2.68618  4.42225  2.77519  2.73123  3.46354  2.40513  3.72494  3.29354  2.67741  2.69355  4.24690  2.90347  2.73739  3.18146  2.89801  2.37887  2.77519  2.98518  4.58477  3.61503
          0.02410  4.13322  4.85557  0.61958  0.77255  0.48576  0.95510
    444   2.62776  5.02547  2.57459  2.14201  4.32504  3.38365  3.60379  3.78122  2.37317  3.31243  4.08482  2.61104  3.15892  2.44787  2.86003  2.60906  2.54513  2.96470  5.48880  4.10273    467 e - - -
          2.68618  4.42225  2.77519  2.73123  3.46354  2.40513  3.72494  3.29354  2.67741  2.69355  4.24690  2.90347  2.73739  3.18146  2.89801  2.37887  2.77519  2.98518  4.58477  3.61503
          0.02410  4.13322  4.85557  0.61958  0.77255  0.48576  0.95510
    445   2.60510  4.48676  3.24179  2.06633  3.01206  3.51302  3.74212  3.01654  2.67461  2.70360  3.58240  3.15719  3.90239  3.00194  3.07871  2.49081  2.83854  2.46376  5.00553  3.16747    468 e - - -
          2.68618  4.42225  2.77519  2.73123  3.46354  2.40513  3.72494  3.29354  2.67741  2.69355  4.24690  2.90347  2.73739  3.18146  2.89801  2.37887  2.77519  2.98518  4.58477  3.61503
          0.02410  4.13322  4.85557  0.61958  0.77255  0.48576  0.95510
    446   2.38264  5.14816  2.27149  2.28079  4.47994  3.34261  3.67689  3.95077  2.50476  3.47254  4.25856  2.00478  3.82717  2.47418  3.01180  2.40088  2.97627  3.54566  5.64376  4.23227    469 n - - -
          2.68618  4.42225  2.77519  2.73123  3.46354  2.40513  3.72494  3.29354  2.67741  2.69355  4.24690  2.90347  2.73739  3.18146  2.89801  2.37887  2.77519  2.98518  4.58477  3.61503
          0.02410  4.13322  4.85557  0.61958  0.77255  0.48576  0.95510
    447   2.66427  4.61490  2.58197  2.64088  3.84971  2.42641  3.84058  3.20548  2.77146  1.75364  3.80832  3.11505  3.91473  3.07985  3.18814  2.77738  2.94196  2.94016  5.24540  3.94579    470 l - - -
          2.68618  4.42225  2.77519  2.73123  3.46354  2.40513  3.72494  3.29354  2.67741  2.69355  4.24690  2.90347  2.73739  3.18146  2.89801  2.37887  2.77519  2.98518  4.58477  3.61503
          0.02410  4.13322  4.85557  0.61958  0.77255  0.48576  0.95510
    448   2.74964  5.23479  2.05563  1.72163  4.55154  3.34858  3.66607  4.03273  2.48003  3.53112  4.31009  2.81835  3.83063  2.79083  2.56074  2.36326  2.99686  3.61570  5.68377  4.25954    471 e - - -
          2.68618  4.42225  2.77519  2.73123  3.46354  2.40513  3.72494  3.29354  2.67741  2.69355  4.24690  2.90347  2.73739  3.18146  2.89801  2.37887  2.77519  2.98518  4.58477  3.61503
          0.02410  4.13322  4.85557  0.61958  0.77255  0.48576  0.95510
    449   2.35503  4.43493  2.84985  2.76229  3.59879  3.54081  3.78490  2.34280  2.72422  2.40227  3.53156  3.21044  3.92541  3.05137  2.72967  2.77692  2.83871  2.42377  5.01901  3.76223    472 i - - -
          2.68618  4.42225  2.77519  2.73123  3.46354  2.40513  3.72494  3.29354  2.67741  2.69355  4.24690  2.90347  2.73739  3.18146  2.89801  2.37887  2.77519  2.98518  4.58477  3.61503
          0.02410  4.13322  4.85557  0.61958  0.77255  0.48576  0.95510
    450   2.60726  4.43808  2.91102  2.75316  3.55817  3.53440  3.76992  2.93710  2.71978  2.17527  3.52552  3.20082  3.92013  2.67832  3.10828  2.77424  2.83946  2.23849  4.98343  3.09204    473 l - - -
          2.68618  4.42225  2.77519  2.73123  3.46354  2.40513  3.72494  3.29354  2.67741  2.69355  4.24690  2.90347  2.73739  3.18146  2.89801  2.37887  2.77519  2.98518  4.58477  3.61503
          0.02410  4.13322  4.85557  0.61958  0.77255  0.48576  0.95510
    451   1.92419  4.55662  3.07544  2.65819  4.28808  2.65253  3.87664  3.72445  2.73061  3.33109  4.13372  2.54218  2.86703  3.04994  3.16862  1.95951  2.82330  3.27762  5.55255  4.24469    474 a - - -
          2.68618  4.42225  2.77519  2.73123  3.46354  2.40513  3.72494  3.29354  2.67741  2.69355  4.24690  2.90347  2.73739  3.18146  2.89801  2.37887  2.77519  2.98518  4.58477  3.61503
          0.02410  4.13322  4.85557  0.61958  0.77255  0.48576  0.95510
    452   2.44342  4.27702  4.52496  3.95207  2.75374  4.10712  4.45753  1.70178  3.83019  1.63661  3.16619  4.13812  4.42439  4.01665  3.97777  3.42253  3.12992  1.78797  5.00432  3.83659    475 l - - -
          2.68618  4.42225  2.77519  2.73123  3.46354  2.40513  3.72494  3.29354  2.67741  2.69355  4.24690  2.90347  2.73739  3.18146  2.89801  2.37887  2.77519  2.98518  4.58477  3.61503
          0.02410  4.13322  4.85557  0.61958  0.77255  0.48576  0.95510
    453   2.25812  4.79791  2.79700  2.16244  4.29816  2.43340  3.78386  3.72603  2.63174  3.32323  4.13979  2.96751  2.19475  2.94786  3.09252  2.65578  2.92255  3.33646  5.54689  4.20381    476 e - - -
          2.68618  4.42225  2.77519  2.73123  3.46354  2.40513  3.72494  3.29354  2.67741  2.69355  4.24690  2.90347  2.73739  3.18146  2.89801  2.37887  2.77519  2.98518  4.58477  3.61503
          0.02410  4.13322  4.85557  0.61958  0.77255  0.48576  0.95510
    454   2.37255  4.17475  4.15589  3.58804  2.57593  3.81650  4.02779  1.83288  3.46623  2.18888  3.21739  3.78200  4.17620  3.67766  3.64403  3.11206  2.94986  2.28911  4.60517  2.39592    477 i - - -
          2.68618  4.42225  2.77519  2.73123  3.46354  2.40513  3.72494  3.29354  2.67741  2.69355  4.24690  2.90347  2.73739  3.18146  2.89801  2.37887  2.77519  2.98518  4.58477  3.61503
          0.02410  4.13322  4.85557  0.61958  0.77255  0.48576  0.95510
    455   2.35206  4.62433  3.10089  2.34648  3.84019  3.45223  3.69303  2.81681  2.54712  2.88202  3.72745  2.74277  3.26907  2.88725  2.98411  2.41237  2.82872  2.59935  5.17701  3.87969    478 e - - -
          2.68618  4.42225  2.77519  2.73123  3.46354  2.40513  3.72494  3.29354  2.67741  2.69355  4.24690  2.90347  2.73739  3.18146  2.89801  2.37887  2.77519  2.98518  4.58477  3.61503
          0.02410  4.13322  4.85557  0.61958  0.77255  0.48576  0.95510
    456   2.55882  4.61898  3.10891  2.59207  3.97666  2.48169  3.74068  3.36795  2.31711  3.01246  3.84843  3.06260  3.17073  2.92542  2.99138  2.64525  2.21871  2.69255  5.28624  3.98825    479 t - - -
          2.68618  4.42225  2.77519  2.73123  3.46354  2.40513  3.72494  3.29354  2.67741  2.69355  4.24690  2.90347  2.73739  3.18146  2.89801  2.37887  2.77519  2.98518  4.58477  3.61503
          0.10714  4.13322  2.45843  0.61958  0.77255  0.48576  0.95510
    457   2.57309  4.49361  3.18652  2.64770  3.68460  2.96937  3.72043  3.06760  2.60895  2.74647  3.61416  3.11091  3.86364  2.58194  3.01147  2.70309  2.28929  2.54052  5.06433  3.10982    480 t - - -
          2.68618  4.42225  2.77519  2.73123  3.46354  2.40513  3.72494  3.29354  2.67741  2.69355  4.24690  2.90347  2.73739  3.18146  2.89801  2.37887  2.77519  2.98518  4.58477  3.61503
          0.02616  4.05225  4.77459  0.61958  0.77255  0.57395  0.82851
    458   2.59354  4.76482  2.97364  2.24813  4.01262  3.41005  3.63046  2.99291  2.21318  3.03206  3.85277  2.95580  3.11800  2.78763  2.86804  2.41895  2.51839  3.10230  5.28130  3.95535    481 k - - -
          2.68618  4.42225  2.77519  2.73123  3.46354  2.40513  3.72494  3.29354  2.67741  2.69355  4.24690  2.90347  2.73739  3.18146  2.89801  2.37887  2.77519  2.98518  4.58477  3.61503
          0.02616  4.05225  4.77459  0.61958  0.77255  0.57395  0.82851
    459   2.71703  5.12907  1.98758  2.25478  4.41842  3.32329  2.59723  3.90114  2.49123  3.43134  4.22713  2.43070  3.81100  2.79355  2.99425  2.67762  2.59486  3.50916  5.60084  4.18824    482 d - - -
          2.68618  4.42225  2.77519  2.73123  3.46354  2.40513  3.72494  3.29354  2.67741  2.69355  4.24690  2.90347  2.73739  3.18146  2.89801  2.37887  2.77519  2.98518  4.58477  3.61503
          0.02616  4.05225  4.77459  0.61958  0.77255  0.43432  1.04328
    460   2.36176  4.58406  3.21852  2.66624  3.79303  3.49901  3.72603  3.16888  2.52243  2.06977  3.69595  3.12982  3.89863  2.63427  2.54000  2.49086  2.86999  2.90314  5.13700  3.86750    483 l - - -
          2.68618  4.42225  2.77519  2.73123  3.46354  2.40513  3.72494  3.29354  2.67741  2.69355  4.24690  2.90347  2.73739  3.18146  2.89801  2.37887  2.77519  2.98518  4.58477  3.61503
          0.02410  4.13322  4.85557  0.61958  0.77255  0.48576  0.95510
    461   2.35548  4.46702  3.27007  2.70879  3.62158  3.51560  3.74735  2.99697  2.66456  2.43864  2.98827  3.16584  3.20131  2.42892  3.06109  2.74697  2.82870  2.75228  5.02300  3.21037    484 a - - -
          2.68618  4.42225  2.77519  2.73123  3.46354  2.40513  3.72494  3.29354  2.67741  2.69355  4.24690  2.90347  2.73739  3.18146  2.89801  2.37887  2.77519  2.98518  4.58477  3.61503
          0.11019  4.13322  2.42700  0.61958  0.77255  0.48576  0.95510
    462   2.53800  4.66273  2.76699  2.53047  4.39650  1.84172  3.88120  3.86122  2.76527  3.45660  4.27631  2.08888  2.83632  3.06524  3.20562  2.60569  2.91088  3.40170  5.64672  4.31472    485 g - - -
          2.68618  4.42225  2.77519  2.73123  3.46354  2.40513  3.72494  3.29354  2.67741  2.69355  4.24690  2.90347  2.73739  3.18146  2.89801  2.37887  2.77519  2.98518  4.58477  3.61503
          0.22338  4.04928  1.69963  0.61958  0.77255  0.43271  1.04624
    463   2.73106  5.18322  2.15462  1.77166  4.46843  3.27997  2.85932  3.95130  2.49659  3.47088  4.27055  2.75316  3.78840  2.77914  3.01188  2.35419  2.98428  3.55319  5.63976  4.21311    486 e - - -
          2.68618  4.42225  2.77519  2.73123  3.46354  2.40513  3.72494  3.29354  2.67741  2.69355  4.24690  2.90347  2.73739  3.18146  2.89801  2.37887  2.77519  2.98518  4.58477  3.61503
          0.02877  3.95857  4.68092  0.61958  0.77255  0.39062  1.12899
    464   2.61872  4.88913  2.60160  2.40063  4.15387  3.41316  3.62358  3.58294  2.39753  2.48521  3.96046  2.92809  3.17246  2.51250  2.60655  2.42332  2.85151  3.23785  5.37745  4.02691    487 k - - -
          2.68618  4.42225  2.77519  2.73123  3.46354  2.40513  3.72494  3.29354  2.67741  2.69355  4.24690  2.90347  2.73739  3.18146  2.89801  2.37887  2.77519  2.98518  4.58477  3.61503
          0.02410  4.13322  4.85557  0.61958  0.77255  0.48576  0.95510
    465   2.38417  4.94754  2.91117  2.20592  4.23258  3.41192  3.61404  3.66726  2.15525  3.22458  4.01525  2.91605  3.16677  2.27986  2.81595  2.63191  2.86308  2.92931  5.42138  4.06377    488 k - - -
          2.68618  4.42225  2.77519  2.73123  3.46354  2.40513  3.72494  3.29354  2.67741  2.69355  4.24690  2.90347  2.73739  3.18146  2.89801  2.37887  2.77519  2.98518  4.58477  3.61503
          0.02410  4.13322  4.85557  0.61958  0.77255  0.48576  0.95510
    466   2.35163  4.16863  3.71613  3.14196  3.27403  3.61934  3.89399  2.41189  3.06370  2.14742  3.27849  3.46744  3.21651  3.33521  3.34466  2.55856  2.81288  2.42971  3.47287  3.05273    489 l - - -
          2.68618  4.42225  2.77519  2.73123  3.46354  2.40513  3.72494  3.29354  2.67741  2.69355  4.24690  2.90347  2.73739  3.18146  2.89801  2.37887  2.77519  2.98518  4.58477  3.61503
          0.02410  4.13322  4.85557  0.61958  0.77255  0.48576  0.95510
    467   2.58569  4.23287  3.60949  3.04979  2.59049  3.58543  3.13707  2.71460  2.98222  2.44631  3.35575  3.40461  3.97783  3.27274  3.29296  2.57122  2.50492  2.04342  4.80962  3.56372    490 v - - -
          2.68618  4.42225  2.77519  2.73123  3.46354  2.40513  3.72494  3.29354  2.67741  2.69355  4.24690  2.90347  2.73739  3.18146  2.89801  2.37887  2.77519  2.98518  4.58477  3.61503
          0.02410  4.13322  4.85557  0.61958  0.77255  0.48576  0.95510
    468   3.80610  5.08089  4.51354  4.28979  2.98362  4.04273  4.26026  3.85013  4.01153  3.19631  4.47029  4.38866  4.58365  4.38524  4.09112  4.00706  4.12151  3.74728  0.49113  2.97339    491 W - - -
          2.68618  4.42225  2.77519  2.73123  3.46354  2.40513  3.72494  3.29354  2.67741  2.69355  4.24690  2.90347  2.73739  3.18146  2.89801  2.37887  2.77519  2.98518  4.58477  3.61503
          0.02410  4.13322  4.85557  0.61958  0.77255  0.48576  0.95510
    469   3.19530  4.47286  4.98689  4.46394  3.55373  4.60804  5.11004  1.41394  4.35890  1.77675  3.34636  4.67373  4.86063  4.57389  4.52639  3.98194  3.44427  1.14275  5.54249  4.37162    492 v - - -
          2.68618  4.42225  2.77519  2.73123  3.46354  2.40513  3.72494  3.29354  2.67741  2.69355  4.24690  2.90347  2.73739  3.18146  2.89801  2.37887  2.77519  2.98518  4.58477  3.61503
          0.02410  4.13322  4.85557  0.61958  0.77255  0.48576  0.95510
    470   2.28665  4.83850  2.22336  2.42693  4.31348  3.30708  3.71736  3.75597  2.53671  3.32678  4.11946  2.93705  3.00587  2.85927  3.01511  2.09414  2.54497  3.35267  5.52943  4.16892    493 s - - -
          2.68618  4.42225  2.77519  2.73123  3.46354  2.40513  3.72494  3.29354  2.67741  2.69355  4.24690  2.90347  2.73739  3.18146  2.89801  2.37887  2.77519  2.98518  4.58477  3.61503
          0.02410  4.13322  4.85557  0.61958  0.77255  0.48576  0.95510
    471   2.34103  4.59985  3.14804  2.59305  3.81931  3.46117  3.16802  3.20573  2.54493  2.86209  3.71207  3.07488  3.17468  2.90462  2.60613  2.69131  2.53238  2.41287  5.15953  3.87141    494 a - - -
          2.68618  4.42225  2.77519  2.73123  3.46354  2.40513  3.72494  3.29354  2.67741  2.69355  4.24690  2.90347  2.73739  3.18146  2.89801  2.37887  2.77519  2.98518  4.58477  3.61503
          0.02410  4.13322  4.85557  0.61958  0.77255  0.48576  0.95510
    472   2.38300  5.19293  2.21085  1.69045  4.53084  3.32788  3.70696  4.00182  2.56829  3.52757  4.32238  2.82223  3.83956  2.84403  3.08941  2.10969  3.02175  3.59446  5.70287  4.28003    495 e - - -
          2.68618  4.42225  2.77519  2.73123  3.46354  2.40513  3.72494  3.29354  2.67741  2.69355  4.24690  2.90347  2.73739  3.18146  2.89801  2.37887  2.77519  2.98518  4.58477  3.61503
          0.02410  4.13322  4.85557  0.61958  0.77255  0.48576  0.95510
    473   2.38486  4.83569  2.95669  2.26313  4.03757  3.43948  2.65889  3.49130  2.42795  3.08980  3.91158  2.96890  3.84337  2.49584  2.86588  2.67628  2.87669  3.17178  5.30561  2.88559    496 e - - -
          2.68618  4.42225  2.77519  2.73123  3.46354  2.40513  3.72494  3.29354  2.67741  2.69355  4.24690  2.90347  2.73739  3.18146  2.89801  2.37887  2.77519  2.98518  4.58477  3.61503
          0.02410  4.13322  4.85557  0.61958  0.77255  0.48576  0.95510
    474   2.31130  4.51427  3.20232  2.41663  3.74374  2.62240  3.75475  3.08385  2.64848  2.48536  3.65660  3.12975  3.87870  2.98310  3.06101  2.71028  2.56132  2.50434  5.12054  3.84606    497 a - - -
          2.68618  4.42225  2.77519  2.73123  3.46354  2.40513  3.72494  3.29354  2.67741  2.69355  4.24690  2.90347  2.73739  3.18146  2.89801  2.37887  2.77519  2.98518  4.58477  3.61503
          0.02410  4.13322  4.85557  0.61958  0.77255  0.48576  0.95510
    475   2.02849  4.80945  2.82483  1.84510  4.26569  2.72685  3.75149  3.68090  2.58482  3.28467  4.09844  2.96070  3.82535  2.90923  3.04788  2.64820  2.49257  3.30289  5.51136  4.16628    498 e - - -
          2.68618  4.42225  2.77519  2.73123  3.46354  2.40513  3.72494  3.29354  2.67741  2.69355  4.24690  2.90347  2.73739  3.18146  2.89801  2.37887  2.77519  2.98518  4.58477  3.61503
          0.02410  4.13322  4.85557  0.61958  0.77255  0.48576  0.95510
    476   2.37505  4.96308  2.93745  2.18712  4.25200  3.42016  3.60393  3.10698  2.17153  3.23676  4.02331  2.65179  3.81363  2.46258  2.52395  2.63081  2.86184  3.32387  5.42401  4.06756    499 k - - -
          2.68618  4.42225  2.77519  2.73123  3.46354  2.40513  3.72494  3.29354  2.67741  2.69355  4.24690  2.90347  2.73739  3.18146  2.89801  2.37887  2.77519  2.98518  4.58477  3.61503
          0.02410  4.13322  4.85557  0.61958  0.77255  0.48576  0.95510
    477   2.89100  4.66098  2.55764  2.95426  3.57446  3.65874  4.07137  2.83153  3.07821  1.18517  3.60558  3.40465  4.13595  3.38569  3.43896  3.07792  3.16269  2.70716  5.17851  3.87045    500 l - - -
          2.68618  4.42225  2.77519  2.73123  3.46354  2.40513  3.72494  3.29354  2.67741  2.69355  4.24690  2.90347  2.73739  3.18146  2.89801  2.37887  2.77519  2.98518  4.58477  3.61503
          0.02410  4.13322  4.85557  0.61958  0.77255  0.48576  0.95510
    478   2.16247  5.04435  2.44974  1.97098  4.35266  3.37673  3.62660  3.80589  2.40524  3.34097  4.12041  2.86948  3.80791  2.74935  2.60310  2.63436  2.60902  3.41830  5.51976  4.13311    501 e - - -
          2.68618  4.42225  2.77519  2.73123  3.46354  2.40513  3.72494  3.29354  2.67741  2.69355  4.24690  2.90347  2.73739  3.18146  2.89801  2.37887  2.77519  2.98518  4.58477  3.61503
          0.02410  4.13322  4.85557  0.61958  0.77255  0.48576  0.95510
    479   2.14885  4.97933  2.84699  2.19562  4.28949  3.40047  3.63909  3.72403  2.00363  3.27823  4.07297  2.61578  3.82688  2.77059  2.83451  2.65873  2.54570  3.35745  5.46985  4.11086    502 k - - -
          2.68618  4.42225  2.77519  2.73123  3.46354  2.40513  3.72494  3.29354  2.67741  2.69355  4.24690  2.90347  2.73739  3.18146  2.89801  2.37887  2.77519  2.98518  4.58477  3.61503
          0.02410  4.13322  4.85557  0.61958  0.77255  0.48576  0.95510
    480   2.08825  4.21614  3.85959  3.29851  3.38098  3.69322  4.05943  2.20519  3.21487  1.95271  3.34073  3.60394  4.09325  3.49053  3.48982  2.60847  2.89757  2.01071  4.91616  3.70695    503 l - - -
          2.68618  4.42225  2.77519  2.73123  3.46354  2.40513  3.72494  3.29354  2.67741  2.69355  4.24690  2.90347  2.73739  3.18146  2.89801  2.37887  2.77519  2.98518  4.58477  3.61503
          0.11019  4.13322  2.42700  0.61958  0.77255  0.48576  0.95510
    481   2.30945  4.93743  2.38482  2.33103  4.33015  2.41160  3.67956  3.77993  2.51331  3.33984  4.13892  2.86407  3.79514  2.47288  3.00289  2.30715  2.90668  3.38963  5.53969  4.16182    504 s - - -
          2.68618  4.42225  2.77519  2.73123  3.46354  2.40513  3.72494  3.29354  2.67741  2.69355  4.24690  2.90347  2.73739  3.18146  2.89801  2.37887  2.77519  2.98518  4.58477  3.61503
          0.02624  4.04928  4.77163  0.61958  0.77255  0.57691  0.82470
    482   2.14091  4.17777  3.95070  3.37936  3.25588  3.75615  4.06091  2.10048  3.28255  2.01379  3.23150  3.66416  4.12087  3.54001  3.52704  3.04019  2.90043  1.95375  4.82571  3.01803    505 v - - -
          2.68618  4.42225  2.77519  2.73123  3.46354  2.40513  3.72494  3.29354  2.67741  2.69355  4.24690  2.90347  2.73739  3.18146  2.89801  2.37887  2.77519  2.98518  4.58477  3.61503
          0.02624  4.04928  4.77163  0.61958  0.77255  0.57691  0.82470
    483   2.61613  4.82586  2.92722  2.22012  4.10880  2.85608  3.63286  3.51564  2.02197  3.11492  3.93041  2.94199  3.81442  2.78185  2.82889  2.64360  2.52451  2.80695  5.34511  4.01321    506 k - - -
          2.68618  4.42225  2.77519  2.73123  3.46354  2.40513  3.72494  3.29354  2.67741  2.69355  4.24690  2.90347  2.73739  3.18146  2.89801  2.37887  2.77519  2.98518  4.58477  3.61503
          0.02624  4.04928  4.77163  0.61958  0.77255  0.57691  0.82470
    484   2.64787  4.16813  3.90737  3.34128  2.59583  2.97582  3.88429  2.32011  3.24179  2.08147  3.24873  3.59677  4.07176  3.48196  3.47309  2.98498  2.88029  2.39205  4.53723  2.34213    507 l - - -
          2.68618  4.42225  2.77519  2.73123  3.46354  2.40513  3.72494  3.29354  2.67741  2.69355  4.24690  2.90347  2.73739  3.18146  2.89801  2.37887  2.77519  2.98518  4.58477  3.61503
          0.02624  4.04928  4.77163  0.61958  0.77255  0.57691  0.82470
    485   2.57566  3.31087  3.42391  2.85180  2.96650  3.54138  3.77802  2.82055  2.51030  2.52658  3.41799  3.26228  3.92030  2.70618  2.76609  2.78702  2.80602  2.59327  3.53521  3.63349    508 k - - -
          2.68618  4.42225  2.77519  2.73123  3.46354  2.40513  3.72494  3.29354  2.67741  2.69355  4.24690  2.90347  2.73739  3.18146  2.89801  2.37887  2.77519  2.98518  4.58477  3.61503
          0.02624  4.04928  4.77163  0.61958  0.77255  0.43271  1.04624
    486   2.70483  5.02958  2.78686  2.12439  4.36776  3.39320  3.66376  3.81093  2.39862  3.35169  4.15046  2.58083  3.84471  2.79798  2.47275  1.81171  2.95022  3.43463  5.52854  4.16791    509 s - - -
          2.68618  4.42225  2.77519  2.73123  3.46354  2.40513  3.72494  3.29354  2.67741  2.69355  4.24690  2.90347  2.73739  3.18146  2.89801  2.37887  2.77519  2.98518  4.58477  3.61503
          0.02410  4.13322  4.85557  0.61958  0.77255  0.48576  0.95510
    487   1.93015  4.52636  3.18487  2.66239  3.84962  3.38854  3.10368  3.23923  2.64448  2.90345  3.75439  3.11415  3.09049  2.98460  3.05948  2.35294  2.82312  2.56088  5.20153  3.91941    510 a - - -
          2.68618  4.42225  2.77519  2.73123  3.46354  2.40513  3.72494  3.29354  2.67741  2.69355  4.24690  2.90347  2.73739  3.18146  2.89801  2.37887  2.77519  2.98518  4.58477  3.61503
          0.02410  4.13322  4.85557  0.61958  0.77255  0.48576  0.95510
    488   2.34469  4.55723  3.17221  2.37504  3.74046  3.48721  3.71484  3.11657  2.58646  2.31248  3.05538  3.10019  3.87721  2.65754  3.00091  2.47190  2.83402  2.85339  5.10595  3.82654    511 l - - -
          2.68618  4.42225  2.77519  2.73123  3.46354  2.40513  3.72494  3.29354  2.67741  2.69355  4.24690  2.90347  2.73739  3.18146  2.89801  2.37887  2.77519  2.98518  4.58477  3.61503
          0.02410  4.13322  4.85557  0.61958  0.77255  0.48576  0.95510
    489   2.69199  5.15253  2.02758  2.08440  4.46907  3.37013  3.62690  3.94038  2.39843  3.44303  4.21270  2.84280  3.81300  2.46228  2.53683  2.65114  2.55757  3.52997  5.59611  4.19080    512 d - - -
          2.68618  4.42225  2.77519  2.73123  3.46354  2.40513  3.72494  3.29354  2.67741  2.69355  4.24690  2.90347  2.73739  3.18146  2.89801  2.37887  2.77519  2.98518  4.58477  3.61503
          0.02410  4.13322  4.85557  0.61958  0.77255  0.48576  0.95510
    490   2.76697  4.44951  3.55700  2.37417  3.59554  3.73796  4.05159  2.44462  3.00032  2.16559  3.51137  3.48316  4.13552  3.35454  3.33931  3.03509  3.01308  1.54226  5.15164  3.90464    513 v - - -
          2.68618  4.42225  2.77519  2.73123  3.46354  2.40513  3.72494  3.29354  2.67741  2.69355  4.24690  2.90347  2.73739  3.18146  2.89801  2.37887  2.77519  2.98518  4.58477  3.61503
          0.02410  4.13322  4.85557  0.61958  0.77255  0.48576  0.95510
    491   3.16680  4.47366  4.92718  4.36578  2.68326  4.47523  4.82833  1.42536  4.24453  1.43639  3.08364  4.54292  4.71197  4.36270  4.34642  3.81937  3.39808  1.73241  5.19399  4.05564    514 i - - -
          2.68618  4.42225  2.77519  2.73123  3.46354  2.40513  3.72494  3.29354  2.67741  2.69355  4.24690  2.90347  2.73739  3.18146  2.89801  2.37887  2.77519  2.98518  4.58477  3.61503
          0.02410  4.13322  4.85557  0.61958  0.77255  0.48576  0.95510
    492   2.33606  4.17469  3.78681  3.21415  3.28045  3.65549  3.94715  2.30272  3.12739  2.32604  2.77482  3.52644  4.03209  3.39728  3.39679  2.92810  2.27745  2.36710  4.78676  2.71512    515 t - - -
          2.68618  4.42225  2.77519  2.73123  3.46354  2.40513  3.72494  3.29354  2.67741  2.69355  4.24690  2.90347  2.73739  3.18146  2.89801  2.37887  2.77519  2.98518  4.58477  3.61503
          0.02410  4.13322  4.85557  0.61958  0.77255  0.48576  0.95510
    493   2.60492  4.76713  2.67401  2.24962  3.98500  3.43568  2.83782  3.40571  2.45409  2.68694  3.84199  2.97590  3.82880  2.80557  2.90919  2.64884  2.53418  3.09364  3.79117  3.93924    516 e - - -
          2.68618  4.42225  2.77519  2.73123  3.46354  2.40513  3.72494  3.29354  2.67741  2.69355  4.24690  2.90347  2.73739  3.18146  2.89801  2.37887  2.77519  2.98518  4.58477  3.61503
          0.02410  4.13322  4.85557  0.61958  0.77255  0.48576  0.95510
    494   2.64568  3.56795  3.22008  2.64485  3.79634  3.51374  2.43152  3.19931  2.47629  2.51090  3.70982  3.11522  3.89752  2.62156  2.51746  2.74837  2.87215  2.93107  5.13047  3.84813    517 h - - -
          2.68618  4.42225  2.77519  2.73123  3.46354  2.40513  3.72494  3.29354  2.67741  2.69355  4.24690  2.90347  2.73739  3.18146  2.89801  2.37887  2.77519  2.98518  4.58477  3.61503
          0.02410  4.13322  4.85557  0.61958  0.77255  0.48576  0.95510
    495   3.21308  4.55659  4.81279  4.24996  3.21178  4.46679  4.81432  2.11438  4.11436  1.12381  2.44787  4.48915  4.69991  4.26334  4.25311  3.80704  3.44365  1.64011  5.21268  4.11979    518 l - - -
          2.68618  4.42225  2.77519  2.73123  3.46354  2.40513  3.72494  3.29354  2.67741  2.69355  4.24690  2.90347  2.73739  3.18146  2.89801  2.37887  2.77519  2.98518  4.58477  3.61503
          0.02410  4.13322  4.85557  0.61958  0.77255  0.48576  0.95510
    496   2.33859  4.70563  2.97151  2.01183  4.08052  3.36206  3.74406  3.44570  2.57627  3.10482  3.93940  3.01701  3.83772  2.91703  3.01994  1.96616  2.86974  2.65935  5.37335  4.05461    519 s - - -
          2.68618  4.42225  2.77519  2.73123  3.46354  2.40513  3.72494  3.29354  2.67741  2.69355  4.24690  2.90347  2.73739  3.18146  2.89801  2.37887  2.77519  2.98518  4.58477  3.61503
          0.02410  4.13322  4.85557  0.61958  0.77255  0.48576  0.95510
    497   2.66588  4.77216  3.12218  2.55083  3.93466  3.49304  2.69758  3.40317  2.38192  3.01236  3.85081  3.04381  3.87704  2.56145  2.21838  2.72003  2.88958  2.76160  5.21907  3.16782    520 r - - -
          2.68618  4.42225  2.77519  2.73123  3.46354  2.40513  3.72494  3.29354  2.67741  2.69355  4.24690  2.90347  2.73739  3.18146  2.89801  2.37887  2.77519  2.98518  4.58477  3.61503
          0.02410  4.13322  4.85557  0.61958  0.77255  0.48576  0.95510
    498   2.08685  4.20443  3.98292  3.43891  2.79020  3.68398  4.15692  2.36471  3.35401  2.36119  3.36877  3.69381  4.12289  3.61485  3.60535  3.00345  2.55435  1.62185  4.96646  3.75576    521 v - - -
          2.68618  4.42225  2.77519  2.73123  3.46354  2.40513  3.72494  3.29354  2.67741  2.69355  4.24690  2.90347  2.73739  3.18146  2.89801  2.37887  2.77519  2.98518  4.58477  3.61503
          0.02410  4.13322  4.85557  0.61958  0.77255  0.48576  0.95510
    499   3.45014  4.77524  4.90196  4.40109  2.33498  4.59806  4.64578  2.35339  4.25143  0.78615  2.96870  4.59001  4.80309  4.33275  4.34773  3.97916  3.67683  2.51082  4.86698  3.50456    522 l - - -
          2.68618  4.42225  2.77519  2.73123  3.46354  2.40513  3.72494  3.29354  2.67741  2.69355  4.24690  2.90347  2.73739  3.18146  2.89801  2.37887  2.77519  2.98518  4.58477  3.61503
          0.02410  4.13322  4.85557  0.61958  0.77255  0.48576  0.95510
    500   2.45711  4.90415  3.12065  2.54004  4.17245  3.50620  3.00161  3.58539  2.25926  2.77647  3.97923  3.03359  3.88936  2.45176  1.94313  2.74561  2.93689  3.26385  5.34908  4.04922    523 r - - -
          2.68618  4.42225  2.77519  2.73123  3.46354  2.40513  3.72494  3.29354  2.67741  2.69355  4.24690  2.90347  2.73739  3.18146  2.89801  2.37887  2.77519  2.98518  4.58477  3.61503
          0.02410  4.13322  4.85557  0.61958  0.77255  0.48576  0.95510
    501   2.76146  5.07744  2.89148  2.20003  4.42792  3.44903  3.65096  3.85813  2.28131  3.37624  4.17997  2.60445  3.87963  2.78093  1.74984  2.39036  2.99201  3.48646  5.52481  4.19347    524 r - - -
          2.68618  4.42225  2.77519  2.73123  3.46354  2.40513  3.72494  3.29354  2.67741  2.69355  4.24690  2.90347  2.73739  3.18146  2.89801  2.37887  2.77519  2.98518  4.58477  3.61503
          0.02410  4.13322  4.85557  0.61958  0.77255  0.48576  0.95510
    502   2.57668  3.29578  3.31301  2.78669  3.57173  3.46546  3.79419  3.04358  2.74998  2.73284  3.61198  2.25347  3.90302  3.08086  3.13147  2.41945  2.84036  2.78342  4.99770  2.62186    525 n - - -
          2.68618  4.42225  2.77519  2.73123  3.46354  2.40513  3.72494  3.29354  2.67741  2.69355  4.24690  2.90347  2.73739  3.18146  2.89801  2.37887  2.77519  2.98518  4.58477  3.61503
          0.02410  4.13322  4.85557  0.61958  0.77255  0.48576  0.95510
    503   1.76799  4.28649  3.52144  2.99948  3.67966  2.73268  3.95446  2.58102  2.95785  2.73962  3.62840  3.33364  3.88606  3.26243  3.30709  2.32992  2.80288  2.38354  5.11091  3.87874    526 a - - -
          2.68618  4.42225  2.77519  2.73123  3.46354  2.40513  3.72494  3.29354  2.67741  2.69355  4.24690  2.90347  2.73739  3.18146  2.89801  2.37887  2.77519  2.98518  4.58477  3.61503
          0.02410  4.13322  4.85557  0.61958  0.77255  0.48576  0.95510
    504   2.70229  5.12009  2.71626  2.11965  4.42511  3.38350  2.99216  3.88789  2.39476  3.40456  4.18554  2.33447  2.63347  2.44103  2.86403  2.66918  2.93926  3.49411  5.56637  4.17566    527 e - - -
          2.68618  4.42225  2.77519  2.73123  3.46354  2.40513  3.72494  3.29354  2.67741  2.69355  4.24690  2.90347  2.73739  3.18146  2.89801  2.37887  2.77519  2.98518  4.58477  3.61503
          0.02410  4.13322  4.85557  0.61958  0.77255  0.48576  0.95510
    505   2.73934  5.18928  2.06846  1.75642  4.48215  3.35763  3.66405  3.95218  2.48002  2.86128  4.25730  2.82989  3.83161  2.42745  2.98241  2.69298  2.98392  3.55388  5.63867  4.22449    528 e - - -
          2.68618  4.42225  2.77519  2.73123  3.46354  2.40513  3.72494  3.29354  2.67741  2.69355  4.24690  2.90347  2.73739  3.18146  2.89801  2.37887  2.77519  2.98518  4.58477  3.61503
          0.02410  4.13322  4.85557  0.61958  0.77255  0.48576  0.95510
    506   3.25061  4.59776  4.57637  4.11250  1.18966  4.24530  3.80655  2.34269  3.96376  2.23182  3.46511  4.09153  4.55627  4.04455  4.05659  3.57451  3.47656  2.73370  4.03628  2.06872    529 f - - -
          2.68618  4.42225  2.77519  2.73123  3.46354  2.40513  3.72494  3.29354  2.67741  2.69355  4.24690  2.90347  2.73739  3.18146  2.89801  2.37887  2.77519  2.98518  4.58477  3.61503
          0.02410  4.13322  4.85557  0.61958  0.77255  0.48576  0.95510
    507   3.12809  4.44528  4.87812  4.31467  2.31819  4.41419  4.74400  1.45255  4.18795  1.57173  3.08515  4.47989  4.66474  4.31000  4.28795  3.75359  3.35941  1.76945  5.12269  3.95475    530 i - - -
          2.68618  4.42225  2.77519  2.73123  3.46354  2.40513  3.72494  3.29354  2.67741  2.69355  4.24690  2.90347  2.73739  3.18146  2.89801  2.37887  2.77519  2.98518  4.58477  3.61503
          0.02410  4.13322  4.85557  0.61958  0.77255  0.48576  0.95510
    508   2.85519  4.99831  2.01768  2.51712  4.69705  1.08070  4.06222  4.22378  3.09313  3.81182  4.68145  3.03105  3.94155  3.27462  3.59453  2.87660  3.23612  3.76098  5.89301  4.57242    531 g - - -
          2.68618  4.42225  2.77519  2.73123  3.46354  2.40513  3.72494  3.29354  2.67741  2.69355  4.24690  2.90347  2.73739  3.18146  2.89801  2.37887  2.77519  2.98518  4.58477  3.61503
          0.02410  4.13322  4.85557  0.61958  0.77255  0.48576  0.95510
    509   2.46042  4.40270  4.53765  4.00168  3.41650  4.22396  4.65722  1.36331  3.87288  1.59181  3.26731  4.24070  4.55474  4.12053  4.06973  3.56541  3.26178  1.88972  5.25130  4.07797    532 i - - -
          2.68618  4.42225  2.77519  2.73123  3.46354  2.40513  3.72494  3.29354  2.67741  2.69355  4.24690  2.90347  2.73739  3.18146  2.89801  2.37887  2.77519  2.98518  4.58477  3.61503
          0.02410  4.13322  4.85557  0.61958  0.77255  0.48576  0.95510
    510   3.11802  5.09405  3.10488  2.87246  4.29622  3.55796  4.03000  3.97602  2.67681  3.45120  4.48006  3.33137  4.12045  0.83243  2.95216  3.15860  3.41871  3.69178  5.52492  4.24000    533 q - - -
          2.68618  4.42225  2.77519  2.73123  3.46354  2.40513  3.72494  3.29354  2.67741  2.69355  4.24690  2.90347  2.73739  3.18146  2.89801  2.37887  2.77519  2.98518  4.58477  3.61503
          0.02410  4.13322  4.85557  0.61958  0.77255  0.48576  0.95510
    511   3.20367  5.34385  2.63190  0.70399  4.72696  3.46199  4.08242  4.23462  2.99820  3.81309  4.78444  3.11538  4.08162  3.29819  3.42795  3.16434  3.51274  3.89465  5.84868  4.58200    534 e - - -
          2.68618  4.42225  2.77519  2.73123  3.46354  2.40513  3.72494  3.29354  2.67741  2.69355  4.24690  2.90347  2.73739  3.18146  2.89801  2.37887  2.77519  2.98518  4.58477  3.61503
          0.02410  4.13322  4.85557  0.61958  0.77255  0.48576  0.95510
    512   2.51810  4.30170  3.81908  3.41958  3.88600  3.34561  4.33590  2.72300  3.31802  2.75568  3.81942  3.60432  3.99611  3.66308  3.59324  2.76977  1.23919  2.08143  5.44363  4.21462    535 t - - -
          2.68618  4.42225  2.77519  2.73123  3.46354  2.40513  3.72494  3.29354  2.67741  2.69355  4.24690  2.90347  2.73739  3.18146  2.89801  2.37887  2.77519  2.98518  4.58477  3.61503
          0.02410  4.13322  4.85557  0.61958  0.77255  0.48576  0.95510
    513   3.10222  5.28547  3.50872  2.80949  4.76381  3.73002  3.63896  4.10003  1.42140  3.50666  4.35732  3.22356  4.07921  2.32701  1.50725  3.07865  3.25756  3.76484  5.53103  4.36007    536 k - - -
          2.68618  4.42225  2.77519  2.73123  3.46354  2.40513  3.72494  3.29354  2.67741  2.69355  4.24690  2.90347  2.73739  3.18146  2.89801  2.37887  2.77519  2.98518  4.58477  3.61503
          0.02410  4.13322  4.85557  0.61958  0.77255  0.48576  0.95510
    514   2.13943  4.49936  3.23932  2.68501  3.59595  3.50891  3.18236  3.05051  2.65064  2.72653  3.59730  2.80891  3.89653  2.98529  3.05475  2.46260  2.83629  2.79688  3.59274  3.13513    537 a - - -
          2.68618  4.42225  2.77519  2.73123  3.46354  2.40513  3.72494  3.29354  2.67741  2.69355  4.24690  2.90347  2.73739  3.18146  2.89801  2.37887  2.77519  2.98518  4.58477  3.61503
          0.02410  4.13322  4.85557  0.61958  0.77255  0.48576  0.95510
    515   3.31635  4.64299  4.91540  4.34444  3.13521  4.57520  4.87841  1.88868  4.20046  1.21593  1.65710  4.59368  4.76107  4.30868  4.31511  3.91727  3.53660  2.27284  5.19896  4.13838    538 l - - -
          2.68618  4.42225  2.77519  2.73123  3.46354  2.40513  3.72494  3.29354  2.67741  2.69355  4.24690  2.90347  2.73739  3.18146  2.89801  2.37887  2.77519  2.98518  4.58477  3.61503
          0.02410  4.13322  4.85557  0.61958  0.77255  0.48576  0.95510
    516   3.40583  4.72526  4.94869  4.42530  3.16716  4.65206  4.98147  1.85095  4.23608  0.81654  2.98313  4.68356  4.84959  4.39857  4.36130  4.03720  3.64001  2.21350  5.27289  4.15190    539 l - - -
          2.68618  4.42225  2.77519  2.73123  3.46354  2.40513  3.72494  3.29354  2.67741  2.69355  4.24690  2.90347  2.73739  3.18146  2.89801  2.37887  2.77519  2.98518  4.58477  3.61503
          0.02410  4.13322  4.85557  0.61958  0.77255  0.48576  0.95510
    517   2.93461  5.48632  1.80592  1.51588  4.80221  2.16765  3.79198  4.31385  2.76278  3.80662  4.63039  2.76120  3.88630  2.94612  3.34179  2.83557  3.21479  3.88019  5.96469  4.47686    540 e - - -
          2.68618  4.42225  2.77519  2.73123  3.46354  2.40513  3.72494  3.29354  2.67741  2.69355  4.24690  2.90347  2.73739  3.18146  2.89801  2.37887  2.77519  2.98518  4.58477  3.61503
          0.02410  4.13322  4.85557  0.61958  0.77255  0.48576  0.95510
    518   2.68055  4.60122  3.29050  2.71708  2.94157  3.55788  3.70177  3.16128  2.54925  2.79583  3.68525  3.17107  3.93739  2.19486  2.27508  2.79603  2.90608  2.90952  3.46242  3.56535    541 q - - -
          2.68618  4.42225  2.77519  2.73123  3.46354  2.40513  3.72494  3.29354  2.67741  2.69355  4.24690  2.90347  2.73739  3.18146  2.89801  2.37887  2.77519  2.98518  4.58477  3.61503
          0.02410  4.13322  4.85557  0.61958  0.77255  0.48576  0.95510
    519   3.20289  4.54475  4.84568  4.26546  2.58205  4.43047  4.71429  2.25195  4.13743  1.12819  2.10345  4.47054  4.64832  4.22055  4.23161  3.75913  3.42248  2.02505  5.05918  3.96298    542 l - - -
          2.68618  4.42225  2.77519  2.73123  3.46354  2.40513  3.72494  3.29354  2.67741  2.69355  4.24690  2.90347  2.73739  3.18146  2.89801  2.37887  2.77519  2.98518  4.58477  3.61503
          0.02410  4.13322  4.85557  0.61958  0.77255  0.48576  0.95510
    520   2.82558  5.08293  2.57449  1.20317  4.49433  3.34339  3.82751  3.84572  2.66746  3.48501  4.35889  2.92600  3.90818  2.99555  3.11615  2.81648  2.51367  3.49021  5.71816  4.34276    543 e - - -
          2.68618  4.42225  2.77519  2.73123  3.46354  2.40513  3.72494  3.29354  2.67741  2.69355  4.24690  2.90347  2.73739  3.18146  2.89801  2.37887  2.77519  2.98518  4.58477  3.61503
          0.02410  4.13322  4.85557  0.61958  0.77255  0.48576  0.95510
    521   2.31223  4.72647  3.01354  2.51333  4.18361  2.46450  3.71865  3.61043  2.51146  3.20307  4.00755  2.65019  3.80625  2.87064  2.56547  2.30260  2.48224  3.23310  5.42591  4.09746    544 s - - -
          2.68618  4.42225  2.77519  2.73123  3.46354  2.40513  3.72494  3.29354  2.67741  2.69355  4.24690  2.90347  2.73739  3.18146  2.89801  2.37887  2.77519  2.98518  4.58477  3.61503
          0.02410  4.13322  4.85557  0.61958  0.77255  0.48576  0.95510
    522   2.63542  5.07336  2.51439  2.12121  4.38962  2.95217  3.59788  3.85555  2.19006  3.36664  4.12951  2.85906  3.79295  2.70960  2.58730  2.36626  2.54732  3.45000  5.52529  4.13026    545 e - - -
          2.68618  4.42225  2.77519  2.73123  3.46354  2.40513  3.72494  3.29354  2.67741  2.69355  4.24690  2.90347  2.73739  3.18146  2.89801  2.37887  2.77519  2.98518  4.58477  3.61503
          0.02410  4.13322  4.85557  0.61958  0.77255  0.48576  0.95510
    523   3.18807  4.66985  4.11153  3.65019  1.51044  4.06992  3.62534  3.16011  3.53284  2.65713  3.75401  3.78876  4.41856  2.70666  3.74587  3.37811  3.41453  3.00823  3.94228  1.53052    546 f - - -
          2.68618  4.42225  2.77519  2.73123  3.46354  2.40513  3.72494  3.29354  2.67741  2.69355  4.24690  2.90347  2.73739  3.18146  2.89801  2.37887  2.77519  2.98518  4.58477  3.61503
          0.02410  4.13322  4.85557  0.61958  0.77255  0.48576  0.95510
    524   2.56357  4.50075  3.30901  3.11917  4.54207  1.81787  4.32248  4.03694  3.28900  3.67820  4.53776  3.40718  1.17490  3.59368  3.61789  2.71423  3.03118  3.50748  5.76779  4.60595    547 p - - -
          2.68618  4.42225  2.77519  2.73123  3.46354  2.40513  3.72494  3.29354  2.67741  2.69355  4.24690  2.90347  2.73739  3.18146  2.89801  2.37887  2.77519  2.98518  4.58477  3.61503
          0.02410  4.13322  4.85557  0.61958  0.77255  0.48576  0.95510
    525   2.98470  5.57290  1.37255  1.65772  4.87834  2.57397  3.81632  4.40210  2.82486  3.88679  4.72296  2.74576  3.89882  2.97631  3.42578  2.86999  3.27124  3.96138  6.04258  4.53250    548 d - - -
          2.68618  4.42225  2.77519  2.73123  3.46354  2.40513  3.72494  3.29354  2.67741  2.69355  4.24690  2.90347  2.73739  3.18146  2.89801  2.37887  2.77519  2.98518  4.58477  3.61503
          0.02410  4.13322  4.85557  0.61958  0.77255  0.48576  0.95510
    526   3.46105  4.85054  4.60745  4.25636  3.25629  4.31038  4.83121  2.48218  4.02187  0.60967  3.21167  4.50673  4.70587  4.32677  4.15201  3.92400  3.74616  2.58575  5.22178  4.00268    549 L - - -
          2.68618  4.42225  2.77519  2.73123  3.46354  2.40513  3.72494  3.29354  2.67741  2.69355  4.24690  2.90347  2.73739  3.18146  2.89801  2.37887  2.77519  2.98518  4.58477  3.61503
          0.02410  4.13322  4.85557  0.61958  0.77255  0.48576  0.95510
    527   2.39618  4.25128  4.20563  3.64450  3.42231  3.94375  4.32586  1.91360  3.54817  1.88247  3.33890  3.90551  4.30822  3.80336  3.78078  3.24950  2.54426  1.60492  5.05642  3.85826    550 v - - -
          2.68618  4.42225  2.77519  2.73123  3.46354  2.40513  3.72494  3.29354  2.67741  2.69355  4.24690  2.90347  2.73739  3.18146  2.89801  2.37887  2.77519  2.98518  4.58477  3.61503
          0.02410  4.13322  4.85557  0.61958  0.77255  0.48576  0.95510
    528   2.43216  5.08352  3.05422  2.56998  4.47101  3.52082  3.67115  3.86343  1.37880  3.37838  4.21063  3.05368  3.94465  2.39181  2.48428  2.84781  3.07210  3.51384  5.51351  4.23485    551 k - - -
          2.68618  4.42225  2.77519  2.73123  3.46354  2.40513  3.72494  3.29354  2.67741  2.69355  4.24690  2.90347  2.73739  3.18146  2.89801  2.37887  2.77519  2.98518  4.58477  3.61503
          0.02410  4.13322  4.85557  0.61958  0.77255  0.48576  0.95510
    529   3.20367  5.34385  2.63190  0.70399  4.72696  3.46199  4.08242  4.23462  2.99820  3.81309  4.78444  3.11538  4.08162  3.29819  3.42795  3.16434  3.51274  3.89465  5.84868  4.58200    552 e - - -
          2.68618  4.42225  2.77519  2.73123  3.46354  2.40513  3.72494  3.29354  2.67741  2.69355  4.24690  2.90347  2.73739  3.18146  2.89801  2.37887  2.77519  2.98518  4.58477  3.61503
          0.02410  4.13322  4.85557  0.61958  0.77255  0.48576  0.95510
    530   2.39694  4.31946  4.30239  3.77501  3.50777  3.96196  4.48981  2.07271  3.66101  2.23047  2.69529  4.01108  4.37609  3.93576  3.89082  3.30688  3.12055  1.21135  5.22095  4.02554    553 v - - -
          2.68618  4.42225  2.77519  2.73123  3.46354  2.40513  3.72494  3.29354  2.67741  2.69355  4.24690  2.90347  2.73739  3.18146  2.89801  2.37887  2.77519  2.98518  4.58477  3.61503
          0.02410  4.13322  4.85557  0.61958  0.77255  0.48576  0.95510
    531   2.66352  4.45965  3.40489  2.85432  2.99292  3.59527  3.83151  2.86861  2.77448  2.04711  3.47283  3.28681  3.98026  2.17702  3.13781  2.84737  2.54358  2.68136  4.98012  3.70406    554 l - - -
          2.68618  4.42225  2.77519  2.73123  3.46354  2.40513  3.72494  3.29354  2.67741  2.69355  4.24690  2.90347  2.73739  3.18146  2.89801  2.37887  2.77519  2.98518  4.58477  3.61503
          0.02410  4.13322  4.85557  0.61958  0.77255  0.48576  0.95510
    532   2.82751  5.16165  2.47216  2.46722  4.51960  3.48563  3.64942  3.94651  1.98699  3.43811  4.24623  2.97925  3.91025  2.77599  1.57189  2.80026  3.04685  3.57283  5.55594  4.23840    555 r - - -
          2.68618  4.42225  2.77519  2.73123  3.46354  2.40513  3.72494  3.29354  2.67741  2.69355  4.24690  2.90347  2.73739  3.18146  2.89801  2.37887  2.77519  2.98518  4.58477  3.61503
          0.02410  4.13322  4.85557  0.61958  0.77255  0.48576  0.95510
    533   2.34991  4.23656  3.71281  3.14466  3.34511  3.66266  2.84054  2.32096  3.05741  2.14674  3.32578  3.49009  4.03951  3.35140  3.35320  2.93090  2.86644  1.94726  4.85230  3.62963    556 v - - -
          2.68618  4.42225  2.77519  2.73123  3.46354  2.40513  3.72494  3.29354  2.67741  2.69355  4.24690  2.90347  2.73739  3.18146  2.89801  2.37887  2.77519  2.98518  4.58477  3.61503
          0.02410  4.13322  4.85557  0.61958  0.77255  0.48576  0.95510
    534   2.55621  4.36299  4.61682  4.07647  3.54602  4.28309  4.74456  1.67371  3.97358  1.91608  3.39042  4.30595  4.60810  4.22180  4.17851  3.62390  3.25476  1.18688  5.35231  4.16008    557 v - - -
          2.68618  4.42225  2.77519  2.73123  3.46354  2.40513  3.72494  3.29354  2.67741  2.69355  4.24690  2.90347  2.73739  3.18146  2.89801  2.37887  2.77519  2.98518  4.58477  3.61503
          0.02410  4.13322  4.85557  0.61958  0.77255  0.48576  0.95510
    535   2.37487  4.34810  3.34790  2.96942  4.23112  3.11896  4.08176  3.62620  2.98893  3.30223  4.13598  3.26130  1.96728  3.31420  3.35184  2.09518  1.76982  3.17066  5.56150  4.31253    558 t - - -
          2.68618  4.42225  2.77519  2.73123  3.46354  2.40513  3.72494  3.29354  2.67741  2.69355  4.24690  2.90347  2.73739  3.18146  2.89801  2.37887  2.77519  2.98518  4.58477  3.61503
          0.02410  4.13322  4.85557  0.61958  0.77255  0.48576  0.95510
    536   2.12034  4.33867  4.31577  3.76064  3.38950  4.05106  4.44804  1.91087  3.65716  1.52510  3.26580  4.02488  4.40153  3.90430  3.88268  3.36748  3.14053  1.80653  5.12951  3.95171    559 l - - -
          2.68618  4.42225  2.77519  2.73123  3.46354  2.40513  3.72494  3.29354  2.67741  2.69355  4.24690  2.90347  2.73739  3.18146  2.89801  2.37887  2.77519  2.98518  4.58477  3.61503
          0.02410  4.13322  4.85557  0.61958  0.77255  0.48576  0.95510
    537   2.75169  4.85353  2.97956  2.63662  4.27310  3.40136  3.82318  3.67668  2.48728  3.26665  4.17241  3.09954  3.93043  1.38082  2.81885  2.80525  2.47232  3.34581  5.51240  4.20343    560 q - - -
          2.68618  4.42225  2.77519  2.73123  3.46354  2.40513  3.72494  3.29354  2.67741  2.69355  4.24690  2.90347  2.73739  3.18146  2.89801  2.37887  2.77519  2.98518  4.58477  3.61503
          0.02410  4.13322  4.85557  0.61958  0.77255  0.48576  0.95510
    538   3.19205  5.24540  3.64951  2.95421  4.72485  3.77225  3.69396  4.06574  1.68309  3.49575  4.38515  3.32603  4.14171  2.83342  1.06023  3.19308  3.35005  3.75845  5.51593  4.37829    561 r - - -
          2.68618  4.42225  2.77519  2.73123  3.46354  2.40513  3.72494  3.29354  2.67741  2.69355  4.24690  2.90347  2.73739  3.18146  2.89801  2.37887  2.77519  2.98518  4.58477  3.61503
          0.02410  4.13322  4.85557  0.61958  0.77255  0.48576  0.95510
    539   3.23856  4.55204  4.97186  4.39225  2.49174  4.50282  4.79643  1.56863  4.25878  1.22829  2.44682  4.57252  4.70437  4.31676  4.32496  3.84068  3.45793  2.26625  5.09549  4.00446    562 l - - -
          2.68618  4.42225  2.77519  2.73123  3.46354  2.40513  3.72494  3.29354  2.67741  2.69355  4.24690  2.90347  2.73739  3.18146  2.89801  2.37887  2.77519  2.98518  4.58477  3.61503
          0.02410  4.13322  4.85557  0.61958  0.77255  0.48576  0.95510
    540   1.92844  4.24333  3.54747  3.18041  4.29529  3.04455  4.22775  3.65663  3.18749  3.37391  4.20576  3.36026  3.76695  3.48731  3.51670  1.37131  1.91131  3.15790  5.64325  4.42631    563 s - - -
          2.68618  4.42225  2.77519  2.73123  3.46354  2.40513  3.72494  3.29354  2.67741  2.69355  4.24690  2.90347  2.73739  3.18146  2.89801  2.37887  2.77519  2.98518  4.58477  3.61503
          0.02410  4.13322  4.85557  0.61958  0.77255  0.48576  0.95510
    541   2.39261  5.41374  1.77428  1.44803  4.72802  3.30429  3.76964  4.21318  2.70949  3.72709  4.54535  2.77426  3.87613  2.91929  3.27086  2.80717  3.16694  3.79299  5.89574  4.42466    564 e - - -
          2.68618  4.42225  2.77519  2.73123  3.46354  2.40513  3.72494  3.29354  2.67741  2.69355  4.24690  2.90347  2.73739  3.18146  2.89801  2.37887  2.77519  2.98518  4.58477  3.61503
          0.02410  4.13322  4.85557  0.61958  0.77255  0.48576  0.95510
    542   3.16911  4.46557  4.94144  4.45499  3.67268  4.55050  5.16863  1.40635  4.34687  2.16961  3.46957  4.65716  4.86042  4.61288  4.53892  3.94964  3.43799  0.97222  5.65784  4.44591    565 v - - -
          2.68618  4.42225  2.77519  2.73123  3.46354  2.40513  3.72494  3.29354  2.67741  2.69355  4.24690  2.90347  2.73739  3.18146  2.89801  2.37887  2.77519  2.98518  4.58477  3.61503
          0.02410  4.13322  4.85557  0.61958  0.77255  0.48576  0.95510
    543   3.45014  4.77524  4.90196  4.40109  2.33498  4.59806  4.64578  2.35339  4.25143  0.78615  2.96870  4.59001  4.80309  4.33275  4.34773  3.97916  3.67683  2.51082  4.86698  3.50456    566 l - - -
          2.68618  4.42225  2.77519  2.73123  3.46354  2.40513  3.72494  3.29354  2.67741  2.69355  4.24690  2.90347  2.73739  3.18146  2.89801  2.37887  2.77519  2.98518  4.58477  3.61503
          0.02410  4.13322  4.85557  0.61958  0.77255  0.48576  0.95510
    544   3.01303  5.23187  3.34332  2.71575  4.66405  3.66284  3.63956  4.02976  1.77039  3.46683  4.30633  3.15889  4.03048  1.71437  1.73860  2.99260  3.18825  3.68688  5.52242  4.31144    567 q - - -
          2.68618  4.42225  2.77519  2.73123  3.46354  2.40513  3.72494  3.29354  2.67741  2.69355  4.24690  2.90347  2.73739  3.18146  2.89801  2.37887  2.77519  2.98518  4.58477  3.61503
          0.02410  4.13322  4.85557  0.61958  0.77255  0.48576  0.95510
    545   3.32406  5.12891  3.84362  3.30980  4.55106  3.75128  4.04786  4.11800  2.38895  3.58664  4.58681  3.64593  4.24735  3.26119  0.64416  3.39993  3.57615  3.83230  5.53182  4.42928    568 R - - -
          2.68618  4.42225  2.77519  2.73123  3.46354  2.40513  3.72494  3.29354  2.67741  2.69355  4.24690  2.90347  2.73739  3.18146  2.89801  2.37887  2.77519  2.98518  4.58477  3.61503
          0.02410  4.13322  4.85557  0.61958  0.77255  0.48576  0.95510
    546   3.46105  4.85054  4.60745  4.25636  3.25629  4.31038  4.83121  2.48218  4.02187  0.60967  3.21167  4.50673  4.70587  4.32677  4.15201  3.92400  3.74616  2.58575  5.22178  4.00268    569 L - - -
          2.68618  4.42225  2.77519  2.73123  3.46354  2.40513  3.72494  3.29354  2.67741  2.69355  4.24690  2.90347  2.73739  3.18146  2.89801  2.37887  2.77519  2.98518  4.58477  3.61503
          0.02410  4.13322  4.85557  0.61958  0.77255  0.48576  0.95510
    547   2.46709  4.35233  4.54445  3.99135  3.42593  4.21007  4.62211  1.74992  3.88273  1.54226  3.28264  4.22139  4.53175  4.11049  4.07593  3.53855  3.21688  1.51729  5.21771  4.04505    570 v - - -
          2.68618  4.42225  2.77519  2.73123  3.46354  2.40513  3.72494  3.29354  2.67741  2.69355  4.24690  2.90347  2.73739  3.18146  2.89801  2.37887  2.77519  2.98518  4.58477  3.61503
          0.02410  4.13322  4.85557  0.61958  0.77255  0.48576  0.95510
    548   2.72796  5.10394  2.62415  1.86009  4.44755  2.49425  3.69129  3.90696  2.50308  3.44156  4.23836  2.86101  3.83912  2.44865  2.98645  2.13118  2.98506  3.51387  5.62085  4.22724    571 e - - -
          2.68618  4.42225  2.77519  2.73123  3.46354  2.40513  3.72494  3.29354  2.67741  2.69355  4.24690  2.90347  2.73739  3.18146  2.89801  2.37887  2.77519  2.98518  4.58477  3.61503
          0.02410  4.13322  4.85557  0.61958  0.77255  0.48576  0.95510
    549   3.20367  5.34385  2.63190  0.70399  4.72696  3.46199  4.08242  4.23462  2.99820  3.81309  4.78444  3.11538  4.08162  3.29819  3.42795  3.16434  3.51274  3.89465  5.84868  4.58200    572 e - - -
          2.68618  4.42225  2.77519  2.73123  3.46354  2.40513  3.72494  3.29354  2.67741  2.69355  4.24690  2.90347  2.73739  3.18146  2.89801  2.37887  2.77519  2.98518  4.58477  3.61503
          0.02410  4.13322  4.85557  0.61958  0.77255  0.48576  0.95510
    550   2.62730  3.58598  2.33997  2.35821  4.27954  3.39592  3.60951  3.72688  2.36657  3.27061  4.05178  2.62985  3.80347  2.25143  2.58313  2.61858  2.86146  3.35097  5.45549  4.08364    573 q - - -
          2.68618  4.42225  2.77519  2.73123  3.46354  2.40513  3.72494  3.29354  2.67741  2.69355  4.24690  2.90347  2.73739  3.18146  2.89801  2.37887  2.77519  2.98518  4.58477  3.61503
          0.02410  4.13322  4.85557  0.61958  0.77255  0.48576  0.95510
    551   3.17939  4.46669  4.97342  4.48522  3.67316  4.57850  5.19304  1.28284  4.38012  2.16280  3.46510  4.68515  4.87803  4.64009  4.56788  3.97761  3.44590  1.05291  5.66643  4.45885    574 v - - -
          2.68618  4.42225  2.77519  2.73123  3.46354  2.40513  3.72494  3.29354  2.67741  2.69355  4.24690  2.90347  2.73739  3.18146  2.89801  2.37887  2.77519  2.98518  4.58477  3.61503
          0.02410  4.13322  4.85557  0.61958  0.77255  0.48576  0.95510
    552   2.39537  4.37631  3.27688  3.00613  4.37106  3.08840  4.17229  3.83481  3.09434  3.49155  4.32877  3.28178  1.78515  3.41493  3.44209  1.40468  2.85390  3.31656  5.68712  4.42755    575 s - - -
          2.68618  4.42225  2.77519  2.73123  3.46354  2.40513  3.72494  3.29354  2.67741  2.69355  4.24690  2.90347  2.73739  3.18146  2.89801  2.37887  2.77519  2.98518  4.58477  3.61503
          0.02410  4.13322  4.85557  0.61958  0.77255  0.48576  0.95510
    553   3.21801  4.49268  5.01061  4.48735  3.52394  4.63121  5.12661  1.17003  4.37908  1.73425  3.31245  4.69882  4.87426  4.58382  4.54006  4.00716  3.46578  1.40147  5.53507  4.37489    576 i - - -
          2.68618  4.42225  2.77519  2.73123  3.46354  2.40513  3.72494  3.29354  2.67741  2.69355  4.24690  2.90347  2.73739  3.18146  2.89801  2.37887  2.77519  2.98518  4.58477  3.61503
          0.02410  4.13322  4.85557  0.61958  0.77255  0.48576  0.95510
    554   2.94360  5.07181  3.38565  2.75545  4.49216  3.63152  3.66957  3.84379  1.82314  3.35105  4.20314  3.18520  4.01781  2.80886  1.38478  2.96035  2.55564  3.51994  5.46344  4.25228    577 r - - -
          2.68618  4.42225  2.77519  2.73123  3.46354  2.40513  3.72494  3.29354  2.67741  2.69355  4.24690  2.90347  2.73739  3.18146  2.89801  2.37887  2.77519  2.98518  4.58477  3.61503
          0.02410  4.13322  4.85557  0.61958  0.77255  0.48576  0.95510
    555   2.32883  5.14975  2.10799  2.29015  4.58437  3.28576  3.80263  4.05436  2.72712  3.61399  4.43792  1.50952  3.86554  2.96310  3.25247  2.76252  3.09716  3.63822  5.79630  4.36995    578 n - - -
          2.68618  4.42225  2.77519  2.73123  3.46354  2.40513  3.72494  3.29354  2.67741  2.69355  4.24690  2.90347  2.73739  3.18146  2.89801  2.37887  2.77519  2.98518  4.58477  3.61503
          0.02410  4.13322  4.85557  0.61958  0.77255  0.48576  0.95510
    556   3.31171  4.64028  4.90566  4.33512  3.13773  4.56872  4.87239  1.88825  4.19052  1.23791  1.63210  4.58527  4.75712  4.30279  4.30767  3.91041  3.53237  2.26896  5.19842  4.13531    579 l - - -
          2.68618  4.42225  2.77519  2.73123  3.46354  2.40513  3.72494  3.29354  2.67741  2.69355  4.24690  2.90347  2.73739  3.18146  2.89801  2.37887  2.77519  2.98518  4.58477  3.61503
          0.02410  4.13322  4.85557  0.61958  0.77255  0.48576  0.95510
    557   3.19250  5.26917  3.65664  2.93954  4.76025  3.77864  3.67858  4.09059  1.54139  3.50769  4.38980  3.31466  4.13762  2.81327  1.14899  3.18594  3.34370  3.77881  5.52199  4.38612    580 r - - -
          2.68618  4.42225  2.77519  2.73123  3.46354  2.40513  3.72494  3.29354  2.67741  2.69355  4.24690  2.90347  2.73739  3.18146  2.89801  2.37887  2.77519  2.98518  4.58477  3.61503
          0.02410  4.13322  4.85557  0.61958  0.77255  0.48576  0.95510
    558   2.33171  4.19386  3.82704  3.26109  3.35595  3.67122  4.01479  2.19434  3.17993  2.00912  3.32629  3.56897  4.06489  3.45214  3.45468  2.60292  2.51254  2.04676  4.87121  3.66210    581 l - - -
          2.68618  4.42225  2.77519  2.73123  3.46354  2.40513  3.72494  3.29354  2.67741  2.69355  4.24690  2.90347  2.73739  3.18146  2.89801  2.37887  2.77519  2.98518  4.58477  3.61503
          0.02410  4.13322  4.85557  0.61958  0.77255  0.48576  0.95510
    559   3.23961  4.59660  4.69079  4.32297  3.56368  4.33667  5.01022  0.80282  4.15642  2.10470  3.46707  4.53311  4.75014  4.48281  4.32437  3.86432  3.53709  1.88940  5.50289  4.25863    582 i - - -
          2.68618  4.42225  2.77519  2.73123  3.46354  2.40513  3.72494  3.29354  2.67741  2.69355  4.24690  2.90347  2.73739  3.18146  2.89801  2.37887  2.77519  2.98518  4.58477  3.61503
          0.02410  4.13322  4.85557  0.61958  0.77255  0.48576  0.95510
    560   2.46145  4.44408  4.32567  3.77142  3.22606  4.08140  4.43860  2.31221  3.62895  1.20519  2.29223  4.04708  4.41270  3.87182  3.83589  3.40157  3.21741  2.29783  5.06094  3.92062    583 l - - -
          2.68618  4.42225  2.77519  2.73123  3.46354  2.40513  3.72494  3.29354  2.67741  2.69355  4.24690  2.90347  2.73739  3.18146  2.89801  2.37887  2.77519  2.98518  4.58477  3.61503
          0.02410  4.13322  4.85557  0.61958  0.77255  0.48576  0.95510
    561   2.95267  5.36445  2.45161  1.17594  4.65821  3.37121  3.78058  4.14517  2.58045  3.65067  4.50643  2.86008  3.92722  2.37860  3.01971  2.88225  3.21539  3.76395  5.79887  4.39208    584 e - - -
          2.68618  4.42225  2.77519  2.73123  3.46354  2.40513  3.72494  3.29354  2.67741  2.69355  4.24690  2.90347  2.73739  3.18146  2.89801  2.37887  2.77519  2.98518  4.58477  3.61503
          0.02410  4.13322  4.85557  0.61958  0.77255  0.48576  0.95510
    562   1.72892  4.23971  3.56275  3.17954  4.26622  3.05063  4.21703  3.62876  3.18029  3.34471  4.17719  3.36124  3.76751  3.47809  3.51156  1.56402  1.85596  3.13962  5.61800  4.40134    585 s - - -
          2.68618  4.42225  2.77519  2.73123  3.46354  2.40513  3.72494  3.29354  2.67741  2.69355  4.24690  2.90347  2.73739  3.18146  2.89801  2.37887  2.77519  2.98518  4.58477  3.61503
          0.02410  4.13322  4.85557  0.61958  0.77255  0.48576  0.95510
    563   3.39783  4.70086  5.02770  4.45841  3.12736  4.68509  4.98599  1.86447  4.31550  0.88299  2.41491  4.71359  4.83638  4.39408  4.41399  4.03723  3.61514  2.28230  5.24370  4.20487    586 l - - -
          2.68618  4.42225  2.77519  2.73123  3.46354  2.40513  3.72494  3.29354  2.67741  2.69355  4.24690  2.90347  2.73739  3.18146  2.89801  2.37887  2.77519  2.98518  4.58477  3.61503
          0.02410  4.13322  4.85557  0.61958  0.77255  0.48576  0.95510
    564   1.86151  4.23530  3.80746  3.27615  3.53433  3.55810  4.10325  2.18880  3.20473  2.51838  3.48439  3.56323  4.04089  3.49234  3.49872  2.46628  2.88391  1.85377  5.05173  3.83588    587 v - - -
          2.68618  4.42225  2.77519  2.73123  3.46354  2.40513  3.72494  3.29354  2.67741  2.69355  4.24690  2.90347  2.73739  3.18146  2.89801  2.37887  2.77519  2.98518  4.58477  3.61503
          0.02410  4.13322  4.85557  0.61958  0.77255  0.48576  0.95510
    565   2.72734  4.66106  3.17924  1.76900  3.79012  3.57347  3.84543  2.89293  2.68559  2.17987  3.68348  3.19367  3.98740  3.05695  3.08400  2.85421  2.97028  2.36859  5.24929  3.95895    588 e - - -
          2.68618  4.42225  2.77519  2.73123  3.46354  2.40513  3.72494  3.29354  2.67741  2.69355  4.24690  2.90347  2.73739  3.18146  2.89801  2.37887  2.77519  2.98518  4.58477  3.61503
          0.02410  4.13322  4.85557  0.61958  0.77255  0.48576  0.95510
    566   2.91740  4.70621  3.59707  3.01668  3.07592  3.73930  2.82270  3.29001  2.54508  2.87793  3.82331  3.38247  4.11412  3.12749  2.34167  3.04225  3.13243  3.06024  1.82168  3.05628    589 w - - -
          2.68618  4.42225  2.77519  2.73123  3.46354  2.40513  3.72494  3.29354  2.67741  2.69355  4.24690  2.90347  2.73739  3.18146  2.89801  2.37887  2.77519  2.98518  4.58477  3.61503
          0.02410  4.13322  4.85557  0.61958  0.77255  0.48576  0.95510
    567   1.45208  2.71843  3.90997  3.52525  4.17206  1.65172  4.38428  3.51032  3.46710  3.26858  4.12009  3.51833  3.76796  3.72582  3.71907  2.45967  2.73667  3.03579  5.57481  4.40072    590 a - - -
          2.68618  4.42225  2.77519  2.73123  3.46354  2.40513  3.72494  3.29354  2.67741  2.69355  4.24690  2.90347  2.73739  3.18146  2.89801  2.37887  2.77519  2.98518  4.58477  3.61503
          0.02410  4.13322  4.85557  0.61958  0.77255  0.48576  0.95510
    568   2.26511  4.78755  2.92558  2.53468  4.25357  3.34063  3.76918  3.67072  2.53212  3.26465  4.09857  3.01810  2.28898  1.95871  2.93785  2.68251  2.92988  3.30251  5.49076  4.16826    591 q - - -
          2.68618  4.42225  2.77519  2.73123  3.46354  2.40513  3.72494  3.29354  2.67741  2.69355  4.24690  2.90347  2.73739  3.18146  2.89801  2.37887  2.77519  2.98518  4.58477  3.61503
          0.02410  4.13322  4.85557  0.61958  0.77255  0.48576  0.95510
    569   2.79294  5.10415  3.12288  2.52476  4.46207  3.52922  2.93072  3.87375  1.78882  3.36339  4.16422  3.02007  3.90609  2.38205  2.05290  2.77788  2.58880  3.50779  5.48147  4.18580    592 k - - -
          2.68618  4.42225  2.77519  2.73123  3.46354  2.40513  3.72494  3.29354  2.67741  2.69355  4.24690  2.90347  2.73739  3.18146  2.89801  2.37887  2.77519  2.98518  4.58477  3.61503
          0.02410  4.13322  4.85557  0.61958  0.77255  0.48576  0.95510
    570   2.80748  4.88579  2.87894  1.36251  4.06745  3.49178  3.83627  2.59548  2.64731  2.98815  3.97553  3.07487  3.97043  3.02246  3.06056  2.86501  3.06558  2.97198  5.44781  4.10962    593 e - - -
          2.68618  4.42225  2.77519  2.73123  3.46354  2.40513  3.72494  3.29354  2.67741  2.69355  4.24690  2.90347  2.73739  3.18146  2.89801  2.37887  2.77519  2.98518  4.58477  3.61503
          0.02410  4.13322  4.85557  0.61958  0.77255  0.48576  0.95510
    571   3.07420  5.27007  3.43291  2.77359  4.73164  3.70410  3.64175  4.07966  1.20677  3.49692  4.34486  3.19915  4.06320  2.31128  1.89313  3.05111  3.23751  3.74174  5.53185  4.34627    594 k - - -
          2.68618  4.42225  2.77519  2.73123  3.46354  2.40513  3.72494  3.29354  2.67741  2.69355  4.24690  2.90347  2.73739  3.18146  2.89801  2.37887  2.77519  2.98518  4.58477  3.61503
          0.02410  4.13322  4.85557  0.61958  0.77255  0.48576  0.95510
    572   3.03406  5.54537  1.03357  2.18959  4.86479  3.27562  3.88779  4.44871  2.95396  3.96072  4.83484  2.21421  3.92796  3.07014  3.56166  2.92523  3.34890  4.00720  6.07588  4.55936    595 d - - -
          2.68618  4.42225  2.77519  2.73123  3.46354  2.40513  3.72494  3.29354  2.67741  2.69355  4.24690  2.90347  2.73739  3.18146  2.89801  2.37887  2.77519  2.98518  4.58477  3.61503
          0.02410  4.13322  4.85557  0.61958  0.77255  0.48576  0.95510
    573   2.77773  4.32913  4.07458  3.54814  3.52872  3.83228  4.34244  2.20015  3.43674  2.01205  3.43046  3.82933  4.26809  3.74135  3.70410  3.16779  1.94288  1.55110  5.18811  3.97642    596 v - - -
          2.68618  4.42225  2.77519  2.73123  3.46354  2.40513  3.72494  3.29354  2.67741  2.69355  4.24690  2.90347  2.73739  3.18146  2.89801  2.37887  2.77519  2.98518  4.58477  3.61503
          0.02410  4.13322  4.85557  0.61958  0.77255  0.48576  0.95510
    574   2.62542  4.31583  3.53464  2.97284  3.44460  3.61406  3.87470  2.24600  2.89344  2.23391  3.40595  2.85070  3.99354  2.74622  3.22843  2.87035  2.85894  2.06861  4.91808  3.68546    597 v - - -
          2.68618  4.42225  2.77519  2.73123  3.46354  2.40513  3.72494  3.29354  2.67741  2.69355  4.24690  2.90347  2.73739  3.18146  2.89801  2.37887  2.77519  2.98518  4.58477  3.61503
          0.02410  4.13322  4.85557  0.61958  0.77255  0.48576  0.95510
    575   2.33211  4.40829  3.33152  2.76935  3.56730  3.52825  3.77470  2.91727  2.72603  2.37480  2.98326  2.85178  3.91417  2.71979  3.11037  2.76560  2.56940  2.40735  4.98408  3.73188    598 a - - -
          2.68618  4.42225  2.77519  2.73123  3.46354  2.40513  3.72494  3.29354  2.67741  2.69355  4.24690  2.90347  2.73739  3.18146  2.89801  2.37887  2.77519  2.98518  4.58477  3.61503
          0.02410  4.13322  4.85557  0.61958  0.77255  0.48576  0.95510
    576   3.46105  4.85054  4.60745  4.25636  3.25629  4.31038  4.83121  2.48218  4.02187  0.60967  3.21167  4.50673  4.70587  4.32677  4.15201  3.92400  3.74616  2.58575  5.22178  4.00268    599 L - - -
          2.68618  4.42225  2.77519  2.73123  3.46354  2.40513  3.72494  3.29354  2.67741  2.69355  4.24690  2.90347  2.73739  3.18146  2.89801  2.37887  2.77519  2.98518  4.58477  3.61503
          0.02410  4.13322  4.85557  0.61958  0.77255  0.48576  0.95510
    577   2.12605  4.24640  3.87716  3.41159  3.77544  3.41504  4.28162  2.55881  3.33926  2.69286  3.69329  3.61626  4.01445  3.63818  3.62392  2.80354  1.81901  1.63248  5.31196  4.10159    600 v - - -
          2.68618  4.42225  2.77519  2.73123  3.46354  2.40513  3.72494  3.29354  2.67741  2.69355  4.24690  2.90347  2.73739  3.18146  2.89801  2.37887  2.77519  2.98518  4.58477  3.61503
          0.02410  4.13322  4.85557  0.61958  0.77255  0.48576  0.95510
    578   3.03631  5.63049  1.62180  1.19155  4.91813  3.29117  3.84360  4.44714  2.87038  3.93760  4.79267  2.75196  3.91834  3.01018  3.47437  2.91174  3.32650  4.01183  6.08170  4.56881    601 e - - -
          2.68618  4.42225  2.77519  2.73123  3.46354  2.40513  3.72494  3.29354  2.67741  2.69355  4.24690  2.90347  2.73739  3.18146  2.89801  2.37887  2.77519  2.98518  4.58477  3.61503
          0.02410  4.13322  4.85557  0.61958  0.77255  0.48576  0.95510
    579   3.38121  4.96289  3.86398  3.48734  2.25716  4.07498  1.85307  3.59489  3.31377  3.00129  4.12796  3.69346  4.45746  3.63651  3.55618  3.43551  3.61157  3.41881  3.90346  1.21791    602 y - - -
          2.68618  4.42225  2.77519  2.73123  3.46354  2.40513  3.72494  3.29354  2.67741  2.69355  4.24690  2.90347  2.73739  3.18146  2.89801  2.37887  2.77519  2.98518  4.58477  3.61503
          0.02410  4.13322  4.85557  0.61958  0.77255  0.48576  0.95510
    580   3.16639  4.46562  4.93237  4.44657  3.67188  4.54234  5.16172  1.43191  4.33740  2.17055  3.47026  4.64929  4.85533  4.60507  4.53052  3.94164  3.43603  0.95854  5.65509  4.44202    603 v - - -
          2.68618  4.42225  2.77519  2.73123  3.46354  2.40513  3.72494  3.29354  2.67741  2.69355  4.24690  2.90347  2.73739  3.18146  2.89801  2.37887  2.77519  2.98518  4.58477  3.61503
          0.02410  4.13322  4.85557  0.61958  0.77255  0.48576  0.95510
    581   3.32406  5.12891  3.84362  3.30980  4.55106  3.75128  4.04786  4.11800  2.38895  3.58664  4.58681  3.64593  4.24735  3.26119  0.64416  3.39993  3.57615  3.83230  5.53182  4.42928    604 R - - -
          2.68618  4.42225  2.77519  2.73123  3.46354  2.40513  3.72494  3.29354  2.67741  2.69355  4.24690  2.90347  2.73739  3.18146  2.89801  2.37887  2.77519  2.98518  4.58477  3.61503
          0.02410  4.13322  4.85557  0.61958  0.77255  0.48576  0.95510
    582   1.88564  4.32730  3.42426  2.94828  3.90236  2.29819  3.98271  2.61125  2.93384  2.96747  3.83044  3.27625  3.83113  3.24600  3.30211  1.98412  2.79350  2.90748  5.29063  4.04701    605 a - - -
          2.68618  4.42225  2.77519  2.73123  3.46354  2.40513  3.72494  3.29354  2.67741  2.69355  4.24690  2.90347  2.73739  3.18146  2.89801  2.37887  2.77519  2.98518  4.58477  3.61503
          0.02410  4.13322  4.85557  0.61958  0.77255  0.48576  0.95510
    583   1.96520  4.70840  2.39674  2.52129  4.37154  2.59346  3.84046  3.81523  2.71336  3.40658  4.20982  2.99501  3.80328  3.00507  3.18308  1.81076  2.88952  3.37393  5.61742  4.27529    606 s - - -
          2.68618  4.42225  2.77519  2.73123  3.46354  2.40513  3.72494  3.29354  2.67741  2.69355  4.24690  2.90347  2.73739  3.18146  2.89801  2.37887  2.77519  2.98518  4.58477  3.61503
          0.02410  4.13322  4.85557  0.61958  0.77255  0.48576  0.95510
    584   3.43083  4.77627  4.89384  4.35386  3.09876  4.62544  4.91302  2.26483  4.14151  0.75744  2.42759  4.63147  4.81313  4.30800  4.26827  3.99952  3.65751  2.42359  5.21255  4.11978    607 l - - -
          2.68618  4.42225  2.77519  2.73123  3.46354  2.40513  3.72494  3.29354  2.67741  2.69355  4.24690  2.90347  2.73739  3.18146  2.89801  2.37887  2.77519  2.98518  4.58477  3.61503
          0.02410  4.13322  4.85557  0.61958  0.77255  0.48576  0.95510
    585   2.31374  4.77503  2.96285  2.53499  4.31027  2.33806  3.75643  3.73494  1.78743  3.31509  4.12365  3.01315  3.83149  2.90951  2.90995  2.35165  2.90059  3.33747  5.51500  4.19345    608 k - - -
          2.68618  4.42225  2.77519  2.73123  3.46354  2.40513  3.72494  3.29354  2.67741  2.69355  4.24690  2.90347  2.73739  3.18146  2.89801  2.37887  2.77519  2.98518  4.58477  3.61503
          0.02410  4.13322  4.85557  0.61958  0.77255  0.48576  0.95510
    586   2.76651  4.77681  3.34171  2.76312  4.06261  3.53777  3.73372  3.46221  2.28984  2.57612  3.95637  3.19148  3.96342  2.91769  1.53664  2.41967  3.00960  3.17395  5.29550  4.02794    609 r - - -
          2.68618  4.42225  2.77519  2.73123  3.46354  2.40513  3.72494  3.29354  2.67741  2.69355  4.24690  2.90347  2.73739  3.18146  2.89801  2.37887  2.77519  2.98518  4.58477  3.61503
          0.02410  4.13322  4.85557  0.61958  0.77255  0.48576  0.95510
    587   2.94663  4.84292  3.27754  2.86451  3.04616  3.67475  3.69512  3.43681  2.68319  2.96373  3.95510  3.28567  4.10153  1.87048  2.99939  3.01859  3.18405  3.20663  4.59539  1.73092    610 y - - -
          2.68618  4.42225  2.77519  2.73123  3.46354  2.40513  3.72494  3.29354  2.67741  2.69355  4.24690  2.90347  2.73739  3.18146  2.89801  2.37887  2.77519  2.98518  4.58477  3.61503
          0.02410  4.13322  4.85557  0.61958  0.77255  0.48576  0.95510
    588   3.23961  4.59660  4.69079  4.32297  3.56368  4.33667  5.01022  0.80282  4.15642  2.10470  3.46707  4.53311  4.75014  4.48281  4.32437  3.86432  3.53709  1.88940  5.50289  4.25863    611 i - - -
          2.68618  4.42225  2.77519  2.73123  3.46354  2.40513  3.72494  3.29354  2.67741  2.69355  4.24690  2.90347  2.73739  3.18146  2.89801  2.37887  2.77519  2.98518  4.58477  3.61503
          0.02410  4.13322  4.85557  0.61958  0.77255  0.48576  0.95510
    589   2.18743  2.10233  3.75561  3.23122  3.44424  3.42264  4.00484  2.80911  3.14389  2.56018  3.46778  3.48222  3.93712  3.42744  3.41800  2.38111  2.80607  2.56290  4.92292  2.89399    612 c - - -
          2.68618  4.42225  2.77519  2.73123  3.46354  2.40513  3.72494  3.29354  2.67741  2.69355  4.24690  2.90347  2.73739  3.18146  2.89801  2.37887  2.77519  2.98518  4.58477  3.61503
          0.02410  4.13322  4.85557  0.61958  0.77255  0.48576  0.95510
    590   2.92703  4.57526  3.72705  3.21572  1.92419  3.82645  2.09051  3.11437  3.14803  2.71332  3.69894  3.51963  4.19725  3.41541  3.45733  2.61268  3.15787  2.90916  4.18681  2.22988    613 f - - -
          2.68618  4.42225  2.77519  2.73123  3.46354  2.40513  3.72494  3.29354  2.67741  2.69355  4.24690  2.90347  2.73739  3.18146  2.89801  2.37887  2.77519  2.98518  4.58477  3.61503
          0.02410  4.13322  4.85557  0.61958  0.77255  0.48576  0.95510
    591   3.03452  5.25727  3.37843  2.73242  4.70755  3.67826  3.63637  4.06593  1.35398  3.48891  4.32845  3.17035  4.04049  2.03827  1.91891  3.01018  3.20446  3.72071  5.53167  4.32964    614 k - - -
          2.68618  4.42225  2.77519  2.73123  3.46354  2.40513  3.72494  3.29354  2.67741  2.69355  4.24690  2.90347  2.73739  3.18146  2.89801  2.37887  2.77519  2.98518  4.58477  3.61503
          0.02410  4.13322  4.85557  0.61958  0.77255  0.48576  0.95510
    592   2.37378  4.16809  4.17659  3.60303  2.29999  3.81725  4.01464  2.24434  3.47797  1.92745  3.18592  3.78702  4.17171  3.67914  3.64582  3.11082  2.94630  2.33420  4.57474  2.39639    615 l - - -
          2.68618  4.42225  2.77519  2.73123  3.46354  2.40513  3.72494  3.29354  2.67741  2.69355  4.24690  2.90347  2.73739  3.18146  2.89801  2.37887  2.77519  2.98518  4.58477  3.61503
          0.02410  4.13322  4.85557  0.61958  0.77255  0.48576  0.95510
    593   1.34548  2.79569  3.87298  3.42990  4.00276  3.07859  4.28108  3.33109  3.36105  3.08977  3.95325  3.49446  3.79102  3.62729  3.63139  2.07732  2.22452  2.92300  5.42243  4.23551    616 a - - -
          2.68618  4.42225  2.77519  2.73123  3.46354  2.40513  3.72494  3.29354  2.67741  2.69355  4.24690  2.90347  2.73739  3.18146  2.89801  2.37887  2.77519  2.98518  4.58477  3.61503
          0.02410  4.13322  4.85557  0.61958  0.77255  0.48576  0.95510
    594   2.67541  5.04997  2.38465  2.31905  4.35967  2.48902  3.65195  3.81505  2.45718  3.35721  4.14498  2.31957  3.81729  2.45866  2.94962  2.65497  2.92155  2.95385  5.54334  4.15385    617 e - - -
          2.68618  4.42225  2.77519  2.73123  3.46354  2.40513  3.72494  3.29354  2.67741  2.69355  4.24690  2.90347  2.73739  3.18146  2.89801  2.37887  2.77519  2.98518  4.58477  3.61503
          0.02410  4.13322  4.85557  0.61958  0.77255  0.48576  0.95510
    595   1.87709  4.24186  3.45315  3.18820  4.47232  1.45848  4.30532  3.90611  3.29920  3.57691  4.38350  3.35000  3.74917  3.56491  3.62722  1.72056  2.77513  3.30702  5.79538  4.58283    618 g - - -
          2.68618  4.42225  2.77519  2.73123  3.46354  2.40513  3.72494  3.29354  2.67741  2.69355  4.24690  2.90347  2.73739  3.18146  2.89801  2.37887  2.77519  2.98518  4.58477  3.61503
          0.02410  4.13322  4.85557  0.61958  0.77255  0.48576  0.95510
    596   2.71286  5.14104  2.30041  2.28312  4.47011  2.54503  3.66800  3.94027  2.48849  3.46069  4.24392  2.21248  3.82331  2.44463  2.99377  2.67513  2.55777  3.53522  5.63086  4.22103    619 n - - -
          2.68618  4.42225  2.77519  2.73123  3.46354  2.40513  3.72494  3.29354  2.67741  2.69355  4.24690  2.90347  2.73739  3.18146  2.89801  2.37887  2.77519  2.98518  4.58477  3.61503
          0.26698  4.13322  1.52197  0.61958  0.77255  0.48576  0.95510
    597   2.63789  4.78207  2.94745  2.50980  4.21290  3.33384  3.64943  3.65006  2.26938  3.21777  4.05128  2.51062  3.81524  2.80942  1.93733  2.28026  2.90939  3.28979  5.38106  4.08245    620 r - - -
          2.68618  4.42225  2.77519  2.73123  3.46354  2.40513  3.72494  3.29354  2.67741  2.69355  4.24690  2.90347  2.73739  3.18146  2.89801  2.37887  2.77519  2.98518  4.58477  3.61503
          0.03063  3.89687  4.61922  0.61958  0.77255  0.36810  1.17782
    598   2.36715  4.73243  2.98672  2.13323  3.96308  2.91179  3.68241  2.56098  2.50599  2.99142  3.82913  3.00221  3.85025  2.53994  2.94726  2.68427  2.86328  3.05344  5.26635  3.95234    621 e - - -
          2.68618  4.42225  2.77519  2.73123  3.46354  2.40513  3.72494  3.29354  2.67741  2.69355  4.24690  2.90347  2.73739  3.18146  2.89801  2.37887  2.77519  2.98518  4.58477  3.61503
          0.02410  4.13322  4.85557  0.61958  0.77255  0.48576  0.95510
    599   3.22596  4.53162  4.95304  4.38729  3.23613  4.53696  4.89836  1.63276  4.26669  1.22945  2.47153  4.59383  4.74974  4.37502  4.37248  3.88191  3.45366  1.77672  5.24494  4.16487    622 l - - -
          2.68618  4.42225  2.77519  2.73123  3.46354  2.40513  3.72494  3.29354  2.67741  2.69355  4.24690  2.90347  2.73739  3.18146  2.89801  2.37887  2.77519  2.98518  4.58477  3.61503
          0.02410  4.13322  4.85557  0.61958  0.77255  0.48576  0.95510
    600   2.68149  4.99767  2.95539  2.42654  4.31925  3.43822  3.62064  3.75094  2.12217  3.28604  4.07896  2.94620  2.74598  2.43643  2.45045  2.16145  2.91015  3.38337  5.45648  4.11567    623 k - - -
          2.68618  4.42225  2.77519  2.73123  3.46354  2.40513  3.72494  3.29354  2.67741  2.69355  4.24690  2.90347  2.73739  3.18146  2.89801  2.37887  2.77519  2.98518  4.58477  3.61503
          0.02410  4.13322  4.85557  0.61958  0.77255  0.48576  0.95510
    601   1.46033  4.26939  4.01148  3.60586  3.83686  3.44173  4.46082  2.45632  3.53120  2.66508  3.74640  3.74579  4.07987  3.83054  3.78664  2.86523  2.96508  1.50056  5.44702  4.23327    624 a - - -
          2.68618  4.42225  2.77519  2.73123  3.46354  2.40513  3.72494  3.29354  2.67741  2.69355  4.24690  2.90347  2.73739  3.18146  2.89801  2.37887  2.77519  2.98518  4.58477  3.61503
          0.02410  4.13322  4.85557  0.61958  0.77255  0.48576  0.95510
    602   2.75060  4.18760  4.23254  3.66813  2.81269  3.83982  3.93128  2.23839  3.52336  2.24062  3.25088  3.80620  4.19559  3.71464  3.67053  3.13800  2.98160  1.96881  3.17258  1.99698    625 v - - -
          2.68618  4.42225  2.77519  2.73123  3.46354  2.40513  3.72494  3.29354  2.67741  2.69355  4.24690  2.90347  2.73739  3.18146  2.89801  2.37887  2.77519  2.98518  4.58477  3.61503
          0.02410  4.13322  4.85557  0.61958  0.77255  0.48576  0.95510
    603   3.41588  4.75844  4.90140  4.35226  3.09287  4.61983  4.90423  2.26877  4.15470  0.83198  2.10836  4.62664  4.80171  4.30247  4.27673  3.98529  3.63918  2.43157  5.20185  4.12427    626 l - - -
          2.68618  4.42225  2.77519  2.73123  3.46354  2.40513  3.72494  3.29354  2.67741  2.69355  4.24690  2.90347  2.73739  3.18146  2.89801  2.37887  2.77519  2.98518  4.58477  3.61503
          0.02410  4.13322  4.85557  0.61958  0.77255  0.48576  0.95510
    604   3.29581  4.63442  4.86613  4.31535  2.50905  4.51418  4.74017  2.23026  4.18684  0.91552  2.95878  4.53119  4.72921  4.28325  4.29987  3.85975  3.52248  2.03522  5.04558  3.83468    627 l - - -
          2.68618  4.42225  2.77519  2.73123  3.46354  2.40513  3.72494  3.29354  2.67741  2.69355  4.24690  2.90347  2.73739  3.18146  2.89801  2.37887  2.77519  2.98518  4.58477  3.61503
          0.02410  4.13322  4.85557  0.61958  0.77255  0.48576  0.95510
    605   2.65400  4.90246  1.82057  2.39923  4.42272  3.27569  3.79153  3.86081  2.66929  3.44812  4.25950  2.91741  3.83075  2.94901  3.16158  2.09939  2.13226  3.44786  5.65304  4.27575    628 d - - -
          2.68618  4.42225  2.77519  2.73123  3.46354  2.40513  3.72494  3.29354  2.67741  2.69355  4.24690  2.90347  2.73739  3.18146  2.89801  2.37887  2.77519  2.98518  4.58477  3.61503
          0.02410  4.13322  4.85557  0.61958  0.77255  0.48576  0.95510
    606   2.40212  4.77967  3.02854  2.48425  4.04204  3.00403  3.65450  3.45130  2.42416  2.69071  3.87994  2.99134  2.75068  2.54042  2.52750  2.66092  2.85376  3.13207  5.30307  3.98324    629 a - - -
          2.68618  4.42225  2.77519  2.73123  3.46354  2.40513  3.72494  3.29354  2.67741  2.69355  4.24690  2.90347  2.73739  3.18146  2.89801  2.37887  2.77519  2.98518  4.58477  3.61503
          0.02410  4.13322  4.85557  0.61958  0.77255  0.48576  0.95510
    607   2.66525  4.93350  2.80161  1.71182  4.19420  3.39252  3.66387  3.64479  2.46742  3.22380  4.03427  2.91619  3.06481  2.81141  2.93426  2.37973  2.90890  3.29729  5.43134  3.30686    630 e - - -
          2.68618  4.42225  2.77519  2.73123  3.46354  2.40513  3.72494  3.29354  2.67741  2.69355  4.24690  2.90347  2.73739  3.18146  2.89801  2.37887  2.77519  2.98518  4.58477  3.61503
          0.02410  4.13322  4.85557  0.61958  0.77255  0.48576  0.95510
    608   2.72809  4.17509  4.23408  3.66612  2.69805  3.86768  4.21790  1.84046  3.55047  2.20828  3.25216  3.87232  4.23502  3.77568  3.73579  2.65641  2.97149  1.59370  4.86893  3.65509    631 v - - -
          2.68618  4.42225  2.77519  2.73123  3.46354  2.40513  3.72494  3.29354  2.67741  2.69355  4.24690  2.90347  2.73739  3.18146  2.89801  2.37887  2.77519  2.98518  4.58477  3.61503
          0.02410  4.13322  4.85557  0.61958  0.77255  0.48576  0.95510
    609   3.20367  5.34385  2.63190  0.70399  4.72696  3.46199  4.08242  4.23462  2.99820  3.81309  4.78444  3.11538  4.08162  3.29819  3.42795  3.16434  3.51274  3.89465  5.84868  4.58200    632 e - - -
          2.68618  4.42225  2.77519  2.73123  3.46354  2.40513  3.72494  3.29354  2.67741  2.69355  4.24690  2.90347  2.73739  3.18146  2.89801  2.37887  2.77519  2.98518  4.58477  3.61503
          0.02410  4.13322  4.85557  0.61958  0.77255  0.48576  0.95510
    610   2.88294  5.44805  1.67017  1.73978  4.74773  2.64403  3.74413  4.25569  2.66202  3.73805  4.54118  2.76524  3.86694  2.41699  3.22035  2.79050  3.14816  3.82201  5.88982  4.41361    633 d - - -
          2.68618  4.42225  2.77519  2.73123  3.46354  2.40513  3.72494  3.29354  2.67741  2.69355  4.24690  2.90347  2.73739  3.18146  2.89801  2.37887  2.77519  2.98518  4.58477  3.61503
          0.02410  4.13322  4.85557  0.61958  0.77255  0.48576  0.95510
    611   2.39311  4.49452  3.24102  2.40550  3.66645  3.50846  3.73848  3.01511  2.41255  2.43903  3.04013  3.14499  3.89355  2.97849  3.04476  2.73670  2.53376  2.52517  5.05536  3.78728    634 a - - -
          2.68618  4.42225  2.77519  2.73123  3.46354  2.40513  3.72494  3.29354  2.67741  2.69355  4.24690  2.90347  2.73739  3.18146  2.89801  2.37887  2.77519  2.98518  4.58477  3.61503
          0.02410  4.13322  4.85557  0.61958  0.77255  0.48576  0.95510
    612   3.24465  4.52678  5.00748  4.47308  3.41611  4.62686  5.07519  1.25612  4.35641  1.44156  3.20445  4.68915  4.85354  4.52835  4.49949  3.99629  3.48646  1.59475  5.44716  4.31721    635 i - - -
          2.68618  4.42225  2.77519  2.73123  3.46354  2.40513  3.72494  3.29354  2.67741  2.69355  4.24690  2.90347  2.73739  3.18146  2.89801  2.37887  2.77519  2.98518  4.58477  3.61503
          0.02410  4.13322  4.85557  0.61958  0.77255  0.48576  0.95510
    613   3.32406  5.12891  3.84362  3.30980  4.55106  3.75128  4.04786  4.11800  2.38895  3.58664  4.58681  3.64593  4.24735  3.26119  0.64416  3.39993  3.57615  3.83230  5.53182  4.42928    636 R - - -
          2.68618  4.42225  2.77519  2.73123  3.46354  2.40513  3.72494  3.29354  2.67741  2.69355  4.24690  2.90347  2.73739  3.18146  2.89801  2.37887  2.77519  2.98518  4.58477  3.61503
          0.02410  4.13322  4.85557  0.61958  0.77255  0.48576  0.95510
    614   2.36847  5.07503  2.45253  2.31376  4.39499  2.88190  3.61958  3.85819  2.05505  3.37707  4.14832  2.85995  3.80340  2.44636  2.87736  2.38744  2.89431  3.45746  5.54283  4.14882    637 k - - -
          2.68618  4.42225  2.77519  2.73123  3.46354  2.40513  3.72494  3.29354  2.67741  2.69355  4.24690  2.90347  2.73739  3.18146  2.89801  2.37887  2.77519  2.98518  4.58477  3.61503
          0.02410  4.13322  4.85557  0.61958  0.77255  0.48576  0.95510
    615   1.34097  4.24796  3.51683  3.29715  4.46454  1.42404  4.38906  3.84129  3.40998  3.57127  4.41161  3.42189  3.78292  3.67824  3.70334  2.49641  2.81923  3.27827  5.79953  4.61139    638 a - - -
          2.68618  4.42225  2.77519  2.73123  3.46354  2.40513  3.72494  3.29354  2.67741  2.69355  4.24690  2.90347  2.73739  3.18146  2.89801  2.37887  2.77519  2.98518  4.58477  3.61503
          0.02410  4.13322  4.85557  0.61958  0.77255  0.48576  0.95510
    616   3.21330  4.48713  5.01143  4.48831  3.53265  4.62934  5.12754  1.20282  4.38158  1.74517  3.32132  4.69797  4.87366  4.58748  4.54290  4.00512  3.46123  1.35307  5.53920  4.37710    639 i - - -
          2.68618  4.42225  2.77519  2.73123  3.46354  2.40513  3.72494  3.29354  2.67741  2.69355  4.24690  2.90347  2.73739  3.18146  2.89801  2.37887  2.77519  2.98518  4.58477  3.61503
          0.02410  4.13322  4.85557  0.61958  0.77255  0.48576  0.95510
    617   2.99946  5.24571  3.26640  2.27151  4.68000  3.64116  3.63994  4.04639  1.61282  3.48362  4.31749  3.13151  4.01741  2.76351  1.50744  2.97327  3.17894  3.69614  5.54076  4.31896    640 r - - -
          2.68618  4.42225  2.77519  2.73123  3.46354  2.40513  3.72494  3.29354  2.67741  2.69355  4.24690  2.90347  2.73739  3.18146  2.89801  2.37887  2.77519  2.98518  4.58477  3.61503
          0.02410  4.13322  4.85557  0.61958  0.77255  0.48576  0.95510
    618   2.81319  5.09402  2.91720  2.48649  4.44948  3.47378  3.67097  3.87503  2.00056  3.38954  4.21051  2.99310  3.01584  1.64124  2.60313  2.80090  3.04236  3.51397  5.53181  4.21835    641 q - - -
          2.68618  4.42225  2.77519  2.73123  3.46354  2.40513  3.72494  3.29354  2.67741  2.69355  4.24690  2.90347  2.73739  3.18146  2.89801  2.37887  2.77519  2.98518  4.58477  3.61503
          0.02410  4.13322  4.85557  0.61958  0.77255  0.48576  0.95510
    619   2.51322  4.49206  3.12569  2.85806  4.21947  3.20092  4.04993  3.58811  2.92094  3.31415  4.18918  2.46620  3.85640  3.28704  3.27172  2.64767  1.24023  3.18755  5.55841  4.27014    642 t - - -
          2.68618  4.42225  2.77519  2.73123  3.46354  2.40513  3.72494  3.29354  2.67741  2.69355  4.24690  2.90347  2.73739  3.18146  2.89801  2.37887  2.77519  2.98518  4.58477  3.61503
          0.11293  4.13322  2.39961  0.61958  0.77255  0.48576  0.95510
    620   2.56535  4.69379  2.88868  2.52706  4.22224  3.26411  3.77385  3.66391  2.57008  3.26197  4.08902  2.99706  2.89871  2.44734  2.98105  1.66387  2.88441  3.27515  5.47476  4.15171    643 s - - -
          2.68618  4.42225  2.77519  2.73123  3.46354  2.40513  3.72494  3.29354  2.67741  2.69355  4.24690  2.90347  2.73739  3.18146  2.89801  2.37887  2.77519  2.98518  4.58477  3.61503
          0.02631  4.04661  4.76896  0.61958  0.77255  0.43128  1.04889
    621   1.46539  4.23998  3.53917  3.15983  4.31374  2.09633  4.21632  3.72609  3.18439  3.40123  4.21679  3.34476  3.75373  3.46949  3.52644  2.01571  2.20810  3.20024  5.65063  4.43301    644 a - - -
          2.68618  4.42225  2.77519  2.73123  3.46354  2.40513  3.72494  3.29354  2.67741  2.69355  4.24690  2.90347  2.73739  3.18146  2.89801  2.37887  2.77519  2.98518  4.58477  3.61503
          0.02410  4.13322  4.85557  0.61958  0.77255  0.48576  0.95510
    622   2.68209  4.85336  2.63292  2.08078  4.47743  1.50661  3.89073  3.92575  2.79294  3.52103  4.35589  2.96011  3.85911  3.07438  3.25135  2.32259  3.03168  3.49860  5.72537  4.36935    645 g - - -
          2.68618  4.42225  2.77519  2.73123  3.46354  2.40513  3.72494  3.29354  2.67741  2.69355  4.24690  2.90347  2.73739  3.18146  2.89801  2.37887  2.77519  2.98518  4.58477  3.61503
          0.02410  4.13322  4.85557  0.61958  0.77255  0.48576  0.95510
    623   2.48407  4.57371  3.06868  2.64856  4.23480  3.22802  3.85756  3.66135  2.70185  3.27779  4.09016  2.55074  2.87207  3.03485  3.13120  1.81165  2.13067  3.24224  5.50836  4.20278    646 s - - -
          2.68618  4.42225  2.77519  2.73123  3.46354  2.40513  3.72494  3.29354  2.67741  2.69355  4.24690  2.90347  2.73739  3.18146  2.89801  2.37887  2.77519  2.98518  4.58477  3.61503
          0.02410  4.13322  4.85557  0.61958  0.77255  0.48576  0.95510
    624   2.40847  4.46488  4.17919  3.69537  1.49595  3.96402  3.75394  2.87549  3.58680  2.46516  3.54053  3.81792  4.33527  3.76465  3.76992  3.28020  3.23972  2.72383  4.10835  1.87262    647 f - - -
          2.68618  4.42225  2.77519  2.73123  3.46354  2.40513  3.72494  3.29354  2.67741  2.69355  4.24690  2.90347  2.73739  3.18146  2.89801  2.37887  2.77519  2.98518  4.58477  3.61503
          0.02410  4.13322  4.85557  0.61958  0.77255  0.48576  0.95510
    625   2.77730  4.31940  3.99388  3.47328  2.56749  2.89141  4.08717  2.55205  3.37091  1.34023  3.25492  3.73736  4.19274  3.62698  3.60433  3.11483  3.03267  2.44278  4.75297  3.42530    648 l - - -
          2.68618  4.42225  2.77519  2.73123  3.46354  2.40513  3.72494  3.29354  2.67741  2.69355  4.24690  2.90347  2.73739  3.18146  2.89801  2.37887  2.77519  2.98518  4.58477  3.61503
          0.02410  4.13322  4.85557  0.61958  0.77255  0.48576  0.95510
    626   1.40623  4.37944  3.28351  2.89574  4.21056  3.13976  4.03260  3.60839  2.94045  3.27685  4.10492  2.63306  3.78956  3.25532  3.32393  2.19370  2.31211  3.16548  5.53563  4.27747    649 a - - -
          2.68618  4.42225  2.77519  2.73123  3.46354  2.40513  3.72494  3.29354  2.67741  2.69355  4.24690  2.90347  2.73739  3.18146  2.89801  2.37887  2.77519  2.98518  4.58477  3.61503
          0.02410  4.13322  4.85557  0.61958  0.77255  0.48576  0.95510
    627   3.29350  4.63521  4.85954  4.29702  3.16682  4.53859  4.86872  2.16561  4.15270  0.93454  2.48942  4.55398  4.74682  4.28783  4.28670  3.88392  3.52087  1.91593  5.22342  4.15130    650 l - - -
          2.68618  4.42225  2.77519  2.73123  3.46354  2.40513  3.72494  3.29354  2.67741  2.69355  4.24690  2.90347  2.73739  3.18146  2.89801  2.37887  2.77519  2.98518  4.58477  3.61503
          0.02410  4.13322  4.85557  0.61958  0.77255  0.48576  0.95510
    628   2.83246  5.32582  1.56878  1.98344  4.64999  3.31296  3.73729  4.14075  2.64061  3.64757  4.45009  2.78954  2.89494  2.87957  3.18571  2.33991  3.09978  3.72042  5.81357  4.36154    651 d - - -
          2.68618  4.42225  2.77519  2.73123  3.46354  2.40513  3.72494  3.29354  2.67741  2.69355  4.24690  2.90347  2.73739  3.18146  2.89801  2.37887  2.77519  2.98518  4.58477  3.61503
          0.02410  4.13322  4.85557  0.61958  0.77255  0.48576  0.95510
    629   2.66037  4.83181  2.87316  2.18905  4.09910  3.40946  3.69392  2.98997  2.50227  3.12169  3.95371  2.57152  2.19603  2.85836  2.94654  2.69533  2.90753  3.17906  5.37129  4.03773    652 e - - -
          2.68618  4.42225  2.77519  2.73123  3.46354  2.40513  3.72494  3.29354  2.67741  2.69355  4.24690  2.90347  2.73739  3.18146  2.89801  2.37887  2.77519  2.98518  4.58477  3.61503
          0.02410  4.13322  4.85557  0.61958  0.77255  0.48576  0.95510
    630   2.42360  5.16790  2.15003  1.95762  4.48683  3.36637  3.62748  3.96180  2.40272  3.45972  4.22720  2.83687  3.81205  2.43277  2.52109  2.65103  2.93377  3.54662  5.60943  4.19949    653 e - - -
          2.68618  4.42225  2.77519  2.73123  3.46354  2.40513  3.72494  3.29354  2.67741  2.69355  4.24690  2.90347  2.73739  3.18146  2.89801  2.37887  2.77519  2.98518  4.58477  3.61503
          0.02410  4.13322  4.85557  0.61958  0.77255  0.48576  0.95510
    631   2.37676  4.27394  3.56535  3.00044  3.41583  3.59857  3.87803  2.39248  2.93364  2.21591  3.38206  3.38068  3.98324  2.78857  3.26288  2.53173  2.83825  2.09649  4.88664  3.66089    654 v - - -
          2.68618  4.42225  2.77519  2.73123  3.46354  2.40513  3.72494  3.29354  2.67741  2.69355  4.24690  2.90347  2.73739  3.18146  2.89801  2.37887  2.77519  2.98518  4.58477  3.61503
          0.02410  4.13322  4.85557  0.61958  0.77255  0.48576  0.95510
    632   2.04135  4.24523  3.62219  3.14851  3.88015  3.22458  4.10407  3.09718  3.10712  2.92752  3.81625  3.39414  3.84991  3.40720  3.43653  1.75648  2.36370  2.00158  5.30532  4.08447    655 s - - -
          2.68618  4.42225  2.77519  2.73123  3.46354  2.40513  3.72494  3.29354  2.67741  2.69355  4.24690  2.90347  2.73739  3.18146  2.89801  2.37887  2.77519  2.98518  4.58477  3.61503
          0.02410  4.13322  4.85557  0.61958  0.77255  0.48576  0.95510
    633   2.16362  5.23158  2.29771  1.85795  4.53968  3.34482  3.66835  4.02016  2.49728  3.52363  4.30394  2.44757  3.82896  2.42179  3.01263  2.69343  2.99591  3.60629  5.68260  4.25582    656 e - - -
          2.68618  4.42225  2.77519  2.73123  3.46354  2.40513  3.72494  3.29354  2.67741  2.69355  4.24690  2.90347  2.73739  3.18146  2.89801  2.37887  2.77519  2.98518  4.58477  3.61503
          0.02410  4.13322  4.85557  0.61958  0.77255  0.48576  0.95510
    634   2.36042  4.66090  3.07702  2.34184  3.87362  3.45154  3.67694  3.26833  2.51651  2.60303  3.12420  2.73325  3.15880  2.86169  2.95761  2.44276  2.83012  2.97875  5.19690  3.89286    657 e - - -
          2.68618  4.42225  2.77519  2.73123  3.46354  2.40513  3.72494  3.29354  2.67741  2.69355  4.24690  2.90347  2.73739  3.18146  2.89801  2.37887  2.77519  2.98518  4.58477  3.61503
          0.02410  4.13322  4.85557  0.61958  0.77255  0.48576  0.95510
    635   3.26198  4.54818  5.00687  4.46771  3.36584  4.62804  5.05501  1.34432  4.34668  1.29967  3.15336  4.68752  4.84626  4.50353  4.48196  3.99501  3.50097  1.67614  5.40912  4.29329    658 l - - -
          2.68618  4.42225  2.77519  2.73123  3.46354  2.40513  3.72494  3.29354  2.67741  2.69355  4.24690  2.90347  2.73739  3.18146  2.89801  2.37887  2.77519  2.98518  4.58477  3.61503
          0.02410  4.13322  4.85557  0.61958  0.77255  0.48576  0.95510
    636   3.23506  4.55205  4.92190  4.35099  3.19018  4.52083  4.86071  1.84521  4.22802  1.16962  2.19737  4.56728  4.72956  4.32914  4.33392  3.86087  3.45966  1.85479  5.20507  4.13532    659 l - - -
          2.68618  4.42225  2.77519  2.73123  3.46354  2.40513  3.72494  3.29354  2.67741  2.69355  4.24690  2.90347  2.73739  3.18146  2.89801  2.37887  2.77519  2.98518  4.58477  3.61503
          0.02410  4.13322  4.85557  0.61958  0.77255  0.48576  0.95510
    637   2.65152  5.07127  2.54284  1.85349  4.37849  3.38669  3.60658  3.83816  2.16047  3.35632  3.29397  2.86690  3.80338  2.43686  2.83657  2.62517  2.88500  3.44209  5.52067  4.13196    660 e - - -
          2.68618  4.42225  2.77519  2.73123  3.46354  2.40513  3.72494  3.29354  2.67741  2.69355  4.24690  2.90347  2.73739  3.18146  2.89801  2.37887  2.77519  2.98518  4.58477  3.61503
          0.02410  4.13322  4.85557  0.61958  0.77255  0.48576  0.95510
    638   2.64091  4.93062  2.95604  2.19508  4.21208  3.42880  3.61609  3.64056  2.34120  2.84946  3.99843  2.93725  3.82444  2.26659  2.49245  2.39474  2.60729  3.28826  5.40079  4.05519    661 e - - -
          2.68618  4.42225  2.77519  2.73123  3.46354  2.40513  3.72494  3.29354  2.67741  2.69355  4.24690  2.90347  2.73739  3.18146  2.89801  2.37887  2.77519  2.98518  4.58477  3.61503
          0.02410  4.13322  4.85557  0.61958  0.77255  0.48576  0.95510
    639   3.27719  4.59027  4.94765  4.37799  3.18294  4.56770  4.90331  1.88440  4.25592  1.03682  2.43085  4.60761  4.76214  4.35150  4.36383  3.91059  3.50054  1.90131  5.22839  4.16878    662 l - - -
          2.68618  4.42225  2.77519  2.73123  3.46354  2.40513  3.72494  3.29354  2.67741  2.69355  4.24690  2.90347  2.73739  3.18146  2.89801  2.37887  2.77519  2.98518  4.58477  3.61503
          0.02410  4.13322  4.85557  0.61958  0.77255  0.48576  0.95510
    640   2.46708  4.98241  3.09933  2.51995  4.29964  3.50175  2.96367  3.70850  2.00233  3.24863  4.06004  3.01710  3.88772  2.75998  1.91678  2.74548  2.62501  3.36492  5.41582  4.11441    663 r - - -
          2.68619  4.42226  2.77521  2.73124  3.46355  2.40499  3.72496  3.29355  2.67742  2.69356  4.24691  2.90348  2.73741  3.18148  2.89802  2.37888  2.77521  2.98520  4.58478  3.61504
          0.20404  2.36643  2.39961  0.37774  1.15648  0.48576  0.95510
    641   2.59957  4.27166  3.55228  2.97685  3.37278  3.59272  3.20172  2.17561  2.54464  2.21577  2.84739  3.35705  3.96659  3.19248  3.16271  2.85006  2.82931  2.50428  4.84590  3.61697    665 i - - -
          2.68618  4.42225  2.77519  2.73123  3.46354  2.40513  3.72494  3.29354  2.67741  2.69355  4.24690  2.90347  2.73739  3.18146  2.89801  2.37887  2.77519  2.98518  4.58477  3.61503
          0.02631  4.04661  4.76896  0.61958  0.77255  0.43128  1.04889
    642   2.15085  4.58286  3.19891  2.64969  3.83278  3.46563  3.73849  3.16686  2.11288  2.85734  3.05956  3.11623  3.88183  2.94539  2.95187  2.71538  2.29571  2.89355  5.17893  3.90109    666 k - - -
          2.68618  4.42225  2.77519  2.73123  3.46354  2.40513  3.72494  3.29354  2.67741  2.69355  4.24690  2.90347  2.73739  3.18146  2.89801  2.37887  2.77519  2.98518  4.58477  3.61503
          0.02410  4.13322  4.85557  0.61958  0.77255  0.48576  0.95510
    643   2.64250  4.25959  3.69602  3.12048  2.80022  3.66409  3.91607  2.16806  3.00832  1.97209  3.28992  3.47220  4.03209  2.82174  2.78624  2.92758  2.87261  2.47938  4.82401  3.59926    667 l - - -
          2.68618  4.42225  2.77519  2.73123  3.46354  2.40513  3.72494  3.29354  2.67741  2.69355  4.24690  2.90347  2.73739  3.18146  2.89801  2.37887  2.77519  2.98518  4.58477  3.61503
          0.02410  4.13322  4.85557  0.61958  0.77255  0.48576  0.95510
    644   2.61960  4.94401  2.58020  2.37794  4.29198  2.57629  3.63915  3.73737  2.40900  3.28751  4.07241  2.90695  3.10065  2.76695  2.32319  2.62000  2.54310  3.35453  5.47697  4.10931    668 r - - -
          2.68618  4.42225  2.77519  2.73123  3.46354  2.40513  3.72494  3.29354  2.67741  2.69355  4.24690  2.90347  2.73739  3.18146  2.89801  2.37887  2.77519  2.98518  4.58477  3.61503
          0.11019  4.13322  2.42700  0.61958  0.77255  0.48576  0.95510
    645   2.82564  5.36638  1.85928  1.72135  4.66961  3.27914  3.70173  4.17091  2.60987  3.66208  4.46298  2.32059  2.89717  2.84227  3.16237  2.74151  3.08946  3.74320  5.81841  4.35213    669 e - - -
          2.68618  4.42225  2.77519  2.73123  3.46354  2.40513  3.72494  3.29354  2.67741  2.69355  4.24690  2.90347  2.73739  3.18146  2.89801  2.37887  2.77519  2.98518  4.58477  3.61503
          0.02624  4.04928  4.77163  0.61958  0.77255  0.57691  0.82470
    646   2.61184  4.51983  3.22838  2.69632  3.73405  3.47760  3.74345  3.06624  2.26681  2.06225  3.64600  3.14660  3.09893  2.97440  2.92145  2.74539  2.50109  2.81397  5.10589  3.84395    670 l - - -
          2.68618  4.42225  2.77519  2.73123  3.46354  2.40513  3.72494  3.29354  2.67741  2.69355  4.24690  2.90347  2.73739  3.18146  2.89801  2.37887  2.77519  2.98518  4.58477  3.61503
          0.02624  4.04928  4.77163  0.61958  0.77255  0.43271  1.04624
    647   2.30932  4.41943  3.32636  2.76907  3.61679  3.49536  3.78289  2.97271  2.71321  2.20660  3.55426  3.20435  3.17061  3.05046  2.75652  2.47785  2.82460  2.43566  5.02317  3.76943    671 l - - -
          2.68618  4.42225  2.77519  2.73123  3.46354  2.40513  3.72494  3.29354  2.67741  2.69355  4.24690  2.90347  2.73739  3.18146  2.89801  2.37887  2.77519  2.98518  4.58477  3.61503
          0.02410  4.13322  4.85557  0.61958  0.77255  0.48576  0.95510
    648   2.62018  4.96458  2.90347  2.17940  4.25273  2.91969  3.60293  3.19024  2.35382  3.24319  4.02566  2.64399  3.17908  2.48950  2.52890  2.61508  2.85131  3.32526  5.43245  4.06610    672 e - - -
          2.68618  4.42225  2.77519  2.73123  3.46354  2.40513  3.72494  3.29354  2.67741  2.69355  4.24690  2.90347  2.73739  3.18146  2.89801  2.37887  2.77519  2.98518  4.58477  3.61503
          0.02410  4.13322  4.85557  0.61958  0.77255  0.48576  0.95510
    649   1.55114  4.28609  3.53495  3.04864  3.80721  2.65521  4.02543  2.55889  3.01095  2.85242  3.74454  3.35070  3.86915  3.32072  3.35509  2.64593  2.36850  2.74638  5.23205  4.00166    673 a - - -
          2.68618  4.42225  2.77519  2.73123  3.46354  2.40513  3.72494  3.29354  2.67741  2.69355  4.24690  2.90347  2.73739  3.18146  2.89801  2.37887  2.77519  2.98518  4.58477  3.61503
          0.02410  4.13322  4.85557  0.61958  0.77255  0.48576  0.95510
    650   2.68105  5.02999  2.86565  2.38267  4.33819  2.89659  3.08722  3.78150  2.15622  3.31391  4.10263  2.91364  2.69495  2.22251  2.76463  2.66767  2.91232  3.40717  5.48459  4.12531    674 k - - -
          2.68618  4.42225  2.77519  2.73123  3.46354  2.40513  3.72494  3.29354  2.67741  2.69355  4.24690  2.90347  2.73739  3.18146  2.89801  2.37887  2.77519  2.98518  4.58477  3.61503
          0.02410  4.13322  4.85557  0.61958  0.77255  0.48576  0.95510
    651   2.74190  5.11763  2.78551  2.12317  4.44374  3.41753  3.64338  3.88803  1.97111  3.40215  4.19490  2.90596  3.85505  2.43096  2.75104  1.95484  2.97427  3.50501  5.55610  4.19463    675 s - - -
          2.68618  4.42225  2.77519  2.73123  3.46354  2.40513  3.72494  3.29354  2.67741  2.69355  4.24690  2.90347  2.73739  3.18146  2.89801  2.37887  2.77519  2.98518  4.58477  3.61503
          0.02410  4.13322  4.85557  0.61958  0.77255  0.48576  0.95510
    652   2.38908  5.07623  2.58481  2.32052  4.39825  3.38665  3.58914  3.86450  2.16046  3.36893  4.12838  2.61088  3.16515  2.43240  2.50530  2.60355  2.86406  3.45555  5.52057  4.12829    676 k - - -
          2.68618  4.42225  2.77519  2.73123  3.46354  2.40513  3.72494  3.29354  2.67741  2.69355  4.24690  2.90347  2.73739  3.18146  2.89801  2.37887  2.77519  2.98518  4.58477  3.61503
          0.02410  4.13322  4.85557  0.61958  0.77255  0.48576  0.95510
    653   2.06990  4.29327  3.61279  3.06654  2.91319  3.58569  3.93266  2.70532  3.00554  1.99227  3.38819  3.42684  2.72075  3.30208  3.32813  2.86816  2.86950  2.51262  4.91036  3.66837    677 l - - -
          2.68618  4.42225  2.77519  2.73123  3.46354  2.40513  3.72494  3.29354  2.67741  2.69355  4.24690  2.90347  2.73739  3.18146  2.89801  2.37887  2.77519  2.98518  4.58477  3.61503
          0.02410  4.13322  4.85557  0.61958  0.77255  0.48576  0.95510
    654   1.87769  4.29362  4.15077  3.74808  3.80308  3.58846  4.57146  2.25269  3.66454  2.57247  3.69477  3.88334  4.19785  3.96385  3.90312  3.01355  3.04122  1.16521  5.47376  4.25847    678 v - - -
          2.68618  4.42225  2.77519  2.73123  3.46354  2.40513  3.72494  3.29354  2.67741  2.69355  4.24690  2.90347  2.73739  3.18146  2.89801  2.37887  2.77519  2.98518  4.58477  3.61503
          0.02410  4.13322  4.85557  0.61958  0.77255  0.48576  0.95510
    655   3.37418  4.67660  4.99206  4.46224  3.21185  4.66451  5.01618  1.57711  4.29249  0.95311  3.01699  4.70735  4.85885  4.44231  4.41324  4.04446  3.60784  2.10579  5.30868  4.19651    679 l - - -
          2.68618  4.42225  2.77519  2.73123  3.46354  2.40513  3.72494  3.29354  2.67741  2.69355  4.24690  2.90347  2.73739  3.18146  2.89801  2.37887  2.77519  2.98518  4.58477  3.61503
          0.02410  4.13322  4.85557  0.61958  0.77255  0.48576  0.95510
    656   3.29653  4.60616  4.95041  4.40346  3.26474  4.60609  4.98770  1.79744  4.27069  0.98864  3.05423  4.64546  4.81604  4.41418  4.40566  3.96656  3.53127  1.77093  5.32987  4.23470    680 l - - -
          2.68618  4.42225  2.77519  2.73123  3.46354  2.40513  3.72494  3.29354  2.67741  2.69355  4.24690  2.90347  2.73739  3.18146  2.89801  2.37887  2.77519  2.98518  4.58477  3.61503
          0.02410  4.13322  4.85557  0.61958  0.77255  0.48576  0.95510
    657   2.61231  4.30033  3.96631  3.53176  3.77193  3.51629  4.39466  2.41817  3.43087  2.59743  3.68391  3.72835  4.11214  3.75594  3.69697  2.92204  1.60695  1.53394  5.38166  4.16091    681 v - - -
          2.68618  4.42225  2.77519  2.73123  3.46354  2.40513  3.72494  3.29354  2.67741  2.69355  4.24690  2.90347  2.73739  3.18146  2.89801  2.37887  2.77519  2.98518  4.58477  3.61503
          0.02410  4.13322  4.85557  0.61958  0.77255  0.48576  0.95510
    658   1.59985  4.22849  3.54443  3.27133  4.39633  3.00610  4.33398  3.77154  3.32347  3.50223  4.34097  3.39854  3.76648  3.61238  3.62415  1.15862  2.78457  3.22546  5.74974  4.53488    682 s - - -
          2.68618  4.42225  2.77519  2.73123  3.46354  2.40513  3.72494  3.29354  2.67741  2.69355  4.24690  2.90347  2.73739  3.18146  2.89801  2.37887  2.77519  2.98518  4.58477  3.61503
          0.02410  4.13322  4.85557  0.61958  0.77255  0.48576  0.95510
    659   2.76325  4.29276  3.98097  3.40896  3.27921  3.84339  4.13486  2.14743  3.29256  2.06935  2.11348  3.72099  4.19343  2.88017  3.54616  3.12610  2.99613  1.92411  4.91659  3.73262    683 v - - -
          2.68618  4.42225  2.77519  2.73123  3.46354  2.40513  3.72494  3.29354  2.67741  2.69355  4.24690  2.90347  2.73739  3.18146  2.89801  2.37887  2.77519  2.98518  4.58477  3.61503
          0.02410  4.13322  4.85557  0.61958  0.77255  0.48576  0.95510
    660   3.29270  5.43596  0.60577  2.53744  4.85338  3.42904  4.19101  4.50585  3.32898  4.07030  5.06194  3.10405  4.10078  3.43599  3.87479  3.23087  3.63946  4.11963  5.96858  4.69325    684 D - - -
          2.68618  4.42225  2.77519  2.73123  3.46354  2.40513  3.72494  3.29354  2.67741  2.69355  4.24690  2.90347  2.73739  3.18146  2.89801  2.37887  2.77519  2.98518  4.58477  3.61503
          0.02410  4.13322  4.85557  0.61958  0.77255  0.48576  0.95510
    661   3.22113  4.50215  5.00049  4.46628  3.44579  4.61042  5.06842  1.36033  4.35480  1.47705  3.23619  4.67568  4.84458  4.53241  4.50011  3.97839  3.46387  1.43146  5.45662  4.31897    685 i - - -
          2.68618  4.42225  2.77519  2.73123  3.46354  2.40513  3.72494  3.29354  2.67741  2.69355  4.24690  2.90347  2.73739  3.18146  2.89801  2.37887  2.77519  2.98518  4.58477  3.61503
          0.02410  4.13322  4.85557  0.61958  0.77255  0.48576  0.95510
    662   3.32406  5.12891  3.84362  3.30980  4.55106  3.75128  4.04786  4.11800  2.38895  3.58664  4.58681  3.64593  4.24735  3.26119  0.64416  3.39993  3.57615  3.83230  5.53182  4.42928    686 R - - -
          2.68618  4.42225  2.77519  2.73123  3.46354  2.40513  3.72494  3.29354  2.67741  2.69355  4.24690  2.90347  2.73739  3.18146  2.89801  2.37887  2.77519  2.98518  4.58477  3.61503
          0.02410  4.13322  4.85557  0.61958  0.77255  0.48576  0.95510
    663   2.82116  4.85823  3.37335  2.86131  4.39296  3.48694  3.80021  3.83545  2.24099  3.38318  4.25508  3.24632  3.99000  2.97094  1.19895  2.34773  3.10956  3.47379  5.48518  4.24793    687 r - - -
          2.68618  4.42225  2.77519  2.73123  3.46354  2.40513  3.72494  3.29354  2.67741  2.69355  4.24690  2.90347  2.73739  3.18146  2.89801  2.37887  2.77519  2.98518  4.58477  3.61503
          0.02410  4.13322  4.85557  0.61958  0.77255  0.48576  0.95510
    664   2.94421  4.55050  3.80911  3.29651  1.98659  3.85889  2.77014  3.07809  3.22453  2.67855  3.67189  3.57138  2.98656  3.47418  3.51513  3.13512  3.17375  2.87988  4.14839  1.71361    688 y - - -
          2.68618  4.42225  2.77519  2.73123  3.46354  2.40513  3.72494  3.29354  2.67741  2.69355  4.24690  2.90347  2.73739  3.18146  2.89801  2.37887  2.77519  2.98518  4.58477  3.61503
          0.02410  4.13322  4.85557  0.61958  0.77255  0.48576  0.95510
    665   3.19373  4.47258  4.98100  4.45800  3.55381  4.60426  5.10570  1.43894  4.35261  1.77792  3.34718  4.66878  4.85802  4.56893  4.52128  3.97783  3.44285  1.12540  5.54110  4.36936    689 v - - -
          2.68618  4.42225  2.77519  2.73123  3.46354  2.40513  3.72494  3.29354  2.67741  2.69355  4.24690  2.90347  2.73739  3.18146  2.89801  2.37887  2.77519  2.98518  4.58477  3.61503
          0.02410  4.13322  4.85557  0.61958  0.77255  0.48576  0.95510
    666   3.19250  5.26917  3.65664  2.93954  4.76025  3.77864  3.67858  4.09059  1.54139  3.50769  4.38980  3.31466  4.13762  2.81327  1.14899  3.18594  3.34370  3.77881  5.52199  4.38612    690 r - - -
          2.68618  4.42225  2.77519  2.73123  3.46354  2.40513  3.72494  3.29354  2.67741  2.69355  4.24690  2.90347  2.73739  3.18146  2.89801  2.37887  2.77519  2.98518  4.58477  3.61503
          0.02410  4.13322  4.85557  0.61958  0.77255  0.48576  0.95510
    667   2.80406  5.08960  3.10978  2.53982  4.46120  3.52514  3.62711  3.86737  1.66125  3.36514  4.17303  2.56801  3.91526  2.75111  2.01044  2.79395  2.56887  3.50503  5.48779  4.19807    691 k - - -
          2.68618  4.42225  2.77519  2.73123  3.46354  2.40513  3.72494  3.29354  2.67741  2.69355  4.24690  2.90347  2.73739  3.18146  2.89801  2.37887  2.77519  2.98518  4.58477  3.61503
          0.02410  4.13322  4.85557  0.61958  0.77255  0.48576  0.95510
    668   3.41195  4.75505  4.89864  4.34879  3.09271  4.61579  4.90022  2.26950  4.15236  0.84863  2.05576  4.62256  4.79841  4.29953  4.27440  3.98030  3.63513  2.43175  5.19963  4.12248    692 l - - -
          2.68618  4.42225  2.77519  2.73123  3.46354  2.40513  3.72494  3.29354  2.67741  2.69355  4.24690  2.90347  2.73739  3.18146  2.89801  2.37887  2.77519  2.98518  4.58477  3.61503
          0.02410  4.13322  4.85557  0.61958  0.77255  0.48576  0.95510
    669   3.30713  4.60230  4.97129  4.45449  3.32929  4.63434  5.04103  1.14988  4.29127  1.36267  3.14451  4.68593  4.86028  4.48557  4.43187  4.01976  3.54994  1.91401  5.38745  4.23465    693 i - - -
          2.68618  4.42225  2.77519  2.73123  3.46354  2.40513  3.72494  3.29354  2.67741  2.69355  4.24690  2.90347  2.73739  3.18146  2.89801  2.37887  2.77519  2.98518  4.58477  3.61503
          0.02410  4.13322  4.85557  0.61958  0.77255  0.48576  0.95510
    670   2.65269  5.01075  2.56624  1.74548  4.29873  3.39823  3.62011  3.74142  2.37868  3.28667  3.22611  2.89113  3.81436  2.74528  2.52402  2.63998  2.88642  3.36966  5.47472  4.10177    694 e - - -
          2.68618  4.42225  2.77519  2.73123  3.46354  2.40513  3.72494  3.29354  2.67741  2.69355  4.24690  2.90347  2.73739  3.18146  2.89801  2.37887  2.77519  2.98518  4.58477  3.61503
          0.02410  4.13322  4.85557  0.61958  0.77255  0.48576  0.95510
    671   2.62121  4.98578  2.86192  2.15411  4.30096  2.97804  3.61138  3.75111  2.37101  3.28978  4.06700  2.62481  3.15337  2.73208  2.52841  2.38953  2.55732  3.36709  5.47097  4.09580    695 e - - -
          2.68618  4.42225  2.77519  2.73123  3.46354  2.40513  3.72494  3.29354  2.67741  2.69355  4.24690  2.90347  2.73739  3.18146  2.89801  2.37887  2.77519  2.98518  4.58477  3.61503
          0.02410  4.13322  4.85557  0.61958  0.77255  0.48576  0.95510
    672   2.79474  5.13241  2.89599  1.79842  4.43913  3.47166  2.50385  3.89791  2.24886  3.39976  4.20498  2.96107  3.89270  2.77009  2.13435  2.77017  3.01551  3.52749  5.52168  4.18426    696 e - - -
          2.68618  4.42225  2.77519  2.73123  3.46354  2.40513  3.72494  3.29354  2.67741  2.69355  4.24690  2.90347  2.73739  3.18146  2.89801  2.37887  2.77519  2.98518  4.58477  3.61503
          0.02410  4.13322  4.85557  0.61958  0.77255  0.48576  0.95510
    673   2.83581  4.44407  2.87424  3.23250  1.72367  3.79277  3.75724  2.88356  3.18362  2.18147  3.51051  3.54156  4.16137  3.43492  3.48146  3.06803  3.06678  2.70449  4.34664  2.42180    697 f - - -
          2.68618  4.42225  2.77519  2.73123  3.46354  2.40513  3.72494  3.29354  2.67741  2.69355  4.24690  2.90347  2.73739  3.18146  2.89801  2.37887  2.77519  2.98518  4.58477  3.61503
          0.02410  4.13322  4.85557  0.61958  0.77255  0.48576  0.95510
    674   2.62172  4.63398  3.13248  2.58475  3.81717  3.48174  3.69290  3.22086  2.31989  2.87053  3.72359  3.07103  2.82762  2.57320  2.92283  2.71251  2.85259  2.59113  5.15465  2.78799    698 k - - -
          2.68618  4.42225  2.77519  2.73123  3.46354  2.40513  3.72494  3.29354  2.67741  2.69355  4.24690  2.90347  2.73739  3.18146  2.89801  2.37887  2.77519  2.98518  4.58477  3.61503
          0.02410  4.13322  4.85557  0.61958  0.77255  0.48576  0.95510
    675   2.38457  5.08193  2.23203  2.30477  4.39280  2.90454  2.99811  3.85672  2.42051  3.38103  4.15670  2.85366  3.80713  2.43158  2.91550  2.40452  2.90700  3.45972  5.55270  4.15529    699 d - - -
          2.68618  4.42225  2.77519  2.73123  3.46354  2.40513  3.72494  3.29354  2.67741  2.69355  4.24690  2.90347  2.73739  3.18146  2.89801  2.37887  2.77519  2.98518  4.58477  3.61503
          0.02410  4.13322  4.85557  0.61958  0.77255  0.48576  0.95510
    676   3.22606  4.53230  4.95199  4.38574  3.23236  4.53535  4.89521  1.63566  4.26480  1.23109  2.44145  4.59218  4.74790  4.37210  4.36990  3.87997  3.45351  1.78849  5.24114  4.16185    700 l - - -
          2.68618  4.42225  2.77519  2.73123  3.46354  2.40513  3.72494  3.29354  2.67741  2.69355  4.24690  2.90347  2.73739  3.18146  2.89801  2.37887  2.77519  2.98518  4.58477  3.61503
          0.02410  4.13322  4.85557  0.61958  0.77255  0.48576  0.95510
    677   2.13075  4.79599  2.92891  2.25769  4.07481  3.40477  3.67767  3.48241  2.48729  2.75178  3.91984  2.60751  2.73472  2.83785  2.93928  2.66239  2.86993  3.15733  5.34561  4.01476    701 a - - -
          2.68618  4.42225  2.77519  2.73123  3.46354  2.40513  3.72494  3.29354  2.67741  2.69355  4.24690  2.90347  2.73739  3.18146  2.89801  2.37887  2.77519  2.98518  4.58477  3.61503
          0.02410  4.13322  4.85557  0.61958  0.77255  0.48576  0.95510
    678   3.01963  4.49922  4.48055  4.15943  3.75546  3.98718  4.92093  2.07566  4.03156  2.40174  3.68801  4.30547  4.53881  4.37605  4.21798  3.51329  3.37835  0.74927  5.58145  4.32615    702 v - - -
          2.68618  4.42225  2.77519  2.73123  3.46354  2.40513  3.72494  3.29354  2.67741  2.69355  4.24690  2.90347  2.73739  3.18146  2.89801  2.37887  2.77519  2.98518  4.58477  3.61503
          0.02410  4.13322  4.85557  0.61958  0.77255  0.48576  0.95510
    679   3.01622  4.41670  4.49971  3.93714  3.03702  4.17021  4.36600  1.82814  3.78305  1.22104  3.07691  4.14207  4.46406  3.97374  3.93552  3.48541  3.24417  2.28149  4.83128  2.77727    703 l - - -
          2.68618  4.42225  2.77519  2.73123  3.46354  2.40513  3.72494  3.29354  2.67741  2.69355  4.24690  2.90347  2.73739  3.18146  2.89801  2.37887  2.77519  2.98518  4.58477  3.61503
          0.02410  4.13322  4.85557  0.61958  0.77255  0.48576  0.95510
    680   2.46394  4.38349  3.45635  3.29281  4.34889  3.10968  4.39094  3.91121  3.38475  3.61387  4.52294  3.46898  3.87173  3.71452  3.65660  0.75628  2.96512  3.38759  5.70162  4.43632    704 s - - -
          2.68618  4.42225  2.77519  2.73123  3.46354  2.40513  3.72494  3.29354  2.67741  2.69355  4.24690  2.90347  2.73739  3.18146  2.89801  2.37887  2.77519  2.98518  4.58477  3.61503
          0.02410  4.13322  4.85557  0.61958  0.77255  0.48576  0.95510
    681   3.82646  5.00788  4.79562  4.52431  1.22633  4.53210  3.51910  3.48943  4.35893  2.78808  4.07399  4.18876  4.83088  4.27002  4.34971  3.91044  4.04447  3.42063  3.64047  1.04899    705 y - - -
          2.68618  4.42225  2.77519  2.73123  3.46354  2.40513  3.72494  3.29354  2.67741  2.69355  4.24690  2.90347  2.73739  3.18146  2.89801  2.37887  2.77519  2.98518  4.58477  3.61503
          0.02410  4.13322  4.85557  0.61958  0.77255  0.48576  0.95510
    682   2.01208  4.74390  2.91894  2.56124  4.29195  2.75064  3.81088  3.71182  2.59399  3.31487  4.14324  3.03207  3.84547  1.72417  3.00007  2.66886  2.92883  3.32207  5.53169  4.21288    706 q - - -
          2.68618  4.42225  2.77519  2.73123  3.46354  2.40513  3.72494  3.29354  2.67741  2.69355  4.24690  2.90347  2.73739  3.18146  2.89801  2.37887  2.77519  2.98518  4.58477  3.61503
          0.02410  4.13322  4.85557  0.61958  0.77255  0.48576  0.95510
    683   3.20367  5.34385  2.63190  0.70399  4.72696  3.46199  4.08242  4.23462  2.99820  3.81309  4.78444  3.11538  4.08162  3.29819  3.42795  3.16434  3.51274  3.89465  5.84868  4.58200    707 e - - -
          2.68618  4.42225  2.77519  2.73123  3.46354  2.40513  3.72494  3.29354  2.67741  2.69355  4.24690  2.90347  2.73739  3.18146  2.89801  2.37887  2.77519  2.98518  4.58477  3.61503
          0.02410  4.13322  4.85557  0.61958  0.77255  0.48576  0.95510
    684   3.24232  4.52356  5.00749  4.47482  3.42955  4.62842  5.08274  1.22413  4.35868  1.48529  3.21803  4.69095  4.85716  4.53556  4.50452  3.99895  3.48502  1.58409  5.45917  4.32503    708 i - - -
          2.68618  4.42225  2.77519  2.73123  3.46354  2.40513  3.72494  3.29354  2.67741  2.69355  4.24690  2.90347  2.73739  3.18146  2.89801  2.37887  2.77519  2.98518  4.58477  3.61503
          0.02410  4.13322  4.85557  0.61958  0.77255  0.48576  0.95510
    685   2.10735  4.66810  2.69442  2.53258  4.01200  2.85231  3.71881  3.41461  2.55810  2.64923  3.87441  3.02066  3.82477  2.89302  3.00745  2.34331  2.52895  3.08621  5.31187  3.99803    709 a - - -
          2.68618  4.42225  2.77519  2.73123  3.46354  2.40513  3.72494  3.29354  2.67741  2.69355  4.24690  2.90347  2.73739  3.18146  2.89801  2.37887  2.77519  2.98518  4.58477  3.61503
          0.02410  4.13322  4.85557  0.61958  0.77255  0.48576  0.95510
    686   2.37437  5.14595  2.42297  2.10650  4.46109  2.84978  3.62895  3.93588  2.42297  3.44190  4.20987  2.49230  3.09719  2.46624  2.92715  2.64109  2.92277  3.52347  5.59983  4.18769    710 e - - -
          2.68618  4.42225  2.77519  2.73123  3.46354  2.40513  3.72494  3.29354  2.67741  2.69355  4.24690  2.90347  2.73739  3.18146  2.89801  2.37887  2.77519  2.98518  4.58477  3.61503
          0.02410  4.13322  4.85557  0.61958  0.77255  0.48576  0.95510
    687   2.19533  4.87214  2.89143  2.01294  4.12537  3.41248  3.64684  3.55233  2.43974  3.14277  3.95429  2.93693  3.82783  2.52259  2.89949  2.42937  2.87294  3.21798  5.37052  3.24003    711 e - - -
          2.68618  4.42225  2.77519  2.73123  3.46354  2.40513  3.72494  3.29354  2.67741  2.69355  4.24690  2.90347  2.73739  3.18146  2.89801  2.37887  2.77519  2.98518  4.58477  3.61503
          0.02410  4.13322  4.85557  0.61958  0.77255  0.48576  0.95510
    688   2.32474  4.12621  3.87988  3.30173  2.74933  3.67136  3.95861  2.09799  2.82068  2.29315  3.22834  3.57858  4.04197  3.45609  3.44204  2.94766  2.83038  2.12343  4.73092  3.03009    712 i - - -
          2.68618  4.42225  2.77519  2.73123  3.46354  2.40513  3.72494  3.29354  2.67741  2.69355  4.24690  2.90347  2.73739  3.18146  2.89801  2.37887  2.77519  2.98518  4.58477  3.61503
          0.02410  4.13322  4.85557  0.61958  0.77255  0.48576  0.95510
    689   2.63832  5.05318  2.52710  2.33007  4.37151  3.38582  3.60267  3.83149  2.14941  3.34903  4.11714  2.58996  3.79886  2.71702  2.52985  2.18646  2.60903  3.43275  5.51184  4.12530    713 k - - -
          2.68618  4.42225  2.77519  2.73123  3.46354  2.40513  3.72494  3.29354  2.67741  2.69355  4.24690  2.90347  2.73739  3.18146  2.89801  2.37887  2.77519  2.98518  4.58477  3.61503
          0.02410  4.13322  4.85557  0.61958  0.77255  0.48576  0.95510
    690   3.20150  4.47558  5.00362  4.48124  3.55333  4.62021  5.12451  1.31836  4.37677  1.77942  3.34366  4.68902  4.86942  4.58860  4.54140  3.99549  3.45022  1.21399  5.54825  4.37967    714 v - - -
          2.68618  4.42225  2.77519  2.73123  3.46354  2.40513  3.72494  3.29354  2.67741  2.69355  4.24690  2.90347  2.73739  3.18146  2.89801  2.37887  2.77519  2.98518  4.58477  3.61503
          0.02410  4.13322  4.85557  0.61958  0.77255  0.48576  0.95510
    691   2.84320  5.14415  3.01052  2.51924  4.50636  3.51464  3.64542  3.93643  2.16937  3.42216  4.23592  2.33466  3.92755  1.91579  1.95598  2.82294  3.05764  3.56914  5.52805  4.22753    715 q - - -
          2.68618  4.42225  2.77519  2.73123  3.46354  2.40513  3.72494  3.29354  2.67741  2.69355  4.24690  2.90347  2.73739  3.18146  2.89801  2.37887  2.77519  2.98518  4.58477  3.61503
          0.02410  4.13322  4.85557  0.61958  0.77255  0.48576  0.95510
    692   2.50257  2.95879  3.92889  3.42506  3.59593  3.41901  4.19336  2.63988  3.32569  2.59034  3.56106  3.61044  2.13673  3.60722  3.58232  2.79264  2.85715  1.69704  5.11451  3.90753    716 v - - -
          2.68618  4.42225  2.77519  2.73123  3.46354  2.40513  3.72494  3.29354  2.67741  2.69355  4.24690  2.90347  2.73739  3.18146  2.89801  2.37887  2.77519  2.98518  4.58477  3.61503
          0.02410  4.13322  4.85557  0.61958  0.77255  0.48576  0.95510
    693   3.26566  4.57951  4.94044  4.37091  3.18828  4.55620  4.89432  1.88068  4.24909  1.06063  2.41964  4.59747  4.75484  4.34737  4.35752  3.89853  3.48959  1.86804  5.22571  4.16269    717 l - - -
          2.68618  4.42225  2.77519  2.73123  3.46354  2.40513  3.72494  3.29354  2.67741  2.69355  4.24690  2.90347  2.73739  3.18146  2.89801  2.37887  2.77519  2.98518  4.58477  3.61503
          0.02410  4.13322  4.85557  0.61958  0.77255  0.48576  0.95510
    694   2.78481  4.85999  2.95819  2.69108  4.48242  1.34556  3.92353  3.92606  1.90339  3.51164  4.37162  3.14441  3.94609  3.11109  2.93645  2.84278  3.11833  3.52715  5.63599  4.37593    718 g - - -
          2.68618  4.42225  2.77519  2.73123  3.46354  2.40513  3.72494  3.29354  2.67741  2.69355  4.24690  2.90347  2.73739  3.18146  2.89801  2.37887  2.77519  2.98518  4.58477  3.61503
          0.02410  4.13322  4.85557  0.61958  0.77255  0.48576  0.95510
    695   2.72635  4.84050  3.17918  2.59328  4.09103  3.52467  3.65769  3.49505  2.06563  3.08742  3.92628  3.07365  3.90777  2.81847  1.93702  2.77240  2.37344  3.19174  5.29935  3.12553    719 r - - -
          2.68618  4.42225  2.77519  2.73123  3.46354  2.40513  3.72494  3.29354  2.67741  2.69355  4.24690  2.90347  2.73739  3.18146  2.89801  2.37887  2.77519  2.98518  4.58477  3.61503
          0.02410  4.13322  4.85557  0.61958  0.77255  0.48576  0.95510
    696   3.24090  4.54794  4.92953  4.38221  2.51234  4.52714  4.78871  1.21386  4.25398  1.50716  3.06829  4.56616  4.75148  4.36797  4.36088  3.87714  3.47129  2.05558  5.10832  3.87698    720 i - - -
          2.68618  4.42225  2.77519  2.73123  3.46354  2.40513  3.72494  3.29354  2.67741  2.69355  4.24690  2.90347  2.73739  3.18146  2.89801  2.37887  2.77519  2.98518  4.58477  3.61503
          0.16699  4.13322  1.98222  0.61958  0.77255  0.48576  0.95510
    697   2.27649  3.47015  2.68705  2.57798  3.77359  3.40725  3.69660  3.12791  2.56892  2.81550  3.67335  3.05338  3.82664  2.56113  2.99442  2.65280  2.79576  2.51943  5.13033  3.84324    721 a - - -
          2.68618  4.42225  2.77519  2.73123  3.46354  2.40513  3.72494  3.29354  2.67741  2.69355  4.24690  2.90347  2.73739  3.18146  2.89801  2.37887  2.77519  2.98518  4.58477  3.61503
          0.02776  3.99398  4.71633  0.61958  0.77255  0.62904  0.76165
    698   3.26447  4.61536  4.73117  4.20997  3.13483  4.48102  4.81390  1.78264  4.02274  0.96389  2.97086  4.48148  4.71557  4.23364  4.18091  3.85597  3.50362  2.10358  5.19224  4.03769    722 l - - -
          2.68595  4.42265  2.77469  2.73076  3.46351  2.40520  3.72476  3.29393  2.67780  2.69352  4.24632  2.90361  2.73691  3.18186  2.89814  2.37911  2.77559  2.98472  4.58516  3.61543
          0.35358  1.21123        *  2.00484  0.14466  0.00000        *
//
