# Supplementary material for: T346Hunter: A Novel Web-Based Tool for the Prediction of Type III, Type IV and Type VI Secretion Systems in Bacterial Genomes
Source: PLoS One. 2015 Apr 13;10(4):e0119317. doi: 10.1371/journal.pone.0119317 (PMC4395097; doi:10.1371/journal.pone.0119317)
Supplement: S1 Data — (ZIP) [file pone.0119317.s009.zip › T346Hunter_profiles/sctw.hmm]

HMMER3/f [3.1b1 | May 2013]
NAME  sctw
LENG  365
ALPH  amino
RF    no
MM    no
CONS  yes
CS    no
MAP   yes
DATE  Wed Sep  4 10:55:41 2013
NSEQ  4
EFFN  1.855469
CKSUM 512987228
STATS LOCAL MSV      -10.8674  0.69984
STATS LOCAL VITERBI  -11.8049  0.69984
STATS LOCAL FORWARD   -5.5366  0.69984
HMM          A        C        D        E        F        G        H        I        K        L        M        N        P        Q        R        S        T        V        W        Y   
            m->m     m->i     m->d     i->m     i->i     d->m     d->d
  COMPO   2.52573  4.64330  2.90998  2.59249  3.42749  3.13712  3.73745  2.87967  2.63411  2.24589  3.59353  3.06621  3.61661  2.86360  2.85099  2.52964  2.88455  2.74779  5.05371  3.65897
          2.68618  4.42225  2.77519  2.73123  3.46354  2.40513  3.72494  3.29354  2.67741  2.69355  4.24690  2.90347  2.73739  3.18146  2.89801  2.37887  2.77519  2.98518  4.58477  3.61503
          0.01547  4.57251  5.29486  0.61958  0.77255  0.00000        *
      1   3.71274  5.17189  4.92255  4.62755  3.76139  4.44216  5.20172  3.02382  4.35472  2.29169  0.47751  4.80279  4.95028  4.70786  4.46504  4.10718  4.05598  3.10432  5.65363  4.46547      1 M - - -
          2.68618  4.42225  2.77519  2.73123  3.46354  2.40513  3.72494  3.29354  2.67741  2.69355  4.24690  2.90347  2.73739  3.18146  2.89801  2.37887  2.77519  2.98518  4.58477  3.61503
          0.01547  4.57251  5.29486  0.61958  0.77255  0.48576  0.95510
      2   2.81180  4.48063  3.76368  3.18981  3.61077  3.80873  4.06368  2.03935  2.06722  1.97335  3.55687  3.57304  4.18373  3.40525  3.35881  3.07111  2.16919  2.59238  5.09688  3.87509      2 l - - -
          2.68618  4.42225  2.77519  2.73123  3.46354  2.40513  3.72494  3.29354  2.67741  2.69355  4.24690  2.90347  2.73739  3.18146  2.89801  2.37887  2.77519  2.98518  4.58477  3.61503
          0.01547  4.57251  5.29486  0.61958  0.77255  0.48576  0.95510
      3   2.75511  4.80399  2.27270  2.69532  4.05566  3.58055  3.87223  2.21102  2.73316  3.08233  3.93742  3.19041  2.48045  3.06280  3.17728  2.83793  2.17790  3.09573  5.39344  4.08834      3 t - - -
          2.68618  4.42225  2.77519  2.73123  3.46354  2.40513  3.72494  3.29354  2.67741  2.69355  4.24690  2.90347  2.73739  3.18146  2.89801  2.37887  2.77519  2.98518  4.58477  3.61503
          0.01547  4.57251  5.29486  0.61958  0.77255  0.48576  0.95510
      4   2.90198  4.41693  4.36266  3.85015  3.60913  2.24736  4.49450  2.46305  3.73328  1.79195  3.56178  4.04772  4.40911  3.99410  3.93804  3.30704  3.18850  1.26525  5.22145  4.01774      4 v - - -
          2.68618  4.42225  2.77519  2.73123  3.46354  2.40513  3.72494  3.29354  2.67741  2.69355  4.24690  2.90347  2.73739  3.18146  2.89801  2.37887  2.77519  2.98518  4.58477  3.61503
          0.01547  4.57251  5.29486  0.61958  0.77255  0.48576  0.95510
      5   1.99557  5.08713  3.07697  2.55494  4.42371  3.54585  2.46247  3.86492  1.94894  3.41215  4.20099  3.07647  3.96271  2.90068  2.93354  2.07196  3.01957  3.49049  5.59400  4.24065      5 k - - -
          2.68618  4.42225  2.77519  2.73123  3.46354  2.40513  3.72494  3.29354  2.67741  2.69355  4.24690  2.90347  2.73739  3.18146  2.89801  2.37887  2.77519  2.98518  4.58477  3.61503
          0.01547  4.57251  5.29486  0.61958  0.77255  0.48576  0.95510
      6   2.75300  4.88736  3.14049  2.80504  4.59208  3.44009  4.08617  4.03252  2.92446  3.63241  4.44184  1.52480  2.07214  3.25581  3.35930  2.82365  1.97790  3.58591  5.83446  4.50672      6 n - - -
          2.68618  4.42225  2.77519  2.73123  3.46354  2.40513  3.72494  3.29354  2.67741  2.69355  4.24690  2.90347  2.73739  3.18146  2.89801  2.37887  2.77519  2.98518  4.58477  3.61503
          0.01547  4.57251  5.29486  0.61958  0.77255  0.48576  0.95510
      7   2.68163  4.56103  3.53589  3.01590  3.92543  3.54328  4.04529  3.28672  2.98087  2.07163  3.85868  3.40736  2.23598  3.30748  3.35998  1.99919  2.09503  2.99961  5.32369  4.07144      7 s - - -
          2.68618  4.42225  2.77519  2.73123  3.46354  2.40513  3.72494  3.29354  2.67741  2.69355  4.24690  2.90347  2.73739  3.18146  2.89801  2.37887  2.77519  2.98518  4.58477  3.61503
          0.01547  4.57251  5.29486  0.61958  0.77255  0.48576  0.95510
      8   2.65149  4.48287  3.78843  3.37145  4.06406  1.49935  4.33338  1.90080  3.36019  3.13541  4.02904  3.62374  4.09382  3.65691  3.67816  1.87334  3.04212  3.03029  5.49797  4.27061      8 g - - -
          2.68618  4.42225  2.77519  2.73123  3.46354  2.40513  3.72494  3.29354  2.67741  2.69355  4.24690  2.90347  2.73739  3.18146  2.89801  2.37887  2.77519  2.98518  4.58477  3.61503
          0.01547  4.57251  5.29486  0.61958  0.77255  0.48576  0.95510
      9   2.94682  4.31786  4.75193  4.16047  3.31588  4.14188  4.46945  1.76925  3.99044  2.18235  2.05454  4.24310  4.47675  4.14360  4.06204  3.45685  3.17948  1.72562  4.96494  2.30850      9 v - - -
          2.68618  4.42225  2.77519  2.73123  3.46354  2.40513  3.72494  3.29354  2.67741  2.69355  4.24690  2.90347  2.73739  3.18146  2.89801  2.37887  2.77519  2.98518  4.58477  3.61503
          0.01547  4.57251  5.29486  0.61958  0.77255  0.48576  0.95510
     10   2.73170  4.73336  3.32660  2.78862  2.49630  2.36325  3.88968  3.41547  2.73158  3.06591  3.91648  3.25234  4.01347  3.09865  2.10572  2.06555  2.99378  3.12045  5.33177  4.02981     10 s - - -
          2.68618  4.42225  2.77519  2.73123  3.46354  2.40513  3.72494  3.29354  2.67741  2.69355  4.24690  2.90347  2.73739  3.18146  2.89801  2.37887  2.77519  2.98518  4.58477  3.61503
          0.01547  4.57251  5.29486  0.61958  0.77255  0.48576  0.95510
     11   2.74853  4.38489  3.78036  3.23384  2.30935  3.74759  4.04022  1.99359  3.17571  2.59397  3.51151  2.36582  4.14500  3.45835  3.48106  2.18636  2.99194  2.63637  4.94830  3.68682     11 i - - -
          2.68618  4.42225  2.77519  2.73123  3.46354  2.40513  3.72494  3.29354  2.67741  2.69355  4.24690  2.90347  2.73739  3.18146  2.89801  2.37887  2.77519  2.98518  4.58477  3.61503
          0.01547  4.57251  5.29486  0.61958  0.77255  0.48576  0.95510
     12   2.68807  4.49730  3.75300  3.26401  3.90719  3.54721  4.20927  3.20399  3.20020  1.86642  3.86638  3.57343  4.10193  3.52359  3.52890  1.48487  2.00789  2.93227  5.35608  4.12197     12 s - - -
          2.68618  4.42225  2.77519  2.73123  3.46354  2.40513  3.72494  3.29354  2.67741  2.69355  4.24690  2.90347  2.73739  3.18146  2.89801  2.37887  2.77519  2.98518  4.58477  3.61503
          0.01547  4.57251  5.29486  0.61958  0.77255  0.48576  0.95510
     13   1.91855  4.85102  3.42183  2.92973  4.47522  3.52241  4.03356  3.87905  2.71650  3.48084  4.30979  3.34557  1.56589  3.20423  1.98766  2.86471  3.10564  3.48437  5.69019  4.41617     13 p - - -
          2.68618  4.42225  2.77519  2.73123  3.46354  2.40513  3.72494  3.29354  2.67741  2.69355  4.24690  2.90347  2.73739  3.18146  2.89801  2.37887  2.77519  2.98518  4.58477  3.61503
          0.01547  4.57251  5.29486  0.61958  0.77255  0.48576  0.95510
     14   3.35510  4.63933  5.29838  4.72804  2.11375  4.68122  5.04988  1.59784  4.57767  1.45446  3.28603  4.82037  4.92016  4.65337  4.60990  4.03176  3.58567  1.50417  5.36638  4.24020     14 l - - -
          2.68618  4.42225  2.77519  2.73123  3.46354  2.40513  3.72494  3.29354  2.67741  2.69355  4.24690  2.90347  2.73739  3.18146  2.89801  2.37887  2.77519  2.98518  4.58477  3.61503
          0.01547  4.57251  5.29486  0.61958  0.77255  0.48576  0.95510
     15   1.95894  4.33720  3.97035  3.40102  3.42147  3.82705  2.49205  2.03424  3.29522  1.86947  3.41835  3.70570  4.20335  3.57456  3.55449  3.10472  3.01239  2.52225  4.93981  3.72449     15 l - - -
          2.68618  4.42225  2.77519  2.73123  3.46354  2.40513  3.72494  3.29354  2.67741  2.69355  4.24690  2.90347  2.73739  3.18146  2.89801  2.37887  2.77519  2.98518  4.58477  3.61503
          0.01547  4.57251  5.29486  0.61958  0.77255  0.48576  0.95510
     16   2.92997  5.40006  1.94302  2.44139  4.79003  3.49937  3.88882  4.28294  2.74162  3.77988  4.55887  2.04923  2.19083  3.01814  3.26784  1.98420  3.19805  3.84316  5.93160  4.49565     16 d - - -
          2.68618  4.42225  2.77519  2.73123  3.46354  2.40513  3.72494  3.29354  2.67741  2.69355  4.24690  2.90347  2.73739  3.18146  2.89801  2.37887  2.77519  2.98518  4.58477  3.61503
          0.01547  4.57251  5.29486  0.61958  0.77255  0.48576  0.95510
     17   2.92038  5.23753  3.13548  1.93936  4.60443  3.63162  3.80726  4.02418  2.40946  3.53862  4.33953  3.14428  4.04775  2.93218  1.57984  2.90806  2.05306  3.65018  5.68152  4.35803     17 r - - -
          2.68618  4.42225  2.77519  2.73123  3.46354  2.40513  3.72494  3.29354  2.67741  2.69355  4.24690  2.90347  2.73739  3.18146  2.89801  2.37887  2.77519  2.98518  4.58477  3.61503
          0.01547  4.57251  5.29486  0.61958  0.77255  0.48576  0.95510
     18   3.14316  5.22764  3.63768  2.97355  4.50084  3.86718  3.86720  3.88724  2.26378  2.16560  4.27901  3.40400  4.22795  2.00379  1.33146  3.17290  3.32921  3.61044  5.57836  4.35351     18 r - - -
          2.68618  4.42225  2.77519  2.73123  3.46354  2.40513  3.72494  3.29354  2.67741  2.69355  4.24690  2.90347  2.73739  3.18146  2.89801  2.37887  2.77519  2.98518  4.58477  3.61503
          0.01547  4.57251  5.29486  0.61958  0.77255  0.48576  0.95510
     19   2.70218  4.66045  3.38610  2.88352  4.03168  3.53877  3.98751  3.37189  2.87711  3.07899  3.93858  2.23948  2.39974  3.21010  3.28572  2.83190  2.08073  2.01947  5.39554  4.12063     19 v - - -
          2.68618  4.42225  2.77519  2.73123  3.46354  2.40513  3.72494  3.29354  2.67741  2.69355  4.24690  2.90347  2.73739  3.18146  2.89801  2.37887  2.77519  2.98518  4.58477  3.61503
          0.01547  4.57251  5.29486  0.61958  0.77255  0.48576  0.95510
     20   2.04007  4.78488  3.22186  2.02174  4.11131  3.54541  3.89789  3.46376  2.75031  3.14452  3.98774  3.20878  3.99924  3.08543  3.18934  2.04862  2.99856  2.10270  5.43558  4.13266     20 e - - -
          2.68618  4.42225  2.77519  2.73123  3.46354  2.40513  3.72494  3.29354  2.67741  2.69355  4.24690  2.90347  2.73739  3.18146  2.89801  2.37887  2.77519  2.98518  4.58477  3.61503
          0.01547  4.57251  5.29486  0.61958  0.77255  0.48576  0.95510
     21   2.75727  4.32786  3.93144  3.35830  3.42592  3.80314  2.48459  2.04265  3.25432  2.47161  2.35121  3.67058  4.17883  3.53640  3.51991  3.07644  2.06355  2.54257  4.93050  3.71952     21 i - - -
          2.68618  4.42225  2.77519  2.73123  3.46354  2.40513  3.72494  3.29354  2.67741  2.69355  4.24690  2.90347  2.73739  3.18146  2.89801  2.37887  2.77519  2.98518  4.58477  3.61503
          0.01547  4.57251  5.29486  0.61958  0.77255  0.48576  0.95510
     22   1.99257  4.88870  3.18073  2.68076  4.34416  3.49402  3.88475  3.76506  2.67716  3.36227  4.16941  3.16618  2.28193  2.11900  3.12103  2.76892  2.14292  3.39038  5.58876  4.26094     22 a - - -
          2.68618  4.42225  2.77519  2.73123  3.46354  2.40513  3.72494  3.29354  2.67741  2.69355  4.24690  2.90347  2.73739  3.18146  2.89801  2.37887  2.77519  2.98518  4.58477  3.61503
          0.01547  4.57251  5.29486  0.61958  0.77255  0.48576  0.95510
     23   1.91203  5.27250  1.96476  2.48109  4.71016  3.48802  3.88130  4.19009  2.71719  3.70453  4.48188  2.10083  3.99548  3.01056  3.22926  2.00120  3.14163  3.75316  5.86575  4.45149     23 a - - -
          2.68618  4.42225  2.77519  2.73123  3.46354  2.40513  3.72494  3.29354  2.67741  2.69355  4.24690  2.90347  2.73739  3.18146  2.89801  2.37887  2.77519  2.98518  4.58477  3.61503
          0.01547  4.57251  5.29486  0.61958  0.77255  0.48576  0.95510
     24   1.01176  4.46419  4.09210  3.84669  4.85648  3.25022  4.82499  4.27230  3.88628  3.98709  4.79553  3.81062  4.05428  4.13253  4.13660  1.14752  3.06431  3.61720  6.20353  5.03621     24 a - - -
          2.68618  4.42225  2.77519  2.73123  3.46354  2.40513  3.72494  3.29354  2.67741  2.69355  4.24690  2.90347  2.73739  3.18146  2.89801  2.37887  2.77519  2.98518  4.58477  3.61503
          0.01547  4.57251  5.29486  0.61958  0.77255  0.48576  0.95510
     25   2.92479  5.36667  1.98262  2.45852  4.71041  3.52114  3.86699  4.18495  2.68761  3.69890  4.48728  3.01438  4.01564  1.52657  3.18806  2.88002  2.11820  3.77236  5.86023  4.44312     25 q - - -
          2.68618  4.42225  2.77519  2.73123  3.46354  2.40513  3.72494  3.29354  2.67741  2.69355  4.24690  2.90347  2.73739  3.18146  2.89801  2.37887  2.77519  2.98518  4.58477  3.61503
          0.01547  4.57251  5.29486  0.61958  0.77255  0.48576  0.95510
     26   2.78676  5.08454  2.20089  2.51248  4.35364  3.53851  3.78324  2.47161  2.57838  3.35713  4.16100  3.04801  2.38520  2.14348  3.05472  2.78919  3.02469  3.42910  5.57578  4.21153     26 q - - -
          2.68618  4.42225  2.77519  2.73123  3.46354  2.40513  3.72494  3.29354  2.67741  2.69355  4.24690  2.90347  2.73739  3.18146  2.89801  2.37887  2.77519  2.98518  4.58477  3.61503
          0.01547  4.57251  5.29486  0.61958  0.77255  0.48576  0.95510
     27   2.75056  4.41350  3.73069  3.18090  3.52662  2.44134  2.46293  2.88199  3.09744  1.89020  3.53171  3.54480  4.13303  3.40929  3.40967  3.00905  2.99247  2.00367  5.00131  3.76111     27 l - - -
          2.68618  4.42225  2.77519  2.73123  3.46354  2.40513  3.72494  3.29354  2.67741  2.69355  4.24690  2.90347  2.73739  3.18146  2.89801  2.37887  2.77519  2.98518  4.58477  3.61503
          0.01547  4.57251  5.29486  0.61958  0.77255  0.48576  0.95510
     28   2.87766  5.31127  2.01145  2.45645  4.68702  3.50166  3.85352  4.16454  2.68150  3.67753  4.45564  2.09274  2.24233  2.98055  3.19320  2.84054  2.12517  3.74147  5.83953  4.42284     28 d - - -
          2.68618  4.42225  2.77519  2.73123  3.46354  2.40513  3.72494  3.29354  2.67741  2.69355  4.24690  2.90347  2.73739  3.18146  2.89801  2.37887  2.77519  2.98518  4.58477  3.61503
          0.01547  4.57251  5.29486  0.61958  0.77255  0.48576  0.95510
     29   3.07466  5.67962  1.78896  1.73852  4.98867  3.51611  3.93347  4.50829  2.83595  3.96955  4.75860  1.86831  4.06390  2.01526  3.39541  2.97806  3.33657  4.05634  6.10512  4.62049     29 e - - -
          2.68618  4.42225  2.77519  2.73123  3.46354  2.40513  3.72494  3.29354  2.67741  2.69355  4.24690  2.90347  2.73739  3.18146  2.89801  2.37887  2.77519  2.98518  4.58477  3.61503
          0.01547  4.57251  5.29486  0.61958  0.77255  0.48576  0.95510
     30   1.04452  4.45823  4.15970  3.86370  4.65366  3.30240  4.78133  3.87623  3.83531  3.71259  4.58712  3.83846  4.08306  4.10661  4.07660  2.76929  1.23818  3.38158  6.05309  4.88560     30 a - - -
          2.68618  4.42225  2.77519  2.73123  3.46354  2.40513  3.72494  3.29354  2.67741  2.69355  4.24690  2.90347  2.73739  3.18146  2.89801  2.37887  2.77519  2.98518  4.58477  3.61503
          0.01547  4.57251  5.29486  0.61958  0.77255  0.48576  0.95510
     31   2.11021  5.07849  2.08767  2.51620  4.34961  3.53785  3.78436  3.77627  2.57905  2.33650  4.15719  3.05067  3.96140  2.14406  3.05473  2.78764  3.02275  3.42683  5.57386  4.21059     31 d - - -
          2.68618  4.42225  2.77519  2.73123  3.46354  2.40513  3.72494  3.29354  2.67741  2.69355  4.24690  2.90347  2.73739  3.18146  2.89801  2.37887  2.77519  2.98518  4.58477  3.61503
          0.01547  4.57251  5.29486  0.61958  0.77255  0.48576  0.95510
     32   2.82487  5.16275  2.13206  2.49172  4.44255  2.35475  3.80358  3.88951  2.60722  2.20954  4.24487  3.03429  3.97540  2.11644  3.09158  2.81329  3.06674  3.52420  5.64793  4.26942     32 q - - -
          2.68618  4.42225  2.77519  2.73123  3.46354  2.40513  3.72494  3.29354  2.67741  2.69355  4.24690  2.90347  2.73739  3.18146  2.89801  2.37887  2.77519  2.98518  4.58477  3.61503
          0.01547  4.57251  5.29486  0.61958  0.77255  0.48576  0.95510
     33   1.60581  5.07064  3.08811  2.63828  4.36386  3.58064  2.24107  3.83720  2.57458  3.40633  4.22624  3.14627  4.02707  2.10849  2.98019  2.87081  3.10156  3.48699  5.58378  4.23676     33 a - - -
          2.68618  4.42225  2.77519  2.73123  3.46354  2.40513  3.72494  3.29354  2.67741  2.69355  4.24690  2.90347  2.73739  3.18146  2.89801  2.37887  2.77519  2.98518  4.58477  3.61503
          0.01547  4.57251  5.29486  0.61958  0.77255  0.48576  0.95510
     34   2.90888  5.18088  2.87216  1.48389  2.42348  3.56976  3.86494  3.87040  2.72526  3.44505  4.28017  2.00992  4.03910  3.03937  3.20422  2.90320  3.15673  3.53169  5.56075  4.13106     34 e - - -
          2.68618  4.42225  2.77519  2.73123  3.46354  2.40513  3.72494  3.29354  2.67741  2.69355  4.24690  2.90347  2.73739  3.18146  2.89801  2.37887  2.77519  2.98518  4.58477  3.61503
          0.01547  4.57251  5.29486  0.61958  0.77255  0.48576  0.95510
     35   2.77189  4.45811  3.71834  3.14353  3.58910  3.75357  4.01280  2.10256  2.99855  2.00140  3.55368  3.52395  4.13696  3.35772  2.28829  2.07152  3.00654  2.68528  5.05183  3.82607     35 l - - -
          2.68618  4.42225  2.77519  2.73123  3.46354  2.40513  3.72494  3.29354  2.67741  2.69355  4.24690  2.90347  2.73739  3.18146  2.89801  2.37887  2.77519  2.98518  4.58477  3.61503
          0.01547  4.57251  5.29486  0.61958  0.77255  0.48576  0.95510
     36   3.10998  5.61907  1.78813  2.43548  4.98150  1.45161  4.00396  4.49541  2.93357  3.98622  4.79946  3.00936  4.10075  1.97340  3.48493  3.02837  3.39189  4.05494  6.13478  4.66650     36 g - - -
          2.68618  4.42225  2.77519  2.73123  3.46354  2.40513  3.72494  3.29354  2.67741  2.69355  4.24690  2.90347  2.73739  3.18146  2.89801  2.37887  2.77519  2.98518  4.58477  3.61503
          0.01547  4.57251  5.29486  0.61958  0.77255  0.48576  0.95510
     37   2.79574  5.20685  2.92513  1.91629  4.54159  3.51828  3.76585  4.00315  2.52686  3.52165  4.29284  3.01353  3.94902  2.11743  3.00550  2.09582  2.10169  3.60054  5.68519  4.29529     37 e - - -
          2.68618  4.42225  2.77519  2.73123  3.46354  2.40513  3.72494  3.29354  2.67741  2.69355  4.24690  2.90347  2.73739  3.18146  2.89801  2.37887  2.77519  2.98518  4.58477  3.61503
          0.01547  4.57251  5.29486  0.61958  0.77255  0.48576  0.95510
     38   1.56919  4.48152  3.97872  3.68856  4.88586  1.83830  4.72875  4.34454  3.75237  4.00436  4.78586  3.73406  4.03184  3.99867  4.05187  1.08213  3.04520  3.65769  6.20006  5.02008     38 s - - -
          2.68618  4.42225  2.77519  2.73123  3.46354  2.40513  3.72494  3.29354  2.67741  2.69355  4.24690  2.90347  2.73739  3.18146  2.89801  2.37887  2.77519  2.98518  4.58477  3.61503
          0.01547  4.57251  5.29486  0.61958  0.77255  0.48576  0.95510
     39   1.97713  4.37389  4.02712  3.47845  3.56374  3.79301  4.23286  2.68026  3.39431  1.89802  3.52724  3.76110  2.27720  3.66667  3.66247  3.10123  3.04955  1.84863  5.09268  3.88780     39 v - - -
          2.68618  4.42225  2.77519  2.73123  3.46354  2.40513  3.72494  3.29354  2.67741  2.69355  4.24690  2.90347  2.73739  3.18146  2.89801  2.37887  2.77519  2.98518  4.58477  3.61503
          0.01547  4.57251  5.29486  0.61958  0.77255  0.48576  0.95510
     40   2.06993  5.32425  2.83081  1.83669  4.66944  3.54395  3.84809  4.12682  2.61419  3.64385  4.43581  3.04069  4.01850  1.54097  3.07616  2.87973  3.16469  3.72688  5.80525  4.41287     40 q - - -
          2.68618  4.42225  2.77519  2.73123  3.46354  2.40513  3.72494  3.29354  2.67741  2.69355  4.24690  2.90347  2.73739  3.18146  2.89801  2.37887  2.77519  2.98518  4.58477  3.61503
          0.01547  4.57251  5.29486  0.61958  0.77255  0.48576  0.95510
     41   2.82152  5.21727  2.09971  2.46202  4.50675  3.52469  3.78277  2.48539  2.57455  3.50015  4.28418  2.19602  3.96267  2.03451  3.06527  2.79679  3.06047  3.57731  5.68121  4.28880     41 q - - -
          2.68618  4.42225  2.77519  2.73123  3.46354  2.40513  3.72494  3.29354  2.67741  2.69355  4.24690  2.90347  2.73739  3.18146  2.89801  2.37887  2.77519  2.98518  4.58477  3.61503
          0.01547  4.57251  5.29486  0.61958  0.77255  0.48576  0.95510
     42   2.69980  4.47379  4.18101  3.82560  4.16313  3.51992  4.66636  3.06091  3.76725  3.15400  4.14326  3.90577  4.21265  4.05500  4.00622  1.30690  3.14038  1.19762  5.68895  4.46378     42 v - - -
          2.68618  4.42225  2.77519  2.73123  3.46354  2.40513  3.72494  3.29354  2.67741  2.69355  4.24690  2.90347  2.73739  3.18146  2.89801  2.37887  2.77519  2.98518  4.58477  3.61503
          0.19180  4.57251  1.80670  0.61958  0.77255  0.48576  0.95510
     43   2.66697  4.57788  3.77360  3.64869  4.66912  3.30323  4.72273  4.28307  3.76234  3.97057  4.86881  3.75689  4.09091  4.07021  4.00514  0.51039  3.19166  3.69167  6.00037  4.76699     43 S - - -
          2.68618  4.42225  2.77519  2.73123  3.46354  2.40513  3.72494  3.29354  2.67741  2.69355  4.24690  2.90347  2.73739  3.18146  2.89801  2.37887  2.77519  2.98518  4.58477  3.61503
          0.01842  4.39913  5.12148  0.61958  0.77255  0.74251  0.64611
     44   2.76107  4.90800  3.21520  2.74788  4.48997  2.06571  3.89842  3.92217  2.55826  3.48242  4.29694  3.20249  2.14551  3.05186  1.78487  2.81455  3.06482  3.51778  5.64594  4.35653     44 r - - -
          2.68564  4.42239  2.77533  2.73067  3.46367  2.40476  3.72508  3.29368  2.67754  2.69368  4.24703  2.90360  2.73753  3.18160  2.89814  2.37900  2.77533  2.98532  4.58490  3.61517
          0.53847  1.54134  1.59818  0.99712  0.46036  0.74251  0.64611
     45   3.10002  4.49009  4.64430  4.15441  1.63709  4.22143  4.41224  2.24753  4.02687  1.99807  3.28951  4.27432  4.57681  4.19099  4.16175  3.58771  3.36264  1.42961  4.77975  3.33301     48 v - - -
          2.68618  4.42225  2.77519  2.73123  3.46354  2.40513  3.72494  3.29354  2.67741  2.69355  4.24690  2.90347  2.73739  3.18146  2.89801  2.37887  2.77519  2.98518  4.58477  3.61503
          0.02298  4.18061  4.90295  0.61958  0.77255  0.95340  0.48683
     46   1.58600  4.72598  3.03382  2.68415  4.24308  3.34783  3.88564  3.63031  2.64164  3.25997  4.14060  3.12963  3.90503  1.81397  3.00675  2.73891  2.98726  3.27654  5.52223  4.21882     49 a - - -
          2.68618  4.42225  2.77519  2.73123  3.46354  2.40513  3.72494  3.29354  2.67741  2.69355  4.24690  2.90347  2.73739  3.18146  2.89801  2.37887  2.77519  2.98518  4.58477  3.61503
          0.02298  4.18061  4.90295  0.61958  0.77255  0.27582  1.42274
     47   1.87799  4.93801  3.28126  2.77017  4.44547  3.54377  3.91887  3.82562  1.48283  3.43255  4.25061  3.23534  4.02723  3.07004  2.98546  2.84141  2.09449  3.45204  5.64282  4.34006     50 k - - -
          2.68618  4.42225  2.77519  2.73123  3.46354  2.40513  3.72494  3.29354  2.67741  2.69355  4.24690  2.90347  2.73739  3.18146  2.89801  2.37887  2.77519  2.98518  4.58477  3.61503
          0.01547  4.57251  5.29486  0.61958  0.77255  0.48576  0.95510
     48   1.92030  4.35921  4.46842  3.90513  2.03299  4.02856  4.13582  2.73423  3.76259  1.76396  3.40383  4.02085  4.38492  3.93427  3.89068  3.33062  3.16494  2.58138  4.59909  2.14198     51 l - - -
          2.68618  4.42225  2.77519  2.73123  3.46354  2.40513  3.72494  3.29354  2.67741  2.69355  4.24690  2.90347  2.73739  3.18146  2.89801  2.37887  2.77519  2.98518  4.58477  3.61503
          0.01547  4.57251  5.29486  0.61958  0.77255  0.48576  0.95510
     49   3.01474  4.45184  4.47173  3.89593  3.44201  4.17023  4.48830  1.79715  3.76398  1.58373  3.35060  4.13581  4.50114  2.33297  3.95524  3.47051  3.24739  1.70697  5.13000  3.96044     52 l - - -
          2.68618  4.42225  2.77519  2.73123  3.46354  2.40513  3.72494  3.29354  2.67741  2.69355  4.24690  2.90347  2.73739  3.18146  2.89801  2.37887  2.77519  2.98518  4.58477  3.61503
          0.01547  4.57251  5.29486  0.61958  0.77255  0.48576  0.95510
     50   2.77809  5.05817  2.21199  2.52146  4.32787  3.53807  3.78432  2.34331  2.58322  3.33692  4.14121  3.05436  3.96031  2.14891  3.05849  2.09672  3.01690  3.40507  5.55771  4.19775     53 s - - -
          2.68618  4.42225  2.77519  2.73123  3.46354  2.40513  3.72494  3.29354  2.67741  2.69355  4.24690  2.90347  2.73739  3.18146  2.89801  2.37887  2.77519  2.98518  4.58477  3.61503
          0.01547  4.57251  5.29486  0.61958  0.77255  0.48576  0.95510
     51   2.77799  4.75127  3.32802  2.82797  4.00515  3.61044  3.93257  2.25467  2.76305  3.03950  3.92159  3.28908  4.05346  2.07206  3.15345  1.63494  3.03999  3.07994  5.36532  4.07742     54 s - - -
          2.68618  4.42225  2.77519  2.73123  3.46354  2.40513  3.72494  3.29354  2.67741  2.69355  4.24690  2.90347  2.73739  3.18146  2.89801  2.37887  2.77519  2.98518  4.58477  3.61503
          0.01547  4.57251  5.29486  0.61958  0.77255  0.48576  0.95510
     52   1.94879  4.76711  3.29346  2.79009  4.24645  3.48189  2.23198  3.66233  2.78568  3.28931  4.11196  3.24307  3.98622  3.13193  3.21659  2.00934  2.06788  3.30054  5.54082  4.23661     55 a - - -
          2.68618  4.42225  2.77519  2.73123  3.46354  2.40513  3.72494  3.29354  2.67741  2.69355  4.24690  2.90347  2.73739  3.18146  2.89801  2.37887  2.77519  2.98518  4.58477  3.61503
          0.01547  4.57251  5.29486  0.61958  0.77255  0.48576  0.95510
     53   3.21437  5.61213  0.97411  2.59848  4.97243  3.63344  4.06925  4.50645  2.87527  3.99367  4.83240  3.15467  4.19201  3.22550  1.82839  3.14808  3.48564  4.09350  6.07202  4.68422     56 d - - -
          2.68618  4.42225  2.77519  2.73123  3.46354  2.40513  3.72494  3.29354  2.67741  2.69355  4.24690  2.90347  2.73739  3.18146  2.89801  2.37887  2.77519  2.98518  4.58477  3.61503
          0.01547  4.57251  5.29486  0.61958  0.77255  0.48576  0.95510
     54   2.87362  5.11941  3.17950  1.58662  4.39954  3.63506  3.79490  3.80605  2.43840  3.35485  2.49868  3.15040  4.03165  2.93173  1.97056  2.88326  3.09600  3.47508  5.56646  4.24887     57 e - - -
          2.68618  4.42225  2.77519  2.73123  3.46354  2.40513  3.72494  3.29354  2.67741  2.69355  4.24690  2.90347  2.73739  3.18146  2.89801  2.37887  2.77519  2.98518  4.58477  3.61503
          0.01547  4.57251  5.29486  0.61958  0.77255  0.48576  0.95510
     55   2.03232  4.47054  4.67144  4.11360  3.49908  4.22344  4.64491  1.62819  3.97572  2.20946  1.60536  4.29106  4.58185  4.18582  4.13040  3.55360  3.30786  2.21951  5.22487  4.06072     58 m - - -
          2.68618  4.42225  2.77519  2.73123  3.46354  2.40513  3.72494  3.29354  2.67741  2.69355  4.24690  2.90347  2.73739  3.18146  2.89801  2.37887  2.77519  2.98518  4.58477  3.61503
          0.01547  4.57251  5.29486  0.61958  0.77255  0.48576  0.95510
     56   2.07794  4.82452  3.17357  2.02428  4.08714  3.56618  3.85339  3.46971  2.69414  2.12624  3.96200  3.17303  3.99405  3.03633  3.13515  2.08169  2.99785  3.16983  5.40522  4.09699     59 e - - -
          2.68618  4.42225  2.77519  2.73123  3.46354  2.40513  3.72494  3.29354  2.67741  2.69355  4.24690  2.90347  2.73739  3.18146  2.89801  2.37887  2.77519  2.98518  4.58477  3.61503
          0.01547  4.57251  5.29486  0.61958  0.77255  0.48576  0.95510
     57   2.04053  4.74049  3.25202  2.05680  3.98989  3.58804  3.88553  2.19415  2.75613  3.02686  3.88513  3.22674  4.01391  3.09093  3.18530  2.12320  2.99322  3.04647  5.34263  4.05164     60 a - - -
          2.68618  4.42225  2.77519  2.73123  3.46354  2.40513  3.72494  3.29354  2.67741  2.69355  4.24690  2.90347  2.73739  3.18146  2.89801  2.37887  2.77519  2.98518  4.58477  3.61503
          0.01547  4.57251  5.29486  0.61958  0.77255  0.48576  0.95510
     58   1.52841  4.64876  3.48705  2.99087  3.99418  3.59792  4.05305  3.22184  2.92955  3.00139  3.90897  3.40574  4.08559  2.05459  3.30351  2.90637  3.04674  2.04959  5.39414  4.13231     61 a - - -
          2.68618  4.42225  2.77519  2.73123  3.46354  2.40513  3.72494  3.29354  2.67741  2.69355  4.24690  2.90347  2.73739  3.18146  2.89801  2.37887  2.77519  2.98518  4.58477  3.61503
          0.01547  4.57251  5.29486  0.61958  0.77255  0.48576  0.95510
     59   2.89029  4.65826  3.74336  3.15368  3.80450  3.79220  4.03247  3.10463  2.78254  1.53682  3.72904  3.53877  4.19410  3.30703  1.99076  3.08546  2.12636  2.90780  5.23865  4.01701     62 l - - -
          2.68618  4.42225  2.77519  2.73123  3.46354  2.40513  3.72494  3.29354  2.67741  2.69355  4.24690  2.90347  2.73739  3.18146  2.89801  2.37887  2.77519  2.98518  4.58477  3.61503
          0.01547  4.57251  5.29486  0.61958  0.77255  0.48576  0.95510
     60   2.02100  4.84364  2.10135  2.67180  2.49267  3.54206  3.87343  3.54677  2.73233  3.18374  4.02011  3.16773  3.99285  3.05646  3.18576  2.08662  3.01004  3.23083  5.44277  4.11724     63 a - - -
          2.68618  4.42225  2.77519  2.73123  3.46354  2.40513  3.72494  3.29354  2.67741  2.69355  4.24690  2.90347  2.73739  3.18146  2.89801  2.37887  2.77519  2.98518  4.58477  3.61503
          0.01547  4.57251  5.29486  0.61958  0.77255  0.48576  0.95510
     61   2.75478  4.51634  3.57476  3.02261  3.66738  3.70170  3.97994  2.98338  2.94971  1.94333  3.62073  3.43655  4.09886  2.26862  3.30416  2.17372  2.99590  2.06078  5.11404  3.87226     64 l - - -
          2.68618  4.42225  2.77519  2.73123  3.46354  2.40513  3.72494  3.29354  2.67741  2.69355  4.24690  2.90347  2.73739  3.18146  2.89801  2.37887  2.77519  2.98518  4.58477  3.61503
          0.01547  4.57251  5.29486  0.61958  0.77255  0.48576  0.95510
     62   3.63048  4.90817  5.29195  4.82812  1.00467  4.80532  4.68811  1.58102  4.67201  2.02783  3.42206  4.83234  5.05448  4.70057  4.70146  4.19182  3.86820  2.53911  4.86780  3.35316     65 f - - -
          2.68618  4.42225  2.77519  2.73123  3.46354  2.40513  3.72494  3.29354  2.67741  2.69355  4.24690  2.90347  2.73739  3.18146  2.89801  2.37887  2.77519  2.98518  4.58477  3.61503
          0.01547  4.57251  5.29486  0.61958  0.77255  0.48576  0.95510
     63   1.93843  4.62708  3.44602  2.89239  3.88407  3.61010  3.93462  2.26955  2.80928  2.93228  3.80353  3.33046  4.04121  3.17475  2.21476  2.09704  2.98745  2.96447  5.26313  4.00150     66 a - - -
          2.68618  4.42225  2.77519  2.73123  3.46354  2.40513  3.72494  3.29354  2.67741  2.69355  4.24690  2.90347  2.73739  3.18146  2.89801  2.37887  2.77519  2.98518  4.58477  3.61503
          0.01547  4.57251  5.29486  0.61958  0.77255  0.48576  0.95510
     64   3.01579  5.47926  2.65035  1.75773  4.86295  3.51613  3.94733  4.35829  2.81898  3.85940  4.65806  1.50812  4.06155  3.08801  3.33878  1.86698  3.29086  3.92470  6.01182  4.57087     67 n - - -
          2.68618  4.42225  2.77519  2.73123  3.46354  2.40513  3.72494  3.29354  2.67741  2.69355  4.24690  2.90347  2.73739  3.18146  2.89801  2.37887  2.77519  2.98518  4.58477  3.61503
          0.01547  4.57251  5.29486  0.61958  0.77255  0.48576  0.95510
     65   3.27402  5.41872  3.49101  3.01450  4.89327  3.84438  3.98126  4.36157  2.34634  3.80806  4.67075  1.87936  4.29633  3.12783  0.96549  3.27338  3.49875  3.99688  5.81263  4.58642     68 r - - -
          2.68618  4.42225  2.77519  2.73123  3.46354  2.40513  3.72494  3.29354  2.67741  2.69355  4.24690  2.90347  2.73739  3.18146  2.89801  2.37887  2.77519  2.98518  4.58477  3.61503
          0.01547  4.57251  5.29486  0.61958  0.77255  0.48576  0.95510
     66   3.24324  5.50267  3.55702  2.92184  4.98288  3.87730  3.84226  4.34475  1.59618  3.74580  4.57719  1.97510  4.24377  2.96058  1.32548  3.20981  3.41511  3.98318  5.76971  4.56325     69 r - - -
          2.68618  4.42225  2.77519  2.73123  3.46354  2.40513  3.72494  3.29354  2.67741  2.69355  4.24690  2.90347  2.73739  3.18146  2.89801  2.37887  2.77519  2.98518  4.58477  3.61503
          0.01547  4.57251  5.29486  0.61958  0.77255  0.48576  0.95510
     67   1.86881  5.69608  1.32048  1.69318  5.02033  3.51874  4.00093  4.52617  2.95755  4.01787  4.83266  2.98419  4.10104  3.14968  3.53480  3.03838  3.41237  4.08739  6.17514  4.68598     70 d - - -
          2.68618  4.42225  2.77519  2.73123  3.46354  2.40513  3.72494  3.29354  2.67741  2.69355  4.24690  2.90347  2.73739  3.18146  2.89801  2.37887  2.77519  2.98518  4.58477  3.61503
          0.01547  4.57251  5.29486  0.61958  0.77255  0.48576  0.95510
     68   3.62707  4.96380  4.95109  4.50321  2.81168  4.63573  4.34534  2.91261  4.27391  0.77239  3.50190  4.54274  4.92215  4.41813  4.35716  4.01059  3.85499  2.98508  4.57570  1.81855     71 l - - -
          2.68618  4.42225  2.77519  2.73123  3.46354  2.40513  3.72494  3.29354  2.67741  2.69355  4.24690  2.90347  2.73739  3.18146  2.89801  2.37887  2.77519  2.98518  4.58477  3.61503
          0.01547  4.57251  5.29486  0.61958  0.77255  0.48576  0.95510
     69   2.94641  5.41646  2.75454  1.43298  4.75880  3.53404  3.85737  4.24025  2.64638  3.73296  4.51641  3.01408  4.02269  1.95465  3.12852  2.02366  3.19673  3.82013  5.87645  4.46035     72 e - - -
          2.68618  4.42225  2.77519  2.73123  3.46354  2.40513  3.72494  3.29354  2.67741  2.69355  4.24690  2.90347  2.73739  3.18146  2.89801  2.37887  2.77519  2.98518  4.58477  3.61503
          0.01547  4.57251  5.29486  0.61958  0.77255  0.48576  0.95510
     70   2.87235  4.97252  3.32013  2.77485  4.25956  3.65600  3.86223  3.64552  1.49440  2.20236  4.10738  3.24983  4.07139  3.02811  2.85475  1.97545  3.11055  3.34151  5.49312  4.20313     73 k - - -
          2.68618  4.42225  2.77519  2.73123  3.46354  2.40513  3.72494  3.29354  2.67741  2.69355  4.24690  2.90347  2.73739  3.18146  2.89801  2.37887  2.77519  2.98518  4.58477  3.61503
          0.01547  4.57251  5.29486  0.61958  0.77255  0.48576  0.95510
     71   2.82141  5.20399  2.22932  2.53528  4.52680  3.57748  3.74099  3.97039  1.87437  2.40645  4.25960  3.06299  3.97248  2.85596  2.02143  2.80178  3.04546  3.58460  5.63092  4.27434     74 k - - -
          2.68618  4.42225  2.77519  2.73123  3.46354  2.40513  3.72494  3.29354  2.67741  2.69355  4.24690  2.90347  2.73739  3.18146  2.89801  2.37887  2.77519  2.98518  4.58477  3.61503
          0.01547  4.57251  5.29486  0.61958  0.77255  0.48576  0.95510
     72   1.85918  4.96920  3.22278  2.74131  4.54413  3.51095  3.92765  3.96879  1.48253  3.53438  4.33366  3.21162  4.01371  3.07057  3.02115  1.96147  3.07665  3.55509  5.71383  4.39513     75 k - - -
          2.68618  4.42225  2.77519  2.73123  3.46354  2.40513  3.72494  3.29354  2.67741  2.69355  4.24690  2.90347  2.73739  3.18146  2.89801  2.37887  2.77519  2.98518  4.58477  3.61503
          0.01547  4.57251  5.29486  0.61958  0.77255  0.48576  0.95510
     73   2.70860  4.71762  3.37704  2.84428  4.11032  2.31550  3.94769  3.49634  2.77048  3.15236  3.99605  3.28668  4.01257  3.14756  2.17008  2.01063  2.99943  2.06187  5.43369  4.15294     76 s - - -
          2.68618  4.42225  2.77519  2.73123  3.46354  2.40513  3.72494  3.29354  2.67741  2.69355  4.24690  2.90347  2.73739  3.18146  2.89801  2.37887  2.77519  2.98518  4.58477  3.61503
          0.01547  4.57251  5.29486  0.61958  0.77255  0.48576  0.95510
     74   2.91501  5.23874  3.09396  2.62912  4.64883  3.60679  3.83079  4.07973  1.39048  3.59000  4.38634  2.12129  4.04619  2.95629  2.82377  2.90284  2.16771  3.68839  5.72538  4.39248     77 k - - -
          2.68618  4.42225  2.77519  2.73123  3.46354  2.40513  3.72494  3.29354  2.67741  2.69355  4.24690  2.90347  2.73739  3.18146  2.89801  2.37887  2.77519  2.98518  4.58477  3.61503
          0.01547  4.57251  5.29486  0.61958  0.77255  0.48576  0.95510
     75   3.10021  4.81032  3.71602  3.39793  3.67316  3.89769  4.33389  3.09545  3.31953  0.92381  3.80549  2.11470  4.39644  3.71769  3.59646  3.32326  3.39532  2.97621  5.28983  3.94921     78 l - - -
          2.68618  4.42225  2.77519  2.73123  3.46354  2.40513  3.72494  3.29354  2.67741  2.69355  4.24690  2.90347  2.73739  3.18146  2.89801  2.37887  2.77519  2.98518  4.58477  3.61503
          0.01547  4.57251  5.29486  0.61958  0.77255  0.48576  0.95510
     76   2.60230  4.55847  3.83186  3.67819  5.00064  1.63678  4.81123  4.51432  3.86797  4.16821  4.95948  3.75620  4.08644  4.10039  4.15144  0.78030  3.13722  3.78600  6.30058  5.11877     79 s - - -
          2.68618  4.42225  2.77519  2.73123  3.46354  2.40513  3.72494  3.29354  2.67741  2.69355  4.24690  2.90347  2.73739  3.18146  2.89801  2.37887  2.77519  2.98518  4.58477  3.61503
          0.01547  4.57251  5.29486  0.61958  0.77255  0.48576  0.95510
     77   3.32227  6.03070  1.21061  1.52344  5.30388  3.52519  4.09752  4.86606  3.16440  4.31140  5.16284  1.83691  4.16848  3.26200  3.81170  3.17253  3.61614  4.39619  6.45433  4.88692     80 d - - -
          2.68618  4.42225  2.77519  2.73123  3.46354  2.40513  3.72494  3.29354  2.67741  2.69355  4.24690  2.90347  2.73739  3.18146  2.89801  2.37887  2.77519  2.98518  4.58477  3.61503
          0.01547  4.57251  5.29486  0.61958  0.77255  0.48576  0.95510
     78   2.79777  4.60815  3.87694  3.49332  3.93401  3.59466  4.40735  3.30054  3.40626  1.74194  4.01739  3.74182  4.21502  3.76126  3.69107  1.01891  3.18773  3.05946  5.46951  4.16833     81 s - - -
          2.68618  4.42225  2.77519  2.73123  3.46354  2.40513  3.72494  3.29354  2.67741  2.69355  4.24690  2.90347  2.73739  3.18146  2.89801  2.37887  2.77519  2.98518  4.58477  3.61503
          0.01547  4.57251  5.29486  0.61958  0.77255  0.48576  0.95510
     79   3.52136  5.05942  4.27734  3.81633  1.65406  4.34523  3.84097  3.59728  3.70502  3.05114  4.15916  3.99617  4.69397  1.46318  3.95493  3.64594  3.74565  3.43765  4.16991  1.55088     82 q - - -
          2.68618  4.42225  2.77519  2.73123  3.46354  2.40513  3.72494  3.29354  2.67741  2.69355  4.24690  2.90347  2.73739  3.18146  2.89801  2.37887  2.77519  2.98518  4.58477  3.61503
          0.01547  4.57251  5.29486  0.61958  0.77255  0.48576  0.95510
     80   2.05034  5.34711  2.80228  1.45817  4.68875  3.53621  3.84648  4.15262  2.62671  3.66420  4.45216  3.02649  4.01378  1.96969  3.10137  2.87508  3.16571  3.74649  5.82282  4.42080     83 e - - -
          2.68618  4.42225  2.77519  2.73123  3.46354  2.40513  3.72494  3.29354  2.67741  2.69355  4.24690  2.90347  2.73739  3.18146  2.89801  2.37887  2.77519  2.98518  4.58477  3.61503
          0.01547  4.57251  5.29486  0.61958  0.77255  0.48576  0.95510
     81   3.35534  5.16004  4.12915  3.43326  4.15097  4.07754  4.11918  3.53642  2.49688  1.74391  4.10148  3.77082  4.45804  3.33328  0.97035  3.48444  3.55862  3.41101  5.50936  4.28773     84 r - - -
          2.68618  4.42225  2.77519  2.73123  3.46354  2.40513  3.72494  3.29354  2.67741  2.69355  4.24690  2.90347  2.73739  3.18146  2.89801  2.37887  2.77519  2.98518  4.58477  3.61503
          0.01547  4.57251  5.29486  0.61958  0.77255  0.48576  0.95510
     82   3.50792  4.73158  5.51064  4.99931  3.79192  5.01894  5.57288  1.45823  4.90429  1.49148  3.55543  5.15512  5.22249  5.05855  5.01052  4.41799  3.75424  1.04305  5.85947  4.72014     85 v - - -
          2.68618  4.42225  2.77519  2.73123  3.46354  2.40513  3.72494  3.29354  2.67741  2.69355  4.24690  2.90347  2.73739  3.18146  2.89801  2.37887  2.77519  2.98518  4.58477  3.61503
          0.01547  4.57251  5.29486  0.61958  0.77255  0.48576  0.95510
     83   2.93407  4.44594  4.29297  3.73554  3.38986  3.99697  4.35921  2.66187  3.59611  1.30631  2.04577  3.98084  4.37786  3.84900  3.80169  2.15900  3.18402  2.57265  5.05010  3.86830     86 l - - -
          2.68618  4.42225  2.77519  2.73123  3.46354  2.40513  3.72494  3.29354  2.67741  2.69355  4.24690  2.90347  2.73739  3.18146  2.89801  2.37887  2.77519  2.98518  4.58477  3.61503
          0.01547  4.57251  5.29486  0.61958  0.77255  0.48576  0.95510
     84   3.10254  5.65439  1.36066  1.69620  4.97155  3.51969  3.97443  4.47211  2.90674  3.96557  4.77363  2.98360  4.08619  3.11895  3.47151  3.01216  1.95499  4.03837  6.12228  4.64398     87 d - - -
          2.68618  4.42225  2.77519  2.73123  3.46354  2.40513  3.72494  3.29354  2.67741  2.69355  4.24690  2.90347  2.73739  3.18146  2.89801  2.37887  2.77519  2.98518  4.58477  3.61503
          0.01547  4.57251  5.29486  0.61958  0.77255  0.48576  0.95510
     85   2.90611  5.09769  1.36882  2.63170  4.55344  2.15704  4.04157  3.89653  2.96112  3.58095  4.42703  3.15192  4.07407  3.21702  3.45692  2.93394  3.21645  2.13589  5.83492  4.46787     88 d - - -
          2.68618  4.42225  2.77519  2.73123  3.46354  2.40513  3.72494  3.29354  2.67741  2.69355  4.24690  2.90347  2.73739  3.18146  2.89801  2.37887  2.77519  2.98518  4.58477  3.61503
          0.01547  4.57251  5.29486  0.61958  0.77255  0.48576  0.95510
     86   3.19585  5.68138  2.65198  0.99019  4.99966  3.59520  4.00404  4.50614  2.80425  3.97606  4.81318  3.06965  4.15322  1.84808  3.25529  3.10857  3.45710  4.09430  6.09462  4.67095     89 e - - -
          2.68618  4.42225  2.77519  2.73123  3.46354  2.40513  3.72494  3.29354  2.67741  2.69355  4.24690  2.90347  2.73739  3.18146  2.89801  2.37887  2.77519  2.98518  4.58477  3.61503
          0.01547  4.57251  5.29486  0.61958  0.77255  0.48576  0.95510
     87   1.97754  5.67169  1.67368  1.31006  4.99502  3.51773  3.98007  4.50053  2.91847  3.98881  4.79633  2.98164  4.08851  3.12463  3.48819  3.01654  3.38292  4.06092  6.14244  4.65864     90 e - - -
          2.68618  4.42225  2.77519  2.73123  3.46354  2.40513  3.72494  3.29354  2.67741  2.69355  4.24690  2.90347  2.73739  3.18146  2.89801  2.37887  2.77519  2.98518  4.58477  3.61503
          0.01547  4.57251  5.29486  0.61958  0.77255  0.48576  0.95510
     88   2.77347  5.04657  2.23072  2.52886  4.30880  3.54366  3.77888  3.73126  2.57005  2.31824  4.12185  3.05984  3.95952  2.16884  3.03997  2.78372  2.11381  3.38934  5.54171  4.18564     91 t - - -
          2.68618  4.42225  2.77519  2.73123  3.46354  2.40513  3.72494  3.29354  2.67741  2.69355  4.24690  2.90347  2.73739  3.18146  2.89801  2.37887  2.77519  2.98518  4.58477  3.61503
          0.01547  4.57251  5.29486  0.61958  0.77255  0.48576  0.95510
     89   2.77073  4.93584  3.06345  1.97845  4.26956  2.20520  3.86819  3.66868  2.69754  3.29324  4.11712  3.13371  2.42251  3.03126  3.15626  2.81519  3.03515  2.26343  5.54440  4.21209     92 e - - -
          2.68618  4.42225  2.77519  2.73123  3.46354  2.40513  3.72494  3.29354  2.67741  2.69355  4.24690  2.90347  2.73739  3.18146  2.89801  2.37887  2.77519  2.98518  4.58477  3.61503
          0.01547  4.57251  5.29486  0.61958  0.77255  0.48576  0.95510
     90   2.79160  4.65303  3.45552  2.89496  3.81356  3.69818  3.91274  2.25101  2.05176  2.01144  3.73795  2.31607  4.08192  3.15978  3.12144  2.94351  3.02062  2.88547  5.20929  3.95084     93 l - - -
          2.68618  4.42225  2.77519  2.73123  3.46354  2.40513  3.72494  3.29354  2.67741  2.69355  4.24690  2.90347  2.73739  3.18146  2.89801  2.37887  2.77519  2.98518  4.58477  3.61503
          0.19894  4.57251  1.77155  0.61958  0.77255  0.48576  0.95510
     91   1.86468  5.35082  1.63280  2.37214  4.76866  3.40916  3.89241  4.25450  2.80908  3.77923  4.58627  1.90990  3.97570  3.04086  3.35094  2.87104  3.21221  3.82111  5.94766  4.50349     94 d - - -
          2.68618  4.42225  2.77519  2.73123  3.46354  2.40513  3.72494  3.29354  2.67741  2.69355  4.24690  2.90347  2.73739  3.18146  2.89801  2.37887  2.77519  2.98518  4.58477  3.61503
          0.01855  4.39212  5.11447  0.61958  0.77255  0.75083  0.63861
     92   2.92149  5.28482  2.97478  2.54089  4.59875  3.57289  2.26407  4.08125  1.70206  3.56184  4.36449  1.92671  4.00197  2.87224  2.69108  2.88761  3.14284  3.69783  5.65475  4.31068     95 k - - -
          2.68618  4.42225  2.77519  2.73123  3.46354  2.40513  3.72494  3.29354  2.67741  2.69355  4.24690  2.90347  2.73739  3.18146  2.89801  2.37887  2.77519  2.98518  4.58477  3.61503
          0.01855  4.39212  5.11447  0.61958  0.77255  0.75083  0.63861
     93   1.88954  5.13236  3.07450  2.57436  4.50118  3.55517  3.74136  3.91938  1.76558  3.44250  4.24846  3.08025  3.97541  1.98701  2.70764  2.83506  3.07120  3.55070  5.59418  4.27496     96 k - - -
          2.68618  4.42225  2.77519  2.73123  3.46354  2.40513  3.72494  3.29354  2.67741  2.69355  4.24690  2.90347  2.73739  3.18146  2.89801  2.37887  2.77519  2.98518  4.58477  3.61503
          0.01855  4.39212  5.11447  0.61958  0.77255  0.75083  0.63861
     94   1.71832  4.46508  4.49159  4.04927  3.78025  4.01086  4.78755  1.12009  3.94298  2.47863  3.65797  4.21468  4.51880  4.22963  4.15552  3.41506  3.28453  2.02199  5.52694  4.31830     97 i - - -
          2.68618  4.42225  2.77519  2.73123  3.46354  2.40513  3.72494  3.29354  2.67741  2.69355  4.24690  2.90347  2.73739  3.18146  2.89801  2.37887  2.77519  2.98518  4.58477  3.61503
          0.01855  4.39212  5.11447  0.61958  0.77255  0.75083  0.63861
     95   2.95610  4.52397  4.05387  3.47589  2.05570  3.96374  4.08991  2.77339  3.21895  1.61246  3.38118  3.78177  4.31304  3.59276  1.98767  3.25392  3.18363  2.68714  4.80524  3.43499     98 l - - -
          2.68618  4.42225  2.77519  2.73123  3.46354  2.40513  3.72494  3.29354  2.67741  2.69355  4.24690  2.90347  2.73739  3.18146  2.89801  2.37887  2.77519  2.98518  4.58477  3.61503
          0.01855  4.39212  5.11447  0.61958  0.77255  0.75083  0.63861
     96   2.77524  5.03836  2.07491  2.48679  4.32120  3.49675  3.76574  3.66635  1.87517  3.31333  4.13806  3.01829  3.93799  2.91031  3.00436  2.78299  3.01775  2.10108  5.55113  4.19393     99 k - - -
          2.68618  4.42225  2.77519  2.73123  3.46354  2.40513  3.72494  3.29354  2.67741  2.69355  4.24690  2.90347  2.73739  3.18146  2.89801  2.37887  2.77519  2.98518  4.58477  3.61503
          0.01855  4.39212  5.11447  0.61958  0.77255  0.75083  0.63861
     97   3.79925  5.12419  5.02624  4.69774  3.42622  4.63957  5.19788  2.68253  4.46549  0.42591  3.33691  4.92743  5.00399  4.70159  4.54414  4.32145  4.07906  2.84898  5.46011  4.29422    100 L - - -
          2.68618  4.42225  2.77519  2.73123  3.46354  2.40513  3.72494  3.29354  2.67741  2.69355  4.24690  2.90347  2.73739  3.18146  2.89801  2.37887  2.77519  2.98518  4.58477  3.61503
          0.01855  4.39212  5.11447  0.61958  0.77255  0.75083  0.63861
     98   3.00855  5.03093  3.57009  2.89993  4.32349  3.76899  3.78865  2.14576  1.64026  3.23089  4.11153  3.32569  4.12885  2.94979  1.66264  3.06520  3.19951  3.36019  5.44057  4.22507    101 k - - -
          2.68618  4.42225  2.77519  2.73123  3.46354  2.40513  3.72494  3.29354  2.67741  2.69355  4.24690  2.90347  2.73739  3.18146  2.89801  2.37887  2.77519  2.98518  4.58477  3.61503
          0.01855  4.39212  5.11447  0.61958  0.77255  0.75083  0.63861
     99   2.98069  5.24265  3.33473  2.72770  4.67388  3.67780  3.74056  4.06671  1.52818  3.53303  4.34921  3.19511  4.06423  2.86295  1.77237  1.96063  3.18451  3.70067  5.61911  4.36316    102 k - - -
          2.68618  4.42225  2.77519  2.73123  3.46354  2.40513  3.72494  3.29354  2.67741  2.69355  4.24690  2.90347  2.73739  3.18146  2.89801  2.37887  2.77519  2.98518  4.58477  3.61503
          0.01855  4.39212  5.11447  0.61958  0.77255  0.75083  0.63861
    100   2.74336  4.66664  3.39511  2.85261  3.95840  3.59768  3.89880  3.12832  1.81975  2.94617  3.84576  3.29435  4.02999  3.11353  3.01550  2.87756  2.07992  1.99013  5.31606  4.05339    103 k - - -
          2.68618  4.42225  2.77519  2.73123  3.46354  2.40513  3.72494  3.29354  2.67741  2.69355  4.24690  2.90347  2.73739  3.18146  2.89801  2.37887  2.77519  2.98518  4.58477  3.61503
          0.01855  4.39212  5.11447  0.61958  0.77255  0.75083  0.63861
    101   3.11913  4.74693  3.89777  3.44219  3.15160  3.97986  2.04086  3.03172  3.15371  1.13240  3.63391  3.76758  4.38142  3.60714  3.39411  3.34697  3.36205  2.94639  4.78494  3.30215    104 l - - -
          2.68618  4.42225  2.77519  2.73123  3.46354  2.40513  3.72494  3.29354  2.67741  2.69355  4.24690  2.90347  2.73739  3.18146  2.89801  2.37887  2.77519  2.98518  4.58477  3.61503
          0.01855  4.39212  5.11447  0.61958  0.77255  0.75083  0.63861
    102   2.75914  4.77240  3.26409  2.74108  4.04141  2.23292  3.82507  3.41332  1.88300  3.05357  2.19845  3.20619  3.99541  3.01801  2.90669  2.84816  3.00617  3.12896  5.34078  4.06440    105 k - - -
          2.68618  4.42225  2.77519  2.73123  3.46354  2.40513  3.72494  3.29354  2.67741  2.69355  4.24690  2.90347  2.73739  3.18146  2.89801  2.37887  2.77519  2.98518  4.58477  3.61503
          0.01855  4.39212  5.11447  0.61958  0.77255  0.75083  0.63861
    103   2.96603  5.46697  1.74350  2.34123  4.81260  2.02223  3.86686  4.31689  2.76356  3.81132  4.61431  2.91199  3.98245  1.80423  3.30135  2.89234  3.23767  3.88478  5.96173  4.50667    106 d - - -
          2.68618  4.42225  2.77519  2.73123  3.46354  2.40513  3.72494  3.29354  2.67741  2.69355  4.24690  2.90347  2.73739  3.18146  2.89801  2.37887  2.77519  2.98518  4.58477  3.61503
          0.01855  4.39212  5.11447  0.61958  0.77255  0.75083  0.63861
    104   1.86468  5.35082  1.63280  2.37214  4.76866  3.40916  3.89241  4.25450  2.80908  3.77923  4.58627  1.90990  3.97570  3.04086  3.35094  2.87104  3.21221  3.82111  5.94766  4.50349    107 d - - -
          2.68618  4.42225  2.77519  2.73123  3.46354  2.40513  3.72494  3.29354  2.67741  2.69355  4.24690  2.90347  2.73739  3.18146  2.89801  2.37887  2.77519  2.98518  4.58477  3.61503
          0.01855  4.39212  5.11447  0.61958  0.77255  0.75083  0.63861
    105   3.04157  4.97450  1.71682  2.82853  3.92515  3.68949  4.12465  3.23040  3.11046  1.26302  3.93849  3.33494  4.19981  3.37935  3.54096  3.14166  3.31497  3.08102  5.47297  4.13685    108 l - - -
          2.68626  4.42233  2.77528  2.73132  3.46362  2.40521  3.72503  3.29362  2.67749  2.69300  4.24698  2.90355  2.73682  3.18155  2.89809  2.37895  2.77528  2.98527  4.58485  3.61511
          0.53146  1.59446  1.56430  0.67411  0.71255  0.75083  0.63861
    106   2.79347  5.08956  1.57454  2.35226  4.63299  3.26563  3.88816  4.13797  2.85350  3.70400  4.53812  2.89061  3.88604  3.06210  3.38284  1.54662  3.13058  3.69106  5.86426  4.43777    111 s - - -
          2.68618  4.42225  2.77519  2.73123  3.46354  2.40513  3.72494  3.29354  2.67741  2.69355  4.24690  2.90347  2.73739  3.18146  2.89801  2.37887  2.77519  2.98518  4.58477  3.61503
          0.02334  4.16494  4.88729  0.61958  0.77255  0.55520  0.85322
    107   2.81146  5.17538  2.93275  1.82451  4.53856  3.50540  3.73463  3.98526  2.41002  3.49602  4.28467  3.01382  3.94166  2.85811  2.01763  1.88723  3.04946  3.59292  5.64193  4.28523    112 e - - -
          2.68618  4.42225  2.77519  2.73123  3.46354  2.40513  3.72494  3.29354  2.67741  2.69355  4.24690  2.90347  2.73739  3.18146  2.89801  2.37887  2.77519  2.98518  4.58477  3.61503
          0.01855  4.39212  5.11447  0.61958  0.77255  0.34982  1.22016
    108   3.03002  5.54012  1.40944  2.42592  4.88793  3.51538  3.93685  4.39430  2.82213  3.88403  4.67912  2.99576  4.05854  2.02430  3.35909  1.87243  3.29910  3.95734  6.03139  4.57481    113 d - - -
          2.68618  4.42225  2.77519  2.73123  3.46354  2.40513  3.72494  3.29354  2.67741  2.69355  4.24690  2.90347  2.73739  3.18146  2.89801  2.37887  2.77519  2.98518  4.58477  3.61503
          0.01547  4.57251  5.29486  0.61958  0.77255  0.48576  0.95510
    109   3.53802  5.10519  1.92134  3.71549  1.21196  4.31151  3.84046  3.66336  3.76176  3.13201  4.23244  3.93995  4.68561  3.92813  4.04433  3.63838  3.76867  3.49112  4.17656  1.64253    114 f - - -
          2.68618  4.42225  2.77519  2.73123  3.46354  2.40513  3.72494  3.29354  2.67741  2.69355  4.24690  2.90347  2.73739  3.18146  2.89801  2.37887  2.77519  2.98518  4.58477  3.61503
          0.01547  4.57251  5.29486  0.61958  0.77255  0.48576  0.95510
    110   3.84020  5.06198  5.66962  5.13444  3.39940  5.23038  5.57726  1.62496  4.97408  0.64546  3.15807  5.35858  5.30165  4.95772  4.99045  4.64567  4.06004  2.45776  5.62738  4.61034    115 L - - -
          2.68618  4.42225  2.77519  2.73123  3.46354  2.40513  3.72494  3.29354  2.67741  2.69355  4.24690  2.90347  2.73739  3.18146  2.89801  2.37887  2.77519  2.98518  4.58477  3.61503
          0.01547  4.57251  5.29486  0.61958  0.77255  0.48576  0.95510
    111   2.80781  5.27638  2.20516  2.46958  4.62468  3.53762  3.73406  4.09485  1.83289  3.57505  4.33154  3.01139  3.94820  2.84008  2.13286  2.09025  3.03829  3.67226  5.70332  4.31362    116 k - - -
          2.68618  4.42225  2.77519  2.73123  3.46354  2.40513  3.72494  3.29354  2.67741  2.69355  4.24690  2.90347  2.73739  3.18146  2.89801  2.37887  2.77519  2.98518  4.58477  3.61503
          0.01547  4.57251  5.29486  0.61958  0.77255  0.48576  0.95510
    112   3.34468  5.55885  3.75985  3.03450  5.07694  3.96299  3.85022  4.40498  1.54261  3.77794  4.62342  3.44631  4.30516  1.36902  1.67518  3.30975  3.49339  4.05734  5.77561  4.61216    117 q - - -
          2.68618  4.42225  2.77519  2.73123  3.46354  2.40513  3.72494  3.29354  2.67741  2.69355  4.24690  2.90347  2.73739  3.18146  2.89801  2.37887  2.77519  2.98518  4.58477  3.61503
          0.01547  4.57251  5.29486  0.61958  0.77255  0.48576  0.95510
    113   1.99374  4.50224  4.76077  4.23316  3.69689  4.27844  4.82554  2.18687  4.11117  1.74452  3.57863  4.39767  4.67388  4.34592  4.28433  3.63455  3.36661  1.12784  5.43555  4.24732    118 v - - -
          2.68618  4.42225  2.77519  2.73123  3.46354  2.40513  3.72494  3.29354  2.67741  2.69355  4.24690  2.90347  2.73739  3.18146  2.89801  2.37887  2.77519  2.98518  4.58477  3.61503
          0.01547  4.57251  5.29486  0.61958  0.77255  0.48576  0.95510
    114   2.94715  5.11207  3.38465  2.77121  4.41140  3.71920  3.80875  3.79967  1.80563  2.12379  4.18709  3.24752  2.43020  2.95232  1.94268  2.97233  3.15518  3.48314  5.53707  4.26611    119 k - - -
          2.68618  4.42225  2.77519  2.73123  3.46354  2.40513  3.72494  3.29354  2.67741  2.69355  4.24690  2.90347  2.73739  3.18146  2.89801  2.37887  2.77519  2.98518  4.58477  3.61503
          0.01547  4.57251  5.29486  0.61958  0.77255  0.48576  0.95510
    115   2.85276  5.36320  1.96651  1.85961  4.69577  3.51106  3.78147  4.18298  2.56260  3.66414  4.42289  2.97722  3.96244  2.89370  2.19751  2.04517  3.09363  3.75042  5.80108  4.37800    120 e - - -
          2.68618  4.42225  2.77519  2.73123  3.46354  2.40513  3.72494  3.29354  2.67741  2.69355  4.24690  2.90347  2.73739  3.18146  2.89801  2.37887  2.77519  2.98518  4.58477  3.61503
          0.01547  4.57251  5.29486  0.61958  0.77255  0.48576  0.95510
    116   3.70050  5.02312  4.93291  4.52246  2.64346  4.63790  4.15885  3.10223  4.28998  1.13010  3.71451  4.48586  4.94311  4.41853  4.36616  4.01503  3.92973  3.12681  4.36209  1.16878    121 l - - -
          2.68618  4.42225  2.77519  2.73123  3.46354  2.40513  3.72494  3.29354  2.67741  2.69355  4.24690  2.90347  2.73739  3.18146  2.89801  2.37887  2.77519  2.98518  4.58477  3.61503
          0.01547  4.57251  5.29486  0.61958  0.77255  0.48576  0.95510
    117   2.81422  4.66786  3.35917  2.07584  1.79757  3.67262  3.97473  3.17853  2.94190  2.87023  3.79025  3.36286  4.10642  3.26297  3.33051  2.96764  2.03265  2.94279  5.18561  3.86426    122 f - - -
          2.68618  4.42225  2.77519  2.73123  3.46354  2.40513  3.72494  3.29354  2.67741  2.69355  4.24690  2.90347  2.73739  3.18146  2.89801  2.37887  2.77519  2.98518  4.58477  3.61503
          0.01547  4.57251  5.29486  0.61958  0.77255  0.48576  0.95510
    118   2.85654  5.36007  1.97834  2.43195  4.69515  3.52086  3.77774  4.17872  1.94304  3.65772  4.41764  2.98704  2.43652  2.10154  3.02479  2.80614  3.09492  3.74855  5.79105  4.37551    123 k - - -
          2.68618  4.42225  2.77519  2.73123  3.46354  2.40513  3.72494  3.29354  2.67741  2.69355  4.24690  2.90347  2.73739  3.18146  2.89801  2.37887  2.77519  2.98518  4.58477  3.61503
          0.01547  4.57251  5.29486  0.61958  0.77255  0.48576  0.95510
    119   3.07559  5.59585  1.37759  2.43480  4.94953  1.99982  3.96048  4.45338  1.91230  3.93622  4.73715  3.00627  4.08169  3.10081  3.37033  2.99623  3.34523  4.01450  6.07701  4.62150    124 d - - -
          2.68618  4.42225  2.77519  2.73123  3.46354  2.40513  3.72494  3.29354  2.67741  2.69355  4.24690  2.90347  2.73739  3.18146  2.89801  2.37887  2.77519  2.98518  4.58477  3.61503
          0.01547  4.57251  5.29486  0.61958  0.77255  0.48576  0.95510
    120   3.05128  5.55074  1.73369  2.43645  4.88502  3.52672  3.94833  4.38915  2.83161  3.88281  4.68529  3.00627  1.65341  2.01715  3.36164  2.97879  3.31907  3.96103  6.03185  4.58109    125 p - - -
          2.68618  4.42225  2.77519  2.73123  3.46354  2.40513  3.72494  3.29354  2.67741  2.69355  4.24690  2.90347  2.73739  3.18146  2.89801  2.37887  2.77519  2.98518  4.58477  3.61503
          0.01547  4.57251  5.29486  0.61958  0.77255  0.48576  0.95510
    121   1.64817  4.71005  3.37579  3.04069  4.68924  3.35465  4.27205  4.14070  3.15929  3.75480  4.55084  1.99504  4.02099  3.46196  3.57400  1.31877  3.07308  3.60965  5.95319  4.66227    126 s - - -
          2.68618  4.42225  2.77519  2.73123  3.46354  2.40513  3.72494  3.29354  2.67741  2.69355  4.24690  2.90347  2.73739  3.18146  2.89801  2.37887  2.77519  2.98518  4.58477  3.61503
          0.19894  4.57251  1.77155  0.61958  0.77255  0.48576  0.95510
    122   1.63781  5.19386  1.16745  2.51119  4.80273  3.39065  4.06990  4.21702  3.06567  3.84629  4.70368  3.04516  4.03087  3.25121  3.60140  2.93001  3.28696  3.78437  6.04465  4.63216    127 d - - -
          2.68618  4.42225  2.77519  2.73123  3.46354  2.40513  3.72494  3.29354  2.67741  2.69355  4.24690  2.90347  2.73739  3.18146  2.89801  2.37887  2.77519  2.98518  4.58477  3.61503
          0.01855  4.39212  5.11447  0.61958  0.77255  0.75083  0.63861
    123   2.93648  5.08264  3.32178  2.73813  4.34870  3.68005  3.76156  3.73635  1.60429  2.09478  4.13895  3.20827  4.06027  2.00862  2.56566  2.96067  3.14112  3.44099  5.48299  4.21715    128 k - - -
          2.68618  4.42225  2.77519  2.73123  3.46354  2.40513  3.72494  3.29354  2.67741  2.69355  4.24690  2.90347  2.73739  3.18146  2.89801  2.37887  2.77519  2.98518  4.58477  3.61503
          0.01855  4.39212  5.11447  0.61958  0.77255  0.75083  0.63861
    124   1.60747  4.40682  4.40290  4.00872  3.96790  3.71188  4.78205  2.37503  3.92364  2.74380  3.85708  4.08028  4.34100  4.20148  4.13754  3.14595  3.17481  1.06141  5.64149  4.43548    129 v - - -
          2.68618  4.42225  2.77519  2.73123  3.46354  2.40513  3.72494  3.29354  2.67741  2.69355  4.24690  2.90347  2.73739  3.18146  2.89801  2.37887  2.77519  2.98518  4.58477  3.61503
          0.01855  4.39212  5.11447  0.61958  0.77255  0.75083  0.63861
    125   3.11636  4.75589  3.87428  3.41873  3.15360  3.96959  1.91408  3.05501  3.13118  1.19628  3.65727  3.74898  4.37323  3.58846  3.37541  3.33578  3.35943  2.96277  4.78091  3.29171    130 l - - -
          2.68618  4.42225  2.77519  2.73123  3.46354  2.40513  3.72494  3.29354  2.67741  2.69355  4.24690  2.90347  2.73739  3.18146  2.89801  2.37887  2.77519  2.98518  4.58477  3.61503
          0.01855  4.39212  5.11447  0.61958  0.77255  0.75083  0.63861
    126   1.75635  4.41687  4.44548  4.05491  3.96795  3.75578  4.82272  2.32380  3.96796  2.72400  3.85029  4.12410  4.37785  4.24683  4.17714  3.19167  3.19938  0.97614  5.66127  4.45385    131 v - - -
          2.68618  4.42225  2.77519  2.73123  3.46354  2.40513  3.72494  3.29354  2.67741  2.69355  4.24690  2.90347  2.73739  3.18146  2.89801  2.37887  2.77519  2.98518  4.58477  3.61503
          0.01855  4.39212  5.11447  0.61958  0.77255  0.34982  1.22016
    127   3.52833  4.80813  5.35902  4.85548  3.61465  4.87771  5.38920  2.15217  4.70621  1.10192  3.41186  5.02415  5.12433  4.85895  4.80742  4.28194  3.78233  1.07464  5.68340  4.55281    132 v - - -
          2.68618  4.42225  2.77519  2.73123  3.46354  2.40513  3.72494  3.29354  2.67741  2.69355  4.24690  2.90347  2.73739  3.18146  2.89801  2.37887  2.77519  2.98518  4.58477  3.61503
          0.01547  4.57251  5.29486  0.61958  0.77255  0.48576  0.95510
    128   2.88944  4.84909  3.52461  2.94400  4.10293  3.70554  3.92556  3.48829  2.56406  2.00439  4.00418  3.37444  4.12488  3.12802  1.56713  2.07037  3.13380  3.21786  5.39801  4.13743    133 r - - -
          2.68618  4.42225  2.77519  2.73123  3.46354  2.40513  3.72494  3.29354  2.67741  2.69355  4.24690  2.90347  2.73739  3.18146  2.89801  2.37887  2.77519  2.98518  4.58477  3.61503
          0.01547  4.57251  5.29486  0.61958  0.77255  0.48576  0.95510
    129   3.19585  5.68138  2.65198  0.99019  4.99966  3.59520  4.00404  4.50614  2.80425  3.97606  4.81318  3.06965  4.15322  1.84808  3.25529  3.10857  3.45710  4.09430  6.09462  4.67095    134 e - - -
          2.68618  4.42225  2.77519  2.73123  3.46354  2.40513  3.72494  3.29354  2.67741  2.69355  4.24690  2.90347  2.73739  3.18146  2.89801  2.37887  2.77519  2.98518  4.58477  3.61503
          0.01547  4.57251  5.29486  0.61958  0.77255  0.48576  0.95510
    130   1.78984  4.66425  4.51344  4.08699  3.62819  4.03995  4.77562  2.68331  3.94036  0.87778  3.51688  4.25418  4.55441  4.21359  4.12504  3.45550  3.42703  2.62930  5.44536  4.27698    135 l - - -
          2.68618  4.42225  2.77519  2.73123  3.46354  2.40513  3.72494  3.29354  2.67741  2.69355  4.24690  2.90347  2.73739  3.18146  2.89801  2.37887  2.77519  2.98518  4.58477  3.61503
          0.01547  4.57251  5.29486  0.61958  0.77255  0.48576  0.95510
    131   1.78984  4.66425  4.51344  4.08699  3.62819  4.03995  4.77562  2.68331  3.94036  0.87778  3.51688  4.25418  4.55441  4.21359  4.12504  3.45550  3.42703  2.62930  5.44536  4.27698    136 l - - -
          2.68618  4.42225  2.77519  2.73123  3.46354  2.40513  3.72494  3.29354  2.67741  2.69355  4.24690  2.90347  2.73739  3.18146  2.89801  2.37887  2.77519  2.98518  4.58477  3.61503
          0.01547  4.57251  5.29486  0.61958  0.77255  0.48576  0.95510
    132   2.91088  5.17872  3.18428  2.70585  4.65805  3.60572  3.86994  4.10166  2.46542  3.61006  4.41093  2.14533  4.06455  3.00100  1.45027  2.01751  3.16932  3.69955  5.73432  4.41778    137 r - - -
          2.68618  4.42225  2.77519  2.73123  3.46354  2.40513  3.72494  3.29354  2.67741  2.69355  4.24690  2.90347  2.73739  3.18146  2.89801  2.37887  2.77519  2.98518  4.58477  3.61503
          0.19894  4.57251  1.77155  0.61958  0.77255  0.48576  0.95510
    133   3.04293  5.37070  3.27381  1.87761  4.80535  3.70019  3.73175  4.19632  1.50144  3.62019  4.43187  3.17845  4.08139  2.84721  1.71211  3.00577  3.23220  3.81883  5.67388  4.41723    138 k - - -
          2.68618  4.42225  2.77519  2.73123  3.46354  2.40513  3.72494  3.29354  2.67741  2.69355  4.24690  2.90347  2.73739  3.18146  2.89801  2.37887  2.77519  2.98518  4.58477  3.61503
          0.01855  4.39212  5.11447  0.61958  0.77255  0.75083  0.63861
    134   3.19173  5.41966  3.35649  2.82996  4.86432  3.77522  3.79516  4.25045  1.12942  3.66751  4.52086  3.27928  4.17448  1.73840  2.37261  3.15996  3.37369  3.90163  5.70168  4.48692    139 k - - -
          2.68618  4.42225  2.77519  2.73123  3.46354  2.40513  3.72494  3.29354  2.67741  2.69355  4.24690  2.90347  2.73739  3.18146  2.89801  2.37887  2.77519  2.98518  4.58477  3.61503
          0.01855  4.39212  5.11447  0.61958  0.77255  0.34982  1.22016
    135   1.90576  4.95913  1.60092  2.67590  4.24481  3.57082  3.96428  3.54048  2.84673  2.15391  4.13047  3.18592  4.05981  3.14823  3.31009  2.90940  3.12509  3.25175  5.58876  4.25429    140 d - - -
          2.68618  4.42225  2.77519  2.73123  3.46354  2.40513  3.72494  3.29354  2.67741  2.69355  4.24690  2.90347  2.73739  3.18146  2.89801  2.37887  2.77519  2.98518  4.58477  3.61503
          0.01547  4.57251  5.29486  0.61958  0.77255  0.48576  0.95510
    136   3.19967  4.99054  3.44978  1.84011  3.86307  3.94342  4.29998  3.11322  3.18596  0.99356  3.79095  3.62772  4.39914  3.57054  3.51983  3.36771  3.45215  3.03642  5.49313  4.23969    141 l - - -
          2.68618  4.42225  2.77519  2.73123  3.46354  2.40513  3.72494  3.29354  2.67741  2.69355  4.24690  2.90347  2.73739  3.18146  2.89801  2.37887  2.77519  2.98518  4.58477  3.61503
          0.01547  4.57251  5.29486  0.61958  0.77255  0.48576  0.95510
    137   1.90801  4.96138  3.08224  1.93134  4.42622  3.48186  3.87117  3.85962  2.67444  3.43931  4.23359  3.12154  3.96336  3.01334  3.14158  2.01576  2.14858  3.46590  5.64798  4.29832    142 a - - -
          2.68618  4.42225  2.77519  2.73123  3.46354  2.40513  3.72494  3.29354  2.67741  2.69355  4.24690  2.90347  2.73739  3.18146  2.89801  2.37887  2.77519  2.98518  4.58477  3.61503
          0.01547  4.57251  5.29486  0.61958  0.77255  0.48576  0.95510
    138   2.04559  5.60894  1.73874  1.72525  4.92450  3.51343  3.91861  4.43365  2.81184  3.90880  4.69619  1.99720  4.05082  3.05168  3.36560  2.95338  3.30004  3.99074  6.05257  4.58093    143 e - - -
          2.68618  4.42225  2.77519  2.73123  3.46354  2.40513  3.72494  3.29354  2.67741  2.69355  4.24690  2.90347  2.73739  3.18146  2.89801  2.37887  2.77519  2.98518  4.58477  3.61503
          0.01547  4.57251  5.29486  0.61958  0.77255  0.48576  0.95510
    139   2.76127  4.87648  3.10951  2.01044  4.16130  2.24213  3.85842  2.34431  2.69832  3.19288  4.02702  3.15095  3.99324  3.03343  3.14912  2.07947  3.01647  3.23884  5.46273  4.14362    144 e - - -
          2.68618  4.42225  2.77519  2.73123  3.46354  2.40513  3.72494  3.29354  2.67741  2.69355  4.24690  2.90347  2.73739  3.18146  2.89801  2.37887  2.77519  2.98518  4.58477  3.61503
          0.01547  4.57251  5.29486  0.61958  0.77255  0.48576  0.95510
    140   2.78436  5.09267  2.99901  1.87770  4.37613  3.54276  3.77290  3.80335  2.54238  3.37195  4.16997  3.05145  2.52443  2.17528  3.00619  2.78483  3.02053  2.35813  5.57914  4.21781    145 e - - -
          2.68618  4.42225  2.77519  2.73123  3.46354  2.40513  3.72494  3.29354  2.67741  2.69355  4.24690  2.90347  2.73739  3.18146  2.89801  2.37887  2.77519  2.98518  4.58477  3.61503
          0.01547  4.57251  5.29486  0.61958  0.77255  0.48576  0.95510
    141   2.76850  4.63056  3.45809  2.89076  3.80305  3.67732  3.90435  3.14499  2.76314  2.84277  2.32061  2.32141  4.06551  3.15431  2.22398  2.92109  3.00110  2.16037  5.19369  3.93686    146 v - - -
          2.68618  4.42225  2.77519  2.73123  3.46354  2.40513  3.72494  3.29354  2.67741  2.69355  4.24690  2.90347  2.73739  3.18146  2.89801  2.37887  2.77519  2.98518  4.58477  3.61503
          0.01547  4.57251  5.29486  0.61958  0.77255  0.48576  0.95510
    142   2.79546  5.06716  3.04771  1.98507  4.34315  2.28901  3.77815  2.46577  1.94345  3.33846  4.14379  3.07763  3.97408  2.91589  2.96964  2.80426  3.02818  3.41336  5.55092  4.20439    147 k - - -
          2.68618  4.42225  2.77519  2.73123  3.46354  2.40513  3.72494  3.29354  2.67741  2.69355  4.24690  2.90347  2.73739  3.18146  2.89801  2.37887  2.77519  2.98518  4.58477  3.61503
          0.01547  4.57251  5.29486  0.61958  0.77255  0.48576  0.95510
    143   2.79231  5.12607  3.03682  1.88533  4.42084  3.55560  3.75532  3.85680  1.92577  2.39066  4.19338  3.05501  3.96104  2.88092  2.92506  2.10270  3.02304  3.49022  5.58900  4.23033    148 e - - -
          2.68618  4.42225  2.77519  2.73123  3.46354  2.40513  3.72494  3.29354  2.67741  2.69355  4.24690  2.90347  2.73739  3.18146  2.89801  2.37887  2.77519  2.98518  4.58477  3.61503
          0.01547  4.57251  5.29486  0.61958  0.77255  0.48576  0.95510
    144   3.30042  4.87930  4.13179  3.69079  3.21402  4.16394  1.98842  3.10854  3.37381  0.93116  3.69794  3.98664  4.56119  3.82641  3.59034  3.55258  3.54438  3.06071  4.87782  3.39076    149 l - - -
          2.68618  4.42225  2.77519  2.73123  3.46354  2.40513  3.72494  3.29354  2.67741  2.69355  4.24690  2.90347  2.73739  3.18146  2.89801  2.37887  2.77519  2.98518  4.58477  3.61503
          0.01547  4.57251  5.29486  0.61958  0.77255  0.48576  0.95510
    145   2.73388  4.79837  3.20938  2.01442  4.09497  3.55705  3.87406  3.45018  2.71908  3.12658  3.96932  3.19322  3.99572  3.05889  3.15882  2.08201  2.18443  2.12250  5.41645  4.11150    150 e - - -
          2.68618  4.42225  2.77519  2.73123  3.46354  2.40513  3.72494  3.29354  2.67741  2.69355  4.24690  2.90347  2.73739  3.18146  2.89801  2.37887  2.77519  2.98518  4.58477  3.61503
          0.01547  4.57251  5.29486  0.61958  0.77255  0.48576  0.95510
    146   2.78882  5.01587  3.14790  2.60348  4.30112  3.58204  3.77986  3.71236  1.95467  3.29609  4.10700  3.11571  3.98290  2.15961  2.91359  2.09246  3.02108  2.23360  5.51095  4.18272    151 k - - -
          2.68618  4.42225  2.77519  2.73123  3.46354  2.40513  3.72494  3.29354  2.67741  2.69355  4.24690  2.90347  2.73739  3.18146  2.89801  2.37887  2.77519  2.98518  4.58477  3.61503
          0.01547  4.57251  5.29486  0.61958  0.77255  0.48576  0.95510
    147   3.84020  5.06198  5.66962  5.13444  3.39940  5.23038  5.57726  1.62496  4.97408  0.64546  3.15807  5.35858  5.30165  4.95772  4.99045  4.64567  4.06004  2.45776  5.62738  4.61034    152 L - - -
          2.68618  4.42225  2.77519  2.73123  3.46354  2.40513  3.72494  3.29354  2.67741  2.69355  4.24690  2.90347  2.73739  3.18146  2.89801  2.37887  2.77519  2.98518  4.58477  3.61503
          0.01547  4.57251  5.29486  0.61958  0.77255  0.48576  0.95510
    148   2.80843  4.46057  3.79153  3.21802  3.58689  3.81375  4.07403  2.06340  2.18347  1.93222  3.53727  3.59241  4.18854  3.42893  3.38593  3.07805  2.06519  2.57587  5.07870  3.85970    153 l - - -
          2.68618  4.42225  2.77519  2.73123  3.46354  2.40513  3.72494  3.29354  2.67741  2.69355  4.24690  2.90347  2.73739  3.18146  2.89801  2.37887  2.77519  2.98518  4.58477  3.61503
          0.01547  4.57251  5.29486  0.61958  0.77255  0.48576  0.95510
    149   2.09829  5.25699  3.00324  2.50904  4.60591  3.55908  3.75503  4.06276  1.87688  3.55637  4.32609  2.21385  3.97274  2.02034  2.86749  2.80437  3.06460  3.65618  5.69285  4.32045    154 k - - -
          2.68618  4.42225  2.77519  2.73123  3.46354  2.40513  3.72494  3.29354  2.67741  2.69355  4.24690  2.90347  2.73739  3.18146  2.89801  2.37887  2.77519  2.98518  4.58477  3.61503
          0.01547  4.57251  5.29486  0.61958  0.77255  0.48576  0.95510
    150   2.81939  5.18631  2.99602  1.95606  4.36267  3.55985  2.43400  3.93275  2.49986  3.45851  4.24716  3.04745  3.97184  2.04200  2.95070  2.80149  3.05008  3.55613  5.56512  2.54873    155 e - - -
          2.68618  4.42225  2.77519  2.73123  3.46354  2.40513  3.72494  3.29354  2.67741  2.69355  4.24690  2.90347  2.73739  3.18146  2.89801  2.37887  2.77519  2.98518  4.58477  3.61503
          0.01547  4.57251  5.29486  0.61958  0.77255  0.48576  0.95510
    151   3.56633  4.79777  5.52983  4.99780  3.62242  5.02664  5.50146  1.52298  4.88671  1.04559  3.38512  5.16132  5.19954  4.97116  4.95519  4.41691  3.80336  1.46131  5.72478  4.64070    156 l - - -
          2.68618  4.42225  2.77519  2.73123  3.46354  2.40513  3.72494  3.29354  2.67741  2.69355  4.24690  2.90347  2.73739  3.18146  2.89801  2.37887  2.77519  2.98518  4.58477  3.61503
          0.01547  4.57251  5.29486  0.61958  0.77255  0.48576  0.95510
    152   2.87522  5.14327  3.08199  1.55460  4.42807  3.61420  3.80859  2.43077  1.81551  3.38848  4.21415  3.12180  4.02676  2.94513  2.89433  2.87893  3.10264  3.45175  5.60622  4.27151    157 e - - -
          2.68618  4.42225  2.77519  2.73123  3.46354  2.40513  3.72494  3.29354  2.67741  2.69355  4.24690  2.90347  2.73739  3.18146  2.89801  2.37887  2.77519  2.98518  4.58477  3.61503
          0.01547  4.57251  5.29486  0.61958  0.77255  0.48576  0.95510
    153   2.86425  5.32322  2.81067  1.84394  4.67235  2.30687  3.81156  4.14979  2.59986  3.64936  4.42018  3.00132  3.97913  1.99437  3.09373  2.06526  3.11243  3.72853  5.79988  4.38818    158 e - - -
          2.68618  4.42225  2.77519  2.73123  3.46354  2.40513  3.72494  3.29354  2.67741  2.69355  4.24690  2.90347  2.73739  3.18146  2.89801  2.37887  2.77519  2.98518  4.58477  3.61503
          0.01547  4.57251  5.29486  0.61958  0.77255  0.48576  0.95510
    154   2.84431  5.07532  3.17527  2.63271  4.35880  2.41437  3.78708  3.77270  1.89006  2.18467  4.15310  3.14061  4.01523  2.11783  2.83618  2.86010  3.06886  3.43782  5.53769  4.21966    159 k - - -
          2.68618  4.42225  2.77519  2.73123  3.46354  2.40513  3.72494  3.29354  2.67741  2.69355  4.24690  2.90347  2.73739  3.18146  2.89801  2.37887  2.77519  2.98518  4.58477  3.61503
          0.01547  4.57251  5.29486  0.61958  0.77255  0.48576  0.95510
    155   2.74501  4.85404  3.37881  2.86141  4.45897  3.50500  3.98383  3.87461  2.68319  3.46714  4.28146  3.29373  4.02699  3.14455  1.93163  1.50908  2.03064  3.47333  5.66923  4.37889    160 s - - -
          2.68618  4.42225  2.77519  2.73123  3.46354  2.40513  3.72494  3.29354  2.67741  2.69355  4.24690  2.90347  2.73739  3.18146  2.89801  2.37887  2.77519  2.98518  4.58477  3.61503
          0.01547  4.57251  5.29486  0.61958  0.77255  0.48576  0.95510
    156   2.98893  5.52558  1.89938  1.41032  4.85210  3.53214  3.86888  4.34767  2.67940  3.81917  4.59822  2.99170  4.03284  2.99352  1.99894  2.91663  3.23774  3.91263  5.95010  4.51165    161 e - - -
          2.68618  4.42225  2.77519  2.73123  3.46354  2.40513  3.72494  3.29354  2.67741  2.69355  4.24690  2.90347  2.73739  3.18146  2.89801  2.37887  2.77519  2.98518  4.58477  3.61503
          0.19180  4.57251  1.80670  0.61958  0.77255  0.48576  0.95510
    157   2.87698  5.29441  2.83540  1.79230  4.64564  3.51275  3.75440  4.09839  1.69624  3.58928  4.37871  2.99578  2.28142  2.87732  2.84970  2.83565  3.11167  3.69764  5.72116  4.35115    162 k - - -
          2.68618  4.42225  2.77519  2.73123  3.46354  2.40513  3.72494  3.29354  2.67741  2.69355  4.24690  2.90347  2.73739  3.18146  2.89801  2.37887  2.77519  2.98518  4.58477  3.61503
          0.01842  4.39913  5.12148  0.61958  0.77255  0.35332  1.21184
    158   2.92173  5.07217  3.26983  2.74277  4.17269  3.68009  3.83359  3.76526  1.47568  3.33441  4.17810  3.22946  2.40872  3.00936  2.83749  2.95214  3.14805  3.44934  5.43289  2.26559    163 k - - -
          2.68618  4.42225  2.77519  2.73123  3.46354  2.40513  3.72494  3.29354  2.67741  2.69355  4.24690  2.90347  2.73739  3.18146  2.89801  2.37887  2.77519  2.98518  4.58477  3.61503
          0.01547  4.57251  5.29486  0.61958  0.77255  0.48576  0.95510
    159   2.54582  4.51554  3.85483  3.52933  4.79391  1.71972  4.60488  4.24230  3.58181  3.89674  4.68822  3.66256  4.02975  3.85477  3.91121  1.20468  1.77209  3.61431  6.10372  4.89749    164 s - - -
          2.68618  4.42225  2.77519  2.73123  3.46354  2.40513  3.72494  3.29354  2.67741  2.69355  4.24690  2.90347  2.73739  3.18146  2.89801  2.37887  2.77519  2.98518  4.58477  3.61503
          0.01547  4.57251  5.29486  0.61958  0.77255  0.48576  0.95510
    160   2.77292  4.62510  3.41919  2.12970  3.78886  3.68288  3.94437  3.05299  2.86579  2.06869  3.71260  3.34743  2.38477  3.19974  3.25884  2.93386  3.01077  2.11625  5.21400  3.95322    165 l - - -
          2.68618  4.42225  2.77519  2.73123  3.46354  2.40513  3.72494  3.29354  2.67741  2.69355  4.24690  2.90347  2.73739  3.18146  2.89801  2.37887  2.77519  2.98518  4.58477  3.61503
          0.01547  4.57251  5.29486  0.61958  0.77255  0.48576  0.95510
    161   3.06479  5.42464  3.35705  2.74601  4.85593  3.75524  3.78753  4.25928  1.67193  3.68126  4.47850  2.17188  4.12718  2.02252  1.75684  3.02781  3.25749  3.86931  5.73689  4.46413    166 k - - -
          2.68618  4.42225  2.77519  2.73123  3.46354  2.40513  3.72494  3.29354  2.67741  2.69355  4.24690  2.90347  2.73739  3.18146  2.89801  2.37887  2.77519  2.98518  4.58477  3.61503
          0.01547  4.57251  5.29486  0.61958  0.77255  0.48576  0.95510
    162   0.91656  4.55598  4.27258  3.87834  1.98423  3.71451  4.46543  3.10586  3.81770  2.80152  3.89805  3.98434  4.32771  4.05718  4.03392  3.13736  3.25429  2.90478  5.13769  3.71264    167 a - - -
          2.68618  4.42225  2.77519  2.73123  3.46354  2.40513  3.72494  3.29354  2.67741  2.69355  4.24690  2.90347  2.73739  3.18146  2.89801  2.37887  2.77519  2.98518  4.58477  3.61503
          0.01547  4.57251  5.29486  0.61958  0.77255  0.48576  0.95510
    163   3.14758  5.37830  3.47846  2.88610  4.85523  1.63581  3.86132  4.23466  1.64805  3.68337  4.51138  3.33764  4.20216  2.98649  1.68950  3.13538  3.34866  3.86998  5.74719  4.51881    168 g - - -
          2.68618  4.42225  2.77519  2.73123  3.46354  2.40513  3.72494  3.29354  2.67741  2.69355  4.24690  2.90347  2.73739  3.18146  2.89801  2.37887  2.77519  2.98518  4.58477  3.61503
          0.01547  4.57251  5.29486  0.61958  0.77255  0.48576  0.95510
    164   1.92183  4.46663  4.71433  4.15801  3.53884  4.25656  4.68566  1.30690  4.02284  2.26162  2.15070  4.32909  4.61183  4.23404  4.17543  3.58877  3.31857  2.14332  5.26149  4.09129    169 i - - -
          2.68618  4.42225  2.77519  2.73123  3.46354  2.40513  3.72494  3.29354  2.67741  2.69355  4.24690  2.90347  2.73739  3.18146  2.89801  2.37887  2.77519  2.98518  4.58477  3.61503
          0.01547  4.57251  5.29486  0.61958  0.77255  0.48576  0.95510
    165   2.81712  4.85187  3.17293  2.82110  4.22098  2.04341  4.03616  3.65532  2.90307  2.10828  4.17588  1.57669  4.07364  3.24731  3.31368  2.90701  3.12613  3.32893  5.56231  4.24025    170 n - - -
          2.68618  4.42225  2.77519  2.73123  3.46354  2.40513  3.72494  3.29354  2.67741  2.69355  4.24690  2.90347  2.73739  3.18146  2.89801  2.37887  2.77519  2.98518  4.58477  3.61503
          0.01547  4.57251  5.29486  0.61958  0.77255  0.48576  0.95510
    166   2.72820  1.63531  4.42130  3.91535  3.66150  3.69829  4.47388  1.75509  3.77602  2.67911  3.65187  3.98214  4.25506  4.01057  3.94288  2.02258  3.07211  2.48932  5.20510  4.00968    171 c - - -
          2.68618  4.42225  2.77519  2.73123  3.46354  2.40513  3.72494  3.29354  2.67741  2.69355  4.24690  2.90347  2.73739  3.18146  2.89801  2.37887  2.77519  2.98518  4.58477  3.61503
          0.01547  4.57251  5.29486  0.61958  0.77255  0.48576  0.95510
    167   1.26484  4.72676  3.32125  3.05250  4.74640  1.95196  4.32554  4.19900  3.24465  3.81735  4.61859  1.83325  4.04040  3.52512  3.66002  2.79156  3.10965  3.65475  6.01613  4.72753    172 a - - -
          2.68618  4.42225  2.77519  2.73123  3.46354  2.40513  3.72494  3.29354  2.67741  2.69355  4.24690  2.90347  2.73739  3.18146  2.89801  2.37887  2.77519  2.98518  4.58477  3.61503
          0.01547  4.57251  5.29486  0.61958  0.77255  0.48576  0.95510
    168   2.95675  4.42982  4.41111  3.85913  3.44372  4.05828  4.44586  1.83443  3.72426  1.31756  3.38677  4.07591  4.43865  3.96506  3.91284  2.04701  3.20924  2.37313  5.10327  3.91383    173 l - - -
          2.68618  4.42225  2.77519  2.73123  3.46354  2.40513  3.72494  3.29354  2.67741  2.69355  4.24690  2.90347  2.73739  3.18146  2.89801  2.37887  2.77519  2.98518  4.58477  3.61503
          0.01547  4.57251  5.29486  0.61958  0.77255  0.48576  0.95510
    169   1.99375  5.31612  3.28864  2.68501  4.70445  3.69532  3.77120  4.11974  1.73538  3.58484  4.37737  3.18126  4.07246  2.08053  1.92472  2.94396  3.17348  3.73691  5.68169  4.38364    174 k - - -
          2.68618  4.42225  2.77519  2.73123  3.46354  2.40513  3.72494  3.29354  2.67741  2.69355  4.24690  2.90347  2.73739  3.18146  2.89801  2.37887  2.77519  2.98518  4.58477  3.61503
          0.01547  4.57251  5.29486  0.61958  0.77255  0.48576  0.95510
    170   1.59555  5.29856  2.01429  2.48140  4.66459  3.52222  3.84790  4.12499  1.84038  3.64751  4.43197  3.02910  4.00194  2.97545  3.12486  2.85282  3.14173  3.71516  5.81017  4.40892    175 a - - -
          2.68618  4.42225  2.77519  2.73123  3.46354  2.40513  3.72494  3.29354  2.67741  2.69355  4.24690  2.90347  2.73739  3.18146  2.89801  2.37887  2.77519  2.98518  4.58477  3.61503
          0.01547  4.57251  5.29486  0.61958  0.77255  0.48576  0.95510
    171   1.50388  5.22738  3.42659  2.82368  4.64966  3.73664  3.84024  4.03388  1.73549  3.54120  4.36508  3.28625  4.13454  2.97129  1.85439  3.02683  3.23494  3.68098  5.66342  4.40687    176 a - - -
          2.68618  4.42225  2.77519  2.73123  3.46354  2.40513  3.72494  3.29354  2.67741  2.69355  4.24690  2.90347  2.73739  3.18146  2.89801  2.37887  2.77519  2.98518  4.58477  3.61503
          0.01547  4.57251  5.29486  0.61958  0.77255  0.48576  0.95510
    172   3.93429  5.16174  5.58172  5.09208  1.72716  5.13690  4.98788  2.65567  4.93361  0.66350  3.16737  5.16877  5.23974  4.83403  4.90302  4.54338  4.14321  2.90912  5.05375  3.65318    177 L - - -
          2.68618  4.42225  2.77519  2.73123  3.46354  2.40513  3.72494  3.29354  2.67741  2.69355  4.24690  2.90347  2.73739  3.18146  2.89801  2.37887  2.77519  2.98518  4.58477  3.61503
          0.01547  4.57251  5.29486  0.61958  0.77255  0.48576  0.95510
    173   1.91880  4.60244  3.57200  3.05141  1.77134  3.69811  3.99770  3.13537  2.06902  2.83057  3.75239  3.45551  4.12834  3.31030  3.26330  2.98721  3.06182  2.90196  5.13329  3.82405    178 f - - -
          2.68618  4.42225  2.77519  2.73123  3.46354  2.40513  3.72494  3.29354  2.67741  2.69355  4.24690  2.90347  2.73739  3.18146  2.89801  2.37887  2.77519  2.98518  4.58477  3.61503
          0.01547  4.57251  5.29486  0.61958  0.77255  0.48576  0.95510
    174   3.15372  5.12481  3.72211  3.35690  4.94228  0.86854  4.38044  4.44049  2.92588  3.97819  4.84693  3.71281  4.34109  3.58064  1.61578  3.25257  3.52197  3.99236  5.99067  4.83675    179 g - - -
          2.68618  4.42225  2.77519  2.73123  3.46354  2.40513  3.72494  3.29354  2.67741  2.69355  4.24690  2.90347  2.73739  3.18146  2.89801  2.37887  2.77519  2.98518  4.58477  3.61503
          0.01547  4.57251  5.29486  0.61958  0.77255  0.48576  0.95510
    175   2.93426  5.31823  3.18788  2.62776  4.70305  3.65369  3.76782  4.13453  1.76966  3.59953  4.38275  2.20000  2.29875  2.87920  1.97060  2.90479  3.14775  3.73833  5.70024  4.37824    180 k - - -
          2.68618  4.42225  2.77519  2.73123  3.46354  2.40513  3.72494  3.29354  2.67741  2.69355  4.24690  2.90347  2.73739  3.18146  2.89801  2.37887  2.77519  2.98518  4.58477  3.61503
          0.01547  4.57251  5.29486  0.61958  0.77255  0.48576  0.95510
    176   2.79545  5.15687  3.01481  2.52674  4.52287  3.53444  3.77788  3.97288  1.93932  3.49840  4.27638  2.09433  2.48701  2.89840  2.94842  2.78440  2.17330  3.57622  5.66242  4.29423    181 k - - -
          2.68618  4.42225  2.77519  2.73123  3.46354  2.40513  3.72494  3.29354  2.67741  2.69355  4.24690  2.90347  2.73739  3.18146  2.89801  2.37887  2.77519  2.98518  4.58477  3.61503
          0.01547  4.57251  5.29486  0.61958  0.77255  0.48576  0.95510
    177   2.96943  4.46200  4.26576  2.29587  3.41497  4.07638  4.37003  1.78144  3.59120  1.64759  2.21537  3.98324  4.41372  3.83389  3.82211  3.36261  3.19953  2.44748  5.08396  3.91428    182 l - - -
          2.68623  4.42230  2.77440  2.73128  3.46359  2.40518  3.72500  3.29359  2.67746  2.69360  4.24695  2.90352  2.73745  3.18151  2.89806  2.37892  2.77525  2.98523  4.58482  3.61508
          0.23703  1.57981  5.29486  0.17837  1.81174  0.48576  0.95510
    178   2.79059  5.04184  3.10051  2.58078  4.32916  3.56929  3.78164  3.75477  1.95959  2.32343  4.13547  2.13076  3.97828  2.92119  2.94087  2.08512  3.02558  3.40963  5.53582  4.19666    184 k - - -
          2.68618  4.42225  2.77519  2.73123  3.46354  2.40513  3.72494  3.29354  2.67741  2.69355  4.24690  2.90347  2.73739  3.18146  2.89801  2.37887  2.77519  2.98518  4.58477  3.61503
          0.01547  4.57251  5.29486  0.61958  0.77255  0.48576  0.95510
    179   2.03514  4.70934  3.55675  3.01041  3.90005  3.73197  3.99167  3.17484  1.89377  1.59122  3.80974  3.43430  4.14569  3.23542  3.07381  3.01868  3.10536  2.95351  5.30190  4.05993    185 l - - -
          2.68618  4.42225  2.77519  2.73123  3.46354  2.40513  3.72494  3.29354  2.67741  2.69355  4.24690  2.90347  2.73739  3.18146  2.89801  2.37887  2.77519  2.98518  4.58477  3.61503
          0.01547  4.57251  5.29486  0.61958  0.77255  0.48576  0.95510
    180   3.00113  5.38621  3.26666  1.97146  4.79223  3.70541  2.34014  4.21257  1.71625  3.65013  4.43792  3.17937  4.08475  2.88246  1.81507  2.96480  3.20282  3.81621  5.72329  4.42382    186 k - - -
          2.68618  4.42225  2.77519  2.73123  3.46354  2.40513  3.72494  3.29354  2.67741  2.69355  4.24690  2.90347  2.73739  3.18146  2.89801  2.37887  2.77519  2.98518  4.58477  3.61503
          0.01547  4.57251  5.29486  0.61958  0.77255  0.48576  0.95510
    181   2.93578  4.87570  3.55946  2.98389  4.08635  3.74704  3.95302  3.46478  2.58200  2.06895  3.98973  3.41256  1.75179  3.15932  1.89438  3.04554  3.17496  3.21886  5.40368  4.14981    187 p - - -
          2.68618  4.42225  2.77519  2.73123  3.46354  2.40513  3.72494  3.29354  2.67741  2.69355  4.24690  2.90347  2.73739  3.18146  2.89801  2.37887  2.77519  2.98518  4.58477  3.61503
          0.01547  4.57251  5.29486  0.61958  0.77255  0.48576  0.95510
    182   2.71593  4.77226  3.26124  2.76598  4.15568  2.27990  3.92463  3.55123  2.76408  3.19643  4.03275  3.23182  3.99881  2.18248  3.19096  2.03048  3.00225  2.08964  5.46915  4.17010    188 s - - -
          2.68618  4.42225  2.77519  2.73123  3.46354  2.40513  3.72494  3.29354  2.67741  2.69355  4.24690  2.90347  2.73739  3.18146  2.89801  2.37887  2.77519  2.98518  4.58477  3.61503
          0.01547  4.57251  5.29486  0.61958  0.77255  0.48576  0.95510
    183   1.91670  4.52344  3.70229  3.18736  3.57905  3.74731  2.39994  2.99680  3.06678  1.53082  3.63004  3.55775  4.17118  3.42477  3.37605  3.04533  3.07050  2.79512  5.07413  3.79455    189 l - - -
          2.68618  4.42225  2.77519  2.73123  3.46354  2.40513  3.72494  3.29354  2.67741  2.69355  4.24690  2.90347  2.73739  3.18146  2.89801  2.37887  2.77519  2.98518  4.58477  3.61503
          0.01547  4.57251  5.29486  0.61958  0.77255  0.48576  0.95510
    184   4.05197  5.33475  5.31726  5.00898  3.57202  4.87089  5.46348  2.85018  4.78385  0.33097  3.45905  5.22929  5.21778  4.96804  4.82491  4.61288  4.32889  3.05833  5.64432  4.51466    190 L - - -
          2.68618  4.42225  2.77519  2.73123  3.46354  2.40513  3.72494  3.29354  2.67741  2.69355  4.24690  2.90347  2.73739  3.18146  2.89801  2.37887  2.77519  2.98518  4.58477  3.61503
          0.01547  4.57251  5.29486  0.61958  0.77255  0.48576  0.95510
    185   3.13773  4.97398  3.98849  3.35973  4.27952  3.89782  4.13870  3.39333  2.58345  3.17251  4.18880  3.69394  4.35095  3.35092  0.97141  3.29035  3.40050  1.95427  5.57689  4.36139    191 r - - -
          2.68618  4.42225  2.77519  2.73123  3.46354  2.40513  3.72494  3.29354  2.67741  2.69355  4.24690  2.90347  2.73739  3.18146  2.89801  2.37887  2.77519  2.98518  4.58477  3.61503
          0.01547  4.57251  5.29486  0.61958  0.77255  0.48576  0.95510
    186   1.52659  5.31601  2.74888  1.80389  4.71946  3.51318  3.92969  4.18131  2.77977  3.72047  4.52217  1.92890  4.04030  3.07238  3.27976  2.91054  3.21748  3.77023  5.89752  4.48990    192 a - - -
          2.68618  4.42225  2.77519  2.73123  3.46354  2.40513  3.72494  3.29354  2.67741  2.69355  4.24690  2.90347  2.73739  3.18146  2.89801  2.37887  2.77519  2.98518  4.58477  3.61503
          0.01547  4.57251  5.29486  0.61958  0.77255  0.48576  0.95510
    187   2.72651  2.58777  3.62010  3.06577  3.66551  3.66776  3.99698  3.02156  2.98353  1.94008  3.63046  3.45722  4.08743  2.27796  3.32688  2.11210  2.98143  2.78771  5.10548  3.86759    193 l - - -
          2.68618  4.42225  2.77519  2.73123  3.46354  2.40513  3.72494  3.29354  2.67741  2.69355  4.24690  2.90347  2.73739  3.18146  2.89801  2.37887  2.77519  2.98518  4.58477  3.61503
          0.01547  4.57251  5.29486  0.61958  0.77255  0.48576  0.95510
    188   1.84837  4.77276  4.06132  3.72865  3.07648  3.87113  4.16490  3.44585  3.65712  3.09402  4.13951  3.91206  4.43370  3.95060  3.89213  3.29485  3.44068  3.21662  4.69150  0.91260    194 y - - -
          2.68618  4.42225  2.77519  2.73123  3.46354  2.40513  3.72494  3.29354  2.67741  2.69355  4.24690  2.90347  2.73739  3.18146  2.89801  2.37887  2.77519  2.98518  4.58477  3.61503
          0.01547  4.57251  5.29486  0.61958  0.77255  0.48576  0.95510
    189   2.88410  4.87037  3.49592  2.91787  4.13945  3.69286  3.91622  3.52962  2.55169  2.13091  4.03274  3.35450  4.11466  3.11082  1.56802  1.96116  3.12995  3.25006  5.42041  4.15456    195 r - - -
          2.68618  4.42225  2.77519  2.73123  3.46354  2.40513  3.72494  3.29354  2.67741  2.69355  4.24690  2.90347  2.73739  3.18146  2.89801  2.37887  2.77519  2.98518  4.58477  3.61503
          0.01547  4.57251  5.29486  0.61958  0.77255  0.48576  0.95510
    190   2.78057  4.67024  3.42223  2.98492  4.00654  2.25871  4.06325  3.29136  2.94266  3.04590  3.94135  3.40229  4.09880  2.13212  3.30507  2.93368  3.07716  1.49755  5.39810  4.13512    196 v - - -
          2.68618  4.42225  2.77519  2.73123  3.46354  2.40513  3.72494  3.29354  2.67741  2.69355  4.24690  2.90347  2.73739  3.18146  2.89801  2.37887  2.77519  2.98518  4.58477  3.61503
          0.01547  4.57251  5.29486  0.61958  0.77255  0.48576  0.95510
    191   1.72161  4.41134  3.99267  3.53257  1.56243  3.54568  4.29909  3.18403  3.48567  2.91464  3.83761  3.72595  4.13729  3.74700  3.75585  1.92159  3.04273  2.90945  5.19548  3.89345    197 f - - -
          2.68618  4.42225  2.77519  2.73123  3.46354  2.40513  3.72494  3.29354  2.67741  2.69355  4.24690  2.90347  2.73739  3.18146  2.89801  2.37887  2.77519  2.98518  4.58477  3.61503
          0.01547  4.57251  5.29486  0.61958  0.77255  0.48576  0.95510
    192   3.42287  4.67333  5.38658  4.85778  3.73497  4.86694  5.37359  1.13153  4.74494  2.20744  2.08772  4.99727  5.10265  4.90194  4.84454  4.24615  3.66756  1.33669  5.71904  4.57513    198 i - - -
          2.68618  4.42225  2.77519  2.73123  3.46354  2.40513  3.72494  3.29354  2.67741  2.69355  4.24690  2.90347  2.73739  3.18146  2.89801  2.37887  2.77519  2.98518  4.58477  3.61503
          0.01547  4.57251  5.29486  0.61958  0.77255  0.48576  0.95510
    193   2.05008  4.75794  3.27162  2.73367  4.02993  3.56894  3.86437  3.41957  2.70314  3.06716  2.51562  3.21233  3.99537  2.19032  3.12786  2.00453  2.97922  3.12394  5.36027  4.06590    199 s - - -
          2.68618  4.42225  2.77519  2.73123  3.46354  2.40513  3.72494  3.29354  2.67741  2.69355  4.24690  2.90347  2.73739  3.18146  2.89801  2.37887  2.77519  2.98518  4.58477  3.61503
          0.01547  4.57251  5.29486  0.61958  0.77255  0.48576  0.95510
    194   2.92525  5.21403  2.78490  1.78150  4.81856  1.46192  4.05082  4.29561  2.94379  3.83911  4.64575  3.11614  4.06576  3.20818  3.44284  1.89913  3.25383  3.83718  6.01318  4.61583    200 g - - -
          2.68618  4.42225  2.77519  2.73123  3.46354  2.40513  3.72494  3.29354  2.67741  2.69355  4.24690  2.90347  2.73739  3.18146  2.89801  2.37887  2.77519  2.98518  4.58477  3.61503
          0.01547  4.57251  5.29486  0.61958  0.77255  0.48576  0.95510
    195   3.05633  5.59578  2.63872  1.34731  4.91729  3.54168  3.91275  4.41742  2.73808  3.88765  4.68115  2.02832  4.06744  1.90961  3.23587  2.97502  3.31047  3.98472  6.01821  4.57314    201 e - - -
          2.68618  4.42225  2.77519  2.73123  3.46354  2.40513  3.72494  3.29354  2.67741  2.69355  4.24690  2.90347  2.73739  3.18146  2.89801  2.37887  2.77519  2.98518  4.58477  3.61503
          0.01547  4.57251  5.29486  0.61958  0.77255  0.48576  0.95510
    196   2.74126  4.78642  3.24072  2.71531  4.04186  3.57882  3.85621  2.37340  2.68705  3.07836  3.92575  3.20074  2.37557  2.20289  3.11129  2.08756  2.99088  3.13484  5.36750  4.06900    202 s - - -
          2.68618  4.42225  2.77519  2.73123  3.46354  2.40513  3.72494  3.29354  2.67741  2.69355  4.24690  2.90347  2.73739  3.18146  2.89801  2.37887  2.77519  2.98518  4.58477  3.61503
          0.01547  4.57251  5.29486  0.61958  0.77255  0.48576  0.95510
    197   2.81605  5.14865  2.91849  2.53625  4.56302  2.27409  2.34514  4.03857  2.65716  3.57556  4.36099  2.01878  3.98440  2.99247  3.13528  2.03843  3.08810  3.62717  5.74396  4.35860    203 n - - -
          2.68618  4.42225  2.77519  2.73123  3.46354  2.40513  3.72494  3.29354  2.67741  2.69355  4.24690  2.90347  2.73739  3.18146  2.89801  2.37887  2.77519  2.98518  4.58477  3.61503
          0.01547  4.57251  5.29486  0.61958  0.77255  0.48576  0.95510
    198   2.82980  4.79393  3.26385  1.60516  4.02948  3.66637  3.96419  2.07493  2.82293  2.99607  3.91380  3.29050  4.09368  3.17079  3.24100  2.94547  2.18242  2.89273  5.41990  4.12827    204 e - - -
          2.68618  4.42225  2.77519  2.73123  3.46354  2.40513  3.72494  3.29354  2.67741  2.69355  4.24690  2.90347  2.73739  3.18146  2.89801  2.37887  2.77519  2.98518  4.58477  3.61503
          0.01547  4.57251  5.29486  0.61958  0.77255  0.48576  0.95510
    199   2.81626  4.51526  4.36167  3.96722  4.09969  3.69382  4.77261  2.71298  3.85638  2.92576  4.01491  4.05550  4.34699  4.16365  4.08406  3.12880  0.97912  1.64956  5.71853  4.51081    205 t - - -
          2.68618  4.42225  2.77519  2.73123  3.46354  2.40513  3.72494  3.29354  2.67741  2.69355  4.24690  2.90347  2.73739  3.18146  2.89801  2.37887  2.77519  2.98518  4.58477  3.61503
          0.01547  4.57251  5.29486  0.61958  0.77255  0.48576  0.95510
    200   2.87756  5.25851  2.04592  1.84584  4.54354  2.17900  3.83582  2.41642  2.66991  3.54294  4.34072  3.01529  3.99521  2.97165  3.17523  2.84975  3.12383  3.61012  5.74030  4.34319    206 e - - -
          2.68618  4.42225  2.77519  2.73123  3.46354  2.40513  3.72494  3.29354  2.67741  2.69355  4.24690  2.90347  2.73739  3.18146  2.89801  2.37887  2.77519  2.98518  4.58477  3.61503
          0.01547  4.57251  5.29486  0.61958  0.77255  0.48576  0.95510
    201   3.01800  4.45115  4.48775  3.91174  3.44082  4.17679  4.49634  1.76331  3.77861  1.58095  3.34897  4.14729  4.50687  2.36275  3.96614  3.47802  3.25067  1.71521  5.13110  3.96231    207 l - - -
          2.68618  4.42225  2.77519  2.73123  3.46354  2.40513  3.72494  3.29354  2.67741  2.69355  4.24690  2.90347  2.73739  3.18146  2.89801  2.37887  2.77519  2.98518  4.58477  3.61503
          0.01547  4.57251  5.29486  0.61958  0.77255  0.48576  0.95510
    202   3.23755  4.59230  4.88385  4.33298  3.06656  4.39622  4.45931  1.68403  4.15567  1.54427  3.35004  4.41367  4.69549  4.28909  4.23765  3.72163  3.46578  2.50601  4.80760  1.53722    208 y - - -
          2.68618  4.42225  2.77519  2.73123  3.46354  2.40513  3.72494  3.29354  2.67741  2.69355  4.24690  2.90347  2.73739  3.18146  2.89801  2.37887  2.77519  2.98518  4.58477  3.61503
          0.01547  4.57251  5.29486  0.61958  0.77255  0.48576  0.95510
    203   2.76287  4.91092  3.08488  1.90063  4.19951  2.36886  3.84427  2.40942  2.67421  3.22662  4.05427  3.13102  3.98566  3.01090  3.13048  2.06594  3.01613  3.27550  5.48608  4.15892    209 e - - -
          2.68618  4.42225  2.77519  2.73123  3.46354  2.40513  3.72494  3.29354  2.67741  2.69355  4.24690  2.90347  2.73739  3.18146  2.89801  2.37887  2.77519  2.98518  4.58477  3.61503
          0.01547  4.57251  5.29486  0.61958  0.77255  0.48576  0.95510
    204   1.42339  5.57218  1.78789  1.74567  4.90974  3.51684  3.96659  4.39832  2.88795  3.90699  4.71403  2.99520  4.07594  3.11128  3.44293  2.98963  3.33904  3.97180  6.07184  4.60948    210 a - - -
          2.68618  4.42225  2.77519  2.73123  3.46354  2.40513  3.72494  3.29354  2.67741  2.69355  4.24690  2.90347  2.73739  3.18146  2.89801  2.37887  2.77519  2.98518  4.58477  3.61503
          0.01547  4.57251  5.29486  0.61958  0.77255  0.48576  0.95510
    205   3.05794  4.64945  4.14044  3.51285  3.30877  4.01011  4.06172  3.04782  2.98359  1.74154  3.64516  3.79884  4.36718  3.53977  2.07358  3.32047  3.27649  2.90084  1.73559  3.46218    211 w - - -
          2.68618  4.42225  2.77519  2.73123  3.46354  2.40513  3.72494  3.29354  2.67741  2.69355  4.24690  2.90347  2.73739  3.18146  2.89801  2.37887  2.77519  2.98518  4.58477  3.61503
          0.01547  4.57251  5.29486  0.61958  0.77255  0.48576  0.95510
    206   3.74982  4.97276  5.62538  5.09907  3.48087  5.17218  5.57230  1.15463  4.95081  0.94181  3.24329  5.30326  5.28163  4.98041  4.98993  4.58470  3.97829  2.27767  5.67644  4.62803    212 l - - -
          2.68618  4.42225  2.77519  2.73123  3.46354  2.40513  3.72494  3.29354  2.67741  2.69355  4.24690  2.90347  2.73739  3.18146  2.89801  2.37887  2.77519  2.98518  4.58477  3.61503
          0.01547  4.57251  5.29486  0.61958  0.77255  0.48576  0.95510
    207   1.57850  4.46485  4.03486  3.72778  4.76501  1.19428  4.72071  4.16839  3.75600  3.87109  4.67861  3.75722  4.04127  4.01006  4.03910  2.72041  1.76773  3.55849  6.10896  4.93386    213 g - - -
          2.68618  4.42225  2.77519  2.73123  3.46354  2.40513  3.72494  3.29354  2.67741  2.69355  4.24690  2.90347  2.73739  3.18146  2.89801  2.37887  2.77519  2.98518  4.58477  3.61503
          0.01547  4.57251  5.29486  0.61958  0.77255  0.48576  0.95510
    208   2.87883  5.33632  2.77711  1.75702  4.69838  3.50722  3.83531  4.17966  2.64670  3.68139  4.45475  2.12313  2.39644  2.95826  3.15249  2.01595  3.13386  3.75393  5.83470  4.41618    214 e - - -
          2.68618  4.42225  2.77519  2.73123  3.46354  2.40513  3.72494  3.29354  2.67741  2.69355  4.24690  2.90347  2.73739  3.18146  2.89801  2.37887  2.77519  2.98518  4.58477  3.61503
          0.01547  4.57251  5.29486  0.61958  0.77255  0.48576  0.95510
    209   2.82566  4.86356  3.25925  2.04258  2.42186  3.66118  3.81254  3.46271  2.72807  3.07565  3.94701  3.22789  4.05523  2.09174  3.15660  2.89546  3.05696  3.18527  5.09115  2.37143    215 e - - -
          2.68618  4.42225  2.77519  2.73123  3.46354  2.40513  3.72494  3.29354  2.67741  2.69355  4.24690  2.90347  2.73739  3.18146  2.89801  2.37887  2.77519  2.98518  4.58477  3.61503
          0.01547  4.57251  5.29486  0.61958  0.77255  0.48576  0.95510
    210   1.86069  4.88240  3.17157  2.82982  4.60027  1.53480  4.09357  4.03889  2.91017  3.63259  4.44427  3.27473  4.03699  1.91390  3.32815  2.83241  3.11674  3.59201  5.83493  4.51799    216 g - - -
          2.68618  4.42225  2.77519  2.73123  3.46354  2.40513  3.72494  3.29354  2.67741  2.69355  4.24690  2.90347  2.73739  3.18146  2.89801  2.37887  2.77519  2.98518  4.58477  3.61503
          0.01547  4.57251  5.29486  0.61958  0.77255  0.48576  0.95510
    211   3.32615  4.94911  3.97318  1.91530  1.80033  4.16450  3.86471  3.47615  3.52133  3.01017  4.05721  3.82086  4.53845  3.75735  3.82229  3.46602  3.55591  3.29105  4.30500  1.29566    217 y - - -
          2.68618  4.42225  2.77519  2.73123  3.46354  2.40513  3.72494  3.29354  2.67741  2.69355  4.24690  2.90347  2.73739  3.18146  2.89801  2.37887  2.77519  2.98518  4.58477  3.61503
          0.01547  4.57251  5.29486  0.61958  0.77255  0.48576  0.95510
    212   2.00580  5.20782  3.07017  2.54279  4.55888  3.57123  3.75533  4.00606  2.42029  3.51175  4.28829  2.22795  3.97751  2.10387  2.10170  2.80716  3.05628  3.61130  5.65587  4.29870    218 a - - -
          2.68618  4.42225  2.77519  2.73123  3.46354  2.40513  3.72494  3.29354  2.67741  2.69355  4.24690  2.90347  2.73739  3.18146  2.89801  2.37887  2.77519  2.98518  4.58477  3.61503
          0.01547  4.57251  5.29486  0.61958  0.77255  0.48576  0.95510
    213   2.85319  5.27560  2.99095  1.92203  4.61213  2.24905  2.45232  4.07110  2.44223  3.56442  4.33764  3.04724  3.98309  2.87595  2.08912  2.82127  3.08185  3.66838  5.69933  4.32750    219 e - - -
          2.68618  4.42225  2.77519  2.73123  3.46354  2.40513  3.72494  3.29354  2.67741  2.69355  4.24690  2.90347  2.73739  3.18146  2.89801  2.37887  2.77519  2.98518  4.58477  3.61503
          0.01547  4.57251  5.29486  0.61958  0.77255  0.48576  0.95510
    214   3.00996  5.29085  3.31781  2.75464  4.71213  3.70949  3.82477  4.12770  2.31150  3.60489  4.41450  3.23550  4.11318  1.93069  1.47485  2.05620  3.22733  3.75199  5.70325  4.42142    220 r - - -
          2.68618  4.42225  2.77519  2.73123  3.46354  2.40513  3.72494  3.29354  2.67741  2.69355  4.24690  2.90347  2.73739  3.18146  2.89801  2.37887  2.77519  2.98518  4.58477  3.61503
          0.01547  4.57251  5.29486  0.61958  0.77255  0.48576  0.95510
    215   2.90388  4.61086  3.73043  3.18019  2.06326  3.84833  2.40345  3.08984  3.07990  1.94987  3.67493  3.55871  4.22139  2.23825  3.40867  3.10620  3.13293  2.89126  4.76944  3.30845    221 l - - -
          2.68623  4.42230  2.77525  2.73128  3.46359  2.40518  3.72500  3.29359  2.67746  2.69360  4.24695  2.90256  2.73745  3.18151  2.89806  2.37892  2.77525  2.98523  4.58482  3.61508
          0.23703  1.57981  5.29486  0.17837  1.81174  0.48576  0.95510
    216   2.80941  4.33538  4.21672  3.66145  3.54888  3.87724  4.32316  1.76750  3.56392  2.54518  3.51679  3.89479  4.30072  3.81541  3.79222  2.15266  2.13258  1.73449  5.09186  3.89061    223 v - - -
          2.68618  4.42225  2.77519  2.73123  3.46354  2.40513  3.72494  3.29354  2.67741  2.69355  4.24690  2.90347  2.73739  3.18146  2.89801  2.37887  2.77519  2.98518  4.58477  3.61503
          0.01547  4.57251  5.29486  0.61958  0.77255  0.48576  0.95510
    217   2.78238  4.62394  2.18870  2.92001  3.83958  2.38796  3.99611  2.15911  2.94188  2.85361  3.76282  3.37287  4.10189  3.25434  3.34488  2.95387  3.03174  2.01689  5.26905  4.00332    224 v - - -
          2.68618  4.42225  2.77519  2.73123  3.46354  2.40513  3.72494  3.29354  2.67741  2.69355  4.24690  2.90347  2.73739  3.18146  2.89801  2.37887  2.77519  2.98518  4.58477  3.61503
          0.01547  4.57251  5.29486  0.61958  0.77255  0.48576  0.95510
    218   3.54314  4.82361  5.36739  4.86112  3.58824  4.88575  5.38544  2.17556  4.70974  1.02161  3.38346  5.03187  5.12556  4.85113  4.80516  4.28932  3.79545  1.15325  5.66619  4.54515    225 l - - -
          2.68618  4.42225  2.77519  2.73123  3.46354  2.40513  3.72494  3.29354  2.67741  2.69355  4.24690  2.90347  2.73739  3.18146  2.89801  2.37887  2.77519  2.98518  4.58477  3.61503
          0.01547  4.57251  5.29486  0.61958  0.77255  0.48576  0.95510
    219   2.97830  5.47378  1.91969  2.45238  4.81010  3.53958  3.86965  4.30393  2.65986  3.78468  4.56807  1.58686  4.03591  2.99633  1.98799  2.91604  3.22837  3.87660  5.91503  4.49076    226 n - - -
          2.68618  4.42225  2.77519  2.73123  3.46354  2.40513  3.72494  3.29354  2.67741  2.69355  4.24690  2.90347  2.73739  3.18146  2.89801  2.37887  2.77519  2.98518  4.58477  3.61503
          0.01547  4.57251  5.29486  0.61958  0.77255  0.48576  0.95510
    220   2.92793  4.95836  1.93064  2.75512  1.67895  3.63519  3.97143  3.59343  2.96122  3.21531  4.11882  3.25338  2.30971  3.23953  3.41359  2.99486  3.19506  3.31463  5.30608  3.86347    227 f - - -
          2.68618  4.42225  2.77519  2.73123  3.46354  2.40513  3.72494  3.29354  2.67741  2.69355  4.24690  2.90347  2.73739  3.18146  2.89801  2.37887  2.77519  2.98518  4.58477  3.61503
          0.01547  4.57251  5.29486  0.61958  0.77255  0.48576  0.95510
    221   3.45180  4.71973  5.38787  4.82284  3.48135  4.81306  5.20749  1.57493  4.68522  1.41319  1.89615  4.94824  5.01932  4.74769  4.72332  4.17293  3.68116  1.58764  5.48419  4.40414    228 l - - -
          2.68618  4.42225  2.77519  2.73123  3.46354  2.40513  3.72494  3.29354  2.67741  2.69355  4.24690  2.90347  2.73739  3.18146  2.89801  2.37887  2.77519  2.98518  4.58477  3.61503
          0.01547  4.57251  5.29486  0.61958  0.77255  0.48576  0.95510
    222   3.00441  5.41293  3.08263  1.49685  4.79543  3.66091  3.80469  4.23279  2.36076  3.68400  4.47451  3.13432  4.07707  2.04324  1.85577  2.96089  3.21904  3.83261  5.77456  4.44567    229 e - - -
          2.68618  4.42225  2.77519  2.73123  3.46354  2.40513  3.72494  3.29354  2.67741  2.69355  4.24690  2.90347  2.73739  3.18146  2.89801  2.37887  2.77519  2.98518  4.58477  3.61503
          0.01547  4.57251  5.29486  0.61958  0.77255  0.48576  0.95510
    223   2.74097  4.96623  3.10264  2.64031  4.44925  2.25739  3.88263  3.88801  2.66724  3.45966  4.25474  3.13753  2.39874  2.13698  3.11920  2.77585  2.01189  3.48975  5.66161  4.31723    230 t - - -
          2.68618  4.42225  2.77519  2.73123  3.46354  2.40513  3.72494  3.29354  2.67741  2.69355  4.24690  2.90347  2.73739  3.18146  2.89801  2.37887  2.77519  2.98518  4.58477  3.61503
          0.01547  4.57251  5.29486  0.61958  0.77255  0.48576  0.95510
    224   1.71615  4.48959  3.79646  3.32775  4.01499  3.48796  4.28092  3.31469  3.28112  1.97223  3.97121  3.60065  4.08838  3.59152  3.60843  1.42232  3.02981  3.01185  5.45410  4.22337    231 s - - -
          2.68618  4.42225  2.77519  2.73123  3.46354  2.40513  3.72494  3.29354  2.67741  2.69355  4.24690  2.90347  2.73739  3.18146  2.89801  2.37887  2.77519  2.98518  4.58477  3.61503
          0.01547  4.57251  5.29486  0.61958  0.77255  0.48576  0.95510
    225   3.10770  4.57759  4.46304  3.85946  3.44240  4.20926  4.46522  1.73866  3.52011  1.24661  3.33591  4.12429  4.53050  3.90601  2.22783  3.51879  3.33421  2.50538  5.16819  4.00635    232 l - - -
          2.68618  4.42225  2.77519  2.73123  3.46354  2.40513  3.72494  3.29354  2.67741  2.69355  4.24690  2.90347  2.73739  3.18146  2.89801  2.37887  2.77519  2.98518  4.58477  3.61503
          0.01547  4.57251  5.29486  0.61958  0.77255  0.48576  0.95510
    226   1.97130  4.53401  2.37048  3.08034  3.68671  3.77208  4.05866  2.07924  3.06089  1.97880  3.62123  3.50085  4.16256  3.36623  3.42828  3.03328  3.04376  2.59543  5.17233  3.93111    233 a - - -
          2.68618  4.42225  2.77519  2.73123  3.46354  2.40513  3.72494  3.29354  2.67741  2.69355  4.24690  2.90347  2.73739  3.18146  2.89801  2.37887  2.77519  2.98518  4.58477  3.61503
          0.01547  4.57251  5.29486  0.61958  0.77255  0.48576  0.95510
    227   2.79604  4.81918  2.02072  2.79023  4.19105  3.57126  4.01364  3.34323  2.90023  3.18733  4.07361  3.26860  4.06693  3.21090  3.34342  2.89583  1.60134  2.11168  5.55274  4.24449    234 t - - -
          2.68618  4.42225  2.77519  2.73123  3.46354  2.40513  3.72494  3.29354  2.67741  2.69355  4.24690  2.90347  2.73739  3.18146  2.89801  2.37887  2.77519  2.98518  4.58477  3.61503
          0.01547  4.57251  5.29486  0.61958  0.77255  0.48576  0.95510
    228   3.33216  5.55666  0.87661  2.69749  3.85113  3.71274  4.08832  4.29788  3.24923  3.80727  4.76906  3.24288  4.29617  3.43093  3.76852  3.27648  3.61750  3.97859  5.36482  2.00092    235 d - - -
          2.68618  4.42225  2.77519  2.73123  3.46354  2.40513  3.72494  3.29354  2.67741  2.69355  4.24690  2.90347  2.73739  3.18146  2.89801  2.37887  2.77519  2.98518  4.58477  3.61503
          0.01547  4.57251  5.29486  0.61958  0.77255  0.48576  0.95510
    229   3.01061  4.45379  4.48644  3.89255  3.34056  4.14100  4.42953  1.84809  3.70237  1.50848  2.16755  4.11599  4.46449  3.94754  2.31047  3.43979  3.23760  2.50353  5.04302  3.89302    236 l - - -
          2.68618  4.42225  2.77519  2.73123  3.46354  2.40513  3.72494  3.29354  2.67741  2.69355  4.24690  2.90347  2.73739  3.18146  2.89801  2.37887  2.77519  2.98518  4.58477  3.61503
          0.01547  4.57251  5.29486  0.61958  0.77255  0.48576  0.95510
    230   3.16674  5.54440  0.89518  2.53261  5.12714  3.50005  4.19873  4.68435  3.26021  4.21088  5.06549  3.09191  4.16908  3.38210  3.85045  1.73869  3.52236  4.19130  6.34241  4.85859    237 d - - -
          2.68618  4.42225  2.77519  2.73123  3.46354  2.40513  3.72494  3.29354  2.67741  2.69355  4.24690  2.90347  2.73739  3.18146  2.89801  2.37887  2.77519  2.98518  4.58477  3.61503
          0.01547  4.57251  5.29486  0.61958  0.77255  0.48576  0.95510
    231   0.70087  4.45683  4.12787  3.90440  4.85535  3.24952  4.86273  4.26072  3.94486  3.98917  4.80355  3.83592  4.06003  4.18485  4.17691  1.65993  3.06914  3.60946  6.21172  5.05131    238 a - - -
          2.68618  4.42225  2.77519  2.73123  3.46354  2.40513  3.72494  3.29354  2.67741  2.69355  4.24690  2.90347  2.73739  3.18146  2.89801  2.37887  2.77519  2.98518  4.58477  3.61503
          0.01547  4.57251  5.29486  0.61958  0.77255  0.48576  0.95510
    232   2.75618  4.74567  3.25067  2.09149  3.93934  3.61881  3.85854  3.27626  2.72259  2.97080  2.37281  2.28108  4.01820  3.06588  3.14754  2.85763  2.99131  2.21013  5.29872  4.00874    239 e - - -
          2.68618  4.42225  2.77519  2.73123  3.46354  2.40513  3.72494  3.29354  2.67741  2.69355  4.24690  2.90347  2.73739  3.18146  2.89801  2.37887  2.77519  2.98518  4.58477  3.61503
          0.01547  4.57251  5.29486  0.61958  0.77255  0.48576  0.95510
    233   2.75371  5.05036  2.23339  2.52005  4.32683  3.53955  3.75382  3.75255  1.99659  3.32545  2.60511  3.05038  3.94381  2.88601  2.98966  2.76004  2.13035  3.39988  5.53777  4.18024    240 k - - -
          2.68618  4.42225  2.77519  2.73123  3.46354  2.40513  3.72494  3.29354  2.67741  2.69355  4.24690  2.90347  2.73739  3.18146  2.89801  2.37887  2.77519  2.98518  4.58477  3.61503
          0.01547  4.57251  5.29486  0.61958  0.77255  0.48576  0.95510
    234   1.59986  4.53150  3.81981  3.54707  4.81425  1.83571  4.64456  4.25500  3.64531  3.91949  4.72036  3.68004  1.27414  3.90639  3.96619  2.74552  3.07417  3.63143  6.12893  4.93075    241 p - - -
          2.68618  4.42225  2.77519  2.73123  3.46354  2.40513  3.72494  3.29354  2.67741  2.69355  4.24690  2.90347  2.73739  3.18146  2.89801  2.37887  2.77519  2.98518  4.58477  3.61503
          0.01547  4.57251  5.29486  0.61958  0.77255  0.48576  0.95510
    235   2.95320  4.79800  3.69649  3.35082  3.33334  3.69513  4.12103  3.69456  3.34348  3.30031  4.26283  3.65468  4.27528  3.66963  3.66263  0.96400  3.31322  3.39061  4.90276  1.95167    242 s - - -
          2.68618  4.42225  2.77519  2.73123  3.46354  2.40513  3.72494  3.29354  2.67741  2.69355  4.24690  2.90347  2.73739  3.18146  2.89801  2.37887  2.77519  2.98518  4.58477  3.61503
          0.01547  4.57251  5.29486  0.61958  0.77255  0.48576  0.95510
    236   1.72001  1.63545  3.75005  3.27152  4.08256  3.48517  4.23984  3.41932  3.16443  3.14343  4.02788  3.56312  4.07991  2.10534  3.48695  2.85549  3.03710  3.09602  5.48397  4.25293    243 c - - -
          2.68618  4.42225  2.77519  2.73123  3.46354  2.40513  3.72494  3.29354  2.67741  2.69355  4.24690  2.90347  2.73739  3.18146  2.89801  2.37887  2.77519  2.98518  4.58477  3.61503
          0.01547  4.57251  5.29486  0.61958  0.77255  0.48576  0.95510
    237   2.71940  4.82374  3.17157  2.93293  4.82904  1.96651  4.27104  4.31437  3.17895  3.89630  4.68772  1.98616  4.04311  3.45425  3.61891  1.22570  3.14288  3.75001  6.06604  4.74406    244 s - - -
          2.68618  4.42225  2.77519  2.73123  3.46354  2.40513  3.72494  3.29354  2.67741  2.69355  4.24690  2.90347  2.73739  3.18146  2.89801  2.37887  2.77519  2.98518  4.58477  3.61503
          0.01547  4.57251  5.29486  0.61958  0.77255  0.48576  0.95510
    238   2.09837  4.71407  3.39637  2.82696  3.90106  3.66097  2.34841  2.29550  2.67028  2.94703  3.81585  3.28806  4.05022  3.09134  2.18312  2.90218  3.01244  3.01657  5.25343  3.98291    245 a - - -
          2.68618  4.42225  2.77519  2.73123  3.46354  2.40513  3.72494  3.29354  2.67741  2.69355  4.24690  2.90347  2.73739  3.18146  2.89801  2.37887  2.77519  2.98518  4.58477  3.61503
          0.01547  4.57251  5.29486  0.61958  0.77255  0.48576  0.95510
    239   2.93944  4.73510  3.50458  1.97864  3.38506  3.81090  3.94774  3.19196  2.99687  1.97627  3.78772  3.46708  4.20894  3.34256  3.35292  3.09661  3.17234  2.98911  4.91660  1.70774    246 y - - -
          2.68618  4.42225  2.77519  2.73123  3.46354  2.40513  3.72494  3.29354  2.67741  2.69355  4.24690  2.90347  2.73739  3.18146  2.89801  2.37887  2.77519  2.98518  4.58477  3.61503
          0.01547  4.57251  5.29486  0.61958  0.77255  0.48576  0.95510
    240   2.05034  5.34711  2.80228  1.45817  4.68875  3.53621  3.84648  4.15262  2.62671  3.66420  4.45216  3.02649  4.01378  1.96969  3.10137  2.87508  3.16571  3.74649  5.82282  4.42080    247 e - - -
          2.68618  4.42225  2.77519  2.73123  3.46354  2.40513  3.72494  3.29354  2.67741  2.69355  4.24690  2.90347  2.73739  3.18146  2.89801  2.37887  2.77519  2.98518  4.58477  3.61503
          0.01547  4.57251  5.29486  0.61958  0.77255  0.48576  0.95510
    241   3.64006  4.90103  5.48368  4.92123  1.42738  4.93234  5.09084  1.68193  4.76981  1.20387  3.14335  5.03220  5.08179  4.73612  4.76220  4.29394  3.85479  2.57670  5.24790  4.03205    248 l - - -
          2.68618  4.42225  2.77519  2.73123  3.46354  2.40513  3.72494  3.29354  2.67741  2.69355  4.24690  2.90347  2.73739  3.18146  2.89801  2.37887  2.77519  2.98518  4.58477  3.61503
          0.01547  4.57251  5.29486  0.61958  0.77255  0.48576  0.95510
    242   2.95742  4.90078  3.58060  3.01827  4.02392  1.62991  3.96961  3.61003  2.63698  3.22595  4.10350  3.43945  4.17643  3.20302  1.85898  3.06094  3.20725  3.32509  2.39441  4.02436    249 g - - -
          2.68618  4.42225  2.77519  2.73123  3.46354  2.40513  3.72494  3.29354  2.67741  2.69355  4.24690  2.90347  2.73739  3.18146  2.89801  2.37887  2.77519  2.98518  4.58477  3.61503
          0.01547  4.57251  5.29486  0.61958  0.77255  0.48576  0.95510
    243   2.72897  4.68651  3.32798  2.79298  2.51026  3.59764  3.88477  3.30228  2.76864  2.96747  3.82977  3.25881  4.01715  2.21225  3.18234  2.11090  2.07486  3.02802  5.26439  3.97168    250 t - - -
          2.68618  4.42225  2.77519  2.73123  3.46354  2.40513  3.72494  3.29354  2.67741  2.69355  4.24690  2.90347  2.73739  3.18146  2.89801  2.37887  2.77519  2.98518  4.58477  3.61503
          0.01547  4.57251  5.29486  0.61958  0.77255  0.48576  0.95510
    244   2.97449  4.61300  2.29307  3.33718  3.65980  3.96175  4.29964  2.61317  3.35573  1.34807  3.57531  3.73939  4.35608  3.63890  3.69486  3.26842  3.22162  1.83186  5.28422  4.05329    251 l - - -
          2.68618  4.42225  2.77519  2.73123  3.46354  2.40513  3.72494  3.29354  2.67741  2.69355  4.24690  2.90347  2.73739  3.18146  2.89801  2.37887  2.77519  2.98518  4.58477  3.61503
          0.01547  4.57251  5.29486  0.61958  0.77255  0.48576  0.95510
    245   3.92966  5.16889  5.65431  5.09385  3.28897  5.23915  5.50316  2.52909  4.90066  0.63139  1.75051  5.34566  5.27747  4.85766  4.90223  4.64324  4.13452  2.80574  5.53206  4.55532    252 L - - -
          2.68618  4.42225  2.77519  2.73123  3.46354  2.40513  3.72494  3.29354  2.67741  2.69355  4.24690  2.90347  2.73739  3.18146  2.89801  2.37887  2.77519  2.98518  4.58477  3.61503
          0.01547  4.57251  5.29486  0.61958  0.77255  0.48576  0.95510
    246   2.88018  5.24816  3.15596  2.59573  4.59160  3.62266  2.28559  4.03631  2.35517  3.52819  4.31188  3.11114  4.01360  2.09813  2.01584  2.11153  3.09860  3.64976  5.65126  4.31445    253 r - - -
          2.68618  4.42225  2.77519  2.73123  3.46354  2.40513  3.72494  3.29354  2.67741  2.69355  4.24690  2.90347  2.73739  3.18146  2.89801  2.37887  2.77519  2.98518  4.58477  3.61503
          0.01547  4.57251  5.29486  0.61958  0.77255  0.48576  0.95510
    247   3.17295  5.41861  3.52036  2.89714  4.89881  2.08653  3.84837  4.27183  1.27479  3.70222  4.52891  3.34559  4.21224  2.96953  1.74677  3.15330  3.36331  3.90632  5.75103  4.53008    254 k - - -
          2.68618  4.42225  2.77519  2.73123  3.46354  2.40513  3.72494  3.29354  2.67741  2.69355  4.24690  2.90347  2.73739  3.18146  2.89801  2.37887  2.77519  2.98518  4.58477  3.61503
          0.01547  4.57251  5.29486  0.61958  0.77255  0.48576  0.95510
    248   3.32785  4.95169  4.30607  3.68866  3.72481  4.18280  4.34733  3.07294  2.94446  0.87462  3.66479  3.99881  4.55503  3.64787  1.92288  3.58215  3.55457  3.05854  5.36798  4.16091    255 l - - -
          2.68618  4.42225  2.77519  2.73123  3.46354  2.40513  3.72494  3.29354  2.67741  2.69355  4.24690  2.90347  2.73739  3.18146  2.89801  2.37887  2.77519  2.98518  4.58477  3.61503
          0.01547  4.57251  5.29486  0.61958  0.77255  0.48576  0.95510
    249   2.75960  4.35661  3.87328  3.31655  2.32368  3.78621  4.08326  2.06064  3.24474  2.53442  3.47014  2.25799  4.17463  3.52037  3.53044  3.06242  2.13908  2.55447  4.95072  3.71301    256 i - - -
          2.68618  4.42225  2.77519  2.73123  3.46354  2.40513  3.72494  3.29354  2.67741  2.69355  4.24690  2.90347  2.73739  3.18146  2.89801  2.37887  2.77519  2.98518  4.58477  3.61503
          0.01547  4.57251  5.29486  0.61958  0.77255  0.48576  0.95510
    250   2.01366  4.88792  3.18081  2.67857  4.33783  3.49522  3.88160  3.75842  2.67447  3.35617  4.16356  3.16462  2.42281  2.12120  3.11880  2.76823  2.02147  3.38538  5.58346  4.25568    257 a - - -
          2.68618  4.42225  2.77519  2.73123  3.46354  2.40513  3.72494  3.29354  2.67741  2.69355  4.24690  2.90347  2.73739  3.18146  2.89801  2.37887  2.77519  2.98518  4.58477  3.61503
          0.01547  4.57251  5.29486  0.61958  0.77255  0.48576  0.95510
    251   1.95061  4.40536  3.84152  3.29004  3.54958  3.79964  4.11860  2.02907  3.21930  1.91837  3.51718  2.36382  4.19319  3.51197  3.52304  3.07706  3.02764  2.51958  5.05347  3.83401    258 l - - -
          2.68618  4.42225  2.77519  2.73123  3.46354  2.40513  3.72494  3.29354  2.67741  2.69355  4.24690  2.90347  2.73739  3.18146  2.89801  2.37887  2.77519  2.98518  4.58477  3.61503
          0.01547  4.57251  5.29486  0.61958  0.77255  0.48576  0.95510
    252   3.19059  5.43235  3.54822  2.91318  4.91722  2.22206  3.84866  4.28552  1.25674  3.71014  4.53873  3.35747  4.22245  2.96941  1.65952  3.16977  3.37691  3.92175  5.75332  4.53900    259 k - - -
          2.68618  4.42225  2.77519  2.73123  3.46354  2.40513  3.72494  3.29354  2.67741  2.69355  4.24690  2.90347  2.73739  3.18146  2.89801  2.37887  2.77519  2.98518  4.58477  3.61503
          0.01547  4.57251  5.29486  0.61958  0.77255  0.48576  0.95510
    253   2.85357  4.99420  2.13279  2.62268  4.10484  3.59516  2.26770  3.61838  2.71631  3.22233  1.86052  3.14177  4.03611  3.05180  3.16632  2.89164  3.09547  3.32054  5.44130  4.07086    260 m - - -
          2.68618  4.42225  2.77519  2.73123  3.46354  2.40513  3.72494  3.29354  2.67741  2.69355  4.24690  2.90347  2.73739  3.18146  2.89801  2.37887  2.77519  2.98518  4.58477  3.61503
          0.01547  4.57251  5.29486  0.61958  0.77255  0.48576  0.95510
    254   3.52292  4.74111  5.53662  5.02894  3.80354  5.04829  5.61387  1.10481  4.93765  1.56026  3.56166  5.18694  5.24528  5.09099  5.04445  4.45171  3.76959  1.30053  5.88728  4.74949    261 i - - -
          2.68618  4.42225  2.77519  2.73123  3.46354  2.40513  3.72494  3.29354  2.67741  2.69355  4.24690  2.90347  2.73739  3.18146  2.89801  2.37887  2.77519  2.98518  4.58477  3.61503
          0.01547  4.57251  5.29486  0.61958  0.77255  0.48576  0.95510
    255   2.84800  5.21263  2.11054  2.53388  4.57951  3.54618  3.81332  4.02794  2.54088  3.55471  4.34096  3.06582  3.99342  2.93815  1.66472  2.83101  2.05785  3.63208  5.71550  4.34421    262 r - - -
          2.68618  4.42225  2.77519  2.73123  3.46354  2.40513  3.72494  3.29354  2.67741  2.69355  4.24690  2.90347  2.73739  3.18146  2.89801  2.37887  2.77519  2.98518  4.58477  3.61503
          0.01547  4.57251  5.29486  0.61958  0.77255  0.48576  0.95510
    256   2.56505  4.50386  3.94732  3.66238  4.74006  3.28786  4.68391  4.14164  3.67805  3.85442  4.68041  3.73720  4.06045  3.96858  3.96162  1.16253  1.17075  3.55920  6.08630  4.88776    263 s - - -
          2.68618  4.42225  2.77519  2.73123  3.46354  2.40513  3.72494  3.29354  2.67741  2.69355  4.24690  2.90347  2.73739  3.18146  2.89801  2.37887  2.77519  2.98518  4.58477  3.61503
          0.19894  4.57251  1.77155  0.61958  0.77255  0.48576  0.95510
    257   1.75032  4.38377  3.71150  3.23301  3.80337  3.45499  4.15617  3.08002  3.17671  1.75620  3.76657  3.52004  4.02073  3.48781  3.49466  1.87899  2.94330  2.81156  5.26392  4.03567    264 a - - -
          2.68618  4.42225  2.77519  2.73123  3.46354  2.40513  3.72494  3.29354  2.67741  2.69355  4.24690  2.90347  2.73739  3.18146  2.89801  2.37887  2.77519  2.98518  4.58477  3.61503
          0.01855  4.39212  5.11447  0.61958  0.77255  0.34982  1.22016
    258   2.94267  4.72136  1.69905  3.07718  3.82966  3.84683  4.17851  2.76231  3.14221  1.83000  3.74008  3.53469  4.26428  3.44429  3.53888  3.15121  3.19307  1.88640  5.38724  4.11647    265 d - - -
          2.68618  4.42225  2.77519  2.73123  3.46354  2.40513  3.72494  3.29354  2.67741  2.69355  4.24690  2.90347  2.73739  3.18146  2.89801  2.37887  2.77519  2.98518  4.58477  3.61503
          0.01547  4.57251  5.29486  0.61958  0.77255  0.48576  0.95510
    259   2.96917  4.43560  4.33345  3.75642  3.53776  4.10949  4.42259  1.77390  2.13900  1.76273  3.46059  4.02984  4.45441  3.89320  3.82712  3.40405  3.20365  1.70150  5.16293  3.97141    266 v - - -
          2.68618  4.42225  2.77519  2.73123  3.46354  2.40513  3.72494  3.29354  2.67741  2.69355  4.24690  2.90347  2.73739  3.18146  2.89801  2.37887  2.77519  2.98518  4.58477  3.61503
          0.01547  4.57251  5.29486  0.61958  0.77255  0.48576  0.95510
    260   2.98436  4.45308  4.43938  3.90100  3.45937  2.16785  4.48886  1.81721  3.76644  1.29612  3.39307  4.11380  4.46748  4.00695  3.95002  3.41177  3.23981  2.37166  5.13640  3.95175    267 l - - -
          2.68618  4.42225  2.77519  2.73123  3.46354  2.40513  3.72494  3.29354  2.67741  2.69355  4.24690  2.90347  2.73739  3.18146  2.89801  2.37887  2.77519  2.98518  4.58477  3.61503
          0.01547  4.57251  5.29486  0.61958  0.77255  0.48576  0.95510
    261   3.28663  1.90018  4.96051  4.55826  0.90004  4.18590  4.37509  3.03578  4.38224  2.63156  3.83646  4.43299  4.68885  4.48669  4.42684  3.63411  3.61529  2.92255  4.65244  3.07405    268 f - - -
          2.68618  4.42225  2.77519  2.73123  3.46354  2.40513  3.72494  3.29354  2.67741  2.69355  4.24690  2.90347  2.73739  3.18146  2.89801  2.37887  2.77519  2.98518  4.58477  3.61503
          0.01547  4.57251  5.29486  0.61958  0.77255  0.48576  0.95510
    262   2.88684  4.45664  4.00147  2.15016  3.48903  3.94520  4.22796  2.62193  3.35636  1.78406  2.28845  3.78017  4.30256  3.63407  3.64199  3.21770  3.11900  1.85396  5.08297  3.88719    269 l - - -
          2.68618  4.42225  2.77519  2.73123  3.46354  2.40513  3.72494  3.29354  2.67741  2.69355  4.24690  2.90347  2.73739  3.18146  2.89801  2.37887  2.77519  2.98518  4.58477  3.61503
          0.01547  4.57251  5.29486  0.61958  0.77255  0.48576  0.95510
    263   2.86360  5.26777  3.08204  2.55210  4.61305  3.59604  2.29729  4.06467  1.86439  3.55140  4.32692  3.07751  3.99540  2.10359  2.77919  2.07533  3.08575  3.66651  5.67553  4.32181    270 k - - -
          2.68618  4.42225  2.77519  2.73123  3.46354  2.40513  3.72494  3.29354  2.67741  2.69355  4.24690  2.90347  2.73739  3.18146  2.89801  2.37887  2.77519  2.98518  4.58477  3.61503
          0.01547  4.57251  5.29486  0.61958  0.77255  0.48576  0.95510
    264   2.89480  4.87428  3.45778  2.88774  4.10520  3.71931  3.90988  3.40366  1.51575  2.01651  3.97132  3.34078  4.11982  3.10171  2.88539  2.99244  2.13211  3.15139  5.41104  4.15208    271 k - - -
          2.68618  4.42225  2.77519  2.73123  3.46354  2.40513  3.72494  3.29354  2.67741  2.69355  4.24690  2.90347  2.73739  3.18146  2.89801  2.37887  2.77519  2.98518  4.58477  3.61503
          0.01547  4.57251  5.29486  0.61958  0.77255  0.48576  0.95510
    265   1.91637  4.68558  4.55176  4.12866  3.61373  4.07834  4.80804  2.66999  3.97700  0.81908  3.49588  4.29437  4.58512  4.24704  4.15508  3.49686  3.45722  2.62907  5.45363  4.29023    272 l - - -
          2.68618  4.42225  2.77519  2.73123  3.46354  2.40513  3.72494  3.29354  2.67741  2.69355  4.24690  2.90347  2.73739  3.18146  2.89801  2.37887  2.77519  2.98518  4.58477  3.61503
          0.01547  4.57251  5.29486  0.61958  0.77255  0.48576  0.95510
    266   2.88012  4.88615  3.10094  1.97449  4.10903  2.12784  3.97723  3.47134  2.85236  1.60033  4.02633  3.24747  4.09351  3.19171  3.26779  2.96570  3.14027  3.20357  5.47177  4.17265    273 l - - -
          2.68618  4.42225  2.77519  2.73123  3.46354  2.40513  3.72494  3.29354  2.67741  2.69355  4.24690  2.90347  2.73739  3.18146  2.89801  2.37887  2.77519  2.98518  4.58477  3.61503
          0.01547  4.57251  5.29486  0.61958  0.77255  0.48576  0.95510
    267   2.88659  4.94118  3.54325  3.08686  4.66551  3.57343  4.12469  4.13381  2.68948  3.69360  4.53304  3.46104  4.14780  3.29955  1.76000  1.03395  3.23776  3.69780  5.80963  4.55222    274 s - - -
          2.68618  4.42225  2.77519  2.73123  3.46354  2.40513  3.72494  3.29354  2.67741  2.69355  4.24690  2.90347  2.73739  3.18146  2.89801  2.37887  2.77519  2.98518  4.58477  3.61503
          0.01547  4.57251  5.29486  0.61958  0.77255  0.48576  0.95510
    268   2.03022  4.37322  3.77812  3.22144  3.50251  3.71534  4.04018  2.87794  3.15260  2.60341  2.22913  3.56514  4.12281  3.44120  3.45883  2.17607  2.97243  2.66034  4.97838  2.39511    275 a - - -
          2.68623  4.42230  2.77525  2.73128  3.46359  2.40518  3.72500  3.29359  2.67746  2.69360  4.24695  2.90352  2.73745  3.18151  2.89710  2.37892  2.77525  2.98523  4.58482  3.61508
          0.23703  1.57981  5.29486  0.17837  1.81174  0.48576  0.95510
    269   3.05429  5.53158  1.78905  2.44606  4.95563  3.50092  4.00069  4.47076  2.93271  3.96652  4.77073  1.84333  4.08050  3.14827  3.48848  1.45302  3.34700  4.01546  6.11688  4.65060    277 s - - -
          2.68618  4.42225  2.77519  2.73123  3.46354  2.40513  3.72494  3.29354  2.67741  2.69355  4.24690  2.90347  2.73739  3.18146  2.89801  2.37887  2.77519  2.98518  4.58477  3.61503
          0.01547  4.57251  5.29486  0.61958  0.77255  0.48576  0.95510
    270   3.02529  4.58774  4.12269  3.55422  2.12808  4.04443  4.21026  2.80851  2.03139  1.34222  3.42801  3.86869  4.39206  3.68374  3.56653  3.33485  3.25244  2.72725  4.95267  3.63152    278 l - - -
          2.68618  4.42225  2.77519  2.73123  3.46354  2.40513  3.72494  3.29354  2.67741  2.69355  4.24690  2.90347  2.73739  3.18146  2.89801  2.37887  2.77519  2.98518  4.58477  3.61503
          0.01547  4.57251  5.29486  0.61958  0.77255  0.48576  0.95510
    271   2.77231  4.93647  3.13535  2.61880  4.18639  3.57588  3.80427  3.59436  2.58237  2.30388  4.03269  2.14892  3.98499  2.17970  3.01539  2.81376  2.18495  3.27904  5.45470  4.12999    279 n - - -
          2.68618  4.42225  2.77519  2.73123  3.46354  2.40513  3.72494  3.29354  2.67741  2.69355  4.24690  2.90347  2.73739  3.18146  2.89801  2.37887  2.77519  2.98518  4.58477  3.61503
          0.01547  4.57251  5.29486  0.61958  0.77255  0.48576  0.95510
    272   2.85208  5.11624  3.14352  2.67832  4.62068  3.55909  3.87885  4.05987  1.45451  3.58643  4.38170  3.17185  2.21216  3.01110  2.91528  2.00755  3.12457  3.64999  5.73476  4.40608    280 k - - -
          2.68618  4.42225  2.77519  2.73123  3.46354  2.40513  3.72494  3.29354  2.67741  2.69355  4.24690  2.90347  2.73739  3.18146  2.89801  2.37887  2.77519  2.98518  4.58477  3.61503
          0.01547  4.57251  5.29486  0.61958  0.77255  0.48576  0.95510
    273   1.99226  5.46935  1.37981  2.44351  4.82469  3.51609  3.92944  4.31094  2.80467  3.82016  4.61863  3.00815  4.05098  2.03430  3.33217  2.94122  3.26989  3.88715  5.98172  4.54099    281 d - - -
          2.68618  4.42225  2.77519  2.73123  3.46354  2.40513  3.72494  3.29354  2.67741  2.69355  4.24690  2.90347  2.73739  3.18146  2.89801  2.37887  2.77519  2.98518  4.58477  3.61503
          0.01547  4.57251  5.29486  0.61958  0.77255  0.48576  0.95510
    274   2.78301  4.48110  3.66726  3.12182  2.32048  2.44031  3.99744  2.94874  3.05477  1.88550  3.55698  3.51041  4.13928  2.29782  3.38759  3.01531  3.01927  2.74606  4.98688  3.70087    282 l - - -
          2.68618  4.42225  2.77519  2.73123  3.46354  2.40513  3.72494  3.29354  2.67741  2.69355  4.24690  2.90347  2.73739  3.18146  2.89801  2.37887  2.77519  2.98518  4.58477  3.61503
          0.01547  4.57251  5.29486  0.61958  0.77255  0.48576  0.95510
    275   2.67846  4.76646  3.29738  2.93453  4.61283  3.38985  4.17067  4.05837  3.02763  3.66638  4.46712  2.00892  4.01597  3.34949  3.45120  1.38436  1.83237  3.57170  5.86904  4.56312    283 s - - -
          2.68618  4.42225  2.77519  2.73123  3.46354  2.40513  3.72494  3.29354  2.67741  2.69355  4.24690  2.90347  2.73739  3.18146  2.89801  2.37887  2.77519  2.98518  4.58477  3.61503
          0.01547  4.57251  5.29486  0.61958  0.77255  0.48576  0.95510
    276   1.94353  4.34574  4.06138  3.52332  3.58510  2.29865  4.25241  2.72084  3.43917  1.91322  3.55975  3.77199  4.20724  3.70293  3.69382  3.06404  3.03106  1.76031  5.09954  3.89626    284 v - - -
          2.68618  4.42225  2.77519  2.73123  3.46354  2.40513  3.72494  3.29354  2.67741  2.69355  4.24690  2.90347  2.73739  3.18146  2.89801  2.37887  2.77519  2.98518  4.58477  3.61503
          0.01547  4.57251  5.29486  0.61958  0.77255  0.48576  0.95510
    277   3.12663  5.70204  1.65864  1.68151  5.02754  3.51676  3.99075  4.54610  2.93876  4.02373  4.83234  2.97968  4.09500  3.13665  3.51402  1.46850  3.40248  4.09924  6.17229  4.68079    285 s - - -
          2.68618  4.42225  2.77519  2.73123  3.46354  2.40513  3.72494  3.29354  2.67741  2.69355  4.24690  2.90347  2.73739  3.18146  2.89801  2.37887  2.77519  2.98518  4.58477  3.61503
          0.01547  4.57251  5.29486  0.61958  0.77255  0.48576  0.95510
    278   2.01080  5.09589  2.93213  1.86617  4.57741  2.23919  3.89816  4.03190  2.71909  3.58370  4.37241  3.08794  2.22184  3.03649  3.20350  2.80900  3.08898  3.61450  5.77090  4.39534    286 e - - -
          2.68618  4.42225  2.77519  2.73123  3.46354  2.40513  3.72494  3.29354  2.67741  2.69355  4.24690  2.90347  2.73739  3.18146  2.89801  2.37887  2.77519  2.98518  4.58477  3.61503
          0.01547  4.57251  5.29486  0.61958  0.77255  0.48576  0.95510
    279   2.80015  5.20824  2.98633  1.94767  4.55782  3.53528  3.75625  4.01666  2.47484  3.52483  4.29426  3.03196  2.37370  2.87060  2.15456  2.06855  3.03734  3.61156  5.67596  4.29727    287 e - - -
          2.68618  4.42225  2.77519  2.73123  3.46354  2.40513  3.72494  3.29354  2.67741  2.69355  4.24690  2.90347  2.73739  3.18146  2.89801  2.37887  2.77519  2.98518  4.58477  3.61503
          0.01547  4.57251  5.29486  0.61958  0.77255  0.48576  0.95510
    280   1.99021  5.20769  2.91116  1.90799  4.55236  3.51371  3.77759  4.01509  2.54788  3.53490  4.30696  3.01507  3.95265  2.14628  3.03079  2.05544  3.04488  3.61007  5.69980  4.30794    288 e - - -
          2.68618  4.42225  2.77519  2.73123  3.46354  2.40513  3.72494  3.29354  2.67741  2.69355  4.24690  2.90347  2.73739  3.18146  2.89801  2.37887  2.77519  2.98518  4.58477  3.61503
          0.01547  4.57251  5.29486  0.61958  0.77255  0.48576  0.95510
    281   2.94293  4.43540  4.23694  3.66873  1.95699  3.99135  4.06265  2.84836  2.22059  1.83318  3.48368  3.88174  4.34847  3.75952  3.69811  3.27971  3.17152  2.68620  2.40401  3.17595    289 l - - -
          2.68618  4.42225  2.77519  2.73123  3.46354  2.40513  3.72494  3.29354  2.67741  2.69355  4.24690  2.90347  2.73739  3.18146  2.89801  2.37887  2.77519  2.98518  4.58477  3.61503
          0.01547  4.57251  5.29486  0.61958  0.77255  0.48576  0.95510
    282   4.05197  5.33475  5.31726  5.00898  3.57202  4.87089  5.46348  2.85018  4.78385  0.33097  3.45905  5.22929  5.21778  4.96804  4.82491  4.61288  4.32889  3.05833  5.64432  4.51466    290 L - - -
          2.68618  4.42225  2.77519  2.73123  3.46354  2.40513  3.72494  3.29354  2.67741  2.69355  4.24690  2.90347  2.73739  3.18146  2.89801  2.37887  2.77519  2.98518  4.58477  3.61503
          0.01547  4.57251  5.29486  0.61958  0.77255  0.48576  0.95510
    283   2.89056  4.83964  3.41757  2.90694  4.07830  2.29012  3.94485  3.43754  1.82229  1.61823  3.97926  3.35407  4.12381  3.15557  2.96590  2.99900  3.13515  3.17595  5.39853  4.13797    291 l - - -
          2.68618  4.42225  2.77519  2.73123  3.46354  2.40513  3.72494  3.29354  2.67741  2.69355  4.24690  2.90347  2.73739  3.18146  2.89801  2.37887  2.77519  2.98518  4.58477  3.61503
          0.01547  4.57251  5.29486  0.61958  0.77255  0.48576  0.95510
    284   2.78234  4.34214  3.97260  3.40083  3.41962  3.83327  2.35250  2.01694  3.28599  1.86609  3.41668  3.70689  4.20665  3.57157  3.54430  3.10993  2.17961  2.52607  4.93950  3.72356    292 l - - -
          2.68618  4.42225  2.77519  2.73123  3.46354  2.40513  3.72494  3.29354  2.67741  2.69355  4.24690  2.90347  2.73739  3.18146  2.89801  2.37887  2.77519  2.98518  4.58477  3.61503
          0.01547  4.57251  5.29486  0.61958  0.77255  0.48576  0.95510
    285   3.59314  4.86976  5.41992  4.84564  3.36653  4.91002  5.24881  2.37566  4.69886  0.93600  1.93491  5.02210  5.06925  4.71918  4.73210  4.27061  3.81316  1.69371  5.45811  4.42761    293 l - - -
          2.68618  4.42225  2.77519  2.73123  3.46354  2.40513  3.72494  3.29354  2.67741  2.69355  4.24690  2.90347  2.73739  3.18146  2.89801  2.37887  2.77519  2.98518  4.58477  3.61503
          0.01547  4.57251  5.29486  0.61958  0.77255  0.48576  0.95510
    286   3.83668  5.05839  5.66871  5.13360  3.40198  5.22839  5.57712  1.60476  4.97397  0.65427  3.16061  5.35683  5.30082  4.95860  4.99082  4.64340  4.05677  2.45091  5.62888  4.61120    294 L - - -
          2.68618  4.42225  2.77519  2.73123  3.46354  2.40513  3.72494  3.29354  2.67741  2.69355  4.24690  2.90347  2.73739  3.18146  2.89801  2.37887  2.77519  2.98518  4.58477  3.61503
          0.01547  4.57251  5.29486  0.61958  0.77255  0.48576  0.95510
    287   2.71395  4.59619  3.53449  3.05198  3.84949  3.55123  4.06326  3.36604  3.02535  3.05200  3.93027  3.43325  4.07034  3.35504  3.39648  1.51444  1.93882  3.07001  5.27773  2.33331    295 s - - -
          2.68618  4.42225  2.77519  2.73123  3.46354  2.40513  3.72494  3.29354  2.67741  2.69355  4.24690  2.90347  2.73739  3.18146  2.89801  2.37887  2.77519  2.98518  4.58477  3.61503
          0.01547  4.57251  5.29486  0.61958  0.77255  0.48576  0.95510
    288   3.05498  4.62358  2.31123  3.52011  3.56720  4.09572  4.40799  1.85271  3.51132  1.26439  3.46448  3.89956  4.45603  3.77803  3.81883  3.39920  3.29300  2.43817  5.26937  4.06252    296 l - - -
          2.68618  4.42225  2.77519  2.73123  3.46354  2.40513  3.72494  3.29354  2.67741  2.69355  4.24690  2.90347  2.73739  3.18146  2.89801  2.37887  2.77519  2.98518  4.58477  3.61503
          0.01547  4.57251  5.29486  0.61958  0.77255  0.48576  0.95510
    289   3.11174  4.53151  4.67212  4.11081  2.10671  4.23859  4.52281  2.57761  3.96877  1.17560  3.25689  4.27799  4.57096  4.13558  4.09969  3.56008  1.98861  2.55031  5.00668  3.76415    297 l - - -
          2.68618  4.42225  2.77519  2.73123  3.46354  2.40513  3.72494  3.29354  2.67741  2.69355  4.24690  2.90347  2.73739  3.18146  2.89801  2.37887  2.77519  2.98518  4.58477  3.61503
          0.01547  4.57251  5.29486  0.61958  0.77255  0.48576  0.95510
    290   1.75464  4.98381  3.22678  2.90715  4.59437  3.54338  4.12647  4.01214  2.85042  3.61049  4.48509  3.34782  4.12506  1.09990  3.20347  2.96160  3.23546  3.62050  5.83024  4.52440    298 q - - -
          2.68618  4.42225  2.77519  2.73123  3.46354  2.40513  3.72494  3.29354  2.67741  2.69355  4.24690  2.90347  2.73739  3.18146  2.89801  2.37887  2.77519  2.98518  4.58477  3.61503
          0.01547  4.57251  5.29486  0.61958  0.77255  0.48576  0.95510
    291   2.84624  5.22071  3.06740  2.54669  4.50680  3.58780  3.75395  3.98709  1.87793  3.49602  4.27960  2.10393  3.98869  2.10288  2.82844  2.82561  3.07035  3.60391  5.62590  2.58097    299 k - - -
          2.68618  4.42225  2.77519  2.73123  3.46354  2.40513  3.72494  3.29354  2.67741  2.69355  4.24690  2.90347  2.73739  3.18146  2.89801  2.37887  2.77519  2.98518  4.58477  3.61503
          0.01547  4.57251  5.29486  0.61958  0.77255  0.48576  0.95510
    292   2.74870  4.62380  3.60664  3.20629  4.10493  1.93560  4.25090  3.47816  3.19583  1.96941  4.07566  3.54581  1.56202  3.53326  3.53940  2.92334  3.11084  3.17101  5.51624  4.26661    300 p - - -
          2.68618  4.42225  2.77519  2.73123  3.46354  2.40513  3.72494  3.29354  2.67741  2.69355  4.24690  2.90347  2.73739  3.18146  2.89801  2.37887  2.77519  2.98518  4.58477  3.61503
          0.01547  4.57251  5.29486  0.61958  0.77255  0.48576  0.95510
    293   2.78874  4.94703  3.20029  2.64349  4.18797  3.60346  2.46084  3.60386  1.95497  3.20472  2.40649  3.14722  3.99573  2.94654  2.92392  2.13807  3.01700  3.28990  5.43680  4.12111    301 k - - -
          2.68618  4.42225  2.77519  2.73123  3.46354  2.40513  3.72494  3.29354  2.67741  2.69355  4.24690  2.90347  2.73739  3.18146  2.89801  2.37887  2.77519  2.98518  4.58477  3.61503
          0.01547  4.57251  5.29486  0.61958  0.77255  0.48576  0.95510
    294   3.27242  5.81621  2.50698  0.91663  5.14362  3.55604  4.09420  4.69062  3.05672  4.17187  5.02368  1.75764  4.17705  3.25984  3.60313  3.16169  3.56478  4.24943  6.29066  4.79972    302 e - - -
          2.68618  4.42225  2.77519  2.73123  3.46354  2.40513  3.72494  3.29354  2.67741  2.69355  4.24690  2.90347  2.73739  3.18146  2.89801  2.37887  2.77519  2.98518  4.58477  3.61503
          0.01547  4.57251  5.29486  0.61958  0.77255  0.48576  0.95510
    295   2.83055  4.33672  4.35198  3.81960  2.16967  3.88119  4.32120  2.60236  3.70409  2.49535  3.49799  3.97462  4.32439  3.92413  3.88003  2.14182  3.10845  1.32202  4.95662  3.67426    303 v - - -
          2.68618  4.42225  2.77519  2.73123  3.46354  2.40513  3.72494  3.29354  2.67741  2.69355  4.24690  2.90347  2.73739  3.18146  2.89801  2.37887  2.77519  2.98518  4.58477  3.61503
          0.01547  4.57251  5.29486  0.61958  0.77255  0.48576  0.95510
    296   3.17219  5.80661  1.70637  1.69245  5.10722  2.08433  4.00445  4.64010  2.97474  4.09961  4.91118  1.80904  4.10771  3.15126  3.56844  3.05707  3.44755  4.18309  6.24148  4.72746    304 e - - -
          2.68618  4.42225  2.77519  2.73123  3.46354  2.40513  3.72494  3.29354  2.67741  2.69355  4.24690  2.90347  2.73739  3.18146  2.89801  2.37887  2.77519  2.98518  4.58477  3.61503
          0.01547  4.57251  5.29486  0.61958  0.77255  0.48576  0.95510
    297   2.89336  5.05779  3.10449  2.80250  4.65461  3.52351  4.07107  4.17063  2.80571  3.72200  4.55306  3.26912  4.09861  1.40545  3.18262  1.39687  3.22958  3.73476  5.85449  4.51110    305 s - - -
          2.68618  4.42225  2.77519  2.73123  3.46354  2.40513  3.72494  3.29354  2.67741  2.69355  4.24690  2.90347  2.73739  3.18146  2.89801  2.37887  2.77519  2.98518  4.58477  3.61503
          0.01547  4.57251  5.29486  0.61958  0.77255  0.48576  0.95510
    298   3.14187  4.47662  4.92960  4.36944  3.61940  4.43053  4.84902  1.59489  4.23969  1.68999  3.50010  4.51297  4.74638  4.43452  4.36658  3.76580  2.00380  1.49195  5.36665  4.18923    306 v - - -
          2.68618  4.42225  2.77519  2.73123  3.46354  2.40513  3.72494  3.29354  2.67741  2.69355  4.24690  2.90347  2.73739  3.18146  2.89801  2.37887  2.77519  2.98518  4.58477  3.61503
          0.01547  4.57251  5.29486  0.61958  0.77255  0.48576  0.95510
    299   2.92484  4.59913  4.12765  3.73804  3.67413  3.79183  4.50146  2.98392  3.60398  0.91068  3.70680  3.94705  4.35502  3.93785  3.82878  1.95235  3.27832  2.85336  5.32726  4.06337    307 l - - -
          2.68618  4.42225  2.77519  2.73123  3.46354  2.40513  3.72494  3.29354  2.67741  2.69355  4.24690  2.90347  2.73739  3.18146  2.89801  2.37887  2.77519  2.98518  4.58477  3.61503
          0.01547  4.57251  5.29486  0.61958  0.77255  0.48576  0.95510
    300   2.06115  5.19581  2.12466  2.47128  4.54342  3.50729  3.78558  4.00347  2.57107  3.53091  4.30493  3.01447  3.95193  2.03190  3.06249  2.77490  2.20922  3.59993  5.70214  4.30852    308 q - - -
          2.68618  4.42225  2.77519  2.73123  3.46354  2.40513  3.72494  3.29354  2.67741  2.69355  4.24690  2.90347  2.73739  3.18146  2.89801  2.37887  2.77519  2.98518  4.58477  3.61503
          0.01547  4.57251  5.29486  0.61958  0.77255  0.48576  0.95510
    301   2.79301  5.12554  2.14852  2.49549  4.40518  3.53103  3.77978  3.85090  2.57031  2.23598  4.20303  3.03449  3.95876  2.14898  3.05047  2.10639  3.03203  3.48622  5.60908  4.23493    309 s - - -
          2.68618  4.42225  2.77519  2.73123  3.46354  2.40513  3.72494  3.29354  2.67741  2.69355  4.24690  2.90347  2.73739  3.18146  2.89801  2.37887  2.77519  2.98518  4.58477  3.61503
          0.01547  4.57251  5.29486  0.61958  0.77255  0.48576  0.95510
    302   3.21991  4.54826  5.01891  4.49797  3.86687  4.54436  5.11066  1.47221  4.39105  2.53507  3.70770  4.65869  4.88981  4.63577  4.56282  3.91096  1.98197  1.08288  5.67058  4.46380    310 v - - -
          2.68618  4.42225  2.77519  2.73123  3.46354  2.40513  3.72494  3.29354  2.67741  2.69355  4.24690  2.90347  2.73739  3.18146  2.89801  2.37887  2.77519  2.98518  4.58477  3.61503
          0.01547  4.57251  5.29486  0.61958  0.77255  0.48576  0.95510
    303   2.96064  4.96449  3.44733  2.87735  4.19006  3.75955  3.88527  1.72486  1.84350  3.14478  4.04012  3.33486  4.14339  2.00638  2.77463  3.03918  3.17448  3.23205  5.44302  4.18810    311 i - - -
          2.68618  4.42225  2.77519  2.73123  3.46354  2.40513  3.72494  3.29354  2.67741  2.69355  4.24690  2.90347  2.73739  3.18146  2.89801  2.37887  2.77519  2.98518  4.58477  3.61503
          0.01547  4.57251  5.29486  0.61958  0.77255  0.48576  0.95510
    304   3.03074  5.43647  2.71381  1.79717  4.74690  1.58997  2.10466  4.25346  2.77516  3.77171  4.58456  3.05217  4.07977  3.08926  3.25655  2.98118  3.29414  3.85396  5.91692  4.50119    312 g - - -
          2.68618  4.42225  2.77519  2.73123  3.46354  2.40513  3.72494  3.29354  2.67741  2.69355  4.24690  2.90347  2.73739  3.18146  2.89801  2.37887  2.77519  2.98518  4.58477  3.61503
          0.01547  4.57251  5.29486  0.61958  0.77255  0.48576  0.95510
    305   3.36776  4.65123  5.30958  4.73823  2.08107  4.69249  5.05645  1.53288  4.58747  1.42897  3.27222  4.83187  4.92679  4.65657  4.61659  4.04326  3.59744  1.61048  5.36436  4.24228    313 l - - -
          2.68618  4.42225  2.77519  2.73123  3.46354  2.40513  3.72494  3.29354  2.67741  2.69355  4.24690  2.90347  2.73739  3.18146  2.89801  2.37887  2.77519  2.98518  4.58477  3.61503
          0.01547  4.57251  5.29486  0.61958  0.77255  0.48576  0.95510
    306   2.73351  4.81271  3.21644  2.74260  4.14471  2.16706  3.91674  3.61030  2.76303  3.23740  4.07070  2.17289  4.00243  3.10617  3.19677  2.04605  3.01879  3.27529  2.57762  4.13579    314 s - - -
          2.68618  4.42225  2.77519  2.73123  3.46354  2.40513  3.72494  3.29354  2.67741  2.69355  4.24690  2.90347  2.73739  3.18146  2.89801  2.37887  2.77519  2.98518  4.58477  3.61503
          0.01547  4.57251  5.29486  0.61958  0.77255  0.48576  0.95510
    307   2.05295  5.10807  3.11627  2.59016  4.49281  2.23949  3.79083  3.93005  2.47609  3.46433  4.25203  3.10344  3.98183  2.12083  2.12826  2.80457  3.04700  3.54456  5.63221  4.28838    315 a - - -
          2.68618  4.42225  2.77519  2.73123  3.46354  2.40513  3.72494  3.29354  2.67741  2.69355  4.24690  2.90347  2.73739  3.18146  2.89801  2.37887  2.77519  2.98518  4.58477  3.61503
          0.41488  4.57251  1.11095  0.61958  0.77255  0.48576  0.95510
    308   2.94006  4.82901  3.49174  2.93711  3.90156  3.71296  3.84979  3.18713  1.51143  1.74346  3.82410  3.35443  4.11045  3.05885  2.64297  3.05645  3.16061  3.01110  5.27509  4.02247    316 k - - -
          2.68627  4.42234  2.77529  2.73132  3.46363  2.40522  3.72503  3.29363  2.67750  2.69229  4.24699  2.90356  2.73749  3.18155  2.89810  2.37896  2.77529  2.98527  4.58486  3.61512
          0.31994  1.32281  4.90295  0.67500  0.71163  0.56422  0.84119
    309   1.85518  4.79981  3.10351  2.67971  4.38686  3.38586  3.90425  3.81699  2.69678  3.41252  4.22295  3.14220  3.92291  1.88067  3.12083  1.84693  2.97876  3.40833  5.62466  4.30237    319 s - - -
          2.68618  4.42225  2.77519  2.73123  3.46354  2.40513  3.72494  3.29354  2.67741  2.69355  4.24690  2.90347  2.73739  3.18146  2.89801  2.37887  2.77519  2.98518  4.58477  3.61503
          0.01855  4.39212  5.11447  0.61958  0.77255  0.75083  0.63861
    310   2.74355  4.60916  3.37548  2.87587  3.63609  3.60389  2.29348  3.19124  2.77854  1.89545  3.75530  3.30745  4.03366  3.16478  3.13585  2.03443  2.99723  2.94257  5.07403  3.72657    320 l - - -
          2.68618  4.42225  2.77519  2.73123  3.46354  2.40513  3.72494  3.29354  2.67741  2.69355  4.24690  2.90347  2.73739  3.18146  2.89801  2.37887  2.77519  2.98518  4.58477  3.61503
          0.01855  4.39212  5.11447  0.61958  0.77255  0.75083  0.63861
    311   3.18365  5.36805  3.38089  2.85435  4.62532  3.77970  2.09425  4.18446  1.06450  3.62407  4.48500  3.29974  4.18128  2.95331  2.41592  3.16372  3.37091  3.84698  5.60344  4.33204    321 k - - -
          2.68618  4.42225  2.77519  2.73123  3.46354  2.40513  3.72494  3.29354  2.67741  2.69355  4.24690  2.90347  2.73739  3.18146  2.89801  2.37887  2.77519  2.98518  4.58477  3.61503
          0.01855  4.39212  5.11447  0.61958  0.77255  0.75083  0.63861
    312   3.05722  5.45234  2.64016  1.21715  4.60637  3.51687  1.92757  4.25014  2.69361  3.74897  4.59137  3.00897  4.05324  3.05441  3.13426  2.99402  3.31420  3.86550  5.80080  4.36648    322 e - - -
          2.68618  4.42225  2.77519  2.73123  3.46354  2.40513  3.72494  3.29354  2.67741  2.69355  4.24690  2.90347  2.73739  3.18146  2.89801  2.37887  2.77519  2.98518  4.58477  3.61503
          0.01855  4.39212  5.11447  0.61958  0.77255  0.75083  0.63861
    313   2.90156  5.39473  1.86030  2.35781  4.66082  3.45520  2.19957  4.19345  2.61028  3.68324  4.47322  2.92129  3.95439  1.86067  3.10882  2.83781  3.15074  3.77692  5.80656  4.36713    323 d - - -
          2.68618  4.42225  2.77519  2.73123  3.46354  2.40513  3.72494  3.29354  2.67741  2.69355  4.24690  2.90347  2.73739  3.18146  2.89801  2.37887  2.77519  2.98518  4.58477  3.61503
          0.01855  4.39212  5.11447  0.61958  0.77255  0.75083  0.63861
    314   1.75032  4.38377  3.71150  3.23301  3.80337  3.45499  4.15617  3.08002  3.17671  1.75620  3.76657  3.52004  4.02073  3.48781  3.49466  1.87899  2.94330  2.81156  5.26392  4.03567    324 a - - -
          2.68618  4.42225  2.77519  2.73123  3.46354  2.40513  3.72494  3.29354  2.67741  2.69355  4.24690  2.90347  2.73739  3.18146  2.89801  2.37887  2.77519  2.98518  4.58477  3.61503
          0.01855  4.39212  5.11447  0.61958  0.77255  0.75083  0.63861
    315   1.52704  4.33429  3.89314  3.45020  4.05223  3.32115  4.35378  3.22599  3.40592  3.09850  3.99809  3.61291  3.98842  3.68775  3.70221  1.69930  2.92732  1.79877  5.49599  4.28890    325 a - - -
          2.68618  4.42225  2.77519  2.73123  3.46354  2.40513  3.72494  3.29354  2.67741  2.69355  4.24690  2.90347  2.73739  3.18146  2.89801  2.37887  2.77519  2.98518  4.58477  3.61503
          0.01855  4.39212  5.11447  0.61958  0.77255  0.75083  0.63861
    316   3.29213  4.65899  4.87723  4.41244  1.18881  4.39522  4.47430  2.42541  4.27288  2.10328  3.41946  4.46231  4.74774  4.39397  4.36822  3.77609  3.55737  1.58830  4.76159  3.25350    326 f - - -
          2.68618  4.42225  2.77519  2.73123  3.46354  2.40513  3.72494  3.29354  2.67741  2.69355  4.24690  2.90347  2.73739  3.18146  2.89801  2.37887  2.77519  2.98518  4.58477  3.61503
          0.01855  4.39212  5.11447  0.61958  0.77255  0.75083  0.63861
    317   3.41739  4.79428  4.67515  4.21328  2.70800  4.41460  4.16835  2.81504  3.99749  0.95409  3.43490  4.30004  4.72371  4.18436  4.11797  3.77461  3.64793  2.84242  4.44622  1.76059    327 l - - -
          2.68618  4.42225  2.77519  2.73123  3.46354  2.40513  3.72494  3.29354  2.67741  2.69355  4.24690  2.90347  2.73739  3.18146  2.89801  2.37887  2.77519  2.98518  4.58477  3.61503
          0.01855  4.39212  5.11447  0.61958  0.77255  0.75083  0.63861
    318   3.01101  5.34004  2.74699  2.52399  4.66480  3.51553  3.89064  4.22413  2.60688  3.72461  4.56499  1.76706  4.05065  1.36501  2.99524  2.97363  3.28054  3.82793  5.80770  4.41878    328 q - - -
          2.68618  4.42225  2.77519  2.73123  3.46354  2.40513  3.72494  3.29354  2.67741  2.69355  4.24690  2.90347  2.73739  3.18146  2.89801  2.37887  2.77519  2.98518  4.58477  3.61503
          0.01855  4.39212  5.11447  0.61958  0.77255  0.75083  0.63861
    319   2.62687  4.36867  3.77635  3.30107  3.77113  1.94789  4.19719  1.87330  3.24604  2.78715  3.72643  3.58064  4.06729  3.55011  3.55153  2.87565  1.94285  2.64017  5.25050  4.03038    329 i - - -
          2.68618  4.42225  2.77519  2.73123  3.46354  2.40513  3.72494  3.29354  2.67741  2.69355  4.24690  2.90347  2.73739  3.18146  2.89801  2.37887  2.77519  2.98518  4.58477  3.61503
          0.01855  4.39212  5.11447  0.61958  0.77255  0.34982  1.22016
    320   3.88596  5.09606  5.22902  4.88044  1.10573  4.78653  3.96632  3.35911  4.68994  1.54833  3.92863  4.56323  5.05918  4.58856  4.64068  4.14409  4.09991  3.35433  4.09387  1.58338    330 f - - -
          2.68618  4.42225  2.77519  2.73123  3.46354  2.40513  3.72494  3.29354  2.67741  2.69355  4.24690  2.90347  2.73739  3.18146  2.89801  2.37887  2.77519  2.98518  4.58477  3.61503
          0.01547  4.57251  5.29486  0.61958  0.77255  0.48576  0.95510
    321   3.05574  4.53911  4.30087  3.74989  1.94732  4.07774  4.00928  2.96649  3.58695  1.83868  3.59570  3.93556  4.43060  3.82868  2.08660  3.36853  3.28336  2.80581  4.47469  1.96122    331 l - - -
          2.68618  4.42225  2.77519  2.73123  3.46354  2.40513  3.72494  3.29354  2.67741  2.69355  4.24690  2.90347  2.73739  3.18146  2.89801  2.37887  2.77519  2.98518  4.58477  3.61503
          0.01547  4.57251  5.29486  0.61958  0.77255  0.48576  0.95510
    322   2.79165  5.01020  3.07541  2.68364  4.56863  3.48840  3.95211  4.02663  2.72454  3.58509  4.38433  3.17291  2.16799  2.05107  3.15679  1.51939  3.10016  3.60320  5.76397  4.41761    332 s - - -
          2.68618  4.42225  2.77519  2.73123  3.46354  2.40513  3.72494  3.29354  2.67741  2.69355  4.24690  2.90347  2.73739  3.18146  2.89801  2.37887  2.77519  2.98518  4.58477  3.61503
          0.01547  4.57251  5.29486  0.61958  0.77255  0.48576  0.95510
    323   2.74182  4.59011  3.42502  2.14079  3.76730  3.65757  3.92376  3.08314  2.85750  2.81056  2.32380  3.33459  4.05603  3.18555  3.25037  2.16882  2.98131  2.10586  5.17941  3.92026    333 v - - -
          2.68618  4.42225  2.77519  2.73123  3.46354  2.40513  3.72494  3.29354  2.67741  2.69355  4.24690  2.90347  2.73739  3.18146  2.89801  2.37887  2.77519  2.98518  4.58477  3.61503
          0.01547  4.57251  5.29486  0.61958  0.77255  0.48576  0.95510
    324   2.76709  2.39125  4.40457  3.84104  3.42608  2.33763  4.32243  2.56031  3.70110  1.73992  3.41892  3.96926  4.27866  3.91224  3.84951  3.17434  3.03823  1.79633  4.97170  3.78384    334 l - - -
          2.68618  4.42225  2.77519  2.73123  3.46354  2.40513  3.72494  3.29354  2.67741  2.69355  4.24690  2.90347  2.73739  3.18146  2.89801  2.37887  2.77519  2.98518  4.58477  3.61503
          0.01547  4.57251  5.29486  0.61958  0.77255  0.48576  0.95510
    325   2.95857  5.14232  3.26310  2.73834  4.41653  3.69409  3.83776  3.82352  1.42849  2.10451  4.23151  2.19525  4.09711  2.98600  2.74741  2.97738  3.17791  3.50580  5.57298  4.27477    335 k - - -
          2.68618  4.42225  2.77519  2.73123  3.46354  2.40513  3.72494  3.29354  2.67741  2.69355  4.24690  2.90347  2.73739  3.18146  2.89801  2.37887  2.77519  2.98518  4.58477  3.61503
          0.01547  4.57251  5.29486  0.61958  0.77255  0.48576  0.95510
    326   2.07617  5.15661  2.96012  1.94788  4.48397  3.52224  3.76713  3.93356  2.52967  3.46974  4.24852  3.02746  3.94872  2.04843  3.00352  2.76876  2.20351  3.54476  5.64747  4.26818    336 e - - -
          2.68618  4.42225  2.77519  2.73123  3.46354  2.40513  3.72494  3.29354  2.67741  2.69355  4.24690  2.90347  2.73739  3.18146  2.89801  2.37887  2.77519  2.98518  4.58477  3.61503
          0.01547  4.57251  5.29486  0.61958  0.77255  0.48576  0.95510
    327   2.75108  4.43797  3.68396  3.13913  3.58203  3.72918  4.03032  2.09016  3.07907  1.90423  3.55793  2.35532  4.12814  3.38636  3.40948  2.18225  2.99451  2.65797  5.05145  3.81820    337 l - - -
          2.68618  4.42225  2.77519  2.73123  3.46354  2.40513  3.72494  3.29354  2.67741  2.69355  4.24690  2.90347  2.73739  3.18146  2.89801  2.37887  2.77519  2.98518  4.58477  3.61503
          0.01547  4.57251  5.29486  0.61958  0.77255  0.48576  0.95510
    328   2.99028  4.88930  3.88439  3.78038  5.16731  1.68415  4.96484  4.73212  4.02021  4.35348  5.21201  3.97394  0.66729  4.28526  4.29319  3.16058  3.50544  4.08909  6.32046  5.26685    338 P - - -
          2.68618  4.42225  2.77519  2.73123  3.46354  2.40513  3.72494  3.29354  2.67741  2.69355  4.24690  2.90347  2.73739  3.18146  2.89801  2.37887  2.77519  2.98518  4.58477  3.61503
          0.01547  4.57251  5.29486  0.61958  0.77255  0.48576  0.95510
    329   2.74618  4.35425  3.84872  3.28738  3.48163  3.76741  2.52561  1.96622  3.20242  2.55745  3.47892  3.61966  4.15803  3.49140  3.49089  2.16439  2.98713  1.95006  4.96892  3.74577    339 v - - -
          2.68618  4.42225  2.77519  2.73123  3.46354  2.40513  3.72494  3.29354  2.67741  2.69355  4.24690  2.90347  2.73739  3.18146  2.89801  2.37887  2.77519  2.98518  4.58477  3.61503
          0.01547  4.57251  5.29486  0.61958  0.77255  0.48576  0.95510
    330   2.76321  5.04598  2.25645  2.53451  4.32315  3.54395  3.76533  3.75591  2.53305  2.24294  4.12753  3.06208  3.95304  2.90081  2.21246  2.09196  2.99910  3.40469  5.53814  4.18335    340 s - - -
          2.68618  4.42225  2.77519  2.73123  3.46354  2.40513  3.72494  3.29354  2.67741  2.69355  4.24690  2.90347  2.73739  3.18146  2.89801  2.37887  2.77519  2.98518  4.58477  3.61503
          0.01547  4.57251  5.29486  0.61958  0.77255  0.48576  0.95510
    331   3.16936  4.58983  4.67042  4.11580  3.41277  4.31923  4.67698  1.77092  3.96886  1.11499  3.28624  4.33691  2.33304  4.17771  4.13109  3.64581  3.41004  2.41591  5.22606  4.08023    341 l - - -
          2.68618  4.42225  2.77519  2.73123  3.46354  2.40513  3.72494  3.29354  2.67741  2.69355  4.24690  2.90347  2.73739  3.18146  2.89801  2.37887  2.77519  2.98518  4.58477  3.61503
          0.01547  4.57251  5.29486  0.61958  0.77255  0.48576  0.95510
    332   4.39744  5.44899  5.39449  5.23385  0.68573  5.00120  3.85323  3.94178  5.00742  3.13100  4.48126  4.65627  5.28411  4.78141  4.87443  4.43101  4.60950  3.92171  1.72832  2.19901    342 F - - -
          2.68618  4.42225  2.77519  2.73123  3.46354  2.40513  3.72494  3.29354  2.67741  2.69355  4.24690  2.90347  2.73739  3.18146  2.89801  2.37887  2.77519  2.98518  4.58477  3.61503
          0.19894  4.57251  1.77155  0.61958  0.77255  0.48576  0.95510
    333   3.05389  5.18111  3.51666  2.85281  4.39898  3.76938  3.75396  3.90049  1.59631  3.40512  4.25842  3.28972  4.12824  2.90545  1.62339  3.06798  3.23749  3.59011  5.46588  2.22666    343 k - - -
          2.68618  4.42225  2.77519  2.73123  3.46354  2.40513  3.72494  3.29354  2.67741  2.69355  4.24690  2.90347  2.73739  3.18146  2.89801  2.37887  2.77519  2.98518  4.58477  3.61503
          0.01855  4.39212  5.11447  0.61958  0.77255  0.75083  0.63861
    334   3.03185  5.60592  1.56172  1.58466  4.92327  3.42129  3.89299  4.43963  2.84119  3.92000  4.72999  2.88247  3.99879  3.03939  3.41585  1.88703  3.30655  3.99656  6.07059  4.58019    344 d - - -
          2.68618  4.42225  2.77519  2.73123  3.46354  2.40513  3.72494  3.29354  2.67741  2.69355  4.24690  2.90347  2.73739  3.18146  2.89801  2.37887  2.77519  2.98518  4.58477  3.61503
          0.01855  4.39212  5.11447  0.61958  0.77255  0.75083  0.63861
    335   2.89211  4.94106  3.05827  1.39963  4.06753  3.61122  3.92738  3.36472  2.73757  2.95544  2.07349  3.20429  4.07051  3.12084  3.13915  2.95922  3.14338  3.14883  5.47029  4.16066    345 e - - -
          2.68618  4.42225  2.77519  2.73123  3.46354  2.40513  3.72494  3.29354  2.67741  2.69355  4.24690  2.90347  2.73739  3.18146  2.89801  2.37887  2.77519  2.98518  4.58477  3.61503
          0.01855  4.39212  5.11447  0.61958  0.77255  0.75083  0.63861
    336   2.78608  4.90159  3.16678  2.65226  4.01511  3.56865  3.76505  3.58064  1.76254  3.17900  4.02274  3.14038  3.98266  2.95149  2.86624  2.03234  3.02227  3.27127  5.31532  2.34129    346 k - - -
          2.68618  4.42225  2.77519  2.73123  3.46354  2.40513  3.72494  3.29354  2.67741  2.69355  4.24690  2.90347  2.73739  3.18146  2.89801  2.37887  2.77519  2.98518  4.58477  3.61503
          0.01855  4.39212  5.11447  0.61958  0.77255  0.75083  0.63861
    337   2.74633  4.84304  3.06036  1.93130  3.99444  3.52327  3.79330  3.50860  2.62197  3.12993  3.97684  3.11087  3.96016  2.98789  3.04693  1.90721  2.99456  3.20425  2.51212  3.97075    347 s - - -
          2.68618  4.42225  2.77519  2.73123  3.46354  2.40513  3.72494  3.29354  2.67741  2.69355  4.24690  2.90347  2.73739  3.18146  2.89801  2.37887  2.77519  2.98518  4.58477  3.61503
          0.01855  4.39212  5.11447  0.61958  0.77255  0.75083  0.63861
    338   3.27429  5.39935  3.64480  2.99707  4.84831  3.86452  3.81256  4.23620  2.07745  3.64336  4.52103  3.39782  4.23997  1.80465  1.08935  3.26138  3.44057  3.91209  5.66100  4.48863    348 r - - -
          2.68618  4.42225  2.77519  2.73123  3.46354  2.40513  3.72494  3.29354  2.67741  2.69355  4.24690  2.90347  2.73739  3.18146  2.89801  2.37887  2.77519  2.98518  4.58477  3.61503
          0.01855  4.39212  5.11447  0.61958  0.77255  0.75083  0.63861
    339   3.05377  5.51185  2.59715  1.22332  4.82698  3.49848  3.87739  4.31993  2.65447  3.80112  4.63314  2.97621  4.03802  1.76823  3.09526  2.97822  3.30966  3.91776  5.92900  4.51856    349 e - - -
          2.68618  4.42225  2.77519  2.73123  3.46354  2.40513  3.72494  3.29354  2.67741  2.69355  4.24690  2.90347  2.73739  3.18146  2.89801  2.37887  2.77519  2.98518  4.58477  3.61503
          0.01855  4.39212  5.11447  0.61958  0.77255  0.75083  0.63861
    340   2.74760  4.65101  3.27296  1.98760  3.87202  3.61258  3.91158  2.10813  2.79188  2.85072  3.77334  3.26590  4.03452  3.13985  3.19408  2.88907  1.98314  2.75829  5.28287  4.00633    350 t - - -
          2.68618  4.42225  2.77519  2.73123  3.46354  2.40513  3.72494  3.29354  2.67741  2.69355  4.24690  2.90347  2.73739  3.18146  2.89801  2.37887  2.77519  2.98518  4.58477  3.61503
          0.01855  4.39212  5.11447  0.61958  0.77255  0.75083  0.63861
    341   1.19809  4.48675  4.06979  3.64065  3.71253  3.68446  4.46612  2.73303  3.52642  1.61567  3.65509  3.85684  4.25490  3.84830  3.77823  3.09009  3.16048  2.57990  5.37089  4.15111    351 a - - -
          2.68618  4.42225  2.77519  2.73123  3.46354  2.40513  3.72494  3.29354  2.67741  2.69355  4.24690  2.90347  2.73739  3.18146  2.89801  2.37887  2.77519  2.98518  4.58477  3.61503
          0.01855  4.39212  5.11447  0.61958  0.77255  0.75083  0.63861
    342   3.62391  4.87485  5.39342  4.85992  3.32467  4.98301  5.34242  1.50983  4.69782  0.80274  3.09971  5.08175  5.11164  4.75449  4.75738  4.38158  3.85047  2.26909  5.49546  4.43803    352 l - - -
          2.68618  4.42225  2.77519  2.73123  3.46354  2.40513  3.72494  3.29354  2.67741  2.69355  4.24690  2.90347  2.73739  3.18146  2.89801  2.37887  2.77519  2.98518  4.58477  3.61503
          0.01855  4.39212  5.11447  0.61958  0.77255  0.75083  0.63861
    343   2.66582  4.66100  3.22374  2.75664  3.99484  3.47257  3.89032  3.39561  2.75120  3.05856  2.28081  2.13989  3.95693  3.10379  3.15741  1.84958  2.95472  3.09018  5.34608  4.05037    353 s - - -
          2.68618  4.42225  2.77519  2.73123  3.46354  2.40513  3.72494  3.29354  2.67741  2.69355  4.24690  2.90347  2.73739  3.18146  2.89801  2.37887  2.77519  2.98518  4.58477  3.61503
          0.01855  4.39212  5.11447  0.61958  0.77255  0.75083  0.63861
    344   1.86552  4.52043  3.44387  2.97802  3.83723  3.55143  4.02450  2.02563  2.96601  2.85552  3.77597  2.01073  4.04009  3.29715  3.33702  2.87073  2.98061  2.73536  5.27374  4.01384    354 a - - -
          2.68618  4.42225  2.77519  2.73123  3.46354  2.40513  3.72494  3.29354  2.67741  2.69355  4.24690  2.90347  2.73739  3.18146  2.89801  2.37887  2.77519  2.98518  4.58477  3.61503
          0.01855  4.39212  5.11447  0.61958  0.77255  0.75083  0.63861
    345   3.79925  5.12419  5.02624  4.69774  3.42622  4.63957  5.19788  2.68253  4.46549  0.42591  3.33691  4.92743  5.00399  4.70159  4.54414  4.32145  4.07906  2.84898  5.46011  4.29422    355 L - - -
          2.68618  4.42225  2.77519  2.73123  3.46354  2.40513  3.72494  3.29354  2.67741  2.69355  4.24690  2.90347  2.73739  3.18146  2.89801  2.37887  2.77519  2.98518  4.58477  3.61503
          0.01855  4.39212  5.11447  0.61958  0.77255  0.75083  0.63861
    346   3.15816  4.96022  3.91734  3.26266  3.94101  3.92502  4.00896  3.31037  2.46445  1.64716  3.89621  3.62063  4.30838  3.23514  1.24781  3.30159  3.37113  3.18177  5.34816  4.11322    356 r - - -
          2.68618  4.42225  2.77519  2.73123  3.46354  2.40513  3.72494  3.29354  2.67741  2.69355  4.24690  2.90347  2.73739  3.18146  2.89801  2.37887  2.77519  2.98518  4.58477  3.61503
          0.01855  4.39212  5.11447  0.61958  0.77255  0.75083  0.63861
    347   2.73244  4.72151  3.13006  1.96915  3.96083  3.54440  3.86001  2.05975  2.72794  2.98374  3.86452  3.17631  3.98606  3.07016  3.14748  2.00038  2.98619  2.97138  5.32497  4.02967    357 e - - -
          2.68618  4.42225  2.77519  2.73123  3.46354  2.40513  3.72494  3.29354  2.67741  2.69355  4.24690  2.90347  2.73739  3.18146  2.89801  2.37887  2.77519  2.98518  4.58477  3.61503
          0.01855  4.39212  5.11447  0.61958  0.77255  0.75083  0.63861
    348   3.69870  4.97977  5.33601  4.77850  3.19463  4.96363  5.23870  2.41229  4.58350  0.74020  1.76528  5.03134  5.06801  4.62301  4.63563  4.34807  3.91141  2.64162  5.38040  4.36311    358 l - - -
          2.68618  4.42225  2.77519  2.73123  3.46354  2.40513  3.72494  3.29354  2.67741  2.69355  4.24690  2.90347  2.73739  3.18146  2.89801  2.37887  2.77519  2.98518  4.58477  3.61503
          0.01855  4.39212  5.11447  0.61958  0.77255  0.75083  0.63861
    349   2.85540  4.34909  4.29760  3.74616  3.47544  3.95076  4.39776  2.34280  3.62563  2.29342  1.98203  3.97607  4.35406  3.88157  3.84018  3.27423  2.00517  1.62665  5.11625  3.92943    359 v - - -
          2.68618  4.42225  2.77519  2.73123  3.46354  2.40513  3.72494  3.29354  2.67741  2.69355  4.24690  2.90347  2.73739  3.18146  2.89801  2.37887  2.77519  2.98518  4.58477  3.61503
          0.01855  4.39212  5.11447  0.61958  0.77255  0.75083  0.63861
    350   1.73640  4.88783  1.90421  2.58976  4.45477  3.37883  3.92007  3.84649  2.78646  3.47606  4.29166  3.08362  3.93167  3.08135  3.26206  2.74647  1.98574  3.44357  5.70537  4.35423    360 a - - -
          2.68618  4.42225  2.77519  2.73123  3.46354  2.40513  3.72494  3.29354  2.67741  2.69355  4.24690  2.90347  2.73739  3.18146  2.89801  2.37887  2.77519  2.98518  4.58477  3.61503
          0.01855  4.39212  5.11447  0.61958  0.77255  0.75083  0.63861
    351   2.73427  4.77027  3.08467  1.84278  4.01808  3.53080  3.83984  2.18567  2.69221  3.03826  3.90958  3.14288  3.97297  3.03586  3.12146  2.03272  2.98709  3.03498  5.36235  4.05636    361 e - - -
          2.68618  4.42225  2.77519  2.73123  3.46354  2.40513  3.72494  3.29354  2.67741  2.69355  4.24690  2.90347  2.73739  3.18146  2.89801  2.37887  2.77519  2.98518  4.58477  3.61503
          0.01855  4.39212  5.11447  0.61958  0.77255  0.75083  0.63861
    352   1.26871  4.48936  4.09521  3.66155  3.68177  3.71328  4.47375  2.70512  3.54484  1.51658  3.61860  3.87847  4.27282  3.86235  3.79213  3.11615  3.17179  2.56234  5.35406  4.13926    362 a - - -
          2.68618  4.42225  2.77519  2.73123  3.46354  2.40513  3.72494  3.29354  2.67741  2.69355  4.24690  2.90347  2.73739  3.18146  2.89801  2.37887  2.77519  2.98518  4.58477  3.61503
          0.01855  4.39212  5.11447  0.61958  0.77255  0.75083  0.63861
    353   2.91293  4.61009  3.80953  3.39912  3.08443  3.74500  4.00618  3.18320  3.29051  2.85589  3.86743  3.67159  4.24936  3.62851  3.56106  3.12100  1.76524  2.96512  4.67266  1.32939    363 y - - -
          2.68618  4.42225  2.77519  2.73123  3.46354  2.40513  3.72494  3.29354  2.67741  2.69355  4.24690  2.90347  2.73739  3.18146  2.89801  2.37887  2.77519  2.98518  4.58477  3.61503
          0.01855  4.39212  5.11447  0.61958  0.77255  0.75083  0.63861
    354   2.91703  5.03671  3.30893  2.81971  4.53790  3.60045  3.87354  3.87689  1.23888  3.46459  4.32253  3.26261  4.07352  3.02579  2.66879  2.96010  1.83859  3.52961  5.63277  4.37766    364 k - - -
          2.68618  4.42225  2.77519  2.73123  3.46354  2.40513  3.72494  3.29354  2.67741  2.69355  4.24690  2.90347  2.73739  3.18146  2.89801  2.37887  2.77519  2.98518  4.58477  3.61503
          0.01855  4.39212  5.11447  0.61958  0.77255  0.75083  0.63861
    355   2.99872  5.31533  3.20215  2.66288  4.67763  3.66632  2.18155  4.11517  1.63652  3.56806  4.38134  3.15054  4.05800  1.83214  2.49076  2.96865  3.19738  3.74516  5.63621  4.35003    365 k - - -
          2.68618  4.42225  2.77519  2.73123  3.46354  2.40513  3.72494  3.29354  2.67741  2.69355  4.24690  2.90347  2.73739  3.18146  2.89801  2.37887  2.77519  2.98518  4.58477  3.61503
          0.01855  4.39212  5.11447  0.61958  0.77255  0.75083  0.63861
    356   3.52849  5.64916  2.85574  0.46461  5.08139  3.70590  4.38167  4.65271  3.34149  4.19509  5.18160  3.37893  4.34505  3.60848  3.78181  3.47498  3.84784  4.29365  6.14598  4.91704    366 E - - -
          2.68618  4.42225  2.77519  2.73123  3.46354  2.40513  3.72494  3.29354  2.67741  2.69355  4.24690  2.90347  2.73739  3.18146  2.89801  2.37887  2.77519  2.98518  4.58477  3.61503
          0.01855  4.39212  5.11447  0.61958  0.77255  0.75083  0.63861
    357   2.96835  4.62349  3.87808  3.31388  3.42996  3.95549  4.18147  2.74875  3.12651  1.57185  2.08173  3.70719  4.29842  2.02409  3.41999  3.23190  3.19477  2.72172  5.12701  3.93516    367 l - - -
          2.68618  4.42225  2.77519  2.73123  3.46354  2.40513  3.72494  3.29354  2.67741  2.69355  4.24690  2.90347  2.73739  3.18146  2.89801  2.37887  2.77519  2.98518  4.58477  3.61503
          0.01855  4.39212  5.11447  0.61958  0.77255  0.75083  0.63861
    358   1.85593  4.85126  3.14149  2.67020  4.40422  3.42559  3.85827  3.82157  1.73158  3.40637  4.21371  3.13785  3.93221  3.00926  2.98197  1.91529  2.98829  3.42226  5.60437  4.28918    368 k - - -
          2.68618  4.42225  2.77519  2.73123  3.46354  2.40513  3.72494  3.29354  2.67741  2.69355  4.24690  2.90347  2.73739  3.18146  2.89801  2.37887  2.77519  2.98518  4.58477  3.61503
          0.01855  4.39212  5.11447  0.61958  0.77255  0.75083  0.63861
    359   2.92715  5.31376  3.03640  1.82168  4.69187  3.59217  3.72611  4.12331  2.27224  3.58194  4.37677  3.06922  4.00354  1.86268  1.88254  2.88849  3.14009  3.73137  5.67729  4.35647    369 e - - -
          2.68618  4.42225  2.77519  2.73123  3.46354  2.40513  3.72494  3.29354  2.67741  2.69355  4.24690  2.90347  2.73739  3.18146  2.89801  2.37887  2.77519  2.98518  4.58477  3.61503
          0.23449  4.39212  1.62631  0.61958  0.77255  0.75083  0.63861
    360   2.93234  4.74846  3.47166  3.00637  3.57267  3.74575  3.97137  2.97491  2.71976  1.50034  3.56582  3.43357  4.15625  1.88511  3.00825  3.09121  3.17284  2.89151  5.15769  3.86312    370 l - - -
          2.68618  4.42225  2.77519  2.73123  3.46354  2.40513  3.72494  3.29354  2.67741  2.69355  4.24690  2.90347  2.73739  3.18146  2.89801  2.37887  2.77519  2.98518  4.58477  3.61503
          0.02298  4.18061  4.90295  0.61958  0.77255  0.95340  0.48683
    361   3.01161  4.85041  3.59527  3.03877  3.19017  3.76327  3.72955  3.46223  2.50298  3.00876  3.98285  3.40922  4.15920  3.13958  1.67312  3.10611  3.23227  3.23090  4.69201  1.68484    371 r - - -
          2.68618  4.42225  2.77519  2.73123  3.46354  2.40513  3.72494  3.29354  2.67741  2.69355  4.24690  2.90347  2.73739  3.18146  2.89801  2.37887  2.77519  2.98518  4.58477  3.61503
          0.02298  4.18061  4.90295  0.61958  0.77255  0.95340  0.48683
    362   2.81281  4.83893  3.30339  2.88407  4.47421  1.57518  3.94058  3.93185  2.51093  3.49300  4.35206  3.28828  3.99889  3.12391  1.54438  2.89151  3.13672  3.53766  5.58580  4.36961    372 r - - -
          2.68618  4.42225  2.77519  2.73123  3.46354  2.40513  3.72494  3.29354  2.67741  2.69355  4.24690  2.90347  2.73739  3.18146  2.89801  2.37887  2.77519  2.98518  4.58477  3.61503
          0.02298  4.18061  4.90295  0.61958  0.77255  0.95340  0.48683
    363   2.38296  4.32087  3.49029  3.23751  4.42550  1.43555  4.33763  3.79649  3.31052  3.52083  4.37051  3.41865  3.83081  3.61287  3.61818  2.55933  1.49821  3.27881  5.75912  4.55385    373 g - - -
          2.68618  4.42225  2.77519  2.73123  3.46354  2.40513  3.72494  3.29354  2.67741  2.69355  4.24690  2.90347  2.73739  3.18146  2.89801  2.37887  2.77519  2.98518  4.58477  3.61503
          0.02298  4.18061  4.90295  0.61958  0.77255  0.95340  0.48683
    364   3.38545  4.67227  5.06735  4.53927  3.27590  4.71022  5.08650  1.35386  4.37719  1.07770  3.07596  4.76993  4.90366  4.52207  4.49161  4.09355  3.62076  2.04562  5.37079  4.25768    374 l - - -
          2.68618  4.42225  2.77519  2.73123  3.46354  2.40513  3.72494  3.29354  2.67741  2.69355  4.24690  2.90347  2.73739  3.18146  2.89801  2.37887  2.77519  2.98518  4.58477  3.61503
          0.02298  4.18061  4.90295  0.61958  0.77255  0.95340  0.48683
    365   2.79466  4.69618  3.08970  1.76923  3.95124  3.56130  3.96950  2.85885  2.83568  2.85884  3.85967  3.23806  4.04530  3.19477  3.22722  2.93555  3.06787  1.63582  5.40113  4.10423    375 v - - -
          2.68632  4.42239  2.77533  2.73137  3.46367  2.40526  3.72508  3.29368  2.67688  2.69301  4.24703  2.90360  2.73753  3.18160  2.89814  2.37851  2.77533  2.98532  4.58490  3.61517
          0.31249  1.31536        *  0.99712  0.46036  0.00000        *
//
