# Supplementary material for: T346Hunter: A Novel Web-Based Tool for the Prediction of Type III, Type IV and Type VI Secretion Systems in Bacterial Genomes
Source: PLoS One. 2015 Apr 13;10(4):e0119317. doi: 10.1371/journal.pone.0119317 (PMC4395097; doi:10.1371/journal.pone.0119317)
Supplement: S1 Data — (ZIP) [file pone.0119317.s009.zip › T346Hunter_profiles/F.Orf169.F.hmm]

HMMER3/f [3.1b1 | May 2013]
NAME  F
LENG  185
ALPH  amino
RF    no
MM    no
CONS  yes
CS    no
MAP   yes
DATE  Thu Feb 13 15:52:07 2014
NSEQ  33
EFFN  4.564087
CKSUM 4090118696
STATS LOCAL MSV      -10.0976  0.70634
STATS LOCAL VITERBI  -11.1616  0.70634
STATS LOCAL FORWARD   -5.1897  0.70634
HMM          A        C        D        E        F        G        H        I        K        L        M        N        P        Q        R        S        T        V        W        Y   
            m->m     m->i     m->d     i->m     i->i     d->m     d->d
  COMPO   2.29687  4.34034  3.01366  2.73934  3.54278  2.81664  3.73980  2.95694  2.73819  2.56806  3.66374  2.95615  3.29124  3.00591  2.81325  2.56310  2.83181  2.82863  4.42611  3.34019
          2.68287  4.41902  2.77583  2.73118  3.46067  2.40694  3.72676  3.29473  2.67778  2.69219  4.23507  2.90459  2.73921  3.18272  2.89871  2.38027  2.77421  2.98388  4.58287  3.61684
          1.02342  1.14133  1.13556  2.36812  0.09834  0.00000        *
      1   2.84799  4.53108  3.81674  3.24642  3.67775  3.83380  4.11612  3.01264  3.14991  2.73826  1.77703  3.62233  2.38781  3.47269  2.57408  3.09540  2.59029  2.21312  5.13570  3.91220     26 m - - -
          2.68618  4.42225  2.77519  2.73123  3.46354  2.40513  3.72494  3.29354  2.67741  2.69355  4.24690  2.90347  2.73739  3.18146  2.89801  2.37887  2.77519  2.98518  4.58477  3.61503
          0.01176  4.84451  5.56686  0.61958  0.77255  1.10532  0.40213
      2   2.83564  4.72526  3.49090  2.92816  3.11091  3.75193  2.42532  3.26777  2.15530  2.95027  3.35520  3.39181  3.46836  3.22805  2.99125  2.97784  2.40578  2.40977  5.28228  2.81139     27 k - - -
          2.68618  4.42225  2.77519  2.73123  3.46354  2.40513  3.72494  3.29354  2.67741  2.69355  4.24690  2.90347  2.73739  3.18146  2.89801  2.37887  2.77519  2.98518  4.58477  3.61503
          0.01140  4.87587  5.59822  0.61958  0.77255  0.57199  0.83104
      3   2.94464  2.61253  3.76754  3.20118  3.33222  3.44300  3.51910  3.20797  2.70473  2.25992  2.09135  2.53886  4.28979  3.46849  2.66543  3.14948  2.69163  2.97794  5.27803  4.03704     28 m - - -
          2.68618  4.42225  2.77519  2.73123  3.46354  2.40513  3.72494  3.29354  2.67741  2.69355  4.24690  2.90347  2.73739  3.18146  2.89801  2.37887  2.77519  2.98518  4.58477  3.61503
          0.07321  5.10875  2.74037  0.61958  0.77255  0.88607  0.53149
      4   2.37879  3.99078  3.49154  2.93155  4.08097  2.26831  4.03249  2.25582  2.58769  3.13103  3.98525  3.41121  4.18708  3.24565  2.81020  1.83758  2.86034  3.19517  5.44076  4.15671     29 s - - -
          2.68618  4.42225  2.77519  2.73123  3.46354  2.40513  3.72494  3.29354  2.67741  2.69355  4.24690  2.90347  2.73739  3.18146  2.89801  2.37887  2.77519  2.98518  4.58477  3.61503
          0.00961  5.04516  5.76751  0.61958  0.77255  0.64929  0.73902
      5   2.55371  5.13980  3.34095  2.78292  3.54091  2.80901  3.18374  3.39486  2.16918  2.41792  3.68242  3.30248  3.55632  3.12548  2.15101  2.20127  3.17109  3.47144  5.64256  4.30763     30 r - - -
          2.68618  4.42225  2.77519  2.73123  3.46354  2.40513  3.72494  3.29354  2.67741  2.69355  4.24690  2.90347  2.73739  3.18146  2.89801  2.37887  2.77519  2.98518  4.58477  3.61503
          0.00882  5.13135  5.85370  0.61958  0.77255  0.83671  0.56763
      6   2.24205  4.76842  3.71413  3.14954  3.00849  3.90662  4.14764  2.64294  2.36197  2.64740  3.15467  2.53773  3.68385  3.43147  2.23921  2.94328  3.19284  2.34885  5.33827  4.08744     31 r - - -
          2.68618  4.42225  2.77519  2.73123  3.46354  2.40513  3.72494  3.29354  2.67741  2.69355  4.24690  2.90347  2.73739  3.18146  2.89801  2.37887  2.77519  2.98518  4.58477  3.61503
          0.00867  5.14802  5.87037  0.61958  0.77255  0.31593  1.30605
      7   2.00069  5.33645  2.39828  2.77003  4.61566  3.42782  4.00038  3.32445  2.13799  3.04172  2.27869  3.30418  3.41215  3.12368  2.97856  2.41170  3.04116  3.69119  5.81079  4.44355     32 a - - -
          2.68618  4.42225  2.77519  2.73123  3.46354  2.40513  3.72494  3.29354  2.67741  2.69355  4.24690  2.90347  2.73739  3.18146  2.89801  2.37887  2.77519  2.98518  4.58477  3.61503
          0.00768  5.26899  5.99133  0.61958  0.77255  0.48576  0.95510
      8   2.58139  5.11776  3.47087  2.91190  3.16138  3.49097  4.07278  3.09383  1.93465  2.15358  4.19586  3.14587  2.33036  3.03892  3.05187  2.71999  2.63455  3.43574  5.63813  4.32402     33 k - - -
          2.68618  4.42225  2.77519  2.73123  3.46354  2.40513  3.72494  3.29354  2.67741  2.69355  4.24690  2.90347  2.73739  3.18146  2.89801  2.37887  2.77519  2.98518  4.58477  3.61503
          0.00768  5.26899  5.99133  0.61958  0.77255  0.48576  0.95510
      9   2.36639  4.46678  4.75118  4.15206  2.30871  3.76093  4.50396  1.74527  2.68193  2.08749  3.58397  4.25776  4.55152  3.58361  4.08952  2.80677  2.83679  2.27330  3.49384  3.90112     34 i - - -
          2.68618  4.42225  2.77519  2.73123  3.46354  2.40513  3.72494  3.29354  2.67741  2.69355  4.24690  2.90347  2.73739  3.18146  2.89801  2.37887  2.77519  2.98518  4.58477  3.61503
          0.00768  5.26899  5.99133  0.61958  0.77255  0.48576  0.95510
     10   1.89696  3.80858  4.81101  4.20855  2.72935  4.19362  4.51611  2.39775  3.17830  2.28461  3.57381  4.28757  3.45897  4.20396  4.11426  2.37094  2.59669  2.04029  2.87689  3.89346     35 a - - -
          2.68618  4.42225  2.77519  2.73123  3.46354  2.40513  3.72494  3.29354  2.67741  2.69355  4.24690  2.90347  2.73739  3.18146  2.89801  2.37887  2.77519  2.98518  4.58477  3.61503
          0.00768  5.26899  5.99133  0.61958  0.77255  0.48576  0.95510
     11   2.07241  4.43583  4.95320  4.34222  2.37737  3.63588  4.54488  1.95535  4.14084  1.69297  2.53857  4.35620  2.87919  4.28374  4.17105  3.21623  3.28376  2.41680  5.05716  3.87982     36 l - - -
          2.68618  4.42225  2.77519  2.73123  3.46354  2.40513  3.72494  3.29354  2.67741  2.69355  4.24690  2.90347  2.73739  3.18146  2.89801  2.37887  2.77519  2.98518  4.58477  3.61503
          0.00768  5.26899  5.99133  0.61958  0.77255  0.48576  0.95510
     12   1.96194  3.78070  2.60011  3.81425  3.39146  4.12613  4.42213  2.76093  3.71134  1.87879  3.66536  4.06414  4.49765  3.94848  3.92718  2.45715  2.39538  1.94087  5.16063  3.96346     37 l - - -
          2.68618  4.42225  2.77519  2.73123  3.46354  2.40513  3.72494  3.29354  2.67741  2.69355  4.24690  2.90347  2.73739  3.18146  2.89801  2.37887  2.77519  2.98518  4.58477  3.61503
          0.00768  5.26899  5.99133  0.61958  0.77255  0.48576  0.95510
     13   1.31186  4.74802  3.21998  3.33962  3.56461  3.65699  4.26192  2.57620  3.29422  2.76540  3.46628  3.74493  3.20502  3.59568  3.64790  2.09287  3.25975  2.65683  5.33105  4.09682     38 a - - -
          2.68618  4.42225  2.77519  2.73123  3.46354  2.40513  3.72494  3.29354  2.67741  2.69355  4.24690  2.90347  2.73739  3.18146  2.89801  2.37887  2.77519  2.98518  4.58477  3.61503
          0.00768  5.26899  5.99133  0.61958  0.77255  0.48576  0.95510
     14   1.56995  4.98047  2.26007  3.03834  4.16400  3.15170  3.62369  2.17506  3.02070  2.72524  4.07208  3.51908  4.29632  3.35354  3.44650  2.42873  3.24978  3.04506  5.52936  4.24683     39 a - - -
          2.68618  4.42225  2.77519  2.73123  3.46354  2.40513  3.72494  3.29354  2.67741  2.69355  4.24690  2.90347  2.73739  3.18146  2.89801  2.37887  2.77519  2.98518  4.58477  3.61503
          0.00768  5.26899  5.99133  0.61958  0.77255  0.48576  0.95510
     15   2.86378  2.49258  2.62909  4.06561  2.78512  3.10016  4.48432  2.78714  3.92046  1.94653  2.70858  4.21060  4.53867  2.93779  4.05028  2.89333  3.27746  2.04262  3.75568  3.91384     40 l - - -
          2.68618  4.42225  2.77519  2.73123  3.46354  2.40513  3.72494  3.29354  2.67741  2.69355  4.24690  2.90347  2.73739  3.18146  2.89801  2.37887  2.77519  2.98518  4.58477  3.61503
          0.00768  5.26899  5.99133  0.61958  0.77255  0.48576  0.95510
     16   2.05502  4.54337  4.41503  3.83166  2.19407  3.09299  4.42450  2.63986  3.10744  1.55714  3.41805  3.59897  4.49897  3.95945  3.93462  2.66413  2.71012  2.79888  5.15198  3.95591     41 l - - -
          2.68439  4.42395  2.77546  2.73091  3.46217  2.40549  3.72664  3.29141  2.67911  2.69382  4.24436  2.90516  2.73816  3.18316  2.89668  2.37812  2.77291  2.98647  4.58647  3.61673
          0.47117  0.98556  5.99133  2.08789  0.13233  0.48576  0.95510
     17   1.98407  4.62209  4.17584  3.60106  3.18530  3.21469  3.51771  2.83549  3.52667  2.82474  2.62622  3.92629  2.59879  3.79482  3.80767  1.77952  3.26763  2.20777  5.22165  4.01145     57 s - - -
          2.68618  4.42225  2.77519  2.73123  3.46354  2.40513  3.72494  3.29354  2.67741  2.69355  4.24690  2.90347  2.73739  3.18146  2.89801  2.37887  2.77519  2.98518  4.58477  3.61503
          0.00768  5.26899  5.99133  0.61958  0.77255  0.48576  0.95510
     18   2.39853  4.50659  4.55964  3.97009  2.56894  4.15469  4.46124  1.85053  3.14597  1.93678  3.62205  3.64653  4.52351  3.36454  4.00468  2.93329  2.02173  2.37699  5.11942  3.92976     58 i - - -
          2.68618  4.42225  2.77519  2.73123  3.46354  2.40513  3.72494  3.29354  2.67741  2.69355  4.24690  2.90347  2.73739  3.18146  2.89801  2.37887  2.77519  2.98518  4.58477  3.61503
          0.00768  5.26899  5.99133  0.61958  0.77255  0.48576  0.95510
     19   1.70939  3.38101  4.37651  2.96284  2.85634  4.12050  2.60530  2.24195  3.69399  2.46643  2.78593  4.05093  3.44945  3.93364  3.91505  2.63276  2.99537  2.81046  5.16130  3.96330     59 a - - -
          2.68618  4.42225  2.77519  2.73123  3.46354  2.40513  3.72494  3.29354  2.67741  2.69355  4.24690  2.90347  2.73739  3.18146  2.89801  2.37887  2.77519  2.98518  4.58477  3.61503
          0.05464  5.26899  3.03604  0.61958  0.77255  0.48576  0.95510
     20   2.75860  5.30808  2.95414  2.75095  3.93255  3.46574  3.97988  4.02642  2.74881  3.30591  4.36776  2.05679  2.96483  3.10426  2.34377  2.37371  2.79479  2.07695  5.78416  4.41839     60 n - - -
          2.68618  4.42225  2.77519  2.73123  3.46354  2.40513  3.72494  3.29354  2.67741  2.69355  4.24690  2.90347  2.73739  3.18146  2.89801  2.37887  2.77519  2.98518  4.58477  3.61503
          0.04654  5.22239  3.21686  0.61958  0.77255  0.39963  1.11038
     21   1.33561  4.90982  3.63265  2.70320  3.40616  2.60192  4.13862  3.18609  3.04746  2.97779  4.00318  3.17352  3.40192  3.37562  3.46151  2.86917  2.78118  2.57440  5.46542  4.19388     61 a - - -
          2.68618  4.42225  2.77519  2.73123  3.46354  2.40513  3.72494  3.29354  2.67741  2.69355  4.24690  2.90347  2.73739  3.18146  2.89801  2.37887  2.77519  2.98518  4.58477  3.61503
          0.10710  5.23258  2.34112  0.61958  0.77255  0.60970  0.78420
     22   2.94213  5.09850  2.91396  2.81272  3.38387  3.19681  3.35302  2.30969  2.80404  2.76005  4.17282  3.32670  3.33007  2.72127  2.32168  2.06533  3.17348  3.42339  5.60988  3.27020     62 s - - -
          2.68618  4.42225  2.77519  2.73123  3.46354  2.40513  3.72494  3.29354  2.67741  2.69355  4.24690  2.90347  2.73739  3.18146  2.89801  2.37887  2.77519  2.98518  4.58477  3.61503
          0.00879  5.13427  5.85662  0.61958  0.77255  0.46661  0.98650
     23   2.14808  3.02042  2.74572  2.13939  4.69906  3.25702  3.95796  4.15910  2.70947  2.51426  4.44283  3.25034  4.15894  2.63755  2.54856  2.54761  2.51815  3.39416  5.84810  4.46130     63 e - - -
          2.68618  4.42225  2.77519  2.73123  3.46354  2.40513  3.72494  3.29354  2.67741  2.69355  4.24690  2.90347  2.73739  3.18146  2.89801  2.37887  2.77519  2.98518  4.58477  3.61503
          0.00803  5.22423  5.94657  0.61958  0.77255  0.63550  0.75433
     24   1.88270  3.80121  4.30802  2.95447  2.96646  3.20632  3.36388  2.22868  3.26463  2.08744  3.38406  3.99997  4.45924  3.87942  3.86786  2.32506  2.76617  2.80051  4.05560  3.94830     64 a - - -
          2.68618  4.42225  2.77519  2.73123  3.46354  2.40513  3.72494  3.29354  2.67741  2.69355  4.24690  2.90347  2.73739  3.18146  2.89801  2.37887  2.77519  2.98518  4.58477  3.61503
          0.00803  5.22423  5.94657  0.61958  0.77255  0.63550  0.75433
     25   2.09219  5.06813  3.47056  2.42772  2.63435  3.84835  2.63716  3.67369  2.46769  3.31218  4.14838  3.41408  2.45214  3.24138  3.34590  2.60419  3.21925  3.09455  4.11662  2.90006     65 a - - -
          2.68618  4.42225  2.77519  2.73123  3.46354  2.40513  3.72494  3.29354  2.67741  2.69355  4.24690  2.90347  2.73739  3.18146  2.89801  2.37887  2.77519  2.98518  4.58477  3.61503
          0.00803  5.22423  5.94657  0.61958  0.77255  0.49575  0.93934
     26   1.84889  4.80232  3.79113  2.77113  2.91769  2.15945  4.20958  2.94374  3.19003  2.56435  3.90174  3.65909  4.34741  2.99899  3.24341  3.20228  2.53144  3.08217  5.37481  2.58189     66 a - - -
          2.68618  4.42225  2.77519  2.73123  3.46354  2.40513  3.72494  3.29354  2.67741  2.69355  4.24690  2.90347  2.73739  3.18146  2.89801  2.37887  2.77519  2.98518  4.58477  3.61503
          0.00783  5.25004  5.97239  0.61958  0.77255  0.55272  0.85656
     27   2.67193  5.30467  2.32947  2.13643  2.99900  3.80065  3.99766  4.01333  2.77043  3.57797  2.95407  3.30504  4.19197  2.11005  3.24668  2.72965  2.32921  3.05753  5.78410  3.36598     67 q - - -
          2.68618  4.42225  2.77519  2.73123  3.46354  2.40513  3.72494  3.29354  2.67741  2.69355  4.24690  2.90347  2.73739  3.18146  2.89801  2.37887  2.77519  2.98518  4.58477  3.61503
          0.00783  5.25004  5.97239  0.61958  0.77255  0.44606  1.02206
     28   3.03581  1.34747  4.17685  3.60375  3.75769  3.07509  4.36371  2.72313  3.52972  2.84214  3.10497  3.92788  3.76915  3.05041  3.81265  2.63739  2.30740  2.76856  5.23795  4.02743     68 c - - -
          2.68618  4.42225  2.77519  2.73123  3.46354  2.40513  3.72494  3.29354  2.67741  2.69355  4.24690  2.90347  2.73739  3.18146  2.89801  2.37887  2.77519  2.98518  4.58477  3.61503
          0.00768  5.26899  5.99133  0.61958  0.77255  0.48576  0.95510
     29   4.22263  5.44680  5.77175  5.40887  1.11645  5.17294  4.45008  2.11523  5.18921  2.39950  4.47553  5.02678  5.47378  5.07876  5.09437  4.52402  4.44138  3.76946  1.79352  1.80092     69 f - - -
          2.68618  4.42225  2.77519  2.73123  3.46354  2.40513  3.72494  3.29354  2.67741  2.69355  4.24690  2.90347  2.73739  3.18146  2.89801  2.37887  2.77519  2.98518  4.58477  3.61503
          0.00768  5.26899  5.99133  0.61958  0.77255  0.48576  0.95510
     30   2.75677  5.54055  1.81560  1.60734  4.87920  3.78918  3.99717  4.36282  2.47860  3.84427  4.58714  3.25831  4.19628  3.09829  3.24168  2.57005  2.00046  3.50034  5.97852  4.56674     70 e - - -
          2.68618  4.42225  2.77519  2.73123  3.46354  2.40513  3.72494  3.29354  2.67741  2.69355  4.24690  2.90347  2.73739  3.18146  2.89801  2.37887  2.77519  2.98518  4.58477  3.61503
          0.00768  5.26899  5.99133  0.61958  0.77255  0.48576  0.95510
     31   2.73502  5.49572  2.86806  1.74630  4.83610  3.77194  2.61443  4.31868  2.07611  2.72783  4.03890  3.24123  4.16529  2.50142  2.65786  2.78373  3.22761  2.95205  5.93116  4.52320     71 e - - -
          2.68618  4.42225  2.77519  2.73123  3.46354  2.40513  3.72494  3.29354  2.67741  2.69355  4.24690  2.90347  2.73739  3.18146  2.89801  2.37887  2.77519  2.98518  4.58477  3.61503
          0.00768  5.26899  5.99133  0.61958  0.77255  0.48576  0.95510
     32   0.38000  4.97299  5.10084  4.86050  5.23942  3.85911  5.57947  4.38453  4.79132  4.29299  5.18678  4.57365  2.88179  4.98996  4.92761  3.34028  3.64589  2.54903  6.68541  5.55875     72 A - - -
          2.68641  4.42248  2.77543  2.73146  3.46377  2.40536  3.72518  3.29377  2.67712  2.69378  4.24566  2.90370  2.73614  3.18170  2.89824  2.37887  2.77445  2.98542  4.58500  3.61526
          0.32534  1.50451  2.88972  0.68482  0.70154  0.48576  0.95510
     33   0.82071  4.96139  5.03794  4.96611  5.76086  1.00099  5.77328  5.26240  5.05064  4.94924  5.69297  4.55216  4.61301  5.16177  5.14144  2.67664  3.62133  4.35762  7.09465  6.04250     75 a - - -
          2.68618  4.42225  2.77519  2.73123  3.46354  2.40513  3.72494  3.29354  2.67741  2.69355  4.24690  2.90347  2.73739  3.18146  2.89801  2.37887  2.77519  2.98518  4.58477  3.61503
          0.00811  5.21443  5.93678  0.61958  0.77255  0.66467  0.72246
     34   2.80912  5.50141  3.25188  2.43610  4.85048  2.52305  3.50820  4.33046  2.15747  3.80289  4.54333  3.23935  4.16365  2.36926  1.67751  2.10963  3.23170  3.89471  5.92665  4.52566     76 r - - -
          2.68618  4.42225  2.77519  2.73123  3.46354  2.40513  3.72494  3.29354  2.67741  2.69355  4.24690  2.90347  2.73739  3.18146  2.89801  2.37887  2.77519  2.98518  4.58477  3.61503
          0.00811  5.21443  5.93678  0.61958  0.77255  0.38823  1.13401
     35   2.36059  5.35178  2.23938  2.76168  4.63628  3.09210  2.61372  2.71362  2.60338  3.63084  3.41023  3.29732  4.19291  2.67878  2.71574  2.62829  2.96761  2.98754  5.82252  3.24188     77 d - - -
          2.68618  4.42225  2.77519  2.73123  3.46354  2.40513  3.72494  3.29354  2.67741  2.69355  4.24690  2.90347  2.73739  3.18146  2.89801  2.37887  2.77519  2.98518  4.58477  3.61503
          0.00768  5.26899  5.99133  0.61958  0.77255  0.48576  0.95510
     36   3.08277  3.43049  4.47868  3.89665  2.78813  4.16890  3.91565  3.02844  3.77599  2.76744  3.68977  4.12013  3.03639  4.00888  2.49344  3.45257  3.31475  2.46849  5.10622  1.17024     78 y - - -
          2.68618  4.42225  2.77519  2.73123  3.46354  2.40513  3.72494  3.29354  2.67741  2.69355  4.24690  2.90347  2.73739  3.18146  2.89801  2.37887  2.77519  2.98518  4.58477  3.61503
          0.00768  5.26899  5.99133  0.61958  0.77255  0.48576  0.95510
     37   3.04116  5.50080  3.06889  2.74436  4.83458  1.67639  3.99185  2.61476  1.91876  3.79532  4.54755  2.64337  4.20513  2.88745  2.22503  3.01101  3.27019  3.88603  5.93476  4.54410     79 g - - -
          2.68618  4.42225  2.77519  2.73123  3.46354  2.40513  3.72494  3.29354  2.67741  2.69355  4.24690  2.90347  2.73739  3.18146  2.89801  2.37887  2.77519  2.98518  4.58477  3.61503
          0.00768  5.26899  5.99133  0.61958  0.77255  0.48576  0.95510
     38   3.36764  4.71353  5.26627  4.68545  3.86105  4.61081  5.00105  1.04254  4.51674  1.86995  3.80629  4.74433  3.43748  4.68164  4.58208  3.93814  2.06171  1.96493  5.50063  4.32106     80 i - - -
          2.68618  4.42225  2.77519  2.73123  3.46354  2.40513  3.72494  3.29354  2.67741  2.69355  4.24690  2.90347  2.73739  3.18146  2.89801  2.37887  2.77519  2.98518  4.58477  3.61503
          0.00768  5.26899  5.99133  0.61958  0.77255  0.48576  0.95510
     39   3.17639  5.68839  1.11001  2.76007  5.03320  3.84727  4.10784  4.52130  2.87531  3.99689  4.75146  3.31576  3.46341  2.55751  2.31873  2.12816  3.41668  4.08378  6.12809  4.70760     81 d - - -
          2.68618  4.42225  2.77519  2.73123  3.46354  2.40513  3.72494  3.29354  2.67741  2.69355  4.24690  2.90347  2.73739  3.18146  2.89801  2.37887  2.77519  2.98518  4.58477  3.61503
          0.00768  5.26899  5.99133  0.61958  0.77255  0.48576  0.95510
     40   2.48274  5.90926  2.40270  2.65822  5.24858  3.92704  4.30583  4.73910  2.31774  4.22885  5.01751  3.40061  0.88693  3.43810  3.67195  3.33654  3.66305  4.30988  6.37802  4.93675     82 p - - -
          2.68618  4.42225  2.77519  2.73123  3.46354  2.40513  3.72494  3.29354  2.67741  2.69355  4.24690  2.90347  2.73739  3.18146  2.89801  2.37887  2.77519  2.98518  4.58477  3.61503
          0.00768  5.26899  5.99133  0.61958  0.77255  0.48576  0.95510
     41   2.67615  5.17961  2.17488  2.43455  4.40983  3.84553  4.05144  2.27856  2.85952  2.20362  4.25271  3.38403  4.23501  2.99929  2.07132  3.05040  3.02517  2.94302  5.68805  4.35963     83 r - - -
          2.68618  4.42225  2.77519  2.73123  3.46354  2.40513  3.72494  3.29354  2.67741  2.69355  4.24690  2.90347  2.73739  3.18146  2.89801  2.37887  2.77519  2.98518  4.58477  3.61503
          0.00768  5.26899  5.99133  0.61958  0.77255  0.48576  0.95510
     42   3.03274  4.73653  3.32301  3.37016  3.87108  3.07199  4.27481  2.94511  3.31659  1.15591  2.85558  3.76746  4.39759  3.61897  2.45694  2.61395  3.26481  3.00820  5.32120  4.09041     84 l - - -
          2.68618  4.42225  2.77519  2.73123  3.46354  2.40513  3.72494  3.29354  2.67741  2.69355  4.24690  2.90347  2.73739  3.18146  2.89801  2.37887  2.77519  2.98518  4.58477  3.61503
          0.00768  5.26899  5.99133  0.61958  0.77255  0.48576  0.95510
     43   3.15052  4.60862  4.65711  4.06072  3.66180  4.26068  2.57049  2.66093  2.94874  0.92088  3.65491  4.25198  4.62005  4.12021  4.01088  3.55585  3.38074  2.17572  5.21224  4.02548     85 l - - -
          2.68618  4.42225  2.77519  2.73123  3.46354  2.40513  3.72494  3.29354  2.67741  2.69355  4.24690  2.90347  2.73739  3.18146  2.89801  2.37887  2.77519  2.98518  4.58477  3.61503
          0.00768  5.26899  5.99133  0.61958  0.77255  0.48576  0.95510
     44   3.04014  4.55643  4.36979  3.78802  3.07534  3.09163  4.41191  2.71468  2.77654  1.82294  3.02818  4.04687  4.49074  3.44982  2.32566  3.39674  2.81733  2.81293  3.72452  2.05066     86 l - - -
          2.68618  4.42225  2.77519  2.73123  3.46354  2.40513  3.72494  3.29354  2.67741  2.69355  4.24690  2.90347  2.73739  3.18146  2.89801  2.37887  2.77519  2.98518  4.58477  3.61503
          0.06266  5.26899  2.88972  0.61958  0.77255  0.48576  0.95510
     45   1.29673  5.27501  3.44287  2.90316  4.76521  3.77615  4.12651  4.21595  2.89196  3.76526  4.53934  3.04719  2.93894  3.25272  2.29619  1.90737  2.81952  3.79841  5.94756  4.59037     87 a - - -
          2.68618  4.42225  2.77519  2.73123  3.46354  2.40513  3.72494  3.29354  2.67741  2.69355  4.24690  2.90347  2.73739  3.18146  2.89801  2.37887  2.77519  2.98518  4.58477  3.61503
          0.00811  5.21443  5.93678  0.61958  0.77255  0.38823  1.13401
     46   2.57245  4.47869  4.88364  4.28205  3.58048  4.23597  3.76812  1.31922  4.10240  1.77727  3.59707  4.34527  4.60127  4.26659  4.17011  2.37220  3.31360  1.98511  5.11333  3.93281     88 i - - -
          2.68618  4.42225  2.77519  2.73123  3.46354  2.40513  3.72494  3.29354  2.67741  2.69355  4.24690  2.90347  2.73739  3.18146  2.89801  2.37887  2.77519  2.98518  4.58477  3.61503
          0.00768  5.26899  5.99133  0.61958  0.77255  0.48576  0.95510
     47   1.17298  4.80921  4.04951  3.50200  3.23517  3.09336  4.43115  3.46916  3.45755  3.17965  3.32149  3.85564  4.42938  3.75544  3.80614  1.75616  2.42271  3.20917  5.53828  4.30767     89 a - - -
          2.68618  4.42225  2.77519  2.73123  3.46354  2.40513  3.72494  3.29354  2.67741  2.69355  4.24690  2.90347  2.73739  3.18146  2.89801  2.37887  2.77519  2.98518  4.58477  3.61503
          0.00768  5.26899  5.99133  0.61958  0.77255  0.48576  0.95510
     48   2.18702  4.64982  3.30575  3.53226  3.77113  4.06007  4.33131  2.55416  2.98420  1.94259  3.39779  3.87997  4.43577  3.20897  2.96226  3.00879  3.26531  2.16382  2.21702  4.02958     90 l - - -
          2.68618  4.42225  2.77519  2.73123  3.46354  2.40513  3.72494  3.29354  2.67741  2.69355  4.24690  2.90347  2.73739  3.18146  2.89801  2.37887  2.77519  2.98518  4.58477  3.61503
          0.00768  5.26899  5.99133  0.61958  0.77255  0.48576  0.95510
     49   2.32904  5.45034  3.27629  2.72135  4.77456  3.78485  3.97612  4.24294  1.70887  3.74803  4.50108  2.63740  4.17893  2.13301  3.20404  2.21827  2.69496  2.54222  5.90042  4.50606     91 k - - -
          2.68618  4.42225  2.77519  2.73123  3.46354  2.40513  3.72494  3.29354  2.67741  2.69355  4.24690  2.90347  2.73739  3.18146  2.89801  2.37887  2.77519  2.98518  4.58477  3.61503
          0.00768  5.26899  5.99133  0.61958  0.77255  0.48576  0.95510
     50   3.41968  5.93295  3.18307  0.78317  5.29044  3.97668  4.25238  4.76838  2.95474  4.21676  4.99965  2.24820  4.45681  2.67434  2.56547  3.34939  3.65650  4.33732  6.32078  4.91993     92 e - - -
          2.68618  4.42225  2.77519  2.73123  3.46354  2.40513  3.72494  3.29354  2.67741  2.69355  4.24690  2.90347  2.73739  3.18146  2.89801  2.37887  2.77519  2.98518  4.58477  3.61503
          0.00768  5.26899  5.99133  0.61958  0.77255  0.48576  0.95510
     51   3.13612  5.13144  3.89169  3.54210  4.89378  2.63051  4.71466  4.32830  3.63143  2.27495  4.81070  2.81326  4.51016  3.93917  4.02401  0.70249  3.53760  3.89640  6.22465  4.94923     93 s - - -
          2.68618  4.42225  2.77519  2.73123  3.46354  2.40513  3.72494  3.29354  2.67741  2.69355  4.24690  2.90347  2.73739  3.18146  2.89801  2.37887  2.77519  2.98518  4.58477  3.61503
          0.00768  5.26899  5.99133  0.61958  0.77255  0.48576  0.95510
     52   2.07869  5.51318  3.32709  2.78056  4.87498  2.78843  4.02092  4.34202  2.45367  3.83072  4.58477  2.47001  2.57248  3.12560  1.45762  3.03971  3.30035  3.92052  5.96527  4.58082     94 r - - -
          2.68331  4.42073  2.77844  2.73178  3.46465  2.40542  3.72540  3.29536  2.67949  2.69323  4.24506  2.90349  2.73543  3.18293  2.89546  2.37925  2.77561  2.98787  4.56824  3.61204
          0.58724  0.98556  2.64632  2.88821  0.05729  0.48576  0.95510
     53   3.00605  4.51261  3.15049  3.78250  2.39877  2.69489  4.38285  2.96571  3.67879  2.09856  2.78591  4.02969  4.46123  3.91456  3.89233  3.36979  2.04158  2.76812  5.11466  1.97104    123 y - - -
          2.68618  4.42225  2.77519  2.73123  3.46354  2.40513  3.72494  3.29354  2.67741  2.69355  4.24690  2.90347  2.73739  3.18146  2.89801  2.37887  2.77519  2.98518  4.58477  3.61503
          0.00824  5.19812  5.92047  0.61958  0.77255  0.50840  0.91993
     54   2.98238  5.46402  2.84556  2.40331  2.71099  3.76052  3.21336  3.36958  2.37059  3.76411  4.50786  1.94621  4.15369  2.49710  2.08925  2.95028  3.21349  3.84831  4.20098  4.50030    124 n - - -
          2.68618  4.42225  2.77519  2.73123  3.46354  2.40513  3.72494  3.29354  2.67741  2.69355  4.24690  2.90347  2.73739  3.18146  2.89801  2.37887  2.77519  2.98518  4.58477  3.61503
          0.00793  5.23750  5.95984  0.61958  0.77255  0.42355  1.06340
     55   1.82531  5.38856  2.66888  1.92886  4.68481  3.79863  3.99758  3.76958  2.75848  3.67403  4.44570  3.03247  2.38681  3.11394  3.24179  2.99763  2.96730  2.23636  5.85526  4.47641    125 a - - -
          2.68618  4.42225  2.77519  2.73123  3.46354  2.40513  3.72494  3.29354  2.67741  2.69355  4.24690  2.90347  2.73739  3.18146  2.89801  2.37887  2.77519  2.98518  4.58477  3.61503
          0.03009  5.26899  3.70928  0.61958  0.77255  0.48576  0.95510
     56   2.57260  5.49426  2.72264  2.39943  4.83847  1.92607  3.94672  4.32386  2.11084  3.47226  4.53516  2.36580  3.48039  2.85334  2.97629  2.77146  2.63024  3.88444  5.92743  3.78059    126 g - - -
          2.68618  4.42225  2.77519  2.73123  3.46354  2.40513  3.72494  3.29354  2.67741  2.69355  4.24690  2.90347  2.73739  3.18146  2.89801  2.37887  2.77519  2.98518  4.58477  3.61503
          0.00785  5.24675  5.96909  0.61958  0.77255  0.56380  0.84175
     57   1.15461  4.58409  4.26690  3.69047  3.70217  3.37876  4.38385  3.04366  3.60246  2.08390  2.91213  3.98233  4.46545  3.06849  3.85575  3.36111  2.82929  2.35309  5.19391  3.99018    127 a - - -
          2.68618  4.42225  2.77519  2.73123  3.46354  2.40513  3.72494  3.29354  2.67741  2.69355  4.24690  2.90347  2.73739  3.18146  2.89801  2.37887  2.77519  2.98518  4.58477  3.61503
          0.00785  5.24675  5.96909  0.61958  0.77255  0.56380  0.84175
     58   2.46917  4.45878  4.89170  4.28775  2.99438  4.22589  4.55629  1.95400  3.06062  2.04968  3.57802  4.34098  4.58926  4.26358  4.16382  2.81442  3.29805  1.25089  5.09292  3.91291    128 v - - -
          2.68618  4.42225  2.77519  2.73123  3.46354  2.40513  3.72494  3.29354  2.67741  2.69355  4.24690  2.90347  2.73739  3.18146  2.89801  2.37887  2.77519  2.98518  4.58477  3.61503
          0.00785  5.24675  5.96909  0.61958  0.77255  0.43988  1.03314
     59   2.11831  5.38311  3.31529  2.76387  4.68466  2.14134  4.00289  4.13482  2.75770  2.37290  4.44634  1.93627  4.19970  2.65266  2.63208  2.68586  3.24500  3.75244  5.85460  4.47945    129 n - - -
          2.68618  4.42225  2.77519  2.73123  3.46354  2.40513  3.72494  3.29354  2.67741  2.69355  4.24690  2.90347  2.73739  3.18146  2.89801  2.37887  2.77519  2.98518  4.58477  3.61503
          0.00768  5.26899  5.99133  0.61958  0.77255  0.48576  0.95510
     60   2.40272  5.37078  3.31183  2.62096  4.66234  2.79431  3.99350  2.04907  2.58071  3.65308  4.42708  2.82325  3.28252  3.11118  1.81316  2.64579  2.99039  3.73257  5.83783  4.46299    130 r - - -
          2.68618  4.42225  2.77519  2.73123  3.46354  2.40513  3.72494  3.29354  2.67741  2.69355  4.24690  2.90347  2.73739  3.18146  2.89801  2.37887  2.77519  2.98518  4.58477  3.61503
          0.00768  5.26899  5.99133  0.61958  0.77255  0.48576  0.95510
     61   1.82442  5.50513  3.01473  2.26596  4.84915  3.77065  3.38046  4.33434  2.22125  3.15269  4.54612  1.88217  4.16432  2.67275  2.95523  2.65519  3.01572  3.89522  5.93834  4.52807    131 a - - -
          2.68618  4.42225  2.77519  2.73123  3.46354  2.40513  3.72494  3.29354  2.67741  2.69355  4.24690  2.90347  2.73739  3.18146  2.89801  2.37887  2.77519  2.98518  4.58477  3.61503
          0.15312  5.26899  1.98905  0.61958  0.77255  0.48576  0.95510
     62   1.96282  2.59887  3.13015  3.06984  3.03434  3.87318  3.27559  3.34469  3.04200  2.32746  3.90508  2.95738  2.63274  3.36486  3.16062  2.85832  3.17912  3.09751  5.37171  3.26864    132 a - - -
          2.68618  4.42225  2.77519  2.73123  3.46354  2.40513  3.72494  3.29354  2.67741  2.69355  4.24690  2.90347  2.73739  3.18146  2.89801  2.37887  2.77519  2.98518  4.58477  3.61503
          0.41403  5.12474  1.09939  0.61958  0.77255  0.88834  0.52991
     63   2.78833  4.78760  3.32130  2.32494  3.97444  3.66493  3.88487  2.80266  2.74417  1.78980  3.87038  2.36137  4.05303  2.52304  3.17158  2.88652  3.01965  2.85429  5.32650  4.03705    133 l - - -
          2.68618  4.42225  2.77519  2.73123  3.46354  2.40513  3.72494  3.29354  2.67741  2.69355  4.24690  2.90347  2.73739  3.18146  2.89801  2.37887  2.77519  2.98518  4.58477  3.61503
          0.01328  4.72399  5.44633  0.61958  0.77255  1.42202  0.27605
     64   2.45878  5.26335  3.04402  2.49630  4.59739  3.56567  2.73532  4.06953  2.34467  3.56052  4.31010  2.50982  3.96103  2.02322  2.75717  2.01155  3.02584  3.64878  5.70004  4.30444    134 s - - -
          2.68618  4.42225  2.77519  2.73123  3.46354  2.40513  3.72494  3.29354  2.67741  2.69355  4.24690  2.90347  2.73739  3.18146  2.89801  2.37887  2.77519  2.98518  4.58477  3.61503
          0.01328  4.72399  5.44633  0.61958  0.77255  1.42202  0.27605
     65   2.86556  5.33099  3.04055  1.97972  4.67398  2.20922  2.29598  4.14228  2.48197  3.62312  4.38044  3.07233  4.00660  2.38799  2.37468  2.82899  3.09394  3.72273  5.75148  4.36484    135 e - - -
          2.68639  4.42246  2.77507  2.73144  3.46375  2.40522  3.72515  3.29375  2.67761  2.69281  4.24710  2.90367  2.73760  3.18167  2.89711  2.37881  2.77540  2.98539  4.58498  3.61418
          1.37207  0.39150  2.65391  0.05763  2.88246  0.16354  1.89135
     66   2.84825  5.28667  3.32585  2.35490  4.55563  3.02034  3.99088  2.36276  2.21562  3.55893  4.34858  3.29982  2.59448  3.12003  2.82353  2.15211  2.83216  2.54865  5.76816  4.40881    137 s - - -
          2.68618  4.42225  2.77519  2.73123  3.46354  2.40513  3.72494  3.29354  2.67741  2.69355  4.24690  2.90347  2.73739  3.18146  2.89801  2.37887  2.77519  2.98518  4.58477  3.61503
          0.00799  5.22993  5.95227  0.61958  0.77255  0.41116  1.08732
     67   2.58319  5.48322  2.54661  2.69978  4.81800  3.12973  3.51934  4.29668  2.41849  3.18253  4.52672  1.74418  4.16817  3.06290  2.71211  2.96461  1.96751  3.50822  5.92212  4.51755    138 n - - -
          2.68618  4.42225  2.77519  2.73123  3.46354  2.40513  3.72494  3.29354  2.67741  2.69355  4.24690  2.90347  2.73739  3.18146  2.89801  2.37887  2.77519  2.98518  4.58477  3.61503
          0.12895  5.26899  2.15557  0.61958  0.77255  0.48576  0.95510
     68   2.97884  4.88570  3.61713  3.05311  4.05975  1.37488  4.10850  3.43872  2.78188  2.23310  3.98172  3.51764  4.26923  3.34522  2.65264  2.60155  3.21035  2.95732  5.43853  3.19646    139 g - - -
          2.68618  4.42225  2.77519  2.73123  3.46354  2.40513  3.72494  3.29354  2.67741  2.69355  4.24690  2.90347  2.73739  3.18146  2.89801  2.37887  2.77519  2.98518  4.58477  3.61503
          0.13403  5.14870  2.12337  0.61958  0.77255  0.46585  0.98780
     69   2.51047  5.18301  3.30632  2.75349  4.44075  3.75465  3.49883  3.86581  2.74834  2.34890  4.25593  2.60224  4.14851  2.66747  3.21604  1.80839  1.94138  3.52749  5.68142  4.33571    140 s - - -
          2.68618  4.42225  2.77519  2.73123  3.46354  2.40513  3.72494  3.29354  2.67741  2.69355  4.24690  2.90347  2.73739  3.18146  2.89801  2.37887  2.77519  2.98518  4.58477  3.61503
          0.00896  5.11534  5.83769  0.61958  0.77255  0.29065  1.37745
     70   2.81389  4.67250  4.05833  2.78860  3.79685  4.04913  3.67620  2.64514  3.42178  1.93329  3.77982  3.84875  4.42560  3.70795  2.63768  3.30535  2.58024  2.76403  5.26454  1.58197    141 y - - -
          2.68618  4.42225  2.77519  2.73123  3.46354  2.40513  3.72494  3.29354  2.67741  2.69355  4.24690  2.90347  2.73739  3.18146  2.89801  2.37887  2.77519  2.98518  4.58477  3.61503
          0.00768  5.26899  5.99133  0.61958  0.77255  0.48576  0.95510
     71   2.31662  5.51383  0.86186  3.08417  2.44044  2.37147  4.50174  4.44244  3.45653  4.05050  4.88999  3.59780  4.51294  3.69137  3.95753  3.36944  3.66106  4.05678  6.25316  4.86909    142 d - - -
          2.68618  4.42225  2.77519  2.73123  3.46354  2.40513  3.72494  3.29354  2.67741  2.69355  4.24690  2.90347  2.73739  3.18146  2.89801  2.37887  2.77519  2.98518  4.58477  3.61503
          0.00768  5.26899  5.99133  0.61958  0.77255  0.48576  0.95510
     72   2.16843  4.43614  4.96482  4.35334  3.52811  4.21775  4.54864  1.77404  4.14992  1.65060  3.55370  4.36275  4.58171  4.29107  4.17682  2.43110  3.28583  2.01135  4.00959  2.74883    143 l - - -
          2.68618  4.42225  2.77519  2.73123  3.46354  2.40513  3.72494  3.29354  2.67741  2.69355  4.24690  2.90347  2.73739  3.18146  2.89801  2.37887  2.77519  2.98518  4.58477  3.61503
          0.00768  5.26899  5.99133  0.61958  0.77255  0.48576  0.95510
     73   3.13742  2.76579  5.43907  5.24325  5.20262  0.48934  5.73629  4.22659  5.09166  4.25861  5.17535  4.72037  4.72586  5.23671  5.12242  3.39079  3.68295  2.04953  6.68182  5.56878    144 G - - -
          2.68618  4.42225  2.77519  2.73123  3.46354  2.40513  3.72494  3.29354  2.67741  2.69355  4.24690  2.90347  2.73739  3.18146  2.89801  2.37887  2.77519  2.98518  4.58477  3.61503
          0.00768  5.26899  5.99133  0.61958  0.77255  0.48576  0.95510
     74   2.83180  4.45165  4.87987  4.27439  2.83923  3.27796  4.53650  2.15972  4.08933  1.09441  3.56843  3.65800  3.01716  4.24663  4.14674  3.51424  3.28712  2.23143  5.07333  3.89403    145 l - - -
          2.68618  4.42225  2.77519  2.73123  3.46354  2.40513  3.72494  3.29354  2.67741  2.69355  4.24690  2.90347  2.73739  3.18146  2.89801  2.37887  2.77519  2.98518  4.58477  3.61503
          0.00768  5.26899  5.99133  0.61958  0.77255  0.48576  0.95510
     75   1.38902  5.10837  5.19964  4.92376  4.59157  4.17217  5.53960  3.70246  4.74432  3.27757  0.65998  4.77044  4.89910  5.00660  4.85345  3.65707  3.84561  3.53178  6.31147  5.15977    146 M - - -
          2.68618  4.42225  2.77519  2.73123  3.46354  2.40513  3.72494  3.29354  2.67741  2.69355  4.24690  2.90347  2.73739  3.18146  2.89801  2.37887  2.77519  2.98518  4.58477  3.61503
          0.00768  5.26899  5.99133  0.61958  0.77255  0.48576  0.95510
     76   2.05320  5.39959  3.79703  3.61394  5.50003  3.28551  4.91057  4.97638  3.70925  4.55423  5.37463  3.98181  4.65550  0.50384  4.05161  3.44618  3.78558  4.39450  6.69140  5.41757    147 Q - - -
          2.68618  4.42225  2.77519  2.73123  3.46354  2.40513  3.72494  3.29354  2.67741  2.69355  4.24690  2.90347  2.73739  3.18146  2.89801  2.37887  2.77519  2.98518  4.58477  3.61503
          0.00768  5.26899  5.99133  0.61958  0.77255  0.48576  0.95510
     77   3.26873  4.81624  4.41114  2.36280  3.99841  4.33987  4.62481  1.19212  3.65802  2.95196  3.93941  4.17755  4.70572  4.02523  2.42289  3.62749  3.50287  1.60729  5.53142  4.31882    148 i - - -
          2.68618  4.42225  2.77519  2.73123  3.46354  2.40513  3.72494  3.29354  2.67741  2.69355  4.24690  2.90347  2.73739  3.18146  2.89801  2.37887  2.77519  2.98518  4.58477  3.61503
          0.00768  5.26899  5.99133  0.61958  0.77255  0.48576  0.95510
     78   3.73306  6.41459  2.01285  1.94416  5.71005  3.99829  4.53603  5.26217  3.56038  4.70867  5.53895  0.96960  4.61954  3.69175  4.18537  1.84989  4.01966  4.79171  6.84838  5.30184    149 n - - -
          2.68618  4.42225  2.77519  2.73123  3.46354  2.40513  3.72494  3.29354  2.67741  2.69355  4.24690  2.90347  2.73739  3.18146  2.89801  2.37887  2.77519  2.98518  4.58477  3.61503
          0.00768  5.26899  5.99133  0.61958  0.77255  0.48576  0.95510
     79   3.01626  4.96511  3.27808  3.05069  4.14394  3.05320  4.13971  3.01394  3.02995  2.74514  4.05594  3.52842  4.29943  3.36214  3.14771  1.18066  2.41360  3.09007  5.51449  3.36944    150 s - - -
          2.68618  4.42225  2.77519  2.73123  3.46354  2.40513  3.72494  3.29354  2.67741  2.69355  4.24690  2.90347  2.73739  3.18146  2.89801  2.37887  2.77519  2.98518  4.58477  3.61503
          0.00768  5.26899  5.99133  0.61958  0.77255  0.48576  0.95510
     80   3.01100  3.82782  3.49308  2.93364  4.29972  2.33566  3.22439  2.50488  2.91964  3.33675  4.17274  3.43647  4.25889  2.40318  2.51908  2.01878  3.02571  3.40681  5.61769  2.61333    151 s - - -
          2.68618  4.42225  2.77519  2.73123  3.46354  2.40513  3.72494  3.29354  2.67741  2.69355  4.24690  2.90347  2.73739  3.18146  2.89801  2.37887  2.77519  2.98518  4.58477  3.61503
          0.00768  5.26899  5.99133  0.61958  0.77255  0.48576  0.95510
     81   3.10910  5.27226  2.70931  2.94690  2.57309  3.92349  1.64786  3.92189  2.50730  3.51336  4.34966  2.96002  4.31840  3.29389  3.39446  3.14412  3.34039  3.61009  1.96052  4.10804    152 h - - -
          2.68618  4.42225  2.77519  2.73123  3.46354  2.40513  3.72494  3.29354  2.67741  2.69355  4.24690  2.90347  2.73739  3.18146  2.89801  2.37887  2.77519  2.98518  4.58477  3.61503
          0.00768  5.26899  5.99133  0.61958  0.77255  0.48576  0.95510
     82   2.22191  4.64423  4.39127  3.82051  1.89685  4.18079  3.25311  3.10574  3.72505  1.63770  3.75739  2.00399  4.55140  3.96608  3.95688  3.45833  3.35171  2.90732  5.09090  3.07210    153 l - - -
          2.68618  4.42225  2.77519  2.73123  3.46354  2.40513  3.72494  3.29354  2.67741  2.69355  4.24690  2.90347  2.73739  3.18146  2.89801  2.37887  2.77519  2.98518  4.58477  3.61503
          0.00768  5.26899  5.99133  0.61958  0.77255  0.48576  0.95510
     83   2.99811  5.46672  3.01554  2.70733  4.79468  2.31838  2.61381  4.26857  2.32566  2.90133  4.51199  2.42208  2.20584  3.06916  2.87261  2.65413  3.22924  3.84816  3.56225  4.50953    154 p - - -
          2.68618  4.42225  2.77519  2.73123  3.46354  2.40513  3.72494  3.29354  2.67741  2.69355  4.24690  2.90347  2.73739  3.18146  2.89801  2.37887  2.77519  2.98518  4.58477  3.61503
          0.00768  5.26899  5.99133  0.61958  0.77255  0.48576  0.95510
     84   1.98103  5.45611  3.26752  1.93324  4.77996  3.77973  2.71385  4.25110  2.32508  3.25835  2.72692  2.66756  4.17266  2.86382  2.83159  2.97032  2.87492  3.23626  5.90163  4.50405    155 e - - -
          2.68618  4.42225  2.77519  2.73123  3.46354  2.40513  3.72494  3.29354  2.67741  2.69355  4.24690  2.90347  2.73739  3.18146  2.89801  2.37887  2.77519  2.98518  4.58477  3.61503
          0.00768  5.26899  5.99133  0.61958  0.77255  0.48576  0.95510
     85   2.22657  4.68577  4.86007  4.26577  3.70375  4.39530  4.71719  2.19424  4.07281  0.96944  3.65719  4.42900  4.74609  4.30245  2.30887  3.69993  3.49060  2.62801  5.31866  4.15061    156 l - - -
          2.68618  4.42225  2.77519  2.73123  3.46354  2.40513  3.72494  3.29354  2.67741  2.69355  4.24690  2.90347  2.73739  3.18146  2.89801  2.37887  2.77519  2.98518  4.58477  3.61503
          0.22620  5.26899  1.62306  0.61958  0.77255  0.48576  0.95510
     86   2.06539  5.35660  3.25409  2.68950  4.68296  3.73448  3.42355  4.13576  2.03481  3.64786  4.41494  3.22215  4.12584  3.01929  1.87591  1.82407  3.18368  3.33475  5.80198  4.43161    157 s - - -
          2.68618  4.42225  2.77519  2.73123  3.46354  2.40513  3.72494  3.29354  2.67741  2.69355  4.24690  2.90347  2.73739  3.18146  2.89801  2.37887  2.77519  2.98518  4.58477  3.61503
          0.00955  5.05233  5.77468  0.61958  0.77255  1.02739  0.44307
     87   2.14480  5.55261  3.44797  2.85256  4.94424  3.88369  3.97701  4.37662  1.81300  3.82976  4.60651  3.04565  4.26322  2.64687  1.27697  2.84745  3.36052  3.97372  5.92081  4.59929    158 r - - -
          2.68618  4.42225  2.77519  2.73123  3.46354  2.40513  3.72494  3.29354  2.67741  2.69355  4.24690  2.90347  2.73739  3.18146  2.89801  2.37887  2.77519  2.98518  4.58477  3.61503
          0.03108  5.05233  3.72123  0.61958  0.77255  1.02739  0.44307
     88   2.09231  4.85881  3.50222  2.94272  2.32379  3.80628  2.78383  3.42008  2.70530  3.08855  3.94885  3.41966  2.52121  2.75711  3.33713  3.02835  3.14233  3.15718  5.38791  2.42077    159 a - - -
          2.68618  4.42225  2.77519  2.73123  3.46354  2.40513  3.72494  3.29354  2.67741  2.69355  4.24690  2.90347  2.73739  3.18146  2.89801  2.37887  2.77519  2.98518  4.58477  3.61503
          0.00975  5.03101  5.75335  0.61958  0.77255  0.69211  0.69419
     89   3.05530  5.13642  3.00845  2.98589  2.76097  1.10119  4.22645  3.90432  3.11468  3.54059  4.37976  2.84022  4.30115  3.41894  3.56924  3.12795  2.19156  3.57657  5.80170  4.47973    160 g - - -
          2.68618  4.42225  2.77519  2.73123  3.46354  2.40513  3.72494  3.29354  2.67741  2.69355  4.24690  2.90347  2.73739  3.18146  2.89801  2.37887  2.77519  2.98518  4.58477  3.61503
          0.00890  5.12180  5.84415  0.61958  0.77255  0.29525  1.36392
     90   2.18054  4.58174  4.29255  3.71417  3.69456  3.27320  4.39165  1.62535  3.10133  2.78211  3.69497  4.00029  3.44617  3.87734  3.87205  2.34589  2.96920  1.86401  5.18705  3.33594    161 i - - -
          2.68618  4.42225  2.77519  2.73123  3.46354  2.40513  3.72494  3.29354  2.67741  2.69355  4.24690  2.90347  2.73739  3.18146  2.89801  2.37887  2.77519  2.98518  4.58477  3.61503
          0.00768  5.26899  5.99133  0.61958  0.77255  0.48576  0.95510
     91   2.67797  5.40871  3.04816  2.47730  4.71396  3.78931  3.98093  3.74388  2.16003  3.33864  2.66973  3.27417  4.18174  3.09189  2.64802  1.82017  2.01699  3.77777  5.86595  4.48056    162 s - - -
          2.68618  4.42225  2.77519  2.73123  3.46354  2.40513  3.72494  3.29354  2.67741  2.69355  4.24690  2.90347  2.73739  3.18146  2.89801  2.37887  2.77519  2.98518  4.58477  3.61503
          0.02685  5.26899  3.84707  0.61958  0.77255  0.48576  0.95510
     92   2.25009  5.39925  3.28086  2.47273  4.70457  2.41466  3.97191  4.16323  2.59287  3.43528  4.45083  3.26514  2.71532  3.08290  1.92702  2.31052  2.98197  3.18375  5.85671  3.62582    163 r - - -
          2.68618  4.42225  2.77519  2.73123  3.46354  2.40513  3.72494  3.29354  2.67741  2.69355  4.24690  2.90347  2.73739  3.18146  2.89801  2.37887  2.77519  2.98518  4.58477  3.61503
          0.00783  5.24996  5.97231  0.61958  0.77255  0.44591  1.02232
     93   1.93062  5.44564  2.75838  1.95015  4.76532  3.39822  3.97123  3.71240  2.71662  3.74004  2.67848  2.82867  2.82053  2.79489  3.02033  2.97227  2.85239  3.82256  3.48095  4.49873    164 a - - -
          2.68618  4.42225  2.77519  2.73123  3.46354  2.40513  3.72494  3.29354  2.67741  2.69355  4.24690  2.90347  2.73739  3.18146  2.89801  2.37887  2.77519  2.98518  4.58477  3.61503
          0.00768  5.26899  5.99133  0.61958  0.77255  0.48576  0.95510
     94   2.22744  5.48590  2.43330  2.36152  4.82211  2.56212  2.51326  4.30188  2.53827  3.78740  2.68733  2.86265  4.16680  3.06076  2.64025  2.83481  2.90789  3.87177  3.87727  4.51837    165 a - - -
          2.68618  4.42225  2.77519  2.73123  3.46354  2.40513  3.72494  3.29354  2.67741  2.69355  4.24690  2.90347  2.73739  3.18146  2.89801  2.37887  2.77519  2.98518  4.58477  3.61503
          0.00768  5.26899  5.99133  0.61958  0.77255  0.48576  0.95510
     95   2.79102  5.29983  2.73227  2.30478  3.51732  3.81937  4.02012  3.99628  2.79845  1.37113  4.36317  3.32858  4.21241  2.20676  2.87372  2.88243  3.24236  3.64616  5.78389  4.42780    166 l - - -
          2.68618  4.42225  2.77519  2.73123  3.46354  2.40513  3.72494  3.29354  2.67741  2.69355  4.24690  2.90347  2.73739  3.18146  2.89801  2.37887  2.77519  2.98518  4.58477  3.61503
          0.00768  5.26899  5.99133  0.61958  0.77255  0.48576  0.95510
     96   3.14350  4.51794  5.05382  4.44574  1.85341  4.32016  4.65469  2.32413  3.42334  1.31206  3.58124  4.46362  4.67450  4.38408  4.27527  3.63218  2.44383  1.99708  5.15083  3.97896    167 l - - -
          2.68618  4.42225  2.77519  2.73123  3.46354  2.40513  3.72494  3.29354  2.67741  2.69355  4.24690  2.90347  2.73739  3.18146  2.89801  2.37887  2.77519  2.98518  4.58477  3.61503
          0.14449  5.26899  2.04493  0.61958  0.77255  0.48576  0.95510
     97   2.94303  5.05577  3.11140  2.84310  4.27045  3.20880  4.00555  3.67377  2.52733  2.03978  2.53024  2.89091  4.18371  2.28394  3.28433  2.65377  2.41268  3.37428  4.16273  3.48312    168 l - - -
          2.68660  4.41887  2.77686  2.73152  3.46326  2.40568  3.72291  3.29520  2.67907  2.69063  4.24856  2.90285  2.73708  3.18227  2.89741  2.38015  2.77388  2.98564  4.57149  3.61594
          0.38043  1.15974  5.85564  2.35514  0.09969  0.30390  1.33916
     98   4.01590  6.83955  0.66263  1.85398  6.08337  2.21260  4.72583  5.69304  3.92810  5.11060  6.02435  2.60531  4.75710  3.91058  4.67261  3.82203  4.33663  5.19482  7.25768  5.60600    182 D - - -
          2.68618  4.42225  2.77519  2.73123  3.46354  2.40513  3.72494  3.29354  2.67741  2.69355  4.24690  2.90347  2.73739  3.18146  2.89801  2.37887  2.77519  2.98518  4.58477  3.61503
          0.00768  5.26899  5.99133  0.61958  0.77255  0.48576  0.95510
     99   1.56777  5.19747  5.01476  4.98434  5.84901  3.96543  5.87995  5.32386  5.09934  5.03141  5.85641  4.71852  0.44114  5.28292  5.20287  3.50509  3.87301  4.52922  7.13182  6.10354    183 P - - -
          2.68618  4.42225  2.77519  2.73123  3.46354  2.40513  3.72494  3.29354  2.67741  2.69355  4.24690  2.90347  2.73739  3.18146  2.89801  2.37887  2.77519  2.98518  4.58477  3.61503
          0.00768  5.26899  5.99133  0.61958  0.77255  0.48576  0.95510
    100   2.21342  1.23723  4.69165  2.65906  3.71393  4.26954  4.60459  2.45620  3.97996  2.35415  3.70757  4.28833  4.63885  4.19359  4.14097  3.56741  3.37470  2.21029  5.25264  4.06214    184 c - - -
          2.68618  4.42225  2.77519  2.73123  3.46354  2.40513  3.72494  3.29354  2.67741  2.69355  4.24690  2.90347  2.73739  3.18146  2.89801  2.37887  2.77519  2.98518  4.58477  3.61503
          0.00768  5.26899  5.99133  0.61958  0.77255  0.48576  0.95510
    101   1.51980  4.51822  4.90568  4.30678  3.27536  4.28383  4.61737  2.34197  4.13528  2.54494  2.54160  4.38390  4.64461  4.30213  4.21221  3.59021  1.55895  2.24492  5.16499  3.98526    185 a - - -
          2.68618  4.42225  2.77519  2.73123  3.46354  2.40513  3.72494  3.29354  2.67741  2.69355  4.24690  2.90347  2.73739  3.18146  2.89801  2.37887  2.77519  2.98518  4.58477  3.61503
          0.00768  5.26899  5.99133  0.61958  0.77255  0.48576  0.95510
    102   3.08984  2.81503  4.47005  4.17242  5.45578  2.13509  5.24384  4.93066  4.24513  4.57374  5.34940  0.69918  4.58794  4.49916  4.56280  2.05579  3.60625  4.23701  6.75710  5.56321    186 n - - -
          2.68618  4.42225  2.77519  2.73123  3.46354  2.40513  3.72494  3.29354  2.67741  2.69355  4.24690  2.90347  2.73739  3.18146  2.89801  2.37887  2.77519  2.98518  4.58477  3.61503
          0.00768  5.26899  5.99133  0.61958  0.77255  0.48576  0.95510
    103   3.33647  4.68624  5.28283  4.67934  3.00999  4.54597  4.88882  1.33799  4.48391  2.07465  2.27704  4.69933  4.87370  2.93438  4.50076  3.86638  3.56748  1.50809  5.33585  4.18301    187 i - - -
          2.68618  4.42225  2.77519  2.73123  3.46354  2.40513  3.72494  3.29354  2.67741  2.69355  4.24690  2.90347  2.73739  3.18146  2.89801  2.37887  2.77519  2.98518  4.58477  3.61503
          0.00768  5.26899  5.99133  0.61958  0.77255  0.48576  0.95510
    104   3.00051  5.36206  2.39449  2.75698  4.65013  3.79936  3.05742  4.09771  2.09420  3.64262  2.73778  3.09194  4.19122  2.90936  2.47459  2.99403  2.78543  2.87768  3.85413  2.37821    188 k - - -
          2.68618  4.42225  2.77519  2.73123  3.46354  2.40513  3.72494  3.29354  2.67741  2.69355  4.24690  2.90347  2.73739  3.18146  2.89801  2.37887  2.77519  2.98518  4.58477  3.61503
          0.00768  5.26899  5.99133  0.61958  0.77255  0.48576  0.95510
    105   1.94667  4.59100  4.52720  3.94668  3.71837  4.21399  4.52936  2.17842  3.83580  2.59609  3.71254  4.17774  4.58424  2.50591  4.03768  3.50136  2.01925  1.50129  5.24076  4.04483    189 v - - -
          2.68618  4.42225  2.77519  2.73123  3.46354  2.40513  3.72494  3.29354  2.67741  2.69355  4.24690  2.90347  2.73739  3.18146  2.89801  2.37887  2.77519  2.98518  4.58477  3.61503
          0.00768  5.26899  5.99133  0.61958  0.77255  0.48576  0.95510
    106   1.66761  5.02246  5.05945  5.04308  5.86668  0.44370  5.87124  5.37743  5.18426  5.06700  5.80631  4.61576  4.67407  5.27209  5.25116  2.88611  3.68785  4.44144  7.19842  6.15774    190 G - - -
          2.68618  4.42225  2.77519  2.73123  3.46354  2.40513  3.72494  3.29354  2.67741  2.69355  4.24690  2.90347  2.73739  3.18146  2.89801  2.37887  2.77519  2.98518  4.58477  3.61503
          0.00768  5.26899  5.99133  0.61958  0.77255  0.48576  0.95510
    107   0.72045  5.08810  4.18901  3.70793  5.06416  3.83746  4.77822  4.49133  3.60250  4.12031  4.92404  3.98914  4.49988  3.98042  2.25355  2.23241  2.49801  3.98427  6.33856  5.09338    191 a - - -
          2.68618  4.42225  2.77519  2.73123  3.46354  2.40513  3.72494  3.29354  2.67741  2.69355  4.24690  2.90347  2.73739  3.18146  2.89801  2.37887  2.77519  2.98518  4.58477  3.61503
          0.00768  5.26899  5.99133  0.61958  0.77255  0.48576  0.95510
    108   3.04249  4.99018  3.63850  2.60747  4.16163  3.93490  4.14746  3.55284  3.00825  3.21953  2.58190  3.54711  4.31877  2.90571  2.35372  2.71441  3.27217  3.28988  1.61347  2.68186    192 w - - -
          2.68618  4.42225  2.77519  2.73123  3.46354  2.40513  3.72494  3.29354  2.67741  2.69355  4.24690  2.90347  2.73739  3.18146  2.89801  2.37887  2.77519  2.98518  4.58477  3.61503
          0.00768  5.26899  5.99133  0.61958  0.77255  0.48576  0.95510
    109   3.24297  4.59928  5.18608  4.58924  3.54388  4.42923  4.70111  1.45635  4.38349  2.35977  3.66600  4.57303  4.77762  4.50588  4.39588  3.74703  3.47551  1.44715  3.53815  1.84083    193 v - - -
          2.68618  4.42225  2.77519  2.73123  3.46354  2.40513  3.72494  3.29354  2.67741  2.69355  4.24690  2.90347  2.73739  3.18146  2.89801  2.37887  2.77519  2.98518  4.58477  3.61503
          0.00768  5.26899  5.99133  0.61958  0.77255  0.48576  0.95510
    110   3.42362  4.85061  4.94668  3.61548  3.09439  4.54329  4.86939  2.99241  4.25885  0.62191  3.63783  4.58127  4.88657  4.44882  4.38800  3.86474  2.30268  2.94410  5.41139  4.23790    194 L - - -
          2.68618  4.42225  2.77519  2.73123  3.46354  2.40513  3.72494  3.29354  2.67741  2.69355  4.24690  2.90347  2.73739  3.18146  2.89801  2.37887  2.77519  2.98518  4.58477  3.61503
          0.00768  5.26899  5.99133  0.61958  0.77255  0.48576  0.95510
    111   1.25858  3.52422  3.77850  3.22341  4.27323  3.91333  4.28186  3.66043  3.16118  3.33229  4.19093  3.65899  4.36375  3.51323  1.81499  2.14025  3.31754  3.37441  5.64156  3.37134    195 a - - -
          2.68620  4.41811  2.77513  2.73214  3.46445  2.40536  3.72585  3.29281  2.67832  2.69356  4.24781  2.90438  2.73643  3.18237  2.89562  2.37781  2.77610  2.98609  4.57975  3.61594
          0.12788  2.14097  5.99133  2.51162  0.08462  0.48576  0.95510
    112   3.00992  5.51921  2.32192  1.79337  4.86333  3.77685  3.25292  2.87403  2.70348  3.82355  4.56073  2.68528  4.17356  2.07952  2.07990  2.97157  3.24138  3.90946  5.95149  4.54075    211 e - - -
          2.68618  4.42225  2.77519  2.73123  3.46354  2.40513  3.72494  3.29354  2.67741  2.69355  4.24690  2.90347  2.73739  3.18146  2.89801  2.37887  2.77519  2.98518  4.58477  3.61503
          0.00768  5.26899  5.99133  0.61958  0.77255  0.48576  0.95510
    113   1.89151  2.35016  3.45629  2.89900  4.37900  3.85659  4.06970  3.78600  2.59357  2.30090  4.23277  2.49208  4.24825  2.30926  3.33744  2.45010  3.24610  3.47858  5.67069  4.35060    212 a - - -
          2.68618  4.42225  2.77519  2.73123  3.46354  2.40513  3.72494  3.29354  2.67741  2.69355  4.24690  2.90347  2.73739  3.18146  2.89801  2.37887  2.77519  2.98518  4.58477  3.61503
          0.00768  5.26899  5.99133  0.61958  0.77255  0.48576  0.95510
    114   4.04316  5.30840  5.95757  5.38926  1.63111  5.29284  5.36857  1.30832  5.21011  1.07589  3.60273  5.41060  5.46929  5.14740  5.15598  4.64589  4.25579  3.16923  5.52977  3.47598    213 l - - -
          2.68618  4.42225  2.77519  2.73123  3.46354  2.40513  3.72494  3.29354  2.67741  2.69355  4.24690  2.90347  2.73739  3.18146  2.89801  2.37887  2.77519  2.98518  4.58477  3.61503
          0.00768  5.26899  5.99133  0.61958  0.77255  0.48576  0.95510
    115   1.86252  5.50358  2.34072  2.69812  4.84603  3.77623  3.96295  4.32869  1.82963  3.80701  4.54569  3.24525  4.17001  2.36938  2.30622  2.50259  3.23390  3.25670  5.93736  4.52998    214 k - - -
          2.68626  4.42233  2.77495  2.73131  3.46362  2.40521  3.72502  3.29362  2.67749  2.69273  4.24698  2.90355  2.73747  3.18154  2.89809  2.37895  2.77527  2.98526  4.58485  3.61511
          0.17133  1.86462  5.99133  0.12934  2.10927  0.48576  0.95510
    116   3.20943  5.66064  3.16820  2.89111  5.04443  3.94374  4.06694  4.49605  1.82492  3.94544  4.70792  3.41396  4.33084  2.24051  1.40644  1.85619  3.42559  4.07569  6.03896  4.68877    216 r - - -
          2.68618  4.42225  2.77519  2.73123  3.46354  2.40513  3.72494  3.29354  2.67741  2.69355  4.24690  2.90347  2.73739  3.18146  2.89801  2.37887  2.77519  2.98518  4.58477  3.61503
          0.00768  5.26899  5.99133  0.61958  0.77255  0.48576  0.95510
    117   3.03759  4.82316  3.81723  3.25165  2.13353  3.98893  2.93686  3.33844  2.64032  3.03820  3.92296  3.68201  4.36974  3.21073  3.29070  2.38968  2.90998  3.10406  2.82082  1.87821    217 y - - -
          2.68618  4.42225  2.77519  2.73123  3.46354  2.40513  3.72494  3.29354  2.67741  2.69355  4.24690  2.90347  2.73739  3.18146  2.89801  2.37887  2.77519  2.98518  4.58477  3.61503
          0.00768  5.26899  5.99133  0.61958  0.77255  0.48576  0.95510
    118   3.85958  6.52286  1.92946  2.32865  5.87574  0.79664  4.66152  5.44370  3.77508  4.89494  5.76414  3.49472  2.13483  3.83590  4.44432  3.71428  4.17494  4.95874  7.04337  5.46727    218 g - - -
          2.68618  4.42225  2.77519  2.73123  3.46354  2.40513  3.72494  3.29354  2.67741  2.69355  4.24690  2.90347  2.73739  3.18146  2.89801  2.37887  2.77519  2.98518  4.58477  3.61503
          0.00768  5.26899  5.99133  0.61958  0.77255  0.48576  0.95510
    119   2.40132  5.43549  3.28130  2.35853  4.75050  3.78717  3.97681  4.21494  2.34231  3.72734  4.48448  2.12863  2.66018  3.08409  2.21586  2.97947  3.23292  2.39270  5.88612  3.02738    219 n - - -
          2.68618  4.42225  2.77519  2.73123  3.46354  2.40513  3.72494  3.29354  2.67741  2.69355  4.24690  2.90347  2.73739  3.18146  2.89801  2.37887  2.77519  2.98518  4.58477  3.61503
          0.13522  5.26899  2.10928  0.61958  0.77255  0.48576  0.95510
    120   2.96111  5.23914  2.19403  2.75761  4.52154  3.76125  3.98523  3.95001  2.77069  3.07586  4.32472  2.50551  4.16570  3.11990  3.24474  2.27337  1.58799  2.64693  5.74608  4.39081    220 t - - -
          2.68618  4.42225  2.77519  2.73123  3.46354  2.40513  3.72494  3.29354  2.67741  2.69355  4.24690  2.90347  2.73739  3.18146  2.89801  2.37887  2.77519  2.98518  4.58477  3.61503
          0.00872  5.14249  5.86483  0.61958  0.77255  0.31128  1.31868
    121   3.70957  5.02528  5.66999  5.06187  2.95303  4.93886  5.23826  2.32179  4.86919  1.26412  2.86455  5.10237  5.18567  4.88731  4.84285  4.27141  3.92921  2.46127  1.23312  4.43979    221 w - - -
          2.68618  4.42225  2.77519  2.73123  3.46354  2.40513  3.72494  3.29354  2.67741  2.69355  4.24690  2.90347  2.73739  3.18146  2.89801  2.37887  2.77519  2.98518  4.58477  3.61503
          0.00768  5.26899  5.99133  0.61958  0.77255  0.48576  0.95510
    122   2.85126  5.57609  1.89975  1.60763  4.91957  3.79312  4.00471  4.40885  2.57008  3.88029  4.61953  2.10913  4.20405  2.73787  2.39229  2.81429  3.28878  3.96633  6.00689  4.58946    222 e - - -
          2.68618  4.42225  2.77519  2.73123  3.46354  2.40513  3.72494  3.29354  2.67741  2.69355  4.24690  2.90347  2.73739  3.18146  2.89801  2.37887  2.77519  2.98518  4.58477  3.61503
          0.00768  5.26899  5.99133  0.61958  0.77255  0.48576  0.95510
    123   1.34427  4.86576  4.43715  3.95811  4.48492  2.71412  4.82757  3.85570  3.90938  1.52628  4.44724  4.13857  4.52792  4.18039  4.20587  1.61064  3.06268  3.51660  5.91817  4.71481    223 a - - -
          2.68513  4.42245  2.77539  2.73143  3.46374  2.40474  3.72514  3.29374  2.67760  2.69375  4.24709  2.90366  2.73759  3.18166  2.89820  2.37906  2.77442  2.98538  4.58497  3.61523
          0.47117  0.98556  5.99133  0.06027  2.83889  0.48576  0.95510
    124   3.09397  5.01590  5.81949  5.28154  4.17394  5.19161  5.68615  1.53350  5.15014  1.90719  2.31795  5.35481  5.45445  5.30267  5.21286  4.56225  4.00675  0.94374  6.05516  4.89016    225 v - - -
          2.68618  4.42225  2.77519  2.73123  3.46354  2.40513  3.72494  3.29354  2.67741  2.69355  4.24690  2.90347  2.73739  3.18146  2.89801  2.37887  2.77519  2.98518  4.58477  3.61503
          0.00768  5.26899  5.99133  0.61958  0.77255  0.48576  0.95510
    125   1.12539  5.12050  5.10537  5.10069  5.91955  0.62030  5.93727  5.42947  5.24912  5.12831  5.89358  4.70711  4.76200  5.35343  5.31058  3.42160  3.79744  4.52736  7.20620  6.20298    226 G - - -
          2.68618  4.42225  2.77519  2.73123  3.46354  2.40513  3.72494  3.29354  2.67741  2.69355  4.24690  2.90347  2.73739  3.18146  2.89801  2.37887  2.77519  2.98518  4.58477  3.61503
          0.00768  5.26899  5.99133  0.61958  0.77255  0.48576  0.95510
    126   1.29416  2.37271  3.07483  3.07857  4.19465  3.20060  4.17079  3.57887  3.05637  3.24699  3.00070  3.54965  4.30993  3.39012  2.49090  3.13729  3.01360  3.30642  5.56007  4.28029    227 a - - -
          2.68618  4.42225  2.77519  2.73123  3.46354  2.40513  3.72494  3.29354  2.67741  2.69355  4.24690  2.90347  2.73739  3.18146  2.89801  2.37887  2.77519  2.98518  4.58477  3.61503
          0.00768  5.26899  5.99133  0.61958  0.77255  0.48576  0.95510
    127   4.54561  6.26872  4.04999  2.11046  3.61797  4.79885  4.74955  5.06551  4.39289  4.40335  5.59698  4.43748  5.36943  4.64819  4.69689  4.49636  4.83637  4.86506  5.24500  0.35200    228 Y - - -
          2.68618  4.42225  2.77519  2.73123  3.46354  2.40513  3.72494  3.29354  2.67741  2.69355  4.24690  2.90347  2.73739  3.18146  2.89801  2.37887  2.77519  2.98518  4.58477  3.61503
          0.00768  5.26899  5.99133  0.61958  0.77255  0.48576  0.95510
    128   3.57692  5.41939  4.03346  3.57003  3.40505  4.37644  2.20846  4.01407  3.49688  2.23407  4.53414  0.94397  4.76858  3.84954  3.85046  3.65976  3.80665  3.78032  4.99149  2.49843    229 n - - -
          2.68618  4.42225  2.77519  2.73123  3.46354  2.40513  3.72494  3.29354  2.67741  2.69355  4.24690  2.90347  2.73739  3.18146  2.89801  2.37887  2.77519  2.98518  4.58477  3.61503
          0.00768  5.26899  5.99133  0.61958  0.77255  0.48576  0.95510
    129   0.77845  4.99151  5.01452  4.73566  5.57990  2.80202  5.57211  5.05187  4.70423  4.72717  5.49245  4.49611  4.62188  4.90241  4.90273  1.89273  1.52521  4.27626  6.91424  5.80349    230 a - - -
          2.68618  4.42225  2.77519  2.73123  3.46354  2.40513  3.72494  3.29354  2.67741  2.69355  4.24690  2.90347  2.73739  3.18146  2.89801  2.37887  2.77519  2.98518  4.58477  3.61503
          0.00768  5.26899  5.99133  0.61958  0.77255  0.48576  0.95510
    130   2.45092  5.39830  3.49614  2.92383  4.71300  1.37955  4.08479  4.13712  1.92669  3.68821  4.48680  3.43493  4.30610  3.21496  2.43457  2.96564  3.35399  3.78169  2.87443  4.54300    231 g - - -
          2.68618  4.42225  2.77519  2.73123  3.46354  2.40513  3.72494  3.29354  2.67741  2.69355  4.24690  2.90347  2.73739  3.18146  2.89801  2.37887  2.77519  2.98518  4.58477  3.61503
          0.00768  5.26899  5.99133  0.61958  0.77255  0.48576  0.95510
    131   3.00392  3.36334  2.40128  2.43806  2.65245  3.81288  4.01160  4.01008  2.78716  3.57850  4.36849  2.55530  1.91212  2.98695  3.26257  3.01142  2.43737  3.19169  5.78822  4.42887    232 p - - -
          2.68618  4.42225  2.77519  2.73123  3.46354  2.40513  3.72494  3.29354  2.67741  2.69355  4.24690  2.90347  2.73739  3.18146  2.89801  2.37887  2.77519  2.98518  4.58477  3.61503
          0.29696  5.26899  1.37920  0.61958  0.77255  0.48576  0.95510
    132   2.88021  5.37420  3.12649  1.95079  4.71457  3.14268  2.47736  4.19506  2.37958  3.67618  4.41727  3.12181  2.37135  2.93814  2.33735  2.40958  2.86865  3.76257  5.80862  4.40345    233 e - - -
          2.68618  4.42225  2.77519  2.73123  3.46354  2.40513  3.72494  3.29354  2.67741  2.69355  4.24690  2.90347  2.73739  3.18146  2.89801  2.37887  2.77519  2.98518  4.58477  3.61503
          0.01024  4.98226  5.70461  0.61958  0.77255  1.13801  0.38633
    133   2.50452  5.43625  3.22511  2.46557  4.79796  3.72089  3.51833  4.26452  1.60096  3.72943  4.47995  3.19063  4.10895  1.95142  2.08905  2.58715  3.18541  3.83744  5.84178  4.46436    234 k - - -
          2.68618  4.42225  2.77519  2.73123  3.46354  2.40513  3.72494  3.29354  2.67741  2.69355  4.24690  2.90347  2.73739  3.18146  2.89801  2.37887  2.77519  2.98518  4.58477  3.61503
          0.01024  4.98226  5.70461  0.61958  0.77255  0.22367  1.60735
    134   2.37758  5.43967  2.76080  2.43027  4.75697  3.78263  3.97278  4.22378  2.30811  2.73430  3.64007  3.26166  4.17541  3.07882  2.14718  1.99617  2.41094  3.21534  5.88933  4.49583    235 s - - -
          2.68618  4.42225  2.77519  2.73123  3.46354  2.40513  3.72494  3.29354  2.67741  2.69355  4.24690  2.90347  2.73739  3.18146  2.89801  2.37887  2.77519  2.98518  4.58477  3.61503
          0.00768  5.26899  5.99133  0.61958  0.77255  0.48576  0.95510
    135   1.99597  5.50927  3.24468  1.73136  4.85375  3.43880  3.96070  4.33902  2.32799  3.81410  4.55050  2.81273  2.84172  2.89649  2.58935  2.11891  3.23192  3.89968  5.94214  4.53184    236 e - - -
          2.68618  4.42225  2.77519  2.73123  3.46354  2.40513  3.72494  3.29354  2.67741  2.69355  4.24690  2.90347  2.73739  3.18146  2.89801  2.37887  2.77519  2.98518  4.58477  3.61503
          0.15883  5.26899  1.95399  0.61958  0.77255  0.48576  0.95510
    136   2.61600  4.95124  3.49264  2.93090  4.14255  2.90034  4.04375  2.69557  2.17959  1.66037  4.03776  3.20622  4.21319  3.24638  2.37605  2.82822  2.89268  3.25651  5.48917  4.19925    237 l - - -
          2.68618  4.42225  2.77519  2.73123  3.46354  2.40513  3.72494  3.29354  2.67741  2.69355  4.24690  2.90347  2.73739  3.18146  2.89801  2.37887  2.77519  2.98518  4.58477  3.61503
          0.12217  5.11908  2.21624  0.61958  0.77255  0.90031  0.52162
    137   2.34340  5.36318  3.16917  2.46603  4.69526  3.67793  3.85857  4.16544  2.33734  2.80245  4.40899  2.68441  4.06984  2.12600  1.84135  2.87183  2.61396  3.74719  5.79985  4.40675    238 r - - -
          2.68618  4.42225  2.77519  2.73123  3.46354  2.40513  3.72494  3.29354  2.67741  2.69355  4.24690  2.90347  2.73739  3.18146  2.89801  2.37887  2.77519  2.98518  4.58477  3.61503
          0.00999  5.00691  5.72925  0.61958  0.77255  0.99468  0.46178
    138   2.29967  4.54718  3.49976  3.37060  3.67115  3.92859  4.19630  2.44731  3.30904  2.34354  3.65477  2.54990  4.30508  3.59173  3.62138  2.21121  2.88618  2.58769  3.70237  2.22253    239 s - - -
          2.68595  4.42039  2.77605  2.73115  3.46375  2.40460  3.72580  3.29040  2.67826  2.69261  4.24775  2.90432  2.73632  3.18232  2.89712  2.37960  2.77605  2.98604  4.58562  3.61438
          0.62800  0.85839  3.15831  1.52050  0.24667  1.06321  0.42365
    139   2.59564  5.34137  3.14026  2.46301  4.66896  3.65494  3.84356  3.59984  2.31320  3.63885  4.38701  2.74469  2.49280  2.28758  2.84030  2.63376  1.88302  3.72266  5.78446  4.38524    246 t - - -
          2.68618  4.42225  2.77519  2.73123  3.46354  2.40513  3.72494  3.29354  2.67741  2.69355  4.24690  2.90347  2.73739  3.18146  2.89801  2.37887  2.77519  2.98518  4.58477  3.61503
          0.01015  4.99089  5.71323  0.61958  0.77255  0.52611  0.89380
    140   1.98013  5.43903  2.80206  2.02823  3.59166  3.72333  3.91308  4.25532  2.65163  3.74056  4.48244  3.19414  4.11798  2.51091  1.92296  2.19258  3.18049  3.82511  5.87688  4.47110    247 r - - -
          2.68618  4.42225  2.77519  2.73123  3.46354  2.40513  3.72494  3.29354  2.67741  2.69355  4.24690  2.90347  2.73739  3.18146  2.89801  2.37887  2.77519  2.98518  4.58477  3.61503
          0.00859  5.15703  5.87938  0.61958  0.77255  0.64515  0.74357
    141   2.10033  5.25767  3.34859  2.79014  4.53590  2.50722  3.99702  3.96529  2.76035  3.53924  2.89743  3.31443  4.18890  2.47678  1.77958  2.99872  2.27873  3.61555  5.75260  4.40347    248 r - - -
          2.68618  4.42225  2.77519  2.73123  3.46354  2.40513  3.72494  3.29354  2.67741  2.69355  4.24690  2.90347  2.73739  3.18146  2.89801  2.37887  2.77519  2.98518  4.58477  3.61503
          0.00830  5.19112  5.91346  0.61958  0.77255  0.35874  1.19918
    142   2.35771  5.46225  3.05076  2.11245  4.78861  3.77831  3.96731  4.26152  2.54620  2.71218  3.83286  2.47216  4.17132  2.54877  1.87907  2.96862  3.22850  2.81681  5.90624  4.01900    249 r - - -
          2.68618  4.42225  2.77519  2.73123  3.46354  2.40513  3.72494  3.29354  2.67741  2.69355  4.24690  2.90347  2.73739  3.18146  2.89801  2.37887  2.77519  2.98518  4.58477  3.61503
          0.00768  5.26899  5.99133  0.61958  0.77255  0.48576  0.95510
    143   2.18417  5.45896  3.26563  2.16198  4.78403  3.27472  2.98240  3.65026  2.27081  2.55506  4.50493  2.41219  4.17173  2.56487  2.71790  2.96914  2.99078  3.51568  3.69997  4.50528    250 e - - -
          2.68618  4.42225  2.77519  2.73123  3.46354  2.40513  3.72494  3.29354  2.67741  2.69355  4.24690  2.90347  2.73739  3.18146  2.89801  2.37887  2.77519  2.98518  4.58477  3.61503
          0.00768  5.26899  5.99133  0.61958  0.77255  0.48576  0.95510
    144   5.54382  6.50465  6.00929  6.03345  3.45167  5.54999  4.99486  5.50243  5.92926  4.61770  6.02761  5.67691  6.03942  5.87135  5.79980  5.51688  5.84962  5.42666  5.09727  0.10614    251 Y - - -
          2.68618  4.42225  2.77519  2.73123  3.46354  2.40513  3.72494  3.29354  2.67741  2.69355  4.24690  2.90347  2.73739  3.18146  2.89801  2.37887  2.77519  2.98518  4.58477  3.61503
          0.00768  5.26899  5.99133  0.61958  0.77255  0.48576  0.95510
    145   1.42407  4.79944  4.01906  3.46885  4.06170  2.55825  4.39849  3.12723  3.42545  3.13692  4.02296  3.12558  4.42240  3.72409  3.77564  2.74503  2.27078  1.77959  5.49918  4.26772    252 a - - -
          2.68618  4.42225  2.77519  2.73123  3.46354  2.40513  3.72494  3.29354  2.67741  2.69355  4.24690  2.90347  2.73739  3.18146  2.89801  2.37887  2.77519  2.98518  4.58477  3.61503
          0.00768  5.26899  5.99133  0.61958  0.77255  0.48576  0.95510
    146   2.33965  5.42854  3.28415  2.48781  4.74108  3.44830  3.97777  4.20395  2.62311  2.53995  4.47812  2.83172  4.18043  2.69104  1.79136  1.97668  3.23225  3.80163  3.84394  4.49153    253 r - - -
          2.68618  4.42225  2.77519  2.73123  3.46354  2.40513  3.72494  3.29354  2.67741  2.69355  4.24690  2.90347  2.73739  3.18146  2.89801  2.37887  2.77519  2.98518  4.58477  3.61503
          0.00768  5.26899  5.99133  0.61958  0.77255  0.48576  0.95510
    147   2.99895  5.50574  2.20733  2.38809  4.84981  3.77248  2.61304  3.73657  2.03676  3.43578  4.54685  2.84917  4.16601  3.05606  1.96452  2.96182  2.33413  3.89588  5.93860  4.52913    254 r - - -
          2.68618  4.42225  2.77519  2.73123  3.46354  2.40513  3.72494  3.29354  2.67741  2.69355  4.24690  2.90347  2.73739  3.18146  2.89801  2.37887  2.77519  2.98518  4.58477  3.61503
          0.00768  5.26899  5.99133  0.61958  0.77255  0.48576  0.95510
    148   3.97295  5.17094  6.08581  5.60664  2.12997  5.55960  6.17064  1.24846  5.53421  2.86841  4.18274  5.72368  5.76919  5.72207  5.64631  4.98083  4.22642  0.82089  6.43621  5.19850    255 v - - -
          2.68618  4.42225  2.77519  2.73123  3.46354  2.40513  3.72494  3.29354  2.67741  2.69355  4.24690  2.90347  2.73739  3.18146  2.89801  2.37887  2.77519  2.98518  4.58477  3.61503
          0.00768  5.26899  5.99133  0.61958  0.77255  0.48576  0.95510
    149   2.73655  4.76201  3.88692  3.31930  3.40556  4.00265  3.82432  3.26328  2.64259  1.52348  3.86449  3.73030  4.38223  2.50136  3.01190  3.24581  2.71057  3.03671  4.28379  2.17645    256 l - - -
          2.68618  4.42225  2.77519  2.73123  3.46354  2.40513  3.72494  3.29354  2.67741  2.69355  4.24690  2.90347  2.73739  3.18146  2.89801  2.37887  2.77519  2.98518  4.58477  3.61503
          0.00768  5.26899  5.99133  0.61958  0.77255  0.48576  0.95510
    150   2.19569  5.44102  3.27673  2.72080  4.75992  2.56039  3.97457  4.22664  2.71971  3.43875  4.49035  2.84942  4.17719  2.59347  1.86741  2.27556  2.26061  3.81789  5.89142  4.01194    257 r - - -
          2.68618  4.42225  2.77519  2.73123  3.46354  2.40513  3.72494  3.29354  2.67741  2.69355  4.24690  2.90347  2.73739  3.18146  2.89801  2.37887  2.77519  2.98518  4.58477  3.61503
          0.00768  5.26899  5.99133  0.61958  0.77255  0.48576  0.95510
    151   2.56397  4.82732  3.78268  3.21814  3.44669  3.97117  3.47209  1.36558  3.18148  3.04492  3.92597  2.22097  4.35295  2.98948  3.03851  2.93159  3.25616  3.10872  5.39671  3.08487    258 i - - -
          2.68618  4.42225  2.77519  2.73123  3.46354  2.40513  3.72494  3.29354  2.67741  2.69355  4.24690  2.90347  2.73739  3.18146  2.89801  2.37887  2.77519  2.98518  4.58477  3.61503
          0.00768  5.26899  5.99133  0.61958  0.77255  0.48576  0.95510
    152   3.12042  4.62282  2.56695  3.88515  2.92215  4.19429  4.41219  2.81180  3.78193  2.03560  3.73767  3.27138  4.56321  4.01058  3.99341  3.19878  3.35197  2.88437  2.20261  1.59339    259 y - - -
          2.68618  4.42225  2.77519  2.73123  3.46354  2.40513  3.72494  3.29354  2.67741  2.69355  4.24690  2.90347  2.73739  3.18146  2.89801  2.37887  2.77519  2.98518  4.58477  3.61503
          0.00768  5.26899  5.99133  0.61958  0.77255  0.48576  0.95510
    153   2.54839  5.41910  3.28490  1.87919  4.72845  2.43326  3.97833  3.75532  2.57707  2.99049  4.46952  3.27011  3.73227  3.08762  1.93706  2.80052  2.41003  3.36844  5.87392  4.48586    260 e - - -
          2.68618  4.42225  2.77519  2.73123  3.46354  2.40513  3.72494  3.29354  2.67741  2.69355  4.24690  2.90347  2.73739  3.18146  2.89801  2.37887  2.77519  2.98518  4.58477  3.61503
          0.00768  5.26899  5.99133  0.61958  0.77255  0.48576  0.95510
    154   2.70636  5.30467  3.34568  2.64840  4.57307  1.96593  4.01003  4.00818  2.41578  3.14211  3.47166  2.47339  4.20386  3.13938  2.15160  2.55659  3.23381  2.87037  3.58995  4.42710    261 g - - -
          2.68618  4.42225  2.77519  2.73123  3.46354  2.40513  3.72494  3.29354  2.67741  2.69355  4.24690  2.90347  2.73739  3.18146  2.89801  2.37887  2.77519  2.98518  4.58477  3.61503
          0.10587  5.25423  2.35138  0.61958  0.77255  0.48576  0.95510
    155   2.97866  4.62709  3.97994  3.41094  3.74637  3.22103  3.24460  2.04139  3.34721  1.57351  3.73398  2.44096  4.36542  2.91490  3.66486  3.24397  3.21035  2.89430  5.21254  2.67116    262 l - - -
          2.68618  4.42225  2.77519  2.73123  3.46354  2.40513  3.72494  3.29354  2.67741  2.69355  4.24690  2.90347  2.73739  3.18146  2.89801  2.37887  2.77519  2.98518  4.58477  3.61503
          0.00878  5.13573  5.85808  0.61958  0.77255  0.33936  1.24557
    156   3.05380  5.22746  3.47655  2.59518  4.47141  3.87907  3.56834  2.47761  1.83532  2.07835  4.29968  3.41366  4.26424  3.21029  1.91842  3.09202  2.57845  3.56299  5.71711  4.40016    263 k - - -
          2.68618  4.42225  2.77519  2.73123  3.46354  2.40513  3.72494  3.29354  2.67741  2.69355  4.24690  2.90347  2.73739  3.18146  2.89801  2.37887  2.77519  2.98518  4.58477  3.61503
          0.00795  5.23500  5.95735  0.61958  0.77255  0.48576  0.95510
    157   2.31511  5.46138  3.24110  2.29823  2.75861  3.44097  3.17902  4.27145  2.32636  3.17978  4.50530  3.23129  3.47610  2.38005  2.29614  2.24242  2.97452  3.84539  5.90147  4.49815    264 s - - -
          2.68618  4.42225  2.77519  2.73123  3.46354  2.40513  3.72494  3.29354  2.67741  2.69355  4.24690  2.90347  2.73739  3.18146  2.89801  2.37887  2.77519  2.98518  4.58477  3.61503
          0.00795  5.23500  5.95735  0.61958  0.77255  0.48576  0.95510
    158   2.98135  5.47695  2.52196  2.39789  4.81581  3.75689  3.94473  4.29731  2.41457  1.90945  4.51932  2.84613  3.38969  2.65700  2.27851  2.27014  3.21250  3.86427  5.91324  3.52739    265 l - - -
          2.68618  4.42225  2.77519  2.73123  3.46354  2.40513  3.72494  3.29354  2.67741  2.69355  4.24690  2.90347  2.73739  3.18146  2.89801  2.37887  2.77519  2.98518  4.58477  3.61503
          0.00795  5.23500  5.95735  0.61958  0.77255  0.48576  0.95510
    159   2.36541  5.48554  2.49367  2.67688  4.82796  3.45127  3.94333  4.31176  2.04795  2.41125  4.52704  2.72113  4.14962  2.32592  2.24589  2.42166  3.21301  3.87479  5.91960  4.51066    266 k - - -
          2.68618  4.42225  2.77519  2.73123  3.46354  2.40513  3.72494  3.29354  2.67741  2.69355  4.24690  2.90347  2.73739  3.18146  2.89801  2.37887  2.77519  2.98518  4.58477  3.61503
          0.06424  5.23500  2.86662  0.61958  0.77255  0.48576  0.95510
    160   1.95590  5.40500  3.22856  2.27035  4.72541  2.40379  3.92839  3.66249  2.42326  3.35008  4.45223  3.21628  3.45137  2.50921  2.57170  2.61041  2.63028  3.78233  3.82795  4.45722    267 a - - -
          2.68618  4.42225  2.77519  2.73123  3.46354  2.40513  3.72494  3.29354  2.67741  2.69355  4.24690  2.90347  2.73739  3.18146  2.89801  2.37887  2.77519  2.98518  4.58477  3.61503
          0.05353  5.15481  3.07144  0.61958  0.77255  0.66281  0.72443
    161   2.17662  4.74282  3.70595  3.14130  3.89264  3.89125  3.49974  2.14068  3.10660  2.57658  3.84180  2.38963  2.92471  3.06774  3.48964  2.91933  2.50290  2.31330  5.31396  4.06461    268 i - - -
          2.68618  4.42225  2.77519  2.73123  3.46354  2.40513  3.72494  3.29354  2.67741  2.69355  4.24690  2.90347  2.73739  3.18146  2.89801  2.37887  2.77519  2.98518  4.58477  3.61503
          0.02668  5.09017  3.90376  0.61958  0.77255  0.77623  0.61644
    162   2.56755  5.37107  2.66092  2.61894  4.69686  3.32833  3.87783  4.16943  2.62042  2.35121  4.41690  2.56366  2.88475  2.47977  2.15541  2.72420  2.71471  3.75132  5.81548  3.73675    269 r - - -
          2.68618  4.42225  2.77519  2.73123  3.46354  2.40513  3.72494  3.29354  2.67741  2.69355  4.24690  2.90347  2.73739  3.18146  2.89801  2.37887  2.77519  2.98518  4.58477  3.61503
          0.03276  5.07284  3.65093  0.61958  0.77255  0.81511  0.58446
    163   2.39458  4.93290  3.43551  2.87536  4.12746  3.36458  4.00111  2.71984  2.11381  3.17140  2.70572  3.36842  4.17046  2.16147  3.29476  2.25770  3.13985  2.53918  5.46869  4.17326    270 k - - -
          2.68618  4.42225  2.77519  2.73123  3.46354  2.40513  3.72494  3.29354  2.67741  2.69355  4.24690  2.90347  2.73739  3.18146  2.89801  2.37887  2.77519  2.98518  4.58477  3.61503
          0.06851  5.04965  2.81671  0.61958  0.77255  0.75685  0.63326
    164   2.68832  5.35341  2.26479  2.38950  4.68186  3.29636  3.85217  4.15625  2.59376  3.00800  4.39860  3.13717  2.45464  2.76985  2.50843  2.19611  2.73103  3.05722  5.79627  4.39557    271 s - - -
          2.68618  4.42225  2.77519  2.73123  3.46354  2.40513  3.72494  3.29354  2.67741  2.69355  4.24690  2.90347  2.73739  3.18146  2.89801  2.37887  2.77519  2.98518  4.58477  3.61503
          0.00990  5.01586  5.73821  0.61958  0.77255  0.84656  0.56017
    165   2.62847  4.87114  3.47686  2.21229  4.05299  3.79301  4.01574  2.86704  2.70425  2.21520  3.44877  3.09185  3.30483  3.23071  3.05458  2.43305  2.44834  2.67026  5.41594  3.20695    272 e - - -
          2.68618  4.42225  2.77519  2.73123  3.46354  2.40513  3.72494  3.29354  2.67741  2.69355  4.24690  2.90347  2.73739  3.18146  2.89801  2.37887  2.77519  2.98518  4.58477  3.61503
          0.00972  5.03419  5.75654  0.61958  0.77255  0.89459  0.52556
    166   1.83979  5.14809  3.27155  2.71491  4.40850  3.71640  3.92190  3.83421  2.54880  2.61696  4.22133  2.97886  2.93872  3.06110  2.77057  2.32966  2.04533  3.49423  5.64633  4.29993    273 a - - -
          2.68618  4.42225  2.77519  2.73123  3.46354  2.40513  3.72494  3.29354  2.67741  2.69355  4.24690  2.90347  2.73739  3.18146  2.89801  2.37887  2.77519  2.98518  4.58477  3.61503
          0.00972  5.03419  5.75654  0.61958  0.77255  0.89459  0.52556
    167   2.36268  5.36632  1.90402  2.59767  4.69665  3.04280  3.85925  3.43957  2.04069  3.66534  4.41103  3.14343  2.92615  2.59006  3.09036  2.65395  2.92603  3.74905  5.80801  3.43222    274 d - - -
          2.68618  4.42225  2.77519  2.73123  3.46354  2.40513  3.72494  3.29354  2.67741  2.69355  4.24690  2.90347  2.73739  3.18146  2.89801  2.37887  2.77519  2.98518  4.58477  3.61503
          0.00972  5.03419  5.75654  0.61958  0.77255  0.89459  0.52556
    168   2.49883  5.30395  3.01077  2.62596  4.61007  3.68219  3.87348  3.60157  2.02649  2.98287  4.35513  2.77456  3.38842  2.61541  2.11888  2.69157  3.12352  2.34556  5.76053  4.37480    275 k - - -
          2.68618  4.42225  2.77519  2.73123  3.46354  2.40513  3.72494  3.29354  2.67741  2.69355  4.24690  2.90347  2.73739  3.18146  2.89801  2.37887  2.77519  2.98518  4.58477  3.61503
          0.00972  5.03419  5.75654  0.61958  0.77255  0.89459  0.52556
    169   2.08908  5.22242  3.23123  2.68368  4.51961  2.25081  3.91425  3.96031  2.50070  3.51877  4.30292  2.94391  4.10095  2.24969  3.15910  2.15971  3.13833  2.40123  5.71816  4.35398    276 a - - -
          2.68618  4.42225  2.77519  2.73123  3.46354  2.40513  3.72494  3.29354  2.67741  2.69355  4.24690  2.90347  2.73739  3.18146  2.89801  2.37887  2.77519  2.98518  4.58477  3.61503
          0.00972  5.03419  5.75654  0.61958  0.77255  0.89459  0.52556
    170   2.89530  5.16911  3.25309  2.26731  4.42880  2.95299  3.20407  3.42262  2.18202  2.51126  4.23354  3.22385  3.21831  3.04467  3.16224  2.91001  1.79471  3.13396  5.65659  4.30438    277 t - - -
          2.68618  4.42225  2.77519  2.73123  3.46354  2.40513  3.72494  3.29354  2.67741  2.69355  4.24690  2.90347  2.73739  3.18146  2.89801  2.37887  2.77519  2.98518  4.58477  3.61503
          0.03669  5.03419  3.52280  0.61958  0.77255  0.89459  0.52556
    171   2.18134  4.88440  3.44390  2.88400  4.07392  3.37421  3.99591  2.79148  2.66185  2.30211  3.97307  3.37099  2.01570  2.72737  3.29671  2.53652  2.79111  3.18895  5.42704  4.13815    278 p - - -
          2.68618  4.42225  2.77519  2.73123  3.46354  2.40513  3.72494  3.29354  2.67741  2.69355  4.24690  2.90347  2.73739  3.18146  2.89801  2.37887  2.77519  2.98518  4.58477  3.61503
          0.00999  5.00749  5.72983  0.61958  0.77255  0.94442  0.49250
    172   1.82709  5.30055  3.16797  2.22338  4.61028  3.34605  3.86100  4.07129  2.61046  3.59079  3.74895  3.15309  4.06243  2.40972  2.14500  2.36225  2.87100  3.16107  5.75582  4.36825    279 a - - -
          2.68618  4.42225  2.77519  2.73123  3.46354  2.40513  3.72494  3.29354  2.67741  2.69355  4.24690  2.90347  2.73739  3.18146  2.89801  2.37887  2.77519  2.98518  4.58477  3.61503
          0.03361  5.00749  3.63574  0.61958  0.77255  0.94442  0.49250
    173   2.07604  4.51849  3.93436  2.99906  3.17622  3.41788  4.17900  1.94032  2.61470  2.72326  2.57218  3.71853  3.59114  3.58008  3.60751  2.58906  3.12135  2.37334  5.11227  3.89459    280 i - - -
          2.68618  4.42225  2.77519  2.73123  3.46354  2.40513  3.72494  3.29354  2.67741  2.69355  4.24690  2.90347  2.73739  3.18146  2.89801  2.37887  2.77519  2.98518  4.58477  3.61503
          0.01022  4.98410  5.70644  0.61958  0.77255  0.98509  0.46745
    174   2.02977  5.23994  2.95586  2.47948  4.52987  3.66982  3.86431  2.89585  2.34150  2.80718  4.29570  2.02874  4.06225  2.73990  3.10632  2.86511  2.45302  3.60057  5.70708  4.33215    281 n - - -
          2.68618  4.42225  2.77519  2.73123  3.46354  2.40513  3.72494  3.29354  2.67741  2.69355  4.24690  2.90347  2.73739  3.18146  2.89801  2.37887  2.77519  2.98518  4.58477  3.61503
          0.02971  4.98410  3.79769  0.61958  0.77255  0.98509  0.46745
    175   1.55159  5.26028  2.91182  2.47036  4.56831  3.21920  3.85800  4.02392  2.40036  3.55481  4.32230  3.14889  3.50827  2.97197  3.09949  2.02065  2.87214  3.04462  5.72977  4.34782    282 a - - -
          2.68618  4.42225  2.77519  2.73123  3.46354  2.40513  3.72494  3.29354  2.67741  2.69355  4.24690  2.90347  2.73739  3.18146  2.89801  2.37887  2.77519  2.98518  4.58477  3.61503
          0.03657  4.96481  3.54290  0.61958  0.77255  1.01676  0.44905
    176   2.85704  5.20316  2.87686  2.30688  4.48659  2.90718  3.85368  3.93089  2.62030  3.15982  4.26206  3.15330  3.25002  2.58499  3.10010  2.10602  2.85556  1.91684  5.67608  4.30592    283 v - - -
          2.68618  4.42225  2.77519  2.73123  3.46354  2.40513  3.72494  3.29354  2.67741  2.69355  4.24690  2.90347  2.73739  3.18146  2.89801  2.37887  2.77519  2.98518  4.58477  3.61503
          0.04649  4.93894  3.26331  0.61958  0.77255  1.05683  0.42703
    177   2.83890  5.34050  2.85726  2.29761  4.68207  3.61308  3.80054  4.16525  2.40535  3.64402  4.38223  2.21160  3.51299  2.12455  2.27063  2.46691  2.83003  3.72929  3.40601  4.36659    284 q - - -
          2.68618  4.42225  2.77519  2.73123  3.46354  2.40513  3.72494  3.29354  2.67741  2.69355  4.24690  2.90347  2.73739  3.18146  2.89801  2.37887  2.77519  2.98518  4.58477  3.61503
          0.01108  4.90354  5.62589  0.61958  0.77255  1.00621  0.45508
    178   2.07606  5.20812  3.16324  2.60676  3.73853  2.85527  3.84275  3.94280  1.94330  3.20266  4.26489  2.29947  3.53193  2.61758  3.08534  2.84316  2.86453  2.94675  5.67736  4.30443    285 k - - -
          2.68618  4.42225  2.77519  2.73123  3.46354  2.40513  3.72494  3.29354  2.67741  2.69355  4.24690  2.90347  2.73739  3.18146  2.89801  2.37887  2.77519  2.98518  4.58477  3.61503
          0.01081  4.92887  5.65121  0.61958  0.77255  1.07174  0.41918
    179   2.67530  5.01109  3.28943  2.73506  4.24510  3.69690  3.91189  3.26729  2.72192  2.97282  3.60348  1.77074  4.09051  2.80054  3.17619  1.65136  3.09265  3.34068  5.53037  4.20668    286 s - - -
          2.68618  4.42225  2.77519  2.73123  3.46354  2.40513  3.72494  3.29354  2.67741  2.69355  4.24690  2.90347  2.73739  3.18146  2.89801  2.37887  2.77519  2.98518  4.58477  3.61503
          0.19802  4.92887  1.75787  0.61958  0.77255  1.07174  0.41918
    180   2.78238  4.80277  2.99344  2.57211  3.99678  2.28048  3.87760  3.00567  2.73841  3.04167  3.88882  3.24383  3.18042  3.07587  3.17545  2.34939  3.01440  2.14638  5.34027  3.10135    287 v - - -
          2.68618  4.42225  2.77519  2.73123  3.46354  2.40513  3.72494  3.29354  2.67741  2.69355  4.24690  2.90347  2.73739  3.18146  2.89801  2.37887  2.77519  2.98518  4.58477  3.61503
          0.01302  4.74386  5.46621  0.61958  0.77255  1.29237  0.32106
    181   2.42777  4.72587  3.38343  2.62703  3.90946  3.68393  3.93332  3.29159  2.83264  2.96849  3.83197  2.72970  4.08217  3.16472  3.24763  2.92125  2.26943  2.77670  5.28740  1.74246    288 y - - -
          2.68618  4.42225  2.77519  2.73123  3.46354  2.40513  3.72494  3.29354  2.67741  2.69355  4.24690  2.90347  2.73739  3.18146  2.89801  2.37887  2.77519  2.98518  4.58477  3.61503
          0.01302  4.74386  5.46621  0.61958  0.77255  1.18530  0.36478
    182   2.63253  5.21988  2.80499  2.24561  4.52292  3.59289  3.79292  3.98004  2.54273  3.50620  4.27502  3.07889  2.49594  2.90726  1.91277  2.80174  3.05117  3.58912  5.67616  2.47244    289 r - - -
          2.68618  4.42225  2.77519  2.73123  3.46354  2.40513  3.72494  3.29354  2.67741  2.69355  4.24690  2.90347  2.73739  3.18146  2.89801  2.37887  2.77519  2.98518  4.58477  3.61503
          0.01261  4.77522  5.49757  0.61958  0.77255  1.26085  0.33326
    183   2.80130  4.97687  2.21245  2.26290  4.20967  3.62959  3.84364  3.62142  2.65470  3.23426  4.05301  3.16814  4.02443  3.00050  3.11607  2.65101  2.02370  2.31859  3.46057  4.15683    290 t - - -
          2.68618  4.42225  2.77519  2.73123  3.46354  2.40513  3.72494  3.29354  2.67741  2.69355  4.24690  2.90347  2.73739  3.18146  2.89801  2.37887  2.77519  2.98518  4.58477  3.61503
          0.01261  4.77522  5.49757  0.61958  0.77255  1.26085  0.33326
    184   2.59940  4.70742  2.82795  2.62070  3.87976  3.70441  3.93572  2.71101  2.84416  2.72219  3.80108  3.33529  2.41355  3.17224  3.25857  2.73433  2.78100  1.88887  5.26444  3.99251    291 v - - -
          2.68618  4.42225  2.77519  2.73123  3.46354  2.40513  3.72494  3.29354  2.67741  2.69355  4.24690  2.90347  2.73739  3.18146  2.89801  2.37887  2.77519  2.98518  4.58477  3.61503
          0.01261  4.77522  5.49757  0.61958  0.77255  1.26085  0.33326
    185   2.81835  5.31556  3.01911  1.89419  4.65507  3.57422  3.77331  4.13674  2.25913  3.61745  4.36053  2.81655  2.66991  1.96891  3.00059  2.35297  2.79377  3.70380  5.75024  4.34235    292 e - - -
          2.68703  4.42508  2.77560  2.73220  3.46264  2.40579  3.72723  3.28982  2.67887  2.69401  4.24725  2.90122  2.73812  3.18293  2.89478  2.37932  2.77522  2.98255  4.58760  3.61462
          1.00380  0.45647        *  2.56263  0.08024  0.00000        *
//
