# Supplementary material for: T346Hunter: A Novel Web-Based Tool for the Prediction of Type III, Type IV and Type VI Secretion Systems in Bacterial Genomes
Source: PLoS One. 2015 Apr 13;10(4):e0119317. doi: 10.1371/journal.pone.0119317 (PMC4395097; doi:10.1371/journal.pone.0119317)
Supplement: S1 Data — (ZIP) [file pone.0119317.s009.zip › T346Hunter_profiles/F.TraA.F.fasta]

>gi|330822129|ref|YP_004350957.1| TraL protein [Burkholderia gladioli BSR3] [TraA_F]
MQDDLSHYIPSRLDDPEKFLFFRKDVAGIGLAGTVGGVVLGYPLAGLLVGVALAAGWQKFSSGQHPGMAT
HVVYWVLGVIGLKKLPPSDIRELNG
>gi|283826882|ref|YP_003377753.1| type IV conjugal transfer protein [Shigella sonnei] [TraA_F]
MNTVLSVQGASAPVEKKSFFSKFTRLNMLRLVRAVIPVAVLMMLFPELAMAAGKGDLMAKGNDTVKATFG
KDSSIVKWVVLAEVLVGAVMYMMTKNVKFLVGFAIISVFIAVGMSVVGL
>gi|58616254|ref|YP_195383.1| hypothetical protein p1D9 [Aromatoleum aromaticum EbN1] [TraA_F]
MQYAQNLSAGFARFEKQAYLLIALAAYAIFAMAVTDTTFDVASQQVRDWTEGTFGLLVAFGVLATGLAMT
IVKHSLMWLVLAVGVALAATMGPGILESMFTATL
>gi|215778352|ref|YP_002261492.1| conjugative transfer protein TraA, putative fimbrial protein precursor [Aliivibrio salmonicida LFI1238] [TraA_F]
MMKKWITPRNLLLTGTSVLLATQPALAADMFASGKTAIKDTVGTDSTVETAILSAGAVGAALTGFITKNW
IGAIGGFAVGMIFWSVVAPMVGL
>gi|187736784|ref|YP_001816522.1| conjugal transfer pilin subunit TraA [Escherichia coli 1520] [TraA_F]
MDAVLSVQGVSAPVKKKSFFSKFTRLNMLRLARAVIPAAVLMMFFPQLAMAAGSSGQDLMASGNTTVKAT
FGKDSSVVKWVVLAEVLVGAVMYMMTKNVKFLAGFAIISVFIAVGMAVVGL
>gi|124262910|ref|YP_001023380.1| hypothetical protein Mpe_B0370 [Methylibium petroleiphilum PM1] [TraA_F]
MKFNLSTLSKRRLAVAAAALALAGVAVAGTATTGTNDFNSVTTRLTAWLEGSLGKTFALGSLGVGLAIGV
VKQSVMSVVTGVAVALAGSIGPAVLGGIFTATM
>gi|296100222|ref|YP_003617139.1| sex pilus assembly protein [Pseudomonas putida] [TraA_F]
MHVNKATLQTMAIAAAMVVAGTALAGTGGDTFDSVWITLTEWMQGTLGRILIGLMILTGIGAGVLRQSLM
PFVTGVGGGVGLYAAPDVIESVMSATIPAAAVVTNALQALPVGF
>gi|300713320|ref|YP_003739359.1| Conjugal transfer pilin subunit [Erwinia billingiae Eb661] [TraA_F]
MKSLSTISGEPVNVAVALPESELKRSGNIISHIKKSIYSFSIPRLKSRLRHSPEAQRNLALFALMLAVVI
FPHIAGAEDLLKSQKADANDTFGHGSTVEWVLYIAEIIVSVVGYIKTRNPMVFAGLVILILITRAFFSLA
GS
>gi|184160057|ref|YP_001840925.1| hypothetical protein ACICU_p0071 [Acinetobacter baumannii ACICU] [TraA_F]
MELVVPAQTHQIYFDIKKLKRPVTIALMVVTAMLIWMTLSTAGTGTGVGSTFNTWATTVEGWIKGPYGKL
AILASLLFAIGAFAWTRDLRVIVIPAVAAVVVGIIVSLVTGSFTAVI
>gi|229608782|ref|YP_002879430.1| TraA [Vibrio cholerae MJ-1236] [TraA_F]
MTNAVRTIQTQRLMTIGALGLMALMISEPSFAGTGGDAFTDVWDTLKDWTQGTLGRIVAGAMVLVGIVGG
IARQSLMAFALGIGGGMGLYNTPTVVESVMSATLPVVASTQEVIGTTVPAISAVLLGT
>gi|194098648|ref|YP_002001710.1| TraA protein [Neisseria gonorrhoeae NCCP11945] [TraA_F]
MAATTGAEFKGLADMVTGWSEGYLGMALGLTAFLIGLAVGLMKQTIMPCIVGLGVGLAATLGPGIIKGMF
TLII
>gi|54292921|ref|YP_122308.1| hypothetical protein plpl0014 [Legionella pneumophila str. Lens] [TraA_F]
MKMGKKIVSLMQKAGSAFMFAMLSKSVFANDLLARALEGDVKDSLGSGSMFWKIFILVDIILATAMAVKS
KNPMVFIGVTAVAFIPAFLLKTFVF
>gi|317053788|ref|YP_004118922.1| TraA family protein [Pantoea sp. At-9b] [TraA_F]
MKVISGNPALAEGAAEACPSRRARVPSGIIGIVLRAFSVIRRHRVNVLLIALAVLCFALPHLVRAEDLLS
SQKQDAKDTFGHGSTIEWGLYIAEVIISIGAYIKTRNPMLFVGGLGFLIVVTRVLFSLAG
>gi|134044863|ref|YP_001102170.1| type IV conjugative transfer system protein TraA [Yersinia pestis biovar Orientalis str. IP275] [TraA_F]
MNANQLANASSKNNALFLFLGLMVVAFLLVPDQAHAGTGGTAFDDVWVTLKDWTQGTLGRIVAGAMILVG
VVGGIARQSLMAFAMGIGGGMGLYNSPTVVESIMSATLEHAEKVIPAVVQLSNGLGV
>gi|242348009|ref|YP_002995570.1| type IV secretion-like conjugative transfer pilin subunit TraA [Aeromonas hydrophila] [TraA_F]
MFLMNENQLANASSKKNALFLLLGVMVVAFLLVPDQAHAGNGGGAFEDVWVTLKDWTQGTLGRIVAGSMI
LVGIVGGIARQSLMAFAMGIGGGMGLYNSPTVVESIMSATLENAEKVIPTVVQLSNGLGL
>gi|345301649|ref|YP_004821597.1| TraA family protein [Enterobacter asburiae LF7a] [TraA_F]
MSTKGSALNVGKGWAVASLFRKARENRQMKFNLKTASAFLIALMVTHPAFASGTDLLSSQATTVSSTFGS
GSSLVKWFYIAEIIMGLFIYIKARSPLVFVGIVICIIFTRVAFSIAS
>gi|344201120|ref|YP_004785446.1| conjugal transfer protein TraA [Acidithiobacillus ferrivorans SS3] [TraA_F]
MDAVMGKAVNRYDQMIARLDQMLGSKKALMTAALLLVAVMMMAIQAHAGTGGTSFSAVATKIEGWAQGDL
GLAIVAGGLIFGVATMVFTGKGTVLAVVVGGAVALYYGIPVLIKIFAATAGTIISHTLILHGVA
>gi|118601953|ref|YP_908653.1| hypothetical protein P91278ORF_055 [Photobacterium damselae subsp. piscicida] [TraA_F]
MNANQLANASSKNNALFLFLGLMVVAFLLVPDQAHAGTGGTAFDDVWVTLKDWTQGTLGRIVAGAMILVG
VVGGIARQSLMAFAMGIGGGMGLYNSPTVVESIMSATLEHAEKVIPAVVQLSNGLGV
>gi|197286311|ref|YP_002152183.1| plasmid-like protein [Proteus mirabilis HI4320] [TraA_F]
MTNAVRTIQTQRLMTIGALGLMALMISEPSFAGTGGDAFTDVWDTLKDWTQGTLGRIVAGAMVLVGIVGG
IARQSLMAFALGIGGGMGLYNTPTVVESVMSATLPVVASTQEVIGTTVPAISAVLLGT
>gi|9507787|ref|NP_061453.1| prepropilin [Escherichia coli K-12] [TraA_F]
MNAVLSVQGASAPVKKKSFFSKFTRLNMLRLARAVIPAAVLMMFFPQLAMAAGSSGQDLMASGNTTVKAT
FGKDSSVVKWVVLAEVLVGAVMYMMTKNVKFLAGFAIISVFIAVGMAVVGL
>gi|38347832|ref|NP_941081.1| putative pilin [Serratia marcescens] [TraA_F]
MELSLNIGLSEKKSNTAALFKTKSAKVILFVLLTVLFCGLAYAGSDDGALGDIWSYMSESMTGAPGKILA
AAMLISSVYFSVLKPNPGLALVSLFMMLVMANGEKIISTFMDAGVPL
>gi|9507616|ref|NP_052947.1| prepropilin [Shigella flexneri 2b] [TraA_F]
MNTVLSVQGASAPVEKKSFFSKFTRLNMLRLVRAVIPVAVLMMLFPELAMAAGKGDLMAKGNDTVKATFG
KDSSIVKWVVLAEVLVGAVMYMMTKNVKFLVGFAIISVFIAVGMSVVGL
>gi|190410170|ref|YP_001965672.1| trha [Klebsiella pneumoniae] [TraA_F]
MELSLNIGLSEKKSNTAALFKTKSAKVILFVLLTVLFCGLAYAGSDDGALGDIWSYMSESMTGAPGKILA
AAMLISSVYFSVLKPNPGLALVSLFMMLVMANGEKIISTFMDAGVPL
>gi|237810177|ref|YP_002894616.1| TraA [Salmonella enterica] [TraA_F]
MFLMNANQLANASSKNNALFLFLGLMVVAFLLVPDQAHAGTGGTAFDDVWVTLKDWTQGTLGRIVAGAMI
LVGVVGGIARQSLMAFAMGIGGGMGLYNSPTVVESIMSATLEHAEKVIPAVVQLSNGLGV
>gi|315500717|ref|YP_004089518.1| hypothetical protein Astex_3756 [Asticcacaulis excentricus CB 48] [TraA_F]
MIKTIDLSRNATAAAAQADQALGLLRETPDKTVLITASNGQVAIDSAYLTLALDLFHHVLQSQTENSAHR
RNALDELAAFTQAFDV
>gi|152998545|ref|YP_001355466.1| hypothetical protein Shew185_4448 [Shewanella baltica OS185] [TraA_F]
MTTKTQQPNAQQSEVNEEILRLAKHIPSDSTIFIMRCTFLFIICVIATLLLSWDVHAADPFAPAKSEIVD
TVGTGSTAQFAILVVGLCAAAITGFLTKNWGAAIGAFVVGMIFVNVALKVVGL
