# Supplementary material for: T346Hunter: A Novel Web-Based Tool for the Prediction of Type III, Type IV and Type VI Secretion Systems in Bacterial Genomes
Source: PLoS One. 2015 Apr 13;10(4):e0119317. doi: 10.1371/journal.pone.0119317 (PMC4395097; doi:10.1371/journal.pone.0119317)
Supplement: S1 Data — (ZIP) [file pone.0119317.s009.zip › T346Hunter_profiles/F.TraA.F.hmm]

HMMER3/f [3.1b1 | May 2013]
NAME  F
LENG  114
ALPH  amino
RF    no
MM    no
CONS  yes
CS    no
MAP   yes
DATE  Thu Feb 13 16:04:19 2014
NSEQ  26
EFFN  6.991943
CKSUM 1178150227
STATS LOCAL MSV       -9.7959  0.71455
STATS LOCAL VITERBI  -10.2297  0.71455
STATS LOCAL FORWARD   -4.3541  0.71455
HMM          A        C        D        E        F        G        H        I        K        L        M        N        P        Q        R        S        T        V        W        Y   
            m->m     m->i     m->d     i->m     i->i     d->m     d->d
  COMPO   2.23057  4.69932  3.32296  3.09909  3.12140  2.57556  4.05658  2.66570  2.90221  2.27132  3.21615  3.33820  3.57001  3.32169  3.29707  2.67649  2.72214  2.37370  4.48781  3.84506
          2.68643  4.42349  2.77556  2.73247  3.46478  2.40637  3.72619  3.29368  2.67517  2.69362  4.22516  2.90401  2.73864  3.18270  2.89925  2.37895  2.77383  2.98459  4.58334  3.61627
          1.58648  0.89846  0.94634  1.37800  0.29046  0.00000        *
      1   2.96287  4.48463  4.27613  3.69536  3.59326  3.02246  4.33162  2.48530  3.59710  2.07348  2.20133  3.96035  4.41090  2.78408  3.82550  1.77598  3.19516  2.20479  5.09223  3.89315      6 s - - -
          2.68618  4.42225  2.77519  2.73123  3.46354  2.40513  3.72494  3.29354  2.67741  2.69355  4.24690  2.90347  2.73739  3.18146  2.89801  2.37887  2.77519  2.98518  4.58477  3.61503
          0.00894  5.11705  5.83940  0.61958  0.77255  1.58303  0.22986
      2   2.93886  5.34197  3.21745  1.94403  4.65136  2.74281  3.92321  4.10918  2.67783  3.63528  2.94250  3.21214  4.12048  2.47815  3.16185  2.02367  1.91837  3.71503  5.80606  4.42163      7 t - - -
          2.68618  4.42225  2.77519  2.73123  3.46354  2.40513  3.72494  3.29354  2.67741  2.69355  4.24690  2.90347  2.73739  3.18146  2.89801  2.37887  2.77519  2.98518  4.58477  3.61503
          0.00894  5.11705  5.83940  0.61958  0.77255  1.58303  0.22986
      3   2.49104  4.48523  4.29143  3.71224  3.59940  2.75851  4.34297  1.95325  3.61390  1.88373  3.60253  2.74287  2.48804  3.85614  3.83933  3.32077  3.19958  2.09819  5.09911  3.90034      8 l - - -
          2.68618  4.42225  2.77519  2.73123  3.46354  2.40513  3.72494  3.29354  2.67741  2.69355  4.24690  2.90347  2.73739  3.18146  2.89801  2.37887  2.77519  2.98518  4.58477  3.61503
          0.00894  5.11705  5.83940  0.61958  0.77255  1.58303  0.22986
      4   2.93359  5.38496  3.20614  2.64936  4.70804  3.71539  3.90277  4.17682  2.19739  2.94839  4.43213  2.57229  2.88167  2.30881  2.65405  1.75180  3.16430  2.91770  5.83017  4.43579      9 s - - -
          2.68618  4.42225  2.77519  2.73123  3.46354  2.40513  3.72494  3.29354  2.67741  2.69355  4.24690  2.90347  2.73739  3.18146  2.89801  2.37887  2.77519  2.98518  4.58477  3.61503
          0.00894  5.11705  5.83940  0.61958  0.77255  1.28854  0.32251
      5   1.73296  4.67038  3.97065  3.40642  3.82145  1.84196  4.27842  3.16576  3.35195  2.28704  2.89403  2.50157  4.37498  3.64414  3.68200  3.24158  3.23253  2.44589  5.28125  4.05649     10 a - - -
          2.68618  4.42225  2.77519  2.73123  3.46354  2.40513  3.72494  3.29354  2.67741  2.69355  4.24690  2.90347  2.73739  3.18146  2.89801  2.37887  2.77519  2.98518  4.58477  3.61503
          0.06568  5.18140  2.84818  0.61958  0.77255  1.22937  0.34599
      6   2.41989  4.93011  3.56039  2.05353  3.06019  3.86855  4.09259  3.49276  2.97936  2.49124  3.06190  2.60753  3.08517  2.62445  3.40378  3.08837  3.20490  2.10967  5.47703  4.19590     11 e - - -
          2.68618  4.42225  2.77519  2.73123  3.46354  2.40513  3.72494  3.29354  2.67741  2.69355  4.24690  2.90347  2.73739  3.18146  2.89801  2.37887  2.77519  2.98518  4.58477  3.61503
          0.00835  5.18515  5.90750  0.61958  0.77255  1.27691  0.32698
      7   2.13522  5.25747  3.34295  2.78567  4.51677  3.02683  3.99971  2.81939  2.41851  2.84598  3.35944  2.59533  2.42030  2.55877  3.25354  2.32506  3.21567  3.60116  5.74535  4.39317     12 a - - -
          2.68618  4.42225  2.77519  2.73123  3.46354  2.40513  3.72494  3.29354  2.67741  2.69355  4.24690  2.90347  2.73739  3.18146  2.89801  2.37887  2.77519  2.98518  4.58477  3.61503
          0.00798  5.23067  5.95302  0.61958  0.77255  0.66022  0.72719
      8   2.41573  5.45624  3.38201  2.36932  4.75077  2.86231  4.06547  4.20216  2.48908  3.73948  1.88812  3.36333  4.26473  2.43507  2.64223  2.56258  3.30842  2.42567  5.92028  4.54274     13 m - - -
          2.68618  4.42225  2.77519  2.73123  3.46354  2.40513  3.72494  3.29354  2.67741  2.69355  4.24690  2.90347  2.73739  3.18146  2.89801  2.37887  2.77519  2.98518  4.58477  3.61503
          0.00661  5.41896  6.14131  0.61958  0.77255  0.61012  0.78370
      9   3.12999  5.38180  3.49970  2.49950  4.63451  2.31859  3.20801  4.06021  2.93802  2.79591  2.82139  1.95146  2.90700  3.29016  3.40784  3.15043  2.29801  3.72183  5.87407  2.77048     14 n - - -
          2.68618  4.42225  2.77519  2.73123  3.46354  2.40513  3.72494  3.29354  2.67741  2.69355  4.24690  2.90347  2.73739  3.18146  2.89801  2.37887  2.77519  2.98518  4.58477  3.61503
          0.08163  5.50933  2.59910  0.61958  0.77255  0.87325  0.54059
     10   2.01719  5.50347  2.68079  2.60449  4.81264  3.87098  3.13299  4.27402  2.29324  3.79327  4.55380  3.35382  4.26374  2.60058  3.29854  2.49351  3.31422  1.68940  3.65630  4.57004     15 v - - -
          2.68618  4.42225  2.77519  2.73123  3.46354  2.40513  3.72494  3.29354  2.67741  2.69355  4.24690  2.90347  2.73739  3.18146  2.89801  2.37887  2.77519  2.98518  4.58477  3.61503
          0.00651  5.43420  6.15655  0.61958  0.77255  0.64112  0.74803
     11   1.81794  5.65172  2.71527  2.16515  3.77084  3.90261  4.09773  4.48177  2.27220  3.95633  4.69350  1.74436  4.30170  2.13620  3.33142  3.10070  3.37188  4.04174  6.08444  4.67193     16 n - - -
          2.68618  4.42225  2.77519  2.73123  3.46354  2.40513  3.72494  3.29354  2.67741  2.69355  4.24690  2.90347  2.73739  3.18146  2.89801  2.37887  2.77519  2.98518  4.58477  3.61503
          0.00603  5.50933  6.23168  0.61958  0.77255  0.87325  0.54059
     12   2.48362  5.58097  2.73912  2.11996  4.90535  3.90256  4.09195  2.79867  1.84430  3.87737  3.16173  2.68176  4.29559  2.44208  3.32423  3.09314  3.35207  2.26212  6.02622  4.62811     17 k - - -
          2.68618  4.42225  2.77519  2.73123  3.46354  2.40513  3.72494  3.29354  2.67741  2.69355  4.24690  2.90347  2.73739  3.18146  2.89801  2.37887  2.77519  2.98518  4.58477  3.61503
          0.00603  5.50933  6.23168  0.61958  0.77255  0.87325  0.54059
     13   1.61143  4.72959  4.41482  2.92322  3.84240  4.24218  4.52720  2.55377  2.23074  1.72776  3.84080  4.13016  4.61491  4.00457  4.00005  3.51355  3.41274  2.11728  5.33418  3.11833     18 a - - -
          2.68618  4.42225  2.77519  2.73123  3.46354  2.40513  3.72494  3.29354  2.67741  2.69355  4.24690  2.90347  2.73739  3.18146  2.89801  2.37887  2.77519  2.98518  4.58477  3.61503
          0.00603  5.50933  6.23168  0.61958  0.77255  0.87325  0.54059
     14   2.03731  3.07085  4.75618  4.16439  2.94881  4.30441  4.61693  2.54278  4.02696  2.03905  3.75344  4.32815  4.67361  4.22947  2.81388  1.43598  2.80996  2.88818  5.25186  4.06432     19 s - - -
          2.68618  4.42225  2.77519  2.73123  3.46354  2.40513  3.72494  3.29354  2.67741  2.69355  4.24690  2.90347  2.73739  3.18146  2.89801  2.37887  2.77519  2.98518  4.58477  3.61503
          0.05195  5.50933  3.06679  0.61958  0.77255  0.87325  0.54059
     15   2.74974  5.42374  2.83975  2.87766  2.96627  3.90814  3.02499  4.13753  2.87532  2.28537  4.48378  2.15061  2.18597  3.23053  2.67665  3.10485  2.37385  3.77598  5.90109  4.53718     20 n - - -
          2.68618  4.42225  2.77519  2.73123  3.46354  2.40513  3.72494  3.29354  2.67741  2.69355  4.24690  2.90347  2.73739  3.18146  2.89801  2.37887  2.77519  2.98518  4.58477  3.61503
          0.00632  5.46370  6.18605  0.61958  0.77255  1.00609  0.45515
     16   2.34723  4.68319  4.42924  2.37141  2.35529  3.33303  4.50861  2.14353  3.75694  2.19119  3.01703  4.12679  4.59205  4.00519  2.96637  2.69535  2.61234  2.94094  5.28820  2.95213     21 i - - -
          2.68618  4.42225  2.77519  2.73123  3.46354  2.40513  3.72494  3.29354  2.67741  2.69355  4.24690  2.90347  2.73739  3.18146  2.89801  2.37887  2.77519  2.98518  4.58477  3.61503
          0.00632  5.46370  6.18605  0.61958  0.77255  1.00609  0.45515
     17   2.51981  5.50457  2.69990  2.83452  3.61197  3.88933  4.08114  3.08239  2.46789  2.95144  4.55632  3.37485  4.28172  2.25077  2.38115  1.53007  3.32966  3.87291  5.96265  4.57813     22 s - - -
          2.68618  4.42225  2.77519  2.73123  3.46354  2.40513  3.72494  3.29354  2.67741  2.69355  4.24690  2.90347  2.73739  3.18146  2.89801  2.37887  2.77519  2.98518  4.58477  3.61503
          0.00632  5.46370  6.18605  0.61958  0.77255  1.00609  0.45515
     18   2.05140  5.60718  3.34704  2.07419  4.95250  3.87153  4.05778  4.43767  1.65080  3.91203  4.64813  3.33923  3.08593  2.57693  2.64849  2.36482  2.57608  3.99803  6.03928  4.62953     23 k - - -
          2.68618  4.42225  2.77519  2.73123  3.46354  2.40513  3.72494  3.29354  2.67741  2.69355  4.24690  2.90347  2.73739  3.18146  2.89801  2.37887  2.77519  2.98518  4.58477  3.61503
          0.05211  5.46370  3.06755  0.61958  0.77255  1.00609  0.45515
     19   2.24677  5.04792  3.69409  3.13186  2.81396  3.99585  4.21883  3.60860  2.05550  1.75089  2.95406  3.60939  4.38089  2.58098  2.69380  2.59838  3.33025  3.34550  5.59517  4.31627     24 l - - -
          2.68618  4.42225  2.77519  2.73123  3.46354  2.40513  3.72494  3.29354  2.67741  2.69355  4.24690  2.90347  2.73739  3.18146  2.89801  2.37887  2.77519  2.98518  4.58477  3.61503
          0.00661  5.41821  6.14055  0.61958  0.77255  1.11809  0.39587
     20   3.12686  5.46951  3.45244  2.88721  2.71256  3.92060  3.02981  4.20311  1.76579  2.82337  4.52702  2.67656  4.30933  3.21766  1.64541  3.12211  2.52827  3.83290  5.92616  4.56673     25 r - - -
          2.68618  4.42225  2.77519  2.73123  3.46354  2.40513  3.72494  3.29354  2.67741  2.69355  4.24690  2.90347  2.73739  3.18146  2.89801  2.37887  2.77519  2.98518  4.58477  3.61503
          0.24514  5.41821  1.54660  0.61958  0.77255  1.11809  0.39587
     21   2.98002  5.39496  3.26667  2.36966  4.70825  2.77154  3.94826  2.98759  2.20631  3.68298  4.44589  2.35885  4.15616  3.05806  1.61578  2.96040  3.20965  2.77673  5.84396  4.46196     26 r - - -
          2.68618  4.42225  2.77519  2.73123  3.46354  2.40513  3.72494  3.29354  2.67741  2.69355  4.24690  2.90347  2.73739  3.18146  2.89801  2.37887  2.77519  2.98518  4.58477  3.61503
          0.00838  5.18145  5.90379  0.61958  0.77255  1.51005  0.24962
     22   2.15949  5.05460  3.55422  3.01248  4.41634  3.80374  4.16546  3.82204  3.00431  2.42282  4.28308  2.78580  2.00239  3.34404  3.44638  1.71281  2.44509  3.49300  5.72370  4.41874     27 s - - -
          2.68618  4.42225  2.77519  2.73123  3.46354  2.40513  3.72494  3.29354  2.67741  2.69355  4.24690  2.90347  2.73739  3.18146  2.89801  2.37887  2.77519  2.98518  4.58477  3.61503
          0.00838  5.18145  5.90379  0.61958  0.77255  1.51005  0.24962
     23   2.96926  5.34003  3.27768  2.72055  4.63597  2.31478  3.95512  4.08500  1.91503  2.50032  4.39706  2.43427  4.15602  3.07209  2.68318  2.07554  3.20017  2.90092  5.80473  4.43098     28 k - - -
          2.68618  4.42225  2.77519  2.73123  3.46354  2.40513  3.72494  3.29354  2.67741  2.69355  4.24690  2.90347  2.73739  3.18146  2.89801  2.37887  2.77519  2.98518  4.58477  3.61503
          0.00838  5.18145  5.90379  0.61958  0.77255  1.07048  0.41983
     24   3.00367  5.38240  2.66873  2.75207  2.78762  2.82769  3.99278  4.12783  2.29446  2.65596  2.84370  2.22022  4.19152  2.66062  3.23380  2.41789  2.68799  3.74528  5.84695  4.46912     29 n - - -
          2.68618  4.42225  2.77519  2.73123  3.46354  2.40513  3.72494  3.29354  2.67741  2.69355  4.24690  2.90347  2.73739  3.18146  2.89801  2.37887  2.77519  2.98518  4.58477  3.61503
          0.00762  5.27717  5.99952  0.61958  0.77255  0.98656  0.46658
     25   2.04983  4.53608  4.80972  3.27321  3.63139  4.25488  4.57619  1.58644  4.05327  1.62722  2.26577  4.32441  4.62066  4.23490  4.15660  2.73340  3.34827  2.75824  5.15872  3.97625     30 i - - -
          2.68618  4.42225  2.77519  2.73123  3.46354  2.40513  3.72494  3.29354  2.67741  2.69355  4.24690  2.90347  2.73739  3.18146  2.89801  2.37887  2.77519  2.98518  4.58477  3.61503
          0.00705  5.35388  6.07622  0.61958  0.77255  0.65958  0.72789
     26   2.40706  4.62811  4.66500  4.07579  2.78253  4.27097  4.57630  1.85520  2.24528  1.96162  2.77942  4.26747  4.63978  4.16243  2.75557  3.55917  2.18544  2.87950  5.24059  4.05054     31 i - - -
          2.68618  4.42225  2.77519  2.73123  3.46354  2.40513  3.72494  3.29354  2.67741  2.69355  4.24690  2.90347  2.73739  3.18146  2.89801  2.37887  2.77519  2.98518  4.58477  3.61503
          0.00627  5.47028  6.19263  0.61958  0.77255  0.62800  0.76284
     27   3.20680  4.59598  5.07751  4.46854  2.99185  3.00855  4.69490  1.81219  4.27375  1.49658  2.79193  4.49753  4.73044  2.81074  4.31482  2.33792  3.43896  2.15903  5.21658  4.03864     32 l - - -
          2.68618  4.42225  2.77519  2.73123  3.46354  2.40513  3.72494  3.29354  2.67741  2.69355  4.24690  2.90347  2.73739  3.18146  2.89801  2.37887  2.77519  2.98518  4.58477  3.61503
          0.00592  5.52774  6.25009  0.61958  0.77255  0.81225  0.58674
     28   2.30751  5.21875  2.84762  3.08051  3.17890  2.24698  2.53678  2.40321  2.51829  3.46165  3.23186  2.98257  4.40006  3.40935  3.51307  3.22349  2.38216  2.99878  5.74630  4.44084     33 g - - -
          2.68618  4.42225  2.77519  2.73123  3.46354  2.40513  3.72494  3.29354  2.67741  2.69355  4.24690  2.90347  2.73739  3.18146  2.89801  2.37887  2.77519  2.98518  4.58477  3.61503
          0.00592  5.52774  6.25009  0.61958  0.77255  0.81225  0.58674
     29   1.96919  4.62589  3.16173  4.27887  3.72355  4.33489  4.65213  1.89866  4.12259  1.83177  2.97746  4.39720  4.70161  4.30655  2.80616  3.63260  2.66500  1.99407  5.24295  3.27476     34 l - - -
          2.68618  4.42225  2.77519  2.73123  3.46354  2.40513  3.72494  3.29354  2.67741  2.69355  4.24690  2.90347  2.73739  3.18146  2.89801  2.37887  2.77519  2.98518  4.58477  3.61503
          0.00592  5.52774  6.25009  0.61958  0.77255  0.81225  0.58674
     30   1.77853  4.61750  4.96460  4.36267  2.76032  4.35404  4.67622  2.46500  2.19598  1.81619  2.22001  4.44540  3.12725  4.36048  4.27224  3.65598  3.44037  2.45659  5.23610  4.05536     35 a - - -
          2.68618  4.42225  2.77519  2.73123  3.46354  2.40513  3.72494  3.29354  2.67741  2.69355  4.24690  2.90347  2.73739  3.18146  2.89801  2.37887  2.77519  2.98518  4.58477  3.61503
          0.00592  5.52774  6.25009  0.61958  0.77255  0.81225  0.58674
     31   2.82159  5.48389  2.73727  2.45337  4.76745  2.83359  4.13161  3.24345  2.13698  2.60302  4.54131  3.43348  4.32844  3.25263  2.34987  3.13196  2.50174  1.94779  5.95527  4.58489     36 v - - -
          2.68654  4.42181  2.77779  2.73261  3.46230  2.40772  3.72256  3.28938  2.67885  2.69258  4.24726  2.90387  2.73674  3.18215  2.89264  2.37674  2.77721  2.98616  4.58736  3.61468
          0.83095  0.90028  1.84572  2.18013  0.11994  0.81225  0.58674
     32   2.36082  4.92189  5.59372  5.00694  2.75484  4.88001  5.25456  2.37962  4.82735  1.07122  3.77545  5.04120  5.17726  4.93169  4.84532  4.21571  3.84071  1.31870  5.65319  4.51070     60 l - - -
          2.68618  4.42225  2.77519  2.73123  3.46354  2.40513  3.72494  3.29354  2.67741  2.69355  4.24690  2.90347  2.73739  3.18146  2.89801  2.37887  2.77519  2.98518  4.58477  3.61503
          0.00702  5.35816  6.08050  0.61958  0.77255  0.44883  1.01715
     33   1.05642  4.77375  4.95553  4.36186  3.80960  4.47743  4.79393  2.57479  2.96136  1.52768  2.66767  4.51558  4.83263  4.40133  4.32599  3.77739  3.57520  2.93088  5.39247  4.21957     61 a - - -
          2.68618  4.42225  2.77519  2.73123  3.46354  2.40513  3.72494  3.29354  2.67741  2.69355  4.24690  2.90347  2.73739  3.18146  2.89801  2.37887  2.77519  2.98518  4.58477  3.61503
          0.00592  5.52774  6.25009  0.61958  0.77255  0.32517  1.28158
     34   2.02469  4.63807  5.17074  4.55907  1.97961  4.41918  4.75116  3.06895  4.35474  1.50356  3.75610  4.56618  4.78376  4.49507  4.38018  2.47915  2.69398  2.00158  3.42874  4.08178     62 l - - -
          2.68618  4.42225  2.77519  2.73123  3.46354  2.40513  3.72494  3.29354  2.67741  2.69355  4.24690  2.90347  2.73739  3.18146  2.89801  2.37887  2.77519  2.98518  4.58477  3.61503
          0.00548  5.60542  6.32776  0.61958  0.77255  0.48576  0.95510
     35   2.30752  4.63901  5.20490  4.59113  2.38607  3.29989  4.76209  2.18068  4.38074  1.37406  2.18759  4.58518  4.79257  4.51527  3.03222  3.74009  3.49378  2.37274  5.26063  4.08484     63 l - - -
          2.68618  4.42225  2.77519  2.73123  3.46354  2.40513  3.72494  3.29354  2.67741  2.69355  4.24690  2.90347  2.73739  3.18146  2.89801  2.37887  2.77519  2.98518  4.58477  3.61503
          0.00548  5.60542  6.32776  0.61958  0.77255  0.48576  0.95510
     36   1.82772  4.64513  5.10139  4.49371  2.51419  3.52584  4.73604  2.56354  4.30333  1.78166  1.93477  3.06960  4.77339  4.45599  4.35191  3.01201  2.85039  2.50738  5.26518  4.08644     64 l - - -
          2.68618  4.42225  2.77519  2.73123  3.46354  2.40513  3.72494  3.29354  2.67741  2.69355  4.24690  2.90347  2.73739  3.18146  2.89801  2.37887  2.77519  2.98518  4.58477  3.61503
          0.00548  5.60542  6.32776  0.61958  0.77255  0.48576  0.95510
     37   2.31018  3.19564  5.23584  4.61983  2.35697  4.43101  4.76548  2.41253  4.40213  1.54116  2.27373  4.59746  4.79411  4.53079  4.40596  3.74298  2.92219  1.89806  5.25502  3.30502     65 l - - -
          2.68618  4.42225  2.77519  2.73123  3.46354  2.40513  3.72494  3.29354  2.67741  2.69355  4.24690  2.90347  2.73739  3.18146  2.89801  2.37887  2.77519  2.98518  4.58477  3.61503
          0.00548  5.60542  6.32776  0.61958  0.77255  0.48576  0.95510
     38   1.76537  3.07488  4.96932  4.36934  2.65582  3.33657  4.70942  2.67834  4.20475  2.54008  2.40736  4.46796  2.84897  4.38086  3.06418  2.36296  2.71341  2.46404  5.28356  4.10117     66 a - - -
          2.68618  4.42225  2.77519  2.73123  3.46354  2.40513  3.72494  3.29354  2.67741  2.69355  4.24690  2.90347  2.73739  3.18146  2.89801  2.37887  2.77519  2.98518  4.58477  3.61503
          0.00548  5.60542  6.32776  0.61958  0.77255  0.48576  0.95510
     39   2.33382  4.89275  2.77134  2.69876  2.81286  2.59039  4.48781  2.15186  2.81159  2.20901  3.16678  4.00103  4.60362  3.85728  3.89656  3.47752  2.52748  2.38287  5.48143  4.25662     67 i - - -
          2.68618  4.42225  2.77519  2.73123  3.46354  2.40513  3.72494  3.29354  2.67741  2.69355  4.24690  2.90347  2.73739  3.18146  2.89801  2.37887  2.77519  2.98518  4.58477  3.61503
          0.00548  5.60542  6.32776  0.61958  0.77255  0.48576  0.95510
     40   1.59136  5.31737  2.87446  3.08456  2.97201  4.04070  4.25232  3.94203  3.07560  2.16065  4.39602  3.59396  2.40403  2.21097  3.52946  2.81423  2.87746  3.63908  5.83649  4.51865     68 a - - -
          2.68618  4.42225  2.77519  2.73123  3.46354  2.40513  3.72494  3.29354  2.67741  2.69355  4.24690  2.90347  2.73739  3.18146  2.89801  2.37887  2.77519  2.98518  4.58477  3.61503
          0.00548  5.60542  6.32776  0.61958  0.77255  0.48576  0.95510
     41   1.37568  3.22208  4.17908  3.05208  4.07031  2.88017  4.50038  3.42928  3.56000  3.14747  2.79000  4.00010  4.61716  3.16611  3.89961  2.65502  2.81353  1.85252  5.52443  4.29608     69 a - - -
          2.68618  4.42225  2.77519  2.73123  3.46354  2.40513  3.72494  3.29354  2.67741  2.69355  4.24690  2.90347  2.73739  3.18146  2.89801  2.37887  2.77519  2.98518  4.58477  3.61503
          0.00529  5.64032  6.36266  0.61958  0.77255  0.48576  0.95510
     42   2.05831  4.65798  5.20266  4.59002  2.31146  4.44257  2.39364  3.08951  4.38336  1.71543  2.70993  4.59230  4.80653  4.52170  4.40507  3.75223  2.61149  1.93485  5.27860  2.94221     70 l - - -
          2.68618  4.42225  2.77519  2.73123  3.46354  2.40513  3.72494  3.29354  2.67741  2.69355  4.24690  2.90347  2.73739  3.18146  2.89801  2.37887  2.77519  2.98518  4.58477  3.61503
          0.00529  5.64032  6.36266  0.61958  0.77255  0.48576  0.95510
     43   1.02342  4.83710  4.52451  3.95487  3.97223  2.62504  4.64989  2.27474  3.86493  2.08200  3.96886  4.23852  4.71352  2.97340  4.11636  3.60247  2.93635  3.10078  5.46402  4.26097     71 a - - -
          2.68618  4.42225  2.77519  2.73123  3.46354  2.40513  3.72494  3.29354  2.67741  2.69355  4.24690  2.90347  2.73739  3.18146  2.89801  2.37887  2.77519  2.98518  4.58477  3.61503
          0.00529  5.64032  6.36266  0.61958  0.77255  0.48576  0.95510
     44   2.34964  4.67548  5.07201  4.46746  2.41897  1.62308  3.44161  2.56409  4.28749  2.11034  2.72712  4.53024  4.78924  4.44949  4.35390  3.03055  2.34685  2.61825  5.29459  4.11449     72 g - - -
          2.68618  4.42225  2.77519  2.73123  3.46354  2.40513  3.72494  3.29354  2.67741  2.69355  4.24690  2.90347  2.73739  3.18146  2.89801  2.37887  2.77519  2.98518  4.58477  3.61503
          0.00529  5.64032  6.36266  0.61958  0.77255  0.48576  0.95510
     45   2.53892  5.70092  2.75999  2.92115  5.05781  2.62800  4.19533  4.53878  2.59142  4.02489  4.76776  3.12592  2.08287  3.29646  3.43247  2.28670  1.47700  4.10429  6.16158  4.75532     73 t - - -
          2.68618  4.42225  2.77519  2.73123  3.46354  2.40513  3.72494  3.29354  2.67741  2.69355  4.24690  2.90347  2.73739  3.18146  2.89801  2.37887  2.77519  2.98518  4.58477  3.61503
          0.00529  5.64032  6.36266  0.61958  0.77255  0.48576  0.95510
     46   2.30246  5.52486  2.54181  2.97567  4.80029  1.67750  2.25918  4.23990  2.97366  2.96784  4.58487  3.50873  4.39840  2.43800  3.45100  2.77546  3.43241  3.11403  3.51997  4.63748     74 g - - -
          2.68618  4.42225  2.77519  2.73123  3.46354  2.40513  3.72494  3.29354  2.67741  2.69355  4.24690  2.90347  2.73739  3.18146  2.89801  2.37887  2.77519  2.98518  4.58477  3.61503
          0.00529  5.64032  6.36266  0.61958  0.77255  0.48576  0.95510
     47   2.07388  4.84954  2.56252  3.79923  3.18002  1.48632  4.56770  2.29935  3.72765  2.52219  3.95992  4.13150  3.45888  3.99867  4.01492  3.55393  2.72328  2.68613  5.44863  4.23684     75 g - - -
          2.68618  4.42225  2.77519  2.73123  3.46354  2.40513  3.72494  3.29354  2.67741  2.69355  4.24690  2.90347  2.73739  3.18146  2.89801  2.37887  2.77519  2.98518  4.58477  3.61503
          0.07162  5.64032  2.72472  0.61958  0.77255  0.48576  0.95510
     48   1.91612  5.38836  2.39529  2.99855  3.42741  2.34608  4.19758  4.05251  2.66081  2.83560  4.45768  3.09265  4.38489  3.34328  3.45909  2.45045  2.32542  2.47137  5.88736  4.54752     76 a - - -
          2.68618  4.42225  2.77519  2.73123  3.46354  2.40513  3.72494  3.29354  2.67741  2.69355  4.24690  2.90347  2.73739  3.18146  2.89801  2.37887  2.77519  2.98518  4.58477  3.61503
          0.00565  5.57435  6.29669  0.61958  0.77255  0.33803  1.24889
     49   1.75077  5.67233  3.06815  2.59339  5.00412  2.06629  3.16080  4.48064  2.90243  3.24638  4.71703  3.44583  4.36643  3.26298  2.75357  2.18445  2.08587  4.05593  6.11359  4.71094     77 a - - -
          2.68618  4.42225  2.77519  2.73123  3.46354  2.40513  3.72494  3.29354  2.67741  2.69355  4.24690  2.90347  2.73739  3.18146  2.89801  2.37887  2.77519  2.98518  4.58477  3.61503
          0.03837  5.64032  3.37879  0.61958  0.77255  0.48576  0.95510
     50   1.62419  4.70552  4.92808  4.34139  1.32746  2.82251  4.73263  3.15221  4.19081  2.05442  3.83607  3.30380  4.76475  4.37810  4.30658  3.68511  3.50533  2.45936  5.33365  4.14548     78 f - - -
          2.68618  4.42225  2.77519  2.73123  3.46354  2.40513  3.72494  3.29354  2.67741  2.69355  4.24690  2.90347  2.73739  3.18146  2.89801  2.37887  2.77519  2.98518  4.58477  3.61503
          0.00547  5.60742  6.32976  0.61958  0.77255  0.64543  0.74325
     51   2.41381  5.68770  2.07371  1.83607  5.03299  2.51367  4.13612  4.51933  2.56782  2.99953  4.72841  2.63256  4.34222  2.82809  3.36448  2.60142  2.39328  4.07848  6.12016  4.70871     79 e - - -
          2.68618  4.42225  2.77519  2.73123  3.46354  2.40513  3.72494  3.29354  2.67741  2.69355  4.24690  2.90347  2.73739  3.18146  2.89801  2.37887  2.77519  2.98518  4.58477  3.61503
          0.00547  5.60742  6.32976  0.61958  0.77255  0.39748  1.11477
     52   2.63989  5.59055  1.07409  2.95858  4.90598  2.69034  4.20405  4.36041  2.96227  3.16354  4.66213  3.49557  4.39594  3.31890  2.75863  2.53679  2.88383  3.31768  6.07022  4.69013     80 d - - -
          2.68618  4.42225  2.77519  2.73123  3.46354  2.40513  3.72494  3.29354  2.67741  2.69355  4.24690  2.90347  2.73739  3.18146  2.89801  2.37887  2.77519  2.98518  4.58477  3.61503
          0.00529  5.64032  6.36266  0.61958  0.77255  0.48576  0.95510
     53   2.86890  4.66728  5.19869  3.09546  3.75800  4.45060  4.78197  2.50200  4.38356  1.30109  3.08704  4.59619  3.25393  4.52411  4.40984  3.75998  3.51769  1.36781  3.45082  4.11312     81 l - - -
          2.68618  4.42225  2.77519  2.73123  3.46354  2.40513  3.72494  3.29354  2.67741  2.69355  4.24690  2.90347  2.73739  3.18146  2.89801  2.37887  2.77519  2.98518  4.58477  3.61503
          0.00529  5.64032  6.36266  0.61958  0.77255  0.48576  0.95510
     54   1.92813  4.65739  5.21525  4.60185  2.56663  4.44499  4.77726  3.08774  4.39274  1.70311  2.71752  4.59865  4.80882  4.52886  4.41042  3.15365  2.50351  2.43687  1.85205  4.10210     82 l - - -
          2.68618  4.42225  2.77519  2.73123  3.46354  2.40513  3.72494  3.29354  2.67741  2.69355  4.24690  2.90347  2.73739  3.18146  2.89801  2.37887  2.77519  2.98518  4.58477  3.61503
          0.00529  5.64032  6.36266  0.61958  0.77255  0.48576  0.95510
     55   2.07172  5.63235  2.43753  2.91724  4.94798  3.98034  4.17072  3.36204  2.18463  3.02615  4.68086  3.46013  3.13514  2.90489  2.90621  2.08163  2.29019  2.79652  6.08308  4.69062     83 a - - -
          2.68618  4.42225  2.77519  2.73123  3.46354  2.40513  3.72494  3.29354  2.67741  2.69355  4.24690  2.90347  2.73739  3.18146  2.89801  2.37887  2.77519  2.98518  4.58477  3.61503
          0.00529  5.64032  6.36266  0.61958  0.77255  0.48576  0.95510
     56   2.77304  5.68562  2.77154  2.89215  5.02340  3.04624  4.15671  4.50426  2.26234  3.98779  3.55677  3.43917  3.23142  2.89094  3.02166  1.65711  1.84797  4.07234  6.12269  3.19959     84 s - - -
          2.68618  4.42225  2.77519  2.73123  3.46354  2.40513  3.72494  3.29354  2.67741  2.69355  4.24690  2.90347  2.73739  3.18146  2.89801  2.37887  2.77519  2.98518  4.58477  3.61503
          0.00529  5.64032  6.36266  0.61958  0.77255  0.48576  0.95510
     57   2.68632  4.73782  4.74675  4.15874  3.84055  2.55749  4.67522  2.58757  2.95401  1.57166  2.86675  4.35928  4.74049  1.99371  4.21020  3.65806  3.49799  2.14116  5.34963  3.04240     85 l - - -
          2.68618  4.42225  2.77519  2.73123  3.46354  2.40513  3.72494  3.29354  2.67741  2.69355  4.24690  2.90347  2.73739  3.18146  2.89801  2.37887  2.77519  2.98518  4.58477  3.61503
          0.00529  5.64032  6.36266  0.61958  0.77255  0.48576  0.95510
     58   2.78860  5.70767  3.44406  2.03406  5.05334  3.97049  4.15759  4.53865  1.30758  4.01278  4.74895  2.65757  3.18293  3.25426  2.97505  2.59917  2.11623  4.09880  6.13988  4.72994     86 k - - -
          2.68618  4.42225  2.77519  2.73123  3.46354  2.40513  3.72494  3.29354  2.67741  2.69355  4.24690  2.90347  2.73739  3.18146  2.89801  2.37887  2.77519  2.98518  4.58477  3.61503
          0.05675  5.64032  2.96385  0.61958  0.77255  0.48576  0.95510
     59   2.13856  5.67353  1.88164  2.17752  5.01321  2.13803  4.13967  4.49537  2.88003  3.97743  4.71794  3.41607  4.34317  2.65274  3.37289  2.64394  2.34899  3.01113  6.11139  4.70304     87 d - - -
          2.68618  4.42225  2.77519  2.73123  3.46354  2.40513  3.72494  3.29354  2.67741  2.69355  4.24690  2.90347  2.73739  3.18146  2.89801  2.37887  2.77519  2.98518  4.58477  3.61503
          0.00557  5.58913  6.31148  0.61958  0.77255  0.36199  1.19168
     60   2.80571  5.40697  1.95517  2.60294  4.64059  4.05579  4.27284  4.05387  3.08550  2.43441  4.48411  3.59451  4.45249  3.42990  3.54758  2.64185  2.38162  3.73721  1.52050  4.58733     88 w - - -
          2.68618  4.42225  2.77519  2.73123  3.46354  2.40513  3.72494  3.29354  2.67741  2.69355  4.24690  2.90347  2.73739  3.18146  2.89801  2.37887  2.77519  2.98518  4.58477  3.61503
          0.00529  5.64032  6.36266  0.61958  0.77255  0.48576  0.95510
     61   1.57873  4.70648  5.22256  4.61626  3.81303  4.49812  4.83762  1.80393  4.42057  2.61763  2.46995  4.63798  4.86090  4.56810  4.45755  3.10186  1.96841  1.89787  5.35183  4.17315     89 a - - -
          2.68618  4.42225  2.77519  2.73123  3.46354  2.40513  3.72494  3.29354  2.67741  2.69355  4.24690  2.90347  2.73739  3.18146  2.89801  2.37887  2.77519  2.98518  4.58477  3.61503
          0.00529  5.64032  6.36266  0.61958  0.77255  0.48576  0.95510
     62   3.19665  5.70544  3.44150  2.23211  5.05004  3.04479  4.15674  4.53538  1.66850  4.01034  4.74661  2.40182  4.36309  1.76779  3.38312  2.76261  2.35186  3.13601  6.13827  4.72793     90 k - - -
          2.68618  4.42225  2.77519  2.73123  3.46354  2.40513  3.72494  3.29354  2.67741  2.69355  4.24690  2.90347  2.73739  3.18146  2.89801  2.37887  2.77519  2.98518  4.58477  3.61503
          0.00529  5.64032  6.36266  0.61958  0.77255  0.48576  0.95510
     63   2.08691  5.72072  1.42233  3.44402  5.45793  1.06378  4.83704  4.91943  3.74584  2.98098  5.29512  3.92720  4.76838  4.00277  4.23574  2.87549  3.89337  4.44257  6.69118  5.32984     91 g - - -
          2.68618  4.42225  2.77519  2.73123  3.46354  2.40513  3.72494  3.29354  2.67741  2.69355  4.24690  2.90347  2.73739  3.18146  2.89801  2.37887  2.77519  2.98518  4.58477  3.61503
          0.00529  5.64032  6.36266  0.61958  0.77255  0.48576  0.95510
     64   2.61236  5.33045  2.86801  3.14221  4.56615  4.07059  4.30633  3.96970  3.13749  2.85521  4.43137  3.64559  3.32056  3.47982  3.58835  2.22517  1.01954  3.66667  5.87297  3.46556     92 t - - -
          2.68618  4.42225  2.77519  2.73123  3.46354  2.40513  3.72494  3.29354  2.67741  2.69355  4.24690  2.90347  2.73739  3.18146  2.89801  2.37887  2.77519  2.98518  4.58477  3.61503
          0.00529  5.64032  6.36266  0.61958  0.77255  0.48576  0.95510
     65   3.33255  4.71639  5.20668  4.60323  1.53896  4.48936  4.78049  3.13726  4.40542  1.29157  3.82198  3.08653  3.10432  4.54589  4.43965  3.79863  3.56457  1.96835  5.27026  3.10499     93 l - - -
          2.68618  4.42225  2.77519  2.73123  3.46354  2.40513  3.72494  3.29354  2.67741  2.69355  4.24690  2.90347  2.73739  3.18146  2.89801  2.37887  2.77519  2.98518  4.58477  3.61503
          0.00529  5.64032  6.36266  0.61958  0.77255  0.48576  0.95510
     66   5.65612  6.98834  6.46531  6.54650  7.28347  0.02433  7.28275  7.45198  6.81823  6.73443  7.88501  6.65707  6.33925  7.05615  6.69649  5.90328  6.19293  6.79176  7.79329  7.49551     94 G - - -
          2.68676  4.42283  2.77451  2.73182  3.46412  2.40334  3.72055  3.29412  2.67724  2.69413  4.24748  2.90405  2.73798  3.18205  2.89859  2.37883  2.77476  2.98577  4.58535  3.61562
          0.65994  0.97307  2.25195  0.68958  0.69673  0.48576  0.95510
     67   3.40302  5.60110  3.82832  3.21989  4.89744  4.18633  4.29408  4.29557  1.93654  2.52238  3.38204  3.70840  4.56203  3.43346  1.78725  1.19922  3.61548  3.96945  6.03569  4.74765     97 s - - -
          2.68618  4.42225  2.77519  2.73123  3.46354  2.40513  3.72494  3.29354  2.67741  2.69355  4.24690  2.90347  2.73739  3.18146  2.89801  2.37887  2.77519  2.98518  4.58477  3.61503
          0.00590  5.53109  6.25344  0.61958  0.77255  0.54385  0.86871
     68   2.33189  4.71847  4.68090  4.09504  3.82374  4.33472  4.63896  1.62503  3.97761  2.29166  3.06979  4.30988  4.70557  2.98352  4.16434  2.35876  1.58543  2.96735  5.33147  4.13882     98 t - - -
          2.68618  4.42225  2.77519  2.73123  3.46354  2.40513  3.72494  3.29354  2.67741  2.69355  4.24690  2.90347  2.73739  3.18146  2.89801  2.37887  2.77519  2.98518  4.58477  3.61503
          0.00557  5.58913  6.31148  0.61958  0.77255  0.36199  1.19168
     69   2.44146  5.18905  5.95694  5.39989  2.78763  5.27629  5.72486  1.77422  5.24468  1.73894  4.20285  5.44338  5.56634  5.38955  5.28830  4.63096  4.15244  0.88590  6.12736  4.95737     99 v - - -
          2.68618  4.42225  2.77519  2.73123  3.46354  2.40513  3.72494  3.29354  2.67741  2.69355  4.24690  2.90347  2.73739  3.18146  2.89801  2.37887  2.77519  2.98518  4.58477  3.61503
          0.00529  5.64032  6.36266  0.61958  0.77255  0.48576  0.95510
     70   1.35983  5.01006  4.03985  1.91429  4.15575  3.31829  4.44505  2.53877  3.43741  3.22563  4.11132  3.90214  4.57932  2.95002  3.81023  3.43693  3.47132  2.01919  3.62035  4.34232    100 a - - -
          2.68618  4.42225  2.77519  2.73123  3.46354  2.40513  3.72494  3.29354  2.67741  2.69355  4.24690  2.90347  2.73739  3.18146  2.89801  2.37887  2.77519  2.98518  4.58477  3.61503
          0.00529  5.64032  6.36266  0.61958  0.77255  0.48576  0.95510
     71   2.22739  4.71643  4.84761  4.25502  2.64250  2.06620  4.70017  2.56334  2.24270  1.88443  3.83234  4.41525  4.75738  4.31663  4.25729  3.68183  2.94314  2.96777  2.26222  4.14342    101 l - - -
          2.68618  4.42225  2.77519  2.73123  3.46354  2.40513  3.72494  3.29354  2.67741  2.69355  4.24690  2.90347  2.73739  3.18146  2.89801  2.37887  2.77519  2.98518  4.58477  3.61503
          0.00529  5.64032  6.36266  0.61958  0.77255  0.48576  0.95510
     72   1.35753  4.80927  3.09399  3.91092  3.92305  2.15998  4.60431  2.78616  3.82519  2.60123  3.92200  4.20528  4.69124  4.08062  4.07928  3.18753  2.95057  2.19795  2.66993  4.20938    102 a - - -
          2.68618  4.42225  2.77519  2.73123  3.46354  2.40513  3.72494  3.29354  2.67741  2.69355  4.24690  2.90347  2.73739  3.18146  2.89801  2.37887  2.77519  2.98518  4.58477  3.61503
          0.00529  5.64032  6.36266  0.61958  0.77255  0.48576  0.95510
     73   2.37878  4.65790  5.22296  4.60930  2.63996  3.07729  4.78070  2.31216  4.39905  1.84087  1.74384  4.60336  4.81145  4.53421  4.41479  2.28352  3.51244  2.14162  5.28034  4.10401    103 m - - -
          2.68618  4.42225  2.77519  2.73123  3.46354  2.40513  3.72494  3.29354  2.67741  2.69355  4.24690  2.90347  2.73739  3.18146  2.89801  2.37887  2.77519  2.98518  4.58477  3.61503
          0.00529  5.64032  6.36266  0.61958  0.77255  0.48576  0.95510
     74   2.62741  4.66942  5.26008  4.64582  3.08147  3.11700  4.80278  1.92800  4.43180  1.40138  3.78231  4.63066  4.83078  4.56279  4.44062  3.78052  3.52867  1.96155  5.29432  1.95865    104 l - - -
          2.68618  4.42225  2.77519  2.73123  3.46354  2.40513  3.72494  3.29354  2.67741  2.69355  4.24690  2.90347  2.73739  3.18146  2.89801  2.37887  2.77519  2.98518  4.58477  3.61503
          0.00529  5.64032  6.36266  0.61958  0.77255  0.48576  0.95510
     75   2.86483  4.65491  5.23030  4.61591  3.74652  3.55281  4.77961  1.42593  4.40340  1.23664  3.77331  4.60521  4.81037  4.53686  4.41580  3.07593  3.51064  2.45931  3.27771  2.96460    105 l - - -
          2.68618  4.42225  2.77519  2.73123  3.46354  2.40513  3.72494  3.29354  2.67741  2.69355  4.24690  2.90347  2.73739  3.18146  2.89801  2.37887  2.77519  2.98518  4.58477  3.61503
          0.00529  5.64032  6.36266  0.61958  0.77255  0.48576  0.95510
     76   1.48391  4.68399  5.03989  4.43769  2.48258  4.42207  4.74560  2.70793  4.26477  2.39375  3.80187  4.51656  4.78801  3.11606  4.34348  2.81019  2.59531  1.53911  5.30390  4.12277    106 a - - -
          2.68618  4.42225  2.77519  2.73123  3.46354  2.40513  3.72494  3.29354  2.67741  2.69355  4.24690  2.90347  2.73739  3.18146  2.89801  2.37887  2.77519  2.98518  4.58477  3.61503
          0.00529  5.64032  6.36266  0.61958  0.77255  0.48576  0.95510
     77   2.78001  5.81949  2.87088  1.55189  5.16394  1.32131  4.25384  4.65315  2.52589  4.12875  4.87297  3.48867  4.44465  3.35717  3.51755  2.61939  2.77668  4.21246  6.25965  4.83975    107 g - - -
          2.68618  4.42225  2.77519  2.73123  3.46354  2.40513  3.72494  3.29354  2.67741  2.69355  4.24690  2.90347  2.73739  3.18146  2.89801  2.37887  2.77519  2.98518  4.58477  3.61503
          0.00529  5.64032  6.36266  0.61958  0.77255  0.48576  0.95510
     78   3.11172  5.31487  6.14391  5.60934  2.98084  5.51121  6.01329  1.09822  5.48003  1.61933  4.28002  5.68023  5.76633  5.62647  5.53809  4.88612  4.31272  1.21826  6.36392  5.20127    108 i - - -
          2.68618  4.42225  2.77519  2.73123  3.46354  2.40513  3.72494  3.29354  2.67741  2.69355  4.24690  2.90347  2.73739  3.18146  2.89801  2.37887  2.77519  2.98518  4.58477  3.61503
          0.00529  5.64032  6.36266  0.61958  0.77255  0.48576  0.95510
     79   1.79758  3.22064  5.20790  4.59547  3.75342  2.74970  4.77834  1.63981  4.38848  2.29276  3.77907  4.59641  4.80948  4.52663  4.40952  2.88224  3.51187  1.78453  5.28277  2.94282    109 i - - -
          2.68618  4.42225  2.77519  2.73123  3.46354  2.40513  3.72494  3.29354  2.67741  2.69355  4.24690  2.90347  2.73739  3.18146  2.89801  2.37887  2.77519  2.98518  4.58477  3.61503
          0.00529  5.64032  6.36266  0.61958  0.77255  0.48576  0.95510
     80   2.11776  4.65816  5.20403  4.59142  2.81848  2.08322  4.77528  2.33629  4.38472  2.14298  2.72376  4.59343  4.80734  4.52311  4.40630  2.88193  2.74521  1.67866  5.28018  4.10333    110 v - - -
          2.68618  4.42225  2.77519  2.73123  3.46354  2.40513  3.72494  3.29354  2.67741  2.69355  4.24690  2.90347  2.73739  3.18146  2.89801  2.37887  2.77519  2.98518  4.58477  3.61503
          0.00529  5.64032  6.36266  0.61958  0.77255  0.48576  0.95510
     81   2.17517  5.28779  2.87471  3.22436  3.32387  1.34828  4.36613  3.94839  3.21574  3.59221  3.10661  3.71110  4.50340  3.55381  3.65698  1.79059  3.01365  3.64884  5.87687  4.57601    111 g - - -
          2.68618  4.42225  2.77519  2.73123  3.46354  2.40513  3.72494  3.29354  2.67741  2.69355  4.24690  2.90347  2.73739  3.18146  2.89801  2.37887  2.77519  2.98518  4.58477  3.61503
          0.00529  5.64032  6.36266  0.61958  0.77255  0.48576  0.95510
     82   1.82223  4.79015  5.30436  4.70608  3.91657  4.61266  4.96378  1.59802  4.52037  1.98285  3.91304  4.74475  4.96888  3.13529  4.57035  3.92716  2.96783  1.38629  5.47973  4.29913    112 v - - -
          2.68618  4.42225  2.77519  2.73123  3.46354  2.40513  3.72494  3.29354  2.67741  2.69355  4.24690  2.90347  2.73739  3.18146  2.89801  2.37887  2.77519  2.98518  4.58477  3.61503
          0.00529  5.64032  6.36266  0.61958  0.77255  0.48576  0.95510
     83   1.88327  4.65284  5.23426  4.61937  2.15042  3.08175  3.19432  2.57427  4.40566  1.94572  3.09180  4.60601  4.80943  4.53805  4.41610  3.75673  3.50925  1.60637  3.45028  4.09826    113 v - - -
          2.68618  4.42225  2.77519  2.73123  3.46354  2.40513  3.72494  3.29354  2.67741  2.69355  4.24690  2.90347  2.73739  3.18146  2.89801  2.37887  2.77519  2.98518  4.58477  3.61503
          0.00529  5.64032  6.36266  0.61958  0.77255  0.48576  0.95510
     84   2.64410  5.56840  3.51240  2.95528  4.85912  2.56055  3.07396  3.37204  1.99013  3.84979  2.66250  3.49196  3.18514  3.30960  2.00112  3.19369  2.01100  3.92956  6.03481  4.66053    114 k - - -
          2.68618  4.42225  2.77519  2.73123  3.46354  2.40513  3.72494  3.29354  2.67741  2.69355  4.24690  2.90347  2.73739  3.18146  2.89801  2.37887  2.77519  2.98518  4.58477  3.61503
          0.00529  5.64032  6.36266  0.61958  0.77255  0.48576  0.95510
     85   2.78693  5.62893  3.51497  2.96219  4.93485  2.06594  2.74811  4.39367  2.93801  3.91679  4.68380  3.49991  3.10264  1.73515  2.86202  3.21230  3.45931  4.00139  6.08188  1.83269    115 q - - -
          2.68618  4.42225  2.77519  2.73123  3.46354  2.40513  3.72494  3.29354  2.67741  2.69355  4.24690  2.90347  2.73739  3.18146  2.89801  2.37887  2.77519  2.98518  4.58477  3.61503
          0.00529  5.64032  6.36266  0.61958  0.77255  0.48576  0.95510
     86   3.25062  4.86869  3.24513  3.74582  2.66244  4.27640  4.54746  1.86662  2.84195  3.07266  2.38988  2.96518  4.65220  3.95792  3.98192  1.74087  2.95051  2.29488  5.46382  4.24806    116 s - - -
          2.68618  4.42225  2.77519  2.73123  3.46354  2.40513  3.72494  3.29354  2.67741  2.69355  4.24690  2.90347  2.73739  3.18146  2.89801  2.37887  2.77519  2.98518  4.58477  3.61503
          0.00529  5.64032  6.36266  0.61958  0.77255  0.48576  0.95510
     87   2.65721  4.76336  4.66104  4.07671  3.86873  3.06701  4.65583  2.46799  1.80418  1.29093  2.76354  4.31144  3.11381  4.19795  4.16817  3.63956  3.49919  2.72262  5.37331  4.17844    117 l - - -
          2.68618  4.42225  2.77519  2.73123  3.46354  2.40513  3.72494  3.29354  2.67741  2.69355  4.24690  2.90347  2.73739  3.18146  2.89801  2.37887  2.77519  2.98518  4.58477  3.61503
          0.00529  5.64032  6.36266  0.61958  0.77255  0.48576  0.95510
     88   2.79001  5.31820  3.74283  3.18722  4.56760  2.97627  4.33399  3.96788  3.15969  3.60296  1.73635  3.68178  4.49144  2.76734  2.94726  2.82173  1.27448  3.66654  5.87855  4.57282    118 t - - -
          2.68618  4.42225  2.77519  2.73123  3.46354  2.40513  3.72494  3.29354  2.67741  2.69355  4.24690  2.90347  2.73739  3.18146  2.89801  2.37887  2.77519  2.98518  4.58477  3.61503
          0.00529  5.64032  6.36266  0.61958  0.77255  0.48576  0.95510
     89   2.11043  5.47902  3.56641  3.00842  4.73872  4.02260  3.12555  4.16786  1.84498  2.88114  4.54351  3.53583  2.89826  3.35548  1.95031  2.44851  3.43795  2.57013  3.91874  4.61477    119 k - - -
          2.68618  4.42225  2.77519  2.73123  3.46354  2.40513  3.72494  3.29354  2.67741  2.69355  4.24690  2.90347  2.73739  3.18146  2.89801  2.37887  2.77519  2.98518  4.58477  3.61503
          0.00529  5.64032  6.36266  0.61958  0.77255  0.48576  0.95510
     90   2.60544  3.46680  4.89472  4.29995  1.99009  4.39716  4.71137  2.66912  4.15298  2.22417  3.82351  1.46657  4.76470  3.04465  4.27944  3.03362  3.50217  2.29257  5.32270  4.13713    120 n - - -
          2.68618  4.42225  2.77519  2.73123  3.46354  2.40513  3.72494  3.29354  2.67741  2.69355  4.24690  2.90347  2.73739  3.18146  2.89801  2.37887  2.77519  2.98518  4.58477  3.61503
          0.00529  5.64032  6.36266  0.61958  0.77255  0.48576  0.95510
     91   1.81969  4.68165  5.13900  4.53273  3.77882  4.44706  4.77904  2.68879  4.34322  2.37337  3.80042  4.57246  1.85242  4.49688  4.39308  3.75442  2.73875  1.51697  2.84102  4.12942    121 v - - -
          2.68618  4.42225  2.77519  2.73123  3.46354  2.40513  3.72494  3.29354  2.67741  2.69355  4.24690  2.90347  2.73739  3.18146  2.89801  2.37887  2.77519  2.98518  4.58477  3.61503
          0.00529  5.64032  6.36266  0.61958  0.77255  0.48576  0.95510
     92   3.27065  4.70052  4.92707  3.03978  3.79854  3.16020  4.71830  2.38326  2.84671  1.97406  1.64111  4.45746  4.76940  4.36517  4.29325  3.69907  2.62809  1.93465  5.31686  3.02936    122 m - - -
          2.68618  4.42225  2.77519  2.73123  3.46354  2.40513  3.72494  3.29354  2.67741  2.69355  4.24690  2.90347  2.73739  3.18146  2.89801  2.37887  2.77519  2.98518  4.58477  3.61503
          0.00529  5.64032  6.36266  0.61958  0.77255  0.48576  0.95510
     93   2.43978  4.73608  4.75694  4.16888  2.74929  1.67254  4.67870  3.18404  4.04484  2.44220  3.85205  3.05322  3.35366  4.26022  4.21626  2.78978  3.49859  1.62664  3.30013  4.15806    123 v - - -
          2.68618  4.42225  2.77519  2.73123  3.46354  2.40513  3.72494  3.29354  2.67741  2.69355  4.24690  2.90347  2.73739  3.18146  2.89801  2.37887  2.77519  2.98518  4.58477  3.61503
          0.00529  5.64032  6.36266  0.61958  0.77255  0.48576  0.95510
     94   2.14577  4.72633  5.32641  4.71699  1.74588  4.54621  4.88973  1.95416  4.50818  1.82421  3.83526  4.70790  4.90442  4.64182  4.52136  2.86307  3.59369  1.65560  5.37840  4.20229    124 v - - -
          2.68618  4.42225  2.77519  2.73123  3.46354  2.40513  3.72494  3.29354  2.67741  2.69355  4.24690  2.90347  2.73739  3.18146  2.89801  2.37887  2.77519  2.98518  4.58477  3.61503
          0.00529  5.64032  6.36266  0.61958  0.77255  0.48576  0.95510
     95   1.71800  4.75030  5.29501  4.69184  2.83761  1.56478  4.91097  2.03910  4.49624  2.42469  3.86887  4.70842  4.92163  4.64205  4.53002  3.87563  3.61261  1.77984  5.41668  4.23801    125 g - - -
          2.68618  4.42225  2.77519  2.73123  3.46354  2.40513  3.72494  3.29354  2.67741  2.69355  4.24690  2.90347  2.73739  3.18146  2.89801  2.37887  2.77519  2.98518  4.58477  3.61503
          0.00529  5.64032  6.36266  0.61958  0.77255  0.48576  0.95510
     96   2.72676  4.98323  4.64400  4.13297  4.26502  0.71034  3.06147  3.59958  4.03866  3.35003  2.90772  4.36144  4.79022  4.31557  4.28813  3.62295  3.64526  2.30008  5.74704  4.54187    126 g - - -
          2.68618  4.42225  2.77519  2.73123  3.46354  2.40513  3.72494  3.29354  2.67741  2.69355  4.24690  2.90347  2.73739  3.18146  2.89801  2.37887  2.77519  2.98518  4.58477  3.61503
          0.23394  5.64032  1.58457  0.61958  0.77255  0.48576  0.95510
     97   1.62020  4.84214  4.21821  3.66203  4.07042  1.37483  4.51722  3.40722  3.57564  3.14306  2.78958  3.99785  4.54717  3.88380  2.76630  3.39195  3.41725  2.19880  5.52670  4.30760    127 g - - -
          2.68618  4.42225  2.77519  2.73123  3.46354  2.40513  3.72494  3.29354  2.67741  2.69355  4.24690  2.90347  2.73739  3.18146  2.89801  2.37887  2.77519  2.98518  4.58477  3.61503
          0.00665  5.41303  6.13537  0.61958  0.77255  0.20373  1.69111
     98   3.37906  4.74636  5.34604  4.73198  2.10052  4.55726  4.89081  2.26869  4.51920  1.32865  2.15463  4.72069  4.90927  4.64000  3.05587  3.87105  2.95156  1.94966  5.36482  4.19864    128 l - - -
          2.68618  4.42225  2.77519  2.73123  3.46354  2.40513  3.72494  3.29354  2.67741  2.69355  4.24690  2.90347  2.73739  3.18146  2.89801  2.37887  2.77519  2.98518  4.58477  3.61503
          0.00529  5.64032  6.36266  0.61958  0.77255  0.48576  0.95510
     99   1.25981  5.28281  5.09143  4.83030  5.40722  1.32770  5.68452  4.71964  4.87069  4.51091  5.36339  2.87173  4.95361  5.06850  5.07910  3.63819  3.92693  1.32747  6.82711  5.67163    129 a - - -
          2.68618  4.42225  2.77519  2.73123  3.46354  2.40513  3.72494  3.29354  2.67741  2.69355  4.24690  2.90347  2.73739  3.18146  2.89801  2.37887  2.77519  2.98518  4.58477  3.61503
          0.00529  5.64032  6.36266  0.61958  0.77255  0.48576  0.95510
    100   2.17342  4.71622  5.32392  4.71157  2.85747  3.57130  4.87119  1.69327  4.49880  1.40357  2.82483  4.69660  4.88933  4.62730  4.50608  3.84611  3.58223  1.81110  5.35486  4.18157    130 l - - -
          2.68618  4.42225  2.77519  2.73123  3.46354  2.40513  3.72494  3.29354  2.67741  2.69355  4.24690  2.90347  2.73739  3.18146  2.89801  2.37887  2.77519  2.98518  4.58477  3.61503
          0.00529  5.64032  6.36266  0.61958  0.77255  0.48576  0.95510
    101   2.32301  3.43542  4.87605  4.28221  3.80990  2.39270  4.70687  2.46081  3.03232  1.66695  3.82700  4.43040  4.76142  4.33435  4.27079  3.17541  2.63914  2.96165  5.32571  1.80609    131 l - - -
          2.68618  4.42225  2.77519  2.73123  3.46354  2.40513  3.72494  3.29354  2.67741  2.69355  4.24690  2.90347  2.73739  3.18146  2.89801  2.37887  2.77519  2.98518  4.58477  3.61503
          0.00529  5.64032  6.36266  0.61958  0.77255  0.48576  0.95510
    102   2.75837  4.93145  3.02146  3.60819  3.20826  4.23762  4.49627  1.64836  2.81990  2.73885  2.44348  1.97488  4.61589  3.85214  3.89638  2.63514  3.47568  3.20177  5.51768  3.06868    132 i - - -
          2.68618  4.42225  2.77519  2.73123  3.46354  2.40513  3.72494  3.29354  2.67741  2.69355  4.24690  2.90347  2.73739  3.18146  2.89801  2.37887  2.77519  2.98518  4.58477  3.61503
          0.00529  5.64032  6.36266  0.61958  0.77255  0.48576  0.95510
    103   2.76061  4.74341  4.74499  2.99225  3.84877  1.96529  4.68038  1.78739  4.03707  1.89389  3.86003  4.36083  4.74393  4.25519  4.21386  2.60873  2.64424  2.06735  5.35811  4.16666    133 i - - -
          2.68618  4.42225  2.77519  2.73123  3.46354  2.40513  3.72494  3.29354  2.67741  2.69355  4.24690  2.90347  2.73739  3.18146  2.89801  2.37887  2.77519  2.98518  4.58477  3.61503
          0.00529  5.64032  6.36266  0.61958  0.77255  0.48576  0.95510
    104   3.38017  4.76665  5.20782  3.04839  1.92960  4.55077  4.88343  1.88763  4.42710  2.37248  3.84903  4.66525  1.40064  4.58376  4.48739  3.85978  3.61299  2.12951  5.40928  4.23087    134 p - - -
          2.68618  4.42225  2.77519  2.73123  3.46354  2.40513  3.72494  3.29354  2.67741  2.69355  4.24690  2.90347  2.73739  3.18146  2.89801  2.37887  2.77519  2.98518  4.58477  3.61503
          0.00529  5.64032  6.36266  0.61958  0.77255  0.48576  0.95510
    105   2.21150  5.32415  3.02325  3.11302  4.53915  2.89959  4.27527  2.83820  2.55314  3.57227  4.40244  3.62065  2.62500  3.44686  3.55433  2.77943  1.48630  2.92209  3.74654  4.52951    135 t - - -
          2.68618  4.42225  2.77519  2.73123  3.46354  2.40513  3.72494  3.29354  2.67741  2.69355  4.24690  2.90347  2.73739  3.18146  2.89801  2.37887  2.77519  2.98518  4.58477  3.61503
          0.00529  5.64032  6.36266  0.61958  0.77255  0.48576  0.95510
    106   2.16156  4.72696  4.80560  4.21520  3.08381  4.38362  4.69209  2.12813  4.08305  2.52347  3.84292  3.16004  4.75225  4.29150  1.98950  2.52468  3.50157  1.53325  5.34138  4.15248    136 v - - -
          2.68618  4.42225  2.77519  2.73123  3.46354  2.40513  3.72494  3.29354  2.67741  2.69355  4.24690  2.90347  2.73739  3.18146  2.89801  2.37887  2.77519  2.98518  4.58477  3.61503
          0.00529  5.64032  6.36266  0.61958  0.77255  0.48576  0.95510
    107   2.28777  4.84059  3.23752  4.83454  2.87731  4.70584  5.06712  1.93326  4.64458  1.87221  3.95479  4.85421  5.05435  4.79227  4.67952  4.02577  3.72332  1.03734  5.55948  4.37989    137 v - - -
          2.68618  4.42225  2.77519  2.73123  3.46354  2.40513  3.72494  3.29354  2.67741  2.69355  4.24690  2.90347  2.73739  3.18146  2.89801  2.37887  2.77519  2.98518  4.58477  3.61503
          0.00529  5.64032  6.36266  0.61958  0.77255  0.48576  0.95510
    108   2.40470  4.96791  4.10711  1.85149  2.53370  2.63551  4.46939  2.35686  2.96444  2.33186  4.07076  3.94881  4.59659  3.79851  3.85240  2.72142  2.41328  2.80140  5.54893  4.31331    138 e - - -
          2.68618  4.42225  2.77519  2.73123  3.46354  2.40513  3.72494  3.29354  2.67741  2.69355  4.24690  2.90347  2.73739  3.18146  2.89801  2.37887  2.77519  2.98518  4.58477  3.61503
          0.00529  5.64032  6.36266  0.61958  0.77255  0.48576  0.95510
    109   2.79718  5.37826  3.62974  3.07138  2.10494  2.56373  4.25364  4.01944  2.30479  2.91994  2.98439  3.58701  4.43700  2.73929  2.83072  1.82953  2.73702  3.70517  5.88710  4.55930    139 s - - -
          2.68618  4.42225  2.77519  2.73123  3.46354  2.40513  3.72494  3.29354  2.67741  2.69355  4.24690  2.90347  2.73739  3.18146  2.89801  2.37887  2.77519  2.98518  4.58477  3.61503
          0.00529  5.64032  6.36266  0.61958  0.77255  0.48576  0.95510
    110   2.36685  4.83070  4.41915  2.93736  2.91102  4.30140  4.58082  2.01211  2.94419  3.03196  2.81611  4.16069  3.46057  4.03068  4.03966  1.63705  2.91499  2.20373  5.43081  4.22235    140 s - - -
          2.68618  4.42225  2.77519  2.73123  3.46354  2.40513  3.72494  3.29354  2.67741  2.69355  4.24690  2.90347  2.73739  3.18146  2.89801  2.37887  2.77519  2.98518  4.58477  3.61503
          0.00529  5.64032  6.36266  0.61958  0.77255  0.48576  0.95510
    111   4.58922  5.80786  6.58402  5.98708  1.41066  5.94984  6.23226  2.69044  5.83433  1.32635  1.41329  6.13308  5.99708  5.67505  5.74392  5.33011  4.79032  2.09223  6.24818  5.29024    141 l - - -
          2.68618  4.42225  2.77519  2.73123  3.46354  2.40513  3.72494  3.29354  2.67741  2.69355  4.24690  2.90347  2.73739  3.18146  2.89801  2.37887  2.77519  2.98518  4.58477  3.61503
          0.00529  5.64032  6.36266  0.61958  0.77255  0.48576  0.95510
    112   1.64857  5.49341  2.35013  3.11480  4.86193  4.04048  4.33889  4.29343  3.13217  3.87430  4.66907  2.84367  4.47745  3.47746  3.60256  1.89795  2.18386  1.98907  6.09035  4.74127    142 a - - -
          2.68618  4.42225  2.77519  2.73123  3.46354  2.40513  3.72494  3.29354  2.67741  2.69355  4.24690  2.90347  2.73739  3.18146  2.89801  2.37887  2.77519  2.98518  4.58477  3.61503
          0.00529  5.64032  6.36266  0.61958  0.77255  0.48576  0.95510
    113   1.16872  4.87981  4.86114  4.31499  3.14663  1.32423  4.88782  3.45671  4.20465  2.73560  4.13070  4.45954  4.79864  4.42610  4.39270  2.95788  3.60883  2.55129  5.62512  4.43425    143 a - - -
          2.68618  4.42225  2.77519  2.73123  3.46354  2.40513  3.72494  3.29354  2.67741  2.69355  4.24690  2.90347  2.73739  3.18146  2.89801  2.37887  2.77519  2.98518  4.58477  3.61503
          0.26685  5.64032  1.46681  0.61958  0.77255  0.48576  0.95510
    114   3.12277  4.61193  4.61323  4.03331  3.74008  2.84684  4.56486  2.60404  3.91292  1.74743  3.74801  4.22681  4.60176  4.13275  4.09174  2.21670  1.36131  2.41572  5.25131  4.06023    144 t - - -
          2.68290  4.42605  2.77900  2.73249  3.46636  2.40529  3.72362  3.28741  2.68036  2.68924  4.24928  2.90534  2.73715  3.18193  2.90181  2.38052  2.77374  2.97637  4.58857  3.61883
          0.78665  0.60765        *  2.49612  0.08600  0.00000        *
//
