# Supplementary material for: T346Hunter: A Novel Web-Based Tool for the Prediction of Type III, Type IV and Type VI Secretion Systems in Bacterial Genomes
Source: PLoS One. 2015 Apr 13;10(4):e0119317. doi: 10.1371/journal.pone.0119317 (PMC4395097; doi:10.1371/journal.pone.0119317)
Supplement: S1 Data — (ZIP) [file pone.0119317.s009.zip › T346Hunter_profiles/F.TraB.F.fasta]

>gi|85373008|ref|YP_457070.1| pilus assembly protein [Erythrobacter litoralis HTCC2594] [TraB_F]
MADTDTRAAPAEQPRDESRSEARRDLNKTVAQRQKLLLAGIGGVALIAGSMFIFGGDDAEDGEGAGSTTI
ETGALVNRNLSQREFVATYGNRLDAQGRAIKDLQESQLPKASIEQELETLRGENARMLSDGQAAIDAISA
ENAALRSELETQRAYPPVAPATPLDPRALGAAPGAAPAALDPSAGPMAEPKASLLSFSGEKPGTAGKKVD
ANAPPLLLEASRDYLPPNSYAPATVIVGVDASTGVTSQSDPLPVVLRITGPARSVLRGNRLLTTDLTGCL
VNGAARGDLSAEKVYVKLVRMTCAQPGGRFAVSEVKGFIAFAGKSGVRGRVVSREGSLVSQALLAGIVGG
FGRGFSANANGIFAGQVGSDGKREALSPTDILAGGFGQGAGEAADTVSKYLIERAEQYQPVVEMPTGIEV
EIVFLDGVHVRSTDQ
>gi|215778356|ref|YP_002261496.1| conjugative transfer protein TraB [Aliivibrio salmonicida LFI1238] [TraB_F]
MLNKWLKKSTNDATGSFEQGCLINERSIKRNGIITLVILVTLSTLGGVGYTVTRPSTPPPIERPPVDFGA
IIEDDFISADNQSALSAQQDTLHTQERTIAALKNEVNRVNAKLDNTVNLQEESFARFKDKMQATFERQRA
EMVLQKKEAPAQETDLSVAFGDKSLPPRAIPSSKHNPNAPEFSYQSADAPIFDTTGIDSYEFNWALSEEE
KPKRTILNYVPTGTFVTALVTGGADVNAGVLGQGDTVPMVFQTINAGILPNGQSSRLKDCTITGSSYGEI
SSSRGIVRTNRMSCIFDDGEIIDLAVKGTVFNFGRNGIRGTTILRNGKIVQMAGLSGILTGIGETGKALS
STTSVSALGSTSSLNGSDAALNLLGNATASVGAKLSDYYIQLAELYHPIVELNPGNVVNIVFLEGFPLDA
LGIEKYEAKQQVQESRSGNNQLLDVITNNPLANQLPQGVKAAMGAQTAPLTDFGSR
>gi|187736788|ref|YP_001816526.1| conjugal transfer pilus assembly protein TraB [Escherichia coli 1520] [TraB_F]
MASINTIVKRKQYLWLGIVVVGTASAIGGALYLSDVDMSGNGETVAEQEPVPDMTGVVDTTFDDKVRQHA
TTEMQVTAAQMQKQYEEIRRELDVLNKQRGDDQRRIEKLGQDNAALAEQVKALGANPVTATGEPVPQMPA
SPPGPEGEPQPGNTPVSFPPQGSVAVPPPTAFYPGNGVTPPPQVMYQSVPVPNRIQRKVFTRNEGKQGPS
LPYIPSGSFAKAMLIEGADANASVTGNESTVPMQLRITGLVEMPNSKTYDATGCFVGLEAWGDVSSERAI
VRTRNISCLKDGKTIDMPIKGHVSFRGKNGIKGGVVMRNGKILGWAWGAGFVDGIGQGMERASQPAVGLG
ATAAYGAGDVLRMGIGGGASKAAQTLSDYYIKRAEQYHPVIPIGAGNEVTVVFQDGFQLKTVEEMALERT
QSRAEEDNPESPVPVPPSAESHLNGFNTDQMLKQLGNLNPQQFMSGSQGGGNDGK
>gi|85859521|ref|YP_461723.1| pilus assembly protein [Syntrophus aciditrophicus SB] [TraB_F]
MKDKLKTIWANVTPRQKRNLVLLAMATVVLAFSLAGYLFKTRDGGTVLGKSAQKKKEITLDAGLLEKSAY
LEGRKEIARTEEKLSLLQKELDEIKEEKAKAVHAGSKQPLPAVPKPPDPSKAISYPVPPLPPPPVSSADP
SKVGQASKPAAETTGDIELVSNPQAQKQDQKAAEVKKNEKGDSVYLPPSFMEATLLSGLDAPTVESAKGN
PVPVLLRIKDLAILPNKVKADLKGCFVIAEGQGNLADERAHLRLVNLSCLSRKGQAVIDQKIKGFVVDSD
GKIGLRGTVVSKMGSAIARSVLAGFFGGVGDALRSATMTSSISALGTTQTVDPGQIAQAGLGSGLAQGAH
ELQKFYLELAKQSMPVIEVGATRNITLVVSEGVDLEIKEKPGGKKQK
>gi|124262907|ref|YP_001023377.1| sex pilus assembly protein [Methylibium petroleiphilum PM1] [TraB_F]
MLPKSIKDFWVTAGPKKRNMVLMAGAAFAMIVVATVMDSGSSKGGPARKSPVDTSRTQLMLPKAPDNSVE
ALAADSRAQSEQLTRLQEQLKKETADKELLLKRLDEGDRGRKPDAVTTDLLNEVVALKTKIQEIETRGAP
VAQAAASSPSLGDPLPGASVPMAEPPAPAEPVNRLRVSGEAKKIDRKAAVSEDKPVAYIPAGSFLEASLL
NGMDAPVSSVAQKNPVPAVMRVKTEAVLPNHFSQDVKECFVLVSGFGVLSSERVQLRTETISCVKEDGKA
IEAKIDGYVVGEDGSVGPRGRLVSKQGQLIARSLAAGVLAGFGEALTPQAVPQLSLSPSGTTPTTRLDAQ
TFAATGVARGFSDASKAVSGFFLEMAREATPVVEINAGRKLTIVVIKGFELK
>gi|157827411|ref|YP_001496475.1| F pilus assembly protein TraB [Rickettsia bellii OSU 85-389] [TraB_F]
MDQEFNKQEELQSTVEDHKLPSTFSKRLSELIEIIKNRPLVTLACIGVIMVLVFYEFAENEVKTSRGLQE
DRQSREISGIEQAIDPRAKWTAEILNEVKNMQNHLEKLIENKYLETKTKIDDFSQKLESLEKPLKETILY
DGNDFNNDQKIEDLLDNNFEQSIAAAPTAPVKRLLGYVKRADVELKKDFKDYITTGSFARGVLLTGVVVG
TGTNNAASPEPIMIRLVDTAIFSKGYKTEQIKEAILIGSCSGDISSERAKCRLETVSLLNSNGEIIEKPV
EGWLIGEDGRPGIKGIVVDRSSDVARMAVLNGVLGGIAQFFQNQASNGIFPVSPITGQQNALKAADSLKA
GVYSGTGNALEKLADFAIKRAESMSPVIVVTSGRVIDVVFRKGFNLRENKEAAKVDRVLPPTTTDYSQKE
ANYSNYQNYAGNKVTSFTKAKTKLQERFTRDNDDYEMTDIDLQSEQQHPGNF
>gi|296100219|ref|YP_003617136.1| sex pilus assembly protein [Pseudomonas putida] [TraB_F]
MKAIQQFLEKLTPRGKLMLAIGGTVLVVGTIVGVAMNAASPERKARAAAKPQVEAILTDEDPRALGLDSI
ASQLRQLQAQQNRLERVMGQKEKDVQLKNTQEKVSGLEQELQLLQQELARVGREKKGTGESGDNSSDSST
ANQARSPIPPRESAFINKVTSSPADLTDVYSNLPPEQPEDPKSRSSEKKETPKIRVIKGKEDEGKSDKPE
ELSVTLPAGSILSGVLVTGMDAPTGKQAQRDPFPSLIRIKNEAILPNRFRADFRECFLIAGGWGDLSSER
AYLRAERLSCVRNDGSVLESSLEAYATGEDGKAGIRGRLVSKQGQILARSLMAGFMQGVASAFNVQKVPT
INVTRAGDNGDTVAPVYEQAFDSNALQSAGFSGAGTALERVADFYLEMAESIFPVIEIDAMRDVDFIVNK
GMTVKFNAATLKVNDVNN
>gi|300713324|ref|YP_003739363.1| conjugal transfer pilus assembly protein [Erwinia billingiae Eb661] [TraB_F]
MSNINTATRRRQWMVAGVTLAVAAATGGGIWWYAQHQAALKNPPPAPKAADMTGLVTTKFTDSVASSVLT
QQQNKTAGLETSVSQLKADVQRQKDDMSQKLERLDTLISKLQGQADKQPPVAPGSTSPAAGPGPVPGGPA
GPAQWNITDPNRGPAAGQGSQFYPGQGAGQGQGFYPGAGTGRTGGMTSRTFTYASLQHKKTTLPWISSGS
FSEAVMIEGADANASVTGQQNTSPVVITLLGDVSMPNGRTWNMDQCRVTGEIYGDISSERGEVRTKNISC
ILKNGKHIDMPFDGHVAYQGKQGIRGKPVMRNGKIIGYAGAAGLLSGFGEGIQSAATPSVGLGATASVGA
GDILKQGIGGGASKAADTLSQYWIKRAEQYHPVIDIGAGNAVTVVFQQGFRLETIEDVEAEKAVKDAPQA
TAQQAAAAVTNSGDNITRAPVLNPDEVLRQASQLKLGDTIN
>gi|184160061|ref|YP_001840929.1| TraB pilus assembly family protein [Acinetobacter baumannii ACICU] [TraB_F]
MSNDIDLENPNDKLKKKQIKWLAILGTILFIIVAIFLFSGSPPEETNKTQAPENAVNVEKPGDAEEQDKW
RQTAAIDQEAQKKQIDDLTQTVNSQVAQNDALKSELSIMNERISQIANRSESRVVAQPTNTNPPNLGGIA
GTSSAYPNKQGLHGQSILSDPNGTGIDPQTGERIPLPNNIAPVKTFGIIDMNKSIDEQGNTTSTSVKSQR
PEKTTFIPDGSFVRVVMINGVDAPTGGQAQSDPIPVVFQTVGKFDMPNNYKMNIKGCRFVGAAWGELSSE
RVKATIQSGNCIINGQTVPIQIKGQVVGEDGKTGIRGRVVSKQGQILAKAALASAMEAIGGLYGSTVGTA
SQSALGTVRTISGSELKQAAVGGAISGGAEKLSDFYMQRANDLFPVIEVSAGRTLEIVVQQGGTVANQFL
ITKSATPMNQQKRILMDD
>gi|56479213|ref|YP_160802.1| plasmid-like sex pilus assembly protein TraB [Aromatoleum aromaticum EbN1] [TraB_F]
MNAPRQPAHALRALAERLSPKQRQYAMLGTIVAGGVGILWLIFAFTGSSARNGEARTAAGQPGTVTNIGV
MPPGGQVNPVDQWVGTAGRKLAQYEAEREEQARLNKDRQAFEAKTLQRFAELEQRLTSAQQAAATPAPPK
PADPPTSMPPAPPPPKAVSAGAMPPGAPGNLPPPAIAPAIPTITRISLNDRSGVSTGSRATSNTETALAS
GAGALTPPTLSTFLPVSFTRGTLLGGLDAPTGGQSQANPHPVLIRLSDNSVLPNRFRGEYRECFVIAAGY
GDISSERAYLRTESLSCVRADGATLEVKIQGSVYGEDGKVGMRGRLVTKQGQMLANALLAGVVSGIGQGL
ATSSTEYSTSALGTVASATGAEAYRAGLGTGVGKALDRLAQYYIKLAENTFPVIEVDAGREIDVVITKGV
RIDVPMAANAAPASRFPASPETRYLETSDDGNY
>gi|46447059|ref|YP_008424.1| F pilus assembly protein traB [Candidatus Protochlamydia amoebophila UWE25] [TraB_F]
MFGLIKYAYDHYEPTSYDLFEPRIDLPVDEFQSKEVWMDRLETQVGFLIQKQKYYEETLLEYKERERANE
KEKIELKQYLTLLKKKMEASQVREEELKNKKDTSALEIASSSKNTFDRPVFEQAEESLLPPSSYRFPSSS
FSSDPFVSQGTIASFGQEAVKATETAALRPPLCEYTLPQEAKNELFSLEKRTPANVSVRAILLSSVDAVC
RLDAQSDPIPVKLRLLDDAHLPGGMKVKLKGCLIGASAYGDISSERVYMRLENLTQVNLSGQAIETEVTG
YVSGEDGRFGMRGILVDRSAKILKPALGSGILSGIAQTLQSACARPSKETINTYSLSSDFAQNTVAKTSD
AFSLLASYYIKRAEQVQPVLQIDAGRLVDVTFTQGFSMGDLHAKENLKQIRNKHRPSS
>gi|134288285|ref|YP_001110448.1| TraB pilus assembly family protein [Burkholderia vietnamiensis G4] [TraB_F]
MAGNVKDILKKKWLELPPKTRTAIAIGALFAGLVAVGSIFVHPGNAPRKQKIAPTVSNLLLPKPKDQTSE
QLAAANKATNDEVAKIKTELDKSNDEKAALLKKIDEMQSNSAHPDVGVNADMMKELMAMKSRLDDLEKSK
ANGKTPGLTDPLPLPSAGGKSDDDAPVAAAQPEKPHLRVTTNTKAITKVAAKQDTTPAAYLTAGSMFEGI
LLNGMDAPTSSVAQKNPVPAVMRIKTDAILPNNYNHDVKECFVLVSGYGSLSSERAQLRTETLSCVGDGG
KVLETKLDGYVVGEDGRVGARGRLVSKQGQLIAKSLAAGVLSGFSDALTPQQIPRLDLGSGSGYISTERA
TAGTIAETGVAKGFSTAAKSVAAFYLDMAKEMTPVVEIDAGRKLTIVLIKGVELK
>gi|153952054|ref|YP_001398046.1| sex pilus assembly protein [Campylobacter jejuni subsp. doylei 269.97] [TraB_F]
MKNPFIKFFSNDKSPIDAQKNQNKNKVLIFTGIFVIAGALLFLAGGGDKKESKEKVGNFNLVQDDPMAKT
RWVGEASNDLTLAKKRVDSLDTRNEELSKQVSDLKKIITDMKKENDANKRNYELNLKNIQKTQKKATENT
PATVLEDTPNNQEEDLYKNFPQPNKNTANAQKPSDYGLTHFGDVPELNEVTQTRYTPIQDSLSFTNIAKP
EEKEKVEKKSTRHVIPTGSIVKAVLLSGMDAPTMTQAKTEPLPVLMKVTDLSILPNRWGYDVNECFLMGE
GYGDLTSERAYIRVNNISCVTNKGQKIYMAMKGAATGEDGKLGLRGEVVTKQGALLARTLIAGFLQGVGE
GFANQNQIVTQNGFGGTTTTNSNMSASATLQTGAFKGLSKSAEKLADFYLKMADQVSPVIEIAAGREINI
ITTATLELKTLEEQQQDNVKKNNNKK
>gi|218534540|ref|YP_002401070.1| conjugal transfer pilus assembly protein TraB [Escherichia coli S88] [TraB_F]
MASINTIVKRKQYLWLGIVVVGTASAIGGALYLSDVDMSGNGETVAEQEPVPDMTGVVDTTFDDKVRQHA
TTEMQVTAAQMQKQYEEIRRELDVLNKQRGDDQRRIEKLGQDNAALAEQVKALGANPVTATGEPVPQMPA
SPPGPEGEPQPGNTPVSFPPQGSVAVPPPTAFYPGNGVTPPPQVTYQSVPVPNRIQRKVFTRNEGKQGPS
LPYIPSGSFAKAMLIEGADANASVTGNESTVPMQLRITGLVEMPNSKTYDATGCFVGLEAWGDVSSERAI
VRTRNISCLKDGKTIDMPIKGHVSFRGKNGIKGEVVMRNGKILGWAWGAGFVDGIGQGMERASQPAVGLG
ATAAYGAGDVLKMGIGGGASKAAQTLSDYYIKRAEQYHPVIPIGAGNEVTVVFQDGFQLKTVEEMALERT
QSRAEEDNPESPVPVPPSAESHLNGFNTDQMLKQLGNLNPQQFMSGSQGGGNDGK
>gi|134044917|ref|YP_001102168.1| type IV conjugative transfer system protein TraB [Yersinia pestis biovar Orientalis str. IP275] [TraB_F]
MIKRFWTQLDPNKKRWVSIAGGVFVLFAVVTMFSGEPKKEEKRGRQETIKHVLTDKNTREIGIDSLSADV
KMVSRENSDLKKELERVKKELEETKTTAGKSSDVGREMTRLRQDLDRLTQKNMELAKKVETGAAGGKTSS
SSEDARADVNGASGGDGQFMEKKLDYKDPASFFRDAPLPDSKGGAPATGKGDGRDATKPGIQIVSYSQKA
PEVEEKDNKDDESIYLPSGSILTGVLINGMDAPTSQGARRDPFPSTLRIQKEAILPNRFRADVRECFLIV
SGYGDLSSERAYLRGETFSCVRDDGGVIEAKLDSYAVGEDGKAGVRGRVVSKQGQIIAKSLMAGFLGGVS
EAFDVNPVPVVSTNPGSNTQYQSVFSDQMLQGAAVKGASKALDRIAQFYIDMAEGIFPVIEVDAGRQVDI
IVTKGTKLQIRSTGGTKK
>gi|242348007|ref|YP_002995568.1| type IV secretion-like conjugative transfer sex pilus assembly protein TraB [Aeromonas hydrophila] [TraB_F]
MIKQFWTGLDPNKKRWVAISGGVFVLFAVVTIFSGESKQEEKRGRQETIKHVLTDKNTREIGIDSLSADV
KMVSRENSDLKKELERVKRELGETKETAGKSSDVGREISRLRQDLESLTQKNIELAKKVDSGASGGKKAS
PSGDARSDVNGTPGGDAQFVEKKLDYKDPASFFREAPLPDSKGGAPATGKGDGRDATKPGIQIVSYSQKT
PEVDVKEGKDDESLYLPSGSIMTGVLINGMDAPTSQGARRDPFPSTLRIQKEAILPNRFRADVRECFLIV
SGYGDLSSERAYLRGETFSCVREDGGVIEARLDSYAVGEDGKAGVRGRVVSKQGQIIAKSLMAGFLGGVS
EAFDVNPVPVVNTNPGSTTQYQSVFSNQMLQGAAVKGASKALDRIAQFYIDMAEGIFPVIEVDAGRQVDI
IVTKGTNLQIRSTGGAKK
>gi|189183005|ref|YP_001936790.1| conjugative transfer protein TraB [Orientia tsutsugamushi str. Ikeda] [TraB_F]
MERFQSGAYAGASNAFDKLADFAIKRADSMSPVVLIASGRVIDVVFKKGFDLCEHKKKPHNSTYSQSTNN
EKVNLHNKFDQSQKLEEHL
>gi|113473802|ref|YP_718065.1| sex pilus assembly and synthesis protein [Sphingomonas sp. KA1] [TraB_F]
MDLRTLFQKKPKSLDAGEGADGSPLGDAMATNEAVKRKQMLLLGGAGAAALVAGSFYIFDDKPGKSGKAL
EEEVEGVSVDEMVNKNMAEKEWRAQSEAQISAMDTNMRALAARAERADQLEAQLAQQSGAGMPPETERVL
SAYQSENEQLRAALAAARQSPVGSSAGINSGPNALYGRTSPPSYQVAGAPRLAGMPNTPAGQAAASAAGL
PIARGGEVSLVSFGEGATSGTGTPVPRGNTVYTDSANYLPPNSIAVAKVIVGVDANAGVQSQTDPLPVVL
RITGPARSVYDKGRLLTTNIAGCLVNGAARADLSSEKVYVKLQRMTCPQPGGRYAVSDVKGFIAFGGKTG
VRGRVVSREGALVGQAFLAGLAGGFGRGFSANTSSVLQGANVNVNGQRQKLGTGEILEGGLGEGVATSVD
MVSKYLIERAEQYQPVIEMPTGIDVEIVFLEGVFING
>gi|324120169|ref|YP_004249909.1| TraB [Klebsiella pneumoniae] [TraB_F]
MANFNTLIKRKQYIWLGLILAGGAAAVGGGLYLSDLNMSSDEEAPAQGEPAPDMTGVVDSSFNSKVEQHA
TTEMQATAADLNKRFDSLQGEVDLLSKARTADQIRIDKLSSDNEAMQTQLKALGVKPAVSGGEPAPTPPS
PPPGPEGEPQPASYPPQTGAAVPPPTAFYPGNGMTPPPQVSYQSVPVPNQIQRKTFSYDKGKKTKSLPYI
PSGSFAKSMLIEGADANASVTGNESTVPMQLRITGRVEMPNSKTYDLTGCFVGLEAWGDVSSERAIVRTR
NISCIKGDKTIDQPINGHVSFMGKNGVKGEVVMRNGKILGWAWGAGFVDGIGQGMERASQPAVGLGATAS
VGAGDVLKMGVGGGASKAAQTLSEYYIKRAEQYHPVIPIGAGNEVTVVFQDGFQLKTIEELEAEKNGQQQ
AQNQEAEPAPQADAHHQSGGGMNGFNTDEMLKKLGKLDPREFSPGAAPQGENNG
>gi|237810175|ref|YP_002894614.1| TraB [Salmonella enterica] [TraB_F]
MIKRFWTQLDPNKKRWVSIAGGVFVLFAVVTMFSGEPKKEEKRGRQETIKHVLTDKNTREIGIDSLSADV
KMVSRENSDLKKELERVKKELEETKTTAGKSSDVGREMTRLRQDLDRLTQKNMELAKKVETGAAGGKTSS
SSEDARADVNGASGGDGQFMEKKLDYKDPASFFRDAPLPDSKGGAPATGKGDGRDATKPGIQIVSYSQKA
PEVEEKDNKDDESIYLPSGSILTGVLINGMDAPTSQGARRDPFPSTLRIQKEAILPNRFRADVRECFLIV
SGYGDLSSERAYLRGETFSCVRDDGGVIEAKLDSYAVGEDGKAGVRGRVVSKQGQIIAKSLMAGFLGGVS
EAFDVNPVPVVSTNPGSNTQYQSVFSDQMLQGAAVKGASKALDRIAQFYIDMAEGIFPVIEVDAGRQVDI
IVTKGTKLQIRSTGGTKK
>gi|291286493|ref|YP_003503309.1| TraB pilus assembly family protein [Denitrovibrio acetiphilus DSM 12809] [TraB_F]
MNFREKYVALAPETKKKLNIAIVLFIGAVILTLMYYASGASKKRPAAVQRTTVNAKNFSAKEDRNTSLLL
GIDKKFGDVLKRVEELENRKADLSFNNQPYQAQEPDKVIAAGETDFQKSVNSGGMRYPQEENNLEFDKPK
DKKSRPTETIISGIDYISISVPQETEQKKSNPAKVNYVPSNSIFKAVLLTGVYAKTSTQGKSNPTPVIFR
LTDLSFFPNEVRRNLAGCYVGGEAHAELSDERVHTRLTSFSCITSDRRQVVDIPVTGRVQGGDGSVGIAG
KVISKQEAALLLAGVSGFIEGGAEGFSAANSTQNVNVFGTSEQTYTDDQIARNAIGKGVGKSAGVLTDFF
EDLLQEIKPVIHAQGGQEVELIISKGFSLEMEEWEWTGIKY
>gi|225685355|ref|YP_002729770.1| TraB pilus assembly family protein [Persephonella marina EX-H1] [TraB_F]
MEEKKNSQNVEEKEEIKEEVETIEDRLNKKRMVILGAITAGISLFVIFSFFSNVIFGLADNTSVPQYQPK
KEGEKTIAPKVEEDWKAITEMKINQLQERLQRMEDTNKQILQLLQEQKQEREMLREEIEREIEERVKTTP
SASVPPPPPQTPVQYGQPQGQQGQQGQQQKAPALKEFKPDKEEETDKKEVSKTEKKEKKAVKIKLPLGFL
KGLTLTGLDAPTFQYGQNNPHPVLIVSLSKQIIANNKKLNLKECFFLGSGFGEISSERAYIRLVKLSCID
KKGNVLEQKVAGWVLDDDGKVGLRGRVVSKQGAVLAKTFMAGLLEGLSRTIAATSTTIQISPVGTTQTLN
PQDATKVALASGFQSAASRLAQFYMKIAEQMYPVVEVSPGRKITILISGGSLEKTKDNKLISNPLK
>gi|330827341|ref|YP_004390579.1| conjugation TrbI family protein [Alicycliphilus denitrificans K601] [TraB_F]
MSEPNAQTKKRQMMLIGGAVTGILGLAGAGMFLFDSGPAQHREKPKTVSITAPGTVDDKDAWRAQQAAKE
KSNEALIGEVKTQLKAQEEQNKKLAQALEELKANKAAAGSAGSATAAKPDASVLDKPLPIGNGTGPGQRV
LQSPNGKGGATTLNQPLNQVDVPARREVEIITFNNAEGKGAAGAAVGGAGGITEVLGFPTDEKAKKYGTT
SGGADGKKQTIEFLPAGSFVRVAMLNGVDAPTGGQAQSNPLPVAFHVLDVANLANKHKLDIKDCRIVAAT
WGDLSSERMMGRTETLACVINGEAVEMAIKGQVIGEDGKAGVRGRLVTKQGQLLANALFAGALSGIGKAF
QSSATITSTGGGGITQTIDPDKIGQAAIGGGVGSAGQQLAQYYLKAADKLYPVIETDGGRTVEILITKGA
VYSGKALAKDDYRGLLKRTGTNSRRYEDD
>gi|77404837|ref|YP_345409.1| putative conjugative transfer factor, TraB [Rhodobacter sphaeroides 2.4.1] [TraB_F]
MSSDARKKQQWIVLGLIGGGLLLIIIVLGQVMNRKQAAFRSSGAPDRVDETIIADRTSNASPELSWARQS
REQIDQLNKTVTELTNTVKGMAEKQASDLEELRTQYDEVIVQQQAEINSLKTGAPVPAVGGETGEAQAPG
YGQEFVSGGTRTPAAGRAGQGGAAGPGAPGAAPMVQRFGAGASVDFTLQPKPEKPTTPEEESSRNVRDLH
SYIPAGSYAPAVVISGVDASTGVVSRDNPVPVLVRITGPAVTAAAGAGAGRRINLTGCTVLGSAMGDLSS
ERVYVRLTTLTCMGRGNKVIETQVAGLVAGSGKAGVRGHVVSREGNLATNAAIAGALGGFAKALTSAASI
ASSNDGAETVGSVLGGAGAGVVGGGAASAADRLAEYYIKRAEQYQPVVSLYAGTNVEVVFMEGVSLK
>gi|283826886|ref|YP_003377757.1| type IV conjugal transfer pilus assembly protein [Shigella sonnei] [TraB_F]
MASINTIVKRKQYLWLGIVVVGTASAIGGALYLSDVDMSGNGETVAEQEPVPDMTGVVDTTFDDKVRQHA
TTEMQVTAAQMQKQYEEIRRELDVLNKQRGDDQRRIEKLGQDNAALAEQVKALGANPVTATGEPVPQMPA
PPPGPEGEPQPGNTPVSFPPQGSVAVPPPTAFYPGNGVTPPPQVTYQSVPVPNRIQRKVFTRNEGKQGPS
LPYIPSGSFAKAMLIEGADANASVTGNESTVPMQLRITGLVEMPNSKTYDATGCFVGLEAWGDVSSERAI
VRTRNISCLKDGKTIDMPIKGHVSFRGKNGIKGEVVMRNGKILGWAWGAGFVDGIGQGMERASQPAVGLG
ATAAYGAGDVLKMGIGGGASKAAQTLSDYYIKRAEQYHPVIPIGAGNEVTVVFQDGFQLKTVEEMALEQS
QSTAEEGNPESPVPNPPSAESHLNGFNTDQMLKQLGNLNPQQFMSGDKNPLGGDAGKEGGNGG
>gi|304319720|ref|YP_003853363.1| conjugative transfer factor, TraB [Parvularcula bermudensis HTCC2503] [TraB_F]
MSEENKKRLTRQRLLMYGAGAAAVAAASVWIFSGDGADNQTRAEDLRRRKAMTDVINPPGMADDFLSETG
TRLAAVEGAISRLEADNTSLKEALRSRDLELAATRADLQKTRDDAAAMVEDMAGRVASVSTRTEPALGLP
TSEPSAIGDPFGRRGVLPSGAAPQPLSVEPVIPRTVQVLQFAAATEALDTRVLEPAVFRLDEGDYVPPNA
YAPAHVLVGVDMSTGVRLSADPKPVLLRITGPARSVLQNGRQLDVDLTGCLVNGAAHAELSSERVYVKLQ
KITCDRGDGEVAESPVEGYIAQLGKVGVRGRVVSREGDIVSKALVAGVVGGFGRGIARNTDQIFAAGTAG
GSTIIGQDNLSAGEIAAGGFGEGLATAADTVSDYLIDRAEQYQPVIEMPTGIDVEIVFLSGFYARGTQ
>gi|146275615|ref|YP_001165776.1| TraB pilus assembly family protein [Novosphingobium aromaticivorans DSM 12444] [TraB_F]
MDWKNPFRKGPKALDGPATHPGSGDASPLGDAIVANEAVRKKQMLLLGAGGLAALVIGSSWIFAGDHKSS
DASVKRQVADVSVDEMVNKNMAEKEWRAQSEAQMMSMDTNMRALAARAQRADQLEAQLAQGQAAQSTSGG
GISPDTERVLSAYQNENEQLKAALAAARQSPVMGAGATPVGPNALYGRTSPPSYQTAPSTPAGQAAMAAA
GLPAGRGSEVSLVSFNEGASGTGSPVPKGNTVFTDSANYLPPNSIAVAKVIVGVDAAAGVQSQTDPLPVV
LRITGPARSVYDNGRLLTTNIAGCLVNGAARGDLSSEKVYVKLQRMTCPQPNGRYAVSDVKGFIAFGGKT
GVRGRVVSREGSLIGQAFLAGLAGGFGRGFAANTNSTLTGTNVNVNGQRQKLGTGDILEGGLGEGIATSG
DMVSKYLIERAEQYQPVIEMPTGIDVEIVFLEGVFING
>gi|229608784|ref|YP_002879432.1| IncF plasmid conjugative transfer pilus assembly protein TraB [Vibrio cholerae MJ-1236] [TraB_F]
MMKAQWEQMSPNMKRGLSVAGIAGGLILMVMVFSPNPDDGASSRNRQETIRHILTDTNTRDVGVDSLAAN
VKLLSERNEQLRREVERLRRDVDSGRLSPGSPSIPSEVNAELARLRAELDDVRAGGDSAVEGTNSRFEVP
LSAMELPKEEKPLPSNPDDYFANAPLPDPLYQQTANGQGARARDVPLPPITIRMIEPEVVAEPEVVVQEA
PPLYLPAGSIISGTLITGLDAPTHESARREPFPALLRIQKEAILPNRFRADIKECFLIAAGYGDLSSERA
YLRGETISCVREDGGVIETRLDSYAVGEDGKAGIRGRLVSKQGQLVAKSMMAGFLQGLAGAFDVNPVPTI
QTGNAGDTQLYQQVMSQEALQGAAIKGTGKALDRVAKFYLDMAENMFPVIEVDAARKIEVIVTRGASLSL
ATSQGGGARR
>gi|294023762|ref|YP_003547081.1| conjugal transfer protein TraB [Sphingobium japonicum UT26S] [TraB_F]
MSGEREEIAPEDGAPIEHSPYQQRLAEQASLDLDVPPPGSSWDAVRARWDGLSSRQKLRAKQLGVAAAIG
VLGYGLYSASSSDTPAATAPAASKLDMGAGLRGDSLEVKLRGDLKKVLDGQNLLGDRITAIEEGKTPIGP
HAAPGSDADGGPLPPALPGSPPDLPAPPSPSEIGSADGSLPAPPVPPSAPPAPPAPPVEKVVGAIGQATT
PVVPKDAAGGSADSKKKNRTIYLPPGFMKARLLTGIDALASRDATSNPEPIIARVQAPAVLPNDVKANLS
GCFVIGNATGSLAKERVEIQLVSLSCVDFDEHSVVDQPVKGFFVDADGKKGLSGKVVTRAGAALARTFIA
GTISGIAQTVENTFGDTSTSALGTVRTLDAGDAAKSGIAGGLSKSSDKLTDFYLDLARQAGPIVEVGAAK
DVVVVIQEGVTLEIKPTAGSKF
>gi|194098644|ref|YP_002001706.1| protein TraB [Neisseria gonorrhoeae NCCP11945] [TraB_F]
MRVKVNKFKLSAARKRQLAIAGMVAGSMAAIVGSAIYVIEGNKKKSAEVTQVQNKRQILRTDFTSPQAGI
TDNSLWMNTESSKIEYANRKISELETMVQELKEKENSSNPDTSKGLGPDGLGKPPAISGIGDNGRLPPAP
PAGTLPNGAPPADRPIERKIVSGSMSEAELQPGTTGSVNTGNPNENVRVSPQLKEAEWVKSKTPRMNIEV
VEDGGKVVVSQGKFRARDSYIPSGTFFRSVLLGGVDAPTGGEAQNASPHPVLMRVTDFAQLPNRFKYNFR
ECFVTGQAYGDISSERAYIRLQNLSCVGTDGRAIDMPVKGYVAGEDGKTGVRGNLVTKQGQLLANALMSG
VISGMGKGVSEAFKVTNNTAFGSTTSIRGSDQYRAGIASGIGGAADRLAEYYIKLADKVFPVVEVNAGRQ
VDVVLTQGIEIDTGETK
>gi|317053792|ref|YP_004118926.1| TraB pilus assembly family protein [Pantoea sp. At-9b] [TraB_F]
MSSINTLTRRRQWMIAGAAAAVMLATGGGIWAYSRHQAELNHPAQKSAPDMTGSLVNTSFTSGVATSALQ
QQQNKTAGLEKDLASLTGTLKAQNEDLQKKLGTMADAITQLQKQQMQEGSKPPAGPGQGSTPPSGPAANA
PVSTGPAGPAQWRVGDPSGGPSAGQGSRFYPGTGTVRAGGLQRDTFTYASLAAKKTNLPWIPSGSFSEAV
MIEGADANASVTGQQNTSPVVITLIGDVSMPNGKTYSLDQCRVTGEIYGDISSERGEVRTKNISCILKNG
KHIDMPFDGHVAYQGKQGIRGKPVMRNGAIIANAGAAGLLSGFGEGIKSAATPTVGLGASASVGAGDILK
QGFGGGASKAADTLSQYWIKRAEQYHPVIDIGAGNAVTVVFQQGFRLATIEDADAEKEKKAAPQAGTQQT
AAVTPANSGGGNAPVLNPDEVLRQASQLRLGDTIN
>gi|345301653|ref|YP_004821601.1| type IV conjugative transfer system protein TraB [Enterobacter asburiae LF7a] [TraB_F]
MNLNENLKTRRKQLTILAAVIAGGAAATGGVIWYGQHQQEQKQPALAAAPNMTGVVTAAFNQQVSDAALA
QQQAKTSALEQNFATLSQQFAQNKLATDQKLADKDAEIQRLNDQLSKAPGSNPTAGQQTPPAGQNGTPLP
GPVAAGQARPPEYSVTPTGTPAATGAVNMGQGAGFYPGGSGQRMTGGLSTTKFNYDSLKKKPTKLPWIPS
GSFSDAIMIEGADANASVTGQQNTQPVTIRLLGSIQMPNNKEYSADGCFVVGEIWGDISSERGVVRTKSI
SCVLKNGKHVDMEFDGHVSYQGKGGVRGKPVMRNGMIVGYAGAAGLLSGFGEGIKSAATPSVGLGATADV
GAGDVFKQGLGGGASKAADTLSQYWIKRAEQYHPVIDIGAGNLVTVVFQKGFRLETLEDAEDEKAKEELQ
KAGNAAQNAVAPQPASQTTTSSTTSVGNINPDDVLRQASQLRLGDTIN
>gi|308051523|ref|YP_003915097.1| putative conjugative transfer protein TraB [Legionella longbeachae NSW150] [TraB_F]
MMKLFKKLMNKNKKANPNQSAKIEQLRNGLAFLLLGGLCYGFYLYSSKPQSTLPTNKKPVFDGVLDSAFS
RLSDEAVLEKQQRQIDALKALVEKNKKSTSNKADDLVSENQALLSAMQKQLEKLALENKEINGKLQVALL
KNSQTSLAAVAARPPTREEIEARHKQRILDEKAYYGKAGLETVHFNYRRQQKEERTPDNYVWAGTHAEGI
LLSGAKGDAGINGAKNMGTALIRLDSNGIMPNNRHSRLNGCLAIVSTYGDLSDDAVVMHLETLSCAKPNL
SFEQKVYGSVYDLDAMQDLRGTSILKTKPLLEYSAAAGILAGFGDGLKNLNTAQTINPGAGTITTYGQAS
TLMQSAAGGAVSNPANKISDYIMKIADIYHPLVVARAGRRVSIMFTKGFWIDRAHQSFESGKSIDNQSAQ
NEAAITTTISRAGGEAGESSSGEPSVPQSTFQSDTQTAQQFLNQNGMSNQPLFSTVNPTGDVHG
>gi|344201122|ref|YP_004785448.1| conjugal transfer protein [Acidithiobacillus ferrivorans SS3] [TraB_F]
MVGIKDRAKLWWKTQSPETKQKLKFGGLAAGVVGAVIIGSQLAGPHNHSAENAALKKAMTTNSQVYVEHP
NSQTPAEMEARIDHLEDQMKKLVKITAAESGMTKDQEKDLSGHISKTLLAKLKAEHQASPNGAPSPQLQQ
LEGSISALQNQIALMRSQPAQQQQYTPLQTWVPASSPVVLGQLPQAPNEIPSSNVPTAQGGIPAAPTTPA
HLDTVNLKHPHKLSTVMNAVTVKSKKGIYLPAGTILTGVLVNGLQAGTGPQAKTNPQIVDIRVKKRAILP
NGLRANLENCMAIASGYGSIGNQRVYMRTNMLSCVARGGKVISAPIHAYIVGSDGLVGVSGKVVSHQGPA
MMKSFIAGIFSGLGNAVQPMGVQGLNLNPASGSTQGFQMPSPSYIGAEAAGGGVSTAAGQISKFYLNEAE
SMLPTIQVNPAVAVSMILETGVRVHTDGESKAQIQEAQLQSAQSLNNSPMALGGMQSRYGETSPYAGSGQ
SPAVASAFPGQGQYNNSPEAQTRQEYARP
>gi|118601951|ref|YP_908651.1| hypothetical protein P91278ORF_053 [Photobacterium damselae subsp. piscicida] [TraB_F]
MIKRFWTQLDPNKKRWVSIAGGVFVLFAVVTMFSGEPKKEEKRGRQETIKHVLTDKNTREIGIDSLSADV
KMVSRENSDLKKELERVKKELEETKTTAGKSSDVGREMTRLRQDLDRLTQKNMELAKKVETGAAGGKTSS
SSEDARADVNGASGGDGQFMEKKLDYKDPASFFRDAPLPDSKGGAPATGKGDGRDATKPGIQIVSYSQKA
PEVEEKDNKDDESIYLPSGSILTGVLINGMDAPTSQGARRDPFPSTLRIQKEAILPNRFRADVRECFLIV
SGYGDLSSERAYLRGETFSCVRDDGGVIEAKLDSYAVGEDGKAGVRGRVVSKQGQIIAKSLMAGFLGGVS
EAFDVNPVPVVSTNPGSNTQYQSVFSDQMLQGAAVKGASKALDRIAQFYIDMAEGIFPVIEVDAGRQVDI
IVTKGTKLQIRSTGGTKK
>gi|9507791|ref|NP_061457.1| traB [Escherichia coli K-12] [TraB_F]
MASINTIVKRKQYLWLGIVVVGTASAIGGALYLSDVDMSGNGETVAEQEPVPDMTGVVDTTFDDKVRQHA
TTEMQVTAAQMQKQYEEIRRELDVLNKQRGDDQRRIEKLGQDNAALAEQVKALGANPVTATGEPVPQMPA
SPPGPEGEPQPGNTPVSFPPQGSVAVPPPTAFYPGNGVTPPPQVTYQSVPVPNRIQRKVFTRNEGKQGPS
LPYIPSGSFAKAMLIEGADANASVTGNESTVPMQLRITGLVEMPNSKTYDATGCFVGLEAWGDVSSERAI
VRTRNISCLKDGKTIDMPIKGHVSFRGKNGIKGEVVMRNGKILGWAWGAGFVDGIGQGMERASQPAVGLG
ATAAYGAGDVLKMGIGGGASKAAQTLSDYYIKRAEQYHPVIPIGAGNEVTVVFQDGFQLKTVEEMALERT
QSRAEEDNPESPVPVPPSAESHLNGFNTDQMLKQLGNLNPQQFMSGSQGGGNDGK
>gi|197286313|ref|YP_002152185.1| plasmid pilus assembly protein [Proteus mirabilis HI4320] [TraB_F]
MKAQWEQMSPNMKRGLSVAGIAGGLILMVMVFSPNPDDGSSSRNRQETIRHILTDTNTRDVGVDSLAANV
KLLSERNEQLRREVERLRRDVDSGRLSPGSPSIPSEVNAELARLRAELDDVRAGGDAAVEGTNSRFEVPL
SAMELPKEERPLPSNPDDYFANAPLPDPLYQQPANGQGTRARDVPLPPITIRMIEPEVVAEPEVVVQEAP
PLYLPAGSIISGTLITGLDAPTHESARREPFPALLRIQKEAILPNRFRADIKECFLIAAGYGDLSSERAY
LRGETISCVREDGGVIETRLDSYAVGEDGKAGIRGRLVSKQGQLVAKSMMAGFLQGLAGAFDVNPVPTIQ
TGNAGDTQLYQQVMSQEALQGAAIKGTGKALDRVAKFYLDMAENMFPVIEVDAARKIEVIVTRGASLSLA
TSQGVGARR
>gi|38347837|ref|NP_941086.1| putative transfer protein [Serratia marcescens] [TraB_F]
MDIKKAWENKTVRLSVIGALLVVIVYIISQSIFSTPVKKEKKTQKKDMQTNLLLDDSQMNKLSNEESQKV
YKEMVKQNRLDQNAAKEDREKAEKAQQETKAQVASLTSQLQQLSQQINDMQTNRNGNRNLDAGSSRKTIN
EQAPAAPYQLNANAPINGVNPNYASITPTRNSPMRTITQSSIKTNGTDGVIQVMPVSENRIKEGREVIAG
DKAPTRTVRGDGTAPVDSKARHAARKDEMFLPATSIITGVLITGLEAPTSLSSKSEPMPVTMRIKKDVIM
PNNFTMDLRDCNLLGSAVGDLASQRAYIRATSISCVNSKGKAFDVKLEAYAVSENDGKNGIRGTLISRNG
NAIAGAAFAGGLSSLAGSLSPSKVSSLNIDPNSQAQYQSPNFGALGALAGAGAAQGGLNRLVDYYTAIAE
QQWPIVEISPGRAITFVVQTGTTIPTNLTSR
>gi|9507620|ref|NP_052951.1| traB [Shigella flexneri 2b] [TraB_F]
MASINTIVKRKQYLWLGIVVVGTASAIGGALYLSDVDMSGNGETVAEQEPVPDMTGVVDTTFDDKVRQHA
TTEMQVTAAQMQKQYEEIRRELDVLNKQRGDDQRRIEKLGQDNAALAEQVKALGANPVTATGEPVPQMPA
PPPGPEGEPQPGNTPVSFPPQGSVAVPPPTAFYPGNGVTPPPQVTYQSVPVPNRIQRKVFTRNEGKQGPS
LPYIPSGSFAKAMLIEGADANASVTGNESTVPMQLRITGLVEMPNSKTYDATGCFVGLEAWGDVSSERAI
VRTRNISCLKDGKTIDMPIKGHVSFRGKNGIKGEVVMRNGKILGWAWGAGFVDGIGQGMERASQPAVGLG
ATAAYGAGDVLKMGIGGGASKAAQTLSDYYIKRAEQYHPVIPIGAGNEVTVVFQDGFQLKTVEEMALEQS
QSTAEEGNPESPVPNPPSAESHLNGFNTDQMLKQLGNLNPQQFMSGDKNPLGGDAGKEGGNGG
>gi|71907936|ref|YP_285523.1| TraB pilus assembly [Dechloromonas aromatica RCB] [TraB_F]
MTTPRQWMQTLRGLPQQLLQHLSPRQRQYAMLGALLVGGVGLLWTIFAFTASSPPAISTQPATGPASSVT
NIGVMSPGAQVNPVDQWVGTAGRKLAQYENEREEQGRLNKDRQTFEAKTMQRFAELEQRLTSTQQAVATP
MPPTPVPTMPPAASLPPAPPPSKGLSTGAMPSGTPGDLLPPSPLIAQTPAITRITVAERSLLASPGEKAE
RAAGAGSQNPRTVSTFLPVSFTRGTLLGGLDAPTGGQSQSNPHPVLIRLSDNSFLPNRFRAEYRECFVVA
AGYGDISSERAYLRTESLSCVRTDGATLEVKIQGSIYGEDGKVGMRGRLVTKQGQMLANALLAGVVSGIG
QGLATSSTEYSTSALGTVASATGSEAYRAGLGSGVGKALDRLAQYYIKLAENTFPVIEVDAGREVDVVIT
KGVRIDVPMTSGEPPSARFANSPETRYLETSDDGNY
>gi|315500746|ref|YP_004089547.1| conjugation TrbI family protein [Asticcacaulis excentricus CB 48] [TraB_F]
MDGISTPPAEEATDERVVSPNAEAKKNSTLLWASIIGVAAVLGGFAVYSAVFPPDPKPKQKLTKEEAVRI
KGTASVASGVPISPTAENAQLKSERSDMDARLRQLEAENAALSAERDTLNSRNLQDREEAYQMLQAERDR
RGGSDPHPTRGYPTEAADGAGFSPTPNPAPSLQPDANGKERPRRSFRTVSMNASSAGNGELAAQPVAQKA
SAVTDRIETFDPSEYVPPNSYATARVLVGVDMQTGVSGNSDPKPVLLRIRTPAFGVGMDGKFQSSDLRGC
TINGAAYAELSSEKVYVKLQRITCEGKNGKFLTSPVEGYVTYKGKTGVRGKVVRREGDYASKAFIAGTFQ
GLGQAMEKNVQGTISGKFGESDAGSIINARPLSSGEIGQASVGSGVSNAGGMLADYYIKRAEQYQPVIEM
PTGIDVEIVFLAGFRFKETTRK
>gi|118578698|ref|YP_899948.1| TraB pilus assembly family protein [Pelobacter propionicus DSM 2379] [TraB_F]
MMKDKLLAYWNGLGGGKRKNLVWCLTGSILVFVFAVGYFAMSGGKDPAISISPKQVPLNIEPKLLEKSQF
LESQKEIAKRDDKVAELQKKLDEITREKRGEVPSAPAAPDSLPSVTGQPQGQTQKAGSGRAALSKQSLPP
PPPVPQGSTILLPPPPAASQGIQAGQMPDPAETELGNISIVSSPVSSKSAKHDAEDKKKDAGTVSVYLPP
SFMEATLLSGLDAPTTSEAKGNPVPVLLRVKTPAVLPNSVKANLKGCFVIADGKGNLATERAELLLVSLS
CLDRKGQAVVDQKVKGFVVDADGKIGLRGRVVAKMGSMIARSMLAGFFGGAGDAIKASATTMSVSPLGTT
QTVDPKDIAMAGAGTGLSSGFKEIQKFYMELAKQTMPVIEVGATKPVTLVISEGINLQIKRIAKGGSE
>gi|152998541|ref|YP_001355462.1| TraB pilus assembly family protein [Shewanella baltica OS185] [TraB_F]
MKQLLDYFKKDPEADFEQGSALNEANKKRNWVIAGVGATVLGALYLAGDAYMSAPKRAPETAAGNPIDFG
AVIDKDFTEKDNQSALTAQQIALDKQQKAIDKMLKSMEAIERSNEANRLDLKRNLETFQLTVSEKIDDKI
NAATANAMQHSNVTDEFSTEGIDASAYLVRQSTRYLGEQTLPPRPSVGDGQSGYAAPYQGGAIPPPATQN
GIDSFALNWESPEENLPKKRTPENYVPAGSFVTAVVTGGADANAGVNGQGDTVPMVFQTINQGVLPNGKP
SKLNNCTILGAAYGEISSSRGIVRTTRLSCIFEDEIIDIPVEATVFNYGRNGIRGTAIMKNGKIVQMAGI
SGILTGIGETGKALSQTTSNSALGSTSSVNGSDALLNLAGSASSSVGSKLADYYIKLAEQYHPIIELNPG
NTVNIVFLKGFPLDPVGIQEYEEALAQQAQNPVSATAQILNTISNPLLEQMPGNIKPQAQGTNTPTPQQQ
YNQQGQRPPVNSAFGRAN
>gi|121582485|ref|YP_974017.1| TraB pilus assembly family protein [Acidovorax sp. JS42] [TraB_F]
MSEPNAQTKKRQMMLIGGAVTGILGLAGAGMFLFDSGPAQHREKPKTVSITAPGTVDDKDAWRAQQAAKE
KSNEALIGEVKTQLKAQEEQNKKLAQALEELKANKAAAGSAGSATAAKPDASVLDKPLPIGNGTGPGQRV
LQSPNGKGGATTLNQPLNQVDVPARREVEIITFNNAEGKGAAGAAVGGAGGITEVLGFPTDEKAKKYGTT
SGGADGKKQTIEFLPAGSFVRVAMLNGVDAPTGGQAQSNPLPVAFHVLDVANLANKHKLDIKDCRIVAAT
WGDLSSERMMGRTETLACVINGEAVEMAIKGQVIGEDGKAGVRGRLVTKQGQLLANALFAGALSGIGKAF
QSSATITSTGGGGITQTIDPDKIGQAAIGGGVGSAGQQLAQYYLKAADKLYPVIETDGGRTVEILITKGA
VYSGKALAKDDYRGLLKRTGTNSRRYEDD
