# Supplementary material for: T346Hunter: A Novel Web-Based Tool for the Prediction of Type III, Type IV and Type VI Secretion Systems in Bacterial Genomes
Source: PLoS One. 2015 Apr 13;10(4):e0119317. doi: 10.1371/journal.pone.0119317 (PMC4395097; doi:10.1371/journal.pone.0119317)
Supplement: S1 Data — (ZIP) [file pone.0119317.s009.zip › T346Hunter_profiles/F.TraB.F.hmm]

HMMER3/f [3.1b1 | May 2013]
NAME  TraB
LENG  448
ALPH  amino
RF    no
MM    no
CONS  yes
CS    no
MAP   yes
DATE  Tue Mar  4 15:39:27 2014
NSEQ  44
EFFN  5.089111
CKSUM 216002559
STATS LOCAL MSV      -11.7892  0.69859
STATS LOCAL VITERBI  -12.5199  0.69859
STATS LOCAL FORWARD   -5.5662  0.69859
HMM          A        C        D        E        F        G        H        I        K        L        M        N        P        Q        R        S        T        V        W        Y   
            m->m     m->i     m->d     i->m     i->i     d->m     d->d
  COMPO   2.34808  4.63398  2.97606  2.62560  3.66024  2.57554  3.99686  3.00672  2.58266  2.65300  3.78935  3.02706  3.18213  2.91090  2.94080  2.54306  2.77733  2.69953  5.14805  3.81803
          2.68518  4.42520  2.77450  2.73009  3.46522  2.40582  3.72578  3.29457  2.67745  2.69363  4.23222  2.90481  2.73525  3.18030  2.89840  2.37986  2.77662  2.98639  4.58410  3.61636
          1.71696  0.83903  0.94609  2.44268  0.09094  0.00000        *
      1   2.60117  4.64710  3.54727  2.31853  3.27534  3.27052  3.99645  2.73634  2.65884  2.37324  2.39575  3.03917  4.14034  3.27029  3.34358  2.47426  2.74520  2.72362  5.21407  3.95929     41 e - - -
          2.68618  4.42225  2.77519  2.73123  3.46354  2.40513  3.72494  3.29354  2.67741  2.69355  4.24690  2.90347  2.73739  3.18146  2.89801  2.37887  2.77519  2.98518  4.58477  3.61503
          0.05036  4.83758  3.18964  0.61958  0.77255  1.12947  0.39039
      2   2.60580  5.16272  3.15955  2.41758  4.44097  3.63564  3.83072  3.36022  1.77165  3.43871  3.09244  2.83148  3.54141  2.95470  2.68493  2.17547  3.06252  3.51695  3.36587  4.27154     42 k - - -
          2.68618  4.42225  2.77519  2.73123  3.46354  2.40513  3.72494  3.29354  2.67741  2.69355  4.24690  2.90347  2.73739  3.18146  2.89801  2.37887  2.77519  2.98518  4.58477  3.61503
          0.03952  4.88058  3.46861  0.61958  0.77255  1.21635  0.35142
      3   2.83396  5.17564  1.84121  2.59997  3.52859  3.28607  3.83184  3.34766  2.18714  2.87293  3.52150  2.85202  3.11721  2.95406  2.81915  2.83211  2.78954  3.53149  5.64855  4.27982     43 d - - -
          2.68618  4.42225  2.77519  2.73123  3.46354  2.40513  3.72494  3.29354  2.67741  2.69355  4.24690  2.90347  2.73739  3.18146  2.89801  2.37887  2.77519  2.98518  4.58477  3.61503
          0.01122  4.89149  5.61383  0.61958  0.77255  1.08375  0.41298
      4   2.16359  5.09605  2.69626  2.68930  2.97020  3.15935  3.89141  3.37772  2.25709  2.63473  3.11286  2.89913  3.41822  3.03485  2.76137  2.52848  3.09599  3.43266  5.59256  4.25024     44 a - - -
          2.68618  4.42225  2.77519  2.73123  3.46354  2.40513  3.72494  3.29354  2.67741  2.69355  4.24690  2.90347  2.73739  3.18146  2.89801  2.37887  2.77519  2.98518  4.58477  3.61503
          0.01044  4.96309  5.68544  0.61958  0.77255  1.19462  0.36071
      5   2.54944  4.48846  3.99701  2.33296  2.83652  3.02679  4.19802  2.14412  2.78096  2.09600  3.14571  3.75898  3.66617  3.62495  3.64270  3.18566  2.80061  2.33112  5.08577  3.87322     45 l - - -
          2.68618  4.42225  2.77519  2.73123  3.46354  2.40513  3.72494  3.29354  2.67741  2.69355  4.24690  2.90347  2.73739  3.18146  2.89801  2.37887  2.77519  2.98518  4.58477  3.61503
          0.01026  4.98011  5.70246  0.61958  0.77255  0.97307  0.47469
      6   2.49347  5.38384  2.52265  2.42836  4.71940  3.22998  3.86156  3.46073  1.71150  3.33456  3.22213  3.14490  4.06691  2.60718  2.28817  2.65888  3.12753  3.76937  5.82216  4.41725     46 k - - -
          2.68618  4.42225  2.77519  2.73123  3.46354  2.40513  3.72494  3.29354  2.67741  2.69355  4.24690  2.90347  2.73739  3.18146  2.89801  2.37887  2.77519  2.98518  4.58477  3.61503
          0.00959  5.04766  5.77000  0.61958  0.77255  0.44933  1.01626
      7   2.03712  5.41598  2.56757  2.53293  4.72948  3.77047  3.96111  4.19376  2.39532  2.58440  2.45631  2.79750  4.16315  2.63114  2.71628  2.73690  3.01268  3.03863  5.86802  4.47697     47 a - - -
          2.68618  4.42225  2.77519  2.73123  3.46354  2.40513  3.72494  3.29354  2.67741  2.69355  4.24690  2.90347  2.73739  3.18146  2.89801  2.37887  2.77519  2.98518  4.58477  3.61503
          0.00791  5.23976  5.96210  0.61958  0.77255  0.44650  1.02128
      8   2.50034  4.78921  3.40507  2.77245  2.41620  4.01223  4.26178  2.59356  2.60407  2.52385  2.59939  3.73165  4.39235  3.19772  2.71657  2.49326  3.27484  2.81421  3.75999  3.16331     48 f - - -
          2.68618  4.42225  2.77519  2.73123  3.46354  2.40513  3.72494  3.29354  2.67741  2.69355  4.24690  2.90347  2.73739  3.18146  2.89801  2.37887  2.77519  2.98518  4.58477  3.61503
          0.00743  5.30173  6.02407  0.61958  0.77255  0.43520  1.04168
      9   2.49174  5.37384  2.74518  2.19112  3.86208  3.83027  4.02538  4.10043  2.43279  3.08968  3.74907  2.36614  4.22197  3.14692  3.27028  2.38566  2.98215  3.35695  2.19136  3.73968     49 e - - -
          2.68618  4.42225  2.77519  2.73123  3.46354  2.40513  3.72494  3.29354  2.67741  2.69355  4.24690  2.90347  2.73739  3.18146  2.89801  2.37887  2.77519  2.98518  4.58477  3.61503
          0.00726  5.32517  6.04751  0.61958  0.77255  0.48576  0.95510
     10   2.68917  5.48306  2.77890  2.15529  4.15714  3.80684  3.99625  2.73036  2.05680  3.14802  4.52939  3.06189  2.94576  2.32841  3.22878  2.61941  2.69613  3.16334  5.92876  3.68029     50 k - - -
          2.68618  4.42225  2.77519  2.73123  3.46354  2.40513  3.72494  3.29354  2.67741  2.69355  4.24690  2.90347  2.73739  3.18146  2.89801  2.37887  2.77519  2.98518  4.58477  3.61503
          0.00726  5.32517  6.04751  0.61958  0.77255  0.48576  0.95510
     11   2.58363  5.53468  2.94981  2.25424  4.87959  2.44007  3.59127  4.36552  2.57412  3.41553  4.57542  1.59146  3.63084  2.65014  3.01642  2.78147  2.74329  3.92524  5.96741  4.55644     51 n - - -
          2.68618  4.42225  2.77519  2.73123  3.46354  2.40513  3.72494  3.29354  2.67741  2.69355  4.24690  2.90347  2.73739  3.18146  2.89801  2.37887  2.77519  2.98518  4.58477  3.61503
          0.00726  5.32517  6.04751  0.61958  0.77255  0.48576  0.95510
     12   2.46980  3.91678  2.75208  2.66888  3.38091  3.93827  3.47907  3.21273  2.39046  1.84941  3.53706  3.54739  4.32381  2.95906  3.47236  2.68213  2.44110  3.08176  3.93978  4.26887     52 l - - -
          2.68618  4.42225  2.77519  2.73123  3.46354  2.40513  3.72494  3.29354  2.67741  2.69355  4.24690  2.90347  2.73739  3.18146  2.89801  2.37887  2.77519  2.98518  4.58477  3.61503
          0.00726  5.32517  6.04751  0.61958  0.77255  0.48576  0.95510
     13   2.06852  5.52361  2.70041  2.38021  4.86425  3.20355  3.98642  3.30944  2.14004  3.01667  4.56543  2.88597  3.72405  2.81913  2.95140  2.10743  2.68065  3.91187  5.95896  3.69071     53 a - - -
          2.68618  4.42225  2.77519  2.73123  3.46354  2.40513  3.72494  3.29354  2.67741  2.69355  4.24690  2.90347  2.73739  3.18146  2.89801  2.37887  2.77519  2.98518  4.58477  3.61503
          0.00726  5.32517  6.04751  0.61958  0.77255  0.48576  0.95510
     14   2.25563  5.20842  3.45253  2.65635  4.43899  3.49462  4.07824  3.17479  2.60257  2.67031  4.28138  3.03259  2.03088  3.23453  2.85066  2.63313  2.54335  2.44146  5.71650  4.38761     54 p - - -
          2.68618  4.42225  2.77519  2.73123  3.46354  2.40513  3.72494  3.29354  2.67741  2.69355  4.24690  2.90347  2.73739  3.18146  2.89801  2.37887  2.77519  2.98518  4.58477  3.61503
          0.00726  5.32517  6.04751  0.61958  0.77255  0.48576  0.95510
     15   2.83463  5.55107  3.29541  2.36180  4.89994  3.45997  3.99654  4.38247  1.60541  3.44846  4.59224  2.06621  3.52264  2.59076  1.94450  3.00840  3.27586  3.94408  5.97793  4.57330     55 k - - -
          2.68618  4.42225  2.77519  2.73123  3.46354  2.40513  3.72494  3.29354  2.67741  2.69355  4.24690  2.90347  2.73739  3.18146  2.89801  2.37887  2.77519  2.98518  4.58477  3.61503
          0.00726  5.32517  6.04751  0.61958  0.77255  0.48576  0.95510
     16   3.03958  5.54103  3.29218  2.21880  4.88697  3.42417  3.99368  4.36894  1.61677  3.84384  3.81256  3.28029  3.34163  2.22119  2.21824  3.00280  2.14921  3.93238  5.97061  4.56567     56 k - - -
          2.68618  4.42225  2.77519  2.73123  3.46354  2.40513  3.72494  3.29354  2.67741  2.69355  4.24690  2.90347  2.73739  3.18146  2.89801  2.37887  2.77519  2.98518  4.58477  3.61503
          0.00726  5.32517  6.04751  0.61958  0.77255  0.48576  0.95510
     17   2.82696  5.57839  3.34959  2.52123  4.93308  3.85672  4.02174  4.40644  1.32423  3.87586  4.62128  2.50192  4.24701  2.87801  1.77917  2.77600  3.31862  3.37318  5.99461  4.60510     57 k - - -
          2.68618  4.42225  2.77519  2.73123  3.46354  2.40513  3.72494  3.29354  2.67741  2.69355  4.24690  2.90347  2.73739  3.18146  2.89801  2.37887  2.77519  2.98518  4.58477  3.61503
          0.05927  5.32517  2.94350  0.61958  0.77255  0.48576  0.95510
     18   3.03988  5.48216  3.31767  2.75575  4.81087  3.81719  3.99259  4.27472  2.40993  2.94018  4.52985  2.80416  4.20785  1.29971  2.19285  2.58803  3.04296  3.86464  5.91836  3.64675     58 q - - -
          2.68618  4.42225  2.77519  2.73123  3.46354  2.40513  3.72494  3.29354  2.67741  2.69355  4.24690  2.90347  2.73739  3.18146  2.89801  2.37887  2.77519  2.98518  4.58477  3.61503
          0.00764  5.27354  5.99589  0.61958  0.77255  0.66508  0.72202
     19   2.83241  5.11180  3.07435  2.92026  4.32341  3.39782  4.07805  3.00068  2.19551  2.61498  2.44714  2.75298  4.25501  2.85395  3.08140  2.69211  2.95857  3.42856  2.96313  2.72732     59 k - - -
          2.68618  4.42225  2.77519  2.73123  3.46354  2.40513  3.72494  3.29354  2.67741  2.69355  4.24690  2.90347  2.73739  3.18146  2.89801  2.37887  2.77519  2.98518  4.58477  3.61503
          0.00764  5.27354  5.99589  0.61958  0.77255  0.66508  0.72202
     20   2.24614  4.49799  4.64001  4.04727  3.59836  4.17554  4.48773  2.44588  2.55476  1.34511  2.78296  4.20450  4.54324  4.10661  4.04607  2.66333  3.01322  2.19674  5.11484  3.92798     60 l - - -
          2.68618  4.42225  2.77519  2.73123  3.46354  2.40513  3.72494  3.29354  2.67741  2.69355  4.24690  2.90347  2.73739  3.18146  2.89801  2.37887  2.77519  2.98518  4.58477  3.61503
          0.00764  5.27354  5.99589  0.61958  0.77255  0.38803  1.13442
     21   2.60092  4.51829  4.68151  4.08767  3.13631  4.20123  4.51375  2.31686  2.78021  1.68840  3.06201  3.17889  4.56889  4.14053  3.07114  2.83245  2.86501  2.09699  2.90084  3.94705     61 l - - -
          2.68618  4.42225  2.77519  2.73123  3.46354  2.40513  3.72494  3.29354  2.67741  2.69355  4.24690  2.90347  2.73739  3.18146  2.89801  2.37887  2.77519  2.98518  4.58477  3.61503
          0.00726  5.32517  6.04751  0.61958  0.77255  0.48576  0.95510
     22   2.56318  4.49298  4.81468  3.45859  3.05521  4.22156  4.54234  1.78740  3.48475  1.49417  3.00562  3.14492  4.58765  4.21962  3.10313  3.52228  3.31133  2.31731  3.48446  3.92892     62 l - - -
          2.68618  4.42225  2.77519  2.73123  3.46354  2.40513  3.72494  3.29354  2.67741  2.69355  4.24690  2.90347  2.73739  3.18146  2.89801  2.37887  2.77519  2.98518  4.58477  3.61503
          0.00726  5.32517  6.04751  0.61958  0.77255  0.48576  0.95510
     23   1.76034  4.03907  3.78044  2.51197  4.03529  1.45853  4.22990  3.40593  3.18522  2.91291  3.97807  3.66219  3.56852  3.50374  3.57680  3.09397  3.28385  2.90883  3.99283  3.63564     63 g - - -
          2.68618  4.42225  2.77519  2.73123  3.46354  2.40513  3.72494  3.29354  2.67741  2.69355  4.24690  2.90347  2.73739  3.18146  2.89801  2.37887  2.77519  2.98518  4.58477  3.61503
          0.00726  5.32517  6.04751  0.61958  0.77255  0.48576  0.95510
     24   2.01967  5.11716  3.03614  2.96358  4.32346  1.98664  4.11273  2.44626  2.54698  2.57707  3.61574  3.46609  4.28756  2.84375  3.02669  2.86242  3.05517  2.90927  5.64312  4.33573     64 g - - -
          2.68618  4.42225  2.77519  2.73123  3.46354  2.40513  3.72494  3.29354  2.67741  2.69355  4.24690  2.90347  2.73739  3.18146  2.89801  2.37887  2.77519  2.98518  4.58477  3.61503
          0.00726  5.32517  6.04751  0.61958  0.77255  0.48576  0.95510
     25   2.25066  4.51174  4.71813  4.12252  3.61027  3.03461  3.46321  1.62186  3.97268  1.82804  3.31091  4.25667  4.57496  3.11546  4.09397  3.50355  2.68037  2.04742  5.12790  3.94288     65 i - - -
          2.68618  4.42225  2.77519  2.73123  3.46354  2.40513  3.72494  3.29354  2.67741  2.69355  4.24690  2.90347  2.73739  3.18146  2.89801  2.37887  2.77519  2.98518  4.58477  3.61503
          0.00726  5.32517  6.04751  0.61958  0.77255  0.48576  0.95510
     26   2.01214  4.67202  3.44939  3.58305  3.09323  2.29565  4.36901  2.69559  3.00399  1.95290  3.78099  3.92435  4.47127  3.78915  3.10682  3.35687  2.74145  1.99100  5.26842  4.05458     66 l - - -
          2.68618  4.42225  2.77519  2.73123  3.46354  2.40513  3.72494  3.29354  2.67741  2.69355  4.24690  2.90347  2.73739  3.18146  2.89801  2.37887  2.77519  2.98518  4.58477  3.61503
          0.00726  5.32517  6.04751  0.61958  0.77255  0.48576  0.95510
     27   1.82249  4.58871  4.42063  3.84030  2.66444  2.07671  4.45630  3.04900  3.73911  1.99143  3.70818  3.22226  4.52660  3.97771  3.95813  3.14697  2.42341  2.18869  5.20224  4.00471     67 a - - -
          2.68618  4.42225  2.77519  2.73123  3.46354  2.40513  3.72494  3.29354  2.67741  2.69355  4.24690  2.90347  2.73739  3.18146  2.89801  2.37887  2.77519  2.98518  4.58477  3.61503
          0.00726  5.32517  6.04751  0.61958  0.77255  0.48576  0.95510
     28   2.30768  4.70066  4.58968  4.05209  3.97663  1.44038  4.68707  2.50111  3.95600  3.05808  3.97349  4.22216  2.93811  4.19003  4.16931  3.04144  3.40891  1.44797  5.47337  4.28089     68 g - - -
          2.68618  4.42225  2.77519  2.73123  3.46354  2.40513  3.72494  3.29354  2.67741  2.69355  4.24690  2.90347  2.73739  3.18146  2.89801  2.37887  2.77519  2.98518  4.58477  3.61503
          0.00726  5.32517  6.04751  0.61958  0.77255  0.48576  0.95510
     29   1.90840  4.48580  4.89863  4.29401  3.58256  2.46820  4.56682  2.04186  4.11188  1.74122  2.82301  4.35083  4.60462  4.27187  4.17423  3.00421  2.75329  2.08564  5.10866  3.92883     69 l - - -
          2.68618  4.42225  2.77519  2.73123  3.46354  2.40513  3.72494  3.29354  2.67741  2.69355  4.24690  2.90347  2.73739  3.18146  2.89801  2.37887  2.77519  2.98518  4.58477  3.61503
          0.06966  5.32517  2.77381  0.61958  0.77255  0.48576  0.95510
     30   1.52327  4.49890  3.59871  3.99566  2.90777  3.57649  4.46765  2.75620  3.86310  1.76946  3.61541  4.17060  4.52653  4.06986  4.01719  3.07389  2.83114  1.85193  5.11389  3.92529     70 a - - -
          2.68618  4.42225  2.77519  2.73123  3.46354  2.40513  3.72494  3.29354  2.67741  2.69355  4.24690  2.90347  2.73739  3.18146  2.89801  2.37887  2.77519  2.98518  4.58477  3.61503
          0.00772  5.26323  5.98557  0.61958  0.77255  0.69637  0.68993
     31   1.81059  4.48549  4.63737  3.36084  2.47675  2.61326  4.47696  2.52081  3.90226  2.33518  3.60177  4.19720  4.53275  4.10012  4.03860  2.81943  2.72143  1.84228  5.10038  3.28362     71 a - - -
          2.68618  4.42225  2.77519  2.73123  3.46354  2.40513  3.72494  3.29354  2.67741  2.69355  4.24690  2.90347  2.73739  3.18146  2.89801  2.37887  2.77519  2.98518  4.58477  3.61503
          0.00772  5.26323  5.98557  0.61958  0.77255  0.37353  1.16571
     32   1.89078  4.49314  5.03404  4.42466  2.40192  4.28651  4.62329  1.50396  4.22252  2.00648  3.61174  4.43378  4.64902  4.36418  4.24959  3.02812  2.68490  2.14836  5.12968  3.95221     72 i - - -
          2.68618  4.42225  2.77519  2.73123  3.46354  2.40513  3.72494  3.29354  2.67741  2.69355  4.24690  2.90347  2.73739  3.18146  2.89801  2.37887  2.77519  2.98518  4.58477  3.61503
          0.00726  5.32517  6.04751  0.61958  0.77255  0.48576  0.95510
     33   2.13626  4.54413  4.56712  3.97871  3.30535  2.09594  4.48727  2.23169  3.18158  1.80292  3.65940  4.17474  4.55142  3.39324  4.02509  3.19464  3.03866  1.95994  5.15648  3.96583     73 l - - -
          2.68618  4.42225  2.77519  2.73123  3.46354  2.40513  3.72494  3.29354  2.67741  2.69355  4.24690  2.90347  2.73739  3.18146  2.89801  2.37887  2.77519  2.98518  4.58477  3.61503
          0.00726  5.32517  6.04751  0.61958  0.77255  0.48576  0.95510
     34   2.65887  4.54589  4.55843  3.97036  3.64873  1.81743  4.48483  2.33873  3.84725  2.32779  3.24082  4.16970  4.54972  4.06378  3.26347  1.97814  2.79816  2.20591  3.64806  3.96688     74 g - - -
          2.68618  4.42225  2.77519  2.73123  3.46354  2.40513  3.72494  3.29354  2.67741  2.69355  4.24690  2.90347  2.73739  3.18146  2.89801  2.37887  2.77519  2.98518  4.58477  3.61503
          0.00726  5.32517  6.04751  0.61958  0.77255  0.48576  0.95510
     35   2.30014  4.51022  4.72201  4.12614  2.69747  2.27076  4.52284  2.34918  3.34130  1.96292  3.23652  4.25829  4.57487  3.42684  4.09535  2.89012  2.79265  1.85867  5.12619  3.94133     75 v - - -
          2.68618  4.42225  2.77519  2.73123  3.46354  2.40513  3.72494  3.29354  2.67741  2.69355  4.24690  2.90347  2.73739  3.18146  2.89801  2.37887  2.77519  2.98518  4.58477  3.61503
          0.03289  5.32517  3.59393  0.61958  0.77255  0.48576  0.95510
     36   2.17132  4.48090  4.78593  3.43803  2.73284  2.01161  4.52487  2.37596  4.02100  2.19579  2.71755  4.28385  4.57117  4.19686  4.11417  2.49653  2.84342  2.56717  3.47619  3.42426     76 g - - -
          2.68618  4.42225  2.77519  2.73123  3.46354  2.40513  3.72494  3.29354  2.67741  2.69355  4.24690  2.90347  2.73739  3.18146  2.89801  2.37887  2.77519  2.98518  4.58477  3.61503
          0.00745  5.29972  6.02207  0.61958  0.77255  0.57932  0.82161
     37   3.06704  4.45071  4.04352  3.38967  2.74621  3.57077  4.56059  1.86394  4.15946  1.83882  2.62756  4.37351  4.59433  4.30148  4.18790  3.01711  3.29921  2.09470  3.70749  2.29387     77 l - - -
          2.68618  4.42225  2.77519  2.73123  3.46354  2.40513  3.72494  3.29354  2.67741  2.69355  4.24690  2.90347  2.73739  3.18146  2.89801  2.37887  2.77519  2.98518  4.58477  3.61503
          0.00745  5.29972  6.02207  0.61958  0.77255  0.43141  1.04866
     38   2.59189  3.37545  4.68739  4.09341  1.63595  3.12995  3.84628  2.96042  3.94906  2.06945  3.63458  3.63712  4.57050  3.02614  4.08052  3.20302  3.31009  2.76937  3.14030  2.34077     78 f - - -
          2.68618  4.42225  2.77519  2.73123  3.46354  2.40513  3.72494  3.29354  2.67741  2.69355  4.24690  2.90347  2.73739  3.18146  2.89801  2.37887  2.77519  2.98518  4.58477  3.61503
          0.00726  5.32517  6.04751  0.61958  0.77255  0.48576  0.95510
     39   2.20631  4.52461  3.81927  4.05913  2.86606  2.94925  4.50693  2.63381  3.92088  1.72105  3.15102  4.22088  3.87249  4.12216  4.06404  2.00439  3.30846  2.42395  5.13891  2.63712     79 l - - -
          2.68618  4.42225  2.77519  2.73123  3.46354  2.40513  3.72494  3.29354  2.67741  2.69355  4.24690  2.90347  2.73739  3.18146  2.89801  2.37887  2.77519  2.98518  4.58477  3.61503
          0.02577  5.32517  3.88361  0.61958  0.77255  0.48576  0.95510
     40   2.21803  5.38211  2.78911  2.51938  3.74825  1.95347  4.01130  3.58009  2.64151  3.66300  3.41122  3.01890  3.61837  3.12975  3.25409  2.20705  2.63291  3.74206  5.85014  3.30079     80 g - - -
          2.68618  4.42225  2.77519  2.73123  3.46354  2.40513  3.72494  3.29354  2.67741  2.69355  4.24690  2.90347  2.73739  3.18146  2.89801  2.37887  2.77519  2.98518  4.58477  3.61503
          0.00739  5.30679  6.02913  0.61958  0.77255  0.55444  0.85424
     41   2.84526  5.50993  2.04787  2.34347  3.56773  2.62878  3.97848  3.47192  2.56358  3.81247  4.55228  2.78427  3.50446  2.74484  2.77497  2.15038  3.04466  2.86095  5.94648  4.53942     81 d - - -
          2.68618  4.42225  2.77519  2.73123  3.46354  2.40513  3.72494  3.29354  2.67741  2.69355  4.24690  2.90347  2.73739  3.18146  2.89801  2.37887  2.77519  2.98518  4.58477  3.61503
          0.00739  5.30679  6.02913  0.61958  0.77255  0.55444  0.85424
     42   2.28562  5.01952  3.23813  3.03269  3.58526  2.54678  2.91354  2.82413  2.83658  2.78174  4.10652  3.51864  2.37929  3.35009  2.93176  2.49555  3.26478  2.56478  5.56153  3.33948     82 a - - -
          2.68618  4.42225  2.77519  2.73123  3.46354  2.40513  3.72494  3.29354  2.67741  2.69355  4.24690  2.90347  2.73739  3.18146  2.89801  2.37887  2.77519  2.98518  4.58477  3.61503
          0.00739  5.30679  6.02913  0.61958  0.77255  0.44509  1.02378
     43   2.65875  5.53144  2.50396  2.39944  3.92556  2.45741  3.34092  4.36065  1.97698  3.17609  4.57238  2.86498  3.25310  2.64288  3.21238  2.25106  3.25447  3.92150  5.96476  3.32365     83 k - - -
          2.68618  4.42225  2.77519  2.73123  3.46354  2.40513  3.72494  3.29354  2.67741  2.69355  4.24690  2.90347  2.73739  3.18146  2.89801  2.37887  2.77519  2.98518  4.58477  3.61503
          0.00726  5.32517  6.04751  0.61958  0.77255  0.48576  0.95510
     44   2.62019  5.53338  2.63970  2.42340  4.87824  2.95492  3.98416  4.36406  1.98637  3.83857  2.91158  2.50426  2.99623  2.62769  2.98352  2.45207  2.72683  3.92390  5.96619  3.48410     84 k - - -
          2.68618  4.42225  2.77519  2.73123  3.46354  2.40513  3.72494  3.29354  2.67741  2.69355  4.24690  2.90347  2.73739  3.18146  2.89801  2.37887  2.77519  2.98518  4.58477  3.61503
          0.06669  5.32517  2.81930  0.61958  0.77255  0.48576  0.95510
     45   2.36649  5.50597  2.62799  2.18355  4.85138  3.12420  3.31188  4.33760  2.26504  3.36486  4.54654  2.99477  3.38049  2.77910  2.67837  1.79680  3.22566  3.40795  5.93844  4.52727     85 s - - -
          2.68618  4.42225  2.77519  2.73123  3.46354  2.40513  3.72494  3.29354  2.67741  2.69355  4.24690  2.90347  2.73739  3.18146  2.89801  2.37887  2.77519  2.98518  4.58477  3.61503
          0.19758  5.26618  1.74799  0.61958  0.77255  0.37755  1.15690
     46   2.13299  5.44828  2.68390  2.39231  4.79232  2.99538  3.90131  4.27758  2.09150  3.75313  4.48924  2.97611  2.89021  2.73365  2.86421  2.21079  2.55945  3.29222  5.88159  4.47123     86 k - - -
          2.68618  4.42225  2.77519  2.73123  3.46354  2.40513  3.72494  3.29354  2.67741  2.69355  4.24690  2.90347  2.73739  3.18146  2.89801  2.37887  2.77519  2.98518  4.58477  3.61503
          0.00866  5.14869  5.87103  0.61958  0.77255  0.97526  0.47336
     47   2.38113  5.43832  2.77593  2.26814  3.86833  3.00620  3.34445  3.73534  2.21381  3.14681  4.48034  2.53122  3.12561  3.00125  2.56733  2.52754  2.67271  3.46946  5.87411  4.46629     87 k - - -
          2.68618  4.42225  2.77519  2.73123  3.46354  2.40513  3.72494  3.29354  2.67741  2.69355  4.24690  2.90347  2.73739  3.18146  2.89801  2.37887  2.77519  2.98518  4.58477  3.61503
          0.00866  5.14869  5.87103  0.61958  0.77255  0.69489  0.69140
     48   2.57120  5.42326  3.23935  2.26922  3.73040  3.02484  3.94036  3.70558  2.01975  2.99987  4.46993  2.94658  2.56356  2.84608  2.52815  2.44376  2.87541  3.19024  5.86974  4.47288     88 k - - -
          2.68618  4.42225  2.77519  2.73123  3.46354  2.40513  3.72494  3.29354  2.67741  2.69355  4.24690  2.90347  2.73739  3.18146  2.89801  2.37887  2.77519  2.98518  4.58477  3.61503
          0.00817  5.20776  5.93011  0.61958  0.77255  0.31282  1.31445
     49   2.25574  5.53538  3.02305  2.10041  4.88106  2.94176  3.98380  4.36746  2.35059  3.32826  4.57588  2.77550  3.60679  2.30037  2.48773  2.37904  2.42044  3.92635  5.96769  4.55636     89 e - - -
          2.68618  4.42225  2.77519  2.73123  3.46354  2.40513  3.72494  3.29354  2.67741  2.69355  4.24690  2.90347  2.73739  3.18146  2.89801  2.37887  2.77519  2.98518  4.58477  3.61503
          0.00726  5.32517  6.04751  0.61958  0.77255  0.48576  0.95510
     50   2.02441  5.50085  3.28647  2.43506  4.83184  3.20938  3.65860  3.29272  2.00857  3.21575  4.54522  2.85310  3.72805  2.58013  3.02420  2.36453  2.46376  3.11923  5.94204  4.53974     90 k - - -
          2.68618  4.42225  2.77519  2.73123  3.46354  2.40513  3.72494  3.29354  2.67741  2.69355  4.24690  2.90347  2.73739  3.18146  2.89801  2.37887  2.77519  2.98518  4.58477  3.61503
          0.00726  5.32517  6.04751  0.61958  0.77255  0.48576  0.95510
     51   2.15092  5.40764  3.33258  2.77603  4.70271  3.11005  4.01670  3.69590  2.42209  3.69155  4.46249  3.31407  2.21672  2.65170  2.53631  2.55339  2.25958  2.68501  5.87223  4.49423     91 a - - -
          2.68618  4.42225  2.77519  2.73123  3.46354  2.40513  3.72494  3.29354  2.67741  2.69355  4.24690  2.90347  2.73739  3.18146  2.89801  2.37887  2.77519  2.98518  4.58477  3.61503
          0.04269  5.32517  3.29891  0.61958  0.77255  0.48576  0.95510
     52   1.73378  3.79250  2.79102  2.54957  4.74138  3.79683  3.98788  4.20328  2.14895  2.61516  4.48145  3.27932  2.65966  2.43800  2.95028  2.98887  3.24000  3.10284  5.88560  4.49696     92 a - - -
          2.68618  4.42225  2.77519  2.73123  3.46354  2.40513  3.72494  3.29354  2.67741  2.69355  4.24690  2.90347  2.73739  3.18146  2.89801  2.37887  2.77519  2.98518  4.58477  3.61503
          0.02719  5.29000  3.82654  0.61958  0.77255  0.41406  1.08164
     53   2.58727  5.45542  3.29404  1.88350  4.77174  3.10025  3.99176  3.42878  2.37952  3.74837  3.65064  3.28096  2.17953  2.29757  3.22600  2.99280  2.33465  3.40428  5.90575  4.51291     93 e - - -
          2.68618  4.42225  2.77519  2.73123  3.46354  2.40513  3.72494  3.29354  2.67741  2.69355  4.24690  2.90347  2.73739  3.18146  2.89801  2.37887  2.77519  2.98518  4.58477  3.61503
          0.19605  5.30632  1.75408  0.61958  0.77255  0.44416  1.02544
     54   2.26958  5.43734  2.73245  2.48245  4.77810  2.64266  3.89983  3.58683  1.97885  3.36790  4.47915  2.71066  4.10571  2.18929  2.89187  2.90127  2.55855  3.82566  5.87260  3.70026     94 k - - -
          2.68636  4.42258  2.77526  2.73157  3.46387  2.40535  3.72528  3.29352  2.67755  2.69294  4.24723  2.90288  2.73741  3.18124  2.89787  2.37898  2.77477  2.98511  4.58510  3.61537
          0.50520  2.19027  1.25622  1.71084  0.19932  0.82507  0.57662
     55   2.01447  5.21340  2.77224  1.93358  4.51262  3.61294  3.80567  3.19621  2.33364  2.84566  4.26646  3.10086  3.56319  2.54112  3.04495  2.80639  2.79000  3.09740  5.67455  4.29311    102 e - - -
          2.68618  4.42225  2.77519  2.73123  3.46354  2.40513  3.72494  3.29354  2.67741  2.69355  4.24690  2.90347  2.73739  3.18146  2.89801  2.37887  2.77519  2.98518  4.58477  3.61503
          0.01162  4.85657  5.57892  0.61958  0.77255  0.52313  0.89811
     56   2.75807  5.41800  2.93905  2.64973  4.74857  2.85309  3.91096  4.22432  2.42183  3.71719  4.46277  2.76588  2.99358  2.80625  2.68697  1.95006  2.33192  2.43469  5.85975  4.45783    103 s - - -
          2.68618  4.42225  2.77519  2.73123  3.46354  2.40513  3.72494  3.29354  2.67741  2.69355  4.24690  2.90347  2.73739  3.18146  2.89801  2.37887  2.77519  2.98518  4.58477  3.61503
          0.00863  5.15299  5.87533  0.61958  0.77255  0.83073  0.57222
     57   2.30561  5.17192  3.35722  2.49811  3.29050  3.79159  3.99479  2.41347  2.08437  3.43136  4.24183  2.75944  3.23773  2.82368  2.81501  2.99390  2.93398  2.33247  5.67274  4.33550    104 k - - -
          2.68618  4.42225  2.77519  2.73123  3.46354  2.40513  3.72494  3.29354  2.67741  2.69355  4.24690  2.90347  2.73739  3.18146  2.89801  2.37887  2.77519  2.98518  4.58477  3.61503
          0.00840  5.17987  5.90221  0.61958  0.77255  0.60046  0.79531
     58   2.56854  5.40322  3.01425  2.41400  4.71107  3.37504  3.96670  3.71180  2.24335  2.80112  2.74645  2.98883  2.37808  3.07652  2.57908  2.79866  2.43652  3.35090  5.85886  4.47154    105 k - - -
          2.68618  4.42225  2.77519  2.73123  3.46354  2.40513  3.72494  3.29354  2.67741  2.69355  4.24690  2.90347  2.73739  3.18146  2.89801  2.37887  2.77519  2.98518  4.58477  3.61503
          0.00788  5.24381  5.96616  0.61958  0.77255  0.58278  0.81722
     59   2.59376  5.42448  2.19719  2.41305  4.73474  3.78897  3.00785  3.22188  2.57746  3.32177  3.54906  2.49952  3.09852  2.90381  3.21618  2.63487  3.02956  2.43496  5.87858  3.64657    106 d - - -
          2.68618  4.42225  2.77519  2.73123  3.46354  2.40513  3.72494  3.29354  2.67741  2.69355  4.24690  2.90347  2.73739  3.18146  2.89801  2.37887  2.77519  2.98518  4.58477  3.61503
          0.00763  5.27484  5.99719  0.61958  0.77255  0.51692  0.90722
     60   2.62600  4.96304  2.71794  2.85326  4.13689  3.93587  4.16255  2.75807  2.58921  2.42053  2.25410  3.55745  2.82011  3.06396  3.48034  2.72312  2.87590  2.38656  5.51418  3.50821    107 m - - -
          2.68618  4.42225  2.77519  2.73123  3.46354  2.40513  3.72494  3.29354  2.67741  2.69355  4.24690  2.90347  2.73739  3.18146  2.89801  2.37887  2.77519  2.98518  4.58477  3.61503
          0.00744  5.30021  6.02256  0.61958  0.77255  0.57761  0.82379
     61   3.03768  4.86862  3.42129  2.53428  2.68998  2.51810  4.21254  3.39453  3.16570  2.15969  3.21488  3.64379  3.25263  2.89093  3.55856  3.20607  2.03974  2.31524  5.43505  4.17955    108 t - - -
          2.68618  4.42225  2.77519  2.73123  3.46354  2.40513  3.72494  3.29354  2.67741  2.69355  4.24690  2.90347  2.73739  3.18146  2.89801  2.37887  2.77519  2.98518  4.58477  3.61503
          0.03683  5.30021  3.46842  0.61958  0.77255  0.43233  1.04695
     62   2.26275  5.47101  2.39022  2.52218  3.63807  1.98313  3.98184  4.26715  2.55280  3.18383  4.51715  2.89705  3.70382  3.08519  2.94869  2.72433  2.28107  3.39034  5.91625  4.51807    109 g - - -
          2.68618  4.42225  2.77519  2.73123  3.46354  2.40513  3.72494  3.29354  2.67741  2.69355  4.24690  2.90347  2.73739  3.18146  2.89801  2.37887  2.77519  2.98518  4.58477  3.61503
          0.11568  5.29673  2.26111  0.61958  0.77255  0.42591  1.05894
     63   2.41320  5.47625  2.14588  2.38726  4.81793  2.38600  3.93590  3.26358  2.39058  3.78009  4.51781  2.68292  3.35750  2.70657  3.16428  2.54645  2.65470  3.86507  5.91095  3.51576    110 d - - -
          2.68618  4.42225  2.77519  2.73123  3.46354  2.40513  3.72494  3.29354  2.67741  2.69355  4.24690  2.90347  2.73739  3.18146  2.89801  2.37887  2.77519  2.98518  4.58477  3.61503
          0.00806  5.22097  5.94332  0.61958  0.77255  0.32513  1.28169
     64   2.61635  4.77046  3.94990  2.36139  3.90590  4.04150  4.29612  2.56427  2.42520  1.94717  3.11488  3.78395  3.70813  3.10395  3.68493  3.28711  2.99321  1.74056  5.35362  4.12089    111 v - - -
          2.68618  4.42225  2.77519  2.73123  3.46354  2.40513  3.72494  3.29354  2.67741  2.69355  4.24690  2.90347  2.73739  3.18146  2.89801  2.37887  2.77519  2.98518  4.58477  3.61503
          0.04453  5.32517  3.25230  0.61958  0.77255  0.48576  0.95510
     65   2.79725  4.99843  2.92645  2.57197  3.36988  3.07984  4.13651  2.70311  2.77758  2.34293  3.53840  2.51517  4.30005  3.34985  2.83295  3.13253  2.97972  1.89154  5.54246  4.25764    112 v - - -
          2.68618  4.42225  2.77519  2.73123  3.46354  2.40513  3.72494  3.29354  2.67741  2.69355  4.24690  2.90347  2.73739  3.18146  2.89801  2.37887  2.77519  2.98518  4.58477  3.61503
          0.00753  5.28817  6.01052  0.61958  0.77255  0.41097  1.08768
     66   2.44684  5.54310  1.96196  2.00300  4.88536  3.04579  3.99660  4.37026  2.73575  3.84739  4.58537  2.29100  2.94636  3.09453  3.22944  2.73751  2.31651  3.93241  5.97745  3.59598    113 d - - -
          2.68618  4.42225  2.77519  2.73123  3.46354  2.40513  3.72494  3.29354  2.67741  2.69355  4.24690  2.90347  2.73739  3.18146  2.89801  2.37887  2.77519  2.98518  4.58477  3.61503
          0.00726  5.32517  6.04751  0.61958  0.77255  0.48576  0.95510
     67   2.65255  5.52839  2.58748  2.48070  3.91846  3.79801  3.98531  4.35538  1.80460  3.83266  4.56967  3.00577  3.36680  2.63035  2.27526  2.55004  2.55600  2.91172  5.96249  3.69192    114 k - - -
          2.68618  4.42225  2.77519  2.73123  3.46354  2.40513  3.72494  3.29354  2.67741  2.69355  4.24690  2.90347  2.73739  3.18146  2.89801  2.37887  2.77519  2.98518  4.58477  3.61503
          0.00726  5.32517  6.04751  0.61958  0.77255  0.48576  0.95510
     68   2.42077  5.55368  1.97682  2.29040  4.89791  3.80446  3.99949  4.38458  2.27759  3.85880  4.59563  2.41870  3.66746  3.09701  3.23345  1.93489  2.32821  3.94408  5.98665  4.57392    115 s - - -
          2.68618  4.42225  2.77519  2.73123  3.46354  2.40513  3.72494  3.29354  2.67741  2.69355  4.24690  2.90347  2.73739  3.18146  2.89801  2.37887  2.77519  2.98518  4.58477  3.61503
          0.00726  5.32517  6.04751  0.61958  0.77255  0.48576  0.95510
     69   2.46565  4.82170  3.86191  2.63075  2.03921  3.52731  3.42888  2.67922  2.97496  2.20001  3.14204  3.38192  4.39598  2.69661  3.24638  2.97333  3.28621  2.44270  5.39723  4.15412    116 f - - -
          2.68618  4.42225  2.77519  2.73123  3.46354  2.40513  3.72494  3.29354  2.67741  2.69355  4.24690  2.90347  2.73739  3.18146  2.89801  2.37887  2.77519  2.98518  4.58477  3.61503
          0.00726  5.32517  6.04751  0.61958  0.77255  0.48576  0.95510
     70   2.35824  5.38889  2.82538  2.44181  3.98046  2.77449  4.02111  3.54791  2.60098  3.66940  3.80412  2.72961  3.44996  3.13998  2.94114  2.41465  2.57136  3.18201  2.66593  3.35637    117 a - - -
          2.68618  4.42225  2.77519  2.73123  3.46354  2.40513  3.72494  3.29354  2.67741  2.69355  4.24690  2.90347  2.73739  3.18146  2.89801  2.37887  2.77519  2.98518  4.58477  3.61503
          0.00726  5.32517  6.04751  0.61958  0.77255  0.48576  0.95510
     71   2.65174  5.50846  2.66933  2.06647  4.84265  3.80184  3.99004  3.46225  2.32553  2.98812  3.82023  2.90571  3.60478  2.71257  2.45779  2.31763  3.25512  2.35227  5.94771  4.54341    118 e - - -
          2.68618  4.42225  2.77519  2.73123  3.46354  2.40513  3.72494  3.29354  2.67741  2.69355  4.24690  2.90347  2.73739  3.18146  2.89801  2.37887  2.77519  2.98518  4.58477  3.61503
          0.00726  5.32517  6.04751  0.61958  0.77255  0.48576  0.95510
     72   2.59099  5.53624  2.29597  2.14850  4.88204  2.64823  3.98417  4.36854  1.78053  3.17882  4.57674  3.00404  4.19063  2.69858  2.72298  2.44260  2.87713  3.92728  5.96845  4.55703    119 k - - -
          2.68618  4.42225  2.77519  2.73123  3.46354  2.40513  3.72494  3.29354  2.67741  2.69355  4.24690  2.90347  2.73739  3.18146  2.89801  2.37887  2.77519  2.98518  4.58477  3.61503
          0.03197  5.32517  3.62693  0.61958  0.77255  0.48576  0.95510
     73   2.61856  5.46111  2.60504  2.20971  4.78082  3.46797  3.98661  4.24929  2.73199  3.02126  3.65164  3.27463  3.61837  2.45546  2.94951  1.97236  2.52234  2.39566  5.90929  4.51416    120 s - - -
          2.68618  4.42225  2.77519  2.73123  3.46354  2.40513  3.72494  3.29354  2.67741  2.69355  4.24690  2.90347  2.73739  3.18146  2.89801  2.37887  2.77519  2.98518  4.58477  3.61503
          0.00744  5.30063  6.02298  0.61958  0.77255  0.43313  1.04548
     74   2.25105  5.35687  2.89514  2.26551  3.45864  3.83420  4.03028  3.59315  2.79953  2.59065  4.41623  2.42405  4.22568  2.71579  2.17364  2.84232  2.89199  2.96434  3.69913  4.46746    121 r - - -
          2.68618  4.42225  2.77519  2.73123  3.46354  2.40513  3.72494  3.29354  2.67741  2.69355  4.24690  2.90347  2.73739  3.18146  2.89801  2.37887  2.77519  2.98518  4.58477  3.61503
          0.09823  5.32517  2.42263  0.61958  0.77255  0.48576  0.95510
     75   2.12712  5.48261  3.00032  2.14029  4.82438  2.80678  3.94217  4.30803  2.47656  3.08915  4.52415  3.22348  3.08128  2.23554  2.74239  2.26550  2.80202  3.43219  5.91727  4.50832    122 a - - -
          2.68618  4.42225  2.77519  2.73123  3.46354  2.40513  3.72494  3.29354  2.67741  2.69355  4.24690  2.90347  2.73739  3.18146  2.89801  2.37887  2.77519  2.98518  4.58477  3.61503
          0.00795  5.23489  5.95723  0.61958  0.77255  0.33940  1.24549
     76   1.66128  5.49889  3.00621  2.73185  4.82899  3.05174  3.00429  3.29398  2.32971  3.21418  4.54354  3.01356  4.19719  2.81270  2.85486  1.91671  3.25581  3.88147  5.94062  4.53896    123 a - - -
          2.68618  4.42225  2.77519  2.73123  3.46354  2.40513  3.72494  3.29354  2.67741  2.69355  4.24690  2.90347  2.73739  3.18146  2.89801  2.37887  2.77519  2.98518  4.58477  3.61503
          0.00726  5.32517  6.04751  0.61958  0.77255  0.48576  0.95510
     77   2.02991  5.52371  2.18365  2.07702  4.86428  3.79904  3.98663  4.34711  2.21983  3.38175  4.56556  2.74145  4.19246  2.35077  3.21513  2.77425  3.00403  3.02939  3.64297  4.55083    124 a - - -
          2.68618  4.42225  2.77519  2.73123  3.46354  2.40513  3.72494  3.29354  2.67741  2.69355  4.24690  2.90347  2.73739  3.18146  2.89801  2.37887  2.77519  2.98518  4.58477  3.61503
          0.00726  5.32517  6.04751  0.61958  0.77255  0.48576  0.95510
     78   2.81696  4.98047  3.65357  2.53787  4.15523  3.94731  4.17351  2.81049  2.59572  1.62317  3.35389  3.27437  3.65316  3.08782  3.07652  2.59788  2.50303  2.66744  5.53087  3.65343    125 l - - -
          2.68618  4.42225  2.77519  2.73123  3.46354  2.40513  3.72494  3.29354  2.67741  2.69355  4.24690  2.90347  2.73739  3.18146  2.89801  2.37887  2.77519  2.98518  4.58477  3.61503
          0.00726  5.32517  6.04751  0.61958  0.77255  0.48576  0.95510
     79   2.24325  5.52293  2.89185  1.91603  4.86321  3.12805  3.98679  3.59868  1.94290  3.02209  4.56486  3.26855  4.19262  2.93679  2.64586  2.76734  2.16947  3.91100  5.95847  4.55046    126 e - - -
          2.68618  4.42225  2.77519  2.73123  3.46354  2.40513  3.72494  3.29354  2.67741  2.69355  4.24690  2.90347  2.73739  3.18146  2.89801  2.37887  2.77519  2.98518  4.58477  3.61503
          0.00726  5.32517  6.04751  0.61958  0.77255  0.48576  0.95510
     80   1.87088  5.52109  2.94861  2.19631  4.86064  3.36394  3.98702  3.68447  2.12024  3.10288  3.55851  3.01500  4.19274  2.20255  2.71139  2.74479  3.01585  3.90876  5.95708  3.81961    127 a - - -
          2.68618  4.42225  2.77519  2.73123  3.46354  2.40513  3.72494  3.29354  2.67741  2.69355  4.24690  2.90347  2.73739  3.18146  2.89801  2.37887  2.77519  2.98518  4.58477  3.61503
          0.00726  5.32517  6.04751  0.61958  0.77255  0.48576  0.95510
     81   2.63546  5.04728  3.58547  2.79347  4.23678  3.92304  4.14235  3.23166  3.00826  2.57826  3.02100  3.11463  4.30948  1.66894  2.50073  2.89264  2.67080  2.52157  5.58607  3.43300    128 q - - -
          2.68618  4.42225  2.77519  2.73123  3.46354  2.40513  3.72494  3.29354  2.67741  2.69355  4.24690  2.90347  2.73739  3.18146  2.89801  2.37887  2.77519  2.98518  4.58477  3.61503
          0.00726  5.32517  6.04751  0.61958  0.77255  0.48576  0.95510
     82   3.02387  5.52358  2.82645  2.13613  4.86410  3.79923  3.98674  3.20545  2.27327  2.68627  3.85781  2.46321  4.19262  1.84423  2.96343  2.23635  3.25502  3.91177  5.95895  4.55083    129 q - - -
          2.68618  4.42225  2.77519  2.73123  3.46354  2.40513  3.72494  3.29354  2.67741  2.69355  4.24690  2.90347  2.73739  3.18146  2.89801  2.37887  2.77519  2.98518  4.58477  3.61503
          0.00726  5.32517  6.04751  0.61958  0.77255  0.48576  0.95510
     83   1.99530  5.52470  2.10987  2.23855  4.86576  3.79884  3.98631  3.65007  2.29444  3.82826  3.40494  2.77265  4.19223  2.81052  2.23031  2.79413  3.25478  3.13337  5.95977  4.55128    130 a - - -
          2.68618  4.42225  2.77519  2.73123  3.46354  2.40513  3.72494  3.29354  2.67741  2.69355  4.24690  2.90347  2.73739  3.18146  2.89801  2.37887  2.77519  2.98518  4.58477  3.61503
          0.00726  5.32517  6.04751  0.61958  0.77255  0.48576  0.95510
     84   2.22059  5.52839  3.27511  2.05247  4.87100  3.05047  3.34113  4.35508  1.93367  3.33689  4.56973  3.26704  4.19198  2.11738  2.75963  2.79485  2.50011  3.91771  5.96245  3.69171    131 k - - -
          2.68618  4.42225  2.77519  2.73123  3.46354  2.40513  3.72494  3.29354  2.67741  2.69355  4.24690  2.90347  2.73739  3.18146  2.89801  2.37887  2.77519  2.98518  4.58477  3.61503
          0.00726  5.32517  6.04751  0.61958  0.77255  0.48576  0.95510
     85   2.50510  4.58340  4.41515  3.83292  3.24830  4.15334  4.44718  1.83417  3.20214  1.83142  3.01116  2.98273  4.52459  2.63785  3.23429  3.43166  2.72560  2.26313  5.19082  3.99320    132 l - - -
          2.68618  4.42225  2.77519  2.73123  3.46354  2.40513  3.72494  3.29354  2.67741  2.69355  4.24690  2.90347  2.73739  3.18146  2.89801  2.37887  2.77519  2.98518  4.58477  3.61503
          0.00726  5.32517  6.04751  0.61958  0.77255  0.48576  0.95510
     86   2.17444  5.55451  2.04725  1.97802  4.89892  2.81299  3.47373  4.38588  2.56532  3.85958  4.59612  2.45143  4.20300  3.09636  3.23291  2.15066  2.78601  3.94495  5.98703  4.57404    133 e - - -
          2.68618  4.42225  2.77519  2.73123  3.46354  2.40513  3.72494  3.29354  2.67741  2.69355  4.24690  2.90347  2.73739  3.18146  2.89801  2.37887  2.77519  2.98518  4.58477  3.61503
          0.00726  5.32517  6.04751  0.61958  0.77255  0.48576  0.95510
     87   2.54302  5.53299  2.13144  2.13491  4.87731  2.71816  3.98507  4.36276  2.43088  2.66703  4.57389  3.26541  4.19133  2.25594  2.65140  2.60598  2.62422  3.92323  5.96609  4.55555    134 d - - -
          2.68618  4.42225  2.77519  2.73123  3.46354  2.40513  3.72494  3.29354  2.67741  2.69355  4.24690  2.90347  2.73739  3.18146  2.89801  2.37887  2.77519  2.98518  4.58477  3.61503
          0.00726  5.32517  6.04751  0.61958  0.77255  0.48576  0.95510
     88   2.65147  4.68706  4.12555  3.16876  3.80896  4.08922  4.35899  2.62829  3.48508  1.21091  3.01924  3.12033  4.46503  2.40581  3.24331  3.34805  3.29718  2.50790  5.28153  4.06530    135 l - - -
          2.68618  4.42225  2.77519  2.73123  3.46354  2.40513  3.72494  3.29354  2.67741  2.69355  4.24690  2.90347  2.73739  3.18146  2.89801  2.37887  2.77519  2.98518  4.58477  3.61503
          0.00726  5.32517  6.04751  0.61958  0.77255  0.48576  0.95510
     89   2.85852  5.52774  3.01212  1.84676  4.87013  2.87703  3.98558  3.37384  1.95669  3.38497  3.02316  2.86373  4.19169  2.10870  2.74996  2.98707  2.99335  3.91694  5.96201  4.55273    136 e - - -
          2.68618  4.42225  2.77519  2.73123  3.46354  2.40513  3.72494  3.29354  2.67741  2.69355  4.24690  2.90347  2.73739  3.18146  2.89801  2.37887  2.77519  2.98518  4.58477  3.61503
          0.00726  5.32517  6.04751  0.61958  0.77255  0.48576  0.95510
     90   2.68005  5.54145  2.76679  2.44272  4.88763  3.80296  3.98920  4.37293  1.44873  3.84620  4.58234  3.27035  4.19693  2.46466  2.16681  2.62176  2.38119  3.93279  5.97248  4.56285    137 k - - -
          2.68618  4.42225  2.77519  2.73123  3.46354  2.40513  3.72494  3.29354  2.67741  2.69355  4.24690  2.90347  2.73739  3.18146  2.89801  2.37887  2.77519  2.98518  4.58477  3.61503
          0.00726  5.32517  6.04751  0.61958  0.77255  0.48576  0.95510
     91   2.15794  5.52721  2.68666  2.17777  4.86938  3.79832  3.98565  4.35329  2.24211  2.82084  3.82903  3.03745  4.19172  2.38303  2.13143  2.83735  2.60307  3.49835  5.96161  4.55244    138 r - - -
          2.68618  4.42225  2.77519  2.73123  3.46354  2.40513  3.72494  3.29354  2.67741  2.69355  4.24690  2.90347  2.73739  3.18146  2.89801  2.37887  2.77519  2.98518  4.58477  3.61503
          0.00726  5.32517  6.04751  0.61958  0.77255  0.48576  0.95510
     92   3.08965  4.47083  5.00747  3.52242  3.02297  4.25493  4.58620  2.00111  4.19085  1.41627  2.64850  3.07314  4.61828  4.33034  4.21533  3.56445  3.32180  1.78424  5.09247  3.04599    139 l - - -
          2.68618  4.42225  2.77519  2.73123  3.46354  2.40513  3.72494  3.29354  2.67741  2.69355  4.24690  2.90347  2.73739  3.18146  2.89801  2.37887  2.77519  2.98518  4.58477  3.61503
          0.00726  5.32517  6.04751  0.61958  0.77255  0.48576  0.95510
     93   2.30596  5.53907  2.15898  1.66919  4.88409  3.41820  3.98761  4.37035  2.11115  3.84433  4.57993  3.00116  4.19348  2.52126  3.21652  2.83877  2.59063  3.30975  5.97164  4.56016    140 e - - -
          2.68618  4.42225  2.77519  2.73123  3.46354  2.40513  3.72494  3.29354  2.67741  2.69355  4.24690  2.90347  2.73739  3.18146  2.89801  2.37887  2.77519  2.98518  4.58477  3.61503
          0.00726  5.32517  6.04751  0.61958  0.77255  0.48576  0.95510
     94   1.75450  5.53759  2.88786  1.80126  4.88303  3.79850  3.98615  4.36917  2.00960  3.84289  4.57832  3.26580  3.41537  2.74320  2.49877  2.56784  3.02943  3.92847  5.96986  4.55877    141 a - - -
          2.68618  4.42225  2.77519  2.73123  3.46354  2.40513  3.72494  3.29354  2.67741  2.69355  4.24690  2.90347  2.73739  3.18146  2.89801  2.37887  2.77519  2.98518  4.58477  3.61503
          0.00726  5.32517  6.04751  0.61958  0.77255  0.48576  0.95510
     95   3.03748  5.15487  3.18860  2.77259  4.37080  3.88854  4.09826  2.21244  2.74090  1.96126  3.20165  2.93806  4.27699  2.52864  2.24586  2.51337  3.26883  3.00061  5.67355  4.35753    142 l - - -
          2.68618  4.42225  2.77519  2.73123  3.46354  2.40513  3.72494  3.29354  2.67741  2.69355  4.24690  2.90347  2.73739  3.18146  2.89801  2.37887  2.77519  2.98518  4.58477  3.61503
          0.06674  5.32517  2.81849  0.61958  0.77255  0.48576  0.95510
     96   2.40384  5.49087  3.25271  1.94308  4.82952  3.77324  3.96021  4.31030  1.90510  3.02815  4.53340  3.24340  4.16644  2.16933  2.55380  2.60972  2.45462  3.42381  5.92705  4.52099    143 k - - -
          2.68618  4.42225  2.77519  2.73123  3.46354  2.40513  3.72494  3.29354  2.67741  2.69355  4.24690  2.90347  2.73739  3.18146  2.89801  2.37887  2.77519  2.98518  4.58477  3.61503
          0.09259  5.26613  2.48565  0.61958  0.77255  0.68771  0.69861
     97   2.38880  5.46448  2.92743  1.82689  4.80883  3.44260  3.91675  4.29412  1.81792  3.35674  4.50539  2.71442  4.12322  2.80361  2.21556  2.91857  2.97791  3.30777  5.89746  4.48718    144 k - - -
          2.68618  4.42225  2.77519  2.73123  3.46354  2.40513  3.72494  3.29354  2.67741  2.69355  4.24690  2.90347  2.73739  3.18146  2.89801  2.37887  2.77519  2.98518  4.58477  3.61503
          0.00838  5.18191  5.90426  0.61958  0.77255  0.90510  0.51835
     98   2.65813  5.45705  2.74770  1.95041  3.60498  2.98218  3.91763  4.28186  2.49432  3.76077  4.49867  3.19905  3.57689  2.28987  2.35911  2.41250  2.49731  3.84572  3.82882  4.48318    145 e - - -
          2.68618  4.42225  2.77519  2.73123  3.46354  2.40513  3.72494  3.29354  2.67741  2.69355  4.24690  2.90347  2.73739  3.18146  2.89801  2.37887  2.77519  2.98518  4.58477  3.61503
          0.00838  5.18191  5.90426  0.61958  0.77255  0.77997  0.61326
     99   2.59812  5.24274  3.33422  2.05865  4.50104  3.79035  3.98967  3.92886  1.89640  2.42907  3.58826  2.42201  4.18113  3.12536  3.24265  2.98971  2.50473  2.47061  5.73137  4.38029    146 k - - -
          2.68618  4.42225  2.77519  2.73123  3.46354  2.40513  3.72494  3.29354  2.67741  2.69355  4.24690  2.90347  2.73739  3.18146  2.89801  2.37887  2.77519  2.98518  4.58477  3.61503
          0.00818  5.20587  5.92822  0.61958  0.77255  0.56931  0.83452
    100   1.94376  5.50852  2.14005  2.09982  4.85391  3.32849  3.95615  4.34040  2.23910  3.81394  4.54927  2.97333  4.16212  2.68665  2.97675  2.28300  2.57403  3.89937  5.94087  4.52922    147 a - - -
          2.68618  4.42225  2.77519  2.73123  3.46354  2.40513  3.72494  3.29354  2.67741  2.69355  4.24690  2.90347  2.73739  3.18146  2.89801  2.37887  2.77519  2.98518  4.58477  3.61503
          0.04716  5.26175  3.19704  0.61958  0.77255  0.70075  0.68560
    101   2.41309  5.48299  2.61518  2.10286  4.82730  2.93213  3.93519  4.31277  2.27879  3.18638  4.52386  2.79149  3.16810  2.21413  3.16294  2.30501  3.03229  3.08853  5.91611  4.50558    148 e - - -
          2.68618  4.42225  2.77519  2.73123  3.46354  2.40513  3.72494  3.29354  2.67741  2.69355  4.24690  2.90347  2.73739  3.18146  2.89801  2.37887  2.77519  2.98518  4.58477  3.61503
          0.00804  5.22263  5.94498  0.61958  0.77255  0.80813  0.59003
    102   3.02088  4.45176  4.67257  3.45255  3.19997  3.50443  4.46763  1.88408  2.86282  1.44998  2.76735  4.20531  4.51905  4.11266  4.04161  3.08566  2.49616  2.35318  5.06805  3.88345    149 l - - -
          2.68618  4.42225  2.77519  2.73123  3.46354  2.40513  3.72494  3.29354  2.67741  2.69355  4.24690  2.90347  2.73739  3.18146  2.89801  2.37887  2.77519  2.98518  4.58477  3.61503
          0.06589  5.22263  2.84097  0.61958  0.77255  0.80813  0.59003
    103   2.05386  5.42844  3.21021  2.12326  4.76083  3.72762  3.91570  4.23762  1.90124  2.72156  3.85728  2.27522  4.12077  2.85074  2.88650  2.58562  2.81715  3.81227  5.86861  4.46591    150 k - - -
          2.68618  4.42225  2.77519  2.73123  3.46354  2.40513  3.72494  3.29354  2.67741  2.69355  4.24690  2.90347  2.73739  3.18146  2.89801  2.37887  2.77519  2.98518  4.58477  3.61503
          0.00852  5.16527  5.88761  0.61958  0.77255  0.94116  0.49458
    104   2.33889  5.45681  2.76982  2.29938  3.84508  3.72125  3.90837  4.28702  2.00260  3.32797  4.49761  2.57909  3.55506  2.12766  2.71304  2.49194  2.70546  3.84719  5.88978  4.47913    151 k - - -
          2.68618  4.42225  2.77519  2.73123  3.46354  2.40513  3.72494  3.29354  2.67741  2.69355  4.24690  2.90347  2.73739  3.18146  2.89801  2.37887  2.77519  2.98518  4.58477  3.61503
          0.00852  5.16527  5.88761  0.61958  0.77255  0.94116  0.49458
    105   2.30591  5.45470  2.37476  2.16589  4.79830  3.72174  3.90900  3.64753  2.31296  2.95270  4.49576  2.73397  4.11523  2.07224  2.77245  2.51116  2.79513  3.84455  5.88825  4.47819    152 q - - -
          2.68618  4.42225  2.77519  2.73123  3.46354  2.40513  3.72494  3.29354  2.67741  2.69355  4.24690  2.90347  2.73739  3.18146  2.89801  2.37887  2.77519  2.98518  4.58477  3.61503
          0.03812  5.16527  3.45166  0.61958  0.77255  0.79325  0.60216
    106   2.62903  5.14334  3.36526  2.63242  3.43301  3.79070  3.99543  3.34614  2.33353  1.83912  4.21514  2.62340  3.56296  2.59735  2.61797  2.99429  2.65460  2.98007  5.64867  4.31668    153 l - - -
          2.68618  4.42225  2.77519  2.73123  3.46354  2.40513  3.72494  3.29354  2.67741  2.69355  4.24690  2.90347  2.73739  3.18146  2.89801  2.37887  2.77519  2.98518  4.58477  3.61503
          0.00852  5.16583  5.88818  0.61958  0.77255  0.93997  0.49534
    107   2.23404  5.44909  2.73198  1.88754  4.79010  2.50431  3.91076  4.27323  2.29130  3.37937  4.49085  3.19216  4.11662  2.77363  2.90859  2.22688  2.78190  3.13888  5.88421  4.47570    154 e - - -
          2.68618  4.42225  2.77519  2.73123  3.46354  2.40513  3.72494  3.29354  2.67741  2.69355  4.24690  2.90347  2.73739  3.18146  2.89801  2.37887  2.77519  2.98518  4.58477  3.61503
          0.00852  5.16583  5.88818  0.61958  0.77255  0.93997  0.49534
    108   2.32133  5.45277  2.35172  2.13468  4.79526  3.72254  3.91008  3.63858  2.11346  3.75696  4.49414  2.80921  4.11611  2.42543  3.13828  2.18545  2.67347  3.07837  5.88699  4.47753    155 k - - -
          2.68618  4.42225  2.77519  2.73123  3.46354  2.40513  3.72494  3.29354  2.67741  2.69355  4.24690  2.90347  2.73739  3.18146  2.89801  2.37887  2.77519  2.98518  4.58477  3.61503
          0.07887  5.16583  2.65733  0.61958  0.77255  0.93997  0.49534
    109   2.91768  5.39800  2.22620  2.22018  4.73041  3.00664  3.88451  4.20760  2.62445  2.56287  2.71510  2.65128  3.51247  2.74810  2.88253  2.26767  2.92105  3.78183  5.83831  4.43502    156 e - - -
          2.68618  4.42225  2.77519  2.73123  3.46354  2.40513  3.72494  3.29354  2.67741  2.69355  4.24690  2.90347  2.73739  3.18146  2.89801  2.37887  2.77519  2.98518  4.58477  3.61503
          0.08460  5.09609  2.59022  0.61958  0.77255  1.07307  0.41849
    110   2.62866  5.38879  2.70813  2.58760  4.72978  3.66504  3.85157  4.21137  2.13060  2.64654  4.43103  2.52225  4.05874  1.91914  2.27739  2.51926  3.12231  3.77734  5.82294  4.41657    157 q - - -
          2.68618  4.42225  2.77519  2.73123  3.46354  2.40513  3.72494  3.29354  2.67741  2.69355  4.24690  2.90347  2.73739  3.18146  2.89801  2.37887  2.77519  2.98518  4.58477  3.61503
          0.18718  5.02133  1.80724  0.61958  0.77255  1.19021  0.36263
    111   2.61506  5.21962  3.11043  2.38489  4.52269  3.18721  3.79942  3.15589  2.29055  2.74472  4.27168  2.69656  4.00015  1.99905  2.55754  2.50421  3.04776  3.14186  5.67809  4.29457    158 q - - -
          2.68589  4.42249  2.77519  2.73059  3.46377  2.40515  3.72518  3.29377  2.67722  2.69353  4.24713  2.90344  2.73742  3.18170  2.89759  2.37910  2.77543  2.98542  4.58500  3.61527
          1.34130  0.39020  2.78753  0.05144  2.99289  1.18862  0.36333
    112   2.57764  4.76622  3.42463  2.86329  3.94295  3.72294  3.17719  2.33804  2.83818  1.94316  3.85641  2.98391  3.45539  2.87946  2.90756  2.19067  3.05548  3.06303  5.31514  4.03737    160 l - - -
          2.68618  4.42225  2.77519  2.73123  3.46354  2.40513  3.72494  3.29354  2.67741  2.69355  4.24690  2.90347  2.73739  3.18146  2.89801  2.37887  2.77519  2.98518  4.58477  3.61503
          0.01173  4.84697  5.56932  0.61958  0.77255  1.14389  0.38357
    113   2.43775  5.33656  2.14031  1.92767  4.67423  3.03662  3.80743  3.32691  2.21508  2.98457  4.37924  3.08939  4.01281  2.62640  2.78382  2.61545  3.07465  3.72323  5.77359  4.36708    161 e - - -
          2.68618  4.42225  2.77519  2.73123  3.46354  2.40513  3.72494  3.29354  2.67741  2.69355  4.24690  2.90347  2.73739  3.18146  2.89801  2.37887  2.77519  2.98518  4.58477  3.61503
          0.01093  4.91719  5.63953  0.61958  0.77255  0.97698  0.47232
    114   2.66909  5.24628  2.94668  2.63770  4.53515  2.96823  3.87484  3.98326  2.22571  2.68430  3.58560  3.17444  4.07270  2.52648  2.67176  2.14899  2.37481  2.78048  5.71417  4.34001    162 s - - -
          2.68618  4.42225  2.77519  2.73123  3.46354  2.40513  3.72494  3.29354  2.67741  2.69355  4.24690  2.90347  2.73739  3.18146  2.89801  2.37887  2.77519  2.98518  4.58477  3.61503
          0.04713  5.01036  3.23479  0.61958  0.77255  0.59571  0.80111
    115   2.59115  5.40591  2.91661  2.25080  4.73277  3.12503  3.23387  3.47563  2.30613  2.07543  3.93110  2.41519  4.11337  2.78488  3.14111  2.36859  2.96092  3.78673  5.84965  4.44994    163 l - - -
          2.68618  4.42225  2.77519  2.73123  3.46354  2.40513  3.72494  3.29354  2.67741  2.69355  4.24690  2.90347  2.73739  3.18146  2.89801  2.37887  2.77519  2.98518  4.58477  3.61503
          0.00869  5.14604  5.86839  0.61958  0.77255  0.34245  1.23797
    116   2.39090  5.51285  2.72507  2.47068  4.85384  2.16876  3.97466  4.33694  2.44574  2.98647  3.47568  2.27810  4.18056  2.67187  2.64304  2.61604  2.88141  3.90130  5.94799  3.80353    164 g - - -
          2.68618  4.42225  2.77519  2.73123  3.46354  2.40513  3.72494  3.29354  2.67741  2.69355  4.24690  2.90347  2.73739  3.18146  2.89801  2.37887  2.77519  2.98518  4.58477  3.61503
          0.00743  5.30162  6.02397  0.61958  0.77255  0.43500  1.04203
    117   2.31061  5.53544  2.52118  1.79688  4.88100  3.40706  3.98409  4.36734  2.38920  2.96930  4.57599  2.95439  2.95152  2.23134  2.96326  2.65989  2.82719  3.92634  5.96782  4.55652    165 e - - -
          2.68618  4.42225  2.77519  2.73123  3.46354  2.40513  3.72494  3.29354  2.67741  2.69355  4.24690  2.90347  2.73739  3.18146  2.89801  2.37887  2.77519  2.98518  4.58477  3.61503
          0.00726  5.32517  6.04751  0.61958  0.77255  0.48576  0.95510
    118   2.71309  5.51173  2.67882  2.18893  4.84730  3.12724  3.13566  4.00435  2.00072  2.67158  3.26333  2.75354  3.63241  3.08869  2.38288  2.99056  3.25501  2.98341  5.95014  3.77903    166 k - - -
          2.68618  4.42225  2.77519  2.73123  3.46354  2.40513  3.72494  3.29354  2.67741  2.69355  4.24690  2.90347  2.73739  3.18146  2.89801  2.37887  2.77519  2.98518  4.58477  3.61503
          0.00726  5.32517  6.04751  0.61958  0.77255  0.48576  0.95510
    119   2.04946  4.98108  3.65286  2.90069  4.15597  3.94706  3.70745  2.38061  3.06978  2.55095  3.21387  2.43858  3.35066  2.35994  3.48965  3.04914  2.38725  2.99652  5.53138  3.63877    167 a - - -
          2.68618  4.42225  2.77519  2.73123  3.46354  2.40513  3.72494  3.29354  2.67741  2.69355  4.24690  2.90347  2.73739  3.18146  2.89801  2.37887  2.77519  2.98518  4.58477  3.61503
          0.00726  5.32517  6.04751  0.61958  0.77255  0.48576  0.95510
    120   1.85911  5.14173  3.50293  2.46683  3.18343  3.89215  4.10305  2.92301  2.64841  2.19108  4.22017  3.45041  3.68700  3.03676  2.58022  2.45024  2.53397  3.45902  5.66298  4.34990    168 a - - -
          2.68618  4.42225  2.77519  2.73123  3.46354  2.40513  3.72494  3.29354  2.67741  2.69355  4.24690  2.90347  2.73739  3.18146  2.89801  2.37887  2.77519  2.98518  4.58477  3.61503
          0.00726  5.32517  6.04751  0.61958  0.77255  0.48576  0.95510
    121   2.17779  5.50845  2.95790  2.26951  4.84261  3.47596  3.99010  3.70240  2.61133  2.22044  4.55199  2.94549  2.78810  2.17022  2.78182  2.53893  3.25518  3.44591  5.94772  4.54343    169 q - - -
          2.68618  4.42225  2.77519  2.73123  3.46354  2.40513  3.72494  3.29354  2.67741  2.69355  4.24690  2.90347  2.73739  3.18146  2.89801  2.37887  2.77519  2.98518  4.58477  3.61503
          0.00726  5.32517  6.04751  0.61958  0.77255  0.48576  0.95510
    122   2.85838  5.53029  2.50139  2.17566  4.87381  2.79323  3.98487  3.71655  2.27451  2.28781  4.02909  2.69952  3.71422  2.69291  2.31208  2.65336  3.04568  3.92010  5.96390  4.55388    170 e - - -
          2.68618  4.42225  2.77519  2.73123  3.46354  2.40513  3.72494  3.29354  2.67741  2.69355  4.24690  2.90347  2.73739  3.18146  2.89801  2.37887  2.77519  2.98518  4.58477  3.61503
          0.00726  5.32517  6.04751  0.61958  0.77255  0.48576  0.95510
    123   2.10712  5.51220  3.28153  2.55148  4.84795  3.10715  3.98923  3.67605  2.20966  2.74762  4.55533  2.77312  3.17690  2.07066  2.95595  2.41774  2.61518  3.89783  5.95049  4.54527    171 q - - -
          2.68618  4.42225  2.77519  2.73123  3.46354  2.40513  3.72494  3.29354  2.67741  2.69355  4.24690  2.90347  2.73739  3.18146  2.89801  2.37887  2.77519  2.98518  4.58477  3.61503
          0.00726  5.32517  6.04751  0.61958  0.77255  0.48576  0.95510
    124   2.38660  5.53066  2.27424  1.74861  4.87429  3.09559  3.98487  3.72375  2.36948  3.83533  4.57170  3.00184  4.19109  2.25354  3.01153  2.76595  3.07812  3.05171  5.96419  3.56716    172 e - - -
          2.68618  4.42225  2.77519  2.73123  3.46354  2.40513  3.72494  3.29354  2.67741  2.69355  4.24690  2.90347  2.73739  3.18146  2.89801  2.37887  2.77519  2.98518  4.58477  3.61503
          0.02396  5.32517  3.97329  0.61958  0.77255  0.48576  0.95510
    125   2.16388  5.46914  3.28907  2.41418  3.33855  3.03776  3.33724  3.76109  2.43201  2.19599  4.51610  2.74705  3.40613  2.36350  2.61364  2.75690  3.24794  3.84698  5.91627  4.52010    173 a - - -
          2.68618  4.42225  2.77519  2.73123  3.46354  2.40513  3.72494  3.29354  2.67741  2.69355  4.24690  2.90347  2.73739  3.18146  2.89801  2.37887  2.77519  2.98518  4.58477  3.61503
          0.02530  5.30858  3.91043  0.61958  0.77255  0.54799  0.86302
    126   2.25309  5.46134  2.05711  1.90215  4.78296  3.79108  3.98083  3.65600  2.72534  3.19362  4.50825  3.26814  4.18405  2.65434  2.69456  2.56833  2.99932  2.41704  5.90832  4.51196    174 e - - -
          2.68618  4.42225  2.77519  2.73123  3.46354  2.40513  3.72494  3.29354  2.67741  2.69355  4.24690  2.90347  2.73739  3.18146  2.89801  2.37887  2.77519  2.98518  4.58477  3.61503
          0.09162  5.29080  2.49478  0.61958  0.77255  0.60964  0.78427
    127   2.27537  5.44671  2.95589  2.29881  4.77881  2.99483  3.93449  2.97663  2.49128  3.07115  4.49080  2.41876  4.13922  2.58521  2.39439  2.54277  2.81990  3.36568  5.88724  3.72900    175 a - - -
          2.68618  4.42225  2.77519  2.73123  3.46354  2.40513  3.72494  3.29354  2.67741  2.69355  4.24690  2.90347  2.73739  3.18146  2.89801  2.37887  2.77519  2.98518  4.58477  3.61503
          0.00817  5.20734  5.92969  0.61958  0.77255  0.37560  1.16115
    128   2.57562  5.28074  2.88612  2.83282  3.74771  2.68601  4.04258  3.42619  1.80401  2.51311  3.51373  3.06588  4.23294  2.91966  3.29878  2.31118  2.64228  3.00607  5.77182  4.42329    176 k - - -
          2.68618  4.42225  2.77519  2.73123  3.46354  2.40513  3.72494  3.29354  2.67741  2.69355  4.24690  2.90347  2.73739  3.18146  2.89801  2.37887  2.77519  2.98518  4.58477  3.61503
          0.00738  5.30858  6.03093  0.61958  0.77255  0.44873  1.01733
    129   1.91013  5.53009  2.46505  2.29687  4.87333  3.41885  3.98537  4.35801  2.54758  3.83459  3.80086  3.26614  2.38162  2.65479  2.59264  2.78184  2.32463  3.91975  5.96386  4.55400    177 a - - -
          2.68618  4.42225  2.77519  2.73123  3.46354  2.40513  3.72494  3.29354  2.67741  2.69355  4.24690  2.90347  2.73739  3.18146  2.89801  2.37887  2.77519  2.98518  4.58477  3.61503
          0.05021  5.32517  3.12115  0.61958  0.77255  0.48576  0.95510
    130   2.15421  5.39367  2.76517  2.45005  4.69088  3.35329  3.99286  3.03601  2.49818  2.12891  3.86501  2.90699  3.67855  2.58939  2.99360  2.67412  2.96093  3.34623  5.85612  3.39530    178 l - - -
          2.68618  4.42225  2.77519  2.73123  3.46354  2.40513  3.72494  3.29354  2.67741  2.69355  4.24690  2.90347  2.73739  3.18146  2.89801  2.37887  2.77519  2.98518  4.58477  3.61503
          0.02691  5.28253  3.84097  0.61958  0.77255  0.63671  0.75296
    131   2.79983  5.49175  3.05117  2.39664  4.83132  2.25137  3.95744  3.45240  1.89427  3.79468  4.53391  2.81299  2.47996  2.50550  3.18626  2.55011  3.22532  2.97667  5.92773  4.52007    179 k - - -
          2.68618  4.42225  2.77519  2.73123  3.46354  2.40513  3.72494  3.29354  2.67741  2.69355  4.24690  2.90347  2.73739  3.18146  2.89801  2.37887  2.77519  2.98518  4.58477  3.61503
          0.03034  5.26334  3.70084  0.61958  0.77255  0.69604  0.69026
    132   1.96272  5.35953  2.88593  2.73710  4.65176  3.12261  3.97654  3.49607  2.46052  3.18508  3.67991  2.68612  2.34341  3.09333  3.21817  2.22005  2.59304  3.44034  5.82540  4.44886    180 a - - -
          2.68618  4.42225  2.77519  2.73123  3.46354  2.40513  3.72494  3.29354  2.67741  2.69355  4.24690  2.90347  2.73739  3.18146  2.89801  2.37887  2.77519  2.98518  4.58477  3.61503
          0.00790  5.24090  5.96325  0.61958  0.77255  0.75993  0.63054
    133   2.18141  5.49077  2.46396  2.16181  4.83485  3.10235  3.94377  3.98874  2.09532  3.28466  3.34773  2.42837  3.40312  2.51009  3.17149  2.69002  3.00486  3.88088  5.92405  4.51369    181 k - - -
          2.68618  4.42225  2.77519  2.73123  3.46354  2.40513  3.72494  3.29354  2.67741  2.69355  4.24690  2.90347  2.73739  3.18146  2.89801  2.37887  2.77519  2.98518  4.58477  3.61503
          0.00790  5.24090  5.96325  0.61958  0.77255  0.75993  0.63054
    134   2.25678  5.23006  3.36779  2.53212  3.13839  3.81342  4.01481  3.90274  2.80488  2.54278  4.29749  2.65418  1.94387  2.94758  2.71164  2.52548  2.95576  3.23544  5.72491  4.38065    182 p - - -
          2.68618  4.42225  2.77519  2.73123  3.46354  2.40513  3.72494  3.29354  2.67741  2.69355  4.24690  2.90347  2.73739  3.18146  2.89801  2.37887  2.77519  2.98518  4.58477  3.61503
          0.00790  5.24090  5.96325  0.61958  0.77255  0.75993  0.63054
    135   2.37847  5.43983  2.97261  2.18448  4.76237  3.76669  3.95651  4.23275  2.49457  3.15229  4.48657  3.24337  2.01649  2.51611  3.18945  2.46474  2.58331  2.67771  5.88630  4.48933    183 p - - -
          2.68618  4.42225  2.77519  2.73123  3.46354  2.40513  3.72494  3.29354  2.67741  2.69355  4.24690  2.90347  2.73739  3.18146  2.89801  2.37887  2.77519  2.98518  4.58477  3.61503
          0.00790  5.24090  5.96325  0.61958  0.77255  0.75993  0.63054
    136   2.20074  5.45268  2.69130  2.69282  3.84451  3.01101  3.95276  4.25479  2.52150  3.75068  4.49789  2.76216  3.27880  2.16014  2.91960  2.70049  2.36647  2.45907  5.89575  4.49532    184 q - - -
          2.68618  4.42225  2.77519  2.73123  3.46354  2.40513  3.72494  3.29354  2.67741  2.69355  4.24690  2.90347  2.73739  3.18146  2.89801  2.37887  2.77519  2.98518  4.58477  3.61503
          0.12918  5.24090  2.15516  0.61958  0.77255  0.75993  0.63054
    137   2.07193  5.29378  3.24324  2.50089  4.58263  2.71581  3.92355  3.37653  2.22408  2.77561  4.35005  3.22327  2.95345  3.04208  2.88977  2.12363  2.55206  3.65391  5.76205  4.38815    185 a - - -
          2.68618  4.42225  2.77519  2.73123  3.46354  2.40513  3.72494  3.29354  2.67741  2.69355  4.24690  2.90347  2.73739  3.18146  2.89801  2.37887  2.77519  2.98518  4.58477  3.61503
          0.13092  5.12064  2.14781  0.61958  0.77255  0.50961  0.91811
    138   2.72331  5.30230  2.91629  2.69387  4.59107  3.09292  3.93106  4.03918  2.31139  2.24713  3.37393  2.48864  2.82720  2.44036  3.17377  2.93146  2.51684  3.23927  5.77024  3.56625    186 l - - -
          2.68618  4.42225  2.77519  2.73123  3.46354  2.40513  3.72494  3.29354  2.67741  2.69355  4.24690  2.90347  2.73739  3.18146  2.89801  2.37887  2.77519  2.98518  4.58477  3.61503
          0.00875  5.13841  5.86076  0.61958  0.77255  0.99555  0.46128
    139   2.39459  5.41555  3.19753  2.23742  4.74774  2.42583  3.90325  4.22455  2.21255  2.83196  4.45967  2.90691  2.95380  2.54113  2.48661  2.90480  2.95197  2.90548  5.85594  4.45313    187 k - - -
          2.68618  4.42225  2.77519  2.73123  3.46354  2.40513  3.72494  3.29354  2.67741  2.69355  4.24690  2.90347  2.73739  3.18146  2.89801  2.37887  2.77519  2.98518  4.58477  3.61503
          0.02896  5.13841  3.78654  0.61958  0.77255  0.88962  0.52901
    140   2.56965  5.39461  3.07951  2.12957  3.70061  2.82053  3.90856  4.18904  2.37927  3.13762  3.64561  3.19537  2.41522  2.48409  3.14116  2.18468  2.72849  3.77357  5.84047  4.44295    188 e - - -
          2.68618  4.42225  2.77519  2.73123  3.46354  2.40513  3.72494  3.29354  2.67741  2.69355  4.24690  2.90347  2.73739  3.18146  2.89801  2.37887  2.77519  2.98518  4.58477  3.61503
          0.00874  5.13982  5.86216  0.61958  0.77255  0.70404  0.68238
    141   2.30769  5.46614  2.94024  2.30826  4.80755  2.87088  3.92669  4.29096  2.53115  2.87173  4.50776  2.34629  2.47747  2.58613  2.76134  2.69604  2.72193  3.40409  5.90101  4.49226    189 a - - -
          2.68618  4.42225  2.77519  2.73123  3.46354  2.40513  3.72494  3.29354  2.67741  2.69355  4.24690  2.90347  2.73739  3.18146  2.89801  2.37887  2.77519  2.98518  4.58477  3.61503
          0.00822  5.20140  5.92374  0.61958  0.77255  0.86036  0.54993
    142   2.53358  5.13789  3.39870  2.40197  4.36788  2.22788  3.43218  3.77886  2.83330  2.35807  4.21369  3.35587  2.65202  3.18081  3.29243  2.25451  2.62483  2.67755  5.64985  4.32324    190 g - - -
          2.68618  4.42225  2.77519  2.73123  3.46354  2.40513  3.72494  3.29354  2.67741  2.69355  4.24690  2.90347  2.73739  3.18146  2.89801  2.37887  2.77519  2.98518  4.58477  3.61503
          0.00822  5.20140  5.92374  0.61958  0.77255  0.86036  0.54993
    143   1.88072  5.43710  3.22890  2.26491  4.76635  3.08450  3.43104  3.53463  2.43271  3.73561  3.71707  3.21846  2.78268  2.66568  2.96065  2.05760  2.79860  3.81922  5.87937  4.47820    191 a - - -
          2.68618  4.42225  2.77519  2.73123  3.46354  2.40513  3.72494  3.29354  2.67741  2.69355  4.24690  2.90347  2.73739  3.18146  2.89801  2.37887  2.77519  2.98518  4.58477  3.61503
          0.00822  5.20140  5.92374  0.61958  0.77255  0.59082  0.80715
    144   2.17595  5.45087  2.99151  2.70338  4.77537  2.63765  3.56121  3.44933  2.57431  3.41452  3.90185  2.94847  2.60066  2.64284  2.70872  2.27316  2.52560  3.37341  5.89606  4.49785    192 a - - -
          2.68618  4.42225  2.77519  2.73123  3.46354  2.40513  3.72494  3.29354  2.67741  2.69355  4.24690  2.90347  2.73739  3.18146  2.89801  2.37887  2.77519  2.98518  4.58477  3.61503
          0.00779  5.25511  5.97746  0.61958  0.77255  0.72011  0.66689
    145   2.50211  4.98391  3.57589  2.78658  3.46478  2.59797  4.11853  3.18746  2.99654  2.82175  3.14835  3.09097  2.32608  2.45885  3.42512  2.46539  2.73577  2.76134  5.52752  3.58387    193 p - - -
          2.68618  4.42225  2.77519  2.73123  3.46354  2.40513  3.72494  3.29354  2.67741  2.69355  4.24690  2.90347  2.73739  3.18146  2.89801  2.37887  2.77519  2.98518  4.58477  3.61503
          0.00779  5.25511  5.97746  0.61958  0.77255  0.72011  0.66689
    146   2.19094  5.46759  2.68706  2.69624  4.79892  2.68325  3.95779  4.27527  2.45668  3.12226  4.51195  3.01022  2.40165  3.05871  2.20842  2.46331  2.92902  3.85084  5.90864  3.24860    194 a - - -
          2.68618  4.42225  2.77519  2.73123  3.46354  2.40513  3.72494  3.29354  2.67741  2.69355  4.24690  2.90347  2.73739  3.18146  2.89801  2.37887  2.77519  2.98518  4.58477  3.61503
          0.00779  5.25511  5.97746  0.61958  0.77255  0.72011  0.66689
    147   1.85093  5.49241  2.56968  2.44754  4.83382  2.45041  3.95270  4.31727  2.44602  3.22209  4.53410  2.78250  4.15853  2.21340  3.18130  2.59368  2.73242  3.50743  5.92729  4.51845    195 a - - -
          2.68618  4.42225  2.77519  2.73123  3.46354  2.40513  3.72494  3.29354  2.67741  2.69355  4.24690  2.90347  2.73739  3.18146  2.89801  2.37887  2.77519  2.98518  4.58477  3.61503
          0.02756  5.25511  3.81862  0.61958  0.77255  0.72011  0.66689
    148   2.30563  5.48359  2.90901  2.22332  4.82566  3.05062  3.94230  4.30951  2.60464  3.27057  4.52505  2.96267  2.66960  2.55036  2.73773  2.24955  2.35680  3.87262  5.91808  3.35149    196 e - - -
          2.68618  4.42225  2.77519  2.73123  3.46354  2.40513  3.72494  3.29354  2.67741  2.69355  4.24690  2.90347  2.73739  3.18146  2.89801  2.37887  2.77519  2.98518  4.58477  3.61503
          0.00794  5.23550  5.95785  0.61958  0.77255  0.66576  0.72130
    149   2.57849  4.90653  3.65964  2.83503  3.45741  3.54831  4.15594  2.96850  3.07250  2.92093  3.43784  2.75976  1.62005  3.07892  3.48292  2.50679  2.98352  2.48633  5.46320  4.19472    197 p - - -
          2.68618  4.42225  2.77519  2.73123  3.46354  2.40513  3.72494  3.29354  2.67741  2.69355  4.24690  2.90347  2.73739  3.18146  2.89801  2.37887  2.77519  2.98518  4.58477  3.61503
          0.09717  5.25511  2.43755  0.61958  0.77255  0.36297  1.18945
    150   2.35422  5.32222  3.05184  2.44820  3.67835  3.00832  3.98795  3.52110  2.75588  2.87353  4.38101  2.81947  2.63181  2.58868  3.23424  2.16852  2.77795  2.60962  5.79685  4.42995    198 s - - -
          2.68618  4.42225  2.77519  2.73123  3.46354  2.40513  3.72494  3.29354  2.67741  2.69355  4.24690  2.90347  2.73739  3.18146  2.89801  2.37887  2.77519  2.98518  4.58477  3.61503
          0.00788  5.24276  5.96511  0.61958  0.77255  0.75484  0.63504
    151   2.37134  5.35885  3.29528  2.17526  4.65040  3.06131  3.97776  3.37313  2.48278  3.23549  3.75571  2.60658  2.55838  2.81481  3.21957  2.46577  2.76076  2.97644  5.82498  3.15935    199 e - - -
          2.68618  4.42225  2.77519  2.73123  3.46354  2.40513  3.72494  3.29354  2.67741  2.69355  4.24690  2.90347  2.73739  3.18146  2.89801  2.37887  2.77519  2.98518  4.58477  3.61503
          0.00788  5.24276  5.96511  0.61958  0.77255  0.75484  0.63504
    152   2.00457  5.48900  2.16818  2.49823  4.83155  2.67571  3.94611  4.31574  2.44335  3.34553  4.53037  3.22698  4.15219  2.49033  2.41739  2.22358  3.21549  3.87829  5.92313  3.77382    200 a - - -
          2.68618  4.42225  2.77519  2.73123  3.46354  2.40513  3.72494  3.29354  2.67741  2.69355  4.24690  2.90347  2.73739  3.18146  2.89801  2.37887  2.77519  2.98518  4.58477  3.61503
          0.00788  5.24276  5.96511  0.61958  0.77255  0.34814  1.22417
    153   2.52108  5.31601  3.38236  2.46444  4.57905  2.70164  4.04260  3.61628  2.47913  2.28577  3.82849  3.35439  2.03623  2.51892  3.29495  2.68605  2.79991  3.22234  5.80122  4.44605    201 p - - -
          2.68618  4.42225  2.77519  2.73123  3.46354  2.40513  3.72494  3.29354  2.67741  2.69355  4.24690  2.90347  2.73739  3.18146  2.89801  2.37887  2.77519  2.98518  4.58477  3.61503
          0.02987  5.32517  3.70658  0.61958  0.77255  0.48576  0.95510
    154   2.64751  4.99850  2.82590  2.81848  3.56171  2.26288  4.14748  2.65596  2.78617  2.48227  3.11263  2.61500  2.78410  3.36356  3.45649  2.94993  3.26361  2.61181  5.54381  3.63850    202 g - - -
          2.68618  4.42225  2.77519  2.73123  3.46354  2.40513  3.72494  3.29354  2.67741  2.69355  4.24690  2.90347  2.73739  3.18146  2.89801  2.37887  2.77519  2.98518  4.58477  3.61503
          0.00742  5.30272  6.02507  0.61958  0.77255  0.43710  1.03820
    155   2.09455  5.52830  2.51548  2.54574  3.95592  3.09710  3.98531  4.35524  2.32567  3.44014  4.56959  2.62938  2.75598  2.63338  2.86416  2.44035  2.61501  3.46592  5.96242  3.95682    203 a - - -
          2.68618  4.42225  2.77519  2.73123  3.46354  2.40513  3.72494  3.29354  2.67741  2.69355  4.24690  2.90347  2.73739  3.18146  2.89801  2.37887  2.77519  2.98518  4.58477  3.61503
          0.00726  5.32517  6.04751  0.61958  0.77255  0.48576  0.95510
    156   2.25553  5.49531  3.28896  2.16990  3.65737  3.09741  3.99324  3.24901  2.56182  3.79360  4.54030  3.01429  2.68310  2.53414  2.40963  2.38337  2.56894  3.43519  5.93792  4.53705    204 e - - -
          2.68618  4.42225  2.77519  2.73123  3.46354  2.40513  3.72494  3.29354  2.67741  2.69355  4.24690  2.90347  2.73739  3.18146  2.89801  2.37887  2.77519  2.98518  4.58477  3.61503
          0.00726  5.32517  6.04751  0.61958  0.77255  0.48576  0.95510
    157   2.44394  5.32252  3.37871  2.52461  3.38969  1.93148  4.04136  4.02134  2.81882  3.30471  4.38579  2.74744  2.19942  2.82933  3.29302  2.55148  3.01729  2.84059  5.80688  4.45014    205 g - - -
          2.68618  4.42225  2.77519  2.73123  3.46354  2.40513  3.72494  3.29354  2.67741  2.69355  4.24690  2.90347  2.73739  3.18146  2.89801  2.37887  2.77519  2.98518  4.58477  3.61503
          0.06814  5.32517  2.79681  0.61958  0.77255  0.48576  0.95510
    158   2.57215  5.48971  2.85741  2.02094  3.89366  3.35600  3.95797  4.31001  2.52429  3.08446  3.90919  2.44346  2.53988  2.66403  2.95749  2.16987  3.22529  3.19446  5.92620  4.51908    206 e - - -
          2.68618  4.42225  2.77519  2.73123  3.46354  2.40513  3.72494  3.29354  2.67741  2.69355  4.24690  2.90347  2.73739  3.18146  2.89801  2.37887  2.77519  2.98518  4.58477  3.61503
          0.00771  5.26474  5.98708  0.61958  0.77255  0.37557  1.16122
    159   2.06214  5.39063  2.56560  2.62624  3.73540  2.67049  3.51948  3.30841  2.78253  3.67141  4.44666  3.32038  2.26011  2.52964  3.26357  2.49039  3.25905  2.92544  5.85882  3.70868    207 a - - -
          2.68618  4.42225  2.77519  2.73123  3.46354  2.40513  3.72494  3.29354  2.67741  2.69355  4.24690  2.90347  2.73739  3.18146  2.89801  2.37887  2.77519  2.98518  4.58477  3.61503
          0.00726  5.32517  6.04751  0.61958  0.77255  0.48576  0.95510
    160   3.02419  5.50755  3.28370  2.32226  4.84131  2.75278  3.99042  4.31934  2.39254  2.93985  3.02215  2.65018  2.26813  2.09319  2.99980  2.58801  2.99441  3.51771  5.94703  4.54306    208 q - - -
          2.68618  4.42225  2.77519  2.73123  3.46354  2.40513  3.72494  3.29354  2.67741  2.69355  4.24690  2.90347  2.73739  3.18146  2.89801  2.37887  2.77519  2.98518  4.58477  3.61503
          0.03135  5.32517  3.64975  0.61958  0.77255  0.48576  0.95510
    161   2.66454  5.51266  3.26430  2.38746  4.85365  2.90079  3.97449  3.74922  2.06172  3.81620  4.55440  2.63437  2.22349  2.41278  2.75841  2.61689  2.75205  3.39797  5.94779  3.66749    209 k - - -
          2.68618  4.42225  2.77519  2.73123  3.46354  2.40513  3.72494  3.29354  2.67741  2.69355  4.24690  2.90347  2.73739  3.18146  2.89801  2.37887  2.77519  2.98518  4.58477  3.61503
          0.04141  5.30125  3.33595  0.61958  0.77255  0.43429  1.04334
    162   1.90182  5.49087  2.98036  2.37899  4.82444  2.79948  3.97426  2.86553  2.55272  3.36715  4.53457  3.25795  2.86562  2.62072  2.59781  2.36980  2.73139  3.87532  5.93049  4.52658    210 a - - -
          2.68618  4.42225  2.77519  2.73123  3.46354  2.40513  3.72494  3.29354  2.67741  2.69355  4.24690  2.90347  2.73739  3.18146  2.89801  2.37887  2.77519  2.98518  4.58477  3.61503
          0.00750  5.29226  6.01460  0.61958  0.77255  0.60477  0.79010
    163   2.41090  5.49874  3.26411  2.35724  4.83563  2.58376  3.23492  3.33337  2.58168  2.68746  4.54156  2.44937  2.90144  2.38100  2.77582  2.39454  3.23886  3.88498  5.93633  4.53039    211 e - - -
          2.68618  4.42225  2.77519  2.73123  3.46354  2.40513  3.72494  3.29354  2.67741  2.69355  4.24690  2.90347  2.73739  3.18146  2.89801  2.37887  2.77519  2.98518  4.58477  3.61503
          0.00750  5.29226  6.01460  0.61958  0.77255  0.60477  0.79010
    164   2.35391  5.22953  2.96467  2.66478  4.47096  2.77052  4.04842  3.09704  2.53573  2.95639  4.29917  3.37303  3.22400  3.19579  3.05160  2.20826  2.30960  3.13737  3.94311  2.76958    212 s - - -
          2.68618  4.42225  2.77519  2.73123  3.46354  2.40513  3.72494  3.29354  2.67741  2.69355  4.24690  2.90347  2.73739  3.18146  2.89801  2.37887  2.77519  2.98518  4.58477  3.61503
          0.05803  5.29226  2.96908  0.61958  0.77255  0.60477  0.79010
    165   2.18081  5.46588  2.82534  2.54078  4.79910  2.74181  3.95030  4.27680  2.48999  2.71662  3.76297  3.03873  2.83462  2.55434  3.01254  2.59646  2.09145  3.85014  5.90572  4.50202    213 t - - -
          2.68618  4.42225  2.77519  2.73123  3.46354  2.40513  3.72494  3.29354  2.67741  2.69355  4.24690  2.90347  2.73739  3.18146  2.89801  2.37887  2.77519  2.98518  4.58477  3.61503
          0.00789  5.24211  5.96446  0.61958  0.77255  0.52963  0.88872
    166   2.63259  5.48789  2.27154  2.29969  4.82172  2.94551  3.97049  3.46270  2.53923  2.90179  4.53151  2.99124  2.65285  2.84726  2.33670  2.78435  3.23541  2.58869  5.92735  4.52327    214 d - - -
          2.68618  4.42225  2.77519  2.73123  3.46354  2.40513  3.72494  3.29354  2.67741  2.69355  4.24690  2.90347  2.73739  3.18146  2.89801  2.37887  2.77519  2.98518  4.58477  3.61503
          0.00756  5.28483  6.00717  0.61958  0.77255  0.62928  0.76138
    167   2.40753  5.30388  2.77112  2.61192  3.85411  2.67425  4.01990  3.02427  2.79685  2.56771  4.36640  2.82496  3.25412  3.15081  2.99771  2.36872  2.09464  3.65108  5.78728  3.66882    215 t - - -
          2.68618  4.42225  2.77519  2.73123  3.46354  2.40513  3.72494  3.29354  2.67741  2.69355  4.24690  2.90347  2.73739  3.18146  2.89801  2.37887  2.77519  2.98518  4.58477  3.61503
          0.02860  5.28483  3.76675  0.61958  0.77255  0.49752  0.93659
    168   2.62416  5.42205  2.93966  2.32435  2.67538  3.10566  3.98833  3.58636  2.73989  2.31680  4.47292  2.69369  3.60529  2.23642  2.90373  2.32305  3.23856  3.79206  5.87823  3.97105    216 q - - -
          2.68618  4.42225  2.77519  2.73123  3.46354  2.40513  3.72494  3.29354  2.67741  2.69355  4.24690  2.90347  2.73739  3.18146  2.89801  2.37887  2.77519  2.98518  4.58477  3.61503
          0.00754  5.28727  6.00962  0.61958  0.77255  0.40947  1.09064
    169   2.82037  5.44026  2.87038  2.75875  3.61690  2.64615  4.00727  3.28037  2.22647  2.84426  4.49120  2.66571  2.00964  2.87588  3.00608  3.00807  2.40316  3.81015  5.89658  4.50999    217 p - - -
          2.68618  4.42225  2.77519  2.73123  3.46354  2.40513  3.72494  3.29354  2.67741  2.69355  4.24690  2.90347  2.73739  3.18146  2.89801  2.37887  2.77519  2.98518  4.58477  3.61503
          0.02577  5.32517  3.88361  0.61958  0.77255  0.48576  0.95510
    170   2.75541  5.40426  3.01854  2.21678  3.60622  3.81227  4.00520  4.15419  2.76224  3.23991  3.69407  2.88826  1.72874  2.88477  2.83502  2.47270  2.62864  3.56841  3.91322  4.48731    218 p - - -
          2.68618  4.42225  2.77519  2.73123  3.46354  2.40513  3.72494  3.29354  2.67741  2.69355  4.24690  2.90347  2.73739  3.18146  2.89801  2.37887  2.77519  2.98518  4.58477  3.61503
          0.00739  5.30679  6.02913  0.61958  0.77255  0.55444  0.85424
    171   2.42220  5.52687  2.77005  2.16589  4.87227  2.14048  3.97569  4.35854  2.20840  3.83229  4.56749  2.94541  2.71876  2.39855  3.01903  2.47606  3.24642  3.30066  5.95931  4.54804    219 g - - -
          2.68618  4.42225  2.77519  2.73123  3.46354  2.40513  3.72494  3.29354  2.67741  2.69355  4.24690  2.90347  2.73739  3.18146  2.89801  2.37887  2.77519  2.98518  4.58477  3.61503
          0.24162  5.30679  1.56212  0.61958  0.77255  0.55444  0.85424
    172   2.43025  5.15540  3.28830  2.73071  4.40547  2.67429  3.93616  3.82950  2.37463  3.00848  3.45379  3.25533  2.58944  2.49373  3.04000  2.39727  2.54883  2.95186  5.64957  3.26209    220 k - - -
          2.68618  4.42225  2.77519  2.73123  3.46354  2.40513  3.72494  3.29354  2.67741  2.69355  4.24690  2.90347  2.73739  3.18146  2.89801  2.37887  2.77519  2.98518  4.58477  3.61503
          0.00933  5.07450  5.79684  0.61958  0.77255  1.00333  0.45674
    173   2.37017  5.19749  3.27975  2.72240  4.45750  3.43276  3.93683  3.88744  2.44647  2.80785  4.26177  3.25050  2.23382  2.64744  2.59929  2.20801  2.90992  2.85167  5.68479  3.32016    221 s - - -
          2.68618  4.42225  2.77519  2.73123  3.46354  2.40513  3.72494  3.29354  2.67741  2.69355  4.24690  2.90347  2.73739  3.18146  2.89801  2.37887  2.77519  2.98518  4.58477  3.61503
          0.04666  5.09688  3.23219  0.61958  0.77255  1.07171  0.41919
    174   2.32512  4.59143  3.26966  3.32344  3.72017  3.92646  4.18872  2.52987  3.26869  2.20677  3.69751  3.24202  3.08092  3.55917  3.59809  2.34024  2.59224  1.93819  5.18042  3.10602    222 v - - -
          2.68618  4.42225  2.77519  2.73123  3.46354  2.40513  3.72494  3.29354  2.67741  2.69355  4.24690  2.90347  2.73739  3.18146  2.89801  2.37887  2.77519  2.98518  4.58477  3.61503
          0.00947  5.05969  5.78204  0.61958  0.77255  1.02356  0.44521
    175   1.59816  5.04876  2.89017  2.84006  4.31444  3.03860  4.01046  2.93751  2.83236  3.34532  4.16947  3.34285  2.39479  3.17677  3.28605  2.24258  2.88114  2.99449  5.60820  4.28967    223 a - - -
          2.68618  4.42225  2.77519  2.73123  3.46354  2.40513  3.72494  3.29354  2.67741  2.69355  4.24690  2.90347  2.73739  3.18146  2.89801  2.37887  2.77519  2.98518  4.58477  3.61503
          0.17248  5.08316  1.88240  0.61958  0.77255  1.09498  0.40728
    176   2.40242  5.21735  2.93528  2.59785  4.50895  2.93629  3.83675  3.95869  2.45923  3.49954  4.27272  3.13522  2.22147  2.59996  2.56318  2.83741  2.57865  2.72381  5.68360  3.34118    224 p - - -
          2.68618  4.42225  2.77519  2.73123  3.46354  2.40513  3.72494  3.29354  2.67741  2.69355  4.24690  2.90347  2.73739  3.18146  2.89801  2.37887  2.77519  2.98518  4.58477  3.61503
          0.05162  4.92157  3.14600  0.61958  0.77255  1.17732  0.36832
    177   1.76575  5.24999  3.13869  2.58721  4.56503  2.99820  3.83534  4.02335  2.32949  3.54862  4.31283  2.84976  2.71035  2.50605  3.07213  2.26354  3.08115  3.05175  5.71838  4.33417    225 a - - -
          2.68618  4.42225  2.77519  2.73123  3.46354  2.40513  3.72494  3.29354  2.67741  2.69355  4.24690  2.90347  2.73739  3.18146  2.89801  2.37887  2.77519  2.98518  4.58477  3.61503
          0.15412  4.91746  1.99866  0.61958  0.77255  1.19322  0.36132
    178   2.15131  5.14856  2.52399  2.56909  4.43333  3.60505  3.80231  3.13217  2.56803  3.42909  4.20868  2.64076  2.49127  2.92399  2.73042  2.40356  2.82229  2.96759  5.62298  4.25339    226 a - - -
          2.68534  4.42351  2.77583  2.73179  3.46304  2.40538  3.72620  3.29336  2.67812  2.69387  4.24575  2.90350  2.73522  3.18103  2.89814  2.37925  2.77473  2.98521  4.58602  3.61534
          1.46076  0.26920  5.53502  1.54572  0.23973  1.14189  0.38451
    179   2.24980  4.88105  2.92306  2.79485  4.07949  2.86687  3.92829  2.63738  2.78037  2.70056  3.96515  3.29086  2.62042  3.12001  2.76341  2.55144  2.60538  2.67234  5.41465  4.11555    234 a - - -
          2.68618  4.42225  2.77519  2.73123  3.46354  2.40513  3.72494  3.29354  2.67741  2.69355  4.24690  2.90347  2.73739  3.18146  2.89801  2.37887  2.77519  2.98518  4.58477  3.61503
          0.06831  4.89618  2.83781  0.61958  0.77255  0.90239  0.52020
    180   2.86631  5.34933  2.65549  2.49459  4.68279  2.91841  3.83242  3.49815  2.44777  3.26345  4.39318  2.40663  2.21798  2.48880  3.06306  2.49573  2.49259  3.73374  5.78900  4.38497    235 p - - -
          2.68618  4.42225  2.77519  2.73123  3.46354  2.40513  3.72494  3.29354  2.67741  2.69355  4.24690  2.90347  2.73739  3.18146  2.89801  2.37887  2.77519  2.98518  4.58477  3.61503
          0.01034  4.97303  5.69538  0.61958  0.77255  0.78347  0.61031
    181   2.06361  4.90733  2.96679  2.62140  3.40581  2.72673  4.04468  3.10993  2.92352  2.72066  3.99562  3.42526  1.84297  3.25773  3.35179  3.04034  3.16402  2.68102  5.45188  4.16685    236 p - - -
          2.68618  4.42225  2.77519  2.73123  3.46354  2.40513  3.72494  3.29354  2.67741  2.69355  4.24690  2.90347  2.73739  3.18146  2.89801  2.37887  2.77519  2.98518  4.58477  3.61503
          0.00910  5.09976  5.82211  0.61958  0.77255  0.80490  0.59263
    182   2.03458  5.30393  2.75734  2.70719  4.59178  3.05302  3.94297  2.95089  2.70628  3.58540  4.36215  2.74995  2.52753  2.82571  3.18675  2.21404  2.57999  2.93614  5.77505  4.40265    237 a - - -
          2.68618  4.42225  2.77519  2.73123  3.46354  2.40513  3.72494  3.29354  2.67741  2.69355  4.24690  2.90347  2.73739  3.18146  2.89801  2.37887  2.77519  2.98518  4.58477  3.61503
          0.00859  5.15718  5.87952  0.61958  0.77255  0.95802  0.48395
    183   2.22416  5.41199  2.99932  2.14383  4.73919  3.07681  3.91435  4.21277  2.65639  2.42222  4.45739  2.67497  2.65565  2.33193  2.97707  2.69262  3.17592  3.30424  5.85551  3.73128    238 e - - -
          2.68618  4.42225  2.77519  2.73123  3.46354  2.40513  3.72494  3.29354  2.67741  2.69355  4.24690  2.90347  2.73739  3.18146  2.89801  2.37887  2.77519  2.98518  4.58477  3.61503
          0.03379  5.15718  3.59468  0.61958  0.77255  0.95802  0.48395
    184   2.15341  5.30926  3.24324  2.55572  2.62373  2.56251  3.92604  4.05185  2.10137  3.59179  4.36439  3.22429  2.67123  2.80522  2.78442  2.62781  2.94900  3.17626  5.77502  4.39857    239 k - - -
          2.68618  4.42225  2.77519  2.73123  3.46354  2.40513  3.72494  3.29354  2.67741  2.69355  4.24690  2.90347  2.73739  3.18146  2.89801  2.37887  2.77519  2.98518  4.58477  3.61503
          0.03122  5.13219  3.69570  0.61958  0.77255  1.00754  0.45431
    185   2.28536  5.28487  2.43939  2.23452  4.57201  3.72506  3.38669  4.01908  2.50230  2.97262  3.52345  3.21968  3.53447  3.03864  3.16273  2.37878  2.73137  2.91655  5.75387  2.58099    240 e - - -
          2.68618  4.42225  2.77519  2.73123  3.46354  2.40513  3.72494  3.29354  2.67741  2.69355  4.24690  2.90347  2.73739  3.18146  2.89801  2.37887  2.77519  2.98518  4.58477  3.61503
          0.03192  5.10998  3.67397  0.61958  0.77255  1.04863  0.43142
    186   2.52999  5.07009  3.35584  2.59127  4.29675  2.39055  3.97380  3.70546  2.78924  2.82053  3.56575  2.65083  2.00460  3.13594  3.24639  2.62686  2.71860  2.77171  5.58532  4.26204    241 p - - -
          2.68618  4.42225  2.77519  2.73123  3.46354  2.40513  3.72494  3.29354  2.67741  2.69355  4.24690  2.90347  2.73739  3.18146  2.89801  2.37887  2.77519  2.98518  4.58477  3.61503
          0.00922  5.08729  5.80963  0.61958  0.77255  1.08808  0.41077
    187   2.53682  5.40449  2.91247  2.31387  4.74148  1.99642  3.39895  4.22176  2.21778  3.27895  4.44729  3.16045  3.48088  2.56111  2.84440  2.54700  3.14438  2.69445  5.84200  4.43600    242 g - - -
          2.68618  4.42225  2.77519  2.73123  3.46354  2.40513  3.72494  3.29354  2.67741  2.69355  4.24690  2.90347  2.73739  3.18146  2.89801  2.37887  2.77519  2.98518  4.58477  3.61503
          0.05447  5.08729  3.06102  0.61958  0.77255  1.08808  0.41077
    188   2.12691  5.27325  2.98325  2.64475  3.75067  2.78421  3.88518  4.01801  2.64402  3.55632  4.32789  2.27962  2.42995  2.82812  2.86157  2.32376  3.12699  3.63592  4.11485  3.63889    243 a - - -
          2.68618  4.42225  2.77519  2.73123  3.46354  2.40513  3.72494  3.29354  2.67741  2.69355  4.24690  2.90347  2.73739  3.18146  2.89801  2.37887  2.77519  2.98518  4.58477  3.61503
          0.00964  5.04245  5.76480  0.61958  0.77255  0.93842  0.49634
    189   2.21004  4.99130  3.42066  2.44709  4.19508  1.87731  4.00508  2.39397  2.84777  2.96415  4.07327  3.36163  4.17836  2.90173  2.97073  2.77130  2.62435  2.99410  5.52015  4.21578    244 g - - -
          2.68618  4.42225  2.77519  2.73123  3.46354  2.40513  3.72494  3.29354  2.67741  2.69355  4.24690  2.90347  2.73739  3.18146  2.89801  2.37887  2.77519  2.98518  4.58477  3.61503
          0.00916  5.09286  5.81521  0.61958  0.77255  1.07862  0.41561
    190   1.87787  5.38734  2.91344  2.49973  4.71629  2.33785  3.88449  4.19105  2.46411  3.68573  3.90133  2.83981  3.13361  2.58871  2.85132  2.55375  3.14694  3.00705  5.82979  3.62932    245 a - - -
          2.68618  4.42225  2.77519  2.73123  3.46354  2.40513  3.72494  3.29354  2.67741  2.69355  4.24690  2.90347  2.73739  3.18146  2.89801  2.37887  2.77519  2.98518  4.58477  3.61503
          0.00916  5.09286  5.81521  0.61958  0.77255  0.96992  0.47661
    191   2.51306  5.25771  3.25825  2.51214  4.53466  2.79689  3.93002  3.53487  2.55867  2.45361  4.31702  3.23488  2.90627  2.36417  2.84366  2.30752  2.47956  2.96672  5.73351  4.36792    246 s - - -
          2.68618  4.42225  2.77519  2.73123  3.46354  2.40513  3.72494  3.29354  2.67741  2.69355  4.24690  2.90347  2.73739  3.18146  2.89801  2.37887  2.77519  2.98518  4.58477  3.61503
          0.00896  5.11544  5.83778  0.61958  0.77255  1.03879  0.43678
    192   1.91033  4.97863  3.44977  2.52928  3.12784  3.17568  4.02376  3.09573  2.66479  2.98681  4.06174  3.38632  2.04817  3.00316  3.06935  2.82578  3.16837  2.68021  5.51113  4.21182    247 a - - -
          2.68618  4.42225  2.77519  2.73123  3.46354  2.40513  3.72494  3.29354  2.67741  2.69355  4.24690  2.90347  2.73739  3.18146  2.89801  2.37887  2.77519  2.98518  4.58477  3.61503
          0.00896  5.11544  5.83778  0.61958  0.77255  1.03879  0.43678
    193   2.29852  5.40194  2.76984  2.47102  4.73280  2.95229  3.89341  3.62038  2.42990  3.70116  3.30813  2.69742  2.44372  2.99448  2.86025  2.42111  2.27626  3.78493  5.84324  4.44102    248 t - - -
          2.68618  4.42225  2.77519  2.73123  3.46354  2.40513  3.72494  3.29354  2.67741  2.69355  4.24690  2.90347  2.73739  3.18146  2.89801  2.37887  2.77519  2.98518  4.58477  3.61503
          0.00896  5.11544  5.83778  0.61958  0.77255  1.03879  0.43678
    194   2.54981  5.12760  3.08216  2.53966  4.36406  2.66918  3.96930  3.17013  2.77132  3.06125  3.67907  2.81464  2.57926  2.92949  3.23459  2.62868  2.36077  2.62720  5.63139  3.15354    249 t - - -
          2.68618  4.42225  2.77519  2.73123  3.46354  2.40513  3.72494  3.29354  2.67741  2.69355  4.24690  2.90347  2.73739  3.18146  2.89801  2.37887  2.77519  2.98518  4.58477  3.61503
          0.00896  5.11544  5.83778  0.61958  0.77255  1.03879  0.43678
    195   2.75612  5.42377  2.96424  2.46853  4.76363  2.72947  3.88879  3.25574  2.26566  3.72678  4.46583  2.90907  2.38192  1.97674  2.51891  2.73038  3.15681  3.34180  5.85952  4.45182    250 q - - -
          2.68618  4.42225  2.77519  2.73123  3.46354  2.40513  3.72494  3.29354  2.67741  2.69355  4.24690  2.90347  2.73739  3.18146  2.89801  2.37887  2.77519  2.98518  4.58477  3.61503
          0.09013  5.11544  2.52339  0.61958  0.77255  1.03879  0.43678
    196   2.31387  5.22022  3.22385  2.37376  3.88084  2.06986  3.89522  3.93672  2.66468  3.49576  3.60934  2.97777  3.17840  2.83366  2.60852  2.34567  3.12485  2.69048  5.69659  4.33151    251 g - - -
          2.68618  4.42225  2.77519  2.73123  3.46354  2.40513  3.72494  3.29354  2.67741  2.69355  4.24690  2.90347  2.73739  3.18146  2.89801  2.37887  2.77519  2.98518  4.58477  3.61503
          0.07572  5.03501  2.71184  0.61958  0.77255  0.83572  0.56839
    197   2.23565  5.22615  2.80968  2.34284  3.71567  2.95611  3.90460  3.94100  2.67475  3.50115  3.58935  2.92885  2.98289  3.02997  2.70758  2.55370  2.80567  2.24799  5.70304  3.79610    252 a - - -
          2.68618  4.42225  2.77519  2.73123  3.46354  2.40513  3.72494  3.29354  2.67741  2.69355  4.24690  2.90347  2.73739  3.18146  2.89801  2.37887  2.77519  2.98518  4.58477  3.61503
          0.28377  5.05530  1.42428  0.61958  0.77255  0.87721  0.53775
    198   2.39551  5.21823  3.11874  2.26595  4.51888  2.84062  3.80720  3.97443  2.39935  3.50454  3.94109  2.81599  2.80890  2.92028  2.77947  2.49627  2.32286  2.63894  5.67899  4.29686    253 e - - -
          2.68618  4.42225  2.77519  2.73123  3.46354  2.40513  3.72494  3.29354  2.67741  2.69355  4.24690  2.90347  2.73739  3.18146  2.89801  2.37887  2.77519  2.98518  4.58477  3.61503
          0.01156  4.86220  5.58454  0.61958  0.77255  1.07513  0.41742
    199   1.98075  4.87820  3.01274  2.83712  4.07017  2.44621  3.95935  2.71255  2.60299  3.11556  3.96339  3.32871  4.12744  2.86851  3.25726  2.73259  2.71075  2.50607  5.41546  2.89470    254 a - - -
          2.68618  4.42225  2.77519  2.73123  3.46354  2.40513  3.72494  3.29354  2.67741  2.69355  4.24690  2.90347  2.73739  3.18146  2.89801  2.37887  2.77519  2.98518  4.58477  3.61503
          0.01060  4.94783  5.67018  0.61958  0.77255  1.19713  0.35962
    200   2.21159  5.29320  3.14714  2.43988  4.60669  3.22981  3.84289  3.39488  2.59125  3.58543  4.34372  3.13339  3.13155  2.28828  2.50882  2.09878  2.29322  3.66706  5.74685  4.35678    255 s - - -
          2.68618  4.42225  2.77519  2.73123  3.46354  2.40513  3.72494  3.29354  2.67741  2.69355  4.24690  2.90347  2.73739  3.18146  2.89801  2.37887  2.77519  2.98518  4.58477  3.61503
          0.01038  4.96906  5.69140  0.61958  0.77255  1.26023  0.33350
    201   2.38311  5.18399  2.57166  2.64348  3.67288  2.61334  3.86958  3.89616  2.48080  2.65375  4.24452  3.17597  2.68968  2.99596  2.84952  2.22270  2.78341  3.17939  5.66234  4.29927    256 s - - -
          2.68618  4.42225  2.77519  2.73123  3.46354  2.40513  3.72494  3.29354  2.67741  2.69355  4.24690  2.90347  2.73739  3.18146  2.89801  2.37887  2.77519  2.98518  4.58477  3.61503
          0.01038  4.96906  5.69140  0.61958  0.77255  1.26023  0.33350
    202   2.17641  5.12369  2.86272  2.33955  4.37795  3.24467  3.88642  3.28893  2.50632  2.82065  4.18953  3.20305  3.41940  2.64034  3.14272  2.66413  2.75249  2.21831  5.61492  3.58474    257 a - - -
          2.68618  4.42225  2.77519  2.73123  3.46354  2.40513  3.72494  3.29354  2.67741  2.69355  4.24690  2.90347  2.73739  3.18146  2.89801  2.37887  2.77519  2.98518  4.58477  3.61503
          0.01038  4.96906  5.69140  0.61958  0.77255  1.26023  0.33350
    203   2.62262  5.16749  3.20930  2.49013  3.61967  3.00559  3.19515  3.36148  2.42648  3.43928  4.22932  3.18308  2.40753  2.77878  2.88637  2.34907  2.51978  2.67485  5.64924  4.29023    258 s - - -
          2.68618  4.42225  2.77519  2.73123  3.46354  2.40513  3.72494  3.29354  2.67741  2.69355  4.24690  2.90347  2.73739  3.18146  2.89801  2.37887  2.77519  2.98518  4.58477  3.61503
          0.01038  4.96906  5.69140  0.61958  0.77255  1.26023  0.33350
    204   2.58948  4.80203  2.80012  2.73376  2.61740  3.77773  4.00464  3.00673  2.55640  2.28358  3.41666  3.02521  3.50867  3.23475  2.89016  2.99994  2.59824  2.34559  5.35352  4.07831    259 l - - -
          2.68618  4.42225  2.77519  2.73123  3.46354  2.40513  3.72494  3.29354  2.67741  2.69355  4.24690  2.90347  2.73739  3.18146  2.89801  2.37887  2.77519  2.98518  4.58477  3.61503
          0.01038  4.96906  5.69140  0.61958  0.77255  1.26023  0.33350
    205   2.55155  5.29994  2.56739  2.58744  3.75096  2.66781  3.84103  3.49459  2.45597  3.59243  4.34898  2.70296  2.12731  2.68958  3.07625  2.64037  2.51001  3.67436  5.75144  4.35946    260 p - - -
          2.68618  4.42225  2.77519  2.73123  3.46354  2.40513  3.72494  3.29354  2.67741  2.69355  4.24690  2.90347  2.73739  3.18146  2.89801  2.37887  2.77519  2.98518  4.58477  3.61503
          0.06847  4.96906  2.82636  0.61958  0.77255  1.26023  0.33350
    206   2.84220  5.27052  3.12227  2.14256  3.60870  2.38064  3.81979  4.04606  2.41721  3.56167  3.60120  2.32128  3.14439  2.69862  3.05527  2.82094  2.17559  3.64340  5.72345  4.33329    261 e - - -
          2.68618  4.42225  2.77519  2.73123  3.46354  2.40513  3.72494  3.29354  2.67741  2.69355  4.24690  2.90347  2.73739  3.18146  2.89801  2.37887  2.77519  2.98518  4.58477  3.61503
          0.01100  4.91158  5.63393  0.61958  0.77255  1.10656  0.40152
    207   2.66808  5.22072  2.89866  2.45821  4.50660  2.19086  3.44708  2.70246  2.62309  2.84366  4.27748  2.87965  3.38515  2.81846  2.28986  2.86029  3.09658  3.03730  5.69053  4.31847    262 g - - -
          2.68618  4.42225  2.77519  2.73123  3.46354  2.40513  3.72494  3.29354  2.67741  2.69355  4.24690  2.90347  2.73739  3.18146  2.89801  2.37887  2.77519  2.98518  4.58477  3.61503
          0.01038  4.96906  5.69140  0.61958  0.77255  0.91321  0.51289
    208   2.23883  5.00066  3.38581  2.82639  4.21006  3.76811  3.97962  2.21888  2.20009  2.51763  3.62744  2.88700  4.15606  2.55586  2.98263  2.74274  2.39625  3.31614  5.52416  4.21435    263 k - - -
          2.68618  4.42225  2.77519  2.73123  3.46354  2.40513  3.72494  3.29354  2.67741  2.69355  4.24690  2.90347  2.73739  3.18146  2.89801  2.37887  2.77519  2.98518  4.58477  3.61503
          0.00949  5.05831  5.78066  0.61958  0.77255  0.71172  0.67491
    209   2.43597  5.37925  2.34559  2.54334  4.69274  3.73375  3.92440  2.80687  2.38601  2.88040  4.42834  3.21453  3.20404  2.40873  2.78023  2.42431  2.60967  2.98231  5.83131  4.44025    264 d - - -
          2.68618  4.42225  2.77519  2.73123  3.46354  2.40513  3.72494  3.29354  2.67741  2.69355  4.24690  2.90347  2.73739  3.18146  2.89801  2.37887  2.77519  2.98518  4.58477  3.61503
          0.03456  5.16131  3.56713  0.61958  0.77255  0.60501  0.78981
    210   2.79982  5.40615  3.24964  2.13348  4.72116  2.87308  3.94654  3.25862  2.32599  3.69851  4.45484  3.23620  3.47107  2.81410  2.20415  2.19123  2.80622  2.52619  5.85725  3.70979    265 e - - -
          2.68618  4.42225  2.77519  2.73123  3.46354  2.40513  3.72494  3.29354  2.67741  2.69355  4.24690  2.90347  2.73739  3.18146  2.89801  2.37887  2.77519  2.98518  4.58477  3.61503
          0.00814  5.21096  5.93330  0.61958  0.77255  0.31570  1.30666
    211   2.69145  5.46421  2.88817  2.46165  3.41258  2.83896  3.34660  3.62710  1.98460  3.13160  3.78348  3.29022  2.54982  2.93086  3.04631  2.45159  2.68032  3.41328  5.91463  3.75562    266 k - - -
          2.68618  4.42225  2.77519  2.73123  3.46354  2.40513  3.72494  3.29354  2.67741  2.69355  4.24690  2.90347  2.73739  3.18146  2.89801  2.37887  2.77519  2.98518  4.58477  3.61503
          0.00726  5.32517  6.04751  0.61958  0.77255  0.48576  0.95510
    212   2.44519  5.46078  2.96678  2.02388  4.77554  3.18121  4.00187  3.64295  2.14675  2.86174  4.50952  3.29157  3.44683  3.10889  2.71609  2.78177  2.26685  2.67611  5.91204  3.53911    267 e - - -
          2.68618  4.42225  2.77519  2.73123  3.46354  2.40513  3.72494  3.29354  2.67741  2.69355  4.24690  2.90347  2.73739  3.18146  2.89801  2.37887  2.77519  2.98518  4.58477  3.61503
          0.00726  5.32517  6.04751  0.61958  0.77255  0.48576  0.95510
    213   2.54606  3.98226  2.62481  2.33684  2.55978  2.66577  3.34560  3.63791  2.30021  2.91953  4.52288  2.84925  4.20118  2.73137  3.23137  2.56075  2.64549  3.85325  5.92329  4.52751    268 k - - -
          2.68618  4.42225  2.77519  2.73123  3.46354  2.40513  3.72494  3.29354  2.67741  2.69355  4.24690  2.90347  2.73739  3.18146  2.89801  2.37887  2.77519  2.98518  4.58477  3.61503
          0.00726  5.32517  6.04751  0.61958  0.77255  0.48576  0.95510
    214   2.29514  5.52539  2.66141  2.40116  4.86678  3.38346  3.98603  3.71863  2.23089  3.23278  4.56701  2.61114  3.26221  2.57902  3.21434  2.41345  2.09962  3.21528  5.96028  4.55154    269 t - - -
          2.68618  4.42225  2.77519  2.73123  3.46354  2.40513  3.72494  3.29354  2.67741  2.69355  4.24690  2.90347  2.73739  3.18146  2.89801  2.37887  2.77519  2.98518  4.58477  3.61503
          0.00726  5.32517  6.04751  0.61958  0.77255  0.48576  0.95510
    215   2.30584  5.50340  3.04111  2.56409  4.83547  2.67121  3.25191  4.31236  1.92622  3.24043  4.54749  3.00881  3.30862  2.91837  2.60434  2.99253  2.99432  3.41916  3.56897  2.63411    270 k - - -
          2.68618  4.42225  2.77519  2.73123  3.46354  2.40513  3.72494  3.29354  2.67741  2.69355  4.24690  2.90347  2.73739  3.18146  2.89801  2.37887  2.77519  2.98518  4.58477  3.61503
          0.12885  5.32517  2.15396  0.61958  0.77255  0.48576  0.95510
    216   2.11108  5.20087  3.35741  2.44964  3.38979  2.56288  3.56208  3.86796  2.24540  3.46266  4.26928  3.32267  3.11288  3.14500  3.26122  2.68660  2.44405  2.42376  5.69813  3.43794    271 a - - -
          2.68618  4.42225  2.77519  2.73123  3.46354  2.40513  3.72494  3.29354  2.67741  2.69355  4.24690  2.90347  2.73739  3.18146  2.89801  2.37887  2.77519  2.98518  4.58477  3.61503
          0.00819  5.20451  5.92686  0.61958  0.77255  0.85294  0.55541
    217   2.80366  5.36377  2.81580  2.53126  4.66373  2.52638  3.95355  3.33759  2.54115  2.71996  4.41659  2.80613  2.49538  2.81937  3.19273  2.53881  2.45351  2.64203  5.82445  4.44247    272 t - - -
          2.68618  4.42225  2.77519  2.73123  3.46354  2.40513  3.72494  3.29354  2.67741  2.69355  4.24690  2.90347  2.73739  3.18146  2.89801  2.37887  2.77519  2.98518  4.58477  3.61503
          0.00819  5.20451  5.92686  0.61958  0.77255  0.85294  0.55541
    218   2.14944  5.45153  2.73509  1.98962  4.78609  3.74373  3.93199  4.26471  2.20427  3.75233  4.49499  3.21531  3.09847  3.03179  2.92297  2.16585  2.73038  2.74379  5.89057  3.42062    273 e - - -
          2.68618  4.42225  2.77519  2.73123  3.46354  2.40513  3.72494  3.29354  2.67741  2.69355  4.24690  2.90347  2.73739  3.18146  2.89801  2.37887  2.77519  2.98518  4.58477  3.61503
          0.00819  5.20451  5.92686  0.61958  0.77255  0.85294  0.55541
    219   2.55131  5.44209  3.22873  1.88514  4.77281  3.06979  3.93400  4.24877  2.54428  3.41145  3.53636  2.96242  3.61181  2.61891  2.38577  2.23209  2.71680  2.72103  5.88346  4.48135    274 e - - -
          2.68618  4.42225  2.77519  2.73123  3.46354  2.40513  3.72494  3.29354  2.67741  2.69355  4.24690  2.90347  2.73739  3.18146  2.89801  2.37887  2.77519  2.98518  4.58477  3.61503
          0.00819  5.20451  5.92686  0.61958  0.77255  0.30997  1.32227
    220   2.27137  5.53518  2.25592  1.94669  4.88041  3.31532  3.98463  4.36654  2.18002  3.84053  4.57584  2.21591  3.61781  3.08096  2.80596  2.78047  2.82504  3.02211  5.96775  4.55661    275 e - - -
          2.68618  4.42225  2.77519  2.73123  3.46354  2.40513  3.72494  3.29354  2.67741  2.69355  4.24690  2.90347  2.73739  3.18146  2.89801  2.37887  2.77519  2.98518  4.58477  3.61503
          0.07427  5.32517  2.70741  0.61958  0.77255  0.48576  0.95510
    221   2.15237  5.50289  2.66019  1.94611  4.84799  3.28288  3.95256  4.33407  2.25512  3.80820  4.54361  2.93815  3.09504  2.51473  3.18044  2.05885  2.95001  3.28419  5.93554  4.52442    276 e - - -
          2.68618  4.42225  2.77519  2.73123  3.46354  2.40513  3.72494  3.29354  2.67741  2.69355  4.24690  2.90347  2.73739  3.18146  2.89801  2.37887  2.77519  2.98518  4.58477  3.61503
          0.07062  5.25866  2.76484  0.61958  0.77255  0.70984  0.67673
    222   2.45680  5.40631  3.24334  2.51236  4.72381  2.86824  3.93977  4.19003  1.60969  2.72024  4.45455  3.22971  3.58747  2.50859  2.65011  2.73237  3.19695  2.62593  5.85548  4.46294    277 k - - -
          2.68618  4.42225  2.77519  2.73123  3.46354  2.40513  3.72494  3.29354  2.67741  2.69355  4.24690  2.90347  2.73739  3.18146  2.89801  2.37887  2.77519  2.98518  4.58477  3.61503
          0.00826  5.19629  5.91864  0.61958  0.77255  0.53002  0.88817
    223   2.85538  5.49868  2.70904  2.39444  4.84083  3.35983  3.37489  3.66566  1.60976  3.39256  4.54011  2.76674  3.17481  2.89084  2.93421  2.75281  2.53716  2.74637  5.93312  4.52394    278 k - - -
          2.68618  4.42225  2.77519  2.73123  3.46354  2.40513  3.72494  3.29354  2.67741  2.69355  4.24690  2.90347  2.73739  3.18146  2.89801  2.37887  2.77519  2.98518  4.58477  3.61503
          0.00769  5.26693  5.98928  0.61958  0.77255  0.68528  0.70108
    224   2.62220  5.48985  3.03059  1.99451  3.97824  3.15866  3.59484  4.30939  1.82438  2.95438  4.53229  2.74370  4.16490  2.38127  3.18836  2.60925  3.22649  2.62849  5.92660  4.51975    279 k - - -
          2.68618  4.42225  2.77519  2.73123  3.46354  2.40513  3.72494  3.29354  2.67741  2.69355  4.24690  2.90347  2.73739  3.18146  2.89801  2.37887  2.77519  2.98518  4.58477  3.61503
          0.03490  5.26693  3.53569  0.61958  0.77255  0.56100  0.84546
    225   2.59257  5.48735  3.03338  2.20464  3.48070  3.04903  3.95714  4.30674  1.62815  3.02007  4.52981  2.55746  3.64095  2.82733  2.74943  2.95850  2.81573  3.42309  5.92415  3.81558    280 k - - -
          2.68618  4.42225  2.77519  2.73123  3.46354  2.40513  3.72494  3.29354  2.67741  2.69355  4.24690  2.90347  2.73739  3.18146  2.89801  2.37887  2.77519  2.98518  4.58477  3.61503
          0.00773  5.26240  5.98475  0.61958  0.77255  0.37242  1.16817
    226   3.02418  5.52437  2.73648  2.31391  3.37760  3.21295  3.98686  4.34798  1.94005  3.43655  4.56621  3.26848  2.51280  3.08463  1.84918  2.70020  2.67244  3.91270  5.95958  4.55136    281 r - - -
          2.68618  4.42225  2.77519  2.73123  3.46354  2.40513  3.72494  3.29354  2.67741  2.69355  4.24690  2.90347  2.73739  3.18146  2.89801  2.37887  2.77519  2.98518  4.58477  3.61503
          0.00726  5.32517  6.04751  0.61958  0.77255  0.48576  0.95510
    227   2.35503  5.55861  1.95852  2.43234  4.90031  3.80978  4.00882  4.38556  2.13774  3.86268  4.60193  3.27752  4.21134  2.83048  3.24546  2.22950  1.75400  3.94780  5.99303  4.58106    282 t - - -
          2.68618  4.42225  2.77519  2.73123  3.46354  2.40513  3.72494  3.29354  2.67741  2.69355  4.24690  2.90347  2.73739  3.18146  2.89801  2.37887  2.77519  2.98518  4.58477  3.61503
          0.14797  5.32517  2.01988  0.61958  0.77255  0.48576  0.95510
    228   2.73449  5.33585  2.91795  2.32938  3.54258  3.75612  3.94959  3.49390  2.11079  2.58447  4.39058  3.06269  2.33403  3.06596  2.92946  2.43650  2.56045  3.11276  5.80101  4.42385    283 k - - -
          2.68618  4.42225  2.77519  2.73123  3.46354  2.40513  3.72494  3.29354  2.67741  2.69355  4.24690  2.90347  2.73739  3.18146  2.89801  2.37887  2.77519  2.98518  4.58477  3.61503
          0.00835  5.18555  5.90790  0.61958  0.77255  0.48651  0.95390
    229   2.51061  5.45216  2.65310  2.21121  4.77359  2.97976  3.48500  3.55198  2.47299  2.36013  4.49910  3.25977  3.59617  3.07676  2.75554  2.04537  2.96807  2.88245  5.89926  4.50303    284 s - - -
          2.68618  4.42225  2.77519  2.73123  3.46354  2.40513  3.72494  3.29354  2.67741  2.69355  4.24690  2.90347  2.73739  3.18146  2.89801  2.37887  2.77519  2.98518  4.58477  3.61503
          0.00764  5.27354  5.99589  0.61958  0.77255  0.38803  1.13442
    230   2.70850  5.45485  2.57741  2.40925  4.76728  3.81261  3.51698  2.66412  2.40293  3.20785  3.65580  2.14562  2.63683  3.11135  3.23893  2.62337  2.68946  2.99354  5.90758  4.51721    285 n - - -
          2.68618  4.42225  2.77519  2.73123  3.46354  2.40513  3.72494  3.29354  2.67741  2.69355  4.24690  2.90347  2.73739  3.18146  2.89801  2.37887  2.77519  2.98518  4.58477  3.61503
          0.00726  5.32517  6.04751  0.61958  0.77255  0.48576  0.95510
    231   3.37693  4.74874  5.13744  4.57473  2.16004  4.49232  4.52110  2.85692  4.38227  2.90127  3.86621  4.54833  4.84733  4.49821  3.45741  3.80498  3.19164  2.74184  3.17677  0.85058    286 y - - -
          2.68618  4.42225  2.77519  2.73123  3.46354  2.40513  3.72494  3.29354  2.67741  2.69355  4.24690  2.90347  2.73739  3.18146  2.89801  2.37887  2.77519  2.98518  4.58477  3.61503
          0.00726  5.32517  6.04751  0.61958  0.77255  0.48576  0.95510
    232   3.50870  4.82780  5.46710  4.89038  3.96343  4.79395  5.19412  1.38166  3.66856  1.14128  3.87964  4.93895  5.11466  4.87412  4.76683  4.12937  3.14074  1.62306  5.65705  4.48313    287 l - - -
          2.68618  4.42225  2.77519  2.73123  3.46354  2.40513  3.72494  3.29354  2.67741  2.69355  4.24690  2.90347  2.73739  3.18146  2.89801  2.37887  2.77519  2.98518  4.58477  3.61503
          0.00726  5.32517  6.04751  0.61958  0.77255  0.48576  0.95510
    233   3.16637  4.89155  4.41025  3.91471  4.16474  4.05028  4.69111  3.63052  3.76199  2.94355  4.25260  4.14829  0.65950  4.10370  4.02466  3.11127  2.68641  3.36537  3.43222  4.37025    288 P - - -
          2.68618  4.42225  2.77519  2.73123  3.46354  2.40513  3.72494  3.29354  2.67741  2.69355  4.24690  2.90347  2.73739  3.18146  2.89801  2.37887  2.77519  2.98518  4.58477  3.61503
          0.13842  5.32517  2.08426  0.61958  0.77255  0.48576  0.95510
    234   1.30385  5.14977  3.14919  3.21353  4.94053  3.75960  4.42637  4.39181  3.25418  3.97359  4.75421  3.63910  2.15410  3.58048  3.70296  1.62998  2.32222  3.90849  6.16836  4.84727    289 a - - -
          2.68618  4.42225  2.77519  2.73123  3.46354  2.40513  3.72494  3.29354  2.67741  2.69355  4.24690  2.90347  2.73739  3.18146  2.89801  2.37887  2.77519  2.98518  4.58477  3.61503
          0.00827  5.19502  5.91736  0.61958  0.77255  0.30195  1.34467
    235   3.09742  5.15238  3.75165  3.26130  4.67186  1.03472  4.41998  4.07549  3.27353  3.21219  4.54303  2.02431  2.68204  3.60707  3.70280  3.19756  2.95558  3.04134  5.97933  4.68383    290 g - - -
          2.68618  4.42225  2.77519  2.73123  3.46354  2.40513  3.72494  3.29354  2.67741  2.69355  4.24690  2.90347  2.73739  3.18146  2.89801  2.37887  2.77519  2.98518  4.58477  3.61503
          0.00726  5.32517  6.04751  0.61958  0.77255  0.48576  0.95510
    236   2.76119  5.03653  4.95425  4.61870  5.48378  2.43987  5.48996  4.92833  4.57886  4.61279  5.39726  4.48030  4.65497  4.80431  4.81500  0.56183  2.00883  3.21804  6.82731  5.68850    291 S - - -
          2.68618  4.42225  2.77519  2.73123  3.46354  2.40513  3.72494  3.29354  2.67741  2.69355  4.24690  2.90347  2.73739  3.18146  2.89801  2.37887  2.77519  2.98518  4.58477  3.61503
          0.00726  5.32517  6.04751  0.61958  0.77255  0.48576  0.95510
    237   3.31379  4.68629  5.11924  4.54600  1.13175  4.44224  3.28832  1.62153  4.35021  2.84546  3.37591  4.52219  4.79924  4.46857  4.38075  3.16136  3.54459  2.94523  4.92361  2.41609    292 f - - -
          2.68618  4.42225  2.77519  2.73123  3.46354  2.40513  3.72494  3.29354  2.67741  2.69355  4.24690  2.90347  2.73739  3.18146  2.89801  2.37887  2.77519  2.98518  4.58477  3.61503
          0.00726  5.32517  6.04751  0.61958  0.77255  0.48576  0.95510
    238   1.58922  4.47339  5.01240  4.40085  2.71071  4.25952  4.59203  2.44455  4.19634  1.95118  2.48103  4.40716  4.62287  4.33616  4.22088  2.85046  2.86967  1.85142  5.09832  3.92147    293 a - - -
          2.68618  4.42225  2.77519  2.73123  3.46354  2.40513  3.72494  3.29354  2.67741  2.69355  4.24690  2.90347  2.73739  3.18146  2.89801  2.37887  2.77519  2.98518  4.58477  3.61503
          0.00726  5.32517  6.04751  0.61958  0.77255  0.48576  0.95510
    239   3.02709  5.53030  3.04462  1.98464  4.87294  3.80088  3.98797  4.35653  1.84722  3.83417  4.57193  3.26949  3.03514  3.08538  2.06280  2.62597  2.07304  3.18484  5.96415  4.55556    294 k - - -
          2.68618  4.42225  2.77519  2.73123  3.46354  2.40513  3.72494  3.29354  2.67741  2.69355  4.24690  2.90347  2.73739  3.18146  2.89801  2.37887  2.77519  2.98518  4.58477  3.61503
          0.00726  5.32517  6.04751  0.61958  0.77255  0.48576  0.95510
    240   0.76747  5.02116  5.20816  4.98412  5.55426  1.23274  5.71106  4.98016  4.93626  4.70190  5.49238  4.61841  4.69046  5.09893  5.06744  2.66031  3.67717  2.80690  6.92706  5.83292    295 a - - -
          2.68618  4.42225  2.77519  2.73123  3.46354  2.40513  3.72494  3.29354  2.67741  2.69355  4.24690  2.90347  2.73739  3.18146  2.89801  2.37887  2.77519  2.98518  4.58477  3.61503
          0.00726  5.32517  6.04751  0.61958  0.77255  0.48576  0.95510
    241   2.77883  4.54890  4.54817  3.96035  3.65206  4.17897  3.76189  2.19621  3.07571  2.38093  2.79340  4.16393  4.54832  4.05679  2.80694  3.18097  2.26932  1.39137  5.16053  3.96911    296 v - - -
          2.68618  4.42225  2.77519  2.73123  3.46354  2.40513  3.72494  3.29354  2.67741  2.69355  4.24690  2.90347  2.73739  3.18146  2.89801  2.37887  2.77519  2.98518  4.58477  3.61503
          0.00726  5.32517  6.04751  0.61958  0.77255  0.48576  0.95510
    242   4.02966  5.29749  5.99599  5.41612  3.87477  5.35562  5.71889  2.85222  5.25507  0.66965  2.27726  5.52211  5.53598  5.25113  5.24336  4.71811  3.42403  1.64037  5.92331  4.88406    297 L - - -
          2.68618  4.42225  2.77519  2.73123  3.46354  2.40513  3.72494  3.29354  2.67741  2.69355  4.24690  2.90347  2.73739  3.18146  2.89801  2.37887  2.77519  2.98518  4.58477  3.61503
          0.00726  5.32517  6.04751  0.61958  0.77255  0.48576  0.95510
    243   3.97558  5.21145  6.02066  5.48728  4.16107  5.42816  5.92523  1.16100  5.36574  0.92204  3.94055  5.59544  5.63771  5.46294  5.41536  4.81385  2.93390  2.07129  6.18862  5.07974    298 l - - -
          2.68618  4.42225  2.77519  2.73123  3.46354  2.40513  3.72494  3.29354  2.67741  2.69355  4.24690  2.90347  2.73739  3.18146  2.89801  2.37887  2.77519  2.98518  4.58477  3.61503
          0.00726  5.32517  6.04751  0.61958  0.77255  0.48576  0.95510
    244   3.05542  5.43993  3.32909  2.11630  4.77661  2.53011  4.05976  4.23382  2.82276  3.76417  4.53183  2.13201  4.24179  3.17519  3.30753  2.05926  1.91653  2.52760  5.93773  4.55505    299 t - - -
          2.68618  4.42225  2.77519  2.73123  3.46354  2.40513  3.72494  3.29354  2.67741  2.69355  4.24690  2.90347  2.73739  3.18146  2.89801  2.37887  2.77519  2.98518  4.58477  3.61503
          0.00726  5.32517  6.04751  0.61958  0.77255  0.48576  0.95510
    245   3.39451  5.30882  4.85627  4.90610  6.04036  0.20493  5.96477  5.67761  5.25729  5.32725  6.10652  4.74242  4.89818  5.37052  5.37362  2.89137  3.98109  4.74517  7.28316  6.24779    300 G - - -
          2.68618  4.42225  2.77519  2.73123  3.46354  2.40513  3.72494  3.29354  2.67741  2.69355  4.24690  2.90347  2.73739  3.18146  2.89801  2.37887  2.77519  2.98518  4.58477  3.61503
          0.00726  5.32517  6.04751  0.61958  0.77255  0.48576  0.95510
    246   1.77494  4.85057  5.50808  4.92601  3.90747  4.81036  5.19878  2.24984  4.75129  1.63170  2.28784  4.96478  5.12178  4.88152  4.78566  4.14513  3.76894  1.25988  5.63186  4.47337    301 v - - -
          2.68618  4.42225  2.77519  2.73123  3.46354  2.40513  3.72494  3.29354  2.67741  2.69355  4.24690  2.90347  2.73739  3.18146  2.89801  2.37887  2.77519  2.98518  4.58477  3.61503
          0.00726  5.32517  6.04751  0.61958  0.77255  0.48576  0.95510
    247   3.28824  5.78383  0.76280  2.54987  5.09525  3.91137  4.20729  4.57907  2.60041  4.07297  4.84488  3.37643  4.37981  2.86932  3.51793  3.23429  3.53146  3.28088  6.22167  3.75516    302 d - - -
          2.68618  4.42225  2.77519  2.73123  3.46354  2.40513  3.72494  3.29354  2.67741  2.69355  4.24690  2.90347  2.73739  3.18146  2.89801  2.37887  2.77519  2.98518  4.58477  3.61503
          0.00726  5.32517  6.04751  0.61958  0.77255  0.48576  0.95510
    248   0.51609  4.87430  4.90374  4.46402  4.49566  2.99187  5.12019  3.66972  4.35959  3.53437  3.05969  4.44788  4.67800  4.58807  4.54605  3.42363  3.57011  2.50322  5.99566  4.82030    303 A - - -
          2.68618  4.42225  2.77519  2.73123  3.46354  2.40513  3.72494  3.29354  2.67741  2.69355  4.24690  2.90347  2.73739  3.18146  2.89801  2.37887  2.77519  2.98518  4.58477  3.61503
          0.00726  5.32517  6.04751  0.61958  0.77255  0.48576  0.95510
    249   2.82820  5.49522  2.85274  2.73785  4.82208  2.86389  3.99963  4.29524  2.56806  3.04319  4.54189  2.03290  1.68712  2.86387  3.23304  2.48975  3.26154  3.34521  5.93999  4.54020    304 p - - -
          2.68618  4.42225  2.77519  2.73123  3.46354  2.40513  3.72494  3.29354  2.67741  2.69355  4.24690  2.90347  2.73739  3.18146  2.89801  2.37887  2.77519  2.98518  4.58477  3.61503
          0.00726  5.32517  6.04751  0.61958  0.77255  0.48576  0.95510
    250   1.18075  3.42642  5.35432  5.06155  5.14806  3.89463  5.61735  4.35577  4.92536  4.23413  5.10766  4.65609  4.70523  5.08444  5.01425  3.36831  0.75279  3.30888  6.60193  5.48348    305 t - - -
          2.68618  4.42225  2.77519  2.73123  3.46354  2.40513  3.72494  3.29354  2.67741  2.69355  4.24690  2.90347  2.73739  3.18146  2.89801  2.37887  2.77519  2.98518  4.58477  3.61503
          0.00726  5.32517  6.04751  0.61958  0.77255  0.48576  0.95510
    251   3.04873  5.01825  3.63431  3.07483  3.58183  1.39914  3.57568  3.59893  3.05132  3.26405  3.55888  3.55382  4.32875  3.38805  3.07010  1.62230  3.04918  3.09966  5.57438  4.29092    306 g - - -
          2.68618  4.42225  2.77519  2.73123  3.46354  2.40513  3.72494  3.29354  2.67741  2.69355  4.24690  2.90347  2.73739  3.18146  2.89801  2.37887  2.77519  2.98518  4.58477  3.61503
          0.00726  5.32517  6.04751  0.61958  0.77255  0.48576  0.95510
    252   3.03600  5.18645  3.46892  2.58390  4.41088  2.56275  4.08638  3.15021  2.72311  2.77692  4.26127  3.42358  3.46013  2.65816  2.80313  2.60429  2.51479  1.69619  5.69893  4.37540    307 v - - -
          2.68618  4.42225  2.77519  2.73123  3.46354  2.40513  3.72494  3.29354  2.67741  2.69355  4.24690  2.90347  2.73739  3.18146  2.89801  2.37887  2.77519  2.98518  4.58477  3.61503
          0.00726  5.32517  6.04751  0.61958  0.77255  0.48576  0.95510
    253   3.02391  5.52137  2.56293  2.44902  4.86088  3.20794  3.98732  4.34296  2.72425  3.37287  4.56351  2.41863  4.19299  1.82581  2.98526  2.32920  2.24496  3.00469  5.95739  3.78611    308 q - - -
          2.68618  4.42225  2.77519  2.73123  3.46354  2.40513  3.72494  3.29354  2.67741  2.69355  4.24690  2.90347  2.73739  3.18146  2.89801  2.37887  2.77519  2.98518  4.58477  3.61503
          0.00726  5.32517  6.04751  0.61958  0.77255  0.48576  0.95510
    254   1.09785  5.12371  4.21193  3.80358  5.19297  1.41396  4.92567  4.63756  3.84124  3.48369  5.06475  3.08822  4.55418  4.13778  4.22549  1.82818  3.56820  4.08802  6.48708  5.23794    309 a - - -
          2.68618  4.42225  2.77519  2.73123  3.46354  2.40513  3.72494  3.29354  2.67741  2.69355  4.24690  2.90347  2.73739  3.18146  2.89801  2.37887  2.77519  2.98518  4.58477  3.61503
          0.00726  5.32517  6.04751  0.61958  0.77255  0.48576  0.95510
    255   2.45585  5.56059  3.32586  2.76639  4.91125  3.83863  4.01230  4.38758  1.95079  3.86097  4.60443  2.50908  4.23061  1.40720  2.46948  2.83199  2.76726  3.95526  5.98444  4.58896    310 q - - -
          2.68619  4.42226  2.77521  2.73124  3.46355  2.40514  3.72496  3.29355  2.67742  2.69356  4.24691  2.90324  2.73741  3.18147  2.89802  2.37888  2.77521  2.98519  4.58478  3.61504
          0.03062  3.58283  6.04751  0.38206  1.14714  0.48576  0.95510
    256   2.33490  5.53585  3.00683  2.33142  4.88115  2.72107  3.98503  4.36729  2.26245  3.84120  4.57653  2.98950  4.19138  2.64252  2.52113  1.74794  2.42785  3.92663  5.96834  4.55720    312 s - - -
          2.68618  4.42225  2.77519  2.73123  3.46354  2.40513  3.72494  3.29354  2.67741  2.69355  4.24690  2.90347  2.73739  3.18146  2.89801  2.37887  2.77519  2.98518  4.58477  3.61503
          0.00726  5.32517  6.04751  0.61958  0.77255  0.48576  0.95510
    257   3.88513  6.61541  1.30996  2.16237  5.89388  4.06643  4.65437  5.46498  3.74088  4.90167  5.75786  1.09438  4.71837  3.82062  4.40396  2.11830  4.18341  4.98520  7.04344  5.46149    313 n - - -
          2.68618  4.42225  2.77519  2.73123  3.46354  2.40513  3.72494  3.29354  2.67741  2.69355  4.24690  2.90347  2.73739  3.18146  2.89801  2.37887  2.77519  2.98518  4.58477  3.61503
          0.00726  5.32517  6.04751  0.61958  0.77255  0.48576  0.95510
    258   3.22246  5.06972  4.74584  4.41368  4.92084  3.98770  5.26340  4.19790  4.27993  3.89516  3.17294  4.44309  0.59080  4.61768  4.50149  3.44560  1.80989  3.83226  6.39468  5.21116    314 P - - -
          2.68618  4.42225  2.77519  2.73123  3.46354  2.40513  3.72494  3.29354  2.67741  2.69355  4.24690  2.90347  2.73739  3.18146  2.89801  2.37887  2.77519  2.98518  4.58477  3.61503
          0.00726  5.32517  6.04751  0.61958  0.77255  0.48576  0.95510
    259   3.05855  4.75957  3.96858  2.52158  2.74061  3.22602  2.83263  2.70009  2.81818  2.16367  3.29250  3.79691  4.42512  2.89399  3.69698  2.91644  2.98202  1.81615  5.34405  4.11336    315 v - - -
          2.68618  4.42225  2.77519  2.73123  3.46354  2.40513  3.72494  3.29354  2.67741  2.69355  4.24690  2.90347  2.73739  3.18146  2.89801  2.37887  2.77519  2.98518  4.58477  3.61503
          0.00726  5.32517  6.04751  0.61958  0.77255  0.48576  0.95510
    260   3.28890  5.13097  4.89557  4.68440  5.10722  4.03301  5.52136  3.08515  4.56921  4.03318  5.07766  4.60295  0.37066  4.90167  4.74177  3.52470  2.84695  3.78571  6.63014  5.44701    316 P - - -
          2.68618  4.42225  2.77519  2.73123  3.46354  2.40513  3.72494  3.29354  2.67741  2.69355  4.24690  2.90347  2.73739  3.18146  2.89801  2.37887  2.77519  2.98518  4.58477  3.61503
          0.00726  5.32517  6.04751  0.61958  0.77255  0.48576  0.95510
    261   2.29100  4.67124  5.19793  4.61362  3.83898  4.51668  4.91147  2.08855  4.43978  2.81114  2.35185  4.66006  4.87797  4.60581  4.50252  2.84469  3.54882  0.91763  5.43010  4.24611    317 v - - -
          2.68618  4.42225  2.77519  2.73123  3.46354  2.40513  3.72494  3.29354  2.67741  2.69355  4.24690  2.90347  2.73739  3.18146  2.89801  2.37887  2.77519  2.98518  4.58477  3.61503
          0.00726  5.32517  6.04751  0.61958  0.77255  0.48576  0.95510
    262   2.77957  4.57158  3.48359  3.88216  3.67770  4.16541  4.46309  2.39389  3.23357  1.46889  3.09383  4.11792  4.53583  2.92465  3.97696  3.44686  2.46213  1.73132  5.18153  3.98631    318 l - - -
          2.68618  4.42225  2.77519  2.73123  3.46354  2.40513  3.72494  3.29354  2.67741  2.69355  4.24690  2.90347  2.73739  3.18146  2.89801  2.37887  2.77519  2.98518  4.58477  3.61503
          0.00726  5.32517  6.04751  0.61958  0.77255  0.48576  0.95510
    263   2.79678  4.98002  5.63697  5.03197  2.17762  4.89791  5.22849  1.49350  4.83945  1.17367  2.24606  5.06480  5.16718  4.88745  4.82490  4.22943  3.88466  2.65395  5.56919  4.46828    319 l - - -
          2.68618  4.42225  2.77519  2.73123  3.46354  2.40513  3.72494  3.29354  2.67741  2.69355  4.24690  2.90347  2.73739  3.18146  2.89801  2.37887  2.77519  2.98518  4.58477  3.61503
          0.00726  5.32517  6.04751  0.61958  0.77255  0.48576  0.95510
    264   3.68654  5.91325  4.13082  3.41378  5.37297  4.35687  3.40264  4.72389  2.40366  4.14257  4.97572  3.84564  4.70186  2.46177  0.63937  3.66397  3.14757  3.51996  6.18181  4.98516    320 R - - -
          2.68618  4.42225  2.77519  2.73123  3.46354  2.40513  3.72494  3.29354  2.67741  2.69355  4.24690  2.90347  2.73739  3.18146  2.89801  2.37887  2.77519  2.98518  4.58477  3.61503
          0.00726  5.32517  6.04751  0.61958  0.77255  0.48576  0.95510
    265   3.48023  4.79909  5.46027  4.88775  3.99528  4.76936  5.18728  1.17497  4.71799  1.58987  3.92445  4.92465  5.10091  4.88145  4.77013  3.41387  2.59658  1.49831  5.66089  4.47600    321 i - - -
          2.68618  4.42225  2.77519  2.73123  3.46354  2.40513  3.72494  3.29354  2.67741  2.69355  4.24690  2.90347  2.73739  3.18146  2.89801  2.37887  2.77519  2.98518  4.58477  3.61503
          0.00726  5.32517  6.04751  0.61958  0.77255  0.48576  0.95510
    266   3.03168  5.31425  2.90958  2.82774  4.57659  3.84563  4.04396  2.96253  1.97468  2.43703  4.37781  3.35656  4.23650  2.32707  3.00915  2.72247  1.82500  2.88911  5.79980  4.44553    322 t - - -
          2.68618  4.42225  2.77519  2.73123  3.46354  2.40513  3.72494  3.29354  2.67741  2.69355  4.24690  2.90347  2.73739  3.18146  2.89801  2.37887  2.77519  2.98518  4.58477  3.61503
          0.00726  5.32517  6.04751  0.61958  0.77255  0.48576  0.95510
    267   2.62227  5.57459  1.88539  2.74027  4.92342  1.89253  4.03134  4.40925  2.06699  3.88743  4.62857  2.59010  4.22784  3.13194  3.27611  2.49816  2.55107  3.97034  6.01885  4.60566    323 d - - -
          2.68521  4.42240  2.77535  2.73138  3.46369  2.40528  3.72510  3.29369  2.67756  2.69370  4.24705  2.90362  2.73637  3.18161  2.89816  2.37902  2.77535  2.98533  4.58492  3.61518
          0.15219  1.97462  6.04751  0.68112  0.70532  0.48576  0.95510
    268   2.79560  5.51889  2.39410  2.16465  3.46897  3.79983  3.98757  4.33894  2.41680  2.55515  4.56125  2.57817  3.00993  2.83434  2.23238  2.81041  2.87677  3.09001  5.95546  4.54844    326 e - - -
          2.68618  4.42225  2.77519  2.73123  3.46354  2.40513  3.72494  3.29354  2.67741  2.69355  4.24690  2.90347  2.73739  3.18146  2.89801  2.37887  2.77519  2.98518  4.58477  3.61503
          0.00726  5.32517  6.04751  0.61958  0.77255  0.48576  0.95510
    269   1.41044  4.75481  4.01637  3.45019  3.40726  2.49492  4.33681  3.00813  3.39890  2.98224  3.87800  3.83233  4.43946  3.25611  3.73635  2.02833  3.00085  2.14711  5.35934  4.13197    327 a - - -
          2.68618  4.42225  2.77519  2.73123  3.46354  2.40513  3.72494  3.29354  2.67741  2.69355  4.24690  2.90347  2.73739  3.18146  2.89801  2.37887  2.77519  2.98518  4.58477  3.61503
          0.00726  5.32517  6.04751  0.61958  0.77255  0.48576  0.95510
    270   2.81929  4.85349  3.36446  2.62485  3.18824  4.00115  3.50732  1.55449  3.21685  3.07090  3.95231  3.21614  4.38314  2.95133  3.60009  2.88149  3.28528  1.75109  5.42444  4.17498    328 i - - -
          2.68618  4.42225  2.77519  2.73123  3.46354  2.40513  3.72494  3.29354  2.67741  2.69355  4.24690  2.90347  2.73739  3.18146  2.89801  2.37887  2.77519  2.98518  4.58477  3.61503
          0.00726  5.32517  6.04751  0.61958  0.77255  0.48576  0.95510
    271   2.88110  4.54135  5.09319  4.48134  2.74345  3.58833  4.66333  2.67433  4.27590  1.02295  1.88057  4.48699  4.69036  4.40352  4.29376  3.64843  3.39766  2.76379  5.14761  3.10509    329 l - - -
          2.68618  4.42225  2.77519  2.73123  3.46354  2.40513  3.72494  3.29354  2.67741  2.69355  4.24690  2.90347  2.73739  3.18146  2.89801  2.37887  2.77519  2.98518  4.58477  3.61503
          0.00726  5.32517  6.04751  0.61958  0.77255  0.48576  0.95510
    272   2.44653  5.40018  2.84645  2.83738  4.70606  3.85365  4.08285  4.14852  2.85406  3.70391  3.72260  3.36926  1.04626  2.96431  3.04294  2.72921  3.31366  3.77739  5.90043  4.53398    330 p - - -
          2.68618  4.42225  2.77519  2.73123  3.46354  2.40513  3.72494  3.29354  2.67741  2.69355  4.24690  2.90347  2.73739  3.18146  2.89801  2.37887  2.77519  2.98518  4.58477  3.61503
          0.00726  5.32517  6.04751  0.61958  0.77255  0.48576  0.95510
    273   3.81835  6.42200  2.66551  2.95262  5.79676  2.58175  4.63705  5.34030  2.63765  4.79454  5.64211  0.54859  4.70597  3.80099  4.21843  3.69454  4.11926  4.86934  6.93025  5.40595    331 N - - -
          2.68618  4.42225  2.77519  2.73123  3.46354  2.40513  3.72494  3.29354  2.67741  2.69355  4.24690  2.90347  2.73739  3.18146  2.89801  2.37887  2.77519  2.98518  4.58477  3.61503
          0.00726  5.32517  6.04751  0.61958  0.77255  0.48576  0.95510
    274   2.82191  5.55200  2.75510  2.54975  4.89653  1.84381  3.59452  4.38281  2.43339  3.85676  4.59356  2.05776  4.20274  3.09520  2.10817  2.40046  3.27191  3.94250  5.98420  4.57228    332 g - - -
          2.68618  4.42225  2.77519  2.73123  3.46354  2.40513  3.72494  3.29354  2.67741  2.69355  4.24690  2.90347  2.73739  3.18146  2.89801  2.37887  2.77519  2.98518  4.58477  3.61503
          0.00726  5.32517  6.04751  0.61958  0.77255  0.48576  0.95510
    275   3.06225  4.72160  4.04696  3.47638  2.08519  3.51185  3.55562  3.20589  2.05979  2.62913  3.27745  3.85091  4.44562  3.26114  2.27580  3.32141  3.29399  2.19541  4.04290  2.82601    333 k - - -
          2.68618  4.42225  2.77519  2.73123  3.46354  2.40513  3.72494  3.29354  2.67741  2.69355  4.24690  2.90347  2.73739  3.18146  2.89801  2.37887  2.77519  2.98518  4.58477  3.61503
          0.00726  5.32517  6.04751  0.61958  0.77255  0.48576  0.95510
    276   2.81204  5.51330  3.28178  2.58573  3.91916  3.38973  3.25115  4.32902  1.66407  2.90841  4.55635  3.05869  3.56981  2.88255  2.06372  2.63533  2.30441  3.89915  5.95126  4.54599    334 k - - -
          2.68636  4.42244  2.77519  2.73142  3.46372  2.40517  3.72513  3.29372  2.67759  2.69300  4.24708  2.90365  2.73758  3.18131  2.89771  2.37890  2.77445  2.98537  4.58495  3.61522
          0.19473  1.74538  6.04751  0.65048  0.73772  0.48576  0.95510
    277   1.78945  4.73396  4.01820  2.96831  3.86348  3.61564  3.76072  2.94506  3.39503  2.50683  2.98581  3.83129  4.43791  3.35317  3.28183  2.29943  2.61602  2.56306  4.27607  2.35338    338 a - - -
          2.68618  4.42225  2.77519  2.73123  3.46354  2.40513  3.72494  3.29354  2.67741  2.69355  4.24690  2.90347  2.73739  3.18146  2.89801  2.37887  2.77519  2.98518  4.58477  3.61503
          0.00726  5.32517  6.04751  0.61958  0.77255  0.48576  0.95510
    278   3.14996  5.67821  1.45915  2.48585  5.01965  3.85088  4.08612  4.51093  2.42019  3.98024  4.72508  1.64766  4.27928  2.79626  2.63264  2.74542  3.38614  4.06792  6.10636  4.68408    339 d - - -
          2.68618  4.42225  2.77519  2.73123  3.46354  2.40513  3.72494  3.29354  2.67741  2.69355  4.24690  2.90347  2.73739  3.18146  2.89801  2.37887  2.77519  2.98518  4.58477  3.61503
          0.00726  5.32517  6.04751  0.61958  0.77255  0.48576  0.95510
    279   2.51618  4.60935  5.21420  4.60265  2.91930  4.43587  4.77077  1.88287  4.39394  1.04112  3.28065  4.59827  4.77908  4.50925  4.39938  3.75189  3.47922  2.09005  5.23184  3.23761    340 l - - -
          2.68618  4.42225  2.77519  2.73123  3.46354  2.40513  3.72494  3.29354  2.67741  2.69355  4.24690  2.90347  2.73739  3.18146  2.89801  2.37887  2.77519  2.98518  4.58477  3.61503
          0.00726  5.32517  6.04751  0.61958  0.77255  0.48576  0.95510
    280   2.49854  5.53940  2.75944  2.49145  4.88469  3.80049  3.98840  4.37040  1.62966  3.84442  4.58040  2.48987  4.19494  3.08505  2.08149  2.58652  2.27673  3.93024  5.97158  4.56097    341 k - - -
          2.68618  4.42225  2.77519  2.73123  3.46354  2.40513  3.72494  3.29354  2.67741  2.69355  4.24690  2.90347  2.73739  3.18146  2.89801  2.37887  2.77519  2.98518  4.58477  3.61503
          0.00726  5.32517  6.04751  0.61958  0.77255  0.48576  0.95510
    281   3.81940  6.52824  2.13837  1.36017  5.80783  1.06663  4.60402  5.36719  3.64917  4.80799  5.64692  2.55957  4.68301  3.04856  4.28732  3.67466  4.10835  4.89404  6.94750  5.38702    342 g - - -
          2.68618  4.42225  2.77519  2.73123  3.46354  2.40513  3.72494  3.29354  2.67741  2.69355  4.24690  2.90347  2.73739  3.18146  2.89801  2.37887  2.77519  2.98518  4.58477  3.61503
          0.00726  5.32517  6.04751  0.61958  0.77255  0.48576  0.95510
    282   2.68286  0.22145  5.74943  5.73740  5.80624  4.08516  6.18100  5.01543  5.55614  4.93842  5.86502  5.02318  4.94762  5.70136  5.50084  3.62959  3.98195  4.39943  7.16350  6.15430    343 C - - -
          2.68618  4.42225  2.77519  2.73123  3.46354  2.40513  3.72494  3.29354  2.67741  2.69355  4.24690  2.90347  2.73739  3.18146  2.89801  2.37887  2.77519  2.98518  4.58477  3.61503
          0.00726  5.32517  6.04751  0.61958  0.77255  0.48576  0.95510
    283   3.08343  4.49794  4.81359  4.21301  1.37334  4.22510  4.54414  2.60647  4.04514  1.84336  3.06798  3.48890  4.59087  4.22003  2.75735  3.52569  2.37260  2.74621  5.11318  3.38616    344 f - - -
          2.68618  4.42225  2.77519  2.73123  3.46354  2.40513  3.72494  3.29354  2.67741  2.69355  4.24690  2.90347  2.73739  3.18146  2.89801  2.37887  2.77519  2.98518  4.58477  3.61503
          0.00726  5.32517  6.04751  0.61958  0.77255  0.48576  0.95510
    284   2.54563  4.93423  5.67515  5.11335  2.98526  4.99507  5.43123  1.75520  4.95497  1.70535  3.94706  5.15768  5.29088  5.09954  4.99921  4.34526  3.88842  0.93392  5.84442  4.67476    345 v - - -
          2.68618  4.42225  2.77519  2.73123  3.46354  2.40513  3.72494  3.29354  2.67741  2.69355  4.24690  2.90347  2.73739  3.18146  2.89801  2.37887  2.77519  2.98518  4.58477  3.61503
          0.00726  5.32517  6.04751  0.61958  0.77255  0.48576  0.95510
    285   3.10096  4.52223  4.78803  4.19173  3.62522  2.50238  4.56342  1.48884  4.03484  1.91132  3.23014  2.55444  4.60726  4.21865  4.14217  3.54072  2.50578  2.14299  5.15058  3.96670    346 i - - -
          2.68618  4.42225  2.77519  2.73123  3.46354  2.40513  3.72494  3.29354  2.67741  2.69355  4.24690  2.90347  2.73739  3.18146  2.89801  2.37887  2.77519  2.98518  4.58477  3.61503
          0.00726  5.32517  6.04751  0.61958  0.77255  0.48576  0.95510
    286   1.60808  4.86245  4.86121  4.41077  4.39996  0.97695  5.07052  3.48508  4.31556  2.51824  4.37066  4.44076  4.69757  4.54616  4.50812  3.46530  3.57041  2.06808  5.91720  4.73495    347 g - - -
          2.68618  4.42225  2.77519  2.73123  3.46354  2.40513  3.72494  3.29354  2.67741  2.69355  4.24690  2.90347  2.73739  3.18146  2.89801  2.37887  2.77519  2.98518  4.58477  3.61503
          0.00726  5.32517  6.04751  0.61958  0.77255  0.48576  0.95510
    287   1.70800  5.66614  2.96761  1.81412  5.00579  3.41296  4.09658  4.49498  2.86890  3.97310  4.72146  2.74303  4.28278  2.92880  3.37397  1.51136  3.38990  4.05661  6.10700  4.68468    348 s - - -
          2.68618  4.42225  2.77519  2.73123  3.46354  2.40513  3.72494  3.29354  2.67741  2.69355  4.24690  2.90347  2.73739  3.18146  2.89801  2.37887  2.77519  2.98518  4.58477  3.61503
          0.00726  5.32517  6.04751  0.61958  0.77255  0.48576  0.95510
    288   1.02258  3.33450  4.79691  4.32847  4.52770  1.46781  5.03998  2.80872  4.24149  3.62605  4.50818  4.35265  4.61343  4.47271  4.46300  2.90421  2.48649  3.54638  5.98626  4.80722    349 a - - -
          2.68618  4.42225  2.77519  2.73123  3.46354  2.40513  3.72494  3.29354  2.67741  2.69355  4.24690  2.90347  2.73739  3.18146  2.89801  2.37887  2.77519  2.98518  4.58477  3.61503
          0.00726  5.32517  6.04751  0.61958  0.77255  0.48576  0.95510
    289   3.06653  4.66600  4.17555  3.60138  3.07082  4.10123  3.27148  3.13772  3.22622  2.86870  3.32984  3.93685  4.47622  3.44368  2.84109  2.90998  2.73502  2.66050  2.39587  1.49952    350 y - - -
          2.68618  4.42225  2.77519  2.73123  3.46354  2.40513  3.72494  3.29354  2.67741  2.69355  4.24690  2.90347  2.73739  3.18146  2.89801  2.37887  2.77519  2.98518  4.58477  3.61503
          0.00726  5.32517  6.04751  0.61958  0.77255  0.48576  0.95510
    290   2.08627  5.23479  5.12651  5.15515  6.04048  0.28433  6.03750  5.57251  5.36317  5.26488  6.03795  4.80132  4.86509  5.46249  5.41927  3.53922  3.91823  4.65742  7.29668  6.31686    351 G - - -
          2.68618  4.42225  2.77519  2.73123  3.46354  2.40513  3.72494  3.29354  2.67741  2.69355  4.24690  2.90347  2.73739  3.18146  2.89801  2.37887  2.77519  2.98518  4.58477  3.61503
          0.00726  5.32517  6.04751  0.61958  0.77255  0.48576  0.95510
    291   3.64797  6.27898  0.82250  1.70930  5.58691  4.00878  4.48724  5.11911  3.44848  4.57754  5.38441  2.84788  4.59297  3.63176  4.03857  2.25853  3.92226  3.78155  6.71742  5.20648    352 d - - -
          2.68618  4.42225  2.77519  2.73123  3.46354  2.40513  3.72494  3.29354  2.67741  2.69355  4.24690  2.90347  2.73739  3.18146  2.89801  2.37887  2.77519  2.98518  4.58477  3.61503
          0.00726  5.32517  6.04751  0.61958  0.77255  0.48576  0.95510
    292   4.39559  5.55172  6.48045  5.96856  4.10590  6.00274  6.51025  1.23023  5.89530  0.70469  3.81649  6.18721  6.00806  5.81171  5.88666  5.45449  4.62235  2.13945  6.42404  5.45250    353 l - - -
          2.68618  4.42225  2.77519  2.73123  3.46354  2.40513  3.72494  3.29354  2.67741  2.69355  4.24690  2.90347  2.73739  3.18146  2.89801  2.37887  2.77519  2.98518  4.58477  3.61503
          0.00726  5.32517  6.04751  0.61958  0.77255  0.48576  0.95510
    293   1.89297  5.04892  5.21272  5.06027  5.83208  2.94320  5.83007  5.33074  5.05904  5.00983  5.74949  4.64318  4.69945  5.19969  5.17482  0.41396  3.08434  4.43546  7.15978  6.10141    354 S - - -
          2.68618  4.42225  2.77519  2.73123  3.46354  2.40513  3.72494  3.29354  2.67741  2.69355  4.24690  2.90347  2.73739  3.18146  2.89801  2.37887  2.77519  2.98518  4.58477  3.61503
          0.00726  5.32517  6.04751  0.61958  0.77255  0.48576  0.95510
    294   2.94992  5.72212  2.38107  2.84186  5.11443  3.89360  4.22424  4.60135  2.53250  4.09303  4.85762  2.90855  4.37299  3.34289  3.53790  0.82089  3.18509  4.16090  6.23769  4.81588    355 s - - -
          2.68618  4.42225  2.77519  2.73123  3.46354  2.40513  3.72494  3.29354  2.67741  2.69355  4.24690  2.90347  2.73739  3.18146  2.89801  2.37887  2.77519  2.98518  4.58477  3.61503
          0.00726  5.32517  6.04751  0.61958  0.77255  0.48576  0.95510
    295   3.80280  6.49044  2.47232  0.51895  5.77924  4.05040  4.59391  5.33248  3.62062  4.77728  5.61388  3.49328  4.67683  2.62183  4.24248  2.72589  4.09023  4.86354  6.91622  5.36722    356 E - - -
          2.68618  4.42225  2.77519  2.73123  3.46354  2.40513  3.72494  3.29354  2.67741  2.69355  4.24690  2.90347  2.73739  3.18146  2.89801  2.37887  2.77519  2.98518  4.58477  3.61503
          0.00726  5.32517  6.04751  0.61958  0.77255  0.48576  0.95510
    296   3.06358  6.23855  5.02646  4.02463  5.97628  4.75113  4.48874  5.17852  1.90374  4.47720  5.38573  4.29118  5.07300  3.61513  0.43714  4.24256  4.35569  4.87351  6.39600  5.37645    357 R - - -
          2.68618  4.42225  2.77519  2.73123  3.46354  2.40513  3.72494  3.29354  2.67741  2.69355  4.24690  2.90347  2.73739  3.18146  2.89801  2.37887  2.77519  2.98518  4.58477  3.61503
          0.00726  5.32517  6.04751  0.61958  0.77255  0.48576  0.95510
    297   1.16787  4.79251  4.93684  4.44910  4.20994  2.39799  5.00424  3.24132  4.33010  3.23076  3.33412  4.47461  4.71873  4.54263  4.48797  3.52342  3.54445  1.17872  5.74388  4.56241    358 a - - -
          2.68618  4.42225  2.77519  2.73123  3.46354  2.40513  3.72494  3.29354  2.67741  2.69355  4.24690  2.90347  2.73739  3.18146  2.89801  2.37887  2.77519  2.98518  4.58477  3.61503
          0.00726  5.32517  6.04751  0.61958  0.77255  0.48576  0.95510
    298   3.05361  4.92194  3.73204  2.34846  4.08345  3.97626  3.28911  2.38158  2.58914  3.14481  3.41193  3.62602  4.35951  2.98094  3.53349  3.20480  3.28489  2.62161  5.48124  1.44640    359 y - - -
          2.68618  4.42225  2.77519  2.73123  3.46354  2.40513  3.72494  3.29354  2.67741  2.69355  4.24690  2.90347  2.73739  3.18146  2.89801  2.37887  2.77519  2.98518  4.58477  3.61503
          0.00726  5.32517  6.04751  0.61958  0.77255  0.48576  0.95510
    299   2.86323  3.43285  5.10576  4.49561  3.61512  3.50936  4.66726  1.90303  4.28616  1.71013  2.42778  4.48585  4.68483  4.42135  4.29973  3.63894  3.01786  1.38806  5.15950  3.98232    360 v - - -
          2.68618  4.42225  2.77519  2.73123  3.46354  2.40513  3.72494  3.29354  2.67741  2.69355  4.24690  2.90347  2.73739  3.18146  2.89801  2.37887  2.77519  2.98518  4.58477  3.61503
          0.00726  5.32517  6.04751  0.61958  0.77255  0.48576  0.95510
    300   3.86900  6.06516  4.37790  3.57638  5.60615  4.49024  3.14989  4.91623  1.84274  3.59205  5.12407  3.97115  4.81587  2.68164  0.67558  3.83420  3.34672  4.57290  6.26050  5.11647    361 R - - -
          2.68618  4.42225  2.77519  2.73123  3.46354  2.40513  3.72494  3.29354  2.67741  2.69355  4.24690  2.90347  2.73739  3.18146  2.89801  2.37887  2.77519  2.98518  4.58477  3.61503
          0.00726  5.32517  6.04751  0.61958  0.77255  0.48576  0.95510
    301   2.59624  4.59252  4.74709  4.16870  3.72662  2.97319  4.62296  2.73548  4.02930  1.19144  3.72953  4.30711  4.62716  4.23059  4.17001  3.53631  1.53310  2.58741  5.25726  4.07257    362 l - - -
          2.68618  4.42225  2.77519  2.73123  3.46354  2.40513  3.72494  3.29354  2.67741  2.69355  4.24690  2.90347  2.73739  3.18146  2.89801  2.37887  2.77519  2.98518  4.58477  3.61503
          0.00726  5.32517  6.04751  0.61958  0.77255  0.48576  0.95510
    302   3.03781  5.53241  3.28831  1.56669  4.87378  3.81044  3.99545  4.35416  2.39460  3.83415  4.57494  2.54125  4.20403  2.18088  2.63309  3.00243  2.40609  2.44730  5.96543  4.56094    363 e - - -
          2.68618  4.42225  2.77519  2.73123  3.46354  2.40513  3.72494  3.29354  2.67741  2.69355  4.24690  2.90347  2.73739  3.18146  2.89801  2.37887  2.77519  2.98518  4.58477  3.61503
          0.00726  5.32517  6.04751  0.61958  0.77255  0.48576  0.95510
    303   3.05793  5.48501  3.34138  2.78267  4.81033  3.83819  4.02184  4.27169  2.43502  3.77974  3.57214  2.02818  4.23117  3.12946  2.09166  1.88559  1.88189  3.86675  5.93275  4.54915    364 t - - -
          2.68618  4.42225  2.77519  2.73123  3.46354  2.40513  3.72494  3.29354  2.67741  2.69355  4.24690  2.90347  2.73739  3.18146  2.89801  2.37887  2.77519  2.98518  4.58477  3.61503
          0.00726  5.32517  6.04751  0.61958  0.77255  0.48576  0.95510
    304   3.49841  4.83669  5.46722  4.85940  2.71692  3.70268  5.04480  1.48858  4.65999  1.03436  2.42484  4.87666  5.01502  4.73825  4.65529  4.03700  3.72556  2.50672  5.43896  4.31200    365 l - - -
          2.68618  4.42225  2.77519  2.73123  3.46354  2.40513  3.72494  3.29354  2.67741  2.69355  4.24690  2.90347  2.73739  3.18146  2.89801  2.37887  2.77519  2.98518  4.58477  3.61503
          0.00726  5.32517  6.04751  0.61958  0.77255  0.48576  0.95510
    305   2.68758  5.09401  4.68907  4.44995  5.62658  3.85369  5.46883  5.10042  4.52640  4.75917  5.52757  3.42255  4.66573  4.75520  4.79267  0.50882  1.77608  4.34518  6.93628  5.78250    366 S - - -
          2.68618  4.42225  2.77519  2.73123  3.46354  2.40513  3.72494  3.29354  2.67741  2.69355  4.24690  2.90347  2.73739  3.18146  2.89801  2.37887  2.77519  2.98518  4.58477  3.61503
          0.00726  5.32517  6.04751  0.61958  0.77255  0.48576  0.95510
    306   3.56775  0.38417  5.15536  4.78258  4.43346  4.35809  5.27777  3.82900  4.24078  2.76847  4.61688  4.76434  5.01477  3.40249  4.36951  3.84722  3.98881  3.65167  6.04932  4.73443    367 C - - -
          2.68618  4.42225  2.77519  2.73123  3.46354  2.40513  3.72494  3.29354  2.67741  2.69355  4.24690  2.90347  2.73739  3.18146  2.89801  2.37887  2.77519  2.98518  4.58477  3.61503
          0.07245  5.32517  2.73312  0.61958  0.77255  0.48576  0.95510
    307   2.47188  4.50002  3.82478  3.46738  3.60610  4.19920  4.51648  1.90269  3.95177  2.19611  3.20032  4.24057  3.31173  4.14674  4.08128  3.49517  3.29880  1.19787  5.12908  3.94275    368 v - - -
          2.68618  4.42225  2.77519  2.73123  3.46354  2.40513  3.72494  3.29354  2.67741  2.69355  4.24690  2.90347  2.73739  3.18146  2.89801  2.37887  2.77519  2.98518  4.58477  3.61503
          0.03835  5.26047  3.42868  0.61958  0.77255  0.36986  1.17388
    308   2.71250  5.47546  2.46738  2.72164  3.37630  2.70021  3.98068  3.40447  2.35032  2.62141  4.52110  2.45636  4.18460  2.54037  2.21061  2.82281  2.76336  3.85597  5.91954  4.52021    369 r - - -
          2.68618  4.42225  2.77519  2.73123  3.46354  2.40513  3.72494  3.29354  2.67741  2.69355  4.24690  2.90347  2.73739  3.18146  2.89801  2.37887  2.77519  2.98518  4.58477  3.61503
          0.00747  5.29673  6.01908  0.61958  0.77255  0.42591  1.05894
    309   2.85841  5.52782  2.62658  2.25655  3.42363  3.41672  3.98544  3.62175  1.92276  3.32269  4.56917  2.64012  2.69175  3.08262  2.44951  2.35337  2.83157  3.91706  5.96208  4.55270    370 k - - -
          2.68618  4.42225  2.77519  2.73123  3.46354  2.40513  3.72494  3.29354  2.67741  2.69355  4.24690  2.90347  2.73739  3.18146  2.89801  2.37887  2.77519  2.98518  4.58477  3.61503
          0.00726  5.32517  6.04751  0.61958  0.77255  0.48576  0.95510
    310   3.51432  6.10652  1.22339  2.85031  5.43641  2.05075  4.38701  4.95494  2.15097  4.41601  5.20109  1.75565  4.51644  3.51921  3.83557  2.94012  3.77777  4.49902  6.54988  5.06986    371 d - - -
          2.68618  4.42225  2.77519  2.73123  3.46354  2.40513  3.72494  3.29354  2.67741  2.69355  4.24690  2.90347  2.73739  3.18146  2.89801  2.37887  2.77519  2.98518  4.58477  3.61503
          0.03418  5.32517  3.54960  0.61958  0.77255  0.48576  0.95510
    311   3.25030  5.70468  2.97502  2.39894  5.01527  0.86559  4.17710  4.48563  2.96254  3.13389  4.77010  3.02373  4.35620  2.97114  3.06000  3.20669  3.49117  4.07992  6.15065  4.74375    372 g - - -
          2.68624  4.42231  2.77526  2.73129  3.46360  2.40519  3.72381  3.29360  2.67747  2.69361  4.24696  2.90353  2.73746  3.18103  2.89781  2.37893  2.77526  2.98525  4.58483  3.61509
          0.20721  2.12884  2.68572  0.15591  1.93543  0.42903  1.05308
    312   2.44489  5.51141  3.24610  1.97965  4.85813  2.91852  3.95831  4.34314  1.59520  3.81599  4.55238  2.96068  4.16666  2.44522  2.43618  2.42606  3.23266  3.90310  5.94177  4.53275    374 k - - -
          2.68618  4.42225  2.77519  2.73123  3.46354  2.40513  3.72494  3.29354  2.67741  2.69355  4.24690  2.90347  2.73739  3.18146  2.89801  2.37887  2.77519  2.98518  4.58477  3.61503
          0.00776  5.25902  5.98136  0.61958  0.77255  0.36796  1.17813
    313   2.12728  4.51169  4.71517  4.11966  2.92599  4.20670  3.21749  2.28151  3.44237  2.70452  3.62836  4.25477  4.57398  4.16102  4.09237  2.92928  2.24327  1.41870  5.12751  3.11916    375 v - - -
          2.68618  4.42225  2.77519  2.73123  3.46354  2.40513  3.72494  3.29354  2.67741  2.69355  4.24690  2.90347  2.73739  3.18146  2.89801  2.37887  2.77519  2.98518  4.58477  3.61503
          0.00726  5.32517  6.04751  0.61958  0.77255  0.48576  0.95510
    314   2.44227  4.92003  5.65369  5.08885  2.70898  4.96718  5.39616  1.01023  4.92720  1.89783  3.93075  5.12989  5.26592  5.06956  4.96864  4.31514  3.86967  1.58039  5.81224  4.64302    376 i - - -
          2.68618  4.42225  2.77519  2.73123  3.46354  2.40513  3.72494  3.29354  2.67741  2.69355  4.24690  2.90347  2.73739  3.18146  2.89801  2.37887  2.77519  2.98518  4.58477  3.61503
          0.00726  5.32517  6.04751  0.61958  0.77255  0.48576  0.95510
    315   3.09132  5.56304  1.54458  1.37837  4.88733  3.83245  4.05200  4.36273  2.81283  3.86073  4.61433  3.30591  3.62433  3.15906  3.30877  2.73269  3.02016  2.91583  6.00903  3.80799    377 e - - -
          2.68618  4.42225  2.77519  2.73123  3.46354  2.40513  3.72494  3.29354  2.67741  2.69355  4.24690  2.90347  2.73739  3.18146  2.89801  2.37887  2.77519  2.98518  4.58477  3.61503
          0.00726  5.32517  6.04751  0.61958  0.77255  0.48576  0.95510
    316   2.35174  4.76431  3.96139  3.39325  3.89883  4.04469  4.30054  2.53851  2.90458  2.73666  2.16285  3.79201  4.42360  2.14566  3.69217  2.21631  2.42427  2.48054  5.34845  4.11694    378 q - - -
          2.68618  4.42225  2.77519  2.73123  3.46354  2.40513  3.72494  3.29354  2.67741  2.69355  4.24690  2.90347  2.73739  3.18146  2.89801  2.37887  2.77519  2.98518  4.58477  3.61503
          0.00726  5.32517  6.04751  0.61958  0.77255  0.48576  0.95510
    317   2.45228  5.55219  2.81498  2.28954  4.89716  3.80754  3.99863  4.38255  1.71139  3.85649  4.59384  3.27477  1.69901  2.67883  2.86697  2.81133  3.27374  3.94298  5.98359  4.57315    379 p - - -
          2.68618  4.42225  2.77519  2.73123  3.46354  2.40513  3.72494  3.29354  2.67741  2.69355  4.24690  2.90347  2.73739  3.18146  2.89801  2.37887  2.77519  2.98518  4.58477  3.61503
          0.00726  5.32517  6.04751  0.61958  0.77255  0.48576  0.95510
    318   3.98030  5.21372  6.04282  5.50062  2.91064  5.42641  5.89157  1.43152  5.37356  1.74150  3.28448  5.59696  5.62502  5.44424  5.40171  4.80767  4.21651  0.90688  6.13534  5.03505    380 v - - -
          2.68618  4.42225  2.77519  2.73123  3.46354  2.40513  3.72494  3.29354  2.67741  2.69355  4.24690  2.90347  2.73739  3.18146  2.89801  2.37887  2.77519  2.98518  4.58477  3.61503
          0.00726  5.32517  6.04751  0.61958  0.77255  0.48576  0.95510
    319   2.63042  5.54142  2.19343  1.93340  4.88641  3.79993  3.34033  4.37265  1.48767  3.84656  4.58236  3.08763  4.19516  2.75703  3.21805  2.99152  2.73179  3.93206  5.97380  3.48211    381 k - - -
          2.68618  4.42225  2.77519  2.73123  3.46354  2.40513  3.72494  3.29354  2.67741  2.69355  4.24690  2.90347  2.73739  3.18146  2.89801  2.37887  2.77519  2.98518  4.58477  3.61503
          0.00726  5.32517  6.04751  0.61958  0.77255  0.48576  0.95510
    320   1.92304  5.06734  5.15881  5.13419  5.92819  0.42182  5.93474  5.44386  5.25360  5.12896  5.86259  4.67576  4.72211  5.33648  5.31421  2.40013  3.73323  4.49494  7.25853  6.22415    382 G - - -
          2.68618  4.42225  2.77519  2.73123  3.46354  2.40513  3.72494  3.29354  2.67741  2.69355  4.24690  2.90347  2.73739  3.18146  2.89801  2.37887  2.77519  2.98518  4.58477  3.61503
          0.00726  5.32517  6.04751  0.61958  0.77255  0.48576  0.95510
    321   2.82640  4.70413  4.09563  3.52423  2.24386  4.08372  2.57922  3.18382  3.46179  2.69782  3.81172  3.88473  4.46007  2.95617  3.30797  2.55445  2.72718  2.97050  3.26053  1.76550    383 y - - -
          2.68618  4.42225  2.77519  2.73123  3.46354  2.40513  3.72494  3.29354  2.67741  2.69355  4.24690  2.90347  2.73739  3.18146  2.89801  2.37887  2.77519  2.98518  4.58477  3.61503
          0.00726  5.32517  6.04751  0.61958  0.77255  0.48576  0.95510
    322   2.12333  4.94936  5.70566  5.15827  2.98161  5.05652  5.52988  1.69521  5.01468  2.52293  4.05834  5.21507  5.35458  5.18815  5.08142  4.41434  3.91851  0.79745  5.96097  4.77079    384 v - - -
          2.68618  4.42225  2.77519  2.73123  3.46354  2.40513  3.72494  3.29354  2.67741  2.69355  4.24690  2.90347  2.73739  3.18146  2.89801  2.37887  2.77519  2.98518  4.58477  3.61503
          0.00726  5.32517  6.04751  0.61958  0.77255  0.48576  0.95510
    323   1.96517  4.48994  4.83598  4.23401  2.85903  4.22519  4.54736  2.40456  4.06254  2.49465  3.60757  4.31650  4.59106  3.55124  4.14387  2.36945  2.58301  1.51551  5.10847  2.75422    385 v - - -
          2.68618  4.42225  2.77519  2.73123  3.46354  2.40513  3.72494  3.29354  2.67741  2.69355  4.24690  2.90347  2.73739  3.18146  2.89801  2.37887  2.77519  2.98518  4.58477  3.61503
          0.00726  5.32517  6.04751  0.61958  0.77255  0.48576  0.95510
    324   3.10521  5.41124  2.13462  2.83965  2.53777  1.44454  4.10031  4.11582  2.89919  3.68349  4.47985  2.77887  4.28552  2.98275  3.38105  2.79992  3.34057  3.76120  5.87883  2.95951    386 g - - -
          2.68618  4.42225  2.77519  2.73123  3.46354  2.40513  3.72494  3.29354  2.67741  2.69355  4.24690  2.90347  2.73739  3.18146  2.89801  2.37887  2.77519  2.98518  4.58477  3.61503
          0.00726  5.32517  6.04751  0.61958  0.77255  0.48576  0.95510
    325   2.36593  5.50357  3.00456  1.44263  3.89154  2.88146  3.99126  4.31262  2.56169  2.93840  4.01425  3.27539  4.19599  2.64880  2.75635  2.44053  3.25531  3.88723  5.94408  3.74004    387 e - - -
          2.68618  4.42225  2.77519  2.73123  3.46354  2.40513  3.72494  3.29354  2.67741  2.69355  4.24690  2.90347  2.73739  3.18146  2.89801  2.37887  2.77519  2.98518  4.58477  3.61503
          0.36577  5.32517  1.19909  0.61958  0.77255  0.48576  0.95510
    326   3.86526  6.51158  0.37745  2.76635  5.85417  3.87905  4.62570  5.56131  3.88349  4.99992  5.96010  2.66818  4.60564  3.83371  4.62800  3.69210  4.22061  5.04899  7.05246  5.44601    388 D - - -
          2.68619  4.42227  2.77494  2.73125  3.46355  2.40514  3.72496  3.29356  2.67742  2.69356  4.24691  2.90348  2.73741  3.18148  2.89802  2.37888  2.77521  2.98520  4.58478  3.61505
          0.05404  3.01117  5.69212  0.34381  1.23464  0.19543  1.72867
    327   2.62032  5.31118  5.08020  5.12159  6.08591  0.21037  6.06072  5.63973  5.37775  5.32341  6.11297  4.83982  4.92423  5.48813  5.44623  3.61982  3.99963  4.73499  7.30763  6.34416    390 G - - -
          2.68618  4.42225  2.77519  2.73123  3.46354  2.40513  3.72494  3.29354  2.67741  2.69355  4.24690  2.90347  2.73739  3.18146  2.89801  2.37887  2.77519  2.98518  4.58477  3.61503
          0.00726  5.32517  6.04751  0.61958  0.77255  0.48576  0.95510
    328   3.55890  5.77542  4.00663  3.32050  5.17405  4.26957  4.25275  4.54264  0.74462  3.19792  3.34718  3.76992  4.62353  3.37729  1.92594  2.85923  3.74062  4.20360  6.10059  4.87385    391 k - - -
          2.68618  4.42225  2.77519  2.73123  3.46354  2.40513  3.72494  3.29354  2.67741  2.69355  4.24690  2.90347  2.73739  3.18146  2.89801  2.37887  2.77519  2.98518  4.58477  3.61503
          0.00726  5.32517  6.04751  0.61958  0.77255  0.48576  0.95510
    329   2.15159  5.11140  3.52769  2.96830  3.56165  3.49039  4.11505  3.14601  2.54972  3.06191  4.19226  2.24830  3.43472  2.60089  3.40142  2.88264  2.33406  2.08959  5.63847  4.33240    392 v - - -
          2.68618  4.42225  2.77519  2.73123  3.46354  2.40513  3.72494  3.29354  2.67741  2.69355  4.24690  2.90347  2.73739  3.18146  2.89801  2.37887  2.77519  2.98518  4.58477  3.61503
          0.00726  5.32517  6.04751  0.61958  0.77255  0.48576  0.95510
    330   4.37409  6.31620  2.81770  4.09346  6.47010  0.17317  5.76079  6.27110  5.07490  5.73889  6.70594  4.58049  5.34412  5.07070  5.56361  4.42521  4.85840  5.59782  7.39333  6.37727    393 G - - -
          2.68618  4.42225  2.77519  2.73123  3.46354  2.40513  3.72494  3.29354  2.67741  2.69355  4.24690  2.90347  2.73739  3.18146  2.89801  2.37887  2.77519  2.98518  4.58477  3.61503
          0.00726  5.32517  6.04751  0.61958  0.77255  0.48576  0.95510
    331   3.16221  4.82070  5.50435  4.92469  3.93812  4.79319  5.19127  1.31164  4.74807  1.69699  2.73346  4.95282  4.00193  4.88854  4.78218  4.12911  3.74414  1.26377  5.63526  4.46544    394 v - - -
          2.68618  4.42225  2.77519  2.73123  3.46354  2.40513  3.72494  3.29354  2.67741  2.69355  4.24690  2.90347  2.73739  3.18146  2.89801  2.37887  2.77519  2.98518  4.58477  3.61503
          0.00726  5.32517  6.04751  0.61958  0.77255  0.48576  0.95510
    332   3.23348  6.00534  4.40050  3.64771  5.63071  4.47314  4.39917  4.93964  1.91974  4.31461  5.17075  4.02310  4.84213  3.52202  0.60775  2.47263  4.03514  4.58423  6.30596  5.17295    395 R - - -
          2.68618  4.42225  2.77519  2.73123  3.46354  2.40513  3.72494  3.29354  2.67741  2.69355  4.24690  2.90347  2.73739  3.18146  2.89801  2.37887  2.77519  2.98518  4.58477  3.61503
          0.00726  5.32517  6.04751  0.61958  0.77255  0.48576  0.95510
    333   5.09686  6.53594  5.94277  6.01417  6.82861  0.04113  6.82998  6.91748  6.30211  6.26876  7.37760  6.11903  5.90805  6.53830  6.23606  5.32881  5.63938  6.24418  7.42220  7.02361    396 G - - -
          2.68618  4.42225  2.77519  2.73123  3.46354  2.40513  3.72494  3.29354  2.67741  2.69355  4.24690  2.90347  2.73739  3.18146  2.89801  2.37887  2.77519  2.98518  4.58477  3.61503
          0.00726  5.32517  6.04751  0.61958  0.77255  0.48576  0.95510
    334   3.07066  5.54072  3.33620  2.28371  4.88225  3.64868  3.50718  3.07352  1.82694  3.83651  4.58538  3.03341  4.23308  3.11614  1.54337  3.03844  2.21955  3.93013  5.96818  4.57785    397 r - - -
          2.68618  4.42225  2.77519  2.73123  3.46354  2.40513  3.72494  3.29354  2.67741  2.69355  4.24690  2.90347  2.73739  3.18146  2.89801  2.37887  2.77519  2.98518  4.58477  3.61503
          0.00726  5.32517  6.04751  0.61958  0.77255  0.48576  0.95510
    335   2.81140  4.58586  4.86015  4.28777  3.74688  4.22558  4.67569  2.97008  4.13244  1.60766  3.75478  4.37152  3.18813  4.31874  4.24033  2.91961  3.01108  1.01333  5.27719  4.09471    398 v - - -
          2.68618  4.42225  2.77519  2.73123  3.46354  2.40513  3.72494  3.29354  2.67741  2.69355  4.24690  2.90347  2.73739  3.18146  2.89801  2.37887  2.77519  2.98518  4.58477  3.61503
          0.00726  5.32517  6.04751  0.61958  0.77255  0.48576  0.95510
    336   4.12630  5.28711  6.30886  5.90728  4.80060  5.87695  6.92171  1.54365  5.91033  3.13852  4.47381  6.08349  6.07052  6.23269  6.13106  5.37778  4.39819  0.41276  7.11459  5.84129    399 V - - -
          2.68618  4.42225  2.77519  2.73123  3.46354  2.40513  3.72494  3.29354  2.67741  2.69355  4.24690  2.90347  2.73739  3.18146  2.89801  2.37887  2.77519  2.98518  4.58477  3.61503
          0.00726  5.32517  6.04751  0.61958  0.77255  0.48576  0.95510
    337   2.85682  5.11121  2.76453  2.97898  4.32188  3.90380  4.12485  3.71846  2.96622  2.67160  2.42838  3.47869  4.29509  3.30842  3.08602  1.41510  2.10929  3.42840  5.64520  4.34021    400 s - - -
          2.68618  4.42225  2.77519  2.73123  3.46354  2.40513  3.72494  3.29354  2.67741  2.69355  4.24690  2.90347  2.73739  3.18146  2.89801  2.37887  2.77519  2.98518  4.58477  3.61503
          0.00726  5.32517  6.04751  0.61958  0.77255  0.48576  0.95510
    338   4.39467  6.34955  5.26028  4.08735  6.07624  4.84584  3.25205  5.25056  0.90582  4.50505  5.42129  4.33223  5.12036  3.59448  0.90245  4.34934  4.43102  4.96743  6.39298  5.39565    401 r - - -
          2.68618  4.42225  2.77519  2.73123  3.46354  2.40513  3.72494  3.29354  2.67741  2.69355  4.24690  2.90347  2.73739  3.18146  2.89801  2.37887  2.77519  2.98518  4.58477  3.61503
          0.00726  5.32517  6.04751  0.61958  0.77255  0.48576  0.95510
    339   2.61257  5.51970  3.27857  2.02262  4.85541  3.80678  3.99947  4.33410  2.73975  3.82171  3.55854  1.99919  4.20314  1.54991  3.23056  2.49797  2.83720  3.90581  5.96000  4.55513    402 q - - -
          2.68618  4.42225  2.77519  2.73123  3.46354  2.40513  3.72494  3.29354  2.67741  2.69355  4.24690  2.90347  2.73739  3.18146  2.89801  2.37887  2.77519  2.98518  4.58477  3.61503
          0.00726  5.32517  6.04751  0.61958  0.77255  0.48576  0.95510
    340   2.93289  5.70653  3.35132  2.81850  5.44621  0.54916  4.66414  4.91387  2.79865  4.45694  5.27780  3.70699  4.63170  3.83444  3.97299  2.84907  3.83898  4.43046  6.62592  5.25572    403 G - - -
          2.68618  4.42225  2.77519  2.73123  3.46354  2.40513  3.72494  3.29354  2.67741  2.69355  4.24690  2.90347  2.73739  3.18146  2.89801  2.37887  2.77519  2.98518  4.58477  3.61503
          0.00726  5.32517  6.04751  0.61958  0.77255  0.48576  0.95510
    341   2.06069  5.53379  2.54881  2.71900  4.87748  3.79911  3.98740  4.36248  1.93107  3.83849  3.90376  2.74339  2.95274  1.84123  3.21547  2.40819  3.25771  3.92375  5.96735  4.55714    404 q - - -
          2.68618  4.42225  2.77519  2.73123  3.46354  2.40513  3.72494  3.29354  2.67741  2.69355  4.24690  2.90347  2.73739  3.18146  2.89801  2.37887  2.77519  2.98518  4.58477  3.61503
          0.00726  5.32517  6.04751  0.61958  0.77255  0.48576  0.95510
    342   1.99753  4.63761  5.23331  4.62749  3.67509  4.47968  4.82312  1.40242  4.42679  1.42253  2.80831  4.63571  4.82148  4.55127  4.44334  3.79739  3.51253  2.23759  5.29075  3.46173    405 i - - -
          2.68618  4.42225  2.77519  2.73123  3.46354  2.40513  3.72494  3.29354  2.67741  2.69355  4.24690  2.90347  2.73739  3.18146  2.89801  2.37887  2.77519  2.98518  4.58477  3.61503
          0.00726  5.32517  6.04751  0.61958  0.77255  0.48576  0.95510
    343   2.48547  5.01466  5.74932  5.18316  4.01584  5.07781  5.49780  1.55772  5.02542  1.05234  3.09636  5.24013  5.34856  5.13647  5.05741  4.42980  3.96944  1.62657  5.86381  4.72579    406 l - - -
          2.68618  4.42225  2.77519  2.73123  3.46354  2.40513  3.72494  3.29354  2.67741  2.69355  4.24690  2.90347  2.73739  3.18146  2.89801  2.37887  2.77519  2.98518  4.58477  3.61503
          0.00726  5.32517  6.04751  0.61958  0.77255  0.48576  0.95510
    344   1.38246  5.44722  3.31370  2.47919  4.75660  2.37373  4.00678  4.21772  2.55039  3.32030  3.57214  3.29885  4.20839  2.65833  2.86485  2.48787  2.99541  3.81861  5.90196  4.51426    407 a - - -
          2.68618  4.42225  2.77519  2.73123  3.46354  2.40513  3.72494  3.29354  2.67741  2.69355  4.24690  2.90347  2.73739  3.18146  2.89801  2.37887  2.77519  2.98518  4.58477  3.61503
          0.00726  5.32517  6.04751  0.61958  0.77255  0.48576  0.95510
    345   3.03114  5.43996  3.32273  2.76556  4.74604  3.30296  4.01072  4.20425  1.79431  3.31298  2.90105  2.31126  3.52774  2.56467  2.17619  3.01390  3.26197  3.80956  3.37645  3.00351    408 k - - -
          2.68618  4.42225  2.77519  2.73123  3.46354  2.40513  3.72494  3.29354  2.67741  2.69355  4.24690  2.90347  2.73739  3.18146  2.89801  2.37887  2.77519  2.98518  4.58477  3.61503
          0.00726  5.32517  6.04751  0.61958  0.77255  0.48576  0.95510
    346   0.64225  5.03877  5.23188  5.03667  5.72705  3.84212  5.78070  5.19178  4.99071  4.89064  5.65133  4.63498  4.69518  5.15269  5.11559  1.41184  2.17091  4.36993  7.07061  5.99666    409 A - - -
          2.68618  4.42225  2.77519  2.73123  3.46354  2.40513  3.72494  3.29354  2.67741  2.69355  4.24690  2.90347  2.73739  3.18146  2.89801  2.37887  2.77519  2.98518  4.58477  3.61503
          0.00726  5.32517  6.04751  0.61958  0.77255  0.48576  0.95510
    347   2.17815  4.47558  5.00366  4.39225  2.03351  2.42971  4.58719  2.90014  4.18899  1.46479  2.94995  4.40210  4.62029  4.32900  4.21562  3.56650  3.32535  2.33510  3.15717  3.91662    410 l - - -
          2.68618  4.42225  2.77519  2.73123  3.46354  2.40513  3.72494  3.29354  2.67741  2.69355  4.24690  2.90347  2.73739  3.18146  2.89801  2.37887  2.77519  2.98518  4.58477  3.61503
          0.00726  5.32517  6.04751  0.61958  0.77255  0.48576  0.95510
    348   2.12420  4.49926  5.06369  4.45161  2.78153  2.69236  4.63074  1.81382  4.24407  1.59656  2.27099  4.45064  4.65624  4.37777  4.26148  3.60812  3.35651  2.36627  5.12570  3.95191    411 l - - -
          2.68618  4.42225  2.77519  2.73123  3.46354  2.40513  3.72494  3.29354  2.67741  2.69355  4.24690  2.90347  2.73739  3.18146  2.89801  2.37887  2.77519  2.98518  4.58477  3.61503
          0.00726  5.32517  6.04751  0.61958  0.77255  0.48576  0.95510
    349   0.40762  5.10765  4.70636  4.58371  5.73834  3.86150  5.61813  5.23303  4.76102  4.90183  5.66749  3.13350  4.69919  4.94028  4.98070  1.89426  3.72486  4.41981  7.06053  5.92898    412 A - - -
          2.68618  4.42225  2.77519  2.73123  3.46354  2.40513  3.72494  3.29354  2.67741  2.69355  4.24690  2.90347  2.73739  3.18146  2.89801  2.37887  2.77519  2.98518  4.58477  3.61503
          0.00726  5.32517  6.04751  0.61958  0.77255  0.48576  0.95510
    350   3.42211  5.33356  4.85842  4.90998  6.04950  0.19430  5.97487  5.69788  5.26542  5.34464  6.12945  4.75921  4.91822  5.38320  5.38299  3.01030  4.00810  4.77006  7.28252  6.25128    413 G - - -
          2.68618  4.42225  2.77519  2.73123  3.46354  2.40513  3.72494  3.29354  2.67741  2.69355  4.24690  2.90347  2.73739  3.18146  2.89801  2.37887  2.77519  2.98518  4.58477  3.61503
          0.00726  5.32517  6.04751  0.61958  0.77255  0.48576  0.95510
    351   2.42914  4.49165  5.05349  4.44297  1.82521  3.46954  4.62804  1.82037  4.23701  1.97174  3.61001  4.44353  4.65255  4.37531  4.25778  3.60229  2.53892  1.84276  5.12880  3.95175    414 i - - -
          2.68618  4.42225  2.77519  2.73123  3.46354  2.40513  3.72494  3.29354  2.67741  2.69355  4.24690  2.90347  2.73739  3.18146  2.89801  2.37887  2.77519  2.98518  4.58477  3.61503
          0.00726  5.32517  6.04751  0.61958  0.77255  0.48576  0.95510
    352   2.86162  4.92765  5.58954  4.98793  2.42291  4.84825  5.19021  2.07455  4.79587  0.93386  2.86453  5.01488  5.13161  4.86311  4.78929  4.17927  3.83325  1.84629  5.55539  4.43964    415 l - - -
          2.68618  4.42225  2.77519  2.73123  3.46354  2.40513  3.72494  3.29354  2.67741  2.69355  4.24690  2.90347  2.73739  3.18146  2.89801  2.37887  2.77519  2.98518  4.58477  3.61503
          0.00726  5.32517  6.04751  0.61958  0.77255  0.48576  0.95510
    353   2.56522  5.58323  2.63153  2.27790  4.92658  1.99414  4.03515  4.41224  2.78625  3.89116  4.63339  3.29066  4.23188  2.39156  3.28349  1.58682  2.75814  3.97487  6.02358  4.60962    416 s - - -
          2.68618  4.42225  2.77519  2.73123  3.46354  2.40513  3.72494  3.29354  2.67741  2.69355  4.24690  2.90347  2.73739  3.18146  2.89801  2.37887  2.77519  2.98518  4.58477  3.61503
          0.00726  5.32517  6.04751  0.61958  0.77255  0.48576  0.95510
    354   2.75668  5.10338  4.96540  4.99507  5.96662  0.26441  5.92379  5.49512  5.24408  5.18020  5.91983  4.64786  4.74092  5.32177  5.32086  2.78800  3.76720  4.53663  7.29134  6.24385    417 G - - -
          2.68618  4.42225  2.77519  2.73123  3.46354  2.40513  3.72494  3.29354  2.67741  2.69355  4.24690  2.90347  2.73739  3.18146  2.89801  2.37887  2.77519  2.98518  4.58477  3.61503
          0.00726  5.32517  6.04751  0.61958  0.77255  0.48576  0.95510
    355   2.96775  4.58038  5.18879  4.58106  1.75937  3.60270  4.75996  1.36620  4.37490  1.86194  3.21350  4.57669  4.76571  4.50366  4.38751  3.73213  3.45340  2.03299  5.23699  4.06607    418 i - - -
          2.68618  4.42225  2.77519  2.73123  3.46354  2.40513  3.72494  3.29354  2.67741  2.69355  4.24690  2.90347  2.73739  3.18146  2.89801  2.37887  2.77519  2.98518  4.58477  3.61503
          0.00726  5.32517  6.04751  0.61958  0.77255  0.48576  0.95510
    356   1.33478  5.05946  5.19789  5.13694  5.90114  0.65481  5.91306  5.41249  5.21110  5.09589  5.83048  4.67280  4.71540  5.30809  5.28308  2.22153  3.72270  4.47727  7.23170  6.19287    419 G - - -
          2.68618  4.42225  2.77519  2.73123  3.46354  2.40513  3.72494  3.29354  2.67741  2.69355  4.24690  2.90347  2.73739  3.18146  2.89801  2.37887  2.77519  2.98518  4.58477  3.61503
          0.00726  5.32517  6.04751  0.61958  0.77255  0.48576  0.95510
    357   3.04733  5.56326  2.44636  1.77584  4.90895  2.79678  4.00287  4.39643  2.28170  3.86834  4.60473  2.89914  4.20733  1.79844  2.34693  2.81324  3.27928  3.95442  5.99427  4.58100    420 e - - -
          2.68618  4.42225  2.77519  2.73123  3.46354  2.40513  3.72494  3.29354  2.67741  2.69355  4.24690  2.90347  2.73739  3.18146  2.89801  2.37887  2.77519  2.98518  4.58477  3.61503
          0.00726  5.32517  6.04751  0.61958  0.77255  0.48576  0.95510
    358   1.49546  4.86041  4.25722  3.73103  3.26336  1.36847  4.62640  3.63593  3.68277  2.97965  4.23441  4.01817  4.51223  3.96889  4.00866  2.86674  1.97954  3.35165  5.70795  4.48793    421 g - - -
          2.68618  4.42225  2.77519  2.73123  3.46354  2.40513  3.72494  3.29354  2.67741  2.69355  4.24690  2.90347  2.73739  3.18146  2.89801  2.37887  2.77519  2.98518  4.58477  3.61503
          0.12885  5.32517  2.15396  0.61958  0.77255  0.48576  0.95510
    359   3.07163  4.44420  5.02043  4.40741  1.63686  3.05347  4.57523  2.29870  4.19743  1.53899  3.09642  4.40164  4.60140  4.32556  4.20960  3.55660  3.30327  1.97732  5.06093  3.34252    422 l - - -
          2.68618  4.42225  2.77519  2.73123  3.46354  2.40513  3.72494  3.29354  2.67741  2.69355  4.24690  2.90347  2.73739  3.18146  2.89801  2.37887  2.77519  2.98518  4.58477  3.61503
          0.00819  5.20451  5.92686  0.61958  0.77255  0.85294  0.55541
    360   2.14104  5.47970  2.63295  2.21403  4.82522  3.32434  3.92770  4.31165  2.05502  3.78515  4.52035  2.96717  4.13392  2.16037  2.96173  2.14441  2.62974  3.87060  5.91201  4.50055    423 k - - -
          2.68618  4.42225  2.77519  2.73123  3.46354  2.40513  3.72494  3.29354  2.67741  2.69355  4.24690  2.90347  2.73739  3.18146  2.89801  2.37887  2.77519  2.98518  4.58477  3.61503
          0.00819  5.20451  5.92686  0.61958  0.77255  0.30997  1.32227
    361   1.94888  5.23220  3.43592  2.68896  4.46959  3.86584  4.06994  3.06706  2.67354  3.49026  3.09005  2.20828  2.73080  3.22054  3.07153  2.22417  2.87499  2.66452  5.73541  4.40080    424 a - - -
          2.68618  4.42225  2.77519  2.73123  3.46354  2.40513  3.72494  3.29354  2.67741  2.69355  4.24690  2.90347  2.73739  3.18146  2.89801  2.37887  2.77519  2.98518  4.58477  3.61503
          0.00726  5.32517  6.04751  0.61958  0.77255  0.48576  0.95510
    362   2.23658  5.48400  3.29455  2.34525  4.80792  3.80717  3.99659  4.27915  2.50380  2.67779  3.58765  2.09958  4.20020  2.19928  3.22869  2.24764  2.43847  3.86324  5.92955  4.53184    425 n - - -
          2.68618  4.42225  2.77519  2.73123  3.46354  2.40513  3.72494  3.29354  2.67741  2.69355  4.24690  2.90347  2.73739  3.18146  2.89801  2.37887  2.77519  2.98518  4.58477  3.61503
          0.00726  5.32517  6.04751  0.61958  0.77255  0.48576  0.95510
    363   2.10515  3.94632  3.35734  2.80048  3.06717  3.25156  4.02962  4.07812  2.44954  3.63561  4.41874  2.52447  3.10436  2.95925  2.66926  2.03868  2.53204  3.03025  5.83501  4.46896    426 s - - -
          2.68618  4.42225  2.77519  2.73123  3.46354  2.40513  3.72494  3.29354  2.67741  2.69355  4.24690  2.90347  2.73739  3.18146  2.89801  2.37887  2.77519  2.98518  4.58477  3.61503
          0.00726  5.32517  6.04751  0.61958  0.77255  0.48576  0.95510
    364   2.11892  5.36714  3.08907  2.79637  4.64742  2.83563  4.02750  3.65353  2.62168  3.64443  3.87823  2.85082  4.22355  2.52784  3.27324  2.17121  2.18368  2.24468  5.84093  4.47296    427 a - - -
          2.68618  4.42225  2.77519  2.73123  3.46354  2.40513  3.72494  3.29354  2.67741  2.69355  4.24690  2.90347  2.73739  3.18146  2.89801  2.37887  2.77519  2.98518  4.58477  3.61503
          0.00726  5.32517  6.04751  0.61958  0.77255  0.48576  0.95510
    365   2.36313  5.51086  2.77230  2.48669  4.84602  3.09281  3.98960  2.99545  2.72826  3.81193  4.55416  2.88877  2.61402  2.62004  2.91153  2.14107  2.13808  3.45159  5.94955  4.54464    428 t - - -
          2.68618  4.42225  2.77519  2.73123  3.46354  2.40513  3.72494  3.29354  2.67741  2.69355  4.24690  2.90347  2.73739  3.18146  2.89801  2.37887  2.77519  2.98518  4.58477  3.61503
          0.00726  5.32517  6.04751  0.61958  0.77255  0.48576  0.95510
    366   2.62943  4.91379  3.73212  3.16908  4.07507  2.88420  4.20809  2.69151  3.14137  3.13675  3.57227  3.62611  3.56579  2.21567  3.25453  2.72298  1.63910  2.47858  5.47526  3.38700    429 t - - -
          2.68618  4.42225  2.77519  2.73123  3.46354  2.40513  3.72494  3.29354  2.67741  2.69355  4.24690  2.90347  2.73739  3.18146  2.89801  2.37887  2.77519  2.98518  4.58477  3.61503
          0.00726  5.32517  6.04751  0.61958  0.77255  0.48576  0.95510
    367   3.06790  4.63328  4.25975  3.68319  3.04281  4.12021  4.40227  2.26811  3.60220  1.97482  3.74433  3.09997  2.59485  3.36251  3.86777  1.66864  2.62484  2.58043  5.23484  4.02823    430 s - - -
          2.68618  4.42225  2.77519  2.73123  3.46354  2.40513  3.72494  3.29354  2.67741  2.69355  4.24690  2.90347  2.73739  3.18146  2.89801  2.37887  2.77519  2.98518  4.58477  3.61503
          0.00726  5.32517  6.04751  0.61958  0.77255  0.48576  0.95510
    368   2.28318  5.28017  3.15884  2.84687  3.54341  3.85309  4.05398  2.79675  2.61652  3.54470  4.34684  2.23171  4.24359  2.43621  3.31147  2.18721  2.16632  2.78816  5.77327  4.42695    431 t - - -
          2.68618  4.42225  2.77519  2.73123  3.46354  2.40513  3.72494  3.29354  2.67741  2.69355  4.24690  2.90347  2.73739  3.18146  2.89801  2.37887  2.77519  2.98518  4.58477  3.61503
          0.00726  5.32517  6.04751  0.61958  0.77255  0.48576  0.95510
    369   2.83439  5.09995  3.53871  2.71955  4.30331  2.50946  4.12130  3.21556  2.96630  2.63373  4.18306  2.42198  3.43483  3.30727  3.41009  1.83785  2.51282  2.27471  5.63054  4.32721    432 s - - -
          2.68618  4.42225  2.77519  2.73123  3.46354  2.40513  3.72494  3.29354  2.67741  2.69355  4.24690  2.90347  2.73739  3.18146  2.89801  2.37887  2.77519  2.98518  4.58477  3.61503
          0.06812  5.32517  2.79709  0.61958  0.77255  0.48576  0.95510
    370   1.79604  5.42047  2.73309  2.73586  4.74270  1.95590  3.98914  4.20511  2.56225  3.72368  4.48382  2.89167  2.83028  3.09881  3.22768  2.81299  2.56910  2.92142  5.88767  4.49912    433 a - - -
          2.68618  4.42225  2.77519  2.73123  3.46354  2.40513  3.72494  3.29354  2.67741  2.69355  4.24690  2.90347  2.73739  3.18146  2.89801  2.37887  2.77519  2.98518  4.58477  3.61503
          0.00771  5.26476  5.98710  0.61958  0.77255  0.37560  1.16116
    371   3.05895  4.75507  3.97739  3.40891  2.62790  2.69329  4.30626  2.90527  3.35930  1.50896  3.85963  2.54122  2.87250  3.27135  3.32268  2.71076  3.02206  2.78318  5.34028  4.11050    434 l - - -
          2.68618  4.42225  2.77519  2.73123  3.46354  2.40513  3.72494  3.29354  2.67741  2.69355  4.24690  2.90347  2.73739  3.18146  2.89801  2.37887  2.77519  2.98518  4.58477  3.61503
          0.02567  5.32517  3.88867  0.61958  0.77255  0.48576  0.95510
    372   1.74097  5.07972  4.20731  3.79687  5.04461  0.91361  4.89314  4.46463  3.83277  4.12247  4.93736  2.74659  2.68395  4.12436  4.20811  3.26042  3.54404  2.64268  6.37161  5.13050    435 g - - -
          2.68618  4.42225  2.77519  2.73123  3.46354  2.40513  3.72494  3.29354  2.67741  2.69355  4.24690  2.90347  2.73739  3.18146  2.89801  2.37887  2.77519  2.98518  4.58477  3.61503
          0.00739  5.30689  6.02924  0.61958  0.77255  0.44531  1.02340
    373   2.23223  5.32125  3.40089  2.49609  4.62322  2.12279  4.07631  2.98198  2.85731  3.63006  4.42196  2.86882  4.25180  3.20900  3.33054  1.97806  1.86747  3.69839  5.84235  4.48703    436 t - - -
          2.68618  4.42225  2.77519  2.73123  3.46354  2.40513  3.72494  3.29354  2.67741  2.69355  4.24690  2.90347  2.73739  3.18146  2.89801  2.37887  2.77519  2.98518  4.58477  3.61503
          0.00726  5.32517  6.04751  0.61958  0.77255  0.48576  0.95510
    374   3.04492  5.19744  2.91075  2.91816  4.43157  2.68535  4.10023  3.84127  2.91681  3.45937  4.28167  3.43090  4.27633  2.92329  3.37483  2.21607  1.43551  2.21769  5.71847  3.59393    437 t - - -
          2.68618  4.42225  2.77519  2.73123  3.46354  2.40513  3.72494  3.29354  2.67741  2.69355  4.24690  2.90347  2.73739  3.18146  2.89801  2.37887  2.77519  2.98518  4.58477  3.61503
          0.00726  5.32517  6.04751  0.61958  0.77255  0.48576  0.95510
    375   1.98494  5.51461  2.80276  2.55360  4.85138  3.21658  3.98861  3.40065  2.72658  3.81636  4.55746  2.49097  4.19395  2.41369  2.57011  2.14145  2.44127  3.45095  5.95230  3.93033    438 a - - -
          2.68618  4.42225  2.77519  2.73123  3.46354  2.40513  3.72494  3.29354  2.67741  2.69355  4.24690  2.90347  2.73739  3.18146  2.89801  2.37887  2.77519  2.98518  4.58477  3.61503
          0.23481  5.32517  1.58761  0.61958  0.77255  0.48576  0.95510
    376   2.35596  5.29871  2.98051  2.68792  4.62063  2.43890  3.93222  3.59436  2.69308  3.61046  4.38100  3.22296  4.11938  2.18290  3.17520  2.20675  1.77753  3.68429  5.79001  4.41237    439 t - - -
          2.68657  4.42302  2.77558  2.73146  3.46369  2.40539  3.72571  3.29291  2.67799  2.69412  4.24766  2.90337  2.73782  3.17760  2.89784  2.37923  2.77469  2.98548  4.58554  3.61259
          1.58431  0.70087  1.20812  1.20443  0.35648  0.32644  1.27829
    377   2.41773  5.34948  3.15067  2.59478  4.67654  3.01679  3.85376  4.14963  2.30821  3.64713  3.44890  2.68127  3.46820  2.55745  2.70964  2.04790  2.08732  3.73050  5.79349  4.39412    448 s - - -
          2.68618  4.42225  2.77519  2.73123  3.46354  2.40513  3.72494  3.29354  2.67741  2.69355  4.24690  2.90347  2.73739  3.18146  2.89801  2.37887  2.77519  2.98518  4.58477  3.61503
          0.06751  5.01717  2.83609  0.61958  0.77255  0.28082  1.40716
    378   2.37864  4.43204  4.93488  4.32501  3.52526  4.20821  4.53847  2.27921  4.12664  1.45838  3.15612  4.34563  3.02195  4.27213  4.16169  3.13069  3.27836  1.69822  5.05457  2.74378    449 l - - -
          2.68618  4.42225  2.77519  2.73123  3.46354  2.40513  3.72494  3.29354  2.67741  2.69355  4.24690  2.90347  2.73739  3.18146  2.89801  2.37887  2.77519  2.98518  4.58477  3.61503
          0.00780  5.25282  5.97516  0.61958  0.77255  0.49678  0.93774
    379   3.00970  5.48961  2.25655  2.71466  3.29943  2.28561  3.97671  4.29900  2.47553  3.78945  3.78779  2.39102  4.18145  2.70895  2.95608  2.07759  2.54205  3.42781  5.93001  4.52687    450 s - - -
          2.68618  4.42225  2.77519  2.73123  3.46354  2.40513  3.72494  3.29354  2.67741  2.69355  4.24690  2.90347  2.73739  3.18146  2.89801  2.37887  2.77519  2.98518  4.58477  3.61503
          0.00748  5.29569  6.01803  0.61958  0.77255  0.42401  1.06251
    380   1.53389  5.20127  2.90468  2.92054  3.60675  2.40155  4.10253  3.86604  2.91425  2.84512  4.29864  3.43178  2.41252  3.26097  3.37308  2.41023  2.80662  3.54735  5.73413  4.40765    451 a - - -
          2.68618  4.42225  2.77519  2.73123  3.46354  2.40513  3.72494  3.29354  2.67741  2.69355  4.24690  2.90347  2.73739  3.18146  2.89801  2.37887  2.77519  2.98518  4.58477  3.61503
          0.00726  5.32517  6.04751  0.61958  0.77255  0.48576  0.95510
    381   2.60972  5.52400  2.58011  2.75669  4.85531  1.66067  4.02197  4.33039  2.62902  3.82516  3.54955  3.17504  4.22400  2.56888  3.25615  1.72250  3.02859  3.90812  5.96940  4.56775    452 g - - -
          2.68618  4.42225  2.77519  2.73123  3.46354  2.40513  3.72494  3.29354  2.67741  2.69355  4.24690  2.90347  2.73739  3.18146  2.89801  2.37887  2.77519  2.98518  4.58477  3.61503
          0.00700  5.36178  6.08413  0.61958  0.77255  0.48576  0.95510
    382   2.61724  5.56752  1.53424  1.85312  4.91151  3.40164  4.01460  4.39788  2.55682  3.87236  4.60900  3.04509  4.21910  2.48684  3.24718  2.76035  2.58580  3.95768  6.00031  3.61548    453 d - - -
          2.68618  4.42225  2.77519  2.73123  3.46354  2.40513  3.72494  3.29354  2.67741  2.69355  4.24690  2.90347  2.73739  3.18146  2.89801  2.37887  2.77519  2.98518  4.58477  3.61503
          0.00700  5.36178  6.08413  0.61958  0.77255  0.48576  0.95510
    383   1.75329  4.55641  3.64954  4.03441  3.32750  4.20948  4.51686  1.57334  3.90415  2.15333  3.08495  4.21585  4.57813  3.53583  3.27056  2.99246  3.02366  2.24155  5.16959  3.98042    454 i - - -
          2.68618  4.42225  2.77519  2.73123  3.46354  2.40513  3.72494  3.29354  2.67741  2.69355  4.24690  2.90347  2.73739  3.18146  2.89801  2.37887  2.77519  2.98518  4.58477  3.61503
          0.00700  5.36178  6.08413  0.61958  0.77255  0.48576  0.95510
    384   1.87344  4.52731  4.76992  4.17280  2.58974  2.38037  4.55043  2.96679  3.47185  1.39213  3.01555  4.29374  4.60052  4.20253  4.12828  3.53104  3.00736  2.77728  5.14356  2.95680    455 l - - -
          2.68618  4.42225  2.77519  2.73123  3.46354  2.40513  3.72494  3.29354  2.67741  2.69355  4.24690  2.90347  2.73739  3.18146  2.89801  2.37887  2.77519  2.98518  4.58477  3.61503
          0.00700  5.36178  6.08413  0.61958  0.77255  0.48576  0.95510
    385   2.00321  5.55752  3.35058  2.38036  4.89916  3.85706  4.03045  4.37092  1.75320  3.05512  3.94092  3.32929  4.24778  1.70395  2.43955  3.05207  3.31263  3.94692  5.98555  4.59368    456 q - - -
          2.68618  4.42225  2.77519  2.73123  3.46354  2.40513  3.72494  3.29354  2.67741  2.69355  4.24690  2.90347  2.73739  3.18146  2.89801  2.37887  2.77519  2.98518  4.58477  3.61503
          0.00700  5.36178  6.08413  0.61958  0.77255  0.48576  0.95510
    386   1.90409  5.41473  3.35620  2.55702  4.70556  2.25360  4.03814  4.15472  2.79881  3.23400  3.16309  2.61666  4.23606  2.50064  3.28031  2.10868  2.70459  3.35390  5.88205  4.50675    457 a - - -
          2.68618  4.42225  2.77519  2.73123  3.46354  2.40513  3.72494  3.29354  2.67741  2.69355  4.24690  2.90347  2.73739  3.18146  2.89801  2.37887  2.77519  2.98518  4.58477  3.61503
          0.00700  5.36178  6.08413  0.61958  0.77255  0.48576  0.95510
    387   1.38524  5.01550  4.28668  3.81585  4.68616  1.00916  4.81114  4.07021  3.79864  2.80756  4.62110  3.27414  4.56446  4.09354  4.14845  2.91926  3.52344  3.18307  6.07844  4.85064    458 g - - -
          2.68618  4.42225  2.77519  2.73123  3.46354  2.40513  3.72494  3.29354  2.67741  2.69355  4.24690  2.90347  2.73739  3.18146  2.89801  2.37887  2.77519  2.98518  4.58477  3.61503
          0.00700  5.36178  6.08413  0.61958  0.77255  0.48576  0.95510
    388   1.70622  4.51911  5.06431  4.45520  2.81052  3.15888  4.65305  1.79557  4.25291  1.81350  3.63792  4.46343  4.67739  4.39434  4.27938  3.62663  2.97673  1.84023  5.15838  3.98090    459 a - - -
          2.68618  4.42225  2.77519  2.73123  3.46354  2.40513  3.72494  3.29354  2.67741  2.69355  4.24690  2.90347  2.73739  3.18146  2.89801  2.37887  2.77519  2.98518  4.58477  3.61503
          0.00700  5.36178  6.08413  0.61958  0.77255  0.48576  0.95510
    389   1.98171  4.57770  4.69535  4.10970  2.98192  1.16073  4.55728  2.76658  3.97350  2.77275  3.70206  4.26723  4.61010  4.17565  4.11937  3.52895  3.36001  2.33012  5.18605  2.80498    460 g - - -
          2.68618  4.42225  2.77519  2.73123  3.46354  2.40513  3.72494  3.29354  2.67741  2.69355  4.24690  2.90347  2.73739  3.18146  2.89801  2.37887  2.77519  2.98518  4.58477  3.61503
          0.00700  5.36178  6.08413  0.61958  0.77255  0.48576  0.95510
    390   2.52740  5.55293  3.29377  2.34436  4.89534  1.65981  4.01189  4.37850  2.07213  3.85695  4.59569  3.00511  4.21773  2.89128  3.03331  1.94944  2.89431  3.94244  5.98763  4.57928    461 g - - -
          2.68618  4.42225  2.77519  2.73123  3.46354  2.40513  3.72494  3.29354  2.67741  2.69355  4.24690  2.90347  2.73739  3.18146  2.89801  2.37887  2.77519  2.98518  4.58477  3.61503
          0.00700  5.36178  6.08413  0.61958  0.77255  0.48576  0.95510
    391   1.81802  5.27758  4.37900  4.29080  5.79287  0.44348  5.47611  5.26500  3.29580  4.91159  5.70967  4.40391  4.78225  4.75663  4.69369  3.49306  3.85614  4.52128  7.05428  5.89577    462 G - - -
          2.68618  4.42225  2.77519  2.73123  3.46354  2.40513  3.72494  3.29354  2.67741  2.69355  4.24690  2.90347  2.73739  3.18146  2.89801  2.37887  2.77519  2.98518  4.58477  3.61503
          0.00700  5.36178  6.08413  0.61958  0.77255  0.48576  0.95510
    392   1.57959  4.51403  5.02514  4.41708  2.78402  4.29845  4.63370  2.35949  4.21990  1.95031  3.63312  4.43768  4.66182  4.36605  4.25547  3.16486  2.30552  1.67852  5.14825  3.97019    463 a - - -
          2.68618  4.42225  2.77519  2.73123  3.46354  2.40513  3.72494  3.29354  2.67741  2.69355  4.24690  2.90347  2.73739  3.18146  2.89801  2.37887  2.77519  2.98518  4.58477  3.61503
          0.00700  5.36178  6.08413  0.61958  0.77255  0.48576  0.95510
    393   1.93456  5.22553  4.15764  3.83192  5.46934  1.65982  5.02874  4.94527  3.93503  4.54531  5.31596  4.10455  4.61447  2.85508  4.32477  0.84936  3.65830  4.30059  6.71585  5.45712    464 s - - -
          2.68618  4.42225  2.77519  2.73123  3.46354  2.40513  3.72494  3.29354  2.67741  2.69355  4.24690  2.90347  2.73739  3.18146  2.89801  2.37887  2.77519  2.98518  4.58477  3.61503
          0.00700  5.36178  6.08413  0.61958  0.77255  0.48576  0.95510
    394   3.06773  5.58120  2.79084  2.58484  4.92526  2.82017  4.02434  4.41220  1.53141  3.88604  4.62339  2.24473  4.22763  2.94308  3.25938  2.11094  2.25025  3.97155  6.01370  4.60042    465 k - - -
          2.68618  4.42225  2.77519  2.73123  3.46354  2.40513  3.72494  3.29354  2.67741  2.69355  4.24690  2.90347  2.73739  3.18146  2.89801  2.37887  2.77519  2.98518  4.58477  3.61503
          0.00700  5.36178  6.08413  0.61958  0.77255  0.48576  0.95510
    395   0.65732  5.06004  4.86715  4.49000  5.36087  2.35584  5.39094  4.79728  4.45405  4.47804  5.27848  4.44197  3.13709  4.69557  4.72055  1.87384  3.65295  2.84165  6.71486  5.55279    466 A - - -
          2.68618  4.42225  2.77519  2.73123  3.46354  2.40513  3.72494  3.29354  2.67741  2.69355  4.24690  2.90347  2.73739  3.18146  2.89801  2.37887  2.77519  2.98518  4.58477  3.61503
          0.00700  5.36178  6.08413  0.61958  0.77255  0.48576  0.95510
    396   1.25889  4.61084  4.61179  4.03831  2.61508  2.42099  4.57155  3.09696  3.91946  1.80371  3.76674  4.21963  4.58574  4.13764  4.09771  2.64631  3.36125  2.68761  5.26366  4.07206    467 a - - -
          2.68618  4.42225  2.77519  2.73123  3.46354  2.40513  3.72494  3.29354  2.67741  2.69355  4.24690  2.90347  2.73739  3.18146  2.89801  2.37887  2.77519  2.98518  4.58477  3.61503
          0.00700  5.36178  6.08413  0.61958  0.77255  0.48576  0.95510
    397   2.84318  5.61196  1.48876  2.15063  4.95562  2.75201  3.63562  4.44484  2.41489  3.91665  4.65482  2.62101  4.24382  2.41483  3.28899  2.42901  3.32495  4.00219  6.04345  4.62636    468 d - - -
          2.68618  4.42225  2.77519  2.73123  3.46354  2.40513  3.72494  3.29354  2.67741  2.69355  4.24690  2.90347  2.73739  3.18146  2.89801  2.37887  2.77519  2.98518  4.58477  3.61503
          0.00700  5.36178  6.08413  0.61958  0.77255  0.48576  0.95510
    398   2.87965  5.49772  3.32842  2.52159  4.81877  3.83525  4.02194  4.28577  1.64939  3.30044  3.12644  3.31338  4.22754  2.59914  1.92551  2.85756  2.16522  3.41506  5.94367  4.55127    469 k - - -
          2.68618  4.42225  2.77519  2.73123  3.46354  2.40513  3.72494  3.29354  2.67741  2.69355  4.24690  2.90347  2.73739  3.18146  2.89801  2.37887  2.77519  2.98518  4.58477  3.61503
          0.00700  5.36178  6.08413  0.61958  0.77255  0.48576  0.95510
    399   4.38220  5.54303  6.47390  5.96559  4.16394  5.98978  6.51732  1.78427  5.89352  0.61411  3.87641  6.17264  6.01828  5.83888  5.89866  5.43769  4.61225  1.62340  6.46512  5.47554    470 L - - -
          2.68618  4.42225  2.77519  2.73123  3.46354  2.40513  3.72494  3.29354  2.67741  2.69355  4.24690  2.90347  2.73739  3.18146  2.89801  2.37887  2.77519  2.98518  4.58477  3.61503
          0.00700  5.36178  6.08413  0.61958  0.77255  0.48576  0.95510
    400   1.10059  5.10636  4.09776  3.59853  4.84359  3.90261  4.68958  4.24976  3.57974  3.90484  4.72956  3.93957  4.51147  3.08861  3.97643  1.27601  2.48889  3.15765  6.16997  4.90803    471 a - - -
          2.68618  4.42225  2.77519  2.73123  3.46354  2.40513  3.72494  3.29354  2.67741  2.69355  4.24690  2.90347  2.73739  3.18146  2.89801  2.37887  2.77519  2.98518  4.58477  3.61503
          0.00700  5.36178  6.08413  0.61958  0.77255  0.48576  0.95510
    401   2.99776  5.77091  1.25031  2.34209  5.10755  3.48298  4.15829  4.60343  1.94199  4.07215  4.82197  3.35243  4.34045  1.97925  3.45116  2.84115  3.47092  4.15859  6.20029  4.76808    472 d - - -
          2.68618  4.42225  2.77519  2.73123  3.46354  2.40513  3.72494  3.29354  2.67741  2.69355  4.24690  2.90347  2.73739  3.18146  2.89801  2.37887  2.77519  2.98518  4.58477  3.61503
          0.00700  5.36178  6.08413  0.61958  0.77255  0.48576  0.95510
    402   5.62399  6.40731  6.28033  6.33120  0.87165  5.93648  4.45355  5.12792  6.09128  4.17686  5.61205  5.41515  6.17497  5.62388  5.80823  5.37030  5.80261  5.11071  4.51568  0.70608    473 y - - -
          2.68618  4.42225  2.77519  2.73123  3.46354  2.40513  3.72494  3.29354  2.67741  2.69355  4.24690  2.90347  2.73739  3.18146  2.89801  2.37887  2.77519  2.98518  4.58477  3.61503
          0.00700  5.36178  6.08413  0.61958  0.77255  0.48576  0.95510
    403   2.53273  4.86185  5.32426  4.77661  2.70009  4.62758  4.57287  2.72794  4.57166  2.18984  3.94551  4.68735  4.97410  4.64942  4.57267  3.94688  3.74317  3.11994  3.16441  0.82136    474 y - - -
          2.68618  4.42225  2.77519  2.73123  3.46354  2.40513  3.72494  3.29354  2.67741  2.69355  4.24690  2.90347  2.73739  3.18146  2.89801  2.37887  2.77519  2.98518  4.58477  3.61503
          0.00700  5.36178  6.08413  0.61958  0.77255  0.48576  0.95510
    404   3.50223  4.84693  5.39750  3.71702  3.80430  4.72726  5.07687  0.95606  4.61947  1.46267  2.36103  4.86129  5.04153  4.74620  4.65887  4.05143  3.14009  2.71805  5.52156  4.37630    475 i - - -
          2.68618  4.42225  2.77519  2.73123  3.46354  2.40513  3.72494  3.29354  2.67741  2.69355  4.24690  2.90347  2.73739  3.18146  2.89801  2.37887  2.77519  2.98518  4.58477  3.61503
          0.00700  5.36178  6.08413  0.61958  0.77255  0.48576  0.95510
    405   2.88623  5.79604  1.94876  1.95231  5.13308  3.90263  4.17407  4.62947  1.13857  4.09616  4.84784  2.91368  4.35565  2.72610  3.46458  3.19457  3.49352  4.18410  6.22281  4.78981    476 k - - -
          2.68618  4.42225  2.77519  2.73123  3.46354  2.40513  3.72494  3.29354  2.67741  2.69355  4.24690  2.90347  2.73739  3.18146  2.89801  2.37887  2.77519  2.98518  4.58477  3.61503
          0.00700  5.36178  6.08413  0.61958  0.77255  0.48576  0.95510
    406   2.83585  4.67439  4.45826  3.21516  3.76148  4.22595  4.50628  2.30525  3.71325  1.67576  2.27073  4.13818  4.59238  3.99929  1.46296  3.50571  3.38315  2.90107  5.27765  4.08394    477 r - - -
          2.68618  4.42225  2.77519  2.73123  3.46354  2.40513  3.72494  3.29354  2.67741  2.69355  4.24690  2.90347  2.73739  3.18146  2.89801  2.37887  2.77519  2.98518  4.58477  3.61503
          0.00700  5.36178  6.08413  0.61958  0.77255  0.48576  0.95510
    407   0.20598  5.27812  5.31747  5.20841  5.33684  4.14074  5.89738  4.49677  5.09416  3.33347  5.41868  4.89279  4.96525  5.35839  5.17844  3.66903  3.98558  4.10380  6.87509  5.68963    478 A - - -
          2.68618  4.42225  2.77519  2.73123  3.46354  2.40513  3.72494  3.29354  2.67741  2.69355  4.24690  2.90347  2.73739  3.18146  2.89801  2.37887  2.77519  2.98518  4.58477  3.61503
          0.00700  5.36178  6.08413  0.61958  0.77255  0.48576  0.95510
    408   3.29862  5.84416  2.02328  0.92282  5.18203  3.92513  4.20633  4.67819  2.49304  4.14179  4.89825  3.04151  4.38731  2.97839  2.64189  3.23638  3.53994  4.23318  6.26597  4.83296    479 e - - -
          2.68618  4.42225  2.77519  2.73123  3.46354  2.40513  3.72494  3.29354  2.67741  2.69355  4.24690  2.90347  2.73739  3.18146  2.89801  2.37887  2.77519  2.98518  4.58477  3.61503
          0.00700  5.36178  6.08413  0.61958  0.77255  0.48576  0.95510
    409   3.04820  5.54976  3.02407  2.36076  4.89063  3.22498  4.00973  3.42511  2.41828  3.39584  4.59180  2.71289  4.21509  1.29832  3.23904  2.19116  3.27956  3.93820  5.98466  4.57578    480 q - - -
          2.68618  4.42225  2.77519  2.73123  3.46354  2.40513  3.72494  3.29354  2.67741  2.69355  4.24690  2.90347  2.73739  3.18146  2.89801  2.37887  2.77519  2.98518  4.58477  3.61503
          0.00700  5.36178  6.08413  0.61958  0.77255  0.48576  0.95510
    410   2.48254  4.49974  4.93211  4.32576  3.59400  4.25753  4.58394  2.30733  4.13956  2.33425  2.08207  4.37449  4.62251  3.49482  4.19543  3.26632  2.71360  2.23968  5.11976  1.55450    481 y - - -
          2.68618  4.42225  2.77519  2.73123  3.46354  2.40513  3.72494  3.29354  2.67741  2.69355  4.24690  2.90347  2.73739  3.18146  2.89801  2.37887  2.77519  2.98518  4.58477  3.61503
          0.00700  5.36178  6.08413  0.61958  0.77255  0.48576  0.95510
    411   3.07179  4.88779  3.81339  3.24907  2.27122  3.11207  2.10019  3.40976  2.93630  2.77107  3.28325  3.69139  4.39605  2.16385  3.60443  2.41531  2.88512  3.17041  3.91955  3.15757    482 h - - -
          2.68618  4.42225  2.77519  2.73123  3.46354  2.40513  3.72494  3.29354  2.67741  2.69355  4.24690  2.90347  2.73739  3.18146  2.89801  2.37887  2.77519  2.98518  4.58477  3.61503
          0.00700  5.36178  6.08413  0.61958  0.77255  0.48576  0.95510
    412   5.43749  6.72542  6.09439  6.15547  6.83227  5.34964  6.91275  6.97701  6.35322  6.27950  7.47844  6.32889  0.03654  6.66206  6.28034  5.68166  5.95429  6.44109  7.43915  7.01504    483 P - - -
          2.68618  4.42225  2.77519  2.73123  3.46354  2.40513  3.72494  3.29354  2.67741  2.69355  4.24690  2.90347  2.73739  3.18146  2.89801  2.37887  2.77519  2.98518  4.58477  3.61503
          0.00700  5.36178  6.08413  0.61958  0.77255  0.48576  0.95510
    413   4.06129  5.24214  6.20937  5.75878  4.70863  5.73773  6.55106  1.64129  5.72121  2.61016  4.42279  5.90879  5.94639  5.99574  5.89501  5.18572  3.26581  0.48279  6.84834  5.60921    484 V - - -
          2.68618  4.42225  2.77519  2.73123  3.46354  2.40513  3.72494  3.29354  2.67741  2.69355  4.24690  2.90347  2.73739  3.18146  2.89801  2.37887  2.77519  2.98518  4.58477  3.61503
          0.00700  5.36178  6.08413  0.61958  0.77255  0.48576  0.95510
    414   4.17057  5.31984  6.36086  5.94363  4.77961  5.96161  6.93806  0.67868  5.95140  2.71101  4.45026  6.13594  6.11324  6.24616  6.16270  5.45378  4.43424  1.05823  7.09731  5.85300    485 I - - -
          2.68618  4.42225  2.77519  2.73123  3.46354  2.40513  3.72494  3.29354  2.67741  2.69355  4.24690  2.90347  2.73739  3.18146  2.89801  2.37887  2.77519  2.98518  4.58477  3.61503
          0.00700  5.36178  6.08413  0.61958  0.77255  0.48576  0.95510
    415   3.06043  5.54397  2.77234  1.08505  4.87618  3.82856  3.50322  4.35438  2.76780  3.22117  4.58878  3.30013  3.08637  2.58830  3.25975  2.81412  3.29236  2.85377  5.98378  4.57862    486 e - - -
          2.68618  4.42225  2.77519  2.73123  3.46354  2.40513  3.72494  3.29354  2.67741  2.69355  4.24690  2.90347  2.73739  3.18146  2.89801  2.37887  2.77519  2.98518  4.58477  3.61503
          0.00700  5.36178  6.08413  0.61958  0.77255  0.48576  0.95510
    416   2.63391  4.86941  5.58416  5.01735  4.07999  4.89247  5.32185  1.30024  4.85230  2.25104  2.38216  5.05189  5.21074  5.01455  4.90123  4.23552  3.19822  1.17620  5.77649  4.59085    487 v - - -
          2.68618  4.42225  2.77519  2.73123  3.46354  2.40513  3.72494  3.29354  2.67741  2.69355  4.24690  2.90347  2.73739  3.18146  2.89801  2.37887  2.77519  2.98518  4.58477  3.61503
          0.00700  5.36178  6.08413  0.61958  0.77255  0.48576  0.95510
    417   2.56405  5.54859  2.03360  2.73871  4.89072  2.12393  4.00682  4.37469  2.74347  3.85278  4.59047  2.31165  2.67555  2.86679  2.82681  2.44053  2.89639  3.93774  5.98334  3.83398    488 d - - -
          2.68618  4.42225  2.77519  2.73123  3.46354  2.40513  3.72494  3.29354  2.67741  2.69355  4.24690  2.90347  2.73739  3.18146  2.89801  2.37887  2.77519  2.98518  4.58477  3.61503
          0.00700  5.36178  6.08413  0.61958  0.77255  0.48576  0.95510
    418   0.73405  5.08769  4.87876  4.52528  5.57080  2.72612  5.46158  5.04075  4.50392  4.69714  5.46517  4.45795  2.05886  4.74336  4.77554  2.32580  2.12586  4.31294  6.88652  5.73299    489 a - - -
          2.68618  4.42225  2.77519  2.73123  3.46354  2.40513  3.72494  3.29354  2.67741  2.69355  4.24690  2.90347  2.73739  3.18146  2.89801  2.37887  2.77519  2.98518  4.58477  3.61503
          0.00700  5.36178  6.08413  0.61958  0.77255  0.48576  0.95510
    419   1.99960  5.06089  5.09581  4.85120  5.46919  0.43618  5.63674  4.84672  4.80133  4.58765  3.79596  4.60037  4.72243  5.01008  4.96587  3.37874  2.89040  4.21147  6.85399  5.73597    490 G - - -
          2.68618  4.42225  2.77519  2.73123  3.46354  2.40513  3.72494  3.29354  2.67741  2.69355  4.24690  2.90347  2.73739  3.18146  2.89801  2.37887  2.77519  2.98518  4.58477  3.61503
          0.00700  5.36178  6.08413  0.61958  0.77255  0.48576  0.95510
    420   3.17843  5.48844  3.52517  2.94555  4.79201  3.96286  4.11017  2.59470  2.30083  3.75627  4.54879  2.11431  4.34663  2.94248  1.22622  3.17685  3.08090  3.23190  5.92904  4.59424    491 r - - -
          2.68618  4.42225  2.77519  2.73123  3.46354  2.40513  3.72494  3.29354  2.67741  2.69355  4.24690  2.90347  2.73739  3.18146  2.89801  2.37887  2.77519  2.98518  4.58477  3.61503
          0.00700  5.36178  6.08413  0.61958  0.77255  0.48576  0.95510
    421   2.36639  5.54939  2.16381  1.92002  4.89317  3.81594  4.00318  4.37822  2.24702  3.10171  4.59040  2.86154  3.73249  2.60483  2.82459  3.00466  2.58141  2.69996  5.98283  4.57266    492 e - - -
          2.68618  4.42225  2.77519  2.73123  3.46354  2.40513  3.72494  3.29354  2.67741  2.69355  4.24690  2.90347  2.73739  3.18146  2.89801  2.37887  2.77519  2.98518  4.58477  3.61503
          0.00700  5.36178  6.08413  0.61958  0.77255  0.48576  0.95510
    422   4.16546  5.31832  6.34828  5.92285  4.73677  5.93713  6.86553  1.37807  5.92188  2.39826  4.41547  6.11013  6.08960  6.19570  6.11792  5.42110  4.42737  0.55166  7.03011  5.80298    493 V - - -
          2.68618  4.42225  2.77519  2.73123  3.46354  2.40513  3.72494  3.29354  2.67741  2.69355  4.24690  2.90347  2.73739  3.18146  2.89801  2.37887  2.77519  2.98518  4.58477  3.61503
          0.00700  5.36178  6.08413  0.61958  0.77255  0.48576  0.95510
    423   3.14103  5.64686  1.85963  1.67650  4.98354  3.85881  4.09151  4.46927  2.85600  3.95107  4.69856  2.58220  4.28240  3.19635  3.35750  2.46526  1.81892  3.11147  6.08704  4.66967    494 e - - -
          2.68618  4.42225  2.77519  2.73123  3.46354  2.40513  3.72494  3.29354  2.67741  2.69355  4.24690  2.90347  2.73739  3.18146  2.89801  2.37887  2.77519  2.98518  4.58477  3.61503
          0.00700  5.36178  6.08413  0.61958  0.77255  0.48576  0.95510
    424   4.00308  5.22748  6.08345  5.55612  2.97266  5.48735  5.99730  1.04853  5.44218  2.17709  3.15260  5.65713  5.69199  5.54602  5.49177  4.87700  4.24412  1.03037  6.25669  5.13408    495 v - - -
          2.68618  4.42225  2.77519  2.73123  3.46354  2.40513  3.72494  3.29354  2.67741  2.69355  4.24690  2.90347  2.73739  3.18146  2.89801  2.37887  2.77519  2.98518  4.58477  3.61503
          0.00700  5.36178  6.08413  0.61958  0.77255  0.48576  0.95510
    425   3.95044  5.16503  6.05382  5.55633  4.48130  5.50110  6.12077  1.56898  5.46821  2.43090  3.13410  5.66462  5.73781  5.67378  5.57862  4.90433  3.32730  0.61001  6.46536  5.26910    496 V - - -
          2.68618  4.42225  2.77519  2.73123  3.46354  2.40513  3.72494  3.29354  2.67741  2.69355  4.24690  2.90347  2.73739  3.18146  2.89801  2.37887  2.77519  2.98518  4.58477  3.61503
          0.00700  5.36178  6.08413  0.61958  0.77255  0.48576  0.95510
    426   3.72220  5.00868  5.74172  5.17443  1.13005  5.05715  5.46661  1.61980  5.01188  2.10468  3.89575  5.22030  5.33763  5.12759  5.04189  4.40678  3.35500  1.61937  5.84289  4.68608    497 f - - -
          2.68618  4.42225  2.77519  2.73123  3.46354  2.40513  3.72494  3.29354  2.67741  2.69355  4.24690  2.90347  2.73739  3.18146  2.89801  2.37887  2.77519  2.98518  4.58477  3.61503
          0.00700  5.36178  6.08413  0.61958  0.77255  0.48576  0.95510
    427   3.04913  5.38250  3.37617  2.57119  4.66133  3.85302  4.04815  3.36708  2.54626  2.24415  3.76195  3.09446  4.24448  1.90254  2.90263  2.41375  1.85761  3.73704  5.85676  4.49039    498 t - - -
          2.68618  4.42225  2.77519  2.73123  3.46354  2.40513  3.72494  3.29354  2.67741  2.69355  4.24690  2.90347  2.73739  3.18146  2.89801  2.37887  2.77519  2.98518  4.58477  3.61503
          0.00700  5.36178  6.08413  0.61958  0.77255  0.48576  0.95510
    428   2.65180  5.56097  2.53992  1.88500  4.90676  3.38378  4.00710  4.39340  1.46227  3.86639  4.60173  3.28511  4.21318  2.33377  2.97740  2.82016  2.67729  3.95205  5.99287  4.58115    499 k - - -
          2.68618  4.42225  2.77519  2.73123  3.46354  2.40513  3.72494  3.29354  2.67741  2.69355  4.24690  2.90347  2.73739  3.18146  2.89801  2.37887  2.77519  2.98518  4.58477  3.61503
          0.00700  5.36178  6.08413  0.61958  0.77255  0.48576  0.95510
    429   3.53188  5.42494  5.08334  5.12486  6.14395  0.17309  6.10202  5.72366  5.37571  5.39504  6.20660  4.91235  5.01918  5.52811  5.46052  3.73898  3.26786  4.84216  7.33486  6.37722    500 G - - -
          2.68618  4.42225  2.77519  2.73123  3.46354  2.40513  3.72494  3.29354  2.67741  2.69355  4.24690  2.90347  2.73739  3.18146  2.89801  2.37887  2.77519  2.98518  4.58477  3.61503
          0.00700  5.36178  6.08413  0.61958  0.77255  0.48576  0.95510
    430   2.60486  4.49527  5.00614  4.39622  1.37677  3.60669  4.60548  2.55186  4.19673  2.50917  3.25002  4.41366  4.63791  4.34132  4.22976  3.17770  2.61953  1.58955  5.11986  3.94214    501 f - - -
          2.68618  4.42225  2.77519  2.73123  3.46354  2.40513  3.72494  3.29354  2.67741  2.69355  4.24690  2.90347  2.73739  3.18146  2.89801  2.37887  2.77519  2.98518  4.58477  3.61503
          0.00700  5.36178  6.08413  0.61958  0.77255  0.48576  0.95510
    431   3.04185  5.53998  2.75464  2.25782  3.55141  3.81758  3.53971  4.36206  2.56082  3.40166  4.58202  2.67689  3.22162  2.58509  2.20814  2.31910  2.32006  3.40136  3.80032  3.88240    502 r - - -
          2.68618  4.42225  2.77519  2.73123  3.46354  2.40513  3.72494  3.29354  2.67741  2.69355  4.24690  2.90347  2.73739  3.18146  2.89801  2.37887  2.77519  2.98518  4.58477  3.61503
          0.00700  5.36178  6.08413  0.61958  0.77255  0.48576  0.95510
    432   2.91678  4.54553  5.12291  3.67805  3.18776  4.34977  4.68379  1.85996  4.30163  1.02264  3.12505  4.50682  4.70569  4.43038  4.31489  3.66234  3.40592  2.09373  5.16999  3.36073    503 l - - -
          2.68618  4.42225  2.77519  2.73123  3.46354  2.40513  3.72494  3.29354  2.67741  2.69355  4.24690  2.90347  2.73739  3.18146  2.89801  2.37887  2.77519  2.98518  4.58477  3.61503
          0.00700  5.36178  6.08413  0.61958  0.77255  0.48576  0.95510
    433   2.71482  3.81687  2.20157  2.05965  4.90117  3.31978  3.35879  4.38794  1.77707  3.86072  4.59534  2.83669  3.53096  2.63215  2.55132  2.59385  3.27280  3.94622  5.98696  4.57532    504 k - - -
          2.68618  4.42225  2.77519  2.73123  3.46354  2.40513  3.72494  3.29354  2.67741  2.69355  4.24690  2.90347  2.73739  3.18146  2.89801  2.37887  2.77519  2.98518  4.58477  3.61503
          0.06648  5.36178  2.81959  0.61958  0.77255  0.48576  0.95510
    434   2.78620  5.21637  3.04761  2.23516  3.79775  2.67561  4.05995  2.47357  2.86238  3.14184  3.63196  3.08383  3.57732  3.21157  2.86480  2.84029  1.79306  3.05226  5.72044  4.38686    505 t - - -
          2.68618  4.42225  2.77519  2.73123  3.46354  2.40513  3.72494  3.29354  2.67741  2.69355  4.24690  2.90347  2.73739  3.18146  2.89801  2.37887  2.77519  2.98518  4.58477  3.61503
          0.05310  5.30272  3.06324  0.61958  0.77255  0.69457  0.69172
    435   2.48571  5.46922  2.88093  2.52490  4.80081  3.35761  3.26415  3.28121  1.97674  2.61957  4.51343  2.48507  3.38483  2.83257  2.81503  2.95972  2.59734  2.82702  5.91004  4.50736    506 k - - -
          2.68618  4.42225  2.77519  2.73123  3.46354  2.40513  3.72494  3.29354  2.67741  2.69355  4.24690  2.90347  2.73739  3.18146  2.89801  2.37887  2.77519  2.98518  4.58477  3.61503
          0.00777  5.25739  5.97974  0.61958  0.77255  0.82321  0.57807
    436   2.58630  5.49384  2.76524  1.76431  3.91944  2.70454  2.90160  4.31971  2.25013  3.28091  3.54023  3.23392  3.18475  2.84530  2.97380  2.64824  2.74265  3.88285  5.92835  4.51923    507 e - - -
          2.68618  4.42225  2.77519  2.73123  3.46354  2.40513  3.72494  3.29354  2.67741  2.69355  4.24690  2.90347  2.73739  3.18146  2.89801  2.37887  2.77519  2.98518  4.58477  3.61503
          0.03069  5.25739  3.68834  0.61958  0.77255  0.82321  0.57807
    437   2.45566  5.45717  2.72525  1.90596  4.78825  3.75940  3.94795  2.98653  2.33983  2.99610  4.50152  2.95384  4.15255  2.52494  2.91477  2.73889  2.10404  3.84027  4.16495  4.49596    508 e - - -
          2.68618  4.42225  2.77519  2.73123  3.46354  2.40513  3.72494  3.29354  2.67741  2.69355  4.24690  2.90347  2.73739  3.18146  2.89801  2.37887  2.77519  2.98518  4.58477  3.61503
          0.07482  5.23465  2.70657  0.61958  0.77255  0.88008  0.53572
    438   1.88350  5.34410  3.25029  2.35939  4.64306  3.74494  3.93750  3.53473  1.95120  3.36263  3.27005  3.23304  3.67601  2.44573  3.17661  2.12848  2.94271  3.40041  5.80543  4.42425    509 a - - -
          2.68618  4.42225  2.77519  2.73123  3.46354  2.40513  3.72494  3.29354  2.67741  2.69355  4.24690  2.90347  2.73739  3.18146  2.89801  2.37887  2.77519  2.98518  4.58477  3.61503
          0.11346  5.16832  2.28705  0.61958  0.77255  1.02354  0.44523
    439   2.28632  5.36215  2.99322  2.01784  3.43890  2.44761  3.87503  4.15715  2.02268  2.97188  4.40846  2.95191  4.07861  2.75294  2.79099  2.87619  2.87221  3.74131  4.08387  4.41006    510 e - - -
          2.68618  4.42225  2.77519  2.73123  3.46354  2.40513  3.72494  3.29354  2.67741  2.69355  4.24690  2.90347  2.73739  3.18146  2.89801  2.37887  2.77519  2.98518  4.58477  3.61503
          0.04904  5.06429  3.18102  0.61958  0.77255  0.99172  0.46353
    440   2.21431  5.37955  2.67788  2.24404  4.70886  2.63065  3.87562  3.54437  2.13993  2.95911  4.42438  2.83656  4.07995  2.75288  3.10676  2.47199  2.86252  3.50926  5.82178  3.19929    511 k - - -
          2.68618  4.42225  2.77519  2.73123  3.46354  2.40513  3.72494  3.29354  2.67741  2.69355  4.24690  2.90347  2.73739  3.18146  2.89801  2.37887  2.77519  2.98518  4.58477  3.61503
          0.00935  5.07306  5.79541  0.61958  0.77255  1.18657  0.36423
    441   2.74275  5.40710  2.64552  1.79473  4.74692  2.49022  3.87146  4.22933  2.19442  3.20150  4.44927  3.15232  3.60937  2.65526  3.10074  2.24496  3.13980  2.91669  5.84289  4.43488    512 e - - -
          2.68618  4.42225  2.77519  2.73123  3.46354  2.40513  3.72494  3.29354  2.67741  2.69355  4.24690  2.90347  2.73739  3.18146  2.89801  2.37887  2.77519  2.98518  4.58477  3.61503
          0.07319  5.07306  2.74405  0.61958  0.77255  1.18657  0.36423
    442   2.26835  5.29974  2.76879  2.42320  3.24408  3.01609  3.86114  2.97796  1.97855  3.58929  4.35021  2.49988  3.27503  2.97070  3.09781  2.68929  2.81886  3.67056  5.75498  3.54519    513 k - - -
          2.68618  4.42225  2.77519  2.73123  3.46354  2.40513  3.72494  3.29354  2.67741  2.69355  4.24690  2.90347  2.73739  3.18146  2.89801  2.37887  2.77519  2.98518  4.58477  3.61503
          0.08217  5.00984  2.62817  0.61958  0.77255  1.27478  0.32780
    443   2.25287  5.35748  2.85960  2.32195  4.70078  3.62560  3.81277  4.18527  1.87646  3.66185  4.39870  2.91513  3.43028  2.28417  2.30838  2.65077  2.82081  3.29389  5.79106  4.38149    514 k - - -
          2.68618  4.42225  2.77519  2.73123  3.46354  2.40513  3.72494  3.29354  2.67741  2.69355  4.24690  2.90347  2.73739  3.18146  2.89801  2.37887  2.77519  2.98518  4.58477  3.61503
          0.03888  4.93837  3.47492  0.61958  0.77255  1.09627  0.40664
    444   2.69779  5.23021  3.18353  2.38308  4.51787  2.97917  3.86306  3.32287  1.98147  2.81744  4.28647  3.16324  3.47635  2.54978  2.60281  2.39270  3.10101  2.65098  5.69883  3.58559    515 k - - -
          2.68598  4.42268  2.77510  2.73131  3.46332  2.40556  3.72537  3.29334  2.67739  2.69320  4.24640  2.90289  2.73751  3.18065  2.89776  2.37916  2.77538  2.98561  4.58520  3.61546
          1.32325  0.53393  1.91438  0.60687  0.78758  1.09959  0.40497
    445   2.42558  5.28868  3.12195  2.57219  4.61026  3.63219  3.81977  4.07343  2.04641  2.78748  4.33996  2.32787  2.59424  1.96799  3.02299  2.83157  3.08583  3.66754  5.73506  4.34790    518 q - - -
          2.68618  4.42225  2.77519  2.73123  3.46354  2.40513  3.72494  3.29354  2.67741  2.69355  4.24690  2.90347  2.73739  3.18146  2.89801  2.37887  2.77519  2.98518  4.58477  3.61503
          0.08516  4.88422  2.60279  0.61958  0.77255  1.41690  0.27769
    446   2.32847  5.24871  3.07825  2.52273  4.56854  3.58718  2.74398  4.03618  2.52210  3.54340  4.29728  2.62786  3.26657  2.04385  2.70531  2.38773  2.65341  3.16262  5.69786  4.30380    519 q - - -
          2.68618  4.42225  2.77519  2.73123  3.46354  2.40513  3.72494  3.29354  2.67741  2.69355  4.24690  2.90347  2.73739  3.18146  2.89801  2.37887  2.77519  2.98518  4.58477  3.61503
          0.01216  4.81123  5.53358  0.61958  0.77255  1.48425  0.25705
    447   2.84546  5.31509  3.10390  2.54637  4.65930  3.61344  3.78752  4.12980  2.06767  3.61228  4.36170  2.65716  4.00590  2.12207  2.42164  2.02095  2.28022  3.70653  5.74278  4.35313    520 s - - -
          2.68618  4.42225  2.77519  2.73123  3.46354  2.40513  3.72494  3.29354  2.67741  2.69355  4.24690  2.90347  2.73739  3.18146  2.89801  2.37887  2.77519  2.98518  4.58477  3.61503
          0.01216  4.81123  5.53358  0.61958  0.77255  1.48425  0.25705
    448   1.77540  5.26291  3.06966  2.34028  4.58963  3.09316  3.77925  4.06052  2.35772  3.56217  4.31326  2.62050  2.82328  2.88352  2.75089  2.45921  2.65393  3.64469  5.71194  4.31470    521 a - - -
          2.68503  4.43172  2.77660  2.73228  3.46433  2.40489  3.72901  3.29791  2.68256  2.69429  4.24271  2.89548  2.73626  3.16707  2.90204  2.37866  2.77318  2.98835  4.59424  3.61441
          1.30263  0.31720        *  3.68390  0.02545  0.00000        *
//
