# Supplementary material for: T346Hunter: A Novel Web-Based Tool for the Prediction of Type III, Type IV and Type VI Secretion Systems in Bacterial Genomes
Source: PLoS One. 2015 Apr 13;10(4):e0119317. doi: 10.1371/journal.pone.0119317 (PMC4395097; doi:10.1371/journal.pone.0119317)
Supplement: S1 Data — (ZIP) [file pone.0119317.s009.zip › T346Hunter_profiles/F.TraC.F.fasta]

>gi|260752024|ref|YP_003237539.1| putative transfer protein [Escherichia coli O111:H- str. 11128] [TraC_F]
MRSANVYNKELSRHQLGGFIPVYDQIPGTHYFLLDGNRLGFMFICSPSPGVFDNQQDVLTELFKMDFPAD
TICQTSLTALPDLILHLSAWSAVRGGRMEGHDKLKGDLLTAYQLDYYDRSLNEPLKPDHDKLMLRDFQVW
ISFSIPLKSALPSEIEKTRIDALYSDLISKLNTVGLFPHKVGAENWLYCMDKLLHPGKTSRWSEGHVEAS
TMRRLNEQINVPGRKYTVTENHFSSTTQSNDISEHRYFKQLSVVKFPEFVNFGCMYELVVNWLNGRKTIF
SPFMITQTVHFADPLKLSRENVRYKAITNKQASIPTVLTFCPRLKDMDNDYMTITRELEDGARLLHSYLT
FTVMGNSAVDVQSAADQLKSFYLESRVNVADDSYIVFPSFVSSLPMCNDPKTILELDRFEVVSNTGAAHM
TPIFGPWKGNTDRPVLNLVSREGQLLGLDIFKTSASYNMVVGATSGAGKSFWVAYIINNYLGAGPRSNNL
IHYRDTFEGFKNNSYDAFDPDGAQIFVVDVGRSYQGISEQYTNSQFIDFGKKPDFTLNPFAFLTDVTVGE
RVFDEAPVFNDDSNNHDDDKDKVAQTIMVLNQLKIMASEKGNIDDFQQSVMLQLISEEYNESRKVGRTGS
ITGFARRCSNHEDKRIKDIGDQLGQWCEGGIYGNRFTENLPPINFDSRFIVLELEELKGTPHLQTVVLMS
IIQAAQHAMFIKKDGRRRLFILDEAWEYIRPDNASGSSNHSNQFFSSFLEAAWRRFRKTNCAGICITQSF
EDYFTSSVGRALTANSPWKIIMKQEKESIEAMKVNNYFSTTDAEYERMKNIRTVKRAFSEMLVRFENFQE
ICRLYVDRKMELCFTTDSTDRGKLWEIQSRLDCSYGEAIEILYEQEVASKSAA
>gi|85373005|ref|YP_457067.1| inner-membrane protein traC [Erythrobacter litoralis HTCC2594] [TraC_F]
MNRSLASARDALLSGLFGDARQADHARPSFALDMLSDWLPYRVYDEGPGLYRNAHSKGFVLEVTPLIGAD
ERTGEILGQFFSESLPQGACLQVLNFASPRIGAIVGPWFGPRYEQGGIYEAIAKARTNRLYDLVWHSGSA
HAPFHARHVRLVLSLGVPVPGSVTDAELTECRDGMAGMLNSLGLASNRLEPAGLLALIDELTSPTTAREL
DLTHWNREDTLDVQAIRRDIELEVEDDRLILRTERFRETGRSRDGIPQMGTCYPDRFDVRHYGVRSTPER
WAPWECARLIGDMFTDKLRFPCPAATMLCLHYPDQEAASARAGYKFMRTTSLSETRSARFLPRLSEQSAE
WKHVQAELQAGKKLVKLFYGLTTISPLGDGDAHERTVKAIYKAAGWDLADERFLQLQGLVAAFPLSLADG
LVHDLARLKRFRTMLSTTAANIAPLQGEYLGGAIPHLLLLGRRGQPFWWSPFENTAGNHNIAICGKSGSG
KSVLLQELCTALRGAGAKVVVIDDGRSFEHSVKLQGGRFVEFTLASGFSLNPFSMVDDARAHEDEDYRLD
CFAMIKAIVGQMARPSAAPLDTERGLIDRAVTQVWEALGSGGAIDDVAHTLHQSENEAGKDLATAIAPFC
RGGSYAGFFSGKASFALEDDFTVFEMSDLASREELRSVVLSAIMFMTGQAMTRSSRSTKKLLLIDEAWAM
LKGGSMGEFVETYARTARKYGGALATATQSLNDYYKSDGARAALENSDWMLVLQQKPETIADFRKEARLD
MDDRTETLIRSLKRSGSEYSEIYLKGPEVEAVGRLVLDPLSATIFSSDPDTYAAIRRHVESGMPLERAVA
LVAGVEGGA
>gi|85859523|ref|YP_461725.1| sex pilus assembly protein [Syntrophus aciditrophicus SB] [TraC_F]
MDHGRLPEGRSGRLMGKLFDVIFGARGGMTRKDLRNLTRRDRFSDYLPWIAYDGETEAYHNADGTKGFLW
ECSPLCFAGEKTLFTLEGLFRLGLPHGSVMQFILHADSHIDPYIEAYRSGKTRDLAIVHEASEKFAAFLE
KGVEGMDIFLKTPLRNFRLFVAVKFPEEREMKLHAKDLSNSILEILRGADLYPRPVPPHALVEWMRRYLN
DVPSPNNDAYDDSIPIRKQVIFSDTVIEKSMDRMKVGNRYFRCTTVKHYPKEVDPLQTNELFGGVWGVVS
DANQITTPFFFALNVVFHNLKSKLHTKCNLVLQQQGVGSFAPSLMRKKDEYMTAVDEVEKGTPFVRVIPI
LWVWGDSEKTVSESIVRAKRMWEAQGYVMQEDRGILPVLFLSSLPFGLYDRDDNVDNLDRDFIAPCDSVA
VTLPVQADFSGGGKPSLIFIGRKGQPCSLDVFDRHANNHNIFIAASSGSGKSFLVNYLVYNYFASSALIR
IVDIGGSYKKMTRLFGARFLDFSEQSRICMNPFTNVMDPAGDLPVIASIVLQMVYSSTDIVPEDTAETAM
SLIKSAVKWAWRTEGADASIDTVYEYLSTFPEHAEEFDSCHENDIAAFRSLSRNLSFNLTEFTSGHLYGK
WFNGTSDFNIAGDEFVVLELEHLKPQKELFKVITLQVINAVTQDLYISDRSRPRFIIFDEAWQFMQEGSS
LKGVIEEGYRRARKYGGSFTVITQSILDLKQFGSIGDVIRSNSAFKFYLESSDFDRAKLEGLIEHEGFAL
KILKSVRSNKPKYSEIFMDTPFGQGVARLAVDPFSYYLYTSDAAEIAEIESLVDNGMSYGEAINEMVKRY
RTAG
>gi|124262911|ref|YP_001023381.1| F-pilin subunit assembly into extended F pili [Methylibium petroleiphilum PM1] [TraC_F]
MFGFLRQERDNVPFANLTVMAHDPATRLFHMTDGEVSYLGACFVGDPLTGADQSTVDKFSSAFGMPFPAG
TFVQIGLLSTPDVDEYLDAYVGAKAQDGVLGALAARHRDLISSGREKPLVSRSGIYLHRQRLVITIKTPL
HNNRPTEADISSAKEYADRLQEALKASGLHMEALDAPRYVALMRLMTHPHDPIDDRYDAHKPIREQIFFP
GDSVSYDDKSTISFHDGKHFAKLLSVKHFPKRATLGLMNFIVGEPQGLSNQITEPYWITLTLHYPDQVKK
ADWVRGRSAMINHQVFGPTAHMIPVLGYKKAGIDTLVHEMEGRGAVLCDVNFSIFLISRDRSRLNKSIAG
LQAYYSSLAFEFREDSRILETMWDNLLPLNVSAPAIEKTFRFHTMAVSQAVCFLPIIGEWRGSGVGRSVL
MVTRRGQPALFDLYDSSTNYNGVVFAESGAGKSFFTQKLVSDYLAEGAKVWAIDVGHSYKKLCRSVGGEF
VEFHAESRICLNPFTNIDGNLDEEMDILKATIAKMAAPEESLSDYQMAILEQAITSVYTKFGNKANVIAI
VEFLMAQTDSEAHRLAKQLYPFAGGAYTRWFDGDNNLDLDNAFVVLELQDLKGRKALQQVVLLQLISRIN
HEIYRTHGRKKILIIDEAWELLDDPLMAKAMEAAYRKARKHDGAVLVVTQSLADLYNSPNSRAIVANSAW
QFILKQNGEAVDAAIDGGQFKIEPYGAYMLKTVHTVRGAYSEVMVKRGDNSWGILRLVVDRFTQVMFSTS
GAERDQILGAIDRGEDVVEAVDAYIASENDRAGRELEAA
>gi|157827413|ref|YP_001496477.1| conjugative transfer protein TraC [Rickettsia bellii OSU 85-389] [TraC_F]
MISGIDKDFARERLAKHFVYESYDEESSLFFNRASVGFVLLGWPLVGTSLQAQGEIAEFLKSDENLPAGS
SFQILMIGSDHIREYLDNWQLHRKGTIFAELSSRRTKFLEQKAKAEGNIKDVVLLISVTIPTLTIDINEM
IRRREVLQDTFKSIGLATYNVEATLLLKFVRLIFGWREEEHPELNPYEILSEQILPGNFSLYEKEDYVSL
NDNQIFISLEAGKRPAEWLLSAMDLFLGNELRRDEYIRSNFLIHFGLQIVPNQVIAKTAAITKREALERN
INAGMGKFFPNLASEAQDLAGAVACLQSGDRVVNIHLNVIMWDKKNKAKGAASQFCSQLRRSGWYFVPCK
YDHLAVVLASLPMQLVEAAPNSLVGKFNRFNNIFNKKTRGVGIALSNLGRGIKTIASESKVLLPIIGEWK
GDLSSPGMLLTGRRGQIMYWSPFGSALIGSNLYSTAATPNENFNLCIAGVPGSGKSVFMQELMLSVLGTG
GKVFVLDYGRSFKRTCLLLGGNYIEFDVKNPISINPFSEIPADGSEGSIEAQADFLASFPSILATMAAPQ
YGTNDLQQPMLQKALIAVWQEKGNKVEITDIADWLLKREESYAQELGNMLFPFTRDGQYGKFFSGKAKLS
LNADIVVIETDHLRSSPALLAVIVQIMIVHINQSMVKGDRKRPFLIMIDEAWKLLSGKRSGEFIEEAGRI
ARKYNGSITLATQQLTDYFREEGSAAEKAFENSSHKVILKQNPESFKAMRASPKLAGFVDEDWKLNLLQS
IHSNPPHYSEAAIYGPSVNGVVARLMLDPFTLMLTSTNARDYQAIEDRMIAGMSVTDAINNILDERVFFV
NTG
>gi|296100224|ref|YP_003617141.1| sex pilus assembly protein [Pseudomonas putida] [TraC_F]
MLKALIRSTPRLSKLINGLAYEPNLYLFQLEGNRLGFAFLCSPLSGSNGDEGDRLKAGLTVDWPEKTTIQ
FSLICTENINEMKTGFLRLRRAFRESGRTDLPVETQALLEKVTNARAEYFSDRTMRPVDSISGVRIREQS
LVVSVTIPIANALPTQTEANAAKELFDGLRTSLDSCNLAAVPLTNDSYREIFSSILNQGPSASWREDPDM
KADTDKPLNEQILDYNRSLDVKKDHLQIGDDCFVKTLSAKRFPDVMWQGDASQYLADILSQRGGIRGNCI
INMTLYFPPQLETKDKLSKRRQWAINQSFGPMVHFVPVLRKTKEAYDTLFEDLDKGLPNVQATMTLVVFG
RNREDLIQAASNAKSHFATQGFSLMEDKFCVLPVFVNSLPMCADPDAMRELFRFKTLSLTQALPLLPIYG
DWKGTGTQVAPFISRNGQPVSFNLFDSDTNYNAMIAAQSGSGKSFATNYLITSYLSIGAKVWVIDVGLSY
LKLSEAYKGDFARFDQESNLCLNPFELIEDYSEEEDVLVGLLSAMAAPTVPLIDFQTAGLKRHLTQCWEE
LGKTMIVDNIADSLLGDPDPRIQDIGHQLFAFTSKGQYGRFFNGKNNLNFKNPFTVLELEELKGRQHLQQ
VVLLQLIYQIQQDMYLGERDRPKIVIIDEAWSLLSQGNVGEFIEHGYRRFRKYGGSAIVITQGVNDLYQN
KVGQAIAENSAFTLLLGQKAEAIDAIQENKRLPLGEGGYRILKTVKSYKGHYSEIFMLTPRGAGIVRLTV
DPYSILLYSTAPEDVQAIRNYTLTGVPQDEAILRVLRDRGVEYSSNPAEVA
>gi|300713330|ref|YP_003739369.1| conjugal transfer ATP-binding protein [Erwinia billingiae Eb661] [TraC_F]
MLRQSFSYPSLTSLLPYRMYDDKTELYINSRSIGFVMEVAPLAGANQQVVQALDDLLRKKLPRKTPVTVL
MVASKCVGEMLDNGLSKAMWKGDMAPRLNAITKAYWERASLKGLANQREYPLYLRNYRVFLVYARPGRGG
IRAMDQVVQLRETLRVSLMAAHMETRRVGVPEFLAVMREQLNYRPGQVTRSDDHWNTEQELHRQCIDHST
EMEVHPGYLRLTTARQQEDRILGDGRDSPVASTRIVNMQLTKAPQKFALWQAADNLQNMRFPDLGIPCPF
IISWTVSVEDQVKSQNEAFKKEQDLGKKAGTSFGKLFPGTQRAYEEWRDLRQGLTSNEIAMCNVTLNLTL
FTPDSTSEQQACELAAINVFRKNDLEISAPRFQQLRNWLTTFPFMMQEGLWDDMVTMGATLRCKSFNAVN
LMPVVAERQMSPLGSPLPTYRNQLAFFDMFSESNGSTNFNIAVTGTTGAGKSFFIQEILRQVLNDGGFAW
VIDMGASYKNFCNQAGGKYLDGATLRFNPFANVRDIKESAEGITGLLTVLASPNDPLDKVSETILLKGVV
AAWEARGNKARIDDVVGFMKSAEVKAEFGEQPTIMSRINELVLLLDRWCTTGANGEYFNSDSPTLDGETR
FAVLELLSLENQPHLLSAILYSLILAIQEKMYHSPRDLKKVAIIDEAWRLFSGSNPHAARFIETGYRTVR
RHRGAFITITQGIKDFTGTKDQAAPPAAAAAWDCSGTKVTLLQDAKAFRTYLNANPDQFSELETQVIRGF
QPAKDTGFSSVMISTGENSSFHRVFVDPVTRAMFSTRGQDFQYMNEAQKAGATSEEAAYLLASEPWMYRD
ELHELEVWAGLRDSIREETHSE
>gi|184160064|ref|YP_001840932.1| Type IV secretory pathway, VirB4 component [Acinetobacter baumannii ACICU] [TraC_F]
MTGNNKLINFRAMLANWFKVHVLGDDPTGKKFSTVDLTNKILESYGMYQIFKYNMFNVKRSLYYNDGPSV
SFALEIIPQTGSNEDFVSRIVSIISSFPAETGIQILNFGNTIFEDDLQEYLDLRVAEYQNGKVSDFAIEF
AKNRIKHIQSRKGRPQFGRDSYYVIKKPKIILSVTRSGSYKDPQLIKQMEELLHQTSAQLQQAKLPNIVL
TPMLLLKIIKPMLDPESLFRTVPPEHEFQVSRSYYSEDYNRLESIKSQLTPRGHSATVGVSEIVFGQPII
DKTKGTNRSVRVYDSEWIEEDDDEDLEEDNRIAFRGFGVMRYPKFKHLYEMGNVIGDFFENSLQYPCPYI
ISMGIHILDKTSSETKARIKQARSTQNAESKMAKWQPEYAEIARDWNAITYHLHKGGGMCELYHTIGIFA
PRSQLDSYSANVDNLWKSNGFSVMPLSCLQLPLLYSSMPMILTKKARDDLKKLKLITTKTTINAVDMMPI
LSEWQGFGKPVIMVFGRRGTPCFFDLFSNKQGNYNFYICGTSGAGKSVFSLEILAAYKSLGFKIYIIDVG
RSFKNFVALGKGQAIDFAKREKICMNPFTWLEVIEDEELSEKEGTLNTFAQEMKMLLPMYAKMASPSKPL
DDYDKALLSRAIRETWLKFRNNNGVDQISDFLKEIRDQNGNIDARGWALGTQLENFKTNGMYGSYFNGKA
NIDMNNEMIYLELEELKDSPELKTVVLFGVMNRIMRDMYLSRSQGKIVFVDEAWQLLDDTEETAAFIEEG
YRRARKYFGSFGMGTQGIDDAFANDAARAAYNSSDWKFFLRQDEQSFEKLLQEKKANFSEAVIKQIKSIE
SIHGWYSEIMVTSPNGQHIVRHVADPFSLAMASTNKDDYNFIEECTNKGMSMTEATYALMRKKEAEEV
>gi|56479216|ref|YP_160805.1| hypothetical protein ebA6614 [Aromatoleum aromaticum EbN1] [TraC_F]
MSTPYRDTPTPRRPEAPRFPFGRPVETSAEQFANWLPYSAYLSAEKIFVNRDSMGFLLELMPQSGADERM
AEVLVSLYANCPTGTGIQFHLFASPQVREPLRRYANLRVEDATQAEQAKAWGRPARNGNLFRKLARQRVG
HLLQGAQKSLTAGFHYTIRDFRLMLSVAFPGDAEDLNRRDELMALRDSMSSTLRSASLPNRVCDAADLIN
WCALFTNPDRISQTDAPDLHYDDGRELRDQIVDFDTIQDPHPGGLTLWKEASSDVLEARFYSIKSFPERF
ALWQMGSLIGDLMQPALQYSAPFLLTLGVHVLDPNVTKSVVTANHVRATQNAKSKMADVMPDVKKKLDDW
TAAADAIDTGGSLVSLYHQLALFTAPDKAVAAHEAANAIWRGRGFQLNADAYMHRQALLASLPMTLTEKF
HRDLVKMRRVTRKTMANAIHMAPLIAEWRGTRTPALVFGGRRGQLMTLDIFDNDLGNYNFAIIGAPGSGK
SVLMNEMAWSYRAIGAKVWMLDLGRSFEKLCRKAQGTYIEFRPDVDICLDPFTHIVDINEDIDMLVPGIA
KMCSMQHALEEVQYKAISAMVLKLWREYGNGLRITGLRDAFKGGTIEELGVVNDQRIKDLAIMLNPYARG
GQYERFFEGRNNVDFSNDFIVIENEELKRRPDLHAVVNILLLHRITGEMYLTRNRRKVLFVDELKQQLGD
IGADDPVKAAVIEEAARRARKYGGALGTATQSADDFYGSAQMEAAFNCSDWVFLLRQKPESIEMLDRKGR
LTMDEPKKRLLNSLRTEAGVFSELYISSPVGEGVARAILDPATHLLFSNKLEDNAPIDELRARGLSIDEA
ISELLRRRGHAV
>gi|46447064|ref|YP_008429.1| inner-membrane protein traC [Candidatus Protochlamydia amoebophila UWE25] [TraC_F]
MRSFLQKLGNIVAGLFGESPFSFSSDTAQALPSDPYPSATPLSAYLSYDVYDEDNELFINKKSLGFAIEM
LPLVGSDHAAQKNIQSLFDEVLEEGESIQCLLWTDHRIDPFLNFWEEPRKQKGGIFAKIAHQRVKTFRHH
KQFFPSLFRFVLSYTVPFKGDLQTNAPLIQKMKAKKEKCLRILRALSRSARVWKPIDLMDVVGGMCQFSF
STEAVTPLWNPYQSLASQIPRGTSLEIQEGQLKANRPSPLAFKSFRVVDFPEFWSLSQMQHLIGDVERDS
FRLLCPFYLHWAVHCPSQQLAEQKFKVREKFVEKQGQSSMFLKMVPQLADELKEIQYARKEIYQGARYVW
TNLSVGIWSSPDNLVHSEEILKGIFRNNRFTLVENQAFPLAAFLSALPLSLAESVKGLKNLNFFRTTLNR
ECGNYVPLQGEWYGTLKSSGILLAGRRGQLMNWNPFDNDHGNYNITVVGRSGSGKSVFMQELIFNGLGTG
AKVFVLDVGRSFDKLCQALEGQMIEFSRQSTICLNPFTKFPLNNVNELNDCIILLKSIIANMADSINGMS
SEQMSLIEESIKEVWKLKGCEASLTDVANWLKQHEDVQARKIGRMLFPYTIDGVFGHYFEGKNNVDFTNP
FVLIELEELKEKKELQAVVLQLLILTITDQAFLGDRKTRFYICVDEAWDLLRANQTGPFIETLARRLRKY
NGSLIVGTQQLEDFDSYPGAKAAYANSDWACFLPQDDKTIATLKAESKMPEGKIQAIENLNTLHGVYSEV
LICQGKSYSTHRFWLDSFSNLLYSTQAADFSRLQKLREQGKSLEEAIEELVQEKACHS
>gi|54292926|ref|YP_122313.1| hypothetical protein plpl0020 [Legionella pneumophila str. Lens] [TraC_F]
MGVNFSLWRDKARDLLHRTSHLLGETSGVKPDSLCSYDKAYESCTLDLPSIKSLLPYETVNEAGFFVNRN
SMGFGLLLMPMSGADESLMNSLSQLFKNKLTVGTDCTVLLYKHPWIGEQLAQNYEPILKQGGIYAELARE
TLKYHLNAIKKGYKNGRNVPAGLSDYCGYLFVSRPMQSDVEGQLQLLLADFESELKVAGFGIRRCGEDEF
KVLMRALISPDFNELSWPIINESDGFIAEAIPCPSTVIEIGDEAIEVSITDSQAQTVRTRLVNCEVSHYP
AKPFALWQTPDLFANLLDTEQGIQCPFLISFTIRGMNQEKMKAKARARAKSLNANNNPVQSFINPSIREE
AAEWQFVHDHASKGELHLLPTFYNVILYTTGDHEREHVAKAIASFRQMGFTLTQSRCKQWLRFLGSLPFI
CTSGLFSSLELLGMTKKLSHANVANLLPVIADFKGARQGLIVPTYRHQLFYLNTFDDRVLPITNFNRLTV
ASTGAGKSFFEQAQILDGLSRGQQIFVIDLGGSYKHLCEMVGGSYIDASTLTLNPFTLFDFDGVTEIKGE
QVNDYIQIRDLLAIMASPSEALGEVQKAWLLDAVTECWKARGRHAKMDDVLTSLQRMLEKPQSQGDQRLK
DLLILMSKYGSQGIYGHLFNSDTPLLNGSNLVVLEMGELESNPELLTIVMFVMIVIIQGQFYHSDRRREK
RCIIDEAWRFLARGSNPVCASFIEQGFRTARKHMGGFAVITQNLLDTMNTIQGRAIAASSDTKIIMRQGS
FKQYLEEHPKHFSPLEARVIESFGEAKTQGFSNLMIQFGNVTTFHRYFCDPFSRVLFSTSGDEVSLIESL
TKQGVSLSEAIKRVANKYYGEELCD
>gi|153951831|ref|YP_001398050.1| putative pillus assembly protein [Campylobacter jejuni subsp. doylei 269.97] [TraC_F]
MTARLKNYYLLVSIKSHTEEDVISYKHILKNILTSNNFSPVVAEPEILKPMLYELFNGNHDINNIPSYDR
TCYLNRQVIMPTTEILIQDDELKIDGRSFISLTPQTFPQEAHIADFGEKLGDYISRALDNNQFKDTFLIT
ASICALSKKKTTRVRNNHSMLLTQKWSEAIFRQFAAARKESVSILERIDNQKEKLYAFDLNVIVSGDTYD
EASLNASTIISYWNKGGGKAIVLDEALGIHQLNLIASLPMGINKEYMFDITAKYRSMFPDQISQFIPLEA
DYKLNIPNLILFSRRAQIAFVSSSNYNAYLVATSGAGKSVFLNMLAFSSYARGDRIFIIDQDNSFIKLCE
AVGGQYLALDPSKPISFNPFSGLKNNDRDSFMEDLEYLSNLIYMLGSSKNQDRALEDERLIKAKTQAIME
ELFLSKGNTMEVTDIRDELAKIDDQRFRDFADQLRPFCKEGIYGKYFNGPCEFNIEKEFIVTEFKGLEGY
DDLKDPLIMLLIYHINQLMYMSSDRKSRIQIIIDEAHRFLGKNPKMDDFIEQAYRRARKYGASAIIATQG
FDDIYNAKDGGLSRAGTVIINNSAYKIFMKQTETSVNMLIKSEVFSLSETDKEILRSIMTIKGEYSELFL
MTPDDVKLPYRLVMDNYFYYLTTTDATDKAKIKELTDQGISLGEAIELLANTKTKSNETK
>gi|134044850|ref|YP_001102173.1| type IV conjugative transfer system protein TraC [Yersinia pestis biovar Orientalis str. IP275] [TraC_F]
MIVTIKKKLEETLIPEHLRAAGIIPVLAYDEDDHVFLMDDHSAGFGFMCEPLCGADEKVQERMNGFLNQE
FPSKTTLQFVLFRSPDINQEMYRMMGLRDGFRHELLTSVIKERINFLQHHTTERIFAKTNKGIYDNGLIQ
DLKLFVTCKVPIKNNNPTESELQQLAQLRTKVESSLQTVGLRPRTMTAVNYIRIMSTILNWGPDASWRHD
SVDWEMDKPICEQIFDYGTDVEVSKNGIRLGDYHAKVMSAKKLPDVFYFGDALTYAGDLSGGNSSIKENY
MVVTNVFFPEAESTKNTLERKRQFTVNQAYGPMLKFVPVLADKKESFDTLYESMKEGAKPVKITYSVVLF
APTKERVEAAAMAARNIWRESRFELMEDKFVALPMFLNCLPFCTDRDAVRDLFRYKTMTTEQAAVVLPVF
GEWKGTGTYHAALISRNGQLMSLSLHDSNTNKNLVIAAESGSGKSFLTNELIFSYLSEGAQVWVIDAGKS
YQKLSEMLNGDFVHFEEGTHVCLNPFELIQNYEDEEDAIVSLVCAMASAKGLLDEWQISALKQVLSRLWE
EKGKEMKVDDIAERCLEEENDQRLKDIGQQLYAFTSKGSYGKYFSRKNNVSFQNQFTVLELDELQGRKHL
RQVVLLQLIYQIQQEVFLGERNRKKVVIVDEAWDLLKEGEVSVFMEHAYRKFRKYGGSVVIATQSINDLY
ENAVGRAIAENSASMYLLGQTEETVESVKRSGRLTLSEGGFHTLKTVHTIQGVYSEIFIKSKSGMGVGRL
IVGDFQKLLYSTDPVDVNAIDQFVKQGMSIPEAIKAVMRSRQQAA
>gi|242348012|ref|YP_002995573.1| type IV secretion-like conjugative transfer system protein TraC [Aeromonas hydrophila] [TraC_F]
MIITIKKKLEETLIPEHLRAAGIIPVLAYDEDDHVFLMDDQSVGFGFMCEPLCGADEKVQERMNGFLNQE
FPSKTSLQFVLFRSPDINQEMYRMMGLRDGFRHELLTSVIKERINFLQHHTTDRILAKTSKGIYDNGLIQ
DLKLFVTCKVPIKNNNPTESELQYLAQIRTKVESSLQTVGLRPRTMTAVNYIRIMSTILNWGPDASWRHD
SVDWEMDKPICEQIFDYGTDVEVSKNGIRLGDYHAKVMSAKKLPDVFYFGDALTYAGDLSGGNSSIKENY
MVVTNVFFPEAESTKNTLERKRQFTVNQAYGPMLKFVPVLADKKESFDTLYESMKEGAKPVKITYSVVLF
APTKERVEAAAMAARNIWRESRFELMEDKFVALPMFLNCLPFCTDREAVRDLFRYKTMTTEQAAVVLPVF
GEWKGTGTYHAALISRNGQLMSLSLHDSNTNKNLVIAAESGSGKSFLTNELIFSYLSEGAQVWVIDAGKS
YQKLSEMLNGDFVHFEEGTHVCLNPFELIQNYDDEEDAIVSLVCAMASAKGLLDEWQISALKQVLSRLWE
EKGKEMKVDDIAERCLEEENDQRLKDIGQQLYAFTSKGSYGKYFSQKNNVSFQNQFTVLELDELQGRKHL
RQVVLLQLIYQIQQEVFLGERNRKKVVIVDEAWDLLKEGEVSTFMEHAYRKFRKYGGSVVIATQSINDLY
ENAVGRAIAENSASMYLLGQTEETVESVKRSGRLTLSDGGFHTLKTVHTIQGVYSEIFIKSKSGMGVGRL
IVGDFQKLLYSTDPVDVNAIDQFVKQGMSIPEAIKAVMRSRKQAA
>gi|189183007|ref|YP_001936792.1| conjugative transfer protein TraC [Orientia tsutsugamushi str. Ikeda] [TraC_F]
MLISRRKNQKNILLIYLNQNRVKVNASIHKDFDRERFSKHFVYESYDDETQLFFNRCSIGFVLLACPLAE
ASVSAQNEIAEFLKSDENLPAESSLQVLMIGSNNIENFLSNWQSYRKGEIFIELANKRTEFLRDQAQKVG
SIKDVVLLISVTIPNLNANIDDMIRRRDALKDTFRSIGLSTENVNAQQLLKFLRVIFGWPEEEHSNINQY
EILSEQILSGDFSLFENDDCVNVNDDQIFISLEARKRPAEWKLSAMDLFLGNEMRRDEYIKSNFLIHFGL
QILPNQAMERTAAITKREALERNINAGMGKFFPDIQQEAADLAGVVAALQSGDRVVNIHFNVIMFDKIKK
AKQSASAFCSMLRRSGWYFVPCKYDHVAVLLAALPMQLVEQGPKGILGQKTSGVGVALSSLGRGIKTVSV
ESKVLLPIIGEWKGDLSSPGMLLAGRRGQIMYWSPFGGALLPALNKNAAAPNENFNLCIAGVPGSGKSVF
MQELMLSVLGVGGKVFVLDYGRSFKRTCLILGGSYIEFDMKNPVSINPFSEVPEDDSAKSIEARSDFLSN
FPSILATMAAPQYGTSDLQQPMLQRALISVWQKNGAKAEITDIADWLSNREESYAKELGNMLFPFTKDGQ
HGRFFSGKAQLSLNSDIVVIETDHLRSVPELLAVIVQIMIVHINQTIVKGDRSRPFLIMIDEA
>gi|113473805|ref|YP_718068.1| sex pilus assembly and synthesis protein [Sphingomonas sp. KA1] [TraC_F]
MARRGFWDSFLDLLFGESARPEADRPLLGAPMLANWLPYRSYDAKSGLFINTESMGFILELAPMMGADER
SGEILTQFLSDAVPSGCEIQLIHWQSPSVGTRIADWVMPRVVAKGVYGRAAAHRARWLRRGAWMSISRDA
PFFVRSTRLILSVGARLSGSIGADVLSSVRESLKGTCQALSIPAREMGPVELIAFLDDFLCPSVDNADRP
EHYSELDPINVQCIRRDLETQVTPDRIVLRTERFRPTGENVDGAPVIGEVVPDAFDWRFFAVRHLPKQWA
PWDIQKIIGDMVNDKLRFGCNVMTVMGLVFQDDEAVASRTGLKVMRTTSLADSRSARFLPQLSEQRDEWQ
YVQGQIRQGRKLAQVYYGVGALSPLGKGDINERLVKSVYKAAGWDLIDERYLQVMGLLAAMPLSLPNGLT
ADLRRMKRFKTMLTTTAASIAPLQGEHMGGPIPHVLLIGRRGQPFFWSPFQNQAGNHNVAVFGKSGSGKS
VFLQDVCAAMSGAGAKVIVIDDGRSFEHMAKAFGGAFVEFKLSSGFSLNPFDMIDAAALTSDEDGEDYEV
ECLAMLKAIIGQMARQQDRLSDTERGLIDSAVSAVWREKQRAGTIDDVAAALRSAPSPFAGDLADAMAPF
LTGGTYGRFFAGACSIDLSAGLTVFELSDLSSKPELRSVALTALMFLTLRVMRDLDRSVPKLTMIDEAWQ
LLGGGQMGQAIETYARTCRKYGGSLITATQSLNDFYKSEGSLAALENSDWSVVLQQKEETINDLAKHQRF
EMDRYTETLLRSLKRNGTEYSDVLIKGPETLCVGRLVLDPYSATLYSSSPRVFSEIEERVREGLALPDAI
ERVAFPDFVPPEPGAPDFDADEFGEAAE
>gi|324120150|ref|YP_004249914.1| IncF plasmid conjugative transfer pilus assembly protein [Klebsiella pneumoniae] [TraC_F]
MSNNIIDAVTQAVNSLVSALKLPDESAKANDTLGSMNFPQFSRILPYKDYDSATGLFINNKTIGFMFEAR
PLPGADKSIVATLEHLLRSKLPRGVPVSFHLVSSKLVGNDIDYGLREFRWSGKQAKKFNAITQAYYLRAA
ETKFPLPPALDLPLTLRNYRVYISCCVPRKKNSTTQIVEMENQIKILRASLGGAYIPTRILDAAGLVELM
RELINPDPHEMYRVPYKLDPYQDLNYQCVDDSFDMQVTAGHLKIGRLGRDGKECVTRVTSYHLESDPEMA
FLWTSADNYANLLNPELSISCPFVITLTLMVEDQVKTQNEANMKFMDVEKKSKTSYAKFFPNVIKEMQEW
GDIRQRLATNQTSLVSYFFNITTYTADSTEASLAAEQQVLNSYRKGGFQLIPARYHHLRNFLAMMPFKCG
EGLFKELQAAGVVKRAETFQVANLLPIVADSPLAPAGLLAPTYRNQLAFIDLFYEGMNNTNFNMAVCGTS
GAGKTGLIQPLIRSVLDSGGFAWVFDMGDGYKSLCENMGGVYLDGDTLKFNPFANVLDDAHFDMSAERIR
DQMSVMASPNGNLDEVHEGLLLQAVQAAWLSKRNHARVDDVVQFLQDAKDSDEYADSPTIRGRLDEMIIL
LDQYTVNGIYGDYFNSDTPTLHEDARMVVLELGGLESRPSLLIAVMFSLIIYIENRMYQSPRGLKKLNVI
DEGWKLLDFKNEKVGQFIEKGYRTARRHTGAYITITQNIVDFDSPTASSAARAAWGNSSYKAILKQSAKE
FAKYNQLYPDQFSKLEKDMINGFGSAKEQWFSSFMLQVEANCSWHRLFVDPLSRAMYSSKGPDFEYMKAR
REEGVDIHDAVYGLACRNFKDEMAELESRIPVNDMEDKQ
>gi|237810179|ref|YP_002894618.1| truncated TraC [Salmonella enterica] [TraC_F]
MIVTIKKKLEETLIPEHLRAAGIIPVLAYDEDDHVFLMDDHSAGFGFMCEPLCGADEKVQERMNGFLNQE
FPSKTTLQFVLFRSPDINQEMYRMMGLRDGFRHELLTSVIKERINFLQHHTTDRIFAKTNKGIYDNGLIQ
DLKLFVTCKVPIKNNNPTESELQQLAQLRTKVESSLQTVGLRPRTMTAVNYIRIMSTILNWGPDASWRHD
SVDWEMDKPICEQIFDYGTDVEVSS
>gi|291286495|ref|YP_003503311.1| sex pilus assembly protein [Denitrovibrio acetiphilus DSM 12809] [TraC_F]
MISCLKRAVTGDNGGLLKSDIQIKREQFSSLFPYVSYDEETESYFLRDNSVGWIWECSPVLFADDNIFNQ
IASVIRGAEAPDTIIQYMLFADPFIDQIADGYKNLRGRNKEILPIHSQLIDDYSEFIRKHGNRGMWQLSG
TPLRHFRLFISVRIPVKADASTNTGKYRKEVVGHLDYISNVKESMKLFNPLSMKPDRLITMLYRLVNPDL
EHNKTIEWDENIPIHKQILYSDTEVERAKNSIRFNGRRVGILTPKKLPREIDNLFANDLIGYVSKGITAA
ENDINQLQCPFIYSVNIVINKNLKSKLQTKAVQNSKATESANKDGRHFDAFAAGTNNRKQENFYVAQRYE
MGERFVHVIPQLMILAESEDELTSKLNRAKSIWNTCGVECQTERDYLLHVLFIAGLPCGMYHSNFQDLDR
DFILDSKGASLFAPVQASFSGVGSPVLLYIDRRGELVSLDILNTGKNKNAYVTGGTGAGKSFFMNGFVNS
YMSIGAKFRIITVCDSYRKACYMTDGQYIEHDESGMVLNFFEAAGVVKGTLIQSINHNGVTYPARTKVEI
LEQGGSEIKILVGDSDVLYVRSENVGSYCIEMDGDTLIMLTGILASMVTSRAGSELDEDELTIIENAVSY
MFSVKGRETMIDDIHDYLMNISEYHAQDDRSKYHRDTAYRLALRLGKYCSGGQYGHFFNGKSTVRFKSDL
VVADLTKTPVDLRKVIVLAFANIIEQEIYKGDRKTPQFVVLDESWQTLSENPYAARFVEGLYRKARKYNA
SVIIITQSLHDLSPEGKLSYLGNVIQTQSDFAFNLYDKTFNFAYENKILDISEFEMQMLIDKIPKNSLPK
YSEIYLQTPYGNTVVRFIVDETGYFMNTSDPVDYLYIKQIADKYLAEGMSKQEAMRLAVRDCVSLAKELG
GVGEFKKYLAAKGA
>gi|225685407|ref|YP_002729765.1| type-IV secretion system protein TraC [Persephonella marina EX-H1] [TraC_F]
MITKIKELFLGENLEKYGTERRIINALIRNRVRAADYISVLEEKDNIFLTKEGFGFAFYLTLPAFLGQRQ
EEAFETFLNHDYPDGTVINFMAFSSSNIKPFLDYWEQEHSAENVDIDNPGILKYIIKKRKEYLLNAVNNS
FWEDVEAKPRIIYNIMSVHIPFESDNPDVVRIQFRRIRKLANRIREAIRAEGFGCDFANADMMLAIYKEI
LNPELQGAIKYQKGLDFNRQVLDRNTTLRLVGGLESDLEVANDEKKKYWRGFWFSQYPNEMTLWKFSNIL
FPYDDTNPSPIIPTDFFMCMQVKVEDIEKRQTKITAKAIQMQDQAEKSEFARWIPKIKRRGEYAKYIKEV
IEDGKVPYSASMYLFISADNPEHLDDIASGAVQRFVSKKFKLAREIDASLFNVLMECLPLNQIKEREEFF
INYSTLFDANIASLMPFQGTSLGSKRPITLYLDRKYSLWGFDPFHSDTNFNIVKIAASGGGKSFSENDFH
VLNLSAGRKIRVIDIGWSYKPLCSLLGGEYIELDDERNPCFNPFTHIIEDEKGNIHEDELAVLIPFVGLL
AGLDLNPEALISNEDNLMARYCSFIARAITNAYKSYGNKTGLKEVVEELQKLEDDTGDNIPQKLSQALYE
FSHGHYARYFNGENNIHYSKDYVVLELEQIENKDPRLKQAILYSLILRIFREFFLAHLRKDYSRKFLVVD
EAWSILRESKAGYFLETAARRFRKYGCSLVVITQKIEDLLASPATRAIYANSAHLMILKPSEQDIEDAKS
EKRLPVSDFEKELILSLTTVPGKFSELIIRNSVLGTVVGRLIVDRYSYWTFTTNDAERRVRTELLEELKN
YELVLETLAKRMPIGEILEKLGYITGEQKQLILWLQSNHPKYKGKLFGEIATELGFVSKEKVIEATEKQK
NISLQLKQLVEAYKKK
>gi|330827345|ref|YP_004390583.1| type-IV secretion system protein TraC [Alicycliphilus denitrificans K601] [TraC_F]
MQDSMMDKLKGAAARFWDETVLGNTSDVGSQPAPVAAANEVTSLYGLHSILKYDQYDPDTGLFYNDNSVA
FCFEVIAQTGADDDMASRLNTLFTPVPPHYGIQWCLFGSPVLDDQFQAYMDQRHIAVDNGKTTPFFQELA
KRRVEYIYKAKGKPLWPNDNYVVKNIRLLFSITKAGSFRDAKLVEEMYELRETVRASLRTASLPSFPLDA
DGLISFLWPILNPESMFSKEPFPDLRYDDGKSIKNQVTAFGQHVRVKANELLFGLPPEKQGDEDKRIAVR
GFGVLQYPQKKELWEMANIIGSFFDDGLQYPCPFLVCGGVFTLDPNVVDGKAQIKAARTKQNAKSKMAEF
QPELQAQANDWDIVLHQLNNGGSMCELYHTLLLFAPKRVINRASQVALNVWRSERFTICPLQLLQLTALY
SSLPMTLTETVRDDLQKLRLITSKTTVNAVDMAPVIGEWKGAGDPVMMFFGRRGTPTFLDFYSNQQGNYN
VFVAGVSGSGKSVTMNEVVSAYRGIGARVWVIDVGRSYQNLIRLQKGTFLEFTPSTKLCINPFTWVGTDD
ELDFKAEMRMLKPMIGRMASPNAPLTEFQYALIGEAITAVWQDYGQDTNPTRIRDYLLSNIKNESGSTER
VAYELAKQLAPFTKDGVYGDFFNGRANISLDADMVGLELEELKNAPELRRVVLFVLTSRIAHDMYLTRDR
KKLCLVDEAWQLLGADKETAEFIEEGYRRARKYNGIFCVGTQGIEDAYKNDAAQAAYNNADWKILLRQDR
KNLEKLIEDGMVNFSPAVKRMLLSLRTERGRFSEMLISSPNGDSVVRHIPDPFSLLMASTNAQDFNECNA
LLEQGHSTMEALEIMLARRTPQEQLSPRRRKDDY
>gi|77404839|ref|YP_345411.1| hypothetical protein RSP_4226 [Rhodobacter sphaeroides 2.4.1] [TraC_F]
MSAFKALFQGLFDDPDWSEDEPQALATDIVADLLPYRLFDPESELFFNQNSTGFLIEVNPVVGADDVASN
LQAVINSNAPNGATIQFLNWTSPDIDGQLVRWARHRLRGDELVMEMAQRRMAHLRGARFGTDHVIKALPH
HRRVFVACWLDGDADLSQQKELKNFRRSLYSVFGGEAYVRHLGPDDFLKFLGEVLHCRGLVGISDLTYTA
EEALNHQLPGAGLTVQRTAIGLMGEPPMAVSSATVRRFPREWQFVLGILLNGVPERIAERPAGPVLTSFT
MRVRSKSDATSFLMKKRAGLQHTASTQFARFATGLSEKMAEFEGLNQQVELGERLLDTTYVVCAYAKGTA
EDARHSLAEVAKIYRYAGLVLENDTFVQLPVFLAALPFAVHGKRMEDLKKLQRMKILKSEAASALAPIHG
EWTGSGNGRGVLLLGRQGQIMDWDNFASDGNYNVAVVGKSGAGKSVFMQELVTSIYAAGGRVVVIDDGYS
FKNTVEILGGTFVGFDGSVQIRLNPFSMLSAEDMEKDEYRADAIELVTGIIASMAALGEGKQSRVEEFEE
GRISRIVADVWAEKGAAGEVTDVWERLRAFAEEDQRLADVVVKLEAFTRSGPYGHYFAGPATLRLETAFT
VFELSDIKGQKVLQDVVLQIVMFLGTELMFKTPRAVPVAILIDEAWDLLKSHATARFIEGVVRRARKYTG
ALITGTQSIDDYYNNVAATVCLQNSDWTVLLAQKAETIDRLVQDRRLSVSPHIAGQLKSLQSVKGLFSEM
GVKGPNGWFFGRLLLDPFSLAIYSSKGSTVEKINRLKDQGYTTVEAIRILVEEGAVE
>gi|283826895|ref|YP_003377766.1| conjugal transfer ATP-binding protein [Shigella sonnei] [TraC_F]
MSNNPLEAVTQAVNSLVTALKLPDESAKANEVLGEMSFPQFSRLLPYRDYNQESGLFMNDTTMGFMLEAI
PINGANKSIVEALDHMLRTKLPRGIPLCIHLMSSQLVGDRIEYGLREFSWSGEQAERFNAITRAYYMKAA
ATQFPLPEGMNLPLTLRHYRVFISYCSPSKKKSRADILEMENLVKIIRASLQGASIATQTVDAQAFIDIV
GEMINHNPDSLYPKRRQLDPYSDLNYQCVEDSFDLNVRADYLTLGLRENGRNSTARILNFHLARNPEIAF
LWNMADNYSNLLNPELSISCPFILTLTLVVEDQVKTHSEANLKYMDLEKKSKTSYAKWFPSVEKEAKEWG
ELRQRLGSGQSSVVSYFLNITAFCKDNNETALEVEQDILNSFRKNGFELISPRFNHMRNFLTCLPFMAGK
GLFKQLKEAGVVQRAESFNVANLMPLVADNPLTPAGLLAPTYRNQLAFIDIFFRGMNNTNYNMAVCGTSG
AGKTGLIQPLIRSVLDSGGFAVVFDMGDGYKSLCENMGGVYLDGETLRFNPFANITDIDQSAERVRDQLS
VMASPNGNLDEVHEGLLLQAVRASWLAKENRARIDDVVDFLKNASDSEQYAGSPTIRSRLDEMIVLLDQY
TANGTYGQYFNSDEPSLRDDAKMVVLELGGLEDRPSLLVAVMFSLIIYIENRMYRTPRNLKKLNVIDEGW
RLLDFKNHKVGEFIEKGYRTARRHTGAYITITQNIVDFDSDKASSAARAAWGNSSYKIILRQSAKEFAKY
NQLYPDQFQPLQRDMIGKFGAAKDQWFSSFLLQVENHSSWHRLFVDPLSRAMYSSDGPDFEFVQQKRKEG
LSIHEAVWQLAWKKSGPEMASLEAWLEEHEKYRSVA
>gi|238029010|ref|YP_002913235.1| type-IV secretion system protein TraC [Burkholderia glumae BGR1] [TraC_F]
MGSIQEWVDSARSLATTIAKELVFGTDDDLGPPAPTVADQRRVDNVGLHQLLPYDQYDPATELYYNTSSI
GFVLVVAPQTGANDELARTLLGLYDTMPADHGVQWMMLADPIIEEHLDRYVDLRRTYANSGEAPPFYLEQ
AERRAAALRANQGRPLFHGQNYSITDKRLMLSVVRKGSADDAKVREEMQNLREVVGATLRSASLASRTAT
PDDLIRFLWPILNPEYLFGNGAEVVDQQYDADRPIRDQLVPFGHHARVKAEHLLFGLPPEEKGDPDKRIA
ARSFGVLQYPSKKELWEMGNIVGSLFNDVHQYPCPYLITLGVMTLDQNAVETRVALRGARAAQNAKSKMA
PLQPELALQERDWRAVGLQLESGGSICELYHTLTLFAPREQIGRCVAAARGIWRSERFKLFPMVTQQLTT
FLSAMPMALTPDLRDDLNKMRLISTKTTVNATDMAPVVAEWAGTSGAPNLMFYGRRGTPTPIDLYSSSTN
YNGFVDGTSGAGKSVLMNEIIAAFRAVGGVVRLTDVGYSYEKQIAMAGGQYIDFKPGSNIIVNSFSTGGS
DADNGIDSEVKFIRPIIARMASPTSPITDLERGLLDKAVRMVWKDYGPDGNPTRVRDALLQLKDQNQQNE
RVAYELAIRLEPFCDGGVYGRYVNGRTNVNLNNDVVGLELEHLNSDPQLRTVIMLGFTNQVTNEMYRFER
SRKKLFLQDEGWQTAGDDQESADFTEEGYRRARKYEGSFFFATQGITDAGMNKATQAAFDNSGWKFHLKQ
SNDTLAQIERGDIIDLSPGLKKMLKSLSPVPGRYSEFVLVDPDGGQHILRHIPDEFTLAMATTKGPDYNF
MQRLIDGGMSTEEAIRALIEHKRKPR
>gi|304319717|ref|YP_003853360.1| protein TraC [Parvularcula bermudensis HTCC2503] [TraC_F]
MTTDPLGLINRVGAALTGEGSLFDGVRRETSLDRLSEMLPYRLWDEEKALYLNAASTGWILEVVPFLGAD
ETVVSVLAEMFSDGIPDNAYLQILNWASPRIGPVLDSWATARGGEAGVFKTLALHRVDHLRRGAFRSLSA
HAPFLARQFRVFVALGVEGDASPEVRHQLEGLRSNVAQALKSLGVASRPVAPDGLIRFLDEVLNPQFAVT
RASAGYDPAELLDRQIVRPDTSLRVEADRLLFETIAPADRSPFEAPGTTQLEDYRTGRFDVRAFSARKFP
ERFDQGGMALAIGHPLNDQLRLPCPVLSCLAIAFGSKESSNDLAAAKFGRAEQQAATNMVRFLPELKDKA
DDWKWVRERVRDGARLVRAGSFLIMVAPEGEAEAAERAVRSLYRGMGWELAKDRFVATQTLGACLPLTLA
DGLGADLQKLRRLRFMVTDTCVQIAPLQGEYLGMSTPDLMLLGRRGQPFFWSPFGNQGAGNHNVAIIGSS
GSGKSVLMQELVTGLRGAGTNVTVIDDGESFKHMCEALGGRHVKFTLEADVCLNPFSLLDERKAKEDGDY
ATESLTLVRAMIEQMAKGEERATAEERGLIDSAVAEVWKARGILAGIDDVAAALKEQGAEGVKLANALRP
YTTAGLYGPFFNGEASLVIDNPLAVFEMKDLEAKPELRAVVMLALMFLINQRMMADRREKMALVIDEAWA
LLGRGAAGEFIAGFARRCRKYGGAIITGTQGIDDYYRTEGAKAAFENSDWCIVLKLKPEAIALVLKSERL
SIDAHTADIIRSLSVSAGEYSEMLIMGPHGRHVGRLVLDPFSATLFSSDARTFAEIEALEAQGLTVAEAV
ERVAFRHQDKEVRHAAE
>gi|146275612|ref|YP_001165773.1| type IV secretion/conjugal transfer ATPase [Novosphingobium aromaticivorans DSM 12444] [TraC_F]
MASHGFWDRFLDMLFGESAHPEAERPVLGAPMLSNWLPYRSYDKKHGLFINTDSLGFILELAPMMGADER
SGELLTQFLSDAVPSGCEIQLIHWQSPSVGERIADWVMPRVVAKGVYGRAAMHRARWLRRAAWMSISRDA
PFYLRNTRVILSVGARLSGPIGADTLASVRDSLHGTLQSLSIPARDMGPVELIAFLDDFLCPAVDNADKP
EHYSELDPINVQCVRRDLETQVTPDRIVLQTERFRPTGERQDGAPVIGEVVPDKFDWRFFSVRNLPKQWA
PWDVQKIIGDVINDKLRFGCNVMTVLGLVYQDEEAVASRAGLKVMRTTSLADSRSARFLPQLSEQRDEWQ
YVQAEIRQGRKLAQVYYGVGALSPLGKGDINERMVKSVYKACGWDLIDERYLQVMGLLAAMPLSLPNGLS
ADLKRMKRFKTMLTTTAASIAPLQGEHTGGHIPHVLLIGRRGQPFFWSPFQNAAGNHNVAVFGKSGSGKS
VFLQDVCAAMSGAGAKVIVIDDGRSFEHMVKAFGGAFVEFKLSSGFSLNPFDMIDGEALASDEDGEDYEV
ECLAMLKSIVGQMARQQDRLSDTERGLIDSAVSTVWREKQRHGTIDDVAAALRALPSPYAGDLADAMSPF
LKGGTYGRFFEGACSIDLSAGLTVFELSDLSSKPELRSVALTALMFLTLRVMRDLDRSVPKLTMIDEAWQ
LLGGGQMGQAIETYARTCRKYGGSLITATQSLNDFYKSEGSLAALENSDWSIVLQQKEETINDLAKHQRF
EMDHYTESLLRSLKRNGTEYSDVLIKGPETLAVGRLVLDPYSATLYSSSPRVFSEIEDKVRGGLALPDAI
ERVAFPDFVPPEPGAPDFAEGELAEAAE
>gi|229608774|ref|YP_002879422.1| IncF plasmid conjugative transfer pilus assembly protein TraC [Vibrio cholerae MJ-1236] [TraC_F]
MVGGALMKASLYSGQRASELLPVLAYSDDEQLFFMEDQSVGFGFLCDPLPGGDESVADRVNVLLNNDWPK
DTLLQFGLYASPDIQTDLQRMMGLRHRQSDPLLRASIRKRADFLDGGTVQPIEESTQTQVRNFQLIVTCK
LPLESPIPTERELSRASALRASFSQALATVGFRVTEMTDRNWLAAISAQLNWGKDASWRNPSPIRSEADK
PLREQVLDYDRAIKVDSQGLMLGDYRVKTLSFKRLPERIWFGHAASFAGDMMTGSRGLRGSFLLNVTIHF
PSAEAMRSRLETKRQWAVNQAYGPMLKFVPVLAAKKKGFDVLFEALQEGDRPIRANMTLTLFSPTGEASI
SSVSNARTYFKELGFELMEDKYFCLPIFLNALPFGADRQAMNDLFRFKTMATRHVIPLLPLFADWKGTGT
PVINFVSRNGQIMSVSLYDSGSNYNCCIAAQSGSGKSFLVNEIISSYLSEGGQCWVIDVGRSYEKLCEVY
DGEFLQFGRNSGICLNPFEIVEDYDEEADVLVGLLAAMAAPTQSLTDFQMANLKRQTRELWEKKGRAMLV
DDVAEALKNHEDRRVQDVGEQLYPFTTQGEYGRFFNGHNNIRFKNRFTVLELEELKGRKHLQQVVLLQLI
YQIQQEMYLGERDRRKIVFIDEAWDLLTQGDVGKFIETGYRRFRKYGGSAVTVTQSVNDLYDSPTGKAIA
ENSANMYLLGQKAETINALKKEGRLPLGEGGYEYLKTVHTVTGVYSEIFFITEMGTGIGRLIVDPFHKLL
YSSRAEDVNAIKQLTRKGLSVADAISQLLKERGYE
>gi|294023764|ref|YP_003547083.1| type IV secretory pathway VirB4 component [Sphingobium japonicum UT26S] [TraC_F]
MRAPGTRHGGGLTFTRLRQSVARDRFSDFLPLVAWDEREEAFLCIDDGFGYAWELVPSAYMFAHVHQALL
GLLNVHFDPGTVLQIHSFADPLIDAALDGFLDLKTRADPLIQASARRTADYLGMGRHGLRALHGIPLRDF
RTILSVKTRRPMASDMKRQIEEQLDKLGITRLAPEETVSFYRRIFNGVYTGAPGVFTSEANAQGSAPPIR
KQIIDAGPDLLFDGPEVFLGNQVARCLTPKSPARRISAERANRLTGGMRGSAEDSDQIGGPFLYTLNVLF
DHSAFEIHKRAQVLSAQKAAGSFAVEVGKQIEEIGWVLDEAGNSKFVRVIPTVWVFGRDSAHAREMAARA
KRLWESEPLPFMMQEESYLNPILLPLSLPFGLYPDNRTMRMLERDFRMPVKAAVLMSPIQTDFRGGGRPA
LLYTGRKGQLITLDLFDPRINNYNFIVSAESGAGKSFLLNNLCQQYYAQGALIRIIDIGGSYRKLCTLCS
GRYIDIGEEQLVLNPFDMGFALDGEDKQSAISMAVAIVAEMANAATRKGVSTSEWNLLKSAVQWTIDEGH
AEEGIDAVRAWLGAYPEFAASDLDRVDHLVPVARELAFNLRDFASEGAYGHFFNGPSTFDITSDEFVVLE
LERLKAMPDLFNVIVMVVVNAVTQELYLSARDRPRFVLCDEAAQFMTKTEGQDLSRLAEAFGQGYRRARK
YQGSFGIVLQSMNDLLLFGGTGQVILENAATRFLLQGSTYDKAVENKILDYSGFVLELLKSVRNSKPHYS
EVFIDSPLGLGIARLVVDPFSYWINTSAPQEVAAFEAKLRAGKSPLEAVCELAGVDATEILGPRAEAAE
>gi|194098641|ref|YP_002001703.1| protein TraC [Neisseria gonorrhoeae NCCP11945] [TraC_F]
MGVLSKFKNWLAGSDDVDQPMEALHNNPVDPDFDHLSDYLNYGAYDTKTELFTLMSVKGDKPLGMGFILE
LNPFLGGSDDLIGKWGSLYALLPEKTPIQVQIFGSPDLRNYFKEYEQVQASRPIDDPMRSTFETLAKKRT
EFWNKGTQKVLVENTAIRLRNLRCILSVNLNIPPDNAVEVSKAVSLLARMRDSLRSMQIYGRTWNADDLL
AWTTLLLNPNRMFTGQQDEIDPVWDETKFLSEQMIETRTSIKVLDSGSGLRFGNRAAGDCVIAQCYSANR
YPEEFHLSNMGALIGDVIEANMNYTSPFLISMAMFKRDYDTSSNTVKLKAARAKQTAESKMAAVMPEAAK
IKRDYDICLEAFGKGGGGLVSLLHQVVIWERPENINLAESQAVSIWQAQGFGLYRDQYLQLGSYLTALPM
AIDKEVEKYLDSKKRWSTKTMTNAVCMSPVIGEWHGLGRPVIGLFGKRGQAMGIDLFANPAGNYNFAIIG
ASGSGKSFFANEIVRNYMGLGTQVWIIDVGRSYEKFCQMIGGQYIEFTYEAGLCFPPFQMVTDINEDIEM
LKLIFSLMASPSDSLTEQQEAKLQRIIEEVWYEFGQEGTVDHVRERCLKCLITGSNEGGKPGERDLSMVA
VADQLYTYCSEGIYGSYFNGKLNVEFKNDLVVLELEELKTKPDLQQIIMQLIMYRIMQGMYLSRSQYKIM
MIDEAWALLGDTGTAARFIEEGYRRVRKYKGACGTLTQGANDYYKTKAAEAALENADFVFQLRTGAKSLK
TIQDKEPFEVNDGIMQILRTLSKTDYYSEIFVSTPIGYGVGRLYSDPFNVLASSSKAEDVEAVNHYRNQG
LNTAEAIEAVLRDRAATR
>gi|317053800|ref|YP_004118934.1| type-IV secretion system protein TraC [Pantoea sp. At-9b] [TraC_F]
MLSNVIDHLAGILSSSREEGGAKSARQKLEENFSYPSLTSLLPYREYDEKSDLFINSRSVGFIMEVAPLA
GANHQVVQALDDLLRKKLPRKTPVTVLMVASKCVGDMLENGLSRDMWKGSMAPRLNAITKAYWERSALKG
LVNNREYPLYLRNYRVFLVYAHPGTGGLRVMDEVAQIRETLRVSMQAAHMDTLRVTPPEFLTLIREQINY
RPGQVNAGAGHWNQEQELHRQCVDHSTEMEVHPGYLRLTTARQPGDRRVGREDAIASARIVNMQLTKEPK
QFALWQMSDNLQNMRFPDLGIPCPFLLSWTICVEDQVTSQNEAFRKEQDMGKKANSSYGKLFPNTQLAYQ
QWRDLRMGLASNEIAMCSFNLNLTLFTPDSDSGQQACELAAINVFRKNDLEMSAPRYQQLRNWLTTFPFL
MQEGLWDDMKHMNATLRCKSFNAVNLMPVVAERQMSPQGIPLATYRNQIAFFDMFDEDNGSTNFNIGVTG
TSGAGKSFLIQGILREVLNAQGFAWVIDMGGSYRNYCRQAGGAYLDGETLRFNPFANVTDIAESAEGITG
LLTVLASPQGSLDEVSEAILQKGVVAAWEARRNKARIDDVVLYMKCDVVREEYGQQPTIMSRINELVLLL
DRWCTWGSDGEYFNSDKPTLDGETRFTVLELLGLEKRPHLLSAVLYSLILAIQEKMYHSPRDLKKVAIID
EAWRLFSGQNPHAARFIETGYRTVRRHRGAFVTITQGIKDFTGLPDRPAPSAAAAAWDNSGTKITLLQEA
KAFKTYLKEWPEQFSEMETQIIRGFAKASLTGFSSVMISMGEQSSFYRVFVDPVTRAMFSTTGEDYQYMT
EAQRAGATSEESAYLLACEPHMYQAEMQELERWAGITTA
>gi|345301658|ref|YP_004821606.1| type-IV secretion system protein TraC [Enterobacter asburiae LF7a] [TraC_F]
MSFIKNLMDMLNNGKQEDGAATARNNLSQTWDYPSLVAALPYRYYDDANEIFVNAGSAGFIMEAAPLPGA
NEQVMAALDDMLRKKLPRKTPVTVILAASKCVGERIDRGVSSDMWKGQMAGHLNKITRAFWQRSALHGLA
NEREYPLYLRNYRIFIVYGTPLKRASQTQRVIDDLVQLRNTIRVSLGAARIDSKNVDVNAFLSAIRELMN
YRQEQVLTSSGDYNEDEKLNRQIVDPAVDLQVHPSHIRLELPETIDTRGTRLPASSCRIINMQLSKNPRR
FALWQGADNLQNLRFPDLGIPCPFMLTWTTELEEQTKSQGEAFRKDTDLSKKANSAYAALFPGTKKAAEE
WRRTREQLNSNEIALCSTYFNLTLFAPDNNTEAQACELAAVNVFRKNELEMVTVHYQQMRNWLAGFPFVM
QEGMWEDLKMTGATLRAKSWNAVSLMPVVAERQLSNVGMPLPTYRNQVAFFDMFGEENGSTNFNIAVTGT
SGAGKSFLTQGILRDVLNAGGYAWVIDMGDSYKNYCHQAGGVYLDGSKLRFNPFANVKDINHSAEGIVRL
LTVLASPTQPLDGVCEAILQKAVMYAWEKKGNKARIDDVHNYLTSNEVNEAFADKPTIIARLAELAVLLD
TYCTWGADGEYFNADKPTLDGETRFAVLELLSLEDKPKLLSAILFSLILAIQEKMYHSPRDLKKVCIIDE
AWRLLGGSNPHAARFIETGYRTVRRHRGAFITITQGIKDFSASKEAEAAWNNSSTKITLLQDAKAFKQYL
ADNPDQFSDMEKEVIRGFQPALQTGYSSLLISAGEFSSFHRLFVDPVTRAMFSSRGEDFAYMQNAQKAGA
SAEEAAYLLAEKKFGDELRELEEWVNAA
>gi|344201116|ref|YP_004785442.1| type-IV secretion system protein TraC [Acidithiobacillus ferrivorans SS3] [TraC_F]
MSTLNDQLYRIIERRRLDTLFPWYAWDPERKLIFMNRGYVGTTMACNLLSGADDSLMDELGAALSINLPA
GTFIQIVNWNVPDVTNIIFDYKSARDGIFSDTGLTGAQKKLLDGFTDNIAGFMTGMEKNGKAFKDSGVPL
TQSMVLISIKVPTAEIPSDEHIKLADEQISAFQSSLNTFNPQRLSRETTLSIWRRFFNIQGEWEYDADDT
TLLRDQILGPGDAISDDGGMFTISHGNDKEDVISVLSIKGFSRPVNVFSTDFLMGDPLGKTTQLIRPAAL
VWTIHIPDQVKKRRQVTAKSLAINWQAFGRMVKWVPRIGLKKEGTDYLVHALNNGEHALEMAFTAILWGR
NAKEAKQAASNFTSHAGKAGFTMLPDKYLALPMFLNALPMFPDTESMGMTHRLKSVATSHATAAAPILVD
WTGNAGQGRMTTKGAGTIFISRRGHVMLFDLYSSQSGQNFVLAGMTRSGKTVTGQQLIMDQLALGAQVWV
IEIGRGFEKLCKLFGGDHIDVRPDMDIGLNPFSSVETLDDELEELVGIIGTMISPSGDLSDSDMATIRLA
IRGVYGANGTNATPTHVAQYLAAQDHKSRAIEMAEMMHEFTENGAYGHWFNKPMNVDLTARFVNLELIEL
QRRPHLMMVVLMQMMFAIARQISADKDPDDVRPLILFVDEASVLLKIPTAAYFLEGLARRIAKHRGALGI
GIQGLSDLYANEQTRTIAAQTAHFIVMKQMGDTIKQLEKNEQFDIGSYGLSLMRTVRKTAEYAEAFIFSE
GAMGIGRLKLDPYRRVLFSTEGPEKEEVLADMRAGMDPDSAIRKFMATHPGYIEAQEQAPEEEDEEDTDP
PDYLQSIADTEAAEAIGNKVKEVA
>gi|118601956|ref|YP_908656.1| hypothetical protein P91278ORF_058 [Photobacterium damselae subsp. piscicida] [TraC_F]
MIVTIKKKLEETLIPEHLRAAGIIPVLAYDEDDHVFLMDDHSAGFGFMCEPLCGADEKVQERMNGFLNQE
FPSKTTLQFVLFRSPDINQEMYRMMGLRDGFRHELLTSVIKERINFLQHHTTERIFAKTNKGIYDNGLIQ
DLKLFVTCKVPIKNNNPTESELQQLAQLRTKVESSLQTVGLRPRTMTAVNYIRIMSTILNWGPDASWRHD
SVDWEMDKPICEQIFDYGTDVEVSKNGIRLGDYHAKVMSAKKLPDVFYFGDALTYAGDLSGGNSSIKENY
MVVTNVFFPEAESTKNTLERKRQFTVNQAYGPMLKFVPVLADKKESFDTLYESMKEGAKPVKITYSVVLF
APTKERVEAAAMAARNIWRESRFELMEDKFVALPMFLNCLPFCTDRDAVRDLFRYKTMTTEQAAVVLPVF
GEWKGTGTYHAALISRNGQLMSLSLHDSNTNKNLVIAAESGSGKSFLTNELIFSYLSEGAQVWVIDAGKS
YQKLSEMLNGDFVHFEEGTHVCLNPFELIQNYEDEEDAIVSLVCAMASAKGLLDEWQISALKQVLSRLWE
EKGKEMKVDDIAERCLEEENDQRLKDIGQQLYAFTSKGSYGKYFSRKNNVSFQNQFTVLELDELQGRKHL
RQVVLLQLIYQIQQEVFLGERNRKKVVIVDEAWDLLKEGEVSVFMEHAYRKFRKYGGSVVIATQSINDLY
ENAVGRAIAENSASMYLLGQTEETVESVKRSGRLTLSEGGFHTLKTVHTIQGVYSEIFIKSKSGMGVGRL
IVGDFQKLLYSTDPVDVNAIDQFVKQGMSIPEAIKAVMRSRQQAA
>gi|9507797|ref|NP_061463.1| traC [Escherichia coli K-12] [TraC_F]
MNNPLEAVTQAVNSLVTALKLPDESAKANEVLGEMSFPQFSRLLPYRDYNQESGLFMNDTTMGFMLEAIP
INGANESIVEALDHMLRTKLPRGIPLCIHLMSSQLVGDRIEYGLREFSWSGEQAERFNAITRAYYMKAAA
TQFPLPEGMNLPLTLRHYRVFISYCSPSKKKSRADILEMENLVKIIRASLQGASITTQTVDAQAFIDIVG
EMINHNPDSLYPKRRQLDPYSDLNYQCVEDSFDLKVRADYLTLGLRENGRNSTARILNFHLARNPEIAFL
WNMADNYSNLLNPELSISCPFILTLTLVVEDQVKTHSEANLKYMDLEKKSKTSYAKWFPSVEKEAKEWGE
LRQRLGSGQSSVVSYFLNITAFCKDNNETALEVEQDILNSFRKNGFELISPRFNHMRNFLTCLPFMAGKG
LFKQLKEAGVVQRAESFNVANLMPLVADNPLTPAGLLAPTYRNQLAFIDIFFRGMNNTNYNMAVCGTSGA
GKTGLIQPLIRSVLDSGGFAVVFDMGDGYKSLCENMGGVYLDGETLRFNPFANITDIDQSAERVRDQLSV
MASPNGNLDEVHEGLLLQAVRASWLAKENRARIDDVVDFLKNASDSEQYAESPTIRSRLDEMIVLLDQYT
ANGTYGQYFNSDEPSLRDDAKMVVLELGGLEDRPSLLVAVMFSLIIYIENRMYRTPRNLKKLNVIDEGWR
LLDFKNHKVGEFIEKGYRTARRHTGAYITITQNIVDFDSDKASSAARAAWGNSSYKIILKQSAKEFAKYN
QLYPDQFLPLQRDMIGKFGAAKDQWFSSFLLQVENHSSWHRLFVDPLSRAMYSSDGPDFEFVQQKRKEGL
SIHEAVWQLAWKKSGPEMASLEAWLEEHEKYRSVA
>gi|197286307|ref|YP_002152179.1| plasmid pilus assembly protein [Proteus mirabilis HI4320] [TraC_F]
MKASLYSGQRASELLPVLAYSDDEQLFFMEDQSVGFGFLCDPLPGGDESVADRVNVLLNNDWPKDTLLQF
GLYASPDIQTDLQRMMGLRHRQSDPLLRASIRKRADFLDGGTVQPIEESTQTQVRNFQLIVTCKLPLESP
IPTERELSRASALRASFSQALATVGFRVTEMTDRNWLAALSAQLNWGKDASWRNPSPIRSEADKPLREQV
LDYDRAIKVDSQGLMLGDYRVKTLSFKRLPERIWFGHAASFAGDMMTGSRGLRGSFLLNVTIHFPSAEAM
RSRLETKRQWAVNQAYGPMLKFVPVLAAKKKGFDVLFEALQEGDRPIRANMTLTLFSPTEEASISSVSNA
RTYFKELGFELMEDKYFCLPIFLNALPFGADRQAMNDLFRFKTMATRHVIPLLPLFADWKGTGTPVINFV
SRNGQIMSVSLYDSGSNYNCCIAAQSGSGKSFLVNEIISSYLSEGGQCWVIDVGRSYEKLCEVYDGEFLQ
FGRDSGICLNPFEIVEDYDEEADVLVGLLAAMAAPTQSLTDFQMANLKRQTRELWEKKGRAMLVDDVAEA
LKNHDDRRVQDVGEQLYPFTTQGEYGRFFNGHNNIRFKNRFTVLELEELKGRKHLQQVVLLQLIYQIQQE
MYLGERDRRKIVFIDEAWDLLTQGDVGKFIETGYRRFRKYGGSAVTVTQSVNDLYDSPTGKAIAENSANM
YLLGQKAETINALKKEGRLPLGEGGYEYLKTVHTVTGVYSEIFFITEMGTGIGRLIVDPFHKLLYSSRAE
DVNAIKQLTRKGLSVADAISQLLKERGYE
>gi|38347841|ref|NP_941090.1| putative pilus assembly protein [Serratia marcescens] [TraC_F]
MEAINNYNSGLNRHQLGGFIPVYDQLAGTHYFLIDGNRLGFMFICNPSPGVFDNQQDVLAEMFKMDFPTD
TVCQISLTALPDLTLQLSAWSAVRGGRMTGNDKLKADLLNGYQLDYYDRSMHKPLKPDHDNLMLRDFQVW
ISLSIPLQSALPTELEHSRIDSLYSELVSKLITIGLHPFKVDAENWLYCIDKVVNPGKNSRWAEGFIDVN
TMKRLNEQVNVPGRKYTVTENHFSSVTQSDDESEHRYFKQLSVVKFPEYVNFGCMYELVVNWMHGRKTIF
SPFMITQTVQFADPLKLSKENVRYKAITNKQASIPSVVTFCPRLRDMDNDYMAVTRELEDGAKLLRGYLT
FTVMGSNANSVQTAANDLKSFYLESRVKVADDSFIVFPSFMSCLPMCNDPKTIFDLDRSEVVSNTGAAHM
TPIFGPWKGNTDRPVLSLVSREGQLMGLDIFKTSASYNMVIGATSGAGKSFWTAYLINNYLGAGPRSNNL
VHYRSTFKHFLENEYPDDDPDGAQVFVVDVGRSYQGIAEQYTNSQFIDFGKTPDFTLNPFAFLTDITVND
DVFNEAPEFTGESTSNDAEKDKVAQTIMVLNQLKIMASEKGLIDDYQQSVMLQLIAEEYQESRKSGRTGS
ITGFALRCKKHEDKRIKDIGEQLGAWCEGGIYGHRFTDTLPPINFDSRFIVLELEELKGTPHLQTVVLMS
IIQAAQHAMFIKKDGRRRLFILDEAWEYIRPDNSSGAGNQSNQFFSSFLEAAWRRFRKTNCAGICITQSF
EDYFTSSVGRALTANSPWKIIMKQEKESIEAMKANKYFSTSDAEYERMKNIRTVKKVFSEMLVRFENFQE
ICRLYVDRKMELCFTTDSADRSKLWEIQSRENCSYGEAIEILYAQEVAAGLAA
>gi|189423387|ref|YP_001950564.1| sex pilus assembly protein [Geobacter lovleyi SZ] [TraC_F]
MGVASALFGSGGGFTRSELRRLTERDNFSEYFPWIAHDPKNQIYLNTDNTFGMMWECAPLAFACETTIRT
LEGLFRVNLPDGSIMQFILFADPFVNQIVDTYTSMKLRDSKLVRDVSDNVSRFFQEGVEGLGCLSGIPIR
NFRMFFTVKFPVKDSAHVNLDEVFGTIQEVLRGAGLSPVVVNPGNLLDWLRRMLNEDPSANSSHYDDRNI
IRKQVLLGTKVEKRFSSLKFGSRHFRCVTPKSFPLNGDPIQTNQLFGGIMGMATDSDQIRTPFFFTLNIV
LRNQKNKLHTKCNMVLQQQGVGSFAPSLARKKDEYLWAVDELERGTKFYRVIPIMWVYGSDEWLVNESVT
RAKRVWEGQGYVMQEDKGILPILFISSLPFGLYDHGSNIDTLDRDHILPVDSIAVMLPVQGDFSGLGKPV
MLFAGRKGNLFGLDIFNKGVNNHNAMVCASSGAGKSFFINYLVYNYFAMKSKIRIIDIGGSYKKMTKLFG
ARYLDFSEDSQVCLNPFTNIIDPEYDIPVIAPIVAQMVFSTGKTIPSETEMTLIKGAVRWAWQQKGNDAD
IDTVHEYLFNFDRYSSEGGEIKEAASRLAFNLADFKSDGTFGRFFNGKSNLDISNDEFVVLELEHLKSRK
ELFRVVTLQVINAVTQDLYLSDKSDQRLIVFDEAWQFLGESSTLKEVIEEGYRRARKYHGSFTIITQSVL
DMKLFGGVGDVIRNNSAFKFYLESSDFEKALDEKLMDYDDFTMRILKSTKSNKPKYSEIFMDTPFGVGVG
RLAVDPFSYYVFTSDASEITEIEAMVDGGVSYEDAIREMVKKYRS
>gi|71907939|ref|YP_285526.1| hypothetical protein Daro_2320 [Dechloromonas aromatica RCB] [TraC_F]
MNTAHGDPHFIGQRDHAHAPRFPFGEPADTPAEQFANWLPYSGYLAAEKIFVNRDSMGVMLELMPQSGAD
ERMAEVLISLYANCPPGTGIQFHLFASPQVRSQLRQYANLRVEDEDQAEQAKQWGRPARNGNLFRKLARQ
RVEHLLQGAQKSLTAGFHYTIRDFRLMLSVAFPGDPEDLNKRDELLALRDSMSSSLRSASLPNRVCDAAD
LINWCALFTNPDRISQTDAPDLNYDDGRELRDQIVDFDTIQDPHPSGLTLWKEASPDVLEARFYSIKSFP
ERFALWQMGSLIGDLMQPALQYSAPFLLTLGVQILDPNLTKSVVTANHVRATQNAKSKMADVMPDVNKKL
QDWTAAADAIDTGGNLVSLYHQLAIFTAPNKSVAAHEAANAIWRGRGFQLNADAYMHRQALLASLPMTLT
EKFHKDLVKMRRVTRKTMANAIHMAPLIAEWRGTRTPALVFGGRRGQLMTLDIFDNDLGNYNFAIIGAPG
SGKSVLMNEMAWSYRAIGAKVWMLDLGRSFEKLCRKAKGTYIEFRPDVNICLDPFTHIVDINEDIDMLVP
GISKMCSMQHTLEEVQYKAISAMVLKLWREYGNELRITGLRDAFKSGSIEELGIVGDQRIKDLAIMLNPY
SRGGQYERFFEGQNNIDFSNDFIVIENEELKRRPDLHAVVNILLLHRITGEMYLTRNRRKVLFVDELKQQ
LGDIGADDPVKAAVIEEAARRARKYGGALGTATQSADDFYGSTQMEAAFNCSDWVFLLRQKPESIEMLDR
KGRLTMDEPKKRLLNSLRTEAGVFSELYISSPVGEGVARNILDPATHLLFSNKLEDNAPIDELRAQGLSI
DEAISELLRHRGHAV
>gi|315500749|ref|YP_004089550.1| type-IV secretion system protein TraC [Asticcacaulis excentricus CB 48] [TraC_F]
MNLNFDAVRREVFRSAQKLVAERIFGDMPSVDTGISCEFPPSLSGYLPYRSFDEVRQLYVQDATVGLVLE
LIPLLGVTDAQHALLAQVFNDALPDGAHVQIINYASPRTGHIVDSWARSRSAGGEIFEELARHRRQHLMN
GIWTSFSKSAPFSMRDYRVILAIEVRGDVSGPAGDALAELREVIKGTLASMGGAAFTLMPDQLLSFCAAV
LNPTSSTVYDSIPYDREDWLNQQIVRRDTTVTQYRDRLVATTAYAGDGYDQDLLPKGSRRERWEFRAFSP
VRYPENASQAVVARLIGDFFNNQLQNIGSNLTVLYFSPMTLDESKTTVEMKTMRTSQQASSPTAKFFPAI
QRAADDWTAANQAVSMGAKLCHMGMFAISITPLQDADRAERQLRAVWGGAGFELSRSDVLHLQTLLAALP
LTMGDGLADDYKAHKRLRRMPTSCMAMLAPFQGEFRGFQRPDMLFLGRRGQPFFFSPFSNEEEGMGGGNH
NVSVIGASGSGKSVLMQEMAGGLRGRGADVIVLDDGYSFRNTCKIQGGQFIEFNLSSDLNINPFSLVDYQ
EADLDEEYRSESINALKYTVLQMAKGDDLYLKEELGMIERAVVEVFETKRAEGGIEDVALYLEAHFGDPG
RAMAIAMEPYRLRGSYGKLYNGQANLEISSPFTVFELSPLESKKDLRAVVILSLLMVIRQRMKHGGRARK
KALFIDEAWQLLGDGAAGPFIEGFARRCRKEGGALITGTQSLEDYQRTAGGRACIQNSEWNIILKLKPES
VDAFANEGILRASEAELELIRSLFTSQGEYSEAYIRGAGTKFIGRLVLDPYSLALYSTKPEVLDAIERLV
SAGYSAKEAVRSVAFKVPIETHWSKAQIRQAELLMGDGELKPFIERYGAMSSRERRIFAHRLFGELEGND
AQASL
>gi|118578696|ref|YP_899946.1| sex pilus assembly protein [Pelobacter propionicus DSM 2379] [TraC_F]
MGVVSALLGSGGGVTRKELLSLVERDRFSEYFPWIAHDPRKQIYLNTDNTFGMMWECAPLAFACETTIRT
LEGLFRVNLPEGSIMQFILLADPFVKRMVDTYTAMKTRDSKLVRSVSDNVSRFFQEGAEGLDCLNGIPVR
NFRMFFCVKFPVKSSPHVNLEEVFGTIQEVLKGAGLSPVAVEPGRLLDWLRRMLNDDPSANASHYDERNV
IRKQVLLGTKVEKRFSSLKFGSRHFRCVTPKSFPPDGDPIQTNQLFGGIMGMATDADQIRTPFFFTLNIV
LRNQKNRLHTKCNLVLQQQGVGSFAPSLARKKDEYLWAVDELERGTRFYRIIPIMWVYGSDEWLVNESVT
RAKRVWEGQGYVMQEDKGILPILFISSLPFGLYDHGSNIDTLDRDHIMPVDSIAVTLPIQGDFSGLGKPV
MLFAGRKGNLFGLDIFNKGVNNHNVVVCASSGAGKSFFTNYLVYNYFAMNSRIRIVDIGGSYKKMTKLFG
ARYLDFSEDSQVCLNPFTTIIDPEYDIPVIAPIVAQMVYSTGKTFPSETEMTLIKQAVRWAWQQEGNDAG
IDTVYEYLANFDRYSSEGTEIKEAASRLAFNLADFRSDGSFGRFFNGKSSLDISNDEFVVLELEHLKSRK
ELFRVVTLQVINAVTQDLYLSDKSDQRLIVFDEAWQFLGESSTLKEVIEEGYRRARKYFGSFTIITQSVL
DMKLFGGVGDVIRNNSAFKFFLESSDFEKALDEKLLDYDDFTMRILKSTKSNKPKYSEIFMDTPFGVGVG
RLVVDPFSYYVFTSDASEIAQIEAMVDGGMSYEDAIREMVKKYRS
>gi|152998539|ref|YP_001355460.1| Type-IV secretion system protein TraC [Shewanella baltica OS185] [TraC_F]
MKQRIKNDLGALYASSKQQHNHLHHELPYRIYDDAEQVFENANSLGFGFAISLFGGANDDLIKTMNALVC
TLPEGDKWHYQFVMVGNNQVGELIEQNQALLKGRNAICDKFANNEAIYAKHSSTKGFGTKLSSAYHYDLK
NTKGFFFVSTTEDMPALLDMRLGVESELAQTGMHIRRLGADDLIEHCREHLNFSHQQDRVTPAKYNEYQP
LNTQILSPDSEFIINRDSVNIRHTPMQSDNSVDTTLINLGLKGLPNDFRLYAFPNCIASLSYTMNSVQCP
YRVSVSFYINKTGEQTTRNDSKIGSLTKTVNSPMRLLIPSAADELAERKEIQKGLSSHAFKITTMTLNVT
LYTTEEKHRHDTSKAIATFRTAGIDLIRNNKLQGMCTLSTLPFSMSEGFMKDSQKAGLCFMMKTSNLVNF
LPIVADYKRLSAGLLLPTMRHQISYFDPFNCGSDNYNMAITGGSGAGKSFFMQALVKSIFAKGGKAWILD
KGQSYKKLTQTLGGVYLDSSQIFLNPFTHLGKVLSVRDAGTFGPILDDEGQAIDPITEVLGNITALIATM
ASPDEKLTGFQTALLGDAILLAWQKCGNDTLIDDVQKALYDIAAQKNDDTRISDIAAQLNKFCSSGIHGA
IFNKPSMLDPNIDITTLELDGFKGELQRPVIFALMVTISQQMYLSGQRSIPKICVIEEAWSLMSGANAQS
KDFINEGYRTVRKFGGSFATVTQGMNDFFANAEAEAALNSSDIHITLRQGDGFGDFLNKHPDHFSPFEQH
MIKSFPRANDAGHSCVMLKAGGLVSFHRIFADPWSRAMLSTEPKEFEHCENLIKGGMPLLDAIELTAQHF
YPDDMARFDAILSAAATHKEAA
>gi|121582482|ref|YP_974014.1| hypothetical protein Ajs_4178 [Acidovorax sp. JS42] [TraC_F]
MQDSMMDKLKGAAARFWDETVLGNTSDVGSQPAPVAAANEVTSLYGLHSILKYDQYDPDTGLFYNDNSVA
FCFEVIAQTGADDDMASRLNTLFTLVPPHYGIQWCLFGSPVLDDQFQAYMDQRHIAVDNGKTTPFFQELA
KRRVEYIYKAKGKPLWPNDNYVVKNIRLLFSITKAGSFRDAKLVEEMYELRETVRASLRTASLPSFPLDA
DGLISFLWPILNPESMFSKEPFPDLRYDDGKSIKNQVTAFGQHVRVKANELLFGLPPEKQGDEDKRIAVR
GFGVLQYPQKKELWEMANIIGSFFDDGLQYPCPFLVCGGVFTLDPNVVDGKAQIKAARTKQNAKSKMAEF
QPELQAQANDWDIVLHQLNNGGSMCELYHTLLLFAPKRVINRASQVALNVWRSERFTICPLQLLQLTALY
SSLPMTLTETVRDDLQKLRLITSKTTVNAVDMAPVIGEWKGAGDPVMMFFGRRGTPTFLDFYSNQQGNYN
VFVAGVSGSGKSVTMNEVVSAYRGIGARVWVIDVGRSYQNLIRLQKGTFLEFTPSTKLCINPFTWVGTDD
ELDFKAEMRMLKPMIGRMASPNAPLTEFQYALIGEAITAVWQDYGQDTNPTRIRDYLLSNIKNESGSTER
VAYELAKQLAPFTKDGVYGDFFNGRANISLDADMVGLELEELKNAPELRRVVLFVLTSRIAHDMYLTRDR
KKLCLVDEAWQLLGADKETAEFIEEGYRRARKYNGIFCVGTQGIEDAYKNDAAQAAYNNADWKILLRQDR
KNLEKLIEDGMVNFSPAVKRMLLSLRTERGRFSEMLISSPNGDSVVRHIPDPFSLLMASTNAQDFNECNA
LLEQGHSTMEALEIMLARRAPQEQLSPRRRKDDY
