# Supplementary material for: T346Hunter: A Novel Web-Based Tool for the Prediction of Type III, Type IV and Type VI Secretion Systems in Bacterial Genomes
Source: PLoS One. 2015 Apr 13;10(4):e0119317. doi: 10.1371/journal.pone.0119317 (PMC4395097; doi:10.1371/journal.pone.0119317)
Supplement: S1 Data — (ZIP) [file pone.0119317.s009.zip › T346Hunter_profiles/F.TraC.F.hmm]

HMMER3/f [3.1b1 | May 2013]
NAME  TraC
LENG  846
ALPH  amino
RF    no
MM    no
CONS  yes
CS    no
MAP   yes
DATE  Tue Mar  4 14:05:48 2014
NSEQ  42
EFFN  3.760620
CKSUM 2810709985
STATS LOCAL MSV      -12.3661  0.69603
STATS LOCAL VITERBI  -13.3000  0.69603
STATS LOCAL FORWARD   -6.9284  0.69603
HMM          A        C        D        E        F        G        H        I        K        L        M        N        P        Q        R        S        T        V        W        Y   
            m->m     m->i     m->d     i->m     i->i     d->m     d->d
  COMPO   2.51835  4.47547  2.94128  2.63214  3.17844  2.93218  3.79401  2.86156  2.67653  2.43047  3.52409  3.02683  3.40891  2.98950  2.89500  2.61927  2.84664  2.74611  4.61345  3.49791
          2.68631  4.42365  2.77526  2.73220  3.46323  2.40573  3.72567  3.29291  2.67775  2.69320  4.23318  2.90240  2.73837  3.18177  2.89728  2.37887  2.77584  2.98547  4.58425  3.61643
          1.40281  0.89970  1.05727  1.98023  0.14854  0.00000        *
      1   2.15898  4.92485  2.89524  2.61860  4.15459  2.71515  3.52151  3.56621  2.61028  2.33493  2.86082  2.74272  3.98421  2.95876  2.68128  2.67989  2.98796  3.25206  5.43421  4.10660     15 a - - -
          2.68618  4.42225  2.77519  2.73123  3.46354  2.40513  3.72494  3.29354  2.67741  2.69355  4.24690  2.90347  2.73739  3.18146  2.89801  2.37887  2.77519  2.98518  4.58477  3.61503
          0.09161  4.67721  2.54805  0.61958  0.77255  0.88755  0.53046
      2   2.26565  4.38777  3.85400  3.28095  3.50895  2.99912  4.07518  2.42259  3.21329  2.41220  2.34173  3.62619  4.17859  3.10854  3.08341  2.70535  2.56146  2.23298  4.98375  3.76892     16 v - - -
          2.68618  4.42225  2.77519  2.73123  3.46354  2.40513  3.72494  3.29354  2.67741  2.69355  4.24690  2.90347  2.73739  3.18146  2.89801  2.37887  2.77519  2.98518  4.58477  3.61503
          0.01334  4.71920  5.44155  0.61958  0.77255  1.09227  0.40865
      3   2.43863  5.08998  2.95784  2.39250  3.62343  2.81944  3.78307  3.02482  2.40750  2.68984  4.15084  2.38308  3.64424  2.91058  2.81183  2.41380  2.83474  3.44043  5.56944  4.20786     17 n - - -
          2.68618  4.42225  2.77519  2.73123  3.46354  2.40513  3.72494  3.29354  2.67741  2.69355  4.24690  2.90347  2.73739  3.18146  2.89801  2.37887  2.77519  2.98518  4.58477  3.61503
          0.05123  4.74275  3.18881  0.61958  0.77255  1.14563  0.38276
      4   2.77001  3.05906  4.21220  3.62593  2.81077  3.86893  3.22919  2.21030  3.16006  2.44798  3.13603  3.32010  4.23876  3.73261  3.36925  2.51663  2.51750  2.32167  3.13123  3.37439     18 i - - -
          2.68618  4.42225  2.77519  2.73123  3.46354  2.40513  3.72494  3.29354  2.67741  2.69355  4.24690  2.90347  2.73739  3.18146  2.89801  2.37887  2.77519  2.98518  4.58477  3.61503
          0.01354  4.70506  5.42741  0.61958  0.77255  0.96309  0.48080
      5   2.64106  4.50973  3.01343  3.11783  2.82558  3.47296  4.03326  2.76435  2.31997  1.92118  3.21254  3.24974  4.15792  3.37144  2.90430  3.02421  3.02800  2.43490  3.95833  3.85956     19 l - - -
          2.68618  4.42225  2.77519  2.73123  3.46354  2.40513  3.72494  3.29354  2.67741  2.69355  4.24690  2.90347  2.73739  3.18146  2.89801  2.37887  2.77519  2.98518  4.58477  3.61503
          0.01260  4.77584  5.49818  0.61958  0.77255  1.10698  0.40131
      6   2.34347  4.97965  2.69270  2.64116  3.28620  3.62527  3.82996  2.94075  2.07539  2.96088  4.05136  2.99453  4.01487  2.98277  2.44288  2.60149  2.78645  2.75586  5.48475  4.15242     20 k - - -
          2.68618  4.42225  2.77519  2.73123  3.46354  2.40513  3.72494  3.29354  2.67741  2.69355  4.24690  2.90347  2.73739  3.18146  2.89801  2.37887  2.77519  2.98518  4.58477  3.61503
          0.01260  4.77584  5.49818  0.61958  0.77255  1.10698  0.40131
      7   2.61221  5.19470  2.87895  2.29471  3.69956  3.27509  3.77223  3.95603  2.14355  2.81233  4.24651  2.91866  3.64408  2.88386  2.57358  2.14444  2.68558  2.94435  5.65304  4.26860     21 k - - -
          2.68618  4.42225  2.77519  2.73123  3.46354  2.40513  3.72494  3.29354  2.67741  2.69355  4.24690  2.90347  2.73739  3.18146  2.89801  2.37887  2.77519  2.98518  4.58477  3.61503
          0.01260  4.77584  5.49818  0.61958  0.77255  0.97896  0.47113
      8   1.98282  4.75215  3.40679  2.46482  3.52566  3.19373  2.85641  3.01097  2.82454  2.36985  3.32940  3.02932  3.30058  3.15609  3.24633  2.78520  2.81196  2.84244  5.30107  4.02252     22 a - - -
          2.68618  4.42225  2.77519  2.73123  3.46354  2.40513  3.72494  3.29354  2.67741  2.69355  4.24690  2.90347  2.73739  3.18146  2.89801  2.37887  2.77519  2.98518  4.58477  3.61503
          0.01215  4.81244  5.53479  0.61958  0.77255  1.06078  0.42493
      9   2.67004  4.44742  3.30822  3.27417  3.04860  3.35218  4.09839  2.73134  2.75232  1.89848  3.55502  3.63401  4.20694  2.88250  3.26554  2.90965  2.88768  1.98298  3.93665  3.33976     23 l - - -
          2.68618  4.42225  2.77519  2.73123  3.46354  2.40513  3.72494  3.29354  2.67741  2.69355  4.24690  2.90347  2.73739  3.18146  2.89801  2.37887  2.77519  2.98518  4.58477  3.61503
          0.01215  4.81244  5.53479  0.61958  0.77255  0.93422  0.49905
     10   2.69076  4.57738  3.66672  2.93043  2.53122  2.96636  4.04803  2.92392  2.49220  1.93507  2.96706  3.51740  3.76930  2.86290  3.42265  3.03991  2.42504  2.85320  5.15564  3.91635     24 l - - -
          2.68618  4.42225  2.77519  2.73123  3.46354  2.40513  3.72494  3.29354  2.67741  2.69355  4.24690  2.90347  2.73739  3.18146  2.89801  2.37887  2.77519  2.98518  4.58477  3.61503
          0.01160  4.85812  5.58046  0.61958  0.77255  1.01295  0.45122
     11   2.65044  4.88149  3.34051  2.43364  4.08350  1.99627  3.91898  3.00891  2.75834  1.92629  3.96696  2.99276  4.09215  3.10955  2.58851  2.92105  3.07012  3.19238  5.41353  4.11541     25 l - - -
          2.68618  4.42225  2.77519  2.73123  3.46354  2.40513  3.72494  3.29354  2.67741  2.69355  4.24690  2.90347  2.73739  3.18146  2.89801  2.37887  2.77519  2.98518  4.58477  3.61503
          0.05333  4.85812  3.11983  0.61958  0.77255  1.01295  0.45122
     12   2.64912  5.19958  2.54004  2.39851  3.18226  2.63435  3.37154  3.29393  2.54523  3.48536  4.25244  2.86169  3.27178  2.60336  2.89152  2.47572  2.73012  2.90524  5.66036  4.27848     26 e - - -
          2.68618  4.42225  2.77519  2.73123  3.46354  2.40513  3.72494  3.29354  2.67741  2.69355  4.24690  2.90347  2.73739  3.18146  2.89801  2.37887  2.77519  2.98518  4.58477  3.61503
          0.03149  4.81689  3.77618  0.61958  0.77255  0.87837  0.53693
     13   2.61985  5.32222  2.31293  2.24753  4.66360  2.35315  3.78167  4.14719  2.36716  3.62596  4.04195  2.46998  3.56996  2.87938  2.71384  2.61596  2.43265  3.71092  5.75708  4.34797     27 e - - -
          2.68618  4.42225  2.77519  2.73123  3.46354  2.40513  3.72494  3.29354  2.67741  2.69355  4.24690  2.90347  2.73739  3.18146  2.89801  2.37887  2.77519  2.98518  4.58477  3.61503
          0.01167  4.85250  5.57484  0.61958  0.77255  0.62846  0.76230
     14   2.64323  5.28853  2.30367  2.07065  3.94902  2.48056  3.84208  3.39183  2.59177  3.57913  2.85516  2.52686  4.04363  2.95068  2.85982  2.51733  3.09466  3.49475  5.74227  4.35291     28 e - - -
          2.68618  4.42225  2.77519  2.73123  3.46354  2.40513  3.72494  3.29354  2.67741  2.69355  4.24690  2.90347  2.73739  3.18146  2.89801  2.37887  2.77519  2.98518  4.58477  3.61503
          0.01040  4.96722  5.68957  0.61958  0.77255  0.83084  0.57214
     15   2.64211  5.35137  2.44600  2.39691  4.68715  2.23077  3.55799  4.16661  2.29957  3.00652  4.39455  3.11089  3.19330  2.92753  2.60491  2.16484  3.09419  3.35261  5.78963  4.38434     29 s - - -
          2.68618  4.42225  2.77519  2.73123  3.46354  2.40513  3.72494  3.29354  2.67741  2.69355  4.24690  2.90347  2.73739  3.18146  2.89801  2.37887  2.77519  2.98518  4.58477  3.61503
          0.01040  4.96722  5.68957  0.61958  0.77255  0.76091  0.62969
     16   2.19953  4.82973  3.21616  2.53306  3.37233  3.58263  4.00132  3.05623  2.46807  2.23226  3.50777  3.38991  3.78717  3.22320  3.12072  2.51517  2.47236  2.46063  5.37769  4.09791     30 a - - -
          2.68618  4.42225  2.77519  2.73123  3.46354  2.40513  3.72494  3.29354  2.67741  2.69355  4.24690  2.90347  2.73739  3.18146  2.89801  2.37887  2.77519  2.98518  4.58477  3.61503
          0.01023  4.98342  5.70577  0.61958  0.77255  0.70596  0.68050
     17   2.41161  5.00742  3.06635  2.67340  3.59182  2.63651  3.42178  3.19605  2.00767  2.42881  3.64893  3.28708  4.12305  2.95702  3.07004  2.77796  2.55448  3.05011  4.36185  4.20791     31 k - - -
          2.68618  4.42225  2.77519  2.73123  3.46354  2.40513  3.72494  3.29354  2.67741  2.69355  4.24690  2.90347  2.73739  3.18146  2.89801  2.37887  2.77519  2.98518  4.58477  3.61503
          0.03038  5.00477  3.76299  0.61958  0.77255  0.67378  0.71289
     18   2.22960  5.22445  3.20074  2.64396  3.25650  3.27646  3.87657  3.95077  2.19971  2.97476  3.83990  2.33306  3.19054  2.80317  2.53039  2.46877  3.11072  3.58092  5.69661  3.30395     32 k - - -
          2.68618  4.42225  2.77519  2.73123  3.46354  2.40513  3.72494  3.29354  2.67741  2.69355  4.24690  2.90347  2.73739  3.18146  2.89801  2.37887  2.77519  2.98518  4.58477  3.61503
          0.01003  5.00295  5.72530  0.61958  0.77255  0.62610  0.76502
     19   2.71141  5.39357  2.24915  2.19184  4.73584  2.86193  3.85163  4.21986  2.25714  3.11369  3.87707  2.50794  3.01715  2.66319  3.07980  2.43463  2.90459  3.30582  5.82793  4.41864     33 e - - -
          2.68618  4.42225  2.77519  2.73123  3.46354  2.40513  3.72494  3.29354  2.67741  2.69355  4.24690  2.90347  2.73739  3.18146  2.89801  2.37887  2.77519  2.98518  4.58477  3.61503
          0.00973  5.03315  5.75550  0.61958  0.77255  0.61639  0.77628
     20   2.69827  5.38503  2.39900  2.18343  3.44800  3.42012  3.57261  4.20046  2.32872  3.68639  3.18928  3.00260  3.33515  2.70161  2.67398  2.53729  2.58504  3.77072  5.82325  2.96520     34 e - - -
          2.68618  4.42225  2.77519  2.73123  3.46354  2.40513  3.72494  3.29354  2.67741  2.69355  4.24690  2.90347  2.73739  3.18146  2.89801  2.37887  2.77519  2.98518  4.58477  3.61503
          0.00958  5.04906  5.77141  0.61958  0.77255  0.50046  0.93205
     21   2.11272  4.74819  3.43703  2.34502  3.37745  3.86974  4.10935  2.39856  3.06972  1.93250  3.84587  2.84249  3.60104  3.38707  3.45909  2.80890  2.70951  2.69152  5.31637  4.06314     35 l - - -
          2.68618  4.42225  2.77519  2.73123  3.46354  2.40513  3.72494  3.29354  2.67741  2.69355  4.24690  2.90347  2.73739  3.18146  2.89801  2.37887  2.77519  2.98518  4.58477  3.61503
          0.00926  5.08220  5.80454  0.61958  0.77255  0.56236  0.84365
     22   2.73868  4.15046  2.88784  2.53681  4.68692  3.69438  3.46621  4.15680  2.45466  2.63426  4.41191  3.17135  2.88187  2.49060  2.01370  2.22129  2.85979  3.74318  5.81188  3.60255     36 r - - -
          2.68618  4.42225  2.77519  2.73123  3.46354  2.40513  3.72494  3.29354  2.67741  2.69355  4.24690  2.90347  2.73739  3.18146  2.89801  2.37887  2.77519  2.98518  4.58477  3.61503
          0.06562  5.08220  2.85927  0.61958  0.77255  0.56236  0.84365
     23   2.73832  5.27035  3.19233  2.37684  3.74559  2.86767  3.87711  3.17792  2.32865  3.03255  4.32452  2.97199  3.30977  2.38807  2.33803  2.45296  2.94704  2.75021  5.73420  4.35566     37 k - - -
          2.68618  4.42225  2.77519  2.73123  3.46354  2.40513  3.72494  3.29354  2.67741  2.69355  4.24690  2.90347  2.73739  3.18146  2.89801  2.37887  2.77519  2.98518  4.58477  3.61503
          0.00980  5.02637  5.74872  0.61958  0.77255  0.70556  0.68089
     24   2.59530  5.25080  2.37012  2.31894  4.53884  3.26313  3.46669  2.85596  2.48324  2.36580  4.30692  3.02457  3.40991  3.00090  2.96572  2.43269  2.97840  3.18185  5.71921  3.39813     38 e - - -
          2.68618  4.42225  2.77519  2.73123  3.46354  2.40513  3.72494  3.29354  2.67741  2.69355  4.24690  2.90347  2.73739  3.18146  2.89801  2.37887  2.77519  2.98518  4.58477  3.61503
          0.04158  5.02637  3.37665  0.61958  0.77255  0.46641  0.98686
     25   2.59604  4.61645  3.37936  2.88799  2.59476  3.90862  4.16568  2.17358  3.21776  2.32469  3.12951  2.95041  3.74666  3.14033  3.26964  2.57595  2.51082  2.60371  4.35556  3.97141     39 i - - -
          2.68618  4.42225  2.77519  2.73123  3.46354  2.40513  3.72494  3.29354  2.67741  2.69355  4.24690  2.90347  2.73739  3.18146  2.89801  2.37887  2.77519  2.98518  4.58477  3.61503
          0.00954  5.05246  5.77481  0.61958  0.77255  0.50608  0.92345
     26   2.26106  5.42364  2.57482  2.23465  4.76936  2.85299  3.31442  4.25584  2.22123  3.72918  4.46418  2.50110  4.07797  2.75888  2.43711  2.33764  2.74056  3.81464  5.85588  4.44444     40 k - - -
          2.68618  4.42225  2.77519  2.73123  3.46354  2.40513  3.72494  3.29354  2.67741  2.69355  4.24690  2.90347  2.73739  3.18146  2.89801  2.37887  2.77519  2.98518  4.58477  3.61503
          0.00926  5.08220  5.80454  0.61958  0.77255  0.56236  0.84365
     27   2.29837  5.23398  3.04244  2.69122  3.55416  3.72108  2.82156  3.45758  2.68858  2.81029  4.29412  2.61549  3.05319  2.73824  1.97744  2.91765  2.96971  3.58580  5.71175  3.40417     41 r - - -
          2.68618  4.42225  2.77519  2.73123  3.46354  2.40513  3.72494  3.29354  2.67741  2.69355  4.24690  2.90347  2.73739  3.18146  2.89801  2.37887  2.77519  2.98518  4.58477  3.61503
          0.00926  5.08220  5.80454  0.61958  0.77255  0.56236  0.84365
     28   2.79939  5.41309  2.34829  2.02221  4.75466  3.68567  3.87315  4.23816  2.43443  3.06418  4.45468  2.90761  2.59372  2.54822  2.30621  2.68241  3.14192  3.04940  5.84783  3.77934     42 e - - -
          2.68642  4.42084  2.77501  2.73091  3.46337  2.40569  3.72551  3.29309  2.67797  2.69357  4.24746  2.90346  2.73717  3.18202  2.89758  2.37887  2.77505  2.98475  4.58533  3.61433
          0.53485  1.35732  1.85219  1.53025  0.24396  0.56236  0.84365
     29   2.84293  5.31432  2.87129  2.55099  4.64356  2.78968  3.07939  3.68816  2.55124  3.61264  3.40843  2.96863  3.59684  2.18855  1.89855  2.36047  3.07403  3.69646  5.75643  4.35571     48 r - - -
          2.68618  4.42225  2.77519  2.73123  3.46354  2.40513  3.72494  3.29354  2.67741  2.69355  4.24690  2.90347  2.73739  3.18146  2.89801  2.37887  2.77519  2.98518  4.58477  3.61503
          0.01096  4.91510  5.63745  0.61958  0.77255  0.35591  1.20575
     30   2.25957  4.52907  4.97200  4.36908  1.85812  4.31244  4.63788  2.79731  4.18803  1.09203  2.98960  4.43129  3.87559  4.32111  4.23839  3.62388  3.37643  2.54949  5.12598  3.96767     49 l - - -
          2.68618  4.42225  2.77519  2.73123  3.46354  2.40513  3.72494  3.29354  2.67741  2.69355  4.24690  2.90347  2.73739  3.18146  2.89801  2.37887  2.77519  2.98518  4.58477  3.61503
          0.00926  5.08220  5.80454  0.61958  0.77255  0.56236  0.84365
     31   2.00154  5.20180  2.92615  2.71022  3.90211  2.96324  2.98448  3.89922  2.70712  3.47333  4.26675  3.23938  3.59184  3.06064  3.18076  1.57700  2.86889  3.34150  5.68842  3.59261     50 s - - -
          2.68618  4.42225  2.77519  2.73123  3.46354  2.40513  3.72494  3.29354  2.67741  2.69355  4.24690  2.90347  2.73739  3.18146  2.89801  2.37887  2.77519  2.98518  4.58477  3.61503
          0.00926  5.08220  5.80454  0.61958  0.77255  0.56236  0.84365
     32   2.55016  5.42508  2.20892  2.28834  4.77072  2.53025  3.41828  4.25727  2.24549  3.73059  4.46570  2.69584  4.07880  2.61066  2.77566  2.16431  2.84317  3.81605  5.85731  4.44572     51 s - - -
          2.68618  4.42225  2.77519  2.73123  3.46354  2.40513  3.72494  3.29354  2.67741  2.69355  4.24690  2.90347  2.73739  3.18146  2.89801  2.37887  2.77519  2.98518  4.58477  3.61503
          0.00926  5.08220  5.80454  0.61958  0.77255  0.56236  0.84365
     33   2.81365  4.34725  4.77976  3.52013  2.56794  4.10474  3.18369  2.03938  3.98734  1.65032  3.22289  3.69719  4.46968  4.14328  4.04270  3.41009  3.18315  2.59561  3.11030  2.20161     52 l - - -
          2.68618  4.42225  2.77519  2.73123  3.46354  2.40513  3.72494  3.29354  2.67741  2.69355  4.24690  2.90347  2.73739  3.18146  2.89801  2.37887  2.77519  2.98518  4.58477  3.61503
          0.00926  5.08220  5.80454  0.61958  0.77255  0.56236  0.84365
     34   3.57070  4.89506  5.45550  4.85957  1.80568  4.79549  5.07757  1.76698  3.64343  0.92442  3.44079  4.92705  5.05277  4.72962  4.67841  4.12703  3.79298  2.83557  5.40664  4.26269     53 l - - -
          2.68618  4.42225  2.77519  2.73123  3.46354  2.40513  3.72494  3.29354  2.67741  2.69355  4.24690  2.90347  2.73739  3.18146  2.89801  2.37887  2.77519  2.98518  4.58477  3.61503
          0.00926  5.08220  5.80454  0.61958  0.77255  0.56236  0.84365
     35   2.96837  5.15661  3.38893  2.88074  4.54974  3.75245  4.08465  3.97186  2.45070  3.56569  4.37303  2.89246  1.19350  3.23499  3.31303  2.29815  3.00444  2.86105  5.79141  4.46083     54 p - - -
          2.68618  4.42225  2.77519  2.73123  3.46354  2.40513  3.72494  3.29354  2.67741  2.69355  4.24690  2.90347  2.73739  3.18146  2.89801  2.37887  2.77519  2.98518  4.58477  3.61503
          0.00926  5.08220  5.80454  0.61958  0.77255  0.56236  0.84365
     36   3.25519  4.63187  4.97016  4.41422  3.13175  3.76131  4.36830  3.05942  4.22272  2.36943  3.74516  4.40074  4.71681  4.34894  4.27280  3.67461  3.48636  1.75065  2.81507  1.08848     55 y - - -
          2.68618  4.42225  2.77519  2.73123  3.46354  2.40513  3.72494  3.29354  2.67741  2.69355  4.24690  2.90347  2.73739  3.18146  2.89801  2.37887  2.77519  2.98518  4.58477  3.61503
          0.00926  5.08220  5.80454  0.61958  0.77255  0.56236  0.84365
     37   2.91759  5.10064  2.75387  2.42736  4.33372  3.38073  3.95820  3.10549  2.66066  2.28206  3.72070  2.95935  4.14263  3.11230  2.02815  2.73065  3.14892  2.69322  5.60682  2.85706     56 r - - -
          2.68618  4.42225  2.77519  2.73123  3.46354  2.40513  3.72494  3.29354  2.67741  2.69355  4.24690  2.90347  2.73739  3.18146  2.89801  2.37887  2.77519  2.98518  4.58477  3.61503
          0.00926  5.08220  5.80454  0.61958  0.77255  0.56236  0.84365
     38   1.84189  5.25736  2.47384  2.31965  4.53923  3.47867  3.91117  3.48130  2.67703  3.10708  3.36997  3.21371  3.58799  2.70815  3.15631  2.05673  3.14494  3.14984  5.72986  3.94503     57 a - - -
          2.68618  4.42225  2.77519  2.73123  3.46354  2.40513  3.72494  3.29354  2.67741  2.69355  4.24690  2.90347  2.73739  3.18146  2.89801  2.37887  2.77519  2.98518  4.58477  3.61503
          0.00926  5.08220  5.80454  0.61958  0.77255  0.56236  0.84365
     39   3.66056  5.22668  4.51797  2.90225  2.21589  4.54854  3.03404  3.77446  3.93212  3.33173  4.35770  4.23334  4.89999  2.81254  4.20460  3.82647  3.88563  3.58335  2.74615  0.88421     58 y - - -
          2.68618  4.42225  2.77519  2.73123  3.46354  2.40513  3.72494  3.29354  2.67741  2.69355  4.24690  2.90347  2.73739  3.18146  2.89801  2.37887  2.77519  2.98518  4.58477  3.61503
          0.00926  5.08220  5.80454  0.61958  0.77255  0.56236  0.84365
     40   2.99287  5.45727  1.16974  2.39322  4.77525  3.72154  3.94907  3.52776  2.39703  2.94948  4.50912  2.68349  4.14121  3.05908  3.20982  2.78835  3.22810  3.83377  5.90289  4.49797     59 d - - -
          2.68618  4.42225  2.77519  2.73123  3.46354  2.40513  3.72494  3.29354  2.67741  2.69355  4.24690  2.90347  2.73739  3.18146  2.89801  2.37887  2.77519  2.98518  4.58477  3.61503
          0.00926  5.08220  5.80454  0.61958  0.77255  0.56236  0.84365
     41   2.52616  5.42301  2.20135  1.71115  4.76239  3.37683  3.88458  4.24528  2.54575  3.72612  4.46622  3.15959  2.29761  2.78948  3.11846  2.67488  2.74514  3.31259  5.85919  4.44996     60 e - - -
          2.68618  4.42225  2.77519  2.73123  3.46354  2.40513  3.72494  3.29354  2.67741  2.69355  4.24690  2.90347  2.73739  3.18146  2.89801  2.37887  2.77519  2.98518  4.58477  3.61503
          0.00926  5.08220  5.80454  0.61958  0.77255  0.56236  0.84365
     42   2.21773  5.42638  2.45154  1.75299  4.76979  2.82613  3.87801  4.25509  2.04765  3.73090  4.46789  2.62283  4.08328  2.97531  2.79672  2.88023  3.14956  3.09633  5.85975  4.44890     61 e - - -
          2.68620  4.42227  2.77522  2.73108  3.46356  2.40515  3.72497  3.29356  2.67743  2.69357  4.24692  2.90328  2.73742  3.18148  2.89803  2.37889  2.77522  2.98520  4.58479  3.61505
          0.08992  3.45614  2.91061  0.65134  0.73678  0.56236  0.84365
     43   2.70447  5.39122  2.82621  2.11789  4.73248  3.66374  3.60170  4.21577  2.42528  3.43138  4.43299  2.73291  3.71292  2.94941  2.42935  2.25771  1.78659  3.77983  5.82608  4.41740     64 t - - -
          2.68618  4.42225  2.77519  2.73123  3.46354  2.40513  3.72494  3.29354  2.67741  2.69355  4.24690  2.90347  2.73739  3.18146  2.89801  2.37887  2.77519  2.98518  4.58477  3.61503
          0.00977  5.02940  5.75174  0.61958  0.77255  0.69849  0.68783
     44   2.76643  5.40009  2.98605  1.77585  4.74408  2.47074  2.73519  4.22928  2.26493  3.70472  4.44125  3.13142  4.05816  2.22048  2.90546  2.44637  3.12307  3.79019  5.83310  3.93683     65 e - - -
          2.68618  4.42225  2.77519  2.73123  3.46354  2.40513  3.72494  3.29354  2.67741  2.69355  4.24690  2.90347  2.73739  3.18146  2.89801  2.37887  2.77519  2.98518  4.58477  3.61503
          0.00977  5.02940  5.75174  0.61958  0.77255  0.47063  0.97978
     45   2.59708  4.35995  4.87048  4.26122  3.09414  4.14228  4.47270  2.05689  4.06281  1.15884  3.46191  4.28106  4.50386  4.20598  4.09627  2.80888  3.20909  2.21387  4.98300  2.90339     66 l - - -
          2.68618  4.42225  2.77519  2.73123  3.46354  2.40513  3.72494  3.29354  2.67741  2.69355  4.24690  2.90347  2.73739  3.18146  2.89801  2.37887  2.77519  2.98518  4.58477  3.61503
          0.00926  5.08220  5.80454  0.61958  0.77255  0.56236  0.84365
     46   4.92030  5.90663  5.91417  5.80694  0.59521  5.51747  4.23766  3.15526  5.58050  3.58227  4.94501  5.10161  5.76713  5.25151  5.38493  4.91680  5.11817  4.36356  4.31440  1.29250     67 F - - -
          2.68618  4.42225  2.77519  2.73123  3.46354  2.40513  3.72494  3.29354  2.67741  2.69355  4.24690  2.90347  2.73739  3.18146  2.89801  2.37887  2.77519  2.98518  4.58477  3.61503
          0.00926  5.08220  5.80454  0.61958  0.77255  0.56236  0.84365
     47   2.94793  4.34684  4.76344  3.51321  2.06163  4.10036  3.41844  2.20600  3.97431  1.65830  3.12547  4.21268  4.46554  3.70119  3.65275  3.40498  2.92447  2.08199  4.96610  2.79841     68 l - - -
          2.68618  4.42225  2.77519  2.73123  3.46354  2.40513  3.72494  3.29354  2.67741  2.69355  4.24690  2.90347  2.73739  3.18146  2.89801  2.37887  2.77519  2.98518  4.58477  3.61503
          0.00926  5.08220  5.80454  0.61958  0.77255  0.56236  0.84365
     48   2.94613  3.79144  4.05831  3.48445  3.66192  3.98105  4.25757  2.73661  3.40915  2.05951  2.51668  1.41322  4.35654  3.24909  3.69753  3.24457  2.69899  2.79915  5.14377  3.93197     69 n - - -
          2.68618  4.42225  2.77519  2.73123  3.46354  2.40513  3.72494  3.29354  2.67741  2.69355  4.24690  2.90347  2.73739  3.18146  2.89801  2.37887  2.77519  2.98518  4.58477  3.61503
          0.00926  5.08220  5.80454  0.61958  0.77255  0.56236  0.84365
     49   2.34288  5.41253  2.02770  2.41099  4.75386  3.68589  3.87336  3.69380  2.25685  3.71617  3.82365  2.74340  4.07934  2.82383  2.14375  2.66098  2.48737  3.80116  5.84742  4.43881     70 d - - -
          2.68618  4.42225  2.77519  2.73123  3.46354  2.40513  3.72494  3.29354  2.67741  2.69355  4.24690  2.90347  2.73739  3.18146  2.89801  2.37887  2.77519  2.98518  4.58477  3.61503
          0.00926  5.08220  5.80454  0.61958  0.77255  0.56236  0.84365
     50   2.43299  4.19535  1.90723  2.27966  4.76163  2.52644  3.58486  4.24638  2.41985  3.72292  4.45968  2.47678  4.07928  2.97034  2.60961  2.59427  2.92215  3.80808  5.85220  4.44219     71 d - - -
          2.68618  4.42225  2.77519  2.73123  3.46354  2.40513  3.72494  3.29354  2.67741  2.69355  4.24690  2.90347  2.73739  3.18146  2.89801  2.37887  2.77519  2.98518  4.58477  3.61503
          0.00926  5.08220  5.80454  0.61958  0.77255  0.56236  0.84365
     51   2.91989  5.39467  2.94266  2.62169  4.72744  2.51566  3.43544  4.20360  2.63126  3.69648  4.44276  2.18412  3.47328  2.76204  3.12220  1.61190  2.62477  3.40478  5.83918  4.43649     72 s - - -
          2.68643  4.42250  2.77528  2.73135  3.46379  2.40503  3.72520  3.29379  2.67735  2.69365  4.24715  2.90372  2.73749  3.18172  2.89762  2.37834  2.77511  2.98526  4.58502  3.61438
          0.47629  0.97843  5.80454  0.44908  1.01670  0.56236  0.84365
     52   2.61977  4.35415  4.89074  4.28022  2.46033  4.14402  4.47728  2.27221  3.31704  1.80591  2.37992  4.28998  4.50572  4.21784  4.10400  3.45421  2.83027  1.56811  4.98287  3.80661     80 v - - -
          2.68618  4.42225  2.77519  2.73123  3.46354  2.40513  3.72494  3.29354  2.67741  2.69355  4.24690  2.90347  2.73739  3.18146  2.89801  2.37887  2.77519  2.98518  4.58477  3.61503
          0.00926  5.08220  5.80454  0.61958  0.77255  0.56236  0.84365
     53   2.62023  4.89660  4.60090  4.59959  5.67996  0.33777  5.60358  5.19424  4.86053  4.87967  5.63488  4.36907  4.51555  4.97669  4.99168  2.64025  3.54775  4.28962  7.00500  5.92360     81 G - - -
          2.68618  4.42225  2.77519  2.73123  3.46354  2.40513  3.72494  3.29354  2.67741  2.69355  4.24690  2.90347  2.73739  3.18146  2.89801  2.37887  2.77519  2.98518  4.58477  3.61503
          0.00926  5.08220  5.80454  0.61958  0.77255  0.56236  0.84365
     54   2.82796  4.41285  4.86765  4.26833  1.02293  4.17828  4.44294  2.82786  4.07630  2.36917  3.11446  4.29226  4.53814  4.21763  4.11900  3.48672  2.85818  2.54613  3.08073  3.25170     82 f - - -
          2.68618  4.42225  2.77519  2.73123  3.46354  2.40513  3.72494  3.29354  2.67741  2.69355  4.24690  2.90347  2.73739  3.18146  2.89801  2.37887  2.77519  2.98518  4.58477  3.61503
          0.00926  5.08220  5.80454  0.61958  0.77255  0.56236  0.84365
     55   2.06303  3.34383  4.84104  4.23354  3.45215  2.62017  4.46257  1.93881  4.03968  2.23348  2.24779  4.26241  4.49366  4.18909  4.08135  3.43803  2.83111  1.91413  4.98363  3.80510     83 v - - -
          2.68618  4.42225  2.77519  2.73123  3.46354  2.40513  3.72494  3.29354  2.67741  2.69355  4.24690  2.90347  2.73739  3.18146  2.89801  2.37887  2.77519  2.98518  4.58477  3.61503
          0.00926  5.08220  5.80454  0.61958  0.77255  0.56236  0.84365
     56   3.71365  5.01506  5.64562  5.04784  1.52800  4.94050  5.15219  2.50423  4.85915  1.09066  2.42320  5.08619  5.15919  4.84278  4.82153  4.27823  3.92908  3.02987  2.40218  4.21681     84 l - - -
          2.68618  4.42225  2.77519  2.73123  3.46354  2.40513  3.72494  3.29354  2.67741  2.69355  4.24690  2.90347  2.73739  3.18146  2.89801  2.37887  2.77519  2.98518  4.58477  3.61503
          0.00926  5.08220  5.80454  0.61958  0.77255  0.56236  0.84365
     57   2.48980  4.57662  4.02260  1.36888  3.69102  3.98685  4.25814  2.52214  3.38525  2.08914  3.13936  3.80233  4.36087  3.66411  3.68881  3.24641  3.19119  2.53316  5.17593  3.10636     85 e - - -
          2.68618  4.42225  2.77519  2.73123  3.46354  2.40513  3.72494  3.29354  2.67741  2.69355  4.24690  2.90347  2.73739  3.18146  2.89801  2.37887  2.77519  2.98518  4.58477  3.61503
          0.00926  5.08220  5.80454  0.61958  0.77255  0.56236  0.84365
     58   2.38508  1.85352  4.88943  4.28345  3.48004  3.13994  4.50719  2.31862  4.08834  1.66407  3.19343  4.30653  4.52968  4.23585  4.12615  3.47805  3.22933  1.92504  5.02137  3.84325     86 l - - -
          2.68618  4.42225  2.77519  2.73123  3.46354  2.40513  3.72494  3.29354  2.67741  2.69355  4.24690  2.90347  2.73739  3.18146  2.89801  2.37887  2.77519  2.98518  4.58477  3.61503
          0.00926  5.08220  5.80454  0.61958  0.77255  0.56236  0.84365
     59   2.21378  3.91543  3.09473  2.75447  3.93793  3.85703  4.09256  2.43798  3.03338  2.82684  3.06666  2.51947  4.24006  3.35491  3.23184  2.14702  2.59962  2.72135  3.90278  4.08290     87 s - - -
          2.68618  4.42225  2.77519  2.73123  3.46354  2.40513  3.72494  3.29354  2.67741  2.69355  4.24690  2.90347  2.73739  3.18146  2.89801  2.37887  2.77519  2.98518  4.58477  3.61503
          0.00926  5.08220  5.80454  0.61958  0.77255  0.56236  0.84365
     60   2.81704  4.99532  4.49442  4.22364  4.51879  3.95920  5.09929  3.73300  4.11671  2.06243  4.50016  4.32959  0.58431  4.47352  4.33080  3.43541  3.64967  3.50598  6.11934  4.90327     88 P - - -
          2.68618  4.42225  2.77519  2.73123  3.46354  2.40513  3.72494  3.29354  2.67741  2.69355  4.24690  2.90347  2.73739  3.18146  2.89801  2.37887  2.77519  2.98518  4.58477  3.61503
          0.00926  5.08220  5.80454  0.61958  0.77255  0.56236  0.84365
     61   2.95370  4.39550  4.55381  3.96026  2.73055  4.07790  4.39004  2.63707  3.81752  1.35143  2.86159  4.11189  3.26622  2.64288  3.95205  2.54552  3.18571  2.21991  5.00967  3.82415     89 l - - -
          2.68618  4.42225  2.77519  2.73123  3.46354  2.40513  3.72494  3.29354  2.67741  2.69355  4.24690  2.90347  2.73739  3.18146  2.89801  2.37887  2.77519  2.98518  4.58477  3.61503
          0.00926  5.08220  5.80454  0.61958  0.77255  0.56236  0.84365
     62   2.02852  3.22912  4.19775  3.61905  3.59469  3.44271  4.29414  2.80218  3.52965  2.04457  3.19004  3.42868  2.67927  3.78125  3.77565  2.39829  2.42134  2.30070  5.08744  3.88494     90 a - - -
          2.68618  4.42225  2.77519  2.73123  3.46354  2.40513  3.72494  3.29354  2.67741  2.69355  4.24690  2.90347  2.73739  3.18146  2.89801  2.37887  2.77519  2.98518  4.58477  3.61503
          0.00926  5.08220  5.80454  0.61958  0.77255  0.56236  0.84365
     63   3.31337  5.00394  3.92232  3.11560  2.01727  0.86764  4.30410  3.56539  3.63151  3.21534  4.17414  3.92314  4.60769  3.89727  3.95072  3.50662  3.57586  3.34613  5.01236  3.06134     91 g - - -
          2.68618  4.42225  2.77519  2.73123  3.46354  2.40513  3.72494  3.29354  2.67741  2.69355  4.24690  2.90347  2.73739  3.18146  2.89801  2.37887  2.77519  2.98518  4.58477  3.61503
          0.00926  5.08220  5.80454  0.61958  0.77255  0.56236  0.84365
     64   1.13894  4.55627  4.12484  3.56003  3.72976  3.16165  4.32374  3.06649  3.48619  2.43718  3.29758  3.86455  4.36691  3.75490  3.76761  2.57620  2.84443  2.25034  5.20916  3.99986     92 a - - -
          2.68618  4.42225  2.77519  2.73123  3.46354  2.40513  3.72494  3.29354  2.67741  2.69355  4.24690  2.90347  2.73739  3.18146  2.89801  2.37887  2.77519  2.98518  4.58477  3.61503
          0.00926  5.08220  5.80454  0.61958  0.77255  0.56236  0.84365
     65   2.92955  4.05075  1.59026  2.70657  2.99241  2.85303  3.94669  4.00907  2.72080  3.56473  4.34712  2.15619  4.12725  3.07183  3.20003  2.40187  2.90483  3.63601  5.76126  4.39364     93 d - - -
          2.68618  4.42225  2.77519  2.73123  3.46354  2.40513  3.72494  3.29354  2.67741  2.69355  4.24690  2.90347  2.73739  3.18146  2.89801  2.37887  2.77519  2.98518  4.58477  3.61503
          0.00926  5.08220  5.80454  0.61958  0.77255  0.56236  0.84365
     66   2.74687  5.43383  1.75952  1.62596  4.77450  3.42941  3.31379  4.25884  2.47215  3.26120  4.47645  3.15988  4.09127  2.42043  3.12218  2.89093  3.16093  3.41895  5.86823  4.45745     94 e - - -
          2.68618  4.42225  2.77519  2.73123  3.46354  2.40513  3.72494  3.29354  2.67741  2.69355  4.24690  2.90347  2.73739  3.18146  2.89801  2.37887  2.77519  2.98518  4.58477  3.61503
          0.00926  5.08220  5.80454  0.61958  0.77255  0.56236  0.84365
     67   2.58921  5.42180  2.34175  2.50063  4.76685  3.68454  3.46584  4.25277  2.31906  3.72701  4.46252  2.37144  4.07822  2.45910  2.31182  2.05817  2.78294  3.49941  5.85441  4.44350     95 s - - -
          2.68618  4.42225  2.77519  2.73123  3.46354  2.40513  3.72494  3.29354  2.67741  2.69355  4.24690  2.90347  2.73739  3.18146  2.89801  2.37887  2.77519  2.98518  4.58477  3.61503
          0.00926  5.08220  5.80454  0.61958  0.77255  0.56236  0.84365
     68   2.28897  4.39623  4.51102  3.56048  3.06249  4.06441  4.37440  2.23996  3.78261  1.95830  2.87009  4.08514  4.43251  2.40308  3.92915  3.01917  2.47903  1.94258  5.01063  3.82292     96 v - - -
          2.68618  4.42225  2.77519  2.73123  3.46354  2.40513  3.72494  3.29354  2.67741  2.69355  4.24690  2.90347  2.73739  3.18146  2.89801  2.37887  2.77519  2.98518  4.58477  3.61503
          0.00926  5.08220  5.80454  0.61958  0.77255  0.56236  0.84365
     69   2.32911  4.63345  3.84505  2.76938  3.00654  3.01642  3.21190  2.50909  3.22788  2.68360  2.81090  3.67288  4.30035  2.17029  3.57281  2.97390  3.16515  2.10228  5.21806  3.98755     97 v - - -
          2.68618  4.42225  2.77519  2.73123  3.46354  2.40513  3.72494  3.29354  2.67741  2.69355  4.24690  2.90347  2.73739  3.18146  2.89801  2.37887  2.77519  2.98518  4.58477  3.61503
          0.02828  5.08220  3.83164  0.61958  0.77255  0.56236  0.84365
     70   2.52503  5.41693  2.20524  1.86002  4.03494  2.99625  3.86531  4.24843  2.35281  3.72225  4.45770  2.42039  4.07132  2.57869  2.73268  2.42319  3.13649  3.80765  5.84940  4.43793     98 e - - -
          2.68618  4.42225  2.77519  2.73123  3.46354  2.40513  3.72494  3.29354  2.67741  2.69355  4.24690  2.90347  2.73739  3.18146  2.89801  2.37887  2.77519  2.98518  4.58477  3.61503
          0.00944  5.06336  5.78571  0.61958  0.77255  0.52513  0.89521
     71   2.13394  5.31325  3.20807  2.19957  4.61510  3.70484  3.89687  3.50132  2.41328  3.09305  4.36558  2.84528  4.09715  2.61453  2.30438  2.71375  2.40039  2.62265  5.77264  4.38960     99 a - - -
          2.68618  4.42225  2.77519  2.73123  3.46354  2.40513  3.72494  3.29354  2.67741  2.69355  4.24690  2.90347  2.73739  3.18146  2.89801  2.37887  2.77519  2.98518  4.58477  3.61503
          0.00926  5.08220  5.80454  0.61958  0.77255  0.56236  0.84365
     72   3.69899  5.00052  5.66195  5.05277  2.56046  4.94309  5.24024  1.77783  4.86491  0.78239  2.55987  5.11026  5.15725  4.85088  4.82669  4.28133  3.91468  2.74590  3.90769  4.42852    100 l - - -
          2.68618  4.42225  2.77519  2.73123  3.46354  2.40513  3.72494  3.29354  2.67741  2.69355  4.24690  2.90347  2.73739  3.18146  2.89801  2.37887  2.77519  2.98518  4.58477  3.61503
          0.00926  5.08220  5.80454  0.61958  0.77255  0.56236  0.84365
     73   1.99886  5.39595  2.62180  2.09703  4.73026  2.85918  3.87706  3.84955  2.52067  3.13953  4.43948  2.42137  4.08203  2.69108  3.10712  2.57970  2.67700  3.14133  5.83513  4.43072    101 a - - -
          2.68618  4.42225  2.77519  2.73123  3.46354  2.40513  3.72494  3.29354  2.67741  2.69355  4.24690  2.90347  2.73739  3.18146  2.89801  2.37887  2.77519  2.98518  4.58477  3.61503
          0.00926  5.08220  5.80454  0.61958  0.77255  0.56236  0.84365
     74   2.33375  5.41379  2.77318  2.01824  4.75389  2.52784  3.26848  4.23657  2.61497  3.71711  4.45626  3.15679  4.08224  2.37400  3.10733  2.00625  2.58037  3.47211  5.84969  4.44131    102 s - - -
          2.68618  4.42225  2.77519  2.73123  3.46354  2.40513  3.72494  3.29354  2.67741  2.69355  4.24690  2.90347  2.73739  3.18146  2.89801  2.37887  2.77519  2.98518  4.58477  3.61503
          0.00926  5.08220  5.80454  0.61958  0.77255  0.56236  0.84365
     75   2.55887  4.41202  4.97200  4.36122  2.01276  3.73358  4.54954  2.50165  4.15703  1.31020  2.54140  4.36782  4.56895  4.28608  4.17571  3.52885  3.27163  2.04271  5.03501  3.86683    103 l - - -
          2.68618  4.42225  2.77519  2.73123  3.46354  2.40513  3.72494  3.29354  2.67741  2.69355  4.24690  2.90347  2.73739  3.18146  2.89801  2.37887  2.77519  2.98518  4.58477  3.61503
          0.00926  5.08220  5.80454  0.61958  0.77255  0.56236  0.84365
     76   3.54133  4.86192  5.46251  4.87200  1.59810  4.74827  4.94730  2.06195  4.67884  1.05552  3.46101  4.88273  5.01734  4.71328  4.66219  4.07863  3.76359  2.60373  5.24944  2.72667    104 l - - -
          2.68618  4.42225  2.77519  2.73123  3.46354  2.40513  3.72494  3.29354  2.67741  2.69355  4.24690  2.90347  2.73739  3.18146  2.89801  2.37887  2.77519  2.98518  4.58477  3.61503
          0.00926  5.08220  5.80454  0.61958  0.77255  0.56236  0.84365
     77   2.55888  4.10603  2.83135  2.61177  4.74513  3.39451  3.87635  4.22616  1.99300  3.70907  4.44935  2.12178  4.08170  2.97501  2.06792  2.19238  2.80260  3.79363  5.84335  4.43689    105 k - - -
          2.68623  4.42230  2.77484  2.73128  3.46359  2.40518  3.72499  3.29359  2.67746  2.69360  4.24695  2.90352  2.73744  3.18151  2.89806  2.37864  2.77524  2.98523  4.58482  3.61508
          0.24914  2.76150  1.84940  0.66598  0.72108  0.56236  0.84365
     78   2.84152  5.30021  2.55075  2.11005  4.62402  2.95410  3.07527  3.41420  2.31226  3.29270  2.97357  2.71389  4.01651  2.64735  3.04544  2.57952  2.85131  2.87050  5.74582  4.34805    108 e - - -
          2.68618  4.42225  2.77519  2.73123  3.46354  2.40513  3.72494  3.29354  2.67741  2.69355  4.24690  2.90347  2.73739  3.18146  2.89801  2.37887  2.77519  2.98518  4.58477  3.61503
          0.01096  4.91459  5.63693  0.61958  0.77255  0.35554  1.20662
     79   2.28337  5.41567  2.22821  2.41497  4.75813  3.18579  3.46653  4.24231  2.10493  3.23056  4.45706  2.16331  3.48943  2.97020  3.10129  2.55819  2.76186  3.47463  5.84991  4.44044    109 k - - -
          2.68618  4.42225  2.77519  2.73123  3.46354  2.40513  3.72494  3.29354  2.67741  2.69355  4.24690  2.90347  2.73739  3.18146  2.89801  2.37887  2.77519  2.98518  4.58477  3.61503
          0.00926  5.08220  5.80454  0.61958  0.77255  0.56236  0.84365
     80   2.78163  3.56339  4.87793  3.16477  2.09865  4.11704  4.44823  2.63447  4.05839  1.31074  3.18467  4.26710  4.48076  4.19630  4.07966  3.42678  3.18376  2.28035  3.64489  3.00338    110 l - - -
          2.68618  4.42225  2.77519  2.73123  3.46354  2.40513  3.72494  3.29354  2.67741  2.69355  4.24690  2.90347  2.73739  3.18146  2.89801  2.37887  2.77519  2.98518  4.58477  3.61503
          0.00926  5.08220  5.80454  0.61958  0.77255  0.56236  0.84365
     81   2.57677  5.51127  2.77394  2.70830  5.11556  3.80410  4.44241  4.56478  3.39526  4.14813  4.97753  3.46898  0.69406  3.61916  3.90468  3.29192  3.10938  4.12983  6.35973  4.97249    111 p - - -
          2.68618  4.42225  2.77519  2.73123  3.46354  2.40513  3.72494  3.29354  2.67741  2.69355  4.24690  2.90347  2.73739  3.18146  2.89801  2.37887  2.77519  2.98518  4.58477  3.61503
          0.00926  5.08220  5.80454  0.61958  0.77255  0.56236  0.84365
     82   1.97655  5.41779  2.41122  2.13856  4.76114  3.68502  3.51172  4.24593  2.49672  3.72233  4.45894  2.97905  2.69464  2.84262  2.49834  2.47792  2.76702  3.40414  5.85147  4.44148    112 a - - -
          2.68618  4.42225  2.77519  2.73123  3.46354  2.40513  3.72494  3.29354  2.67741  2.69355  4.24690  2.90347  2.73739  3.18146  2.89801  2.37887  2.77519  2.98518  4.58477  3.61503
          0.00926  5.08220  5.80454  0.61958  0.77255  0.56236  0.84365
     83   3.26256  5.83495  1.91113  2.26857  5.15589  1.24059  3.50906  4.66316  2.09041  4.12882  4.90211  3.01531  4.30021  3.27190  3.53011  3.18330  3.51490  4.21643  6.26173  4.80220    113 g - - -
          2.68618  4.42225  2.77519  2.73123  3.46354  2.40513  3.72494  3.29354  2.67741  2.69355  4.24690  2.90347  2.73739  3.18146  2.89801  2.37887  2.77519  2.98518  4.58477  3.61503
          0.00926  5.08220  5.80454  0.61958  0.77255  0.56236  0.84365
     84   2.40531  3.90580  3.14102  2.76923  4.08817  3.81152  3.63960  3.16201  2.91124  3.13775  3.99164  3.41385  4.19805  3.24596  3.34033  2.33703  1.33672  3.04488  5.44727  3.63374    114 t - - -
          2.68620  4.42227  2.77522  2.73126  3.46356  2.40515  3.72497  3.29356  2.67725  2.69357  4.24692  2.90349  2.73742  3.18149  2.89803  2.37889  2.77522  2.98521  4.58359  3.61505
          0.03736  3.39166  5.80454  0.65278  0.73521  0.56236  0.84365
     85   2.93369  4.04272  3.39952  2.98532  3.00199  2.65978  3.17171  2.31585  3.24068  2.68196  3.73013  3.68296  2.71147  3.53649  3.58182  2.48043  2.62695  2.14705  5.21113  3.62316    117 v - - -
          2.68618  4.42225  2.77519  2.73123  3.46354  2.40513  3.72494  3.29354  2.67741  2.69355  4.24690  2.90347  2.73739  3.18146  2.89801  2.37887  2.77519  2.98518  4.58477  3.61503
          0.00926  5.08220  5.80454  0.61958  0.77255  0.56236  0.84365
     86   3.07042  2.80920  5.04435  4.43410  3.02455  4.26084  4.60135  1.38005  4.22456  1.74656  2.86668  4.42475  4.61065  4.34841  4.23206  3.57690  3.30261  1.90298  5.07386  3.34262    118 i - - -
          2.68618  4.42225  2.77519  2.73123  3.46354  2.40513  3.72494  3.29354  2.67741  2.69355  4.24690  2.90347  2.73739  3.18146  2.89801  2.37887  2.77519  2.98518  4.58477  3.61503
          0.00926  5.08220  5.80454  0.61958  0.77255  0.56236  0.84365
     87   2.99086  3.91638  3.47481  2.98269  4.68747  3.75229  4.17884  4.11809  2.94175  3.70259  4.50459  2.79123  4.24947  0.88346  3.36582  2.87537  2.54540  3.72155  5.90852  4.58422    119 q - - -
          2.68618  4.42225  2.77519  2.73123  3.46354  2.40513  3.72494  3.29354  2.67741  2.69355  4.24690  2.90347  2.73739  3.18146  2.89801  2.37887  2.77519  2.98518  4.58477  3.61503
          0.00926  5.08220  5.80454  0.61958  0.77255  0.56236  0.84365
     88   2.96081  3.74794  4.92334  4.30900  1.77515  4.13115  4.46154  1.65877  4.09446  2.35104  3.44953  4.29260  4.49389  4.22505  4.10284  3.44280  2.85758  1.91671  3.54312  2.96803    120 i - - -
          2.68618  4.42225  2.77519  2.73123  3.46354  2.40513  3.72494  3.29354  2.67741  2.69355  4.24690  2.90347  2.73739  3.18146  2.89801  2.37887  2.77519  2.98518  4.58477  3.61503
          0.00926  5.08220  5.80454  0.61958  0.77255  0.56236  0.84365
     89   2.94710  3.69885  4.67576  4.07529  3.45854  3.29528  2.81459  2.11281  3.90891  1.66491  2.35739  4.17009  4.45475  3.54344  3.99964  2.60086  3.17924  2.08968  4.98003  3.79790    121 l - - -
          2.68618  4.42225  2.77519  2.73123  3.46354  2.40513  3.72494  3.29354  2.67741  2.69355  4.24690  2.90347  2.73739  3.18146  2.89801  2.37887  2.77519  2.98518  4.58477  3.61503
          0.00926  5.08220  5.80454  0.61958  0.77255  0.56236  0.84365
     90   2.54561  4.49455  4.17771  3.60102  3.60597  4.00443  3.59574  2.75023  3.50990  1.29959  2.36042  2.36983  4.37838  3.76850  3.76153  3.00025  3.17740  2.75226  5.09795  3.89395    122 l - - -
          2.68618  4.42225  2.77519  2.73123  3.46354  2.40513  3.72494  3.29354  2.67741  2.69355  4.24690  2.90347  2.73739  3.18146  2.89801  2.37887  2.77519  2.98518  4.58477  3.61503
          0.00926  5.08220  5.80454  0.61958  0.77255  0.56236  0.84365
     91   2.81346  4.33023  4.88620  4.27309  1.66087  4.11739  3.79477  2.28784  4.06423  2.23306  3.11191  4.27013  4.48120  4.20047  4.08231  3.42751  2.60929  2.17000  2.68835  2.79947    123 f - - -
          2.68618  4.42225  2.77519  2.73123  3.46354  2.40513  3.72494  3.29354  2.67741  2.69355  4.24690  2.90347  2.73739  3.18146  2.89801  2.37887  2.77519  2.98518  4.58477  3.61503
          0.00926  5.08220  5.80454  0.61958  0.77255  0.56236  0.84365
     92   1.53319  4.37437  3.23152  2.67663  4.59400  2.32516  3.91529  4.04490  2.52112  3.58399  4.35601  2.88548  4.10774  2.80547  2.83541  2.26211  2.81103  3.66035  5.76570  4.39010    124 a - - -
          2.68618  4.42225  2.77519  2.73123  3.46354  2.40513  3.72494  3.29354  2.67741  2.69355  4.24690  2.90347  2.73739  3.18146  2.89801  2.37887  2.77519  2.98518  4.58477  3.61503
          0.00926  5.08220  5.80454  0.61958  0.77255  0.56236  0.84365
     93   2.92957  5.30312  2.16695  2.67074  4.59975  3.71480  3.46428  4.05095  2.68425  2.89020  4.36462  2.69715  4.11414  3.03813  3.16731  1.38997  2.83484  3.18984  5.77394  4.39593    125 s - - -
          2.68618  4.42225  2.77519  2.73123  3.46354  2.40513  3.72494  3.29354  2.67741  2.69355  4.24690  2.90347  2.73739  3.18146  2.89801  2.37887  2.77519  2.98518  4.58477  3.61503
          0.00926  5.08220  5.80454  0.61958  0.77255  0.56236  0.84365
     94   2.96222  5.46116  2.82888  2.52155  4.79679  3.70561  3.53336  4.27940  2.32399  3.76192  4.50700  2.71970  1.38855  2.80932  3.15927  2.43865  2.88386  3.84725  5.89716  4.48609    126 p - - -
          2.68618  4.42225  2.77519  2.73123  3.46354  2.40513  3.72494  3.29354  2.67741  2.69355  4.24690  2.90347  2.73739  3.18146  2.89801  2.37887  2.77519  2.98518  4.58477  3.61503
          0.00926  5.08220  5.80454  0.61958  0.77255  0.56236  0.84365
     95   2.92015  3.58981  2.03240  2.83997  2.96426  3.77942  3.15078  2.99294  2.82792  2.69109  4.08525  2.55647  4.16734  2.69018  2.59954  2.76759  3.15155  3.06174  4.16483  4.22116    127 d - - -
          2.68618  4.42225  2.77519  2.73123  3.46354  2.40513  3.72494  3.29354  2.67741  2.69355  4.24690  2.90347  2.73739  3.18146  2.89801  2.37887  2.77519  2.98518  4.58477  3.61503
          0.00926  5.08220  5.80454  0.61958  0.77255  0.56236  0.84365
     96   3.62717  4.88161  5.67454  5.13803  3.24396  5.05641  5.55266  1.00337  5.00910  1.93809  3.88566  5.21534  5.32242  5.16901  5.07846  4.42674  3.23645  1.25626  5.93118  4.75905    128 i - - -
          2.68618  4.42225  2.77519  2.73123  3.46354  2.40513  3.72494  3.29354  2.67741  2.69355  4.24690  2.90347  2.73739  3.18146  2.89801  2.37887  2.77519  2.98518  4.58477  3.61503
          0.00926  5.08220  5.80454  0.61958  0.77255  0.56236  0.84365
     97   2.91681  5.42492  2.10558  2.23740  4.76853  2.08772  3.87678  3.57785  2.28610  3.72941  4.46627  2.63932  4.08247  2.81608  2.49818  2.87913  2.63717  3.81484  5.85807  4.44754    129 g - - -
          2.68618  4.42225  2.77519  2.73123  3.46354  2.40513  3.72494  3.29354  2.67741  2.69355  4.24690  2.90347  2.73739  3.18146  2.89801  2.37887  2.77519  2.98518  4.58477  3.61503
          0.00926  5.08220  5.80454  0.61958  0.77255  0.56236  0.84365
     98   2.63462  5.42128  2.47380  1.82984  4.76539  3.40431  3.41813  4.25087  2.60876  2.97436  4.46228  2.46114  2.74352  2.34070  2.98123  2.76699  2.84979  3.81142  5.85444  4.44376    130 e - - -
          2.68618  4.42225  2.77519  2.73123  3.46354  2.40513  3.72494  3.29354  2.67741  2.69355  4.24690  2.90347  2.73739  3.18146  2.89801  2.37887  2.77519  2.98518  4.58477  3.61503
          0.00926  5.08220  5.80454  0.61958  0.77255  0.56236  0.84365
     99   2.73561  4.89736  2.78705  2.66301  2.79132  3.81355  3.20035  2.31526  2.91507  2.87478  3.06124  3.41725  3.82794  2.39627  2.71391  3.03188  3.15496  3.02525  5.44142  2.80765    131 i - - -
          2.68618  4.42225  2.77519  2.73123  3.46354  2.40513  3.72494  3.29354  2.67741  2.69355  4.24690  2.90347  2.73739  3.18146  2.89801  2.37887  2.77519  2.98518  4.58477  3.61503
          0.00926  5.08220  5.80454  0.61958  0.77255  0.56236  0.84365
    100   2.58501  4.46998  5.03216  4.42444  2.87141  4.29095  4.62727  1.83880  3.72684  1.11414  2.97448  4.43996  4.63558  4.35163  4.24666  3.60572  3.33570  2.16077  5.10333  3.94010    132 l - - -
          2.68618  4.42225  2.77519  2.73123  3.46354  2.40513  3.72494  3.29354  2.67741  2.69355  4.24690  2.90347  2.73739  3.18146  2.89801  2.37887  2.77519  2.98518  4.58477  3.61503
          0.00926  5.08220  5.80454  0.61958  0.77255  0.56236  0.84365
    101   2.55894  5.40813  1.71555  2.18840  3.73894  3.44186  3.87438  4.22952  2.48105  3.71098  4.45030  2.97000  4.08001  2.47601  2.85321  2.36486  2.98570  3.48699  5.84421  3.59814    133 d - - -
          2.68618  4.42225  2.77519  2.73123  3.46354  2.40513  3.72494  3.29354  2.67741  2.69355  4.24690  2.90347  2.73739  3.18146  2.89801  2.37887  2.77519  2.98518  4.58477  3.61503
          0.00926  5.08220  5.80454  0.61958  0.77255  0.56236  0.84365
    102   2.21547  5.41030  2.66927  2.32314  4.05376  2.71143  3.87371  4.23340  2.61028  3.71359  4.45220  2.51466  3.73557  2.51806  2.32147  2.58247  2.90649  3.79843  5.84579  2.96671    134 a - - -
          2.68618  4.42225  2.77519  2.73123  3.46354  2.40513  3.72494  3.29354  2.67741  2.69355  4.24690  2.90347  2.73739  3.18146  2.89801  2.37887  2.77519  2.98518  4.58477  3.61503
          0.00926  5.08220  5.80454  0.61958  0.77255  0.56236  0.84365
    103   3.25036  4.69358  4.66802  4.11751  2.68435  2.71298  4.30010  3.15974  3.98958  2.85642  2.87426  3.05666  4.67053  4.16784  4.14355  3.60660  3.48062  2.97278  1.64877  1.54076    135 y - - -
          2.68618  4.42225  2.77519  2.73123  3.46354  2.40513  3.72494  3.29354  2.67741  2.69355  4.24690  2.90347  2.73739  3.18146  2.89801  2.37887  2.77519  2.98518  4.58477  3.61503
          0.00926  5.08220  5.80454  0.61958  0.77255  0.56236  0.84365
    104   2.34469  5.01469  3.39194  2.28170  3.82139  3.77675  3.98839  3.62572  2.30161  2.26496  2.94377  3.33789  4.16483  2.51681  3.04795  2.54200  2.90402  2.62609  5.53765  3.64377    136 l - - -
          2.68618  4.42225  2.77519  2.73123  3.46354  2.40513  3.72494  3.29354  2.67741  2.69355  4.24690  2.90347  2.73739  3.18146  2.89801  2.37887  2.77519  2.98518  4.58477  3.61503
          0.00926  5.08220  5.80454  0.61958  0.77255  0.56236  0.84365
    105   2.31190  5.41373  2.46485  2.36946  4.75554  2.73741  3.87308  4.23923  2.60909  3.25771  3.74930  2.53767  4.07905  2.47840  2.41195  2.14687  2.98754  3.80263  5.84837  4.43936    137 s - - -
          2.68618  4.42225  2.77519  2.73123  3.46354  2.40513  3.72494  3.29354  2.67741  2.69355  4.24690  2.90347  2.73739  3.18146  2.89801  2.37887  2.77519  2.98518  4.58477  3.61503
          0.00926  5.08220  5.80454  0.61958  0.77255  0.56236  0.84365
    106   2.45103  5.01700  3.39017  2.29804  4.22782  3.43034  3.17248  3.62893  2.70916  1.85846  3.55284  3.33652  2.88318  2.93877  3.09732  2.66172  3.15129  2.59576  5.53953  3.66131    138 l - - -
          2.68618  4.42225  2.77519  2.73123  3.46354  2.40513  3.72494  3.29354  2.67741  2.69355  4.24690  2.90347  2.73739  3.18146  2.89801  2.37887  2.77519  2.98518  4.58477  3.61503
          0.00926  5.08220  5.80454  0.61958  0.77255  0.56236  0.84365
    107   2.81145  5.31066  2.93885  2.67885  3.58399  3.72452  3.14340  3.55307  2.19446  3.22273  4.36497  3.21454  4.11542  2.82886  1.29761  2.92115  3.16216  3.67668  5.76835  4.39505    139 r - - -
          2.68618  4.42225  2.77519  2.73123  3.46354  2.40513  3.72494  3.29354  2.67741  2.69355  4.24690  2.90347  2.73739  3.18146  2.89801  2.37887  2.77519  2.98518  4.58477  3.61503
          0.06850  5.08220  2.81334  0.61958  0.77255  0.56236  0.84365
    108   2.58732  5.20664  2.63343  2.66650  4.48000  2.46229  3.21677  3.91835  2.39395  2.86854  3.35640  3.19898  4.08718  3.01889  2.71510  2.27809  2.65195  2.67419  5.68481  3.88574    140 s - - -
          2.68618  4.42225  2.77519  2.73123  3.46354  2.40513  3.72494  3.29354  2.67741  2.69355  4.24690  2.90347  2.73739  3.18146  2.89801  2.37887  2.77519  2.98518  4.58477  3.61503
          0.00983  5.02352  5.74586  0.61958  0.77255  0.71216  0.67449
    109   2.17306  5.21846  3.21939  2.40375  4.49573  2.25287  3.89021  3.50161  2.50543  3.49412  4.27782  3.19562  4.08617  2.70211  2.13586  2.71512  2.94665  3.20505  3.16392  4.32865    141 r - - -
          2.68618  4.42225  2.77519  2.73123  3.46354  2.40513  3.72494  3.29354  2.67741  2.69355  4.24690  2.90347  2.73739  3.18146  2.89801  2.37887  2.77519  2.98518  4.58477  3.61503
          0.03529  5.02352  3.57237  0.61958  0.77255  0.46250  0.99345
    110   2.43231  5.40493  2.46546  2.13128  3.45037  3.08714  3.86218  3.51420  2.05259  3.70914  4.44625  2.70303  4.06828  2.54133  2.46784  2.59709  3.13136  3.79423  5.83910  3.91024    142 k - - -
          2.68618  4.42225  2.77519  2.73123  3.46354  2.40513  3.72494  3.29354  2.67741  2.69355  4.24690  2.90347  2.73739  3.18146  2.89801  2.37887  2.77519  2.98518  4.58477  3.61503
          0.00949  5.05844  5.78079  0.61958  0.77255  0.62680  0.76421
    111   2.56467  5.29496  2.81890  2.55618  3.66790  1.99293  3.88816  4.04862  2.23136  3.29423  3.20760  2.57058  4.08780  3.00181  2.70089  2.57426  3.13346  3.32163  5.75628  3.61426    143 g - - -
          2.68618  4.42225  2.77519  2.73123  3.46354  2.40513  3.72494  3.29354  2.67741  2.69355  4.24690  2.90347  2.73739  3.18146  2.89801  2.37887  2.77519  2.98518  4.58477  3.61503
          0.00949  5.05844  5.78079  0.61958  0.77255  0.40670  1.09614
    112   2.59590  5.42840  2.61128  1.84528  4.77182  2.65800  3.32623  4.25664  2.39955  3.73298  3.78828  2.99182  3.61006  2.64410  2.90687  2.55723  2.57472  2.94718  5.86206  4.45210    144 e - - -
          2.68612  4.42309  2.77436  2.73139  3.46438  2.40480  3.72579  3.29348  2.67770  2.69392  4.24701  2.90296  2.73668  3.18133  2.89805  2.37927  2.77478  2.98559  4.58433  3.61587
          0.60465  1.11289  2.07843  1.67419  0.20759  0.48576  0.95510
    113   2.67133  4.30394  4.68909  4.08541  2.60576  2.51654  4.37513  1.67301  3.90773  1.90566  2.85211  4.15346  4.41570  3.25260  3.97791  3.35428  2.87547  2.27808  4.92413  3.74403    161 i - - -
          2.68618  4.42225  2.77519  2.73123  3.46354  2.40513  3.72494  3.29354  2.67741  2.69355  4.24690  2.90347  2.73739  3.18146  2.89801  2.37887  2.77519  2.98518  4.58477  3.61503
          0.03246  4.97754  3.68695  0.61958  0.77255  0.32581  1.27993
    114   2.03552  3.61299  4.74961  4.14507  2.01626  4.10145  3.57370  2.30194  3.96502  1.78361  3.47096  3.48628  4.46683  4.12703  3.47017  3.40527  3.18327  2.47999  4.97169  2.69781    162 l - - -
          2.68618  4.42225  2.77519  2.73123  3.46354  2.40513  3.72494  3.29354  2.67741  2.69355  4.24690  2.90347  2.73739  3.18146  2.89801  2.37887  2.77519  2.98518  4.58477  3.61503
          0.03562  5.08863  3.54631  0.61958  0.77255  0.54388  0.86867
    115   2.41659  5.36067  2.50992  2.11424  4.68421  3.12984  3.87430  2.97168  2.21084  2.84932  3.89152  3.16110  3.48775  2.57085  2.71154  2.87541  2.82560  3.11175  5.80646  4.40887    163 e - - -
          2.68618  4.42225  2.77519  2.73123  3.46354  2.40513  3.72494  3.29354  2.67741  2.69355  4.24690  2.90347  2.73739  3.18146  2.89801  2.37887  2.77519  2.98518  4.58477  3.61503
          0.00945  5.06246  5.78480  0.61958  0.77255  0.52349  0.89760
    116   2.54488  5.41565  3.16495  1.82017  4.75806  3.68769  3.31520  4.24135  1.81223  3.71928  4.45721  3.15640  3.20446  2.78590  2.37781  2.63287  2.80389  3.80491  5.84943  3.37494    164 k - - -
          2.68618  4.42225  2.77519  2.73123  3.46354  2.40513  3.72494  3.29354  2.67741  2.69355  4.24690  2.90347  2.73739  3.18146  2.89801  2.37887  2.77519  2.98518  4.58477  3.61503
          0.00926  5.08220  5.80454  0.61958  0.77255  0.56236  0.84365
    117   2.54106  4.39375  4.03972  3.49659  2.51207  4.06514  4.37564  2.03325  3.21086  1.41260  3.23329  4.08924  4.43317  3.57851  3.93238  2.96162  3.17738  2.32502  5.00808  3.82071    165 l - - -
          2.68618  4.42225  2.77519  2.73123  3.46354  2.40513  3.72494  3.29354  2.67741  2.69355  4.24690  2.90347  2.73739  3.18146  2.89801  2.37887  2.77519  2.98518  4.58477  3.61503
          0.00926  5.08220  5.80454  0.61958  0.77255  0.56236  0.84365
    118   1.49367  4.95001  3.44826  2.88842  4.14527  3.79748  3.14495  2.54521  2.46314  2.86114  4.03492  2.61206  4.18474  3.21123  3.30869  2.58688  2.98798  2.98310  5.48560  4.18967    166 a - - -
          2.68618  4.42225  2.77519  2.73123  3.46354  2.40513  3.72494  3.29354  2.67741  2.69355  4.24690  2.90347  2.73739  3.18146  2.89801  2.37887  2.77519  2.98518  4.58477  3.61503
          0.00926  5.08220  5.80454  0.61958  0.77255  0.56236  0.84365
    119   2.09108  5.40030  3.17115  2.51040  4.73633  3.25344  3.52514  4.21524  1.83676  3.05588  4.03628  2.62628  4.08323  2.82843  2.41364  2.16572  3.14413  3.78611  5.83801  4.43364    167 k - - -
          2.68618  4.42225  2.77519  2.73123  3.46354  2.40513  3.72494  3.29354  2.67741  2.69355  4.24690  2.90347  2.73739  3.18146  2.89801  2.37887  2.77519  2.98518  4.58477  3.61503
          0.00926  5.08220  5.80454  0.61958  0.77255  0.56236  0.84365
    120   2.67966  5.42295  2.34281  2.21135  4.76804  3.68592  2.95738  2.96645  2.07321  3.72792  4.46377  2.67719  4.07971  2.33808  2.25677  2.87541  3.14422  3.81363  5.85527  4.44484    168 k - - -
          2.68618  4.42225  2.77519  2.73123  3.46354  2.40513  3.72494  3.29354  2.67741  2.69355  4.24690  2.90347  2.73739  3.18146  2.89801  2.37887  2.77519  2.98518  4.58477  3.61503
          0.00926  5.08220  5.80454  0.61958  0.77255  0.56236  0.84365
    121   2.98056  5.33388  3.29330  2.54948  4.63680  3.23199  3.54989  4.07742  2.50928  2.50430  4.39079  2.97909  4.15479  3.05449  1.34078  2.97186  2.37916  3.70274  5.78267  4.42535    169 r - - -
          2.68618  4.42225  2.77519  2.73123  3.46354  2.40513  3.72494  3.29354  2.67741  2.69355  4.24690  2.90347  2.73739  3.18146  2.89801  2.37887  2.77519  2.98518  4.58477  3.61503
          0.00926  5.08220  5.80454  0.61958  0.77255  0.56236  0.84365
    122   2.22364  4.44600  4.31385  3.73049  2.87132  4.02951  4.32542  2.14738  2.68526  2.16100  3.27379  3.97387  4.40032  3.54945  2.73036  3.30961  2.27770  2.07585  5.05449  3.85829    170 v - - -
          2.68618  4.42225  2.77519  2.73123  3.46354  2.40513  3.72494  3.29354  2.67741  2.69355  4.24690  2.90347  2.73739  3.18146  2.89801  2.37887  2.77519  2.98518  4.58477  3.61503
          0.00926  5.08220  5.80454  0.61958  0.77255  0.56236  0.84365
    123   2.06159  5.42087  2.40198  1.95830  4.76526  3.45961  3.87244  3.64183  2.10609  3.72585  4.46177  2.54380  4.07862  2.75955  2.86547  2.68910  2.63248  3.81116  5.85389  4.44321    171 e - - -
          2.68618  4.42225  2.77519  2.73123  3.46354  2.40513  3.72494  3.29354  2.67741  2.69355  4.24690  2.90347  2.73739  3.18146  2.89801  2.37887  2.77519  2.98518  4.58477  3.61503
          0.00926  5.08220  5.80454  0.61958  0.77255  0.56236  0.84365
    124   2.44619  4.83657  2.50862  2.99971  2.41723  3.32660  2.58390  3.38492  2.97591  2.88401  3.92876  3.46825  4.22182  3.30397  2.92679  3.06146  2.95935  3.12941  4.04958  2.14349    172 y - - -
          2.68618  4.42225  2.77519  2.73123  3.46354  2.40513  3.72494  3.29354  2.67741  2.69355  4.24690  2.90347  2.73739  3.18146  2.89801  2.37887  2.77519  2.98518  4.58477  3.61503
          0.00926  5.08220  5.80454  0.61958  0.77255  0.56236  0.84365
    125   2.73545  4.37910  4.84318  4.24144  2.53627  4.14405  3.66709  2.30168  4.04786  1.39915  3.49740  3.42302  4.50727  4.19179  4.08921  3.45189  3.22360  2.62959  3.11546  2.10662    173 l - - -
          2.68618  4.42225  2.77519  2.73123  3.46354  2.40513  3.72494  3.29354  2.67741  2.69355  4.24690  2.90347  2.73739  3.18146  2.89801  2.37887  2.77519  2.98518  4.58477  3.61503
          0.08370  5.08220  2.60257  0.61958  0.77255  0.56236  0.84365
    126   2.88095  5.29317  2.97569  2.28269  4.59937  3.67074  3.86220  3.41139  2.45692  2.49150  3.30935  2.93230  4.06318  2.14740  2.28286  2.32106  3.11211  3.66276  5.74978  3.48857    174 q - - -
          2.68618  4.42225  2.77519  2.73123  3.46354  2.40513  3.72494  3.29354  2.67741  2.69355  4.24690  2.90347  2.73739  3.18146  2.89801  2.37887  2.77519  2.98518  4.58477  3.61503
          0.03047  5.00847  3.75792  0.61958  0.77255  0.74595  0.64299
    127   2.51710  5.38154  2.65821  2.28696  4.72641  3.34803  2.82476  4.21218  2.21562  2.93550  4.42231  2.38904  4.03851  2.50710  2.35969  2.49782  3.10263  3.77208  5.81424  4.40349    175 k - - -
          2.68618  4.42225  2.77519  2.73123  3.46354  2.40513  3.72494  3.29354  2.67741  2.69355  4.24690  2.90347  2.73739  3.18146  2.89801  2.37887  2.77519  2.98518  4.58477  3.61503
          0.01018  4.98818  5.71053  0.61958  0.77255  0.70026  0.68609
    128   2.02368  5.34287  2.64647  2.59207  3.38477  2.14123  3.07068  4.14048  2.41406  3.39748  4.38883  2.96130  4.05461  2.76238  2.68867  2.47840  3.11160  3.72289  5.78752  4.38881    176 a - - -
          2.68618  4.42225  2.77519  2.73123  3.46354  2.40513  3.72494  3.29354  2.67741  2.69355  4.24690  2.90347  2.73739  3.18146  2.89801  2.37887  2.77519  2.98518  4.58477  3.61503
          0.00998  5.00847  5.73082  0.61958  0.77255  0.74595  0.64299
    129   1.79477  4.55065  3.90193  3.33112  3.14883  3.91058  4.17556  2.27765  2.57318  2.75687  3.65750  3.70060  4.28757  3.27451  3.28506  2.75056  2.38298  2.36526  5.14165  2.97095    177 a - - -
          2.68618  4.42225  2.77519  2.73123  3.46354  2.40513  3.72494  3.29354  2.67741  2.69355  4.24690  2.90347  2.73739  3.18146  2.89801  2.37887  2.77519  2.98518  4.58477  3.61503
          0.00998  5.00847  5.73082  0.61958  0.77255  0.44315  1.02724
    130   2.73181  5.02518  3.38370  2.58858  3.38235  2.87010  3.98448  3.64038  2.44931  2.53668  3.22025  2.82773  4.16194  2.44475  2.63926  2.98231  2.63747  3.11420  3.32053  3.15365    178 q - - -
          2.68618  4.42225  2.77519  2.73123  3.46354  2.40513  3.72494  3.29354  2.67741  2.69355  4.24690  2.90347  2.73739  3.18146  2.89801  2.37887  2.77519  2.98518  4.58477  3.61503
          0.00926  5.08220  5.80454  0.61958  0.77255  0.56236  0.84365
    131   2.67914  5.41674  2.56345  2.39992  3.67351  3.33770  3.37482  4.24460  1.68218  3.72121  3.75089  2.73202  4.07839  2.63839  2.50537  2.87369  2.43608  3.80639  5.85050  4.44072    179 k - - -
          2.68618  4.42225  2.77519  2.73123  3.46354  2.40513  3.72494  3.29354  2.67741  2.69355  4.24690  2.90347  2.73739  3.18146  2.89801  2.37887  2.77519  2.98518  4.58477  3.61503
          0.00926  5.08220  5.80454  0.61958  0.77255  0.56236  0.84365
    132   2.91176  5.36657  3.18299  2.32208  4.02036  2.39363  3.11648  4.15917  2.43080  3.66208  3.79024  3.17110  2.60654  2.79526  2.44172  2.04518  3.14291  3.11075  5.81299  4.41629    180 s - - -
          2.68618  4.42225  2.77519  2.73123  3.46354  2.40513  3.72494  3.29354  2.67741  2.69355  4.24690  2.90347  2.73739  3.18146  2.89801  2.37887  2.77519  2.98518  4.58477  3.61503
          0.05659  5.08220  3.01973  0.61958  0.77255  0.56236  0.84365
    133   2.92191  4.36246  4.53008  3.93607  2.22745  2.10976  4.35951  2.26363  3.79201  1.92370  3.01590  4.08380  3.79084  3.33993  3.92400  2.69092  2.94794  2.50024  4.97754  3.32901    181 l - - -
          2.68618  4.42225  2.77519  2.73123  3.46354  2.40513  3.72494  3.29354  2.67741  2.69355  4.24690  2.90347  2.73739  3.18146  2.89801  2.37887  2.77519  2.98518  4.58477  3.61503
          0.09471  5.03531  2.47863  0.61958  0.77255  0.68446  0.70191
    134   2.75620  5.04357  2.90356  2.38259  2.98099  3.27253  3.90124  3.69057  2.54029  2.87881  3.47638  2.72740  3.33180  3.05534  2.92815  2.33603  2.82367  2.64511  3.23011  4.21873    182 s - - -
          2.68618  4.42225  2.77519  2.73123  3.46354  2.40513  3.72494  3.29354  2.67741  2.69355  4.24690  2.90347  2.73739  3.18146  2.89801  2.37887  2.77519  2.98518  4.58477  3.61503
          0.01057  4.95117  5.67352  0.61958  0.77255  0.65584  0.73190
    135   2.30004  5.37075  3.13234  1.96587  4.70879  3.20745  2.76742  4.18966  2.26390  2.74980  4.41334  2.66587  3.57535  2.93990  2.48553  2.59503  2.86388  3.75762  5.80757  4.40113    183 e - - -
          2.68618  4.42225  2.77519  2.73123  3.46354  2.40513  3.72494  3.29354  2.67741  2.69355  4.24690  2.90347  2.73739  3.18146  2.89801  2.37887  2.77519  2.98518  4.58477  3.61503
          0.01004  5.00207  5.72441  0.61958  0.77255  0.75986  0.63061
    136   2.66080  5.38166  2.53407  2.40239  4.72428  2.15997  3.31956  3.79739  2.13352  3.68588  4.42299  2.51480  3.34182  2.93579  2.66051  2.52862  3.10794  3.25766  5.81578  4.40629    184 k - - -
          2.68618  4.42225  2.77519  2.73123  3.46354  2.40513  3.72494  3.29354  2.67741  2.69355  4.24690  2.90347  2.73739  3.18146  2.89801  2.37887  2.77519  2.98518  4.58477  3.61503
          0.01004  5.00207  5.72441  0.61958  0.77255  0.75986  0.63061
    137   2.33573  5.08095  2.75814  2.56502  3.61322  3.20537  3.91777  3.42453  2.71874  2.63548  2.98179  2.80841  2.94835  2.89847  2.93204  2.64449  2.50960  2.86615  5.58398  4.24918    185 a - - -
          2.68618  4.42225  2.77519  2.73123  3.46354  2.40513  3.72494  3.29354  2.67741  2.69355  4.24690  2.90347  2.73739  3.18146  2.89801  2.37887  2.77519  2.98518  4.58477  3.61503
          0.11931  5.00207  2.24675  0.61958  0.77255  0.75986  0.63061
    138   2.71872  5.32667  2.78751  2.20133  4.66448  2.78240  3.79752  4.14536  2.25975  2.88771  4.36926  2.55425  2.82331  2.63381  2.81738  2.37177  3.06451  3.71341  3.55071  4.35715    186 e - - -
          2.68618  4.42225  2.77519  2.73123  3.46354  2.40513  3.72494  3.29354  2.67741  2.69355  4.24690  2.90347  2.73739  3.18146  2.89801  2.37887  2.77519  2.98518  4.58477  3.61503
          0.23731  4.89395  1.59080  0.61958  0.77255  0.95882  0.48344
    139   2.07878  3.71842  3.40458  2.84180  3.81765  3.66954  3.89933  2.75611  2.16710  2.73571  3.28736  3.30682  4.05354  2.61038  2.72675  2.89502  2.78724  2.57230  5.20689  3.93872    187 a - - -
          2.68618  4.42225  2.77519  2.73123  3.46354  2.40513  3.72494  3.29354  2.67741  2.69355  4.24690  2.90347  2.73739  3.18146  2.89801  2.37887  2.77519  2.98518  4.58477  3.61503
          0.04499  4.67065  3.36304  0.61958  0.77255  1.23360  0.34424
    140   2.74297  5.03152  2.92826  2.26792  3.14587  3.04718  3.75378  3.72802  2.23691  2.38294  4.09459  2.81930  2.72439  2.88578  2.83989  2.75392  2.97425  3.37783  5.51588  3.65086    188 k - - -
          2.68645  4.42252  2.77407  2.73150  3.46381  2.40540  3.72362  3.29338  2.67745  2.69342  4.24717  2.90363  2.73767  3.18173  2.89828  2.37864  2.77547  2.98545  4.58504  3.61395
          1.28818  0.60965  1.71099  0.57611  0.82571  0.77270  0.61946
    141   2.58398  5.16755  3.03132  2.49294  4.47263  2.26882  3.23585  3.93001  2.20516  3.45637  4.22354  2.24362  2.73127  2.85830  2.97734  2.74937  2.99828  3.53792  5.62694  3.45318    192 k - - -
          2.68618  4.42225  2.77519  2.73123  3.46354  2.40513  3.72494  3.29354  2.67741  2.69355  4.24690  2.90347  2.73739  3.18146  2.89801  2.37887  2.77519  2.98518  4.58477  3.61503
          0.01414  4.66129  5.38363  0.61958  0.77255  0.73941  0.64893
    142   2.47401  4.23417  4.65162  4.04629  2.44583  3.23765  4.31448  2.18368  3.86298  1.74603  3.35075  4.10120  4.35368  4.02178  3.92345  3.29356  2.40647  2.26155  4.85413  2.45988    193 l - - -
          2.68618  4.42225  2.77519  2.73123  3.46354  2.40513  3.72494  3.29354  2.67741  2.69355  4.24690  2.90347  2.73739  3.18146  2.89801  2.37887  2.77519  2.98518  4.58477  3.61503
          0.01177  4.84375  5.56610  0.61958  0.77255  0.82166  0.57928
    143   2.84984  4.55965  3.74524  3.17730  3.43743  3.35350  3.68287  3.05525  3.13005  2.30282  2.84331  3.57811  2.31233  3.14914  3.14231  2.46989  2.49893  2.42849  5.14297  2.97106    194 l - - -
          2.68618  4.42225  2.77519  2.73123  3.46354  2.40513  3.72494  3.29354  2.67741  2.69355  4.24690  2.90347  2.73739  3.18146  2.89801  2.37887  2.77519  2.98518  4.58477  3.61503
          0.01110  4.90215  5.62449  0.61958  0.77255  0.49714  0.93718
    144   2.52917  4.48851  4.96627  4.36811  3.53127  4.30607  4.64830  1.84891  4.18970  1.14670  3.06725  4.42727  2.97722  4.33612  4.24496  3.62016  3.34905  2.09041  5.14912  3.98302    195 l - - -
          2.68618  4.42225  2.77519  2.73123  3.46354  2.40513  3.72494  3.29354  2.67741  2.69355  4.24690  2.90347  2.73739  3.18146  2.89801  2.37887  2.77519  2.98518  4.58477  3.61503
          0.00976  5.02985  5.75219  0.61958  0.77255  0.37305  1.16677
    145   3.00006  5.45337  3.27487  2.70635  4.79952  3.76745  3.28494  4.26255  2.18742  3.74439  4.49940  2.91458  4.15578  2.73479  1.27133  2.48040  2.74229  3.84591  5.87182  3.73371    196 r - - -
          2.68618  4.42225  2.77519  2.73123  3.46354  2.40513  3.72494  3.29354  2.67741  2.69355  4.24690  2.90347  2.73739  3.18146  2.89801  2.37887  2.77519  2.98518  4.58477  3.61503
          0.00903  5.10787  5.83021  0.61958  0.77255  0.48576  0.95510
    146   2.92838  5.41882  1.97920  2.52959  4.75537  3.70191  2.50662  2.78820  2.45202  3.41378  4.46203  2.00291  4.09670  2.62440  2.94447  2.79100  3.15965  3.80494  5.85612  4.45033    197 d - - -
          2.68618  4.42225  2.77519  2.73123  3.46354  2.40513  3.72494  3.29354  2.67741  2.69355  4.24690  2.90347  2.73739  3.18146  2.89801  2.37887  2.77519  2.98518  4.58477  3.61503
          0.00903  5.10787  5.83021  0.61958  0.77255  0.48576  0.95510
    147   2.95341  4.50026  4.19409  3.61561  1.82173  4.01561  4.30107  2.42323  2.70878  2.33905  3.61201  3.90659  3.56314  3.20130  3.43959  2.91000  2.90269  2.64194  5.10353  2.16413    198 f - - -
          2.68618  4.42225  2.77519  2.73123  3.46354  2.40513  3.72494  3.29354  2.67741  2.69355  4.24690  2.90347  2.73739  3.18146  2.89801  2.37887  2.77519  2.98518  4.58477  3.61503
          0.00903  5.10787  5.83021  0.61958  0.77255  0.48576  0.95510
    148   2.93421  4.14672  2.56413  2.66130  4.67099  3.71995  3.90681  4.13235  2.29569  3.64747  3.59784  3.20186  4.11196  2.46642  1.42066  2.78636  3.16456  3.73136  5.80797  3.08041    199 r - - -
          2.68618  4.42225  2.77519  2.73123  3.46354  2.40513  3.72494  3.29354  2.67741  2.69355  4.24690  2.90347  2.73739  3.18146  2.89801  2.37887  2.77519  2.98518  4.58477  3.61503
          0.00903  5.10787  5.83021  0.61958  0.77255  0.48576  0.95510
    149   2.97277  3.69385  4.86584  4.25621  3.17121  3.54055  4.46827  2.44059  4.05755  1.41135  3.11255  3.21060  4.50052  4.20273  4.09172  3.44554  2.94005  1.46965  4.98309  3.80534    200 l - - -
          2.68618  4.42225  2.77519  2.73123  3.46354  2.40513  3.72494  3.29354  2.67741  2.69355  4.24690  2.90347  2.73739  3.18146  2.89801  2.37887  2.77519  2.98518  4.58477  3.61503
          0.00903  5.10787  5.83021  0.61958  0.77255  0.48576  0.95510
    150   2.97619  4.35078  4.93417  4.31966  1.84819  4.14568  4.47651  1.77902  3.48564  2.08668  2.88020  4.30596  4.50785  4.23653  4.11552  3.45707  3.20822  1.95491  3.24658  3.13482    201 i - - -
          2.68618  4.42225  2.77519  2.73123  3.46354  2.40513  3.72494  3.29354  2.67741  2.69355  4.24690  2.90347  2.73739  3.18146  2.89801  2.37887  2.77519  2.98518  4.58477  3.61503
          0.00903  5.10787  5.83021  0.61958  0.77255  0.48576  0.95510
    151   3.20389  4.55569  5.15816  4.55358  2.86384  4.41010  4.75319  1.62032  4.35514  1.27070  2.82370  3.64226  4.74330  4.47245  4.36995  3.72972  3.43537  1.79595  5.20648  4.04877    202 l - - -
          2.68618  4.42225  2.77519  2.73123  3.46354  2.40513  3.72494  3.29354  2.67741  2.69355  4.24690  2.90347  2.73739  3.18146  2.89801  2.37887  2.77519  2.98518  4.58477  3.61503
          0.00903  5.10787  5.83021  0.61958  0.77255  0.48576  0.95510
    152   2.34858  4.03490  4.24011  3.67016  3.26084  3.99215  4.36151  3.01141  3.58326  2.37905  3.68026  3.94177  4.40295  3.83666  3.83349  1.21117  2.29551  2.46981  5.17528  3.97269    203 s - - -
          2.68618  4.42225  2.77519  2.73123  3.46354  2.40513  3.72494  3.29354  2.67741  2.69355  4.24690  2.90347  2.73739  3.18146  2.89801  2.37887  2.77519  2.98518  4.58477  3.61503
          0.00903  5.10787  5.83021  0.61958  0.77255  0.48576  0.95510
    153   2.99465  2.82532  4.94136  4.32988  3.04423  4.16969  4.50554  1.81399  3.48918  2.19273  3.48455  4.32536  4.53106  4.25738  4.13818  3.48166  3.22730  1.34609  5.00233  2.67528    204 v - - -
          2.68618  4.42225  2.77519  2.73123  3.46354  2.40513  3.72494  3.29354  2.67741  2.69355  4.24690  2.90347  2.73739  3.18146  2.89801  2.37887  2.77519  2.98518  4.58477  3.61503
          0.00903  5.10787  5.83021  0.61958  0.77255  0.48576  0.95510
    154   2.52792  3.82377  3.20016  2.48924  4.68169  2.67691  3.15735  4.14837  1.82885  3.65781  4.41266  2.96715  4.10080  3.00427  2.70112  2.14130  2.49283  3.44997  4.50432  4.42091    205 k - - -
          2.68618  4.42225  2.77519  2.73123  3.46354  2.40513  3.72494  3.29354  2.67741  2.69355  4.24690  2.90347  2.73739  3.18146  2.89801  2.37887  2.77519  2.98518  4.58477  3.61503
          0.00903  5.10787  5.83021  0.61958  0.77255  0.48576  0.95510
    155   2.72288  4.39830  4.57303  3.97865  2.49276  4.08474  3.90200  1.88711  3.39843  2.24206  3.51473  4.12392  4.45227  4.02815  2.73165  2.82084  2.65092  1.69806  5.01362  3.82771    206 v - - -
          2.68618  4.42225  2.77519  2.73123  3.46354  2.40513  3.72494  3.29354  2.67741  2.69355  4.24690  2.90347  2.73739  3.18146  2.89801  2.37887  2.77519  2.98518  4.58477  3.61503
          0.00903  5.10787  5.83021  0.61958  0.77255  0.48576  0.95510
    156   2.75381  5.35820  3.02112  2.55352  3.84830  3.71225  3.45815  4.13523  2.54410  3.64965  4.40785  2.97077  1.41921  3.01207  2.55486  2.67710  2.69872  3.73171  5.81038  4.41983    207 p - - -
          2.68618  4.42225  2.77519  2.73123  3.46354  2.40513  3.72494  3.29354  2.67741  2.69355  4.24690  2.90347  2.73739  3.18146  2.89801  2.37887  2.77519  2.98518  4.58477  3.61503
          0.03287  5.10787  3.63867  0.61958  0.77255  0.48576  0.95510
    157   2.94855  4.36216  4.68462  3.59302  2.49754  2.13746  4.41202  2.04644  3.91609  1.88637  3.12713  4.17526  4.45715  4.08944  3.64841  3.07418  2.62087  2.09444  4.98029  3.79838    208 l - - -
          2.68618  4.42225  2.77519  2.73123  3.46354  2.40513  3.72494  3.29354  2.67741  2.69355  4.24690  2.90347  2.73739  3.18146  2.89801  2.37887  2.77519  2.98518  4.58477  3.61503
          0.00924  5.08424  5.80659  0.61958  0.77255  0.55654  0.85141
    158   2.56729  5.42256  2.49538  2.07704  4.76747  3.68547  3.53021  4.25333  1.77001  3.72773  4.46332  3.15297  2.83272  2.58128  2.96285  2.29681  2.99690  3.38094  5.85528  4.44439    209 k - - -
          2.68618  4.42225  2.77519  2.73123  3.46354  2.40513  3.72494  3.29354  2.67741  2.69355  4.24690  2.90347  2.73739  3.18146  2.89801  2.37887  2.77519  2.98518  4.58477  3.61503
          0.00924  5.08424  5.80659  0.61958  0.77255  0.55654  0.85141
    159   2.22767  5.38842  3.04576  2.30879  3.95837  2.71773  3.87957  4.19553  2.40697  3.68768  4.43282  2.47373  3.39657  2.98059  2.81138  1.94544  2.85850  3.35255  5.82965  3.64912    210 s - - -
          2.68618  4.42225  2.77519  2.73123  3.46354  2.40513  3.72494  3.29354  2.67741  2.69355  4.24690  2.90347  2.73739  3.18146  2.89801  2.37887  2.77519  2.98518  4.58477  3.61503
          0.00924  5.08424  5.80659  0.61958  0.77255  0.55654  0.85141
    160   2.35282  5.40874  1.92674  2.35043  4.74802  3.25741  3.87531  3.51844  2.32215  3.01115  4.45095  2.61487  3.45935  2.97354  2.90010  2.30340  2.89869  3.79627  5.84490  4.43741    211 d - - -
          2.68618  4.42225  2.77519  2.73123  3.46354  2.40513  3.72494  3.29354  2.67741  2.69355  4.24690  2.90347  2.73739  3.18146  2.89801  2.37887  2.77519  2.98518  4.58477  3.61503
          0.08698  5.08424  2.56252  0.61958  0.77255  0.55654  0.85141
    161   2.44121  5.15397  2.44518  2.68488  4.41272  3.28584  3.89850  3.48565  2.68080  2.44488  3.71782  2.27854  3.06963  3.03377  2.96162  2.52251  2.62991  2.92003  5.64227  4.29048    212 n - - -
          2.68648  4.42255  2.77512  2.73153  3.46383  2.40542  3.72524  3.29352  2.67770  2.69384  4.24719  2.90360  2.73627  3.18138  2.89830  2.37884  2.77436  2.98457  4.58506  3.61533
          0.99285  1.10563  1.20906  0.77504  0.61746  0.60553  0.78919
    162   2.24129  5.22585  2.71983  1.87296  4.55089  3.54514  3.73477  3.66312  2.47763  2.94999  4.27198  3.02074  3.32794  2.59535  2.40775  2.55086  2.85231  3.60571  5.67068  4.27224    217 e - - -
          2.68618  4.42225  2.77519  2.73123  3.46354  2.40513  3.72494  3.29354  2.67741  2.69355  4.24690  2.90347  2.73739  3.18146  2.89801  2.37887  2.77519  2.98518  4.58477  3.61503
          0.05281  4.70357  3.16125  0.61958  0.77255  0.53420  0.88223
    163   2.40211  5.20101  3.16055  2.19612  4.48722  3.64468  3.83909  2.44066  2.36537  3.09503  4.25768  2.86209  3.21549  2.70069  2.56441  2.47497  2.79251  3.05534  5.67059  4.29837    218 e - - -
          2.68618  4.42225  2.77519  2.73123  3.46354  2.40513  3.72494  3.29354  2.67741  2.69355  4.24690  2.90347  2.73739  3.18146  2.89801  2.37887  2.77519  2.98518  4.58477  3.61503
          0.01092  4.91884  5.64119  0.61958  0.77255  0.91818  0.50957
    164   2.54896  5.33566  2.36745  1.88212  4.67281  3.22970  3.26018  4.15328  2.46199  2.78669  4.37845  2.86685  4.01340  2.35988  2.90506  2.80959  2.92550  2.90419  5.77305  4.36682    219 e - - -
          2.68618  4.42225  2.77519  2.73123  3.46354  2.40513  3.72494  3.29354  2.67741  2.69355  4.24690  2.90347  2.73739  3.18146  2.89801  2.37887  2.77519  2.98518  4.58477  3.61503
          0.01092  4.91884  5.64119  0.61958  0.77255  0.35861  1.19948
    165   2.59943  4.83551  3.32616  2.78390  3.16305  3.36796  3.12712  1.99505  2.58355  2.61987  3.05725  3.46607  4.21987  3.08873  2.58847  2.62637  3.15711  2.72240  5.38990  4.11848    220 i - - -
          2.68618  4.42225  2.77519  2.73123  3.46354  2.40513  3.72494  3.29354  2.67741  2.69355  4.24690  2.90347  2.73739  3.18146  2.89801  2.37887  2.77519  2.98518  4.58477  3.61503
          0.00926  5.08220  5.80454  0.61958  0.77255  0.56236  0.84365
    166   2.79049  5.41956  2.21132  2.38416  4.76402  3.32053  3.57434  4.24955  2.19794  3.12811  4.46039  2.74518  3.23669  2.58202  2.69637  2.33081  2.52032  3.21387  5.85261  4.44203    221 k - - -
          2.68618  4.42225  2.77519  2.73123  3.46354  2.40513  3.72494  3.29354  2.67741  2.69355  4.24690  2.90347  2.73739  3.18146  2.89801  2.37887  2.77519  2.98518  4.58477  3.61503
          0.00926  5.08220  5.80454  0.61958  0.77255  0.56236  0.84365
    167   2.45758  5.41787  2.82196  1.84434  4.76161  3.68467  3.51150  4.24662  2.37873  3.23764  3.81703  2.55355  4.07811  2.28464  2.27271  2.73322  3.01394  3.56767  5.85133  4.14963    222 e - - -
          2.68618  4.42225  2.77519  2.73123  3.46354  2.40513  3.72494  3.29354  2.67741  2.69355  4.24690  2.90347  2.73739  3.18146  2.89801  2.37887  2.77519  2.98518  4.58477  3.61503
          0.00926  5.08220  5.80454  0.61958  0.77255  0.56236  0.84365
    168   2.00752  4.49609  4.99678  4.39638  3.54548  4.31373  4.65593  2.01481  4.21255  1.44584  1.98038  4.44297  4.65937  4.35553  4.25945  3.62797  2.72353  2.33083  5.15313  3.98595    223 l - - -
          2.68618  4.42225  2.77519  2.73123  3.46354  2.40513  3.72494  3.29354  2.67741  2.69355  4.24690  2.90347  2.73739  3.18146  2.89801  2.37887  2.77519  2.98518  4.58477  3.61503
          0.00926  5.08220  5.80454  0.61958  0.77255  0.56236  0.84365
    169   2.35679  5.37927  2.41214  2.14439  4.70687  3.02349  3.88052  3.21483  2.16773  3.13023  3.99903  3.16604  4.08462  2.66243  2.70373  2.51032  2.99277  3.06449  5.82255  3.80786    224 e - - -
          2.68618  4.42225  2.77519  2.73123  3.46354  2.40513  3.72494  3.29354  2.67741  2.69355  4.24690  2.90347  2.73739  3.18146  2.89801  2.37887  2.77519  2.98518  4.58477  3.61503
          0.00926  5.08220  5.80454  0.61958  0.77255  0.56236  0.84365
    170   2.32111  5.42452  2.60361  1.83490  4.77010  3.43180  3.87245  4.25651  2.12179  3.35128  4.46514  2.57389  4.07875  2.44324  2.66093  2.38630  3.14359  3.81545  5.85676  4.44535    225 e - - -
          2.68618  4.42225  2.77519  2.73123  3.46354  2.40513  3.72494  3.29354  2.67741  2.69355  4.24690  2.90347  2.73739  3.18146  2.89801  2.37887  2.77519  2.98518  4.58477  3.61503
          0.00926  5.08220  5.80454  0.61958  0.77255  0.44068  1.03170
    171   2.96196  3.87810  4.70048  4.09936  3.20409  4.10478  4.42558  2.62099  3.51333  1.18828  2.87202  4.18977  4.47062  3.17399  3.05891  3.40570  3.19405  2.30437  4.99269  2.61949    226 l - - -
          2.68618  4.42225  2.77519  2.73123  3.46354  2.40513  3.72494  3.29354  2.67741  2.69355  4.24690  2.90347  2.73739  3.18146  2.89801  2.37887  2.77519  2.98518  4.58477  3.61503
          0.00903  5.10787  5.83021  0.61958  0.77255  0.48576  0.95510
    172   2.44659  4.62398  3.90677  3.33644  3.11807  3.94872  4.20824  2.67941  2.63812  2.32225  3.72940  3.71908  4.32636  3.57307  1.47675  2.98012  3.18128  2.69962  5.21127  3.02722    227 r - - -
          2.68618  4.42225  2.77519  2.73123  3.46354  2.40513  3.72494  3.29354  2.67741  2.69355  4.24690  2.90347  2.73739  3.18146  2.89801  2.37887  2.77519  2.98518  4.58477  3.61503
          0.00903  5.10787  5.83021  0.61958  0.77255  0.48576  0.95510
    173   2.48426  5.43387  2.37023  1.93152  4.77920  3.31953  3.08628  4.26541  2.17682  3.33591  4.47450  2.52854  4.08927  2.97923  2.76600  2.25773  2.84641  3.82465  5.86634  4.45513    228 e - - -
          2.68618  4.42225  2.77519  2.73123  3.46354  2.40513  3.72494  3.29354  2.67741  2.69355  4.24690  2.90347  2.73739  3.18146  2.89801  2.37887  2.77519  2.98518  4.58477  3.61503
          0.00903  5.10787  5.83021  0.61958  0.77255  0.48576  0.95510
    174   2.53491  5.41585  2.71666  2.21399  4.75391  2.98220  3.88608  3.15236  2.33793  3.71814  4.45836  3.01176  4.09160  2.59334  2.46466  2.24736  2.47893  2.88010  5.85274  4.44605    229 e - - -
          2.68618  4.42225  2.77519  2.73123  3.46354  2.40513  3.72494  3.29354  2.67741  2.69355  4.24690  2.90347  2.73739  3.18146  2.89801  2.37887  2.77519  2.98518  4.58477  3.61503
          0.00903  5.10787  5.83021  0.61958  0.77255  0.48576  0.95510
    175   3.14734  3.80039  5.12620  4.51995  2.60851  4.35228  4.69965  1.73570  4.31497  1.43500  2.68686  4.51631  4.69484  4.43738  4.32428  3.67141  2.95261  1.71758  5.16290  3.99759    230 l - - -
          2.68618  4.42225  2.77519  2.73123  3.46354  2.40513  3.72494  3.29354  2.67741  2.69355  4.24690  2.90347  2.73739  3.18146  2.89801  2.37887  2.77519  2.98518  4.58477  3.61503
          0.00903  5.10787  5.83021  0.61958  0.77255  0.48576  0.95510
    176   2.69093  5.37677  3.19536  2.11986  4.69872  3.42469  3.64262  3.53995  2.19738  3.14506  4.42362  3.18319  4.09905  2.31526  2.03595  2.40305  3.15453  2.81125  5.82341  3.91107    231 r - - -
          2.68618  4.42225  2.77519  2.73123  3.46354  2.40513  3.72494  3.29354  2.67741  2.69355  4.24690  2.90347  2.73739  3.18146  2.89801  2.37887  2.77519  2.98518  4.58477  3.61503
          0.00903  5.10787  5.83021  0.61958  0.77255  0.48576  0.95510
    177   2.27454  5.42718  2.56592  2.00759  4.76771  2.53906  3.88896  4.25075  2.62685  3.73070  4.46960  2.93089  4.09397  2.71440  2.94026  1.85487  3.00023  3.17335  5.86282  4.45405    232 s - - -
          2.68618  4.42225  2.77519  2.73123  3.46354  2.40513  3.72494  3.29354  2.67741  2.69355  4.24690  2.90347  2.73739  3.18146  2.89801  2.37887  2.77519  2.98518  4.58477  3.61503
          0.00903  5.10787  5.83021  0.61958  0.77255  0.48576  0.95510
    178   2.29576  5.25826  3.25293  2.40152  4.53652  3.72989  3.13501  3.03732  2.35657  3.53454  3.89612  3.22995  4.12144  2.63099  3.17168  1.85702  2.24443  3.06430  5.73315  4.36665    233 s - - -
          2.68618  4.42225  2.77519  2.73123  3.46354  2.40513  3.72494  3.29354  2.67741  2.69355  4.24690  2.90347  2.73739  3.18146  2.89801  2.37887  2.77519  2.98518  4.58477  3.61503
          0.00903  5.10787  5.83021  0.61958  0.77255  0.48576  0.95510
    179   4.07472  4.21678  6.02869  5.43143  2.51898  5.39681  5.67298  2.36615  5.27300  0.46232  3.10762  5.56303  5.49062  5.16128  5.20859  4.76377  4.27984  3.07510  5.75707  4.75926    234 L - - -
          2.68618  4.42225  2.77519  2.73123  3.46354  2.40513  3.72494  3.29354  2.67741  2.69355  4.24690  2.90347  2.73739  3.18146  2.89801  2.37887  2.77519  2.98518  4.58477  3.61503
          0.00903  5.10787  5.83021  0.61958  0.77255  0.48576  0.95510
    180   2.45312  5.42625  2.49173  2.61812  4.76860  3.08422  3.88437  3.59671  2.12848  3.73022  4.01474  2.55796  4.09065  2.21601  1.95805  2.88622  2.92085  3.81544  5.86043  4.45145    235 r - - -
          2.68618  4.42225  2.77519  2.73123  3.46354  2.40513  3.72494  3.29354  2.67741  2.69355  4.24690  2.90347  2.73739  3.18146  2.89801  2.37887  2.77519  2.98518  4.58477  3.61503
          0.00903  5.10787  5.83021  0.61958  0.77255  0.48576  0.95510
    181   2.11584  5.18008  3.30190  2.74587  4.44071  2.65183  3.95429  3.86681  2.58782  3.45276  4.25369  3.27047  4.14109  2.63186  3.21012  1.82485  2.11598  3.20166  5.67917  3.28832    236 s - - -
          2.68618  4.42225  2.77519  2.73123  3.46354  2.40513  3.72494  3.29354  2.67741  2.69355  4.24690  2.90347  2.73739  3.18146  2.89801  2.37887  2.77519  2.98518  4.58477  3.61503
          0.00903  5.10787  5.83021  0.61958  0.77255  0.48576  0.95510
    182   1.69188  3.86340  4.65197  2.94004  3.02879  4.09705  4.41528  2.02897  3.89448  2.04960  2.88218  3.55083  4.46362  4.07570  3.99806  3.13677  2.90091  2.15390  5.00017  3.81685    237 a - - -
          2.68618  4.42225  2.77519  2.73123  3.46354  2.40513  3.72494  3.29354  2.67741  2.69355  4.24690  2.90347  2.73739  3.18146  2.89801  2.37887  2.77519  2.98518  4.58477  3.61503
          0.00903  5.10787  5.83021  0.61958  0.77255  0.48576  0.95510
    183   2.79284  5.41959  2.97583  2.63084  4.75272  1.59054  3.38702  4.23073  2.45988  3.71957  4.46436  2.58141  4.10337  2.81277  2.99230  1.95611  3.16800  3.80401  5.85900  4.00187    238 g - - -
          2.68637  4.42244  2.77539  2.73105  3.46373  2.40532  3.72514  3.29373  2.67689  2.69338  4.24539  2.90322  2.73759  3.18166  2.89820  2.37880  2.77539  2.98489  4.58496  3.61522
          0.10061  2.83074  3.30369  1.72427  0.19638  0.48576  0.95510
    184   2.97857  4.35782  4.89697  4.28511  2.06777  3.49242  4.47487  2.02649  4.08052  1.29561  2.76479  4.29274  4.50497  4.21614  3.60681  3.45547  3.21027  2.48115  4.97382  3.43303    247 l - - -
          2.68618  4.42225  2.77519  2.73123  3.46354  2.40513  3.72494  3.29354  2.67741  2.69355  4.24690  2.90347  2.73739  3.18146  2.89801  2.37887  2.77519  2.98518  4.58477  3.61503
          0.00934  5.07347  5.79582  0.61958  0.77255  0.58669  0.81230
    185   2.15324  5.35839  2.90110  2.53611  3.77108  2.83626  2.90589  4.14824  2.62570  3.65324  4.40553  2.71962  2.62011  2.98551  2.67612  2.31770  2.82656  3.44069  5.80595  3.45546    248 a - - -
          2.68618  4.42225  2.77519  2.73123  3.46354  2.40513  3.72494  3.29354  2.67741  2.69355  4.24690  2.90347  2.73739  3.18146  2.89801  2.37887  2.77519  2.98518  4.58477  3.61503
          0.03404  5.07347  3.60428  0.61958  0.77255  0.42746  1.05603
    186   2.33411  3.42213  3.61677  3.05399  3.95615  3.43140  4.09166  2.80057  3.02608  3.01808  3.51688  2.82920  1.98514  3.34890  3.18711  2.42932  2.27534  2.89502  5.35680  4.09509    249 p - - -
          2.68618  4.42225  2.77519  2.73123  3.46354  2.40513  3.72494  3.29354  2.67741  2.69355  4.24690  2.90347  2.73739  3.18146  2.89801  2.37887  2.77519  2.98518  4.58477  3.61503
          0.02822  5.08424  3.83369  0.61958  0.77255  0.55654  0.85141
    187   2.90767  5.19360  2.78911  2.44449  3.03397  3.72114  3.38475  3.35391  2.60375  2.76948  4.25684  3.06493  4.11208  2.60641  1.80063  2.91937  2.95139  2.81288  5.67866  3.58022    250 r - - -
          2.68618  4.42225  2.77519  2.73123  3.46354  2.40513  3.72494  3.29354  2.67741  2.69355  4.24690  2.90347  2.73739  3.18146  2.89801  2.37887  2.77519  2.98518  4.58477  3.61503
          0.00942  5.06544  5.78779  0.61958  0.77255  0.41607  1.07773
    188   2.68901  5.35007  3.07134  2.46194  3.45022  3.71065  3.56499  3.78339  2.32861  3.64093  4.39969  2.62803  2.99379  3.00986  2.18919  2.54569  2.31439  2.57053  5.80336  4.41361    251 r - - -
          2.68618  4.42225  2.77519  2.73123  3.46354  2.40513  3.72494  3.29354  2.67741  2.69355  4.24690  2.90347  2.73739  3.18146  2.89801  2.37887  2.77519  2.98518  4.58477  3.61503
          0.00903  5.10787  5.83021  0.61958  0.77255  0.48576  0.95510
    189   2.30270  3.19108  4.93683  4.32453  3.45283  4.16766  4.50201  2.75864  4.11624  1.54039  2.27527  4.32242  4.52820  4.25019  4.13324  3.47918  3.22879  1.57315  3.52541  3.82322    252 l - - -
          2.68618  4.42225  2.77519  2.73123  3.46354  2.40513  3.72494  3.29354  2.67741  2.69355  4.24690  2.90347  2.73739  3.18146  2.89801  2.37887  2.77519  2.98518  4.58477  3.61503
          0.00903  5.10787  5.83021  0.61958  0.77255  0.48576  0.95510
    190   2.64275  5.43148  2.20703  2.19905  4.77440  2.43488  3.88637  4.25912  2.25669  3.73590  3.75984  2.39941  3.66207  2.98361  3.11571  2.64972  2.27747  3.82102  5.86544  4.45531    253 e - - -
          2.68618  4.42225  2.77519  2.73123  3.46354  2.40513  3.72494  3.29354  2.67741  2.69355  4.24690  2.90347  2.73739  3.18146  2.89801  2.37887  2.77519  2.98518  4.58477  3.61503
          0.00903  5.10787  5.83021  0.61958  0.77255  0.48576  0.95510
    191   1.49437  5.29930  3.01886  2.55698  4.60049  3.74480  3.97557  4.04301  2.75094  3.59883  4.38433  3.07084  1.73134  3.10257  2.88383  2.96982  3.20925  3.22984  5.79601  4.42794    254 a - - -
          2.68618  4.42225  2.77519  2.73123  3.46354  2.40513  3.72494  3.29354  2.67741  2.69355  4.24690  2.90347  2.73739  3.18146  2.89801  2.37887  2.77519  2.98518  4.58477  3.61503
          0.00903  5.10787  5.83021  0.61958  0.77255  0.48576  0.95510
    192   2.52763  5.41039  1.75856  1.99745  4.74610  3.32174  3.52518  3.76189  2.62586  3.71168  3.66724  3.02830  3.25872  2.63794  2.93985  2.88876  2.86905  3.00313  5.84871  4.44345    255 d - - -
          2.68618  4.42225  2.77519  2.73123  3.46354  2.40513  3.72494  3.29354  2.67741  2.69355  4.24690  2.90347  2.73739  3.18146  2.89801  2.37887  2.77519  2.98518  4.58477  3.61503
          0.00903  5.10787  5.83021  0.61958  0.77255  0.48576  0.95510
    193   2.52917  5.41407  2.29436  2.12875  4.75138  2.89403  3.88650  3.66040  2.62426  2.95136  3.38889  2.31954  4.09191  2.61917  2.50313  2.76578  2.85326  3.80054  5.85143  4.44520    256 e - - -
          2.68618  4.42225  2.77519  2.73123  3.46354  2.40513  3.72494  3.29354  2.67741  2.69355  4.24690  2.90347  2.73739  3.18146  2.89801  2.37887  2.77519  2.98518  4.58477  3.61503
          0.00903  5.10787  5.83021  0.61958  0.77255  0.48576  0.95510
    194   3.10139  4.47189  5.00669  4.40533  2.32398  4.26260  4.51617  2.84875  4.20039  1.08103  2.83748  4.39682  4.61369  4.31892  4.21580  3.57542  2.68391  2.70189  2.94721  2.73513    257 l - - -
          2.68618  4.42225  2.77519  2.73123  3.46354  2.40513  3.72494  3.29354  2.67741  2.69355  4.24690  2.90347  2.73739  3.18146  2.89801  2.37887  2.77519  2.98518  4.58477  3.61503
          0.00903  5.10787  5.83021  0.61958  0.77255  0.48576  0.95510
    195   3.12085  4.50652  4.92408  4.32181  3.54710  4.29388  4.62246  1.57374  3.11154  1.15863  3.20298  4.39716  4.64075  4.29749  3.71592  3.60377  3.35239  2.12872  5.14607  3.97812    258 l - - -
          2.68618  4.42225  2.77519  2.73123  3.46354  2.40513  3.72494  3.29354  2.67741  2.69355  4.24690  2.90347  2.73739  3.18146  2.89801  2.37887  2.77519  2.98518  4.58477  3.61503
          0.00903  5.10787  5.83021  0.61958  0.77255  0.48576  0.95510
    196   2.05364  5.42335  2.62661  2.23095  4.76456  3.69699  3.88451  4.24780  2.12698  3.72698  4.46505  2.90444  3.57836  2.98210  2.59148  2.21353  2.61977  3.41089  5.85835  3.26157    259 a - - -
          2.68618  4.42225  2.77519  2.73123  3.46354  2.40513  3.72494  3.29354  2.67741  2.69355  4.24690  2.90347  2.73739  3.18146  2.89801  2.37887  2.77519  2.98518  4.58477  3.61503
          0.00903  5.10787  5.83021  0.61958  0.77255  0.48576  0.95510
    197   2.66826  3.10592  4.92883  4.31359  1.95523  4.13524  3.66759  1.81462  4.09864  2.06249  2.62124  4.29744  4.49856  4.22958  4.10689  3.44658  3.19790  2.37033  2.84360  3.78558    260 i - - -
          2.68618  4.42225  2.77519  2.73123  3.46354  2.40513  3.72494  3.29354  2.67741  2.69355  4.24690  2.90347  2.73739  3.18146  2.89801  2.37887  2.77519  2.98518  4.58477  3.61503
          0.00903  5.10787  5.83021  0.61958  0.77255  0.48576  0.95510
    198   2.97143  2.87687  4.94146  4.32580  3.19446  4.14218  4.47589  2.08525  4.10949  1.57537  2.15862  4.30667  4.50470  4.23849  4.11516  3.45395  2.94319  2.16335  3.69612  2.79094    261 l - - -
          2.68618  4.42225  2.77519  2.73123  3.46354  2.40513  3.72494  3.29354  2.67741  2.69355  4.24690  2.90347  2.73739  3.18146  2.89801  2.37887  2.77519  2.98518  4.58477  3.61503
          0.00903  5.10787  5.83021  0.61958  0.77255  0.48576  0.95510
    199   2.54730  5.37657  2.36790  2.64000  4.69832  2.95842  3.89624  4.16786  2.22924  3.67173  4.42362  3.18392  4.09972  3.00073  1.76032  2.44775  2.94143  3.75467  3.86032  3.06383    262 r - - -
          2.68618  4.42225  2.77519  2.73123  3.46354  2.40513  3.72494  3.29354  2.67741  2.69355  4.24690  2.90347  2.73739  3.18146  2.89801  2.37887  2.77519  2.98518  4.58477  3.61503
          0.00903  5.10787  5.83021  0.61958  0.77255  0.48576  0.95510
    200   2.46315  5.40740  2.93089  1.73417  4.74180  3.40076  3.88845  4.22023  2.31285  2.66273  4.45095  3.17188  3.02347  2.98834  2.17809  2.76745  2.84600  3.40934  5.84652  4.44219    263 e - - -
          2.68618  4.42225  2.77519  2.73123  3.46354  2.40513  3.72494  3.29354  2.67741  2.69355  4.24690  2.90347  2.73739  3.18146  2.89801  2.37887  2.77519  2.98518  4.58477  3.61503
          0.00903  5.10787  5.83021  0.61958  0.77255  0.48576  0.95510
    201   2.97888  4.35948  4.89697  4.28495  2.53559  4.14429  3.66674  1.72008  4.08011  1.67452  2.35719  4.29159  4.50628  3.19495  4.10375  3.45399  3.21082  2.10081  4.97751  3.40948    264 l - - -
          2.68618  4.42225  2.77519  2.73123  3.46354  2.40513  3.72494  3.29354  2.67741  2.69355  4.24690  2.90347  2.73739  3.18146  2.89801  2.37887  2.77519  2.98518  4.58477  3.61503
          0.00903  5.10787  5.83021  0.61958  0.77255  0.48576  0.95510
    202   3.14761  3.80311  5.10937  4.50103  2.21558  4.34327  4.68331  2.19035  4.29672  1.10282  3.25022  4.50326  4.68390  4.41490  4.30690  3.66074  2.65221  2.09119  5.14426  3.98367    265 l - - -
          2.68618  4.42225  2.77519  2.73123  3.46354  2.40513  3.72494  3.29354  2.67741  2.69355  4.24690  2.90347  2.73739  3.18146  2.89801  2.37887  2.77519  2.98518  4.58477  3.61503
          0.00903  5.10787  5.83021  0.61958  0.77255  0.48576  0.95510
    203   2.99250  4.05171  2.84483  2.67202  4.75676  2.97556  2.95693  4.22563  2.73198  3.73707  4.49908  1.13552  4.15202  2.88997  3.22402  2.64277  3.23080  3.81599  5.89604  4.49790    266 n - - -
          2.68618  4.42225  2.77519  2.73123  3.46354  2.40513  3.72494  3.29354  2.67741  2.69355  4.24690  2.90347  2.73739  3.18146  2.89801  2.37887  2.77519  2.98518  4.58477  3.61503
          0.17838  5.10787  1.84946  0.61958  0.77255  0.48576  0.95510
    204   2.87918  3.79741  4.20194  3.62110  2.87669  3.07463  3.58801  2.57097  3.52158  2.59385  3.51006  3.88070  1.49929  3.43219  3.74612  3.23365  3.11114  2.65403  3.29800  3.04261    267 p - - -
          2.68618  4.42225  2.77519  2.73123  3.46354  2.40513  3.72494  3.29354  2.67741  2.69355  4.24690  2.90347  2.73739  3.18146  2.89801  2.37887  2.77519  2.98518  4.58477  3.61503
          0.03372  4.94018  3.64958  0.61958  0.77255  0.88112  0.53498
    205   2.74268  5.35334  2.54669  1.98103  4.69642  2.40992  3.80717  4.18134  2.54384  3.65780  4.39483  2.52103  4.01267  2.54068  2.54835  2.41902  2.71166  3.35485  5.78711  4.37674    268 e - - -
          2.68618  4.42225  2.77519  2.73123  3.46354  2.40513  3.72494  3.29354  2.67741  2.69355  4.24690  2.90347  2.73739  3.18146  2.89801  2.37887  2.77519  2.98518  4.58477  3.61503
          0.01093  4.91739  5.63974  0.61958  0.77255  0.92063  0.50795
    206   2.84623  5.06854  3.23387  2.67607  3.14173  2.97437  3.06884  3.73312  2.21937  2.80408  4.13739  3.19831  2.57142  2.88362  2.67570  2.33877  2.92338  3.06982  5.56680  3.35175    269 k - - -
          2.68618  4.42225  2.77519  2.73123  3.46354  2.40513  3.72494  3.29354  2.67741  2.69355  4.24690  2.90347  2.73739  3.18146  2.89801  2.37887  2.77519  2.98518  4.58477  3.61503
          0.01093  4.91739  5.63974  0.61958  0.77255  0.67097  0.71583
    207   2.63634  5.27458  2.26817  2.33799  4.57792  3.22182  3.56942  3.47038  2.60639  2.80998  3.36165  2.67874  4.05332  2.43343  3.09107  2.44064  2.65445  3.64259  3.52805  4.34879    270 d - - -
          2.68618  4.42225  2.77519  2.73123  3.46354  2.40513  3.72494  3.29354  2.67741  2.69355  4.24690  2.90347  2.73739  3.18146  2.89801  2.37887  2.77519  2.98518  4.58477  3.61503
          0.01024  4.98243  5.70478  0.61958  0.77255  0.59017  0.80796
    208   2.42985  5.27774  2.87665  2.34614  2.91539  2.83077  3.87885  3.52309  2.63592  3.56213  4.33146  2.91697  3.57881  2.48842  2.71771  2.22388  2.72731  3.16916  3.97342  4.36085    271 s - - -
          2.68618  4.42225  2.77519  2.73123  3.46354  2.40513  3.72494  3.29354  2.67741  2.69355  4.24690  2.90347  2.73739  3.18146  2.89801  2.37887  2.77519  2.98518  4.58477  3.61503
          0.04129  5.03317  3.38345  0.61958  0.77255  0.68957  0.69674
    209   2.27454  5.31703  2.70287  2.02353  4.63348  3.15846  3.85294  4.09972  2.59987  3.00315  3.93303  2.90082  4.05537  2.95933  2.42692  2.29257  2.76766  2.69511  5.76731  4.37434    272 e - - -
          2.68618  4.42225  2.77519  2.73123  3.46354  2.40513  3.72494  3.29354  2.67741  2.69355  4.24690  2.90347  2.73739  3.18146  2.89801  2.37887  2.77519  2.98518  4.58477  3.61503
          0.01004  5.00193  5.72427  0.61958  0.77255  0.34593  1.22949
    210   2.77375  5.33500  2.95469  2.35524  4.64079  3.36453  3.55368  3.05775  2.52245  3.21701  4.38620  2.70405  2.64671  2.78525  2.77621  2.72276  2.76007  3.70436  2.79107  2.87525    273 e - - -
          2.68642  4.42282  2.77485  2.73015  3.46330  2.40548  3.72324  3.29411  2.67797  2.69376  4.24746  2.90387  2.73735  3.18117  2.89772  2.37874  2.77538  2.98496  4.58533  3.61560
          0.81712  0.91162  1.85518  1.10539  0.40209  0.48576  0.95510
    211   2.31904  5.33312  2.42060  2.16454  3.90165  2.89770  3.81868  4.14338  2.48061  3.63317  4.37702  2.65858  2.86328  2.91906  2.68984  2.53427  2.94315  3.08917  5.77320  3.59043    286 e - - -
          2.68618  4.42225  2.77519  2.73123  3.46354  2.40513  3.72494  3.29354  2.67741  2.69355  4.24690  2.90347  2.73739  3.18146  2.89801  2.37887  2.77519  2.98518  4.58477  3.61503
          0.01067  4.94124  5.66358  0.61958  0.77255  0.67571  0.71090
    212   2.87642  5.13361  3.04329  2.53517  3.62511  3.43905  2.79159  3.16949  2.25357  3.19894  4.19942  2.77857  2.78452  3.03415  3.15232  2.15797  2.85686  2.88430  4.17488  3.54442    287 s - - -
          2.68618  4.42225  2.77519  2.73123  3.46354  2.40513  3.72494  3.29354  2.67741  2.69355  4.24690  2.90347  2.73739  3.18146  2.89801  2.37887  2.77519  2.98518  4.58477  3.61503
          0.12431  4.99214  2.20633  0.61958  0.77255  0.65917  0.72832
    213   2.39614  5.27108  2.17976  2.41101  4.58391  3.62744  3.81904  3.15370  2.56812  3.29240  4.32080  2.91042  2.59326  2.92702  2.83569  2.30694  2.42059  3.64436  5.72399  4.33342    288 d - - -
          2.68618  4.42225  2.77519  2.73123  3.46354  2.40513  3.72494  3.29354  2.67741  2.69355  4.24690  2.90347  2.73739  3.18146  2.89801  2.37887  2.77519  2.98518  4.58477  3.61503
          0.22881  4.91055  1.62376  0.61958  0.77255  0.53613  0.87949
    214   2.60490  4.95550  2.70618  2.47609  4.17802  3.18941  3.86475  2.37191  2.68191  2.70299  3.64129  2.94321  2.94685  2.85246  2.88795  2.65403  3.04338  2.63900  5.46938  3.75293    289 i - - -
          2.68618  4.42225  2.77519  2.73123  3.46354  2.40513  3.72494  3.29354  2.67741  2.69355  4.24690  2.90347  2.73739  3.18146  2.89801  2.37887  2.77519  2.98518  4.58477  3.61503
          0.01194  4.82968  5.55202  0.61958  0.77255  0.24626  1.52199
    215   2.61626  5.43233  2.24734  2.08740  4.77747  3.44312  2.65784  3.69018  2.11474  3.42921  4.47298  2.82800  3.55525  2.66893  2.63645  2.70160  2.98070  3.44352  5.86497  4.45398    290 e - - -
          2.68618  4.42225  2.77519  2.73123  3.46354  2.40513  3.72494  3.29354  2.67741  2.69355  4.24690  2.90347  2.73739  3.18146  2.89801  2.37887  2.77519  2.98518  4.58477  3.61503
          0.00903  5.10787  5.83021  0.61958  0.77255  0.48576  0.95510
    216   2.37067  4.42703  4.46387  3.87520  3.52060  4.06948  4.37152  2.67694  3.74719  2.21567  3.54239  3.50975  4.43846  3.47075  3.91397  3.10462  3.19330  2.47728  2.33013  1.54751    291 y - - -
          2.68618  4.42225  2.77519  2.73123  3.46354  2.40513  3.72494  3.29354  2.67741  2.69355  4.24690  2.90347  2.73739  3.18146  2.89801  2.37887  2.77519  2.98518  4.58477  3.61503
          0.00903  5.10787  5.83021  0.61958  0.77255  0.48576  0.95510
    217   3.24575  5.81966  1.29771  2.15268  5.14332  3.31001  4.14125  4.65172  2.98811  4.11690  4.88443  1.75655  4.29503  2.68343  3.52577  2.57313  3.18980  4.20224  6.24919  4.78960    292 d - - -
          2.68618  4.42225  2.77519  2.73123  3.46354  2.40513  3.72494  3.29354  2.67741  2.69355  4.24690  2.90347  2.73739  3.18146  2.89801  2.37887  2.77519  2.98518  4.58477  3.61503
          0.00903  5.10787  5.83021  0.61958  0.77255  0.48576  0.95510
    218   2.44439  5.42993  2.36326  1.95031  4.77382  3.69604  3.88335  4.25894  2.35347  3.73469  3.61979  3.16395  2.75560  2.68800  2.42679  2.56303  2.48715  3.81994  5.86329  4.45306    293 e - - -
          2.68618  4.42225  2.77519  2.73123  3.46354  2.40513  3.72494  3.29354  2.67741  2.69355  4.24690  2.90347  2.73739  3.18146  2.89801  2.37887  2.77519  2.98518  4.58477  3.61503
          0.00903  5.10787  5.83021  0.61958  0.77255  0.48576  0.95510
    219   2.64073  5.36508  2.32767  2.19495  4.68238  2.66542  3.54945  4.14924  2.64457  2.96433  3.24633  2.73641  4.10062  3.00408  2.90009  2.74787  2.53711  3.74071  5.81474  2.59846    294 e - - -
          2.68618  4.42225  2.77519  2.73123  3.46354  2.40513  3.72494  3.29354  2.67741  2.69355  4.24690  2.90347  2.73739  3.18146  2.89801  2.37887  2.77519  2.98518  4.58477  3.61503
          0.00903  5.10787  5.83021  0.61958  0.77255  0.48576  0.95510
    220   2.92175  4.16061  2.62685  2.01812  4.76492  3.33248  3.88430  3.06652  1.92655  3.07513  4.46519  2.92780  3.61039  2.39749  2.54461  2.71283  2.85334  3.81220  5.85845  4.44976    295 k - - -
          2.68618  4.42225  2.77519  2.73123  3.46354  2.40513  3.72494  3.29354  2.67741  2.69355  4.24690  2.90347  2.73739  3.18146  2.89801  2.37887  2.77519  2.98518  4.58477  3.61503
          0.00903  5.10787  5.83021  0.61958  0.77255  0.48576  0.95510
    221   2.78503  5.05321  2.59260  2.44902  3.32736  3.78076  3.99028  2.86779  2.70845  2.81649  4.13023  3.33346  2.00940  3.15919  2.71973  2.47311  3.00596  3.21371  4.12635  3.65431    296 p - - -
          2.68618  4.42225  2.77519  2.73123  3.46354  2.40513  3.72494  3.29354  2.67741  2.69355  4.24690  2.90347  2.73739  3.18146  2.89801  2.37887  2.77519  2.98518  4.58477  3.61503
          0.00903  5.10787  5.83021  0.61958  0.77255  0.48576  0.95510
    222   4.37554  5.54383  6.35479  5.78654  2.76159  5.82685  6.06310  1.24789  5.66554  0.69333  3.43308  5.99619  5.77297  5.44283  5.56502  5.24621  4.57263  3.02499  5.95206  4.96847    297 l - - -
          2.68618  4.42225  2.77519  2.73123  3.46354  2.40513  3.72494  3.29354  2.67741  2.69355  4.24690  2.90347  2.73739  3.18146  2.89801  2.37887  2.77519  2.98518  4.58477  3.61503
          0.00903  5.10787  5.83021  0.61958  0.77255  0.48576  0.95510
    223   2.61457  3.91593  2.89007  2.62831  4.75025  3.70307  2.85832  4.22894  2.33888  3.71498  4.45763  1.73212  4.09680  2.99060  2.05551  2.40539  3.15842  3.80000  5.85167  4.44762    298 n - - -
          2.68618  4.42225  2.77519  2.73123  3.46354  2.40513  3.72494  3.29354  2.67741  2.69355  4.24690  2.90347  2.73739  3.18146  2.89801  2.37887  2.77519  2.98518  4.58477  3.61503
          0.00903  5.10787  5.83021  0.61958  0.77255  0.48576  0.95510
    224   2.92245  5.43206  2.55808  1.68804  4.77679  3.69600  3.55380  4.26242  2.06423  3.73711  4.47287  2.95039  4.08959  2.77040  2.25613  2.54637  2.90938  3.20596  5.86485  3.55101    299 e - - -
          2.68618  4.42225  2.77519  2.73123  3.46354  2.40513  3.72494  3.29354  2.67741  2.69355  4.24690  2.90347  2.73739  3.18146  2.89801  2.37887  2.77519  2.98518  4.58477  3.61503
          0.00903  5.10787  5.83021  0.61958  0.77255  0.48576  0.95510
    225   3.02979  5.63549  3.74083  3.60808  5.36722  4.09681  4.84659  4.93885  3.47575  4.44886  5.42076  4.01123  4.76932  0.35282  3.73549  3.68764  4.01777  4.49954  6.54048  5.26701    300 Q - - -
          2.68618  4.42225  2.77519  2.73123  3.46354  2.40513  3.72494  3.29354  2.67741  2.69355  4.24690  2.90347  2.73739  3.18146  2.89801  2.37887  2.77519  2.98518  4.58477  3.61503
          0.00903  5.10787  5.83021  0.61958  0.77255  0.48576  0.95510
    226   3.22952  2.64233  5.57506  5.02982  4.06219  4.92271  5.40465  0.96711  4.88698  2.23715  3.35990  5.08400  5.21989  5.06433  4.95375  4.28236  3.77501  1.40071  5.83579  4.64410    301 i - - -
          2.68618  4.42225  2.77519  2.73123  3.46354  2.40513  3.72494  3.29354  2.67741  2.69355  4.24690  2.90347  2.73739  3.18146  2.89801  2.37887  2.77519  2.98518  4.58477  3.61503
          0.00903  5.10787  5.83021  0.61958  0.77255  0.48576  0.95510
    227   2.97962  4.37701  4.79238  4.18828  2.82226  4.13536  4.46302  2.01008  4.00670  1.48749  3.49121  3.07501  3.12204  4.16677  4.06946  3.44069  2.67501  1.80039  5.00329  3.82365    302 l - - -
          2.68618  4.42225  2.77519  2.73123  3.46354  2.40513  3.72494  3.29354  2.67741  2.69355  4.24690  2.90347  2.73739  3.18146  2.89801  2.37887  2.77519  2.98518  4.58477  3.61503
          0.00903  5.10787  5.83021  0.61958  0.77255  0.48576  0.95510
    228   2.75121  4.07990  1.95198  2.46147  3.50968  3.05552  3.95200  3.84014  2.74215  3.12329  3.65028  3.27168  2.94177  3.09366  2.43230  2.58756  3.15893  2.85732  5.66224  3.28761    303 d - - -
          2.68618  4.42225  2.77519  2.73123  3.46354  2.40513  3.72494  3.29354  2.67741  2.69355  4.24690  2.90347  2.73739  3.18146  2.89801  2.37887  2.77519  2.98518  4.58477  3.61503
          0.00903  5.10787  5.83021  0.61958  0.77255  0.48576  0.95510
    229   2.62731  5.27705  2.87545  2.68641  3.18153  2.66988  3.40108  4.00735  2.68499  3.55637  4.33438  3.22206  2.16080  3.04135  2.20950  2.44553  2.94070  3.63496  5.74787  3.11873    304 p - - -
          2.68618  4.42225  2.77519  2.73123  3.46354  2.40513  3.72494  3.29354  2.67741  2.69355  4.24690  2.90347  2.73739  3.18146  2.89801  2.37887  2.77519  2.98518  4.58477  3.61503
          0.05569  5.10787  3.03409  0.61958  0.77255  0.48576  0.95510
    230   2.87649  5.50774  1.69394  2.65137  4.87703  1.80613  3.99155  4.36309  2.77224  3.84998  4.60352  2.37336  4.16227  3.10175  2.99572  2.29718  2.96644  3.92459  5.98992  4.57215    305 d - - -
          2.68618  4.42225  2.77519  2.73123  3.46354  2.40513  3.72494  3.29354  2.67741  2.69355  4.24690  2.90347  2.73739  3.18146  2.89801  2.37887  2.77519  2.98518  4.58477  3.61503
          0.00946  5.06163  5.78398  0.61958  0.77255  0.41091  1.08780
    231   2.92976  5.09980  2.82526  2.79151  2.87703  3.76823  3.18347  3.47888  2.78319  2.89176  4.17304  3.30729  3.63684  2.91734  2.48816  2.75825  1.53554  3.24083  5.60850  4.28045    306 t - - -
          2.68618  4.42225  2.77519  2.73123  3.46354  2.40513  3.72494  3.29354  2.67741  2.69355  4.24690  2.90347  2.73739  3.18146  2.89801  2.37887  2.77519  2.98518  4.58477  3.61503
          0.00903  5.10787  5.83021  0.61958  0.77255  0.48576  0.95510
    232   2.55963  5.41170  2.39818  1.89037  4.74762  3.69950  3.25655  3.60361  2.20365  3.71309  4.45486  3.17051  4.09305  2.98732  3.11773  1.99744  2.46799  3.16262  5.84991  4.44446    307 e - - -
          2.68618  4.42225  2.77519  2.73123  3.46354  2.40513  3.72494  3.29354  2.67741  2.69355  4.24690  2.90347  2.73739  3.18146  2.89801  2.37887  2.77519  2.98518  4.58477  3.61503
          0.00903  5.10787  5.83021  0.61958  0.77255  0.48576  0.95510
    233   2.56020  4.35139  4.90045  4.28792  3.07581  4.13899  4.47109  1.96692  4.08112  1.59040  2.90035  4.28963  4.50196  3.51391  4.10196  3.44905  2.90651  1.71058  4.97389  2.91402    308 l - - -
          2.68618  4.42225  2.77519  2.73123  3.46354  2.40513  3.72494  3.29354  2.67741  2.69355  4.24690  2.90347  2.73739  3.18146  2.89801  2.37887  2.77519  2.98518  4.58477  3.61503
          0.00903  5.10787  5.83021  0.61958  0.77255  0.48576  0.95510
    234   2.92204  5.40967  2.78961  1.76432  3.95264  3.69940  3.88746  3.63220  2.33984  3.07957  4.45286  3.05212  4.09265  2.48623  2.39033  2.53822  2.35240  3.79515  5.84812  3.65734    309 e - - -
          2.68618  4.42225  2.77519  2.73123  3.46354  2.40513  3.72494  3.29354  2.67741  2.69355  4.24690  2.90347  2.73739  3.18146  2.89801  2.37887  2.77519  2.98518  4.58477  3.61503
          0.00903  5.10787  5.83021  0.61958  0.77255  0.48576  0.95510
    235   2.93781  4.85026  3.11829  2.57956  3.53970  3.84683  4.07533  2.53718  2.62512  2.66121  3.94216  3.47632  3.57269  3.01252  2.70003  3.07051  3.16934  1.52500  5.40422  3.68549    310 v - - -
          2.68618  4.42225  2.77519  2.73123  3.46354  2.40513  3.72494  3.29354  2.67741  2.69355  4.24690  2.90347  2.73739  3.18146  2.89801  2.37887  2.77519  2.98518  4.58477  3.61503
          0.00903  5.10787  5.83021  0.61958  0.77255  0.48576  0.95510
    236   2.56142  5.42755  2.47566  2.44127  4.77062  3.00373  2.93987  4.25519  2.18830  3.38022  4.46873  2.74054  4.08954  2.65126  2.71204  2.52397  2.34669  3.12115  5.86142  3.75168    311 k - - -
          2.68625  4.42232  2.77526  2.73130  3.46361  2.40468  3.72501  3.29361  2.67747  2.69328  4.24696  2.90353  2.73746  3.18153  2.89807  2.37894  2.77526  2.98525  4.58484  3.61510
          0.06093  2.87930  5.83021  0.93238  0.50024  0.48576  0.95510
    237   2.26267  5.41810  2.30519  1.93647  3.91552  2.99530  3.88562  4.23881  2.16386  3.72080  3.88737  3.16768  2.79964  2.98392  2.68753  2.68806  3.15308  3.32018  5.85444  4.44717    315 e - - -
          2.68618  4.42225  2.77519  2.73123  3.46354  2.40513  3.72494  3.29354  2.67741  2.69355  4.24690  2.90347  2.73739  3.18146  2.89801  2.37887  2.77519  2.98518  4.58477  3.61503
          0.00910  5.09948  5.82183  0.61958  0.77255  0.48576  0.95510
    238   2.96160  5.47461  1.81875  2.37902  4.81534  2.56245  3.91545  3.81493  2.54372  3.77815  4.51845  2.13859  3.60299  2.84548  3.16132  2.05369  3.19508  3.86331  5.90813  4.49295    316 d - - -
          2.68618  4.42225  2.77519  2.73123  3.46354  2.40513  3.72494  3.29354  2.67741  2.69355  4.24690  2.90347  2.73739  3.18146  2.89801  2.37887  2.77519  2.98518  4.58477  3.61503
          0.00910  5.09948  5.82183  0.61958  0.77255  0.48576  0.95510
    239   2.73368  4.19102  2.75314  2.13703  4.71829  2.57612  2.58222  4.19285  2.62892  3.68788  3.61621  3.17275  4.09184  2.83047  2.39625  2.19893  3.14990  3.77141  5.83222  2.99547    317 e - - -
          2.68618  4.42225  2.77519  2.73123  3.46354  2.40513  3.72494  3.29354  2.67741  2.69355  4.24690  2.90347  2.73739  3.18146  2.89801  2.37887  2.77519  2.98518  4.58477  3.61503
          0.03859  5.09948  3.44976  0.61958  0.77255  0.48576  0.95510
    240   3.09952  4.46033  5.05072  4.44335  2.46651  4.29285  4.63388  1.76280  4.24085  1.24919  3.15835  4.44892  4.63823  4.36651  4.25685  3.20924  3.06139  1.96025  5.10636  3.94070    318 l - - -
          2.68618  4.42225  2.77519  2.73123  3.46354  2.40513  3.72494  3.29354  2.67741  2.69355  4.24690  2.90347  2.73739  3.18146  2.89801  2.37887  2.77519  2.98518  4.58477  3.61503
          0.00937  5.07026  5.79261  0.61958  0.77255  0.57164  0.83148
    241   2.90910  5.22342  3.24578  2.28080  3.82392  3.35881  3.91378  3.34071  2.15026  2.87656  3.47384  2.76399  4.10827  2.89531  2.31206  2.33902  2.66414  2.70450  5.70237  4.34028    319 k - - -
          2.68618  4.42225  2.77519  2.73123  3.46354  2.40513  3.72494  3.29354  2.67741  2.69355  4.24690  2.90347  2.73739  3.18146  2.89801  2.37887  2.77519  2.98518  4.58477  3.61503
          0.00937  5.07026  5.79261  0.61958  0.77255  0.43558  1.04098
    242   2.58086  4.35879  4.86644  4.25752  2.11658  3.66436  4.47161  2.07487  4.05948  1.51877  3.47471  4.27751  4.50229  4.20480  4.09431  2.60300  3.20696  1.97135  4.98622  3.80851    320 l - - -
          2.68618  4.42225  2.77519  2.73123  3.46354  2.40513  3.72494  3.29354  2.67741  2.69355  4.24690  2.90347  2.73739  3.18146  2.89801  2.37887  2.77519  2.98518  4.58477  3.61503
          0.00910  5.09948  5.82183  0.61958  0.77255  0.48576  0.95510
    243   2.57363  5.39528  2.94061  2.36310  4.05532  2.02101  3.88701  4.20214  2.62766  3.69456  4.43991  2.31419  4.09141  2.87809  2.53547  2.50487  2.36027  3.32064  5.83676  4.43456    321 g - - -
          2.68618  4.42225  2.77519  2.73123  3.46354  2.40513  3.72494  3.29354  2.67741  2.69355  4.24690  2.90347  2.73739  3.18146  2.89801  2.37887  2.77519  2.98518  4.58477  3.61503
          0.08270  5.09948  2.61359  0.61958  0.77255  0.48576  0.95510
    244   2.88799  5.31489  2.58913  2.61496  3.89570  2.79044  2.85406  3.57099  2.61551  2.72151  4.36451  2.45662  3.66945  2.72470  2.80088  2.67817  2.07851  3.68739  5.76817  4.37838    322 t - - -
          2.68618  4.42225  2.77519  2.73123  3.46354  2.40513  3.72494  3.29354  2.67741  2.69355  4.24690  2.90347  2.73739  3.18146  2.89801  2.37887  2.77519  2.98518  4.58477  3.61503
          0.02789  5.02658  3.86615  0.61958  0.77255  0.56881  0.83517
    245   2.50680  5.37696  2.46124  2.36353  4.71200  2.96818  3.85603  3.79410  2.59468  3.14859  4.42027  2.85061  2.60367  2.40530  2.27926  2.85736  2.69464  3.76220  4.13468  4.41087    323 r - - -
          2.68618  4.42225  2.77519  2.73123  3.46354  2.40513  3.72494  3.29354  2.67741  2.69355  4.24690  2.90347  2.73739  3.18146  2.89801  2.37887  2.77519  2.98518  4.58477  3.61503
          0.02967  5.03468  3.78413  0.61958  0.77255  0.66427  0.72288
    246   2.75740  5.38485  2.90195  2.24773  4.72674  3.18542  3.40522  3.53040  2.42034  3.68877  4.42634  2.65983  3.02764  2.54715  2.16428  2.24027  3.11291  3.39054  5.81943  3.38866    324 r - - -
          2.68618  4.42225  2.77519  2.73123  3.46354  2.40513  3.72494  3.29354  2.67741  2.69355  4.24690  2.90347  2.73739  3.18146  2.89801  2.37887  2.77519  2.98518  4.58477  3.61503
          0.32163  5.01492  1.31529  0.61958  0.77255  0.71095  0.67566
    247   2.56505  5.23451  2.50867  2.02009  3.43155  3.54439  3.73327  3.38244  2.20561  3.53267  3.58552  2.73803  3.58001  2.59915  2.64341  2.55440  2.85534  3.61617  5.67728  4.27660    325 e - - -
          2.68618  4.42225  2.77519  2.73123  3.46354  2.40513  3.72494  3.29354  2.67741  2.69355  4.24690  2.90347  2.73739  3.18146  2.89801  2.37887  2.77519  2.98518  4.58477  3.61503
          0.01351  4.70680  5.42914  0.61958  0.77255  1.18465  0.36507
    248   2.32330  5.27201  2.25711  2.35672  4.61422  3.14782  3.72897  3.72337  1.96213  3.57582  4.31369  2.78426  3.59408  2.36725  2.60385  2.73139  2.99939  3.66117  5.70602  4.29684    326 k - - -
          2.68618  4.42225  2.77519  2.73123  3.46354  2.40513  3.72494  3.29354  2.67741  2.69355  4.24690  2.90347  2.73739  3.18146  2.89801  2.37887  2.77519  2.98518  4.58477  3.61503
          0.01351  4.70680  5.42914  0.61958  0.77255  1.18465  0.36507
    249   2.43548  5.26483  2.53538  2.00774  4.60288  2.86215  3.73234  3.41800  1.99134  3.56713  4.30777  3.01122  3.39756  2.64755  2.96355  2.36618  3.00105  3.65178  5.70157  4.29407    327 k - - -
          2.68618  4.42225  2.77519  2.73123  3.46354  2.40513  3.72494  3.29354  2.67741  2.69355  4.24690  2.90347  2.73739  3.18146  2.89801  2.37887  2.77519  2.98518  4.58477  3.61503
          0.09242  4.70680  2.53521  0.61958  0.77255  1.18465  0.36507
    250   2.75159  5.22781  2.29889  2.44655  4.56026  2.53574  3.71685  4.03664  2.36988  3.52883  4.27583  2.99310  3.58477  2.61465  2.60056  2.23690  2.31309  3.61251  5.67106  4.26788    328 s - - -
          2.68690  4.42250  2.77277  2.72972  3.46471  2.40513  3.72636  3.29367  2.67816  2.69407  4.24781  2.90381  2.73745  3.18208  2.89707  2.37928  2.77561  2.98443  4.58476  3.61491
          1.27707  0.41275  2.82481  1.97045  0.15012  0.84493  0.56140
    251   2.66792  4.05340  2.37453  2.50158  4.51117  3.56128  2.90574  3.97377  2.31573  3.49049  4.24963  3.04339  3.53104  2.86078  2.03325  2.44399  2.78257  2.98521  5.65314  4.26390    356 r - - -
          2.68618  4.42225  2.77519  2.73123  3.46354  2.40513  3.72494  3.29354  2.67741  2.69355  4.24690  2.90347  2.73739  3.18146  2.89801  2.37887  2.77519  2.98518  4.58477  3.61503
          0.01318  4.73164  5.45399  0.61958  0.77255  1.06921  0.42050
    252   2.46088  3.37665  4.60618  4.00076  2.61185  3.94559  3.66006  2.14739  3.81790  2.10483  3.04258  4.05693  4.31082  3.97730  2.84854  3.25007  2.31656  2.29093  3.70218  2.90477    357 l - - -
          2.68618  4.42225  2.77519  2.73123  3.46354  2.40513  3.72494  3.29354  2.67741  2.69355  4.24690  2.90347  2.73739  3.18146  2.89801  2.37887  2.77519  2.98518  4.58477  3.61503
          0.01284  4.75779  5.48013  0.61958  0.77255  0.59068  0.80732
    253   2.18822  4.96271  2.73074  2.40009  3.41192  3.71074  3.41268  2.70408  2.75057  3.20964  4.04100  3.26840  4.09903  3.09474  2.26273  2.91938  2.83210  2.91079  5.48360  2.65366    358 a - - -
          2.68618  4.42225  2.77519  2.73123  3.46354  2.40513  3.72494  3.29354  2.67741  2.69355  4.24690  2.90347  2.73739  3.18146  2.89801  2.37887  2.77519  2.98518  4.58477  3.61503
          0.01070  4.93840  5.66075  0.61958  0.77255  0.30508  1.33586
    254   2.08511  4.39436  4.96293  4.35254  1.73536  4.19790  4.52800  2.11655  4.14575  2.20743  3.47820  4.35129  4.55523  4.27790  4.16280  3.51042  3.25456  1.75650  3.02339  3.83519    359 f - - -
          2.68618  4.42225  2.77519  2.73123  3.46354  2.40513  3.72494  3.29354  2.67741  2.69355  4.24690  2.90347  2.73739  3.18146  2.89801  2.37887  2.77519  2.98518  4.58477  3.61503
          0.00910  5.09948  5.82183  0.61958  0.77255  0.48576  0.95510
    255   2.94311  5.15606  3.33797  2.77638  4.40204  3.04280  3.96335  2.54159  1.96949  3.12446  4.22583  3.29515  4.15703  2.89591  1.69758  2.58586  3.02095  2.88365  5.65094  4.31666    360 r - - -
          2.68618  4.42225  2.77519  2.73123  3.46354  2.40513  3.72494  3.29354  2.67741  2.69355  4.24690  2.90347  2.73739  3.18146  2.89801  2.37887  2.77519  2.98518  4.58477  3.61503
          0.00910  5.09948  5.82183  0.61958  0.77255  0.48576  0.95510
    256   2.60531  2.91599  3.76127  3.19516  3.02619  2.64301  3.75808  2.71100  3.15518  2.75292  3.79793  2.45931  4.28453  2.79985  3.52352  2.14493  2.82270  2.51881  5.27366  4.03245    361 s - - -
          2.68618  4.42225  2.77519  2.73123  3.46354  2.40513  3.72494  3.29354  2.67741  2.69355  4.24690  2.90347  2.73739  3.18146  2.89801  2.37887  2.77519  2.98518  4.58477  3.61503
          0.00910  5.09948  5.82183  0.61958  0.77255  0.48576  0.95510
    257   2.81191  3.65098  4.92844  4.31535  1.84214  4.15808  4.48875  2.77073  4.10641  1.34244  2.66314  4.31243  4.51814  4.23852  4.12218  3.46912  2.98028  2.42867  4.98220  2.71673    362 l - - -
          2.68618  4.42225  2.77519  2.73123  3.46354  2.40513  3.72494  3.29354  2.67741  2.69355  4.24690  2.90347  2.73739  3.18146  2.89801  2.37887  2.77519  2.98518  4.58477  3.61503
          0.00910  5.09948  5.82183  0.61958  0.77255  0.48576  0.95510
    258   2.81567  5.35285  3.20134  2.23665  4.66651  2.57980  3.28158  4.13044  2.64623  3.64460  4.40245  3.18874  4.10077  2.66721  2.94972  1.70561  2.14663  3.72662  3.67122  4.41449    363 s - - -
          2.68618  4.42225  2.77519  2.73123  3.46354  2.40513  3.72494  3.29354  2.67741  2.69355  4.24690  2.90347  2.73739  3.18146  2.89801  2.37887  2.77519  2.98518  4.58477  3.61503
          0.00910  5.09948  5.82183  0.61958  0.77255  0.48576  0.95510
    259   2.09178  4.42832  4.89089  4.28966  2.69019  4.21857  4.55715  2.28608  4.10709  1.97553  3.52655  4.33984  2.35015  4.26275  4.16329  3.52870  3.27810  1.45834  5.08154  3.90352    364 v - - -
          2.68618  4.42225  2.77519  2.73123  3.46354  2.40513  3.72494  3.29354  2.67741  2.69355  4.24690  2.90347  2.73739  3.18146  2.89801  2.37887  2.77519  2.98518  4.58477  3.61503
          0.00910  5.09948  5.82183  0.61958  0.77255  0.48576  0.95510
    260   2.74043  5.33116  3.21237  2.56570  4.63678  3.25282  3.90258  4.09541  1.60246  3.09991  3.62750  2.97282  4.10380  2.80565  2.42669  2.35608  2.87818  2.62466  5.78797  4.40283    365 k - - -
          2.68618  4.42225  2.77519  2.73123  3.46354  2.40513  3.72494  3.29354  2.67741  2.69355  4.24690  2.90347  2.73739  3.18146  2.89801  2.37887  2.77519  2.98518  4.58477  3.61503
          0.00910  5.09948  5.82183  0.61958  0.77255  0.48576  0.95510
    261   2.92914  5.43545  2.98645  2.62144  4.78163  2.95959  2.89555  4.26549  1.67079  3.73936  4.47664  3.03703  4.09409  2.39239  2.15093  2.26497  2.92256  3.82687  5.86574  4.45817    366 k - - -
          2.68618  4.42225  2.77519  2.73123  3.46354  2.40513  3.72494  3.29354  2.67741  2.69355  4.24690  2.90347  2.73739  3.18146  2.89801  2.37887  2.77519  2.98518  4.58477  3.61503
          0.00910  5.09948  5.82183  0.61958  0.77255  0.48576  0.95510
    262   2.81284  4.63122  3.57293  3.11989  1.87380  3.93701  4.19541  3.12174  3.25592  2.01115  3.73621  3.12819  3.69178  3.55164  2.90061  3.18644  3.00639  2.90166  5.21638  2.07121    367 f - - -
          2.68618  4.42225  2.77519  2.73123  3.46354  2.40513  3.72494  3.29354  2.67741  2.69355  4.24690  2.90347  2.73739  3.18146  2.89801  2.37887  2.77519  2.98518  4.58477  3.61503
          0.00910  5.09948  5.82183  0.61958  0.77255  0.48576  0.95510
    263   2.64755  4.93498  4.52021  4.47973  5.58879  3.68567  5.51019  5.08020  4.66561  4.77236  5.55887  4.34092  0.36703  4.86269  4.83405  2.64115  3.57395  4.26116  6.91869  5.79822    368 P - - -
          2.68618  4.42225  2.77519  2.73123  3.46354  2.40513  3.72494  3.29354  2.67741  2.69355  4.24690  2.90347  2.73739  3.18146  2.89801  2.37887  2.77519  2.98518  4.58477  3.61503
          0.00910  5.09948  5.82183  0.61958  0.77255  0.48576  0.95510
    264   2.41323  5.43371  2.79295  1.69505  4.77949  3.69333  3.88108  4.26578  2.09337  3.52430  4.47439  2.56932  3.79424  2.53924  2.22375  2.74970  3.15285  3.82477  5.86562  4.45444    369 e - - -
          2.68618  4.42225  2.77519  2.73123  3.46354  2.40513  3.72494  3.29354  2.67741  2.69355  4.24690  2.90347  2.73739  3.18146  2.89801  2.37887  2.77519  2.98518  4.58477  3.61503
          0.00910  5.09948  5.82183  0.61958  0.77255  0.48576  0.95510
    265   2.91854  5.39614  2.82750  1.70716  3.10040  3.69750  3.88600  3.66771  2.22531  3.69557  3.99772  2.82058  3.45012  2.67264  2.25415  2.88728  3.14970  3.17394  5.83708  3.68436    370 e - - -
          2.68621  4.42228  2.77523  2.73127  3.46357  2.40516  3.72498  3.29357  2.67744  2.69358  4.24532  2.90350  2.73725  3.18150  2.89804  2.37890  2.77523  2.98522  4.58480  3.61506
          0.08831  2.50644  5.82183  0.23644  1.55794  0.48576  0.95510
    266   2.21188  4.36601  4.71440  4.11228  2.03341  3.50716  4.42407  2.20025  2.86032  2.55725  3.23744  4.19384  4.46769  4.10977  4.02090  3.40371  2.69616  2.01651  2.55412  3.80319    372 v - - -
          2.68618  4.42225  2.77519  2.73123  3.46354  2.40513  3.72494  3.29354  2.67741  2.69355  4.24690  2.90347  2.73739  3.18146  2.89801  2.37887  2.77519  2.98518  4.58477  3.61503
          0.00910  5.09948  5.82183  0.61958  0.77255  0.48576  0.95510
    267   2.15080  5.36621  2.38340  2.41139  3.63275  3.70305  2.88463  4.15370  2.50036  2.77752  4.41372  2.48321  4.09589  2.84776  2.88637  2.44911  2.96958  3.74292  3.96728  3.73781    373 a - - -
          2.68618  4.42225  2.77519  2.73123  3.46354  2.40513  3.72494  3.29354  2.67741  2.69355  4.24690  2.90347  2.73739  3.18146  2.89801  2.37887  2.77519  2.98518  4.58477  3.61503
          0.00910  5.09948  5.82183  0.61958  0.77255  0.48576  0.95510
    268   2.74599  4.40384  4.52907  3.93680  2.35668  4.07512  4.38518  2.64213  3.79838  1.35591  3.51879  3.12191  2.85521  3.01354  3.94192  3.36733  3.18746  2.43211  3.42174  3.82932    374 l - - -
          2.68618  4.42225  2.77519  2.73123  3.46354  2.40513  3.72494  3.29354  2.67741  2.69355  4.24690  2.90347  2.73739  3.18146  2.89801  2.37887  2.77519  2.98518  4.58477  3.61503
          0.00910  5.09948  5.82183  0.61958  0.77255  0.48576  0.95510
    269   2.54113  4.53724  4.07676  3.17250  3.14887  2.32204  4.26260  2.77459  2.85281  2.28795  3.64699  3.83092  4.36093  3.69841  3.71271  2.42904  3.17867  2.65913  2.14979  3.01416    375 w - - -
          2.68618  4.42225  2.77519  2.73123  3.46354  2.40513  3.72494  3.29354  2.67741  2.69355  4.24690  2.90347  2.73739  3.18146  2.89801  2.37887  2.77519  2.98518  4.58477  3.61503
          0.00910  5.09948  5.82183  0.61958  0.77255  0.48576  0.95510
    270   2.40059  3.45339  2.48784  2.20453  2.89453  3.44840  3.54080  4.13456  2.64349  3.15415  4.40341  2.77735  4.09799  2.09989  2.91692  2.65528  3.00734  3.32524  5.80593  4.41403    376 q - - -
          2.68618  4.42225  2.77519  2.73123  3.46354  2.40513  3.72494  3.29354  2.67741  2.69355  4.24690  2.90347  2.73739  3.18146  2.89801  2.37887  2.77519  2.98518  4.58477  3.61503
          0.00910  5.09948  5.82183  0.61958  0.77255  0.48576  0.95510
    271   2.02261  3.88656  4.59654  4.00210  2.85336  3.38170  4.40417  2.72052  3.85286  2.58738  1.58828  4.13490  4.45229  4.04334  3.97472  2.68747  2.34509  2.38532  5.01091  3.82594    377 m - - -
          2.68618  4.42225  2.77519  2.73123  3.46354  2.40513  3.72494  3.29354  2.67741  2.69355  4.24690  2.90347  2.73739  3.18146  2.89801  2.37887  2.77519  2.98518  4.58477  3.61503
          0.00910  5.09948  5.82183  0.61958  0.77255  0.48576  0.95510
    272   2.04644  5.36687  2.51417  2.63826  4.68598  2.51373  3.89436  3.73738  2.64044  3.28354  4.41473  2.06439  3.22936  2.65345  3.12860  2.66807  3.15172  3.74355  5.81566  3.24533    378 a - - -
          2.68618  4.42225  2.77519  2.73123  3.46354  2.40513  3.72494  3.29354  2.67741  2.69355  4.24690  2.90347  2.73739  3.18146  2.89801  2.37887  2.77519  2.98518  4.58477  3.61503
          0.00910  5.09948  5.82183  0.61958  0.77255  0.48576  0.95510
    273   2.74616  5.40404  2.17934  2.12249  3.43564  3.69603  3.53293  3.29743  2.47189  2.74128  4.44745  2.45314  4.08927  2.67008  2.60955  2.56246  2.90776  3.78908  5.84300  4.43840    379 e - - -
          2.68618  4.42225  2.77519  2.73123  3.46354  2.40513  3.72494  3.29354  2.67741  2.69355  4.24690  2.90347  2.73739  3.18146  2.89801  2.37887  2.77519  2.98518  4.58477  3.61503
          0.00910  5.09948  5.82183  0.61958  0.77255  0.48576  0.95510
    274   2.80742  3.61479  4.79799  4.19104  2.64146  4.11457  4.44132  2.23322  3.45494  1.20097  3.47089  2.84268  4.47934  4.15736  4.05501  3.42037  3.19122  2.39827  4.97350  3.10118    380 l - - -
          2.68618  4.42225  2.77519  2.73123  3.46354  2.40513  3.72494  3.29354  2.67741  2.69355  4.24690  2.90347  2.73739  3.18146  2.89801  2.37887  2.77519  2.98518  4.58477  3.61503
          0.00910  5.09948  5.82183  0.61958  0.77255  0.48576  0.95510
    275   2.58014  4.34395  4.90782  4.29460  2.34172  4.13530  4.46841  1.52822  4.08513  1.86340  3.00912  3.75768  4.49843  4.22068  4.10177  3.44595  2.93418  2.05856  4.96804  3.14575    381 i - - -
          2.68618  4.42225  2.77519  2.73123  3.46354  2.40513  3.72494  3.29354  2.67741  2.69355  4.24690  2.90347  2.73739  3.18146  2.89801  2.37887  2.77519  2.98518  4.58477  3.61503
          0.00910  5.09948  5.82183  0.61958  0.77255  0.48576  0.95510
    276   2.24767  4.97869  3.72271  3.24298  4.60807  0.97403  4.38436  4.02032  3.25417  3.66038  4.48436  3.64326  3.08179  2.87113  3.67159  2.78124  3.30389  2.72550  5.92055  4.63826    382 g - - -
          2.68650  4.42257  2.77533  2.73155  3.46386  2.40483  3.72527  3.29258  2.67738  2.69387  4.24565  2.90379  2.73772  3.18179  2.89813  2.37893  2.77513  2.98484  4.58418  3.61316
          0.23368  1.58269  5.82183  1.19846  0.35905  0.48576  0.95510
    277   2.58390  5.51636  1.59596  2.51443  4.85206  2.83970  3.60952  4.33795  2.72672  3.82010  4.56845  1.88398  4.14993  3.06547  3.22892  2.32833  3.24756  3.53446  5.95664  4.53874    390 d - - -
          2.68618  4.42225  2.77519  2.73123  3.46354  2.40513  3.72494  3.29354  2.67741  2.69355  4.24690  2.90347  2.73739  3.18146  2.89801  2.37887  2.77519  2.98518  4.58477  3.61503
          0.00910  5.09948  5.82183  0.61958  0.77255  0.48576  0.95510
    278   2.53419  4.48659  3.21204  2.90753  2.67875  4.01677  4.30462  2.79882  3.54637  1.84118  2.51994  3.91885  2.86792  3.79636  3.33753  3.01305  3.18124  2.27420  3.29991  3.88926    391 l - - -
          2.68618  4.42225  2.77519  2.73123  3.46354  2.40513  3.72494  3.29354  2.67741  2.69355  4.24690  2.90347  2.73739  3.18146  2.89801  2.37887  2.77519  2.98518  4.58477  3.61503
          0.00910  5.09948  5.82183  0.61958  0.77255  0.48576  0.95510
    279   2.40531  4.48821  4.21197  2.62317  2.45728  4.01587  4.30335  2.64773  3.54247  1.79690  2.53779  3.91604  4.38837  3.43511  3.09223  2.74314  2.70227  2.50908  5.09257  3.89043    392 l - - -
          2.68618  4.42225  2.77519  2.73123  3.46354  2.40513  3.72494  3.29354  2.67741  2.69355  4.24690  2.90347  2.73739  3.18146  2.89801  2.37887  2.77519  2.98518  4.58477  3.61503
          0.00910  5.09948  5.82183  0.61958  0.77255  0.48576  0.95510
    280   2.91835  5.41290  2.76589  2.23081  3.56011  2.81312  3.38622  4.23245  2.61972  3.33579  4.45535  1.84862  4.08789  2.75817  2.45475  2.62888  2.66260  3.79990  5.84964  3.74544    393 n - - -
          2.68618  4.42225  2.77519  2.73123  3.46354  2.40513  3.72494  3.29354  2.67741  2.69355  4.24690  2.90347  2.73739  3.18146  2.89801  2.37887  2.77519  2.98518  4.58477  3.61503
          0.00910  5.09948  5.82183  0.61958  0.77255  0.48576  0.95510
    281   2.74728  5.41358  1.83145  2.61849  4.75153  2.63060  3.88383  3.78988  2.43360  3.41729  4.45629  2.68713  2.42217  2.84846  2.67143  2.88544  2.72318  3.80043  5.85054  4.44389    394 d - - -
          2.68618  4.42225  2.77519  2.73123  3.46354  2.40513  3.72494  3.29354  2.67741  2.69355  4.24690  2.90347  2.73739  3.18146  2.89801  2.37887  2.77519  2.98518  4.58477  3.61503
          0.00910  5.09948  5.82183  0.61958  0.77255  0.48576  0.95510
    282   2.41446  5.41904  2.44912  2.29010  4.76005  3.35322  3.88078  3.27523  2.38889  3.72259  3.75479  2.58493  4.08668  2.66071  2.54300  2.01088  2.84962  3.50059  5.85416  4.44566    395 s - - -
          2.68618  4.42225  2.77519  2.73123  3.46354  2.40513  3.72494  3.29354  2.67741  2.69355  4.24690  2.90347  2.73739  3.18146  2.89801  2.37887  2.77519  2.98518  4.58477  3.61503
          0.00910  5.09948  5.82183  0.61958  0.77255  0.48576  0.95510
    283   2.91854  5.39675  2.75904  2.25153  4.04542  3.44027  3.55703  4.20497  2.31093  1.99231  3.81925  2.24359  3.24451  2.78996  2.93857  2.69609  2.84942  3.78015  5.83756  4.43485    396 l - - -
          2.68618  4.42225  2.77519  2.73123  3.46354  2.40513  3.72494  3.29354  2.67741  2.69355  4.24690  2.90347  2.73739  3.18146  2.89801  2.37887  2.77519  2.98518  4.58477  3.61503
          0.00910  5.09948  5.82183  0.61958  0.77255  0.48576  0.95510
    284   2.92507  5.28920  3.23628  2.67986  4.57979  2.63617  3.91579  3.20797  2.67386  3.57083  4.34586  2.98706  4.11448  1.62886  2.45200  2.34859  2.66170  3.65051  5.75656  3.28181    397 q - - -
          2.68618  4.42225  2.77519  2.73123  3.46354  2.40513  3.72494  3.29354  2.67741  2.69355  4.24690  2.90347  2.73739  3.18146  2.89801  2.37887  2.77519  2.98518  4.58477  3.61503
          0.00910  5.09948  5.82183  0.61958  0.77255  0.48576  0.95510
    285   2.98474  4.36943  4.86745  4.25966  2.68275  4.14674  4.46643  1.27633  4.06225  1.86200  3.47669  3.56946  3.87549  4.20643  4.09807  3.45543  3.21686  2.42135  4.97439  2.41956    398 i - - -
          2.68618  4.42225  2.77519  2.73123  3.46354  2.40513  3.72494  3.29354  2.67741  2.69355  4.24690  2.90347  2.73739  3.18146  2.89801  2.37887  2.77519  2.98518  4.58477  3.61503
          0.00910  5.09948  5.82183  0.61958  0.77255  0.48576  0.95510
    286   2.78036  5.23995  3.25756  2.70052  3.26423  3.06603  3.92610  3.06617  2.28742  3.25482  4.30033  3.23289  2.24447  2.36038  2.47723  2.47753  2.64818  3.59147  5.71811  4.35535    399 p - - -
          2.68618  4.42225  2.77519  2.73123  3.46354  2.40513  3.72494  3.29354  2.67741  2.69355  4.24690  2.90347  2.73739  3.18146  2.89801  2.37887  2.77519  2.98518  4.58477  3.61503
          0.00910  5.09948  5.82183  0.61958  0.77255  0.48576  0.95510
    287   2.70566  1.81031  3.00506  2.44869  4.52551  2.62094  3.95698  3.96236  2.73407  3.52971  4.31858  3.25851  4.13598  3.08697  2.87791  2.13813  2.44136  3.59977  5.73720  4.37851    400 c - - -
          2.68618  4.42225  2.77519  2.73123  3.46354  2.40513  3.72494  3.29354  2.67741  2.69355  4.24690  2.90347  2.73739  3.18146  2.89801  2.37887  2.77519  2.98518  4.58477  3.61503
          0.00910  5.09948  5.82183  0.61958  0.77255  0.48576  0.95510
    288   3.28133  5.65866  2.48871  2.83603  5.20939  3.79976  4.33672  4.70355  3.24672  4.21873  5.01503  2.12730  0.92584  3.48445  3.77950  2.65689  3.10680  4.23551  6.38140  4.94996    401 p - - -
          2.68618  4.42225  2.77519  2.73123  3.46354  2.40513  3.72494  3.29354  2.67741  2.69355  4.24690  2.90347  2.73739  3.18146  2.89801  2.37887  2.77519  2.98518  4.58477  3.61503
          0.00910  5.09948  5.82183  0.61958  0.77255  0.48576  0.95510
    289   2.57921  3.86811  4.76069  4.17288  1.10405  4.15740  4.41933  2.87593  4.00293  2.62772  3.56440  3.52981  4.52894  4.16677  4.08498  3.46416  3.26495  2.28345  4.93153  2.36629    402 f - - -
          2.68618  4.42225  2.77519  2.73123  3.46354  2.40513  3.72494  3.29354  2.67741  2.69355  4.24690  2.90347  2.73739  3.18146  2.89801  2.37887  2.77519  2.98518  4.58477  3.61503
          0.00910  5.09948  5.82183  0.61958  0.77255  0.48576  0.95510
    290   2.55985  4.35144  4.92098  4.30699  2.48319  4.14358  4.47540  1.98854  4.09613  1.38445  2.30458  4.30018  4.50517  4.22843  3.48511  3.45448  3.20704  2.49323  4.06969  3.41558    403 l - - -
          2.68618  4.42225  2.77519  2.73123  3.46354  2.40513  3.72494  3.29354  2.67741  2.69355  4.24690  2.90347  2.73739  3.18146  2.89801  2.37887  2.77519  2.98518  4.58477  3.61503
          0.00910  5.09948  5.82183  0.61958  0.77255  0.48576  0.95510
    291   2.97666  4.35243  4.92185  4.30867  2.87287  4.14692  4.48037  1.49089  4.09876  1.81315  2.84565  4.30296  4.50887  4.23281  4.11396  3.21640  2.44332  2.14982  4.97700  2.76494    404 i - - -
          2.68618  4.42225  2.77519  2.73123  3.46354  2.40513  3.72494  3.29354  2.67741  2.69355  4.24690  2.90347  2.73739  3.18146  2.89801  2.37887  2.77519  2.98518  4.58477  3.61503
          0.00910  5.09948  5.82183  0.61958  0.77255  0.48576  0.95510
    292   2.76563  2.92708  3.80142  3.23613  3.83481  3.90653  2.94314  3.19755  3.19284  2.90797  3.50083  3.12550  4.29532  3.49788  3.55328  1.92615  1.78479  2.22557  5.27405  4.03671    405 t - - -
          2.68618  4.42225  2.77519  2.73123  3.46354  2.40513  3.72494  3.29354  2.67741  2.69355  4.24690  2.90347  2.73739  3.18146  2.89801  2.37887  2.77519  2.98518  4.58477  3.61503
          0.00910  5.09948  5.82183  0.61958  0.77255  0.48576  0.95510
    293   2.73019  4.35058  4.81536  4.20721  2.48009  3.56585  4.44402  2.78334  4.01522  1.57009  2.28416  4.24279  4.48084  3.05230  4.06122  3.42286  2.89989  2.06704  2.83944  3.79196    406 l - - -
          2.68618  4.42225  2.77519  2.73123  3.46354  2.40513  3.72494  3.29354  2.67741  2.69355  4.24690  2.90347  2.73739  3.18146  2.89801  2.37887  2.77519  2.98518  4.58477  3.61503
          0.00910  5.09948  5.82183  0.61958  0.77255  0.48576  0.95510
    294   2.51524  4.36504  3.29006  2.73616  4.49050  2.21843  3.95346  3.92326  2.73341  3.49776  4.29092  2.23246  4.13489  2.67497  3.20580  2.56333  1.77205  3.56881  5.71231  3.67983    407 t - - -
          2.68618  4.42225  2.77519  2.73123  3.46354  2.40513  3.72494  3.29354  2.67741  2.69355  4.24690  2.90347  2.73739  3.18146  2.89801  2.37887  2.77519  2.98518  4.58477  3.61503
          0.00910  5.09948  5.82183  0.61958  0.77255  0.48576  0.95510
    295   3.51141  4.80850  5.51958  4.94096  2.84402  4.81882  5.21093  1.41450  4.76970  1.59036  2.93341  4.98271  5.10058  4.87155  4.78915  4.16198  3.40561  1.28226  5.58791  4.45116    408 v - - -
          2.68618  4.42225  2.77519  2.73123  3.46354  2.40513  3.72494  3.29354  2.67741  2.69355  4.24690  2.90347  2.73739  3.18146  2.89801  2.37887  2.77519  2.98518  4.58477  3.61503
          0.00910  5.09948  5.82183  0.61958  0.77255  0.48576  0.95510
    296   2.79998  3.55611  3.71191  2.99510  2.88780  3.88947  2.25213  3.24512  2.67512  2.75083  3.27910  3.58088  4.27090  2.51315  2.97027  2.74637  3.16979  2.10479  5.30167  3.26237    409 v - - -
          2.68618  4.42225  2.77519  2.73123  3.46354  2.40513  3.72494  3.29354  2.67741  2.69355  4.24690  2.90347  2.73739  3.18146  2.89801  2.37887  2.77519  2.98518  4.58477  3.61503
          0.00910  5.09948  5.82183  0.61958  0.77255  0.48576  0.95510
    297   2.72923  3.76088  4.85470  4.24395  2.00065  3.53198  4.44999  1.74064  3.52076  2.29702  3.46158  4.26012  3.67364  4.18735  4.07535  3.42827  2.77065  1.86642  4.96393  3.04021    410 i - - -
          2.68618  4.42225  2.77519  2.73123  3.46354  2.40513  3.72494  3.29354  2.67741  2.69355  4.24690  2.90347  2.73739  3.18146  2.89801  2.37887  2.77519  2.98518  4.58477  3.61503
          0.00910  5.09948  5.82183  0.61958  0.77255  0.48576  0.95510
    298   2.51510  5.36920  2.96666  2.03228  4.68963  3.44662  3.52640  4.15858  2.63743  2.38179  3.35219  2.56321  2.48284  2.78372  2.60875  2.89352  3.15038  3.27688  5.81691  4.42133    411 e - - -
          2.68618  4.42225  2.77519  2.73123  3.46354  2.40513  3.72494  3.29354  2.67741  2.69355  4.24690  2.90347  2.73739  3.18146  2.89801  2.37887  2.77519  2.98518  4.58477  3.61503
          0.48299  5.09948  0.97561  0.61958  0.77255  0.48576  0.95510
    299   2.80412  5.31970  2.01657  2.26605  4.65650  3.52112  3.28258  4.14447  2.18085  3.62131  4.36661  2.37662  2.77185  2.85362  3.01181  2.28335  3.03980  3.70668  5.75335  4.33425    412 d - - -
          2.68616  4.42239  2.77533  2.73137  3.46367  2.40526  3.72508  3.29367  2.67688  2.69319  4.24703  2.90316  2.73753  3.18131  2.89814  2.37889  2.77533  2.98532  4.58490  3.61517
          0.34521  1.57708  2.46096  0.83667  0.56766  0.19569  1.72748
    300   2.57664  5.37921  1.80343  2.51532  3.93215  3.67462  3.86357  3.27177  2.45126  3.67938  4.42312  2.52668  3.11111  2.56930  3.09427  2.24554  2.88296  3.76340  5.81913  4.41536    416 d - - -
          2.68618  4.42225  2.77519  2.73123  3.46354  2.40513  3.72494  3.29354  2.67741  2.69355  4.24690  2.90347  2.73739  3.18146  2.89801  2.37887  2.77519  2.98518  4.58477  3.61503
          0.00959  5.04769  5.77004  0.61958  0.77255  0.51299  0.91306
    301   2.90915  5.38949  3.03422  2.01815  4.72246  3.68711  3.87504  4.19951  1.95484  2.63715  4.43348  3.15946  3.21919  1.80976  2.98152  2.87723  2.89479  3.45650  5.82917  3.80526    417 q - - -
          2.68618  4.42225  2.77519  2.73123  3.46354  2.40513  3.72494  3.29354  2.67741  2.69355  4.24690  2.90347  2.73739  3.18146  2.89801  2.37887  2.77519  2.98518  4.58477  3.61503
          0.00934  5.07359  5.79594  0.61958  0.77255  0.56236  0.84365
    302   2.60259  5.32532  2.75858  2.15135  4.63307  3.30020  3.88908  3.60327  2.04108  2.52048  4.37601  2.61912  4.09014  2.99895  3.12597  2.58035  2.74778  2.45850  5.78103  4.39377    418 k - - -
          2.68618  4.42225  2.77519  2.73123  3.46354  2.40513  3.72494  3.29354  2.67741  2.69355  4.24690  2.90347  2.73739  3.18146  2.89801  2.37887  2.77519  2.98518  4.58477  3.61503
          0.00934  5.07359  5.79594  0.61958  0.77255  0.56236  0.84365
    303   2.40184  5.34267  3.00658  2.34235  4.65718  3.69408  2.96039  3.48879  1.98354  2.81193  3.44609  3.17439  4.08677  2.60274  2.70620  2.56002  2.52801  3.19479  5.79408  4.40237    419 k - - -
          2.68618  4.42225  2.77519  2.73123  3.46354  2.40513  3.72494  3.29354  2.67741  2.69355  4.24690  2.90347  2.73739  3.18146  2.89801  2.37887  2.77519  2.98518  4.58477  3.61503
          0.00934  5.07359  5.79594  0.61958  0.77255  0.44068  1.03170
    304   2.38949  5.34669  3.20462  2.40662  4.65833  3.70819  3.89874  4.12094  2.06454  3.63745  3.75664  3.19011  4.10079  2.47940  2.95078  1.92807  2.14571  2.91139  5.79989  4.41070    420 s - - -
          2.68618  4.42225  2.77519  2.73123  3.46354  2.40513  3.72494  3.29354  2.67741  2.69355  4.24690  2.90347  2.73739  3.18146  2.89801  2.37887  2.77519  2.98518  4.58477  3.61503
          0.00910  5.09948  5.82183  0.61958  0.77255  0.48576  0.95510
    305   2.72182  5.43241  2.68850  2.35015  4.77832  3.69298  3.46588  4.26455  1.65398  3.73777  4.47301  2.79162  4.08682  2.45316  2.36153  2.50487  2.46526  3.82353  5.86428  4.45326    421 k - - -
          2.68618  4.42225  2.77519  2.73123  3.46354  2.40513  3.72494  3.29354  2.67741  2.69355  4.24690  2.90347  2.73739  3.18146  2.89801  2.37887  2.77519  2.98518  4.58477  3.61503
          0.00910  5.09948  5.82183  0.61958  0.77255  0.48576  0.95510
    306   2.24652  3.69117  3.02209  2.31055  4.72406  3.18630  3.88665  4.19977  2.10589  3.69268  4.43825  2.63016  4.09113  2.98789  2.68942  2.31352  2.07919  3.77641  4.47546  4.43339    422 t - - -
          2.68618  4.42225  2.77519  2.73123  3.46354  2.40513  3.72494  3.29354  2.67741  2.69355  4.24690  2.90347  2.73739  3.18146  2.89801  2.37887  2.77519  2.98518  4.58477  3.61503
          0.00910  5.09948  5.82183  0.61958  0.77255  0.48576  0.95510
    307   2.53906  5.21477  3.27111  2.26339  3.56121  3.73497  3.93303  3.15404  2.28018  2.71598  4.27746  2.44021  4.12599  2.62317  2.51574  2.93290  2.56849  2.60486  5.69851  4.34182    423 e - - -
          2.68618  4.42225  2.77519  2.73123  3.46354  2.40513  3.72494  3.29354  2.67741  2.69355  4.24690  2.90347  2.73739  3.18146  2.89801  2.37887  2.77519  2.98518  4.58477  3.61503
          0.00910  5.09948  5.82183  0.61958  0.77255  0.48576  0.95510
    308   1.74270  5.04886  3.38082  2.51699  4.26582  3.77788  3.98730  3.67024  2.67088  2.80165  3.81336  3.03372  4.16643  2.70215  3.05604  2.84597  2.48137  2.01488  5.56684  4.25005    424 a - - -
          2.68618  4.42225  2.77519  2.73123  3.46354  2.40513  3.72494  3.29354  2.67741  2.69355  4.24690  2.90347  2.73739  3.18146  2.89801  2.37887  2.77519  2.98518  4.58477  3.61503
          0.00910  5.09948  5.82183  0.61958  0.77255  0.48576  0.95510
    309   2.38812  5.26557  2.97413  2.52321  3.48392  2.96156  3.91865  3.13552  2.45420  3.23345  3.84240  2.51166  4.11516  2.84630  2.13683  2.91888  2.53125  2.87913  5.73793  4.36856    425 r - - -
          2.68618  4.42225  2.77519  2.73123  3.46354  2.40513  3.72494  3.29354  2.67741  2.69355  4.24690  2.90347  2.73739  3.18146  2.89801  2.37887  2.77519  2.98518  4.58477  3.61503
          0.00910  5.09948  5.82183  0.61958  0.77255  0.48576  0.95510
    310   2.26744  4.66060  3.82113  3.25351  3.79710  3.92129  4.17473  2.67118  2.26382  2.08608  3.13161  3.65869  4.30057  3.50903  2.65803  2.37673  2.67069  2.72321  5.24263  2.89138    426 l - - -
          2.68618  4.42225  2.77519  2.73123  3.46354  2.40513  3.72494  3.29354  2.67741  2.69355  4.24690  2.90347  2.73739  3.18146  2.89801  2.37887  2.77519  2.98518  4.58477  3.61503
          0.00910  5.09948  5.82183  0.61958  0.77255  0.48576  0.95510
    311   2.48908  5.55734  3.38120  2.64690  4.93865  3.85309  3.97127  4.38797  1.08981  3.84037  4.60398  2.97644  4.23716  2.65491  2.10795  2.88033  3.32856  3.97074  5.93596  4.58851    427 k - - -
          2.68618  4.42225  2.77519  2.73123  3.46354  2.40513  3.72494  3.29354  2.67741  2.69355  4.24690  2.90347  2.73739  3.18146  2.89801  2.37887  2.77519  2.98518  4.58477  3.61503
          0.00910  5.09948  5.82183  0.61958  0.77255  0.48576  0.95510
    312   1.93343  5.31658  3.06685  2.48415  3.48364  3.42751  3.41376  2.96714  2.54263  3.60257  4.36929  2.95457  4.10510  2.10509  2.57562  2.66161  2.90433  3.29423  5.77704  3.77115    428 a - - -
          2.68618  4.42225  2.77519  2.73123  3.46354  2.40513  3.72494  3.29354  2.67741  2.69355  4.24690  2.90347  2.73739  3.18146  2.89801  2.37887  2.77519  2.98518  4.58477  3.61503
          0.00910  5.09948  5.82183  0.61958  0.77255  0.48576  0.95510
    313   2.22753  4.75626  3.67443  2.63885  3.16391  3.18365  4.11751  2.70545  2.66952  2.69743  2.49542  3.19730  4.26017  2.35884  3.46724  3.11081  2.59485  2.78587  3.80878  4.07117    429 a - - -
          2.68618  4.42225  2.77519  2.73123  3.46354  2.40513  3.72494  3.29354  2.67741  2.69355  4.24690  2.90347  2.73739  3.18146  2.89801  2.37887  2.77519  2.98518  4.58477  3.61503
          0.00910  5.09948  5.82183  0.61958  0.77255  0.48576  0.95510
    314   2.11936  5.36878  2.54898  2.35200  4.68910  2.93359  3.45205  3.72460  2.63756  3.66347  3.36961  3.18030  4.09552  2.99738  1.98853  2.54730  2.50736  3.43279  5.81661  4.42112    430 r - - -
          2.68618  4.42225  2.77519  2.73123  3.46354  2.40513  3.72494  3.29354  2.67741  2.69355  4.24690  2.90347  2.73739  3.18146  2.89801  2.37887  2.77519  2.98518  4.58477  3.61503
          0.00910  5.09948  5.82183  0.61958  0.77255  0.48576  0.95510
    315   2.24290  4.69295  3.76741  2.99070  3.83491  3.90594  4.15456  2.72790  3.16056  1.95253  3.50806  2.72432  4.28633  2.88796  3.52737  2.33649  2.44389  2.26857  5.27055  4.03010    431 l - - -
          2.68618  4.42225  2.77519  2.73123  3.46354  2.40513  3.72494  3.29354  2.67741  2.69355  4.24690  2.90347  2.73739  3.18146  2.89801  2.37887  2.77519  2.98518  4.58477  3.61503
          0.00910  5.09948  5.82183  0.61958  0.77255  0.48576  0.95510
    316   2.46002  5.42768  2.74303  2.10113  4.77183  2.67390  3.53712  4.25724  2.04961  3.73256  3.78544  2.34396  4.08613  2.82978  3.10800  2.59889  2.30221  3.81783  5.86086  4.45032    432 k - - -
          2.68618  4.42225  2.77519  2.73123  3.46354  2.40513  3.72494  3.29354  2.67741  2.69355  4.24690  2.90347  2.73739  3.18146  2.89801  2.37887  2.77519  2.98518  4.58477  3.61503
          0.08220  5.09948  2.61985  0.61958  0.77255  0.48576  0.95510
    317   2.71862  5.36887  3.18480  2.62440  4.69968  3.69017  3.52525  4.16809  2.06354  3.28100  4.41513  2.70131  4.08150  1.47320  2.61546  2.57975  3.14179  3.75228  3.96648  4.41480    433 q - - -
          2.68618  4.42225  2.77519  2.73123  3.46354  2.40513  3.72494  3.29354  2.67741  2.69355  4.24690  2.90347  2.73739  3.18146  2.89801  2.37887  2.77519  2.98518  4.58477  3.61503
          0.00979  5.02707  5.74941  0.61958  0.77255  0.68262  0.70379
    318   2.05646  5.30555  3.17882  2.62326  4.61448  3.37352  3.87143  4.07439  1.99664  2.83475  4.35775  2.07085  4.07251  2.45049  3.10521  2.74699  2.58427  3.37787  5.76227  4.37593    434 k - - -
          2.68618  4.42225  2.77519  2.73123  3.46354  2.40513  3.72494  3.29354  2.67741  2.69355  4.24690  2.90347  2.73739  3.18146  2.89801  2.37887  2.77519  2.98518  4.58477  3.61503
          0.00979  5.02707  5.74941  0.61958  0.77255  0.68262  0.70379
    319   1.64690  5.08431  2.78120  2.42804  3.50425  3.72656  3.93122  2.99238  2.73443  3.34144  4.15581  2.99403  4.11627  2.89980  3.19720  2.22912  2.88308  3.08885  5.58892  3.32743    435 a - - -
          2.68618  4.42225  2.77519  2.73123  3.46354  2.40513  3.72494  3.29354  2.67741  2.69355  4.24690  2.90347  2.73739  3.18146  2.89801  2.37887  2.77519  2.98518  4.58477  3.61503
          0.00979  5.02707  5.74941  0.61958  0.77255  0.68262  0.70379
    320   2.76389  5.37523  2.89378  2.23411  3.70819  2.36435  3.85439  3.14973  1.91526  3.67609  4.41872  2.24256  4.05923  2.75277  3.08474  2.44072  3.12025  3.76033  5.81407  4.40922    436 k - - -
          2.68618  4.42225  2.77519  2.73123  3.46354  2.40513  3.72494  3.29354  2.67741  2.69355  4.24690  2.90347  2.73739  3.18146  2.89801  2.37887  2.77519  2.98518  4.58477  3.61503
          0.00979  5.02707  5.74941  0.61958  0.77255  0.68262  0.70379
    321   2.49104  5.24632  3.24307  2.69436  4.61780  3.17088  3.93118  4.07099  2.51746  3.60793  4.37807  3.22106  2.30955  3.04905  2.67872  1.57957  2.35936  3.67219  5.78503  4.41252    437 s - - -
          2.68618  4.42225  2.77519  2.73123  3.46354  2.40513  3.72494  3.29354  2.67741  2.69355  4.24690  2.90347  2.73739  3.18146  2.89801  2.37887  2.77519  2.98518  4.58477  3.61503
          0.10298  5.02707  2.39366  0.61958  0.77255  0.68262  0.70379
    322   2.73679  5.33242  3.10911  2.28596  4.66607  2.93738  3.05346  4.14400  1.99120  3.63279  3.82344  2.94204  3.13711  2.76760  2.47992  2.23774  2.80599  3.32259  4.18850  4.36810    438 k - - -
          2.68618  4.42225  2.77519  2.73123  3.46354  2.40513  3.72494  3.29354  2.67741  2.69355  4.24690  2.90347  2.73739  3.18146  2.89801  2.37887  2.77519  2.98518  4.58477  3.61503
          0.01074  4.93483  5.65718  0.61958  0.77255  0.52588  0.89412
    323   2.92233  4.35345  4.57228  3.97660  2.15173  4.05268  4.36642  2.79236  3.82422  2.54241  1.59124  4.10553  4.41987  3.45848  3.94167  2.63451  2.69542  2.23698  4.96517  2.81352    439 m - - -
          2.68618  4.42225  2.77519  2.73123  3.46354  2.40513  3.72494  3.29354  2.67741  2.69355  4.24690  2.90347  2.73739  3.18146  2.89801  2.37887  2.77519  2.98518  4.58477  3.61503
          0.00979  5.02707  5.74941  0.61958  0.77255  0.68262  0.70379
    324   1.53669  5.04495  2.79152  2.59557  4.27164  2.73458  3.95114  3.67972  2.76804  2.48998  4.12346  3.28616  4.13031  3.11409  2.94503  2.74406  3.13051  2.51907  5.56128  4.23832    440 a - - -
          2.68618  4.42225  2.77519  2.73123  3.46354  2.40513  3.72494  3.29354  2.67741  2.69355  4.24690  2.90347  2.73739  3.18146  2.89801  2.37887  2.77519  2.98518  4.58477  3.61503
          0.00979  5.02707  5.74941  0.61958  0.77255  0.37982  1.15196
    325   2.25062  5.40501  2.91175  2.49115  3.92695  3.69628  3.31638  4.21885  1.62108  3.31176  4.44836  3.16771  3.69939  2.98394  2.29567  2.44695  2.66432  3.79025  5.84368  4.43905    441 k - - -
          2.68618  4.42225  2.77519  2.73123  3.46354  2.40513  3.72494  3.29354  2.67741  2.69355  4.24690  2.90347  2.73739  3.18146  2.89801  2.37887  2.77519  2.98518  4.58477  3.61503
          0.00910  5.09948  5.82183  0.61958  0.77255  0.48576  0.95510
    326   3.38502  4.72530  5.32673  4.72167  1.16553  4.58273  4.86069  2.40349  4.52156  1.78531  2.87014  4.73428  4.88006  4.58699  4.51324  3.90589  3.60999  2.38679  2.36464  4.04896    442 f - - -
          2.68618  4.42225  2.77519  2.73123  3.46354  2.40513  3.72494  3.29354  2.67741  2.69355  4.24690  2.90347  2.73739  3.18146  2.89801  2.37887  2.77519  2.98518  4.58477  3.61503
          0.00910  5.09948  5.82183  0.61958  0.77255  0.48576  0.95510
    327   2.07365  3.10835  4.82496  4.21632  2.02149  4.11785  4.44639  2.18438  4.02256  2.20964  2.84267  3.60099  4.48238  2.92958  4.06543  3.42489  3.19124  1.99845  4.97002  3.79173    443 v - - -
          2.68618  4.42225  2.77519  2.73123  3.46354  2.40513  3.72494  3.29354  2.67741  2.69355  4.24690  2.90347  2.73739  3.18146  2.89801  2.37887  2.77519  2.98518  4.58477  3.61503
          0.00910  5.09948  5.82183  0.61958  0.77255  0.48576  0.95510
    328   2.39532  4.90049  4.24668  3.82148  4.80557  3.74880  4.79657  4.15562  3.67547  3.86413  4.71759  4.01447  0.61461  4.06232  3.26270  3.16719  3.06995  3.16678  6.15686  4.94971    444 P - - -
          2.68618  4.42225  2.77519  2.73123  3.46354  2.40513  3.72494  3.29354  2.67741  2.69355  4.24690  2.90347  2.73739  3.18146  2.89801  2.37887  2.77519  2.98518  4.58477  3.61503
          0.00910  5.09948  5.82183  0.61958  0.77255  0.48576  0.95510
    329   2.72047  5.42949  2.72728  2.01648  4.77418  2.66656  3.88013  4.25994  2.34979  3.73457  4.47034  2.66146  4.08635  2.49259  2.37127  2.20896  3.15072  2.84764  5.86231  4.45146    445 e - - -
          2.68618  4.42225  2.77519  2.73123  3.46354  2.40513  3.72494  3.29354  2.67741  2.69355  4.24690  2.90347  2.73739  3.18146  2.89801  2.37887  2.77519  2.98518  4.58477  3.61503
          0.00910  5.09948  5.82183  0.61958  0.77255  0.48576  0.95510
    330   2.57694  4.39155  4.93523  4.32617  3.10654  4.19102  4.52652  1.88445  4.12492  1.29275  3.48498  4.33752  4.54942  4.26376  4.15138  3.50255  2.38671  2.06496  5.02690  3.26063    446 l - - -
          2.68618  4.42225  2.77519  2.73123  3.46354  2.40513  3.72494  3.29354  2.67741  2.69355  4.24690  2.90347  2.73739  3.18146  2.89801  2.37887  2.77519  2.98518  4.58477  3.61503
          0.00910  5.09948  5.82183  0.61958  0.77255  0.48576  0.95510
    331   1.80929  5.41193  3.17587  2.48400  4.74972  2.83580  3.88357  3.85752  2.05136  3.71381  3.88163  2.63065  4.08951  2.33687  2.57571  2.49310  3.15102  3.79869  5.84874  4.44295    447 a - - -
          2.68618  4.42225  2.77519  2.73123  3.46354  2.40513  3.72494  3.29354  2.67741  2.69355  4.24690  2.90347  2.73739  3.18146  2.89801  2.37887  2.77519  2.98518  4.58477  3.61503
          0.00910  5.09948  5.82183  0.61958  0.77255  0.48576  0.95510
    332   2.47794  5.42807  2.22296  2.07891  4.77241  3.69276  3.88009  4.25776  1.98643  2.92496  4.46900  2.72000  4.08647  2.78866  2.24613  2.65762  3.15052  3.81834  5.86104  3.90606    448 k - - -
          2.68618  4.42225  2.77519  2.73123  3.46354  2.40513  3.72494  3.29354  2.67741  2.69355  4.24690  2.90347  2.73739  3.18146  2.89801  2.37887  2.77519  2.98518  4.58477  3.61503
          0.00910  5.09948  5.82183  0.61958  0.77255  0.48576  0.95510
    333   2.33380  5.39127  3.19620  1.92713  4.71978  3.70753  3.89299  3.23118  1.79919  3.68772  3.24639  3.18248  4.09997  2.32567  2.39833  2.89911  2.99902  3.77310  5.83239  4.43575    449 k - - -
          2.68618  4.42225  2.77519  2.73123  3.46354  2.40513  3.72494  3.29354  2.67741  2.69355  4.24690  2.90347  2.73739  3.18146  2.89801  2.37887  2.77519  2.98518  4.58477  3.61503
          0.00910  5.09948  5.82183  0.61958  0.77255  0.48576  0.95510
    334   1.89296  5.30733  2.70408  2.55572  4.60419  3.06135  3.90782  3.58417  1.73853  2.79553  3.59188  3.20419  4.10716  3.02244  2.71381  2.78831  3.15187  3.67180  5.76997  3.65327    450 k - - -
          2.68618  4.42225  2.77519  2.73123  3.46354  2.40513  3.72494  3.29354  2.67741  2.69355  4.24690  2.90347  2.73739  3.18146  2.89801  2.37887  2.77519  2.98518  4.58477  3.61503
          0.00910  5.09948  5.82183  0.61958  0.77255  0.48576  0.95510
    335   2.19781  5.45157  2.28726  1.86799  4.79699  3.69898  3.89318  4.28402  2.18916  3.75651  4.49302  2.52740  4.09798  2.21848  2.56640  2.89726  3.16890  3.84257  5.88282  4.47015    451 e - - -
          2.68618  4.42225  2.77519  2.73123  3.46354  2.40513  3.72494  3.29354  2.67741  2.69355  4.24690  2.90347  2.73739  3.18146  2.89801  2.37887  2.77519  2.98518  4.58477  3.61503
          0.00910  5.09948  5.82183  0.61958  0.77255  0.48576  0.95510
    336   2.94605  5.66969  1.57425  1.33503  4.99492  2.75707  4.05827  4.48978  2.86773  3.96753  4.72757  3.22252  4.22893  2.98833  3.38720  2.80002  3.38053  4.05204  6.10509  3.28909    452 e - - -
          2.68618  4.42225  2.77519  2.73123  3.46354  2.40513  3.72494  3.29354  2.67741  2.69355  4.24690  2.90347  2.73739  3.18146  2.89801  2.37887  2.77519  2.98518  4.58477  3.61503
          0.00910  5.09948  5.82183  0.61958  0.77255  0.48576  0.95510
    337   2.54924  4.39386  4.57231  3.97791  2.75193  4.08137  4.39375  2.39815  3.83202  2.26182  3.51031  3.12914  4.44885  4.02625  3.41231  3.04969  2.83243  2.64490  1.83480  2.32638    453 w - - -
          2.68618  4.42225  2.77519  2.73123  3.46354  2.40513  3.72494  3.29354  2.67741  2.69355  4.24690  2.90347  2.73739  3.18146  2.89801  2.37887  2.77519  2.98518  4.58477  3.61503
          0.00910  5.09948  5.82183  0.61958  0.77255  0.48576  0.95510
    338   2.54226  5.38952  2.18159  2.52129  3.42820  2.95064  3.88750  4.19277  2.11689  3.31222  3.04338  2.88469  4.09176  2.50320  2.63045  2.88871  2.69637  3.37312  5.83213  4.43129    454 k - - -
          2.68618  4.42225  2.77519  2.73123  3.46354  2.40513  3.72494  3.29354  2.67741  2.69355  4.24690  2.90347  2.73739  3.18146  2.89801  2.37887  2.77519  2.98518  4.58477  3.61503
          0.00910  5.09948  5.82183  0.61958  0.77255  0.48576  0.95510
    339   2.14476  4.87534  2.98557  2.58743  3.53686  2.87140  3.70243  2.92064  2.95073  3.10531  3.96527  3.44841  4.21721  3.28211  3.18954  2.82629  2.34724  2.97325  3.34369  2.27690    455 a - - -
          2.68618  4.42225  2.77519  2.73123  3.46354  2.40513  3.72494  3.29354  2.67741  2.69355  4.24690  2.90347  2.73739  3.18146  2.89801  2.37887  2.77519  2.98518  4.58477  3.61503
          0.00910  5.09948  5.82183  0.61958  0.77255  0.48576  0.95510
    340   2.02961  3.72883  5.26125  4.68356  3.81105  4.56259  4.96877  1.61392  4.51036  1.70303  3.75529  4.71600  4.89961  4.67238  4.55977  3.89579  3.26267  1.34000  5.45088  4.26467    456 v - - -
          2.68618  4.42225  2.77519  2.73123  3.46354  2.40513  3.72494  3.29354  2.67741  2.69355  4.24690  2.90347  2.73739  3.18146  2.89801  2.37887  2.77519  2.98518  4.58477  3.61503
          0.00910  5.09948  5.82183  0.61958  0.77255  0.48576  0.95510
    341   2.39416  5.03960  3.38695  2.82800  3.48101  3.46865  3.50877  3.65738  2.48898  2.51296  4.11741  2.87507  4.16828  2.59975  2.37380  2.98815  2.46529  2.24197  5.55932  3.62767    457 v - - -
          2.68618  4.42225  2.77519  2.73123  3.46354  2.40513  3.72494  3.29354  2.67741  2.69355  4.24690  2.90347  2.73739  3.18146  2.89801  2.37887  2.77519  2.98518  4.58477  3.61503
          0.00910  5.09948  5.82183  0.61958  0.77255  0.48576  0.95510
    342   2.39298  5.42625  2.33955  1.84465  4.77023  3.47717  2.91588  4.25536  2.36768  3.44380  4.00435  3.16025  4.08585  2.13652  2.63840  2.88113  3.14948  3.81631  5.85953  3.66417    458 e - - -
          2.68618  4.42225  2.77519  2.73123  3.46354  2.40513  3.72494  3.29354  2.67741  2.69355  4.24690  2.90347  2.73739  3.18146  2.89801  2.37887  2.77519  2.98518  4.58477  3.61503
          0.00910  5.09948  5.82183  0.61958  0.77255  0.48576  0.95510
    343   2.09608  3.98340  3.01772  1.83234  4.73371  2.99448  3.09036  4.21128  2.62476  3.70075  4.44447  3.16918  4.09025  2.41776  2.26854  2.69573  3.15003  3.10166  5.84049  4.43693    459 e - - -
          2.68618  4.42225  2.77519  2.73123  3.46354  2.40513  3.72494  3.29354  2.67741  2.69355  4.24690  2.90347  2.73739  3.18146  2.89801  2.37887  2.77519  2.98518  4.58477  3.61503
          0.00910  5.09948  5.82183  0.61958  0.77255  0.48576  0.95510
    344   2.63684  4.48628  5.07462  4.46387  3.13081  4.30977  4.64318  1.89520  4.25846  1.11930  2.85603  4.46738  4.65147  4.37472  4.26842  3.62532  3.35427  2.12678  5.10555  3.00140    460 l - - -
          2.68618  4.42225  2.77519  2.73123  3.46354  2.40513  3.72494  3.29354  2.67741  2.69355  4.24690  2.90347  2.73739  3.18146  2.89801  2.37887  2.77519  2.98518  4.58477  3.61503
          0.00910  5.09948  5.82183  0.61958  0.77255  0.48576  0.95510
    345   2.69867  5.43165  2.61208  1.65655  4.77733  2.88229  3.36351  4.26383  2.46582  3.73718  4.47222  2.60397  4.08579  2.39528  2.75327  2.39948  3.00717  3.82263  5.86390  3.89717    461 e - - -
          2.68618  4.42225  2.77519  2.73123  3.46354  2.40513  3.72494  3.29354  2.67741  2.69355  4.24690  2.90347  2.73739  3.18146  2.89801  2.37887  2.77519  2.98518  4.58477  3.61503
          0.14234  5.09948  2.06695  0.61958  0.77255  0.48576  0.95510
    346   2.74266  5.35312  2.58619  2.56361  4.68973  3.34660  3.82763  4.16970  2.09164  3.36957  3.00098  2.36459  4.03300  2.58692  2.82860  1.97836  2.72330  3.73922  5.79087  4.38517    462 s - - -
          2.68618  4.42225  2.77519  2.73123  3.46354  2.40513  3.72494  3.29354  2.67741  2.69355  4.24690  2.90347  2.73739  3.18146  2.89801  2.37887  2.77519  2.98518  4.58477  3.61503
          0.03792  4.96754  3.49834  0.61958  0.77255  0.32547  1.28081
    347   3.10097  5.63309  2.49441  2.34039  4.96416  1.14625  3.42157  4.45726  2.67142  3.93076  4.68692  2.61341  4.20182  2.85563  3.06448  3.04374  3.34215  4.01801  6.06314  4.63201    463 g - - -
          2.68618  4.42225  2.77519  2.73123  3.46354  2.40513  3.72494  3.29354  2.67741  2.69355  4.24690  2.90347  2.73739  3.18146  2.89801  2.37887  2.77519  2.98518  4.58477  3.61503
          0.00932  5.07565  5.79800  0.61958  0.77255  0.44392  1.02588
    348   2.36968  5.43667  2.69798  1.88832  4.78020  1.93944  3.88730  4.26564  2.17783  3.74122  4.47831  3.16343  4.09237  2.68989  2.87827  2.71722  2.76399  3.82660  5.86991  4.45885    464 e - - -
          2.68618  4.42225  2.77519  2.73123  3.46354  2.40513  3.72494  3.29354  2.67741  2.69355  4.24690  2.90347  2.73739  3.18146  2.89801  2.37887  2.77519  2.98518  4.58477  3.61503
          0.31600  5.09948  1.32864  0.61958  0.77255  0.48576  0.95510
    349   2.15749  5.03764  2.96007  2.45274  3.59100  3.25511  3.23540  3.04628  2.38562  2.84616  4.10499  3.14208  3.55546  2.96405  2.40817  2.63333  2.88255  2.81182  5.53244  4.18816    465 a - - -
          2.68618  4.42225  2.77519  2.73123  3.46354  2.40513  3.72494  3.29354  2.67741  2.69355  4.24690  2.90347  2.73739  3.18146  2.89801  2.37887  2.77519  2.98518  4.58477  3.61503
          0.01235  4.79584  5.51818  0.61958  0.77255  0.23815  1.55155
    350   2.41849  5.30829  3.22200  2.66547  2.73671  3.02166  3.46859  4.05893  1.90244  3.59287  4.36195  3.05694  3.07335  3.02230  2.24730  2.33804  3.15215  3.38309  5.77069  3.85678    466 k - - -
          2.68618  4.42225  2.77519  2.73123  3.46354  2.40513  3.72494  3.29354  2.67741  2.69355  4.24690  2.90347  2.73739  3.18146  2.89801  2.37887  2.77519  2.98518  4.58477  3.61503
          0.00910  5.09948  5.82183  0.61958  0.77255  0.48576  0.95510
    351   2.97722  4.36433  4.85140  4.24275  3.44957  4.13903  4.46809  2.44995  4.04754  1.32839  2.57678  3.78675  3.33868  4.19475  4.08753  3.44700  3.20932  1.72182  4.98586  2.77262    467 l - - -
          2.68618  4.42225  2.77519  2.73123  3.46354  2.40513  3.72494  3.29354  2.67741  2.69355  4.24690  2.90347  2.73739  3.18146  2.89801  2.37887  2.77519  2.98518  4.58477  3.61503
          0.00910  5.09948  5.82183  0.61958  0.77255  0.48576  0.95510
    352   2.71844  2.34348  4.43605  3.24986  3.52665  4.05839  3.21716  2.70829  3.72486  2.06993  3.53900  4.04746  4.42764  3.94146  2.88178  2.79478  2.89678  1.70149  4.10002  3.36746    468 v - - -
          2.68618  4.42225  2.77519  2.73123  3.46354  2.40513  3.72494  3.29354  2.67741  2.69355  4.24690  2.90347  2.73739  3.18146  2.89801  2.37887  2.77519  2.98518  4.58477  3.61503
          0.00910  5.09948  5.82183  0.61958  0.77255  0.48576  0.95510
    353   2.43632  5.41615  2.83988  2.25278  4.75595  3.69379  3.07880  3.90531  2.39098  3.71919  3.62812  2.61051  3.58509  2.66067  2.60921  2.21560  2.75854  2.64890  5.85200  4.44425    469 s - - -
          2.68618  4.42225  2.77519  2.73123  3.46354  2.40513  3.72494  3.29354  2.67741  2.69355  4.24690  2.90347  2.73739  3.18146  2.89801  2.37887  2.77519  2.98518  4.58477  3.61503
          0.00910  5.09948  5.82183  0.61958  0.77255  0.48576  0.95510
    354   2.33313  4.35313  4.78780  4.18126  2.93489  3.44037  4.43762  1.77954  3.99469  1.88634  2.82719  3.69664  4.47626  4.15076  4.04976  2.58828  2.64037  2.24419  4.97283  3.15114    470 i - - -
          2.68618  4.42225  2.77519  2.73123  3.46354  2.40513  3.72494  3.29354  2.67741  2.69355  4.24690  2.90347  2.73739  3.18146  2.89801  2.37887  2.77519  2.98518  4.58477  3.61503
          0.00910  5.09948  5.82183  0.61958  0.77255  0.48576  0.95510
    355   2.93615  4.78493  3.25659  3.07404  2.60852  3.17973  3.14039  3.31578  3.04491  2.66117  3.10653  2.89562  2.61630  3.36608  3.44293  3.09634  2.39165  3.07097  5.34815  2.17044    471 y - - -
          2.68618  4.42225  2.77519  2.73123  3.46354  2.40513  3.72494  3.29354  2.67741  2.69355  4.24690  2.90347  2.73739  3.18146  2.89801  2.37887  2.77519  2.98518  4.58477  3.61503
          0.00910  5.09948  5.82183  0.61958  0.77255  0.48576  0.95510
    356   2.95541  4.39591  4.56333  3.96937  2.68941  4.08013  2.56795  2.49579  3.82513  1.72458  2.77434  4.11699  4.44769  3.09085  3.95711  2.94137  2.64498  2.64699  5.00942  2.24452    472 l - - -
          2.68618  4.42225  2.77519  2.73123  3.46354  2.40513  3.72494  3.29354  2.67741  2.69355  4.24690  2.90347  2.73739  3.18146  2.89801  2.37887  2.77519  2.98518  4.58477  3.61503
          0.00910  5.09948  5.82183  0.61958  0.77255  0.48576  0.95510
    357   2.66814  4.74587  3.68914  3.12471  3.19164  3.19256  4.12375  3.26601  3.09113  2.19521  3.38616  2.01895  4.26448  2.84629  3.47700  2.71288  2.09057  2.55110  5.31587  4.06482    473 n - - -
          2.68618  4.42225  2.77519  2.73123  3.46354  2.40513  3.72494  3.29354  2.67741  2.69355  4.24690  2.90347  2.73739  3.18146  2.89801  2.37887  2.77519  2.98518  4.58477  3.61503
          0.00910  5.09948  5.82183  0.61958  0.77255  0.48576  0.95510
    358   2.72924  4.34951  4.93845  4.32376  2.39541  3.64202  4.48123  2.04885  4.10972  1.72634  2.81715  4.30928  4.50908  4.23986  4.11835  3.45919  3.20815  1.62733  3.12722  3.79743    474 v - - -
          2.68618  4.42225  2.77519  2.73123  3.46354  2.40513  3.72494  3.29354  2.67741  2.69355  4.24690  2.90347  2.73739  3.18146  2.89801  2.37887  2.77519  2.98518  4.58477  3.61503
          0.00910  5.09948  5.82183  0.61958  0.77255  0.48576  0.95510
    359   2.72915  3.80369  4.86742  4.26255  3.19977  3.06080  4.50397  1.55206  4.07240  2.23118  3.50598  4.29707  4.52970  4.22484  4.11877  3.47609  1.83326  1.88578  5.02701  3.84762    475 i - - -
          2.68618  4.42225  2.77519  2.73123  3.46354  2.40513  3.72494  3.29354  2.67741  2.69355  4.24690  2.90347  2.73739  3.18146  2.89801  2.37887  2.77519  2.98518  4.58477  3.61503
          0.00910  5.09948  5.82183  0.61958  0.77255  0.48576  0.95510
    360   2.42901  4.33791  4.89286  4.27958  3.10784  4.12489  4.45690  2.31330  4.07100  1.50652  2.66858  4.27760  4.48877  4.20772  4.08960  2.62043  2.86247  2.04599  3.08362  3.31605    476 l - - -
          2.68618  4.42225  2.77519  2.73123  3.46354  2.40513  3.72494  3.29354  2.67741  2.69355  4.24690  2.90347  2.73739  3.18146  2.89801  2.37887  2.77519  2.98518  4.58477  3.61503
          0.00910  5.09948  5.82183  0.61958  0.77255  0.48576  0.95510
    361   2.24320  4.34771  4.82455  4.21578  1.79413  2.65212  4.44411  2.36216  4.02166  2.37448  2.76502  4.24618  4.48080  4.17098  4.06399  2.87903  3.18982  2.48762  3.33277  2.70270    477 f - - -
          2.68618  4.42225  2.77519  2.73123  3.46354  2.40513  3.72494  3.29354  2.67741  2.69355  4.24690  2.90347  2.73739  3.18146  2.89801  2.37887  2.77519  2.98518  4.58477  3.61503
          0.00910  5.09948  5.82183  0.61958  0.77255  0.48576  0.95510
    362   2.12189  4.18547  2.32529  2.24422  4.72667  2.65403  3.89114  4.20222  2.63275  3.69585  4.44189  3.17447  4.09375  2.99280  2.66540  2.19106  2.20252  3.77860  5.83894  4.43738    478 a - - -
          2.68618  4.42225  2.77519  2.73123  3.46354  2.40513  3.72494  3.29354  2.67741  2.69355  4.24690  2.90347  2.73739  3.18146  2.89801  2.37887  2.77519  2.98518  4.58477  3.61503
          0.00910  5.09948  5.82183  0.61958  0.77255  0.48576  0.95510
    363   2.61666  5.42682  2.58489  2.61748  4.76916  3.69605  3.88651  4.25264  2.15232  3.73136  4.46990  2.37104  1.99290  2.98449  2.65293  2.28549  2.72445  3.81636  5.86240  4.45346    479 p - - -
          2.68636  4.42243  2.77462  2.73141  3.46372  2.40521  3.72513  3.29372  2.67759  2.69373  4.24708  2.90294  2.73758  3.18164  2.89819  2.37867  2.77472  2.98536  4.58495  3.61478
          0.35588  1.28441  3.78837  0.41575  1.07835  0.48576  0.95510
    364   2.25639  5.40937  2.80545  1.95585  4.74989  3.20560  3.87247  3.68313  2.20908  2.89554  4.45123  2.81624  2.77521  2.97028  2.48945  2.70431  2.87323  3.79756  5.84477  4.43658    482 e - - -
          2.68618  4.42225  2.77519  2.73123  3.46354  2.40513  3.72494  3.29354  2.67741  2.69355  4.24690  2.90347  2.73739  3.18146  2.89801  2.37887  2.77519  2.98518  4.58477  3.61503
          0.00929  5.07961  5.80196  0.61958  0.77255  0.45030  1.01456
    365   2.74322  5.42737  2.39192  1.66307  4.77167  2.98010  3.87950  4.25713  2.22858  3.73232  4.46826  2.57583  4.08575  2.76686  2.90399  2.38804  3.00994  3.33829  4.25279  4.44994    483 e - - -
          2.68618  4.42225  2.77519  2.73123  3.46354  2.40513  3.72494  3.29354  2.67741  2.69355  4.24690  2.90347  2.73739  3.18146  2.89801  2.37887  2.77519  2.98518  4.58477  3.61503
          0.00910  5.09948  5.82183  0.61958  0.77255  0.48576  0.95510
    366   2.52064  5.42948  2.41115  2.02459  4.77491  3.45187  2.74664  4.26113  2.00849  3.34553  4.47006  2.79300  4.08507  2.61792  2.73470  2.66873  2.77393  3.44218  5.86193  4.45077    484 k - - -
          2.68618  4.42225  2.77519  2.73123  3.46354  2.40513  3.72494  3.29354  2.67741  2.69355  4.24690  2.90347  2.73739  3.18146  2.89801  2.37887  2.77519  2.98518  4.58477  3.61503
          0.00910  5.09948  5.82183  0.61958  0.77255  0.48576  0.95510
    367   1.79863  4.59200  3.95169  3.07201  3.71791  3.21388  3.57519  2.55122  3.32185  1.86183  3.69916  3.74877  4.33314  3.16681  3.64054  2.56162  3.17639  2.09146  5.18355  3.96261    485 a - - -
          2.68618  4.42225  2.77519  2.73123  3.46354  2.40513  3.72494  3.29354  2.67741  2.69355  4.24690  2.90347  2.73739  3.18146  2.89801  2.37887  2.77519  2.98518  4.58477  3.61503
          0.00910  5.09948  5.82183  0.61958  0.77255  0.48576  0.95510
    368   2.91819  5.41916  2.21897  2.38546  4.76018  3.41536  3.88087  3.49920  2.18380  2.94641  4.46089  2.49661  4.08679  2.32899  2.45518  2.73376  2.71310  3.13509  5.85425  4.44578    486 k - - -
          2.68618  4.42225  2.77519  2.73123  3.46354  2.40513  3.72494  3.29354  2.67741  2.69355  4.24690  2.90347  2.73739  3.18146  2.89801  2.37887  2.77519  2.98518  4.58477  3.61503
          0.00910  5.09948  5.82183  0.61958  0.77255  0.48576  0.95510
    369   2.13080  5.42514  2.74439  2.07506  4.76873  3.24462  3.01187  3.64847  2.50566  3.37758  4.46620  2.92552  4.08573  2.48015  2.59516  2.15792  2.88054  3.81498  5.85870  4.44865    487 e - - -
          2.68618  4.42225  2.77519  2.73123  3.46354  2.40513  3.72494  3.29354  2.67741  2.69355  4.24690  2.90347  2.73739  3.18146  2.89801  2.37887  2.77519  2.98518  4.58477  3.61503
          0.00910  5.09948  5.82183  0.61958  0.77255  0.48576  0.95510
    370   1.57590  3.30263  3.14287  2.92735  4.10695  3.81643  3.30780  2.91937  2.53313  3.15536  3.53459  3.09059  4.20259  3.24527  3.34080  2.14709  3.16252  2.97448  5.46223  3.49979    488 a - - -
          2.68618  4.42225  2.77519  2.73123  3.46354  2.40513  3.72494  3.29354  2.67741  2.69355  4.24690  2.90347  2.73739  3.18146  2.89801  2.37887  2.77519  2.98518  4.58477  3.61503
          0.00910  5.09948  5.82183  0.61958  0.77255  0.48576  0.95510
    371   1.71841  4.88682  3.52314  1.88601  4.06640  3.82896  3.47747  2.98666  2.94229  2.55174  3.97690  3.44151  4.21491  3.27495  3.36587  2.46380  2.90230  2.48799  5.43531  4.15483    489 a - - -
          2.68618  4.42225  2.77519  2.73123  3.46354  2.40513  3.72494  3.29354  2.67741  2.69355  4.24690  2.90347  2.73739  3.18146  2.89801  2.37887  2.77519  2.98518  4.58477  3.61503
          0.00910  5.09948  5.82183  0.61958  0.77255  0.48576  0.95510
    372   2.17275  5.39444  2.89876  2.36695  4.72512  3.69785  3.88647  4.20104  2.62694  3.10754  3.74877  2.54182  4.09100  2.55509  2.49962  1.86046  2.72537  3.44592  5.83584  4.43376    490 s - - -
          2.68618  4.42225  2.77519  2.73123  3.46354  2.40513  3.72494  3.29354  2.67741  2.69355  4.24690  2.90347  2.73739  3.18146  2.89801  2.37887  2.77519  2.98518  4.58477  3.61503
          0.00910  5.09948  5.82183  0.61958  0.77255  0.48576  0.95510
    373   2.08834  5.41056  2.72349  2.51349  4.74797  2.89091  3.88273  3.36789  2.34765  3.49322  4.04624  2.44162  4.08819  2.23574  2.31562  2.88413  3.00032  3.42568  5.84784  4.44159    491 a - - -
          2.68618  4.42225  2.77519  2.73123  3.46354  2.40513  3.72494  3.29354  2.67741  2.69355  4.24690  2.90347  2.73739  3.18146  2.89801  2.37887  2.77519  2.98518  4.58477  3.61503
          0.00910  5.09948  5.82183  0.61958  0.77255  0.48576  0.95510
    374   1.22337  4.59205  5.11877  4.52617  2.52184  4.44960  4.80481  2.27379  4.34994  1.83528  3.58156  4.58032  4.78446  4.49147  4.40040  3.77012  3.47005  1.84634  5.28517  4.11785    492 a - - -
          2.68618  4.42225  2.77519  2.73123  3.46354  2.40513  3.72494  3.29354  2.67741  2.69355  4.24690  2.90347  2.73739  3.18146  2.89801  2.37887  2.77519  2.98518  4.58477  3.61503
          0.00910  5.09948  5.82183  0.61958  0.77255  0.48576  0.95510
    375   2.78097  3.46078  2.99041  2.77026  4.35937  3.75763  3.96163  2.80847  1.70094  2.77787  4.19334  2.98871  4.14733  2.93342  2.42318  2.75841  2.84634  2.63500  5.62570  4.29146    493 k - - -
          2.68618  4.42225  2.77519  2.73123  3.46354  2.40513  3.72494  3.29354  2.67741  2.69355  4.24690  2.90347  2.73739  3.18146  2.89801  2.37887  2.77519  2.98518  4.58477  3.61503
          0.00910  5.09948  5.82183  0.61958  0.77255  0.48576  0.95510
    376   2.14584  5.38804  3.18702  2.63261  4.71620  3.18366  3.89159  4.18920  2.52501  3.68624  4.43466  2.16321  4.09577  2.62455  2.58876  1.70045  2.96885  3.76989  5.83207  3.76345    494 s - - -
          2.68618  4.42225  2.77519  2.73123  3.46354  2.40513  3.72494  3.29354  2.67741  2.69355  4.24690  2.90347  2.73739  3.18146  2.89801  2.37887  2.77519  2.98518  4.58477  3.61503
          0.00910  5.09948  5.82183  0.61958  0.77255  0.48576  0.95510
    377   2.95669  4.35509  4.77516  4.16938  2.75795  4.10947  3.26556  1.78752  3.98532  2.15739  2.91667  4.22284  4.47464  3.42562  3.12791  2.71600  2.89583  1.89116  3.90172  3.15426    495 i - - -
          2.68618  4.42225  2.77519  2.73123  3.46354  2.40513  3.72494  3.29354  2.67741  2.69355  4.24690  2.90347  2.73739  3.18146  2.89801  2.37887  2.77519  2.98518  4.58477  3.61503
          0.00910  5.09948  5.82183  0.61958  0.77255  0.48576  0.95510
    378   3.00851  5.04006  5.27866  4.81604  1.49040  4.73466  4.28957  3.52603  4.62952  2.46758  4.17450  3.55866  5.06912  4.65637  4.63730  4.06213  3.94903  3.36130  1.45202  1.68952    496 w - - -
          2.68618  4.42225  2.77519  2.73123  3.46354  2.40513  3.72494  3.29354  2.67741  2.69355  4.24690  2.90347  2.73739  3.18146  2.89801  2.37887  2.77519  2.98518  4.58477  3.61503
          0.00910  5.09948  5.82183  0.61958  0.77255  0.48576  0.95510
    379   2.80020  5.40576  3.19058  2.27402  4.73993  2.96087  3.89065  4.21528  2.07268  2.96237  4.45007  2.72725  4.09851  2.80547  1.62278  2.75319  3.15934  3.09947  5.84329  4.44337    497 r - - -
          2.68618  4.42225  2.77519  2.73123  3.46354  2.40513  3.72494  3.29354  2.67741  2.69355  4.24690  2.90347  2.73739  3.18146  2.89801  2.37887  2.77519  2.98518  4.58477  3.61503
          0.00910  5.09948  5.82183  0.61958  0.77255  0.48576  0.95510
    380   2.38765  5.41967  3.17120  2.11833  4.76062  2.53536  3.88177  4.24345  2.07984  3.72306  4.46155  2.97715  4.08781  2.78421  2.66941  2.04761  2.45985  3.80812  5.85473  3.92260    498 s - - -
          2.68618  4.42225  2.77519  2.73123  3.46354  2.40513  3.72494  3.29354  2.67741  2.69355  4.24690  2.90347  2.73739  3.18146  2.89801  2.37887  2.77519  2.98518  4.58477  3.61503
          0.00910  5.09948  5.82183  0.61958  0.77255  0.48576  0.95510
    381   2.17233  3.37849  3.19264  2.30102  4.68934  3.15758  3.89248  4.15820  2.36584  3.15180  3.49742  2.35620  4.09558  2.43217  2.87127  2.13065  3.15041  3.74627  5.81671  4.42124    499 s - - -
          2.68618  4.42225  2.77519  2.73123  3.46354  2.40513  3.72494  3.29354  2.67741  2.69355  4.24690  2.90347  2.73739  3.18146  2.89801  2.37887  2.77519  2.98518  4.58477  3.61503
          0.00910  5.09948  5.82183  0.61958  0.77255  0.48576  0.95510
    382   2.85598  5.50851  2.84760  2.58340  4.84857  1.23655  3.97634  4.32070  2.38304  3.80869  4.56735  3.23207  3.60511  3.08511  2.14970  3.00250  3.27429  3.90003  5.94611  4.54888    500 g - - -
          2.68610  4.42234  2.77529  2.73132  3.46289  2.40522  3.72504  3.29363  2.67733  2.69348  4.24699  2.90356  2.73732  3.18155  2.89810  2.37896  2.77529  2.98479  4.58486  3.61512
          0.17683  1.83811  5.82183  0.34971  1.22042  0.48576  0.95510
    383   2.96417  4.37563  4.70690  3.11644  1.48196  4.10695  4.42095  2.43588  3.08136  2.20609  3.49152  4.19267  4.47252  4.10770  4.02122  3.40832  3.19622  2.26092  2.70569  3.06183    503 f - - -
          2.68618  4.42225  2.77519  2.73123  3.46354  2.40513  3.72494  3.29354  2.67741  2.69355  4.24690  2.90347  2.73739  3.18146  2.89801  2.37887  2.77519  2.98518  4.58477  3.61503
          0.00910  5.09948  5.82183  0.61958  0.77255  0.48576  0.95510
    384   2.92006  3.55550  2.64464  1.90403  4.62300  3.36193  3.90410  4.07965  2.39166  3.00495  3.76977  2.90993  4.10425  2.68286  3.14265  2.57487  2.43168  2.73277  5.78044  3.29233    504 e - - -
          2.68618  4.42225  2.77519  2.73123  3.46354  2.40513  3.72494  3.29354  2.67741  2.69355  4.24690  2.90347  2.73739  3.18146  2.89801  2.37887  2.77519  2.98518  4.58477  3.61503
          0.00910  5.09948  5.82183  0.61958  0.77255  0.48576  0.95510
    385   2.60824  4.47002  4.98169  4.37289  2.61508  4.26604  4.59347  2.48890  4.17816  1.20227  2.23695  4.40327  4.61169  3.13748  4.20884  3.57742  3.32418  2.10393  5.07852  3.91752    505 l - - -
          2.68618  4.42225  2.77519  2.73123  3.46354  2.40513  3.72494  3.29354  2.67741  2.69355  4.24690  2.90347  2.73739  3.18146  2.89801  2.37887  2.77519  2.98518  4.58477  3.61503
          0.00910  5.09948  5.82183  0.61958  0.77255  0.48576  0.95510
    386   2.32309  3.89089  3.35029  3.01917  3.48187  3.91160  4.16203  2.44659  3.17823  2.63137  2.67835  3.20951  4.29154  2.73883  2.76608  2.65083  2.52618  2.34402  5.25948  3.53574    506 a - - -
          2.68618  4.42225  2.77519  2.73123  3.46354  2.40513  3.72494  3.29354  2.67741  2.69355  4.24690  2.90347  2.73739  3.18146  2.89801  2.37887  2.77519  2.98518  4.58477  3.61503
          0.00910  5.09948  5.82183  0.61958  0.77255  0.48576  0.95510
    387   2.52951  5.44587  2.41806  1.57010  4.78971  3.69758  3.89208  4.27606  2.53444  3.75054  4.48761  2.98674  2.33985  2.78925  2.54495  2.71686  3.02160  3.83600  5.87854  4.46620    507 e - - -
          2.68618  4.42225  2.77519  2.73123  3.46354  2.40513  3.72494  3.29354  2.67741  2.69355  4.24690  2.90347  2.73739  3.18146  2.89801  2.37887  2.77519  2.98518  4.58477  3.61503
          0.00910  5.09948  5.82183  0.61958  0.77255  0.48576  0.95510
    388   2.63230  3.50590  1.72928  2.31991  4.57376  3.71937  3.91350  3.20803  2.67508  2.94448  3.85788  2.79665  3.20286  3.03188  2.71267  2.55883  3.15214  3.42228  5.75284  4.37863    508 d - - -
          2.68618  4.42225  2.77519  2.73123  3.46354  2.40513  3.72494  3.29354  2.67741  2.69355  4.24690  2.90347  2.73739  3.18146  2.89801  2.37887  2.77519  2.98518  4.58477  3.61503
          0.00910  5.09948  5.82183  0.61958  0.77255  0.48576  0.95510
    389   2.70872  5.42580  2.30642  2.61390  4.76942  3.69357  3.60911  4.25396  1.88505  3.34585  4.46696  2.91470  4.08702  2.52795  2.11092  2.15824  2.97803  3.50628  5.85910  4.44960    509 k - - -
          2.68618  4.42225  2.77519  2.73123  3.46354  2.40513  3.72494  3.29354  2.67741  2.69355  4.24690  2.90347  2.73739  3.18146  2.89801  2.37887  2.77519  2.98518  4.58477  3.61503
          0.00910  5.09948  5.82183  0.61958  0.77255  0.48576  0.95510
    390   2.42785  3.18798  4.49394  3.90329  2.17660  2.91805  4.37663  2.85576  3.29942  2.45690  3.52657  4.07951  4.43687  3.97802  3.51971  3.35851  2.98247  2.48145  5.02395  1.62518    510 y - - -
          2.68618  4.42225  2.77519  2.73123  3.46354  2.40513  3.72494  3.29354  2.67741  2.69355  4.24690  2.90347  2.73739  3.18146  2.89801  2.37887  2.77519  2.98518  4.58477  3.61503
          0.00910  5.09948  5.82183  0.61958  0.77255  0.48576  0.95510
    391   2.94906  3.93553  3.14173  3.62429  3.05625  4.01398  3.85937  2.04856  3.17674  1.55199  3.17567  3.43668  4.38662  2.90900  3.78185  2.76637  3.18101  2.35516  5.09506  3.89240    511 l - - -
          2.68618  4.42225  2.77519  2.73123  3.46354  2.40513  3.72494  3.29354  2.67741  2.69355  4.24690  2.90347  2.73739  3.18146  2.89801  2.37887  2.77519  2.98518  4.58477  3.61503
          0.00910  5.09948  5.82183  0.61958  0.77255  0.48576  0.95510
    392   2.41238  4.06698  3.56755  3.00574  4.01953  3.84390  2.29668  3.39815  2.97921  2.06808  3.94108  3.16701  3.73444  1.85297  3.39223  3.06847  3.16758  2.52737  5.40276  4.13111    512 q - - -
          2.68618  4.42225  2.77519  2.73123  3.46354  2.40513  3.72494  3.29354  2.67741  2.69355  4.24690  2.90347  2.73739  3.18146  2.89801  2.37887  2.77519  2.98518  4.58477  3.61503
          0.00910  5.09948  5.82183  0.61958  0.77255  0.48576  0.95510
    393   2.95116  4.45287  4.32721  3.39800  2.46347  3.46274  3.21262  2.90576  3.63704  1.38975  3.03789  3.98513  3.04288  3.38600  3.32361  3.31910  3.00090  2.38011  3.96280  3.86540    513 l - - -
          2.68618  4.42225  2.77519  2.73123  3.46354  2.40513  3.72494  3.29354  2.67741  2.69355  4.24690  2.90347  2.73739  3.18146  2.89801  2.37887  2.77519  2.98518  4.58477  3.61503
          0.00910  5.09948  5.82183  0.61958  0.77255  0.48576  0.95510
    394   2.42342  4.93740  3.47264  2.91228  4.12732  3.41516  4.03027  2.94268  2.89546  2.72790  3.14655  2.86746  2.19094  2.52151  2.59126  3.02683  2.65313  2.61097  5.47595  4.18421    514 p - - -
          2.68618  4.42225  2.77519  2.73123  3.46354  2.40513  3.72494  3.29354  2.67741  2.69355  4.24690  2.90347  2.73739  3.18146  2.89801  2.37887  2.77519  2.98518  4.58477  3.61503
          0.00910  5.09948  5.82183  0.61958  0.77255  0.48576  0.95510
    395   2.42432  3.68290  4.27573  3.69427  3.57666  3.23399  4.32140  2.75425  3.59526  1.90974  2.68257  2.59394  4.40029  3.83663  3.36492  2.53530  2.62202  1.98574  5.07506  3.87646    515 l - - -
          2.68618  4.42225  2.77519  2.73123  3.46354  2.40513  3.72494  3.29354  2.67741  2.69355  4.24690  2.90347  2.73739  3.18146  2.89801  2.37887  2.77519  2.98518  4.58477  3.61503
          0.00910  5.09948  5.82183  0.61958  0.77255  0.48576  0.95510
    396   3.21490  4.57582  5.08387  4.50139  1.32065  4.36243  4.49941  2.93542  4.29778  1.36014  3.58675  4.46956  4.70676  4.39867  4.30841  3.67827  3.03101  2.52427  3.06803  3.12335    516 f - - -
          2.68618  4.42225  2.77519  2.73123  3.46354  2.40513  3.72494  3.29354  2.67741  2.69355  4.24690  2.90347  2.73739  3.18146  2.89801  2.37887  2.77519  2.98518  4.58477  3.61503
          0.00910  5.09948  5.82183  0.61958  0.77255  0.48576  0.95510
    397   2.96403  4.36262  3.99259  4.17250  3.45436  3.69684  4.44276  2.15174  3.98962  1.15142  2.61630  4.22875  3.74581  4.14857  4.05077  3.42191  3.19617  2.23599  4.98257  2.97863    517 l - - -
          2.68618  4.42225  2.77519  2.73123  3.46354  2.40513  3.72494  3.29354  2.67741  2.69355  4.24690  2.90347  2.73739  3.18146  2.89801  2.37887  2.77519  2.98518  4.58477  3.61503
          0.00910  5.09948  5.82183  0.61958  0.77255  0.48576  0.95510
    398   1.64668  5.29907  3.23899  2.39968  4.63809  3.32493  3.95076  4.09141  2.71481  3.28107  4.40025  2.36676  4.12948  3.06860  3.19669  1.83424  2.55054  3.69893  5.80875  4.43172    518 a - - -
          2.68618  4.42225  2.77519  2.73123  3.46354  2.40513  3.72494  3.29354  2.67741  2.69355  4.24690  2.90347  2.73739  3.18146  2.89801  2.37887  2.77519  2.98518  4.58477  3.61503
          0.00910  5.09948  5.82183  0.61958  0.77255  0.48576  0.95510
    399   1.65918  2.31880  4.07587  3.53538  4.05356  2.76890  4.42639  3.41840  3.48291  2.89784  3.61263  3.84104  4.35457  3.77116  3.81139  1.54325  2.61194  3.14724  5.49532  4.27453    519 s - - -
          2.68618  4.42225  2.77519  2.73123  3.46354  2.40513  3.72494  3.29354  2.67741  2.69355  4.24690  2.90347  2.73739  3.18146  2.89801  2.37887  2.77519  2.98518  4.58477  3.61503
          0.00910  5.09948  5.82183  0.61958  0.77255  0.48576  0.95510
    400   4.58390  5.72012  6.51202  5.92647  2.60524  6.02808  6.15287  2.94344  5.80420  0.39675  2.24873  6.19579  5.85623  5.46786  5.64727  5.46608  4.75808  3.34493  5.93158  4.98742    520 L - - -
          2.68618  4.42225  2.77519  2.73123  3.46354  2.40513  3.72494  3.29354  2.67741  2.69355  4.24690  2.90347  2.73739  3.18146  2.89801  2.37887  2.77519  2.98518  4.58477  3.61503
          0.00910  5.09948  5.82183  0.61958  0.77255  0.48576  0.95510
    401   4.94510  6.33648  5.63053  5.67183  6.40076  4.96847  6.49713  6.44220  5.85477  5.81497  6.98554  5.84744  0.05877  6.17858  5.83983  5.17369  5.46269  5.92311  7.10417  6.57058    521 P - - -
          2.68618  4.42225  2.77519  2.73123  3.46354  2.40513  3.72494  3.29354  2.67741  2.69355  4.24690  2.90347  2.73739  3.18146  2.89801  2.37887  2.77519  2.98518  4.58477  3.61503
          0.00910  5.09948  5.82183  0.61958  0.77255  0.48576  0.95510
    402   3.62758  3.14441  5.55664  4.95573  1.55323  4.85122  5.12667  2.85795  4.76753  1.41088  1.39851  5.00359  5.09606  4.78664  4.74911  4.18565  3.84802  2.94274  5.41728  4.28339    522 m - - -
          2.68618  4.42225  2.77519  2.73123  3.46354  2.40513  3.72494  3.29354  2.67741  2.69355  4.24690  2.90347  2.73739  3.18146  2.89801  2.37887  2.77519  2.98518  4.58477  3.61503
          0.00910  5.09948  5.82183  0.61958  0.77255  0.48576  0.95510
    403   2.50319  2.81467  3.79634  3.22940  3.25319  2.28419  4.16547  2.66940  3.02445  2.76118  3.17266  2.81089  4.29393  2.85181  3.54572  2.45377  2.42873  2.82210  5.25489  4.01798    523 g - - -
          2.68618  4.42225  2.77519  2.73123  3.46354  2.40513  3.72494  3.29354  2.67741  2.69355  4.24690  2.90347  2.73739  3.18146  2.89801  2.37887  2.77519  2.98518  4.58477  3.61503
          0.00910  5.09948  5.82183  0.61958  0.77255  0.48576  0.95510
    404   2.48790  3.41820  4.53707  3.94436  3.50091  4.07559  4.38685  2.48564  3.80474  1.45970  2.22424  3.03939  3.52981  3.11778  3.94544  3.36827  2.89982  2.40945  5.01570  3.82866    524 l - - -
          2.68618  4.42225  2.77519  2.73123  3.46354  2.40513  3.72494  3.29354  2.67741  2.69355  4.24690  2.90347  2.73739  3.18146  2.89801  2.37887  2.77519  2.98518  4.58477  3.61503
          0.00910  5.09948  5.82183  0.61958  0.77255  0.48576  0.95510
    405   2.56540  5.28307  2.12049  2.67729  4.57121  2.92530  3.57089  3.20648  2.67620  3.56375  4.33922  2.96444  3.56234  2.68476  3.15717  2.59276  2.31120  2.97313  5.75147  2.69614    525 d - - -
          2.68618  4.42225  2.77519  2.73123  3.46354  2.40513  3.72494  3.29354  2.67741  2.69355  4.24690  2.90347  2.73739  3.18146  2.89801  2.37887  2.77519  2.98518  4.58477  3.61503
          0.00910  5.09948  5.82183  0.61958  0.77255  0.48576  0.95510
    406   2.77534  5.43402  2.42228  1.78413  4.77961  3.41150  3.12005  4.26618  1.95619  3.73948  4.47471  2.91320  2.66957  2.97757  2.73317  2.70386  2.85131  3.82497  5.86621  4.45454    526 e - - -
          2.68639  4.42289  2.77571  2.73171  3.46278  2.40384  3.72559  3.29349  2.67657  2.69381  4.24754  2.90278  2.73764  3.18158  2.89812  2.37923  2.77526  2.98554  4.58541  3.61567
          1.14858  0.85113  1.36265  1.17749  0.36824  0.48576  0.95510
    407   2.54814  4.40920  3.40566  3.35142  2.79311  3.84764  3.47399  2.88014  3.27980  1.67812  3.27021  3.68551  4.22266  3.55181  2.98888  2.44977  3.04366  2.06023  5.00665  3.79444    550 l - - -
          2.68618  4.42225  2.77519  2.73123  3.46354  2.40513  3.72494  3.29354  2.67741  2.69355  4.24690  2.90347  2.73739  3.18146  2.89801  2.37887  2.77519  2.98518  4.58477  3.61503
          0.01221  4.80776  5.53011  0.61958  0.77255  0.94523  0.49199
    408   2.61091  5.06574  2.96467  2.33723  3.09117  2.58065  3.32317  3.74345  2.62421  3.33050  3.24851  2.50928  4.02658  2.97624  2.50175  2.72822  2.91202  2.97666  3.63107  4.21151    551 e - - -
          2.68618  4.42225  2.77519  2.73123  3.46354  2.40513  3.72494  3.29354  2.67741  2.69355  4.24690  2.90347  2.73739  3.18146  2.89801  2.37887  2.77519  2.98518  4.58477  3.61503
          0.08426  4.84141  2.61848  0.61958  0.77255  0.25517  1.49070
    409   2.59342  5.39821  2.07006  2.02506  4.74037  3.66924  3.56867  3.53877  1.84740  3.70223  4.43965  3.13782  3.65560  2.79771  2.76814  2.52282  3.12567  3.39783  5.83261  3.75111    552 k - - -
          2.68618  4.42225  2.77519  2.73123  3.46354  2.40513  3.72494  3.29354  2.67741  2.69355  4.24690  2.90347  2.73739  3.18146  2.89801  2.37887  2.77519  2.98518  4.58477  3.61503
          0.00962  5.04464  5.76698  0.61958  0.77255  0.63953  0.74980
    410   2.14097  5.37697  1.78324  2.51269  4.70982  3.37350  3.86220  4.18730  2.60201  3.67704  3.74825  2.74979  4.06689  2.77184  2.68542  2.48053  2.50156  3.76105  5.81705  3.79303    553 d - - -
          2.68618  4.42225  2.77519  2.73123  3.46354  2.40513  3.72494  3.29354  2.67741  2.69355  4.24690  2.90347  2.73739  3.18146  2.89801  2.37887  2.77519  2.98518  4.58477  3.61503
          0.00962  5.04464  5.76698  0.61958  0.77255  0.40038  1.10887
    411   2.97390  4.35851  4.86641  3.19908  2.60936  4.13678  4.46627  2.13633  4.05706  1.31559  2.33558  4.27549  4.49913  4.19999  4.09003  3.07691  3.20588  2.30994  4.97804  3.30886    554 l - - -
          2.68618  4.42225  2.77519  2.73123  3.46354  2.40513  3.72494  3.29354  2.67741  2.69355  4.24690  2.90347  2.73739  3.18146  2.89801  2.37887  2.77519  2.98518  4.58477  3.61503
          0.00910  5.09948  5.82183  0.61958  0.77255  0.48576  0.95510
    412   2.79812  5.42582  2.47946  2.16322  3.83047  3.22164  3.87938  4.25480  1.92909  3.28368  4.46680  2.83028  4.08565  2.20682  2.52570  2.51722  3.14919  3.18803  5.85921  4.44899    555 k - - -
          2.68618  4.42225  2.77519  2.73123  3.46354  2.40513  3.72494  3.29354  2.67741  2.69355  4.24690  2.90347  2.73739  3.18146  2.89801  2.37887  2.77519  2.98518  4.58477  3.61503
          0.00910  5.09948  5.82183  0.61958  0.77255  0.48576  0.95510
    413   2.62449  5.39587  2.31588  2.26444  3.47026  3.69750  3.60086  3.64213  1.87938  3.32953  3.13234  2.60717  4.09064  2.98693  2.76367  2.57116  2.79892  3.77909  5.83689  4.43439    556 k - - -
          2.68618  4.42225  2.77519  2.73123  3.46354  2.40513  3.72494  3.29354  2.67741  2.69355  4.24690  2.90347  2.73739  3.18146  2.89801  2.37887  2.77519  2.98518  4.58477  3.61503
          0.00910  5.09948  5.82183  0.61958  0.77255  0.48576  0.95510
    414   2.45444  4.40252  4.56220  3.96848  2.87489  4.08451  3.63822  2.84018  3.38699  1.17248  2.47996  4.11910  4.45175  4.02121  3.95655  3.37861  2.41425  2.65151  5.01651  3.83041    557 l - - -
          2.68618  4.42225  2.77519  2.73123  3.46354  2.40513  3.72494  3.29354  2.67741  2.69355  4.24690  2.90347  2.73739  3.18146  2.89801  2.37887  2.77519  2.98518  4.58477  3.61503
          0.00910  5.09948  5.82183  0.61958  0.77255  0.48576  0.95510
    415   2.72975  5.40950  2.18504  2.48644  3.10638  2.27754  3.33586  3.30065  2.05998  3.71113  4.45241  2.85442  4.08902  2.83489  2.49595  2.88520  3.15021  3.79562  5.84716  4.44139    558 k - - -
          2.68618  4.42225  2.77519  2.73123  3.46354  2.40513  3.72494  3.29354  2.67741  2.69355  4.24690  2.90347  2.73739  3.18146  2.89801  2.37887  2.77519  2.98518  4.58477  3.61503
          0.00910  5.09948  5.82183  0.61958  0.77255  0.48576  0.95510
    416   2.60393  4.83991  3.60516  3.03912  3.58927  3.86254  4.08696  3.38141  2.76739  2.35728  3.45611  2.91081  4.24567  3.33024  1.27339  3.09045  3.17996  2.77355  5.39446  4.12897    559 r - - -
          2.68618  4.42225  2.77519  2.73123  3.46354  2.40513  3.72494  3.29354  2.67741  2.69355  4.24690  2.90347  2.73739  3.18146  2.89801  2.37887  2.77519  2.98518  4.58477  3.61503
          0.00910  5.09948  5.82183  0.61958  0.77255  0.48576  0.95510
    417   2.95636  3.61982  2.62102  4.13922  2.21975  3.08812  4.42908  2.31413  3.96162  2.13569  3.20921  4.20748  4.47077  4.12575  4.03213  3.02151  2.55666  2.21818  3.97040  2.57991    560 l - - -
          2.68618  4.42225  2.77519  2.73123  3.46354  2.40513  3.72494  3.29354  2.67741  2.69355  4.24690  2.90347  2.73739  3.18146  2.89801  2.37887  2.77519  2.98518  4.58477  3.61503
          0.00910  5.09948  5.82183  0.61958  0.77255  0.48576  0.95510
    418   2.92289  5.27328  3.24158  2.34917  2.71769  3.72357  3.21787  3.13979  1.89827  3.02045  4.33048  3.21988  4.11521  2.83584  2.41870  2.35388  2.52599  3.63101  5.74368  4.37319    561 k - - -
          2.68618  4.42225  2.77519  2.73123  3.46354  2.40513  3.72494  3.29354  2.67741  2.69355  4.24690  2.90347  2.73739  3.18146  2.89801  2.37887  2.77519  2.98518  4.58477  3.61503
          0.00910  5.09948  5.82183  0.61958  0.77255  0.48576  0.95510
    419   2.94117  4.71515  3.73925  3.17317  3.54276  3.89883  4.14373  2.33398  2.49076  2.93019  3.34996  3.60059  4.27974  3.44483  2.21501  2.48416  1.76321  2.53002  5.28991  4.04570    562 t - - -
          2.68618  4.42225  2.77519  2.73123  3.46354  2.40513  3.72494  3.29354  2.67741  2.69355  4.24690  2.90347  2.73739  3.18146  2.89801  2.37887  2.77519  2.98518  4.58477  3.61503
          0.00910  5.09948  5.82183  0.61958  0.77255  0.48576  0.95510
    420   2.40789  3.58031  4.53258  3.94087  3.51352  4.08263  4.39518  2.83821  2.44310  1.79758  1.87165  4.10554  4.45095  4.00625  3.94784  3.37530  2.52395  2.12032  5.03020  3.84276    563 l - - -
          2.68618  4.42225  2.77519  2.73123  3.46354  2.40513  3.72494  3.29354  2.67741  2.69355  4.24690  2.90347  2.73739  3.18146  2.89801  2.37887  2.77519  2.98518  4.58477  3.61503
          0.00910  5.09948  5.82183  0.61958  0.77255  0.48576  0.95510
    421   2.44514  5.14199  2.80492  2.51167  3.05893  3.75225  3.95506  3.30269  2.25591  2.78882  4.21126  3.27881  2.81739  3.10145  3.21699  2.31818  2.19680  3.01267  5.64133  4.30224    564 t - - -
          2.68618  4.42225  2.77519  2.73123  3.46354  2.40513  3.72494  3.29354  2.67741  2.69355  4.24690  2.90347  2.73739  3.18146  2.89801  2.37887  2.77519  2.98518  4.58477  3.61503
          0.00910  5.09948  5.82183  0.61958  0.77255  0.48576  0.95510
    422   2.68483  4.16760  2.84583  2.79355  4.31515  3.76635  3.50072  3.72572  2.78520  3.14840  3.23791  2.61274  3.59954  3.13262  3.24409  2.01318  1.81043  2.74493  5.59828  4.27217    565 t - - -
          2.68618  4.42225  2.77519  2.73123  3.46354  2.40513  3.72494  3.29354  2.67741  2.69355  4.24690  2.90347  2.73739  3.18146  2.89801  2.37887  2.77519  2.98518  4.58477  3.61503
          0.00910  5.09948  5.82183  0.61958  0.77255  0.48576  0.95510
    423   2.29653  5.21373  2.55699  2.44811  3.15823  3.73502  3.93321  3.37380  2.29242  3.48405  4.27650  3.24406  4.12604  3.06465  2.83000  2.15586  2.23571  2.85336  4.61306  4.34119    566 s - - -
          2.68618  4.42225  2.77519  2.73123  3.46354  2.40513  3.72494  3.29354  2.67741  2.69355  4.24690  2.90347  2.73739  3.18146  2.89801  2.37887  2.77519  2.98518  4.58477  3.61503
          0.00910  5.09948  5.82183  0.61958  0.77255  0.48576  0.95510
    424   2.62585  4.10721  3.17720  2.24487  4.73590  2.58640  3.11851  4.21336  2.62846  3.70322  4.44737  1.75464  4.09238  2.34528  3.11915  2.57589  2.67706  3.78704  5.84331  4.43976    567 n - - -
          2.68618  4.42225  2.77519  2.73123  3.46354  2.40513  3.72494  3.29354  2.67741  2.69355  4.24690  2.90347  2.73739  3.18146  2.89801  2.37887  2.77519  2.98518  4.58477  3.61503
          0.00910  5.09948  5.82183  0.61958  0.77255  0.48576  0.95510
    425   1.20577  3.45761  4.78691  4.18927  3.52259  4.16324  4.50436  2.12049  4.01852  2.41285  3.12975  4.26610  4.53036  4.18852  4.09824  2.79315  3.24232  2.00827  5.05950  3.87757    568 a - - -
          2.68618  4.42225  2.77519  2.73123  3.46354  2.40513  3.72494  3.29354  2.67741  2.69355  4.24690  2.90347  2.73739  3.18146  2.89801  2.37887  2.77519  2.98518  4.58477  3.61503
          0.00910  5.09948  5.82183  0.61958  0.77255  0.48576  0.95510
    426   1.55547  4.61987  3.91798  3.34975  3.75913  3.53329  4.21944  2.67573  2.73286  2.70467  3.73480  3.72750  4.32733  3.58647  3.62460  2.41514  2.69461  1.83370  5.21858  3.99362    569 a - - -
          2.68618  4.42225  2.77519  2.73123  3.46354  2.40513  3.72494  3.29354  2.67741  2.69355  4.24690  2.90347  2.73739  3.18146  2.89801  2.37887  2.77519  2.98518  4.58477  3.61503
          0.00910  5.09948  5.82183  0.61958  0.77255  0.48576  0.95510
    427   2.55875  3.69859  2.66081  2.73880  4.42326  3.74495  2.81677  3.84822  2.73388  2.70453  3.62594  2.21720  3.43310  2.73983  3.20335  2.36282  3.15497  2.42960  5.66477  4.31852    570 n - - -
          2.68618  4.42225  2.77519  2.73123  3.46354  2.40513  3.72494  3.29354  2.67741  2.69355  4.24690  2.90347  2.73739  3.18146  2.89801  2.37887  2.77519  2.98518  4.58477  3.61503
          0.00910  5.09948  5.82183  0.61958  0.77255  0.48576  0.95510
    428   2.71511  4.41892  4.98654  4.37398  2.30026  4.22137  4.55240  2.35559  4.16700  1.38378  1.87376  4.37587  4.57333  4.29200  4.18108  3.53384  2.88218  2.44112  5.03328  3.45099    571 l - - -
          2.68618  4.42225  2.77519  2.73123  3.46354  2.40513  3.72494  3.29354  2.67741  2.69355  4.24690  2.90347  2.73739  3.18146  2.89801  2.37887  2.77519  2.98518  4.58477  3.61503
          0.00910  5.09948  5.82183  0.61958  0.77255  0.48576  0.95510
    429   1.66847  4.40667  4.63788  4.04330  3.50417  4.10903  4.43467  2.61037  3.89097  1.56971  2.21352  4.16942  4.47791  4.07833  4.00699  2.85393  2.62656  2.49360  5.03157  3.84825    572 l - - -
          2.68618  4.42225  2.77519  2.73123  3.46354  2.40513  3.72494  3.29354  2.67741  2.69355  4.24690  2.90347  2.73739  3.18146  2.89801  2.37887  2.77519  2.98518  4.58477  3.61503
          0.00910  5.09948  5.82183  0.61958  0.77255  0.48576  0.95510
    430   4.94510  6.33648  5.63053  5.67183  6.40076  4.96847  6.49713  6.44220  5.85477  5.81497  6.98554  5.84744  0.05877  6.17858  5.83983  5.17369  5.46269  5.92311  7.10417  6.57058    573 P - - -
          2.68618  4.42225  2.77519  2.73123  3.46354  2.40513  3.72494  3.29354  2.67741  2.69355  4.24690  2.90347  2.73739  3.18146  2.89801  2.37887  2.77519  2.98518  4.58477  3.61503
          0.00910  5.09948  5.82183  0.61958  0.77255  0.48576  0.95510
    431   3.82832  5.06001  5.88316  5.34412  2.60798  5.27951  5.74255  1.16903  5.22058  1.52928  3.74039  5.44577  5.47568  5.29371  5.25376  4.66255  4.06500  1.30814  5.98287  4.87294    574 i - - -
          2.68618  4.42225  2.77519  2.73123  3.46354  2.40513  3.72494  3.29354  2.67741  2.69355  4.24690  2.90347  2.73739  3.18146  2.89801  2.37887  2.77519  2.98518  4.58477  3.61503
          0.00910  5.09948  5.82183  0.61958  0.77255  0.48576  0.95510
    432   2.95683  4.42771  4.43977  3.37075  2.47197  4.06251  3.81085  1.92130  3.72754  2.23726  3.54078  4.05119  4.43145  1.81536  3.90107  3.34963  3.18882  2.00285  5.03683  3.51028    575 q - - -
          2.68618  4.42225  2.77519  2.73123  3.46354  2.40513  3.72494  3.29354  2.67741  2.69355  4.24690  2.90347  2.73739  3.18146  2.89801  2.37887  2.77519  2.98518  4.58477  3.61503
          0.00910  5.09948  5.82183  0.61958  0.77255  0.48576  0.95510
    433   1.16370  4.82734  4.80311  4.48723  5.22178  0.94202  5.31811  4.64535  4.44603  4.34993  5.14970  4.31204  4.46737  4.65889  4.65834  2.64351  2.96038  3.04455  6.58738  5.45403    576 g - - -
          2.68618  4.42225  2.77519  2.73123  3.46354  2.40513  3.72494  3.29354  2.67741  2.69355  4.24690  2.90347  2.73739  3.18146  2.89801  2.37887  2.77519  2.98518  4.58477  3.61503
          0.00910  5.09948  5.82183  0.61958  0.77255  0.48576  0.95510
    434   3.25957  5.81945  1.56259  1.17480  5.15181  3.79386  4.16001  4.65848  3.01745  4.12941  4.90221  3.25466  2.98563  3.28442  3.55734  2.60562  2.80543  4.21095  6.26639  4.80699    577 e - - -
          2.68618  4.42225  2.77519  2.73123  3.46354  2.40513  3.72494  3.29354  2.67741  2.69355  4.24690  2.90347  2.73739  3.18146  2.89801  2.37887  2.77519  2.98518  4.58477  3.61503
          0.00910  5.09948  5.82183  0.61958  0.77255  0.48576  0.95510
    435   3.33440  4.86363  4.45340  3.91062  1.86387  4.32932  3.45682  3.35606  3.81077  3.02078  3.98499  3.46387  4.69033  4.04133  3.07579  2.67477  3.56326  3.16110  1.34110  2.34955    578 w - - -
          2.68618  4.42225  2.77519  2.73123  3.46354  2.40513  3.72494  3.29354  2.67741  2.69355  4.24690  2.90347  2.73739  3.18146  2.89801  2.37887  2.77519  2.98518  4.58477  3.61503
          0.00910  5.09948  5.82183  0.61958  0.77255  0.48576  0.95510
    436   2.78282  5.37040  3.19627  2.63964  4.69110  3.70524  3.48726  4.15937  1.63147  2.77809  4.01230  3.18301  3.38519  2.47894  2.43371  2.30904  2.63337  3.74793  5.81743  3.87715    579 k - - -
          2.68618  4.42225  2.77519  2.73123  3.46354  2.40513  3.72494  3.29354  2.67741  2.69355  4.24690  2.90347  2.73739  3.18146  2.89801  2.37887  2.77519  2.98518  4.58477  3.61503
          0.00910  5.09948  5.82183  0.61958  0.77255  0.48576  0.95510
    437   3.12402  4.86358  4.10332  3.56966  4.05556  0.81598  4.42386  3.40362  3.28400  2.33167  3.30317  3.90461  4.48266  3.74639  3.09193  3.34640  3.40720  3.19447  5.52369  4.29260    580 g - - -
          2.68616  4.42246  2.77500  2.73144  3.46375  2.40499  3.72516  3.29375  2.67762  2.69376  4.24602  2.90289  2.73761  3.18130  2.89794  2.37889  2.77488  2.98539  4.58498  3.61524
          0.46409  1.45909  1.97439  0.70742  0.67907  0.48576  0.95510
    438   2.67801  4.43728  4.08841  3.51165  2.80600  2.44423  4.21921  2.90205  3.42848  1.97404  3.28259  3.32639  4.30731  3.68696  3.68881  2.55283  1.92725  2.34089  5.04143  3.83599    589 t - - -
          2.68618  4.42225  2.77519  2.73123  3.46354  2.40513  3.72494  3.29354  2.67741  2.69355  4.24690  2.90347  2.73739  3.18146  2.89801  2.37887  2.77519  2.98518  4.58477  3.61503
          0.04089  4.95343  3.41111  0.61958  0.77255  0.31519  1.30804
    439   2.53434  5.40132  2.66760  2.60656  4.73946  1.89354  3.62138  4.22053  2.11996  3.30674  4.44387  2.97875  3.77147  2.75951  2.84995  2.21884  2.91774  3.46791  5.83818  4.43148    590 g - - -
          2.68618  4.42225  2.77519  2.73123  3.46354  2.40513  3.72494  3.29354  2.67741  2.69355  4.24690  2.90347  2.73739  3.18146  2.89801  2.37887  2.77519  2.98518  4.58477  3.61503
          0.00934  5.07359  5.79594  0.61958  0.77255  0.44068  1.03170
    440   2.78125  5.38480  2.96700  2.63069  4.71190  2.87617  3.88971  3.09411  2.24032  3.68259  4.43095  3.03181  3.05105  2.99237  1.98896  2.08415  2.40331  3.76591  5.82910  4.42984    591 r - - -
          2.68618  4.42225  2.77519  2.73123  3.46354  2.40513  3.72494  3.29354  2.67741  2.69355  4.24690  2.90347  2.73739  3.18146  2.89801  2.37887  2.77519  2.98518  4.58477  3.61503
          0.00910  5.09948  5.82183  0.61958  0.77255  0.48576  0.95510
    441   2.30553  5.05996  3.40594  2.84835  4.28690  3.79113  4.00465  3.69072  2.81245  3.13879  4.14723  3.35278  1.29885  2.67981  2.87532  2.83422  3.17946  3.20270  5.58347  3.62919    592 p - - -
          2.68618  4.42225  2.77519  2.73123  3.46354  2.40513  3.72494  3.29354  2.67741  2.69355  4.24690  2.90347  2.73739  3.18146  2.89801  2.37887  2.77519  2.98518  4.58477  3.61503
          0.00910  5.09948  5.82183  0.61958  0.77255  0.48576  0.95510
    442   2.55610  5.01050  2.93292  2.85895  4.22113  1.92599  2.98763  2.98817  2.85223  3.25911  4.09617  2.89872  4.18253  3.19304  3.29902  2.68855  3.16705  1.86857  5.54161  4.23437    593 v - - -
          2.68618  4.42225  2.77519  2.73123  3.46354  2.40513  3.72494  3.29354  2.67741  2.69355  4.24690  2.90347  2.73739  3.18146  2.89801  2.37887  2.77519  2.98518  4.58477  3.61503
          0.00910  5.09948  5.82183  0.61958  0.77255  0.48576  0.95510
    443   2.63462  4.40957  4.92011  4.31457  3.49861  4.20604  4.54386  2.07318  4.12122  1.30246  2.20936  4.34246  4.56428  4.26726  4.16023  3.27425  2.47362  2.17364  5.05385  3.87827    594 l - - -
          2.68618  4.42225  2.77519  2.73123  3.46354  2.40513  3.72494  3.29354  2.67741  2.69355  4.24690  2.90347  2.73739  3.18146  2.89801  2.37887  2.77519  2.98518  4.58477  3.61503
          0.00910  5.09948  5.82183  0.61958  0.77255  0.48576  0.95510
    444   2.72102  4.40341  4.53218  3.94013  3.50418  3.54431  4.38727  2.18708  3.80143  1.26650  2.58303  3.15787  3.13576  4.00275  3.94414  2.99600  3.18764  2.46208  5.01884  3.83160    595 l - - -
          2.68618  4.42225  2.77519  2.73123  3.46354  2.40513  3.72494  3.29354  2.67741  2.69355  4.24690  2.90347  2.73739  3.18146  2.89801  2.37887  2.77519  2.98518  4.58477  3.61503
          0.00910  5.09948  5.82183  0.61958  0.77255  0.48576  0.95510
    445   2.72573  4.51435  5.05250  4.44665  1.86314  4.31969  4.61576  2.80993  4.24693  1.20099  3.16191  4.45970  4.65982  4.36230  4.26547  3.63367  3.37611  2.30200  5.06642  2.35909    596 l - - -
          2.68618  4.42225  2.77519  2.73123  3.46354  2.40513  3.72494  3.29354  2.67741  2.69355  4.24690  2.90347  2.73739  3.18146  2.89801  2.37887  2.77519  2.98518  4.58477  3.61503
          0.00910  5.09948  5.82183  0.61958  0.77255  0.48576  0.95510
    446   2.34176  4.35256  4.80236  4.19517  2.45688  3.46292  4.44228  1.86698  4.00610  1.92865  3.47066  4.23694  2.60159  4.15990  4.05682  3.42086  2.65769  2.06793  4.97321  3.44319    597 i - - -
          2.68618  4.42225  2.77519  2.73123  3.46354  2.40513  3.72494  3.29354  2.67741  2.69355  4.24690  2.90347  2.73739  3.18146  2.89801  2.37887  2.77519  2.98518  4.58477  3.61503
          0.00910  5.09948  5.82183  0.61958  0.77255  0.48576  0.95510
    447   3.10559  5.31595  2.22120  3.05856  5.15826  1.25693  4.44548  4.64058  3.33301  4.18804  4.96788  3.53368  4.35623  3.60009  3.82164  1.76985  1.97455  4.11151  6.35459  4.98580    598 g - - -
          2.68618  4.42225  2.77519  2.73123  3.46354  2.40513  3.72494  3.29354  2.67741  2.69355  4.24690  2.90347  2.73739  3.18146  2.89801  2.37887  2.77519  2.98518  4.58477  3.61503
          0.00910  5.09948  5.82183  0.61958  0.77255  0.48576  0.95510
    448   3.59710  5.53854  4.27170  3.50515  4.66222  4.31341  4.21304  4.19595  2.36144  3.72160  3.57735  3.87225  4.65069  3.39654  0.68104  3.65533  3.76000  3.93488  5.78291  2.47893    599 R - - -
          2.68618  4.42225  2.77519  2.73123  3.46354  2.40513  3.72494  3.29354  2.67741  2.69355  4.24690  2.90347  2.73739  3.18146  2.89801  2.37887  2.77519  2.98518  4.58477  3.61503
          0.00910  5.09948  5.82183  0.61958  0.77255  0.48576  0.95510
    449   3.56356  5.86293  3.85158  2.52495  5.36112  4.19091  4.14391  4.71882  1.80664  4.09475  4.91935  2.70639  4.55268  2.98533  0.84257  3.51891  3.73065  4.34575  6.10334  4.89542    600 r - - -
          2.68618  4.42225  2.77519  2.73123  3.46354  2.40513  3.72494  3.29354  2.67741  2.69355  4.24690  2.90347  2.73739  3.18146  2.89801  2.37887  2.77519  2.98518  4.58477  3.61503
          0.00910  5.09948  5.82183  0.61958  0.77255  0.48576  0.95510
    450   2.82554  5.28513  3.27568  2.90323  4.47493  0.98582  3.08565  4.04029  3.01099  3.63682  4.46946  2.50507  4.30279  3.34719  3.46165  3.14699  3.37959  3.70168  5.78895  3.17909    601 g - - -
          2.68618  4.42225  2.77519  2.73123  3.46354  2.40513  3.72494  3.29354  2.67741  2.69355  4.24690  2.90347  2.73739  3.18146  2.89801  2.37887  2.77519  2.98518  4.58477  3.61503
          0.00910  5.09948  5.82183  0.61958  0.77255  0.48576  0.95510
    451   3.03478  5.50778  3.13105  2.34538  4.83998  3.74900  3.32780  4.31484  2.72119  3.80574  4.56398  2.93992  4.17273  1.08850  3.20077  2.58574  2.59622  3.89433  5.94687  4.54416    602 q - - -
          2.68618  4.42225  2.77519  2.73123  3.46354  2.40513  3.72494  3.29354  2.67741  2.69355  4.24690  2.90347  2.73739  3.18146  2.89801  2.37887  2.77519  2.98518  4.58477  3.61503
          0.00910  5.09948  5.82183  0.61958  0.77255  0.48576  0.95510
    452   2.98131  4.67640  5.11829  4.53729  3.69916  4.52287  4.89916  1.75059  4.37741  1.16351  3.61656  4.63443  1.96299  4.53490  4.45944  3.84738  3.54946  2.17845  5.39536  4.23697    603 l - - -
          2.68618  4.42225  2.77519  2.73123  3.46354  2.40513  3.72494  3.29354  2.67741  2.69355  4.24690  2.90347  2.73739  3.18146  2.89801  2.37887  2.77519  2.98518  4.58477  3.61503
          0.00910  5.09948  5.82183  0.61958  0.77255  0.48576  0.95510
    453   2.12690  3.21061  4.89639  4.28287  2.26469  4.12512  4.45741  2.58919  4.07349  2.34301  1.79846  4.27907  4.48903  4.20957  4.09082  3.07226  2.77053  2.18881  3.39785  3.78220    604 m - - -
          2.68618  4.42225  2.77519  2.73123  3.46354  2.40513  3.72494  3.29354  2.67741  2.69355  4.24690  2.90347  2.73739  3.18146  2.89801  2.37887  2.77519  2.98518  4.58477  3.61503
          0.00910  5.09948  5.82183  0.61958  0.77255  0.48576  0.95510
    454   2.94336  4.62356  3.52415  3.32033  1.97525  2.31983  4.19972  3.11259  3.26809  2.46387  3.72903  3.37442  3.80550  3.56138  3.60372  2.22300  2.69540  2.89345  4.32956  2.63514    605 f - - -
          2.68618  4.42225  2.77519  2.73123  3.46354  2.40513  3.72494  3.29354  2.67741  2.69355  4.24690  2.90347  2.73739  3.18146  2.89801  2.37887  2.77519  2.98518  4.58477  3.61503
          0.00910  5.09948  5.82183  0.61958  0.77255  0.48576  0.95510
    455   3.53347  4.85636  5.47033  4.87299  1.62451  4.74207  4.97270  2.20702  4.67698  1.18301  3.44714  4.88699  5.01145  4.71141  4.65729  4.07158  3.75547  2.46801  2.24384  4.07194    606 l - - -
          2.68618  4.42225  2.77519  2.73123  3.46354  2.40513  3.72494  3.29354  2.67741  2.69355  4.24690  2.90347  2.73739  3.18146  2.89801  2.37887  2.77519  2.98518  4.58477  3.61503
          0.00910  5.09948  5.82183  0.61958  0.77255  0.48576  0.95510
    456   3.69122  6.27413  0.72945  2.79992  5.73888  3.88833  4.56016  5.31946  3.68198  4.77943  5.64816  2.51095  4.56926  3.73891  4.34549  1.63966  4.02747  4.81070  6.92090  5.35189    607 d - - -
          2.68618  4.42225  2.77519  2.73123  3.46354  2.40513  3.72494  3.29354  2.67741  2.69355  4.24690  2.90347  2.73739  3.18146  2.89801  2.37887  2.77519  2.98518  4.58477  3.61503
          0.00910  5.09948  5.82183  0.61958  0.77255  0.48576  0.95510
    457   2.96208  4.37258  4.71206  4.11073  3.14335  4.10714  4.42965  1.82424  3.94057  1.62987  2.91851  3.70495  1.99554  4.11150  4.02421  3.07071  2.91939  2.47741  4.99241  3.81111    608 l - - -
          2.68618  4.42225  2.77519  2.73123  3.46354  2.40513  3.72494  3.29354  2.67741  2.69355  4.24690  2.90347  2.73739  3.18146  2.89801  2.37887  2.77519  2.98518  4.58477  3.61503
          0.03523  5.09948  3.55716  0.61958  0.77255  0.48576  0.95510
    458   4.93938  5.91836  5.87186  5.76393  0.49598  5.49734  3.24615  4.55402  5.53644  2.64450  5.08783  5.06148  5.75474  5.22146  5.35326  4.89210  5.13431  4.48659  4.27464  1.70203    609 F - - -
          2.68618  4.42225  2.77519  2.73123  3.46354  2.40513  3.72494  3.29354  2.67741  2.69355  4.24690  2.90347  2.73739  3.18146  2.89801  2.37887  2.77519  2.98518  4.58477  3.61503
          0.00934  5.07359  5.79594  0.61958  0.77255  0.56236  0.84365
    459   2.61755  5.41329  1.97857  2.51263  3.94607  2.75039  3.13807  4.23946  2.29404  3.71730  4.45484  2.40617  4.07649  2.75847  3.09982  2.09609  3.14033  3.80235  5.84766  3.99200    610 d - - -
          2.68618  4.42225  2.77519  2.73123  3.46354  2.40513  3.72494  3.29354  2.67741  2.69355  4.24690  2.90347  2.73739  3.18146  2.89801  2.37887  2.77519  2.98518  4.58477  3.61503
          0.00934  5.07359  5.79594  0.61958  0.77255  0.56236  0.84365
    460   2.90863  4.10282  2.92803  2.29772  4.74197  3.32933  3.87245  4.22331  2.46429  3.70604  4.44618  1.98609  3.59569  2.97108  2.73649  1.82458  2.36230  3.79062  5.84030  4.43331    611 s - - -
          2.68618  4.42225  2.77519  2.73123  3.46354  2.40513  3.72494  3.29354  2.67741  2.69355  4.24690  2.90347  2.73739  3.18146  2.89801  2.37887  2.77519  2.98518  4.58477  3.61503
          0.00934  5.07359  5.79594  0.61958  0.77255  0.56236  0.84365
    461   2.46041  5.42056  2.21484  2.37697  4.76586  2.31696  3.50765  4.25218  2.42937  3.72593  4.46126  2.90418  3.60229  2.40518  2.70681  2.23425  2.99053  3.81134  5.85299  4.44159    612 d - - -
          2.68561  4.42275  2.77569  2.73135  3.46404  2.40488  3.72544  3.29365  2.67775  2.69296  4.24530  2.90260  2.73716  3.18196  2.89851  2.37905  2.77523  2.98546  4.58527  3.61499
          0.64481  1.51437  1.36536  1.56749  0.23391  0.56236  0.84365
    462   2.17683  5.11915  3.12314  2.56635  4.39548  3.19087  3.42592  3.07312  2.26124  3.03195  4.17879  2.37020  3.98969  2.50310  3.04081  2.32465  2.84986  3.11824  5.59546  4.23053    626 a - - -
          2.68618  4.42225  2.77519  2.73123  3.46354  2.40513  3.72494  3.29354  2.67741  2.69355  4.24690  2.90347  2.73739  3.18146  2.89801  2.37887  2.77519  2.98518  4.58477  3.61503
          0.03807  4.78290  3.54113  0.61958  0.77255  0.23386  1.56769
    463   2.51678  5.44952  2.86104  2.31792  4.79768  1.98785  3.94487  4.27709  2.70724  3.76985  4.52085  2.29013  4.13127  3.05146  3.20429  2.39169  1.90766  3.84859  5.91350  4.50492    627 t - - -
          2.68618  4.42225  2.77519  2.73123  3.46354  2.40513  3.72494  3.29354  2.67741  2.69355  4.24690  2.90347  2.73739  3.18146  2.89801  2.37887  2.77519  2.98518  4.58477  3.61503
          0.06569  5.08116  2.85824  0.61958  0.77255  0.45284  1.01011
    464   3.18012  5.25598  3.41009  3.37282  5.51537  2.92177  4.87958  5.06890  3.92744  4.64659  5.45666  0.50121  4.48888  4.10415  4.36646  2.40031  3.66682  4.37615  6.76710  5.43442    628 N - - -
          2.68618  4.42225  2.77519  2.73123  3.46354  2.40513  3.72494  3.29354  2.67741  2.69355  4.24690  2.90347  2.73739  3.18146  2.89801  2.37887  2.77519  2.98518  4.58477  3.61503
          0.00962  5.04464  5.76698  0.61958  0.77255  0.40038  1.10887
    465   3.59206  5.28489  4.28685  3.76114  1.71904  4.44177  2.22999  3.85751  2.48788  3.40449  4.40728  4.07194  4.80146  3.14117  3.90060  3.71188  3.81423  3.64808  4.69259  1.16536    629 y - - -
          2.68618  4.42225  2.77519  2.73123  3.46354  2.40513  3.72494  3.29354  2.67741  2.69355  4.24690  2.90347  2.73739  3.18146  2.89801  2.37887  2.77519  2.98518  4.58477  3.61503
          0.00910  5.09948  5.82183  0.61958  0.77255  0.48576  0.95510
    466   4.38507  6.15915  4.25245  4.29499  5.80079  4.57296  5.68058  5.95139  4.81994  5.42312  6.47486  0.12883  5.30040  5.08192  5.10997  4.47518  4.85498  5.41619  6.87472  5.75913    630 N - - -
          2.68618  4.42225  2.77519  2.73123  3.46354  2.40513  3.72494  3.29354  2.67741  2.69355  4.24690  2.90347  2.73739  3.18146  2.89801  2.37887  2.77519  2.98518  4.58477  3.61503
          0.00910  5.09948  5.82183  0.61958  0.77255  0.48576  0.95510
    467   2.22117  3.75964  4.89485  4.28178  2.24212  3.33321  4.46000  1.95110  4.07347  2.09455  2.32410  4.28021  4.49139  4.21040  3.51532  3.43777  3.19313  1.96023  4.96238  3.78578    631 i - - -
          2.68618  4.42225  2.77519  2.73123  3.46354  2.40513  3.72494  3.29354  2.67741  2.69355  4.24690  2.90347  2.73739  3.18146  2.89801  2.37887  2.77519  2.98518  4.58477  3.61503
          0.00910  5.09948  5.82183  0.61958  0.77255  0.48576  0.95510
    468   1.77668  2.94762  4.85714  4.24624  2.74409  3.71851  4.45050  2.59491  4.04530  2.38119  3.06304  4.26127  4.48455  4.18870  4.07633  3.06768  2.96744  1.70517  4.96371  2.52026    632 v - - -
          2.68618  4.42225  2.77519  2.73123  3.46354  2.40513  3.72494  3.29354  2.67741  2.69355  4.24690  2.90347  2.73739  3.18146  2.89801  2.37887  2.77519  2.98518  4.58477  3.61503
          0.00910  5.09948  5.82183  0.61958  0.77255  0.48576  0.95510
    469   3.42444  4.73734  5.31237  4.75309  3.98627  4.74729  5.18085  1.21987  3.16170  2.30221  3.88389  4.85634  5.06637  4.80924  4.70349  4.08847  3.18361  1.04983  5.69183  4.49657    633 v - - -
          2.68618  4.42225  2.77519  2.73123  3.46354  2.40513  3.72494  3.29354  2.67741  2.69355  4.24690  2.90347  2.73739  3.18146  2.89801  2.37887  2.77519  2.98518  4.58477  3.61503
          0.00910  5.09948  5.82183  0.61958  0.77255  0.48576  0.95510
    470   1.87351  2.65337  3.92433  3.97607  2.91647  3.02791  4.39718  2.01039  3.83149  2.59144  3.51493  4.12082  4.44877  4.02646  3.96218  3.06988  2.24349  2.14839  5.01416  3.82822    634 a - - -
          2.68618  4.42225  2.77519  2.73123  3.46354  2.40513  3.72494  3.29354  2.67741  2.69355  4.24690  2.90347  2.73739  3.18146  2.89801  2.37887  2.77519  2.98518  4.58477  3.61503
          0.00910  5.09948  5.82183  0.61958  0.77255  0.48576  0.95510
    471   1.08085  4.95778  4.85149  4.81277  5.69393  0.71001  5.69759  5.18334  4.96084  4.88754  5.66328  4.50037  4.59022  5.09284  5.06361  3.25335  3.62471  4.32681  6.99133  5.95719    635 g - - -
          2.68618  4.42225  2.77519  2.73123  3.46354  2.40513  3.72494  3.29354  2.67741  2.69355  4.24690  2.90347  2.73739  3.18146  2.89801  2.37887  2.77519  2.98518  4.58477  3.61503
          0.00910  5.09948  5.82183  0.61958  0.77255  0.48576  0.95510
    472   2.19465  5.31537  3.21812  2.29603  4.61531  2.81198  3.90595  4.07047  2.33361  3.60123  3.58206  3.20116  4.10576  2.73533  2.95995  2.36947  1.96152  2.80904  5.77624  4.39452    636 t - - -
          2.68618  4.42225  2.77519  2.73123  3.46354  2.40513  3.72494  3.29354  2.67741  2.69355  4.24690  2.90347  2.73739  3.18146  2.89801  2.37887  2.77519  2.98518  4.58477  3.61503
          0.00910  5.09948  5.82183  0.61958  0.77255  0.48576  0.95510
    473   2.94580  4.89732  4.50014  4.23315  5.37638  3.66335  5.23640  4.84299  4.26981  4.50537  5.28296  4.21353  2.47854  4.52007  4.53838  0.58063  1.96963  4.11882  6.68960  5.52818    637 S - - -
          2.68618  4.42225  2.77519  2.73123  3.46354  2.40513  3.72494  3.29354  2.67741  2.69355  4.24690  2.90347  2.73739  3.18146  2.89801  2.37887  2.77519  2.98518  4.58477  3.61503
          0.00910  5.09948  5.82183  0.61958  0.77255  0.48576  0.95510
    474   3.91129  5.72368  4.70122  4.61194  5.95761  0.19385  5.65482  5.67947  4.45318  5.19874  6.11777  4.80394  5.11634  4.99752  3.09853  4.07961  4.41796  5.03175  6.91529  5.99651    638 G - - -
          2.68618  4.42225  2.77519  2.73123  3.46354  2.40513  3.72494  3.29354  2.67741  2.69355  4.24690  2.90347  2.73739  3.18146  2.89801  2.37887  2.77519  2.98518  4.58477  3.61503
          0.00910  5.09948  5.82183  0.61958  0.77255  0.48576  0.95510
    475   0.86645  4.85910  4.83349  4.65468  5.55683  2.64305  5.51903  5.04664  4.69534  4.72229  5.47494  4.37685  4.48999  4.86350  4.86406  1.02702  3.49581  4.20264  6.88335  5.79216    639 a - - -
          2.68618  4.42225  2.77519  2.73123  3.46354  2.40513  3.72494  3.29354  2.67741  2.69355  4.24690  2.90347  2.73739  3.18146  2.89801  2.37887  2.77519  2.98518  4.58477  3.61503
          0.00910  5.09948  5.82183  0.61958  0.77255  0.48576  0.95510
    476   4.69196  6.20139  5.54378  5.60290  6.48013  0.06129  6.48063  6.49969  5.89575  5.90552  6.98519  5.71453  5.58644  6.13643  5.87705  4.91372  5.23506  5.83151  7.14420  6.66089    640 G - - -
          2.68618  4.42225  2.77519  2.73123  3.46354  2.40513  3.72494  3.29354  2.67741  2.69355  4.24690  2.90347  2.73739  3.18146  2.89801  2.37887  2.77519  2.98518  4.58477  3.61503
          0.00910  5.09948  5.82183  0.61958  0.77255  0.48576  0.95510
    477   4.70601  6.36108  4.96196  4.49657  6.07686  4.85579  5.15939  5.68000  0.14698  5.01011  6.02042  4.81530  5.36421  4.36899  3.54020  4.74646  4.91933  5.35824  6.68994  5.79577    641 K - - -
          2.68618  4.42225  2.77519  2.73123  3.46354  2.40513  3.72494  3.29354  2.67741  2.69355  4.24690  2.90347  2.73739  3.18146  2.89801  2.37887  2.77519  2.98518  4.58477  3.61503
          0.00910  5.09948  5.82183  0.61958  0.77255  0.48576  0.95510
    478   2.97611  4.90327  4.73085  4.62480  5.54151  3.67733  5.53094  5.02009  4.67839  4.72921  5.51537  4.38874  4.52707  4.88958  4.83117  0.34391  2.36029  4.21666  6.87988  5.76315    642 S - - -
          2.68618  4.42225  2.77519  2.73123  3.46354  2.40513  3.72494  3.29354  2.67741  2.69355  4.24690  2.90347  2.73739  3.18146  2.89801  2.37887  2.77519  2.98518  4.58477  3.61503
          0.00910  5.09948  5.82183  0.61958  0.77255  0.48576  0.95510
    479   3.30854  4.75716  5.08953  4.61889  1.11294  3.22801  4.79573  2.88993  4.47017  2.84485  3.92275  4.59562  4.83247  4.62138  4.54073  3.74324  3.60889  1.20124  5.22736  3.82346    643 f - - -
          2.68618  4.42225  2.77519  2.73123  3.46354  2.40513  3.72494  3.29354  2.67741  2.69355  4.24690  2.90347  2.73739  3.18146  2.89801  2.37887  2.77519  2.98518  4.58477  3.61503
          0.00910  5.09948  5.82183  0.61958  0.77255  0.48576  0.95510
    480   2.82902  4.39227  4.78744  4.18752  1.47710  4.13623  4.44429  2.81961  4.00523  1.51708  3.49959  4.24338  4.50290  4.16453  4.06962  2.83027  2.65541  2.63829  3.23228  3.75820    644 f - - -
          2.68618  4.42225  2.77519  2.73123  3.46354  2.40513  3.72494  3.29354  2.67741  2.69355  4.24690  2.90347  2.73739  3.18146  2.89801  2.37887  2.77519  2.98518  4.58477  3.61503
          0.00910  5.09948  5.82183  0.61958  0.77255  0.48576  0.95510
    481   2.74985  4.44340  4.36942  2.79263  3.54907  3.35621  4.34827  2.32667  3.67215  2.13478  1.74086  4.01080  4.41856  3.89973  3.86804  2.95740  2.27625  2.26550  5.05443  3.86035    645 m - - -
          2.68618  4.42225  2.77519  2.73123  3.46354  2.40513  3.72494  3.29354  2.67741  2.69355  4.24690  2.90347  2.73739  3.18146  2.89801  2.37887  2.77519  2.98518  4.58477  3.61503
          0.00910  5.09948  5.82183  0.61958  0.77255  0.48576  0.95510
    482   2.54083  5.43470  3.24665  2.82274  4.79617  3.80911  4.09330  4.25080  2.82500  3.20809  4.58664  1.45044  4.26427  1.39850  3.25977  3.10238  3.36240  3.86438  5.95796  4.59099    646 q - - -
          2.68618  4.42225  2.77519  2.73123  3.46354  2.40513  3.72494  3.29354  2.67741  2.69355  4.24690  2.90347  2.73739  3.18146  2.89801  2.37887  2.77519  2.98518  4.58477  3.61503
          0.00910  5.09948  5.82183  0.61958  0.77255  0.48576  0.95510
    483   2.56762  5.41924  2.57228  1.50095  4.75756  2.78524  3.88624  4.23924  2.51396  3.72164  3.77882  2.94504  3.38228  2.72379  3.11711  2.88802  3.15468  3.80629  5.85575  2.71167    647 e - - -
          2.68618  4.42225  2.77519  2.73123  3.46354  2.40513  3.72494  3.29354  2.67741  2.69355  4.24690  2.90347  2.73739  3.18146  2.89801  2.37887  2.77519  2.98518  4.58477  3.61503
          0.00910  5.09948  5.82183  0.61958  0.77255  0.48576  0.95510
    484   3.54032  4.86447  5.48434  4.87617  2.33285  4.76505  5.08045  1.77189  4.68604  0.92763  2.66192  4.92349  5.02453  3.67879  4.67257  4.09458  3.76163  2.41833  5.40975  4.31971    648 l - - -
          2.68618  4.42225  2.77519  2.73123  3.46354  2.40513  3.72494  3.29354  2.67741  2.69355  4.24690  2.90347  2.73739  3.18146  2.89801  2.37887  2.77519  2.98518  4.58477  3.61503
          0.00910  5.09948  5.82183  0.61958  0.77255  0.48576  0.95510
    485   2.36884  3.03895  4.91289  4.30306  3.46573  4.16267  3.26955  1.59313  4.09992  2.12471  2.80553  4.31057  4.52443  4.24088  4.12555  3.47367  3.22263  1.61533  5.00342  3.82610    649 i - - -
          2.68618  4.42225  2.77519  2.73123  3.46354  2.40513  3.72494  3.29354  2.67741  2.69355  4.24690  2.90347  2.73739  3.18146  2.89801  2.37887  2.77519  2.98518  4.58477  3.61503
          0.00910  5.09948  5.82183  0.61958  0.77255  0.48576  0.95510
    486   2.40927  4.74734  3.68663  3.12216  2.90447  3.39366  4.12246  3.26770  2.83858  2.40367  3.27689  2.48636  4.26369  3.11191  2.49664  2.60368  2.60198  2.62255  3.97753  3.23428    650 l - - -
          2.68618  4.42225  2.77519  2.73123  3.46354  2.40513  3.72494  3.29354  2.67741  2.69355  4.24690  2.90347  2.73739  3.18146  2.89801  2.37887  2.77519  2.98518  4.58477  3.61503
          0.00910  5.09948  5.82183  0.61958  0.77255  0.48576  0.95510
    487   2.25188  5.43146  2.46431  2.53625  4.76472  3.11597  3.90832  4.24384  2.65593  3.05796  4.47842  2.20663  4.10855  2.70528  3.14955  1.62884  3.17880  3.81640  5.87263  4.46576    651 s - - -
          2.68618  4.42225  2.77519  2.73123  3.46354  2.40513  3.72494  3.29354  2.67741  2.69355  4.24690  2.90347  2.73739  3.18146  2.89801  2.37887  2.77519  2.98518  4.58477  3.61503
          0.00910  5.09948  5.82183  0.61958  0.77255  0.48576  0.95510
    488   2.95386  4.41043  4.49425  3.90358  3.23920  3.21872  4.37656  2.51537  3.77107  2.26093  3.14084  3.14934  4.43702  3.31775  3.92583  3.03851  3.18593  1.95396  5.02347  1.54633    652 y - - -
          2.68618  4.42225  2.77519  2.73123  3.46354  2.40513  3.72494  3.29354  2.67741  2.69355  4.24690  2.90347  2.73739  3.18146  2.89801  2.37887  2.77519  2.98518  4.58477  3.61503
          0.00910  5.09948  5.82183  0.61958  0.77255  0.48576  0.95510
    489   2.96248  4.42924  4.46134  3.87080  2.69794  4.06952  4.36942  2.87349  3.21002  1.25276  2.68194  4.06314  4.43780  3.95451  2.44440  3.02238  3.19418  2.68149  5.03454  2.87724    653 l - - -
          2.68618  4.42225  2.77519  2.73123  3.46354  2.40513  3.72494  3.29354  2.67741  2.69355  4.24690  2.90347  2.73739  3.18146  2.89801  2.37887  2.77519  2.98518  4.58477  3.61503
          0.00910  5.09948  5.82183  0.61958  0.77255  0.48576  0.95510
    490   1.60331  5.32861  2.77539  2.94915  5.03622  1.62912  4.29716  4.51481  3.13769  4.04865  4.81994  2.80060  4.29392  3.43555  3.62705  1.66800  3.39886  4.02095  6.21158  4.83385    654 a - - -
          2.68618  4.42225  2.77519  2.73123  3.46354  2.40513  3.72494  3.29354  2.67741  2.69355  4.24690  2.90347  2.73739  3.18146  2.89801  2.37887  2.77519  2.98518  4.58477  3.61503
          0.00910  5.09948  5.82183  0.61958  0.77255  0.48576  0.95510
    491   1.87147  5.04005  3.20102  2.41680  4.25474  3.77963  3.98987  2.50591  2.62849  2.54923  3.56971  3.33523  4.16802  2.93409  2.60882  2.55542  2.71488  2.91646  5.55971  4.24467    655 a - - -
          2.68618  4.42225  2.77519  2.73123  3.46354  2.40513  3.72494  3.29354  2.67741  2.69355  4.24690  2.90347  2.73739  3.18146  2.89801  2.37887  2.77519  2.98518  4.58477  3.61503
          0.00910  5.09948  5.82183  0.61958  0.77255  0.48576  0.95510
    492   3.41933  5.57920  3.21032  3.15851  5.46278  0.48180  4.67165  4.94841  3.24048  4.49504  5.34806  3.31299  4.56275  3.41059  3.94181  3.04043  3.82275  4.42788  6.64585  5.29248    656 G - - -
          2.68675  4.42303  2.77419  2.73137  3.46210  2.40544  3.72400  3.29394  2.67778  2.69371  4.24767  2.90247  2.73710  3.18224  2.89778  2.37904  2.77553  2.98569  4.58554  3.61375
          0.07249  2.70360  5.82183  2.92450  0.05519  0.48576  0.95510
    493   1.44971  5.22268  3.00345  2.72294  3.66567  2.07122  3.94631  3.93964  2.72347  3.50937  4.30022  3.25159  4.13268  2.85597  2.74874  2.73676  2.80876  3.58303  5.71978  4.36198    685 a - - -
          2.68618  4.42225  2.77519  2.73123  3.46354  2.40513  3.72494  3.29354  2.67741  2.69355  4.24690  2.90347  2.73739  3.18146  2.89801  2.37887  2.77519  2.98518  4.58477  3.61503
          0.00910  5.09948  5.82183  0.61958  0.77255  0.48576  0.95510
    494   2.92705  5.36056  2.94708  2.65026  3.21332  3.71176  3.89931  4.14090  1.46523  3.08949  4.40941  3.02930  4.10403  2.01168  2.53002  2.90436  3.15763  3.44376  5.80935  3.98693    686 k - - -
          2.68618  4.42225  2.77519  2.73123  3.46354  2.40513  3.72494  3.29354  2.67741  2.69355  4.24690  2.90347  2.73739  3.18146  2.89801  2.37887  2.77519  2.98518  4.58477  3.61503
          0.00910  5.09948  5.82183  0.61958  0.77255  0.48576  0.95510
    495   2.26144  3.83483  5.37962  4.81542  2.92763  4.69400  5.13384  1.41794  4.65362  2.75998  3.83959  4.85362  5.02166  4.82396  4.71077  4.03762  3.62239  1.00850  5.60302  4.41120    687 v - - -
          2.68618  4.42225  2.77519  2.73123  3.46354  2.40513  3.72494  3.29354  2.67741  2.69355  4.24690  2.90347  2.73739  3.18146  2.89801  2.37887  2.77519  2.98518  4.58477  3.61503
          0.00910  5.09948  5.82183  0.61958  0.77255  0.48576  0.95510
    496   2.99361  4.40540  4.71774  4.12073  2.02276  4.13145  4.41576  2.43927  3.94847  2.58314  3.51812  4.20704  4.49590  4.12198  2.12060  3.43302  3.02780  2.28905  1.86381  3.19398    688 w - - -
          2.68618  4.42225  2.77519  2.73123  3.46354  2.40513  3.72494  3.29354  2.67741  2.69355  4.24690  2.90347  2.73739  3.18146  2.89801  2.37887  2.77519  2.98518  4.58477  3.61503
          0.00910  5.09948  5.82183  0.61958  0.77255  0.48576  0.95510
    497   3.33456  5.01061  5.91868  5.43935  4.38975  5.41318  6.10167  1.28892  5.37335  2.66159  3.32002  5.57217  5.63720  5.60817  5.51412  4.83287  4.06589  0.69674  6.43530  5.22272    689 v - - -
          2.68618  4.42225  2.77519  2.73123  3.46354  2.40513  3.72494  3.29354  2.67741  2.69355  4.24690  2.90347  2.73739  3.18146  2.89801  2.37887  2.77519  2.98518  4.58477  3.61503
          0.00910  5.09948  5.82183  0.61958  0.77255  0.48576  0.95510
    498   3.69299  4.94930  5.72456  5.17710  3.08406  5.09983  5.55760  0.82504  5.04110  1.64709  3.77389  5.25979  5.34318  5.15509  5.08780  4.46766  3.44155  1.79417  5.88505  4.74860    690 i - - -
          2.68618  4.42225  2.77519  2.73123  3.46354  2.40513  3.72494  3.29354  2.67741  2.69355  4.24690  2.90347  2.73739  3.18146  2.89801  2.37887  2.77519  2.98518  4.58477  3.61503
          0.00910  5.09948  5.82183  0.61958  0.77255  0.48576  0.95510
    499   3.84917  6.55368  0.43653  2.41817  5.88016  3.92447  4.60735  5.45320  3.79506  4.91463  5.83010  3.38312  4.62536  3.79613  4.50827  3.67963  2.85021  4.97023  7.07016  5.45461    691 D - - -
          2.68618  4.42225  2.77519  2.73123  3.46354  2.40513  3.72494  3.29354  2.67741  2.69355  4.24690  2.90347  2.73739  3.18146  2.89801  2.37887  2.77519  2.98518  4.58477  3.61503
          0.00910  5.09948  5.82183  0.61958  0.77255  0.48576  0.95510
    500   2.72174  4.44386  2.71956  3.78198  3.54913  4.04792  4.34722  2.00684  3.23776  2.31404  2.63976  4.00925  4.41804  3.40120  3.86643  3.33074  3.18555  1.54590  5.05440  3.00259    692 v - - -
          2.68618  4.42225  2.77519  2.73123  3.46354  2.40513  3.72494  3.29354  2.67741  2.69355  4.24690  2.90347  2.73739  3.18146  2.89801  2.37887  2.77519  2.98518  4.58477  3.61503
          0.00910  5.09948  5.82183  0.61958  0.77255  0.48576  0.95510
    501   3.20234  2.89548  3.32844  4.31096  5.49010  0.35342  5.43651  4.97298  4.60955  4.66794  5.49521  4.37141  4.66213  4.78024  4.86044  3.39324  3.74078  4.30713  6.77332  5.66207    693 G - - -
          2.68618  4.42225  2.77519  2.73123  3.46354  2.40513  3.72494  3.29354  2.67741  2.69355  4.24690  2.90347  2.73739  3.18146  2.89801  2.37887  2.77519  2.98518  4.58477  3.61503
          0.00910  5.09948  5.82183  0.61958  0.77255  0.48576  0.95510
    502   2.80449  5.39941  2.42208  2.53060  4.73180  2.61255  3.54080  4.20854  2.47479  3.44112  4.44353  2.93308  4.09171  2.77537  1.63941  2.88863  3.15136  3.78325  3.68060  3.22268    694 r - - -
          2.68618  4.42225  2.77519  2.73123  3.46354  2.40513  3.72494  3.29354  2.67741  2.69355  4.24690  2.90347  2.73739  3.18146  2.89801  2.37887  2.77519  2.98518  4.58477  3.61503
          0.00910  5.09948  5.82183  0.61958  0.77255  0.48576  0.95510
    503   3.05679  4.98754  4.59550  4.56281  5.69110  2.39289  5.59426  5.26033  4.80463  4.92016  5.68654  4.40875  4.58304  4.95660  4.96926  0.32302  3.63318  4.37329  6.98084  5.89149    695 S - - -
          2.68618  4.42225  2.77519  2.73123  3.46354  2.40513  3.72494  3.29354  2.67741  2.69355  4.24690  2.90347  2.73739  3.18146  2.89801  2.37887  2.77519  2.98518  4.58477  3.61503
          0.00910  5.09948  5.82183  0.61958  0.77255  0.48576  0.95510
    504   5.31668  6.13783  6.01494  6.03987  1.07156  5.67069  4.21943  4.83043  5.80424  3.90313  5.32548  5.16550  5.91404  5.36628  5.54101  5.10098  5.50048  4.80958  4.28400  0.61190    696 Y - - -
          2.68618  4.42225  2.77519  2.73123  3.46354  2.40513  3.72494  3.29354  2.67741  2.69355  4.24690  2.90347  2.73739  3.18146  2.89801  2.37887  2.77519  2.98518  4.58477  3.61503
          0.00910  5.09948  5.82183  0.61958  0.77255  0.48576  0.95510
    505   2.96271  5.45563  3.01262  1.92012  4.80684  3.72945  3.90162  3.66816  1.43122  3.47460  4.49788  3.19816  4.12102  2.29758  2.28749  2.92580  3.19053  3.85027  5.87690  4.48101    697 k - - -
          2.68618  4.42225  2.77519  2.73123  3.46354  2.40513  3.72494  3.29354  2.67741  2.69355  4.24690  2.90347  2.73739  3.18146  2.89801  2.37887  2.77519  2.98518  4.58477  3.61503
          0.00910  5.09948  5.82183  0.61958  0.77255  0.48576  0.95510
    506   2.96072  5.45143  3.20630  2.65271  4.80034  2.95580  2.83619  4.27751  1.39140  3.75192  4.49535  2.22985  3.23245  3.00274  2.63341  2.63664  3.18951  3.84509  5.87671  4.47935    698 k - - -
          2.68618  4.42225  2.77519  2.73123  3.46354  2.40513  3.72494  3.29354  2.67741  2.69355  4.24690  2.90347  2.73739  3.18146  2.89801  2.37887  2.77519  2.98518  4.58477  3.61503
          0.00910  5.09948  5.82183  0.61958  0.77255  0.48576  0.95510
    507   2.53010  4.35219  4.81658  4.20849  2.68254  4.11804  4.44575  2.36868  4.01668  1.28545  2.55190  4.24440  4.48240  3.69033  4.06280  3.20040  2.36466  2.59848  4.97192  3.26548    699 l - - -
          2.68618  4.42225  2.77519  2.73123  3.46354  2.40513  3.72494  3.29354  2.67741  2.69355  4.24690  2.90347  2.73739  3.18146  2.89801  2.37887  2.77519  2.98518  4.58477  3.61503
          0.00910  5.09948  5.82183  0.61958  0.77255  0.48576  0.95510
    508   2.55734  1.13237  4.74568  4.19970  3.77047  4.00755  4.64297  2.57187  4.05690  2.83893  3.77317  4.25130  4.50962  4.24906  4.18287  2.52458  2.49729  2.18971  5.29391  4.11244    700 c - - -
          2.68618  4.42225  2.77519  2.73123  3.46354  2.40513  3.72494  3.29354  2.67741  2.69355  4.24690  2.90347  2.73739  3.18146  2.89801  2.37887  2.77519  2.98518  4.58477  3.61503
          0.00910  5.09948  5.82183  0.61958  0.77255  0.48576  0.95510
    509   2.57844  5.41738  3.17422  1.70357  4.75742  3.69568  3.61042  4.23922  2.03972  3.01791  4.45951  3.01975  4.08893  2.50757  2.38906  2.54955  2.93427  3.80535  5.85270  3.34573    701 e - - -
          2.68618  4.42225  2.77519  2.73123  3.46354  2.40513  3.72494  3.29354  2.67741  2.69355  4.24690  2.90347  2.73739  3.18146  2.89801  2.37887  2.77519  2.98518  4.58477  3.61503
          0.00910  5.09948  5.82183  0.61958  0.77255  0.48576  0.95510
    510   2.25615  4.56066  4.02173  3.44873  3.68180  3.97354  4.24511  2.49407  3.02955  1.65635  2.32061  3.17308  4.34919  2.54530  3.68044  3.01632  2.89876  2.67236  5.15617  3.94108    702 l - - -
          2.68618  4.42225  2.77519  2.73123  3.46354  2.40513  3.72494  3.29354  2.67741  2.69355  4.24690  2.90347  2.73739  3.18146  2.89801  2.37887  2.77519  2.98518  4.58477  3.61503
          0.00910  5.09948  5.82183  0.61958  0.77255  0.48576  0.95510
    511   2.30379  3.68128  4.81497  4.20673  2.43158  3.41536  4.44257  2.60525  4.01456  1.65712  2.96580  4.24163  4.47942  3.00134  4.06016  3.42127  2.67359  2.19970  4.96892  2.61585    703 l - - -
          2.68618  4.42225  2.77519  2.73123  3.46354  2.40513  3.72494  3.29354  2.67741  2.69355  4.24690  2.90347  2.73739  3.18146  2.89801  2.37887  2.77519  2.98518  4.58477  3.61503
          0.00910  5.09948  5.82183  0.61958  0.77255  0.48576  0.95510
    512   3.07654  5.59223  2.45709  2.51660  4.92338  1.23008  4.01089  4.41212  2.24418  3.89254  4.64745  2.91411  4.19262  2.96422  3.30108  2.79922  2.68609  3.97753  6.02953  4.60452    704 g - - -
          2.68618  4.42225  2.77519  2.73123  3.46354  2.40513  3.72494  3.29354  2.67741  2.69355  4.24690  2.90347  2.73739  3.18146  2.89801  2.37887  2.77519  2.98518  4.58477  3.61503
          0.00910  5.09948  5.82183  0.61958  0.77255  0.48576  0.95510
    513   2.45259  5.06991  3.93925  3.91827  5.61704  0.43638  5.25923  5.13312  4.38993  4.77619  5.56572  2.65966  4.54036  4.54416  4.70886  3.25525  3.63539  4.34352  6.91084  5.70536    705 G - - -
          2.68621  4.42228  2.77522  2.73126  3.46356  2.40515  3.72497  3.29357  2.67743  2.69357  4.24692  2.90349  2.73742  3.18149  2.89803  2.37859  2.77522  2.98521  4.58479  3.61506
          0.12990  2.70360  2.90317  0.26831  1.44676  0.48576  0.95510
    514   2.60041  5.40242  2.55215  2.16080  4.74514  3.67050  3.85857  4.22947  2.50761  3.70662  4.44384  2.85119  4.06455  1.77795  2.39078  2.68742  2.58526  3.06359  5.83638  4.42677    707 q - - -
          2.68618  4.42225  2.77519  2.73123  3.46354  2.40513  3.72494  3.29354  2.67741  2.69355  4.24690  2.90347  2.73739  3.18146  2.89801  2.37887  2.77519  2.98518  4.58477  3.61503
          0.00960  5.04620  5.76854  0.61958  0.77255  0.63557  0.75424
    515   3.08483  5.22104  5.23409  4.80953  1.25289  4.84040  2.89035  3.73304  4.64398  3.27146  3.54937  4.65217  5.16655  4.66969  4.68748  4.17052  4.13321  3.57885  4.40958  0.96592    708 y - - -
          2.68618  4.42225  2.77519  2.73123  3.46354  2.40513  3.72494  3.29354  2.67741  2.69355  4.24690  2.90347  2.73739  3.18146  2.89801  2.37887  2.77519  2.98518  4.58477  3.61503
          0.00960  5.04620  5.76854  0.61958  0.77255  0.63557  0.75424
    516   3.37163  5.01350  5.89185  5.39618  4.19230  5.36599  5.98586  0.86289  5.31343  1.52125  3.94574  5.52872  5.57243  5.48466  5.41823  4.77801  4.05636  1.53835  6.26343  5.10542    709 i - - -
          2.68618  4.42225  2.77519  2.73123  3.46354  2.40513  3.72494  3.29354  2.67741  2.69355  4.24690  2.90347  2.73739  3.18146  2.89801  2.37887  2.77519  2.98518  4.58477  3.61503
          0.00960  5.04620  5.76854  0.61958  0.77255  0.40233  1.10491
    517   2.75098  5.46404  1.71113  1.46796  4.80461  3.41044  3.43281  4.29055  2.55392  3.76730  4.50747  3.17189  4.11034  2.84148  2.98778  2.72253  3.18711  3.39267  5.89774  4.48423    710 e - - -
          2.68618  4.42225  2.77519  2.73123  3.46354  2.40513  3.72494  3.29354  2.67741  2.69355  4.24690  2.90347  2.73739  3.18146  2.89801  2.37887  2.77519  2.98518  4.58477  3.61503
          0.09768  5.09948  2.44232  0.61958  0.77255  0.48576  0.95510
    518   3.32472  4.68579  5.02166  4.48134  0.93466  4.42030  2.98832  2.78617  4.29702  2.13399  3.75512  4.43781  4.76487  4.39211  4.33397  3.73607  3.55335  2.57041  4.64464  2.52196    711 f - - -
          2.68618  4.42225  2.77519  2.73123  3.46354  2.40513  3.72494  3.29354  2.67741  2.69355  4.24690  2.90347  2.73739  3.18146  2.89801  2.37887  2.77519  2.98518  4.58477  3.61503
          0.00994  5.01174  5.73409  0.61958  0.77255  0.71816  0.66874
    519   2.65115  5.37754  1.93691  2.43029  4.71668  2.61299  3.50091  3.63459  2.34094  3.28246  4.41980  2.87861  4.05014  2.94281  2.59046  2.42806  2.52422  3.76500  5.81377  4.40640    712 d - - -
          2.68618  4.42225  2.77519  2.73123  3.46354  2.40513  3.72494  3.29354  2.67741  2.69355  4.24690  2.90347  2.73739  3.18146  2.89801  2.37887  2.77519  2.98518  4.58477  3.61503
          0.00994  5.01174  5.73409  0.61958  0.77255  0.71816  0.66874
    520   2.73542  5.35864  2.40780  1.93935  4.69008  3.37776  3.84837  4.16652  2.14148  2.73237  3.76326  3.13271  2.56898  2.81462  2.74937  2.84968  3.11212  3.26078  5.79955  3.77811    713 e - - -
          2.68618  4.42225  2.77519  2.73123  3.46354  2.40513  3.72494  3.29354  2.67741  2.69355  4.24690  2.90347  2.73739  3.18146  2.89801  2.37887  2.77519  2.98518  4.58477  3.61503
          0.00994  5.01174  5.73409  0.61958  0.77255  0.36382  1.18750
    521   2.63573  5.43626  2.45373  1.97048  4.78125  2.50249  3.88380  4.26764  2.19633  3.74148  4.47726  3.06254  4.08938  2.68082  2.83877  1.93229  2.88371  3.82692  5.86872  4.45698    714 s - - -
          2.68618  4.42225  2.77519  2.73123  3.46354  2.40513  3.72494  3.29354  2.67741  2.69355  4.24690  2.90347  2.73739  3.18146  2.89801  2.37887  2.77519  2.98518  4.58477  3.61503
          0.08990  5.09948  2.52729  0.61958  0.77255  0.48576  0.95510
    522   2.51704  5.35271  3.00243  2.23303  4.68041  3.66478  3.85382  4.15426  2.45034  3.65058  3.58054  2.67542  3.09974  2.95602  2.67677  1.69660  2.70329  3.09211  5.79600  4.39581    715 s - - -
          2.68618  4.42225  2.77519  2.73123  3.46354  2.40513  3.72494  3.29354  2.67741  2.69355  4.24690  2.90347  2.73739  3.18146  2.89801  2.37887  2.77519  2.98518  4.58477  3.61503
          0.00987  5.01945  5.74179  0.61958  0.77255  0.37166  1.16986
    523   2.92278  5.43368  2.21031  2.61255  4.77860  2.45217  3.43054  4.26462  2.26746  3.73876  4.47463  2.44861  2.94139  2.37855  2.77929  2.88468  2.37508  3.82429  5.86615  4.45498    716 d - - -
          2.68618  4.42225  2.77519  2.73123  3.46354  2.40513  3.72494  3.29354  2.67741  2.69355  4.24690  2.90347  2.73739  3.18146  2.89801  2.37887  2.77519  2.98518  4.58477  3.61503
          0.00910  5.09948  5.82183  0.61958  0.77255  0.48576  0.95510
    524   3.27238  4.61914  5.22842  4.62189  2.39146  4.48011  4.81655  1.41120  4.42344  1.45197  2.75945  4.63854  3.24844  4.52197  4.42986  3.80139  3.50157  2.06210  5.24215  4.10031    717 i - - -
          2.68618  4.42225  2.77519  2.73123  3.46354  2.40513  3.72494  3.29354  2.67741  2.69355  4.24690  2.90347  2.73739  3.18146  2.89801  2.37887  2.77519  2.98518  4.58477  3.61503
          0.00910  5.09948  5.82183  0.61958  0.77255  0.48576  0.95510
    525   2.94162  1.79064  3.83773  3.26994  3.32926  3.31203  4.18206  2.96139  3.05389  2.86466  3.75785  3.25210  4.30486  3.52217  2.64611  2.27550  2.47897  2.39409  5.23729  4.00496    718 c - - -
          2.68618  4.42225  2.77519  2.73123  3.46354  2.40513  3.72494  3.29354  2.67741  2.69355  4.24690  2.90347  2.73739  3.18146  2.89801  2.37887  2.77519  2.98518  4.58477  3.61503
          0.00910  5.09948  5.82183  0.61958  0.77255  0.48576  0.95510
    526   4.24120  5.44959  6.21440  5.61631  1.81536  5.60892  5.87060  2.00093  5.46979  0.70901  2.61531  5.78727  5.62135  5.28163  5.37128  4.99488  4.43714  2.87557  5.84625  4.90468    719 l - - -
          2.68618  4.42225  2.77519  2.73123  3.46354  2.40513  3.72494  3.29354  2.67741  2.69355  4.24690  2.90347  2.73739  3.18146  2.89801  2.37887  2.77519  2.98518  4.58477  3.61503
          0.00910  5.09948  5.82183  0.61958  0.77255  0.48576  0.95510
    527   3.73329  6.19517  2.52525  2.90237  5.75059  3.92752  4.66389  5.36571  3.79909  4.84583  5.73786  0.42931  3.55928  3.85924  4.43185  3.63486  4.09658  4.84747  6.94767  5.41597    720 N - - -
          2.68618  4.42225  2.77519  2.73123  3.46354  2.40513  3.72494  3.29354  2.67741  2.69355  4.24690  2.90347  2.73739  3.18146  2.89801  2.37887  2.77519  2.98518  4.58477  3.61503
          0.00910  5.09948  5.82183  0.61958  0.77255  0.48576  0.95510
    528   3.21632  5.04975  4.48025  4.29124  2.80000  3.93006  4.99076  4.29488  4.34305  3.91099  4.91558  4.33556  0.44199  4.59494  4.55493  3.03435  3.70201  3.90566  5.74238  4.22377    721 P - - -
          2.68618  4.42225  2.77519  2.73123  3.46354  2.40513  3.72494  3.29354  2.67741  2.69355  4.24690  2.90347  2.73739  3.18146  2.89801  2.37887  2.77519  2.98518  4.58477  3.61503
          0.00910  5.09948  5.82183  0.61958  0.77255  0.48576  0.95510
    529   5.19018  6.24225  5.96413  5.96111  0.13738  5.33982  5.00326  4.79738  5.90156  3.92370  5.37681  5.62206  5.84060  5.79097  5.74030  5.31603  5.52104  4.84169  5.10038  3.40784    722 F - - -
          2.68618  4.42225  2.77519  2.73123  3.46354  2.40513  3.72494  3.29354  2.67741  2.69355  4.24690  2.90347  2.73739  3.18146  2.89801  2.37887  2.77519  2.98518  4.58477  3.61503
          0.00910  5.09948  5.82183  0.61958  0.77255  0.48576  0.95510
    530   2.12120  5.44759  2.69732  2.07038  4.78307  3.71680  3.93986  4.26016  2.69872  3.75527  4.50691  3.19418  4.13185  2.83859  3.19415  1.87634  1.77715  3.83645  5.90089  4.49439    723 t - - -
          2.68618  4.42225  2.77519  2.73123  3.46354  2.40513  3.72494  3.29354  2.67741  2.69355  4.24690  2.90347  2.73739  3.18146  2.89801  2.37887  2.77519  2.98518  4.58477  3.61503
          0.00910  5.09948  5.82183  0.61958  0.77255  0.48576  0.95510
    531   2.54330  4.75726  3.67309  2.63809  3.01177  3.41273  2.69932  3.05750  2.89067  2.25992  2.62104  2.36348  4.25979  3.39421  3.46636  2.79803  2.86499  3.04030  3.47134  4.07182    724 l - - -
          2.68618  4.42225  2.77519  2.73123  3.46354  2.40513  3.72494  3.29354  2.67741  2.69355  4.24690  2.90347  2.73739  3.18146  2.89801  2.37887  2.77519  2.98518  4.58477  3.61503
          0.05696  5.09948  3.01049  0.61958  0.77255  0.48576  0.95510
    532   2.56101  4.43391  4.99987  4.39925  2.90799  3.26813  4.62418  1.58567  4.20604  1.70319  3.53979  4.41831  4.62471  4.35148  4.23987  3.58849  3.30606  1.51518  5.12153  3.94375    725 v - - -
          2.68618  4.42225  2.77519  2.73123  3.46354  2.40513  3.72494  3.29354  2.67741  2.69355  4.24690  2.90347  2.73739  3.18146  2.89801  2.37887  2.77519  2.98518  4.58477  3.61503
          0.00955  5.05207  5.77441  0.61958  0.77255  0.62049  0.77150
    533   2.89818  5.36253  2.29539  2.12484  3.92216  2.52691  3.86842  3.26131  2.39083  3.42797  4.40823  3.15438  2.97387  2.76085  2.96060  2.73370  2.30976  3.30650  5.80676  4.40756    726 e - - -
          2.68618  4.42225  2.77519  2.73123  3.46354  2.40513  3.72494  3.29354  2.67741  2.69355  4.24690  2.90347  2.73739  3.18146  2.89801  2.37887  2.77519  2.98518  4.58477  3.61503
          0.06602  5.05207  2.85618  0.61958  0.77255  0.62049  0.77150
    534   2.33392  5.30062  2.01363  2.15333  3.84118  3.20135  3.85401  4.07410  2.44775  3.30579  4.35044  2.69949  4.05557  2.96259  3.09008  2.71862  2.64286  2.73646  5.75432  3.68008    727 d - - -
          2.68618  4.42225  2.77519  2.73123  3.46354  2.40513  3.72494  3.29354  2.67741  2.69355  4.24690  2.90347  2.73739  3.18146  2.89801  2.37887  2.77519  2.98518  4.58477  3.61503
          0.13291  4.99615  2.13966  0.61958  0.77255  0.75255  0.63707
    535   2.60885  5.07830  2.01031  2.44339  4.33018  3.64971  3.85079  2.91656  2.63864  3.05680  4.14487  2.60246  4.04043  2.75385  2.94167  2.85031  3.06050  2.43041  5.57113  3.08322    728 d - - -
          2.68618  4.42225  2.77519  2.73123  3.46354  2.40513  3.72494  3.29354  2.67741  2.69355  4.24690  2.90347  2.73739  3.18146  2.89801  2.37887  2.77519  2.98518  4.58477  3.61503
          0.01141  4.87465  5.59700  0.61958  0.77255  0.97259  0.47498
    536   2.42883  5.32970  2.15638  1.95309  4.66956  2.90169  3.79247  4.15224  2.17624  3.01827  4.37206  2.88405  3.99750  2.89080  2.87738  2.67114  2.57202  3.71760  5.76536  4.35690    729 e - - -
          2.68618  4.42225  2.77519  2.73123  3.46354  2.40513  3.72494  3.29354  2.67741  2.69355  4.24690  2.90347  2.73739  3.18146  2.89801  2.37887  2.77519  2.98518  4.58477  3.61503
          0.06134  4.87465  2.95915  0.61958  0.77255  0.97259  0.47498
    537   2.41283  5.23491  2.37587  2.22044  4.54661  2.92051  3.78590  4.00965  2.26050  3.15213  3.77809  3.07650  3.98760  2.89419  2.79053  2.27563  3.03901  2.53371  5.68815  4.29830    730 e - - -
          2.68618  4.42225  2.77519  2.73123  3.46354  2.40513  3.72494  3.29354  2.67741  2.69355  4.24690  2.90347  2.73739  3.18146  2.89801  2.37887  2.77519  2.98518  4.58477  3.61503
          0.23246  4.82530  1.61248  0.61958  0.77255  0.74083  0.64764
    538   2.50137  5.19228  2.79103  2.08057  4.50209  2.49093  3.45249  3.42991  2.40171  3.48247  4.24267  2.60823  3.94964  2.85782  2.98576  2.74967  2.32995  2.94008  5.64677  4.25789    731 e - - -
          2.68724  4.42261  2.77325  2.72893  3.46376  2.40507  3.72574  3.29035  2.67843  2.69371  4.24929  2.90326  2.73879  3.18238  2.89904  2.37893  2.77593  2.98386  4.58716  3.61471
          0.83858  0.62649  3.40481  2.60592  0.07670  0.88425  0.53277
    539   2.79723  5.28261  2.26359  1.75705  4.61656  3.20088  3.76177  3.51554  2.18353  3.23444  3.74971  2.31793  3.96594  2.86215  2.99347  2.76389  3.02870  3.66729  5.72164  4.31672    782 e - - -
          2.68618  4.42225  2.77519  2.73123  3.46354  2.40513  3.72494  3.29354  2.67741  2.69355  4.24690  2.90347  2.73739  3.18146  2.89801  2.37887  2.77519  2.98518  4.58477  3.61503
          0.01252  4.78260  5.50495  0.61958  0.77255  0.73572  0.65231
    540   2.45182  5.11322  1.95189  2.36890  4.37351  3.35620  3.55487  3.05537  2.63192  3.38156  3.18105  3.16372  3.48025  2.98502  3.10457  2.65401  2.77892  3.45745  5.60032  2.72593    783 d - - -
          2.68618  4.42225  2.77519  2.73123  3.46354  2.40513  3.72494  3.29354  2.67741  2.69355  4.24690  2.90347  2.73739  3.18146  2.89801  2.37887  2.77519  2.98518  4.58477  3.61503
          0.01118  4.89475  5.61709  0.61958  0.77255  0.52080  0.90152
    541   2.75774  5.24281  2.72554  2.48093  2.90367  3.68365  3.12152  2.34742  2.20346  2.91142  4.29924  3.17837  3.25928  2.57328  2.48307  2.87848  3.11547  3.60187  5.71180  4.33903    784 k - - -
          2.68618  4.42225  2.77519  2.73123  3.46354  2.40513  3.72494  3.29354  2.67741  2.69355  4.24690  2.90347  2.73739  3.18146  2.89801  2.37887  2.77519  2.98518  4.58477  3.61503
          0.00992  5.01397  5.73632  0.61958  0.77255  0.71311  0.67357
    542   2.20814  5.35913  2.46721  2.20630  4.69031  2.99377  3.84953  4.16662  2.38192  3.41317  3.73328  2.48981  4.05409  2.76344  3.08030  2.51204  2.74524  2.58764  5.80022  4.39776    785 e - - -
          2.68618  4.42225  2.77519  2.73123  3.46354  2.40513  3.72494  3.29354  2.67741  2.69355  4.24690  2.90347  2.73739  3.18146  2.89801  2.37887  2.77519  2.98518  4.58477  3.61503
          0.00992  5.01397  5.73632  0.61958  0.77255  0.62030  0.77172
    543   2.37077  5.40213  1.85251  1.72772  4.74301  3.35629  3.58413  4.22687  2.59854  3.70563  3.98654  2.90351  4.06435  2.55823  3.09168  2.57402  3.13045  3.79059  5.83694  3.73861    786 e - - -
          2.68618  4.42225  2.77519  2.73123  3.46354  2.40513  3.72494  3.29354  2.67741  2.69355  4.24690  2.90347  2.73739  3.18146  2.89801  2.37887  2.77519  2.98518  4.58477  3.61503
          0.00972  5.03468  5.75703  0.61958  0.77255  0.38842  1.13361
    544   2.62430  3.42803  2.24086  1.73348  3.36669  3.70970  3.90188  4.10038  2.65390  3.62293  4.38528  3.19406  4.10253  2.57462  3.13936  2.19493  2.71129  3.30779  5.79072  4.40424    787 e - - -
          2.68618  4.42225  2.77519  2.73123  3.46354  2.40513  3.72494  3.29354  2.67741  2.69355  4.24690  2.90347  2.73739  3.18146  2.89801  2.37887  2.77519  2.98518  4.58477  3.61503
          0.00910  5.09948  5.82183  0.61958  0.77255  0.48576  0.95510
    545   2.24704  4.36298  4.77991  3.27189  3.22428  4.11827  4.44409  1.90689  3.99163  1.42371  2.66567  4.23034  4.48263  4.15025  4.05236  3.42312  2.62143  2.48191  4.98342  3.34405    788 l - - -
          2.68618  4.42225  2.77519  2.73123  3.46354  2.40513  3.72494  3.29354  2.67741  2.69355  4.24690  2.90347  2.73739  3.18146  2.89801  2.37887  2.77519  2.98518  4.58477  3.61503
          0.00910  5.09948  5.82183  0.61958  0.77255  0.48576  0.95510
    546   2.21547  5.41259  2.40009  1.86782  4.74995  3.30427  3.88415  2.47058  2.35789  3.71460  4.45540  2.91717  3.29256  2.98310  2.90888  2.56700  2.99616  3.79911  5.84989  4.44340    789 e - - -
          2.68618  4.42225  2.77519  2.73123  3.46354  2.40513  3.72494  3.29354  2.67741  2.69355  4.24690  2.90347  2.73739  3.18146  2.89801  2.37887  2.77519  2.98518  4.58477  3.61503
          0.00910  5.09948  5.82183  0.61958  0.77255  0.48576  0.95510
    547   2.53651  4.60190  3.93023  2.96510  3.41226  3.18332  4.21405  2.89745  3.30316  2.44107  1.79563  3.01534  4.32769  3.22282  3.08348  2.87494  3.17541  2.10140  5.19190  3.45785    790 m - - -
          2.68618  4.42225  2.77519  2.73123  3.46354  2.40513  3.72494  3.29354  2.67741  2.69355  4.24690  2.90347  2.73739  3.18146  2.89801  2.37887  2.77519  2.98518  4.58477  3.61503
          0.00910  5.09948  5.82183  0.61958  0.77255  0.48576  0.95510
    548   3.17073  4.92859  5.64946  5.07557  2.80330  4.97907  5.37004  1.48247  4.91496  0.99469  3.61618  5.14124  5.22557  4.98724  4.92977  4.33068  3.87927  1.80190  5.68912  4.57856    791 l - - -
          2.68618  4.42225  2.77519  2.73123  3.46354  2.40513  3.72494  3.29354  2.67741  2.69355  4.24690  2.90347  2.73739  3.18146  2.89801  2.37887  2.77519  2.98518  4.58477  3.61503
          0.00910  5.09948  5.82183  0.61958  0.77255  0.48576  0.95510
    549   2.58949  4.82329  3.59473  3.03179  3.98927  3.85331  4.08426  2.83716  2.09520  2.39221  3.91708  3.49463  3.19281  3.33076  2.52869  2.84531  2.26907  2.10144  5.38131  4.11481    792 k - - -
          2.68618  4.42225  2.77519  2.73123  3.46354  2.40513  3.72494  3.29354  2.67741  2.69355  4.24690  2.90347  2.73739  3.18146  2.89801  2.37887  2.77519  2.98518  4.58477  3.61503
          0.00910  5.09948  5.82183  0.61958  0.77255  0.48576  0.95510
    550   2.25350  5.37298  2.66511  2.63836  4.69546  2.29046  3.89684  4.16473  2.64302  3.33161  4.42258  2.52688  2.34600  3.00196  2.99280  2.15718  3.15495  3.75206  5.82276  3.73130    793 s - - -
          2.68618  4.42225  2.77519  2.73123  3.46354  2.40513  3.72494  3.29354  2.67741  2.69355  4.24690  2.90347  2.73739  3.18146  2.89801  2.37887  2.77519  2.98518  4.58477  3.61503
          0.00910  5.09948  5.82183  0.61958  0.77255  0.48576  0.95510
    551   2.97856  4.38515  4.74227  4.14017  2.85173  3.46474  4.44920  1.43875  3.96696  1.73337  2.68773  4.22053  4.48982  2.68042  4.04530  3.42938  2.73878  2.61889  5.00334  3.82430    794 i - - -
          2.68618  4.42225  2.77519  2.73123  3.46354  2.40513  3.72494  3.29354  2.67741  2.69355  4.24690  2.90347  2.73739  3.18146  2.89801  2.37887  2.77519  2.98518  4.58477  3.61503
          0.00910  5.09948  5.82183  0.61958  0.77255  0.48576  0.95510
    552   3.43324  4.75571  5.40987  4.81203  3.18276  4.67896  5.02416  1.49023  4.62312  1.22057  3.23553  4.84090  4.96937  4.70365  4.62539  4.00980  3.66201  1.59257  5.40382  3.37545    795 l - - -
          2.68618  4.42225  2.77519  2.73123  3.46354  2.40513  3.72494  3.29354  2.67741  2.69355  4.24690  2.90347  2.73739  3.18146  2.89801  2.37887  2.77519  2.98518  4.58477  3.61503
          0.00910  5.09948  5.82183  0.61958  0.77255  0.48576  0.95510
    553   1.52898  3.95311  3.43134  2.74675  4.19351  2.38344  4.01316  3.58953  2.45764  2.78967  4.07359  3.37073  4.18399  3.19955  3.30129  2.37943  2.76078  3.30221  5.52104  3.62707    796 a - - -
          2.68618  4.42225  2.77519  2.73123  3.46354  2.40513  3.72494  3.29354  2.67741  2.69355  4.24690  2.90347  2.73739  3.18146  2.89801  2.37887  2.77519  2.98518  4.58477  3.61503
          0.00910  5.09948  5.82183  0.61958  0.77255  0.48576  0.95510
    554   2.49869  5.10388  3.34043  2.62251  4.33568  3.76224  3.96760  2.77115  2.31574  2.68430  3.61239  3.08190  4.15166  2.26133  2.84623  2.47537  2.34494  2.65137  5.61098  4.28105    797 q - - -
          2.68618  4.42225  2.77519  2.73123  3.46354  2.40513  3.72494  3.29354  2.67741  2.69355  4.24690  2.90347  2.73739  3.18146  2.89801  2.37887  2.77519  2.98518  4.58477  3.61503
          0.00910  5.09948  5.82183  0.61958  0.77255  0.48576  0.95510
    555   4.43879  5.64955  6.21698  5.69399  3.67693  5.73390  6.02866  2.92993  5.44393  1.42654  0.55958  5.92487  5.75652  5.37417  5.40235  5.20350  4.65221  3.23222  5.95849  4.96296    798 M - - -
          2.68618  4.42225  2.77519  2.73123  3.46354  2.40513  3.72494  3.29354  2.67741  2.69355  4.24690  2.90347  2.73739  3.18146  2.89801  2.37887  2.77519  2.98518  4.58477  3.61503
          0.00910  5.09948  5.82183  0.61958  0.77255  0.48576  0.95510
    556   0.75909  3.53181  4.79960  4.28723  3.97481  3.33394  4.79945  2.64947  4.15801  3.01002  3.95925  4.31058  4.55057  4.36092  4.30416  3.36719  3.36121  2.06687  5.50668  4.32543    799 a - - -
          2.68618  4.42225  2.77519  2.73123  3.46354  2.40513  3.72494  3.29354  2.67741  2.69355  4.24690  2.90347  2.73739  3.18146  2.89801  2.37887  2.77519  2.98518  4.58477  3.61503
          0.00910  5.09948  5.82183  0.61958  0.77255  0.48576  0.95510
    557   2.19431  5.33580  3.01260  2.65252  4.17638  3.05930  3.90156  4.10385  2.41175  3.62542  4.38725  2.96671  4.10234  3.01169  2.77656  1.44464  2.71133  3.70647  5.79235  3.61096    800 s - - -
          2.68618  4.42225  2.77519  2.73123  3.46354  2.40513  3.72494  3.29354  2.67741  2.69355  4.24690  2.90347  2.73739  3.18146  2.89801  2.37887  2.77519  2.98518  4.58477  3.61503
          0.00910  5.09948  5.82183  0.61958  0.77255  0.48576  0.95510
    558   2.57252  5.18116  3.29312  2.38322  4.43930  3.13827  3.95107  3.86535  2.73771  2.76314  3.59911  3.26599  1.63514  2.85158  3.20703  2.13355  3.16119  3.52542  5.67745  4.33002    801 p - - -
          2.68593  4.42285  2.77509  2.73098  3.46395  2.40502  3.72555  3.29311  2.67739  2.69347  4.24750  2.90302  2.73764  3.18178  2.89776  2.37886  2.77510  2.98560  4.58537  3.61563
          0.25712  1.49717  5.82183  1.70592  0.20041  0.48576  0.95510
    559   2.72930  5.42143  2.72199  2.19773  4.76342  3.69291  3.88033  3.77466  2.19353  3.04604  4.46290  2.57496  3.29300  2.16453  3.10852  2.18108  2.61535  3.42704  5.85596  4.44686    812 q - - -
          2.68618  4.42225  2.77519  2.73123  3.46354  2.40513  3.72494  3.29354  2.67741  2.69355  4.24690  2.90347  2.73739  3.18146  2.89801  2.37887  2.77519  2.98518  4.58477  3.61503
          0.00910  5.09948  5.82183  0.61958  0.77255  0.48576  0.95510
    560   2.64555  5.42089  2.05364  2.11512  4.76195  2.27960  3.40267  4.24523  2.44319  3.34178  4.46266  2.97648  4.08754  2.71997  3.11069  2.36694  3.15061  3.52589  5.85592  3.31419    813 d - - -
          2.68618  4.42225  2.77519  2.73123  3.46354  2.40513  3.72494  3.29354  2.67741  2.69355  4.24690  2.90347  2.73739  3.18146  2.89801  2.37887  2.77519  2.98518  4.58477  3.61503
          0.11863  5.09948  2.24653  0.61958  0.77255  0.48576  0.95510
    561   2.50298  5.36754  2.67298  2.42815  4.70568  2.79782  3.83715  4.18684  2.42350  2.74695  4.41016  2.30550  2.62496  2.93583  2.59058  2.36289  2.96563  3.75448  5.80440  4.39755    814 n - - -
          2.68618  4.42225  2.77519  2.73123  3.46354  2.40513  3.72494  3.29354  2.67741  2.69355  4.24690  2.90347  2.73739  3.18146  2.89801  2.37887  2.77519  2.98518  4.58477  3.61503
          0.01015  4.99100  5.71334  0.61958  0.77255  0.76355  0.62738
    562   2.75665  4.35158  3.68482  3.90554  3.44920  4.03111  4.34336  2.25219  3.76479  1.14666  3.16813  4.06141  3.86941  3.96348  3.90300  3.32452  2.46425  2.46642  4.96793  3.28191    815 l - - -
          2.68618  4.42225  2.77519  2.73123  3.46354  2.40513  3.72494  3.29354  2.67741  2.69355  4.24690  2.90347  2.73739  3.18146  2.89801  2.37887  2.77519  2.98518  4.58477  3.61503
          0.01015  4.99100  5.71334  0.61958  0.77255  0.76355  0.62738
    563   2.71887  5.29301  1.98803  2.22773  4.60163  3.28990  3.85422  3.69382  2.60538  3.04393  3.31081  2.84833  4.05519  2.96386  3.09132  2.16162  2.26476  3.66395  5.74844  4.36058    816 d - - -
          2.68618  4.42225  2.77519  2.73123  3.46354  2.40513  3.72494  3.29354  2.67741  2.69355  4.24690  2.90347  2.73739  3.18146  2.89801  2.37887  2.77519  2.98518  4.58477  3.61503
          0.01015  4.99100  5.71334  0.61958  0.77255  0.34453  1.23289
    564   2.49589  5.49761  1.68023  1.54121  4.83795  3.12051  3.93204  4.32594  2.42923  3.80122  4.54329  3.17954  4.12862  3.03346  2.92775  2.77607  2.97062  3.88646  5.93132  4.51393    817 e - - -
          2.68618  4.42225  2.77519  2.73123  3.46354  2.40513  3.72494  3.29354  2.67741  2.69355  4.24690  2.90347  2.73739  3.18146  2.89801  2.37887  2.77519  2.98518  4.58477  3.61503
          0.00910  5.09948  5.82183  0.61958  0.77255  0.48576  0.95510
    565   2.93948  4.69544  3.01445  2.63938  2.44157  3.90461  4.15271  3.20206  3.15674  2.27462  3.79669  3.61766  4.28503  3.15905  2.91955  2.64488  2.46472  2.13773  4.01491  2.86439    818 v - - -
          2.68618  4.42225  2.77519  2.73123  3.46354  2.40513  3.72494  3.29354  2.67741  2.69355  4.24690  2.90347  2.73739  3.18146  2.89801  2.37887  2.77519  2.98518  4.58477  3.61503
          0.00910  5.09948  5.82183  0.61958  0.77255  0.48576  0.95510
    566   2.76594  4.50901  2.65055  1.76179  4.72192  3.69925  3.27844  3.63701  2.63035  3.69130  4.43787  3.17299  4.09295  1.59587  3.12038  2.67390  3.15188  3.77492  5.83512  3.37565    819 q - - -
          2.68618  4.42225  2.77519  2.73123  3.46354  2.40513  3.72494  3.29354  2.67741  2.69355  4.24690  2.90347  2.73739  3.18146  2.89801  2.37887  2.77519  2.98518  4.58477  3.61503
          0.00910  5.09948  5.82183  0.61958  0.77255  0.48576  0.95510
    567   2.93171  3.47374  3.49752  2.19198  4.09568  3.81994  4.04148  3.14165  2.38044  2.51759  2.48553  3.42126  4.20585  2.37164  2.64172  3.03784  2.77056  3.21258  4.18062  3.22714    820 e - - -
          2.68618  4.42225  2.77519  2.73123  3.46354  2.40513  3.72494  3.29354  2.67741  2.69355  4.24690  2.90347  2.73739  3.18146  2.89801  2.37887  2.77519  2.98518  4.58477  3.61503
          0.00910  5.09948  5.82183  0.61958  0.77255  0.48576  0.95510
    568   1.63179  5.22560  3.34823  2.81411  4.70180  2.22481  4.04877  4.15579  2.59792  3.70168  4.47297  3.03122  3.11142  3.17281  3.29521  1.93380  2.41591  3.73740  5.88247  4.51857    821 a - - -
          2.68618  4.42225  2.77519  2.73123  3.46354  2.40513  3.72494  3.29354  2.67741  2.69355  4.24690  2.90347  2.73739  3.18146  2.89801  2.37887  2.77519  2.98518  4.58477  3.61503
          0.00910  5.09948  5.82183  0.61958  0.77255  0.48576  0.95510
    569   2.51534  4.35364  4.78416  4.17782  2.84533  3.68945  4.43683  2.09802  3.12879  1.47853  2.60004  3.69733  4.47573  4.14867  3.61201  3.41583  2.83093  2.24609  3.91783  3.79390    822 l - - -
          2.68618  4.42225  2.77519  2.73123  3.46354  2.40513  3.72494  3.29354  2.67741  2.69355  4.24690  2.90347  2.73739  3.18146  2.89801  2.37887  2.77519  2.98518  4.58477  3.61503
          0.00910  5.09948  5.82183  0.61958  0.77255  0.48576  0.95510
    570   3.94594  5.19343  5.91497  5.34103  3.74118  5.31231  5.67555  1.11634  5.19189  0.94403  2.61224  5.47086  5.45858  5.17329  5.18095  4.68303  3.38768  2.71431  5.83859  4.81386    823 l - - -
          2.68618  4.42225  2.77519  2.73123  3.46354  2.40513  3.72494  3.29354  2.67741  2.69355  4.24690  2.90347  2.73739  3.18146  2.89801  2.37887  2.77519  2.98518  4.58477  3.61503
          0.00910  5.09948  5.82183  0.61958  0.77255  0.48576  0.95510
    571   2.57468  5.42610  2.57653  2.07321  4.76909  3.06035  3.88152  4.25356  2.02933  2.45874  4.46743  3.16180  4.08760  2.20575  2.81919  2.40043  3.15155  3.81565  5.85985  4.45015    824 k - - -
          2.68618  4.42225  2.77519  2.73123  3.46354  2.40513  3.72494  3.29354  2.67741  2.69355  4.24690  2.90347  2.73739  3.18146  2.89801  2.37887  2.77519  2.98518  4.58477  3.61503
          0.00910  5.09948  5.82183  0.61958  0.77255  0.48576  0.95510
    572   2.55316  5.43070  2.73372  2.38480  4.77585  3.48747  3.88047  4.26156  2.16164  3.24757  4.47150  2.71973  4.08712  2.11348  1.93457  2.36063  3.15166  3.82141  5.86303  4.45245    825 r - - -
          2.68618  4.42225  2.77519  2.73123  3.46354  2.40513  3.72494  3.29354  2.67741  2.69355  4.24690  2.90347  2.73739  3.18146  2.89801  2.37887  2.77519  2.98518  4.58477  3.61503
          0.00910  5.09948  5.82183  0.61958  0.77255  0.48576  0.95510
    573   1.11433  4.50985  4.15558  3.57874  3.62463  3.39443  3.81481  2.46658  3.49452  2.33134  3.18838  3.88153  4.37812  3.40281  3.75564  3.04105  3.18178  2.57528  5.11291  3.90726    826 a - - -
          2.68618  4.42225  2.77519  2.73123  3.46354  2.40513  3.72494  3.29354  2.67741  2.69355  4.24690  2.90347  2.73739  3.18146  2.89801  2.37887  2.77519  2.98518  4.58477  3.61503
          0.00910  5.09948  5.82183  0.61958  0.77255  0.48576  0.95510
    574   3.75007  4.97267  5.83292  5.32531  4.22757  5.27275  5.85686  1.17980  5.22831  2.01422  3.32856  5.43242  5.51044  5.41571  5.32810  4.66826  3.44529  0.94271  6.20025  5.01858    827 v - - -
          2.68618  4.42225  2.77519  2.73123  3.46354  2.40513  3.72494  3.29354  2.67741  2.69355  4.24690  2.90347  2.73739  3.18146  2.89801  2.37887  2.77519  2.98518  4.58477  3.61503
          0.00910  5.09948  5.82183  0.61958  0.77255  0.48576  0.95510
    575   2.48934  5.15977  3.30432  2.45186  4.40774  3.74826  3.94971  3.05704  2.49301  2.84999  3.85366  3.27035  4.13850  2.76800  2.20868  2.16595  2.20417  2.87812  5.65534  4.31214    828 s - - -
          2.68618  4.42225  2.77519  2.73123  3.46354  2.40513  3.72494  3.29354  2.67741  2.69355  4.24690  2.90347  2.73739  3.18146  2.89801  2.37887  2.77519  2.98518  4.58477  3.61503
          0.00910  5.09948  5.82183  0.61958  0.77255  0.48576  0.95510
    576   2.16425  5.38214  3.00773  1.70536  4.70781  3.22500  3.88924  4.18032  2.46938  3.29305  3.91482  2.74781  4.09307  2.74309  2.88502  2.59563  3.02173  3.76231  3.38881  3.17191    829 e - - -
          2.68618  4.42225  2.77519  2.73123  3.46354  2.40513  3.72494  3.29354  2.67741  2.69355  4.24690  2.90347  2.73739  3.18146  2.89801  2.37887  2.77519  2.98518  4.58477  3.61503
          0.00910  5.09948  5.82183  0.61958  0.77255  0.48576  0.95510
    577   1.91876  3.39509  4.51944  2.97391  3.51318  4.07628  4.38883  2.84338  3.79294  2.07206  2.86586  4.09640  4.44536  3.99723  3.94162  3.06030  2.66399  1.49555  5.02779  3.83977    830 v - - -
          2.68618  4.42225  2.77519  2.73123  3.46354  2.40513  3.72494  3.29354  2.67741  2.69355  4.24690  2.90347  2.73739  3.18146  2.89801  2.37887  2.77519  2.98518  4.58477  3.61503
          0.00910  5.09948  5.82183  0.61958  0.77255  0.48576  0.95510
    578   5.02475  5.96953  5.95083  5.87893  1.79393  5.55769  4.21888  3.48254  5.64611  3.78435  5.12973  5.11107  5.80848  5.28274  5.42759  4.95789  5.21681  4.54431  0.74965  1.49801    831 w - - -
          2.68618  4.42225  2.77519  2.73123  3.46354  2.40513  3.72494  3.29354  2.67741  2.69355  4.24690  2.90347  2.73739  3.18146  2.89801  2.37887  2.77519  2.98518  4.58477  3.61503
          0.00910  5.09948  5.82183  0.61958  0.77255  0.48576  0.95510
    579   2.77937  5.42561  2.94829  1.97007  4.76929  3.22167  3.87971  4.25421  2.03936  2.71385  4.46666  2.88382  4.08601  2.10285  2.54886  2.53193  2.96984  3.81551  5.85906  3.82464    832 e - - -
          2.68618  4.42225  2.77519  2.73123  3.46354  2.40513  3.72494  3.29354  2.67741  2.69355  4.24690  2.90347  2.73739  3.18146  2.89801  2.37887  2.77519  2.98518  4.58477  3.61503
          0.00910  5.09948  5.82183  0.61958  0.77255  0.48576  0.95510
    580   2.13674  5.41068  2.81397  1.68207  4.74739  3.69586  3.88452  4.22751  2.02041  3.40854  4.45374  3.16657  4.08967  2.78034  3.11411  2.34429  2.75350  3.07987  5.84843  4.44250    833 e - - -
          2.68618  4.42225  2.77519  2.73123  3.46354  2.40513  3.72494  3.29354  2.67741  2.69355  4.24690  2.90347  2.73739  3.18146  2.89801  2.37887  2.77519  2.98518  4.58477  3.61503
          0.00910  5.09948  5.82183  0.61958  0.77255  0.48576  0.95510
    581   2.92373  4.04483  3.26855  2.50773  3.11290  3.36779  3.93159  3.92440  1.56729  3.10460  4.28456  2.73049  4.12543  3.06155  2.60706  2.51795  3.15489  3.57075  5.70438  2.70215    834 k - - -
          2.68618  4.42225  2.77519  2.73123  3.46354  2.40513  3.72494  3.29354  2.67741  2.69355  4.24690  2.90347  2.73739  3.18146  2.89801  2.37887  2.77519  2.98518  4.58477  3.61503
          0.00910  5.09948  5.82183  0.61958  0.77255  0.48576  0.95510
    582   3.38832  5.72234  3.42962  2.72942  5.11191  0.94335  3.48669  4.52726  2.65254  3.98929  4.80394  3.49550  4.43511  2.90308  1.92705  3.35183  3.59887  4.15179  6.08106  4.78560    835 g - - -
          2.68618  4.42225  2.77519  2.73123  3.46354  2.40513  3.72494  3.29354  2.67741  2.69355  4.24690  2.90347  2.73739  3.18146  2.89801  2.37887  2.77519  2.98518  4.58477  3.61503
          0.00910  5.09948  5.82183  0.61958  0.77255  0.48576  0.95510
    583   2.26359  4.31884  3.19264  2.63611  4.70697  3.70394  3.89215  3.79218  2.13691  3.67793  4.42815  1.68503  3.70227  2.65369  2.30741  2.77677  2.85082  3.76172  5.82608  4.42922    836 n - - -
          2.68618  4.42225  2.77519  2.73123  3.46354  2.40513  3.72494  3.29354  2.67741  2.69355  4.24690  2.90347  2.73739  3.18146  2.89801  2.37887  2.77519  2.98518  4.58477  3.61503
          0.00910  5.09948  5.82183  0.61958  0.77255  0.48576  0.95510
    584   2.56832  5.42852  2.38166  1.85830  4.77335  3.26764  3.12356  4.25918  1.90881  3.47184  4.46927  2.63997  4.08551  2.97563  2.89469  2.66910  2.79119  3.33925  5.86132  4.45046    837 e - - -
          2.68618  4.42225  2.77519  2.73123  3.46354  2.40513  3.72494  3.29354  2.67741  2.69355  4.24690  2.90347  2.73739  3.18146  2.89801  2.37887  2.77519  2.98518  4.58477  3.61503
          0.00910  5.09948  5.82183  0.61958  0.77255  0.48576  0.95510
    585   1.70529  4.81855  3.60454  2.83125  3.99058  2.18665  4.09406  3.36503  3.01772  2.79463  2.77809  3.09455  4.24065  3.34299  3.42401  3.08189  2.15671  2.81649  5.38468  4.11926    838 a - - -
          2.68618  4.42225  2.77519  2.73123  3.46354  2.40513  3.72494  3.29354  2.67741  2.69355  4.24690  2.90347  2.73739  3.18146  2.89801  2.37887  2.77519  2.98518  4.58477  3.61503
          0.00910  5.09948  5.82183  0.61958  0.77255  0.48576  0.95510
    586   2.79841  5.39093  3.05421  2.15134  4.72015  2.34142  3.88733  3.80124  2.35472  3.08988  3.34211  2.68121  4.09171  2.98898  2.11396  2.61298  2.52692  3.77303  5.83319  4.43207    839 r - - -
          2.68618  4.42225  2.77519  2.73123  3.46354  2.40513  3.72494  3.29354  2.67741  2.69355  4.24690  2.90347  2.73739  3.18146  2.89801  2.37887  2.77519  2.98518  4.58477  3.61503
          0.00910  5.09948  5.82183  0.61958  0.77255  0.48576  0.95510
    587   3.21852  4.56793  5.11422  4.52758  3.71245  4.45348  4.82673  1.16250  4.35546  2.17544  3.21316  4.58244  2.93924  4.51778  4.41661  3.77596  2.69276  1.55095  5.33028  4.14965    840 i - - -
          2.68618  4.42225  2.77519  2.73123  3.46354  2.40513  3.72494  3.29354  2.67741  2.69355  4.24690  2.90347  2.73739  3.18146  2.89801  2.37887  2.77519  2.98518  4.58477  3.61503
          0.00910  5.09948  5.82183  0.61958  0.77255  0.48576  0.95510
    588   3.04148  5.51359  1.32085  2.48208  4.83529  2.90688  3.99195  3.76447  2.42695  3.81144  4.57270  3.21468  4.17617  3.10456  3.27063  3.00210  1.88902  3.89363  5.96311  4.55235    841 d - - -
          2.68618  4.42225  2.77519  2.73123  3.46354  2.40513  3.72494  3.29354  2.67741  2.69355  4.24690  2.90347  2.73739  3.18146  2.89801  2.37887  2.77519  2.98518  4.58477  3.61503
          0.00910  5.09948  5.82183  0.61958  0.77255  0.48576  0.95510
    589   2.62818  5.44801  1.41995  2.34555  4.79011  3.27759  3.07724  4.27579  2.63797  3.75203  4.49043  3.00416  4.09984  2.74355  2.77831  2.49523  2.76715  3.83724  5.88162  4.46942    842 d - - -
          2.68618  4.42225  2.77519  2.73123  3.46354  2.40513  3.72494  3.29354  2.67741  2.69355  4.24690  2.90347  2.73739  3.18146  2.89801  2.37887  2.77519  2.98518  4.58477  3.61503
          0.00910  5.09948  5.82183  0.61958  0.77255  0.48576  0.95510
    590   3.94338  5.10478  6.10875  5.67659  4.53591  5.68565  6.57776  1.07054  5.66269  2.57372  4.22528  5.85567  5.85599  5.94101  5.85527  5.15920  4.20562  0.73533  6.78742  5.55244    843 v - - -
          2.68618  4.42225  2.77519  2.73123  3.46354  2.40513  3.72494  3.29354  2.67741  2.69355  4.24690  2.90347  2.73739  3.18146  2.89801  2.37887  2.77519  2.98518  4.58477  3.61503
          0.00910  5.09948  5.82183  0.61958  0.77255  0.48576  0.95510
    591   1.73683  4.80370  3.61559  3.05240  3.96551  3.85972  2.89679  3.33992  3.02331  2.80800  3.89844  3.51018  4.24311  3.03663  2.30118  2.80165  2.64399  2.19248  4.31178  3.42846    844 a - - -
          2.68618  4.42225  2.77519  2.73123  3.46354  2.40513  3.72494  3.29354  2.67741  2.69355  4.24690  2.90347  2.73739  3.18146  2.89801  2.37887  2.77519  2.98518  4.58477  3.61503
          0.00910  5.09948  5.82183  0.61958  0.77255  0.48576  0.95510
    592   2.48758  5.44301  1.79090  1.80570  4.78581  2.83422  3.59628  4.27159  2.47648  3.15668  4.48491  2.85450  4.09598  2.62775  3.12580  2.89468  2.93073  3.83255  5.87635  4.46442    845 d - - -
          2.68618  4.42225  2.77519  2.73123  3.46354  2.40513  3.72494  3.29354  2.67741  2.69355  4.24690  2.90347  2.73739  3.18146  2.89801  2.37887  2.77519  2.98518  4.58477  3.61503
          0.06229  5.09948  2.91351  0.61958  0.77255  0.48576  0.95510
    593   2.18253  4.64014  3.79491  2.55319  2.40408  3.89752  4.14842  3.13878  3.18049  2.85123  3.74346  3.63332  4.27693  3.48344  2.75924  2.74942  2.98203  2.91395  2.89642  2.07145    846 y - - -
          2.68618  4.42225  2.77519  2.73123  3.46354  2.40513  3.72494  3.29354  2.67741  2.69355  4.24690  2.90347  2.73739  3.18146  2.89801  2.37887  2.77519  2.98518  4.58477  3.61503
          0.07828  5.04679  2.67567  0.61958  0.77255  0.48508  0.95619
    594   2.56025  3.70044  5.16111  4.55904  2.65486  4.47326  4.80260  2.75155  4.37424  0.73468  2.93028  4.61265  4.78502  4.47154  4.40060  3.79434  3.51313  2.71842  5.22424  4.08899    847 l - - -
          2.68618  4.42225  2.77519  2.73123  3.46354  2.40513  3.72494  3.29354  2.67741  2.69355  4.24690  2.90347  2.73739  3.18146  2.89801  2.37887  2.77519  2.98518  4.58477  3.61503
          0.00992  5.01397  5.73632  0.61958  0.77255  0.71311  0.67357
    595   2.41252  5.21535  3.21299  2.49175  4.06380  3.32645  3.58182  3.93392  2.07342  2.26506  3.25209  3.18973  4.08078  2.39380  2.53882  2.57121  2.97337  3.56921  5.69060  3.65887    848 k - - -
          2.68618  4.42225  2.77519  2.73123  3.46354  2.40513  3.72494  3.29354  2.67741  2.69355  4.24690  2.90347  2.73739  3.18146  2.89801  2.37887  2.77519  2.98518  4.58477  3.61503
          0.00992  5.01397  5.73632  0.61958  0.77255  0.43726  1.03791
    596   2.16540  3.76846  2.79810  2.51255  4.75424  3.45952  3.87212  4.23782  1.92484  3.45340  4.45403  2.31142  4.07816  2.58976  2.48818  2.38328  2.95100  3.80134  5.84711  4.43824    849 k - - -
          2.68618  4.42225  2.77519  2.73123  3.46354  2.40513  3.72494  3.29354  2.67741  2.69355  4.24690  2.90347  2.73739  3.18146  2.89801  2.37887  2.77519  2.98518  4.58477  3.61503
          0.02814  5.08008  3.83830  0.61958  0.77255  0.45106  1.01322
    597   2.44838  2.98907  3.48135  2.87405  2.92825  3.37055  3.25301  2.37396  3.15472  2.06650  3.35417  3.09398  4.27825  2.88186  2.86493  2.97566  3.16251  2.95787  5.25947  3.52391    850 l - - -
          2.68618  4.42225  2.77519  2.73123  3.46354  2.40513  3.72494  3.29354  2.67741  2.69355  4.24690  2.90347  2.73739  3.18146  2.89801  2.37887  2.77519  2.98518  4.58477  3.61503
          0.02616  5.08116  3.93179  0.61958  0.77255  0.45284  1.01011
    598   2.59583  5.30714  2.54357  1.83893  3.81362  3.44335  3.89854  3.17782  2.31003  2.86290  3.84578  3.19377  3.03030  3.01195  3.13784  2.20780  3.00574  3.43333  5.76812  4.38647    851 e - - -
          2.68618  4.42225  2.77519  2.73123  3.46354  2.40513  3.72494  3.29354  2.67741  2.69355  4.24690  2.90347  2.73739  3.18146  2.89801  2.37887  2.77519  2.98518  4.58477  3.61503
          0.00925  5.08305  5.80540  0.61958  0.77255  0.45601  1.00460
    599   2.59951  5.42458  2.22042  1.76357  4.76765  3.12499  3.33453  3.29615  2.25948  3.72900  4.46579  2.63929  4.08628  2.97719  2.65919  2.69019  3.14973  3.17390  5.85842  4.44862    852 e - - -
          2.68618  4.42225  2.77519  2.73123  3.46354  2.40513  3.72494  3.29354  2.67741  2.69355  4.24690  2.90347  2.73739  3.18146  2.89801  2.37887  2.77519  2.98518  4.58477  3.61503
          0.00910  5.09948  5.82183  0.61958  0.77255  0.48576  0.95510
    600   2.79363  5.42545  2.32222  2.18338  3.97252  3.69215  2.73408  4.25424  2.24718  3.73017  4.46646  2.83160  3.32766  2.49506  2.96652  2.32483  2.93704  3.48459  5.85892  3.06844    853 e - - -
          2.68618  4.42225  2.77519  2.73123  3.46354  2.40513  3.72494  3.29354  2.67741  2.69355  4.24690  2.90347  2.73739  3.18146  2.89801  2.37887  2.77519  2.98518  4.58477  3.61503
          0.02590  5.09948  3.93905  0.61958  0.77255  0.48576  0.95510
    601   2.43663  5.41845  2.79035  1.83741  4.22891  3.34371  3.11409  4.24742  2.45725  3.72321  4.45943  2.90918  3.22133  2.49946  2.87598  2.48853  2.60291  3.80843  5.85186  3.15985    854 e - - -
          2.68618  4.42225  2.77519  2.73123  3.46354  2.40513  3.72494  3.29354  2.67741  2.69355  4.24690  2.90347  2.73739  3.18146  2.89801  2.37887  2.77519  2.98518  4.58477  3.61503
          0.00926  5.08284  5.80518  0.61958  0.77255  0.45564  1.00523
    602   1.97013  5.41883  2.25475  2.28243  3.92060  2.61594  3.88255  4.24150  2.61961  3.30053  4.46090  2.57540  4.08810  2.52065  2.82115  2.43528  3.15091  3.80680  5.85447  4.44632    855 a - - -
          2.68618  4.42225  2.77519  2.73123  3.46354  2.40513  3.72494  3.29354  2.67741  2.69355  4.24690  2.90347  2.73739  3.18146  2.89801  2.37887  2.77519  2.98518  4.58477  3.61503
          0.00910  5.09948  5.82183  0.61958  0.77255  0.48576  0.95510
    603   2.67343  5.42485  2.57535  2.36773  3.83936  2.61201  3.87952  4.25318  2.14282  3.72945  4.46593  2.94614  3.72728  2.22421  2.37408  2.45580  3.14912  3.53361  5.85848  3.33630    856 k - - -
          2.68618  4.42225  2.77519  2.73123  3.46354  2.40513  3.72494  3.29354  2.67741  2.69355  4.24690  2.90347  2.73739  3.18146  2.89801  2.37887  2.77519  2.98518  4.58477  3.61503
          0.26175  5.09948  1.49524  0.61958  0.77255  0.48576  0.95510
    604   2.45365  5.30018  2.33450  2.29134  3.92863  2.90155  3.78231  3.75364  2.52145  3.31735  4.34379  2.44476  3.98726  2.56383  2.21217  2.61723  3.04736  3.43955  5.73955  4.33537    857 r - - -
          2.68618  4.42225  2.77519  2.73123  3.46354  2.40513  3.72494  3.29354  2.67741  2.69355  4.24690  2.90347  2.73739  3.18146  2.89801  2.37887  2.77519  2.98518  4.58477  3.61503
          0.03582  4.84943  3.59888  0.61958  0.77255  1.00995  0.45293
    605   2.65911  4.90440  2.39571  2.53224  4.11410  2.75925  3.88199  2.18397  2.71632  2.67517  3.98408  3.01734  4.05775  2.90213  3.16533  2.87968  2.52250  2.73226  5.42826  4.11779    858 i - - -
          2.68618  4.42225  2.77519  2.73123  3.46354  2.40513  3.72494  3.29354  2.67741  2.69355  4.24690  2.90347  2.73739  3.18146  2.89801  2.37887  2.77519  2.98518  4.58477  3.61503
          0.01199  4.82560  5.54795  0.61958  0.77255  1.04321  0.43436
    606   2.81162  5.32387  2.44232  2.16139  4.66941  3.07071  3.42556  4.15579  2.02407  3.62914  4.36468  2.90995  3.12966  2.41106  2.41245  2.38787  3.04292  3.71482  5.75587  4.34441    859 k - - -
          2.68549  4.42251  2.77514  2.73178  3.46427  2.40581  3.72414  3.29174  2.67776  2.69360  4.24623  2.90433  2.73751  3.18190  2.89598  2.37905  2.77522  2.98521  4.58580  3.61516
          1.21891  0.66799  1.65177  1.71766  0.19782  0.80777  0.59032
    607   2.52007  5.08519  2.72172  2.53774  4.36020  3.56854  3.76477  3.21171  2.23043  3.36001  4.14504  2.77498  3.95995  2.49976  2.62706  2.39975  2.99362  3.11770  3.88706  2.73896    873 k - - -
          2.68618  4.42225  2.77519  2.73123  3.46354  2.40513  3.72494  3.29354  2.67741  2.69355  4.24690  2.90347  2.73739  3.18146  2.89801  2.37887  2.77519  2.98518  4.58477  3.61503
          0.01362  4.69906  5.42141  0.61958  0.77255  0.21042  1.66201
    608   2.41577  5.52450  1.68241  1.67342  4.86641  3.72339  3.94610  4.35535  2.21353  3.82704  4.57016  2.97255  4.14291  3.04822  2.42146  2.95764  3.23844  3.91426  5.95422  4.53597    874 e - - -
          2.68618  4.42225  2.77519  2.73123  3.46354  2.40513  3.72494  3.29354  2.67741  2.69355  4.24690  2.90347  2.73739  3.18146  2.89801  2.37887  2.77519  2.98518  4.58477  3.61503
          0.00910  5.09948  5.82183  0.61958  0.77255  0.48576  0.95510
    609   4.15457  5.37227  6.14217  5.55179  3.11136  5.52968  5.83036  1.76326  5.40652  0.69894  2.23752  5.70675  5.58122  5.26407  5.33061  4.91190  4.35853  2.35626  5.85382  4.89623    875 l - - -
          2.68618  4.42225  2.77519  2.73123  3.46354  2.40513  3.72494  3.29354  2.67741  2.69355  4.24690  2.90347  2.73739  3.18146  2.89801  2.37887  2.77519  2.98518  4.58477  3.61503
          0.00910  5.09948  5.82183  0.61958  0.77255  0.48576  0.95510
    610   1.25158  4.65244  4.10607  3.56012  3.93194  1.86662  4.40403  2.78696  3.50024  2.74887  3.90592  3.86588  4.37541  3.78219  3.81037  2.50282  3.24552  2.55108  5.39471  4.17860    876 a - - -
          2.68618  4.42225  2.77519  2.73123  3.46354  2.40513  3.72494  3.29354  2.67741  2.69355  4.24690  2.90347  2.73739  3.18146  2.89801  2.37887  2.77519  2.98518  4.58477  3.61503
          0.00910  5.09948  5.82183  0.61958  0.77255  0.48576  0.95510
    611   2.71960  5.29955  2.44162  2.23878  3.18974  3.71632  3.59765  2.68661  2.42895  2.73264  4.35400  2.62231  4.10841  2.49054  2.96474  2.91015  2.75104  2.97524  5.76404  4.38614    877 e - - -
          2.68618  4.42225  2.77519  2.73123  3.46354  2.40513  3.72494  3.29354  2.67741  2.69355  4.24690  2.90347  2.73739  3.18146  2.89801  2.37887  2.77519  2.98518  4.58477  3.61503
          0.00910  5.09948  5.82183  0.61958  0.77255  0.48576  0.95510
    612   2.15821  5.17624  3.32822  2.76723  4.42774  3.76567  3.95906  3.84813  2.60691  2.49637  2.54760  2.66565  4.15481  1.76632  2.59632  2.97003  3.17498  3.51581  5.66668  4.32860    878 q - - -
          2.68618  4.42225  2.77519  2.73123  3.46354  2.40513  3.72494  3.29354  2.67741  2.69355  4.24690  2.90347  2.73739  3.18146  2.89801  2.37887  2.77519  2.98518  4.58477  3.61503
          0.00910  5.09948  5.82183  0.61958  0.77255  0.48576  0.95510
    613   4.61598  5.74236  6.55396  5.96818  3.64575  6.10261  6.30603  2.70746  5.83796  0.36879  2.10535  6.28635  5.89848  5.51020  5.68955  5.55866  4.79129  3.28242  6.02794  5.18053    879 L - - -
          2.68618  4.42225  2.77519  2.73123  3.46354  2.40513  3.72494  3.29354  2.67741  2.69355  4.24690  2.90347  2.73739  3.18146  2.89801  2.37887  2.77519  2.98518  4.58477  3.61503
          0.00910  5.09948  5.82183  0.61958  0.77255  0.48576  0.95510
    614   2.42548  5.38756  2.54499  2.16988  3.00340  2.58866  3.33788  4.18903  2.63054  3.68537  4.43288  2.71143  4.09258  2.99080  2.61750  2.62501  2.95965  3.76879  5.83083  2.61396    880 e - - -
          2.68618  4.42225  2.77519  2.73123  3.46354  2.40513  3.72494  3.29354  2.67741  2.69355  4.24690  2.90347  2.73739  3.18146  2.89801  2.37887  2.77519  2.98518  4.58477  3.61503
          0.00910  5.09948  5.82183  0.61958  0.77255  0.48576  0.95510
    615   2.36201  5.43569  2.74492  2.12180  4.78008  3.69509  3.88499  4.26579  2.12521  3.74046  4.47692  2.87551  1.91137  2.50578  2.84857  2.88759  2.82581  3.82604  5.86830  4.45729    881 p - - -
          2.68618  4.42225  2.77519  2.73123  3.46354  2.40513  3.72494  3.29354  2.67741  2.69355  4.24690  2.90347  2.73739  3.18146  2.89801  2.37887  2.77519  2.98518  4.58477  3.61503
          0.00910  5.09948  5.82183  0.61958  0.77255  0.48576  0.95510
    616   5.34514  6.14259  6.03937  6.07519  0.68736  5.68961  4.20413  4.87252  5.83181  3.94357  5.36095  5.16299  5.92329  5.36869  5.55233  5.10902  5.52080  4.84019  2.34840  1.19697    882 F - - -
          2.68618  4.42225  2.77519  2.73123  3.46354  2.40513  3.72494  3.29354  2.67741  2.69355  4.24690  2.90347  2.73739  3.18146  2.89801  2.37887  2.77519  2.98518  4.58477  3.61503
          0.00910  5.09948  5.82183  0.61958  0.77255  0.48576  0.95510
    617   2.51346  1.97063  3.57950  3.01963  4.08090  3.38367  4.09536  3.46255  2.62664  2.87041  3.99582  3.48436  4.23340  3.32365  2.93798  2.54375  1.69571  3.19540  5.45417  4.18031    883 t - - -
          2.68618  4.42225  2.77519  2.73123  3.46354  2.40513  3.72494  3.29354  2.67741  2.69355  4.24690  2.90347  2.73739  3.18146  2.89801  2.37887  2.77519  2.98518  4.58477  3.61503
          0.00910  5.09948  5.82183  0.61958  0.77255  0.48576  0.95510
    618   2.73948  5.40549  3.00139  2.16686  4.74074  3.40288  3.15095  3.75684  2.20389  3.31182  4.44875  3.16727  4.08920  2.98357  2.45125  1.81999  2.31853  3.53570  5.84406  4.43918    884 s - - -
          2.68618  4.42225  2.77519  2.73123  3.46354  2.40513  3.72494  3.29354  2.67741  2.69355  4.24690  2.90347  2.73739  3.18146  2.89801  2.37887  2.77519  2.98518  4.58477  3.61503
          0.08210  5.09948  2.62113  0.61958  0.77255  0.48576  0.95510
    619   2.76478  5.39762  2.30067  2.22128  4.74114  2.05836  3.85078  4.22623  2.35495  3.70220  4.43884  2.39257  4.05663  2.62141  2.84259  2.54707  2.97732  3.78746  4.09916  4.42068    885 g - - -
          2.68618  4.42225  2.77519  2.73123  3.46354  2.40513  3.72494  3.29354  2.67741  2.69355  4.24690  2.90347  2.73739  3.18146  2.89801  2.37887  2.77519  2.98518  4.58477  3.61503
          0.00979  5.02717  5.74951  0.61958  0.77255  0.37993  1.15172
    620   3.94451  5.78579  4.30736  4.31156  5.53913  0.18560  3.69602  5.68768  4.64051  5.18459  6.13510  4.62517  5.10135  4.96102  4.88969  4.08268  4.44700  5.06050  6.73327  5.52405    886 G - - -
          2.68618  4.42225  2.77519  2.73123  3.46354  2.40513  3.72494  3.29354  2.67741  2.69355  4.24690  2.90347  2.73739  3.18146  2.89801  2.37887  2.77519  2.98518  4.58477  3.61503
          0.00910  5.09948  5.82183  0.61958  0.77255  0.48576  0.95510
    621   2.26429  4.78214  3.64064  2.89241  3.93995  3.86742  3.20300  2.11540  3.04757  2.70101  3.32885  3.52883  3.77166  2.22311  3.44480  2.38817  2.62275  2.58323  5.34632  4.08782    887 i - - -
          2.68618  4.42225  2.77519  2.73123  3.46354  2.40513  3.72494  3.29354  2.67741  2.69355  4.24690  2.90347  2.73739  3.18146  2.89801  2.37887  2.77519  2.98518  4.58477  3.61503
          0.00910  5.09948  5.82183  0.61958  0.77255  0.48576  0.95510
    622   4.24918  5.69286  3.41499  4.44366  2.30517  4.94803  2.87446  4.32067  4.45907  3.69258  4.85911  3.77413  5.29615  4.55922  4.67675  4.28959  4.47056  4.16503  4.43153  0.48356    888 Y - - -
          2.68618  4.42225  2.77519  2.73123  3.46354  2.40513  3.72494  3.29354  2.67741  2.69355  4.24690  2.90347  2.73739  3.18146  2.89801  2.37887  2.77519  2.98518  4.58477  3.61503
          0.00910  5.09948  5.82183  0.61958  0.77255  0.48576  0.95510
    623   2.31347  5.12939  3.68882  2.97177  5.37673  0.50502  4.96659  4.81869  3.99612  4.46638  5.28239  3.90893  4.50189  4.20860  4.38137  3.25451  3.14816  4.19776  6.66894  5.40931    889 G - - -
          2.68618  4.42225  2.77519  2.73123  3.46354  2.40513  3.72494  3.29354  2.67741  2.69355  4.24690  2.90347  2.73739  3.18146  2.89801  2.37887  2.77519  2.98518  4.58477  3.61503
          0.09543  5.09948  2.46607  0.61958  0.77255  0.48576  0.95510
    624   2.68590  5.39647  2.79520  2.33659  4.74176  3.41181  2.16414  4.22755  2.08781  3.70147  4.43735  2.84660  3.69474  2.75206  2.06967  2.48807  3.11710  3.78729  5.82854  4.41787    890 r - - -
          2.68618  4.42225  2.77519  2.73123  3.46354  2.40513  3.72494  3.29354  2.67741  2.69355  4.24690  2.90347  2.73739  3.18146  2.89801  2.37887  2.77519  2.98518  4.58477  3.61503
          0.00992  5.01397  5.73632  0.61958  0.77255  0.36604  1.18245
    625   3.11778  4.53582  4.73189  4.15442  1.64266  4.22610  4.36713  2.71452  3.38239  2.33590  3.65277  4.24563  4.58743  4.16477  2.47904  3.52678  3.34855  2.79746  3.23464  1.67036    891 f - - -
          2.68618  4.42225  2.77519  2.73123  3.46354  2.40513  3.72494  3.29354  2.67741  2.69355  4.24690  2.90347  2.73739  3.18146  2.89801  2.37887  2.77519  2.98518  4.58477  3.61503
          0.00910  5.09948  5.82183  0.61958  0.77255  0.48576  0.95510
    626   5.02084  5.96940  5.94837  5.87312  0.34245  5.55692  4.22306  4.58271  5.63998  3.75945  5.11063  5.11267  5.80774  5.28166  5.42516  4.95762  5.21388  3.62454  3.49122  2.07415    892 F - - -
          2.68618  4.42225  2.77519  2.73123  3.46354  2.40513  3.72494  3.29354  2.67741  2.69355  4.24690  2.90347  2.73739  3.18146  2.89801  2.37887  2.77519  2.98518  4.58477  3.61503
          0.00910  5.09948  5.82183  0.61958  0.77255  0.48576  0.95510
    627   2.70171  5.22828  3.26353  2.37131  2.97912  3.75030  3.99943  3.95164  2.79524  3.53263  4.33258  1.25435  4.16864  3.13905  3.26856  2.45805  2.65828  3.60020  5.75242  4.39881    893 n - - -
          2.68618  4.42225  2.77519  2.73123  3.46354  2.40513  3.72494  3.29354  2.67741  2.69355  4.24690  2.90347  2.73739  3.18146  2.89801  2.37887  2.77519  2.98518  4.58477  3.61503
          0.00910  5.09948  5.82183  0.61958  0.77255  0.48576  0.95510
    628   2.98213  5.68774  2.54956  2.44661  5.02006  1.17859  4.08183  4.51467  2.41193  3.99390  4.75771  2.81742  4.24644  3.19905  3.41749  2.17719  3.40734  4.07679  6.13299  4.69521    894 g - - -
          2.68634  4.42241  2.77474  2.73139  3.46370  2.40501  3.72510  3.29370  2.67704  2.69371  4.24706  2.90337  2.73739  3.18152  2.89802  2.37903  2.77498  2.98534  4.58493  3.61519
          0.44488  1.03245  5.82183  0.07329  2.64976  0.48576  0.95510
    629   2.72077  5.42712  2.78891  2.17762  4.77133  3.69263  3.53131  4.25654  1.77424  2.98187  4.46807  3.16046  2.76559  2.67057  2.67212  2.14729  3.00767  3.81731  5.86019  4.44997    896 k - - -
          2.68618  4.42225  2.77519  2.73123  3.46354  2.40513  3.72494  3.29354  2.67741  2.69355  4.24690  2.90347  2.73739  3.18146  2.89801  2.37887  2.77519  2.98518  4.58477  3.61503
          0.00910  5.09948  5.82183  0.61958  0.77255  0.48576  0.95510
    630   1.96375  3.48856  3.13206  2.81744  4.29134  3.77166  3.98842  3.69830  2.80807  3.06288  3.45608  2.07657  2.49637  3.15385  3.26319  2.67098  2.32524  3.39091  5.58557  4.26549    897 a - - -
          2.68618  4.42225  2.77519  2.73123  3.46354  2.40513  3.72494  3.29354  2.67741  2.69355  4.24690  2.90347  2.73739  3.18146  2.89801  2.37887  2.77519  2.98518  4.58477  3.61503
          0.00910  5.09948  5.82183  0.61958  0.77255  0.48576  0.95510
    631   2.92341  5.18805  3.28657  2.56679  3.45632  3.74117  3.94097  3.87266  2.52582  3.14053  3.63548  1.65655  2.90597  2.86691  3.19599  2.40564  2.55217  2.93106  5.67766  4.32748    898 n - - -
          2.68618  4.42225  2.77519  2.73123  3.46354  2.40513  3.72494  3.29354  2.67741  2.69355  4.24690  2.90347  2.73739  3.18146  2.89801  2.37887  2.77519  2.98518  4.58477  3.61503
          0.00910  5.09948  5.82183  0.61958  0.77255  0.48576  0.95510
    632   2.96741  4.40267  3.32879  3.99809  2.96401  4.09693  4.41167  1.72764  3.85101  1.48815  3.51585  3.62908  4.46338  4.04476  3.06896  3.39248  3.19963  1.94717  5.02212  3.83643    899 l - - -
          2.68618  4.42225  2.77519  2.73123  3.46354  2.40513  3.72494  3.29354  2.67741  2.69355  4.24690  2.90347  2.73739  3.18146  2.89801  2.37887  2.77519  2.98518  4.58477  3.61503
          0.00910  5.09948  5.82183  0.61958  0.77255  0.48576  0.95510
    633   2.79864  5.35688  1.94059  2.37115  3.41282  3.70498  3.01024  3.06098  2.64282  3.29629  4.40543  2.35464  4.09778  3.00220  2.64329  2.28357  3.15071  3.46864  5.80765  4.41523    900 d - - -
          2.68618  4.42225  2.77519  2.73123  3.46354  2.40513  3.72494  3.29354  2.67741  2.69355  4.24690  2.90347  2.73739  3.18146  2.89801  2.37887  2.77519  2.98518  4.58477  3.61503
          0.00910  5.09948  5.82183  0.61958  0.77255  0.48576  0.95510
    634   2.76889  4.57512  3.49043  3.21225  2.10770  3.18710  4.23346  2.50894  2.78931  1.79076  3.19707  3.34235  3.63445  3.63349  3.66144  2.94295  2.92998  2.84056  5.16863  3.11671    901 l - - -
          2.68618  4.42225  2.77519  2.73123  3.46354  2.40513  3.72494  3.29354  2.67741  2.69355  4.24690  2.90347  2.73739  3.18146  2.89801  2.37887  2.77519  2.98518  4.58477  3.61503
          0.00910  5.09948  5.82183  0.61958  0.77255  0.48576  0.95510
    635   2.96500  5.48389  2.13979  2.10836  4.82658  3.08703  3.91711  4.31536  2.33228  3.78821  4.52729  2.15613  4.11644  2.79093  3.16379  1.88648  2.72064  3.87366  5.91594  4.49898    902 s - - -
          2.68618  4.42225  2.77519  2.73123  3.46354  2.40513  3.72494  3.29354  2.67741  2.69355  4.24690  2.90347  2.73739  3.18146  2.89801  2.37887  2.77519  2.98518  4.58477  3.61503
          0.00910  5.09948  5.82183  0.61958  0.77255  0.48576  0.95510
    636   2.09778  5.40396  2.26489  2.62894  4.73783  3.70061  3.89541  3.61834  2.24925  3.70639  4.45216  1.96695  4.09763  2.99708  3.12906  2.15146  2.64898  3.78951  5.84828  4.44521    903 n - - -
          2.68618  4.42225  2.77519  2.73123  3.46354  2.40513  3.72494  3.29354  2.67741  2.69355  4.24690  2.90347  2.73739  3.18146  2.89801  2.37887  2.77519  2.98518  4.58477  3.61503
          0.06446  5.09948  2.87656  0.61958  0.77255  0.48576  0.95510
    637   2.63992  5.43571  1.85156  2.00993  4.77968  3.27457  3.87625  4.26694  2.47459  3.74026  4.47788  2.90508  2.92002  2.75691  2.07339  2.88048  3.15340  3.82600  5.86761  4.45382    904 d - - -
          2.68618  4.42225  2.77519  2.73123  3.46354  2.40513  3.72494  3.29354  2.67741  2.69355  4.24690  2.90347  2.73739  3.18146  2.89801  2.37887  2.77519  2.98518  4.58477  3.61503
          0.00962  5.04464  5.76698  0.61958  0.77255  0.63953  0.74980
    638   3.37073  4.71003  5.30258  4.69897  1.16336  4.57010  4.84535  2.16088  4.50198  1.74062  2.35654  4.71790  4.86385  4.56644  4.49649  3.89369  3.59541  2.61819  5.21008  2.97578    905 f - - -
          2.68618  4.42225  2.77519  2.73123  3.46354  2.40513  3.72494  3.29354  2.67741  2.69355  4.24690  2.90347  2.73739  3.18146  2.89801  2.37887  2.77519  2.98518  4.58477  3.61503
          0.00962  5.04464  5.76698  0.61958  0.77255  0.63953  0.74980
    639   2.76356  4.78202  5.38582  4.86216  4.13260  4.79328  5.37855  1.58143  4.74600  2.85887  3.99197  4.96110  5.14859  4.96610  4.87635  4.16367  1.84834  0.95513  5.89836  4.69177    906 v - - -
          2.68618  4.42225  2.77519  2.73123  3.46354  2.40513  3.72494  3.29354  2.67741  2.69355  4.24690  2.90347  2.73739  3.18146  2.89801  2.37887  2.77519  2.98518  4.58477  3.61503
          0.00962  5.04464  5.76698  0.61958  0.77255  0.40038  1.10887
    640   2.97805  4.44805  4.47773  3.90236  3.56085  3.25279  4.40954  2.85746  3.77285  2.21178  3.57473  3.35880  4.45939  3.99350  3.93981  3.37605  2.91193  0.93581  5.07637  3.28650    907 v - - -
          2.68618  4.42225  2.77519  2.73123  3.46354  2.40513  3.72494  3.29354  2.67741  2.69355  4.24690  2.90347  2.73739  3.18146  2.89801  2.37887  2.77519  2.98518  4.58477  3.61503
          0.00910  5.09948  5.82183  0.61958  0.77255  0.48576  0.95510
    641   3.72466  5.01307  5.68873  5.09797  2.32966  5.01452  5.35226  1.97665  4.92815  0.72546  3.48033  5.17420  5.23179  4.94613  4.91720  4.36103  3.30055  2.29226  5.61865  4.54428    908 l - - -
          2.68618  4.42225  2.77519  2.73123  3.46354  2.40513  3.72494  3.29354  2.67741  2.69355  4.24690  2.90347  2.73739  3.18146  2.89801  2.37887  2.77519  2.98518  4.58477  3.61503
          0.00910  5.09948  5.82183  0.61958  0.77255  0.48576  0.95510
    642   3.64513  5.80600  3.25496  0.42315  5.19862  4.06217  4.68876  4.33672  3.60718  4.15293  5.17169  3.70565  4.68809  3.88866  4.05750  3.65232  3.97826  2.80920  6.51926  5.14205    909 E - - -
          2.68618  4.42225  2.77519  2.73123  3.46354  2.40513  3.72494  3.29354  2.67741  2.69355  4.24690  2.90347  2.73739  3.18146  2.89801  2.37887  2.77519  2.98518  4.58477  3.61503
          0.00910  5.09948  5.82183  0.61958  0.77255  0.48576  0.95510
    643   2.55188  4.44128  4.65306  4.06084  3.13305  4.13900  4.46335  2.83011  3.90901  0.91874  2.80781  3.48961  4.50498  4.09725  4.02857  3.43897  2.67277  2.66157  5.05790  3.87735    910 l - - -
          2.68618  4.42225  2.77519  2.73123  3.46354  2.40513  3.72494  3.29354  2.67741  2.69355  4.24690  2.90347  2.73739  3.18146  2.89801  2.37887  2.77519  2.98518  4.58477  3.61503
          0.00910  5.09948  5.82183  0.61958  0.77255  0.48576  0.95510
    644   2.93459  5.42958  2.15723  1.44791  4.76636  2.93001  3.89593  3.51991  2.40466  3.11968  4.47319  3.17010  4.09910  2.83668  3.13085  2.35834  3.16655  3.81590  5.86657  4.45842    911 e - - -
          2.68618  4.42225  2.77519  2.73123  3.46354  2.40513  3.72494  3.29354  2.67741  2.69355  4.24690  2.90347  2.73739  3.18146  2.89801  2.37887  2.77519  2.98518  4.58477  3.61503
          0.00910  5.09948  5.82183  0.61958  0.77255  0.48576  0.95510
    645   2.92830  5.43535  2.46088  1.55794  4.77781  2.62572  2.60242  4.26275  2.62623  3.04671  4.47715  3.16399  3.55044  2.61743  2.90663  2.67752  3.15994  3.82468  5.86910  4.45835    912 e - - -
          2.68618  4.42225  2.77519  2.73123  3.46354  2.40513  3.72494  3.29354  2.67741  2.69355  4.24690  2.90347  2.73739  3.18146  2.89801  2.37887  2.77519  2.98518  4.58477  3.61503
          0.00910  5.09948  5.82183  0.61958  0.77255  0.48576  0.95510
    646   3.95645  5.22547  5.85366  5.26976  3.09311  5.26041  5.56932  2.20055  5.11438  0.48848  3.43864  5.40568  5.40888  5.07870  5.09938  4.62132  2.92452  2.92748  5.73501  4.69946    913 L - - -
          2.68618  4.42225  2.77519  2.73123  3.46354  2.40513  3.72494  3.29354  2.67741  2.69355  4.24690  2.90347  2.73739  3.18146  2.89801  2.37887  2.77519  2.98518  4.58477  3.61503
          0.00910  5.09948  5.82183  0.61958  0.77255  0.48576  0.95510
    647   2.88591  5.51690  3.25960  1.72342  4.88085  3.78002  3.93921  4.34981  1.28669  3.81067  4.56105  3.04160  4.17405  2.55546  2.57655  2.76053  3.25830  3.91950  5.92020  4.53968    914 k - - -
          2.68618  4.42225  2.77519  2.73123  3.46354  2.40513  3.72494  3.29354  2.67741  2.69355  4.24690  2.90347  2.73739  3.18146  2.89801  2.37887  2.77519  2.98518  4.58477  3.61503
          0.00910  5.09948  5.82183  0.61958  0.77255  0.48576  0.95510
    648   2.64041  5.42819  2.61061  2.50331  4.77007  2.12370  3.88641  4.25398  2.53438  3.73244  4.47073  2.50727  3.65853  2.98432  2.62876  1.90674  2.57092  3.81733  5.86340  4.45378    915 s - - -
          2.68618  4.42225  2.77519  2.73123  3.46354  2.40513  3.72494  3.29354  2.67741  2.69355  4.24690  2.90347  2.73739  3.18146  2.89801  2.37887  2.77519  2.98518  4.58477  3.61503
          0.03670  5.09948  3.50861  0.61958  0.77255  0.48576  0.95510
    649   2.73542  5.39382  2.98974  2.60907  4.72918  3.68428  3.87217  4.20818  1.87818  3.69485  3.80230  2.92415  3.20098  2.58809  1.88216  2.46639  2.65241  3.39556  5.83227  3.75805    916 k - - -
          2.68620  4.42227  2.77485  2.73125  3.46356  2.40515  3.72497  3.29356  2.67743  2.69357  4.24692  2.90349  2.73742  3.18148  2.89803  2.37889  2.77522  2.98520  4.58479  3.61505
          0.06322  2.84356  5.79448  0.29661  1.35997  0.56644  0.83827
    650   3.04518  5.45797  2.88409  2.58674  4.77321  3.76188  3.98590  4.22959  1.84715  3.74505  4.52049  3.24402  1.28562  2.92871  3.18405  3.01738  3.27890  3.00806  5.90513  4.52213    918 p - - -
          2.68618  4.42225  2.77519  2.73123  3.46354  2.40513  3.72494  3.29354  2.67741  2.69355  4.24690  2.90347  2.73739  3.18146  2.89801  2.37887  2.77519  2.98518  4.58477  3.61503
          0.00936  5.07213  5.79448  0.61958  0.77255  0.43843  1.03578
    651   2.57424  5.43910  2.09149  1.67594  4.78183  3.69745  2.25911  4.26692  2.54163  3.74317  4.48099  3.16511  4.09495  2.83885  2.70784  2.61995  3.16304  3.50886  5.87245  4.46153    919 e - - -
          2.68618  4.42225  2.77519  2.73123  3.46354  2.40513  3.72494  3.29354  2.67741  2.69355  4.24690  2.90347  2.73739  3.18146  2.89801  2.37887  2.77519  2.98518  4.58477  3.61503
          0.00910  5.09948  5.82183  0.61958  0.77255  0.48576  0.95510
    652   4.83070  6.00103  6.12168  5.87807  4.10617  5.52481  6.24478  3.44177  5.70803  0.15711  3.94676  6.10044  5.84608  5.73938  5.64294  5.48663  5.10011  3.75469  6.24412  5.21847    920 L - - -
          2.68618  4.42225  2.77519  2.73123  3.46354  2.40513  3.72494  3.29354  2.67741  2.69355  4.24690  2.90347  2.73739  3.18146  2.89801  2.37887  2.77519  2.98518  4.58477  3.61503
          0.00910  5.09948  5.82183  0.61958  0.77255  0.48576  0.95510
    653   2.97509  5.14759  3.39798  2.82901  3.08599  3.80316  3.43384  3.79687  2.15475  2.19033  3.47608  3.33871  4.18902  1.96305  1.96068  3.01437  3.20226  3.48143  5.63958  4.31978    921 r - - -
          2.68618  4.42225  2.77519  2.73123  3.46354  2.40513  3.72494  3.29354  2.67741  2.69355  4.24690  2.90347  2.73739  3.18146  2.89801  2.37887  2.77519  2.98518  4.58477  3.61503
          0.00910  5.09948  5.82183  0.61958  0.77255  0.48576  0.95510
    654   2.12781  5.39475  2.79896  2.62521  4.72558  3.69786  3.88640  3.83783  2.25557  3.69393  3.61850  2.95012  4.09099  2.12914  2.55506  2.36136  2.27679  3.39692  5.83605  4.43392    922 a - - -
          2.68618  4.42225  2.77519  2.73123  3.46354  2.40513  3.72494  3.29354  2.67741  2.69355  4.24690  2.90347  2.73739  3.18146  2.89801  2.37887  2.77519  2.98518  4.58477  3.61503
          0.00910  5.09948  5.82183  0.61958  0.77255  0.48576  0.95510
    655   2.07784  4.72403  5.08013  4.55888  4.04205  4.45074  5.08444  2.18040  4.43576  2.88885  3.95637  4.65321  3.17226  4.65512  4.58180  3.81769  3.58762  0.73616  5.69975  4.50429    923 v - - -
          2.68618  4.42225  2.77519  2.73123  3.46354  2.40513  3.72494  3.29354  2.67741  2.69355  4.24690  2.90347  2.73739  3.18146  2.89801  2.37887  2.77519  2.98518  4.58477  3.61503
          0.00910  5.09948  5.82183  0.61958  0.77255  0.48576  0.95510
    656   3.21630  5.04698  6.00040  5.54919  4.51917  5.53365  6.34566  1.16135  5.51151  2.64971  4.23425  5.70197  5.74658  5.78897  5.68918  4.98025  4.12569  0.72056  6.65420  5.41261    924 v - - -
          2.68618  4.42225  2.77519  2.73123  3.46354  2.40513  3.72494  3.29354  2.67741  2.69355  4.24690  2.90347  2.73739  3.18146  2.89801  2.37887  2.77519  2.98518  4.58477  3.61503
          0.00910  5.09948  5.82183  0.61958  0.77255  0.48576  0.95510
    657   3.09141  4.46455  4.97443  4.37166  3.53350  4.27589  4.61567  2.18539  4.18233  1.16962  2.32631  3.56460  4.62660  4.32716  4.22487  3.58889  2.78137  1.87177  5.11781  3.94644    925 l - - -
          2.68618  4.42225  2.77519  2.73123  3.46354  2.40513  3.72494  3.29354  2.67741  2.69355  4.24690  2.90347  2.73739  3.18146  2.89801  2.37887  2.77519  2.98518  4.58477  3.61503
          0.00910  5.09948  5.82183  0.61958  0.77255  0.48576  0.95510
    658   2.96785  4.37311  4.74347  4.14048  2.16037  4.11579  4.43690  2.58018  3.96469  1.58058  2.24285  4.21388  4.48009  2.55964  4.03852  3.19533  2.90323  2.61885  4.98729  2.73967    926 l - - -
          2.68618  4.42225  2.77519  2.73123  3.46354  2.40513  3.72494  3.29354  2.67741  2.69355  4.24690  2.90347  2.73739  3.18146  2.89801  2.37887  2.77519  2.98518  4.58477  3.61503
          0.00910  5.09948  5.82183  0.61958  0.77255  0.48576  0.95510
    659   2.11430  4.70571  3.75807  3.19316  3.85486  3.11105  4.15583  2.57148  3.15326  2.29226  3.81158  3.61523  4.28522  2.20253  3.52337  1.88611  3.17489  2.45976  5.28750  4.04524    927 s - - -
          2.68618  4.42225  2.77519  2.73123  3.46354  2.40513  3.72494  3.29354  2.67741  2.69355  4.24690  2.90347  2.73739  3.18146  2.89801  2.37887  2.77519  2.98518  4.58477  3.61503
          0.00910  5.09948  5.82183  0.61958  0.77255  0.48576  0.95510
    660   3.97800  5.22916  5.96329  5.36748  2.55635  5.30341  5.61377  2.02015  5.20502  0.83589  2.15883  5.47731  5.43028  5.12517  5.14933  4.66640  4.18865  1.97653  5.74095  4.73838    928 l - - -
          2.68618  4.42225  2.77519  2.73123  3.46354  2.40513  3.72494  3.29354  2.67741  2.69355  4.24690  2.90347  2.73739  3.18146  2.89801  2.37887  2.77519  2.98518  4.58477  3.61503
          0.00910  5.09948  5.82183  0.61958  0.77255  0.48576  0.95510
    661   2.66953  4.64735  5.22973  4.64771  3.75435  4.56846  4.95332  1.02349  4.47856  2.20155  1.93793  4.70442  4.89617  4.63136  4.53526  3.89731  2.91821  2.20581  5.42921  4.25828    929 i - - -
          2.68618  4.42225  2.77519  2.73123  3.46354  2.40513  3.72494  3.29354  2.67741  2.69355  4.24690  2.90347  2.73739  3.18146  2.89801  2.37887  2.77519  2.98518  4.58477  3.61503
          0.00910  5.09948  5.82183  0.61958  0.77255  0.48576  0.95510
    662   2.95232  4.43836  4.38146  3.79578  2.45584  4.04902  3.58923  2.58275  3.68126  2.03544  3.15972  2.24064  4.41901  2.97231  3.87262  2.86086  3.18433  2.09728  5.04782  2.55026    930 l - - -
          2.68618  4.42225  2.77519  2.73123  3.46354  2.40513  3.72494  3.29354  2.67741  2.69355  4.24690  2.90347  2.73739  3.18146  2.89801  2.37887  2.77519  2.98518  4.58477  3.61503
          0.00910  5.09948  5.82183  0.61958  0.77255  0.48576  0.95510
    663   1.87539  4.77947  3.64551  3.08174  3.93669  3.86924  2.89213  2.60410  3.05048  2.53607  3.56730  3.53233  4.25199  2.61757  2.15326  3.09970  2.74323  2.82061  5.34399  3.34026    931 a - - -
          2.68618  4.42225  2.77519  2.73123  3.46354  2.40513  3.72494  3.29354  2.67741  2.69355  4.24690  2.90347  2.73739  3.18146  2.89801  2.37887  2.77519  2.98518  4.58477  3.61503
          0.00910  5.09948  5.82183  0.61958  0.77255  0.48576  0.95510
    664   2.56778  4.68914  5.15644  4.62481  3.99145  3.75846  5.07053  0.74165  4.48667  2.86323  3.91630  4.68388  4.89710  4.68715  4.59906  3.83296  2.88791  1.84969  5.63991  4.44716    932 i - - -
          2.68618  4.42225  2.77519  2.73123  3.46354  2.40513  3.72494  3.29354  2.67741  2.69355  4.24690  2.90347  2.73739  3.18146  2.89801  2.37887  2.77519  2.98518  4.58477  3.61503
          0.00910  5.09948  5.82183  0.61958  0.77255  0.48576  0.95510
    665   2.53526  5.31784  3.21652  2.19882  3.43244  3.46183  3.90507  4.07442  2.65983  3.24003  3.29748  2.37790  4.10502  2.00378  2.89841  2.70781  2.19359  3.68444  5.77802  4.39556    933 q - - -
          2.68618  4.42225  2.77519  2.73123  3.46354  2.40513  3.72494  3.29354  2.67741  2.69355  4.24690  2.90347  2.73739  3.18146  2.89801  2.37887  2.77519  2.98518  4.58477  3.61503
          0.00910  5.09948  5.82183  0.61958  0.77255  0.48576  0.95510
    666   2.96521  5.47554  2.95607  2.28887  4.82030  3.00998  2.69164  4.30532  2.64738  3.77820  4.51872  2.68718  4.11851  1.49672  2.20718  2.92424  3.19717  3.86652  5.90452  4.49404    934 q - - -
          2.68618  4.42225  2.77519  2.73123  3.46354  2.40513  3.72494  3.29354  2.67741  2.69355  4.24690  2.90347  2.73739  3.18146  2.89801  2.37887  2.77519  2.98518  4.58477  3.61503
          0.00910  5.09948  5.82183  0.61958  0.77255  0.48576  0.95510
    667   2.43442  5.42528  2.36742  1.72182  4.76870  3.35108  3.87999  4.25349  2.37594  3.13989  4.46641  3.16067  4.08617  2.32914  2.51502  2.65747  2.92991  3.38541  5.85891  4.44896    935 e - - -
          2.68618  4.42225  2.77519  2.73123  3.46354  2.40513  3.72494  3.29354  2.67741  2.69355  4.24690  2.90347  2.73739  3.18146  2.89801  2.37887  2.77519  2.98518  4.58477  3.61503
          0.00910  5.09948  5.82183  0.61958  0.77255  0.48576  0.95510
    668   3.20910  4.91177  5.55316  4.95542  2.56178  4.85979  5.19283  1.88092  4.77660  1.80419  1.01743  5.01608  5.10852  4.81841  4.77204  4.19629  3.82606  2.50468  5.51016  4.41986    936 m - - -
          2.68618  4.42225  2.77519  2.73123  3.46354  2.40513  3.72494  3.29354  2.67741  2.69355  4.24690  2.90347  2.73739  3.18146  2.89801  2.37887  2.77519  2.98518  4.58477  3.61503
          0.00910  5.09948  5.82183  0.61958  0.77255  0.48576  0.95510
    669   2.96175  4.44153  4.41108  3.82438  2.11978  4.06034  4.35430  2.89042  3.25218  2.63569  3.29858  4.03517  4.43000  3.92531  3.36714  2.94157  3.01403  2.33970  5.03763  1.34333    937 y - - -
          2.68618  4.42225  2.77519  2.73123  3.46354  2.40513  3.72494  3.29354  2.67741  2.69355  4.24690  2.90347  2.73739  3.18146  2.89801  2.37887  2.77519  2.98518  4.58477  3.61503
          0.12285  5.09948  2.21179  0.61958  0.77255  0.48576  0.95510
    670   2.52097  5.03636  3.00626  2.75094  4.26302  3.72151  2.71167  2.73980  2.06777  1.97912  3.55042  3.26427  4.11031  2.94062  2.54637  2.92762  3.11156  3.36170  5.54655  4.22260    938 l - - -
          2.68598  4.42239  2.77483  2.73137  3.46368  2.40527  3.72413  3.29368  2.67732  2.69335  4.24704  2.90360  2.73753  3.18160  2.89815  2.37875  2.77533  2.98532  4.58491  3.61517
          0.20479  1.83033  3.69623  0.76980  0.62195  0.34094  1.24167
    671   2.91460  5.23628  3.07330  2.69051  3.95339  1.99934  3.91741  3.95117  2.34758  2.40552  4.29716  3.22320  3.44840  3.04316  2.73136  1.94693  2.77726  3.58936  5.71423  4.35045    942 s - - -
          2.68618  4.42225  2.77519  2.73123  3.46354  2.40513  3.72494  3.29354  2.67741  2.69355  4.24690  2.90347  2.73739  3.18146  2.89801  2.37887  2.77519  2.98518  4.58477  3.61503
          0.02619  5.08008  3.93071  0.61958  0.77255  0.45106  1.01322
    672   2.74846  5.44291  1.75162  2.20404  4.78618  3.29143  3.88872  4.27264  2.09807  3.74752  4.48516  3.15852  2.76182  2.76938  3.12443  2.43629  2.59698  3.83280  5.87603  4.46315    943 d - - -
          2.68618  4.42225  2.77519  2.73123  3.46354  2.40513  3.72494  3.29354  2.67741  2.69355  4.24690  2.90347  2.73739  3.18146  2.89801  2.37887  2.77519  2.98518  4.58477  3.61503
          0.00925  5.08305  5.80540  0.61958  0.77255  0.45601  1.00460
    673   3.46936  5.85643  2.05267  2.99480  5.26197  4.03464  3.58085  4.69029  2.45037  4.11346  4.92830  3.50431  4.47398  3.29787  0.78152  3.41179  3.67653  4.29805  6.17040  4.86929    944 r - - -
          2.68618  4.42225  2.77519  2.73123  3.46354  2.40513  3.72494  3.29354  2.67741  2.69355  4.24690  2.90347  2.73739  3.18146  2.89801  2.37887  2.77519  2.98518  4.58477  3.61503
          0.00910  5.09948  5.82183  0.61958  0.77255  0.48576  0.95510
    674   2.60460  5.41281  2.32185  2.61855  4.75066  2.70779  3.88371  4.23151  2.03835  3.71505  4.45562  2.56118  4.08903  2.98252  2.77065  1.89985  3.15087  3.28612  5.84997  3.38072    945 s - - -
          2.68618  4.42225  2.77519  2.73123  3.46354  2.40513  3.72494  3.29354  2.67741  2.69355  4.24690  2.90347  2.73739  3.18146  2.89801  2.37887  2.77519  2.98518  4.58477  3.61503
          0.00910  5.09948  5.82183  0.61958  0.77255  0.48576  0.95510
    675   2.92538  5.21611  3.00554  2.61153  4.48148  3.73722  3.93459  3.43867  2.70964  2.68181  4.27902  3.24628  4.12820  2.64105  1.50931  2.43766  2.49463  3.02145  5.69951  4.34360    946 r - - -
          2.68618  4.42225  2.77519  2.73123  3.46354  2.40513  3.72494  3.29354  2.67741  2.69355  4.24690  2.90347  2.73739  3.18146  2.89801  2.37887  2.77519  2.98518  4.58477  3.61503
          0.00910  5.09948  5.82183  0.61958  0.77255  0.48576  0.95510
    676   3.05524  5.50213  3.32684  2.57588  4.86424  3.27112  3.94788  4.32015  1.65742  3.78873  4.54853  3.28206  1.88014  2.81014  1.87856  3.02179  3.27542  3.90420  5.90127  3.80900    947 k - - -
          2.68618  4.42225  2.77519  2.73123  3.46354  2.40513  3.72494  3.29354  2.67741  2.69355  4.24690  2.90347  2.73739  3.18146  2.89801  2.37887  2.77519  2.98518  4.58477  3.61503
          0.00910  5.09948  5.82183  0.61958  0.77255  0.48576  0.95510
    677   2.96565  5.08268  3.42493  2.85776  3.00692  3.80952  4.00234  3.30295  1.26831  2.95079  3.75511  3.36142  4.19520  2.69833  2.27877  3.02248  3.19393  3.17176  5.59008  4.28077    948 k - - -
          2.68618  4.42225  2.77519  2.73123  3.46354  2.40513  3.72494  3.29354  2.67741  2.69355  4.24690  2.90347  2.73739  3.18146  2.89801  2.37887  2.77519  2.98518  4.58477  3.61503
          0.00910  5.09948  5.82183  0.61958  0.77255  0.48576  0.95510
    678   2.47940  4.35291  4.85448  4.24450  2.21090  4.12882  4.45814  1.88336  4.04601  1.51778  3.46356  4.26578  4.49215  3.55655  3.50800  3.43703  3.19907  2.06017  4.97313  3.41789    949 l - - -
          2.68618  4.42225  2.77519  2.73123  3.46354  2.40513  3.72494  3.29354  2.67741  2.69355  4.24690  2.90347  2.73739  3.18146  2.89801  2.37887  2.77519  2.98518  4.58477  3.61503
          0.00910  5.09948  5.82183  0.61958  0.77255  0.48576  0.95510
    679   2.70035  2.81164  4.92164  4.30861  2.60871  4.14424  4.47907  1.88657  4.09825  1.71162  3.13753  3.37827  4.50700  4.23319  4.11308  3.45556  2.90517  1.78728  4.97671  3.80022    950 l - - -
          2.68618  4.42225  2.77519  2.73123  3.46354  2.40513  3.72494  3.29354  2.67741  2.69355  4.24690  2.90347  2.73739  3.18146  2.89801  2.37887  2.77519  2.98518  4.58477  3.61503
          0.00910  5.09948  5.82183  0.61958  0.77255  0.48576  0.95510
    680   3.30514  3.82749  5.29882  4.70215  2.18234  4.54757  4.90929  1.50653  4.50833  1.90250  2.37331  4.71313  4.86650  4.62004  4.51860  3.87542  3.53800  1.54008  5.33741  4.18403    951 i - - -
          2.68618  4.42225  2.77519  2.73123  3.46354  2.40513  3.72494  3.29354  2.67741  2.69355  4.24690  2.90347  2.73739  3.18146  2.89801  2.37887  2.77519  2.98518  4.58477  3.61503
          0.00910  5.09948  5.82183  0.61958  0.77255  0.48576  0.95510
    681   3.20123  3.70883  5.17069  4.57374  2.92301  4.42870  4.79028  1.16357  4.38009  1.91955  3.59454  4.58586  4.76715  3.83250  4.40362  3.75175  3.43589  1.53497  5.25771  4.08642    952 i - - -
          2.68618  4.42225  2.77519  2.73123  3.46354  2.40513  3.72494  3.29354  2.67741  2.69355  4.24690  2.90347  2.73739  3.18146  2.89801  2.37887  2.77519  2.98518  4.58477  3.61503
          0.00910  5.09948  5.82183  0.61958  0.77255  0.48576  0.95510
    682   4.09222  6.80865  0.29960  2.54381  6.11800  4.03246  4.78041  5.79291  4.06691  5.21154  6.20138  3.50234  4.76295  3.99013  4.84160  3.88841  4.43915  5.29278  7.26190  5.66794    953 D - - -
          2.68618  4.42225  2.77519  2.73123  3.46354  2.40513  3.72494  3.29354  2.67741  2.69355  4.24690  2.90347  2.73739  3.18146  2.89801  2.37887  2.77519  2.98518  4.58477  3.61503
          0.00910  5.09948  5.82183  0.61958  0.77255  0.48576  0.95510
    683   4.73447  6.60564  3.83868  0.12516  6.24288  4.63654  5.51933  6.07095  4.64919  5.48382  6.56998  4.45440  5.32076  4.81664  5.08200  4.66877  5.09319  5.66410  7.08142  6.09578    954 E - - -
          2.68618  4.42225  2.77519  2.73123  3.46354  2.40513  3.72494  3.29354  2.67741  2.69355  4.24690  2.90347  2.73739  3.18146  2.89801  2.37887  2.77519  2.98518  4.58477  3.61503
          0.00910  5.09948  5.82183  0.61958  0.77255  0.48576  0.95510
    684   0.47715  4.84236  4.61025  4.30229  5.09587  2.61535  5.19988  4.50856  4.29184  3.24738  5.03559  4.24291  4.46619  4.53117  4.53275  2.43084  3.45398  3.92343  6.47105  5.31019    955 A - - -
          2.68618  4.42225  2.77519  2.73123  3.46354  2.40513  3.72494  3.29354  2.67741  2.69355  4.24690  2.90347  2.73739  3.18146  2.89801  2.37887  2.77519  2.98518  4.58477  3.61503
          0.03360  5.09948  3.61408  0.61958  0.77255  0.48576  0.95510
    685   2.90591  5.02797  3.88251  3.39313  4.00594  4.04916  3.49550  3.64716  2.70603  3.30484  4.20702  3.77839  4.48458  3.58170  3.29240  2.89053  3.47429  3.39828  0.82568  4.07032    956 w - - -
          2.68618  4.42225  2.77519  2.73123  3.46354  2.40513  3.72494  3.29354  2.67741  2.69355  4.24690  2.90347  2.73739  3.18146  2.89801  2.37887  2.77519  2.98518  4.58477  3.61503
          0.00933  5.07521  5.79755  0.61958  0.77255  0.55780  0.84973
    686   2.53930  5.41950  2.52318  2.20983  4.76330  3.68429  3.87241  4.24806  2.35680  3.72389  4.46081  3.15222  4.07874  1.73831  2.31763  2.31871  3.14364  3.28651  5.85251  4.44269    957 q - - -
          2.68618  4.42225  2.77519  2.73123  3.46354  2.40513  3.72494  3.29354  2.67741  2.69355  4.24690  2.90347  2.73739  3.18146  2.89801  2.37887  2.77519  2.98518  4.58477  3.61503
          0.00933  5.07521  5.79755  0.61958  0.77255  0.55780  0.84973
    687   3.01514  4.40268  4.86578  4.25887  2.32069  4.17582  4.49651  2.41314  4.06874  1.10596  3.20925  4.29983  4.53142  3.48568  4.11371  3.48376  2.54822  2.62955  5.00557  2.89673    958 l - - -
          2.68618  4.42225  2.77519  2.73123  3.46354  2.40513  3.72494  3.29354  2.67741  2.69355  4.24690  2.90347  2.73739  3.18146  2.89801  2.37887  2.77519  2.98518  4.58477  3.61503
          0.00933  5.07521  5.79755  0.61958  0.77255  0.55780  0.84973
    688   3.51470  5.35602  6.06308  5.46566  2.99777  5.46084  5.73762  2.26764  5.31498  0.49588  2.43351  5.62452  5.52262  5.18106  5.24662  4.83379  4.32463  3.08931  5.78339  4.82037    959 L - - -
          2.68618  4.42225  2.77519  2.73123  3.46354  2.40513  3.72494  3.29354  2.67741  2.69355  4.24690  2.90347  2.73739  3.18146  2.89801  2.37887  2.77519  2.98518  4.58477  3.61503
          0.00933  5.07521  5.79755  0.61958  0.77255  0.55780  0.84973
    689   2.72915  5.41699  2.48933  2.61003  4.75913  2.05421  3.87820  4.24174  2.15491  3.72113  4.46057  3.15748  4.08369  2.81085  2.26463  2.05784  2.77573  3.80652  5.85255  4.44469    960 g - - -
          2.68618  4.42225  2.77519  2.73123  3.46354  2.40513  3.72494  3.29354  2.67741  2.69355  4.24690  2.90347  2.73739  3.18146  2.89801  2.37887  2.77519  2.98518  4.58477  3.61503
          0.16123  5.07521  1.94733  0.61958  0.77255  0.55780  0.84973
    690   2.54775  5.33917  2.27921  1.81862  3.58357  2.79957  3.81030  3.44834  2.28780  3.64125  4.38185  3.09228  3.06046  2.63633  2.81926  2.81178  3.07737  3.72580  5.77630  4.36977    961 e - - -
          2.68618  4.42225  2.77519  2.73123  3.46354  2.40513  3.72494  3.29354  2.67741  2.69355  4.24690  2.90347  2.73739  3.18146  2.89801  2.37887  2.77519  2.98518  4.58477  3.61503
          0.01085  4.92483  5.64717  0.61958  0.77255  0.89065  0.52829
    691   2.64815  5.33615  2.36912  2.54779  4.67204  2.54976  3.81329  3.52555  2.33912  3.63784  4.38007  2.38390  3.13849  2.78660  3.04417  2.20382  2.48596  3.72203  5.77510  4.36963    962 s - - -
          2.68618  4.42225  2.77519  2.73123  3.46354  2.40513  3.72494  3.29354  2.67741  2.69355  4.24690  2.90347  2.73739  3.18146  2.89801  2.37887  2.77519  2.98518  4.58477  3.61503
          0.13867  4.92483  2.10194  0.61958  0.77255  0.36598  1.18259
    692   2.86565  5.37585  2.71122  2.15560  4.72037  2.46097  3.82588  4.20622  2.19394  3.37654  4.41684  2.01945  3.51767  2.63886  2.90505  2.53416  2.79532  3.76623  5.80867  4.39759    963 n - - -
          2.68618  4.42225  2.77519  2.73123  3.46354  2.40513  3.72494  3.29354  2.67741  2.69355  4.24690  2.90347  2.73739  3.18146  2.89801  2.37887  2.77519  2.98518  4.58477  3.61503
          0.12758  4.96749  2.18198  0.61958  0.77255  0.40303  1.10350
    693   1.98493  5.24698  3.16982  2.52224  4.54222  2.56202  3.19142  3.99421  2.29861  3.53098  3.79083  2.90983  2.75500  2.97040  3.09537  2.37026  2.91116  2.87299  5.71137  4.33301    964 a - - -
          2.68632  4.42259  2.77494  2.73157  3.46388  2.40501  3.72470  3.29388  2.67775  2.69373  4.24724  2.90280  2.73736  3.18055  2.89835  2.37819  2.77554  2.98553  4.58511  3.61537
          0.26788  1.80876  2.64306  1.55667  0.23678  0.40728  1.09499
    694   2.37227  5.28292  3.17725  2.24144  3.26344  2.59876  3.17774  4.04130  2.39994  3.56956  4.33521  3.16078  4.06656  2.58111  2.65292  2.45599  2.70292  2.98108  5.74238  3.28651    974 e - - -
          2.68618  4.42225  2.77519  2.73123  3.46354  2.40513  3.72494  3.29354  2.67741  2.69355  4.24690  2.90347  2.73739  3.18146  2.89801  2.37887  2.77519  2.98518  4.58477  3.61503
          0.19352  5.01214  1.77612  0.61958  0.77255  0.59559  0.80127
    695   1.87500  3.57759  4.37310  3.78284  2.68178  3.95300  4.26148  2.74243  3.15748  2.09593  2.62879  3.96191  4.32188  3.86003  3.80887  2.48298  2.42592  2.29690  4.91188  3.72293    975 a - - -
          2.68618  4.42225  2.77519  2.73123  3.46354  2.40513  3.72494  3.29354  2.67741  2.69355  4.24690  2.90347  2.73739  3.18146  2.89801  2.37887  2.77519  2.98518  4.58477  3.61503
          0.01154  4.86344  5.58579  0.61958  0.77255  0.83025  0.57260
    696   1.38829  5.24908  2.82645  2.68622  4.70156  2.11275  3.98095  4.16293  2.23594  3.69662  4.46999  3.21094  4.10460  3.10598  3.25139  2.39678  3.18410  3.74120  5.86944  4.48921    976 a - - -
          2.68618  4.42225  2.77519  2.73123  3.46354  2.40513  3.72494  3.29354  2.67741  2.69355  4.24690  2.90347  2.73739  3.18146  2.89801  2.37887  2.77519  2.98518  4.58477  3.61503
          0.01106  4.90571  5.62806  0.61958  0.77255  0.35195  1.21509
    697   2.50748  5.41401  2.60483  1.87937  4.75724  3.37442  3.86931  4.24191  2.39523  3.71849  4.45518  3.15010  3.27776  2.65832  2.23264  2.35665  3.05052  3.50261  5.84777  3.00777    977 e - - -
          2.68618  4.42225  2.77519  2.73123  3.46354  2.40513  3.72494  3.29354  2.67741  2.69355  4.24690  2.90347  2.73739  3.18146  2.89801  2.37887  2.77519  2.98518  4.58477  3.61503
          0.00933  5.07521  5.79755  0.61958  0.77255  0.55780  0.84973
    698   2.46856  4.87121  5.20378  4.75307  0.68731  4.41571  4.91999  2.92186  4.60608  2.72529  3.92608  4.70394  4.91572  4.74140  4.68012  3.81572  3.72088  2.15357  5.31476  3.88690    978 F - - -
          2.68618  4.42225  2.77519  2.73123  3.46354  2.40513  3.72494  3.29354  2.67741  2.69355  4.24690  2.90347  2.73739  3.18146  2.89801  2.37887  2.77519  2.98518  4.58477  3.61503
          0.00933  5.07521  5.79755  0.61958  0.77255  0.55780  0.84973
    699   3.60703  4.89001  5.60703  5.03384  3.24706  4.93870  5.33470  0.87387  4.87384  1.61962  2.84387  5.09876  5.19226  4.95674  4.89407  4.28907  3.38411  2.00000  5.66910  4.55326    979 i - - -
          2.68618  4.42225  2.77519  2.73123  3.46354  2.40513  3.72494  3.29354  2.67741  2.69355  4.24690  2.90347  2.73739  3.18146  2.89801  2.37887  2.77519  2.98518  4.58477  3.61503
          0.00933  5.07521  5.79755  0.61958  0.77255  0.55780  0.84973
    700   3.23661  6.16033  2.80968  0.47007  5.62997  3.24148  4.50304  5.17079  3.54626  4.64593  5.50382  2.89874  4.53273  3.67610  4.14338  3.51762  3.95043  4.68595  6.79205  5.26730    980 E - - -
          2.68618  4.42225  2.77519  2.73123  3.46354  2.40513  3.72494  3.29354  2.67741  2.69355  4.24690  2.90347  2.73739  3.18146  2.89801  2.37887  2.77519  2.98518  4.58477  3.61503
          0.00933  5.07521  5.79755  0.61958  0.77255  0.55780  0.84973
    701   2.40737  5.41462  3.15608  1.72803  4.75116  2.37866  3.21545  4.23083  2.40623  3.71590  4.45915  3.16315  4.09028  2.47571  3.11480  2.89024  2.09401  3.80101  5.85212  4.44636    981 e - - -
          2.68618  4.42225  2.77519  2.73123  3.46354  2.40513  3.72494  3.29354  2.67741  2.69355  4.24690  2.90347  2.73739  3.18146  2.89801  2.37887  2.77519  2.98518  4.58477  3.61503
          0.00933  5.07521  5.79755  0.61958  0.77255  0.55780  0.84973
    702   1.70982  4.46066  4.34950  3.77046  2.96127  1.62774  4.34648  2.90827  3.66212  2.06031  3.57657  4.00175  4.41813  3.89349  3.86635  3.32556  3.19471  2.57660  5.05795  3.12565    982 g - - -
          2.68618  4.42225  2.77519  2.73123  3.46354  2.40513  3.72494  3.29354  2.67741  2.69355  4.24690  2.90347  2.73739  3.18146  2.89801  2.37887  2.77519  2.98518  4.58477  3.61503
          0.00933  5.07521  5.79755  0.61958  0.77255  0.55780  0.84973
    703   1.74965  4.55414  4.61064  4.04268  2.95156  3.38153  4.33661  3.01204  3.90820  2.73515  3.67768  4.17927  4.56161  4.09652  4.05453  3.48938  3.34055  2.65526  3.13004  1.23886    983 y - - -
          2.68618  4.42225  2.77519  2.73123  3.46354  2.40513  3.72494  3.29354  2.67741  2.69355  4.24690  2.90347  2.73739  3.18146  2.89801  2.37887  2.77519  2.98518  4.58477  3.61503
          0.00933  5.07521  5.79755  0.61958  0.77255  0.55780  0.84973
    704   4.90500  6.37885  5.50991  4.94043  6.08475  4.96580  5.41570  5.86863  3.66704  5.15867  6.21860  5.17600  5.49879  4.67434  0.11595  5.00558  5.15068  5.55119  6.73554  5.90821    984 R - - -
          2.68618  4.42225  2.77519  2.73123  3.46354  2.40513  3.72494  3.29354  2.67741  2.69355  4.24690  2.90347  2.73739  3.18146  2.89801  2.37887  2.77519  2.98518  4.58477  3.61503
          0.00933  5.07521  5.79755  0.61958  0.77255  0.55780  0.84973
    705   3.41779  5.57304  3.90771  3.21816  4.96786  4.13125  4.12118  3.38678  1.92402  3.81623  4.65966  3.65389  4.49000  3.25404  0.98573  3.42685  1.95712  3.99351  5.92592  4.71230    985 r - - -
          2.68618  4.42225  2.77519  2.73123  3.46354  2.40513  3.72494  3.29354  2.67741  2.69355  4.24690  2.90347  2.73739  3.18146  2.89801  2.37887  2.77519  2.98518  4.58477  3.61503
          0.00933  5.07521  5.79755  0.61958  0.77255  0.55780  0.84973
    706   1.30135  2.96713  4.92858  4.32869  2.06192  4.22610  4.57729  2.41893  4.14146  2.42281  3.53276  4.36311  4.58717  4.29299  4.18842  3.54039  3.28269  1.99060  5.09171  3.91184    986 a - - -
          2.68618  4.42225  2.77519  2.73123  3.46354  2.40513  3.72494  3.29354  2.67741  2.69355  4.24690  2.90347  2.73739  3.18146  2.89801  2.37887  2.77519  2.98518  4.58477  3.61503
          0.00933  5.07521  5.79755  0.61958  0.77255  0.55780  0.84973
    707   2.93911  5.66913  4.70200  4.06896  5.56659  4.31615  4.66828  4.94507  2.86933  4.40015  5.33765  4.28156  4.87078  3.84070  0.33952  3.86824  4.09141  4.54247  6.37884  5.31212    987 R - - -
          2.68618  4.42225  2.77519  2.73123  3.46354  2.40513  3.72494  3.29354  2.67741  2.69355  4.24690  2.90347  2.73739  3.18146  2.89801  2.37887  2.77519  2.98518  4.58477  3.61503
          0.00933  5.07521  5.79755  0.61958  0.77255  0.55780  0.84973
    708   4.18078  6.13308  4.90799  3.88420  5.84513  4.62427  4.32323  5.05922  0.42056  4.33341  5.25183  4.14684  4.93064  3.45048  1.92135  4.14535  4.24449  4.76831  6.22535  5.21908    988 K - - -
          2.68618  4.42225  2.77519  2.73123  3.46354  2.40513  3.72494  3.29354  2.67741  2.69355  4.24690  2.90347  2.73739  3.18146  2.89801  2.37887  2.77519  2.98518  4.58477  3.61503
          0.00933  5.07521  5.79755  0.61958  0.77255  0.55780  0.84973
    709   3.28886  4.98863  4.03908  3.06960  2.90199  4.19780  2.13581  3.51919  3.47199  3.15573  4.10439  3.88669  4.57653  3.76799  3.80351  3.46646  2.68620  3.30281  4.85161  1.01115    989 y - - -
          2.68618  4.42225  2.77519  2.73123  3.46354  2.40513  3.72494  3.29354  2.67741  2.69355  4.24690  2.90347  2.73739  3.18146  2.89801  2.37887  2.77519  2.98518  4.58477  3.61503
          0.00933  5.07521  5.79755  0.61958  0.77255  0.55780  0.84973
    710   2.90964  5.37225  2.98933  2.51534  3.53788  1.83687  3.63348  4.17003  2.48945  3.66903  3.76456  2.06743  4.08361  2.79418  2.52720  2.88129  2.67597  3.75236  5.81666  4.41802    990 g - - -
          2.68618  4.42225  2.77519  2.73123  3.46354  2.40513  3.72494  3.29354  2.67741  2.69355  4.24690  2.90347  2.73739  3.18146  2.89801  2.37887  2.77519  2.98518  4.58477  3.61503
          0.00933  5.07521  5.79755  0.61958  0.77255  0.55780  0.84973
    711   2.05805  2.19391  5.24179  5.12551  5.47372  0.53606  5.69011  4.89696  5.01808  4.64385  5.42756  4.51156  4.49997  5.13422  5.04120  3.13444  3.49074  4.11584  6.84430  5.79884    991 G - - -
          2.68618  4.42225  2.77519  2.73123  3.46354  2.40513  3.72494  3.29354  2.67741  2.69355  4.24690  2.90347  2.73739  3.18146  2.89801  2.37887  2.77519  2.98518  4.58477  3.61503
          0.00933  5.07521  5.79755  0.61958  0.77255  0.55780  0.84973
    712   1.11780  4.82884  4.48982  4.11441  5.01905  3.06801  5.05562  3.47115  4.09355  4.12470  4.94187  4.14359  4.42178  4.35285  4.37882  0.93581  3.40798  3.86293  6.38119  5.20044    992 s - - -
          2.68618  4.42225  2.77519  2.73123  3.46354  2.40513  3.72494  3.29354  2.67741  2.69355  4.24690  2.90347  2.73739  3.18146  2.89801  2.37887  2.77519  2.98518  4.58477  3.61503
          0.00933  5.07521  5.79755  0.61958  0.77255  0.55780  0.84973
    713   2.46460  3.67246  4.87967  4.26705  1.83370  3.02414  4.44880  2.41529  4.05986  1.61849  3.44686  4.26780  4.48038  4.19752  4.08041  3.42676  3.18259  2.04612  4.95211  3.13218    993 l - - -
          2.68618  4.42225  2.77519  2.73123  3.46354  2.40513  3.72494  3.29354  2.67741  2.69355  4.24690  2.90347  2.73739  3.18146  2.89801  2.37887  2.77519  2.98518  4.58477  3.61503
          0.00933  5.07521  5.79755  0.61958  0.77255  0.55780  0.84973
    714   2.43969  3.68995  4.80799  4.20644  3.20858  2.38271  4.48326  1.40181  4.02578  2.43612  3.50225  4.26169  4.51032  4.18673  4.08842  3.45283  2.49568  1.96658  5.02227  3.84166    994 i - - -
          2.68618  4.42225  2.77519  2.73123  3.46354  2.40513  3.72494  3.29354  2.67741  2.69355  4.24690  2.90347  2.73739  3.18146  2.89801  2.37887  2.77519  2.98518  4.58477  3.61503
          0.00933  5.07521  5.79755  0.61958  0.77255  0.55780  0.84973
    715   3.10553  3.06493  5.05341  4.45408  3.26560  4.31678  4.67408  1.68475  4.26001  2.36216  3.07179  4.46784  4.66729  4.40483  4.29040  3.63549  1.60558  1.65382  5.16589  3.98737    995 t - - -
          2.68618  4.42225  2.77519  2.73123  3.46354  2.40513  3.72494  3.29354  2.67741  2.69355  4.24690  2.90347  2.73739  3.18146  2.89801  2.37887  2.77519  2.98518  4.58477  3.61503
          0.00933  5.07521  5.79755  0.61958  0.77255  0.55780  0.84973
    716   1.90907  4.57098  4.84307  4.27816  3.77112  2.14927  4.74627  1.27406  4.14418  2.53705  3.73515  4.40815  4.69820  4.35023  4.28298  3.63199  3.40543  1.93092  5.35723  4.16656    996 i - - -
          2.68618  4.42225  2.77519  2.73123  3.46354  2.40513  3.72494  3.29354  2.67741  2.69355  4.24690  2.90347  2.73739  3.18146  2.89801  2.37887  2.77519  2.98518  4.58477  3.61503
          0.00933  5.07521  5.79755  0.61958  0.77255  0.55780  0.84973
    717   3.35241  4.93999  4.88135  4.42915  4.13727  4.32032  5.13642  2.48922  4.22489  2.56228  4.05119  4.56815  4.87054  4.56035  4.42684  3.73339  0.56515  2.71262  5.89662  4.67713    997 T - - -
          2.68618  4.42225  2.77519  2.73123  3.46354  2.40513  3.72494  3.29354  2.67741  2.69355  4.24690  2.90347  2.73739  3.18146  2.89801  2.37887  2.77519  2.98518  4.58477  3.61503
          0.00933  5.07521  5.79755  0.61958  0.77255  0.55780  0.84973
    718   4.64923  6.30702  4.52685  4.43357  5.71803  4.75114  5.52880  5.74982  4.22007  5.07997  6.20833  4.85289  5.38834  0.13376  4.41560  4.72049  5.01263  5.41505  6.73346  5.67066    998 Q - - -
          2.68618  4.42225  2.77519  2.73123  3.46354  2.40513  3.72494  3.29354  2.67741  2.69355  4.24690  2.90347  2.73739  3.18146  2.89801  2.37887  2.77519  2.98518  4.58477  3.61503
          0.00933  5.07521  5.79755  0.61958  0.77255  0.55780  0.84973
    719   3.06724  5.50442  3.13086  2.71426  4.88966  1.79644  4.03122  4.36277  2.41287  3.85828  4.62382  2.61103  4.20496  2.64107  3.25418  1.39239  3.31618  3.93612  6.00117  4.60372    999 s - - -
          2.68618  4.42225  2.77519  2.73123  3.46354  2.40513  3.72494  3.29354  2.67741  2.69355  4.24690  2.90347  2.73739  3.18146  2.89801  2.37887  2.77519  2.98518  4.58477  3.61503
          0.00933  5.07521  5.79755  0.61958  0.77255  0.55780  0.84973
    720   2.69799  4.70630  5.34922  4.74974  2.49222  4.61615  4.96379  1.36358  4.55945  1.32761  2.76897  4.77709  4.91449  4.64713  4.56470  3.94472  3.60725  2.16255  5.35858  4.22817   1000 l - - -
          2.68618  4.42225  2.77519  2.73123  3.46354  2.40513  3.72494  3.29354  2.67741  2.69355  4.24690  2.90347  2.73739  3.18146  2.89801  2.37887  2.77519  2.98518  4.58477  3.61503
          0.00933  5.07521  5.79755  0.61958  0.77255  0.55780  0.84973
    721   2.76399  5.40766  2.34079  1.86762  4.74705  3.68416  3.11053  4.22922  2.36914  2.87886  4.44993  2.10023  4.07831  2.97124  3.10250  2.63617  2.72426  3.22272  5.84365  4.43582   1001 e - - -
          2.68618  4.42225  2.77519  2.73123  3.46354  2.40513  3.72494  3.29354  2.67741  2.69355  4.24690  2.90347  2.73739  3.18146  2.89801  2.37887  2.77519  2.98518  4.58477  3.61503
          0.00933  5.07521  5.79755  0.61958  0.77255  0.55780  0.84973
    722   4.76696  6.64312  0.11753  3.83827  6.30102  4.60169  5.56251  6.26396  4.90809  5.64668  6.76029  4.41461  5.31113  4.88222  5.45987  4.68260  5.15165  5.80784  7.13252  6.14759   1002 D - - -
          2.68618  4.42225  2.77519  2.73123  3.46354  2.40513  3.72494  3.29354  2.67741  2.69355  4.24690  2.90347  2.73739  3.18146  2.89801  2.37887  2.77519  2.98518  4.58477  3.61503
          0.00933  5.07521  5.79755  0.61958  0.77255  0.55780  0.84973
    723   2.41329  4.38302  4.88907  4.28026  2.00867  4.16512  4.48701  2.57098  4.08249  1.47499  3.08221  4.30171  4.52279  4.22095  4.11495  3.47456  2.93617  2.60908  4.98724  2.05710   1003 l - - -
          2.68618  4.42225  2.77519  2.73123  3.46354  2.40513  3.72494  3.29354  2.67741  2.69355  4.24690  2.90347  2.73739  3.18146  2.89801  2.37887  2.77519  2.98518  4.58477  3.61503
          0.00933  5.07521  5.79755  0.61958  0.77255  0.55780  0.84973
    724   2.92487  4.77087  2.90279  3.06587  2.37614  3.50928  4.09229  3.30095  2.65387  2.45375  3.41261  3.51754  4.23908  3.03910  3.43345  2.54450  2.86025  3.05661  5.33471  1.84004   1004 y - - -
          2.68618  4.42225  2.77519  2.73123  3.46354  2.40513  3.72494  3.29354  2.67741  2.69355  4.24690  2.90347  2.73739  3.18146  2.89801  2.37887  2.77519  2.98518  4.58477  3.61503
          0.02457  5.07521  4.01624  0.61958  0.77255  0.55780  0.84973
    725   2.12831  5.40221  2.96685  2.44918  4.74334  2.96095  3.86364  4.22653  2.17252  3.06453  3.91886  2.49618  3.19574  2.68451  2.53722  2.48660  2.64751  3.79073  5.83726  4.42871   1005 a - - -
          2.68618  4.42225  2.77519  2.73123  3.46354  2.40513  3.72494  3.29354  2.67741  2.69355  4.24690  2.90347  2.73739  3.18146  2.89801  2.37887  2.77519  2.98518  4.58477  3.61503
          0.00947  5.06011  5.78245  0.61958  0.77255  0.59931  0.79671
    726   2.71278  5.30659  2.95972  2.20797  3.18069  3.69483  3.88781  4.06612  2.64219  3.36808  4.35897  2.04081  3.74981  3.00004  3.12680  1.85859  2.39080  3.67420  5.76584  3.84449   1006 s - - -
          2.68618  4.42225  2.77519  2.73123  3.46354  2.40513  3.72494  3.29354  2.67741  2.69355  4.24690  2.90347  2.73739  3.18146  2.89801  2.37887  2.77519  2.98518  4.58477  3.61503
          0.22647  5.06011  1.62807  0.61958  0.77255  0.52788  0.89125
    727   2.37799  5.27523  2.93710  2.15700  4.59728  2.43818  3.79636  3.53051  2.13405  3.57116  4.32322  3.08297  2.53765  2.90103  3.02992  2.40036  2.91121  3.35679  5.72329  4.32710   1007 k - - -
          2.68581  4.42256  2.77510  2.73155  3.46385  2.40459  3.72526  3.29385  2.67737  2.69333  4.24721  2.90378  2.73739  3.18134  2.89819  2.37853  2.77551  2.98550  4.58508  3.61535
          1.17498  0.87265  1.29708  0.74824  0.64093  0.32560  1.28047
    728   2.25028  5.29112  2.60956  2.32474  4.62367  2.55506  3.77699  4.10096  2.22340  3.59111  4.33540  3.05975  3.64718  2.87766  2.78058  2.05481  2.90236  3.67508  5.73147  3.23078   1013 s - - -
          2.68618  4.42225  2.77519  2.73123  3.46354  2.40513  3.72494  3.29354  2.67741  2.69355  4.24690  2.90347  2.73739  3.18146  2.89801  2.37887  2.77519  2.98518  4.58477  3.61503
          0.19985  4.82896  1.75360  0.61958  0.77255  0.30697  1.33057
    729   1.62884  4.80282  3.45787  2.57321  3.98044  3.40130  3.98397  3.09978  2.87615  2.58710  3.89362  3.12354  4.14337  2.62608  3.29739  2.97915  2.69761  2.19770  5.35279  4.07443   1014 a - - -
          2.68618  4.42225  2.77519  2.73123  3.46354  2.40513  3.72494  3.29354  2.67741  2.69355  4.24690  2.90347  2.73739  3.18146  2.89801  2.37887  2.77519  2.98518  4.58477  3.61503
          0.01076  4.93327  5.65562  0.61958  0.77255  0.87574  0.53880
    730   1.37181  4.71915  4.04711  3.56625  4.48490  1.40153  4.56019  3.87427  3.53543  3.56456  3.34336  3.80723  4.26056  3.83219  3.88452  2.72350  2.10029  3.47130  5.86398  4.63886   1015 a - - -
          2.68618  4.42225  2.77519  2.73123  3.46354  2.40513  3.72494  3.29354  2.67741  2.69355  4.24690  2.90347  2.73739  3.18146  2.89801  2.37887  2.77519  2.98518  4.58477  3.61503
          0.01076  4.93327  5.65562  0.61958  0.77255  0.37264  1.16768
    731   2.69075  5.42241  2.76161  2.04034  4.76741  3.68592  3.87282  4.25222  2.31496  3.32121  4.46353  2.70948  4.08009  2.43473  1.64620  2.87678  2.76958  3.81310  5.85422  4.44482   1016 r - - -
          2.68618  4.42225  2.77519  2.73123  3.46354  2.40513  3.72494  3.29354  2.67741  2.69355  4.24690  2.90347  2.73739  3.18146  2.89801  2.37887  2.77519  2.98518  4.58477  3.61503
          0.00933  5.07521  5.79755  0.61958  0.77255  0.55780  0.84973
    732   0.84494  4.74059  4.24736  3.75947  4.20696  3.87542  4.62114  3.32733  3.04592  3.23726  4.15815  4.00104  4.44924  3.97888  3.94304  3.24420  2.84326  1.83269  5.67280  4.46359   1017 a - - -
          2.68618  4.42225  2.77519  2.73123  3.46354  2.40513  3.72494  3.29354  2.67741  2.69355  4.24690  2.90347  2.73739  3.18146  2.89801  2.37887  2.77519  2.98518  4.58477  3.61503
          0.00933  5.07521  5.79755  0.61958  0.77255  0.55780  0.84973
    733   1.35087  3.25536  5.17170  4.61128  3.84432  4.49806  4.98382  1.19811  4.45341  2.23877  3.77477  4.67080  4.87595  4.63267  4.53898  3.84348  3.54025  2.30954  5.50440  4.32119   1018 i - - -
          2.68618  4.42225  2.77519  2.73123  3.46354  2.40513  3.72494  3.29354  2.67741  2.69355  4.24690  2.90347  2.73739  3.18146  2.89801  2.37887  2.77519  2.98518  4.58477  3.61503
          0.00933  5.07521  5.79755  0.61958  0.77255  0.55780  0.84973
    734   2.14940  4.36127  4.65786  4.05819  2.50732  4.08297  4.40229  2.42577  3.89455  1.90769  3.47841  4.15931  4.44928  3.10015  3.15151  3.38263  2.60774  2.48231  2.97696  2.43056   1019 l - - -
          2.68618  4.42225  2.77519  2.73123  3.46354  2.40513  3.72494  3.29354  2.67741  2.69355  4.24690  2.90347  2.73739  3.18146  2.89801  2.37887  2.77519  2.98518  4.58477  3.61503
          0.00933  5.07521  5.79755  0.61958  0.77255  0.55780  0.84973
    735   1.89062  5.46914  2.69554  1.78342  4.80959  3.14156  3.91091  4.29645  2.66212  3.77319  4.51463  2.07357  4.10888  2.64978  3.16014  2.75165  2.71266  3.85802  5.90412  4.48856   1020 e - - -
          2.68618  4.42225  2.77519  2.73123  3.46354  2.40513  3.72494  3.29354  2.67741  2.69355  4.24690  2.90347  2.73739  3.18146  2.89801  2.37887  2.77519  2.98518  4.58477  3.61503
          0.00933  5.07521  5.79755  0.61958  0.77255  0.55780  0.84973
    736   3.01696  3.41915  3.42443  2.99307  4.77542  3.74513  4.23060  4.22667  3.01504  3.80194  4.60048  0.94043  4.27075  2.42649  3.44905  2.31756  3.33271  3.80669  5.99308  4.65660   1021 n - - -
          2.68618  4.42225  2.77519  2.73123  3.46354  2.40513  3.72494  3.29354  2.67741  2.69355  4.24690  2.90347  2.73739  3.18146  2.89801  2.37887  2.77519  2.98518  4.58477  3.61503
          0.00933  5.07521  5.79755  0.61958  0.77255  0.55780  0.84973
    737   2.13885  4.83605  4.83914  4.67071  5.51278  3.62570  5.50984  4.96360  4.68060  4.67061  5.43741  4.37026  4.47467  4.86392  4.83343  0.39927  2.78324  4.15294  6.84967  5.75954   1022 S - - -
          2.68618  4.42225  2.77519  2.73123  3.46354  2.40513  3.72494  3.29354  2.67741  2.69355  4.24690  2.90347  2.73739  3.18146  2.89801  2.37887  2.77519  2.98518  4.58477  3.61503
          0.00933  5.07521  5.79755  0.61958  0.77255  0.55780  0.84973
    738   1.64771  5.56528  1.50858  2.48017  4.94164  2.97585  4.05832  4.42838  2.86567  3.92120  4.68410  3.23425  3.01645  3.17561  3.37795  2.34880  3.34601  3.99111  6.06767  4.64475   1023 d - - -
          2.68618  4.42225  2.77519  2.73123  3.46354  2.40513  3.72494  3.29354  2.67741  2.69355  4.24690  2.90347  2.73739  3.18146  2.89801  2.37887  2.77519  2.98518  4.58477  3.61503
          0.00933  5.07521  5.79755  0.61958  0.77255  0.55780  0.84973
    739   3.01131  4.48829  4.43831  3.85967  2.21519  4.10048  2.56319  2.69526  3.74178  2.67716  3.60449  3.57706  4.46819  3.95761  3.92527  3.02827  2.40586  2.74790  1.74701  2.78911   1024 w - - -
          2.68618  4.42225  2.77519  2.73123  3.46354  2.40513  3.72494  3.29354  2.67741  2.69355  4.24690  2.90347  2.73739  3.18146  2.89801  2.37887  2.77519  2.98518  4.58477  3.61503
          0.00933  5.07521  5.79755  0.61958  0.77255  0.55780  0.84973
    740   2.42731  4.22010  3.43655  2.87660  3.44973  3.79103  3.47919  3.54323  1.51534  2.73719  3.06427  3.05762  4.17804  3.00100  3.03874  2.77766  2.82685  2.77032  5.48754  4.18962   1025 k - - -
          2.68618  4.42225  2.77519  2.73123  3.46354  2.40513  3.72494  3.29354  2.67741  2.69355  4.24690  2.90347  2.73739  3.18146  2.89801  2.37887  2.77519  2.98518  4.58477  3.61503
          0.00933  5.07521  5.79755  0.61958  0.77255  0.55780  0.84973
    741   2.84953  3.75478  4.96537  4.35305  1.79993  4.18042  4.51684  1.45417  4.14163  2.30136  2.83033  4.34181  4.53835  4.27128  4.15159  3.49374  3.23379  2.10546  5.00298  3.05678   1026 i - - -
          2.68618  4.42225  2.77519  2.73123  3.46354  2.40513  3.72494  3.29354  2.67741  2.69355  4.24690  2.90347  2.73739  3.18146  2.89801  2.37887  2.77519  2.98518  4.58477  3.61503
          0.00933  5.07521  5.79755  0.61958  0.77255  0.55780  0.84973
    742   2.94456  4.34848  4.73188  4.12804  2.53435  4.09354  3.83391  1.63343  3.95015  1.82480  3.46606  3.14314  4.45900  3.55844  4.02042  3.39684  2.53051  2.09181  4.96685  3.21311   1027 i - - -
          2.68618  4.42225  2.77519  2.73123  3.46354  2.40513  3.72494  3.29354  2.67741  2.69355  4.24690  2.90347  2.73739  3.18146  2.89801  2.37887  2.77519  2.98518  4.58477  3.61503
          0.00933  5.07521  5.79755  0.61958  0.77255  0.55780  0.84973
    743   4.59202  5.73303  6.47592  5.91107  3.62869  6.02204  6.24164  2.91312  5.74168  0.39536  1.89852  6.21415  5.86365  5.47136  5.61570  5.49262  4.77446  3.29730  5.99638  5.11649   1028 L - - -
          2.68618  4.42225  2.77519  2.73123  3.46354  2.40513  3.72494  3.29354  2.67741  2.69355  4.24690  2.90347  2.73739  3.18146  2.89801  2.37887  2.77519  2.98518  4.58477  3.61503
          0.00933  5.07521  5.79755  0.61958  0.77255  0.55780  0.84973
    744   2.78329  5.40627  3.19004  2.37491  4.74433  2.93479  3.88329  4.21922  1.53704  3.10009  4.45024  3.17476  3.66555  2.51789  2.09279  2.89534  3.15747  3.79347  5.83959  3.32416   1029 k - - -
          2.68618  4.42225  2.77519  2.73123  3.46354  2.40513  3.72494  3.29354  2.67741  2.69355  4.24690  2.90347  2.73739  3.18146  2.89801  2.37887  2.77519  2.98518  4.58477  3.61503
          0.00933  5.07521  5.79755  0.61958  0.77255  0.55780  0.84973
    745   2.95334  5.38476  2.68904  2.65344  4.71315  3.33143  3.93058  4.17965  2.68920  3.08764  4.45277  3.19715  3.20945  1.16522  3.17782  2.58260  2.95284  3.77127  5.85170  4.45724   1030 q - - -
          2.68618  4.42225  2.77519  2.73123  3.46354  2.40513  3.72494  3.29354  2.67741  2.69355  4.24690  2.90347  2.73739  3.18146  2.89801  2.37887  2.77519  2.98518  4.58477  3.61503
          0.00933  5.07521  5.79755  0.61958  0.77255  0.55780  0.84973
    746   2.91453  5.42108  2.41489  2.22432  4.76380  2.83531  3.87504  4.24860  1.75417  3.72539  3.61911  2.72249  4.08017  2.97255  3.10538  1.99623  2.71185  3.81055  5.85502  4.44461   1031 k - - -
          2.68618  4.42225  2.77519  2.73123  3.46354  2.40513  3.72494  3.29354  2.67741  2.69355  4.24690  2.90347  2.73739  3.18146  2.89801  2.37887  2.77519  2.98518  4.58477  3.61503
          0.00933  5.07521  5.79755  0.61958  0.77255  0.55780  0.84973
    747   2.06740  5.42121  2.47323  1.92266  4.76489  3.01665  3.87320  4.25027  2.29515  3.72597  4.46264  2.97751  2.65240  2.97031  2.89733  2.69492  2.55774  3.81119  5.85469  4.44386   1032 e - - -
          2.68618  4.42225  2.77519  2.73123  3.46354  2.40513  3.72494  3.29354  2.67741  2.69355  4.24690  2.90347  2.73739  3.18146  2.89801  2.37887  2.77519  2.98518  4.58477  3.61503
          0.00933  5.07521  5.79755  0.61958  0.77255  0.55780  0.84973
    748   2.91487  5.40292  2.72002  1.55321  2.73857  3.29327  3.87883  4.21738  1.96561  3.70381  4.44654  3.15879  4.08324  2.43298  3.10997  2.88103  2.90994  3.78826  5.84118  3.79806   1033 e - - -
          2.68618  4.42225  2.77519  2.73123  3.46354  2.40513  3.72494  3.29354  2.67741  2.69355  4.24690  2.90347  2.73739  3.18146  2.89801  2.37887  2.77519  2.98518  4.58477  3.61503
          0.00933  5.07521  5.79755  0.61958  0.77255  0.55780  0.84973
    749   2.32482  5.39771  2.46579  2.27893  3.86495  3.68902  3.88192  4.20800  2.48038  3.69802  4.44273  2.56767  4.08524  2.98299  3.11567  1.83871  2.09120  3.78187  5.83845  4.43421   1034 s - - -
          2.68618  4.42225  2.77519  2.73123  3.46354  2.40513  3.72494  3.29354  2.67741  2.69355  4.24690  2.90347  2.73739  3.18146  2.89801  2.37887  2.77519  2.98518  4.58477  3.61503
          0.00933  5.07521  5.79755  0.61958  0.77255  0.55780  0.84973
    750   2.94620  4.37191  4.62138  4.02340  1.99004  3.47205  4.39708  1.50681  3.05852  2.19956  3.48791  4.14216  4.44711  3.49034  3.52160  3.37849  3.17825  2.08278  4.98885  3.80501   1035 i - - -
          2.68618  4.42225  2.77519  2.73123  3.46354  2.40513  3.72494  3.29354  2.67741  2.69355  4.24690  2.90347  2.73739  3.18146  2.89801  2.37887  2.77519  2.98518  4.58477  3.61503
          0.00933  5.07521  5.79755  0.61958  0.77255  0.55780  0.84973
    751   1.83508  5.44131  2.37559  1.74186  4.78309  3.69077  3.88928  4.26857  2.06619  3.74495  4.48399  2.58309  4.09224  2.98803  2.97930  2.89330  3.16481  3.83041  5.87467  3.77439   1036 e - - -
          2.68618  4.42225  2.77519  2.73123  3.46354  2.40513  3.72494  3.29354  2.67741  2.69355  4.24690  2.90347  2.73739  3.18146  2.89801  2.37887  2.77519  2.98518  4.58477  3.61503
          0.00933  5.07521  5.79755  0.61958  0.77255  0.55780  0.84973
    752   2.00809  5.16330  2.52620  2.72638  3.71358  3.73346  3.93411  3.84109  2.13873  2.76384  3.23540  3.25188  4.12394  2.56710  3.00608  2.72777  2.57092  3.19801  5.65585  3.27579   1037 a - - -
          2.68618  4.42225  2.77519  2.73123  3.46354  2.40513  3.72494  3.29354  2.67741  2.69355  4.24690  2.90347  2.73739  3.18146  2.89801  2.37887  2.77519  2.98518  4.58477  3.61503
          0.00933  5.07521  5.79755  0.61958  0.77255  0.55780  0.84973
    753   2.41816  4.38762  3.72048  2.62366  2.93916  4.06675  4.37855  2.41579  3.80260  1.51602  2.54290  4.09815  4.43433  4.00068  3.93963  3.36004  3.17592  2.36451  5.00243  2.71999   1038 l - - -
          2.68618  4.42225  2.77519  2.73123  3.46354  2.40513  3.72494  3.29354  2.67741  2.69355  4.24690  2.90347  2.73739  3.18146  2.89801  2.37887  2.77519  2.98518  4.58477  3.61503
          0.00933  5.07521  5.79755  0.61958  0.77255  0.55780  0.84973
    754   2.54395  5.39381  2.90144  2.05263  4.72847  3.68611  3.87412  3.10035  1.88199  2.71396  4.43727  2.24319  4.07937  2.67774  2.71573  2.87581  3.13974  3.47336  5.83264  4.42832   1039 k - - -
          2.68618  4.42225  2.77519  2.73123  3.46354  2.40513  3.72494  3.29354  2.67741  2.69355  4.24690  2.90347  2.73739  3.18146  2.89801  2.37887  2.77519  2.98518  4.58477  3.61503
          0.00933  5.07521  5.79755  0.61958  0.77255  0.55780  0.84973
    755   2.32896  5.41902  2.79073  2.38897  4.76416  3.37413  3.44363  4.25004  1.60997  3.72421  4.45973  2.78784  4.07542  2.39571  2.55176  2.53688  3.13965  3.32914  5.85151  4.44071   1040 k - - -
          2.68618  4.42225  2.77519  2.73123  3.46354  2.40513  3.72494  3.29354  2.67741  2.69355  4.24690  2.90347  2.73739  3.18146  2.89801  2.37887  2.77519  2.98518  4.58477  3.61503
          0.00933  5.07521  5.79755  0.61958  0.77255  0.55780  0.84973
    756   2.79309  5.40068  2.70024  1.87339  4.73789  3.17645  3.10608  3.01705  2.33779  2.77085  4.44345  2.38343  3.57476  2.97188  3.10252  2.29080  3.13977  3.78710  5.83805  4.43175   1041 e - - -
          2.68622  4.42229  2.77524  2.73127  3.46358  2.40517  3.72499  3.29358  2.67724  2.69338  4.24694  2.90351  2.73721  3.18151  2.89805  2.37891  2.77524  2.98523  4.58481  3.61507
          0.25040  3.24236  1.70132  0.88038  0.53550  0.55780  0.84973
    757   2.49893  5.32395  2.90594  2.05739  4.66304  2.33495  3.79096  4.14476  1.95184  3.62660  4.36625  2.58450  3.99663  2.67947  2.85284  2.64859  3.05881  3.71139  4.54951  3.45216   1045 k - - -
          2.68618  4.42225  2.77519  2.73123  3.46354  2.40513  3.72494  3.29354  2.67741  2.69355  4.24690  2.90347  2.73739  3.18146  2.89801  2.37887  2.77519  2.98518  4.58477  3.61503
          0.03653  4.87748  3.56637  0.61958  0.77255  0.84023  0.56495
    758   2.84024  5.00457  3.26453  2.70488  4.23394  3.18535  3.88235  3.01900  2.47528  3.25811  3.55863  3.21909  2.47065  2.59535  1.87352  2.88464  3.07107  3.02428  5.51254  3.08346   1046 r - - -
          2.68618  4.42225  2.77519  2.73123  3.46354  2.40513  3.72494  3.29354  2.67741  2.69355  4.24690  2.90347  2.73739  3.18146  2.89801  2.37887  2.77519  2.98518  4.58477  3.61503
          0.01128  4.88656  5.60891  0.61958  0.77255  0.39452  1.12086
    759   2.66304  4.45155  2.74987  3.39927  1.93893  4.01138  4.30368  2.58865  3.19465  1.46006  3.34859  3.93547  4.38253  3.81679  3.80061  3.28852  3.16514  2.53820  5.05876  3.86023   1047 l - - -
          2.68618  4.42225  2.77519  2.73123  3.46354  2.40513  3.72494  3.29354  2.67741  2.69355  4.24690  2.90347  2.73739  3.18146  2.89801  2.37887  2.77519  2.98518  4.58477  3.61503
          0.00952  5.05485  5.77719  0.61958  0.77255  0.51831  0.90517
    760   2.90824  5.41965  2.13305  2.24883  4.76495  3.68128  3.12513  4.25115  2.39380  3.72501  4.46029  2.70011  2.89183  2.42063  2.86102  2.20321  2.68925  3.31408  5.85213  4.44093   1048 d - - -
          2.68618  4.42225  2.77519  2.73123  3.46354  2.40513  3.72494  3.29354  2.67741  2.69355  4.24690  2.90347  2.73739  3.18146  2.89801  2.37887  2.77519  2.98518  4.58477  3.61503
          0.00933  5.07521  5.79755  0.61958  0.77255  0.55780  0.84973
    761   2.70521  4.33478  3.68790  4.20569  2.01691  4.10408  3.78705  2.05792  4.01108  1.99282  2.52909  4.23502  4.46866  4.15997  4.05255  3.41122  2.60595  2.08598  4.95509  3.01598   1049 l - - -
          2.68618  4.42225  2.77519  2.73123  3.46354  2.40513  3.72494  3.29354  2.67741  2.69355  4.24690  2.90347  2.73739  3.18146  2.89801  2.37887  2.77519  2.98518  4.58477  3.61503
          0.00933  5.07521  5.79755  0.61958  0.77255  0.55780  0.84973
    762   2.96948  5.47275  2.30863  2.23264  4.80959  2.84094  3.92333  4.29422  2.67994  3.55117  4.52124  2.93718  3.66045  2.91354  3.17857  1.32877  2.89380  3.86012  5.91128  4.49681   1050 s - - -
          2.68618  4.42225  2.77519  2.73123  3.46354  2.40513  3.72494  3.29354  2.67741  2.69355  4.24690  2.90347  2.73739  3.18146  2.89801  2.37887  2.77519  2.98518  4.58477  3.61503
          0.00933  5.07521  5.79755  0.61958  0.77255  0.55780  0.84973
    763   2.84427  5.51333  1.83244  1.58023  4.85196  3.07597  3.64858  4.34161  2.59605  3.81603  4.55985  3.17319  2.38424  3.04113  3.04929  2.66918  3.22839  3.90131  5.94625  4.52545   1051 e - - -
          2.68618  4.42225  2.77519  2.73123  3.46354  2.40513  3.72494  3.29354  2.67741  2.69355  4.24690  2.90347  2.73739  3.18146  2.89801  2.37887  2.77519  2.98518  4.58477  3.61503
          0.00933  5.07521  5.79755  0.61958  0.77255  0.55780  0.84973
    764   2.06542  4.41028  4.42959  3.84127  2.01044  2.50602  3.47876  2.85751  3.71731  2.16445  3.10106  4.03844  3.61157  3.93292  3.55455  3.33445  2.89774  2.66345  3.76338  2.75998   1052 f - - -
          2.68618  4.42225  2.77519  2.73123  3.46354  2.40513  3.72494  3.29354  2.67741  2.69355  4.24690  2.90347  2.73739  3.18146  2.89801  2.37887  2.77519  2.98518  4.58477  3.61503
          0.00933  5.07521  5.79755  0.61958  0.77255  0.55780  0.84973
    765   2.75472  5.34725  2.94232  1.57116  4.66290  2.56685  3.88539  3.36290  2.22659  3.37035  4.39586  3.17443  4.08766  2.79773  3.12000  2.88651  2.51119  2.82709  5.79797  4.40549   1053 e - - -
          2.68618  4.42225  2.77519  2.73123  3.46354  2.40513  3.72494  3.29354  2.67741  2.69355  4.24690  2.90347  2.73739  3.18146  2.89801  2.37887  2.77519  2.98518  4.58477  3.61503
          0.00933  5.07521  5.79755  0.61958  0.77255  0.55780  0.84973
    766   2.38441  4.67956  3.75861  2.78088  3.35293  3.89512  4.14376  2.70900  2.04822  2.09808  2.61703  3.61108  4.27538  3.10728  3.18189  3.13575  2.85867  2.95579  5.25723  2.72435   1054 k - - -
          2.68618  4.42225  2.77519  2.73123  3.46354  2.40513  3.72494  3.29354  2.67741  2.69355  4.24690  2.90347  2.73739  3.18146  2.89801  2.37887  2.77519  2.98518  4.58477  3.61503
          0.00933  5.07521  5.79755  0.61958  0.77255  0.55780  0.84973
    767   2.90870  5.42123  2.69994  1.75566  4.76712  3.40110  3.10749  4.25362  2.25106  3.72677  4.46175  2.86210  4.07523  2.22772  2.32136  2.55455  2.87696  3.81232  5.85329  3.89664   1055 e - - -
          2.68618  4.42225  2.77519  2.73123  3.46354  2.40513  3.72494  3.29354  2.67741  2.69355  4.24690  2.90347  2.73739  3.18146  2.89801  2.37887  2.77519  2.98518  4.58477  3.61503
          0.00933  5.07521  5.79755  0.61958  0.77255  0.55780  0.84973
    768   2.76809  4.36595  4.66157  4.06184  3.46013  4.08807  4.40736  1.99384  3.89726  1.59103  2.07670  4.16386  4.45383  3.13892  2.98659  3.38783  2.88967  2.28191  4.98340  3.42194   1056 l - - -
          2.68618  4.42225  2.77519  2.73123  3.46354  2.40513  3.72494  3.29354  2.67741  2.69355  4.24690  2.90347  2.73739  3.18146  2.89801  2.37887  2.77519  2.98518  4.58477  3.61503
          0.00933  5.07521  5.79755  0.61958  0.77255  0.55780  0.84973
    769   4.35603  5.52208  6.34578  5.77182  3.68306  5.82777  6.12636  1.23410  5.65136  0.78088  2.24283  6.00710  5.76169  5.43297  5.55558  5.25047  4.55306  2.97608  5.99354  5.09097   1057 l - - -
          2.68618  4.42225  2.77519  2.73123  3.46354  2.40513  3.72494  3.29354  2.67741  2.69355  4.24690  2.90347  2.73739  3.18146  2.89801  2.37887  2.77519  2.98518  4.58477  3.61503
          0.00933  5.07521  5.79755  0.61958  0.77255  0.55780  0.84973
    770   2.96356  5.41142  3.24030  2.40919  4.74838  3.34768  3.90373  3.22063  1.51685  2.82617  4.45818  2.79960  4.12581  2.74154  1.91016  2.93504  3.19014  3.79857  5.83921  4.45787   1058 k - - -
          2.68618  4.42225  2.77519  2.73123  3.46354  2.40513  3.72494  3.29354  2.67741  2.69355  4.24690  2.90347  2.73739  3.18146  2.89801  2.37887  2.77519  2.98518  4.58477  3.61503
          0.00933  5.07521  5.79755  0.61958  0.77255  0.55780  0.84973
    771   3.00881  5.46855  2.62572  2.66461  4.83554  2.89625  3.98623  4.31500  2.58203  3.81154  4.56778  2.50293  4.15841  3.09726  3.26055  1.28717  2.20354  3.88480  5.95838  4.54902   1059 s - - -
          2.68623  4.42230  2.77524  2.73128  3.46359  2.40517  3.72499  3.29293  2.67710  2.69360  4.24694  2.90351  2.73744  3.18151  2.89805  2.37891  2.77524  2.98523  4.58482  3.61508
          0.10413  2.79808  3.27103  0.66514  0.72196  0.55780  0.84973
    772   3.07863  4.44398  5.00229  4.39698  2.20699  4.26859  4.60884  1.84633  4.20030  1.40877  3.47281  4.41556  3.19033  4.33250  4.22667  3.58384  2.96333  1.86694  5.09114  3.92345   1062 l - - -
          2.68618  4.42225  2.77519  2.73123  3.46354  2.40513  3.72494  3.29354  2.67741  2.69355  4.24690  2.90347  2.73739  3.18146  2.89801  2.37887  2.77519  2.98518  4.58477  3.61503
          0.00967  5.03965  5.76200  0.61958  0.77255  0.49279  0.94396
    773   2.78976  5.39556  3.16557  2.43421  3.87146  2.92803  2.74672  4.21041  2.00291  3.69676  3.76470  2.96950  3.54289  2.62414  2.16677  2.50082  2.72108  3.27129  5.83395  4.42885   1063 k - - -
          2.68618  4.42225  2.77519  2.73123  3.46354  2.40513  3.72494  3.29354  2.67741  2.69355  4.24690  2.90347  2.73739  3.18146  2.89801  2.37887  2.77519  2.98518  4.58477  3.61503
          0.03348  5.07521  3.62406  0.61958  0.77255  0.55780  0.84973
    774   2.72116  5.34919  3.17515  2.47646  4.67201  3.68483  3.87640  4.14010  2.52805  3.64605  4.39957  2.56126  3.25326  2.98182  2.38688  2.04867  1.71328  3.45996  5.79928  4.40507   1064 t - - -
          2.68618  4.42225  2.77519  2.73123  3.46354  2.40513  3.72494  3.29354  2.67741  2.69355  4.24690  2.90347  2.73739  3.18146  2.89801  2.37887  2.77519  2.98518  4.58477  3.61503
          0.00956  5.05128  5.77363  0.61958  0.77255  0.51205  0.91446
    775   2.13839  4.94431  3.44540  2.52397  4.13839  3.79445  4.01208  2.67690  2.48197  2.98127  4.02870  2.48222  4.18138  3.20862  3.30741  2.17841  3.15075  2.06739  5.47981  3.77255   1065 v - - -
          2.68618  4.42225  2.77519  2.73123  3.46354  2.40513  3.72494  3.29354  2.67741  2.69355  4.24690  2.90347  2.73739  3.18146  2.89801  2.37887  2.77519  2.98518  4.58477  3.61503
          0.00933  5.07521  5.79755  0.61958  0.77255  0.55780  0.84973
    776   2.59619  5.39502  3.16938  2.61322  4.73010  3.12303  3.13089  4.20827  1.64071  2.89760  4.43855  2.90984  2.78356  2.59041  2.75157  2.76259  2.55807  3.78033  5.83331  4.42963   1066 k - - -
          2.68618  4.42225  2.77519  2.73123  3.46354  2.40513  3.72494  3.29354  2.67741  2.69355  4.24690  2.90347  2.73739  3.18146  2.89801  2.37887  2.77519  2.98518  4.58477  3.61503
          0.00933  5.07521  5.79755  0.61958  0.77255  0.55780  0.84973
    777   2.66658  5.39851  2.49593  2.52678  4.73187  1.72426  3.88087  4.20979  2.45100  3.45250  4.44316  3.16107  2.44615  2.85972  2.84187  2.76434  2.71410  3.78303  5.83849  4.43424   1067 g - - -
          2.68618  4.42225  2.77519  2.73123  3.46354  2.40513  3.72494  3.29354  2.67741  2.69355  4.24690  2.90347  2.73739  3.18146  2.89801  2.37887  2.77519  2.98518  4.58477  3.61503
          0.00933  5.07521  5.79755  0.61958  0.77255  0.55780  0.84973
    778   2.41937  5.32214  3.19987  1.99232  4.62844  3.69978  2.94228  4.08771  1.97644  3.34502  4.37326  3.18415  4.09217  2.54650  2.77597  2.89230  2.75804  2.51475  4.05586  3.78486   1068 k - - -
          2.68618  4.42225  2.77519  2.73123  3.46354  2.40513  3.72494  3.29354  2.67741  2.69355  4.24690  2.90347  2.73739  3.18146  2.89801  2.37887  2.77519  2.98518  4.58477  3.61503
          0.00933  5.07521  5.79755  0.61958  0.77255  0.55780  0.84973
    779   4.79442  5.83605  5.80045  5.64175  1.45098  2.40512  4.19544  4.47650  5.43255  3.74759  5.02936  5.01867  5.68855  5.16501  5.28412  4.80162  4.99742  4.38101  3.03030  0.69286   1069 Y - - -
          2.68618  4.42225  2.77519  2.73123  3.46354  2.40513  3.72494  3.29354  2.67741  2.69355  4.24690  2.90347  2.73739  3.18146  2.89801  2.37887  2.77519  2.98518  4.58477  3.61503
          0.00933  5.07521  5.79755  0.61958  0.77255  0.55780  0.84973
    780   2.72185  4.83768  3.90029  3.37690  2.48913  3.99932  3.48275  3.40743  3.33877  3.08271  3.99504  3.75856  4.41718  3.64033  3.69054  0.90977  3.33769  3.17191  5.10390  3.37178   1070 s - - -
          2.68618  4.42225  2.77519  2.73123  3.46354  2.40513  3.72494  3.29354  2.67741  2.69355  4.24690  2.90347  2.73739  3.18146  2.89801  2.37887  2.77519  2.98518  4.58477  3.61503
          0.00933  5.07521  5.79755  0.61958  0.77255  0.55780  0.84973
    781   3.62994  6.25902  2.48547  0.60948  5.60670  3.86797  4.45191  5.15930  3.50315  4.62001  5.46824  3.33331  4.51102  3.61751  4.13015  2.01333  3.93301  4.68707  6.76396  5.21871   1071 E - - -
          2.68618  4.42225  2.77519  2.73123  3.46354  2.40513  3.72494  3.29354  2.67741  2.69355  4.24690  2.90347  2.73739  3.18146  2.89801  2.37887  2.77519  2.98518  4.58477  3.61503
          0.00933  5.07521  5.79755  0.61958  0.77255  0.55780  0.84973
    782   2.28554  3.59714  4.84406  4.23384  3.16896  4.11229  4.44299  1.67728  4.03432  1.99664  2.36018  3.59576  4.47642  4.17888  4.06742  2.56145  3.18177  2.08953  4.95758  3.77991   1072 i - - -
          2.68618  4.42225  2.77519  2.73123  3.46354  2.40513  3.72494  3.29354  2.67741  2.69355  4.24690  2.90347  2.73739  3.18146  2.89801  2.37887  2.77519  2.98518  4.58477  3.61503
          0.00933  5.07521  5.79755  0.61958  0.77255  0.55780  0.84973
    783   2.67647  4.34001  4.90113  4.28804  1.77991  3.65449  4.46227  2.40034  4.07909  1.70520  2.82748  4.28489  4.49288  4.21338  4.09588  3.44167  3.19483  2.14993  4.95953  2.41328   1073 l - - -
          2.68618  4.42225  2.77519  2.73123  3.46354  2.40513  3.72494  3.29354  2.67741  2.69355  4.24690  2.90347  2.73739  3.18146  2.89801  2.37887  2.77519  2.98518  4.58477  3.61503
          0.00933  5.07521  5.79755  0.61958  0.77255  0.55780  0.84973
    784   3.80862  5.06208  5.82567  5.25554  3.29411  5.17983  5.56822  1.21292  5.10630  1.50586  1.94803  5.34807  5.36812  5.12366  5.10154  4.54535  4.03511  1.67485  5.79104  4.72697   1074 i - - -
          2.68618  4.42225  2.77519  2.73123  3.46354  2.40513  3.72494  3.29354  2.67741  2.69355  4.24690  2.90347  2.73739  3.18146  2.89801  2.37887  2.77519  2.98518  4.58477  3.61503
          0.00933  5.07521  5.79755  0.61958  0.77255  0.55780  0.84973
    785   2.91956  4.09758  2.74840  2.91071  3.42308  3.80326  4.02349  2.62135  2.24655  2.50428  3.26946  3.39853  4.18952  2.73721  2.29021  2.47576  2.85118  3.02428  5.45567  3.48606   1075 k - - -
          2.68618  4.42225  2.77519  2.73123  3.46354  2.40513  3.72494  3.29354  2.67741  2.69355  4.24690  2.90347  2.73739  3.18146  2.89801  2.37887  2.77519  2.98518  4.58477  3.61503
          0.00933  5.07521  5.79755  0.61958  0.77255  0.55780  0.84973
    786   2.91110  5.36334  3.00073  2.62582  3.31070  2.45413  3.88349  4.15462  2.47365  3.65879  4.41090  2.73885  4.08634  2.43267  2.93925  1.88943  2.07338  3.74151  5.81081  4.41457   1076 s - - -
          2.68618  4.42225  2.77519  2.73123  3.46354  2.40513  3.72494  3.29354  2.67741  2.69355  4.24690  2.90347  2.73739  3.18146  2.89801  2.37887  2.77519  2.98518  4.58477  3.61503
          0.18737  5.07521  1.80416  0.61958  0.77255  0.55780  0.84973
    787   2.31912  4.61119  3.73361  3.17626  3.31674  3.09046  4.12937  3.18764  3.13549  2.89701  3.45161  3.57198  1.44020  3.44101  3.49851  2.56360  2.92227  2.58629  5.25707  4.01886   1077 p - - -
          2.68618  4.42225  2.77519  2.73123  3.46354  2.40513  3.72494  3.29354  2.67741  2.69355  4.24690  2.90347  2.73739  3.18146  2.89801  2.37887  2.77519  2.98518  4.58477  3.61503
          0.01114  4.89897  5.62132  0.61958  0.77255  0.34732  1.22615
    788   2.90876  5.34201  2.66880  1.83551  3.49977  2.52272  3.58212  3.62876  2.38039  3.29852  4.39097  2.59815  3.72325  2.99299  3.12077  2.65802  3.13996  2.81672  5.79378  3.32135   1078 e - - -
          2.68618  4.42225  2.77519  2.73123  3.46354  2.40513  3.72494  3.29354  2.67741  2.69355  4.24690  2.90347  2.73739  3.18146  2.89801  2.37887  2.77519  2.98518  4.58477  3.61503
          0.00933  5.07521  5.79755  0.61958  0.77255  0.55780  0.84973
    789   2.79445  5.28478  2.96419  2.40628  4.57742  1.71859  3.90106  4.02782  2.66076  2.97613  3.82314  2.31323  4.09929  3.01783  2.98389  2.57960  2.69593  3.04578  5.75073  4.37401   1079 g - - -
          2.68618  4.42225  2.77519  2.73123  3.46354  2.40513  3.72494  3.29354  2.67741  2.69355  4.24690  2.90347  2.73739  3.18146  2.89801  2.37887  2.77519  2.98518  4.58477  3.61503
          0.46464  5.07521  1.00678  0.61958  0.77255  0.55780  0.84973
    790   2.47191  4.63676  3.38232  2.82193  2.71871  2.28205  3.36595  3.18327  2.79749  2.62208  3.73111  2.61448  4.03589  2.94033  3.20814  2.69651  2.97035  2.49320  5.19373  3.92434   1080 g - - -
          2.68618  4.42225  2.77519  2.73123  3.46354  2.40513  3.72494  3.29354  2.67741  2.69355  4.24690  2.90347  2.73739  3.18146  2.89801  2.37887  2.77519  2.98518  4.58477  3.61503
          0.01467  4.62523  5.34758  0.61958  0.77255  0.23715  1.55531
    791   2.78238  4.42416  3.00140  2.42182  4.52937  3.24816  3.90939  3.97199  2.37999  2.95278  3.19682  2.74355  4.10551  2.23089  2.99597  2.45701  2.45207  2.97453  3.90085  3.43758   1081 q - - -
          2.68618  4.42225  2.77519  2.73123  3.46354  2.40513  3.72494  3.29354  2.67741  2.69355  4.24690  2.90347  2.73739  3.18146  2.89801  2.37887  2.77519  2.98518  4.58477  3.61503
          0.00933  5.07521  5.79755  0.61958  0.77255  0.55780  0.84973
    792   2.69315  4.24011  3.54732  2.53090  3.22530  2.00006  3.01795  3.39270  2.96271  2.83603  3.93318  3.45646  4.21398  3.29174  3.37864  2.11502  2.52471  2.48958  5.39468  4.12149   1082 g - - -
          2.68618  4.42225  2.77519  2.73123  3.46354  2.40513  3.72494  3.29354  2.67741  2.69355  4.24690  2.90347  2.73739  3.18146  2.89801  2.37887  2.77519  2.98518  4.58477  3.61503
          0.00933  5.07521  5.79755  0.61958  0.77255  0.55780  0.84973
    793   2.99882  4.37271  4.92907  4.32029  2.36016  4.17481  4.50921  1.59167  4.11633  2.52408  3.48024  4.32478  3.70127  4.25489  4.13953  3.48707  2.99105  1.32158  3.57597  3.82515   1083 v - - -
          2.68618  4.42225  2.77519  2.73123  3.46354  2.40513  3.72494  3.29354  2.67741  2.69355  4.24690  2.90347  2.73739  3.18146  2.89801  2.37887  2.77519  2.98518  4.58477  3.61503
          0.00933  5.07521  5.79755  0.61958  0.77255  0.55780  0.84973
    794   2.23609  3.15374  4.21248  3.63411  3.58990  1.80515  2.45668  2.93859  3.54157  2.43212  3.59283  3.91247  4.37962  3.79192  3.78280  3.27906  3.17241  2.04885  5.08408  3.17751   1084 g - - -
          2.68618  4.42225  2.77519  2.73123  3.46354  2.40513  3.72494  3.29354  2.67741  2.69355  4.24690  2.90347  2.73739  3.18146  2.89801  2.37887  2.77519  2.98518  4.58477  3.61503
          0.00933  5.07521  5.79755  0.61958  0.77255  0.55780  0.84973
    795   4.90500  6.37885  5.50991  4.94043  6.08475  4.96580  5.41570  5.86863  3.66704  5.15867  6.21860  5.17600  5.49879  4.67434  0.11595  5.00558  5.15068  5.55119  6.73554  5.90821   1085 R - - -
          2.68618  4.42225  2.77519  2.73123  3.46354  2.40513  3.72494  3.29354  2.67741  2.69355  4.24690  2.90347  2.73739  3.18146  2.89801  2.37887  2.77519  2.98518  4.58477  3.61503
          0.00933  5.07521  5.79755  0.61958  0.77255  0.55780  0.84973
    796   2.82936  4.37490  4.72717  4.12688  2.63869  4.11281  2.97589  2.58944  3.95290  1.00732  3.48235  3.78582  4.47690  4.11947  4.03082  3.41554  3.20008  2.41839  4.96358  3.30708   1086 l - - -
          2.68618  4.42225  2.77519  2.73123  3.46354  2.40513  3.72494  3.29354  2.67741  2.69355  4.24690  2.90347  2.73739  3.18146  2.89801  2.37887  2.77519  2.98518  4.58477  3.61503
          0.00933  5.07521  5.79755  0.61958  0.77255  0.55780  0.84973
    797   2.65697  4.32552  4.88391  4.27049  2.25600  4.11351  4.44564  1.71397  3.34430  2.40041  3.01769  4.26714  4.47732  4.19753  4.07894  3.42370  2.98839  1.70449  4.04424  2.69559   1087 v - - -
          2.68618  4.42225  2.77519  2.73123  3.46354  2.40513  3.72494  3.29354  2.67741  2.69355  4.24690  2.90347  2.73739  3.18146  2.89801  2.37887  2.77519  2.98518  4.58477  3.61503
          0.00933  5.07521  5.79755  0.61958  0.77255  0.55780  0.84973
    798   2.48894  3.64677  4.78394  4.18288  3.47568  4.12086  4.46397  2.75355  4.00248  1.63184  3.11936  4.23953  3.40040  4.16435  4.06738  3.10458  3.20496  1.22894  5.00740  3.82744   1088 v - - -
          2.68618  4.42225  2.77519  2.73123  3.46354  2.40513  3.72494  3.29354  2.67741  2.69355  4.24690  2.90347  2.73739  3.18146  2.89801  2.37887  2.77519  2.98518  4.58477  3.61503
          0.00933  5.07521  5.79755  0.61958  0.77255  0.55780  0.84973
    799   4.15499  6.46287  0.24378  3.21841  6.14385  3.19225  5.04269  5.88680  4.33415  5.32029  6.30688  3.80124  4.91116  4.28017  5.02327  4.04239  4.54656  5.34045  7.17358  5.83094   1089 D - - -
          2.68618  4.42225  2.77519  2.73123  3.46354  2.40513  3.72494  3.29354  2.67741  2.69355  4.24690  2.90347  2.73739  3.18146  2.89801  2.37887  2.77519  2.98518  4.58477  3.61503
          0.00933  5.07521  5.79755  0.61958  0.77255  0.55780  0.84973
    800   3.13060  5.63128  2.75949  2.21576  4.96519  3.76566  4.04873  4.44906  2.82816  3.93211  4.69840  2.92268  1.18290  3.16501  2.21086  2.86218  3.37303  4.02085  6.07045  4.65061   1090 p - - -
          2.68618  4.42225  2.77519  2.73123  3.46354  2.40513  3.72494  3.29354  2.67741  2.69355  4.24690  2.90347  2.73739  3.18146  2.89801  2.37887  2.77519  2.98518  4.58477  3.61503
          0.00933  5.07521  5.79755  0.61958  0.77255  0.55780  0.84973
    801   2.69698  4.36929  4.66930  4.07047  1.54667  4.09186  4.40169  2.80700  2.95052  2.24143  3.48593  4.16784  4.45779  4.08110  3.99884  3.39199  2.66513  2.33627  3.85325  2.13282   1091 f - - -
          2.68618  4.42225  2.77519  2.73123  3.46354  2.40513  3.72494  3.29354  2.67741  2.69355  4.24690  2.90347  2.73739  3.18146  2.89801  2.37887  2.77519  2.98518  4.58477  3.61503
          0.00933  5.07521  5.79755  0.61958  0.77255  0.55780  0.84973
    802   2.91490  5.13951  3.30082  2.74350  3.72223  3.03203  3.56244  3.80629  2.73618  3.40175  3.15179  3.02109  4.13107  2.85060  2.87679  1.43087  2.21927  3.47595  5.63785  4.29728   1092 s - - -
          2.68618  4.42225  2.77519  2.73123  3.46354  2.40513  3.72494  3.29354  2.67741  2.69355  4.24690  2.90347  2.73739  3.18146  2.89801  2.37887  2.77519  2.98518  4.58477  3.61503
          0.00933  5.07521  5.79755  0.61958  0.77255  0.55780  0.84973
    803   2.51219  5.16157  3.29110  2.37612  4.41312  3.73771  3.42064  3.53664  2.44257  2.28928  4.22842  3.04697  4.12787  2.90275  2.12774  2.93857  3.14752  3.20064  5.65409  2.25631   1093 r - - -
          2.68618  4.42225  2.77519  2.73123  3.46354  2.40513  3.72494  3.29354  2.67741  2.69355  4.24690  2.90347  2.73739  3.18146  2.89801  2.37887  2.77519  2.98518  4.58477  3.61503
          0.00933  5.07521  5.79755  0.61958  0.77255  0.55780  0.84973
    804   1.82227  4.33295  4.85273  4.24164  2.79815  4.11210  4.44171  2.76267  4.03975  1.62769  3.02036  4.25452  4.47592  4.18180  4.06901  3.42088  2.62094  2.14280  3.07195  2.79626   1094 l - - -
          2.68618  4.42225  2.77519  2.73123  3.46354  2.40513  3.72494  3.29354  2.67741  2.69355  4.24690  2.90347  2.73739  3.18146  2.89801  2.37887  2.77519  2.98518  4.58477  3.61503
          0.00933  5.07521  5.79755  0.61958  0.77255  0.55780  0.84973
    805   2.81956  3.07284  4.99224  4.38578  3.49871  4.25169  4.59279  2.29759  4.18703  1.32968  1.73943  4.40037  4.60323  4.32152  4.21278  3.56613  2.72563  2.36453  5.08132  3.91170   1095 l - - -
          2.68618  4.42225  2.77519  2.73123  3.46354  2.40513  3.72494  3.29354  2.67741  2.69355  4.24690  2.90347  2.73739  3.18146  2.89801  2.37887  2.77519  2.98518  4.58477  3.61503
          0.00933  5.07521  5.79755  0.61958  0.77255  0.55780  0.84973
    806   2.40721  4.49483  4.22010  3.64614  1.62779  4.01766  4.29603  2.95863  3.55532  2.50591  3.61133  2.81368  4.39401  3.80434  3.79661  3.01279  2.64158  2.75691  5.06215  2.01260   1096 f - - -
          2.68618  4.42225  2.77519  2.73123  3.46354  2.40513  3.72494  3.29354  2.67741  2.69355  4.24690  2.90347  2.73739  3.18146  2.89801  2.37887  2.77519  2.98518  4.58477  3.61503
          0.00933  5.07521  5.79755  0.61958  0.77255  0.55780  0.84973
    807   2.94308  4.87175  4.67816  4.50931  5.43864  3.65278  5.42262  4.89728  4.53598  4.60348  5.39355  4.32682  4.48894  4.76256  4.72161  0.67762  1.26720  4.14025  6.77794  5.64864   1097 S - - -
          2.68618  4.42225  2.77519  2.73123  3.46354  2.40513  3.72494  3.29354  2.67741  2.69355  4.24690  2.90347  2.73739  3.18146  2.89801  2.37887  2.77519  2.98518  4.58477  3.61503
          0.00933  5.07521  5.79755  0.61958  0.77255  0.55780  0.84973
    808   2.96586  4.93620  4.15598  3.91198  5.25122  3.66891  5.03579  4.71517  4.02112  4.36860  5.16262  3.17846  4.44109  4.29327  4.33955  1.22422  0.85418  4.06448  6.55884  5.34878   1098 t - - -
          2.68618  4.42225  2.77519  2.73123  3.46354  2.40513  3.72494  3.29354  2.67741  2.69355  4.24690  2.90347  2.73739  3.18146  2.89801  2.37887  2.77519  2.98518  4.58477  3.61503
          0.00933  5.07521  5.79755  0.61958  0.77255  0.55780  0.84973
    809   2.63280  5.43749  1.80177  2.28629  4.78228  3.68686  3.88105  4.26916  2.02567  3.74243  4.47898  2.25471  4.08555  2.81694  2.70631  2.42948  3.00419  3.82813  5.86943  4.45674   1099 d - - -
          2.68618  4.42225  2.77519  2.73123  3.46354  2.40513  3.72494  3.29354  2.67741  2.69355  4.24690  2.90347  2.73739  3.18146  2.89801  2.37887  2.77519  2.98518  4.58477  3.61503
          0.00933  5.07521  5.79755  0.61958  0.77255  0.55780  0.84973
    810   1.89151  5.31859  2.73927  2.67731  4.65408  2.12919  3.93549  4.11175  2.49618  3.22163  4.40893  3.21412  2.12721  3.05080  3.18289  2.49139  3.17331  3.71409  5.81456  4.43161   1100 a - - -
          2.68618  4.42225  2.77519  2.73123  3.46354  2.40513  3.72494  3.29354  2.67741  2.69355  4.24690  2.90347  2.73739  3.18146  2.89801  2.37887  2.77519  2.98518  4.58477  3.61503
          0.00933  5.07521  5.79755  0.61958  0.77255  0.55780  0.84973
    811   2.14756  5.40937  2.59573  1.97771  4.75046  3.68295  3.87068  4.23365  2.45637  3.71295  4.45113  3.15193  2.85580  2.54185  2.54431  2.57397  2.68320  2.84769  5.84442  4.43584   1101 e - - -
          2.68618  4.42225  2.77519  2.73123  3.46354  2.40513  3.72494  3.29354  2.67741  2.69355  4.24690  2.90347  2.73739  3.18146  2.89801  2.37887  2.77519  2.98518  4.58477  3.61503
          0.00933  5.07521  5.79755  0.61958  0.77255  0.55780  0.84973
    812   3.30539  5.82558  1.03973  1.54749  5.14596  3.80220  4.20496  4.61788  3.09403  4.13247  4.92821  3.26999  4.33503  3.34069  3.63964  3.23206  2.80262  2.99937  6.29522  4.83857   1102 d - - -
          2.68618  4.42225  2.77519  2.73123  3.46354  2.40513  3.72494  3.29354  2.67741  2.69355  4.24690  2.90347  2.73739  3.18146  2.89801  2.37887  2.77519  2.98518  4.58477  3.61503
          0.00933  5.07521  5.79755  0.61958  0.77255  0.55780  0.84973
    813   2.94300  4.44413  4.32020  3.73597  2.09882  4.03016  4.32339  2.53627  2.85546  2.46132  3.55773  3.39231  4.40068  3.86067  2.41687  3.31097  3.17485  1.92323  5.04804  2.23248   1103 v - - -
          2.68618  4.42225  2.77519  2.73123  3.46354  2.40513  3.72494  3.29354  2.67741  2.69355  4.24690  2.90347  2.73739  3.18146  2.89801  2.37887  2.77519  2.98518  4.58477  3.61503
          0.00933  5.07521  5.79755  0.61958  0.77255  0.55780  0.84973
    814   2.08119  5.41511  2.76195  1.98756  4.75779  3.24802  3.87113  4.24224  2.60728  3.03641  4.45654  2.34530  4.07694  2.44731  2.69476  2.28504  3.01606  3.80450  5.84917  4.43937   1104 e - - -
          2.68618  4.42225  2.77519  2.73123  3.46354  2.40513  3.72494  3.29354  2.67741  2.69355  4.24690  2.90347  2.73739  3.18146  2.89801  2.37887  2.77519  2.98518  4.58477  3.61503
          0.00933  5.07521  5.79755  0.61958  0.77255  0.55780  0.84973
    815   1.98088  5.20406  3.26044  2.05856  3.10030  3.72428  3.44064  3.90232  2.16441  3.16324  4.26675  3.23311  3.52698  2.78378  2.97989  2.92224  3.14332  2.96332  5.68775  2.73965   1105 a - - -
          2.68618  4.42225  2.77519  2.73123  3.46354  2.40513  3.72494  3.29354  2.67741  2.69355  4.24690  2.90347  2.73739  3.18146  2.89801  2.37887  2.77519  2.98518  4.58477  3.61503
          0.00933  5.07521  5.79755  0.61958  0.77255  0.55780  0.84973
    816   3.03782  3.21811  4.98047  4.37168  3.12688  4.22192  4.56121  1.18132  4.16763  2.05824  2.60031  4.37547  4.57617  4.30134  3.13816  3.53579  3.27036  2.07755  5.04998  3.87767   1106 i - - -
          2.68618  4.42225  2.77519  2.73123  3.46354  2.40513  3.72494  3.29354  2.67741  2.69355  4.24690  2.90347  2.73739  3.18146  2.89801  2.37887  2.77519  2.98518  4.58477  3.61503
          0.00933  5.07521  5.79755  0.61958  0.77255  0.55780  0.84973
    817   2.90919  5.41307  2.70132  1.67283  4.75557  3.68334  3.87058  4.23944  2.08491  3.03620  4.45451  2.55007  4.07691  2.45984  2.82183  2.87267  2.62284  3.80235  3.50785  4.43806   1107 e - - -
          2.68618  4.42225  2.77519  2.73123  3.46354  2.40513  3.72494  3.29354  2.67741  2.69355  4.24690  2.90347  2.73739  3.18146  2.89801  2.37887  2.77519  2.98518  4.58477  3.61503
          0.00933  5.07521  5.79755  0.61958  0.77255  0.55780  0.84973
    818   2.15547  5.42568  2.76316  1.70305  4.77098  3.38921  3.46994  4.25750  2.49556  3.73097  4.46654  2.67619  4.07834  2.23837  2.52098  2.56792  3.14459  3.81649  5.85789  4.44612   1108 e - - -
          2.68618  4.42225  2.77519  2.73123  3.46354  2.40513  3.72494  3.29354  2.67741  2.69355  4.24690  2.90347  2.73739  3.18146  2.89801  2.37887  2.77519  2.98518  4.58477  3.61503
          0.00933  5.07521  5.79755  0.61958  0.77255  0.55780  0.84973
    819   2.45320  3.56904  3.48083  3.74279  3.15457  4.02865  3.84891  2.16735  2.85095  1.44252  3.16922  3.97979  4.39925  3.86637  2.94271  3.30978  3.17104  2.69237  5.04611  3.17817   1109 l - - -
          2.68618  4.42225  2.77519  2.73123  3.46354  2.40513  3.72494  3.29354  2.67741  2.69355  4.24690  2.90347  2.73739  3.18146  2.89801  2.37887  2.77519  2.98518  4.58477  3.61503
          0.00933  5.07521  5.79755  0.61958  0.77255  0.55780  0.84973
    820   2.52863  4.64190  3.82297  3.06526  3.77727  3.91361  4.16802  2.58745  3.00413  2.24716  2.87660  3.65642  4.29260  2.49691  2.48632  3.15937  2.29423  2.08139  5.22495  3.99239   1110 v - - -
          2.68618  4.42225  2.77519  2.73123  3.46354  2.40513  3.72494  3.29354  2.67741  2.69355  4.24690  2.90347  2.73739  3.18146  2.89801  2.37887  2.77519  2.98518  4.58477  3.61503
          0.00933  5.07521  5.79755  0.61958  0.77255  0.55780  0.84973
    821   2.59611  5.41707  2.09494  2.04675  4.76090  3.68259  3.87028  3.55520  2.01954  3.45662  4.45818  2.69987  4.07651  2.96716  2.31932  2.34680  3.14064  3.80707  5.85033  4.44019   1111 k - - -
          2.68618  4.42225  2.77519  2.73123  3.46354  2.40513  3.72494  3.29354  2.67741  2.69355  4.24690  2.90347  2.73739  3.18146  2.89801  2.37887  2.77519  2.98518  4.58477  3.61503
          0.00933  5.07521  5.79755  0.61958  0.77255  0.55780  0.84973
    822   2.06639  5.42156  3.16257  2.12143  4.76612  2.76722  3.87449  4.24981  2.11297  3.72540  4.46313  2.96167  4.08233  1.98559  2.43362  2.76162  2.98857  3.81209  5.85343  4.44542   1112 q - - -
          2.68618  4.42225  2.77519  2.73123  3.46354  2.40513  3.72494  3.29354  2.67741  2.69355  4.24690  2.90347  2.73739  3.18146  2.89801  2.37887  2.77519  2.98518  4.58477  3.61503
          0.00933  5.07521  5.79755  0.61958  0.77255  0.55780  0.84973
    823   3.13895  4.96520  3.59791  2.84262  3.96756  0.91311  4.26764  3.52282  3.24446  2.40543  4.11316  3.65961  4.41272  3.58912  3.60374  3.29505  3.39518  3.28240  5.42432  3.00598   1113 g - - -
          2.68618  4.42225  2.77519  2.73123  3.46354  2.40513  3.72494  3.29354  2.67741  2.69355  4.24690  2.90347  2.73739  3.18146  2.89801  2.37887  2.77519  2.98518  4.58477  3.61503
          0.00933  5.07521  5.79755  0.61958  0.77255  0.55780  0.84973
    824   2.58282  4.69484  3.24571  2.96701  3.83901  3.88806  3.60308  2.93566  2.41235  1.90720  2.04409  3.16491  4.26881  3.43980  3.50190  3.12677  3.15915  2.46445  5.27032  3.21841   1114 l - - -
          2.68618  4.42225  2.77519  2.73123  3.46354  2.40513  3.72494  3.29354  2.67741  2.69355  4.24690  2.90347  2.73739  3.18146  2.89801  2.37887  2.77519  2.98518  4.58477  3.61503
          0.00933  5.07521  5.79755  0.61958  0.77255  0.55780  0.84973
    825   2.36661  3.34433  2.64191  2.73817  4.64272  3.69957  3.97662  4.09554  2.74402  3.63813  4.40953  2.59458  3.09523  3.09708  3.22243  1.41073  2.60405  3.69321  5.81951  4.44906   1115 s - - -
          2.68618  4.42225  2.77519  2.73123  3.46354  2.40513  3.72494  3.29354  2.67741  2.69355  4.24690  2.90347  2.73739  3.18146  2.89801  2.37887  2.77519  2.98518  4.58477  3.61503
          0.00933  5.07521  5.79755  0.61958  0.77255  0.55780  0.84973
    826   2.59937  4.46578  4.23122  2.93185  3.57545  4.01009  4.30006  2.28173  3.55638  1.95745  3.11966  3.92302  3.16961  3.48129  3.79085  2.47491  2.47358  2.20459  5.07137  2.65299   1116 l - - -
          2.68618  4.42225  2.77519  2.73123  3.46354  2.40513  3.72494  3.29354  2.67741  2.69355  4.24690  2.90347  2.73739  3.18146  2.89801  2.37887  2.77519  2.98518  4.58477  3.61503
          0.00933  5.07521  5.79755  0.61958  0.77255  0.55780  0.84973
    827   2.51490  5.35824  2.56471  1.89402  4.67858  2.66996  3.26989  4.14749  2.47261  3.02699  3.79643  3.16954  3.20080  2.98660  3.11513  2.70163  2.63447  3.20354  5.80601  3.23626   1117 e - - -
          2.68618  4.42225  2.77519  2.73123  3.46354  2.40513  3.72494  3.29354  2.67741  2.69355  4.24690  2.90347  2.73739  3.18146  2.89801  2.37887  2.77519  2.98518  4.58477  3.61503
          0.00933  5.07521  5.79755  0.61958  0.77255  0.55780  0.84973
    828   2.93197  5.39176  2.20864  1.30624  4.71434  2.94220  3.89950  4.18604  2.64955  3.03082  3.31497  3.17416  4.09950  3.00498  2.98615  2.65126  3.16444  3.77058  5.83805  4.43832   1118 e - - -
          2.68618  4.42225  2.77519  2.73123  3.46354  2.40513  3.72494  3.29354  2.67741  2.69355  4.24690  2.90347  2.73739  3.18146  2.89801  2.37887  2.77519  2.98518  4.58477  3.61503
          0.00933  5.07521  5.79755  0.61958  0.77255  0.55780  0.84973
    829   0.76841  4.96205  3.70654  2.54926  4.57910  3.74684  4.44332  3.93572  3.34857  3.63117  4.47657  3.68266  4.33256  3.66250  3.75346  2.39697  3.33817  2.77606  5.92221  4.65012   1119 a - - -
          2.68618  4.42225  2.77519  2.73123  3.46354  2.40513  3.72494  3.29354  2.67741  2.69355  4.24690  2.90347  2.73739  3.18146  2.89801  2.37887  2.77519  2.98518  4.58477  3.61503
          0.00933  5.07521  5.79755  0.61958  0.77255  0.55780  0.84973
    830   2.24820  4.50306  4.82148  4.23538  3.65255  4.29133  4.64002  1.20971  3.04597  2.18179  3.63387  4.35924  4.64733  4.27873  4.19889  3.59990  2.92728  1.76481  5.22129  4.03344   1120 i - - -
          2.68618  4.42225  2.77519  2.73123  3.46354  2.40513  3.72494  3.29354  2.67741  2.69355  4.24690  2.90347  2.73739  3.18146  2.89801  2.37887  2.77519  2.98518  4.58477  3.61503
          0.00933  5.07521  5.79755  0.61958  0.77255  0.55780  0.84973
    831   2.78784  4.18312  2.99618  1.79064  4.67057  3.69307  3.88312  3.14343  2.35217  3.39739  4.40034  2.72797  4.08586  2.60132  2.30822  2.55740  3.13976  3.72855  4.28524  2.93531   1121 e - - -
          2.68618  4.42225  2.77519  2.73123  3.46354  2.40513  3.72494  3.29354  2.67741  2.69355  4.24690  2.90347  2.73739  3.18146  2.89801  2.37887  2.77519  2.98518  4.58477  3.61503
          0.00933  5.07521  5.79755  0.61958  0.77255  0.55780  0.84973
    832   2.22942  5.35850  3.18264  1.73616  4.67883  3.45564  3.88227  3.37418  2.43566  2.57060  4.40581  2.87709  4.08551  2.66026  2.49863  2.68833  2.72046  3.73579  5.80617  4.41094   1122 e - - -
          2.68618  4.42225  2.77519  2.73123  3.46354  2.40513  3.72494  3.29354  2.67741  2.69355  4.24690  2.90347  2.73739  3.18146  2.89801  2.37887  2.77519  2.98518  4.58477  3.61503
          0.00933  5.07521  5.79755  0.61958  0.77255  0.55780  0.84973
    833   2.54281  4.37976  4.95703  4.34522  2.98696  4.18553  4.52091  2.15033  4.13707  1.34881  2.66617  4.34215  4.54215  4.26760  4.15158  3.49821  2.91986  1.74621  5.00919  3.43913   1123 l - - -
          2.68618  4.42225  2.77519  2.73123  3.46354  2.40513  3.72494  3.29354  2.67741  2.69355  4.24690  2.90347  2.73739  3.18146  2.89801  2.37887  2.77519  2.98518  4.58477  3.61503
          0.00933  5.07521  5.79755  0.61958  0.77255  0.55780  0.84973
    834   1.43687  4.65890  5.16675  4.57495  3.62594  4.52518  4.87736  2.34829  4.40483  1.50838  2.11842  4.64831  4.84354  4.53548  4.45848  3.84721  3.53880  2.02179  5.33731  4.18949   1124 a - - -
          2.68618  4.42225  2.77519  2.73123  3.46354  2.40513  3.72494  3.29354  2.67741  2.69355  4.24690  2.90347  2.73739  3.18146  2.89801  2.37887  2.77519  2.98518  4.58477  3.61503
          0.00933  5.07521  5.79755  0.61958  0.77255  0.55780  0.84973
    835   2.42389  4.00666  2.88414  2.35001  3.20555  3.15955  3.88039  4.15691  2.08411  3.65953  4.41050  2.73927  4.08379  2.63983  2.08110  2.76869  3.13948  3.74239  4.28807  3.23752   1125 r - - -
          2.68618  4.42225  2.77519  2.73123  3.46354  2.40513  3.72494  3.29354  2.67741  2.69355  4.24690  2.90347  2.73739  3.18146  2.89801  2.37887  2.77519  2.98518  4.58477  3.61503
          0.02568  5.07521  3.95812  0.61958  0.77255  0.55780  0.84973
    836   2.68182  5.40338  2.80603  1.95226  4.74513  3.67573  3.04352  4.22867  1.96136  3.02794  4.44494  3.14449  3.53600  2.96050  2.22726  2.55729  2.65481  3.40893  5.83799  4.42918   1126 e - - -
          2.68618  4.42225  2.77519  2.73123  3.46354  2.40513  3.72494  3.29354  2.67741  2.69355  4.24690  2.90347  2.73739  3.18146  2.89801  2.37887  2.77519  2.98518  4.58477  3.61503
          0.08580  5.05901  2.57876  0.61958  0.77255  0.60223  0.79316
    837   2.50757  5.33189  2.70637  2.47014  3.81704  3.36764  3.28891  4.12955  2.12320  3.62873  3.32490  3.12615  3.45415  2.51436  2.08009  2.84109  3.10049  3.29821  5.77653  3.08887   1127 r - - -
          2.68618  4.42225  2.77519  2.73123  3.46354  2.40513  3.72494  3.29354  2.67741  2.69355  4.24690  2.90347  2.73739  3.18146  2.89801  2.37887  2.77519  2.98518  4.58477  3.61503
          0.01023  4.98344  5.70579  0.61958  0.77255  0.77935  0.61379
    838   2.28318  5.16385  3.22066  2.17655  3.70344  2.88682  3.58052  3.86193  2.60095  3.43425  4.22657  2.99362  2.66336  2.85726  2.60401  2.88239  2.77439  2.65630  4.54570  3.26507   1128 e - - -
          2.68618  4.42225  2.77519  2.73123  3.46354  2.40513  3.72494  3.29354  2.67741  2.69355  4.24690  2.90347  2.73739  3.18146  2.89801  2.37887  2.77519  2.98518  4.58477  3.61503
          0.03104  4.98344  3.74167  0.61958  0.77255  0.53924  0.87513
    839   2.50516  4.09044  3.17000  2.85832  3.45213  2.96731  3.42930  2.70034  2.41760  3.16188  3.41758  3.16601  3.22710  2.91282  2.76101  2.76336  2.73305  2.31774  5.45815  3.68885   1129 v - - -
          2.68618  4.42225  2.77519  2.73123  3.46354  2.40513  3.72494  3.29354  2.67741  2.69355  4.24690  2.90347  2.73739  3.18146  2.89801  2.37887  2.77519  2.98518  4.58477  3.61503
          0.03848  5.02249  3.46854  0.61958  0.77255  0.69344  0.69286
    840   2.12423  5.34524  2.52028  1.89609  3.27734  3.01174  3.48979  4.14873  2.58407  3.64357  4.39022  3.12758  3.51030  2.76125  2.89875  2.51227  2.89210  3.72711  5.78777  3.16587   1130 e - - -
          2.68618  4.42225  2.77519  2.73123  3.46354  2.40513  3.72494  3.29354  2.67741  2.69355  4.24690  2.90347  2.73739  3.18146  2.89801  2.37887  2.77519  2.98518  4.58477  3.61503
          0.05363  4.99412  3.09142  0.61958  0.77255  0.68051  0.70594
    841   2.37826  3.49520  2.90411  2.00510  4.54386  2.92751  3.85258  3.09057  2.51912  3.53214  4.30216  2.90232  3.50507  2.83614  2.76046  2.50871  2.84838  2.76525  5.71160  3.86839   1131 e - - -
          2.68618  4.42225  2.77519  2.73123  3.46354  2.40513  3.72494  3.29354  2.67741  2.69355  4.24690  2.90347  2.73739  3.18146  2.89801  2.37887  2.77519  2.98518  4.58477  3.61503
          0.15717  4.96909  1.97696  0.61958  0.77255  0.72915  0.65839
    842   2.69601  5.22648  2.70678  2.05175  4.53226  2.96698  3.12900  3.13832  2.37179  2.92610  3.60622  2.79213  3.49960  2.71942  3.03413  2.67239  3.04625  2.66890  5.68342  4.29748   1132 e - - -
          2.68618  4.42225  2.77519  2.73123  3.46354  2.40513  3.72494  3.29354  2.67741  2.69355  4.24690  2.90347  2.73739  3.18146  2.89801  2.37887  2.77519  2.98518  4.58477  3.61503
          0.05404  4.84516  3.10687  0.61958  0.77255  1.01605  0.44945
    843   2.38047  3.89139  3.27064  2.20527  4.11408  3.07390  3.86923  3.51561  2.70019  2.33396  3.98129  3.21747  3.45705  2.87999  2.94016  2.21325  2.54902  3.21923  3.99045  4.11237   1133 e - - -
          2.68618  4.42225  2.77519  2.73123  3.46354  2.40513  3.72494  3.29354  2.67741  2.69355  4.24690  2.90347  2.73739  3.18146  2.89801  2.37887  2.77519  2.98518  4.58477  3.61503
          0.01226  4.80338  5.52573  0.61958  0.77255  0.98465  0.46772
    844   2.40489  5.28669  2.70685  2.15999  4.61850  2.74241  3.77520  4.09523  2.27930  2.68027  3.22118  2.89967  3.49743  2.61537  2.76811  2.44368  3.03919  3.67019  5.72737  4.32455   1134 e - - -
          2.68618  4.42225  2.77519  2.73123  3.46354  2.40513  3.72494  3.29354  2.67741  2.69355  4.24690  2.90347  2.73739  3.18146  2.89801  2.37887  2.77519  2.98518  4.58477  3.61503
          0.12804  4.82750  2.18766  0.61958  0.77255  1.04063  0.43577
    845   1.80226  5.15474  3.07619  2.31904  3.65830  3.56675  3.46730  3.90321  2.03610  3.16579  4.20894  3.05666  3.01114  2.73952  2.65221  2.76183  3.00393  3.51938  5.61618  4.23929   1135 a - - -
          2.68618  4.42225  2.77519  2.73123  3.46354  2.40513  3.72494  3.29354  2.67741  2.69355  4.24690  2.90347  2.73739  3.18146  2.89801  2.37887  2.77519  2.98518  4.58477  3.61503
          0.13468  4.71288  2.14534  0.61958  0.77255  1.17825  0.36790
    846   2.29023  5.21381  2.73173  1.97174  4.54788  3.50598  3.69499  4.02572  2.15019  2.86548  4.25772  2.97777  3.36077  2.53293  2.57835  2.52203  2.96169  3.59860  5.65262  4.24895   1136 e - - -
          2.68248  4.42632  2.77657  2.72605  3.46360  2.40570  3.72600  3.29180  2.67519  2.69177  4.24877  2.90594  2.74009  3.18079  2.89953  2.38115  2.77713  2.98588  4.58351  3.61381
          1.13736  0.38664        *  3.02963  0.04954  0.00000        *
//
