# Supplementary material for: T346Hunter: A Novel Web-Based Tool for the Prediction of Type III, Type IV and Type VI Secretion Systems in Bacterial Genomes
Source: PLoS One. 2015 Apr 13;10(4):e0119317. doi: 10.1371/journal.pone.0119317 (PMC4395097; doi:10.1371/journal.pone.0119317)
Supplement: S1 Data — (ZIP) [file pone.0119317.s009.zip › T346Hunter_profiles/F.TraD.F.fasta]

>gi|58616273|ref|YP_195402.1| putative traG family protein [Aromatoleum aromaticum EbN1] [TraD_F]
MLPRLGGCSDAVALCSLGAAVAATTPFVGVDPQHAAALAMAGTTWLGYRVLEKVSFSKAAFDSNVAISSS
VKTPDLAGEAGMLIGYKVEDGRPVYVPDEDLMRHLFILGQSGVGKTVLGANLIFQQIARGGGLTFIDGKM
TDEELQKIWQMCAWCGRERDLFIINPGRPEMSNTYNPLLYGDPDEIADRPISTIPQNDSNPGTDYYRKAA
HQGIVTLVSAMKKAGLAYNFIDFAVMLMNSKALEELERKLMEVAPNSDEARAFSLFVDQFRYSAKPGADA
TIDMKRLKEVFGGIGQRMYLLGTGKFGEVLNSYTPDLNLFEAIMNNKIIYVQLPTMGKNEAAMNFAKMFI
SDFRTSISWLQDLPEENKLQIPHLFFMDEAGGYVSMNMTRPFEQARSARVILCPAAQTMANFKAISEEFA
EMVIGNTWTKLIFKVGTQASAEEMAEVAGMHIVNVRQVAEARNKGTSSQLLRLDPAASESEGLSETVTYK
EQEENRVSADQLKALGKGECVMLYGGDQVHHLKIPMLKFDSQEAKKFGKPRVHRFRKRAVKGADFFKNAE
KYLSRKMS
>gi|85372982|ref|YP_457044.1| hypothetical protein ELI_00775 [Erythrobacter litoralis HTCC2594] [TraD_F]
MKHNLVNFTRGSQLLGHFGFMFAAGLKGPLIVTILVAVGLLYWEVSGALDDHQIYLLWMHVYSSAYAFME
FDPDKLVNLKLADGSMVAFPISVVTDYPPMREAVTLFRSTAVGALWLAALILAPLFLLFWWVAERFGERS
KQKKHVRGAELATLSELKREIERHNRDARSREYGETMGWKWRLAGSTYLRDAGFYAPAHLARVSWPWRLE
QSHAMLVGTTGTGKTVVLTELANEIRQRGERAVIFDLTGAFIETFYEPERDIILNPLDARCPAWSVFNDC
TTRAEFHAAAESLVPHDGGGAEQFWMLAARTLFVETCLKLAEAGRGTNAALAHELMNADLSDLHQLLEDT
MAGPISTPSAARMAESVRAVFNVNAKALQMLPEEGVPFSVREWVNGAAKPGSILFLSARYIDMSVLSQLL
TLWLDTSINTLMAGERSRDLRLWFLIDELGALHRLPSLEKGLQTARNFGGAIVTGIHAFAKLKDVYGENM
AMTLSSLARTKLILGTADRETATWCSDVIGHREVREMEEGYSYGYNNARDAVSLTPRRQVVPLLLPDELM
RLKNLHGFIKFPEGFPAAPVVLQPRNWPRVAEGFIAREIPKMPKRAASASGDAGTMTQPTRASETSDNDG
DPRRMMDKHDQSNRPAKRPRKDQQKEPGRDRRSTSAKQALPEQTKARSPRDGGQRGALPAPPRPAQSELP
LASKTDEDRDRERETAPSKRSDVPDPATHQRAQDARGKADQKMQEEQQKSLLGGAAKQGKGADRDHDHDH
DLGDYDPEM
>gi|215778370|ref|YP_002261510.1| conjugative transfer protein TraD [Aliivibrio salmonicida LFI1238] [TraD_F]
MDTDKRPKHSNYTRGGQITFHNLRMFFQINTALFKWISVSVLGATVLLTYVRAPANTFMAVWYSIRNHTL
LKLNAPLTREVTTLWEGKRYTSTLGAQLSNNTLLDLNAQFWYQLQVNFLISTLLGLGLVFIAMTYFKSKG
DEQTDDHFIRGIKKATPAEITKEVKAKSKLSSFAIDKHRLFKHNFEIQHLMIDGTTGAGKSVALRKLVRW
IRKRGDKAIIYDKGCTFVGKFYNPETDTILNPFDERCANWDIWCDAKEAPDFENMAAALIPQHGDGDPFW
VDSARTIFSSTAFQMMKDNEPVSTARLLSLVLTSELETLGSFLKGTESATLVSNKIEKTAISIKSVLATY
IKALRFLEGLDEKNEHNALKRPKFSITDWVQDDEQKGFLFLSSNAQQHASLRPLISMWLAIASNAILGME
EDEDRRIWVILDEMPTLHKLPELDAIIAEVRKFGGCYVIGIQSYAQLVKTYGKTTAEVIFDLLNTRFYFR
APSATMAKISALDLGEQEIDISKENYSYGAHAMRDGVSLGHQTVTRPVVSTAEIQTLDDLQCWVRLLGCN
LITRLDLVFDKMPQLCHPFIKRNHSMSPEMTAIYEQLTFLELMAPQALDKENRDALRSGQAKNFEDETQM
NAEWADQKQAIRANKAKELIQKEKGSMLTPEKKEQERRDIEQEQEAERMINEASIADIELGD
>gi|187736810|ref|YP_001816548.1| conjugal transfer protein TraD [Escherichia coli 1520] [TraD_F]
MSFNAKDMTQGGQIASMRIRMFSQIANIMLYCLFIFFWILVGLVLWVKISWQTFVNGCIYWWCTTLEGMR
DLIKSQPVYEIQYYGKTFRMNAAQVLHDKYMIWCGEQLWSAFVLATVVALVICLITFFVVSWILGRQGKQ
QSENEVTGGRQLTDNPKDVARMLKKDDKDSDIRIGDLPIIRDSEIQNFCLHGTVGAGKSEVIRRLANYAR
KRGDMVVIYDRSGEFVKSYYDPSIDKILNPLDARCAAWDLWKECLTQPDFDNTANTLIPMGTKEDPFWQG
SGRTIFAEAAYLMRNDPNRSYSKLVDTLLSIKIEKLRTFLRNSPAANLVEEKIEKTAISIRAVLTNYVKA
IRYLQGIEHNGEPFTIRDWMRGVREDQKNGWLFISSNADTHASLKPVISMWLSIAIRGLLAMGENRNRRV
WFFCDELPTLHKLPDLVEILPEARKFGGCYVFGIQSYAQLEDIYGEKAAATLFDVMNTRAFFRSPSHKIA
EFAAGEIGEKEHLKASEQYSYGADPVRDGVSTGKDMERQTLVSYSDIQSLPDLTCYVTLPGPYPAVKLSL
KYQTRPKVAPEFIPRDINPEMENRLSAVLAAREAEGRQIASLFEPDVPEVVSGEDVTQAEQPQQPQQPQQ
PVSPAINDKKSDSGVNVPAGGIEQELKMKPEEEMEQQLPPGISESGEVVDMAAYEAWQQENHPDTQQQMQ
RREEVNINVHRERGEDVEPGDDF
>gi|145597288|ref|YP_001154758.1| conjugal transfer protein TraD [Yersinia pestis Pestoides F] [TraD_F]
MKISKTGNYTILFTVSIASMRIRMFSQIANIIVYCLVILFGVIVAITLSVKLTWQTFVNGMVYYWCQTLA
PMRDIFKSQPVYTIRYYGHELKYNAQQILQDKYIQWCADQVWTAFILAAIIAAVVCVITFFVTTWILGHQ
GKQQSEDEITGGRQLTDDPKAVAKMLRRDGLASDIKIGELPLIKDSEIQNFCLHGTVGAGKSEVIRRLMN
YARQRGDMVIVYDRSCEFVKSYYDPATDKILNPLDARCAAWDLWRECLTQPDFDNVSNTLIPMGTKEDPF
WQGSGRTIFAEAAYLMRNDKDRSYSKLVDTLLSIKIEKLRSYLKNSPAANLVEEKIEKTAISIRAVLTNY
VKAIRYLQGIENNGESFTIRDWMRGVREDGKNGWLFISSNADTHASLKPVISMWLSIAIRGLLAMGENRN
RRVWIFADELPTLHKLPDLVEILPEARKFGGCYVIGIQSYAQLEDIYGQKPAETLFDVLNTRAFFRSPSR
NIAEFAAGEIGEKEILKASEQYSYGVDPVRDGTSVGKDMERVTLVSYSDVQTLPDLSCYVTLPGPYPAVK
MALKYQQRPKVAPEFIPRTIDGKAEERLNAALAAREHESRSIAMLFEPDADVIAPEGGAENAGQPQQPAP
APRAADTASASASVAGAAGTGGVEPELKTKAEEAEQLPPGISESGEVVDMAAWEAWQAEQDELSPQERQR
REEVNINVHRAPEKDLEPGGYI
>gi|124262901|ref|YP_001023371.1| sex pilus assembly and mating pair formation [Methylibium petroleiphilum PM1] [TraD_F]
MSFASMYRAKIGGTVDTLAMTALGAGAILSSPAFVESGGKLSFLMAAAGAAHLGRRFLQPWEEANALASK
INVRSADMLSSPDGLLLGYRTDTGDPVYIPDEDLMRHGLIGGQSGVGKTVLGKLLMYQQIQRGGGLAFVD
GKMNAEDIETIYQYCCLCGREQDLLILNPGNPGMSHSYNPILRGDPDEIAARVLSLIPSTENNPGADHYR
QSANQGLTTLVAALQEAGLAFNFIDLTILLMNHKAIEELESRLKRSKGGSAATKNLSLFLEQYKGGGKPG
SGLENMVDIKRMKETFGGVGGRMFQFGTGKFGEVLNTYSPEIDLFEAIRQNKIIYVALPTMGKNEAAGNM
GKMFLGDLRTAISWVQALPEDQKPRIPFLAFMDELGSYAVASLARPFEQARSARIALFPAFQTLANLEVV
SPDFAQMVLGNTWTKIFFKLGTQETAEPVADLIGKEMQIARSMTHTNNRSENNPLLAVAPEGGEGEGMGV
SEGEREEERHRVSPEDLKALDKGECVVLYGGDAVFNIRVPMIYVDPEVAREIGPLRIHHRRERQVEGADY
FKNSDRYLGGNSVPSGHRKQTAQEMLADE
>gi|157827423|ref|YP_001496487.1| conjugative transfer protein TraD [Rickettsia bellii OSU 85-389] [TraD_F]
MQQNQNNFTRGSQIFAHQMRMLGQGSINALTIGLIFTVVWLMWRTYQKLSLVSLYYFIIERYAQLKLAIG
EYFYPISQIGIKFYYLEQKAWVYRNAEEFVHKFWHVTPHSHNINQFGQFLLHSAWPEGIIVFTISMFTAI
IFFMYRGKKAVIQDKIRGADLVEAKTLARMLHKNKQAANICFSGLPLVKNSERRHILITGTTGSGKTNML
NELLPQIRKEQGRAIIVDLTGSFTDRFFDPKCDKLLNPLQENTEHWLPWNDCHEIWDYNDMASNFSNYNP
KLDDFFAKSAELVLAEGLRLYQDSKDIKKLINTILYANNKEFAKSFKNSAVSGIISSSAPETSSGIQATV
SKNIEVLQHLKPKGEFSIRKWFTADKGWLFITSTPNQRVMLRPLIAAWISIAIKALMNRNINNTHSNMWF
VIDELPALQKISSLPIALAESRKYGGCVVAGMQNIHQLEEIYGSAGTASMLDLFGSKFIFRVSDQQTAHK
SALMLGEQEIIETQENLSYGANSMRDGVNMHSLEKRKLLVMPSEIMNLEDLTCYVKLAGNIPITKLQMNL
QT
>gi|296100211|ref|YP_003617128.1| coupling protein [Pseudomonas putida] [TraD_F]
MSEWDYTSYWRKNYEAREAVAWGSSMLAGTAVQLMTEMPVTPYLITLGVQAGFALAAIPRALRVHRAKAC
LVGADLSFITLEEVMELVKRHPHEFYFGEAFPWRQRHGQYAFELQAMDIEAIIGKRGRRNAEVKGTKWIH
GIGMDEEEPCFRPADQRSIHHLVLGTTGAGKTRWFDLAISQCIARGEPVIVIDPKGDKGLAETCERTCKA
MGKASLFKYFHPAHPDKSVRLSLTKNYGRATEVASRVAVLMKSEAGDPFQAFAQMSLNSVIQAMLICNIL
PTLVGLRRTLEGDVPGLTIKVVMAFGSKVFGEDEFARMAESAILSAKVRNIEEKAKVLRKVYYNDIAKVE
ANTDLEGLLTMLEHERSHFSKMIAGLLPILVMLTSGEMGPLLSPHIDDEDPRRISDLNSVINADQVLYLG
LDSLADPMVGSTIGSLALADLASTAGEIYNHRLPKPVNIFVDEAAEVINDQLIQLLNKGRGAGINLYIAT
QTIADFKARMGDEAKAMQVLGNANNIICLRILDTDTQEFVAKKMTPTRYKYVMRTQGNSAGEGGVVQGGN
VGERLMQEEGERFPTALLGELPDLEYLAVFAGGDIRKGRLPILTGPTAN
>gi|300713348|ref|YP_003739387.1| conjugal transfer coupling protein [Erwinia billingiae Eb661] [TraD_F]
MSFTPKNLTQGGQMTAYRLRMFVQVNQWISHWMVLLFLVATGGLFWAVTPDDTLRNGFWYWSGRLFSGFL
PLMDRSSPATWDISWHCEPAKLCTTKLTLAQLLASEWMQVQGAQLLQNLKLCAAGCGTVALALFCYIAWY
VGRIGKKESEDEYISGMKLTDRLDDVNRQLKKAGEKSDLQIGGLHMVKNAEVMNFLIHGTIGVGKSTLIR
WLLDYIRRRGDRAIIYDSGGTFIESHYDERRDKILNPHDSRCENWVLWRECPEVVDYENLTAALIPVEGD
SDPFWVSSSRTIFSDAAMQFAAAPDRSIETFLKTLLSIDLKSLREFLKNTPSANLVEEKIEKTAISIRSV
LTNYAKSLRYLQGLDRSGRPEFSVREWMTGAQYDNSWLFISTTARHRKAVRPLISMWLSLATLQLQSMGE
NSERRVWVIGDEIAGLQKIPELNETLAEGRKFGACFVLGIQNIPQLVNIYGREMAKAIFDLLNTRAYGRS
PSAEVAKMVEDELGHQRRREAREQNSFGLDQIRDGISISKDKVNEPVVDYDQIMTMPNLRFYVRLPGEYP
VVKLALKYRRQKKYHPALLERDFRDRLSPELESLIKNNESAARTAGLSFPTGDELLEDSPAAGADTPSPV
LKSTPASAKKAEPVTPPAPVRPAPEAAEPVTVVPDSPPVLPLREAHRQPEPATEAVTGSEKQADTPLPAN
VRAFTPRSRTDPPVPASPAPTPAVTAPGTTPADGQSETPAKATPTPVIPVTPAPVLPVMNSPLRGPSALD
MLARKAARKPVTNAGEDDAPVAEAQGEAPDLQMAVETDERGELTLRTAGTRKASPDSREEAYAEQYGRAG
RLMADEEQNILRHRDDYEAYQDMSDHHEPGGYER
>gi|184160044|ref|YP_001840912.1| Type IV secretory pathway, VirD4 component [Acinetobacter baumannii ACICU] [TraD_F]
MKAKNNSKAIEFTRGSEIWIHQFRMFISSMMNVIVFGLMITIGIVCAFLYIKLKDVHFLALSVQYDIWLK
SVFNNPDARVALKLNGVVRDYTLDQAQHIINPYFNQLKFYVFRAFILGILLSSFLVGGLIYYWFTYGKEV
MSDEQIRGSELVSNDALIYKIQSTKGFSPYKISNIPMVKNTEGTNVGIFGAPGSGKSQIFRDHLSQVRNN
KRKAIVYDPSGEFTSEFYRPGIDIILNPFDERMPYWSPFFEIRHDEHFDSIANAFVPVEGKDPYFGEAGR
TVLAEVMRELHANGIHSNKTLHDTIAHFTIEEISSVLEGTAASKHVDKKAEKTALAVLTTVQNKLRAFRY
LPDSGTQFSIRDWVSRPEEDSWIFLSLREEQKTTIEPLITLWFSIFIKAVMNLEPIHRELLWMYCDEFPT
LPKMDDLPLSLTNTRKFGLCHFLGLQDIPQLEEKYGEKIARSIISALQTKVFYRVNENETAKRMSEILGQ
MEVAEKNMSRSMGVNDSRDGDSFITQRRERFIVLPSEIMKLPDLTGYLRVPGDYPVTKITQKYHPHLKNV
PAFIERENMGFISAFAVAEALESQSNSDGKEPLVEQQNEEGNFFGNSTVPLVGNSSFFGKSNTTSENIYE
NSPLDLFHSQTEDSDLSLNEKNGIQPDEIIPDEDEKPKVVNNDRLHTFASYLAATDESSVQKNNDVTPDT
NSSNDSNESSFKDLFNNND
>gi|46447075|ref|YP_008440.1| conjugative transfer protein traD [Candidatus Protochlamydia amoebophila UWE25] [TraD_F]
MKLFQTITEGGQLTTHSVRMFKQVTKTSFFITFVLWIIVFLYQMRDVNTFYLQNVLYFEQARFYQVLHID
TIKVDPSFGLQRGSQDVKEYTTDQVLRLTKPYADRFYRITKQRFQHSAFWALAPLSVVFAIFFFRGRQSI
KKHHLKGNTLSSVWLTRWKLKLSRRASPISIGSLPLIKGTETQHIMITGGTGSGKTNCLHHLLKSVRQQK
QRAIIVDTTGLLTERYYRAGKDILLNPLDSRGAPWHPWIECIDKTSYATMAESFIPQSLSDSDNYWRTSA
RIVLGSLFEQLKDIQKNSTLADKILRDPLQELCDFVQGTKAASLIDMNSEKTAASIRAVMSNFLTCFELL
ANTDQPFSIREWIQQEDPIDNWLFISCKTNERAALNPLLSCWLSVAVRSLLALPPNFERRLWYIIDELPT
LNRLRDLDMLLAESRKYGGCAVLALQSPAQLEAIYGQAVAQTLIGNCATKIVFAEQNPLHAGRLADMFGE
QEIREYQKGLSYGANDIRDGVSLNQQTRYQQLITKTDIQFLSRNQAFVRLPDNCPIVRLNVPILPR
>gi|54292937|ref|YP_122324.1| hypothetical protein plpl0031 [Legionella pneumophila str. Lens] [TraD_F]
MREEPNFKHYTRGGQISFHNLRMWDQITKTLVWVCLFLWVVLTGLITWLVISPEKFHQAIAYYYASFLNL
VGQKHTFTLPFHGKNYQQNVETILHYPYYKENADHMVDLLGKSSLAAFVFSFVLGLCFAFYFIHRGKAQR
ANQFIRGSRIDTKENVIQQILDKKENSDITIDGFPLKANSEVQHLLVHGTVGTGKSQLIMKIMDALRKRG
DRVIVYDKGCAFIPHYFDSNQDVILNPFDARCPNWDMWLEAPRDSDFENMAESLIPMHGDSEPFWVNAAR
TVFSSVAAKMRKDKDRSVEKLLKLLLTGEFSHLEDYLKGTAAATLVSGKIEKTAISIRSVITTYLKSLST
LSGLDSEGASPFSIRDYILNEQHSGWLFISSNGEQHKSLKPLMSMWLAMASLTLLSLTPNPDRRIWFICD
ELPSLHKLPLLGETIAEVRKFGGCFLLGMQSFSQLTKVYGQSGGAKELFDLLNTRFFFRSPSADMARLVA
SELGEEEIEESRENYSYGANSIRDGISLGSQRVTRPIVSYPQILELEDLRCFVRLPGSYPITQLTLELEN
RPKYLKGFVERQFIIDEMLQKLVKETESTEDEAIAKRKCHNKKSVEIEFEV
>gi|242347997|ref|YP_002995558.1| type IV secretion-like conjugation coupling factor TraD [Aeromonas hydrophila] [TraD_F]
MTMSYDPLAYEMPWRPNYEKNAVAGWIAASCAALAVEQVSTMPSEPFYWMTGICGVMAMARLPKAIKLHL
LQKHLKGRDLEFISIAELQKYIKDTPEDMWLGSGFLWENRHAQRVFEILKRDWTSIVGKESTVKKVVRKI
QGKKKELPIGQPWIHGVEPKEEKLMQPLKHTEGHSLIVGTTGSGKTRMFDILISQAILRGEAVIIIDPKG
DKEMRDNARRACEAMGQPERFVSFHPAFPEESVRIDPLRNFTRVTEIASRLAALIPSEAGADPFKSFGWQ
ALNNIAQGLVLTHDRPNLTKLRRFLEGGAAGLVIKAVQAYSERVKPDWEAEAAAYLEKAKNGSREKIAFA
LMKFYYDIIQPEHPNSDLEGLLSMFQHDQTHFSKMVANLLPIMNMLTSGELGPLLSPDSSDLSDERQITD
SAKIINNAQVAYLGLDSLTDNMVGSAMGSIFLSDLTAVAGDRYNYGVNNRPVNIFVDEAAEVINDPFIQL
LNKGRGAKLRLFVATQTFADFAARLGSKDKALQVLGNINNTFALRIVDGETQEYIADNLPKTRLKYVMRT
QGQNTDGKEPIMHGGNQGERLMEEEADLFPAQLLGMLPNLEYIAKISGGTIVKGRLPILTQ
>gi|189183017|ref|YP_001936802.1| conjugative transfer protein TraD [Orientia tsutsugamushi str. Ikeda] [TraD_F]
MIISIVFFTAQGKKTIIKAKIRGADFVGYKKNGLAKMLKSAKKASKICFGGLPLVKNSERLHILITGTTG
TGKTNMLNELLPQIRLHKDRAIIVDTTGAFTDRFFDSKR
>gi|113473824|ref|YP_718087.1| conjugal DNA metabolism [Sphingomonas sp. KA1] [TraD_F]
MAGPDTWSDRARPGKLQHHSARGTMPRNAGDFTRGSQLITHEFLMWFASARLPFLVWFFTFLFVLSVVLA
LRLHEHEIEMILMRIYAAGWAFMEFSPSKVINLTVPSGEAIPAPISMVASHPDVVIAWNKLMRAIWGSLF
ISLFVAVPLAVWFVDFSKRRGKSILEERHQRGAMLVDGAELASVINAHNRAQLDQEIAEKLPGKSFDQIM
AMSFEDRKAAGIHHVYSMAGIPFPWRTEQSHTMMIGSTGTGKTTQMRALIAQMRVRRDRAVVFDLTGAYV
EAFYNPETDIILNPMDERCPSWSVFAEAKNHADFTGIAAALLPADGGGAEPFWMLAARTLFVESCIKLIK
EGQATNQALASRLMMADLKAVHKMLENTVADPLTAPEAAKMAESIRAVFNTNAQALRFLPEGKAPFSICD
WVRVEDKPGSILFITSSHNELVLNRALLSLWMNLAVHTLMRLPRTRDLRTWFFFDEVHALHRLPAIEDGL
QTARGFGGAFVLGIHSFAKLSETYGKEGAQNLAALARTKLILAAADRDTAEHCSDYIGHREVRMMDEAYS
YGYSNIRDAATITPRSEVQPLVLPDDIMKLPSLRGFVVFPEGFDAARIKLAWKDYPKVADGYVLRENVEP
IEFSNAAGGEADDAEDKGGRETRDELQPANLIEPDEKQAKPAAAVPGQDEAEPLPPQVGAESGAPAVRIA
ATMSFRAGGASPVADTHSRHAPSEAKAITQSAAKAAGQRANQNARELGEALEPETRIERSAGGPKGTDEP
EIAPDEGMEI
>gi|324120162|ref|YP_004249928.1| IncF plasmid conjugative transfer protein [Klebsiella pneumoniae] [TraD_F]
MSFNAKDMTQGGQIANMRFRMFGQIANIIFYVLFILFWVLCGLMLMYRLSWQTFVNGCVYWWCTTLGPMR
DIIRSQPVYTIQYYGQSLEYTSEQILADKYTIWCGEQLWTSFVFAAVVSLVICIVTFFIASWVLGRQGKQ
QSEDENTGGRQLSDKPKEVARQMKRDGMASDIKIGDLPILKNSEIQNFCLHGTVGSGKSEVIRRLLNYVR
ARGDMAIIYDRSCEFVKSYYDPSLDKILNPLDSRCAAWDLWKECLTLPDFDNISNTLIPMGTKEDPFWQG
SGRTIFAEGAYLMREDKDRSYEKLVDTMLSIKIDKLRAYLQNTPAANLVEEKIEKTAISIRAVLTNYVKA
IRYLQGIEKNGEPFTIRDWMRGVREDRPNGWLFISSNADTHASLKPVISMWLSIAIRGLLAMGENRNRRV
WIFADELPTLHKLPDLVEILPEARKFGGCYVFGIQSYAQLEDIYGVKPAATLFDVMNTRAFFRSPSKEIA
EFAAGEIGEKEILKASEQYSYGADPVRDGVSTGKEKERETLVSYSDIQTLPDLSCYVTLPGPYPAVKLAL
KYKPRPKIAEGFIPRTLDARVDARLSALLEAREAEGSLARALFTPDAPASGPADTNSHAGEQPEPVSQPA
PADMTVSPAPVKAPPTTKMPAEEPSVRATEPSVLRLTTVPLIKPKAAAAAAAAATASSAGTPAAAAGGTE
QELAQQSAEQGQDMLPAGMNEDGVIEDMQAYDAWLADEQTQRDMQRREEVNINHSHRHDEQDYVEIGGNF
>gi|237810165|ref|YP_002894604.1| TraD [Salmonella enterica] [TraD_F]
MSYDPLAYEMPWRPNYEKNAVAGWLAASGAALAVEQVSTMPPEPFYWMTGICGVMAMARLPKAIKLHLLQ
KHLKGRDLEFISIAELQKYIKDTPDDMWLGSGFLWENRHAQRVFEILKRDWTSIVGRESTVKKVVRKIQG
KKKELPIGQPWIHGVEPKEEKLMQPLKHTEGHSLIVGTTGSGKTRMFDILISQAILRGEAVIIIDPKGDK
EMRDNARRACEAMGQPERFVSFHPAFPEESVRIDPLRNFTRVTEIASRLAALIPSEAGADPFKSFGWQAL
NNIAQGLVITHDRPNLTKLRRFLEGGAAGLVIKAVQAYSERVMPDWEAEAAAYLEKVKNGSREKIAFALM
KFYYDIIQPEHPNSDLEGLLSMFQHDQTHFSKMVANLLPIMNMLTSGELGPLLSPDSSDLSDERQITDSA
KIINNAQVAYLGLDSLTDNMVGSAMGSIFLSDLTAVAGDRYNYGVNNRPVNIFVDEAAEVINDPFIQLLN
KGRGAKLRLFVATQTFADFAARLGSKDKALQVLGNINNTFALRIVDGETQEYIADNLPKTRLKYVMRTQG
QNSDGKEPIMHGGNQGERLMEEEADLFPAQLLGMLPNLEYIAKISGGTIVKGRLPILTQ
>gi|291286529|ref|YP_003503345.1| DNA transfer in the process of conjugation and F pilus assembly protein [Denitrovibrio acetiphilus DSM 12809] [TraD_F]
MKTILGTGMNIRGGRQQEIYMNDADRSGHFWCFGTTRVGKTRLLENMLEQDIRKGNSVVVIDPKGDIPLF
SKIYQAAKEAGREDDLMLITPIFPEYSIKLNPLEYYYMPEELVGHLISGIEVGSEPFFYNVAYETSLMIV
QAFMLLTEKAYGKRFNFNDVKDVVSHTDLTTLQRNVASLSSDNNDVIQLANDLQKIVDSGQDYYNKVSSS
LRVALMELTSGNIGEILGKARGNPVIEKLENGKSVILVAQVGSLMTRKAAFTVGKVLLSMFQSYVGRIFS
SGMKVDPPLEIFIDEAQNVLYYGIDDFFAKAGGANVHLHGLSQSVNQIYAMIGRDYGNSTLDNINNKLFM
KVPDEETASYVCRHFGTHKQMLSMMSSAGIINVRENEDDILKPEDVLGLKKREFFMMNYDGGFFGSTLDT
SEAYINIEYPRATV
>gi|225685384|ref|YP_002729730.1| hypothetical protein PERMA_A0002 [Persephonella marina EX-H1] [TraD_F]
MGIKEAVLLIPLLGYILFVRDSIRWAKRISEKDPNPKRAKYTNLFLITVSIFAIPIFMILVFLFSPTIGA
FVWSGAALIFSFYVAYGLYGFLKSRLPNFKSKYKIEPITPEFKIFREPEIKISASAINKHVHVLAPTGSG
KTKSIVGPVLQQAIDKGLGVMSIDPKGDNEVSLACIDLLQKQGRLKDYWYYDVMLPNYSRSYNPLYSGIK
YNNPAQLGVLIIATMPKSGGAATFYEKVQSEFTRAMVRLLSLVNHTGKMANFIDLYSILAYLPYSIEYLL
DTYQANAKFKDELAELWIKTIAQEAAENQNFRQFLRGLQQHLALYAFTFHPKLLNSYNPEIKISEGFRQS
KLMNFSLRSLDFPSGESLDIGKMILMDLQSYAAYKTRENIQNEFPDIVIVDEAPQVIPPEFQKIFEMARG
AGIGVMVLHQSTKQFDNIQKGMFENIFTNCHVKVCLGAADRETAEFYARLLGEELKMFKTYSRGGENVWK
KPIDAILPHWNELVSERYDYRVRPEDIINMPIGEGLLIVREKDLFGVRGKTYFFATKMEGKPWYYLPKIP
YNDDWKDENLGLNLLSKFQKEFGDRIPDEDRKAVRNKKKQIANNIEQRADKIREELGDEIGINMVDEGIA
SVQNVPDELTNILGATDGML
>gi|330827327|ref|YP_004390565.1| type IV secretion system protein TraD [Alicycliphilus denitrificans K601] [TraD_F]
MAKREEKGSAGSFSRGAELWMHQARLFVVAIWTVVLISILAGLAVTTAYFWNATTADEKYALERNVLAHT
RDALYMTAGKMELNVNGELRKMEVSEVALLTDDMAEDAWRKLRNGGMFGLLTSIGVVFLISLYWWGYGRE
RMQDNQLRGAKLVEGKELARLIRHRDEASPYEIAGVPMRVKSETLHTLFAGAQGTGKSQQFFALMKQVRA
RGKRMIVYDPTGEFTQAFYREGKDILMNPLDSRSPNWNIWNEIAKDYHFDNMANGLIPDPAESDPFWALA
GRMVLKDVIAVLGREGRRTNRDLYNAIAKSNLDAMHALLQGTAGATYVDPTTERTGMSLKMTVQNQLEAF
RFLPDEGESFSIRKWVHEEGDSWMFITAREAMREALKPVLSLWIDTAIKAVLDLEPIHRERLWFCIDELP
TLQKLDILKLALTNTRKYGLCMVLGVQDFSQLYEIYGHDLAKTIISGCQTKLLLRVTDGAAAKLLAELMG
QAEVDEKDETLSYGLSSQRDGVSVMARRQMRDLVLTSEILTLPDMTGYLLVPGDYPIARVKYGYVPTEKQ
ANGFIERDGFAISFKPTTAAAAPAPAPSAAEVQQPAAPEQGDMLDDDDMDAPATVEVMRNENGDVIDKAT
GEIIKPAEKVSRAKDDADAKSAGQGKKPNPLADAL
>gi|283826914|ref|YP_003377785.1| coupling protein [Shigella sonnei] [TraD_F]
MSFNAKDMTQGGQIASMRIRMFSQIANIMLYCLFIFFWILIGLVLWVKISWQTFINGCIYWWCTSLEGMR
DLIKSQPVYEIQYYGKTFRMNAAQVLHDKYMIWCGEQLWSAFVLASVVALVICLITFFVVSWILGRQGKQ
QSENEVTGGRQLTDNPKDVARMLKKDGKDSDIRIGDLPIIRDSEIQNFCLHGTVGAGKSEVIRRLANYAR
QRGDMVVIYDRSGEFVKSYYDPSIDKILNPLDARCAAWDLWKECLTQPDFDNTANTLIPMGTKEDPFWQG
SGRTIFAEAAYLMRNDPNRSYSKLVDTLLSIKIEKLRTFLRNSPAANLVEEKIEKTAISIRAVLTNYVKA
IRYLQGIEHNGDPFTIRDWMRGVREDQKNGWLFISSNADTHASLKPVISMWLSIAIRGLLAMGENRNRRV
WFFCDELPTLHKLPDLVEILPEARKFGGCYVFGIQSYAQLEDIYGEKAAATLFDVMNTRAFFRSPSHKIA
EFAAGEIGEKEHLKASEQYSYGADPVRDGVSTGKDMERQTLVSYSDIQSLPDLTCYVTLPGPYPAVKLSL
KYQARPKVAPEFIPRDINPEMENRLSAVLAAREAEGRQMASLFEPEVASGEDVTQAEQPQQPQQPQQPQQ
PQQPQQPQQPQQPQQPQQPVSSVINDKKSDAGVSVPAGGIEQELKMKPEEEMEQQLPPGISESGEVVDMA
AYEAWQQENHPDIQQHMQRREEVNINVHRERGEDVEPGDDF
>gi|238023446|ref|YP_002907679.1| type IV secretion system protein TraD [Burkholderia glumae BGR1] [TraD_F]
MTNARAPSTSATFSRGIALWWQQAKLFASGVLFVLVGSLIAGILVAAGSLFLATSSDDRYLALKHLQADL
LTVVPMANRTINFNFDSGGTSMQPAEALAFTQDAADSVNVEIYNAALYGTLAAIGCFVIATIFWMEYGRK
RLTDHQVRGARLVKAKQLKSELVARNDASPYRIADVPMRKGAENLNTLIAGAQGTGKSRQFFELMRQVRA
RGKKAVVYDSSGEFTAAFYREGKDIILNPLDARSPNWNPWREIHGEIHYDNIAEALIPLPPKDPQPFFAI
AARMVFKDSLRALGKSNKRTNADLYNAISRSNLDELHALLIREAAATYVDPVTERTGMSLKMTVQNQLDS
FRFLHDEGDPFSIREWTQKEDDDSWLFITVNEEQKSALLPLISLWCDIAIQALLSLKPIHEERIWYFYDE
LPGLQKLEIMKVAVTGTRKFGGCFVLGLQDFLQLFEIYGDYLARTIISGCQTKLLLRVTDGDSAKALVNA
IGQADLDEKEESFNLGIDERRDGMSVFAKRNLRDIVLSSEILHLPDMQGYLVTPSDYPIARVKYRYVPFP
QVATPFVPRQDPGLWIPPSAVSSPPVAVPAPAASSSSATAPSQPAPAASTDPVASPPPSAGSAAPAASTS
TAVGARTAPAAAAPANLIMLPSGDVVDADTGEVQGRASGQSRGTSSAPDDSTGNFDLF
>gi|304319695|ref|YP_003853338.1| protein TraD [Parvularcula bermudensis HTCC2503] [TraD_F]
MSGNASGPFKTFLRGGQVTLHTLRMFGQVMRFLSFAMVSLMLVIAWAGVMVNTAPEDRHYAMKRYEAWAY
RAAGFRESLELNMRTADGSHAPFPIGTILTHPAVAEHEKRFRRQLFVWGRIGGLGGGFGFLLLTGLFVGR
GSTLTRTNVKRGAAMASAQELKAQIGAHNRWTAMKRKELRGRPRYALAGIPYPVGSEVQHTGISGTIGSG
KTQAIAALLDQIRKAGDRAVVFDLTGGFIAPFYREDRDTILNPLDRRAPAWSVFDEAKTKAGFDAIAAAM
IPRAQKADPVWADSARMVFSTAGQLLLGDGRASNKELVDLLLNAELRTLAPFFAGTPAASIISADTPRMT
NSVRMMLSTYLDGLRLLPSRGDRFSITEWIENDRAGSTLFLSSRADMHETLRPLLTVWMDTAVRALMSRP
RDPNRRIWFIMDEVAALQELPSIMDGLARGRQFGAAFVLGIQAQSQLRDIYGPDGAQTLSSVCRTKLILA
ASDADTAKWYADFLGRQETSRSNENVSFGANTIRDGVMLARQERIEHLVIPEEIMNLRSLEGYLKMPEGF
PLAKVKVPLVLREDREPAFLPREDQGLLITRARAPHTVKAMQATAHRPGSEDGQRDMFSEAERDGIDELI
DPDTGEVSATTRVEGVAQDGAEGADPPSPPDRPRPRDIGQDFPDWGFEP
>gi|118577399|ref|YP_899639.1| TraG family protein [Pelobacter propionicus DSM 2379] [TraD_F]
MFGFLKPKYNNSSTANKRAGELLIGQGVNLDNPTVLQPIYVSEEHRRRGMMVVGTTGVGKTRLEENFIED
DILTGKSVVCIDPKGDQSLFAKIYDVARRAKRLDEIQLVTVIYPEHSAVIDPMAYYFMVDELVGHIVAAI
PPSKEEFFRQLATAISTVAITANIIIANHSGTVPNQNLDHLRQCVRRQSLEETKNTLLGIGTTEATRIAS
MIDDLMCSDQEHFAKVSMSLSTTLMTLSSGNIGKIIGQADSNRFMKRLEQGKRVILVVHTGALMVRSASS
VLGRLLISMIQGLIGRTYNSSKQKLDIPLSIHIDEAHNVLYDGFENLTAMAGSANVMTTLYIQDIAQLKA
AMKSEDLAQVVLNTCNTKIFLRCPDAVTSEYVVKHFGTRNVLSGIYGTNQVTTREIEQEAVKTYEVLSLQ
PREFLMTSYSGRFKGTTAEISESRLKIIFPSAPGDLSQAQEEEREEEEII
>gi|146275589|ref|YP_001165750.1| Type IV secretory pathway VirD4 components-like protein [Novosphingobium aromaticivorans DSM 12444] [TraD_F]
MRRPDTWSDQARPGQLKHHSARGNMPRNAGNFTRGSQLITHEFLMWFSSAKMPLLVWFFTFLIALSIVLA
LLLHEHEVQMILMRIYAEGWSFMEFSPRKILNLTLPSGRVIPAPVSMIASHPDVVIAWNKLMRAIWGSLF
ISLFVAVPLSVWFIDLSRKRGKAILEERHQRGAMLVDAKELAAVINQHNSAALAQEIAERMPGKTMDDVM
KMSFAERKAAGIHHVYNIAGVSFPWRSEQAHTIMIGSTGTGKTTQMRDMIAQMRVRQDRAVVFDLTGAYV
EAFYNPETDTILNPMDERCPSWSLFDEGKNYADFTAIASAILPTDGGGSDPFWMLGARTLFVQTCVQLMK
LGQATNAALAYRLMMADLEEVHELLRNTIAEPLTAPVAARMAESVRAVLNTNAQALLFIPEGKEPFSICD
WIRHQDKPGSILFITSSHNELVLNRALLSLWMNLAVHTLMRLPRTRSLRTWFFFDEVHALHRLPAIEDGL
QTARGFGGAFVLGIHSFAKLAETYGKEGAQNLASLARTKLILAAADRDTAEHCSDYIGHREVRMMDEAYS
YGYSNIRDAATITPRSEVQPLVIPDDIMRLPSLRGFLVFPEGFDAARIRLTYKDYPKVAEGYILRENVEP
IEFISMPKGDDEVAETGGRDRSGEPELEPRGEDLGRDPAVPLSPALEPDANAPEIMPDGPNPDPSVGKQM
AFRLEQAPQNERTNSREQDPSQKAEKSSASKPAAQRTVGSRELNDPAIPDKESERGAKTAKGIEDQSHSR
DDGPEL
>gi|229608791|ref|YP_002879439.1| TraD [Vibrio cholerae MJ-1236] [TraD_F]
MKENAYEMPWRTNYEAMAAAGWLVGATGAIAAEMLTELPPEPFWWMTGISSGMALYRLPEAYRLYKLQKG
LKGKPLAFMELSHLQKVMAKHPDELWLGYGFEWDQRHAQRAYEILKRDKQTLLNQGHGKQMGSTWIHGVE
PKEEDVYQPVGHTEGHTLIVGTTGAGKTRCFDAMITQAILRNEAVIIIDPKGDKELKDNAQRACIAAGSP
ERFVYFHPGFPEHSVRLNPLRNFNRGTEIASRIAALIPSETGADPFKAFGQMALNNIVQGLLLTSQRPDL
KTLRRFLEGGPEGLVVKAVTAWGEQVYPNFSVEIKRFTEKANTLAKQAMAMLLFYYERIQPIAANTDLEG
LLSMFEHDRTHYSKMVASLMPVLNMLTSSELGPLLSPIANDVDDSRLITDSGRIINNAQVAYIGLDSLTD
AMVGSAIGSLLLSDLTAVAGDRYNYGVENRPVNIFIDEAAEVVNDPFIQLLNKGRGAKMRCVIATQTFAD
FAARTGSEAKARQVLGNINNLIALRVMDAETQQYITDNLPKTRLQYIMQTQGMSSNSDSPALFTGNHGER
LMEEEGDMFPPQLLGQLPNLEYIAKLSGGRVIKGRIPILTSSTQAA
>gi|194098653|ref|YP_002001715.1| protein TraD [Neisseria gonorrhoeae NCCP11945] [TraD_F]
MSAHFPENVYRSPYEWISVAAYSTTAVSVAHLPVPPTIAYGSLAIFSLVSVKRALSALRIMRFRKNIRKL
PYYALTADEIPSSNKALFLGKGFRWTQTHTQRLFMVRQPENDGLRNPSKLYKAARKHEIETMGTDWISRI
TRKSAWWNPVAPLPPVGGSPELHGIEIEEDDIWEDLGERVGHKVVLGTTRVGKTRLCETMIVQDIRRGDV
TIAFDPKGDADLMTRMYVESQKSNRPFYMFHLGFPEYSCRYNPIGDYGRITEVATRIANQLPSEGQSAAF
RDFVWRFVNVLTKTMEGLSIKPSYENIYKSAANVDELAGDYFKKILDKHHPGWEKDFDNFDMPESEAKSA
VKTGRNLDTMKLGSFLKAKKHNEPLIDALGGILSNDRSYFEKLVSSLYPLLEKLTTGEVAKLISPDTEDL
SDPRIIMDWRKVMESNAVVYIGLDSLSDAEVAAAVGNAMFADLTSLAGQIYKFGHGVGQSGKTQKRKVSI
HADEFNELIGDEFIPLLNKAGGAGYQVTVYTQTWKDVEAKIGSPAKAGQIGGNLNTMIMLRVKTVETAEM
LTNQLPEVKIMTSTLVSRAGDVAFPDSHEDFSSGNEDRIGAETVPMLTPADLTQLPKGQAFALIEGGQLY
KIRLPLPKKDKQEEIPAHIGEMAADMREVYRLSRPSAEENAFTEGSSYAV
>gi|317053480|ref|YP_004118614.1| type IV conjugative transfer system coupling protein TraD [Pantoea sp. At-9b] [TraD_F]
MSFTPKNLTQGGQMTAYRLRMFGQVSNWIFHWILLLFIAAVAVLFWLTTPDDVLRNGFWYWAAWPSHSLL
NLAPGTTTATWDILWHCGDGAQLCTTKMTPAQLLADPWMRSMGDAFLAGLKFLATVCGITAFVLWCLIAW
YVGRIGKKESEDEFISGMTLTDNLQEVNRQLKKAGEKSDLQIGGLHMVKNAEVMNYLIHGTIGVGKSTPI
RWLLDYIRRRGDRAIVYDSGGTFIETHYDPSRDKILNAHDRRCENWVLWREARDVVDYENMTAALMPVEG
DSDPFWVSSSRTIFSDTAMQFASRPDRSIETFLKTCLSIDLKSLREFLKNTPSANLVEEKIEKTAISIRS
VLTNYAKSLRYLQGLDKEGKPEFSIREWMTDAQYDSSWLFIATTARHRKAVRPLISMWLSLATLLLQSMG
ENSDRRVWFIGDEIASLQKIPELNETLAEARKFGGCFVLGIQNIPQLVHIYGREMAKAIFDLLNTRAYGR
SPSAEVAKMVEEELGHQRRREAREQNSYGLDQVRDGIAISKDRVNEPIVDYDLIMKMPNLRFYIRLPGEY
PVVKLSLKYRPQKKHHPALIERDFRDRLSPELEAIISGNERAAVAADIRFPTGEEILEAGNVQSVQKVPE
PVAVPASPVTVRKVTDTTPVPGGTDIARDTRPVIMPFLPEASLPPSVRETSAGRGDLPTNVRPFPARQGI
PVTAPDVTEALLSQARSAESRSGHDATVPSHTPAPLPEVRPAPSPAAPAPPVSPQSRPAPAALSALDMLA
RRTKKPAAAESDADASSGDAQGEAPELNMQAEKDEAGRLTVRSAGHRKTDPESREEAYAAQYGRANQQMA
DEELNILRHREDDEAYQAMSQHHEPGGHER
>gi|345301682|ref|YP_004821630.1| type IV conjugative transfer system coupling protein TraD [Enterobacter asburiae LF7a] [TraD_F]
MSFAGKNLTQGGQMTAYRWRMFIQVNNWIGFWIFILFAVLTAAIFLLRVPQETLDNGSLWWFASLNSSFI
DLMPATGTPKVYDVHYWYAPTATAMVLKMTLPQIFTDPYMQAMGAQCLTELQWAAGGSGLFSMVVFLAVT
WFIADIGRKESEDQYISGMQLTDKPAEVNRLLRKNGELSDLRVGDLHMVRMAEVLNFLMHGTIGVGKSTL
IRWLLDHIRKRGDRAIIYDSGCTFTETHYNPDTDFILNSHDERCANWQMWGECIDAVDYDNLAASLIPVE
GESDPFWVSSSRTIFADLAIRMSVDPDRSIEKFLKTLLSLSMKSLRGYLANTPSANLVEEKIEKTAISIR
SVVTNYAKALRYLQGLDDGTKPPFTIREWMTQERYDNSWLFISTQARHRKSVRPLISLWVSLATLMLQSM
GENSDRRVWFIIDETPSLQRIPELAETLAEARKFGGCFVLGMQNMAQLVHVYGRELAKSIFDLMNTRMYG
RSPSAEMAKVVEEELGNQRKREIREQNSYGLDQVRDGVSLGKDKVNNPVVDYEQIMRLPNLSFYVRLPGE
YPVVRLKLKYREMKKHHPGLLERNIRDALSPELEKVIQQIEREATAAGLTFPTGDELMEKGGDTATKAVP
ASEPAGKPHDEPASKPTVTRQKPLSVVQAEQEQLPEREPVAEKPEMQNHNTLTGHVTEERKDNVVSLRPS
GPLKEAVVVKTPPAPSPDTTTSAPAADSAASLPDALKTLRNRHSVPEQPAASPLGMLHRARQRPASGDSD
QQAEDNGGGETMNLEMKVATQPDGALIVTTAGKNLPPDAPADEHRTNRQLAQEEENILLHRDAGDPGYDE
NDQRYDDREPEL
>gi|344201061|ref|YP_004785387.1| lipoprotein [Acidithiobacillus ferrivorans SS3] [TraD_F]
MRDKLKLGGSEDTAALLGIAASLWACGPYIVSGPIWQTATGIATAVGGLHLTRKIHRWMDGGEHAIRTRV
DLPSDPPILKVSHHESLPDAVLLGYLTNSGEPLWLPTLGDTKRPEDPPNDHMMILGMSGVGKTVAASEMM
LQQIRAGGGVIFADGKIDSGNINVLWQMLRWTGREDDLVVIHPGDPSVSNTYNPILYGDADEVASRIMSM
VPAAGNSAGADFYRKSATQALSALIAALQRGGYAYTPADLSLLLLSPSELDKLPNLPGIRGTPEGRVAAL
FINRFRVPNKSGGTMINVEKVKDLFGGIGGRLGLMGSGKFGEIANTTRPDVSLYECIMQNKIVYLPLPTM
GKEETASDFAKMFIGDYRTAVSWIQNLPERMRPNPSTLVFLDEPGSYLSDTWDRLFEQARSARQRLMLSP
QTKANLDGVSETLFDKVAGNCATKTFFQLGAQETAEFAGDYIGMRLGVLKTLSESSSDSASESSTDVVGS
GAAGAGAGTTEGEREQEMYKVSPDDLKALGKGECILSWCGSSYFHVKVPMVSFSDEFKQWAGKPKIYAPE
NPRRPRPYRTDYGIFERLDMVIKADQDYIKAQFPAKQEKKADTRKQPDA
>gi|118601941|ref|YP_908641.1| conjugative coupling factor [Photobacterium damselae subsp. piscicida] [TraD_F]
MSYDPLAYEMPWRPNYEKNAVAGWLAASGAALAVEQVSTMPPEPFYWMTGICGVMAMARLPKAIKLHLLQ
KHLKGRDLEFISIAELQKYIKDTPDDMWLGSGFLWENRHAQRVFEILKRDWTSIVGRESTVKKVVRKIQG
KKKELPIGQPWIHGVEPKEEKLMQPLKHTEGHSLIVGTTGSGKTRMFDILISQAILRGEAVIIIDPKGDK
EMRDNARRACEAMGQPERFVSFHPAFPEESVRIDPLRNFTRVTEIASRLAALIPSEAGADPFKSFGWQAL
NNIAQGLVITHDRPNLTKLRRFLEGGAAGLVIKAVQAYSERVMPDWEAEAAAYLEKAKNGSREKIAFALM
KFYYDIIQPEHPNSDLEGLLSMFQHDQTHFSKMVANLLPIMNMLTSGELGPLLSPDSSDLSDERQITDSA
KIINNAQVAYLGLDSLTDNMVGSAMGSIFLSDLTAVAGDRYNYGVNNRPVNIFVDEAAEVINDPFIQLLN
KGRGAKLRLFVATQTFADFAARLGSKDKALQVLGNINNTFALRIVDGETQEYIADNLPKTRLKYVMRTQG
QNSDGKEPIMHGGNQGERLMEEEADLFPAQLLGMLPNLEYIAKISGGTIVKGRLPILTQ
>gi|9507815|ref|NP_061481.1| traD [Escherichia coli K-12] [TraD_F]
MSFNAKDMTQGGQIASMRIRMFSQIANIMLYCLFIFFWILVGLVLWIKISWQTFVNGCIYWWCTTLEGMR
DLIKSQPVYEIQYYGKTFRMNAAQVLHDKYMIWCSEQLWSAFVLAAVVALVICLITFFVVSWILGRQGKQ
QSENEVTGGRQLTDNPKDVARMLKKDGKDSDIRIGDLPIIRDSEIQNFCLHGTVGAGKSEVIRRLANYAR
QRGDMVVIYDRSGEFVKSYYDPSIDKILNPLDARCAAWDLWKECLTQPDFDNTANTLIPMGTKEDPFWQG
SGRTIFAEAAYLMRNDPNRSYSKLVDTLLSIKIEKLRTYLRNSPAANLVEEKIEKTAISIRAVLTNYVKA
IRYLQGIEHNGEPFTIRDWMRGVREDQKNGWLFISSNADTHASLKPVISMWLSIAIRGLLAMGENRNRRV
WFFCDELPTLHKLPDLVEILPEARKFGGCYVFGIQSYAQLEDIYGEKAAASLFDVMNTRAFFRSPSHKIA
EFAAGEIGEKEHLKASEQYSYGADPVRDGVSTGKDMERQTLVSYSDIQSLPDLTCYVTLPGPYPAVKLSL
KYQTRPKVAPEFIPRDINPEMENRLSAVLAAREAEGRQMASLFEPDVPEVVSGEDVTQAEQPQQPVSPAI
NDKKSDSGVNVPAGGIEQELKMKPEEEMEQQLPPGISESGEVVDMAAYEAWQQENHPDIQQQMQRREEVN
INVHRERGEDVEPGDDF
>gi|197286321|ref|YP_002152193.1| plasmid conjugative transfer protein [Proteus mirabilis HI4320] [TraD_F]
MKENAYEMPWRTNYEAMAAAGWLVGATGAIAAEMLTELPPEPFWWMTGISSGMALYRLPEAYRLYKLQKG
LKGKPLAFMALSHLQKVMAKHPDELWLGYGFEWDQRHAQRAYEILKRDKQTLLNQGHGKQMGSTWIHGVE
PKEEDVYQPVGHTEGHTLIVGTTGAGKTRCFDAMITQAILRNEAVIIIDPKGDKELKDNAQRACIAAGSP
ERFVYFHPGFPEHSVRLNPLRNFNRGTEIASRIAALIPSETGADPFKAFGQMALNNIVQGLLLTSQRPDL
KTLRRFLEGGPEGLVVKAVTAWGEQVYPNFSVEIKRFTEKANTLAKQAMAMLLFYYERIQPVAANTDLEG
LLSMFEHDRTHYSKMVASLMPVLNMLTSSELGPLLSPIANDVNDSRLITDSGRIINNAQVAYIGLDSLTD
AMVGSAIGSLLLSDLTAVAGDRYNYGVDNRPVNIFIDEAAEVVNDPFIQLLNKGRGAKMRCVIATQTFAD
FAARTGSEAKARQVLGNINNLIALRVMDAETQQYITDNLPKTRLQYIMQTQGMSSNSDSPALFTGNHGER
LMEEEGDMFPPQLLGQLPNLEYIAKLSGGRVIKGRIPILTSSTQAA
>gi|38348032|ref|NP_941281.1| membrane protein [Serratia marcescens] [TraD_F]
MSDSKRTNLHAQENFYRPILEYRSASILLICSVSMLYMGLSSDGLDIAPIVLFTSILLFLLCLYRCKTAA
PFLMAHWRVFKRHFMFVSLDSLRVINKSNFFSNERKYRQLVQDYQNKNKDIPERKSYFCDGFEWGPEHAD
RAYQIANLSSDKREIELPFVFNPIKRHFDAMARKMGGSNAIFAVERREPIFVTEDNWFGHTLITGNVGTG
KTVLQRLLSISMLHLGHVVVVIDPKNDAEWRESLMEEAKTLGLPFYKFHPGQPASSVCIDVCNTYTNVSD
LTSRLLSLVTVPGEVNPFVQYAKALVSNVISGLSYIEKKPSIYLIHKNMKSHMSIVNLTVKVMESCYARY
YGYDVWTEKVKYVANDTLPVRFKRLAEWFTAHFMNYEGSEQIDWLDTVSQLIDYSMSDPEHMAKMTAGIM
PVFDMLIEKPLNELLSPNPNSVSSREIVTSEGMFSTGGVLYISLDGLSNPDTAAAISQLIMSDLTSCAGS
RYNAQDGDMSANSRISIFVDEAHSAINNPMINLLAQGRAAKIALFICTQTISDFIAAASVETANRITGLC
NNYISLRVNDTPTQTLVVENFGKSAISTNMVTYTTGSETSLPHNNFSGSISERKQTTLEESIPKDLLGQV
PMFHIVARLQDGRKVVGQIPIAVAEKQMKPNTTLSEMLFKKAGKVTLRQNLDIKNLNKFLRKLH
>gi|9507649|ref|NP_052980.1| traD [Shigella flexneri 2b] [TraD_F]
MSFNAKDMTQGGQIASMRIRMFSQIANIMLYCLFIFFWILIGLVLWVKISWQTFINGCIYWWCTSLEGMR
DLIKSQPVYEIQYYGKTFRMNAAQVLHDKYMIWCGEQLWSAFVLASVVALVICLITFFVVSWILGRQGKQ
QSENEVTGGRQLTDNPKDVARMLKKDGKDSDIRIGDLPIIRDSEIQNFCLHGTVGAGKSEVIRRLANYAR
QRGDMVVIYDRSGEFVKSYYDPSIDKILNPLDARCAAWDLWKECLTQPDFDNTANTLIPMGTKEDPFWQG
SGRTIFAEAAYLMRNDPNRSYSKLVDTLLSIKIEKLRTFLRNSPAANLVEEKIEKTAISIRAVLTNYVKA
IRYLQGIEHNGDPFTIRDWMRGVREDQKNGWLFISSNADTHASLKPVISMWLSIAIRGLLAMGENRNRRV
WFFCDELPTLHKLPDLVEILPEARKFGGCYVFGIQSYAQLEDIYGEKAAATLFDVMNTRAFFRSPSHKIA
EFAAGEIGEKEHLKASEQYSYGADPVRDGVSTGKDMERQTLVSYSDIQSLPDLTCYVTLPGPYPAVKLSL
KYQARPKVAPEFIPRDINPEMENRLSAVLAAREAEGRQMASLFEPEVASGEDVTQAEQPQQPQQPQQPQQ
PQQPQQPQQPQQPQQPVSSVINDKKSDAGVSVPAGGIEQELKMKPEEEMEQQLPPGISESGEVVDMAAYE
AWQQENHPDIQQHMQRREEVNINVHRERGEDVEPGDDF
>gi|189423322|ref|YP_001950499.1| TraG family protein [Geobacter lovleyi SZ] [TraD_F]
MFKSSSHRSTTNPEFMTSIGNGVQMERPTRIVPISIPDEYRKRHMFVFGTTGVGKTRLCENLIEQDIMKG
NSVVYFDPKGDQQIFTKIFEVARRAERLKDLMLVTPIFPEYSAVIDPMAYYFMPDELVGHIVSGIQGGRE
PFYRNIAKEITTAIISANIIIADWEKRLPKQNMDTIRQSIRRSSLSSTMGLLQEIKTPEALLNAGMIQDI
LESPQEYYSKVSSTLRTCLMELSSGNIGKIIGQADSNRFISRLERKKGVIMVVHTGTMITREAATTLGKV
LLSMIQSFIGRVYLSDKQKVFPPLSIYIDEAQSLFYQGIEDLFAKAGSADVMVHAFAQSVNQIYAAIGEE
YGKSILDNTNTKIFMRCSDAETSEYVVRHFGVRNVLTGIFGSNQVTTREVEQDILKVQDILGLQPREFYM
LTYSGRYKGVTRDARDPQLKIVFPSAPSSITMSRGAA
>gi|71907926|ref|YP_285513.1| hypothetical protein Daro_2307 [Dechloromonas aromatica RCB] [TraD_F]
MLVRRYEMPWRRAYEVYAGIAWWLALLYFLGVGVVGALPLQLAMPLALVCFAMGVLRVTQALRMLVLRAS
LGGRGIEVVGTDDLARWCQDPALVFLGFGFEWQPVHSQRLYELSKVDYREFTVSPRLLQLLGYDSKPQPD
AEIGLPYIHGVEPKEGPLHRPLQNFEGGTLLVGTTQSGKGVALANLITQAIRRGDVVIVIDPKNSRRLKR
VVERACADYREPDTFMEFHPAFPERGVRLDFTFNWQKPTEIASRIQSIMPPDTAGAFSAFGWDAVNVVVQ
GLVEIEERPNLMKLTKYIEGGIEPVLEGSLRRYYDQTLGAGWRELPEMKKLLNDAHRGNLKRPSEAASAD
LMAFVAYYEHFIAQNQRNKVIDAQVRTFRHNREHYQKITANLLPILSMLTSGDLGRSLSPDPFDADDRRP
IMNFEKIERAGHVLYMCLDSLPDPSVASAIGALALADQAARAGMRYNLGGYRRIALFVDEVSNVINQPLI
EILNKGAEGGIFTTCAMQTLADLAKRLGSEDAARMALGNLNNLIALRTKDRPTQEFVVETFGKTAIHTVR
VGLSHGSDAHLGDFSSSYSTQLTESFEEMVPADVLGKLPNLQYFASVSGGRIIKGRFPILDPDAESCRAQ
GKATA
>gi|315500709|ref|YP_004089510.1| hypothetical protein Astex_3748 [Asticcacaulis excentricus CB 48] [TraD_F]
MSEQKPRPERTTGAAWLRGGQTVSHTVEMVWEIAKKFLIMLALWGVFCIYSVNRHATDDEQLYGGLAIVA
KLCRFFGAPLPQQVTVKQPDGTSVVVSVSDYESLPYVAGVLDRYGELLFYAGLLFFAGAAALLALATILF
IRQGQQKLEDKELRGQTIASVASLRQQIQKFNADEIRKLNRKAIEALVGKPAPPIEKHSETGFKAGWRDA
LYVLKCIVERPSDAFAILRRRLQPSRPFLALPAPSTGTALVPYAGSASVALHGQALRYYRAIDLPNWVSG
TLAKSDADIVHDLTIRARAAGLSDIYERFSDYEHHRIVGVELPINSLYQHSLVVGSPGSGKSQAIHGLIE
SINHRRECAIIYDPELEYIRAHYKAGRDVILNPFDSRTASWSPFNDLADYASWEQAAADLFPLPKGSQDP
YWTLASRQIYCNAGYKLGVIKRQHFNEKPTIEELIWLIIGDFETLHYFLKNTPAERTLGEKEGLRSESLR
SVIVNGITRMMHLLNGREDFSIAEWINSPQTHGLLFLSRPQHLEASLSPLIAHWSSIAITTLFTRTPAQS
KKITHIILDEFHSLGKVEILADAPARLRKYGGSIIMGMQQVSQLDDIYGDKKAQTIIGQLATKLILRCQD
PDTARFMAEQIGQREVSRTQENTSYGAHQLRDGVSLNTKEQTEFVFMPEEIMNFPMFQGVLRVSNVREGR
PFPVAPVKFRYRERSTGTEGFMPRLGPDPIDEFMKKDRSSSKLYALLDKIKAEGQGADNREVTAQDLSSS
RSVSTPDGKSVSSGAAHSDEGFDAQNPEKRAGIAEGFLAPDATEAKREVPDSEIDTRPVAEEGARSQPSP
SDTTAAQQNSKSDEEDRQRTLFDHDGYIGLP
>gi|152998527|ref|YP_001355448.1| Type IV conjugative transfer system coupling protein TraD [Shewanella baltica OS185] [TraD_F]
MTLNPKRTKGSNYTRGGQILFHNLRMFLQINAVLIRWTCYGVLILTALLCYLFLDKDTLTGAYYYWINQT
VSVFRPESHVMQTEWQGTVYTSTLGSQLQNPILIAANSRFWLWTQIYLLISCVIGIVFLSVAMWYFKKKG
DEQTEEHFIRGMQKATPKELAKQLKKDRRQSDFKLDGIGIFKERFEVQHLLLDGTTGAGKSVALRKFLTW
IRERGDKAIIYDKGCTFVSKFYNPATDVLLNPFDERCAYWDVWCDAHEPSDFENMASALIPQHGEGDPFW
VQSARTIFSSTAFKMQDEPKKNQTTERLLELMLTSELESLSEYLKGTESASLVSDKIQKTAISIKSVLAA
YIKSLRFLAGLDEKDEQGKLLRRKFSIREWVKNDAENGFLFLSSNAQQHASLRPLISMWLSIASTAILEQ
DEDPDRRIWVLMDEAPSLHKLPELAETIAEVRKFGGCYVIGIQSFAQLKKVYGENAALEMFDLLNTRLFF
RSPSNEMAKISSHDLGEQEVDVSKEQYSYGANEIRDGVSLGHQTITRPVVTPSEIMQLEDLQFWLRTPGN
YPVVRVDLVFNQMRSLCAPFIKRNYTPSENIKQIEWSLNYHQFSAVQHVDKADKTKLQSIHDTMYEGDEN
NDERSAEAQRMTKLAEKTDAVAQSLIDSKKAKPTELALKDAQKKKAAEKQKAADQHIEDAQRLEEQQIAS
VHEEISLD
>gi|121582498|ref|YP_974030.1| hypothetical protein Ajs_4194 [Acidovorax sp. JS42] [TraD_F]
MAKREEKGSAGSFSRGAELWMHQARLFVVAIWTVVLISILAGLAVTTAYFWNATTADEKYALERNVLAHT
RDALYMTAGKMELNVNGELRKMEVSEVALLTDEMAEDAWRKLRNGGMFGLLTSIGVVFLISLYWWGYGRE
RMQDNQLRGAKLVEGKELARLIRHRDEASPYEIAGVPMRVKSETLHTLFAGAQGTGKSQQFFALMKQVRA
RGKRMIVYDPTGEFTQAFYREGKDILMNPLDSRSPNWNIWNEIAKDYHFDNMANGLIPDPAESDPFWALA
GRMVLKDVIAVLGREGRRTNRDLYNAIAKSNLDAMHALLQGTAGATYVDPTTERTGMSLKMTVQNQLEAF
RFLPDEGESFSIRKWVHEEGDSWMFITAREAMREALKPVLSLWIDTAIKAVLDLEPIHRERLWFCIDELP
TLQKLDILKLALTNTRKYGLCMVLGVQDFSQLYEIYGHDLAKTIISGCQTKLLLRVTDGAAAKLLAELMG
QAEVDEKDETLSYGLSSQRDGVSVMARRQMRDLVLTSEILTLPDMTGYLLVPGDYPIARVKYGYVPTEKQ
ANGFIERDGFAISFKPTTAAAAPAPAPSAAEVQQPAAPEQGDMLDDDDMDAPATVEVMRNENGDVIDKAT
GEIIKPAEKVSRAKDDADAKSAGQGKKPNPLADAL
