# Supplementary material for: T346Hunter: A Novel Web-Based Tool for the Prediction of Type III, Type IV and Type VI Secretion Systems in Bacterial Genomes
Source: PLoS One. 2015 Apr 13;10(4):e0119317. doi: 10.1371/journal.pone.0119317 (PMC4395097; doi:10.1371/journal.pone.0119317)
Supplement: S1 Data — (ZIP) [file pone.0119317.s009.zip › T346Hunter_profiles/F.TraD.F.hmm]

HMMER3/f [3.1b1 | May 2013]
NAME  TraD
LENG  709
ALPH  amino
RF    no
MM    no
CONS  yes
CS    no
MAP   yes
DATE  Tue Mar  4 14:05:49 2014
NSEQ  40
EFFN  7.836914
CKSUM 682448359
STATS LOCAL MSV      -12.1711  0.69659
STATS LOCAL VITERBI  -12.6315  0.69659
STATS LOCAL FORWARD   -6.5536  0.69659
HMM          A        C        D        E        F        G        H        I        K        L        M        N        P        Q        R        S        T        V        W        Y   
            m->m     m->i     m->d     i->m     i->i     d->m     d->d
  COMPO   2.45687  4.58922  2.93119  2.62795  3.32032  2.83910  3.75011  2.87954  2.71563  2.45396  3.54609  3.08554  3.24203  3.02157  2.84729  2.60984  2.81342  2.82417  4.45730  3.60036
          2.68619  4.42442  2.77512  2.73127  3.46469  2.40647  3.72000  3.29571  2.67826  2.69438  4.23524  2.90357  2.73704  3.18086  2.89661  2.37822  2.77591  2.98672  4.58207  3.61483
          0.87516  1.33276  1.14114  2.32657  0.10273  0.00000        *
      1   3.03304  4.92927  3.66402  2.58455  2.88091  3.93993  4.17522  3.47489  3.08660  3.15392  1.31971  3.57845  4.32824  2.32927  3.49322  2.40550  3.03119  3.22219  5.48592  4.21679     20 m - - -
          2.68618  4.42225  2.77519  2.73123  3.46354  2.40513  3.72494  3.29354  2.67741  2.69355  4.24690  2.90347  2.73739  3.18146  2.89801  2.37887  2.77519  2.98518  4.58477  3.61503
          0.00769  5.26753  5.98987  0.61958  0.77255  0.82181  0.57917
      2   2.25788  5.39427  3.07486  2.87058  4.66416  3.89645  4.09360  4.10029  2.11370  3.66683  2.27721  3.40196  4.28766  2.91711  3.04929  1.79865  2.74619  3.74384  3.52647  3.10499     21 s - - -
          2.68618  4.42225  2.77519  2.73123  3.46354  2.40513  3.72494  3.29354  2.67741  2.69355  4.24690  2.90347  2.73739  3.18146  2.89801  2.37887  2.77519  2.98518  4.58477  3.61503
          0.00650  5.43553  6.15787  0.61958  0.77255  0.96408  0.48019
      3   3.11225  5.36847  3.48028  2.72380  2.05657  3.93177  4.13190  2.95885  2.11645  3.21269  3.36910  3.09192  2.69173  2.95719  2.22746  2.47956  3.01996  3.70925  5.85973  4.51162     22 f - - -
          2.68618  4.42225  2.77519  2.73123  3.46354  2.40513  3.72494  3.29354  2.67741  2.69355  4.24690  2.90347  2.73739  3.18146  2.89801  2.37887  2.77519  2.98518  4.58477  3.61503
          0.00623  5.47777  6.20012  0.61958  0.77255  0.57578  0.82614
      4   2.35734  5.63704  3.09274  2.46582  4.96992  2.37876  4.12250  4.44738  2.86208  3.41748  2.79803  2.35103  3.12063  3.22286  2.28683  2.57705  2.48121  4.02112  6.07710  3.43105     23 r - - -
          2.68618  4.42225  2.77519  2.73123  3.46354  2.40513  3.72494  3.29354  2.67741  2.69355  4.24690  2.90347  2.73739  3.18146  2.89801  2.37887  2.77519  2.98518  4.58477  3.61503
          0.04897  5.57484  3.12369  0.61958  0.77255  0.86079  0.54962
      5   2.51560  5.58679  2.86756  2.59966  3.86217  3.11973  4.10545  2.72116  2.50142  3.16840  4.63360  2.46722  2.04202  2.92457  3.02630  2.57294  2.91849  3.12602  6.03359  4.63705     24 p - - -
          2.68618  4.42225  2.77519  2.73123  3.46354  2.40513  3.72494  3.29354  2.67741  2.69355  4.24690  2.90347  2.73739  3.18146  2.89801  2.37887  2.77519  2.98518  4.58477  3.61503
          0.03777  5.53177  3.40806  0.61958  0.77255  0.61155  0.78199
      6   2.35581  5.54125  3.45152  1.96912  3.79459  3.94542  4.13815  4.29311  1.54249  2.93367  2.68091  2.78944  3.31207  2.95300  3.37780  3.13879  3.17496  3.18556  6.00325  4.62274     25 k - - -
          2.68618  4.42225  2.77519  2.73123  3.46354  2.40513  3.72494  3.29354  2.67741  2.69355  4.24690  2.90347  2.73739  3.18146  2.89801  2.37887  2.77519  2.98518  4.58477  3.61503
          0.29142  5.56034  1.39051  0.61958  0.77255  0.90918  0.51560
      7   2.35498  5.48397  3.26203  2.05949  4.81763  3.44639  3.96770  4.29514  2.22121  3.00259  4.52779  2.86208  2.59664  3.06795  1.86819  2.68791  3.23308  3.86850  3.82334  4.52003     26 r - - -
          2.68618  4.42225  2.77519  2.73123  3.46354  2.40513  3.72494  3.29354  2.67741  2.69355  4.24690  2.90347  2.73739  3.18146  2.89801  2.37887  2.77519  2.98518  4.58477  3.61503
          0.00762  5.27654  5.99889  0.61958  0.77255  1.00342  0.45669
      8   2.16341  5.49830  2.91464  2.76960  4.81764  2.89480  3.22487  4.28584  2.77063  3.79257  3.55932  3.10090  3.19841  3.13035  2.26374  2.34114  2.22248  3.87505  5.94675  2.62969     27 a - - -
          2.68618  4.42225  2.77519  2.73123  3.46354  2.40513  3.72494  3.29354  2.67741  2.69355  4.24690  2.90347  2.73739  3.18146  2.89801  2.37887  2.77519  2.98518  4.58477  3.61503
          0.00689  5.37678  6.09912  0.61958  0.77255  1.34243  0.30274
      9   3.05584  5.40765  3.37381  2.81690  4.69270  3.85632  4.05061  4.13807  2.24104  3.68679  3.58751  2.18820  3.49429  3.17103  2.40795  2.37962  2.21968  3.06285  5.87796  2.24045     28 n - - -
          2.68618  4.42225  2.77519  2.73123  3.46354  2.40513  3.72494  3.29354  2.67741  2.69355  4.24690  2.90347  2.73739  3.18146  2.89801  2.37887  2.77519  2.98518  4.58477  3.61503
          0.02401  5.37678  3.95788  0.61958  0.77255  1.14381  0.38361
     10   2.07870  5.29679  2.99996  2.08894  3.23944  2.38511  3.47981  3.96457  2.88761  2.59946  3.51585  3.41631  4.28290  3.23860  3.35496  2.35875  2.49077  3.63307  5.79373  3.58052     29 a - - -
          2.68618  4.42225  2.77519  2.73123  3.46354  2.40513  3.72494  3.29354  2.67741  2.69355  4.24690  2.90347  2.73739  3.18146  2.89801  2.37887  2.77519  2.98518  4.58477  3.61503
          0.00678  5.39268  6.11503  0.61958  0.77255  1.31406  0.31297
     11   1.84337  4.85082  3.91230  3.34620  3.99368  2.50384  4.30420  2.92445  2.45200  2.41005  2.38799  3.76790  4.43690  3.61456  3.15711  2.44091  2.73189  2.69794  5.42767  4.18623     30 a - - -
          2.68618  4.42225  2.77519  2.73123  3.46354  2.40513  3.72494  3.29354  2.67741  2.69355  4.24690  2.90347  2.73739  3.18146  2.89801  2.37887  2.77519  2.98518  4.58477  3.61503
          0.00678  5.39268  6.11503  0.61958  0.77255  0.18400  1.78340
     12   2.07467  5.67215  2.48116  2.67156  4.99884  3.98690  3.65565  3.46086  2.91836  3.37738  4.71770  1.74464  2.46931  3.27862  3.40794  2.44901  2.55286  4.05288  6.11600  3.70631     31 n - - -
          2.68618  4.42225  2.77519  2.73123  3.46354  2.40513  3.72494  3.29354  2.67741  2.69355  4.24690  2.90347  2.73739  3.18146  2.89801  2.37887  2.77519  2.98518  4.58477  3.61503
          0.00518  5.66177  6.38412  0.61958  0.77255  0.48576  0.95510
     13   3.29106  4.66884  5.23489  4.62093  1.81555  4.45822  4.79052  2.29151  3.10239  1.98979  2.78340  4.61410  3.48383  4.54503  3.56696  3.76866  3.52322  2.52088  1.94572  2.88845     32 f - - -
          2.68618  4.42225  2.77519  2.73123  3.46354  2.40513  3.72494  3.29354  2.67741  2.69355  4.24690  2.90347  2.73739  3.18146  2.89801  2.37887  2.77519  2.98518  4.58477  3.61503
          0.00518  5.66177  6.38412  0.61958  0.77255  0.48576  0.95510
     14   3.32901  4.94229  4.46809  3.88904  4.08569  4.33864  4.64877  3.02818  3.72372  1.54404  4.06732  4.20785  4.73563  4.06094  2.27508  2.46830  1.21352  3.21315  5.56221  4.35455     33 t - - -
          2.68618  4.42225  2.77519  2.73123  3.46354  2.40513  3.72494  3.29354  2.67741  2.69355  4.24690  2.90347  2.73739  3.18146  2.89801  2.37887  2.77519  2.98518  4.58477  3.61503
          0.00518  5.66177  6.38412  0.61958  0.77255  0.48576  0.95510
     15   3.21392  5.61845  3.50727  2.73201  4.22037  2.78296  4.19466  4.38007  2.68249  2.65992  4.67032  3.48999  3.36917  1.95190  1.34631  3.19763  3.03808  3.17321  6.07558  4.69234     34 r - - -
          2.68618  4.42225  2.77519  2.73123  3.46354  2.40513  3.72494  3.29354  2.67741  2.69355  4.24690  2.90347  2.73739  3.18146  2.89801  2.37887  2.77519  2.98518  4.58477  3.61503
          0.00518  5.66177  6.38412  0.61958  0.77255  0.48576  0.95510
     16   2.32652  5.35932  4.78588  4.50831  5.49293  0.50356  5.53342  2.94523  4.59542  4.59215  5.42385  2.39167  4.93812  4.83779  4.88875  3.63627  3.48336  4.34253  6.86607  5.67708     35 G - - -
          2.68618  4.42225  2.77519  2.73123  3.46354  2.40513  3.72494  3.29354  2.67741  2.69355  4.24690  2.90347  2.73739  3.18146  2.89801  2.37887  2.77519  2.98518  4.58477  3.61503
          0.00518  5.66177  6.38412  0.61958  0.77255  0.48576  0.95510
     17   2.90302  2.87653  4.41556  3.84303  3.99580  1.38338  3.33249  3.02544  3.76928  3.08077  3.98793  4.16546  4.68809  4.03825  4.05180  1.99353  3.09842  2.96585  5.47609  2.14029     36 g - - -
          2.68618  4.42225  2.77519  2.73123  3.46354  2.40513  3.72494  3.29354  2.67741  2.69355  4.24690  2.90347  2.73739  3.18146  2.89801  2.37887  2.77519  2.98518  4.58477  3.61503
          0.00518  5.66177  6.38412  0.61958  0.77255  0.48576  0.95510
     18   2.95381  5.53744  3.55337  1.76663  4.81269  4.02764  4.22685  3.36071  2.99702  3.08565  4.60008  3.53250  4.42078  1.13540  3.47173  2.38780  3.45479  3.36757  6.01836  4.65633     37 q - - -
          2.68618  4.42225  2.77519  2.73123  3.46354  2.40513  3.72494  3.29354  2.67741  2.69355  4.24690  2.90347  2.73739  3.18146  2.89801  2.37887  2.77519  2.98518  4.58477  3.61503
          0.00518  5.66177  6.38412  0.61958  0.77255  0.48576  0.95510
     19   2.61985  4.72977  2.87835  4.27711  3.82995  4.40614  4.71765  1.84071  3.20483  1.70129  2.30388  4.43460  3.36968  4.33676  4.27690  3.69902  2.47890  2.10706  5.34519  4.15821     38 l - - -
          2.68618  4.42225  2.77519  2.73123  3.46354  2.40513  3.72494  3.29354  2.67741  2.69355  4.24690  2.90347  2.73739  3.18146  2.89801  2.37887  2.77519  2.98518  4.58477  3.61503
          0.00518  5.66177  6.38412  0.61958  0.77255  0.48576  0.95510
     20   2.29316  4.67669  5.17145  4.56161  2.81945  4.44944  4.77867  2.46048  4.36425  2.38704  3.20749  3.35203  4.81395  4.51078  3.50890  2.68026  1.68905  2.00645  2.94010  3.24937     39 t - - -
          2.68618  4.42225  2.77519  2.73123  3.46354  2.40513  3.72494  3.29354  2.67741  2.69355  4.24690  2.90347  2.73739  3.18146  2.89801  2.37887  2.77519  2.98518  4.58477  3.61503
          0.00518  5.66177  6.38412  0.61958  0.77255  0.48576  0.95510
     21   1.55644  4.75882  4.72748  3.40162  2.81879  3.39891  4.68019  2.86129  4.02339  2.49453  2.65094  3.62348  3.36788  4.24541  4.20829  2.18621  2.47437  2.43690  4.01111  4.17716     40 a - - -
          2.68618  4.42225  2.77519  2.73123  3.46354  2.40513  3.72494  3.29354  2.67741  2.69355  4.24690  2.90347  2.73739  3.18146  2.89801  2.37887  2.77519  2.98518  4.58477  3.61503
          0.00518  5.66177  6.38412  0.61958  0.77255  0.48576  0.95510
     22   2.12817  4.99542  4.09658  3.52981  4.13557  3.32233  1.45473  3.49881  3.48664  2.62974  2.78593  3.94502  3.35561  3.33812  3.15190  3.46508  3.48458  2.78801  5.57424  2.42684     41 h - - -
          2.68618  4.42225  2.77519  2.73123  3.46354  2.40513  3.72494  3.29354  2.67741  2.69355  4.24690  2.90347  2.73739  3.18146  2.89801  2.37887  2.77519  2.98518  4.58477  3.61503
          0.00518  5.66177  6.38412  0.61958  0.77255  0.48576  0.95510
     23   2.54536  5.57684  3.00207  2.43140  3.62839  4.00863  4.20261  3.39787  2.96372  2.97708  3.75025  2.73198  4.40057  2.39451  1.93335  2.92995  2.13998  3.34565  6.04423  3.24242     42 r - - -
          2.68618  4.42225  2.77519  2.73123  3.46354  2.40513  3.72494  3.29354  2.67741  2.69355  4.24690  2.90347  2.73739  3.18146  2.89801  2.37887  2.77519  2.98518  4.58477  3.61503
          0.00518  5.66177  6.38412  0.61958  0.77255  0.48576  0.95510
     24   2.22150  3.66123  5.26277  4.64683  2.34991  2.58158  4.79505  2.25444  4.42981  1.69560  2.65676  4.62618  4.82470  4.55945  4.43505  3.08699  3.10074  2.09163  3.48735  4.11066     43 l - - -
          2.68618  4.42225  2.77519  2.73123  3.46354  2.40513  3.72494  3.29354  2.67741  2.69355  4.24690  2.90347  2.73739  3.18146  2.89801  2.37887  2.77519  2.98518  4.58477  3.61503
          0.00518  5.66177  6.38412  0.61958  0.77255  0.48576  0.95510
     25   2.55333  5.24034  3.77409  2.40230  3.46045  2.76505  4.33153  3.15243  2.92743  2.68082  4.32586  3.70358  4.49926  3.53356  1.38186  2.97974  3.46413  3.54485  2.53120  4.48670     44 r - - -
          2.68618  4.42225  2.77519  2.73123  3.46354  2.40513  3.72494  3.29354  2.67741  2.69355  4.24690  2.90347  2.73739  3.18146  2.89801  2.37887  2.77519  2.98518  4.58477  3.61503
          0.00518  5.66177  6.38412  0.61958  0.77255  0.48576  0.95510
     26   3.31116  4.69327  5.21901  4.60743  3.76783  3.53297  4.80017  2.65426  4.40038  1.66576  0.99809  4.61777  4.83683  4.54289  3.35987  3.78403  3.54304  2.93690  3.58602  3.15601     45 m - - -
          2.68618  4.42225  2.77519  2.73123  3.46354  2.40513  3.72494  3.29354  2.67741  2.69355  4.24690  2.90347  2.73739  3.18146  2.89801  2.37887  2.77519  2.98518  4.58477  3.61503
          0.00518  5.66177  6.38412  0.61958  0.77255  0.48576  0.95510
     27   2.53401  4.68611  5.15686  4.54988  1.28536  2.66219  4.78029  3.12128  4.35680  2.37592  3.80639  4.58049  4.81616  4.50683  4.40078  2.59631  3.52709  2.07168  2.51937  4.12153     46 f - - -
          2.68618  4.42225  2.77519  2.73123  3.46354  2.40513  3.72494  3.29354  2.67741  2.69355  4.24690  2.90347  2.73739  3.18146  2.89801  2.37887  2.77519  2.98518  4.58477  3.61503
          0.00518  5.66177  6.38412  0.61958  0.77255  0.48576  0.95510
     28   1.66622  4.77058  3.86592  4.09548  2.60153  2.30791  4.66766  2.50540  3.42094  2.73182  3.88474  4.32656  4.73962  4.21439  4.18487  2.00470  3.50897  2.38742  2.84215  4.18538     47 a - - -
          2.68618  4.42225  2.77519  2.73123  3.46354  2.40513  3.72494  3.29354  2.67741  2.69355  4.24690  2.90347  2.73739  3.18146  2.89801  2.37887  2.77519  2.98518  4.58477  3.61503
          0.03035  5.66177  3.63358  0.61958  0.77255  0.48576  0.95510
     29   2.35948  5.67984  2.78589  2.26000  5.01589  3.41820  4.15588  4.49555  2.58255  2.77596  3.70051  3.43874  4.36111  1.48625  3.38544  2.07198  3.42194  3.42488  6.11795  4.71248     48 q - - -
          2.68618  4.42225  2.77519  2.73123  3.46354  2.40513  3.72494  3.29354  2.67741  2.69355  4.24690  2.90347  2.73739  3.18146  2.89801  2.37887  2.77519  2.98518  4.58477  3.61503
          0.00531  5.63672  6.35907  0.61958  0.77255  0.41393  1.08189
     30   2.18677  4.03782  5.05848  4.45622  3.79390  2.20588  4.76033  1.68903  4.28227  2.18031  3.81580  4.53215  4.80149  4.44981  3.34237  2.50671  3.04688  1.82373  5.31720  4.13625     49 i - - -
          2.68618  4.42225  2.77519  2.73123  3.46354  2.40513  3.72494  3.29354  2.67741  2.69355  4.24690  2.90347  2.73739  3.18146  2.89801  2.37887  2.77519  2.98518  4.58477  3.61503
          0.00518  5.66177  6.38412  0.61958  0.77255  0.48576  0.95510
     31   1.50515  4.69735  5.03616  4.43448  3.79323  3.51259  4.75222  2.08224  4.26416  2.20784  2.91299  2.40477  4.79648  4.43496  4.34753  2.73895  2.88720  2.49730  3.81198  3.25770     50 a - - -
          2.68618  4.42225  2.77519  2.73123  3.46354  2.40513  3.72494  3.29354  2.67741  2.69355  4.24690  2.90347  2.73739  3.18146  2.89801  2.37887  2.77519  2.98518  4.58477  3.61503
          0.00518  5.66177  6.38412  0.61958  0.77255  0.48576  0.95510
     32   2.11771  5.64765  2.81015  2.92819  2.99321  3.37824  4.18232  3.71759  1.82138  3.09602  3.72184  2.12522  4.38484  2.79541  2.74076  2.78935  3.12152  4.02300  4.04677  4.70442     51 k - - -
          2.68618  4.42225  2.77519  2.73123  3.46354  2.40513  3.72494  3.29354  2.67741  2.69355  4.24690  2.90347  2.73739  3.18146  2.89801  2.37887  2.77519  2.98518  4.58477  3.61503
          0.00518  5.66177  6.38412  0.61958  0.77255  0.48576  0.95510
     33   2.70278  3.65769  4.80795  3.29494  2.99232  3.40248  4.70062  1.97367  2.64867  2.11927  3.18633  3.14839  4.76198  4.29698  4.24686  2.71319  2.40604  2.75136  2.48888  4.16439     52 i - - -
          2.68618  4.42225  2.77519  2.73123  3.46354  2.40513  3.72494  3.29354  2.67741  2.69355  4.24690  2.90347  2.73739  3.18146  2.89801  2.37887  2.77519  2.98518  4.58477  3.61503
          0.00518  5.66177  6.38412  0.61958  0.77255  0.48576  0.95510
     34   1.93161  4.68699  5.10181  4.49632  2.56039  2.96580  4.76549  1.92824  3.32573  1.98846  3.05187  4.55187  2.65856  4.47236  4.37417  2.93016  3.08323  2.29379  5.30636  4.12668     53 i - - -
          2.68618  4.42225  2.77519  2.73123  3.46354  2.40513  3.72494  3.29354  2.67741  2.69355  4.24690  2.90347  2.73739  3.18146  2.89801  2.37887  2.77519  2.98518  4.58477  3.61503
          0.00518  5.66177  6.38412  0.61958  0.77255  0.48576  0.95510
     35   2.89488  4.70369  3.53278  4.40160  2.19746  3.28835  4.74541  2.60464  4.23799  1.59235  3.82112  4.50234  2.60294  4.41496  4.33334  2.71566  3.08297  1.71383  5.32139  4.13884     54 l - - -
          2.68618  4.42225  2.77519  2.73123  3.46354  2.40513  3.72494  3.29354  2.67741  2.69355  4.24690  2.90347  2.73739  3.18146  2.89801  2.37887  2.77519  2.98518  4.58477  3.61503
          0.00518  5.66177  6.38412  0.61958  0.77255  0.48576  0.95510
     36   2.93298  4.91193  4.26083  2.71652  2.64955  3.33417  2.77487  1.97728  3.23256  2.30257  4.01870  4.06008  3.05928  3.30076  3.42572  2.90733  3.12641  2.64374  4.16837  2.57695     55 i - - -
          2.68618  4.42225  2.77519  2.73123  3.46354  2.40513  3.72494  3.29354  2.67741  2.69355  4.24690  2.90347  2.73739  3.18146  2.89801  2.37887  2.77519  2.98518  4.58477  3.61503
          0.00518  5.66177  6.38412  0.61958  0.77255  0.48576  0.95510
     37   2.94404  3.14991  5.24928  4.63428  2.62925  3.67887  4.79274  2.22526  4.42024  2.58755  2.34951  3.42674  4.82319  3.34111  4.43020  3.77051  3.52287  1.49354  2.19094  4.11192     56 v - - -
          2.68618  4.42225  2.77519  2.73123  3.46354  2.40513  3.72494  3.29354  2.67741  2.69355  4.24690  2.90347  2.73739  3.18146  2.89801  2.37887  2.77519  2.98518  4.58477  3.61503
          0.00518  5.66177  6.38412  0.61958  0.77255  0.48576  0.95510
     38   3.28988  3.85236  5.20920  4.59690  3.76420  3.15476  4.78558  2.20037  3.25497  1.55753  2.49418  4.60213  3.48355  4.53114  4.41542  2.91727  2.53899  1.89437  3.08188  4.11561     57 l - - -
          2.68618  4.42225  2.77519  2.73123  3.46354  2.40513  3.72494  3.29354  2.67741  2.69355  4.24690  2.90347  2.73739  3.18146  2.89801  2.37887  2.77519  2.98518  4.58477  3.61503
          0.00518  5.66177  6.38412  0.61958  0.77255  0.48576  0.95510
     39   2.39073  3.79791  4.79961  3.50192  1.75652  2.98168  4.69857  2.53620  3.23851  1.99933  3.85782  4.39486  4.76059  4.29171  3.21304  2.52415  2.73256  2.30239  5.35519  4.16567     58 f - - -
          2.68618  4.42225  2.77519  2.73123  3.46354  2.40513  3.72494  3.29354  2.67741  2.69355  4.24690  2.90347  2.73739  3.18146  2.89801  2.37887  2.77519  2.98518  4.58477  3.61503
          0.05494  5.66177  2.99602  0.61958  0.77255  0.48576  0.95510
     40   2.42180  4.65772  5.05063  3.02733  2.55477  3.50691  4.72951  1.90448  4.26689  1.56538  3.20800  4.51047  4.77059  4.42944  3.31347  3.20979  2.40264  2.48462  5.27672  3.47667     59 l - - -
          2.68618  4.42225  2.77519  2.73123  3.46354  2.40513  3.72494  3.29354  2.67741  2.69355  4.24690  2.90347  2.73739  3.18146  2.89801  2.37887  2.77519  2.98518  4.58477  3.61503
          0.00544  5.61227  6.33461  0.61958  0.77255  0.72002  0.66698
     41   2.36723  4.63858  5.18211  4.56947  2.74361  3.63693  4.75428  2.74965  4.36302  1.28722  2.69915  4.57223  3.64281  4.50166  4.38510  2.62589  2.62151  2.55486  2.78647  4.08289     60 l - - -
          2.68618  4.42225  2.77519  2.73123  3.46354  2.40513  3.72494  3.29354  2.67741  2.69355  4.24690  2.90347  2.73739  3.18146  2.89801  2.37887  2.77519  2.98518  4.58477  3.61503
          0.00544  5.61227  6.33461  0.61958  0.77255  0.36301  1.18935
     42   2.83876  4.70982  4.96387  4.36614  1.66808  2.33332  4.73688  2.37341  3.28823  2.90218  3.29466  4.48301  2.39861  4.39262  4.31704  2.72270  2.80511  2.35200  3.47731  4.14284     61 f - - -
          2.68618  4.42225  2.77519  2.73123  3.46354  2.40513  3.72494  3.29354  2.67741  2.69355  4.24690  2.90347  2.73739  3.18146  2.89801  2.37887  2.77519  2.98518  4.58477  3.61503
          0.00518  5.66177  6.38412  0.61958  0.77255  0.48576  0.95510
     43   2.42013  4.67981  3.81535  4.54171  3.77352  3.33817  4.77479  2.15217  4.34879  1.42675  3.79817  4.57488  3.16108  4.49921  4.39312  3.44336  3.52095  1.75595  2.79176  3.24922     62 l - - -
          2.68618  4.42225  2.77519  2.73123  3.46354  2.40513  3.72494  3.29354  2.67741  2.69355  4.24690  2.90347  2.73739  3.18146  2.89801  2.37887  2.77519  2.98518  4.58477  3.61503
          0.00518  5.66177  6.38412  0.61958  0.77255  0.48576  0.95510
     44   2.51179  4.75161  4.75896  2.85325  2.35195  2.54158  4.68850  2.17612  4.04873  2.08168  3.86666  4.37211  3.70320  2.93160  4.22368  3.67123  2.66518  1.80820  5.36342  4.17224     63 v - - -
          2.68618  4.42225  2.77519  2.73123  3.46354  2.40513  3.72494  3.29354  2.67741  2.69355  4.24690  2.90347  2.73739  3.18146  2.89801  2.37887  2.77519  2.98518  4.58477  3.61503
          0.00518  5.66177  6.38412  0.61958  0.77255  0.48576  0.95510
     45   2.08201  2.75695  5.03040  4.42904  2.88773  4.42969  4.75101  2.47666  3.52212  1.66575  3.81580  3.39823  2.68120  3.57300  3.24312  3.73083  3.06111  2.13884  3.97149  4.13465     64 l - - -
          2.68618  4.42225  2.77519  2.73123  3.46354  2.40513  3.72494  3.29354  2.67741  2.69355  4.24690  2.90347  2.73739  3.18146  2.89801  2.37887  2.77519  2.98518  4.58477  3.61503
          0.00518  5.66177  6.38412  0.61958  0.77255  0.48576  0.95510
     46   2.24234  3.75150  5.25726  4.64180  2.51848  4.46117  3.70699  1.96668  4.42622  1.58340  3.78481  4.62426  4.82480  4.55703  4.43367  3.77256  1.97687  2.13647  5.28798  3.37892     65 l - - -
          2.68618  4.42225  2.77519  2.73123  3.46354  2.40513  3.72494  3.29354  2.67741  2.69355  4.24690  2.90347  2.73739  3.18146  2.89801  2.37887  2.77519  2.98518  4.58477  3.61503
          0.00518  5.66177  6.38412  0.61958  0.77255  0.48576  0.95510
     47   1.95368  3.63564  5.20398  4.59204  3.08381  2.41338  4.78463  3.10498  4.38780  2.09947  2.46116  4.59974  4.81786  4.52835  4.41347  2.53145  2.74851  2.69584  3.25901  2.14592     66 a - - -
          2.68618  4.42225  2.77519  2.73123  3.46354  2.40513  3.72494  3.29354  2.67741  2.69355  4.24690  2.90347  2.73739  3.18146  2.89801  2.37887  2.77519  2.98518  4.58477  3.61503
          0.00518  5.66177  6.38412  0.61958  0.77255  0.48576  0.95510
     48   2.05098  3.15403  5.18761  4.57673  3.25478  2.66717  4.78165  2.39554  4.37597  1.84532  3.79301  4.59223  3.48505  4.51954  3.26038  2.55238  3.52161  2.29157  2.48897  3.48631     67 l - - -
          2.68618  4.42225  2.77519  2.73123  3.46354  2.40513  3.72494  3.29354  2.67741  2.69355  4.24690  2.90347  2.73739  3.18146  2.89801  2.37887  2.77519  2.98518  4.58477  3.61503
          0.00518  5.66177  6.38412  0.61958  0.77255  0.48576  0.95510
     49   2.92765  4.67508  5.18297  3.45740  2.71383  3.60948  4.78080  2.10478  4.37261  1.56329  2.53382  4.59010  4.81534  3.67888  3.64189  3.29784  2.89040  1.74708  5.29576  3.39688     68 l - - -
          2.68618  4.42225  2.77519  2.73123  3.46354  2.40513  3.72494  3.29354  2.67741  2.69355  4.24690  2.90347  2.73739  3.18146  2.89801  2.37887  2.77519  2.98518  4.58477  3.61503
          0.00518  5.66177  6.38412  0.61958  0.77255  0.48576  0.95510
     50   2.56294  3.76583  5.15810  4.54912  2.12576  4.44773  4.77624  3.11252  4.35454  1.56306  2.95218  2.73582  4.81237  4.50352  3.25732  3.75484  2.00783  2.40634  5.29894  3.00463     69 l - - -
          2.68618  4.42225  2.77519  2.73123  3.46354  2.40513  3.72494  3.29354  2.67741  2.69355  4.24690  2.90347  2.73739  3.18146  2.89801  2.37887  2.77519  2.98518  4.58477  3.61503
          0.00518  5.66177  6.38412  0.61958  0.77255  0.48576  0.95510
     51   2.21806  4.80419  4.55715  3.97719  3.40189  2.62954  4.63276  3.26254  3.07545  2.33714  3.02225  4.25264  4.71571  4.13141  2.15226  2.88808  3.05914  2.67507  2.20796  2.63180     70 r - - -
          2.68618  4.42225  2.77519  2.73123  3.46354  2.40513  3.72494  3.29354  2.67741  2.69355  4.24690  2.90347  2.73739  3.18146  2.89801  2.37887  2.77519  2.98518  4.58477  3.61503
          0.00518  5.66177  6.38412  0.61958  0.77255  0.48576  0.95510
     52   2.33899  3.18267  3.77882  4.15453  3.85883  3.39956  2.76350  2.25344  4.03483  1.69850  3.30047  2.89104  4.75066  3.57581  4.21522  3.03992  3.51079  1.93152  5.36671  3.53287     71 l - - -
          2.68618  4.42225  2.77519  2.73123  3.46354  2.40513  3.72494  3.29354  2.67741  2.69355  4.24690  2.90347  2.73739  3.18146  2.89801  2.37887  2.77519  2.98518  4.58477  3.61503
          0.00518  5.66177  6.38412  0.61958  0.77255  0.48576  0.95510
     53   1.77352  2.96720  4.05642  3.49064  3.55107  4.21054  4.45692  2.58297  2.08593  2.83433  4.11872  3.36696  4.59131  3.21969  2.39311  3.02013  2.87923  2.26735  5.59355  4.35029     72 a - - -
          2.68618  4.42225  2.77519  2.73123  3.46354  2.40513  3.72494  3.29354  2.67741  2.69355  4.24690  2.90347  2.73739  3.18146  2.89801  2.37887  2.77519  2.98518  4.58477  3.61503
          0.00518  5.66177  6.38412  0.61958  0.77255  0.48576  0.95510
     54   2.68185  4.73087  4.85533  4.26311  2.71210  2.46119  4.71239  2.54615  4.12514  1.70566  3.84705  3.64364  4.76982  4.32680  3.22080  3.15387  1.53307  2.57854  5.34528  4.15788     73 t - - -
          2.68618  4.42225  2.77519  2.73123  3.46354  2.40513  3.72494  3.29354  2.67741  2.69355  4.24690  2.90347  2.73739  3.18146  2.89801  2.37887  2.77519  2.98518  4.58477  3.61503
          0.00518  5.66177  6.38412  0.61958  0.77255  0.48576  0.95510
     55   1.98692  5.69908  2.20185  2.90576  5.03786  2.72741  2.96635  4.51881  2.37845  4.00231  4.74275  3.45274  2.35949  3.26963  3.40030  2.19487  2.50473  3.25158  6.13716  4.73057     74 a - - -
          2.68618  4.42225  2.77519  2.73123  3.46354  2.40513  3.72494  3.29354  2.67741  2.69355  4.24690  2.90347  2.73739  3.18146  2.89801  2.37887  2.77519  2.98518  4.58477  3.61503
          0.00518  5.66177  6.38412  0.61958  0.77255  0.48576  0.95510
     56   2.18687  5.32557  1.84212  2.51652  3.22175  4.08093  4.29219  3.21674  2.87073  2.51980  2.63372  3.64040  3.31550  2.91071  3.57342  3.00151  3.07172  3.64230  3.07608  4.53535     75 d - - -
          2.68618  4.42225  2.77519  2.73123  3.46354  2.40513  3.72494  3.29354  2.67741  2.69355  4.24690  2.90347  2.73739  3.18146  2.89801  2.37887  2.77519  2.98518  4.58477  3.61503
          0.00518  5.66177  6.38412  0.61958  0.77255  0.48576  0.95510
     57   2.36571  5.70799  2.13398  1.89955  5.04990  3.25511  2.31247  4.53368  2.90299  4.01193  4.74949  3.12985  2.46484  2.52521  3.39531  3.16842  3.43590  3.12462  4.10614  3.84298     76 e - - -
          2.68618  4.42225  2.77519  2.73123  3.46354  2.40513  3.72494  3.29354  2.67741  2.69355  4.24690  2.90347  2.73739  3.18146  2.89801  2.37887  2.77519  2.98518  4.58477  3.61503
          0.00518  5.66177  6.38412  0.61958  0.77255  0.48576  0.95510
     58   3.23786  5.15788  3.03549  2.39872  3.11987  4.14452  3.56040  3.08999  3.02031  2.07279  3.28779  3.77067  4.52918  2.32685  3.69279  3.04739  1.90173  2.55599  5.71069  3.31972     77 t - - -
          2.68618  4.42225  2.77519  2.73123  3.46354  2.40513  3.72494  3.29354  2.67741  2.69355  4.24690  2.90347  2.73739  3.18146  2.89801  2.37887  2.77519  2.98518  4.58477  3.61503
          0.00518  5.66177  6.38412  0.61958  0.77255  0.48576  0.95510
     59   2.52948  4.69877  5.02788  4.42665  2.00670  3.13481  4.75050  2.46691  3.46467  1.30130  3.81625  4.51554  4.79537  3.64270  3.17202  3.73038  3.06113  2.62050  5.31674  2.81374     78 l - - -
          2.68618  4.42225  2.77519  2.73123  3.46354  2.40513  3.72494  3.29354  2.67741  2.69355  4.24690  2.90347  2.73739  3.18146  2.89801  2.37887  2.77519  2.98518  4.58477  3.61503
          0.00518  5.66177  6.38412  0.61958  0.77255  0.48576  0.95510
     60   2.53216  5.49431  2.97607  2.69645  4.75538  4.02990  3.24364  3.59337  3.00916  3.25794  2.62021  3.17441  4.42076  2.93831  1.79031  3.22846  3.11680  2.96111  5.98084  2.02074     79 r - - -
          2.68520  4.42121  2.77648  2.73367  3.45781  2.40446  3.72606  3.29623  2.67937  2.69117  4.24854  2.90795  2.73778  3.18115  2.89861  2.38004  2.77755  2.97630  4.58528  3.60967
          0.19054  1.98498  3.32137  3.60735  0.02750  0.48576  0.95510
     61   2.45122  4.86335  4.30209  3.72954  3.98540  3.58551  4.53594  2.93952  3.15454  1.44498  2.82823  1.95305  4.64164  3.47087  2.99150  3.52442  3.47355  2.52335  5.45788  3.13761    139 l - - -
          2.68618  4.42225  2.77519  2.73123  3.46354  2.40513  3.72494  3.29354  2.67741  2.69355  4.24690  2.90347  2.73739  3.18146  2.89801  2.37887  2.77519  2.98518  4.58477  3.61503
          0.00536  5.62675  6.34909  0.61958  0.77255  0.39135  1.12745
     62   2.38858  4.73883  3.19312  4.23116  2.98292  1.98336  4.70526  2.10939  4.09907  1.73589  3.85474  4.40769  2.68312  4.30633  4.25420  3.68682  2.55122  2.52881  5.35281  4.16410    140 l - - -
          2.68618  4.42225  2.77519  2.73123  3.46354  2.40513  3.72494  3.29354  2.67741  2.69355  4.24690  2.90347  2.73739  3.18146  2.89801  2.37887  2.77519  2.98518  4.58477  3.61503
          0.00518  5.66177  6.38412  0.61958  0.77255  0.48576  0.95510
     63   2.75690  3.05788  4.69564  2.97551  2.06032  4.37226  3.63678  2.72560  3.15185  1.84051  3.12412  4.33562  4.74242  3.30179  3.42667  2.29805  3.50938  3.02110  3.25034  3.14654    141 l - - -
          2.68618  4.42225  2.77519  2.73123  3.46354  2.40513  3.72494  3.29354  2.67741  2.69355  4.24690  2.90347  2.73739  3.18146  2.89801  2.37887  2.77519  2.98518  4.58477  3.61503
          0.00518  5.66177  6.38412  0.61958  0.77255  0.48576  0.95510
     64   2.03104  4.75621  3.36510  3.44975  2.41890  4.38052  4.68305  2.53748  3.07098  2.20516  2.50175  4.36034  4.75009  3.52395  3.02085  3.66605  3.51069  2.20378  2.85388  3.16155    142 a - - -
          2.68618  4.42225  2.77519  2.73123  3.46354  2.40513  3.72494  3.29354  2.67741  2.69355  4.24690  2.90347  2.73739  3.18146  2.89801  2.37887  2.77519  2.98518  4.58477  3.61503
          0.00518  5.66177  6.38412  0.61958  0.77255  0.48576  0.95510
     65   2.41704  5.46870  3.58682  2.32943  3.53279  4.03696  3.08426  3.26711  2.76165  2.81232  4.53496  3.12249  3.65509  3.00676  2.19927  2.96738  3.44782  3.80875  3.19434  1.96496    143 y - - -
          2.68618  4.42225  2.77519  2.73123  3.46354  2.40513  3.72494  3.29354  2.67741  2.69355  4.24690  2.90347  2.73739  3.18146  2.89801  2.37887  2.77519  2.98518  4.58477  3.61503
          0.00518  5.66177  6.38412  0.61958  0.77255  0.48576  0.95510
     66   3.28524  4.70937  4.96926  4.37100  3.80669  2.71346  4.73799  2.09605  3.23168  2.39708  3.24559  4.48574  4.78730  3.62759  2.46390  3.71878  3.51732  1.97113  1.88629  2.68583    144 w - - -
          2.68618  4.42225  2.77519  2.73123  3.46354  2.40513  3.72494  3.29354  2.67741  2.69355  4.24690  2.90347  2.73739  3.18146  2.89801  2.37887  2.77519  2.98518  4.58477  3.61503
          0.00518  5.66177  6.38412  0.61958  0.77255  0.48576  0.95510
     67   2.03024  4.82784  3.10797  2.99105  2.71443  4.32639  4.60965  2.48668  3.82038  2.23633  3.18384  4.20515  3.36400  3.49874  3.50424  2.66761  3.50192  2.76735  2.98421  2.30071    145 a - - -
          2.68618  4.42225  2.77519  2.73123  3.46354  2.40513  3.72494  3.29354  2.67741  2.69355  4.24690  2.90347  2.73739  3.18146  2.89801  2.37887  2.77519  2.98518  4.58477  3.61503
          0.00518  5.66177  6.38412  0.61958  0.77255  0.48576  0.95510
     68   1.41752  3.01221  3.79378  2.92405  3.60385  2.86542  2.95217  3.26314  3.21517  2.94764  4.30572  2.52206  4.50582  3.55040  3.23576  2.30164  3.46461  3.52031  5.76080  3.57553    146 a - - -
          2.68618  4.42225  2.77519  2.73123  3.46354  2.40513  3.72494  3.29354  2.67741  2.69355  4.24690  2.90347  2.73739  3.18146  2.89801  2.37887  2.77519  2.98518  4.58477  3.61503
          0.00518  5.66177  6.38412  0.61958  0.77255  0.48576  0.95510
     69   2.11705  5.69554  3.13647  2.62107  3.95472  3.38497  3.15692  4.51244  2.30374  3.21255  4.73838  3.45236  3.42567  2.65958  2.62154  2.03254  2.70767  3.30310  2.91049  4.72734    147 s - - -
          2.68618  4.42225  2.77519  2.73123  3.46354  2.40513  3.72494  3.29354  2.67741  2.69355  4.24690  2.90347  2.73739  3.18146  2.89801  2.37887  2.77519  2.98518  4.58477  3.61503
          0.00518  5.66177  6.38412  0.61958  0.77255  0.48576  0.95510
     70   2.41772  5.35799  3.66706  2.80754  3.86059  2.91562  4.27907  3.98474  2.81577  1.49485  4.43413  2.73860  3.32454  3.44488  3.55422  2.51942  2.09304  3.67970  5.87363  3.74850    148 l - - -
          2.68618  4.42225  2.77519  2.73123  3.46354  2.40513  3.72494  3.29354  2.67741  2.69355  4.24690  2.90347  2.73739  3.18146  2.89801  2.37887  2.77519  2.98518  4.58477  3.61503
          0.02915  5.66177  3.67883  0.61958  0.77255  0.48576  0.95510
     71   2.89753  5.16207  3.82524  3.26375  3.26133  4.12234  3.53457  3.08985  2.21187  1.79345  4.25218  2.53711  4.50743  2.50345  2.76382  2.80367  3.45352  3.11159  3.17702  3.07305    149 l - - -
          2.68618  4.42225  2.77519  2.73123  3.46354  2.40513  3.72494  3.29354  2.67741  2.69355  4.24690  2.90347  2.73739  3.18146  2.89801  2.37887  2.77519  2.98518  4.58477  3.61503
          0.00530  5.63792  6.36027  0.61958  0.77255  0.41684  1.07624
     72   1.44939  5.68237  3.07080  2.57020  3.32172  2.97671  3.24097  4.48974  2.38506  3.14781  4.72672  3.17046  4.37764  3.27401  3.06091  2.01504  3.11822  3.51299  6.12350  4.72111    150 a - - -
          2.68618  4.42225  2.77519  2.73123  3.46354  2.40513  3.72494  3.29354  2.67741  2.69355  4.24690  2.90347  2.73739  3.18146  2.89801  2.37887  2.77519  2.98518  4.58477  3.61503
          0.00518  5.66177  6.38412  0.61958  0.77255  0.48576  0.95510
     73   2.24221  3.62777  4.96714  4.36924  2.01649  2.50696  3.39857  2.81246  3.56649  1.73363  3.82627  4.48470  3.48768  4.39456  4.31845  2.31561  3.51688  2.34223  5.32602  4.14243    151 l - - -
          2.68618  4.42225  2.77519  2.73123  3.46354  2.40513  3.72494  3.29354  2.67741  2.69355  4.24690  2.90347  2.73739  3.18146  2.89801  2.37887  2.77519  2.98518  4.58477  3.61503
          0.00518  5.66177  6.38412  0.61958  0.77255  0.48576  0.95510
     74   2.09959  4.69913  3.78369  4.42509  1.87144  4.42917  3.77584  2.85841  4.25665  1.63199  2.03284  4.51475  4.79520  4.42923  3.50068  2.86135  3.51835  2.55311  5.31706  4.13527    152 l - - -
          2.68618  4.42225  2.77519  2.73123  3.46354  2.40513  3.72494  3.29354  2.67741  2.69355  4.24690  2.90347  2.73739  3.18146  2.89801  2.37887  2.77519  2.98518  4.58477  3.61503
          0.00518  5.66177  6.38412  0.61958  0.77255  0.48576  0.95510
     75   3.20937  5.60079  3.50851  2.23187  4.89928  2.59071  4.19557  3.03175  2.40471  2.39094  4.65400  2.43927  3.71003  3.30943  2.44530  2.67207  2.34431  2.90515  6.06240  3.70687    153 e - - -
          2.68618  4.42225  2.77519  2.73123  3.46354  2.40513  3.72494  3.29354  2.67741  2.69355  4.24690  2.90347  2.73739  3.18146  2.89801  2.37887  2.77519  2.98518  4.58477  3.61503
          0.04535  5.66177  3.19757  0.61958  0.77255  0.48576  0.95510
     76   2.92598  5.56779  2.20827  2.34062  2.54875  2.13664  4.17532  2.76339  2.69856  3.85137  3.27211  2.45616  3.29550  3.29086  3.02513  3.17585  3.41794  3.93112  3.77327  4.65339    154 g - - -
          2.68618  4.42225  2.77519  2.73123  3.46354  2.40513  3.72494  3.29354  2.67741  2.69355  4.24690  2.90347  2.73739  3.18146  2.89801  2.37887  2.77519  2.98518  4.58477  3.61503
          0.00539  5.62181  6.34415  0.61958  0.77255  0.50788  0.92072
     77   2.68584  5.15682  3.20612  3.30704  4.32771  4.14929  4.37754  2.81943  2.54557  1.70823  3.56542  3.77739  2.95859  3.61261  2.17293  2.37413  2.80901  2.76777  5.71032  3.69708    155 l - - -
          2.68618  4.42225  2.77519  2.73123  3.46354  2.40513  3.72494  3.29354  2.67741  2.69355  4.24690  2.90347  2.73739  3.18146  2.89801  2.37887  2.77519  2.98518  4.58477  3.61503
          0.00515  5.66669  6.38903  0.61958  0.77255  0.43109  1.04924
     78   2.37771  5.60298  2.33573  2.56497  2.42765  2.51840  4.21223  2.81631  2.51901  3.43004  2.89268  2.89160  2.49683  3.07309  3.45317  3.21274  3.45453  3.96604  6.06732  4.68925    156 d - - -
          2.68618  4.42225  2.77519  2.73123  3.46354  2.40513  3.72494  3.29354  2.67741  2.69355  4.24690  2.90347  2.73739  3.18146  2.89801  2.37887  2.77519  2.98518  4.58477  3.61503
          0.00506  5.68450  6.40685  0.61958  0.77255  0.48576  0.95510
     79   2.59138  5.25210  2.71401  3.22721  3.33690  3.09051  4.34521  2.23974  2.35987  2.29136  4.33768  3.71716  2.83888  3.54764  2.66204  2.51980  3.14245  3.15602  5.79066  2.91686    157 i - - -
          2.68618  4.42225  2.77519  2.73123  3.46354  2.40513  3.72494  3.29354  2.67741  2.69355  4.24690  2.90347  2.73739  3.18146  2.89801  2.37887  2.77519  2.98518  4.58477  3.61503
          0.00506  5.68450  6.40685  0.61958  0.77255  0.48576  0.95510
     80   2.33957  5.71140  3.49148  2.36599  3.94032  3.18780  3.29225  4.52127  2.11067  3.46225  3.87147  3.48168  3.24061  3.29813  1.64319  2.19995  3.14372  3.54111  6.15161  4.74831    158 r - - -
          2.68618  4.42225  2.77519  2.73123  3.46354  2.40513  3.72494  3.29354  2.67741  2.69355  4.24690  2.90347  2.73739  3.18146  2.89801  2.37887  2.77519  2.98518  4.58477  3.61503
          0.00496  5.70542  6.42777  0.61958  0.77255  0.48576  0.95510
     81   3.30413  4.80799  3.77152  3.11601  2.39463  4.39046  4.68627  2.47449  3.98461  2.24678  3.31803  4.33407  4.76133  1.93863  4.19534  2.32442  2.40365  2.14412  3.52579  4.21996    159 q - - -
          2.68618  4.42225  2.77519  2.73123  3.46354  2.40513  3.72494  3.29354  2.67741  2.69355  4.24690  2.90347  2.73739  3.18146  2.89801  2.37887  2.77519  2.98518  4.58477  3.61503
          0.19230  5.70542  1.76249  0.61958  0.77255  0.48576  0.95510
     82   2.81621  4.95908  3.28523  2.95027  3.55341  2.31583  4.35310  2.13045  2.71828  2.18210  2.99546  3.31214  3.65273  3.64201  3.71014  2.71355  2.80505  2.32280  5.53034  4.28140    160 i - - -
          2.68618  4.42225  2.77519  2.73123  3.46354  2.40513  3.72494  3.29354  2.67741  2.69355  4.24690  2.90347  2.73739  3.18146  2.89801  2.37887  2.77519  2.98518  4.58477  3.61503
          0.20759  5.51909  1.69581  0.61958  0.77255  0.61789  0.77453
     83   2.89845  5.49299  3.36792  2.67168  3.47134  3.13082  4.06086  4.26027  2.81268  3.78255  4.54474  2.17851  3.06158  1.98221  3.29812  2.05646  2.23252  2.90586  5.95011  4.56356    161 q - - -
          2.68618  4.42225  2.77519  2.73123  3.46354  2.40513  3.72494  3.29354  2.67741  2.69355  4.24690  2.90347  2.73739  3.18146  2.89801  2.37887  2.77519  2.98518  4.58477  3.61503
          0.16890  5.42790  1.89038  0.61958  0.77255  1.35437  0.29856
     84   3.01699  4.93109  3.64634  3.08437  3.40512  3.92526  4.15368  2.57819  2.74174  2.47745  4.02304  3.55421  2.36068  1.99510  3.47406  2.45697  2.06568  3.22426  5.48491  4.21274    162 q - - -
          2.68618  4.42225  2.77519  2.73123  3.46354  2.40513  3.72494  3.29354  2.67741  2.69355  4.24690  2.90347  2.73739  3.18146  2.89801  2.37887  2.77519  2.98518  4.58477  3.61503
          0.00770  5.26669  5.98904  0.61958  0.77255  1.09787  0.40584
     85   2.04886  5.52490  2.35914  2.49930  3.46789  2.97289  3.09691  3.47398  1.91973  3.82456  4.56904  3.29735  2.75120  3.11390  3.24373  2.49611  3.27715  3.90845  5.96554  3.64690    163 k - - -
          2.68618  4.42225  2.77519  2.73123  3.46354  2.40513  3.72494  3.29354  2.67741  2.69355  4.24690  2.90347  2.73739  3.18146  2.89801  2.37887  2.77519  2.98518  4.58477  3.61503
          0.00695  5.36854  6.09088  0.61958  0.77255  1.45384  0.26614
     86   3.07107  4.96533  3.01346  2.41461  4.13201  3.98588  2.98989  3.09269  3.13389  1.99275  4.05840  3.13821  4.37004  3.46033  3.54397  3.21135  2.07924  2.12828  5.52214  2.57715    164 l - - -
          2.68618  4.42225  2.77519  2.73123  3.46354  2.40513  3.72494  3.29354  2.67741  2.69355  4.24690  2.90347  2.73739  3.18146  2.89801  2.37887  2.77519  2.98518  4.58477  3.61503
          0.00695  5.36854  6.09088  0.61958  0.77255  1.25522  0.33549
     87   3.07853  5.25661  3.49363  2.20228  4.48892  3.91442  4.11814  3.90203  2.44462  2.31731  4.32912  3.04520  4.30360  2.15824  3.01539  3.11908  3.30955  2.44015  2.81971  2.42453    165 q - - -
          2.68618  4.42225  2.77519  2.73123  3.46354  2.40513  3.72494  3.29354  2.67741  2.69355  4.24690  2.90347  2.73739  3.18146  2.89801  2.37887  2.77519  2.98518  4.58477  3.61503
          0.00672  5.40116  6.12351  0.61958  0.77255  0.97532  0.47332
     88   2.41763  5.60624  1.79715  2.45858  3.87456  3.87540  4.06269  4.43352  2.56666  3.91058  3.61734  2.68990  4.26882  2.32478  2.56635  2.58589  2.49640  3.34502  6.04025  4.63062    166 d - - -
          2.68618  4.42225  2.77519  2.73123  3.46354  2.40513  3.72494  3.29354  2.67741  2.69355  4.24690  2.90347  2.73739  3.18146  2.89801  2.37887  2.77519  2.98518  4.58477  3.61503
          0.00624  5.47585  6.19819  0.61958  0.77255  0.19507  1.73034
     89   2.96467  4.84263  4.55148  3.33565  3.43776  3.63736  4.65082  2.01923  1.93354  1.74219  3.38794  4.25986  4.73691  4.13621  3.28453  2.86381  2.47539  2.67121  5.44653  3.01429    167 l - - -
          2.68618  4.42225  2.77519  2.73123  3.46354  2.40513  3.72494  3.29354  2.67741  2.69355  4.24690  2.90347  2.73739  3.18146  2.89801  2.37887  2.77519  2.98518  4.58477  3.61503
          0.00496  5.70542  6.42777  0.61958  0.77255  0.48576  0.95510
     90   3.22987  5.72999  3.12307  2.18572  3.54818  3.27962  2.95994  4.55348  2.45050  2.69415  4.77181  2.45165  3.31189  2.64736  2.93638  2.57184  2.38975  3.45059  3.84075  3.17156    168 e - - -
          2.68618  4.42225  2.77519  2.73123  3.46354  2.40513  3.72494  3.29354  2.67741  2.69355  4.24690  2.90347  2.73739  3.18146  2.89801  2.37887  2.77519  2.98518  4.58477  3.61503
          0.00496  5.70542  6.42777  0.61958  0.77255  0.48576  0.95510
     91   2.97782  3.47756  3.84109  4.55851  3.05673  4.47373  3.69011  2.70082  3.10039  1.60780  2.53054  3.73559  4.83858  3.69753  4.41692  3.77990  3.13080  2.24862  2.48230  2.44776    169 l - - -
          2.68618  4.42225  2.77519  2.73123  3.46354  2.40513  3.72494  3.29354  2.67741  2.69355  4.24690  2.90347  2.73739  3.18146  2.89801  2.37887  2.77519  2.98518  4.58477  3.61503
          0.02598  5.70542  3.80236  0.61958  0.77255  0.48576  0.95510
     92   2.43608  5.72460  2.47067  2.37176  5.06826  3.99159  2.62630  4.55323  2.39471  3.09293  4.76562  2.59942  3.03755  2.66704  2.51785  3.18023  3.44844  3.24164  3.71881  2.66547    170 e - - -
          2.68618  4.42225  2.77519  2.73123  3.46354  2.40513  3.72494  3.29354  2.67741  2.69355  4.24690  2.90347  2.73739  3.18146  2.89801  2.37887  2.77519  2.98518  4.58477  3.61503
          0.00506  5.68450  6.40685  0.61958  0.77255  0.59748  0.79895
     93   2.91726  2.97917  2.27238  2.97050  4.89982  1.65105  4.21177  3.16656  2.52128  3.88850  4.65904  3.50879  4.41070  3.03293  2.65694  2.14721  3.45452  3.45830  6.06873  3.45649    171 g - - -
          2.68618  4.42225  2.77519  2.73123  3.46354  2.40513  3.72494  3.29354  2.67741  2.69355  4.24690  2.90347  2.73739  3.18146  2.89801  2.37887  2.77519  2.98518  4.58477  3.61503
          0.03937  5.68450  3.34640  0.61958  0.77255  0.42175  1.06681
     94   2.76999  5.70838  3.46418  2.37317  3.64077  1.99397  2.91984  4.53035  2.09165  3.40415  4.75045  3.45572  2.91500  2.11156  3.06772  2.89406  2.71941  3.45646  6.14427  4.73656    172 g - - -
          2.68618  4.42225  2.77519  2.73123  3.46354  2.40513  3.72494  3.29354  2.67741  2.69355  4.24690  2.90347  2.73739  3.18146  2.89801  2.37887  2.77519  2.98518  4.58477  3.61503
          0.00513  5.67200  6.39435  0.61958  0.77255  0.39154  1.12707
     95   2.74026  5.71752  2.92515  1.92985  5.05263  3.50930  4.19659  4.53160  2.93535  2.95213  4.76093  3.19359  1.71808  3.29623  2.78556  2.47216  2.30346  3.14451  6.15634  4.75148    173 p - - -
          2.68618  4.42225  2.77519  2.73123  3.46354  2.40513  3.72494  3.29354  2.67741  2.69355  4.24690  2.90347  2.73739  3.18146  2.89801  2.37887  2.77519  2.98518  4.58477  3.61503
          0.43542  5.70542  1.05075  0.61958  0.77255  0.48576  0.95510
     96   2.40249  5.36627  2.23020  2.31282  3.69335  2.70224  3.29679  2.58279  2.45290  3.64418  3.52138  3.32252  4.21644  3.14181  2.60187  3.02018  2.71685  3.72249  4.01763  3.61569    174 d - - -
          2.68618  4.42225  2.77519  2.73123  3.46354  2.40513  3.72494  3.29354  2.67741  2.69355  4.24690  2.90347  2.73739  3.18146  2.89801  2.37887  2.77519  2.98518  4.58477  3.61503
          0.00734  5.31342  6.03577  0.61958  0.77255  1.27016  0.32960
     97   1.59061  5.53096  2.77486  2.15019  4.86514  2.90679  4.01259  4.34349  2.16121  3.10103  3.68867  2.74705  4.21756  3.11252  3.24261  2.62438  2.94618  3.36962  5.97025  4.56595    175 a - - -
          2.68618  4.42225  2.77519  2.73123  3.46354  2.40513  3.72494  3.29354  2.67741  2.69355  4.24690  2.90347  2.73739  3.18146  2.89801  2.37887  2.77519  2.98518  4.58477  3.61503
          0.00694  5.36974  6.09209  0.61958  0.77255  1.50231  0.25182
     98   3.06339  5.11241  2.87424  3.01068  3.42585  3.93220  4.14765  3.70646  2.53826  2.43619  2.82222  3.50831  4.31948  2.73956  2.87255  1.97913  2.17940  2.58108  5.64362  3.57075    176 s - - -
          2.68618  4.42225  2.77519  2.73123  3.46354  2.40513  3.72494  3.29354  2.67741  2.69355  4.24690  2.90347  2.73739  3.18146  2.89801  2.37887  2.77519  2.98518  4.58477  3.61503
          0.00694  5.36974  6.09209  0.61958  0.77255  1.50231  0.25182
     99   2.58715  4.50878  3.70577  4.29545  2.91539  3.09034  4.57994  2.62960  4.11642  1.44780  3.62665  4.36043  4.62116  4.27927  3.44324  3.09134  3.33810  2.04994  2.86296  2.52199    177 l - - -
          2.68618  4.42225  2.77519  2.73123  3.46354  2.40513  3.72494  3.29354  2.67741  2.69355  4.24690  2.90347  2.73739  3.18146  2.89801  2.37887  2.77519  2.98518  4.58477  3.61503
          0.00694  5.36974  6.09209  0.61958  0.77255  1.50231  0.25182
    100   2.20563  2.58260  4.98288  4.37354  2.42151  4.26736  4.59625  2.22525  4.17772  1.44079  2.85639  3.53852  3.30107  3.49296  4.21724  3.57477  3.34002  2.74382  5.11698  3.93896    178 l - - -
          2.68618  4.42225  2.77519  2.73123  3.46354  2.40513  3.72494  3.29354  2.67741  2.69355  4.24690  2.90347  2.73739  3.18146  2.89801  2.37887  2.77519  2.98518  4.58477  3.61503
          0.00694  5.36974  6.09209  0.61958  0.77255  0.78604  0.60815
    101   2.55519  3.21706  3.77241  3.21080  4.25152  1.62193  3.52750  3.63176  3.18822  3.30714  3.29843  3.03472  4.44237  3.51789  2.92357  2.37469  2.42568  2.34985  5.63080  4.35645    179 g - - -
          2.68618  4.42225  2.77519  2.73123  3.46354  2.40513  3.72494  3.29354  2.67741  2.69355  4.24690  2.90347  2.73739  3.18146  2.89801  2.37887  2.77519  2.98518  4.58477  3.61503
          0.00599  5.51626  6.23861  0.61958  0.77255  0.46117  0.99573
    102   2.92989  4.98178  3.03375  2.82995  2.48689  4.22663  4.47850  2.66442  3.50234  1.88182  4.08442  2.85382  4.60629  3.30676  3.86034  2.90457  2.32830  2.83489  5.56233  2.16765    180 l - - -
          2.68618  4.42225  2.77519  2.73123  3.46354  2.40513  3.72494  3.29354  2.67741  2.69355  4.24690  2.90347  2.73739  3.18146  2.89801  2.37887  2.77519  2.98518  4.58477  3.61503
          0.00520  5.65832  6.38067  0.61958  0.77255  0.82104  0.57977
    103   2.59356  5.71298  3.46722  2.53333  5.05610  1.91789  4.17201  4.53782  1.78717  3.39968  4.75497  3.45685  2.45551  3.02482  2.03067  3.17816  2.87744  4.10275  6.14538  4.73968    181 k - - -
          2.68618  4.42225  2.77519  2.73123  3.46354  2.40513  3.72494  3.29354  2.67741  2.69355  4.24690  2.90347  2.73739  3.18146  2.89801  2.37887  2.77519  2.98518  4.58477  3.61503
          0.00520  5.65832  6.38067  0.61958  0.77255  0.32181  1.29038
    104   2.59584  4.78312  4.85938  4.26895  1.72329  4.43877  4.74655  3.22830  4.13753  2.40907  2.21724  4.44767  4.80733  2.57914  3.07898  2.34259  2.62539  2.39534  5.39635  3.32298    182 f - - -
          2.68618  4.42225  2.77519  2.73123  3.46354  2.40513  3.72494  3.29354  2.67741  2.69355  4.24690  2.90347  2.73739  3.18146  2.89801  2.37887  2.77519  2.98518  4.58477  3.61503
          0.00484  5.72891  6.45125  0.61958  0.77255  0.48576  0.95510
    105   3.24437  5.75608  2.84752  2.04465  5.10152  4.01749  4.20485  4.58781  2.21816  3.26360  4.79668  2.20501  2.37839  2.35230  3.43247  2.95503  1.92893  3.58736  6.18850  4.77722    183 t - - -
          2.68618  4.42225  2.77519  2.73123  3.46354  2.40513  3.72494  3.29354  2.67741  2.69355  4.24690  2.90347  2.73739  3.18146  2.89801  2.37887  2.77519  2.98518  4.58477  3.61503
          0.00484  5.72891  6.45125  0.61958  0.77255  0.48576  0.95510
    106   2.69444  4.73683  3.83889  4.50788  3.83208  4.47948  3.83744  1.80904  3.61900  1.77862  2.74649  4.57929  3.39676  4.49701  4.40454  2.94476  3.14437  2.50983  2.15697  2.93474    184 l - - -
          2.68618  4.42225  2.77519  2.73123  3.46354  2.40513  3.72494  3.29354  2.67741  2.69355  4.24690  2.90347  2.73739  3.18146  2.89801  2.37887  2.77519  2.98518  4.58477  3.61503
          0.00484  5.72891  6.45125  0.61958  0.77255  0.48576  0.95510
    107   2.24666  5.75641  2.83894  2.09839  5.10246  2.08783  4.20379  4.58912  2.47746  4.06211  4.79683  3.48387  3.08225  2.11325  2.79485  2.37466  3.09279  4.14758  6.18851  3.48696    185 g - - -
          2.68618  4.42225  2.77519  2.73123  3.46354  2.40513  3.72494  3.29354  2.67741  2.69355  4.24690  2.90347  2.73739  3.18146  2.89801  2.37887  2.77519  2.98518  4.58477  3.61503
          0.00484  5.72891  6.45125  0.61958  0.77255  0.48576  0.95510
    108   2.98685  5.72055  3.14409  2.70452  4.00190  3.45088  4.21284  3.50654  2.11411  3.42974  3.14260  2.74642  2.64356  1.74794  2.85087  2.95723  2.91748  3.01395  6.16200  3.87617    186 q - - -
          2.68618  4.42225  2.77519  2.73123  3.46354  2.40513  3.72494  3.29354  2.67741  2.69355  4.24690  2.90347  2.73739  3.18146  2.89801  2.37887  2.77519  2.98518  4.58477  3.61503
          0.02844  5.72891  3.69727  0.61958  0.77255  0.48576  0.95510
    109   2.43376  5.01533  3.45092  2.52666  2.71519  4.25409  4.50530  2.13692  3.52566  2.41539  4.11774  3.98090  2.49970  3.05686  2.57100  3.07468  3.51216  2.12244  4.09501  4.35830    187 v - - -
          2.68618  4.42225  2.77519  2.73123  3.46354  2.40513  3.72494  3.29354  2.67741  2.69355  4.24690  2.90347  2.73739  3.18146  2.89801  2.37887  2.77519  2.98518  4.58477  3.61503
          0.00496  5.70542  6.42777  0.61958  0.77255  0.41371  1.08233
    110   2.34133  5.57463  3.21819  2.59186  3.51633  3.46529  2.07044  4.28834  3.02636  1.77245  4.63458  2.58646  3.47113  3.02410  3.50355  3.25575  2.60324  3.05871  6.05198  4.68807    188 l - - -
          2.68618  4.42225  2.77519  2.73123  3.46354  2.40513  3.72494  3.29354  2.67741  2.69355  4.24690  2.90347  2.73739  3.18146  2.89801  2.37887  2.77519  2.98518  4.58477  3.61503
          0.00484  5.72891  6.45125  0.61958  0.77255  0.48576  0.95510
    111   1.44131  5.49722  3.10782  3.07719  4.74638  3.43648  3.08471  3.35254  3.07194  3.76056  4.56456  3.60148  4.47078  2.96065  2.40354  2.26284  2.72004  2.78675  4.05016  3.29663    189 a - - -
          2.68618  4.42225  2.77519  2.73123  3.46354  2.40513  3.72494  3.29354  2.67741  2.69355  4.24690  2.90347  2.73739  3.18146  2.89801  2.37887  2.77519  2.98518  4.58477  3.61503
          0.00484  5.72891  6.45125  0.61958  0.77255  0.48576  0.95510
    112   2.92777  5.65495  1.66525  2.98416  3.95050  4.03916  2.77268  3.28632  2.61841  2.83602  4.70663  2.94077  4.43156  2.00551  3.46900  2.77415  2.77990  3.44981  6.11302  3.29603    190 d - - -
          2.68618  4.42225  2.77519  2.73123  3.46354  2.40513  3.72494  3.29354  2.67741  2.69355  4.24690  2.90347  2.73739  3.18146  2.89801  2.37887  2.77519  2.98518  4.58477  3.61503
          0.00484  5.72891  6.45125  0.61958  0.77255  0.48576  0.95510
    113   2.98609  5.74842  3.49953  2.10496  5.09041  4.02179  2.96544  4.57340  2.37483  3.44220  4.79008  3.17112  1.52914  2.75937  2.15331  3.21101  3.47802  3.57477  6.18248  3.33512    191 p - - -
          2.68618  4.42225  2.77519  2.73123  3.46354  2.40513  3.72494  3.29354  2.67741  2.69355  4.24690  2.90347  2.73739  3.18146  2.89801  2.37887  2.77519  2.98518  4.58477  3.61503
          0.00484  5.72891  6.45125  0.61958  0.77255  0.48576  0.95510
    114   2.17333  5.05196  2.49796  2.43103  3.59421  4.25719  3.73953  2.24338  3.50684  2.60015  4.15306  3.96846  2.89075  3.81514  3.38865  3.49689  2.85752  2.84092  2.94897  2.41425    192 a - - -
          2.68618  4.42225  2.77519  2.73123  3.46354  2.40513  3.72494  3.29354  2.67741  2.69355  4.24690  2.90347  2.73739  3.18146  2.89801  2.37887  2.77519  2.98518  4.58477  3.61503
          0.02555  5.72891  3.81764  0.61958  0.77255  0.48576  0.95510
    115   3.32038  4.70569  5.21640  3.20009  2.45897  4.48226  4.81223  1.98392  4.40535  2.31717  1.94151  4.62221  4.84661  4.54933  2.73674  3.31999  2.62831  2.23774  5.32643  2.31330    193 m - - -
          2.68618  4.42225  2.77519  2.73123  3.46354  2.40513  3.72494  3.29354  2.67741  2.69355  4.24690  2.90347  2.73739  3.18146  2.89801  2.37887  2.77519  2.98518  4.58477  3.61503
          0.05238  5.70829  3.04254  0.61958  0.77255  0.59842  0.79780
    116   2.91538  5.71026  3.06231  1.88801  5.05360  3.38334  3.58061  2.85798  2.01368  3.50784  4.75137  3.06071  4.37156  2.01589  2.57772  2.90666  3.43487  2.94597  6.14398  3.31119    194 e - - -
          2.68618  4.42225  2.77519  2.73123  3.46354  2.40513  3.72494  3.29354  2.67741  2.69355  4.24690  2.90347  2.73739  3.18146  2.89801  2.37887  2.77519  2.98518  4.58477  3.61503
          0.00518  5.66110  6.38344  0.61958  0.77255  0.45316  1.00955
    117   2.60494  4.97227  2.37117  2.54024  4.10351  4.28167  4.54071  1.74757  3.60371  2.04305  3.43894  3.48911  3.67834  3.89816  3.94184  2.91445  2.91955  2.55042  3.03830  4.33100    195 i - - -
          2.68618  4.42225  2.77519  2.73123  3.46354  2.40513  3.72494  3.29354  2.67741  2.69355  4.24690  2.90347  2.73739  3.18146  2.89801  2.37887  2.77519  2.98518  4.58477  3.61503
          0.00494  5.70829  6.43064  0.61958  0.77255  0.59842  0.79780
    118   1.87380  2.93424  4.63736  4.05558  3.18992  4.38447  3.73203  2.97380  3.95554  2.02015  2.20184  2.38493  3.81187  2.85761  4.17780  2.78905  3.08958  3.07643  5.42702  3.48219    196 a - - -
          2.68618  4.42225  2.77519  2.73123  3.46354  2.40513  3.72494  3.29354  2.67741  2.69355  4.24690  2.90347  2.73739  3.18146  2.89801  2.37887  2.77519  2.98518  4.58477  3.61503
          0.00494  5.70829  6.43064  0.61958  0.77255  0.59842  0.79780
    119   2.31780  5.71556  2.87099  2.53493  3.86226  1.98451  4.19873  4.52720  2.08809  4.01596  3.32932  2.35483  4.40366  3.29882  2.31527  3.08925  3.46354  3.35925  3.29201  4.75117    197 g - - -
          2.68618  4.42225  2.77519  2.73123  3.46354  2.40513  3.72494  3.29354  2.67741  2.69355  4.24690  2.90347  2.73739  3.18146  2.89801  2.37887  2.77519  2.98518  4.58477  3.61503
          0.00494  5.70829  6.43064  0.61958  0.77255  0.59842  0.79780
    120   2.20782  5.74149  2.49067  1.92090  5.08644  4.00496  4.19202  4.57232  2.17523  3.07772  3.74959  2.51815  4.39843  3.00964  2.19457  2.93908  2.63167  3.34160  6.17424  4.76337    198 e - - -
          2.68618  4.42225  2.77519  2.73123  3.46354  2.40513  3.72494  3.29354  2.67741  2.69355  4.24690  2.90347  2.73739  3.18146  2.89801  2.37887  2.77519  2.98518  4.58477  3.61503
          0.05238  5.70829  3.04254  0.61958  0.77255  0.59842  0.79780
    121   2.18540  5.70716  1.84898  2.89980  3.97639  3.97885  3.23691  4.53287  2.39803  3.30263  4.74864  3.44752  3.04135  1.87647  2.82405  2.48236  3.43510  4.09612  6.14170  3.84781    199 d - - -
          2.68618  4.42225  2.77519  2.73123  3.46354  2.40513  3.72494  3.29354  2.67741  2.69355  4.24690  2.90347  2.73739  3.18146  2.89801  2.37887  2.77519  2.98518  4.58477  3.61503
          0.10642  5.66110  2.32817  0.61958  0.77255  0.81017  0.58840
    122   2.84464  3.29041  5.16060  3.35938  2.10460  3.59921  4.72309  2.07721  3.43323  1.64242  3.30084  4.54428  4.75496  4.47464  4.35617  2.80781  3.45687  2.50965  2.81530  3.18085    200 l - - -
          2.68618  4.42225  2.77519  2.73123  3.46354  2.40513  3.72494  3.29354  2.67741  2.69355  4.24690  2.90347  2.73739  3.18146  2.89801  2.37887  2.77519  2.98518  4.58477  3.61503
          0.00573  5.56041  6.28275  0.61958  0.77255  1.13095  0.38968
    123   3.15580  5.45291  2.78367  2.10983  4.71958  3.96705  4.16486  2.78023  2.67423  2.30934  3.00186  3.12497  4.35814  2.69677  2.41922  3.16472  2.85829  3.39267  2.40782  4.57766    201 e - - -
          2.68618  4.42225  2.77519  2.73123  3.46354  2.40513  3.72494  3.29354  2.67741  2.69355  4.24690  2.90347  2.73739  3.18146  2.89801  2.37887  2.77519  2.98518  4.58477  3.61503
          0.00573  5.56041  6.28275  0.61958  0.77255  1.13095  0.38968
    124   1.99739  5.62084  3.12181  2.54342  3.32191  3.92782  4.11655  4.42537  2.20952  3.41658  4.66563  3.40150  4.32091  2.73088  2.26475  2.00077  2.34698  3.47250  6.06299  3.81229    202 a - - -
          2.68618  4.42225  2.77519  2.73123  3.46354  2.40513  3.72494  3.29354  2.67741  2.69355  4.24690  2.90347  2.73739  3.18146  2.89801  2.37887  2.77519  2.98518  4.58477  3.61503
          0.00573  5.56041  6.28275  0.61958  0.77255  0.95380  0.48658
    125   2.18389  5.24633  3.67680  2.50389  3.40249  3.14148  4.26075  2.32837  2.79126  2.08057  4.32775  2.94535  4.43416  2.82023  2.45583  2.95811  2.93329  3.55814  4.11117  3.58509    203 l - - -
          2.68618  4.42225  2.77519  2.73123  3.46354  2.40513  3.72494  3.29354  2.67741  2.69355  4.24690  2.90347  2.73739  3.18146  2.89801  2.37887  2.77519  2.98518  4.58477  3.61503
          0.00560  5.58427  6.30661  0.61958  0.77255  1.06636  0.42199
    126   2.79344  4.63240  5.14143  3.08031  2.60224  4.41101  4.74200  1.88949  4.33239  1.43513  3.75096  4.55001  4.77494  4.47726  4.36599  3.03463  2.47281  1.84024  5.25673  4.07901    204 l - - -
          2.68618  4.42225  2.77519  2.73123  3.46354  2.40513  3.72494  3.29354  2.67741  2.69355  4.24690  2.90347  2.73739  3.18146  2.89801  2.37887  2.77519  2.98518  4.58477  3.61503
          0.00560  5.58427  6.30661  0.61958  0.77255  1.06636  0.42199
    127   2.76257  5.11326  3.81231  3.25049  3.09415  2.09811  3.61710  2.71563  2.24529  3.34129  4.20454  3.17764  4.48186  2.52608  3.14936  3.31992  2.84536  2.17358  3.14196  3.66219    205 g - - -
          2.68618  4.42225  2.77519  2.73123  3.46354  2.40513  3.72494  3.29354  2.67741  2.69355  4.24690  2.90347  2.73739  3.18146  2.89801  2.37887  2.77519  2.98518  4.58477  3.61503
          0.03580  5.58427  3.46055  0.61958  0.77255  1.06636  0.42199
    128   3.15098  5.47742  3.48148  2.46071  3.04717  2.55052  4.15262  3.56606  1.95278  2.51690  4.53692  2.79976  4.34796  2.96931  2.40903  2.31324  3.38222  3.01232  3.61934  4.58869    206 k - - -
          2.68618  4.42225  2.77519  2.73123  3.46354  2.40513  3.72494  3.29354  2.67741  2.69355  4.24690  2.90347  2.73739  3.18146  2.89801  2.37887  2.77519  2.98518  4.58477  3.61503
          0.03637  5.55423  3.44698  0.61958  0.77255  1.14678  0.38223
    129   1.60513  3.47543  3.53008  2.58474  4.59840  3.33191  4.16996  4.01791  2.56304  2.45722  4.42522  3.13312  2.42871  3.31652  3.07224  2.36998  3.37045  3.69015  4.02297  3.71047    207 a - - -
          2.68618  4.42225  2.77519  2.73123  3.46354  2.40513  3.72494  3.29354  2.67741  2.69355  4.24690  2.90347  2.73739  3.18146  2.89801  2.37887  2.77519  2.98518  4.58477  3.61503
          0.00595  5.52381  6.24616  0.61958  0.77255  1.21996  0.34990
    130   1.47320  4.68762  4.57858  3.99459  2.65084  3.02007  4.57694  2.69542  3.88624  1.98621  3.80170  4.23111  3.09437  4.11787  3.19664  2.20271  3.24766  2.94289  3.91162  4.10136    208 a - - -
          2.68618  4.42225  2.77519  2.73123  3.46354  2.40513  3.72494  3.29354  2.67741  2.69355  4.24690  2.90347  2.73739  3.18146  2.89801  2.37887  2.77519  2.98518  4.58477  3.61503
          0.00595  5.52381  6.24616  0.61958  0.77255  0.82639  0.57559
    131   2.35872  4.70352  4.70258  4.11496  2.31190  3.23109  4.63706  2.67307  3.99365  2.01522  3.22421  3.30385  2.52383  3.03024  3.00155  3.61990  2.46592  2.38053  3.61702  4.12361    209 l - - -
          2.68516  4.42509  2.77819  2.72794  3.46169  2.40521  3.72250  3.28706  2.67615  2.69304  4.24659  2.90938  2.73178  3.18493  2.89492  2.38305  2.77967  2.98429  4.57334  3.61889
          0.45749  1.11438  3.24386  3.49557  0.03080  1.06636  0.42199
    132   2.19122  3.53587  5.13723  3.65265  3.13442  2.67459  3.71170  1.55296  4.31899  1.87190  3.71574  4.52898  4.74460  4.45818  4.34210  3.68995  3.44792  1.90579  5.21820  3.43266    265 i - - -
          2.68618  4.42225  2.77519  2.73123  3.46354  2.40513  3.72494  3.29354  2.67741  2.69355  4.24690  2.90347  2.73739  3.18146  2.89801  2.37887  2.77519  2.98518  4.58477  3.61503
          0.00581  5.54637  6.26871  0.61958  0.77255  1.16643  0.37321
    133   2.19317  2.69454  5.00150  4.39758  2.53558  2.34639  3.39810  3.05333  4.21966  2.12911  2.98539  4.46509  4.72785  4.38351  4.28964  1.85379  3.44544  2.86583  3.39804  3.30643    266 s - - -
          2.68618  4.42225  2.77519  2.73123  3.46354  2.40513  3.72494  3.29354  2.67741  2.69355  4.24690  2.90347  2.73739  3.18146  2.89801  2.37887  2.77519  2.98518  4.58477  3.61503
          0.00581  5.54637  6.26871  0.61958  0.77255  1.16643  0.37321
    134   2.44457  3.76456  4.42494  3.02048  3.39816  2.17794  4.54238  2.62089  3.76159  1.87008  3.86188  4.14305  4.63091  2.76711  2.81075  3.52837  2.79924  1.95562  5.35322  4.14887    267 l - - -
          2.68618  4.42225  2.77519  2.73123  3.46354  2.40513  3.72494  3.29354  2.67741  2.69355  4.24690  2.90347  2.73739  3.18146  2.89801  2.37887  2.77519  2.98518  4.58477  3.61503
          0.00581  5.54637  6.26871  0.61958  0.77255  1.16643  0.37321
    135   3.23379  4.63633  3.35336  4.41587  2.48059  4.38571  4.71136  2.38467  4.24004  1.64088  3.74847  4.48688  1.84722  4.40473  4.31233  3.68963  2.33895  1.98946  5.26089  4.08073    268 l - - -
          2.68618  4.42225  2.77519  2.73123  3.46354  2.40513  3.72494  3.29354  2.67741  2.69355  4.24690  2.90347  2.73739  3.18146  2.89801  2.37887  2.77519  2.98518  4.58477  3.61503
          0.00581  5.54637  6.26871  0.61958  0.77255  0.95662  0.48481
    136   2.62342  4.61526  5.15655  2.74597  2.74822  3.55482  4.73035  2.07189  4.33803  1.76823  3.73397  4.54777  4.76306  4.47703  4.36080  3.70846  2.55272  1.76364  3.88806  2.58963    269 v - - -
          2.68618  4.42225  2.77519  2.73123  3.46354  2.40513  3.72494  3.29354  2.67741  2.69355  4.24690  2.90347  2.73739  3.18146  2.89801  2.37887  2.77519  2.98518  4.58477  3.61503
          0.00565  5.57543  6.29778  0.61958  0.77255  1.09094  0.40932
    137   1.56750  3.02445  2.35651  2.92835  3.84170  2.29678  4.16087  4.23245  2.56584  3.15614  4.56487  3.46314  4.35686  2.83553  3.40608  2.21138  3.39428  3.86293  5.97946  4.61030    270 a - - -
          2.68618  4.42225  2.77519  2.73123  3.46354  2.40513  3.72494  3.29354  2.67741  2.69355  4.24690  2.90347  2.73739  3.18146  2.89801  2.37887  2.77519  2.98518  4.58477  3.61503
          0.00565  5.57543  6.29778  0.61958  0.77255  1.09094  0.40932
    138   2.78103  4.90259  4.11511  2.89703  2.87050  2.45775  2.90397  2.37838  3.49791  2.08072  3.12716  2.58116  3.58486  3.21208  3.84271  3.01107  3.07195  2.39330  5.48725  4.25679    271 l - - -
          2.68618  4.42225  2.77519  2.73123  3.46354  2.40513  3.72494  3.29354  2.67741  2.69355  4.24690  2.90347  2.73739  3.18146  2.89801  2.37887  2.77519  2.98518  4.58477  3.61503
          0.00565  5.57543  6.29778  0.61958  0.77255  0.61044  0.78331
    139   2.53894  4.75171  4.71325  4.12695  2.58020  2.86883  4.67025  2.43272  4.01025  2.94735  3.86644  4.34222  2.43613  4.23320  2.26401  2.52370  2.62180  1.95887  3.27490  4.16973    272 v - - -
          2.68618  4.42225  2.77519  2.73123  3.46354  2.40513  3.72494  3.29354  2.67741  2.69355  4.24690  2.90347  2.73739  3.18146  2.89801  2.37887  2.77519  2.98518  4.58477  3.61503
          0.00525  5.64841  6.37076  0.61958  0.77255  0.85874  0.55112
    140   2.39789  3.96260  3.92140  2.33873  2.83490  3.50228  4.39486  3.62944  3.01219  1.68521  4.19035  3.26133  3.72331  3.65294  3.26494  2.53827  2.57700  2.31338  5.65715  4.39567    273 l - - -
          2.68618  4.42225  2.77519  2.73123  3.46354  2.40513  3.72494  3.29354  2.67741  2.69355  4.24690  2.90347  2.73739  3.18146  2.89801  2.37887  2.77519  2.98518  4.58477  3.61503
          0.00525  5.64841  6.37076  0.61958  0.77255  0.59198  0.80571
    141   2.87293  4.82323  3.62608  4.01296  1.81394  1.83894  4.65963  2.90962  3.18221  2.58112  3.16236  4.28376  4.74136  4.16350  3.12898  2.32429  3.52818  2.39068  3.50413  4.22878    274 f - - -
          2.68618  4.42225  2.77519  2.73123  3.46354  2.40513  3.72494  3.29354  2.67741  2.69355  4.24690  2.90347  2.73739  3.18146  2.89801  2.37887  2.77519  2.98518  4.58477  3.61503
          0.00500  5.69727  6.41962  0.61958  0.77255  0.36301  1.18935
    142   3.34487  2.81729  5.23911  4.62877  2.21421  2.76669  1.52079  2.96335  4.42885  2.08758  3.84941  4.64599  4.87097  4.57323  4.46169  3.02040  3.57725  1.86835  5.35121  4.17297    275 h - - -
          2.68618  4.42225  2.77519  2.73123  3.46354  2.40513  3.72494  3.29354  2.67741  2.69355  4.24690  2.90347  2.73739  3.18146  2.89801  2.37887  2.77519  2.98518  4.58477  3.61503
          0.00477  5.74283  6.46518  0.61958  0.77255  0.48576  0.95510
    143   2.19607  3.90485  5.28443  4.67071  3.28335  3.17491  3.70325  2.39594  3.31351  1.92252  2.72375  4.66573  4.87497  4.59644  4.47727  3.09145  2.19532  2.03122  3.13518  3.19495    276 l - - -
          2.68618  4.42225  2.77519  2.73123  3.46354  2.40513  3.72494  3.29354  2.67741  2.69355  4.24690  2.90347  2.73739  3.18146  2.89801  2.37887  2.77519  2.98518  4.58477  3.61503
          0.00477  5.74283  6.46518  0.61958  0.77255  0.48576  0.95510
    144   2.29435  4.71911  5.31781  4.70185  2.11058  4.51583  3.53047  2.20547  4.48477  1.33794  2.95138  4.68105  4.87939  4.61428  4.48987  3.47002  3.32857  1.98063  3.89853  4.16524    277 l - - -
          2.68618  4.42225  2.77519  2.73123  3.46354  2.40513  3.72494  3.29354  2.67741  2.69355  4.24690  2.90347  2.73739  3.18146  2.89801  2.37887  2.77519  2.98518  4.58477  3.61503
          0.00477  5.74283  6.46518  0.61958  0.77255  0.48576  0.95510
    145   2.32778  3.71378  5.30360  4.68858  3.33275  4.51352  2.81890  1.51574  4.47448  2.57866  3.04711  4.67438  4.87726  4.60659  4.48434  2.58675  2.43486  1.82203  3.69354  4.16593    278 i - - -
          2.68618  4.42225  2.77519  2.73123  3.46354  2.40513  3.72494  3.29354  2.67741  2.69355  4.24690  2.90347  2.73739  3.18146  2.89801  2.37887  2.77519  2.98518  4.58477  3.61503
          0.00477  5.74283  6.46518  0.61958  0.77255  0.48576  0.95510
    146   3.01812  4.73035  3.12298  4.61906  2.78076  2.38550  4.83348  2.68136  4.42098  1.80240  3.84881  4.64056  4.86855  4.56686  4.45672  3.81195  2.62561  1.99178  1.84575  3.45725    279 l - - -
          2.68618  4.42225  2.77519  2.73123  3.46354  2.40513  3.72494  3.29354  2.67741  2.69355  4.24690  2.90347  2.73739  3.18146  2.89801  2.37887  2.77519  2.98518  4.58477  3.61503
          0.00477  5.74283  6.46518  0.61958  0.77255  0.48576  0.95510
    147   2.87104  4.74509  5.15711  4.55209  2.29711  1.44517  4.82152  2.44341  4.36933  2.44028  3.86200  4.60846  4.86278  2.77250  4.43106  3.80228  3.57791  2.48210  5.36173  1.99696    280 g - - -
          2.68618  4.42225  2.77519  2.73123  3.46354  2.40513  3.72494  3.29354  2.67741  2.69355  4.24690  2.90347  2.73739  3.18146  2.89801  2.37887  2.77519  2.98518  4.58477  3.61503
          0.00477  5.74283  6.46518  0.61958  0.77255  0.48576  0.95510
    148   2.23587  4.75936  5.04073  4.44175  2.21985  4.47681  4.79554  2.73584  4.28064  2.33335  3.29713  3.16988  3.53411  3.18304  4.38062  2.79055  1.74851  2.30289  3.00097  4.19356    281 t - - -
          2.68618  4.42225  2.77519  2.73123  3.46354  2.40513  3.72494  3.29354  2.67741  2.69355  4.24690  2.90347  2.73739  3.18146  2.89801  2.37887  2.77519  2.98518  4.58477  3.61503
          0.00477  5.74283  6.46518  0.61958  0.77255  0.48576  0.95510
    149   2.81953  4.92818  4.39917  3.18877  3.07505  2.24664  4.61806  3.11947  2.70077  2.36734  3.14614  4.17031  4.72133  4.03445  3.32322  2.62987  1.60674  2.45576  3.92360  4.30942    282 t - - -
          2.68618  4.42225  2.77519  2.73123  3.46354  2.40513  3.72494  3.29354  2.67741  2.69355  4.24690  2.90347  2.73739  3.18146  2.89801  2.37887  2.77519  2.98518  4.58477  3.61503
          0.00477  5.74283  6.46518  0.61958  0.77255  0.48576  0.95510
    150   3.05888  5.75679  2.96629  2.75028  4.00910  1.56580  3.44988  4.58301  2.51151  4.06080  4.79822  3.49609  4.42100  2.89322  1.48443  2.96698  3.10156  4.14596  6.19102  3.90481    283 r - - -
          2.68618  4.42225  2.77519  2.73123  3.46354  2.40513  3.72494  3.29354  2.67741  2.69355  4.24690  2.90347  2.73739  3.18146  2.89801  2.37887  2.77519  2.98518  4.58477  3.61503
          0.00477  5.74283  6.46518  0.61958  0.77255  0.48576  0.95510
    151   2.67453  4.98898  4.25852  3.68914  3.33783  4.30750  4.56750  2.27400  2.97092  3.19718  4.09435  4.07458  4.68547  2.63463  2.23946  2.38455  2.82544  1.90875  5.57631  2.24344    284 v - - -
          2.68618  4.42225  2.77519  2.73123  3.46354  2.40513  3.72494  3.29354  2.67741  2.69355  4.24690  2.90347  2.73739  3.18146  2.89801  2.37887  2.77519  2.98518  4.58477  3.61503
          0.00477  5.74283  6.46518  0.61958  0.77255  0.48576  0.95510
    152   4.98155  6.61571  5.79439  5.83547  5.11941  0.14906  6.23401  6.46185  6.09812  5.79480  6.95038  5.88156  6.06964  6.27767  6.16114  5.15263  5.50500  5.95452  6.62933  2.45686    285 G - - -
          2.68618  4.42225  2.77519  2.73123  3.46354  2.40513  3.72494  3.29354  2.67741  2.69355  4.24690  2.90347  2.73739  3.18146  2.89801  2.37887  2.77519  2.98518  4.58477  3.61503
          0.00477  5.74283  6.46518  0.61958  0.77255  0.48576  0.95510
    153   3.83960  6.25121  3.00664  2.89706  5.68367  4.46011  4.55934  5.10223  0.63318  4.51119  5.30851  3.92585  4.87121  3.67210  1.78129  3.24250  4.04174  4.69670  6.56205  5.26429    286 K - - -
          2.68618  4.42225  2.77519  2.73123  3.46354  2.40513  3.72494  3.29354  2.67741  2.69355  4.24690  2.90347  2.73739  3.18146  2.89801  2.37887  2.77519  2.98518  4.58477  3.61503
          0.00477  5.74283  6.46518  0.61958  0.77255  0.48576  0.95510
    154   2.19163  5.76614  3.50780  2.26172  5.11105  3.30317  4.21893  4.59535  1.89156  4.07066  4.80769  3.50067  4.42630  2.42539  2.99668  2.86346  1.41175  4.15688  6.19858  4.78980    287 t - - -
          2.68618  4.42225  2.77519  2.73123  3.46354  2.40513  3.72494  3.29354  2.67741  2.69355  4.24690  2.90347  2.73739  3.18146  2.89801  2.37887  2.77519  2.98518  4.58477  3.61503
          0.00477  5.74283  6.46518  0.61958  0.77255  0.48576  0.95510
    155   2.99269  5.57794  3.60202  2.16104  4.85039  4.07229  4.26822  2.35201  2.69993  3.36987  4.63866  3.57636  4.46345  2.23022  1.77766  2.68340  3.25107  2.09000  6.05641  4.69506    288 r - - -
          2.68621  4.42228  2.77522  2.73126  3.46356  2.40515  3.72497  3.29357  2.67743  2.69357  4.24692  2.90349  2.73742  3.18149  2.89803  2.37860  2.77522  2.98521  4.58479  3.61506
          0.03718  3.35409  6.46518  0.26950  1.44292  0.48576  0.95510
    156   2.61821  3.68896  2.82625  4.21911  3.90896  4.43661  4.74020  2.49650  3.31273  1.47555  2.59007  4.42219  4.80599  4.31553  3.68822  1.94790  2.68357  2.81336  3.86498  4.22615    290 l - - -
          2.68618  4.42225  2.77519  2.73123  3.46354  2.40513  3.72494  3.29354  2.67741  2.69355  4.24690  2.90347  2.73739  3.18146  2.89801  2.37887  2.77519  2.98518  4.58477  3.61503
          0.00477  5.74283  6.46518  0.61958  0.77255  0.48576  0.95510
    157   2.76267  3.24783  3.28754  1.54323  2.79957  3.12607  4.29905  3.31400  2.85523  2.26329  4.55106  3.62347  4.48601  2.36995  3.17906  2.96493  3.17080  3.18328  5.98154  4.64326    291 e - - -
          2.68618  4.42225  2.77519  2.73123  3.46354  2.40513  3.72494  3.29354  2.67741  2.69355  4.24690  2.90347  2.73739  3.18146  2.89801  2.37887  2.77519  2.98518  4.58477  3.61503
          0.00477  5.74283  6.46518  0.61958  0.77255  0.48576  0.95510
    158   2.64186  5.76932  1.52170  1.83843  5.11555  3.30063  4.21492  4.60259  2.26765  4.07509  4.80979  2.78909  2.84757  3.03120  2.81287  2.90739  3.13338  4.16061  6.20118  4.78913    292 d - - -
          2.68618  4.42225  2.77519  2.73123  3.46354  2.40513  3.72494  3.29354  2.67741  2.69355  4.24690  2.90347  2.73739  3.18146  2.89801  2.37887  2.77519  2.98518  4.58477  3.61503
          0.00477  5.74283  6.46518  0.61958  0.77255  0.48576  0.95510
    159   2.77926  5.76162  3.17181  1.79369  5.10637  4.02563  2.79174  3.47463  2.65557  2.61754  4.80237  1.74560  3.47279  2.68966  2.71296  3.21420  2.94297  4.15209  6.19449  4.78374    293 n - - -
          2.68618  4.42225  2.77519  2.73123  3.46354  2.40513  3.72494  3.29354  2.67741  2.69355  4.24690  2.90347  2.73739  3.18146  2.89801  2.37887  2.77519  2.98518  4.58477  3.61503
          0.00477  5.74283  6.46518  0.61958  0.77255  0.48576  0.95510
    160   2.95487  4.73969  5.16333  4.55736  2.31845  4.49497  2.52270  3.00230  3.34765  1.75372  2.35781  3.76195  4.86011  2.88158  4.43102  3.79987  3.57398  2.20697  2.87623  2.73648    294 l - - -
          2.68618  4.42225  2.77519  2.73123  3.46354  2.40513  3.72494  3.29354  2.67741  2.69355  4.24690  2.90347  2.73739  3.18146  2.89801  2.37887  2.77519  2.98518  4.58477  3.61503
          0.00477  5.74283  6.46518  0.61958  0.77255  0.48576  0.95510
    161   3.34901  4.74667  5.16761  4.56213  3.84229  4.50312  4.82947  1.07947  3.60621  2.12096  2.95634  4.61624  4.86788  3.00779  4.43748  2.92248  2.61990  1.99906  5.36886  4.18926    295 i - - -
          2.68618  4.42225  2.77519  2.73123  3.46354  2.40513  3.72494  3.29354  2.67741  2.69355  4.24690  2.90347  2.73739  3.18146  2.89801  2.37887  2.77519  2.98518  4.58477  3.61503
          0.00477  5.74283  6.46518  0.61958  0.77255  0.48576  0.95510
    162   3.26203  5.57022  3.60189  2.44780  3.82806  2.85606  4.26825  3.16268  2.81402  3.32026  4.63142  3.57636  4.46232  2.94201  1.65951  1.66944  2.73407  3.16625  6.05050  3.79954    296 r - - -
          2.68618  4.42225  2.77519  2.73123  3.46354  2.40513  3.72494  3.29354  2.67741  2.69355  4.24690  2.90347  2.73739  3.18146  2.89801  2.37887  2.77519  2.98518  4.58477  3.61503
          0.00477  5.74283  6.46518  0.61958  0.77255  0.48576  0.95510
    163   4.09927  6.49998  2.98605  3.44256  6.24700  0.72678  5.15120  5.80540  4.22626  5.28511  6.13526  4.00121  5.09298  1.30033  4.82227  2.83832  4.47553  5.24481  7.42294  5.91542    297 g - - -
          2.68618  4.42225  2.77519  2.73123  3.46354  2.40513  3.72494  3.29354  2.67741  2.69355  4.24690  2.90347  2.73739  3.18146  2.89801  2.37887  2.77519  2.98518  4.58477  3.61503
          0.00477  5.74283  6.46518  0.61958  0.77255  0.48576  0.95510
    164   1.48950  3.97842  2.42091  3.02606  4.88416  4.06267  4.25809  3.70122  3.02418  3.88042  2.14608  3.20400  4.45441  2.58112  2.65311  2.76456  2.56545  3.95864  6.07548  4.70658    298 a - - -
          2.68618  4.42225  2.77519  2.73123  3.46354  2.40513  3.72494  3.29354  2.67741  2.69355  4.24690  2.90347  2.73739  3.18146  2.89801  2.37887  2.77519  2.98518  4.58477  3.61503
          0.00477  5.74283  6.46518  0.61958  0.77255  0.48576  0.95510
    165   2.96829  5.54909  3.05209  2.53114  4.81209  4.07753  4.27586  1.57131  2.33975  2.33202  3.10556  3.58790  4.46844  2.23282  2.97224  3.27588  2.72516  3.89480  6.03420  4.67924    299 i - - -
          2.68618  4.42225  2.77519  2.73123  3.46354  2.40513  3.72494  3.29354  2.67741  2.69355  4.24690  2.90347  2.73739  3.18146  2.89801  2.37887  2.77519  2.98518  4.58477  3.61503
          0.00477  5.74283  6.46518  0.61958  0.77255  0.48576  0.95510
    166   2.15936  5.23782  3.20453  3.31845  3.87440  4.18386  3.18027  3.41566  2.79411  1.15312  3.23653  3.79679  4.56912  3.21458  2.33490  3.40427  3.51846  3.53535  5.78542  4.50569    300 l - - -
          2.68618  4.42225  2.77519  2.73123  3.46354  2.40513  3.72494  3.29354  2.67741  2.69355  4.24690  2.90347  2.73739  3.18146  2.89801  2.37887  2.77519  2.98518  4.58477  3.61503
          0.00477  5.74283  6.46518  0.61958  0.77255  0.48576  0.95510
    167   2.22964  5.57420  3.28884  3.04866  4.84604  4.07419  4.27084  4.28205  1.96745  2.99926  4.63615  3.57978  4.46557  3.39893  1.89600  2.77774  1.97041  2.15499  6.05432  4.69425    301 r - - -
          2.68618  4.42225  2.77519  2.73123  3.46354  2.40513  3.72494  3.29354  2.67741  2.69355  4.24690  2.90347  2.73739  3.18146  2.89801  2.37887  2.77519  2.98518  4.58477  3.61503
          0.00477  5.74283  6.46518  0.61958  0.77255  0.48576  0.95510
    168   3.59707  6.15366  1.59565  2.55815  5.48565  1.31375  4.50851  4.98875  3.00622  4.45681  5.21752  3.11893  4.67123  3.62479  3.85986  2.02893  2.49739  4.54115  6.58857  5.14012    302 g - - -
          2.68618  4.42225  2.77519  2.73123  3.46354  2.40513  3.72494  3.29354  2.67741  2.69355  4.24690  2.90347  2.73739  3.18146  2.89801  2.37887  2.77519  2.98518  4.58477  3.61503
          0.06173  5.74283  2.87071  0.61958  0.77255  0.48576  0.95510
    169   2.35236  5.72853  2.05414  2.23565  5.07338  2.36793  3.11737  4.55921  2.28578  2.88709  4.76925  2.13861  4.38564  3.27568  2.87388  3.18075  3.44953  3.55061  6.16133  4.06265    303 d - - -
          2.68618  4.42225  2.77519  2.73123  3.46354  2.40513  3.72494  3.29354  2.67741  2.69355  4.24690  2.90347  2.73739  3.18146  2.89801  2.37887  2.77519  2.98518  4.58477  3.61503
          0.00505  5.68615  6.40850  0.61958  0.77255  0.34256  1.23770
    170   1.97482  5.56371  3.17802  3.04895  4.83178  2.54986  4.27059  4.26676  2.10574  2.69683  4.62567  3.57977  2.18801  3.06821  3.52088  2.35428  3.49381  2.40785  4.22728  4.68668    304 a - - -
          2.68618  4.42225  2.77519  2.73123  3.46354  2.40513  3.72494  3.29354  2.67741  2.69355  4.24690  2.90347  2.73739  3.18146  2.89801  2.37887  2.77519  2.98518  4.58477  3.61503
          0.00477  5.74283  6.46518  0.61958  0.77255  0.48576  0.95510
    171   2.45593  5.71985  2.31937  1.95675  5.04539  4.03678  4.22673  4.51772  2.19482  2.86672  4.76581  3.51205  4.43036  2.65915  3.45901  3.22814  2.74142  1.67691  6.16434  4.76536    305 v - - -
          2.68618  4.42225  2.77519  2.73123  3.46354  2.40513  3.72494  3.29354  2.67741  2.69355  4.24690  2.90347  2.73739  3.18146  2.89801  2.37887  2.77519  2.98518  4.58477  3.61503
          0.02471  5.74283  3.85358  0.61958  0.77255  0.48576  0.95510
    172   2.83440  4.91015  2.80464  2.21725  4.03052  4.34245  4.61693  1.59475  3.76788  1.82508  3.24369  3.33541  4.71753  4.04118  4.05998  3.60442  2.85613  2.15617  5.50890  4.29579    306 i - - -
          2.68618  4.42225  2.77519  2.73123  3.46354  2.40513  3.72494  3.29354  2.67741  2.69355  4.24690  2.90347  2.73739  3.18146  2.89801  2.37887  2.77519  2.98518  4.58477  3.61503
          0.40271  5.72299  1.11406  0.61958  0.77255  0.59591  0.80086
    173   2.05587  3.51415  4.86918  4.26535  2.43191  3.62634  4.55480  2.24134  2.78709  2.67693  3.60366  4.33325  4.59624  4.25166  4.15789  2.86668  3.31388  1.41873  5.10481  3.29254    307 v - - -
          2.68618  4.42225  2.77519  2.73123  3.46354  2.40513  3.72494  3.29354  2.67741  2.69355  4.24690  2.90347  2.73739  3.18146  2.89801  2.37887  2.77519  2.98518  4.58477  3.61503
          0.00724  5.32752  6.04987  0.61958  0.77255  0.35575  1.20614
    174   2.39780  4.67117  5.17291  4.56283  2.75097  4.44613  2.75755  1.39970  4.36409  2.35155  3.78966  4.58337  4.81048  4.50987  3.39248  3.12405  3.51698  1.56377  5.29255  4.11469    308 i - - -
          2.68618  4.42225  2.77519  2.73123  3.46354  2.40513  3.72494  3.29354  2.67741  2.69355  4.24690  2.90347  2.73739  3.18146  2.89801  2.37887  2.77519  2.98518  4.58477  3.61503
          0.00523  5.65146  6.37380  0.61958  0.77255  0.29242  1.37221
    175   2.08079  5.74330  1.22086  2.66151  5.07827  4.03226  4.22151  3.35715  2.75986  4.04424  4.78676  2.33435  4.42632  3.01409  3.12883  3.22310  3.17078  2.98528  6.18196  4.77691    309 d - - -
          2.68618  4.42225  2.77519  2.73123  3.46354  2.40513  3.72494  3.29354  2.67741  2.69355  4.24690  2.90347  2.73739  3.18146  2.89801  2.37887  2.77519  2.98518  4.58477  3.61503
          0.00477  5.74283  6.46518  0.61958  0.77255  0.48576  0.95510
    176   3.29312  5.24383  3.88668  3.32389  4.42270  2.83928  4.41061  2.40047  2.55782  2.53504  4.33319  3.80152  1.62630  3.29790  1.85371  3.09851  3.52414  3.54188  4.15240  3.64889    310 p - - -
          2.68618  4.42225  2.77519  2.73123  3.46354  2.40513  3.72494  3.29354  2.67741  2.69355  4.24690  2.90347  2.73739  3.18146  2.89801  2.37887  2.77519  2.98518  4.58477  3.61503
          0.00477  5.74283  6.46518  0.61958  0.77255  0.48576  0.95510
    177   3.26071  5.74847  3.51713  2.37940  5.08563  3.48445  4.22285  4.56447  1.21080  2.92821  2.87064  2.74168  4.42971  2.16218  3.44380  3.22708  2.56921  4.13495  6.18496  4.78112    311 k - - -
          2.68618  4.42225  2.77519  2.73123  3.46354  2.40513  3.72494  3.29354  2.67741  2.69355  4.24690  2.90347  2.73739  3.18146  2.89801  2.37887  2.77519  2.98518  4.58477  3.61503
          0.00477  5.74283  6.46518  0.61958  0.77255  0.48576  0.95510
    178   2.67135  4.82576  4.72883  4.14435  3.93137  1.85513  4.71996  1.91240  4.03340  1.53720  2.77850  2.73825  4.79246  3.40841  3.37453  3.70386  3.56269  2.83784  5.43511  4.24027    312 l - - -
          2.68618  4.42225  2.77519  2.73123  3.46354  2.40513  3.72494  3.29354  2.67741  2.69355  4.24690  2.90347  2.73739  3.18146  2.89801  2.37887  2.77519  2.98518  4.58477  3.61503
          0.00477  5.74283  6.46518  0.61958  0.77255  0.48576  0.95510
    179   3.25658  5.76639  1.59401  2.94916  5.11211  4.02953  2.38886  4.59755  1.74819  3.61018  4.80714  3.13907  4.42297  2.98055  2.11132  2.83031  3.11769  3.60629  6.19806  4.78812    313 d - - -
          2.68618  4.42225  2.77519  2.73123  3.46354  2.40513  3.72494  3.29354  2.67741  2.69355  4.24690  2.90347  2.73739  3.18146  2.89801  2.37887  2.77519  2.98518  4.58477  3.61503
          0.00477  5.74283  6.46518  0.61958  0.77255  0.48576  0.95510
    180   1.76943  5.76189  2.92317  2.94610  5.10656  4.02649  3.53177  3.73664  1.54033  3.53450  4.80271  2.16798  4.41993  2.79449  2.66189  2.56109  3.48378  4.15233  6.19468  4.78426    314 k - - -
          2.68262  4.42531  2.77437  2.72991  3.46422  2.40604  3.72800  3.29280  2.67738  2.69376  4.23650  2.90652  2.73968  3.18213  2.89385  2.37958  2.77673  2.98775  4.58096  3.61371
          0.31974  1.66850  2.46355  2.86423  0.05872  0.48576  0.95510
    181   1.88550  5.71158  2.45373  1.95715  2.90706  3.00220  4.16107  4.54303  2.55492  3.45397  4.75217  2.70446  3.60836  2.97502  2.51362  2.68334  3.04974  4.10234  6.14412  4.73301    345 a - - -
          2.68618  4.42225  2.77519  2.73123  3.46354  2.40513  3.72494  3.29354  2.67741  2.69355  4.24690  2.90347  2.73739  3.18146  2.89801  2.37887  2.77519  2.98518  4.58477  3.61503
          0.00521  5.65556  6.37790  0.61958  0.77255  0.88812  0.53006
    182   3.20337  5.64805  2.73307  2.68511  4.96642  1.70946  4.17775  3.70969  2.29697  2.31245  3.46807  2.83529  4.38052  3.28337  2.63503  2.28128  3.43455  3.27130  6.09704  4.70281    346 g - - -
          2.68618  4.42225  2.77519  2.73123  3.46354  2.40513  3.72494  3.29354  2.67741  2.69355  4.24690  2.90347  2.73739  3.18146  2.89801  2.37887  2.77519  2.98518  4.58477  3.61503
          0.00521  5.65556  6.37790  0.61958  0.77255  0.29748  1.35745
    183   2.92757  5.73193  2.21408  1.76565  2.77205  3.10079  4.22039  2.62315  2.06610  3.25898  3.89969  3.50461  4.42508  3.03883  2.57264  2.83168  3.48430  4.11545  6.17260  4.76975    347 e - - -
          2.68618  4.42225  2.77519  2.73123  3.46354  2.40513  3.72494  3.29354  2.67741  2.69355  4.24690  2.90347  2.73739  3.18146  2.89801  2.37887  2.77519  2.98518  4.58477  3.61503
          0.00477  5.74283  6.46518  0.61958  0.77255  0.48576  0.95510
    184   2.05388  5.74471  2.44177  2.52477  3.88700  4.02913  3.01462  4.56265  2.33027  2.39375  4.78740  2.90592  4.42242  2.78673  2.75239  2.92375  3.15498  4.13120  3.50308  2.62894    348 a - - -
          2.68618  4.42225  2.77519  2.73123  3.46354  2.40513  3.72494  3.29354  2.67741  2.69355  4.24690  2.90347  2.73739  3.18146  2.89801  2.37887  2.77519  2.98518  4.58477  3.61503
          0.00477  5.74283  6.46518  0.61958  0.77255  0.48576  0.95510
    185   2.43900  5.75152  3.50547  2.32020  5.09183  4.02779  3.01441  4.57443  2.26111  4.05476  3.49691  2.71420  3.69036  3.31320  2.81388  1.42684  2.83762  3.00802  6.18705  4.77902    349 s - - -
          2.68618  4.42225  2.77519  2.73123  3.46354  2.40513  3.72494  3.29354  2.67741  2.69355  4.24690  2.90347  2.73739  3.18146  2.89801  2.37887  2.77519  2.98518  4.58477  3.61503
          0.00477  5.74283  6.46518  0.61958  0.77255  0.48576  0.95510
    186   2.59346  3.27413  1.84899  2.56166  4.90048  4.05944  2.80377  2.54307  2.85957  3.35196  4.67141  3.20718  2.49528  3.37387  3.13862  2.99400  2.94277  2.62236  6.08454  4.71246    350 d - - -
          2.68618  4.42225  2.77519  2.73123  3.46354  2.40513  3.72494  3.29354  2.67741  2.69355  4.24690  2.90347  2.73739  3.18146  2.89801  2.37887  2.77519  2.98518  4.58477  3.61503
          0.00477  5.74283  6.46518  0.61958  0.77255  0.48576  0.95510
    187   2.89017  4.84451  4.65460  2.91128  2.84980  4.40617  2.81583  1.90739  3.97356  2.10919  3.95760  4.33278  4.77767  3.45809  2.77376  2.88017  3.55941  3.10107  3.34023  1.86736    351 y - - -
          2.68618  4.42225  2.77519  2.73123  3.46354  2.40513  3.72494  3.29354  2.67741  2.69355  4.24690  2.90347  2.73739  3.18146  2.89801  2.37887  2.77519  2.98518  4.58477  3.61503
          0.00477  5.74283  6.46518  0.61958  0.77255  0.48576  0.95510
    188   2.76471  3.76476  2.78323  2.53864  5.10598  4.02565  3.42365  4.59164  2.33113  3.09789  3.49981  3.04611  4.41911  1.99141  1.60164  2.66842  3.20194  4.15174  6.19426  4.78358    352 r - - -
          2.68618  4.42225  2.77519  2.73123  3.46354  2.40513  3.72494  3.29354  2.67741  2.69355  4.24690  2.90347  2.73739  3.18146  2.89801  2.37887  2.77519  2.98518  4.58477  3.61503
          0.00477  5.74283  6.46518  0.61958  0.77255  0.48576  0.95510
    189   2.18481  4.74564  5.35009  4.73532  3.11229  4.55009  4.88599  1.21626  4.51940  2.08193  2.25510  4.71574  4.91115  4.64796  4.52451  3.86276  3.12206  2.25879  5.37349  2.90125    353 i - - -
          2.68618  4.42225  2.77519  2.73123  3.46354  2.40513  3.72494  3.29354  2.67741  2.69355  4.24690  2.90347  2.73739  3.18146  2.89801  2.37887  2.77519  2.98518  4.58477  3.61503
          0.00477  5.74283  6.46518  0.61958  0.77255  0.48576  0.95510
    190   1.74637  2.22739  2.90264  2.74213  4.40021  1.89955  4.43742  3.77963  3.34156  2.70126  4.31916  3.83116  4.58702  3.67003  3.75808  2.80890  3.52948  2.28569  5.78019  4.50648    354 a - - -
          2.68618  4.42225  2.77519  2.73123  3.46354  2.40513  3.72494  3.29354  2.67741  2.69355  4.24690  2.90347  2.73739  3.18146  2.89801  2.37887  2.77519  2.98518  4.58477  3.61503
          0.00477  5.74283  6.46518  0.61958  0.77255  0.48576  0.95510
    191   2.64111  4.12629  2.34423  2.03665  5.10854  1.55032  4.21277  3.68036  2.38189  4.06862  4.80389  3.10788  4.41919  2.89066  2.41949  2.95226  3.48328  4.15402  6.19580  4.78472    355 g - - -
          2.68618  4.42225  2.77519  2.73123  3.46354  2.40513  3.72494  3.29354  2.67741  2.69355  4.24690  2.90347  2.73739  3.18146  2.89801  2.37887  2.77519  2.98518  4.58477  3.61503
          0.00477  5.74283  6.46518  0.61958  0.77255  0.48576  0.95510
    192   2.09594  4.85710  3.47803  3.41422  3.50894  4.39625  3.82746  2.32125  3.20692  1.54045  3.96955  4.30519  4.76842  4.18394  3.15663  3.00093  3.55754  1.81880  3.34345  4.26139    356 l - - -
          2.68618  4.42225  2.77519  2.73123  3.46354  2.40513  3.72494  3.29354  2.67741  2.69355  4.24690  2.90347  2.73739  3.18146  2.89801  2.37887  2.77519  2.98518  4.58477  3.61503
          0.02165  5.74283  4.00563  0.61958  0.77255  0.48576  0.95510
    193   2.37402  3.49856  3.50444  2.31426  5.05397  3.51637  2.49897  4.53077  2.51734  4.02171  3.10930  3.49452  1.85785  2.55162  3.13426  2.58164  3.08658  4.10560  6.16267  3.58497    357 p - - -
          2.68618  4.42225  2.77519  2.73123  3.46354  2.40513  3.72494  3.29354  2.67741  2.69355  4.24690  2.90347  2.73739  3.18146  2.89801  2.37887  2.77519  2.98518  4.58477  3.61503
          0.00485  5.72604  6.44838  0.61958  0.77255  0.43109  1.04924
    194   3.33719  4.77144  4.97360  3.65321  2.82599  1.89027  4.78066  2.40712  2.93003  1.83631  1.96615  4.51370  3.95713  4.41985  3.37854  3.76164  2.82114  3.02215  3.70934  3.52515    358 l - - -
          2.68618  4.42225  2.77519  2.73123  3.46354  2.40513  3.72494  3.29354  2.67741  2.69355  4.24690  2.90347  2.73739  3.18146  2.89801  2.37887  2.77519  2.98518  4.58477  3.61503
          0.00477  5.74283  6.46518  0.61958  0.77255  0.48576  0.95510
    195   3.29702  5.12271  4.02654  2.96602  3.26088  4.23554  4.47386  2.67791  3.03214  2.42696  4.21995  3.90764  2.05708  3.08499  1.86925  2.64998  3.52859  1.96300  5.68973  4.43537    359 r - - -
          2.68618  4.42225  2.77519  2.73123  3.46354  2.40513  3.72494  3.29354  2.67741  2.69355  4.24690  2.90347  2.73739  3.18146  2.89801  2.37887  2.77519  2.98518  4.58477  3.61503
          0.00477  5.74283  6.46518  0.61958  0.77255  0.48576  0.95510
    196   2.92990  5.61033  3.57881  2.26159  4.89451  3.08856  4.25577  2.82267  1.58312  2.73992  4.66757  2.98063  2.70037  3.37649  2.61507  3.25626  3.49132  3.06572  2.90095  4.71048    360 k - - -
          2.68618  4.42225  2.77519  2.73123  3.46354  2.40513  3.72494  3.29354  2.67741  2.69355  4.24690  2.90347  2.73739  3.18146  2.89801  2.37887  2.77519  2.98518  4.58477  3.61503
          0.00477  5.74283  6.46518  0.61958  0.77255  0.48576  0.95510
    197   3.02273  5.76470  2.13651  2.30007  5.11074  2.91323  3.64323  4.59739  2.32393  3.09943  3.52069  1.78669  4.41865  3.00414  2.12207  2.89948  3.48294  4.15586  6.19678  4.78526    361 n - - -
          2.68654  4.42261  2.77356  2.73131  3.46390  2.40549  3.72531  3.29390  2.67777  2.69359  4.24726  2.90327  2.73664  3.18183  2.89712  2.37923  2.77512  2.98555  4.58513  3.61539
          0.55258  0.86043  6.46518  0.03447  3.38492  0.48576  0.95510
    198   2.09386  4.74811  5.14518  4.54125  1.70101  4.49525  4.82070  2.88604  4.36119  1.90762  3.86532  4.60302  4.86149  4.52285  4.42734  1.59399  2.56471  2.99561  5.36550  3.30596    363 s - - -
          2.68618  4.42225  2.77519  2.73123  3.46354  2.40513  3.72494  3.29354  2.67741  2.69355  4.24690  2.90347  2.73739  3.18146  2.89801  2.37887  2.77519  2.98518  4.58477  3.61503
          0.00477  5.74283  6.46518  0.61958  0.77255  0.48576  0.95510
    199   3.32739  4.85834  4.61257  1.12896  3.38065  4.39821  4.68669  3.31616  3.32761  2.18789  2.68657  4.30756  4.77026  3.53295  4.17544  3.67278  3.55932  2.30175  3.67995  2.66828    364 e - - -
          2.68618  4.42225  2.77519  2.73123  3.46354  2.40513  3.72494  3.29354  2.67741  2.69355  4.24690  2.90347  2.73739  3.18146  2.89801  2.37887  2.77519  2.98518  4.58477  3.61503
          0.00477  5.74283  6.46518  0.61958  0.77255  0.48576  0.95510
    200   3.29860  5.09594  4.06449  2.98745  4.24514  3.52212  4.49010  2.20708  2.79421  2.56039  3.25614  3.44914  4.62933  2.54592  3.15333  2.93834  2.85500  1.84860  5.66721  2.17860    365 v - - -
          2.68618  4.42225  2.77519  2.73123  3.46354  2.40513  3.72494  3.29354  2.67741  2.69355  4.24690  2.90347  2.73739  3.18146  2.89801  2.37887  2.77519  2.98518  4.58477  3.61503
          0.00477  5.74283  6.46518  0.61958  0.77255  0.48576  0.95510
    201   2.90638  4.73934  5.16602  4.55989  1.85501  4.49540  4.82139  2.41992  4.37469  2.03539  2.63196  4.61072  4.86050  1.75733  3.68392  2.78561  3.12071  2.54942  5.35885  3.30537    366 q - - -
          2.68618  4.42225  2.77519  2.73123  3.46354  2.40513  3.72494  3.29354  2.67741  2.69355  4.24690  2.90347  2.73739  3.18146  2.89801  2.37887  2.77519  2.98518  4.58477  3.61503
          0.00477  5.74283  6.46518  0.61958  0.77255  0.48576  0.95510
    202   4.16937  6.74208  2.76631  3.30903  6.08366  4.41224  0.75582  5.67950  4.04959  5.14697  6.00400  1.39917  5.06141  4.18126  4.65131  4.05090  2.71857  5.21077  7.26704  5.72934    367 h - - -
          2.68618  4.42225  2.77519  2.73123  3.46354  2.40513  3.72494  3.29354  2.67741  2.69355  4.24690  2.90347  2.73739  3.18146  2.89801  2.37887  2.77519  2.98518  4.58477  3.61503
          0.00477  5.74283  6.46518  0.61958  0.77255  0.48576  0.95510
    203   2.89378  4.73001  5.23552  4.62515  2.15067  4.50536  4.83528  2.54463  4.42586  2.15466  3.84851  4.64388  1.64360  4.57069  4.45960  2.60615  2.20270  2.27485  5.35087  3.19756    368 p - - -
          2.68618  4.42225  2.77519  2.73123  3.46354  2.40513  3.72494  3.29354  2.67741  2.69355  4.24690  2.90347  2.73739  3.18146  2.89801  2.37887  2.77519  2.98518  4.58477  3.61503
          0.00477  5.74283  6.46518  0.61958  0.77255  0.48576  0.95510
    204   2.33812  2.91314  5.33180  4.72157  3.85389  1.80824  4.90254  2.23864  4.51412  1.34184  2.20934  4.71824  4.92303  4.64866  4.53214  3.87181  3.62484  2.97522  5.39949  4.22545    369 l - - -
          2.68618  4.42225  2.77519  2.73123  3.46354  2.40513  3.72494  3.29354  2.67741  2.69355  4.24690  2.90347  2.73739  3.18146  2.89801  2.37887  2.77519  2.98518  4.58477  3.61503
          0.00477  5.74283  6.46518  0.61958  0.77255  0.48576  0.95510
    205   3.34193  4.73895  3.81583  4.56196  1.87510  4.49565  3.69820  1.68679  4.37630  1.87861  2.47899  3.70610  4.86074  3.16333  3.60291  3.80078  3.57407  2.17774  5.35847  3.52014    370 i - - -
          2.68618  4.42225  2.77519  2.73123  3.46354  2.40513  3.72494  3.29354  2.67741  2.69355  4.24690  2.90347  2.73739  3.18146  2.89801  2.37887  2.77519  2.98518  4.58477  3.61503
          0.00477  5.74283  6.46518  0.61958  0.77255  0.48576  0.95510
    206   2.73976  5.01236  3.22798  3.64666  3.46614  4.29438  1.99340  2.70262  3.59891  3.22340  4.11754  4.04426  1.40625  3.89708  3.94544  3.14801  2.75452  2.24208  5.59765  4.36646    371 p - - -
          2.68618  4.42225  2.77519  2.73123  3.46354  2.40513  3.72494  3.29354  2.67741  2.69355  4.24690  2.90347  2.73739  3.18146  2.89801  2.37887  2.77519  2.98518  4.58477  3.61503
          0.00477  5.74283  6.46518  0.61958  0.77255  0.48576  0.95510
    207   2.88504  6.72940  2.85109  1.51823  6.08680  0.73008  4.93144  5.63628  3.95966  5.08927  5.91887  3.03405  5.00009  4.08885  4.58303  3.24075  4.39060  5.15717  7.23145  5.69164    372 g - - -
          2.68618  4.42225  2.77519  2.73123  3.46354  2.40513  3.72494  3.29354  2.67741  2.69355  4.24690  2.90347  2.73739  3.18146  2.89801  2.37887  2.77519  2.98518  4.58477  3.61503
          0.00477  5.74283  6.46518  0.61958  0.77255  0.48576  0.95510
    208   2.53702  5.58203  3.59486  2.67267  4.85629  3.52966  3.16448  4.29516  2.76281  3.85655  3.30624  3.57065  4.45944  3.39046  3.01521  1.91136  1.49991  3.37366  6.05960  2.56832    373 t - - -
          2.68618  4.42225  2.77519  2.73123  3.46354  2.40513  3.72494  3.29354  2.67741  2.69355  4.24690  2.90347  2.73739  3.18146  2.89801  2.37887  2.77519  2.98518  4.58477  3.61503
          0.00477  5.74283  6.46518  0.61958  0.77255  0.48576  0.95510
    209   3.31477  5.07647  4.17164  3.61057  4.24996  3.35621  4.56380  2.16744  3.56988  3.32184  4.20861  4.01961  2.58239  3.01072  3.93457  1.39067  1.92143  2.41902  5.68435  4.44503    374 s - - -
          2.68618  4.42225  2.77519  2.73123  3.46354  2.40513  3.72494  3.29354  2.67741  2.69355  4.24690  2.90347  2.73739  3.18146  2.89801  2.37887  2.77519  2.98518  4.58477  3.61503
          0.00477  5.74283  6.46518  0.61958  0.77255  0.48576  0.95510
    210   2.76120  3.46631  4.36514  3.79569  4.10068  0.99793  3.72238  3.06437  3.72829  3.18164  4.08363  3.06234  4.71831  4.01489  3.25561  3.59395  3.55980  1.91771  5.56832  4.35005    375 g - - -
          2.68618  4.42225  2.77519  2.73123  3.46354  2.40513  3.72494  3.29354  2.67741  2.69355  4.24690  2.90347  2.73739  3.18146  2.89801  2.37887  2.77519  2.98518  4.58477  3.61503
          0.00477  5.74283  6.46518  0.61958  0.77255  0.48576  0.95510
    211   2.38331  3.32158  4.01215  3.45133  4.39403  4.21586  4.49543  3.76940  3.04098  3.45416  4.32273  3.90086  4.62167  3.74522  2.10377  1.68818  1.80666  2.04643  5.78640  4.52343    376 s - - -
          2.68618  4.42225  2.77519  2.73123  3.46354  2.40513  3.72494  3.29354  2.67741  2.69355  4.24690  2.90347  2.73739  3.18146  2.89801  2.37887  2.77519  2.98518  4.58477  3.61503
          0.00477  5.74283  6.46518  0.61958  0.77255  0.48576  0.95510
    212   3.74227  5.12743  5.49475  4.95020  3.82421  0.86416  5.05823  2.04789  4.75465  2.05261  4.12710  4.96826  5.23189  4.90100  4.80773  4.19767  3.98556  3.23165  5.46416  2.10220    377 g - - -
          2.68618  4.42225  2.77519  2.73123  3.46354  2.40513  3.72494  3.29354  2.67741  2.69355  4.24690  2.90347  2.73739  3.18146  2.89801  2.37887  2.77519  2.98518  4.58477  3.61503
          0.00477  5.74283  6.46518  0.61958  0.77255  0.48576  0.95510
    213   4.06265  6.69226  1.81397  3.24807  6.02601  4.38027  4.86499  5.55769  0.76093  4.99775  5.81918  1.74550  4.97702  4.01340  4.32489  3.22239  4.33899  5.09439  7.11935  5.61794    378 k - - -
          2.68618  4.42225  2.77519  2.73123  3.46354  2.40513  3.72494  3.29354  2.67741  2.69355  4.24690  2.90347  2.73739  3.18146  2.89801  2.37887  2.77519  2.98518  4.58477  3.61503
          0.00477  5.74283  6.46518  0.61958  0.77255  0.48576  0.95510
    214   3.35995  4.96905  4.63974  4.08131  3.27313  4.35949  4.80325  3.50335  3.99967  2.87572  4.16101  4.34741  1.64614  4.25843  4.26031  1.23202  1.95890  2.65126  5.65224  4.44623    379 s - - -
          2.68618  4.42225  2.77519  2.73123  3.46354  2.40513  3.72494  3.29354  2.67741  2.69355  4.24690  2.90347  2.73739  3.18146  2.89801  2.37887  2.77519  2.98518  4.58477  3.61503
          0.00477  5.74283  6.46518  0.61958  0.77255  0.48576  0.95510
    215   3.31586  3.27754  4.37645  2.72207  4.05940  4.33998  4.61028  2.44291  3.73882  2.01778  3.11575  2.98273  4.71588  2.08480  3.50445  3.59865  1.73963  2.46308  5.53198  4.31563    380 t - - -
          2.68618  4.42225  2.77519  2.73123  3.46354  2.40513  3.72494  3.29354  2.67741  2.69355  4.24690  2.90347  2.73739  3.18146  2.89801  2.37887  2.77519  2.98518  4.58477  3.61503
          0.00477  5.74283  6.46518  0.61958  0.77255  0.48576  0.95510
    216   1.88959  3.94082  4.16302  3.16633  3.33190  3.28336  4.53053  3.11410  3.10974  1.95896  3.28453  3.03036  3.38908  2.45481  2.83594  3.52191  3.53625  2.31857  5.61762  3.41347    381 a - - -
          2.68618  4.42225  2.77519  2.73123  3.46354  2.40513  3.72494  3.29354  2.67741  2.69355  4.24690  2.90347  2.73739  3.18146  2.89801  2.37887  2.77519  2.98518  4.58477  3.61503
          0.00477  5.74283  6.46518  0.61958  0.77255  0.48576  0.95510
    217   3.33715  4.77210  3.45574  4.37509  2.72016  4.46559  4.77996  1.44263  4.22659  2.01640  2.83261  2.41853  4.83289  4.41794  3.59497  3.11185  2.82117  3.02282  5.38773  2.41507    382 i - - -
          2.68618  4.42225  2.77519  2.73123  3.46354  2.40513  3.72494  3.29354  2.67741  2.69355  4.24690  2.90347  2.73739  3.18146  2.89801  2.37887  2.77519  2.98518  4.58477  3.61503
          0.00477  5.74283  6.46518  0.61958  0.77255  0.48576  0.95510
    218   2.98303  5.09644  4.07106  3.50605  2.51883  2.54455  2.61620  3.61304  3.46930  3.31323  3.66077  3.19816  4.63305  3.78416  1.55373  3.48728  3.03204  3.37714  3.74161  2.10050    383 r - - -
          2.68618  4.42225  2.77519  2.73123  3.46354  2.40513  3.72494  3.29354  2.67741  2.69355  4.24690  2.90347  2.73739  3.18146  2.89801  2.37887  2.77519  2.98518  4.58477  3.61503
          0.00477  5.74283  6.46518  0.61958  0.77255  0.48576  0.95510
    219   2.48603  5.75275  2.27632  2.28563  3.48146  2.29696  3.61874  3.53067  2.46207  4.05624  4.79451  3.09186  4.42078  2.89368  2.63357  3.21629  2.53095  4.14113  2.67933  3.81209    384 d - - -
          2.68618  4.42225  2.77519  2.73123  3.46354  2.40513  3.72494  3.29354  2.67741  2.69355  4.24690  2.90347  2.73739  3.18146  2.89801  2.37887  2.77519  2.98518  4.58477  3.61503
          0.07638  5.74283  2.65462  0.61958  0.77255  0.48576  0.95510
    220   3.28765  4.91666  4.33456  3.75691  3.47365  4.30476  3.61786  3.10046  2.66561  1.03798  2.50488  3.02393  4.67968  3.96151  2.27341  3.56452  3.51829  3.18259  5.50678  4.29038    385 l - - -
          2.68618  4.42225  2.77519  2.73123  3.46354  2.40513  3.72494  3.29354  2.67741  2.69355  4.24690  2.90347  2.73739  3.18146  2.89801  2.37887  2.77519  2.98518  4.58477  3.61503
          0.00513  5.67158  6.39393  0.61958  0.77255  0.31932  1.29697
    221   2.18706  4.72628  5.29884  4.68480  3.81839  3.57553  4.85157  1.84248  4.47322  1.49957  2.66024  4.67588  2.42860  4.60724  4.48679  3.82912  3.58195  2.01001  5.34927  3.29986    386 l - - -
          2.68618  4.42225  2.77519  2.73123  3.46354  2.40513  3.72494  3.29354  2.67741  2.69355  4.24690  2.90347  2.73739  3.18146  2.89801  2.37887  2.77519  2.98518  4.58477  3.61503
          0.00477  5.74283  6.46518  0.61958  0.77255  0.48576  0.95510
    222   2.61872  5.77119  1.68172  2.18639  5.11706  4.02806  4.21712  4.60396  2.54100  4.07682  4.81187  2.23253  3.43886  3.31345  2.90433  2.49558  2.00771  4.16230  6.20325  4.79118    387 d - - -
          2.68618  4.42225  2.77519  2.73123  3.46354  2.40513  3.72494  3.29354  2.67741  2.69355  4.24690  2.90347  2.73739  3.18146  2.89801  2.37887  2.77519  2.98518  4.58477  3.61503
          0.00477  5.74283  6.46518  0.61958  0.77255  0.48576  0.95510
    223   3.02640  5.76375  2.84202  1.41842  5.10638  4.02933  3.31870  4.59122  2.95512  4.06804  4.80519  3.00908  4.42410  1.93666  3.44794  2.32202  3.48882  4.15319  3.68384  2.36828    388 e - - -
          2.68618  4.42225  2.77519  2.73123  3.46354  2.40513  3.72494  3.29354  2.67741  2.69355  4.24690  2.90347  2.73739  3.18146  2.89801  2.37887  2.77519  2.98518  4.58477  3.61503
          0.00477  5.74283  6.46518  0.61958  0.77255  0.48576  0.95510
    224   2.83572  5.07543  5.76582  5.18377  4.22028  5.03648  5.43316  0.93461  5.00181  1.94681  2.83207  5.20046  3.55438  5.14550  5.03192  4.37060  3.99543  1.55869  5.88697  4.71115    389 i - - -
          2.68618  4.42225  2.77519  2.73123  3.46354  2.40513  3.72494  3.29354  2.67741  2.69355  4.24690  2.90347  2.73739  3.18146  2.89801  2.37887  2.77519  2.98518  4.58477  3.61503
          0.00477  5.74283  6.46518  0.61958  0.77255  0.48576  0.95510
    225   1.52614  5.51029  4.06111  3.51393  4.99720  4.21849  4.63154  4.39132  3.37329  4.01364  4.83688  2.59242  4.70565  3.80025  1.02222  3.50443  2.84205  2.74349  6.25139  4.96069    390 r - - -
          2.68618  4.42225  2.77519  2.73123  3.46354  2.40513  3.72494  3.29354  2.67741  2.69355  4.24690  2.90347  2.73739  3.18146  2.89801  2.37887  2.77519  2.98518  4.58477  3.61503
          0.00477  5.74283  6.46518  0.61958  0.77255  0.48576  0.95510
    226   2.41443  5.76373  3.12706  2.74424  5.10944  2.87953  2.80232  4.59586  2.08128  3.67453  4.80422  3.10756  4.41861  2.22049  2.56137  1.88110  2.94295  2.99641  6.19602  4.78469    391 s - - -
          2.68618  4.42225  2.77519  2.73123  3.46354  2.40513  3.72494  3.29354  2.67741  2.69355  4.24690  2.90347  2.73739  3.18146  2.89801  2.37887  2.77519  2.98518  4.58477  3.61503
          0.00477  5.74283  6.46518  0.61958  0.77255  0.48576  0.95510
    227   3.24987  6.10452  4.09438  3.09326  5.51633  4.47848  2.67873  4.91318  2.94159  3.31522  5.16130  3.30375  4.84910  3.18010  0.57213  3.75330  3.97413  4.53885  6.42695  5.16115    392 R - - -
          2.68618  4.42225  2.77519  2.73123  3.46354  2.40513  3.72494  3.29354  2.67741  2.69355  4.24690  2.90347  2.73739  3.18146  2.89801  2.37887  2.77519  2.98518  4.58477  3.61503
          0.00477  5.74283  6.46518  0.61958  0.77255  0.48576  0.95510
    228   3.31541  5.18964  3.98948  3.42175  4.35557  1.40910  4.45661  2.07338  2.63279  2.30428  4.28391  3.87868  3.70952  2.89188  2.39708  3.46306  3.54551  2.80363  5.74550  4.48409    393 g - - -
          2.68618  4.42225  2.77519  2.73123  3.46354  2.40513  3.72494  3.29354  2.67741  2.69355  4.24690  2.90347  2.73739  3.18146  2.89801  2.37887  2.77519  2.98518  4.58477  3.61503
          0.00477  5.74283  6.46518  0.61958  0.77255  0.48576  0.95510
    229   2.19189  5.69715  1.49171  2.16304  5.01454  3.52639  4.22991  3.24973  2.56365  2.81862  3.76110  3.51871  4.43253  2.70750  3.08667  3.23092  3.48616  2.79963  6.14676  4.75315    394 d - - -
          2.68618  4.42225  2.77519  2.73123  3.46354  2.40513  3.72494  3.29354  2.67741  2.69355  4.24690  2.90347  2.73739  3.18146  2.89801  2.37887  2.77519  2.98518  4.58477  3.61503
          0.00477  5.74283  6.46518  0.61958  0.77255  0.48576  0.95510
    230   2.43035  2.95786  3.73093  3.17156  4.61554  4.12664  4.33559  4.01980  2.37553  3.08573  2.94571  3.03760  4.51523  3.50472  1.50767  1.87634  3.50829  3.22840  5.91567  4.59931    395 r - - -
          2.68618  4.42225  2.77519  2.73123  3.46354  2.40513  3.72494  3.29354  2.67741  2.69355  4.24690  2.90347  2.73739  3.18146  2.89801  2.37887  2.77519  2.98518  4.58477  3.61503
          0.00477  5.74283  6.46518  0.61958  0.77255  0.48576  0.95510
    231   1.03873  4.75309  5.12381  4.52107  3.84887  3.21759  4.82027  2.47264  4.34570  1.85570  2.92813  4.59447  4.86117  3.33062  4.42026  3.79862  3.14037  2.37511  5.37402  4.19340    396 a - - -
          2.68618  4.42225  2.77519  2.73123  3.46354  2.40513  3.72494  3.29354  2.67741  2.69355  4.24690  2.90347  2.73739  3.18146  2.89801  2.37887  2.77519  2.98518  4.58477  3.61503
          0.00477  5.74283  6.46518  0.61958  0.77255  0.48576  0.95510
    232   4.50304  5.65560  6.67925  6.23910  4.91920  6.25433  7.10130  0.60105  6.22880  2.65385  2.86391  6.42802  6.38222  6.43309  6.38587  5.73081  4.75936  1.29823  7.21176  6.04660    397 I - - -
          2.68618  4.42225  2.77519  2.73123  3.46354  2.40513  3.72494  3.29354  2.67741  2.69355  4.24690  2.90347  2.73739  3.18146  2.89801  2.37887  2.77519  2.98518  4.58477  3.61503
          0.00477  5.74283  6.46518  0.61958  0.77255  0.48576  0.95510
    233   2.86961  4.90681  4.48789  3.35153  4.02536  4.37507  4.65588  1.38569  3.27024  3.10805  4.01861  4.23347  1.87911  3.51770  4.10671  3.64301  2.82607  1.70117  5.50980  4.30124    398 i - - -
          2.68618  4.42225  2.77519  2.73123  3.46354  2.40513  3.72494  3.29354  2.67741  2.69355  4.24690  2.90347  2.73739  3.18146  2.89801  2.37887  2.77519  2.98518  4.58477  3.61503
          0.07128  5.74283  2.72431  0.61958  0.77255  0.48576  0.95510
    234   2.91617  4.77717  4.72230  4.13792  2.34001  4.38446  4.68969  3.22962  4.02317  2.97534  3.89414  4.35663  3.48519  3.50054  4.21379  2.07632  2.96401  2.13612  5.38778  1.28152    399 y - - -
          2.68618  4.42225  2.77519  2.73123  3.46354  2.40513  3.72494  3.29354  2.67741  2.69355  4.24690  2.90347  2.73739  3.18146  2.89801  2.37887  2.77519  2.98518  4.58477  3.61503
          0.13883  5.67666  2.06991  0.61958  0.77255  0.80750  0.59054
    235   2.92519  5.85841  0.77363  2.49677  5.18237  4.01871  4.30333  4.66596  3.10534  4.15984  3.43411  3.02627  3.03169  3.41925  3.61732  3.31588  3.11869  4.24134  6.30875  4.88531    400 d - - -
          2.68618  4.42225  2.77519  2.73123  3.46354  2.40513  3.72494  3.29354  2.67741  2.69355  4.24690  2.90347  2.73739  3.18146  2.89801  2.37887  2.77519  2.98518  4.58477  3.61503
          0.00583  5.54366  6.26600  0.61958  0.77255  1.21348  0.35263
    236   3.14085  5.62716  3.01934  2.61843  4.96235  2.38084  4.10595  4.44119  2.35101  2.24374  4.67070  3.38888  2.13087  3.20570  2.52004  2.02138  2.86163  4.01254  6.06580  4.66114    401 s - - -
          2.68618  4.42225  2.77519  2.73123  3.46354  2.40513  3.72494  3.29354  2.67741  2.69355  4.24690  2.90347  2.73739  3.18146  2.89801  2.37887  2.77519  2.98518  4.58477  3.61503
          0.00583  5.54366  6.26600  0.61958  0.77255  1.21348  0.35263
    237   3.17418  5.68320  3.37290  1.94291  5.02655  2.00567  4.13069  4.51228  2.54470  3.98820  4.72738  2.73016  4.33297  2.73370  3.36620  2.00205  1.82032  4.07356  6.11755  4.70521    402 t - - -
          2.68618  4.42225  2.77519  2.73123  3.46354  2.40513  3.72494  3.29354  2.67741  2.69355  4.24690  2.90347  2.73739  3.18146  2.89801  2.37887  2.77519  2.98518  4.58477  3.61503
          0.00583  5.54366  6.26600  0.61958  0.77255  0.46071  0.99652
    238   3.23472  2.49668  3.03816  2.28081  4.75749  1.44761  4.25509  4.18533  3.04176  2.62883  4.56747  2.86877  4.44260  3.39262  3.51339  2.32244  3.46766  2.96803  5.99176  4.64160    403 g - - -
          2.68618  4.42225  2.77519  2.73123  3.46354  2.40513  3.72494  3.29354  2.67741  2.69355  4.24690  2.90347  2.73739  3.18146  2.89801  2.37887  2.77519  2.98518  4.58477  3.61503
          0.00510  5.67666  6.39900  0.61958  0.77255  0.32700  1.27684
    239   1.70078  5.69166  3.54069  1.72704  5.01506  2.78239  4.24096  4.48056  2.98947  3.48604  4.74926  2.85300  2.96455  3.34825  3.47655  2.97334  1.86166  3.47764  6.15157  4.75987    404 a - - -
          2.68618  4.42225  2.77519  2.73123  3.46354  2.40513  3.72494  3.29354  2.67741  2.69355  4.24690  2.90347  2.73739  3.18146  2.89801  2.37887  2.77519  2.98518  4.58477  3.61503
          0.00477  5.74283  6.46518  0.61958  0.77255  0.48576  0.95510
    240   2.50789  4.86582  4.86870  4.29654  1.25108  1.77483  4.78700  3.34054  4.17689  2.81788  4.00582  4.47763  3.21390  4.38999  4.34924  3.27013  3.62432  3.14184  5.43879  2.22830    405 f - - -
          2.68618  4.42225  2.77519  2.73123  3.46354  2.40513  3.72494  3.29354  2.67741  2.69355  4.24690  2.90347  2.73739  3.18146  2.89801  2.37887  2.77519  2.98518  4.58477  3.61503
          0.06319  5.74283  2.84684  0.61958  0.77255  0.48576  0.95510
    241   2.01613  4.71233  5.06971  4.46736  2.51736  4.45046  4.77412  1.62390  3.55804  2.90371  3.83053  4.54551  4.81652  4.46225  3.62739  3.23218  1.86652  1.79814  5.33212  4.15103    406 i - - -
          2.68618  4.42225  2.77519  2.73123  3.46354  2.40513  3.72494  3.29354  2.67741  2.69355  4.24690  2.90347  2.73739  3.18146  2.89801  2.37887  2.77519  2.98518  4.58477  3.61503
          0.00506  5.68470  6.40705  0.61958  0.77255  0.34008  1.24380
    242   2.50006  5.76606  1.94999  1.50644  5.11203  3.03310  4.21326  4.59869  2.38242  4.07171  4.80655  3.49290  3.81624  2.97595  2.30311  2.71643  3.48429  3.13086  6.19815  4.78655    407 e - - -
          2.68618  4.42225  2.77519  2.73123  3.46354  2.40513  3.72494  3.29354  2.67741  2.69355  4.24690  2.90347  2.73739  3.18146  2.89801  2.37887  2.77519  2.98518  4.58477  3.61503
          0.00477  5.74283  6.46518  0.61958  0.77255  0.48576  0.95510
    243   1.80959  5.75985  2.95373  2.53160  3.88388  4.02593  3.27636  4.58906  2.58448  4.06468  4.80080  3.49381  2.28872  2.74058  2.74726  2.27711  2.19415  4.14991  6.19318  3.81594    408 a - - -
          2.68618  4.42225  2.77519  2.73123  3.46354  2.40513  3.72494  3.29354  2.67741  2.69355  4.24690  2.90347  2.73739  3.18146  2.89801  2.37887  2.77519  2.98518  4.58477  3.61503
          0.00477  5.74283  6.46518  0.61958  0.77255  0.48576  0.95510
    244   6.02276  6.77835  6.64482  6.70697  0.67282  6.31174  1.68534  5.53723  6.46060  4.57597  6.01365  5.76586  6.54208  5.97901  6.16953  5.73678  6.19359  5.51198  4.85535  1.37864    409 F - - -
          2.68618  4.42225  2.77519  2.73123  3.46354  2.40513  3.72494  3.29354  2.67741  2.69355  4.24690  2.90347  2.73739  3.18146  2.89801  2.37887  2.77519  2.98518  4.58477  3.61503
          0.00477  5.74283  6.46518  0.61958  0.77255  0.48576  0.95510
    245   2.71210  5.11646  4.08120  3.51316  2.59345  4.26204  4.49646  3.63566  2.65255  3.33360  4.21556  3.94765  4.64303  3.25141  2.71549  2.98383  3.54785  2.86339  5.68008  1.02179    410 y - - -
          2.68618  4.42225  2.77519  2.73123  3.46354  2.40513  3.72494  3.29354  2.67741  2.69355  4.24690  2.90347  2.73739  3.18146  2.89801  2.37887  2.77519  2.98518  4.58477  3.61503
          0.00477  5.74283  6.46518  0.61958  0.77255  0.48576  0.95510
    246   2.43515  5.76496  1.92972  2.41441  5.11095  4.02553  4.21252  4.59750  1.86725  4.07058  4.80541  2.21537  4.41910  3.00439  2.10463  2.79631  3.48344  4.15610  3.72839  3.81459    411 k - - -
          2.68618  4.42225  2.77519  2.73123  3.46354  2.40513  3.72494  3.29354  2.67741  2.69355  4.24690  2.90347  2.73739  3.18146  2.89801  2.37887  2.77519  2.98518  4.58477  3.61503
          0.00477  5.74283  6.46518  0.61958  0.77255  0.48576  0.95510
    247   1.97724  5.74320  3.51142  2.17498  2.57425  4.03238  4.22082  4.55779  2.64602  4.04427  4.78662  2.88590  1.62183  3.01869  2.92178  2.45639  3.48723  4.12876  6.18153  4.77670    412 p - - -
          2.68618  4.42225  2.77519  2.73123  3.46354  2.40513  3.72494  3.29354  2.67741  2.69355  4.24690  2.90347  2.73739  3.18146  2.89801  2.37887  2.77519  2.98518  4.58477  3.61503
          0.00477  5.74283  6.46518  0.61958  0.77255  0.48576  0.95510
    248   2.17530  5.69209  2.75378  2.16592  3.54773  1.76407  4.23126  3.75489  2.64524  2.82187  4.74067  3.22912  4.43356  3.33804  2.92030  2.35219  3.48635  2.99615  6.14298  4.75067    413 g - - -
          2.68618  4.42225  2.77519  2.73123  3.46354  2.40513  3.72494  3.29354  2.67741  2.69355  4.24690  2.90347  2.73739  3.18146  2.89801  2.37887  2.77519  2.98518  4.58477  3.61503
          0.00477  5.74283  6.46518  0.61958  0.77255  0.48576  0.95510
    249   2.55732  4.05755  3.82126  3.26089  4.48175  4.16129  3.62115  2.85296  2.54347  3.17800  4.37661  3.29573  4.54780  2.41632  1.82760  3.37683  2.00803  2.53111  3.11402  4.53689    414 r - - -
          2.68618  4.42225  2.77519  2.73123  3.46354  2.40513  3.72494  3.29354  2.67741  2.69355  4.24690  2.90347  2.73739  3.18146  2.89801  2.37887  2.77519  2.98518  4.58477  3.61503
          0.00484  5.72891  6.45125  0.61958  0.77255  0.48576  0.95510
    250   3.26918  5.75528  0.98768  2.95904  5.08856  4.03551  4.23186  4.56750  2.76006  4.05548  3.24461  2.94542  4.43452  2.30928  3.46717  2.43475  3.14224  4.13980  6.19440  3.79925    415 d - - -
          2.68618  4.42225  2.77519  2.73123  3.46354  2.40513  3.72494  3.29354  2.67741  2.69355  4.24690  2.90347  2.73739  3.18146  2.89801  2.37887  2.77519  2.98518  4.58477  3.61503
          0.00484  5.72891  6.45125  0.61958  0.77255  0.48576  0.95510
    251   2.08931  5.35308  3.74591  2.43188  3.41792  3.12464  4.33888  2.20692  1.94656  3.59782  4.43299  2.91516  4.51437  3.51757  3.62272  2.97478  2.61071  2.12931  5.87779  4.56876    416 k - - -
          2.68618  4.42225  2.77519  2.73123  3.46354  2.40513  3.72494  3.29354  2.67741  2.69355  4.24690  2.90347  2.73739  3.18146  2.89801  2.37887  2.77519  2.98518  4.58477  3.61503
          0.00484  5.72891  6.45125  0.61958  0.77255  0.48576  0.95510
    252   4.29799  5.52791  6.36930  5.83230  3.27437  5.75705  6.23819  0.74598  5.70919  1.33383  4.23707  5.92934  5.95687  5.78855  5.74274  5.14178  3.51886  2.07000  6.48351  5.37766    417 i - - -
          2.68618  4.42225  2.77519  2.73123  3.46354  2.40513  3.72494  3.29354  2.67741  2.69355  4.24690  2.90347  2.73739  3.18146  2.89801  2.37887  2.77519  2.98518  4.58477  3.61503
          0.00484  5.72891  6.45125  0.61958  0.77255  0.48576  0.95510
    253   3.34633  4.77003  5.03206  4.43525  3.86579  4.48250  4.80457  2.61495  4.27730  0.93061  3.29418  2.40710  4.84963  4.46010  4.38366  2.66808  2.27262  2.72999  5.39114  4.20836    418 l - - -
          2.68618  4.42225  2.77519  2.73123  3.46354  2.40513  3.72494  3.29354  2.67741  2.69355  4.24690  2.90347  2.73739  3.18146  2.89801  2.37887  2.77519  2.98518  4.58477  3.61503
          0.00484  5.72891  6.45125  0.61958  0.77255  0.48576  0.95510
    254   2.93588  5.61308  3.59077  3.03452  4.90855  4.06533  4.26384  4.35263  2.63708  3.37020  4.67989  0.94103  4.46008  3.38484  2.99410  2.49487  2.48677  3.26279  6.09053  4.72257    419 n - - -
          2.68630  4.42237  2.77532  2.73135  3.46366  2.40480  3.72507  3.29366  2.67753  2.69307  4.24702  2.90359  2.73752  3.18158  2.89813  2.37855  2.77532  2.98530  4.58489  3.61515
          0.08827  2.98138  3.38850  0.98744  0.46606  0.48576  0.95510
    255   2.57020  4.71017  5.13717  4.53124  3.80501  4.46655  4.79321  2.46492  4.34615  2.27455  3.27888  4.58211  1.13262  4.50357  4.40372  3.03889  2.91073  2.24320  5.33066  3.03011    423 p - - -
          2.68618  4.42225  2.77519  2.73123  3.46354  2.40513  3.72494  3.29354  2.67741  2.69355  4.24690  2.90347  2.73739  3.18146  2.89801  2.37887  2.77519  2.98518  4.58477  3.61503
          0.00500  5.69620  6.41854  0.61958  0.77255  0.65811  0.72945
    256   2.59823  4.73261  5.32974  4.71495  2.01995  4.53561  2.44753  1.94914  4.50036  1.60671  2.42241  4.69934  4.89413  4.62661  4.50627  3.84818  3.59352  2.08671  5.35358  4.18151    424 l - - -
          2.68618  4.42225  2.77519  2.73123  3.46354  2.40513  3.72494  3.29354  2.67741  2.69355  4.24690  2.90347  2.73739  3.18146  2.89801  2.37887  2.77519  2.98518  4.58477  3.61503
          0.00500  5.69620  6.41854  0.61958  0.77255  0.65811  0.72945
    257   2.70643  5.77298  1.02715  2.24745  5.10039  4.03998  4.25473  3.30041  3.01138  4.07147  4.82238  3.51223  4.45081  2.09780  3.50676  2.93474  3.52880  3.49048  6.21656  4.80960    425 d - - -
          2.68618  4.42225  2.77519  2.73123  3.46354  2.40513  3.72494  3.29354  2.67741  2.69355  4.24690  2.90347  2.73739  3.18146  2.89801  2.37887  2.77519  2.98518  4.58477  3.61503
          0.00500  5.69620  6.41854  0.61958  0.77255  0.39135  1.12745
    258   1.69891  5.75736  3.49638  1.84011  5.10215  2.34544  4.21064  4.58683  2.51301  4.06241  4.79928  3.49107  4.41714  2.98622  2.68537  1.82988  3.13267  4.14810  6.19071  4.78121    426 a - - -
          2.68618  4.42225  2.77519  2.73123  3.46354  2.40513  3.72494  3.29354  2.67741  2.69355  4.24690  2.90347  2.73739  3.18146  2.89801  2.37887  2.77519  2.98518  4.58477  3.61503
          0.00484  5.72891  6.45125  0.61958  0.77255  0.48576  0.95510
    259   2.60727  5.50347  4.22623  3.59456  4.72219  4.42466  4.53245  4.08560  2.56486  1.90373  2.70471  3.44688  4.79224  3.73563  0.93063  3.68736  3.78794  3.82658  5.99258  4.75895    427 r - - -
          2.68618  4.42225  2.77519  2.73123  3.46354  2.40513  3.72494  3.29354  2.67741  2.69355  4.24690  2.90347  2.73739  3.18146  2.89801  2.37887  2.77519  2.98518  4.58477  3.61503
          0.00484  5.72891  6.45125  0.61958  0.77255  0.48576  0.95510
    260   2.97742  1.52797  4.31008  3.73917  3.44321  3.62829  4.58084  3.43393  3.21445  2.58563  3.41336  3.13625  3.22185  3.01389  3.99962  2.51695  2.38241  2.25911  5.54340  4.32230    428 c - - -
          2.68618  4.42225  2.77519  2.73123  3.46354  2.40513  3.72494  3.29354  2.67741  2.69355  4.24690  2.90347  2.73739  3.18146  2.89801  2.37887  2.77519  2.98518  4.58477  3.61503
          0.00484  5.72891  6.45125  0.61958  0.77255  0.48576  0.95510
    261   1.68667  5.47124  3.65477  1.98850  4.71233  4.08941  4.29235  2.36826  2.81961  3.05837  3.69684  3.61765  2.03820  3.44014  2.76158  2.71651  3.49160  3.80465  5.97173  4.63435    429 a - - -
          2.68618  4.42225  2.77519  2.73123  3.46354  2.40513  3.72494  3.29354  2.67741  2.69355  4.24690  2.90347  2.73739  3.18146  2.89801  2.37887  2.77519  2.98518  4.58477  3.61503
          0.00484  5.72891  6.45125  0.61958  0.77255  0.48576  0.95510
    262   1.96169  3.85876  3.87354  3.31221  4.40176  3.48306  3.70041  2.31804  2.80556  2.71537  4.31417  1.94486  3.76383  3.62337  3.71397  2.13419  2.68851  3.52155  5.77297  3.25390    430 n - - -
          2.68618  4.42225  2.77519  2.73123  3.46354  2.40513  3.72494  3.29354  2.67741  2.69355  4.24690  2.90347  2.73739  3.18146  2.89801  2.37887  2.77519  2.98518  4.58477  3.61503
          0.00484  5.72891  6.45125  0.61958  0.77255  0.48576  0.95510
    263   3.29742  5.02799  4.15810  3.03403  4.16470  2.83648  3.39670  2.88098  3.54746  2.59481  4.13069  3.36963  3.39842  3.85142  3.90515  3.07635  3.52914  3.30236  1.06446  3.14498    431 w - - -
          2.68618  4.42225  2.77519  2.73123  3.46354  2.40513  3.72494  3.29354  2.67741  2.69355  4.24690  2.90347  2.73739  3.18146  2.89801  2.37887  2.77519  2.98518  4.58477  3.61503
          0.00484  5.72891  6.45125  0.61958  0.77255  0.48576  0.95510
    264   2.75139  5.65957  2.08621  2.66025  4.96536  4.03812  3.62024  3.61001  2.98199  2.44507  4.71077  2.88523  4.43058  2.62444  3.46724  1.56917  3.10703  2.75494  6.11651  3.74901    432 s - - -
          2.68618  4.42225  2.77519  2.73123  3.46354  2.40513  3.72494  3.29354  2.67741  2.69355  4.24690  2.90347  2.73739  3.18146  2.89801  2.37887  2.77519  2.98518  4.58477  3.61503
          0.00484  5.72891  6.45125  0.61958  0.77255  0.48576  0.95510
    265   2.49988  4.85933  3.74207  3.38598  3.97103  4.37864  4.66489  2.34338  3.89569  1.61868  2.92378  3.57363  2.16487  4.14860  2.56519  3.65062  3.54694  2.20328  5.46307  3.25494    433 l - - -
          2.68618  4.42225  2.77519  2.73123  3.46354  2.40513  3.72494  3.29354  2.67741  2.69355  4.24690  2.90347  2.73739  3.18146  2.89801  2.37887  2.77519  2.98518  4.58477  3.61503
          0.00484  5.72891  6.45125  0.61958  0.77255  0.48576  0.95510
    266   3.39024  4.96151  4.54331  3.12254  1.72330  4.42849  2.87794  3.43233  3.31917  3.15647  4.07333  4.27871  2.42826  4.15214  4.15782  3.69673  3.62162  2.79004  1.44866  3.02426    434 w - - -
          2.68618  4.42225  2.77519  2.73123  3.46354  2.40513  3.72494  3.29354  2.67741  2.69355  4.24690  2.90347  2.73739  3.18146  2.89801  2.37887  2.77519  2.98518  4.58477  3.61503
          0.00484  5.72891  6.45125  0.61958  0.77255  0.48576  0.95510
    267   2.65743  3.63244  2.57981  2.73880  3.87799  3.23065  4.20906  3.78544  2.17213  3.58577  4.77783  1.47144  4.41440  3.30810  2.34010  2.93471  2.80394  4.12114  6.17267  4.76679    435 n - - -
          2.68618  4.42225  2.77519  2.73123  3.46354  2.40513  3.72494  3.29354  2.67741  2.69355  4.24690  2.90347  2.73739  3.18146  2.89801  2.37887  2.77519  2.98518  4.58477  3.61503
          0.00484  5.72891  6.45125  0.61958  0.77255  0.48576  0.95510
    268   3.24670  5.69899  2.04549  1.30851  3.39361  3.48582  3.38330  3.39635  2.75382  2.41860  4.74599  2.84111  3.62364  3.32397  3.45275  3.22053  3.47790  4.07677  6.14616  3.79328    436 e - - -
          2.68618  4.42225  2.77519  2.73123  3.46354  2.40513  3.72494  3.29354  2.67741  2.69355  4.24690  2.90347  2.73739  3.18146  2.89801  2.37887  2.77519  2.98518  4.58477  3.61503
          0.00484  5.72891  6.45125  0.61958  0.77255  0.48576  0.95510
    269   1.90009  1.88709  5.19283  4.58447  3.81835  3.07274  4.81894  2.13255  3.52125  2.24078  2.59239  4.61852  4.85570  4.54269  3.67280  3.79763  2.43013  2.68727  5.34475  3.20573    437 c - - -
          2.68618  4.42225  2.77519  2.73123  3.46354  2.40513  3.72494  3.29354  2.67741  2.69355  4.24690  2.90347  2.73739  3.18146  2.89801  2.37887  2.77519  2.98518  4.58477  3.61503
          0.00484  5.72891  6.45125  0.61958  0.77255  0.48576  0.95510
    270   2.30267  5.69559  2.64141  2.96382  5.01575  2.95590  2.99543  3.09813  1.53406  2.64620  4.74287  3.50761  3.10249  3.32463  2.67420  3.22077  2.74586  3.51079  6.14346  4.74808    438 k - - -
          2.68618  4.42225  2.77519  2.73123  3.46354  2.40513  3.72494  3.29354  2.67741  2.69355  4.24690  2.90347  2.73739  3.18146  2.89801  2.37887  2.77519  2.98518  4.58477  3.61503
          0.02844  5.72891  3.69727  0.61958  0.77255  0.48576  0.95510
    271   3.22970  5.73723  2.00256  2.18622  3.90369  3.50731  3.51538  4.56601  2.43288  2.14564  4.77824  2.71630  3.28393  3.28791  3.14803  2.38383  2.26756  4.12715  6.17070  4.76054    439 d - - -
          2.68618  4.42225  2.77519  2.73123  3.46354  2.40513  3.72494  3.29354  2.67741  2.69355  4.24690  2.90347  2.73739  3.18146  2.89801  2.37887  2.77519  2.98518  4.58477  3.61503
          0.00496  5.70542  6.42777  0.61958  0.77255  0.41371  1.08233
    272   2.22523  5.73347  2.67041  2.74650  5.06957  4.02143  2.80613  3.79680  2.41107  3.52012  3.59012  3.14112  3.73567  2.73517  2.16135  2.90109  2.76151  2.78355  6.17156  2.62926    440 r - - -
          2.68618  4.42225  2.77519  2.73123  3.46354  2.40513  3.72494  3.29354  2.67741  2.69355  4.24690  2.90347  2.73739  3.18146  2.89801  2.37887  2.77519  2.98518  4.58477  3.61503
          0.00484  5.72891  6.45125  0.61958  0.77255  0.48576  0.95510
    273   1.59364  4.95614  4.30077  3.22777  3.44597  4.31282  4.57744  2.83154  3.07527  2.84372  3.03871  4.10096  2.72876  3.07793  2.60241  2.95777  3.16194  2.05824  4.08744  3.53801    441 a - - -
          2.68618  4.42225  2.77519  2.73123  3.46354  2.40513  3.72494  3.29354  2.67741  2.69355  4.24690  2.90347  2.73739  3.18146  2.89801  2.37887  2.77519  2.98518  4.58477  3.61503
          0.00484  5.72891  6.45125  0.61958  0.77255  0.48576  0.95510
    274   3.24758  5.67564  1.52634  2.67154  3.13995  3.47986  2.89318  4.45090  2.97470  3.06131  3.78497  2.20602  4.42731  3.33371  3.46132  2.06486  3.08127  4.04836  6.12864  3.57688    442 d - - -
          2.68618  4.42225  2.77519  2.73123  3.46354  2.40513  3.72494  3.29354  2.67741  2.69355  4.24690  2.90347  2.73739  3.18146  2.89801  2.37887  2.77519  2.98518  4.58477  3.61503
          0.00484  5.72891  6.45125  0.61958  0.77255  0.48576  0.95510
    275   3.60744  4.96208  5.56337  4.96174  1.30987  4.77919  5.01696  2.34208  4.74751  1.66309  3.35631  4.92836  5.11642  4.83972  4.73844  4.09686  3.83646  2.66673  2.79154  1.95159    443 f - - -
          2.68618  4.42225  2.77519  2.73123  3.46354  2.40513  3.72494  3.29354  2.67741  2.69355  4.24690  2.90347  2.73739  3.18146  2.89801  2.37887  2.77519  2.98518  4.58477  3.61503
          0.00484  5.72891  6.45125  0.61958  0.77255  0.48576  0.95510
    276   2.97487  5.66210  1.64717  1.39658  4.96865  4.03793  3.42277  3.46679  2.98159  3.38252  3.32324  2.89348  4.43055  3.34009  3.46704  3.23051  2.72369  3.07508  6.11857  4.73208    444 e - - -
          2.68618  4.42225  2.77519  2.73123  3.46354  2.40513  3.72494  3.29354  2.67741  2.69355  4.24690  2.90347  2.73739  3.18146  2.89801  2.37887  2.77519  2.98518  4.58477  3.61503
          0.00484  5.72891  6.45125  0.61958  0.77255  0.48576  0.95510
    277   2.44066  5.79282  2.56740  2.59003  5.13701  2.23208  3.59049  4.62468  2.97551  4.09786  4.83496  1.35867  4.43608  2.48831  3.47117  2.67397  2.90726  4.18323  6.22517  4.81085    445 n - - -
          2.68618  4.42225  2.77519  2.73123  3.46354  2.40513  3.72494  3.29354  2.67741  2.69355  4.24690  2.90347  2.73739  3.18146  2.89801  2.37887  2.77519  2.98518  4.58477  3.61503
          0.00484  5.72891  6.45125  0.61958  0.77255  0.48576  0.95510
    278   2.22815  4.77404  3.72281  4.31080  3.87408  2.60866  3.76133  1.90292  4.17223  1.64441  2.06979  4.47175  3.71057  4.37319  4.31476  3.23975  2.95202  2.63299  5.38842  4.20115    446 l - - -
          2.68618  4.42225  2.77519  2.73123  3.46354  2.40513  3.72494  3.29354  2.67741  2.69355  4.24690  2.90347  2.73739  3.18146  2.89801  2.37887  2.77519  2.98518  4.58477  3.61503
          0.00484  5.72891  6.45125  0.61958  0.77255  0.48576  0.95510
    279   1.06372  5.32753  3.77227  3.21255  4.52993  4.13695  4.35236  3.22942  2.48712  3.57006  4.41051  3.71120  3.62430  3.53920  2.95548  2.65940  2.23706  3.17418  5.85809  3.49313    447 a - - -
          2.68618  4.42225  2.77519  2.73123  3.46354  2.40513  3.72494  3.29354  2.67741  2.69355  4.24690  2.90347  2.73739  3.18146  2.89801  2.37887  2.77519  2.98518  4.58477  3.61503
          0.00484  5.72891  6.45125  0.61958  0.77255  0.48576  0.95510
    280   1.41368  5.76259  3.11337  1.86974  5.10584  3.21282  4.21563  4.59100  2.95359  4.06742  4.80472  2.30093  3.60739  2.78990  3.44701  2.29677  3.48687  3.11897  6.19680  4.78593    448 a - - -
          2.68618  4.42225  2.77519  2.73123  3.46354  2.40513  3.72494  3.29354  2.67741  2.69355  4.24690  2.90347  2.73739  3.18146  2.89801  2.37887  2.77519  2.98518  4.58477  3.61503
          0.00484  5.72891  6.45125  0.61958  0.77255  0.48576  0.95510
    281   1.69762  4.08327  2.33411  3.03983  4.82463  2.47707  4.26176  3.06018  2.56823  2.98447  4.61807  3.21461  3.47337  3.39108  3.51201  2.17859  2.63877  3.37653  6.03790  4.67870    449 a - - -
          2.68618  4.42225  2.77519  2.73123  3.46354  2.40513  3.72494  3.29354  2.67741  2.69355  4.24690  2.90347  2.73739  3.18146  2.89801  2.37887  2.77519  2.98518  4.58477  3.61503
          0.00484  5.72891  6.45125  0.61958  0.77255  0.48576  0.95510
    282   3.35811  4.73863  3.82726  3.21790  2.72331  4.52408  4.85482  2.57479  4.45863  0.87177  3.31429  4.67073  4.88577  4.59676  4.48318  3.83382  3.59008  2.00032  5.35857  3.20631    450 l - - -
          2.68618  4.42225  2.77519  2.73123  3.46354  2.40513  3.72494  3.29354  2.67741  2.69355  4.24690  2.90347  2.73739  3.18146  2.89801  2.37887  2.77519  2.98518  4.58477  3.61503
          0.00484  5.72891  6.45125  0.61958  0.77255  0.48576  0.95510
    283   2.85978  4.73070  5.15197  3.19689  2.31332  4.48542  4.81115  1.45791  3.53255  2.16860  2.54109  4.59913  4.85057  4.52005  3.21896  2.96592  3.09716  2.05449  5.35018  4.17065    451 i - - -
          2.68618  4.42225  2.77519  2.73123  3.46354  2.40513  3.72494  3.29354  2.67741  2.69355  4.24690  2.90347  2.73739  3.18146  2.89801  2.37887  2.77519  2.98518  4.58477  3.61503
          0.00484  5.72891  6.45125  0.61958  0.77255  0.48576  0.95510
    284   3.26545  5.44612  3.67871  2.37686  4.67922  4.10079  3.58604  2.92430  2.69491  2.69795  4.51843  3.25642  1.12439  3.45908  2.92238  3.30528  3.49652  3.25454  5.95176  3.52260    452 p - - -
          2.68618  4.42225  2.77519  2.73123  3.46354  2.40513  3.72494  3.29354  2.67741  2.69355  4.24690  2.90347  2.73739  3.18146  2.89801  2.37887  2.77519  2.98518  4.58477  3.61503
          0.00484  5.72891  6.45125  0.61958  0.77255  0.48576  0.95510
    285   2.87730  5.71049  3.11367  2.53894  5.03683  3.29702  3.41869  4.50981  2.07514  2.35003  2.83068  3.50144  3.62299  2.47122  3.10312  2.51975  2.77898  2.31825  6.15455  3.88759    453 k - - -
          2.68618  4.42225  2.77519  2.73123  3.46354  2.40513  3.72494  3.29354  2.67741  2.69355  4.24690  2.90347  2.73739  3.18146  2.89801  2.37887  2.77519  2.98518  4.58477  3.61503
          0.02712  5.72891  3.75072  0.61958  0.77255  0.48576  0.95510
    286   2.57335  3.44571  2.32357  1.99434  5.06993  2.83133  3.02024  3.41048  2.93054  4.03296  4.77171  2.85113  2.25298  3.29184  3.06659  2.19751  3.46193  3.45914  6.16539  4.75741    454 e - - -
          2.68618  4.42225  2.77519  2.73123  3.46354  2.40513  3.72494  3.29354  2.67741  2.69355  4.24690  2.90347  2.73739  3.18146  2.89801  2.37887  2.77519  2.98518  4.58477  3.61503
          0.08322  5.70674  2.57006  0.61958  0.77255  0.41714  1.07566
    287   2.92576  5.03376  4.02145  3.45611  4.18209  1.67925  4.43947  3.54913  2.30136  1.95183  4.13346  3.88908  3.30890  3.73247  3.29235  3.43264  2.57699  2.36624  5.60625  2.71878    455 g - - -
          2.68618  4.42225  2.77519  2.73123  3.46354  2.40513  3.72494  3.29354  2.67741  2.69355  4.24690  2.90347  2.73739  3.18146  2.89801  2.37887  2.77519  2.98518  4.58477  3.61503
          0.33064  5.65281  1.28002  0.61958  0.77255  0.63305  0.75709
    288   2.30227  5.53256  2.74936  2.52751  4.86838  1.94664  4.00932  4.34788  2.54802  2.90947  3.55377  3.29234  4.21455  2.44947  2.77128  2.28022  2.61255  3.91822  5.97081  4.56551    456 g - - -
          2.68618  4.42225  2.77519  2.73123  3.46354  2.40513  3.72494  3.29354  2.67741  2.69355  4.24690  2.90347  2.73739  3.18146  2.89801  2.37887  2.77519  2.98518  4.58477  3.61503
          0.00697  5.36526  6.08761  0.61958  0.77255  0.14886  1.97823
    289   2.40518  5.74980  2.11114  2.17468  5.09302  2.46616  4.20525  3.52586  1.87600  3.44301  3.81374  3.48619  4.41144  3.30219  2.53032  2.31488  3.10594  4.13945  6.18360  4.77377    457 k - - -
          2.68618  4.42225  2.77519  2.73123  3.46354  2.40513  3.72494  3.29354  2.67741  2.69355  4.24690  2.90347  2.73739  3.18146  2.89801  2.37887  2.77519  2.98518  4.58477  3.61503
          0.00484  5.72891  6.45125  0.61958  0.77255  0.48576  0.95510
    290   2.43765  5.70586  3.51471  2.07776  3.83715  3.19201  3.29696  4.50193  2.71403  3.12309  4.75199  3.50331  3.26221  2.49435  3.10276  1.82287  2.88585  4.08535  4.05048  2.56121    458 s - - -
          2.68618  4.42225  2.77519  2.73123  3.46354  2.40513  3.72494  3.29354  2.67741  2.69355  4.24690  2.90347  2.73739  3.18146  2.89801  2.37887  2.77519  2.98518  4.58477  3.61503
          0.00484  5.72891  6.45125  0.61958  0.77255  0.48576  0.95510
    291   3.24689  5.74673  1.23439  2.32151  5.08700  2.76661  3.29443  4.56979  2.72812  4.04996  3.89294  3.49010  4.41503  2.77974  3.43880  2.59657  3.47815  3.51320  6.18218  2.58878    459 d - - -
          2.68618  4.42225  2.77519  2.73123  3.46354  2.40513  3.72494  3.29354  2.67741  2.69355  4.24690  2.90347  2.73739  3.18146  2.89801  2.37887  2.77519  2.98518  4.58477  3.61503
          0.13127  5.72891  2.12216  0.61958  0.77255  0.48576  0.95510
    292   2.87277  5.62003  3.11083  2.89871  4.93727  2.76849  4.15347  3.57158  2.66913  3.19975  4.66864  2.82882  1.09214  2.84950  3.01867  3.15573  3.41092  3.99574  6.06960  4.67673    460 p - - -
          2.68618  4.42225  2.77519  2.73123  3.46354  2.40513  3.72494  3.29354  2.67741  2.69355  4.24690  2.90347  2.73739  3.18146  2.89801  2.37887  2.77519  2.98518  4.58477  3.61503
          0.00549  5.60312  6.32547  0.61958  0.77255  1.01098  0.45234
    293   3.24496  4.71607  4.72843  4.14080  1.19735  2.88839  4.65267  3.16392  4.01645  2.38382  3.83150  3.51394  3.66546  4.23363  3.41532  3.63736  3.07058  2.70123  5.32370  1.97665    461 f - - -
          2.68618  4.42225  2.77519  2.73123  3.46354  2.40513  3.72494  3.29354  2.67741  2.69355  4.24690  2.90347  2.73739  3.18146  2.89801  2.37887  2.77519  2.98518  4.58477  3.61503
          0.00549  5.60312  6.32547  0.61958  0.77255  0.25821  1.48032
    294   3.27871  5.31660  2.38273  2.55798  2.98529  3.10546  4.36584  3.90670  3.22141  2.90967  4.40053  3.25786  4.53575  3.55927  3.66195  2.99048  3.51054  3.19212  1.14661  4.54887    462 w - - -
          2.68618  4.42225  2.77519  2.73123  3.46354  2.40513  3.72494  3.29354  2.67741  2.69355  4.24690  2.90347  2.73739  3.18146  2.89801  2.37887  2.77519  2.98518  4.58477  3.61503
          0.00484  5.72891  6.45125  0.61958  0.77255  0.48576  0.95510
    295   2.25855  5.54688  3.60289  2.65780  4.81206  3.44919  4.26488  4.24527  2.76537  3.35283  2.75947  3.57561  4.45785  2.10817  2.75808  2.72548  2.18970  1.89024  6.03059  4.67384    463 v - - -
          2.68618  4.42225  2.77519  2.73123  3.46354  2.40513  3.72494  3.29354  2.67741  2.69355  4.24690  2.90347  2.73739  3.18146  2.89801  2.37887  2.77519  2.98518  4.58477  3.61503
          0.00484  5.72891  6.45125  0.61958  0.77255  0.48576  0.95510
    296   2.95655  5.61110  2.70342  2.57542  4.89868  2.64561  4.24412  3.70289  2.47858  2.00276  4.66735  3.24295  3.62866  3.06835  3.48726  2.11406  2.77546  2.65025  3.47911  3.56181    464 l - - -
          2.68618  4.42225  2.77519  2.73123  3.46354  2.40513  3.72494  3.29354  2.67741  2.69355  4.24690  2.90347  2.73739  3.18146  2.89801  2.37887  2.77519  2.98518  4.58477  3.61503
          0.00484  5.72891  6.45125  0.61958  0.77255  0.48576  0.95510
    297   1.67733  5.47840  3.02157  2.59670  3.72125  3.36729  4.28858  3.18758  2.93441  2.85733  3.70101  3.61192  4.47599  2.96004  3.55018  1.56744  2.82380  3.81313  5.97727  3.67875    465 s - - -
          2.68618  4.42225  2.77519  2.73123  3.46354  2.40513  3.72494  3.29354  2.67741  2.69355  4.24690  2.90347  2.73739  3.18146  2.89801  2.37887  2.77519  2.98518  4.58477  3.61503
          0.00484  5.72891  6.45125  0.61958  0.77255  0.48576  0.95510
    298   1.56009  5.62839  3.57296  2.55548  3.50967  1.88695  4.26493  4.39482  2.79934  3.93421  4.70619  3.55814  3.01872  3.38226  3.50794  1.77682  3.13002  4.00893  6.11619  4.73997    466 a - - -
          2.68618  4.42225  2.77519  2.73123  3.46354  2.40513  3.72494  3.29354  2.67741  2.69355  4.24690  2.90347  2.73739  3.18146  2.89801  2.37887  2.77519  2.98518  4.58477  3.61503
          0.00484  5.72891  6.45125  0.61958  0.77255  0.48576  0.95510
    299   2.85986  5.78795  2.59639  2.53260  5.13404  4.03713  4.22987  4.61988  2.36566  4.09233  4.82986  2.73059  4.43603  3.32750  0.98873  2.92989  2.89476  4.17945  6.21822  4.80742    467 r - - -
          2.67992  4.42820  2.77710  2.72911  3.45654  2.40898  3.72694  3.29433  2.67564  2.69122  4.23518  2.90370  2.74138  3.18528  2.89791  2.38175  2.77812  2.98523  4.58113  3.60695
          0.52871  0.89390  6.45125  2.80489  0.06242  0.48576  0.95510
    300   3.32784  2.80721  4.95993  4.36469  2.69522  4.45608  4.77048  2.01744  2.79584  2.72860  2.74000  3.62825  3.83868  4.40795  4.34021  2.89795  1.29016  3.01378  5.37879  4.19351    509 t - - -
          2.68618  4.42225  2.77519  2.73123  3.46354  2.40513  3.72494  3.29354  2.67741  2.69355  4.24690  2.90347  2.73739  3.18146  2.89801  2.37887  2.77519  2.98518  4.58477  3.61503
          0.07231  5.72891  2.71039  0.61958  0.77255  0.48576  0.95510
    301   2.27140  4.74720  4.79474  3.03887  3.13172  4.39444  4.70100  1.55723  4.07836  2.04434  3.86255  2.71273  4.76316  2.88192  4.24306  3.68319  3.51579  1.78077  5.36127  4.17137    510 i - - -
          2.68618  4.42225  2.77519  2.73123  3.46354  2.40513  3.72494  3.29354  2.67741  2.69355  4.24690  2.90347  2.73739  3.18146  2.89801  2.37887  2.77519  2.98518  4.58477  3.61503
          0.00518  5.66177  6.38412  0.61958  0.77255  0.80750  0.59054
    302   2.42060  5.61285  3.11080  2.71633  1.44298  4.00351  4.19684  4.37051  2.19406  2.57750  4.66543  3.08191  2.98689  2.44967  3.43554  3.19806  3.44456  3.97982  6.07242  4.68938    511 f - - -
          2.68618  4.42225  2.77519  2.73123  3.46354  2.40513  3.72494  3.29354  2.67741  2.69355  4.24690  2.90347  2.73739  3.18146  2.89801  2.37887  2.77519  2.98518  4.58477  3.61503
          0.00518  5.66177  6.38412  0.61958  0.77255  0.60822  0.78597
    303   2.03784  5.71842  2.98165  2.58078  5.05884  2.54676  4.18184  3.04853  2.26719  4.02172  4.76031  2.73200  4.38766  2.73013  3.03593  1.99775  3.44999  2.36930  6.15389  4.74576    512 s - - -
          2.68618  4.42225  2.77519  2.73123  3.46354  2.40513  3.72494  3.29354  2.67741  2.69355  4.24690  2.90347  2.73739  3.18146  2.89801  2.37887  2.77519  2.98518  4.58477  3.61503
          0.00505  5.68629  6.40864  0.61958  0.77255  0.37011  1.17331
    304   2.91655  5.74593  1.79501  1.54241  3.36159  4.02229  2.84408  4.56705  2.94959  4.04865  4.78832  3.49185  4.41678  2.61668  3.44178  2.45592  3.12579  4.13337  6.18204  2.68767    513 e - - -
          2.68618  4.42225  2.77519  2.73123  3.46354  2.40513  3.72494  3.29354  2.67741  2.69355  4.24690  2.90347  2.73739  3.18146  2.89801  2.37887  2.77519  2.98518  4.58477  3.61503
          0.00484  5.72891  6.45125  0.61958  0.77255  0.48576  0.95510
    305   1.83168  5.48727  3.64187  3.08416  4.73339  3.19148  4.28554  4.15501  2.23788  2.55696  4.55560  3.00002  3.41492  3.42945  2.55927  2.70410  2.17637  2.57925  3.46176  4.64251    514 a - - -
          2.68618  4.42225  2.77519  2.73123  3.46354  2.40513  3.72494  3.29354  2.67741  2.69355  4.24690  2.90347  2.73739  3.18146  2.89801  2.37887  2.77519  2.98518  4.58477  3.61503
          0.00484  5.72891  6.45125  0.61958  0.77255  0.48576  0.95510
    306   1.53602  2.69241  5.05930  3.31032  3.34950  3.19851  4.79219  2.61248  4.29251  1.73382  3.29138  2.41269  4.83795  4.46704  4.38309  3.77217  3.15242  2.71078  5.36304  3.48183    515 a - - -
          2.68618  4.42225  2.77519  2.73123  3.46354  2.40513  3.72494  3.29354  2.67741  2.69355  4.24690  2.90347  2.73739  3.18146  2.89801  2.37887  2.77519  2.98518  4.58477  3.61503
          0.00484  5.72891  6.45125  0.61958  0.77255  0.48576  0.95510
    307   2.75468  5.59365  2.87138  2.51845  3.47017  2.55836  4.24952  2.94402  2.68323  2.97270  2.88947  3.55234  3.01654  2.78853  2.50609  2.60389  2.79217  3.30329  6.06651  3.00008    516 r - - -
          2.68618  4.42225  2.77519  2.73123  3.46354  2.40513  3.72494  3.29354  2.67741  2.69355  4.24690  2.90347  2.73739  3.18146  2.89801  2.37887  2.77519  2.98518  4.58477  3.61503
          0.00484  5.72891  6.45125  0.61958  0.77255  0.48576  0.95510
    308   2.74335  5.72036  2.50963  2.70787  5.05083  3.47332  4.21297  3.74496  2.21367  1.97731  4.76488  2.86506  4.41748  2.09605  2.92682  3.21421  2.82629  2.33694  6.16187  4.75990    517 l - - -
          2.68618  4.42225  2.77519  2.73123  3.46354  2.40513  3.72494  3.29354  2.67741  2.69355  4.24690  2.90347  2.73739  3.18146  2.89801  2.37887  2.77519  2.98518  4.58477  3.61503
          0.00484  5.72891  6.45125  0.61958  0.77255  0.48576  0.95510
    309   2.53584  4.71419  5.30873  4.69307  2.60562  4.51042  4.84408  1.94944  2.84087  1.39719  2.04513  4.67440  4.87354  4.60671  4.48325  3.82200  3.57247  2.47876  3.63023  3.53922    518 l - - -
          2.68618  4.42225  2.77519  2.73123  3.46354  2.40513  3.72494  3.29354  2.67741  2.69355  4.24690  2.90347  2.73739  3.18146  2.89801  2.37887  2.77519  2.98518  4.58477  3.61503
          0.00484  5.72891  6.45125  0.61958  0.77255  0.48576  0.95510
    310   2.27827  5.75506  2.63503  2.26058  5.10063  2.87938  3.52888  3.06610  2.19532  3.49734  3.29697  3.11258  3.24390  2.80559  2.49426  2.13920  3.47440  4.14596  6.18745  4.77620    519 s - - -
          2.68618  4.42225  2.77519  2.73123  3.46354  2.40513  3.72494  3.29354  2.67741  2.69355  4.24690  2.90347  2.73739  3.18146  2.89801  2.37887  2.77519  2.98518  4.58477  3.61503
          0.00484  5.72891  6.45125  0.61958  0.77255  0.48576  0.95510
    311   2.14178  5.75557  2.52585  2.48993  5.10130  2.08962  4.20389  4.58773  1.96811  4.06113  3.40890  2.83093  4.41039  2.73154  2.37348  2.76000  3.47454  3.28641  6.18785  4.77651    520 k - - -
          2.68618  4.42225  2.77519  2.73123  3.46354  2.40513  3.72494  3.29354  2.67741  2.69355  4.24690  2.90347  2.73739  3.18146  2.89801  2.37887  2.77519  2.98518  4.58477  3.61503
          0.05396  5.72891  3.01028  0.61958  0.77255  0.48576  0.95510
    312   2.50005  5.69150  2.03857  2.31525  5.02173  3.99586  4.18468  3.01024  2.92544  1.86125  4.73610  3.07895  4.38910  2.25526  2.87641  2.53780  2.96478  4.07415  6.13315  4.73129    521 l - - -
          2.68654  4.42261  2.77526  2.73159  3.46390  2.40492  3.72255  3.29206  2.67776  2.69282  4.24725  2.90382  2.73749  3.18093  2.89836  2.37923  2.77555  2.98500  4.58513  3.61539
          2.13971  0.81194  0.82482  0.03494  3.37157  0.53306  0.88383
    313   2.32621  5.38751  2.18491  2.66007  2.62957  2.91233  3.91548  4.17447  2.25655  3.14521  4.43526  2.87833  4.11826  3.02092  2.67465  2.26763  2.77569  3.76411  5.83626  4.44165    523 d - - -
          2.68618  4.42225  2.77519  2.73123  3.46354  2.40513  3.72494  3.29354  2.67741  2.69355  4.24690  2.90347  2.73739  3.18146  2.89801  2.37887  2.77519  2.98518  4.58477  3.61503
          0.00867  5.14837  5.87072  0.61958  0.77255  0.19068  1.75100
    314   3.22192  5.67039  3.11267  2.54915  4.99020  2.03622  4.19552  2.79712  2.35660  3.43791  2.78648  2.40578  2.27143  2.87242  3.42904  3.19656  2.97006  4.04739  6.11848  3.27156    524 g - - -
          2.68618  4.42225  2.77519  2.73123  3.46354  2.40513  3.72494  3.29354  2.67741  2.69355  4.24690  2.90347  2.73739  3.18146  2.89801  2.37887  2.77519  2.98518  4.58477  3.61503
          0.00504  5.68775  6.41009  0.61958  0.77255  0.69739  0.68892
    315   2.91750  5.70569  2.04460  2.11294  2.76035  3.99786  4.18602  3.66200  2.72503  2.67860  3.82656  2.54562  3.72404  2.61884  2.53086  2.65549  3.06389  3.47704  6.14469  4.74012    525 d - - -
          2.68618  4.42225  2.77519  2.73123  3.46354  2.40513  3.72494  3.29354  2.67741  2.69355  4.24690  2.90347  2.73739  3.18146  2.89801  2.37887  2.77519  2.98518  4.58477  3.61503
          0.00504  5.68775  6.41009  0.61958  0.77255  0.37307  1.16673
    316   2.24628  4.13670  3.11930  2.35186  5.09283  3.32623  3.52940  4.57745  2.19876  4.05413  2.74447  3.48623  4.41145  2.50463  1.63553  2.76990  3.10707  3.59776  6.18349  4.77369    526 r - - -
          2.68618  4.42225  2.77519  2.73123  3.46354  2.40513  3.72494  3.29354  2.67741  2.69355  4.24690  2.90347  2.73739  3.18146  2.89801  2.37887  2.77519  2.98518  4.58477  3.61503
          0.00484  5.72891  6.45125  0.61958  0.77255  0.48576  0.95510
    317   2.84542  5.65945  3.19430  2.98290  4.96548  4.03868  2.46047  3.20460  2.76693  3.94823  4.71125  2.95962  2.83871  3.34175  3.46849  1.33075  2.10467  3.47377  6.11705  4.73128    527 s - - -
          2.68618  4.42225  2.77519  2.73123  3.46354  2.40513  3.72494  3.29354  2.67741  2.69355  4.24690  2.90347  2.73739  3.18146  2.89801  2.37887  2.77519  2.98518  4.58477  3.61503
          0.00484  5.72891  6.45125  0.61958  0.77255  0.48576  0.95510
    318   3.25592  5.66516  1.85133  2.46504  4.96968  3.45673  4.23732  2.38767  2.99179  3.95307  4.71709  1.69710  3.72926  3.34886  3.47740  3.23844  2.29380  3.57990  6.12290  3.00701    528 n - - -
          2.68618  4.42225  2.77519  2.73123  3.46354  2.40513  3.72494  3.29354  2.67741  2.69355  4.24690  2.90347  2.73739  3.18146  2.89801  2.37887  2.77519  2.98518  4.58477  3.61503
          0.00484  5.72891  6.45125  0.61958  0.77255  0.48576  0.95510
    319   2.33005  5.74337  3.49719  1.87323  5.08375  4.01952  4.20701  2.66221  2.38585  4.04663  3.81126  3.00184  3.20937  2.17431  2.13436  2.51497  3.47515  3.48391  6.17886  4.77081    529 e - - -
          2.68618  4.42225  2.77519  2.73123  3.46354  2.40513  3.72494  3.29354  2.67741  2.69355  4.24690  2.90347  2.73739  3.18146  2.89801  2.37887  2.77519  2.98518  4.58477  3.61503
          0.00484  5.72891  6.45125  0.61958  0.77255  0.48576  0.95510
    320   2.39128  5.76055  2.65166  1.61231  5.10659  4.01913  4.20707  4.59326  1.81046  4.06613  4.80114  3.48615  4.41343  2.88321  2.89138  2.55579  1.97032  4.15175  6.19246  4.78084    530 e - - -
          2.68618  4.42225  2.77519  2.73123  3.46354  2.40513  3.72494  3.29354  2.67741  2.69355  4.24690  2.90347  2.73739  3.18146  2.89801  2.37887  2.77519  2.98518  4.58477  3.61503
          0.00484  5.72891  6.45125  0.61958  0.77255  0.48576  0.95510
    321   3.29452  5.25268  3.87843  2.46255  2.48835  4.18614  2.03981  3.81744  2.93440  1.40236  4.34162  3.15255  4.57114  3.62341  2.93237  3.40775  3.52523  3.55249  5.78432  2.78132    531 l - - -
          2.68618  4.42225  2.77519  2.73123  3.46354  2.40513  3.72494  3.29354  2.67741  2.69355  4.24690  2.90347  2.73739  3.18146  2.89801  2.37887  2.77519  2.98518  4.58477  3.61503
          0.00484  5.72891  6.45125  0.61958  0.77255  0.48576  0.95510
    322   2.21993  4.71994  5.31347  4.69812  2.08275  4.51644  3.72164  2.87298  4.48229  1.43771  2.67884  4.67986  4.87903  4.61159  4.48874  3.82809  3.57839  2.05063  5.33857  2.17518    532 l - - -
          2.68618  4.42225  2.77519  2.73123  3.46354  2.40513  3.72494  3.29354  2.67741  2.69355  4.24690  2.90347  2.73739  3.18146  2.89801  2.37887  2.77519  2.98518  4.58477  3.61503
          0.00484  5.72891  6.45125  0.61958  0.77255  0.48576  0.95510
    323   2.52504  5.75569  2.20543  2.44179  5.10145  4.01688  3.41515  2.87502  1.76290  4.06126  4.79617  2.49527  4.41039  2.88280  2.96637  2.02112  3.47457  4.14670  6.18794  3.66091    533 k - - -
          2.68618  4.42225  2.77519  2.73123  3.46354  2.40513  3.72494  3.29354  2.67741  2.69355  4.24690  2.90347  2.73739  3.18146  2.89801  2.37887  2.77519  2.98518  4.58477  3.61503
          0.00484  5.72891  6.45125  0.61958  0.77255  0.48576  0.95510
    324   2.73199  5.73797  3.10701  2.32909  5.07535  4.02396  4.21097  4.55518  1.49367  2.74836  4.78083  3.49462  4.41712  2.88743  2.70510  3.21363  1.80317  4.12451  3.02674  4.76965    534 k - - -
          2.68618  4.42225  2.77519  2.73123  3.46354  2.40513  3.72494  3.29354  2.67741  2.69355  4.24690  2.90347  2.73739  3.18146  2.89801  2.37887  2.77519  2.98518  4.58477  3.61503
          0.00484  5.72891  6.45125  0.61958  0.77255  0.48576  0.95510
    325   3.62109  3.35620  5.60989  5.00237  3.15787  4.83001  5.17407  1.91351  4.79621  1.06602  1.92107  4.99828  5.16128  4.90368  4.79706  4.15109  3.28841  2.04980  5.61426  4.46045    535 l - - -
          2.68618  4.42225  2.77519  2.73123  3.46354  2.40513  3.72494  3.29354  2.67741  2.69355  4.24690  2.90347  2.73739  3.18146  2.89801  2.37887  2.77519  2.98518  4.58477  3.61503
          0.00484  5.72891  6.45125  0.61958  0.77255  0.48576  0.95510
    326   2.68704  4.72103  5.31259  4.69770  2.67025  4.51864  4.85306  2.18049  4.48290  1.27859  2.51053  4.68141  4.88137  4.61365  4.49093  2.54191  2.50528  2.13278  5.34526  4.16976    536 l - - -
          2.68618  4.42225  2.77519  2.73123  3.46354  2.40513  3.72494  3.29354  2.67741  2.69355  4.24690  2.90347  2.73739  3.18146  2.89801  2.37887  2.77519  2.98518  4.58477  3.61503
          0.00484  5.72891  6.45125  0.61958  0.77255  0.48576  0.95510
    327   1.97399  5.52582  3.61607  3.05872  4.78409  2.82556  3.55362  2.78238  2.78085  3.79324  2.84096  2.82611  4.46321  3.40743  2.61666  1.62942  2.74207  3.86892  6.01429  3.83935    537 s - - -
          2.68618  4.42225  2.77519  2.73123  3.46354  2.40513  3.72494  3.29354  2.67741  2.69355  4.24690  2.90347  2.73739  3.18146  2.89801  2.37887  2.77519  2.98518  4.58477  3.61503
          0.00484  5.72891  6.45125  0.61958  0.77255  0.48576  0.95510
    328   2.12374  5.16140  3.44158  3.39467  3.55870  1.68820  4.44162  2.15796  3.36883  2.87097  4.25894  2.75265  4.59016  3.69301  3.77421  1.88020  3.15976  3.45288  5.72433  4.45985    538 g - - -
          2.68618  4.42225  2.77519  2.73123  3.46354  2.40513  3.72494  3.29354  2.67741  2.69355  4.24690  2.90347  2.73739  3.18146  2.89801  2.37887  2.77519  2.98518  4.58477  3.61503
          0.00484  5.72891  6.45125  0.61958  0.77255  0.48576  0.95510
    329   3.24898  5.66877  1.74583  2.32800  4.97758  4.03695  4.22866  2.67602  2.39380  1.76938  4.71919  2.69021  3.72385  3.33813  3.46550  2.79193  3.09428  3.48010  6.12376  4.73569    539 d - - -
          2.68618  4.42225  2.77519  2.73123  3.46354  2.40513  3.72494  3.29354  2.67741  2.69355  4.24690  2.90347  2.73739  3.18146  2.89801  2.37887  2.77519  2.98518  4.58477  3.61503
          0.00484  5.72891  6.45125  0.61958  0.77255  0.48576  0.95510
    330   3.33198  4.73441  5.12783  4.52341  2.46351  2.84666  4.80628  2.26853  4.34373  1.17117  2.35919  3.74953  4.84739  3.42338  3.18818  3.29415  3.56411  2.98300  5.35334  3.20938    540 l - - -
          2.68618  4.42225  2.77519  2.73123  3.46354  2.40513  3.72494  3.29354  2.67741  2.69355  4.24690  2.90347  2.73739  3.18146  2.89801  2.37887  2.77519  2.98518  4.58477  3.61503
          0.00484  5.72891  6.45125  0.61958  0.77255  0.48576  0.95510
    331   3.24455  5.75777  2.68040  1.70063  5.10387  3.08471  4.20467  4.59061  1.90260  4.06347  4.79821  3.48440  2.01783  2.50199  3.09292  2.68081  2.88646  3.52005  6.18978  4.77813    541 e - - -
          2.68618  4.42225  2.77519  2.73123  3.46354  2.40513  3.72494  3.29354  2.67741  2.69355  4.24690  2.90347  2.73739  3.18146  2.89801  2.37887  2.77519  2.98518  4.58477  3.61503
          0.00484  5.72891  6.45125  0.61958  0.77255  0.48576  0.95510
    332   2.46700  4.15855  3.05707  2.13489  4.95496  4.03985  3.12503  2.69381  2.39704  3.17472  4.70404  3.52584  4.43221  3.34381  2.61856  2.12977  2.16307  2.78458  6.11084  4.72685    542 s - - -
          2.68618  4.42225  2.77519  2.73123  3.46354  2.40513  3.72494  3.29354  2.67741  2.69355  4.24690  2.90347  2.73739  3.18146  2.89801  2.37887  2.77519  2.98518  4.58477  3.61503
          0.00484  5.72891  6.45125  0.61958  0.77255  0.48576  0.95510
    333   5.08247  6.21385  7.07622  6.47916  2.60679  6.56025  6.77013  2.93050  6.36482  0.42412  2.19476  6.76278  6.37623  6.00709  6.19101  6.00127  5.25715  2.62748  6.51090  5.66784    543 L - - -
          2.68618  4.42225  2.77519  2.73123  3.46354  2.40513  3.72494  3.29354  2.67741  2.69355  4.24690  2.90347  2.73739  3.18146  2.89801  2.37887  2.77519  2.98518  4.58477  3.61503
          0.00484  5.72891  6.45125  0.61958  0.77255  0.48576  0.95510
    334   2.48723  4.16429  2.84758  2.47668  3.92317  3.12457  1.96536  4.48725  2.96401  3.99208  3.04735  2.71228  4.42229  3.32384  1.97077  2.46073  3.47728  3.44126  6.14465  3.79532    544 h - - -
          2.68618  4.42225  2.77519  2.73123  3.46354  2.40513  3.72494  3.29354  2.67741  2.69355  4.24690  2.90347  2.73739  3.18146  2.89801  2.37887  2.77519  2.98518  4.58477  3.61503
          0.00484  5.72891  6.45125  0.61958  0.77255  0.48576  0.95510
    335   2.56291  5.73173  2.94992  1.87704  5.06706  3.23084  4.20993  4.54623  2.26525  2.72855  2.23364  3.49310  3.68273  2.69375  3.43962  2.61375  2.73317  4.11712  6.17028  2.90341    545 e - - -
          2.68618  4.42225  2.77519  2.73123  3.46354  2.40513  3.72494  3.29354  2.67741  2.69355  4.24690  2.90347  2.73739  3.18146  2.89801  2.37887  2.77519  2.98518  4.58477  3.61503
          0.00484  5.72891  6.45125  0.61958  0.77255  0.48576  0.95510
    336   3.63710  4.99191  5.57482  4.97599  1.52081  4.80707  5.03309  3.28871  4.76534  1.04787  2.82351  4.94919  5.14143  4.85679  4.76051  3.47856  3.86582  2.82973  5.42798  2.09915    546 l - - -
          2.68618  4.42225  2.77519  2.73123  3.46354  2.40513  3.72494  3.29354  2.67741  2.69355  4.24690  2.90347  2.73739  3.18146  2.89801  2.37887  2.77519  2.98518  4.58477  3.61503
          0.00484  5.72891  6.45125  0.61958  0.77255  0.48576  0.95510
    337   2.86165  4.72964  5.20711  4.59937  2.99560  2.84499  4.82923  2.59783  4.40553  0.99208  3.84876  4.62871  4.86215  4.55488  4.44801  2.98786  1.90737  2.73536  5.35282  4.17470    547 l - - -
          2.68618  4.42225  2.77519  2.73123  3.46354  2.40513  3.72494  3.29354  2.67741  2.69355  4.24690  2.90347  2.73739  3.18146  2.89801  2.37887  2.77519  2.98518  4.58477  3.61503
          0.00484  5.72891  6.45125  0.61958  0.77255  0.48576  0.95510
    338   2.60869  5.74453  3.49781  2.03471  3.67483  4.02011  4.20736  3.81846  1.62577  4.04783  4.78640  3.48931  4.41344  2.58577  2.64793  1.80732  2.52532  4.13285  6.17970  4.77171    548 k - - -
          2.68618  4.42225  2.77519  2.73123  3.46354  2.40513  3.72494  3.29354  2.67741  2.69355  4.24690  2.90347  2.73739  3.18146  2.89801  2.37887  2.77519  2.98518  4.58477  3.61503
          0.00484  5.72891  6.45125  0.61958  0.77255  0.48576  0.95510
    339   3.42893  5.93640  2.96166  3.03428  5.28892  1.23489  4.37237  4.77704  2.59048  4.25386  5.00508  1.37876  4.55596  3.48019  3.23626  2.97479  3.05866  4.33743  6.38581  4.96618    549 g - - -
          2.68618  4.42225  2.77519  2.73123  3.46354  2.40513  3.72494  3.29354  2.67741  2.69355  4.24690  2.90347  2.73739  3.18146  2.89801  2.37887  2.77519  2.98518  4.58477  3.61503
          0.00484  5.72891  6.45125  0.61958  0.77255  0.48576  0.95510
    340   3.25674  5.76144  3.00005  1.97796  3.67293  4.02529  4.21736  4.58736  2.36551  4.06535  4.80362  2.66813  3.20604  3.31535  3.44920  2.51968  1.21016  4.15035  6.19602  4.78583    550 t - - -
          2.68618  4.42225  2.77519  2.73123  3.46354  2.40513  3.72494  3.29354  2.67741  2.69355  4.24690  2.90347  2.73739  3.18146  2.89801  2.37887  2.77519  2.98518  4.58477  3.61503
          0.00484  5.72891  6.45125  0.61958  0.77255  0.48576  0.95510
    341   2.24462  4.74649  5.05327  3.27782  2.68736  4.47102  3.51251  2.26097  3.59813  1.91789  2.84776  4.55047  1.63414  4.46357  4.38061  3.77110  3.56239  2.36078  5.36412  4.18182    551 p - - -
          2.68618  4.42225  2.77519  2.73123  3.46354  2.40513  3.72494  3.29354  2.67741  2.69355  4.24690  2.90347  2.73739  3.18146  2.89801  2.37887  2.77519  2.98518  4.58477  3.61503
          0.00484  5.72891  6.45125  0.61958  0.77255  0.48576  0.95510
    342   1.02075  5.45036  4.77979  4.36358  5.75138  1.35071  5.44455  5.21993  4.37452  4.84162  5.60904  2.94733  3.33669  4.65970  4.73767  1.82957  3.93614  3.57725  7.02513  5.80067    552 a - - -
          2.68618  4.42225  2.77519  2.73123  3.46354  2.40513  3.72494  3.29354  2.67741  2.69355  4.24690  2.90347  2.73739  3.18146  2.89801  2.37887  2.77519  2.98518  4.58477  3.61503
          0.00484  5.72891  6.45125  0.61958  0.77255  0.48576  0.95510
    343   1.46082  5.76885  3.03626  1.60382  5.11413  3.32486  4.21549  4.60067  2.12902  4.07432  4.81033  3.49122  2.75357  3.31241  2.97289  2.71008  3.48818  4.15978  6.20146  4.78947    553 a - - -
          2.68618  4.42225  2.77519  2.73123  3.46354  2.40513  3.72494  3.29354  2.67741  2.69355  4.24690  2.90347  2.73739  3.18146  2.89801  2.37887  2.77519  2.98518  4.58477  3.61503
          0.00484  5.72891  6.45125  0.61958  0.77255  0.48576  0.95510
    344   3.27433  5.26633  3.82933  3.26873  4.45315  3.57521  4.37957  2.56235  2.92243  1.85546  4.35307  1.99902  2.72584  3.58680  2.61039  2.37806  2.52817  2.87769  5.80743  4.51888    554 l - - -
          2.68618  4.42225  2.77519  2.73123  3.46354  2.40513  3.72494  3.29354  2.67741  2.69355  4.24690  2.90347  2.73739  3.18146  2.89801  2.37887  2.77519  2.98518  4.58477  3.61503
          0.00484  5.72891  6.45125  0.61958  0.77255  0.48576  0.95510
    345   2.97221  4.75130  5.25934  4.65026  3.82569  4.52992  3.72018  1.93027  4.44771  0.79837  3.84989  4.66882  4.89208  4.59268  4.48060  3.83942  2.52336  2.98278  5.36650  3.09935    555 l - - -
          2.68618  4.42225  2.77519  2.73123  3.46354  2.40513  3.72494  3.29354  2.67741  2.69355  4.24690  2.90347  2.73739  3.18146  2.89801  2.37887  2.77519  2.98518  4.58477  3.61503
          0.00484  5.72891  6.45125  0.61958  0.77255  0.48576  0.95510
    346   3.33080  4.83026  4.73616  4.15503  3.94587  2.89269  4.73347  2.53307  4.04598  2.30200  3.95282  2.51927  4.79539  4.27643  4.24755  1.71325  2.70263  1.38905  5.45073  4.25590    556 v - - -
          2.68618  4.42225  2.77519  2.73123  3.46354  2.40513  3.72494  3.29354  2.67741  2.69355  4.24690  2.90347  2.73739  3.18146  2.89801  2.37887  2.77519  2.98518  4.58477  3.61503
          0.18835  5.72891  1.78126  0.61958  0.77255  0.48576  0.95510
    347   2.51342  5.73781  2.32099  1.68814  5.09254  2.59535  4.19004  4.58084  2.94918  4.05792  4.80120  3.43088  1.84898  3.29286  3.44942  2.19877  2.94420  4.13907  6.18923  4.77183    557 e - - -
          2.68618  4.42225  2.77519  2.73123  3.46354  2.40513  3.72494  3.29354  2.67741  2.69355  4.24690  2.90347  2.73739  3.18146  2.89801  2.37887  2.77519  2.98518  4.58477  3.61503
          0.00581  5.54637  6.26871  0.61958  0.77255  1.16643  0.37321
    348   2.85174  5.64974  2.15301  1.47178  4.99381  3.46942  3.40561  3.56553  2.59572  3.95460  3.78638  2.54939  2.29338  3.19869  3.33029  2.84608  3.37223  4.03985  6.08295  4.67235    558 e - - -
          2.68618  4.42225  2.77519  2.73123  3.46354  2.40513  3.72494  3.29354  2.67741  2.69355  4.24690  2.90347  2.73739  3.18146  2.89801  2.37887  2.77519  2.98518  4.58477  3.61503
          0.00581  5.54637  6.26871  0.61958  0.77255  1.16643  0.37321
    349   2.80986  5.62508  3.03803  2.55795  4.95941  3.91803  4.10648  3.55859  1.26603  3.92582  4.66873  3.05288  2.71662  3.20641  3.33644  2.29027  2.58727  2.99080  6.06438  4.66004    559 k - - -
          2.68618  4.42225  2.77519  2.73123  3.46354  2.40513  3.72494  3.29354  2.67741  2.69355  4.24690  2.90347  2.73739  3.18146  2.89801  2.37887  2.77519  2.98518  4.58477  3.61503
          0.00581  5.54637  6.26871  0.61958  0.77255  1.16643  0.37321
    350   2.02202  5.39925  3.06674  2.04564  3.46385  3.97389  4.17691  1.73154  2.96663  3.66392  4.46696  2.52701  4.36556  3.31767  3.43608  2.53187  2.54489  3.73839  5.89366  4.54784    560 i - - -
          2.68618  4.42225  2.77519  2.73123  3.46354  2.40513  3.72494  3.29354  2.67741  2.69355  4.24690  2.90347  2.73739  3.18146  2.89801  2.37887  2.77519  2.98518  4.58477  3.61503
          0.00581  5.54637  6.26871  0.61958  0.77255  0.68593  0.70041
    351   2.32774  5.75452  1.99700  1.36144  5.09823  2.66067  4.18780  4.58723  2.68186  4.05936  4.79752  3.44561  3.21896  2.55273  3.43245  2.62622  3.46831  4.14481  6.18637  4.76960    561 e - - -
          2.68618  4.42225  2.77519  2.73123  3.46354  2.40513  3.72494  3.29354  2.67741  2.69355  4.24690  2.90347  2.73739  3.18146  2.89801  2.37887  2.77519  2.98518  4.58477  3.61503
          0.00539  5.62142  6.34376  0.61958  0.77255  0.95306  0.48704
    352   2.26924  5.55786  3.65897  2.57128  4.83612  4.09203  4.25707  4.25540  1.33428  2.08382  4.62232  3.60290  4.47760  3.38993  2.12338  3.30295  3.51587  2.66125  6.02148  4.68811    562 k - - -
          2.68618  4.42225  2.77519  2.73123  3.46354  2.40513  3.72494  3.29354  2.67741  2.69355  4.24690  2.90347  2.73739  3.18146  2.89801  2.37887  2.77519  2.98518  4.58477  3.61503
          0.03396  5.62142  3.51417  0.61958  0.77255  0.95306  0.48704
    353   3.19510  5.57781  2.42478  2.93792  4.88882  3.97873  4.18563  4.34250  2.94187  3.87578  2.48937  3.23141  4.37940  3.30136  2.30395  2.10870  1.33996  3.95387  6.05239  4.67313    563 t - - -
          2.68618  4.42225  2.77519  2.73123  3.46354  2.40513  3.72494  3.29354  2.67741  2.69355  4.24690  2.90347  2.73739  3.18146  2.89801  2.37887  2.77519  2.98518  4.58477  3.61503
          0.00555  5.59300  6.31535  0.61958  0.77255  0.24947  1.51055
    354   1.08461  5.62223  1.92652  3.78728  5.71343  2.64175  5.07228  5.20276  3.94289  4.75783  5.51480  4.17845  4.84234  4.23099  4.39503  1.47132  2.56245  4.59003  6.90897  5.58512    564 a - - -
          2.68618  4.42225  2.77519  2.73123  3.46354  2.40513  3.72494  3.29354  2.67741  2.69355  4.24690  2.90347  2.73739  3.18146  2.89801  2.37887  2.77519  2.98518  4.58477  3.61503
          0.00484  5.72891  6.45125  0.61958  0.77255  0.48576  0.95510
    355   2.98035  5.42397  3.68776  1.79070  4.65130  4.10274  4.30935  1.82255  3.12095  3.21660  3.27021  2.53513  3.00832  3.46846  2.57000  2.74215  3.09192  3.74966  5.93434  2.86015    565 e - - -
          2.68618  4.42225  2.77519  2.73123  3.46354  2.40513  3.72494  3.29354  2.67741  2.69355  4.24690  2.90347  2.73739  3.18146  2.89801  2.37887  2.77519  2.98518  4.58477  3.61503
          0.00484  5.72891  6.45125  0.61958  0.77255  0.48576  0.95510
    356   2.94565  5.75730  3.51907  2.52753  5.11951  3.51319  4.25243  4.59998  2.99099  4.08445  4.82731  3.01213  3.65075  3.35337  1.78862  1.04201  3.12468  4.16453  6.21914  4.81477    566 s - - -
          2.68618  4.42225  2.77519  2.73123  3.46354  2.40513  3.72494  3.29354  2.67741  2.69355  4.24690  2.90347  2.73739  3.18146  2.89801  2.37887  2.77519  2.98518  4.58477  3.61503
          0.00484  5.72891  6.45125  0.61958  0.77255  0.48576  0.95510
    357   3.36379  4.74649  5.26202  4.65180  2.99571  4.52917  4.85990  1.17811  4.45029  1.86458  3.84900  4.66941  2.31810  3.37890  3.56197  3.83845  3.59589  1.97593  5.36992  4.19394    567 i - - -
          2.68618  4.42225  2.77519  2.73123  3.46354  2.40513  3.72494  3.29354  2.67741  2.69355  4.24690  2.90347  2.73739  3.18146  2.89801  2.37887  2.77519  2.98518  4.58477  3.61503
          0.00484  5.72891  6.45125  0.61958  0.77255  0.48576  0.95510
    358   3.25968  5.60875  2.86929  2.50697  4.89418  4.05963  4.25185  2.01500  2.30823  3.34830  3.79834  3.55599  4.45097  3.07161  1.28797  3.25573  3.49039  3.04413  6.07788  4.70878    568 r - - -
          2.68618  4.42225  2.77519  2.73123  3.46354  2.40513  3.72494  3.29354  2.67741  2.69355  4.24690  2.90347  2.73739  3.18146  2.89801  2.37887  2.77519  2.98518  4.58477  3.61503
          0.00484  5.72891  6.45125  0.61958  0.77255  0.48576  0.95510
    359   1.80842  4.93600  4.35091  3.27254  4.05953  4.32682  4.59617  2.68628  3.26256  2.84294  2.25105  4.13531  4.70324  3.99686  4.02426  1.52747  2.16181  2.87008  5.53013  4.31239    569 s - - -
          2.68618  4.42225  2.77519  2.73123  3.46354  2.40513  3.72494  3.29354  2.67741  2.69355  4.24690  2.90347  2.73739  3.18146  2.89801  2.37887  2.77519  2.98518  4.58477  3.61503
          0.00484  5.72891  6.45125  0.61958  0.77255  0.48576  0.95510
    360   3.25279  5.63948  2.15296  2.99665  4.93694  4.04600  4.23939  4.39008  2.48498  3.92426  3.80137  2.77464  4.43870  3.35408  2.88302  2.49520  2.48100  1.30042  6.10220  4.72256    570 v - - -
          2.68618  4.42225  2.77519  2.73123  3.46354  2.40513  3.72494  3.29354  2.67741  2.69355  4.24690  2.90347  2.73739  3.18146  2.89801  2.37887  2.77519  2.98518  4.58477  3.61503
          0.00484  5.72891  6.45125  0.61958  0.77255  0.48576  0.95510
    361   3.34559  4.72019  5.30639  3.18867  2.47863  4.51538  4.84868  2.04979  4.47715  1.13541  3.33949  4.67685  4.87803  4.60800  4.48614  2.76588  3.57769  1.99755  3.50799  4.16622    571 l - - -
          2.68618  4.42225  2.77519  2.73123  3.46354  2.40513  3.72494  3.29354  2.67741  2.69355  4.24690  2.90347  2.73739  3.18146  2.89801  2.37887  2.77519  2.98518  4.58477  3.61503
          0.00484  5.72891  6.45125  0.61958  0.77255  0.48576  0.95510
    362   2.48518  5.69757  3.51880  2.21060  3.39357  2.78981  4.21909  4.48790  2.96388  3.99254  4.74464  2.32544  4.42224  2.56755  2.91995  2.33978  1.90610  2.75795  6.14496  3.75772    572 t - - -
          2.68618  4.42225  2.77519  2.73123  3.46354  2.40513  3.72494  3.29354  2.67741  2.69355  4.24690  2.90347  2.73739  3.18146  2.89801  2.37887  2.77519  2.98518  4.58477  3.61503
          0.07231  5.72891  2.71039  0.61958  0.77255  0.48576  0.95510
    363   2.94273  5.69115  3.46610  2.13944  5.02563  3.98474  4.17264  4.50372  2.02638  3.99171  3.26355  1.39968  4.37800  3.27263  3.01077  2.85724  2.26116  3.33290  6.13014  4.72631    573 n - - -
          2.68618  4.42225  2.77519  2.73123  3.46354  2.40513  3.72494  3.29354  2.67741  2.69355  4.24690  2.90347  2.73739  3.18146  2.89801  2.37887  2.77519  2.98518  4.58477  3.61503
          0.00518  5.66177  6.38412  0.61958  0.77255  0.80750  0.59054
    364   2.67463  3.67235  4.66982  4.08563  2.69519  2.42395  4.66484  2.26359  3.33926  2.96959  3.88721  2.43067  4.73772  3.09631  4.17962  3.64866  3.50865  2.39138  5.38228  1.64322    574 y - - -
          2.68618  4.42225  2.77519  2.73123  3.46354  2.40513  3.72494  3.29354  2.67741  2.69355  4.24690  2.90347  2.73739  3.18146  2.89801  2.37887  2.77519  2.98518  4.58477  3.61503
          0.00518  5.66177  6.38412  0.61958  0.77255  0.32700  1.27684
    365   1.77215  4.75881  4.98242  3.38524  3.15577  4.45976  4.77549  1.44422  4.23375  1.98601  3.08757  3.63277  4.82681  3.63591  3.63451  2.89962  3.56048  2.36032  5.37497  4.19044    575 i - - -
          2.68618  4.42225  2.77519  2.73123  3.46354  2.40513  3.72494  3.29354  2.67741  2.69355  4.24690  2.90347  2.73739  3.18146  2.89801  2.37887  2.77519  2.98518  4.58477  3.61503
          0.00484  5.72891  6.45125  0.61958  0.77255  0.48576  0.95510
    366   3.24511  5.75802  2.89909  2.28595  5.10428  3.10979  4.20489  4.59086  1.49813  4.06364  3.30652  2.50212  4.41164  2.63880  2.32107  3.20688  2.14026  4.14932  6.18981  4.77846    576 k - - -
          2.68618  4.42225  2.77519  2.73123  3.46354  2.40513  3.72494  3.29354  2.67741  2.69355  4.24690  2.90347  2.73739  3.18146  2.89801  2.37887  2.77519  2.98518  4.58477  3.61503
          0.00484  5.72891  6.45125  0.61958  0.77255  0.48576  0.95510
    367   1.47734  4.17250  3.50517  2.94924  5.06896  2.82513  4.21196  4.54785  2.39568  4.03453  4.77686  2.51957  4.41703  2.48323  2.54513  1.95495  3.47762  3.57011  6.17185  4.76737    577 a - - -
          2.68618  4.42225  2.77519  2.73123  3.46354  2.40513  3.72494  3.29354  2.67741  2.69355  4.24690  2.90347  2.73739  3.18146  2.89801  2.37887  2.77519  2.98518  4.58477  3.61503
          0.00484  5.72891  6.45125  0.61958  0.77255  0.48576  0.95510
    368   2.57280  4.85783  3.61568  3.98879  2.56381  2.55060  4.66646  2.51897  3.89993  1.41422  2.66061  2.47524  4.75245  4.15211  3.50919  2.77584  3.54716  3.11629  5.46178  4.25901    578 l - - -
          2.68618  4.42225  2.77519  2.73123  3.46354  2.40513  3.72494  3.29354  2.67741  2.69355  4.24690  2.90347  2.73739  3.18146  2.89801  2.37887  2.77519  2.98518  4.58477  3.61503
          0.05372  5.72891  3.01490  0.61958  0.77255  0.48576  0.95510
    369   2.77034  5.66507  3.51137  2.73625  4.98252  4.01484  3.35587  4.44658  2.15336  3.29304  2.86184  3.49479  4.40687  2.11200  1.41663  2.97743  3.46098  2.85018  6.11290  4.72367    579 r - - -
          2.68618  4.42225  2.77519  2.73123  3.46354  2.40513  3.72494  3.29354  2.67741  2.69355  4.24690  2.90347  2.73739  3.18146  2.89801  2.37887  2.77519  2.98518  4.58477  3.61503
          0.00508  5.68027  6.40262  0.61958  0.77255  0.35839  1.19998
    370   3.34782  4.72087  5.31706  4.70191  2.14030  4.51842  2.60574  2.00848  4.48569  2.24865  3.16997  4.68227  4.88107  4.61475  4.49148  3.83025  3.23667  1.66625  5.33846  1.87176    580 v - - -
          2.68618  4.42225  2.77519  2.73123  3.46354  2.40513  3.72494  3.29354  2.67741  2.69355  4.24690  2.90347  2.73739  3.18146  2.89801  2.37887  2.77519  2.98518  4.58477  3.61503
          0.00484  5.72891  6.45125  0.61958  0.77255  0.48576  0.95510
    371   2.77427  5.64599  6.41095  5.83252  4.21221  5.76033  6.12319  2.26236  5.67962  0.48898  2.78702  5.93533  5.91521  5.64830  5.65044  5.12876  4.61886  2.38878  6.28876  5.25954    581 L - - -
          2.68618  4.42225  2.77519  2.73123  3.46354  2.40513  3.72494  3.29354  2.67741  2.69355  4.24690  2.90347  2.73739  3.18146  2.89801  2.37887  2.77519  2.98518  4.58477  3.61503
          0.00484  5.72891  6.45125  0.61958  0.77255  0.48576  0.95510
    372   2.76704  5.53652  3.61007  2.83246  4.79807  4.07033  3.65854  4.22902  2.82207  2.66897  4.60027  3.05097  2.22790  1.94876  3.52137  3.03094  3.48725  2.81444  6.02263  1.74588    582 y - - -
          2.68618  4.42225  2.77519  2.73123  3.46354  2.40513  3.72494  3.29354  2.67741  2.69355  4.24690  2.90347  2.73739  3.18146  2.89801  2.37887  2.77519  2.98518  4.58477  3.61503
          0.02506  5.72891  3.83966  0.61958  0.77255  0.48576  0.95510
    373   2.94273  5.10613  2.77975  2.42058  3.36052  1.79505  4.44839  2.33153  3.40088  2.40332  3.33779  2.48248  4.59298  3.71991  3.79409  3.07812  3.50570  2.41514  5.67241  4.41668    583 g - - -
          2.68618  4.42225  2.77519  2.73123  3.46354  2.40513  3.72494  3.29354  2.67741  2.69355  4.24690  2.90347  2.73739  3.18146  2.89801  2.37887  2.77519  2.98518  4.58477  3.61503
          0.00494  5.70878  6.43113  0.61958  0.77255  0.42257  1.06525
    374   2.95939  3.74351  3.64388  2.39995  4.72916  1.74620  3.24120  2.86787  3.08035  2.07033  4.55264  3.60884  3.25844  2.80475  3.16694  2.29699  3.14850  3.81978  5.98173  4.64073    584 g - - -
          2.68618  4.42225  2.77519  2.73123  3.46354  2.40513  3.72494  3.29354  2.67741  2.69355  4.24690  2.90347  2.73739  3.18146  2.89801  2.37887  2.77519  2.98518  4.58477  3.61503
          0.00484  5.72891  6.45125  0.61958  0.77255  0.48576  0.95510
    375   3.25184  5.72418  1.94406  2.38159  5.05376  2.41019  4.21884  4.52858  2.31661  1.60689  4.76928  3.50293  4.42332  3.32070  2.54624  3.22130  2.88771  3.49434  6.16588  4.76489    585 l - - -
          2.68618  4.42225  2.77519  2.73123  3.46354  2.40513  3.72494  3.29354  2.67741  2.69355  4.24690  2.90347  2.73739  3.18146  2.89801  2.37887  2.77519  2.98518  4.58477  3.61503
          0.00484  5.72891  6.45125  0.61958  0.77255  0.48576  0.95510
    376   2.87697  5.75706  1.62261  1.86818  5.10330  2.68109  3.31963  4.59012  2.43487  4.06284  4.79743  3.27695  2.92559  3.01541  2.60042  2.98395  3.09287  3.38947  6.18903  4.77734    586 d - - -
          2.68618  4.42225  2.77519  2.73123  3.46354  2.40513  3.72494  3.29354  2.67741  2.69355  4.24690  2.90347  2.73739  3.18146  2.89801  2.37887  2.77519  2.98518  4.58477  3.61503
          0.00484  5.72891  6.45125  0.61958  0.77255  0.48576  0.95510
    377   2.96115  5.75893  2.56653  2.32508  5.10507  2.69022  4.20535  4.59193  2.57594  4.06467  4.79938  2.64668  2.42550  2.97105  3.09356  1.59244  2.47113  4.15015  6.19091  4.77908    587 s - - -
          2.68618  4.42225  2.77519  2.73123  3.46354  2.40513  3.72494  3.29354  2.67741  2.69355  4.24690  2.90347  2.73739  3.18146  2.89801  2.37887  2.77519  2.98518  4.58477  3.61503
          0.00484  5.72891  6.45125  0.61958  0.77255  0.48576  0.95510
    378   3.33343  4.77427  3.89296  4.34846  1.51839  2.12674  4.77241  3.21552  4.20740  1.43225  2.51812  3.72839  4.82567  4.40197  4.33838  3.75216  2.94676  3.02529  5.38890  4.20159    588 l - - -
          2.68618  4.42225  2.77519  2.73123  3.46354  2.40513  3.72494  3.29354  2.67741  2.69355  4.24690  2.90347  2.73739  3.18146  2.89801  2.37887  2.77519  2.98518  4.58477  3.61503
          0.00484  5.72891  6.45125  0.61958  0.77255  0.48576  0.95510
    379   2.74819  5.74854  2.79475  2.25671  5.09119  2.82210  4.20563  3.80160  2.33163  4.05280  3.35468  3.48670  3.46612  3.30275  2.89995  1.31943  2.69969  4.13788  6.18269  4.77321    589 s - - -
          2.68618  4.42225  2.77519  2.73123  3.46354  2.40513  3.72494  3.29354  2.67741  2.69355  4.24690  2.90347  2.73739  3.18146  2.89801  2.37887  2.77519  2.98518  4.58477  3.61503
          0.00484  5.72891  6.45125  0.61958  0.77255  0.48576  0.95510
    380   3.25251  5.58385  2.10711  3.02353  3.60686  4.05699  3.65648  1.74855  2.39949  3.85993  4.64291  2.86239  2.17838  3.07805  3.49958  2.88273  2.86692  2.98328  6.05908  4.69285    590 i - - -
          2.68618  4.42225  2.77519  2.73123  3.46354  2.40513  3.72494  3.29354  2.67741  2.69355  4.24690  2.90347  2.73739  3.18146  2.89801  2.37887  2.77519  2.98518  4.58477  3.61503
          0.00484  5.72891  6.45125  0.61958  0.77255  0.48576  0.95510
    381   2.09346  3.25801  3.54975  2.19979  3.04249  3.52672  4.23743  4.39730  2.99318  3.92920  4.69699  2.41736  2.07106  3.35122  1.87580  3.23723  3.12542  4.00901  6.10516  4.72414    591 r - - -
          2.68741  4.42372  2.77491  2.73071  3.46041  2.40660  3.72641  3.29046  2.67760  2.69427  4.24837  2.90494  2.73861  3.18293  2.89521  2.37911  2.77498  2.98600  4.56243  3.61596
          1.41331  1.17909  0.80050  1.69334  0.20322  0.48576  0.95510
    382   2.95187  5.01582  2.50162  2.13645  4.21987  3.81441  4.03026  3.17748  2.60911  3.25664  1.76446  3.38490  4.20312  3.21488  3.31771  3.02811  2.84516  2.19421  5.54618  4.24159    604 m - - -
          2.68618  4.42225  2.77519  2.73123  3.46354  2.40513  3.72494  3.29354  2.67741  2.69355  4.24690  2.90347  2.73739  3.18146  2.89801  2.37887  2.77519  2.98518  4.58477  3.61503
          0.00878  5.13555  5.85790  0.61958  0.77255  1.21801  0.35072
    383   3.00875  5.45764  3.28291  2.07334  4.78101  3.79019  3.27697  4.24873  2.50303  3.30865  4.50484  3.26755  4.18239  2.57811  2.36988  2.66767  2.06713  3.83675  2.12586  4.50898    605 t - - -
          2.68618  4.42225  2.77519  2.73123  3.46354  2.40513  3.72494  3.29354  2.67741  2.69355  4.24690  2.90347  2.73739  3.18146  2.89801  2.37887  2.77519  2.98518  4.58477  3.61503
          0.00769  5.26721  5.98955  0.61958  0.77255  1.63677  0.21643
    384   3.00035  5.32805  2.52074  2.50761  3.67048  2.26029  4.00168  2.61869  2.55499  3.60359  4.38744  2.73244  4.19708  2.63089  2.85400  3.00180  3.23159  2.64329  2.75929  4.43873    606 g - - -
          2.68618  4.42225  2.77519  2.73123  3.46354  2.40513  3.72494  3.29354  2.67741  2.69355  4.24690  2.90347  2.73739  3.18146  2.89801  2.37887  2.77519  2.98518  4.58477  3.61503
          0.00769  5.26721  5.98955  0.61958  0.77255  1.63677  0.21643
    385   2.22046  5.45883  2.68682  1.84632  4.78401  3.77792  3.96731  2.60719  2.71026  3.75560  4.50479  2.78476  3.38177  2.78008  2.46150  2.96850  2.90212  2.61368  5.90360  4.50494    607 e - - -
          2.68618  4.42225  2.77519  2.73123  3.46354  2.40513  3.72494  3.29354  2.67741  2.69355  4.24690  2.90347  2.73739  3.18146  2.89801  2.37887  2.77519  2.98518  4.58477  3.61503
          0.00769  5.26721  5.98955  0.61958  0.77255  1.63677  0.21643
    386   2.52284  5.50740  2.92001  2.29121  4.85178  2.73563  3.18627  4.33733  2.69376  3.81230  4.54839  2.15849  4.16469  2.00864  2.11408  2.96045  3.22933  3.15782  5.94032  4.52964    608 q - - -
          2.68618  4.42225  2.77519  2.73123  3.46354  2.40513  3.72494  3.29354  2.67741  2.69355  4.24690  2.90347  2.73739  3.18146  2.89801  2.37887  2.77519  2.98518  4.58477  3.61503
          0.04338  5.26721  3.28902  0.61958  0.77255  1.63677  0.21643
    387   2.61051  5.51319  2.38684  1.62074  4.85073  3.76684  3.42699  4.33451  2.71503  3.81534  4.55713  3.23513  4.17044  2.46124  3.21001  2.17394  3.24410  3.90015  5.94884  2.28803    609 e - - -
          2.68618  4.42225  2.77519  2.73123  3.46354  2.40513  3.72494  3.29354  2.67741  2.69355  4.24690  2.90347  2.73739  3.18146  2.89801  2.37887  2.77519  2.98518  4.58477  3.61503
          0.04940  5.23180  3.14987  0.61958  0.77255  1.48731  0.25616
    388   2.68335  5.81362  0.97002  2.76270  5.15917  3.85909  4.20246  4.65802  2.42982  4.13535  4.90395  2.88217  2.38279  3.32368  3.56209  2.86003  3.53647  4.21487  6.27411  4.82923    610 d - - -
          2.68671  4.42305  2.77572  2.73203  3.46434  2.40477  3.72299  3.29387  2.67652  2.69435  4.24770  2.90206  2.73650  3.17993  2.89816  2.37932  2.77493  2.98599  4.58557  3.61583
          1.04849  0.43552  5.94992  0.87325  0.54058  1.47186  0.26071
    389   3.19106  5.17120  4.19406  4.14216  5.78346  1.09506  5.43008  5.32076  4.55693  4.94811  5.71483  3.15058  4.66458  4.71078  4.86915  0.80553  3.74041  4.48380  7.07184  5.87734    614 s - - -
          2.68618  4.42225  2.77519  2.73123  3.46354  2.40513  3.72494  3.29354  2.67741  2.69355  4.24690  2.90347  2.73739  3.18146  2.89801  2.37887  2.77519  2.98518  4.58477  3.61503
          0.00769  5.26721  5.98955  0.61958  0.77255  1.63677  0.21643
    390   3.42266  4.77240  5.33093  4.73433  2.66298  4.60637  4.85051  1.93032  4.53453  1.77120  3.59946  4.74078  4.92356  4.62413  4.54160  3.92694  3.01834  2.87792  1.12507  3.99042    615 w - - -
          2.68618  4.42225  2.77519  2.73123  3.46354  2.40513  3.72494  3.29354  2.67741  2.69355  4.24690  2.90347  2.73739  3.18146  2.89801  2.37887  2.77519  2.98518  4.58477  3.61503
          0.00769  5.26721  5.98955  0.61958  0.77255  1.63677  0.21643
    391   4.80546  5.90929  6.77718  6.19314  3.78637  6.33945  6.53817  2.53584  6.08165  0.27806  2.78696  6.53881  6.08127  5.69878  5.90549  5.81575  4.97665  3.40162  6.19530  5.37111    616 L - - -
          2.68618  4.42225  2.77519  2.73123  3.46354  2.40513  3.72494  3.29354  2.67741  2.69355  4.24690  2.90347  2.73739  3.18146  2.89801  2.37887  2.77519  2.98518  4.58477  3.61503
          0.00769  5.26721  5.98955  0.61958  0.77255  1.63677  0.21643
    392   5.46848  6.47461  6.18894  6.20856  0.10478  5.53315  5.22115  5.12499  6.16231  4.22689  5.68500  5.85735  6.04264  6.03766  5.97737  5.57706  5.80209  5.16632  5.31508  3.62449    617 F - - -
          2.68618  4.42225  2.77519  2.73123  3.46354  2.40513  3.72494  3.29354  2.67741  2.69355  4.24690  2.90347  2.73739  3.18146  2.89801  2.37887  2.77519  2.98518  4.58477  3.61503
          0.00769  5.26721  5.98955  0.61958  0.77255  1.63677  0.21643
    393   4.45137  5.60149  6.48545  5.98345  4.00702  6.02432  6.48554  0.71331  5.88207  1.05484  3.72942  6.22109  6.00210  5.76934  5.85274  5.50152  4.67502  2.76242  6.34504  5.37097    618 i - - -
          2.68618  4.42225  2.77519  2.73123  3.46354  2.40513  3.72494  3.29354  2.67741  2.69355  4.24690  2.90347  2.73739  3.18146  2.89801  2.37887  2.77519  2.98518  4.58477  3.61503
          0.00769  5.26721  5.98955  0.61958  0.77255  1.63677  0.21643
    394   2.28948  4.99648  5.08857  4.89352  5.67706  3.79229  5.69146  5.13865  4.87152  4.83678  5.59843  4.55533  4.64155  5.04870  5.01864  0.55804  1.60249  4.32090  7.01433  5.93007    619 S - - -
          2.68618  4.42225  2.77519  2.73123  3.46354  2.40513  3.72494  3.29354  2.67741  2.69355  4.24690  2.90347  2.73739  3.18146  2.89801  2.37887  2.77519  2.98518  4.58477  3.61503
          0.00769  5.26721  5.98955  0.61958  0.77255  1.63677  0.21643
    395   2.34362  3.67282  3.79379  3.23364  4.07092  3.94481  4.24801  3.44029  3.19829  2.74146  4.01079  3.66633  4.35723  3.51866  2.35266  1.44897  1.99779  2.84523  5.47924  4.22539    620 s - - -
          2.68618  4.42225  2.77519  2.73123  3.46354  2.40513  3.72494  3.29354  2.67741  2.69355  4.24690  2.90347  2.73739  3.18146  2.89801  2.37887  2.77519  2.98518  4.58477  3.61503
          0.00769  5.26721  5.98955  0.61958  0.77255  1.63677  0.21643
    396   3.01884  5.50934  3.27007  2.71555  4.85310  3.78980  3.97309  4.33183  2.48330  3.81137  4.55360  1.89806  2.57815  2.59532  2.11609  2.34392  2.17108  3.89999  5.94163  4.54003    621 n - - -
          2.68618  4.42225  2.77519  2.73123  3.46354  2.40513  3.72494  3.29354  2.67741  2.69355  4.24690  2.90347  2.73739  3.18146  2.89801  2.37887  2.77519  2.98518  4.58477  3.61503
          0.00769  5.26721  5.98955  0.61958  0.77255  1.37001  0.29317
    397   1.47246  5.49110  3.28498  2.15260  4.81884  3.35308  2.78069  4.29267  2.73455  3.78913  4.53688  3.27679  3.50716  2.26785  3.22425  2.60077  2.92086  3.87251  5.93469  3.40150    622 a - - -
          2.68618  4.42225  2.77519  2.73123  3.46354  2.40513  3.72494  3.29354  2.67741  2.69355  4.24690  2.90347  2.73739  3.18146  2.89801  2.37887  2.77519  2.98518  4.58477  3.61503
          0.00732  5.31701  6.03936  0.61958  0.77255  0.13859  2.04476
    398   2.92620  5.75603  2.19010  1.80309  5.10196  3.29275  2.79398  3.57196  2.70647  4.06167  2.82239  2.41650  4.41026  2.81213  2.30846  2.62513  3.47449  4.14713  6.18819  4.77671    623 e - - -
          2.68618  4.42225  2.77519  2.73123  3.46354  2.40513  3.72494  3.29354  2.67741  2.69355  4.24690  2.90347  2.73739  3.18146  2.89801  2.37887  2.77519  2.98518  4.58477  3.61503
          0.00484  5.72891  6.45125  0.61958  0.77255  0.48576  0.95510
    399   2.25203  5.54158  3.09218  2.16826  4.80495  4.06819  2.49815  4.23705  3.04535  2.67149  3.26801  3.57824  4.45920  2.24742  3.51898  3.26645  2.16235  2.16675  6.02654  4.67109    624 t - - -
          2.68618  4.42225  2.77519  2.73123  3.46354  2.40513  3.72494  3.29354  2.67741  2.69355  4.24690  2.90347  2.73739  3.18146  2.89801  2.37887  2.77519  2.98518  4.58477  3.61503
          0.00484  5.72891  6.45125  0.61958  0.77255  0.48576  0.95510
    400   1.73570  5.71681  3.51331  2.31857  5.04533  2.67009  2.28689  4.51919  2.54953  2.94189  3.62829  3.50214  4.42083  3.31810  1.98038  2.62979  3.47892  4.09857  6.15921  4.75935    625 a - - -
          2.68618  4.42225  2.77519  2.73123  3.46354  2.40513  3.72494  3.29354  2.67741  2.69355  4.24690  2.90347  2.73739  3.18146  2.89801  2.37887  2.77519  2.98518  4.58477  3.61503
          0.00484  5.72891  6.45125  0.61958  0.77255  0.48576  0.95510
    401   1.53018  5.34271  3.75516  2.66575  3.69304  3.51774  4.34345  3.94622  2.10886  3.04618  3.64009  3.69769  4.51782  3.52524  3.62934  1.78825  2.85415  2.60447  5.86947  4.56291    626 a - - -
          2.68618  4.42225  2.77519  2.73123  3.46354  2.40513  3.72494  3.29354  2.67741  2.69355  4.24690  2.90347  2.73739  3.18146  2.89801  2.37887  2.77519  2.98518  4.58477  3.61503
          0.00484  5.72891  6.45125  0.61958  0.77255  0.48576  0.95510
    402   1.44727  5.34376  2.84050  3.20230  4.55424  4.13104  4.34991  3.95159  3.19017  2.75669  3.71932  2.94504  4.52134  3.53194  3.63611  1.70233  2.29151  2.85269  5.87565  4.56937    627 a - - -
          2.68618  4.42225  2.77519  2.73123  3.46354  2.40513  3.72494  3.29354  2.67741  2.69355  4.24690  2.90347  2.73739  3.18146  2.89801  2.37887  2.77519  2.98518  4.58477  3.61503
          0.00484  5.72891  6.45125  0.61958  0.77255  0.48576  0.95510
    403   3.65949  5.00417  5.64080  5.03460  2.92113  4.87181  5.21498  1.70290  4.83160  1.07578  2.77870  3.01048  5.19755  4.93593  4.83420  4.19378  3.89014  1.73095  5.64811  4.49792    628 l - - -
          2.68618  4.42225  2.77519  2.73123  3.46354  2.40513  3.72494  3.29354  2.67741  2.69355  4.24690  2.90347  2.73739  3.18146  2.89801  2.37887  2.77519  2.98518  4.58477  3.61503
          0.00484  5.72891  6.45125  0.61958  0.77255  0.48576  0.95510
    404   2.70661  5.76625  3.52580  2.71860  5.11141  1.69316  4.22669  4.59045  2.13248  3.54427  4.81015  3.16739  4.43810  3.32543  1.68671  2.01459  3.50390  4.15765  6.19722  4.79574    629 r - - -
          2.68618  4.42225  2.77519  2.73123  3.46354  2.40513  3.72494  3.29354  2.67741  2.69355  4.24690  2.90347  2.73739  3.18146  2.89801  2.37887  2.77519  2.98518  4.58477  3.61503
          0.00484  5.72891  6.45125  0.61958  0.77255  0.48576  0.95510
    405   2.38128  5.78810  3.54547  2.99331  5.13991  4.06443  4.24512  4.61712  1.95435  4.09220  4.83576  2.95518  1.25508  2.48817  3.08050  2.39428  3.52921  4.18428  6.21752  4.82012    630 p - - -
          2.68618  4.42225  2.77519  2.73123  3.46354  2.40513  3.72494  3.29354  2.67741  2.69355  4.24690  2.90347  2.73739  3.18146  2.89801  2.37887  2.77519  2.98518  4.58477  3.61503
          0.00484  5.72891  6.45125  0.61958  0.77255  0.48576  0.95510
    406   3.14706  5.64074  6.41287  5.83688  4.22513  5.76397  6.13327  2.61892  5.68561  0.57590  2.28221  5.93930  5.92025  5.65901  5.65902  5.13366  4.61646  1.87476  6.30091  5.26862    631 L - - -
          2.68618  4.42225  2.77519  2.73123  3.46354  2.40513  3.72494  3.29354  2.67741  2.69355  4.24690  2.90347  2.73739  3.18146  2.89801  2.37887  2.77519  2.98518  4.58477  3.61503
          0.00484  5.72891  6.45125  0.61958  0.77255  0.48576  0.95510
    407   2.80516  5.54260  6.25221  5.65285  2.28523  5.54822  5.86996  0.92746  5.47505  1.27335  2.74845  5.72171  5.74242  5.45342  5.43656  4.89676  4.47929  3.34165  6.09250  5.04352    632 i - - -
          2.68618  4.42225  2.77519  2.73123  3.46354  2.40513  3.72494  3.29354  2.67741  2.69355  4.24690  2.90347  2.73739  3.18146  2.89801  2.37887  2.77519  2.98518  4.58477  3.61503
          0.00484  5.72891  6.45125  0.61958  0.77255  0.48576  0.95510
    408   2.29176  4.73787  5.20174  4.59426  3.05974  4.50389  4.83358  2.41774  4.40311  1.60949  2.93134  4.63087  4.86828  4.55403  4.44973  1.33183  2.53371  2.97669  5.35922  4.18151    633 s - - -
          2.68618  4.42225  2.77519  2.73123  3.46354  2.40513  3.72494  3.29354  2.67741  2.69355  4.24690  2.90347  2.73739  3.18146  2.89801  2.37887  2.77519  2.98518  4.58477  3.61503
          0.00484  5.72891  6.45125  0.61958  0.77255  0.48576  0.95510
    409   2.18668  3.81486  4.91074  4.31905  3.87983  3.15017  2.80626  3.22310  4.17975  1.71618  1.74155  4.47677  4.81682  4.38027  4.32114  1.86487  3.56144  2.76602  5.39424  4.20719    634 l - - -
          2.68618  4.42225  2.77519  2.73123  3.46354  2.40513  3.72494  3.29354  2.67741  2.69355  4.24690  2.90347  2.73739  3.18146  2.89801  2.37887  2.77519  2.98518  4.58477  3.61503
          0.00484  5.72891  6.45125  0.61958  0.77255  0.48576  0.95510
    410   4.52941  6.25497  1.23444  4.35449  4.18606  5.03374  5.21418  4.77319  4.74203  4.14348  2.74496  4.76700  5.58751  4.93607  5.07912  4.61956  4.83114  4.64747  0.71186  4.18738    635 w - - -
          2.68618  4.42225  2.77519  2.73123  3.46354  2.40513  3.72494  3.29354  2.67741  2.69355  4.24690  2.90347  2.73739  3.18146  2.89801  2.37887  2.77519  2.98518  4.58477  3.61503
          0.00484  5.72891  6.45125  0.61958  0.77255  0.48576  0.95510
    411   3.34122  3.81356  5.30748  4.69198  2.66138  4.51114  4.84469  2.29028  4.47635  0.97835  2.58115  4.67443  4.87418  3.45354  4.48340  2.59982  3.57334  2.57365  5.33660  3.43713    636 l - - -
          2.68618  4.42225  2.77519  2.73123  3.46354  2.40513  3.72494  3.29354  2.67741  2.69355  4.24690  2.90347  2.73739  3.18146  2.89801  2.37887  2.77519  2.98518  4.58477  3.61503
          0.00484  5.72891  6.45125  0.61958  0.77255  0.48576  0.95510
    412   2.35779  5.76213  2.42944  2.94510  5.10733  4.02443  4.21657  4.59247  2.95370  4.06865  4.80587  2.72904  4.42107  2.35740  2.60751  1.40440  2.13681  4.15351  6.19771  4.78715    637 s - - -
          2.68618  4.42225  2.77519  2.73123  3.46354  2.40513  3.72494  3.29354  2.67741  2.69355  4.24690  2.90347  2.73739  3.18146  2.89801  2.37887  2.77519  2.98518  4.58477  3.61503
          0.00484  5.72891  6.45125  0.61958  0.77255  0.48576  0.95510
    413   2.32202  4.74173  5.14004  4.53664  3.83986  3.66116  4.81902  1.56592  4.35701  1.78253  3.42966  4.59833  4.85605  4.51922  4.42367  1.91495  2.06727  2.74065  5.36542  4.18531    638 i - - -
          2.68618  4.42225  2.77519  2.73123  3.46354  2.40513  3.72494  3.29354  2.67741  2.69355  4.24690  2.90347  2.73739  3.18146  2.89801  2.37887  2.77519  2.98518  4.58477  3.61503
          0.00484  5.72891  6.45125  0.61958  0.77255  0.48576  0.95510
    414   0.94812  3.20398  5.12647  4.52230  2.96648  4.48157  4.80661  3.17116  4.34315  2.37537  3.85326  4.58691  4.84738  4.50599  3.39146  2.84024  3.09716  2.39203  5.35434  2.94661    639 a - - -
          2.68618  4.42225  2.77519  2.73123  3.46354  2.40513  3.72494  3.29354  2.67741  2.69355  4.24690  2.90347  2.73739  3.18146  2.89801  2.37887  2.77519  2.98518  4.58477  3.61503
          0.00484  5.72891  6.45125  0.61958  0.77255  0.48576  0.95510
    415   1.58322  4.98603  5.46931  4.91480  4.22715  4.68223  5.24953  1.17347  4.74987  3.21725  4.20398  4.92346  5.12733  4.91949  4.82313  2.81892  2.24153  1.79039  5.80515  4.62228    640 i - - -
          2.68618  4.42225  2.77519  2.73123  3.46354  2.40513  3.72494  3.29354  2.67741  2.69355  4.24690  2.90347  2.73739  3.18146  2.89801  2.37887  2.77519  2.98518  4.58477  3.61503
          0.00484  5.72891  6.45125  0.61958  0.77255  0.48576  0.95510
    416   2.84592  5.73028  3.50726  2.95113  5.06449  1.72727  3.00587  4.54218  2.37185  2.35226  4.77403  2.81724  4.41831  3.03609  2.32616  2.50374  2.41863  4.11512  6.16921  4.76589    641 g - - -
          2.68618  4.42225  2.77519  2.73123  3.46354  2.40513  3.72494  3.29354  2.67741  2.69355  4.24690  2.90347  2.73739  3.18146  2.89801  2.37887  2.77519  2.98518  4.58477  3.61503
          0.00484  5.72891  6.45125  0.61958  0.77255  0.48576  0.95510
    417   2.05499  5.65875  2.72483  2.72184  4.96425  2.84588  4.22997  4.42324  2.98229  3.16478  2.99655  3.52294  4.43070  2.51765  2.65792  2.52338  1.96333  4.02794  3.12399  3.57188    642 t - - -
          2.68618  4.42225  2.77519  2.73123  3.46354  2.40513  3.72494  3.29354  2.67741  2.69355  4.24690  2.90347  2.73739  3.18146  2.89801  2.37887  2.77519  2.98518  4.58477  3.61503
          0.00484  5.72891  6.45125  0.61958  0.77255  0.48576  0.95510
    418   3.42935  4.83076  5.19688  4.58447  3.92148  4.58278  4.89884  1.92379  3.33991  0.97828  3.92301  4.66867  4.94119  4.56175  2.21347  3.89050  3.20424  2.17257  5.46669  4.28936    643 l - - -
          2.68618  4.42225  2.77519  2.73123  3.46354  2.40513  3.72494  3.29354  2.67741  2.69355  4.24690  2.90347  2.73739  3.18146  2.89801  2.37887  2.77519  2.98518  4.58477  3.61503
          0.00484  5.72891  6.45125  0.61958  0.77255  0.48576  0.95510
    419   3.46690  4.85763  5.27059  4.67149  2.37342  4.61782  4.89183  3.24037  4.48622  1.67360  2.05043  4.72048  4.97187  1.98135  4.54181  3.92513  3.04952  3.08899  5.38293  1.67306    644 y - - -
          2.68618  4.42225  2.77519  2.73123  3.46354  2.40513  3.72494  3.29354  2.67741  2.69355  4.24690  2.90347  2.73739  3.18146  2.89801  2.37887  2.77519  2.98518  4.58477  3.61503
          0.00484  5.72891  6.45125  0.61958  0.77255  0.48576  0.95510
    420   2.10040  5.75424  2.83389  2.73722  5.09884  3.52519  4.20557  4.58448  2.58988  3.53015  4.79513  1.69839  4.41182  3.30213  2.45295  1.85718  2.56109  4.14465  6.18722  4.77651    645 n - - -
          2.68618  4.42225  2.77519  2.73123  3.46354  2.40513  3.72494  3.29354  2.67741  2.69355  4.24690  2.90347  2.73739  3.18146  2.89801  2.37887  2.77519  2.98518  4.58477  3.61503
          0.00484  5.72891  6.45125  0.61958  0.77255  0.48576  0.95510
    421   2.69669  5.02275  4.16501  3.03653  3.23191  3.40376  3.61405  3.52224  3.55293  1.56354  1.93812  4.00607  4.65302  3.38722  2.33649  2.64117  3.52810  3.29665  5.60383  2.96221    646 l - - -
          2.68618  4.42225  2.77519  2.73123  3.46354  2.40513  3.72494  3.29354  2.67741  2.69355  4.24690  2.90347  2.73739  3.18146  2.89801  2.37887  2.77519  2.98518  4.58477  3.61503
          0.00484  5.72891  6.45125  0.61958  0.77255  0.48576  0.95510
    422   3.25700  5.77114  2.90723  2.19209  5.11655  1.52197  4.21556  4.60362  2.75084  4.07655  4.81217  2.78444  2.16994  2.73444  3.05847  2.93849  2.43781  4.16205  6.20318  4.79057    647 g - - -
          2.68618  4.42225  2.77519  2.73123  3.46354  2.40513  3.72494  3.29354  2.67741  2.69355  4.24690  2.90347  2.73739  3.18146  2.89801  2.37887  2.77519  2.98518  4.58477  3.61503
          0.15810  5.72891  1.94501  0.61958  0.77255  0.48576  0.95510
    423   3.17523  5.68024  2.74372  1.39616  5.02415  3.94294  3.20349  3.09314  2.47027  3.98366  4.72208  3.41089  2.01161  3.22955  2.22896  3.13757  3.40627  4.07044  6.11196  4.70353    648 e - - -
          2.68618  4.42225  2.77519  2.73123  3.46354  2.40513  3.72494  3.29354  2.67741  2.69355  4.24690  2.90347  2.73739  3.18146  2.89801  2.37887  2.77519  2.98518  4.58477  3.61503
          0.00564  5.57645  6.29879  0.61958  0.77255  0.88888  0.52952
    424   2.38870  5.66824  2.45714  2.63738  5.00757  2.60912  4.13477  2.90260  2.87175  3.97108  3.73512  1.68765  4.34042  2.44439  2.98875  2.76838  2.65191  4.05580  6.10438  4.69689    649 n - - -
          2.68659  4.42266  2.77496  2.73165  3.46395  2.40483  3.72536  3.29395  2.67736  2.69396  4.24301  2.90321  2.73781  3.17906  2.89842  2.37894  2.77561  2.98497  4.58518  3.61544
          0.34449  1.23917  6.32547  0.65378  0.73413  0.25821  1.48032
    425   3.24465  5.72980  3.50349  2.74990  3.99131  3.29575  2.89228  4.54283  2.13723  3.41862  4.77326  3.00467  3.05806  3.31035  1.96941  1.70329  2.73303  2.94429  6.16885  4.76441    656 s - - -
          2.68618  4.42225  2.77519  2.73123  3.46354  2.40513  3.72494  3.29354  2.67741  2.69355  4.24690  2.90347  2.73739  3.18146  2.89801  2.37887  2.77519  2.98518  4.58477  3.61503
          0.03771  5.72891  3.38850  0.61958  0.77255  0.48576  0.95510
    426   2.67971  5.73629  1.87211  2.21436  5.08209  3.99744  3.60046  4.56858  2.29130  3.10950  4.77676  2.23543  2.88410  2.80991  2.77236  2.83088  3.45508  3.15913  6.16854  3.57355    657 d - - -
          2.68618  4.42225  2.77519  2.73123  3.46354  2.40513  3.72494  3.29354  2.67741  2.69355  4.24690  2.90347  2.73739  3.18146  2.89801  2.37887  2.77519  2.98518  4.58477  3.61503
          0.06631  5.69620  2.80020  0.61958  0.77255  0.39135  1.12745
    427   3.21245  5.72171  2.82963  2.14829  3.97461  3.98543  4.17229  4.55208  2.07376  2.62663  4.76257  2.17385  4.37911  2.95026  1.51875  2.91692  3.44350  4.11234  6.15405  4.74386    658 r - - -
          2.68618  4.42225  2.77519  2.73123  3.46354  2.40513  3.72494  3.29354  2.67741  2.69355  4.24690  2.90347  2.73739  3.18146  2.89801  2.37887  2.77519  2.98518  4.58477  3.61503
          0.00514  5.66994  6.39228  0.61958  0.77255  0.34008  1.24380
    428   3.31262  5.20450  3.96778  3.39938  3.40779  4.22273  4.44217  2.15763  2.95549  3.03984  4.29813  3.38814  2.93059  3.68372  0.99598  2.78149  3.54241  3.49769  5.75626  4.49193    659 r - - -
          2.68618  4.42225  2.77519  2.73123  3.46354  2.40513  3.72494  3.29354  2.67741  2.69355  4.24690  2.90347  2.73739  3.18146  2.89801  2.37887  2.77519  2.98518  4.58477  3.61503
          0.00484  5.72891  6.45125  0.61958  0.77255  0.48576  0.95510
    429   3.32407  4.80082  4.78672  4.19931  3.90444  4.42634  4.72889  2.26984  3.17821  2.15591  3.40718  4.40712  1.83469  4.29904  2.70447  3.20116  2.13188  1.79135  5.41234  4.22046    660 v - - -
          2.68618  4.42225  2.77519  2.73123  3.46354  2.40513  3.72494  3.29354  2.67741  2.69355  4.24690  2.90347  2.73739  3.18146  2.89801  2.37887  2.77519  2.98518  4.58477  3.61503
          0.00484  5.72891  6.45125  0.61958  0.77255  0.48576  0.95510
    430   3.33994  4.73314  3.60268  4.57784  3.30394  4.49613  2.57810  2.34501  4.38825  2.32630  3.84964  4.61827  4.86063  4.54132  4.43814  3.80234  3.10940  2.01041  1.16885  4.16594    661 w - - -
          2.68618  4.42225  2.77519  2.73123  3.46354  2.40513  3.72494  3.29354  2.67741  2.69355  4.24690  2.90347  2.73739  3.18146  2.89801  2.37887  2.77519  2.98518  4.58477  3.61503
          0.00484  5.72891  6.45125  0.61958  0.77255  0.48576  0.95510
    431   2.86085  4.72600  5.18439  3.65476  1.55607  4.48998  4.81750  1.98368  4.38582  2.29343  3.27941  2.69296  4.85480  4.53814  4.43376  2.23189  3.56542  2.27358  5.34602  3.16449    662 f - - -
          2.68618  4.42225  2.77519  2.73123  3.46354  2.40513  3.72494  3.29354  2.67741  2.69355  4.24690  2.90347  2.73739  3.18146  2.89801  2.37887  2.77519  2.98518  4.58477  3.61503
          0.00484  5.72891  6.45125  0.61958  0.77255  0.48576  0.95510
    432   3.06474  3.68057  5.45307  4.84507  1.98146  4.66439  5.01057  0.91277  4.63524  2.20199  3.92179  4.83073  5.01781  4.76521  4.64356  3.98159  3.70057  2.20843  5.48840  3.49351    663 i - - -
          2.68618  4.42225  2.77519  2.73123  3.46354  2.40513  3.72494  3.29354  2.67741  2.69355  4.24690  2.90347  2.73739  3.18146  2.89801  2.37887  2.77519  2.98518  4.58477  3.61503
          0.00484  5.72891  6.45125  0.61958  0.77255  0.48576  0.95510
    433   2.86447  2.80225  5.29656  4.68147  1.44612  2.77205  3.04745  1.87633  4.46697  2.11796  3.00072  4.66633  4.86864  4.59868  4.47617  3.81611  3.56817  2.95790  5.33244  3.16134    664 f - - -
          2.68618  4.42225  2.77519  2.73123  3.46354  2.40513  3.72494  3.29354  2.67741  2.69355  4.24690  2.90347  2.73739  3.18146  2.89801  2.37887  2.77519  2.98518  4.58477  3.61503
          0.00484  5.72891  6.45125  0.61958  0.77255  0.48576  0.95510
    434   2.96801  5.13168  0.90733  4.81008  4.32899  4.98699  5.36834  2.08798  4.70449  2.80595  3.03334  5.00554  5.32365  4.92600  4.87857  4.30314  3.99196  1.63263  5.98515  4.78953    665 d - - -
          2.68618  4.42225  2.77519  2.73123  3.46354  2.40513  3.72494  3.29354  2.67741  2.69355  4.24690  2.90347  2.73739  3.18146  2.89801  2.37887  2.77519  2.98518  4.58477  3.61503
          0.00484  5.72891  6.45125  0.61958  0.77255  0.48576  0.95510
    435   4.64083  7.51156  0.98134  0.65485  6.75105  4.54137  5.29084  6.43168  4.61881  5.81919  6.82070  3.98415  5.28188  4.49769  5.45939  4.41079  4.98811  5.90988  7.91997  6.23683    666 E - - -
          2.68618  4.42225  2.77519  2.73123  3.46354  2.40513  3.72494  3.29354  2.67741  2.69355  4.24690  2.90347  2.73739  3.18146  2.89801  2.37887  2.77519  2.98518  4.58477  3.61503
          0.00484  5.72891  6.45125  0.61958  0.77255  0.48576  0.95510
    436   3.04587  4.77431  5.18459  1.33970  2.40324  4.53579  4.86330  2.35365  4.40206  1.66427  3.38480  4.64409  4.89724  4.56188  4.46713  3.84130  2.96174  2.24644  5.40227  4.22424    667 e - - -
          2.68618  4.42225  2.77519  2.73123  3.46354  2.40513  3.72494  3.29354  2.67741  2.69355  4.24690  2.90347  2.73739  3.18146  2.89801  2.37887  2.77519  2.98518  4.58477  3.61503
          0.00484  5.72891  6.45125  0.61958  0.77255  0.48576  0.95510
    437   1.30962  4.95580  4.38950  3.82358  3.18481  3.40450  2.30408  3.45530  3.75911  2.88056  4.08601  4.16804  1.59382  4.03962  4.06397  3.59549  3.56202  2.80490  5.56702  4.34683    668 a - - -
          2.68618  4.42225  2.77519  2.73123  3.46354  2.40513  3.72494  3.29354  2.67741  2.69355  4.24690  2.90347  2.73739  3.18146  2.89801  2.37887  2.77519  2.98518  4.58477  3.61503
          0.00484  5.72891  6.45125  0.61958  0.77255  0.48576  0.95510
    438   1.77620  5.72059  3.52062  2.97009  5.06835  2.35611  2.87877  4.54441  2.97497  4.03801  4.78385  2.95047  3.46204  2.78252  3.46475  1.75284  2.08160  4.11776  6.18058  4.77954    669 s - - -
          2.68618  4.42225  2.77519  2.73123  3.46354  2.40513  3.72494  3.29354  2.67741  2.69355  4.24690  2.90347  2.73739  3.18146  2.89801  2.37887  2.77519  2.98518  4.58477  3.61503
          0.00484  5.72891  6.45125  0.61958  0.77255  0.48576  0.95510
    439   3.44556  5.79298  3.50760  2.05467  5.07560  3.46261  4.41952  4.52210  3.22271  0.97699  4.86992  2.55255  4.59327  2.98866  3.70908  2.21190  3.68608  4.15367  6.27429  4.89512    670 l - - -
          2.68618  4.42225  2.77519  2.73123  3.46354  2.40513  3.72494  3.29354  2.67741  2.69355  4.24690  2.90347  2.73739  3.18146  2.89801  2.37887  2.77519  2.98518  4.58477  3.61503
          0.00484  5.72891  6.45125  0.61958  0.77255  0.48576  0.95510
    440   2.69791  5.24509  3.85266  3.29223  4.42671  2.74955  1.93532  3.81183  3.27255  2.70705  4.33355  3.33336  3.66436  1.89086  3.69898  3.38750  3.50850  1.89361  5.79005  2.90914    671 q - - -
          2.68618  4.42225  2.77519  2.73123  3.46354  2.40513  3.72494  3.29354  2.67741  2.69355  4.24690  2.90347  2.73739  3.18146  2.89801  2.37887  2.77519  2.98518  4.58477  3.61503
          0.00484  5.72891  6.45125  0.61958  0.77255  0.48576  0.95510
    441   2.98507  5.03760  4.19332  3.19651  3.56055  4.29287  4.53938  1.80271  1.32707  2.48011  4.13992  4.02653  4.67108  3.86855  2.17053  3.53915  3.54687  2.68383  5.61871  4.38560    672 k - - -
          2.68618  4.42225  2.77519  2.73123  3.46354  2.40513  3.72494  3.29354  2.67741  2.69355  4.24690  2.90347  2.73739  3.18146  2.89801  2.37887  2.77519  2.98518  4.58477  3.61503
          0.00484  5.72891  6.45125  0.61958  0.77255  0.48576  0.95510
    442   3.33206  4.73516  5.12432  4.52019  3.83020  3.31616  4.80591  2.03354  4.34145  1.37344  3.28505  2.11029  3.52628  4.50462  4.41005  2.90650  3.56422  2.14151  5.35421  2.83190    673 l - - -
          2.68618  4.42225  2.77519  2.73123  3.46354  2.40513  3.72494  3.29354  2.67741  2.69355  4.24690  2.90347  2.73739  3.18146  2.89801  2.37887  2.77519  2.98518  4.58477  3.61503
          0.00484  5.72891  6.45125  0.61958  0.77255  0.48576  0.95510
    443   2.95774  5.75820  1.82723  2.19897  5.10159  4.02126  4.21078  4.58680  2.94735  4.06275  3.81413  2.83186  1.43414  2.69021  3.11797  2.95349  3.48160  4.14798  6.19166  3.80489    674 p - - -
          2.68618  4.42225  2.77519  2.73123  3.46354  2.40513  3.72494  3.29354  2.67741  2.69355  4.24690  2.90347  2.73739  3.18146  2.89801  2.37887  2.77519  2.98518  4.58477  3.61503
          0.00484  5.72891  6.45125  0.61958  0.77255  0.48576  0.95510
    444   2.60936  5.74468  2.33162  1.68968  5.08485  2.87095  4.20841  2.49013  2.94536  3.59268  4.78673  3.11683  2.34506  2.96342  3.43747  2.33926  3.08887  4.13270  6.18032  4.77218    675 e - - -
          2.68618  4.42225  2.77519  2.73123  3.46354  2.40513  3.72494  3.29354  2.67741  2.69355  4.24690  2.90347  2.73739  3.18146  2.89801  2.37887  2.77519  2.98518  4.58477  3.61503
          0.00484  5.72891  6.45125  0.61958  0.77255  0.48576  0.95510
    445   4.74513  5.95682  6.72014  6.11702  1.93000  6.08698  6.30400  1.99007  5.95986  0.64077  2.32987  6.26618  6.10291  5.75747  5.84624  5.46868  4.93811  3.75373  3.78875  5.30416    676 L - - -
          2.68618  4.42225  2.77519  2.73123  3.46354  2.40513  3.72494  3.29354  2.67741  2.69355  4.24690  2.90347  2.73739  3.18146  2.89801  2.37887  2.77519  2.98518  4.58477  3.61503
          0.00484  5.72891  6.45125  0.61958  0.77255  0.48576  0.95510
    446   2.02607  5.72114  2.49972  2.04203  5.05193  3.57738  4.21279  2.02640  2.54634  4.02032  3.83555  2.57852  3.26017  2.89024  3.44359  3.21403  3.10743  2.86871  6.16247  4.76029    677 a - - -
          2.68618  4.42225  2.77519  2.73123  3.46354  2.40513  3.72494  3.29354  2.67741  2.69355  4.24690  2.90347  2.73739  3.18146  2.89801  2.37887  2.77519  2.98518  4.58477  3.61503
          0.00484  5.72891  6.45125  0.61958  0.77255  0.48576  0.95510
    447   2.98617  5.75441  1.89631  1.60353  5.09967  4.01704  4.20408  3.81462  2.40782  3.07430  3.89195  2.63533  3.37200  2.42954  2.60617  3.20556  3.47449  3.59691  6.18698  4.77592    678 e - - -
          2.68618  4.42225  2.77519  2.73123  3.46354  2.40513  3.72494  3.29354  2.67741  2.69355  4.24690  2.90347  2.73739  3.18146  2.89801  2.37887  2.77519  2.98518  4.58477  3.61503
          0.00484  5.72891  6.45125  0.61958  0.77255  0.48576  0.95510
    448   2.03460  4.74871  5.06837  4.46888  3.29960  2.46077  4.79966  1.94769  4.30188  1.48940  3.86902  4.55948  3.26481  4.47557  4.39093  3.23860  2.05180  2.99940  5.36969  4.18781    679 l - - -
          2.68618  4.42225  2.77519  2.73123  3.46354  2.40513  3.72494  3.29354  2.67741  2.69355  4.24690  2.90347  2.73739  3.18146  2.89801  2.37887  2.77519  2.98518  4.58477  3.61503
          0.00484  5.72891  6.45125  0.61958  0.77255  0.48576  0.95510
    449   3.83974  5.17774  5.79438  5.18706  2.04307  5.05111  5.37840  2.49731  4.99023  0.65974  3.87530  5.21313  2.74706  5.05889  4.98508  4.37665  3.39449  2.90009  5.75751  4.63746    680 L - - -
          2.68618  4.42225  2.77519  2.73123  3.46354  2.40513  3.72494  3.29354  2.67741  2.69355  4.24690  2.90347  2.73739  3.18146  2.89801  2.37887  2.77519  2.98518  4.58477  3.61503
          0.00484  5.72891  6.45125  0.61958  0.77255  0.48576  0.95510
    450   1.20323  5.81028  3.48277  2.16758  5.15694  4.05926  4.27855  4.63988  3.03008  4.12327  4.86842  2.06620  2.92328  2.41530  3.52497  3.27978  2.64014  4.20562  6.25893  4.84806    681 a - - -
          2.68618  4.42225  2.77519  2.73123  3.46354  2.40513  3.72494  3.29354  2.67741  2.69355  4.24690  2.90347  2.73739  3.18146  2.89801  2.37887  2.77519  2.98518  4.58477  3.61503
          0.00484  5.72891  6.45125  0.61958  0.77255  0.48576  0.95510
    451   3.25504  5.76423  3.50376  1.52304  5.11146  3.52432  4.21103  4.59624  1.75980  4.06873  3.21058  2.82128  4.42018  2.23686  2.38331  3.21709  2.48302  4.15617  6.19405  4.78562    682 e - - -
          2.68618  4.42225  2.77519  2.73123  3.46354  2.40513  3.72494  3.29354  2.67741  2.69355  4.24690  2.90347  2.73739  3.18146  2.89801  2.37887  2.77519  2.98518  4.58477  3.61503
          0.00484  5.72891  6.45125  0.61958  0.77255  0.48576  0.95510
    452   0.96496  5.10245  4.98260  4.47909  4.56919  1.63806  5.16803  3.91658  4.39070  2.43166  4.55875  4.58426  4.90053  4.62696  4.61591  2.85459  2.55815  2.64330  6.04443  4.85665    683 a - - -
          2.68618  4.42225  2.77519  2.73123  3.46354  2.40513  3.72494  3.29354  2.67741  2.69355  4.24690  2.90347  2.73739  3.18146  2.89801  2.37887  2.77519  2.98518  4.58477  3.61503
          0.00484  5.72891  6.45125  0.61958  0.77255  0.48576  0.95510
    453   2.99819  5.83985  5.25529  4.83902  6.33161  2.24905  5.52879  5.75179  3.85632  5.24340  6.08323  4.88310  5.26953  4.72976  0.31362  4.06835  4.38755  5.06795  7.22806  6.19289    684 R - - -
          2.68618  4.42225  2.77519  2.73123  3.46354  2.40513  3.72494  3.29354  2.67741  2.69355  4.24690  2.90347  2.73739  3.18146  2.89801  2.37887  2.77519  2.98518  4.58477  3.61503
          0.00484  5.72891  6.45125  0.61958  0.77255  0.48576  0.95510
    454   2.72205  5.83091  3.49275  2.65068  5.17941  1.79839  4.27217  4.66387  1.15805  4.13740  4.87974  3.03547  4.47505  3.03588  3.49233  2.23180  3.55762  4.22533  6.26414  4.85425    685 k - - -
          2.68618  4.42225  2.77519  2.73123  3.46354  2.40513  3.72494  3.29354  2.67741  2.69355  4.24690  2.90347  2.73739  3.18146  2.89801  2.37887  2.77519  2.98518  4.58477  3.61503
          0.00484  5.72891  6.45125  0.61958  0.77255  0.48576  0.95510
    455   1.17495  5.63145  5.72657  5.35532  0.99495  3.37660  4.90369  4.27636  5.21792  3.86324  4.91325  5.16134  5.55411  5.25319  5.24909  4.46168  4.49621  4.08130  5.13174  1.86406    686 f - - -
          2.68618  4.42225  2.77519  2.73123  3.46354  2.40513  3.72494  3.29354  2.67741  2.69355  4.24690  2.90347  2.73739  3.18146  2.89801  2.37887  2.77519  2.98518  4.58477  3.61503
          0.00484  5.72891  6.45125  0.61958  0.77255  0.48576  0.95510
    456   3.86687  6.33744  3.14361  3.31512  5.74220  0.64515  4.65420  5.20122  2.10764  4.63582  5.43670  2.88458  4.87595  3.77988  2.52853  3.79637  4.10260  4.77632  6.72155  5.35325    687 G - - -
          2.68618  4.42225  2.77519  2.73123  3.46354  2.40513  3.72494  3.29354  2.67741  2.69355  4.24690  2.90347  2.73739  3.18146  2.89801  2.37887  2.77519  2.98518  4.58477  3.61503
          0.00484  5.72891  6.45125  0.61958  0.77255  0.48576  0.95510
    457   2.57792  4.73000  5.19941  4.59135  3.82355  1.21700  4.82648  1.90009  4.39880  2.20127  3.25534  4.62559  4.86227  3.60829  4.44388  3.80482  3.57151  2.20224  5.35174  3.20712    688 g - - -
          2.68618  4.42225  2.77519  2.73123  3.46354  2.40513  3.72494  3.29354  2.67741  2.69355  4.24690  2.90347  2.73739  3.18146  2.89801  2.37887  2.77519  2.98518  4.58477  3.61503
          0.00484  5.72891  6.45125  0.61958  0.77255  0.48576  0.95510
    458   1.89214  1.50017  3.97108  3.40793  3.38965  3.34872  3.63537  3.22393  3.37976  3.36843  3.20163  3.30104  4.59366  3.03326  2.56786  2.51193  3.51594  3.43320  5.70769  4.44614    689 c - - -
          2.68618  4.42225  2.77519  2.73123  3.46354  2.40513  3.72494  3.29354  2.67741  2.69355  4.24690  2.90347  2.73739  3.18146  2.89801  2.37887  2.77519  2.98518  4.58477  3.61503
          0.00484  5.72891  6.45125  0.61958  0.77255  0.48576  0.95510
    459   3.00980  3.64015  5.31179  4.69563  1.73382  4.50698  3.72146  2.15476  4.47783  1.65868  3.26385  4.67324  4.87051  4.60675  4.48181  3.81878  2.74443  2.07267  5.33138  2.43738    690 l - - -
          2.68618  4.42225  2.77519  2.73123  3.46354  2.40513  3.72494  3.29354  2.67741  2.69355  4.24690  2.90347  2.73739  3.18146  2.89801  2.37887  2.77519  2.98518  4.58477  3.61503
          0.00484  5.72891  6.45125  0.61958  0.77255  0.48576  0.95510
    460   3.33835  3.70626  5.30967  4.69395  2.21431  4.50893  3.29294  2.34643  4.47723  2.71182  2.81448  4.67378  4.87236  4.60701  4.48280  3.82063  2.41505  1.05535  5.33427  3.42394    691 v - - -
          2.68618  4.42225  2.77519  2.73123  3.46354  2.40513  3.72494  3.29354  2.67741  2.69355  4.24690  2.90347  2.73739  3.18146  2.89801  2.37887  2.77519  2.98518  4.58477  3.61503
          0.00484  5.72891  6.45125  0.61958  0.77255  0.48576  0.95510
    461   2.77158  3.48613  5.31031  4.69443  2.81661  3.62485  4.84232  1.93978  4.47734  1.24848  2.60265  4.67348  3.26813  4.60685  4.48236  3.81984  3.02679  2.09818  5.33333  4.15759    692 l - - -
          2.68618  4.42225  2.77519  2.73123  3.46354  2.40513  3.72494  3.29354  2.67741  2.69355  4.24690  2.90347  2.73739  3.18146  2.89801  2.37887  2.77519  2.98518  4.58477  3.61503
          0.00484  5.72891  6.45125  0.61958  0.77255  0.48576  0.95510
    462   1.82486  3.19980  4.99846  4.41292  3.38692  1.01467  4.81898  3.26499  4.26500  2.44273  3.93953  4.53210  4.84120  4.45559  4.38800  3.21189  3.58908  3.06920  5.43126  2.90685    693 g - - -
          2.68618  4.42225  2.77519  2.73123  3.46354  2.40513  3.72494  3.29354  2.67741  2.69355  4.24690  2.90347  2.73739  3.18146  2.89801  2.37887  2.77519  2.98518  4.58477  3.61503
          0.00484  5.72891  6.45125  0.61958  0.77255  0.48576  0.95510
    463   2.73707  4.71829  5.24143  4.63001  3.29870  4.49783  3.51904  1.36911  4.42742  2.32653  1.93446  4.64140  3.71936  4.56940  4.45578  3.27482  1.94445  2.68794  5.33933  4.16204    694 i - - -
          2.68618  4.42225  2.77519  2.73123  3.46354  2.40513  3.72494  3.29354  2.67741  2.69355  4.24690  2.90347  2.73739  3.18146  2.89801  2.37887  2.77519  2.98518  4.58477  3.61503
          0.00484  5.72891  6.45125  0.61958  0.77255  0.48576  0.95510
    464   4.88907  6.86420  4.44897  4.31081  5.46392  5.08675  2.42144  6.04274  3.87592  5.32687  6.34938  4.75608  5.65699  0.24208  4.08023  4.83758  5.14669  5.69328  6.73528  5.27896    695 Q - - -
          2.68618  4.42225  2.77519  2.73123  3.46354  2.40513  3.72494  3.29354  2.67741  2.69355  4.24690  2.90347  2.73739  3.18146  2.89801  2.37887  2.77519  2.98518  4.58477  3.61503
          0.00484  5.72891  6.45125  0.61958  0.77255  0.48576  0.95510
    465   2.67842  5.83577  2.42914  2.99824  5.19564  4.06877  4.30473  4.68194  3.06332  4.16248  4.90706  2.17658  4.49170  2.49252  3.56196  1.54211  1.60015  4.24182  6.29610  4.88146    696 s - - -
          2.68618  4.42225  2.77519  2.73123  3.46354  2.40513  3.72494  3.29354  2.67741  2.69355  4.24690  2.90347  2.73739  3.18146  2.89801  2.37887  2.77519  2.98518  4.58477  3.61503
          0.00484  5.72891  6.45125  0.61958  0.77255  0.48576  0.95510
    466   3.33550  4.71023  5.29989  4.68448  1.73194  4.50487  4.83843  1.67277  3.57581  2.39174  2.78555  4.66753  3.84374  3.69681  4.47702  3.81618  2.99819  2.01351  3.50926  2.60279    697 i - - -
          2.68618  4.42225  2.77519  2.73123  3.46354  2.40513  3.72494  3.29354  2.67741  2.69355  4.24690  2.90347  2.73739  3.18146  2.89801  2.37887  2.77519  2.98518  4.58477  3.61503
          0.00484  5.72891  6.45125  0.61958  0.77255  0.48576  0.95510
    467   1.14091  5.68707  3.55063  3.00274  5.01447  4.05097  3.63495  4.47662  2.38299  3.49585  4.75351  2.89166  2.61472  3.36311  3.47960  1.87160  3.50485  4.07278  6.15451  4.76761    698 a - - -
          2.68618  4.42225  2.77519  2.73123  3.46354  2.40513  3.72494  3.29354  2.67741  2.69355  4.24690  2.90347  2.73739  3.18146  2.89801  2.37887  2.77519  2.98518  4.58477  3.61503
          0.00484  5.72891  6.45125  0.61958  0.77255  0.48576  0.95510
    468   4.06551  6.71180  1.59373  3.23304  6.02359  4.37456  4.85030  5.55471  2.34522  4.99086  5.81394  2.53414  4.96942  0.76845  4.29972  3.94011  4.33750  5.09524  7.11042  5.60838    699 q - - -
          2.68618  4.42225  2.77519  2.73123  3.46354  2.40513  3.72494  3.29354  2.67741  2.69355  4.24690  2.90347  2.73739  3.18146  2.89801  2.37887  2.77519  2.98518  4.58477  3.61503
          0.00484  5.72891  6.45125  0.61958  0.77255  0.48576  0.95510
    469   5.10305  6.22282  7.10102  6.51934  1.72431  6.61209  6.80024  2.64424  6.41560  0.44622  3.88616  6.80710  6.41276  6.05155  6.24367  6.06676  5.28042  2.87984  6.52585  5.63706    700 L - - -
          2.68618  4.42225  2.77519  2.73123  3.46354  2.40513  3.72494  3.29354  2.67741  2.69355  4.24690  2.90347  2.73739  3.18146  2.89801  2.37887  2.77519  2.98518  4.58477  3.61503
          0.00484  5.72891  6.45125  0.61958  0.77255  0.48576  0.95510
    470   2.18931  5.65708  2.21082  1.80001  3.98186  4.03868  4.23048  3.20717  2.10098  3.94505  4.70854  3.52369  4.43111  3.34157  3.11658  2.86620  3.19554  2.33375  6.11463  3.00519    701 e - - -
          2.68618  4.42225  2.77519  2.73123  3.46354  2.40513  3.72494  3.29354  2.67741  2.69355  4.24690  2.90347  2.73739  3.18146  2.89801  2.37887  2.77519  2.98518  4.58477  3.61503
          0.00484  5.72891  6.45125  0.61958  0.77255  0.48576  0.95510
    471   1.57408  5.78532  1.89465  1.95872  5.12967  3.42203  2.81795  4.61699  2.25660  4.09030  4.82706  2.61806  4.43111  3.32524  3.46300  3.23068  3.50282  3.55039  6.21756  4.80396    702 a - - -
          2.68618  4.42225  2.77519  2.73123  3.46354  2.40513  3.72494  3.29354  2.67741  2.69355  4.24690  2.90347  2.73739  3.18146  2.89801  2.37887  2.77519  2.98518  4.58477  3.61503
          0.00484  5.72891  6.45125  0.61958  0.77255  0.48576  0.95510
    472   2.35563  4.82310  4.80312  4.21491  3.93272  4.44998  4.75242  1.21837  2.84733  3.01499  3.35330  4.42652  4.81875  4.31497  2.37431  3.73675  2.53044  1.91049  5.44321  4.25082    703 i - - -
          2.68618  4.42225  2.77519  2.73123  3.46354  2.40513  3.72494  3.29354  2.67741  2.69355  4.24690  2.90347  2.73739  3.18146  2.89801  2.37887  2.77519  2.98518  4.58477  3.61503
          0.00484  5.72891  6.45125  0.61958  0.77255  0.48576  0.95510
    473   2.69580  4.74960  5.04761  4.44798  3.84565  4.47150  4.79137  2.35055  4.28340  2.32290  2.95355  4.54853  4.83793  3.40873  4.37861  2.66388  3.09107  2.99805  5.36708  0.99006    704 y - - -
          2.68618  4.42225  2.77519  2.73123  3.46354  2.40513  3.72494  3.29354  2.67741  2.69355  4.24690  2.90347  2.73739  3.18146  2.89801  2.37887  2.77519  2.98518  4.58477  3.61503
          0.00484  5.72891  6.45125  0.61958  0.77255  0.48576  0.95510
    474   3.92622  6.33089  3.48504  2.60338  5.91506  0.48085  4.90450  5.41477  2.69698  4.89677  5.71348  3.91538  3.67875  4.05860  4.25726  2.81276  4.24307  4.93201  7.03104  5.59717    705 G - - -
          2.68618  4.42225  2.77519  2.73123  3.46354  2.40513  3.72494  3.29354  2.67741  2.69355  4.24690  2.90347  2.73739  3.18146  2.89801  2.37887  2.77519  2.98518  4.58477  3.61503
          0.12556  5.72891  2.16503  0.61958  0.77255  0.48576  0.95510
    475   3.17441  5.68748  2.20062  2.06381  5.03358  3.22297  3.45346  4.52027  2.24319  3.99317  4.72791  3.41452  3.61157  2.64664  2.23854  1.87719  3.40557  2.81383  6.11950  4.70793    706 s - - -
          2.68618  4.42225  2.77519  2.73123  3.46354  2.40513  3.72494  3.29354  2.67741  2.69355  4.24690  2.90347  2.73739  3.18146  2.89801  2.37887  2.77519  2.98518  4.58477  3.61503
          0.04263  5.60881  3.26840  0.61958  0.77255  0.26343  1.46279
    476   2.74582  5.73936  2.62197  1.28588  5.08530  3.99859  4.18632  4.57200  1.72446  4.04499  4.77987  2.78784  3.35220  3.28248  3.05749  2.96592  2.84524  4.13048  6.17143  3.89325    707 e - - -
          2.68528  4.42245  2.77386  2.73117  3.46374  2.40517  3.72515  3.29374  2.67761  2.69375  4.24710  2.90367  2.73760  3.18166  2.89821  2.37907  2.77540  2.98538  4.58497  3.61523
          0.28791  1.39215  6.41854  0.05915  2.85717  0.39135  1.12745
    477   2.36309  4.78348  4.85757  4.26723  2.98461  2.41412  4.74611  2.88788  1.89979  2.00390  2.18486  4.44667  3.52909  4.34457  4.29355  3.72825  2.61934  2.78726  5.39668  3.12953    709 k - - -
          2.68618  4.42225  2.77519  2.73123  3.46354  2.40513  3.72494  3.29354  2.67741  2.69355  4.24690  2.90347  2.73739  3.18146  2.89801  2.37887  2.77519  2.98518  4.58477  3.61503
          0.00484  5.72891  6.45125  0.61958  0.77255  0.48576  0.95510
    478   0.27535  5.36667  5.70853  5.53840  2.87786  2.90278  6.10669  5.14035  5.46779  4.87922  5.71508  5.05189  5.08086  5.58726  5.51944  3.72988  3.32661  4.52080  7.12837  5.99498    710 A - - -
          2.68618  4.42225  2.77519  2.73123  3.46354  2.40513  3.72494  3.29354  2.67741  2.69355  4.24690  2.90347  2.73739  3.18146  2.89801  2.37887  2.77519  2.98518  4.58477  3.61503
          0.00484  5.72891  6.45125  0.61958  0.77255  0.48576  0.95510
    479   2.47702  5.75549  3.09980  2.25887  5.10108  3.21442  4.20427  4.58732  1.85354  2.99580  3.19002  2.62113  4.41083  1.77919  2.37881  3.20593  3.47497  4.14642  6.18779  4.77666    711 q - - -
          2.68618  4.42225  2.77519  2.73123  3.46354  2.40513  3.72494  3.29354  2.67741  2.69355  4.24690  2.90347  2.73739  3.18146  2.89801  2.37887  2.77519  2.98518  4.58477  3.61503
          0.00484  5.72891  6.45125  0.61958  0.77255  0.48576  0.95510
    480   2.47026  5.72789  3.50464  2.60046  5.06152  4.02302  4.21123  4.53942  2.70349  4.02825  2.90914  2.47493  4.41622  2.20725  2.80789  2.13048  1.70268  3.20263  6.16745  4.76361    712 t - - -
          2.68618  4.42225  2.77519  2.73123  3.46354  2.40513  3.72494  3.29354  2.67741  2.69355  4.24690  2.90347  2.73739  3.18146  2.89801  2.37887  2.77519  2.98518  4.58477  3.61503
          0.00484  5.72891  6.45125  0.61958  0.77255  0.48576  0.95510
    481   3.12995  5.25898  6.04111  5.49059  4.46109  5.37006  5.83759  0.94787  5.34115  1.55417  3.11677  5.53693  5.66173  5.50041  5.39373  4.72828  3.41912  1.55309  6.24922  5.07019    713 i - - -
          2.68618  4.42225  2.77519  2.73123  3.46354  2.40513  3.72494  3.29354  2.67741  2.69355  4.24690  2.90347  2.73739  3.18146  2.89801  2.37887  2.77519  2.98518  4.58477  3.61503
          0.00484  5.72891  6.45125  0.61958  0.77255  0.48576  0.95510
    482   2.39421  4.72475  5.24658  4.63672  1.59479  3.31712  4.83734  1.76925  4.43473  1.57955  3.84492  4.64715  4.86706  4.57696  4.46370  2.85990  2.81177  2.96860  5.34901  4.17174    714 l - - -
          2.68618  4.42225  2.77519  2.73123  3.46354  2.40513  3.72494  3.29354  2.67741  2.69355  4.24690  2.90347  2.73739  3.18146  2.89801  2.37887  2.77519  2.98518  4.58477  3.61503
          0.00484  5.72891  6.45125  0.61958  0.77255  0.48576  0.95510
    483   3.03486  6.03364  1.29662  3.42458  5.83063  1.14327  4.92730  5.34401  3.85514  4.84850  5.62938  3.29609  4.88095  4.07765  4.38696  1.91861  3.13881  4.79458  6.99125  5.56609    715 g - - -
          2.68618  4.42225  2.77519  2.73123  3.46354  2.40513  3.72494  3.29354  2.67741  2.69355  4.24690  2.90347  2.73739  3.18146  2.89801  2.37887  2.77519  2.98518  4.58477  3.61503
          0.00484  5.72891  6.45125  0.61958  0.77255  0.48576  0.95510
    484   2.95130  5.10711  4.07681  3.52525  4.27402  3.15074  4.51771  3.63795  3.49175  1.40303  4.22374  1.48014  4.64273  2.62218  3.87022  3.49423  3.15271  2.39184  5.69611  4.44847    716 l - - -
          2.68618  4.42225  2.77519  2.73123  3.46354  2.40513  3.72494  3.29354  2.67741  2.69355  4.24690  2.90347  2.73739  3.18146  2.89801  2.37887  2.77519  2.98518  4.58477  3.61503
          0.00484  5.72891  6.45125  0.61958  0.77255  0.48576  0.95510
    485   2.19445  1.87199  5.35773  4.74362  3.34393  4.56538  4.90082  2.29193  4.52986  1.29955  2.47231  4.72905  4.92382  4.65677  4.53669  3.87831  2.63772  2.96810  5.38541  4.21350    717 l - - -
          2.68618  4.42225  2.77519  2.73123  3.46354  2.40513  3.72494  3.29354  2.67741  2.69355  4.24690  2.90347  2.73739  3.18146  2.89801  2.37887  2.77519  2.98518  4.58477  3.61503
          0.00484  5.72891  6.45125  0.61958  0.77255  0.48576  0.95510
    486   2.18520  5.74336  3.56759  3.01139  5.07278  3.53053  3.38001  4.53870  2.96478  4.03671  4.79265  1.08190  4.46571  2.56680  2.29971  3.27208  3.52782  4.12733  3.51094  4.79401    718 n - - -
          2.68618  4.42225  2.77519  2.73123  3.46354  2.40513  3.72494  3.29354  2.67741  2.69355  4.24690  2.90347  2.73739  3.18146  2.89801  2.37887  2.77519  2.98518  4.58477  3.61503
          0.00484  5.72891  6.45125  0.61958  0.77255  0.48576  0.95510
    487   3.52755  5.45785  4.95845  4.75154  5.80750  4.24158  5.77692  5.20904  4.84610  4.93090  5.74290  1.70891  5.04118  5.08702  5.10276  3.16131  0.47583  3.22768  7.15977  5.98893    719 T - - -
          2.68618  4.42225  2.77519  2.73123  3.46354  2.40513  3.72494  3.29354  2.67741  2.69355  4.24690  2.90347  2.73739  3.18146  2.89801  2.37887  2.77519  2.98518  4.58477  3.61503
          0.00484  5.72891  6.45125  0.61958  0.77255  0.48576  0.95510
    488   3.40501  5.35409  4.01128  3.42231  4.54605  4.28041  4.45425  3.31227  1.05959  2.71527  3.31210  3.88554  4.65784  3.66510  1.69032  3.51591  2.99714  3.66007  5.87508  3.18664    720 k - - -
          2.68618  4.42225  2.77519  2.73123  3.46354  2.40513  3.72494  3.29354  2.67741  2.69355  4.24690  2.90347  2.73739  3.18146  2.89801  2.37887  2.77519  2.98518  4.58477  3.61503
          0.00484  5.72891  6.45125  0.61958  0.77255  0.48576  0.95510
    489   2.02422  4.86933  5.49202  4.88235  2.46710  4.70722  5.04944  1.49625  4.67315  1.31286  3.07769  4.87302  5.05306  4.79331  4.67853  4.02457  3.19161  2.38283  5.51456  4.34946    721 l - - -
          2.68618  4.42225  2.77519  2.73123  3.46354  2.40513  3.72494  3.29354  2.67741  2.69355  4.24690  2.90347  2.73739  3.18146  2.89801  2.37887  2.77519  2.98518  4.58477  3.61503
          0.00484  5.72891  6.45125  0.61958  0.77255  0.48576  0.95510
    490   2.32093  3.04461  5.30930  4.69349  1.69338  4.50804  4.84206  1.61511  4.47662  2.46902  3.06132  4.67306  4.87152  4.60627  4.48199  2.92049  3.56979  2.72100  5.33327  2.25810    722 i - - -
          2.68618  4.42225  2.77519  2.73123  3.46354  2.40513  3.72494  3.29354  2.67741  2.69355  4.24690  2.90347  2.73739  3.18146  2.89801  2.37887  2.77519  2.98518  4.58477  3.61503
          0.00484  5.72891  6.45125  0.61958  0.77255  0.48576  0.95510
    491   3.83086  5.17462  5.72028  5.13636  1.59713  2.36965  5.14503  3.37940  4.93371  0.82414  2.94991  5.11532  5.30891  5.00128  4.92846  4.31937  4.05715  3.34107  5.48469  3.37040    723 l - - -
          2.68618  4.42225  2.77519  2.73123  3.46354  2.40513  3.72494  3.29354  2.67741  2.69355  4.24690  2.90347  2.73739  3.18146  2.89801  2.37887  2.77519  2.98518  4.58477  3.61503
          0.00484  5.72891  6.45125  0.61958  0.77255  0.48576  0.95510
    492   2.33782  6.35185  4.59916  3.86356  5.91705  2.83593  4.66233  5.23606  2.20882  4.60148  5.44755  4.26581  5.11438  3.15616  0.57149  4.11998  4.30533  4.88119  6.59197  5.43848    724 R - - -
          2.68618  4.42225  2.77519  2.73123  3.46354  2.40513  3.72494  3.29354  2.67741  2.69355  4.24690  2.90347  2.73739  3.18146  2.89801  2.37887  2.77519  2.98518  4.58477  3.61503
          0.00484  5.72891  6.45125  0.61958  0.77255  0.48576  0.95510
    493   2.08877  2.41862  5.11527  3.70150  3.84780  4.48889  4.81709  2.49082  4.33955  2.47407  3.86840  4.58830  4.85597  4.50692  4.41592  1.78091  2.66049  1.53465  5.37285  4.19181    725 v - - -
          2.68618  4.42225  2.77519  2.73123  3.46354  2.40513  3.72494  3.29354  2.67741  2.69355  4.24690  2.90347  2.73739  3.18146  2.89801  2.37887  2.77519  2.98518  4.58477  3.61503
          0.00484  5.72891  6.45125  0.61958  0.77255  0.48576  0.95510
    494   2.19916  5.68939  3.52306  2.96695  5.00719  2.82291  4.22151  4.47426  2.37638  3.39123  3.72702  2.62091  1.71554  2.35866  3.45552  2.56453  2.86230  3.26300  6.13899  4.74522    726 p - - -
          2.68618  4.42225  2.77519  2.73123  3.46354  2.40513  3.72494  3.29354  2.67741  2.69355  4.24690  2.90347  2.73739  3.18146  2.89801  2.37887  2.77519  2.98518  4.58477  3.61503
          0.00484  5.72891  6.45125  0.61958  0.77255  0.48576  0.95510
    495   3.20538  6.42605  0.81396  2.80341  5.79291  4.28813  4.75037  5.31346  3.67763  4.78250  5.57690  3.23385  4.85532  3.88969  4.24682  1.56067  2.51025  4.85225  6.92388  5.43793    727 d - - -
          2.68618  4.42225  2.77519  2.73123  3.46354  2.40513  3.72494  3.29354  2.67741  2.69355  4.24690  2.90347  2.73739  3.18146  2.89801  2.37887  2.77519  2.98518  4.58477  3.61503
          0.00484  5.72891  6.45125  0.61958  0.77255  0.48576  0.95510
    496   1.71068  5.74997  3.49465  2.70695  5.09313  2.73091  3.32005  4.57763  2.73765  4.05436  4.79117  2.86892  2.65148  2.40629  2.03911  3.20734  2.60119  3.26710  6.18373  4.77410    728 a - - -
          2.68618  4.42225  2.77519  2.73123  3.46354  2.40513  3.72494  3.29354  2.67741  2.69355  4.24690  2.90347  2.73739  3.18146  2.89801  2.37887  2.77519  2.98518  4.58477  3.61503
          0.00484  5.72891  6.45125  0.61958  0.77255  0.48576  0.95510
    497   2.70080  5.76355  1.82052  1.17502  5.10722  4.02306  4.21396  4.59289  2.60829  3.52904  4.80493  3.28109  2.81790  3.02799  3.44461  3.21604  3.16612  3.55461  6.19674  4.78549    729 e - - -
          2.68618  4.42225  2.77519  2.73123  3.46354  2.40513  3.72494  3.29354  2.67741  2.69355  4.24690  2.90347  2.73739  3.18146  2.89801  2.37887  2.77519  2.98518  4.58477  3.61503
          0.00484  5.72891  6.45125  0.61958  0.77255  0.48576  0.95510
    498   2.95694  4.76526  5.02466  4.42889  3.86857  4.46997  3.81881  2.44919  4.27078  2.96006  2.49526  4.54188  4.84173  4.45477  4.37786  2.96293  0.87401  2.29317  5.38934  4.20578    730 t - - -
          2.68618  4.42225  2.77519  2.73123  3.46354  2.40513  3.72494  3.29354  2.67741  2.69355  4.24690  2.90347  2.73739  3.18146  2.89801  2.37887  2.77519  2.98518  4.58477  3.61503
          0.00484  5.72891  6.45125  0.61958  0.77255  0.48576  0.95510
    499   0.40365  5.55609  4.76971  4.62695  6.07544  4.26250  5.76906  5.57216  4.72731  5.20412  5.98716  4.71538  5.06973  1.83820  4.99222  2.78652  4.12438  4.81021  7.34783  6.17014    731 A - - -
          2.68618  4.42225  2.77519  2.73123  3.46354  2.40513  3.72494  3.29354  2.67741  2.69355  4.24690  2.90347  2.73739  3.18146  2.89801  2.37887  2.77519  2.98518  4.58477  3.61503
          0.00484  5.72891  6.45125  0.61958  0.77255  0.48576  0.95510
    500   3.28323  5.78787  3.52935  1.22412  5.13924  3.51233  3.62316  4.62096  1.60922  4.09031  4.82911  3.51785  4.44332  2.96547  2.40185  2.93561  2.56318  4.18238  6.21166  4.80909    732 e - - -
          2.68618  4.42225  2.77519  2.73123  3.46354  2.40513  3.72494  3.29354  2.67741  2.69355  4.24690  2.90347  2.73739  3.18146  2.89801  2.37887  2.77519  2.98518  4.58477  3.61503
          0.00484  5.72891  6.45125  0.61958  0.77255  0.48576  0.95510
    501   3.02127  4.72798  5.16946  3.65162  1.63062  4.48773  3.05567  2.68152  3.65138  2.17503  2.32613  4.60742  3.79036  4.52974  3.17327  3.79334  3.56491  2.58607  3.22668  2.30357    733 f - - -
          2.68618  4.42225  2.77519  2.73123  3.46354  2.40513  3.72494  3.29354  2.67741  2.69355  4.24690  2.90347  2.73739  3.18146  2.89801  2.37887  2.77519  2.98518  4.58477  3.61503
          0.00484  5.72891  6.45125  0.61958  0.77255  0.48576  0.95510
    502   2.32802  2.68105  5.31137  4.69613  3.80857  4.51341  4.84808  2.46951  4.48028  2.09230  2.24447  4.67750  4.87669  4.61078  4.48699  2.78791  3.57445  1.31271  5.34006  2.95578    734 v - - -
          2.68618  4.42225  2.77519  2.73123  3.46354  2.40513  3.72494  3.29354  2.67741  2.69355  4.24690  2.90347  2.73739  3.18146  2.89801  2.37887  2.77519  2.98518  4.58477  3.61503
          0.00484  5.72891  6.45125  0.61958  0.77255  0.48576  0.95510
    503   1.14608  3.84943  4.07526  2.22924  4.60067  3.43299  4.60218  3.98570  3.50644  3.65875  4.51342  3.95923  4.65257  3.83162  3.91717  2.09308  2.64840  2.09835  5.97062  4.70097    735 a - - -
          2.68618  4.42225  2.77519  2.73123  3.46354  2.40513  3.72494  3.29354  2.67741  2.69355  4.24690  2.90347  2.73739  3.18146  2.89801  2.37887  2.77519  2.98518  4.58477  3.61503
          0.00484  5.72891  6.45125  0.61958  0.77255  0.48576  0.95510
    504   3.26046  5.77514  1.62487  1.44645  5.12066  2.83903  3.62680  4.60786  2.52413  3.20730  4.81623  2.74019  4.42326  3.31515  2.56048  2.99424  3.49217  4.16613  6.20687  4.79409    736 e - - -
          2.68618  4.42225  2.77519  2.73123  3.46354  2.40513  3.72494  3.29354  2.67741  2.69355  4.24690  2.90347  2.73739  3.18146  2.89801  2.37887  2.77519  2.98518  4.58477  3.61503
          0.00484  5.72891  6.45125  0.61958  0.77255  0.48576  0.95510
    505   2.98586  5.65692  2.94912  1.77924  3.90528  4.03869  2.92904  3.62922  2.72257  2.71041  3.40586  2.35982  4.43110  2.26058  3.46819  3.23122  2.99453  3.00032  6.11450  2.84095    737 e - - -
          2.68618  4.42225  2.77519  2.73123  3.46354  2.40513  3.72494  3.29354  2.67741  2.69355  4.24690  2.90347  2.73739  3.18146  2.89801  2.37887  2.77519  2.98518  4.58477  3.61503
          0.00484  5.72891  6.45125  0.61958  0.77255  0.48576  0.95510
    506   3.51560  5.79834  6.55185  5.95281  1.87269  5.89425  6.18590  1.25364  5.79120  0.93454  2.78100  6.07463  5.98508  5.66997  5.71488  5.26376  4.76589  3.53477  6.26023  5.27864    738 l - - -
          2.68618  4.42225  2.77519  2.73123  3.46354  2.40513  3.72494  3.29354  2.67741  2.69355  4.24690  2.90347  2.73739  3.18146  2.89801  2.37887  2.77519  2.98518  4.58477  3.61503
          0.00484  5.72891  6.45125  0.61958  0.77255  0.48576  0.95510
    507   3.61666  5.53885  5.41940  5.46008  6.42079  0.26917  6.37094  5.96430  5.69541  5.63687  6.37929  5.09650  2.29990  5.77943  5.75552  3.82698  3.24238  4.98998  7.70890  6.70452    739 G - - -
          2.68618  4.42225  2.77519  2.73123  3.46354  2.40513  3.72494  3.29354  2.67741  2.69355  4.24690  2.90347  2.73739  3.18146  2.89801  2.37887  2.77519  2.98518  4.58477  3.61503
          0.00484  5.72891  6.45125  0.61958  0.77255  0.48576  0.95510
    508   3.24530  5.75523  3.49430  1.65123  5.10048  4.01887  2.18016  4.58611  1.89898  4.06030  3.30585  2.95257  3.60784  2.08995  3.09169  3.20765  2.85517  3.58022  6.18754  4.77714    740 e - - -
          2.68618  4.42225  2.77519  2.73123  3.46354  2.40513  3.72494  3.29354  2.67741  2.69355  4.24690  2.90347  2.73739  3.18146  2.89801  2.37887  2.77519  2.98518  4.58477  3.61503
          0.00484  5.72891  6.45125  0.61958  0.77255  0.48576  0.95510
    509   2.73136  5.74810  3.49716  2.35221  5.09029  4.02003  3.15836  4.57383  2.37511  4.05191  3.78374  3.48871  4.41335  1.80675  1.76809  2.67838  2.28942  3.26568  6.18229  4.77365    741 r - - -
          2.68618  4.42225  2.77519  2.73123  3.46354  2.40513  3.72494  3.29354  2.67741  2.69355  4.24690  2.90347  2.73739  3.18146  2.89801  2.37887  2.77519  2.98518  4.58477  3.61503
          0.00484  5.72891  6.45125  0.61958  0.77255  0.48576  0.95510
    510   2.44907  5.73796  3.17624  1.23359  5.07557  4.02226  4.20980  3.71758  2.42381  2.96742  3.83845  2.89514  4.41556  3.30867  1.89245  3.21176  3.47702  4.12460  6.17492  4.76898    742 e - - -
          2.68618  4.42225  2.77519  2.73123  3.46354  2.40513  3.72494  3.29354  2.67741  2.69355  4.24690  2.90347  2.73739  3.18146  2.89801  2.37887  2.77519  2.98518  4.58477  3.61503
          0.00484  5.72891  6.45125  0.61958  0.77255  0.48576  0.95510
    511   3.31417  4.88729  4.48650  3.90962  4.00294  3.54640  3.41136  1.70232  2.70901  2.32110  3.99784  4.22405  4.73588  3.07277  2.70757  3.62912  3.14227  1.43239  5.48734  3.49632    743 v - - -
          2.68618  4.42225  2.77519  2.73123  3.46354  2.40513  3.72494  3.29354  2.67741  2.69355  4.24690  2.90347  2.73739  3.18146  2.89801  2.37887  2.77519  2.98518  4.58477  3.61503
          0.00484  5.72891  6.45125  0.61958  0.77255  0.48576  0.95510
    512   2.92995  5.71435  2.53396  2.77789  5.04230  4.02566  3.38346  3.32541  2.42928  2.48572  2.75121  3.12369  4.41872  2.96523  1.80815  2.05653  3.47647  3.46409  6.15741  4.75704    744 r - - -
          2.68618  4.42225  2.77519  2.73123  3.46354  2.40513  3.72494  3.29354  2.67741  2.69355  4.24690  2.90347  2.73739  3.18146  2.89801  2.37887  2.77519  2.98518  4.58477  3.61503
          0.00484  5.72891  6.45125  0.61958  0.77255  0.48576  0.95510
    513   2.96662  5.21613  3.88310  1.59074  3.42662  4.17893  4.40480  3.35214  2.53721  2.78463  2.99965  3.79724  4.56398  3.63118  2.44746  3.06183  2.15771  2.87123  5.76604  2.73266    745 e - - -
          2.68618  4.42225  2.77519  2.73123  3.46354  2.40513  3.72494  3.29354  2.67741  2.69355  4.24690  2.90347  2.73739  3.18146  2.89801  2.37887  2.77519  2.98518  4.58477  3.61503
          0.00484  5.72891  6.45125  0.61958  0.77255  0.48576  0.95510
    514   2.06412  5.33199  3.76463  3.20510  4.53468  3.17562  4.34804  2.85079  2.13559  3.57420  2.70936  2.92076  4.52133  3.53312  2.91465  2.11539  2.40284  2.48536  5.86069  3.76849    746 a - - -
          2.68618  4.42225  2.77519  2.73123  3.46354  2.40513  3.72494  3.29354  2.67741  2.69355  4.24690  2.90347  2.73739  3.18146  2.89801  2.37887  2.77519  2.98518  4.58477  3.61503
          0.00484  5.72891  6.45125  0.61958  0.77255  0.48576  0.95510
    515   3.24377  5.75192  2.53137  2.49493  5.09599  4.01784  4.20498  3.35048  2.57615  4.05674  2.28695  2.84588  4.41131  2.11333  2.05143  2.36667  2.44283  4.14203  6.18518  4.77489    747 r - - -
          2.68618  4.42225  2.77519  2.73123  3.46354  2.40513  3.72494  3.29354  2.67741  2.69355  4.24690  2.90347  2.73739  3.18146  2.89801  2.37887  2.77519  2.98518  4.58477  3.61503
          0.00484  5.72891  6.45125  0.61958  0.77255  0.48576  0.95510
    516   3.28060  5.21430  3.89019  1.07491  3.68582  4.18257  4.40808  3.76984  3.00506  2.64941  2.86487  3.80263  4.56741  3.16090  2.77950  3.40456  3.51200  2.36233  5.76436  3.10451    748 e - - -
          2.68618  4.42225  2.77519  2.73123  3.46354  2.40513  3.72494  3.29354  2.67741  2.69355  4.24690  2.90347  2.73739  3.18146  2.89801  2.37887  2.77519  2.98518  4.58477  3.61503
          0.00484  5.72891  6.45125  0.61958  0.77255  0.48576  0.95510
    517   2.42251  5.67108  3.58158  3.03280  5.05249  2.35492  4.28483  4.51907  3.03645  4.03319  4.78906  2.07809  4.46064  1.84473  3.52127  2.15791  1.95272  3.22458  6.19105  4.80306    749 q - - -
          2.68618  4.42225  2.77519  2.73123  3.46354  2.40513  3.72494  3.29354  2.67741  2.69355  4.24690  2.90347  2.73739  3.18146  2.89801  2.37887  2.77519  2.98518  4.58477  3.61503
          0.00484  5.72891  6.45125  0.61958  0.77255  0.48576  0.95510
    518   3.25125  5.60357  3.56887  2.55248  3.95097  4.05187  3.59094  4.33396  3.01049  2.53939  4.66061  2.33682  4.44365  2.44991  2.74233  2.43656  2.40298  3.43492  6.07408  1.80176    750 y - - -
          2.68618  4.42225  2.77519  2.73123  3.46354  2.40513  3.72494  3.29354  2.67741  2.69355  4.24690  2.90347  2.73739  3.18146  2.89801  2.37887  2.77519  2.98518  4.58477  3.61503
          0.00484  5.72891  6.45125  0.61958  0.77255  0.48576  0.95510
    519   2.66456  5.56979  4.05874  3.56352  5.42745  2.23285  4.78039  4.89875  3.57291  4.44508  5.20272  2.72515  4.70643  3.91699  3.06554  0.75333  2.56229  4.37100  6.60412  5.26852    751 s - - -
          2.68618  4.42225  2.77519  2.73123  3.46354  2.40513  3.72494  3.29354  2.67741  2.69355  4.24690  2.90347  2.73739  3.18146  2.89801  2.37887  2.77519  2.98518  4.58477  3.61503
          0.07441  5.72891  2.68153  0.61958  0.77255  0.48576  0.95510
    520   2.75454  5.05121  4.00095  3.43634  2.90342  2.95992  3.40673  3.57039  3.40230  2.97735  3.02048  3.34244  4.57365  3.04295  3.27062  3.02018  2.77510  3.33275  5.62126  1.21495    752 y - - -
          2.68618  4.42225  2.77519  2.73123  3.46354  2.40513  3.72494  3.29354  2.67741  2.69355  4.24690  2.90347  2.73739  3.18146  2.89801  2.37887  2.77519  2.98518  4.58477  3.61503
          0.00519  5.65968  6.38203  0.61958  0.77255  0.32384  1.28505
    521   3.59791  6.03986  3.44526  2.70992  5.39058  0.71988  4.54656  3.70629  3.36767  4.37675  5.15993  2.28738  4.69525  2.88856  3.87110  2.73262  3.85416  4.45074  6.53857  5.12304    753 g - - -
          2.68618  4.42225  2.77519  2.73123  3.46354  2.40513  3.72494  3.29354  2.67741  2.69355  4.24690  2.90347  2.73739  3.18146  2.89801  2.37887  2.77519  2.98518  4.58477  3.61503
          0.00484  5.72891  6.45125  0.61958  0.77255  0.48576  0.95510
    522   1.63411  5.20331  2.83025  3.33631  4.37591  4.18440  4.41176  2.99409  2.97882  2.13494  4.29446  3.16246  4.56917  3.64346  3.27652  2.04601  3.28402  2.53877  5.75546  2.70946    754 a - - -
          2.68618  4.42225  2.77519  2.73123  3.46354  2.40513  3.72494  3.29354  2.67741  2.69355  4.24690  2.90347  2.73739  3.18146  2.89801  2.37887  2.77519  2.98518  4.58477  3.61503
          0.00484  5.72891  6.45125  0.61958  0.77255  0.48576  0.95510
    523   2.92937  5.76896  1.65139  2.51230  5.11051  3.44985  2.61512  4.59510  2.96382  4.07303  4.81171  1.88261  4.42717  3.32186  3.45772  2.13982  2.89135  2.85521  6.20382  4.79297    755 d - - -
          2.68618  4.42225  2.77519  2.73123  3.46354  2.40513  3.72494  3.29354  2.67741  2.69355  4.24690  2.90347  2.73739  3.18146  2.89801  2.37887  2.77519  2.98518  4.58477  3.61503
          0.00484  5.72891  6.45125  0.61958  0.77255  0.48576  0.95510
    524   2.24078  5.75104  2.86570  2.41455  5.09471  2.91907  4.20518  4.57970  2.94047  4.05574  4.79210  2.48716  2.95031  1.89604  3.43306  2.38372  2.19961  3.51591  3.85328  4.77446    756 q - - -
          2.68618  4.42225  2.77519  2.73123  3.46354  2.40513  3.72494  3.29354  2.67741  2.69355  4.24690  2.90347  2.73739  3.18146  2.89801  2.37887  2.77519  2.98518  4.58477  3.61503
          0.00484  5.72891  6.45125  0.61958  0.77255  0.48576  0.95510
    525   2.86990  5.38193  3.22075  2.85121  3.41245  4.11638  3.41351  2.07216  2.47435  2.60044  3.33496  3.24457  4.50484  3.09369  2.53826  2.21373  3.49647  2.19013  5.90084  4.58486    757 i - - -
          2.68618  4.42225  2.77519  2.73123  3.46354  2.40513  3.72494  3.29354  2.67741  2.69355  4.24690  2.90347  2.73739  3.18146  2.89801  2.37887  2.77519  2.98518  4.58477  3.61503
          0.00484  5.72891  6.45125  0.61958  0.77255  0.48576  0.95510
    526   3.28984  5.77485  3.53798  2.06456  5.11840  3.42128  4.23789  4.59446  2.63191  2.72317  4.81888  3.15070  3.36815  3.33782  1.02644  2.68268  3.51907  4.16532  6.20373  4.80608    758 r - - -
          2.68618  4.42225  2.77519  2.73123  3.46354  2.40513  3.72494  3.29354  2.67741  2.69355  4.24690  2.90347  2.73739  3.18146  2.89801  2.37887  2.77519  2.98518  4.58477  3.61503
          0.20820  5.72891  1.68900  0.61958  0.77255  0.48576  0.95510
    527   4.15406  6.82246  0.44444  3.13947  6.22578  4.26206  4.95239  5.82060  4.12494  5.26172  6.16154  3.73630  2.17732  3.21551  4.82576  3.12278  4.49149  5.31072  7.40738  5.79750    759 D - - -
          2.68618  4.42225  2.77519  2.73123  3.46354  2.40513  3.72494  3.29354  2.67741  2.69355  4.24690  2.90347  2.73739  3.18146  2.89801  2.37887  2.77519  2.98518  4.58477  3.61503
          0.00593  5.52664  6.24898  0.61958  0.77255  1.21348  0.35263
    528   2.21102  4.96603  4.08911  3.54203  4.18238  1.01692  3.03419  2.92223  3.49953  2.60862  4.14312  3.93403  4.56223  3.80804  3.85771  2.50838  3.45946  3.30328  5.61582  4.37779    760 g - - -
          2.68618  4.42225  2.77519  2.73123  3.46354  2.40513  3.72494  3.29354  2.67741  2.69355  4.24690  2.90347  2.73739  3.18146  2.89801  2.37887  2.77519  2.98518  4.58477  3.61503
          0.05292  5.52664  3.04567  0.61958  0.77255  1.21348  0.35263
    529   2.44436  4.65823  2.92606  4.09394  3.76877  4.30407  4.61229  2.11189  3.97213  2.37023  3.26490  2.97649  4.67204  4.18950  4.14665  3.59239  2.79352  1.15954  5.28429  4.09264    761 v - - -
          2.68618  4.42225  2.77519  2.73123  3.46354  2.40513  3.72494  3.29354  2.67741  2.69355  4.24690  2.90347  2.73739  3.18146  2.89801  2.37887  2.77519  2.98518  4.58477  3.61503
          0.00621  5.47993  6.20228  0.61958  0.77255  1.31354  0.31316
    530   2.21411  5.52705  2.98559  2.85402  4.85333  3.89966  4.10566  4.31482  2.85804  3.83507  3.66990  2.51452  4.29949  3.21601  2.96507  1.13345  2.57922  3.91254  6.00023  4.61313    762 s - - -
          2.68618  4.42225  2.77519  2.73123  3.46354  2.40513  3.72494  3.29354  2.67741  2.69355  4.24690  2.90347  2.73739  3.18146  2.89801  2.37887  2.77519  2.98518  4.58477  3.61503
          0.00621  5.47993  6.20228  0.61958  0.77255  1.31354  0.31316
    531   3.64352  4.96831  5.63580  5.03676  2.45036  4.88746  5.24009  1.57202  4.84353  1.13956  3.19207  5.05474  5.18757  4.93156  4.84413  4.21734  2.63459  1.87763  5.63386  4.50061    763 l - - -
          2.68618  4.42225  2.77519  2.73123  3.46354  2.40513  3.72494  3.29354  2.67741  2.69355  4.24690  2.90347  2.73739  3.18146  2.89801  2.37887  2.77519  2.98518  4.58477  3.61503
          0.00621  5.47993  6.20228  0.61958  0.77255  1.31354  0.31316
    532   2.58417  5.17149  3.14576  3.07138  3.62847  2.01970  3.53597  3.20683  3.05734  2.88246  3.45054  2.31865  4.37969  3.39749  3.49917  2.04602  2.32212  3.02923  5.70289  4.40216    764 g - - -
          2.68618  4.42225  2.77519  2.73123  3.46354  2.40513  3.72494  3.29354  2.67741  2.69355  4.24690  2.90347  2.73739  3.18146  2.89801  2.37887  2.77519  2.98518  4.58477  3.61503
          0.00621  5.47993  6.20228  0.61958  0.77255  1.31354  0.31316
    533   2.59165  5.60405  3.36313  2.80728  4.94462  2.65693  3.12576  4.42578  1.68920  3.90697  4.64698  3.35395  2.05670  2.88078  2.95184  2.63694  2.24790  3.99251  6.03963  4.63359    765 k - - -
          2.68618  4.42225  2.77519  2.73123  3.46354  2.40513  3.72494  3.29354  2.67741  2.69355  4.24690  2.90347  2.73739  3.18146  2.89801  2.37887  2.77519  2.98518  4.58477  3.61503
          0.00621  5.47993  6.20228  0.61958  0.77255  1.31354  0.31316
    534   2.80257  5.61838  1.93105  2.41001  4.96465  3.87840  3.23807  4.45105  2.05892  3.39817  4.65889  3.34549  4.27213  2.06865  2.16623  2.34379  3.33694  4.00970  6.05001  4.63891    766 d - - -
          2.68618  4.42225  2.77519  2.73123  3.46354  2.40513  3.72494  3.29354  2.67741  2.69355  4.24690  2.90347  2.73739  3.18146  2.89801  2.37887  2.77519  2.98518  4.58477  3.61503
          0.00621  5.47993  6.20228  0.61958  0.77255  1.31354  0.31316
    535   2.80181  5.51487  3.39893  1.95995  4.81943  2.94743  4.08941  3.06487  2.09086  3.80264  3.14130  3.38296  4.29013  3.20066  1.95272  2.45789  2.57034  3.88356  3.69803  4.58764    767 r - - -
          2.68618  4.42225  2.77519  2.73123  3.46354  2.40513  3.72494  3.29354  2.67741  2.69355  4.24690  2.90347  2.73739  3.18146  2.89801  2.37887  2.77519  2.98518  4.58477  3.61503
          0.00621  5.47993  6.20228  0.61958  0.77255  0.18411  1.78287
    536   2.92542  5.74750  3.49512  2.05829  5.08969  2.73075  3.29438  3.35634  2.73900  4.05155  4.78892  2.58856  3.02840  2.15805  2.63310  2.49520  3.47487  2.14887  6.18190  4.77271    768 e - - -
          2.68618  4.42225  2.77519  2.73123  3.46354  2.40513  3.72494  3.29354  2.67741  2.69355  4.24690  2.90347  2.73739  3.18146  2.89801  2.37887  2.77519  2.98518  4.58477  3.61503
          0.00484  5.72891  6.45125  0.61958  0.77255  0.48576  0.95510
    537   2.67462  5.56782  3.05798  1.61040  4.84011  4.06097  4.25779  3.02775  3.02999  3.40526  3.70701  2.33980  4.45229  3.38484  2.49155  3.25777  2.19545  2.42682  6.04673  3.83742    769 e - - -
          2.68618  4.42225  2.77519  2.73123  3.46354  2.40513  3.72494  3.29354  2.67741  2.69355  4.24690  2.90347  2.73739  3.18146  2.89801  2.37887  2.77519  2.98518  4.58477  3.61503
          0.00484  5.72891  6.45125  0.61958  0.77255  0.48576  0.95510
    538   3.24384  5.74365  2.71357  1.77450  3.67680  3.08547  4.20683  4.56692  2.74029  2.95897  3.52748  2.95398  4.41267  2.04389  2.00767  2.91516  3.47500  2.88178  6.17906  4.77088    770 e - - -
          2.68618  4.42225  2.77519  2.73123  3.46354  2.40513  3.72494  3.29354  2.67741  2.69355  4.24690  2.90347  2.73739  3.18146  2.89801  2.37887  2.77519  2.98518  4.58477  3.61503
          0.00484  5.72891  6.45125  0.61958  0.77255  0.48576  0.95510
    539   2.92578  5.72550  2.49958  2.38486  2.25751  4.02325  3.01701  4.53542  2.51868  3.51558  4.76945  3.49561  1.80058  2.75518  3.44201  2.82389  2.64245  3.33543  6.16570  4.76237    771 p - - -
          2.68618  4.42225  2.77519  2.73123  3.46354  2.40513  3.72494  3.29354  2.67741  2.69355  4.24690  2.90347  2.73739  3.18146  2.89801  2.37887  2.77519  2.98518  4.58477  3.61503
          0.00484  5.72891  6.45125  0.61958  0.77255  0.48576  0.95510
    540   2.99464  4.75436  5.04148  4.44318  3.85350  2.31572  4.79491  1.99056  4.28131  1.53695  3.87316  4.54745  4.83982  3.13792  4.38004  2.39617  3.09234  1.72568  5.37469  4.19184    772 l - - -
          2.68618  4.42225  2.77519  2.73123  3.46354  2.40513  3.72494  3.29354  2.67741  2.69355  4.24690  2.90347  2.73739  3.18146  2.89801  2.37887  2.77519  2.98518  4.58477  3.61503
          0.03763  5.72891  3.39081  0.61958  0.77255  0.48576  0.95510
    541   2.93201  4.70525  5.16183  3.42341  2.58074  2.65182  4.79662  2.85803  4.36385  2.10690  3.29775  4.59312  4.83382  4.51654  4.41245  3.02609  2.78950  1.06602  5.32569  4.14694    773 v - - -
          2.68618  4.42225  2.77519  2.73123  3.46354  2.40513  3.72494  3.29354  2.67741  2.69355  4.24690  2.90347  2.73739  3.18146  2.89801  2.37887  2.77519  2.98518  4.58477  3.61503
          0.00500  5.69628  6.41862  0.61958  0.77255  0.39154  1.12707
    542   3.24882  5.64749  2.33832  2.98822  4.94862  2.69006  4.23336  3.15147  2.41546  2.34411  2.69331  2.51346  4.43337  3.34606  2.98878  2.00487  2.48480  4.01430  6.10742  4.72467    774 s - - -
          2.68618  4.42225  2.77519  2.73123  3.46354  2.40513  3.72494  3.29354  2.67741  2.69355  4.24690  2.90347  2.73739  3.18146  2.89801  2.37887  2.77519  2.98518  4.58477  3.61503
          0.00484  5.72891  6.45125  0.61958  0.77255  0.48576  0.95510
    543   3.25796  5.50494  3.63070  2.80832  4.75631  4.07922  3.52712  4.18107  2.83178  2.95851  4.57167  2.99574  1.72351  2.91587  3.53687  3.00681  2.46444  2.77516  5.99809  1.78201    775 p - - -
          2.68618  4.42225  2.77519  2.73123  3.46354  2.40513  3.72494  3.29354  2.67741  2.69355  4.24690  2.90347  2.73739  3.18146  2.89801  2.37887  2.77519  2.98518  4.58477  3.61503
          0.00484  5.72891  6.45125  0.61958  0.77255  0.48576  0.95510
    544   3.00062  5.77805  1.89864  1.60983  5.12154  2.66171  4.22532  4.60783  2.96558  4.08289  4.82028  3.49671  3.81045  3.03108  3.46016  1.72389  2.63954  4.16807  6.21146  3.85209    776 e - - -
          2.68618  4.42225  2.77519  2.73123  3.46354  2.40513  3.72494  3.29354  2.67741  2.69355  4.24690  2.90347  2.73739  3.18146  2.89801  2.37887  2.77519  2.98518  4.58477  3.61503
          0.00484  5.72891  6.45125  0.61958  0.77255  0.48576  0.95510
    545   3.27586  5.75663  1.78145  1.10655  5.08653  4.03981  4.23906  4.56409  2.98549  3.20383  4.80221  3.51167  4.44049  2.39679  3.47793  3.24230  3.00596  3.50623  6.19717  3.57978    777 e - - -
          2.68618  4.42225  2.77519  2.73123  3.46354  2.40513  3.72494  3.29354  2.67741  2.69355  4.24690  2.90347  2.73739  3.18146  2.89801  2.37887  2.77519  2.98518  4.58477  3.61503
          0.00484  5.72891  6.45125  0.61958  0.77255  0.48576  0.95510
    546   3.32310  4.87555  4.55223  3.97284  3.99090  3.14147  4.66561  0.98858  3.87050  2.71814  3.98874  4.26723  4.75478  3.29424  2.13140  2.86144  3.12807  2.51423  5.48019  4.27638    778 i - - -
          2.68618  4.42225  2.77519  2.73123  3.46354  2.40513  3.72494  3.29354  2.67741  2.69355  4.24690  2.90347  2.73739  3.18146  2.89801  2.37887  2.77519  2.98518  4.58477  3.61503
          0.00484  5.72891  6.45125  0.61958  0.77255  0.48576  0.95510
    547   3.39164  4.79806  5.14531  3.15917  3.85918  4.53999  4.86056  2.31265  4.37130  1.50220  1.30949  4.63021  4.89921  2.47826  4.45181  3.84288  3.62305  2.65263  5.41108  3.49789    779 m - - -
          2.68618  4.42225  2.77519  2.73123  3.46354  2.40513  3.72494  3.29354  2.67741  2.69355  4.24690  2.90347  2.73739  3.18146  2.89801  2.37887  2.77519  2.98518  4.58477  3.61503
          0.00484  5.72891  6.45125  0.61958  0.77255  0.48576  0.95510
    548   3.24385  5.74799  3.49514  2.76537  4.00099  2.71791  3.63129  4.57440  2.11184  4.05209  2.82085  2.28513  3.20932  3.02582  1.99525  2.59702  2.13866  4.13719  6.18225  4.77300    780 r - - -
          2.68618  4.42225  2.77519  2.73123  3.46354  2.40513  3.72494  3.29354  2.67741  2.69355  4.24690  2.90347  2.73739  3.18146  2.89801  2.37887  2.77519  2.98518  4.58477  3.61503
          0.00484  5.72891  6.45125  0.61958  0.77255  0.48576  0.95510
    549   2.79965  5.07413  4.08430  2.01445  2.74463  4.25045  4.49475  3.58551  2.79531  1.13948  2.74610  3.94890  3.49802  3.25540  3.85426  3.48834  3.52665  3.35275  5.64749  4.40241    781 l - - -
          2.68618  4.42225  2.77519  2.73123  3.46354  2.40513  3.72494  3.29354  2.67741  2.69355  4.24690  2.90347  2.73739  3.18146  2.89801  2.37887  2.77519  2.98518  4.58477  3.61503
          0.00484  5.72891  6.45125  0.61958  0.77255  0.48576  0.95510
    550   3.32377  5.84441  2.61743  1.62057  5.18843  4.05945  4.27129  4.67734  2.49694  4.14824  4.88812  3.52418  1.37821  2.40427  3.13393  2.65200  3.55742  4.23503  6.27426  4.85749    782 p - - -
          2.68618  4.42225  2.77519  2.73123  3.46354  2.40513  3.72494  3.29354  2.67741  2.69355  4.24690  2.90347  2.73739  3.18146  2.89801  2.37887  2.77519  2.98518  4.58477  3.61503
          0.00484  5.72891  6.45125  0.61958  0.77255  0.48576  0.95510
    551   3.24404  5.74268  1.74098  1.92720  3.67630  4.01961  4.20724  4.56512  2.71088  3.08436  2.90697  2.15753  3.29798  3.30522  3.11581  2.42973  2.93467  4.13060  6.17840  4.77049    783 d - - -
          2.68618  4.42225  2.77519  2.73123  3.46354  2.40513  3.72494  3.29354  2.67741  2.69355  4.24690  2.90347  2.73739  3.18146  2.89801  2.37887  2.77519  2.98518  4.58477  3.61503
          0.00484  5.72891  6.45125  0.61958  0.77255  0.48576  0.95510
    552   2.82300  4.77036  4.92288  2.99661  2.62232  3.09038  4.76198  2.78590  4.18744  1.06916  2.71594  3.69320  4.81780  4.38531  2.64270  3.74342  3.55908  2.60977  5.38517  4.19862    784 l - - -
          2.68618  4.42225  2.77519  2.73123  3.46354  2.40513  3.72494  3.29354  2.67741  2.69355  4.24690  2.90347  2.73739  3.18146  2.89801  2.37887  2.77519  2.98518  4.58477  3.61503
          0.00484  5.72891  6.45125  0.61958  0.77255  0.48576  0.95510
    553   3.24329  5.75591  2.70750  1.97459  5.10181  3.07378  3.07961  3.52986  2.93810  4.06155  4.79635  3.11355  3.37196  2.04012  2.10004  2.51257  2.37496  4.14700  6.18809  3.77058    785 e - - -
          2.68618  4.42225  2.77519  2.73123  3.46354  2.40513  3.72494  3.29354  2.67741  2.69355  4.24690  2.90347  2.73739  3.18146  2.89801  2.37887  2.77519  2.98518  4.58477  3.61503
          0.00484  5.72891  6.45125  0.61958  0.77255  0.48576  0.95510
    554   2.99512  2.45428  4.17965  3.61172  1.94922  1.72500  4.53167  3.51490  3.12080  2.77586  2.56157  3.25278  4.65778  2.96816  2.73241  3.52349  3.53013  3.29041  5.59906  4.36525    786 g - - -
          2.68618  4.42225  2.77519  2.73123  3.46354  2.40513  3.72494  3.29354  2.67741  2.69355  4.24690  2.90347  2.73739  3.18146  2.89801  2.37887  2.77519  2.98518  4.58477  3.61503
          0.00484  5.72891  6.45125  0.61958  0.77255  0.48576  0.95510
    555   3.86467  5.19537  5.72225  5.18218  1.54118  4.98235  4.88903  3.57552  4.96506  2.42730  3.22109  5.05061  5.31984  5.01461  4.93795  4.30660  4.09272  1.55661  3.31355  1.30785    787 y - - -
          2.68618  4.42225  2.77519  2.73123  3.46354  2.40513  3.72494  3.29354  2.67741  2.69355  4.24690  2.90347  2.73739  3.18146  2.89801  2.37887  2.77519  2.98518  4.58477  3.61503
          0.00484  5.72891  6.45125  0.61958  0.77255  0.48576  0.95510
    556   3.36757  4.74622  5.28776  4.67767  3.84128  4.53772  4.87337  2.40254  4.47452  1.60277  2.73011  4.68560  1.95208  4.61506  4.50032  2.67758  2.94389  1.50932  5.37870  4.20194    788 v - - -
          2.68618  4.42225  2.77519  2.73123  3.46354  2.40513  3.72494  3.29354  2.67741  2.69355  4.24690  2.90347  2.73739  3.18146  2.89801  2.37887  2.77519  2.98518  4.58477  3.61503
          0.00484  5.72891  6.45125  0.61958  0.77255  0.48576  0.95510
    557   2.35368  5.02291  4.16982  3.60209  4.16047  4.27588  4.52808  2.99170  2.59331  2.68733  2.78909  4.00951  2.52923  3.85869  1.57670  3.52004  2.27757  2.44449  5.60424  4.36931    789 r - - -
          2.68618  4.42225  2.77519  2.73123  3.46354  2.40513  3.72494  3.29354  2.67741  2.69355  4.24690  2.90347  2.73739  3.18146  2.89801  2.37887  2.77519  2.98518  4.58477  3.61503
          0.00484  5.72891  6.45125  0.61958  0.77255  0.48576  0.95510
    558   2.56580  5.12519  2.67702  3.07611  2.30659  3.35135  4.45702  3.65334  3.40525  1.62209  3.55684  3.34620  4.60268  2.77074  3.80052  3.09423  2.69990  2.18085  5.69040  4.43328    790 l - - -
          2.68618  4.42225  2.77519  2.73123  3.46354  2.40513  3.72494  3.29354  2.67741  2.69355  4.24690  2.90347  2.73739  3.18146  2.89801  2.37887  2.77519  2.98518  4.58477  3.61503
          0.00484  5.72891  6.45125  0.61958  0.77255  0.48576  0.95510
    559   2.98247  5.61885  2.53932  2.67543  4.90833  4.04960  3.14840  4.35702  3.00588  2.48117  4.67466  3.54274  1.33954  3.02473  3.48732  2.45611  3.48385  3.26956  6.08626  3.03493    791 p - - -
          2.68615  4.42281  2.77576  2.73077  3.46410  2.40465  3.72551  3.29301  2.67797  2.69351  4.24746  2.90282  2.73796  3.18202  2.89663  2.37943  2.77576  2.98363  4.58533  3.61559
          0.17700  1.82857  6.45125  1.37170  0.29260  0.48576  0.95510
    560   3.28631  5.77297  2.86207  2.12952  5.10614  1.58877  4.24602  4.58510  2.99054  1.74485  4.81859  3.51606  4.44773  2.74532  2.54641  2.57443  3.51874  4.15757  6.21158  4.80529    797 g - - -
          2.68618  4.42225  2.77519  2.73123  3.46354  2.40513  3.72494  3.29354  2.67741  2.69355  4.24690  2.90347  2.73739  3.18146  2.89801  2.37887  2.77519  2.98518  4.58477  3.61503
          0.00484  5.72891  6.45125  0.61958  0.77255  0.48576  0.95510
    561   3.24701  4.22343  2.30871  2.11913  5.09745  1.64559  4.20822  4.58239  2.36199  3.31139  4.79542  2.71215  2.31514  3.30527  3.43705  2.98702  2.93573  4.14385  6.18782  4.77758    798 g - - -
          2.68618  4.42225  2.77519  2.73123  3.46354  2.40513  3.72494  3.29354  2.67741  2.69355  4.24690  2.90347  2.73739  3.18146  2.89801  2.37887  2.77519  2.98518  4.58477  3.61503
          0.00484  5.72891  6.45125  0.61958  0.77255  0.48576  0.95510
    562   2.50589  3.94598  4.09603  3.09384  2.00515  2.82555  4.49808  2.79200  2.97790  3.27699  3.26809  3.46112  4.63278  2.77433  3.04593  3.49037  3.52394  3.33999  5.63715  1.63992    799 y - - -
          2.68618  4.42225  2.77519  2.73123  3.46354  2.40513  3.72494  3.29354  2.67741  2.69355  4.24690  2.90347  2.73739  3.18146  2.89801  2.37887  2.77519  2.98518  4.58477  3.61503
          0.00484  5.72891  6.45125  0.61958  0.77255  0.48576  0.95510
    563   3.32919  4.89975  3.00819  3.92743  3.03882  4.37679  4.65154  3.36038  3.84639  1.57641  4.00413  4.23996  1.17599  4.11090  3.04510  3.64514  3.56112  2.75362  5.48558  3.59937    800 p - - -
          2.68618  4.42225  2.77519  2.73123  3.46354  2.40513  3.72494  3.29354  2.67741  2.69355  4.24690  2.90347  2.73739  3.18146  2.89801  2.37887  2.77519  2.98518  4.58477  3.61503
          0.00484  5.72891  6.45125  0.61958  0.77255  0.48576  0.95510
    564   1.98895  5.02119  3.51994  3.60078  3.48987  3.11262  4.52731  2.23726  2.45678  2.92813  4.12420  4.00834  2.21506  3.85830  3.20313  3.51849  3.52836  1.67499  5.60263  4.36757    801 v - - -
          2.68618  4.42225  2.77519  2.73123  3.46354  2.40513  3.72494  3.29354  2.67741  2.69355  4.24690  2.90347  2.73739  3.18146  2.89801  2.37887  2.77519  2.98518  4.58477  3.61503
          0.00484  5.72891  6.45125  0.61958  0.77255  0.48576  0.95510
    565   1.72590  5.71502  3.10178  2.64627  5.03931  2.86864  4.22731  4.51069  2.15825  4.01206  4.76296  2.45496  4.42937  3.33153  3.46255  3.22860  2.54030  1.72693  6.16184  4.76351    802 a - - -
          2.68618  4.42225  2.77519  2.73123  3.46354  2.40513  3.72494  3.29354  2.67741  2.69355  4.24690  2.90347  2.73739  3.18146  2.89801  2.37887  2.77519  2.98518  4.58477  3.61503
          0.00484  5.72891  6.45125  0.61958  0.77255  0.48576  0.95510
    566   3.26890  5.65037  3.57385  3.01462  4.95011  2.49907  4.24841  4.40099  1.62335  2.39371  4.70485  3.55106  2.56242  3.10412  1.88839  2.94530  3.14022  2.82872  6.10945  4.73444    803 k - - -
          2.68618  4.42225  2.77519  2.73123  3.46354  2.40513  3.72494  3.29354  2.67741  2.69355  4.24690  2.90347  2.73739  3.18146  2.89801  2.37887  2.77519  2.98518  4.58477  3.61503
          0.00484  5.72891  6.45125  0.61958  0.77255  0.48576  0.95510
    567   3.29170  5.07649  3.28372  2.04736  4.22374  3.11151  4.48972  2.52552  3.47282  1.64517  3.77658  3.94071  4.62681  2.70535  3.85105  3.48229  2.64770  1.84487  5.64989  4.40335    804 l - - -
          2.68618  4.42225  2.77519  2.73123  3.46354  2.40513  3.72494  3.29354  2.67741  2.69355  4.24690  2.90347  2.73739  3.18146  2.89801  2.37887  2.77519  2.98518  4.58477  3.61503
          0.00484  5.72891  6.45125  0.61958  0.77255  0.48576  0.95510
    568   2.15489  3.10013  2.94044  2.96566  5.01020  4.03071  4.22072  4.47789  1.73548  2.96263  4.73935  3.16739  4.42352  2.57441  2.79607  2.47619  2.89243  3.34873  6.14051  2.53436    805 k - - -
          2.68618  4.42225  2.77519  2.73123  3.46354  2.40513  3.72494  3.29354  2.67741  2.69355  4.24690  2.90347  2.73739  3.18146  2.89801  2.37887  2.77519  2.98518  4.58477  3.61503
          0.00484  5.72891  6.45125  0.61958  0.77255  0.48576  0.95510
    569   3.33805  4.72251  3.36582  3.71940  1.94699  4.50062  4.83068  2.02338  4.42591  1.23831  3.35414  4.64183  4.86454  3.62463  4.45659  3.80920  3.57018  2.20497  5.34296  3.09931    806 l - - -
          2.68618  4.42225  2.77519  2.73123  3.46354  2.40513  3.72494  3.29354  2.67741  2.69355  4.24690  2.90347  2.73739  3.18146  2.89801  2.37887  2.77519  2.98518  4.58477  3.61503
          0.00484  5.72891  6.45125  0.61958  0.77255  0.48576  0.95510
    570   1.82479  5.69276  3.52134  2.78642  5.01178  2.96369  4.22047  3.72214  1.75045  3.40399  3.79181  3.17395  2.72343  2.91955  2.41141  3.22153  2.77878  2.92715  6.14135  4.74672    807 k - - -
          2.68618  4.42225  2.77519  2.73123  3.46354  2.40513  3.72494  3.29354  2.67741  2.69355  4.24690  2.90347  2.73739  3.18146  2.89801  2.37887  2.77519  2.98518  4.58477  3.61503
          0.00484  5.72891  6.45125  0.61958  0.77255  0.48576  0.95510
    571   3.33265  4.73087  5.15205  4.54621  3.03734  4.48552  4.81102  2.43407  2.92597  1.90713  3.84890  4.59918  3.57409  4.52007  3.66582  2.40160  3.56479  2.41593  3.72020  1.37179    808 y - - -
          2.68618  4.42225  2.77519  2.73123  3.46354  2.40513  3.72494  3.29354  2.67741  2.69355  4.24690  2.90347  2.73739  3.18146  2.89801  2.37887  2.77519  2.98518  4.58477  3.61503
          0.00484  5.72891  6.45125  0.61958  0.77255  0.48576  0.95510
    572   2.69872  5.62581  2.95170  2.44412  3.79783  4.04619  3.54205  2.87773  2.33556  3.04283  4.68055  3.19558  4.43824  2.58506  1.70032  3.24015  3.48109  2.55912  4.07329  3.32161    809 r - - -
          2.68618  4.42225  2.77519  2.73123  3.46354  2.40513  3.72494  3.29354  2.67741  2.69355  4.24690  2.90347  2.73739  3.18146  2.89801  2.37887  2.77519  2.98518  4.58477  3.61503
          0.00484  5.72891  6.45125  0.61958  0.77255  0.48576  0.95510
    573   2.53299  4.02913  2.73350  1.94473  5.09765  2.74874  4.20439  4.58332  2.74336  3.49588  4.79377  2.83637  2.19380  2.88875  2.89912  2.21958  2.94806  3.12113  6.18594  4.77524    810 e - - -
          2.68618  4.42225  2.77519  2.73123  3.46354  2.40513  3.72494  3.29354  2.67741  2.69355  4.24690  2.90347  2.73739  3.18146  2.89801  2.37887  2.77519  2.98518  4.58477  3.61503
          0.00494  5.70878  6.43113  0.61958  0.77255  0.48576  0.95510
    574   2.68640  5.44082  3.65565  3.09742  3.84791  1.85816  3.55075  4.09170  2.72673  3.69793  2.85683  3.61586  4.47223  2.38778  1.78214  3.28608  3.08086  3.77121  3.85180  2.81076    811 r - - -
          2.68618  4.42225  2.77519  2.73123  3.46354  2.40513  3.72494  3.29354  2.67741  2.69355  4.24690  2.90347  2.73739  3.18146  2.89801  2.37887  2.77519  2.98518  4.58477  3.61503
          0.00504  5.68775  6.41009  0.61958  0.77255  0.48576  0.95510
    575   3.22010  5.72059  2.83695  2.19471  5.06139  2.17807  4.18285  3.69733  2.09745  2.84547  4.76241  3.46431  1.95629  3.28059  3.10012  2.26501  2.96929  4.10894  6.15582  4.74745    812 p - - -
          2.68618  4.42225  2.77519  2.73123  3.46354  2.40513  3.72494  3.29354  2.67741  2.69355  4.24690  2.90347  2.73739  3.18146  2.89801  2.37887  2.77519  2.98518  4.58477  3.61503
          0.00504  5.68775  6.41009  0.61958  0.77255  0.48576  0.95510
    576   2.93170  5.73265  2.81590  2.91532  5.07814  3.99579  4.18224  4.56371  1.22294  4.03767  4.77341  3.08993  4.38931  2.32068  2.44376  2.68170  2.29569  4.12356  6.16467  3.56595    813 k - - -
          2.68618  4.42225  2.77519  2.73123  3.46354  2.40513  3.72494  3.29354  2.67741  2.69355  4.24690  2.90347  2.73739  3.18146  2.89801  2.37887  2.77519  2.98518  4.58477  3.61503
          0.00504  5.68775  6.41009  0.61958  0.77255  0.48576  0.95510
    577   3.30060  4.73642  4.92987  4.33475  3.13150  2.73039  2.81735  1.81220  4.18673  2.24733  3.85296  3.57569  4.79579  2.78316  3.56023  3.72365  3.53268  1.58341  5.35182  2.65760    814 v - - -
          2.68618  4.42225  2.77519  2.73123  3.46354  2.40513  3.72494  3.29354  2.67741  2.69355  4.24690  2.90347  2.73739  3.18146  2.89801  2.37887  2.77519  2.98518  4.58477  3.61503
          0.00504  5.68775  6.41009  0.61958  0.77255  0.48576  0.95510
    578   1.74696  3.32680  5.11334  3.16742  2.56842  4.45631  2.28288  2.32455  4.32614  2.70476  2.90830  4.56624  4.82159  4.48628  3.51507  3.76059  2.49303  2.23387  5.32411  3.18125    815 a - - -
          2.68618  4.42225  2.77519  2.73123  3.46354  2.40513  3.72494  3.29354  2.67741  2.69355  4.24690  2.90347  2.73739  3.18146  2.89801  2.37887  2.77519  2.98518  4.58477  3.61503
          0.00504  5.68775  6.41009  0.61958  0.77255  0.48576  0.95510
    579   2.63638  5.72695  3.01869  1.89721  3.45046  3.99414  2.88043  4.55511  1.67030  4.03149  4.76809  2.81772  1.97794  3.27862  3.40974  3.18321  3.13351  4.11667  6.16062  3.78070    816 k - - -
          2.68618  4.42225  2.77519  2.73123  3.46354  2.40513  3.72494  3.29354  2.67741  2.69355  4.24690  2.90347  2.73739  3.18146  2.89801  2.37887  2.77519  2.98518  4.58477  3.61503
          0.00504  5.68775  6.41009  0.61958  0.77255  0.48576  0.95510
    580   2.12943  5.08740  4.02627  2.77056  4.25554  1.32099  4.46997  2.71800  3.43370  2.96831  4.20051  3.90301  2.09722  3.75005  3.82057  3.44766  2.97243  2.98736  5.67232  4.42055    817 g - - -
          2.68618  4.42225  2.77519  2.73123  3.46354  2.40513  3.72494  3.29354  2.67741  2.69355  4.24690  2.90347  2.73739  3.18146  2.89801  2.37887  2.77519  2.98518  4.58477  3.61503
          0.00504  5.68775  6.41009  0.61958  0.77255  0.48576  0.95510
    581   3.30521  5.17550  3.98237  3.41225  1.48713  4.22013  4.43150  3.71627  2.42023  2.22514  4.27012  2.94981  4.60144  3.68756  1.84896  2.82588  3.53429  3.46777  5.70327  2.98784    818 f - - -
          2.68618  4.42225  2.77519  2.73123  3.46354  2.40513  3.72494  3.29354  2.67741  2.69355  4.24690  2.90347  2.73739  3.18146  2.89801  2.37887  2.77519  2.98518  4.58477  3.61503
          0.00504  5.68775  6.41009  0.61958  0.77255  0.48576  0.95510
    582   2.54791  4.83477  5.46434  4.85728  3.13613  4.68193  5.03020  1.31390  4.64975  1.61946  2.29689  4.84775  5.03014  4.77638  4.65841  4.00023  2.82882  1.97530  5.50138  4.33119    819 i - - -
          2.68618  4.42225  2.77519  2.73123  3.46354  2.40513  3.72494  3.29354  2.67741  2.69355  4.24690  2.90347  2.73739  3.18146  2.89801  2.37887  2.77519  2.98518  4.58477  3.61503
          0.00504  5.68775  6.41009  0.61958  0.77255  0.48576  0.95510
    583   2.87325  5.65805  3.55111  1.68902  4.96639  4.06839  4.28444  4.41235  2.61454  2.86671  4.73301  3.56999  1.18517  3.40542  3.50866  3.28937  2.58945  4.03243  6.13719  4.76489    820 p - - -
          2.68618  4.42225  2.77519  2.73123  3.46354  2.40513  3.72494  3.29354  2.67741  2.69355  4.24690  2.90347  2.73739  3.18146  2.89801  2.37887  2.77519  2.98518  4.58477  3.61503
          0.00504  5.68775  6.41009  0.61958  0.77255  0.48576  0.95510
    584   3.31887  4.77513  4.86188  4.26838  3.87560  3.01857  4.74059  2.10245  4.11125  2.20331  2.67985  4.44394  4.80108  4.33652  1.04062  3.26893  3.55123  2.73012  5.39153  4.20392    821 r - - -
          2.68618  4.42225  2.77519  2.73123  3.46354  2.40513  3.72494  3.29354  2.67741  2.69355  4.24690  2.90347  2.73739  3.18146  2.89801  2.37887  2.77519  2.98518  4.58477  3.61503
          0.02347  5.66326  3.92606  0.61958  0.77255  0.48576  0.95510
    585   3.19564  5.68651  2.03500  1.97078  5.02326  3.97227  4.16037  3.69448  2.58695  1.86030  4.72937  2.53752  3.32329  2.98419  3.38985  2.46845  2.94845  3.42931  6.12418  4.71823    822 l - - -
          2.68618  4.42225  2.77519  2.73123  3.46354  2.40513  3.72494  3.29354  2.67741  2.69355  4.24690  2.90347  2.73739  3.18146  2.89801  2.37887  2.77519  2.98518  4.58477  3.61503
          0.02952  5.64506  3.66688  0.61958  0.77255  0.57991  0.82087
    586   3.18522  5.58748  2.75284  2.47591  2.87585  2.47658  3.58423  2.31635  2.38216  3.05202  4.63960  2.47809  3.40484  3.28110  3.40739  2.85233  2.43260  3.95498  6.04658  3.32101    823 i - - -
          2.68618  4.42225  2.77519  2.73123  3.46354  2.40513  3.72494  3.29354  2.67741  2.69355  4.24690  2.90347  2.73739  3.18146  2.89801  2.37887  2.77519  2.98518  4.58477  3.61503
          0.05004  5.62093  3.09692  0.61958  0.77255  0.69021  0.69609
    587   3.16203  5.51898  2.95993  2.92075  2.88881  3.33631  4.15630  4.25195  2.54499  3.79887  2.85731  2.90067  2.13985  2.79676  2.23027  2.61002  3.05991  2.61205  3.74387  4.61601    824 p - - -
          2.68618  4.42225  2.77519  2.73123  3.46354  2.40513  3.72494  3.29354  2.67741  2.69355  4.24690  2.90347  2.73739  3.18146  2.89801  2.37887  2.77519  2.98518  4.58477  3.61503
          0.04789  5.57653  3.14701  0.61958  0.77255  0.86057  0.54978
    588   2.61479  5.62723  1.44021  2.32747  4.96515  2.86452  4.09767  4.44615  2.54113  2.97078  3.77930  3.37985  2.91803  2.89632  3.32693  2.54465  3.36471  4.01403  6.06420  3.47644    825 d - - -
          2.68618  4.42225  2.77519  2.73123  3.46354  2.40513  3.72494  3.29354  2.67741  2.69355  4.24690  2.90347  2.73739  3.18146  2.89801  2.37887  2.77519  2.98518  4.58477  3.61503
          0.00588  5.53452  6.25687  0.61958  0.77255  0.67822  0.70830
    589   2.28986  5.48743  3.07075  2.57410  2.88773  3.97259  4.16903  3.47080  2.46279  3.32346  3.49240  3.47503  2.14915  3.29486  2.34050  2.48631  2.52773  3.83953  5.96487  3.46703    826 p - - -
          2.68618  4.42225  2.77519  2.73123  3.46354  2.40513  3.72494  3.29354  2.67741  2.69355  4.24690  2.90347  2.73739  3.18146  2.89801  2.37887  2.77519  2.98518  4.58477  3.61503
          0.00562  5.58078  6.30313  0.61958  0.77255  0.84577  0.56077
    590   2.70943  5.08343  3.84371  2.38913  4.24979  4.10694  4.33773  1.99011  2.64240  1.99340  2.93510  3.74572  3.08961  2.28531  3.23149  2.94603  3.42282  3.03664  4.07899  4.37282    827 i - - -
          2.68618  4.42225  2.77519  2.73123  3.46354  2.40513  3.72494  3.29354  2.67741  2.69355  4.24690  2.90347  2.73739  3.18146  2.89801  2.37887  2.77519  2.98518  4.58477  3.61503
          0.00562  5.58078  6.30313  0.61958  0.77255  0.84577  0.56077
    591   2.82874  5.65955  2.33919  1.71936  3.25566  3.42085  4.12143  3.73363  2.22806  3.96307  4.70133  3.00382  3.37920  3.21912  3.34997  1.72056  3.38987  3.44991  6.09473  4.68624    828 e - - -
          2.68618  4.42225  2.77519  2.73123  3.46354  2.40513  3.72494  3.29354  2.67741  2.69355  4.24690  2.90347  2.73739  3.18146  2.89801  2.37887  2.77519  2.98518  4.58477  3.61503
          0.03540  5.58078  3.47353  0.61958  0.77255  0.84577  0.56077
    592   1.80694  3.68760  3.42226  1.78146  3.08048  3.93051  4.12060  4.37347  2.19991  3.88219  4.63687  2.86960  2.17425  3.22660  2.90069  3.12217  3.37749  3.96469  6.03797  4.64460    829 e - - -
          2.68618  4.42225  2.77519  2.73123  3.46354  2.40513  3.72494  3.29354  2.67741  2.69355  4.24690  2.90347  2.73739  3.18146  2.89801  2.37887  2.77519  2.98518  4.58477  3.61503
          0.03703  5.55117  3.42745  0.61958  0.77255  0.94343  0.49313
    593   2.55418  5.58091  3.39839  1.82267  2.57645  2.95654  4.09925  2.53932  2.60651  3.87629  4.62771  3.05525  3.14408  2.86194  2.14035  2.73980  3.35810  3.95911  6.02761  4.63107    830 e - - -
          2.68618  4.42225  2.77519  2.73123  3.46354  2.40513  3.72494  3.29354  2.67741  2.69355  4.24690  2.90347  2.73739  3.18146  2.89801  2.37887  2.77519  2.98518  4.58477  3.61503
          0.03776  5.49488  3.41294  0.61958  0.77255  1.03391  0.43946
    594   2.23298  5.09346  3.68881  2.81574  4.27648  4.00826  4.23037  3.21746  2.34255  1.78828  2.45422  3.03295  2.76547  3.44343  3.10633  2.58987  3.35001  3.39383  3.84146  4.35237    831 l - - -
          2.68618  4.42225  2.77519  2.73123  3.46354  2.40513  3.72494  3.29354  2.67741  2.69355  4.24690  2.90347  2.73739  3.18146  2.89801  2.37887  2.77519  2.98518  4.58477  3.61503
          0.00632  5.46344  6.18579  0.61958  0.77255  1.11341  0.39815
    595   2.09776  5.37192  3.46465  1.90164  3.64688  3.92053  4.12008  3.41671  2.09057  3.63911  3.43168  3.20408  4.31125  2.79376  3.37479  2.25649  3.01189  2.59123  5.86074  3.39017    832 e - - -
          2.68618  4.42225  2.77519  2.73123  3.46354  2.40513  3.72494  3.29354  2.67741  2.69355  4.24690  2.90347  2.73739  3.18146  2.89801  2.37887  2.77519  2.98518  4.58477  3.61503
          0.00632  5.46344  6.18579  0.61958  0.77255  1.11341  0.39815
    596   1.66391  5.59642  3.34663  2.57423  4.93773  2.39390  3.14501  4.42100  1.96593  3.90011  4.63816  2.85198  3.37650  2.87731  3.28566  2.61209  2.67717  3.44085  6.03141  4.62279    833 a - - -
          2.68618  4.42225  2.77519  2.73123  3.46354  2.40513  3.72494  3.29354  2.67741  2.69355  4.24690  2.90347  2.73739  3.18146  2.89801  2.37887  2.77519  2.98518  4.58477  3.61503
          0.00632  5.46344  6.18579  0.61958  0.77255  1.11341  0.39815
    597   2.93222  5.40860  2.21383  2.43102  4.67818  3.20799  4.10909  2.33447  2.02116  2.30731  4.47005  3.41727  3.53965  3.23772  3.35893  2.53172  3.33366  2.60469  5.88938  4.52921    834 k - - -
          2.68618  4.42225  2.77519  2.73123  3.46354  2.40513  3.72494  3.29354  2.67741  2.69355  4.24690  2.90347  2.73739  3.18146  2.89801  2.37887  2.77519  2.98518  4.58477  3.61503
          0.00632  5.46344  6.18579  0.61958  0.77255  0.90422  0.51896
    598   2.48708  5.40418  2.93135  2.49202  4.66679  2.23962  4.13246  2.35731  2.91168  2.43717  4.46761  3.44443  3.07333  3.26523  2.11543  2.86313  2.95654  3.74969  5.88968  3.72740    835 r - - -
          2.68618  4.42225  2.77519  2.73123  3.46354  2.40513  3.72494  3.29354  2.67741  2.69355  4.24690  2.90347  2.73739  3.18146  2.89801  2.37887  2.77519  2.98518  4.58477  3.61503
          0.00612  5.49488  6.21722  0.61958  0.77255  1.03391  0.43946
    599   2.56586  5.61737  2.59147  2.02357  4.96065  3.88540  4.07263  3.63676  2.27305  3.31729  4.65850  3.35355  3.60933  2.31358  2.69497  2.07924  2.60628  4.00704  3.28005  4.64125    836 e - - -
          2.68618  4.42225  2.77519  2.73123  3.46354  2.40513  3.72494  3.29354  2.67741  2.69355  4.24690  2.90347  2.73739  3.18146  2.89801  2.37887  2.77519  2.98518  4.58477  3.61503
          0.00612  5.49488  6.21722  0.61958  0.77255  1.03391  0.43946
    600   1.77599  5.59236  2.91726  2.57333  4.92487  3.06891  4.07888  2.83678  2.50598  3.89228  3.35045  2.37531  3.61078  2.53327  3.30925  2.18647  3.34312  3.36679  6.03263  4.62937    837 a - - -
          2.68618  4.42225  2.77519  2.73123  3.46354  2.40513  3.72494  3.29354  2.67741  2.69355  4.24690  2.90347  2.73739  3.18146  2.89801  2.37887  2.77519  2.98518  4.58477  3.61503
          0.13177  5.46734  2.12667  0.61958  0.77255  1.03391  0.43946
    601   2.36302  5.35024  2.84292  2.81938  4.62160  3.12555  2.96949  3.11430  2.81660  2.39259  4.41111  2.38290  4.23806  3.17134  2.43395  2.08783  3.26968  3.23750  5.82976  3.51135    838 s - - -
          2.68618  4.42225  2.77519  2.73123  3.46354  2.40513  3.72494  3.29354  2.67741  2.69355  4.24690  2.90347  2.73739  3.18146  2.89801  2.37887  2.77519  2.98518  4.58477  3.61503
          0.00713  5.34270  6.06504  0.61958  0.77255  1.29994  0.31821
    602   2.07079  5.54943  2.62072  1.50371  4.89523  3.80767  3.36238  4.38182  2.09926  3.85489  4.59010  2.94886  4.20229  2.76045  2.86680  2.99818  2.59629  3.94050  5.98140  4.56978    839 e - - -
          2.68618  4.42225  2.77519  2.73123  3.46354  2.40513  3.72494  3.29354  2.67741  2.69355  4.24690  2.90347  2.73739  3.18146  2.89801  2.37887  2.77519  2.98518  4.58477  3.61503
          0.07640  5.34270  2.67694  0.61958  0.77255  1.29994  0.31821
    603   2.16969  4.90267  2.89085  3.12277  3.41591  3.94055  3.68512  2.64862  3.09670  2.23177  3.14648  2.91813  3.40188  3.42173  2.39754  2.37373  3.25284  2.86533  5.46150  3.46802    840 a - - -
          2.68618  4.42225  2.77519  2.73123  3.46354  2.40513  3.72494  3.29354  2.67741  2.69355  4.24690  2.90347  2.73739  3.18146  2.89801  2.37887  2.77519  2.98518  4.58477  3.61503
          0.00764  5.27394  5.99628  0.61958  0.77255  1.41053  0.27973
    604   2.22034  5.37346  3.31092  1.81704  4.66477  3.79953  3.39197  4.11447  2.29976  2.72642  3.20308  2.88538  3.01673  3.11042  3.23485  2.99377  2.77044  3.73487  5.83971  2.63963    841 e - - -
          2.68618  4.42225  2.77519  2.73123  3.46354  2.40513  3.72494  3.29354  2.67741  2.69355  4.24690  2.90347  2.73739  3.18146  2.89801  2.37887  2.77519  2.98518  4.58477  3.61503
          0.00764  5.27394  5.99628  0.61958  0.77255  1.41053  0.27973
    605   1.45897  5.51048  3.25037  2.51003  4.85085  2.39093  3.98741  4.33011  2.72710  3.81602  4.56027  2.35581  4.18957  2.46853  2.66858  2.54396  3.25761  3.90030  5.95279  4.54762    842 a - - -
          2.68618  4.42225  2.77519  2.73123  3.46354  2.40513  3.72494  3.29354  2.67741  2.69355  4.24690  2.90347  2.73739  3.18146  2.89801  2.37887  2.77519  2.98518  4.58477  3.61503
          0.00764  5.27394  5.99628  0.61958  0.77255  1.41053  0.27973
    606   3.01169  5.12389  2.98998  2.47801  3.55089  3.86388  4.07433  3.74170  2.90122  1.74687  4.20179  3.41968  2.38143  3.24589  2.27343  2.77808  2.69148  2.77581  5.64370  4.32879    843 l - - -
          2.68618  4.42225  2.77519  2.73123  3.46354  2.40513  3.72494  3.29354  2.67741  2.69355  4.24690  2.90347  2.73739  3.18146  2.89801  2.37887  2.77519  2.98518  4.58477  3.61503
          0.07998  5.27394  2.63470  0.61958  0.77255  1.05352  0.42880
    607   2.21597  4.97024  3.61142  3.05016  3.36749  3.23186  4.14046  3.53137  3.02975  2.12294  3.41722  2.36771  4.30124  2.75675  2.66924  2.67397  2.36434  2.68520  5.51806  4.23808    844 l - - -
          2.68618  4.42225  2.77519  2.73123  3.46354  2.40513  3.72494  3.29354  2.67741  2.69355  4.24690  2.90347  2.73739  3.18146  2.89801  2.37887  2.77519  2.98518  4.58477  3.61503
          0.00763  5.27586  5.99821  0.61958  0.77255  1.40769  0.28065
    608   1.69754  5.27077  2.35550  2.81513  4.52698  3.82623  4.02555  3.35733  2.15301  2.91569  3.36798  3.34176  4.21679  3.16252  2.15858  3.02588  3.23944  3.61264  5.76037  3.18988    845 a - - -
          2.68618  4.42225  2.77519  2.73123  3.46354  2.40513  3.72494  3.29354  2.67741  2.69355  4.24690  2.90347  2.73739  3.18146  2.89801  2.37887  2.77519  2.98518  4.58477  3.61503
          0.00763  5.27586  5.99821  0.61958  0.77255  1.40769  0.28065
    609   2.21655  5.47122  2.69780  2.28422  3.11422  2.53073  3.96920  4.27446  1.94224  3.04510  4.51623  3.25437  3.02012  3.07103  2.47224  2.97044  3.23153  3.31701  5.91383  4.51300    846 k - - -
          2.68618  4.42225  2.77519  2.73123  3.46354  2.40513  3.72494  3.29354  2.67741  2.69355  4.24690  2.90347  2.73739  3.18146  2.89801  2.37887  2.77519  2.98518  4.58477  3.61503
          0.00763  5.27586  5.99821  0.61958  0.77255  1.40769  0.28065
    610   2.73504  4.72090  3.97400  3.40432  3.85236  4.03005  4.28833  1.97947  3.34679  1.67264  3.44834  3.79251  3.42371  2.83048  2.47757  2.11791  3.26757  2.99077  5.30734  4.07992    847 l - - -
          2.68618  4.42225  2.77519  2.73123  3.46354  2.40513  3.72494  3.29354  2.67741  2.69355  4.24690  2.90347  2.73739  3.18146  2.89801  2.37887  2.77519  2.98518  4.58477  3.61503
          0.08190  5.27586  2.61011  0.61958  0.77255  0.96811  0.47771
    611   2.75210  5.51400  2.80946  2.19421  4.85650  3.78428  3.39009  4.34054  1.90049  2.39647  4.55538  3.25276  3.38634  3.06877  2.25060  2.22569  2.71159  3.90327  5.94815  4.53891    848 k - - -
          2.68618  4.42225  2.77519  2.73123  3.46354  2.40513  3.72494  3.29354  2.67741  2.69355  4.24690  2.90347  2.73739  3.18146  2.89801  2.37887  2.77519  2.98518  4.58477  3.61503
          0.00747  5.29603  6.01837  0.61958  0.77255  1.37713  0.29076
    612   2.19100  4.79746  3.10219  3.29486  1.63855  4.00424  4.25200  3.30437  2.55534  2.73255  3.89863  3.71623  4.38472  3.56289  2.85802  3.24416  2.76851  2.24150  5.37422  3.31721    849 f - - -
          2.68618  4.42225  2.77519  2.73123  3.46354  2.40513  3.72494  3.29354  2.67741  2.69355  4.24690  2.90347  2.73739  3.18146  2.89801  2.37887  2.77519  2.98518  4.58477  3.61503
          0.00747  5.29603  6.01837  0.61958  0.77255  1.37713  0.29076
    613   2.37439  5.50890  2.69163  1.71740  4.84791  3.78664  3.97556  4.32974  2.71320  2.84778  4.55139  3.25637  2.05093  2.65153  2.82825  2.60759  2.91650  3.89633  5.94523  4.53771    850 e - - -
          2.68618  4.42225  2.77519  2.73123  3.46354  2.40513  3.72494  3.29354  2.67741  2.69355  4.24690  2.90347  2.73739  3.18146  2.89801  2.37887  2.77519  2.98518  4.58477  3.61503
          0.00747  5.29603  6.01837  0.61958  0.77255  1.37713  0.29076
    614   3.01470  5.52611  2.78956  2.19893  4.87097  2.50683  2.90578  4.35719  2.11737  3.83128  4.56707  3.25234  2.71220  2.73825  3.20371  2.53609  1.94613  3.91669  5.95869  4.54718    851 t - - -
          2.68618  4.42225  2.77519  2.73123  3.46354  2.40513  3.72494  3.29354  2.67741  2.69355  4.24690  2.90347  2.73739  3.18146  2.89801  2.37887  2.77519  2.98518  4.58477  3.61503
          0.11736  5.29603  2.24696  0.61958  0.77255  1.37713  0.29076
    615   2.32987  5.56868  2.02275  2.17194  4.90839  2.10617  3.99306  4.39847  2.75466  3.87234  4.61572  2.71842  4.18589  2.00769  3.25713  3.00074  2.76619  3.95742  6.00212  4.58094    852 q - - -
          2.68618  4.42225  2.77519  2.73123  3.46354  2.40513  3.72494  3.29354  2.67741  2.69355  4.24690  2.90347  2.73739  3.18146  2.89801  2.37887  2.77519  2.98518  4.58477  3.61503
          0.00834  5.18701  5.90935  0.61958  0.77255  1.52605  0.24512
    616   2.56224  5.44016  1.97052  2.04115  3.37692  2.21616  3.92882  4.24795  2.38133  3.73952  4.48467  2.59036  4.13287  3.02996  3.16098  2.93036  3.19337  3.35950  5.88110  3.47488    853 d - - -
          2.68618  4.42225  2.77519  2.73123  3.46354  2.40513  3.72494  3.29354  2.67741  2.69355  4.24690  2.90347  2.73739  3.18146  2.89801  2.37887  2.77519  2.98518  4.58477  3.61503
          0.00834  5.18701  5.90935  0.61958  0.77255  1.52605  0.24512
    617   2.16629  5.50777  2.96391  1.53684  4.84737  1.93224  3.96002  4.33149  2.48614  3.81138  4.55421  3.22005  3.08201  3.06113  2.86846  2.96524  3.23829  3.89637  5.94433  4.53233    854 e - - -
          2.68618  4.42225  2.77519  2.73123  3.46354  2.40513  3.72494  3.29354  2.67741  2.69355  4.24690  2.90347  2.73739  3.18146  2.89801  2.37887  2.77519  2.98518  4.58477  3.61503
          0.06002  5.18701  2.94388  0.61958  0.77255  1.04701  0.43230
    618   2.47844  5.41837  1.82169  2.18172  4.73129  3.77419  3.96515  2.75143  2.71380  2.49710  4.46765  2.69546  4.16703  2.75842  2.75990  2.96614  2.89463  3.44945  5.87076  4.48004    855 d - - -
          2.68618  4.42225  2.77519  2.73123  3.46354  2.40513  3.72494  3.29354  2.67741  2.69355  4.24690  2.90347  2.73739  3.18146  2.89801  2.37887  2.77519  2.98518  4.58477  3.61503
          0.00785  5.24647  5.96881  0.61958  0.77255  1.20588  0.35586
    619   2.37143  5.07167  2.95134  2.97082  3.39916  2.77219  4.10758  3.35339  2.69420  2.33384  3.11508  2.37896  3.27820  3.29698  2.83248  2.80263  3.25457  2.32342  5.60297  4.30215    856 v - - -
          2.68618  4.42225  2.77519  2.73123  3.46354  2.40513  3.72494  3.29354  2.67741  2.69355  4.24690  2.90347  2.73739  3.18146  2.89801  2.37887  2.77519  2.98518  4.58477  3.61503
          0.00750  5.29246  6.01480  0.61958  0.77255  1.38265  0.28890
    620   2.61441  5.30878  3.36166  1.69748  3.24449  3.29215  4.02395  3.14831  2.54341  2.84933  4.37128  2.91398  4.21723  3.15478  1.79835  3.02412  3.24575  3.26317  5.79191  4.43478    857 e - - -
          2.68618  4.42225  2.77519  2.73123  3.46354  2.40513  3.72494  3.29354  2.67741  2.69355  4.24690  2.90347  2.73739  3.18146  2.89801  2.37887  2.77519  2.98518  4.58477  3.61503
          0.00750  5.29246  6.01480  0.61958  0.77255  1.38265  0.28890
    621   2.54798  5.51725  2.69777  1.91300  3.65048  2.86775  3.96834  4.34772  2.36110  3.82239  4.55802  3.24876  2.75473  2.78811  2.33651  2.30160  2.69847  3.90771  5.95014  4.53937    858 e - - -
          2.68618  4.42225  2.77519  2.73123  3.46354  2.40513  3.72494  3.29354  2.67741  2.69355  4.24690  2.90347  2.73739  3.18146  2.89801  2.37887  2.77519  2.98518  4.58477  3.61503
          0.00750  5.29246  6.01480  0.61958  0.77255  1.38265  0.28890
    622   2.30012  5.05774  2.91089  2.41282  3.39928  2.03512  4.11372  3.64645  2.96849  2.87407  3.22407  3.47823  4.28384  3.30756  3.40784  2.24638  2.78727  2.34183  5.59179  4.29417    859 g - - -
          2.68618  4.42225  2.77519  2.73123  3.46354  2.40513  3.72494  3.29354  2.67741  2.69355  4.24690  2.90347  2.73739  3.18146  2.89801  2.37887  2.77519  2.98518  4.58477  3.61503
          0.00750  5.29246  6.01480  0.61958  0.77255  1.38265  0.28890
    623   3.00918  5.50243  2.24327  1.96669  4.84012  2.11955  3.97328  3.56828  2.71122  3.80458  3.39909  2.69591  3.11857  3.07210  2.77100  2.97474  2.32385  3.88912  5.93956  4.53294    860 e - - -
          2.68618  4.42225  2.77519  2.73123  3.46354  2.40513  3.72494  3.29354  2.67741  2.69355  4.24690  2.90347  2.73739  3.18146  2.89801  2.37887  2.77519  2.98518  4.58477  3.61503
          0.00750  5.29246  6.01480  0.61958  0.77255  1.38265  0.28890
    624   1.98171  5.36725  1.82833  2.77114  3.60438  3.46838  3.40269  4.09941  2.76972  3.64692  3.48144  2.89822  3.29289  2.83718  3.25009  2.55182  2.91278  2.93140  5.83709  3.56339    861 d - - -
          2.68618  4.42225  2.77519  2.73123  3.46354  2.40513  3.72494  3.29354  2.67741  2.69355  4.24690  2.90347  2.73739  3.18146  2.89801  2.37887  2.77519  2.98518  4.58477  3.61503
          0.00750  5.29246  6.01480  0.61958  0.77255  1.19346  0.36121
    625   2.30208  5.52288  2.67883  2.21742  3.18857  3.79950  3.98710  4.34553  2.43044  3.82606  4.56484  2.93971  4.19288  2.02667  2.74885  2.34364  2.72604  2.73760  5.95852  4.55055    862 q - - -
          2.67885  4.43459  2.77888  2.72944  3.47143  2.41289  3.73031  3.30211  2.68166  2.69550  4.25241  2.91144  2.71482  3.17282  2.89798  2.38119  2.77119  2.97268  4.59711  3.62619
          1.62326  0.43406  1.86516  3.48058  0.03127  0.98013  0.47042
    626   1.96289  5.35263  3.30761  2.74952  4.64303  2.73680  3.98156  4.08950  2.21782  3.12826  4.40948  3.28482  4.18189  2.10201  2.28328  2.98637  2.89233  2.49896  5.81916  4.44792    967 a - - -
          2.68618  4.42225  2.77519  2.73123  3.46354  2.40513  3.72494  3.29354  2.67741  2.69355  4.24690  2.90347  2.73739  3.18146  2.89801  2.37887  2.77519  2.98518  4.58477  3.61503
          0.07149  5.23506  2.75410  0.61958  0.77255  1.46510  0.26274
    627   1.97621  5.31159  3.27086  2.71411  4.59889  3.75455  3.94921  3.34467  2.20268  3.59216  3.55207  2.91191  2.57339  3.06879  2.73837  1.93591  2.64909  3.67098  5.78153  4.40931    968 s - - -
          2.68618  4.42225  2.77519  2.73123  3.46354  2.40513  3.72494  3.29354  2.67741  2.69355  4.24690  2.90347  2.73739  3.18146  2.89801  2.37887  2.77519  2.98518  4.58477  3.61503
          0.00846  5.17203  5.89438  0.61958  0.77255  1.54375  0.24026
    628   2.68411  5.39633  2.76508  2.37145  3.71300  2.90908  3.92634  4.18210  2.38167  3.69012  4.44413  3.21484  2.84458  3.03200  2.49361  2.08843  2.82941  2.46079  5.84540  3.59348    969 s - - -
          2.68618  4.42225  2.77519  2.73123  3.46354  2.40513  3.72494  3.29354  2.67741  2.69355  4.24690  2.90347  2.73739  3.18146  2.89801  2.37887  2.77519  2.98518  4.58477  3.61503
          0.00846  5.17203  5.89438  0.61958  0.77255  1.54375  0.24026
    629   2.19929  5.38153  3.23824  2.30408  4.70259  3.74022  3.93763  4.16647  2.68673  3.68153  4.43962  2.82433  2.14535  3.04587  2.81888  1.81387  2.62751  3.24189  5.84251  4.45246    970 s - - -
          2.68618  4.42225  2.77519  2.73123  3.46354  2.40513  3.72494  3.29354  2.67741  2.69355  4.24690  2.90347  2.73739  3.18146  2.89801  2.37887  2.77519  2.98518  4.58477  3.61503
          0.00846  5.17203  5.89438  0.61958  0.77255  1.54375  0.24026
    630   1.34704  4.99753  3.08504  3.09848  4.37638  2.63662  4.22840  2.84021  3.09808  3.42463  4.26416  3.55146  4.28588  3.42783  3.52831  2.73240  1.73096  3.45068  5.71172  4.42256    971 a - - -
          2.68618  4.42225  2.77519  2.73123  3.46354  2.40513  3.72494  3.29354  2.67741  2.69355  4.24690  2.90347  2.73739  3.18146  2.89801  2.37887  2.77519  2.98518  4.58477  3.61503
          0.00846  5.17203  5.89438  0.61958  0.77255  1.54375  0.24026
    631   2.39188  5.44930  2.71839  1.99263  4.78803  3.72822  3.91776  4.26951  2.65589  3.75212  4.49232  2.66712  1.97825  3.01647  2.46849  2.66539  2.80061  3.10394  5.88633  4.47907    972 p - - -
          2.68618  4.42225  2.77519  2.73123  3.46354  2.40513  3.72494  3.29354  2.67741  2.69355  4.24690  2.90347  2.73739  3.18146  2.89801  2.37887  2.77519  2.98518  4.58477  3.61503
          0.00846  5.17203  5.89438  0.61958  0.77255  1.54375  0.24026
    632   1.84247  5.40421  1.83559  2.47457  4.73791  3.74406  3.95728  4.20466  2.71148  3.71644  4.47365  3.23416  3.21880  3.06584  3.20034  2.00534  2.71344  3.14831  5.87461  4.48104    973 d - - -
          2.68618  4.42225  2.77519  2.73123  3.46354  2.40513  3.72494  3.29354  2.67741  2.69355  4.24690  2.90347  2.73739  3.18146  2.89801  2.37887  2.77519  2.98518  4.58477  3.61503
          0.00846  5.17203  5.89438  0.61958  0.77255  1.54375  0.24026
    633   2.78442  5.45605  2.64189  2.40481  4.79892  2.45180  3.91245  4.28332  2.30992  3.06915  4.49730  2.86856  2.76950  2.47440  2.32439  2.91394  2.61758  3.11101  5.89003  4.48043    974 k - - -
          2.68618  4.42225  2.77519  2.73123  3.46354  2.40513  3.72494  3.29354  2.67741  2.69355  4.24690  2.90347  2.73739  3.18146  2.89801  2.37887  2.77519  2.98518  4.58477  3.61503
          0.07814  5.17203  2.66649  0.61958  0.77255  1.54375  0.24026
    634   2.44881  5.42869  2.63262  2.61361  4.77302  3.69390  3.25254  4.25836  1.79285  3.73358  3.60109  2.54423  3.20160  2.64403  2.66633  2.11077  3.15118  3.81894  5.86173  4.45138    975 k - - -
          2.68618  4.42225  2.77519  2.73123  3.46354  2.40513  3.72494  3.29354  2.67741  2.69355  4.24690  2.90347  2.73739  3.18146  2.89801  2.37887  2.77519  2.98518  4.58477  3.61503
          0.00907  5.10296  5.82531  0.61958  0.77255  1.30856  0.31500
    635   2.78643  5.32517  2.91275  2.73682  4.66447  2.18274  3.98148  3.30353  2.74499  3.65585  4.42689  2.91312  2.55992  3.09920  3.22675  1.66010  2.41145  3.72537  5.83614  4.45990    976 s - - -
          2.68618  4.42225  2.77519  2.73123  3.46354  2.40513  3.72494  3.29354  2.67741  2.69355  4.24690  2.90347  2.73739  3.18146  2.89801  2.37887  2.77519  2.98518  4.58477  3.61503
          0.00846  5.17203  5.89438  0.61958  0.77255  1.54375  0.24026
    636   2.19973  5.36012  2.69179  2.47857  4.66406  3.74399  2.98873  4.12205  2.68962  3.64771  4.41191  3.22944  4.13666  2.28563  3.17449  2.36054  2.35471  2.25981  5.81826  3.46126    977 a - - -
          2.68618  4.42225  2.77519  2.73123  3.46354  2.40513  3.72494  3.29354  2.67741  2.69355  4.24690  2.90347  2.73739  3.18146  2.89801  2.37887  2.77519  2.98518  4.58477  3.61503
          0.00846  5.17203  5.89438  0.61958  0.77255  1.54375  0.24026
    637   2.18120  5.45122  2.35918  2.24919  4.79110  3.72727  3.91561  4.27345  2.43021  3.06458  4.49339  3.19668  4.12120  2.73845  2.83204  1.69302  2.65300  3.83910  5.88694  4.47905    978 s - - -
          2.68618  4.42225  2.77519  2.73123  3.46354  2.40513  3.72494  3.29354  2.67741  2.69355  4.24690  2.90347  2.73739  3.18146  2.89801  2.37887  2.77519  2.98518  4.58477  3.61503
          0.00846  5.17203  5.89438  0.61958  0.77255  1.54375  0.24026
    638   2.07401  5.39601  3.22927  1.91620  4.72276  2.66880  3.94311  4.18926  2.69319  3.70040  4.45670  2.82147  2.95830  3.05063  3.18089  1.75954  3.19622  3.78005  3.98367  4.46525    979 s - - -
          2.68618  4.42225  2.77519  2.73123  3.46354  2.40513  3.72494  3.29354  2.67741  2.69355  4.24690  2.90347  2.73739  3.18146  2.89801  2.37887  2.77519  2.98518  4.58477  3.61503
          0.00846  5.17203  5.89438  0.61958  0.77255  1.54375  0.24026
    639   1.87309  5.19779  3.33585  2.49802  4.44984  2.44509  3.98360  3.87353  2.43927  3.46390  3.44098  3.30271  3.23619  3.12514  3.24196  2.65048  2.11624  2.68612  5.69490  4.35050    980 a - - -
          2.68618  4.42225  2.77519  2.73123  3.46354  2.40513  3.72494  3.29354  2.67741  2.69355  4.24690  2.90347  2.73739  3.18146  2.89801  2.37887  2.77519  2.98518  4.58477  3.61503
          0.00846  5.17203  5.89438  0.61958  0.77255  1.54375  0.24026
    640   2.08325  5.46327  2.51838  2.20653  4.79993  3.73423  3.93125  4.28118  2.67440  3.76536  4.50773  2.92271  2.04881  2.20008  3.16770  2.67149  3.20168  2.94636  5.90128  4.49314    981 p - - -
          2.68618  4.42225  2.77519  2.73123  3.46354  2.40513  3.72494  3.29354  2.67741  2.69355  4.24690  2.90347  2.73739  3.18146  2.89801  2.37887  2.77519  2.98518  4.58477  3.61503
          0.00846  5.17203  5.89438  0.61958  0.77255  1.54375  0.24026
    641   1.10771  4.85614  3.74328  3.19862  4.11365  2.89152  4.23520  3.48389  3.16905  2.73446  4.04573  3.62735  2.55517  3.01998  3.56242  3.14043  3.24938  2.60136  5.51083  4.25309    982 a - - -
          2.68618  4.42225  2.77519  2.73123  3.46354  2.40513  3.72494  3.29354  2.67741  2.69355  4.24690  2.90347  2.73739  3.18146  2.89801  2.37887  2.77519  2.98518  4.58477  3.61503
          0.00846  5.17203  5.89438  0.61958  0.77255  1.54375  0.24026
    642   2.10172  5.44604  2.53229  2.65030  4.78432  3.72737  2.50015  4.26554  2.15073  2.64679  4.48856  2.74740  3.10657  2.73534  3.14452  2.46897  2.83030  3.83304  5.88279  4.47593    983 a - - -
          2.68618  4.42225  2.77519  2.73123  3.46354  2.40513  3.72494  3.29354  2.67741  2.69355  4.24690  2.90347  2.73739  3.18146  2.89801  2.37887  2.77519  2.98518  4.58477  3.61503
          0.04292  5.17203  3.31481  0.61958  0.77255  1.54375  0.24026
    643   1.70367  5.29454  2.68151  2.69878  4.58109  3.73892  2.97466  4.02734  2.69733  3.03735  3.40961  3.23468  2.73601  3.05403  2.84814  2.01579  3.17077  3.65352  5.76494  4.39291    984 a - - -
          2.68618  4.42225  2.77519  2.73123  3.46354  2.40513  3.72494  3.29354  2.67741  2.69355  4.24690  2.90347  2.73739  3.18146  2.89801  2.37887  2.77519  2.98518  4.58477  3.61503
          0.00876  5.13787  5.86022  0.61958  0.77255  1.58205  0.23011
    644   2.66829  5.33195  2.27266  2.37150  3.52091  2.76584  3.27712  4.08661  2.67864  3.05956  3.55316  3.21824  2.75201  3.03651  3.16246  2.48367  2.11495  3.69790  5.79291  4.41121    985 t - - -
          2.68618  4.42225  2.77519  2.73123  3.46354  2.40513  3.72494  3.29354  2.67741  2.69355  4.24690  2.90347  2.73739  3.18146  2.89801  2.37887  2.77519  2.98518  4.58477  3.61503
          0.00876  5.13787  5.86022  0.61958  0.77255  1.58205  0.23011
    645   2.49592  5.45024  2.55868  1.83794  4.79465  2.66160  3.21959  4.28054  2.63620  3.75523  4.49132  3.17811  2.54068  2.32085  2.78688  2.90197  2.69274  3.84057  5.88312  4.47191    986 e - - -
          2.68225  4.42565  2.77598  2.73365  3.46481  2.40667  3.72706  3.29523  2.68011  2.69055  4.24130  2.90570  2.72958  3.18283  2.89850  2.37892  2.77644  2.98356  4.58817  3.61843
          1.00345  0.53391  3.05594  2.46930  0.08844  1.58205  0.23011
    646   1.59415  5.11554  3.32848  1.95691  4.35380  3.75548  2.99291  3.03623  2.76519  3.37530  4.18936  3.29015  3.36284  3.11438  3.22792  2.68073  2.68080  2.86905  5.62219  4.28893   1023 a - - -
          2.68618  4.42225  2.77519  2.73123  3.46354  2.40513  3.72494  3.29354  2.67741  2.69355  4.24690  2.90347  2.73739  3.18146  2.89801  2.37887  2.77519  2.98518  4.58477  3.61503
          0.00917  5.09264  5.81498  0.61958  0.77255  1.62877  0.21837
    647   2.92285  5.42583  2.77754  2.41318  4.76915  2.69783  3.88165  4.25239  2.31831  3.72931  3.33236  3.16363  3.14987  1.81958  1.97332  2.88613  3.15370  3.81564  5.85850  4.45068   1024 q - - -
          2.68618  4.42225  2.77519  2.73123  3.46354  2.40513  3.72494  3.29354  2.67741  2.69355  4.24690  2.90347  2.73739  3.18146  2.89801  2.37887  2.77519  2.98518  4.58477  3.61503
          0.00917  5.09264  5.81498  0.61958  0.77255  1.62877  0.21837
    648   2.01330  5.42809  3.16670  2.04363  4.77149  3.69549  3.88407  4.25495  2.10770  3.73210  4.47047  2.23212  2.85915  2.98183  2.56720  2.36144  3.15618  3.81811  5.86160  4.45328   1025 a - - -
          2.68600  4.42255  2.77477  2.73087  3.46384  2.40543  3.72525  3.29384  2.67771  2.69300  4.24720  2.90377  2.73642  3.18177  2.89784  2.37917  2.77523  2.98549  4.58507  3.61533
          1.15147  0.38442  5.81498  0.04064  3.22327  1.62877  0.21837
    649   2.27925  5.41933  2.56821  1.98189  4.76125  3.01546  3.87827  4.24499  2.18406  3.11896  4.46095  3.15911  4.08418  2.97571  2.59316  2.10974  2.59517  3.80830  5.85392  4.44485   1027 e - - -
          2.68618  4.42225  2.77519  2.73123  3.46354  2.40513  3.72494  3.29354  2.67741  2.69355  4.24690  2.90347  2.73739  3.18146  2.89801  2.37887  2.77519  2.98518  4.58477  3.61503
          0.00917  5.09264  5.81498  0.61958  0.77255  1.62877  0.21837
    650   2.44652  5.39072  3.18421  2.62778  4.72121  2.69993  3.88630  4.19558  1.77714  3.68930  3.18053  3.17274  2.71773  2.33057  2.57166  2.58000  2.94309  3.77369  5.83224  4.43225   1028 k - - -
          2.68618  4.42225  2.77519  2.73123  3.46354  2.40513  3.72494  3.29354  2.67741  2.69355  4.24690  2.90347  2.73739  3.18146  2.89801  2.37887  2.77519  2.98518  4.58477  3.61503
          0.00917  5.09264  5.81498  0.61958  0.77255  1.28128  0.32529
    651   2.58570  5.45491  2.81219  2.65234  4.79658  3.22919  3.91616  4.27877  1.77052  3.15227  4.49685  2.74730  4.12340  2.32122  1.83862  2.91999  3.18659  3.29019  5.88884  4.48193   1029 k - - -
          2.68078  4.42488  2.77382  2.72893  3.46405  2.40431  3.72758  3.29293  2.67949  2.69457  4.24475  2.90445  2.73717  3.17929  2.89987  2.37957  2.77670  2.98717  4.58740  3.61766
          1.33400  0.36303  3.19385  2.01937  0.14241  1.54375  0.24026
    652   2.14642  5.35403  2.09800  2.66768  4.66212  3.72515  3.91790  4.12249  2.28921  2.50495  4.40538  3.20896  2.42101  2.54815  3.15487  2.65954  3.16909  3.11779  5.81017  4.42293   1038 d - - -
          2.68618  4.42225  2.77519  2.73123  3.46354  2.40513  3.72494  3.29354  2.67741  2.69355  4.24690  2.90347  2.73739  3.18146  2.89801  2.37887  2.77519  2.98518  4.58477  3.61503
          0.00880  5.13302  5.85537  0.61958  0.77255  1.58727  0.22876
    653   1.33940  5.55517  2.58189  2.16296  4.92844  3.78065  4.11366  4.40164  2.93042  3.91737  4.69243  3.28974  1.80502  3.23816  3.43813  3.09772  2.92088  3.98184  6.08161  4.67108   1039 a - - -
          2.68618  4.42225  2.77519  2.73123  3.46354  2.40513  3.72494  3.29354  2.67741  2.69355  4.24690  2.90347  2.73739  3.18146  2.89801  2.37887  2.77519  2.98518  4.58477  3.61503
          0.00880  5.13302  5.85537  0.61958  0.77255  1.32051  0.31061
    654   2.48712  5.41289  2.28677  2.32665  4.73334  3.74478  3.93618  3.37265  2.07738  3.70778  4.46067  3.22252  2.02699  3.04130  3.17043  2.48236  3.19460  2.72802  5.86103  4.46532   1040 p - - -
          2.68618  4.42225  2.77519  2.73123  3.46354  2.40513  3.72494  3.29354  2.67741  2.69355  4.24690  2.90347  2.73739  3.18146  2.89801  2.37887  2.77519  2.98518  4.58477  3.61503
          0.10920  5.18978  2.32407  0.61958  0.77255  1.52271  0.24605
    655   1.87339  4.73239  3.70392  3.13963  3.88732  2.49714  4.13030  2.80175  3.10430  2.95519  3.12514  3.57414  2.81998  3.41887  2.86221  2.24685  3.16720  2.28648  5.30897  4.06016   1041 a - - -
          2.68618  4.42225  2.77519  2.73123  3.46354  2.40513  3.72494  3.29354  2.67741  2.69355  4.24690  2.90347  2.73739  3.18146  2.89801  2.37887  2.77519  2.98518  4.58477  3.61503
          0.00919  5.08977  5.81212  0.61958  0.77255  0.83622  0.56801
    656   2.54979  5.21115  2.80936  2.87666  4.44517  2.72363  4.06471  2.31042  2.39000  3.46768  3.53213  3.39452  3.41202  3.21808  2.35503  3.06345  2.17308  2.57308  5.71679  4.38502   1042 t - - -
          2.68618  4.42225  2.77519  2.73123  3.46354  2.40513  3.72494  3.29354  2.67741  2.69355  4.24690  2.90347  2.73739  3.18146  2.89801  2.37887  2.77519  2.98518  4.58477  3.61503
          0.00739  5.30681  6.02915  0.61958  0.77255  1.06501  0.42270
    657   2.48861  5.56217  2.30881  1.72293  4.90803  3.13957  4.00709  4.39512  2.49630  3.86778  4.60289  2.04161  3.29905  2.85984  2.76633  2.47453  3.27939  3.95328  5.99411  4.58174   1043 e - - -
          2.68618  4.42225  2.77519  2.73123  3.46354  2.40513  3.72494  3.29354  2.67741  2.69355  4.24690  2.90347  2.73739  3.18146  2.89801  2.37887  2.77519  2.98518  4.58477  3.61503
          0.00701  5.36045  6.08280  0.61958  0.77255  1.26791  0.33048
    658   1.42748  5.43328  3.34562  1.91683  3.85093  3.03200  4.03203  4.18429  2.48995  2.93755  3.59715  2.82074  4.23142  3.14642  2.95137  2.74245  3.27640  3.79806  5.89563  4.51553   1044 a - - -
          2.68618  4.42225  2.77519  2.73123  3.46354  2.40513  3.72494  3.29354  2.67741  2.69355  4.24690  2.90347  2.73739  3.18146  2.89801  2.37887  2.77519  2.98518  4.58477  3.61503
          0.00701  5.36045  6.08280  0.61958  0.77255  1.26791  0.33048
    659   2.77804  5.54616  2.26933  2.50515  3.75030  3.02717  4.00327  3.24539  1.93267  3.85039  4.58749  2.89458  4.20934  1.93832  3.23140  2.47449  2.61369  3.93547  5.98032  4.57083   1045 k - - -
          2.68618  4.42225  2.77519  2.73123  3.46354  2.40513  3.72494  3.29354  2.67741  2.69355  4.24690  2.90347  2.73739  3.18146  2.89801  2.37887  2.77519  2.98518  4.58477  3.61503
          0.00701  5.36045  6.08280  0.61958  0.77255  1.26791  0.33048
    660   2.78346  5.47832  3.32760  2.52075  4.79262  1.75919  4.02193  3.62741  2.26843  3.28168  2.92761  3.31309  4.22490  2.57764  2.18902  2.44337  3.27738  3.85236  5.92942  4.53905   1046 g - - -
          2.68618  4.42225  2.77519  2.73123  3.46354  2.40513  3.72494  3.29354  2.67741  2.69355  4.24690  2.90347  2.73739  3.18146  2.89801  2.37887  2.77519  2.98518  4.58477  3.61503
          0.00701  5.36045  6.08280  0.61958  0.77255  1.26791  0.33048
    661   2.67752  5.55057  2.45569  1.28085  4.89077  3.82040  4.01148  4.37385  2.00943  3.85380  4.59296  3.28936  3.53861  3.10981  3.24255  2.65241  3.28139  3.37627  5.98598  3.13514   1047 e - - -
          2.68618  4.42225  2.77519  2.73123  3.46354  2.40513  3.72494  3.29354  2.67741  2.69355  4.24690  2.90347  2.73739  3.18146  2.89801  2.37887  2.77519  2.98518  4.58477  3.61503
          0.00701  5.36045  6.08280  0.61958  0.77255  1.26791  0.33048
    662   1.95341  4.68230  3.47075  2.88075  2.66335  4.12121  4.39628  2.83017  3.55408  2.14347  3.79172  3.95929  3.47746  3.03586  3.84255  3.38383  2.72085  1.74479  5.27984  3.29294   1048 v - - -
          2.68618  4.42225  2.77519  2.73123  3.46354  2.40513  3.72494  3.29354  2.67741  2.69355  4.24690  2.90347  2.73739  3.18146  2.89801  2.37887  2.77519  2.98518  4.58477  3.61503
          0.00701  5.36045  6.08280  0.61958  0.77255  1.26791  0.33048
    663   2.56750  5.20107  3.49028  2.46567  4.42453  3.29936  4.10618  2.48901  2.44595  3.45276  2.91829  3.44428  1.87765  3.26898  2.55133  2.77581  3.28597  2.72786  5.71431  4.39173   1049 p - - -
          2.68618  4.42225  2.77519  2.73123  3.46354  2.40513  3.72494  3.29354  2.67741  2.69355  4.24690  2.90347  2.73739  3.18146  2.89801  2.37887  2.77519  2.98518  4.58477  3.61503
          0.04125  5.36045  3.33226  0.61958  0.77255  1.26791  0.33048
    664   2.22134  5.52413  1.64807  2.36349  4.86343  2.93676  3.98983  4.34549  2.48081  2.54640  4.56640  2.73429  4.19527  2.80901  2.87720  2.99146  3.25802  3.26991  5.96016  4.55247   1050 d - - -
          2.68618  4.42225  2.77519  2.73123  3.46354  2.40513  3.72494  3.29354  2.67741  2.69355  4.24690  2.90347  2.73739  3.18146  2.89801  2.37887  2.77519  2.98518  4.58477  3.61503
          0.00725  5.32645  6.04880  0.61958  0.77255  1.32791  0.30793
    665   2.26489  5.45477  2.93898  2.45999  4.76684  3.12921  4.00443  4.23019  2.33595  2.22781  2.78931  2.55707  4.20621  2.86306  3.24007  2.10451  3.25769  3.22308  5.90772  4.51758   1051 s - - -
          2.68618  4.42225  2.77519  2.73123  3.46354  2.40513  3.72494  3.29354  2.67741  2.69355  4.24690  2.90347  2.73739  3.18146  2.89801  2.37887  2.77519  2.98518  4.58477  3.61503
          0.00725  5.32645  6.04880  0.61958  0.77255  1.32791  0.30793
    666   2.28282  5.53387  3.27282  1.89316  4.87785  2.80947  3.98679  4.36306  2.37593  3.83869  3.70526  2.22206  3.52201  2.04916  3.21473  2.41790  3.25699  3.92396  5.96722  4.55685   1052 e - - -
          2.68618  4.42225  2.77519  2.73123  3.46354  2.40513  3.72494  3.29354  2.67741  2.69355  4.24690  2.90347  2.73739  3.18146  2.89801  2.37887  2.77519  2.98518  4.58477  3.61503
          0.00725  5.32645  6.04880  0.61958  0.77255  1.32791  0.30793
    667   1.76968  4.50900  4.74514  4.14833  3.03216  4.21419  4.53082  1.79736  2.79322  2.32089  2.09263  3.36032  4.58098  4.18042  4.10731  3.51133  2.85747  2.49478  5.12630  3.94211   1053 a - - -
          2.68618  4.42225  2.77519  2.73123  3.46354  2.40513  3.72494  3.29354  2.67741  2.69355  4.24690  2.90347  2.73739  3.18146  2.89801  2.37887  2.77519  2.98518  4.58477  3.61503
          0.00725  5.32645  6.04880  0.61958  0.77255  1.32791  0.30793
    668   2.39043  5.52535  2.04326  2.41146  4.86643  3.20536  3.98686  4.34960  2.37993  3.82893  4.56705  2.94717  2.64218  2.60219  3.21526  2.63227  2.58769  3.42693  4.47690  2.95980   1054 d - - -
          2.68618  4.42225  2.77519  2.73123  3.46354  2.40513  3.72494  3.29354  2.67741  2.69355  4.24690  2.90347  2.73739  3.18146  2.89801  2.37887  2.77519  2.98518  4.58477  3.61503
          0.00725  5.32645  6.04880  0.61958  0.77255  1.32791  0.30793
    669   2.20883  5.52128  2.59176  1.99955  4.86058  3.80023  3.98793  4.34249  2.54998  3.31693  4.56347  3.26991  2.97754  2.39574  2.84650  2.70805  2.34104  2.58585  5.95743  4.54998   1055 e - - -
          2.68618  4.42225  2.77519  2.73123  3.46354  2.40513  3.72494  3.29354  2.67741  2.69355  4.24690  2.90347  2.73739  3.18146  2.89801  2.37887  2.77519  2.98518  4.58477  3.61503
          0.00725  5.32645  6.04880  0.61958  0.77255  1.32791  0.30793
    670   2.06923  5.40317  3.33692  1.69246  4.69570  3.26118  4.01923  3.01943  2.51774  2.81793  4.45819  2.84635  4.21807  3.13599  2.11203  3.02040  3.26079  3.10153  5.86853  4.49226   1056 e - - -
          2.68618  4.42225  2.77519  2.73123  3.46354  2.40513  3.72494  3.29354  2.67741  2.69355  4.24690  2.90347  2.73739  3.18146  2.89801  2.37887  2.77519  2.98518  4.58477  3.61503
          0.00725  5.32645  6.04880  0.61958  0.77255  1.32791  0.30793
    671   2.36259  5.45780  2.82849  2.45896  4.77112  3.81283  2.94217  3.01388  2.10846  3.74944  3.66751  3.29370  2.61856  2.76648  3.23869  3.00444  2.23804  3.83126  2.93573  4.51902   1057 k - - -
          2.68618  4.42225  2.77519  2.73123  3.46354  2.40513  3.72494  3.29354  2.67741  2.69355  4.24690  2.90347  2.73739  3.18146  2.89801  2.37887  2.77519  2.98518  4.58477  3.61503
          0.00725  5.32645  6.04880  0.61958  0.77255  1.12929  0.39047
    672   3.04607  5.54180  1.87191  2.35710  4.88146  3.82083  4.00789  4.36277  2.33887  2.99010  4.58415  3.29057  4.21436  2.11542  2.15503  3.01099  2.89196  2.56949  5.97712  4.57066   1058 d - - -
          2.68618  4.42225  2.77519  2.73123  3.46354  2.40513  3.72494  3.29354  2.67741  2.69355  4.24690  2.90347  2.73739  3.18146  2.89801  2.37887  2.77519  2.98518  4.58477  3.61503
          0.00701  5.36045  6.08280  0.61958  0.77255  1.26791  0.33048
    673   2.05810  5.54672  2.82673  2.00525  3.68089  3.81653  4.00449  4.37299  1.87518  3.85079  4.58822  3.28503  2.41487  2.64489  3.23297  2.78361  2.52229  3.93585  5.98108  4.57170   1059 k - - -
          2.68618  4.42225  2.77519  2.73123  3.46354  2.40513  3.72494  3.29354  2.67741  2.69355  4.24690  2.90347  2.73739  3.18146  2.89801  2.37887  2.77519  2.98518  4.58477  3.61503
          0.00701  5.36045  6.08280  0.61958  0.77255  1.26791  0.33048
    674   2.07540  5.55082  2.36229  1.85659  4.89558  3.81477  3.23289  3.32563  2.49271  3.85596  3.61252  2.83521  4.20825  2.58768  2.41462  2.75221  2.99112  3.94129  5.98368  4.57292   1060 e - - -
          2.68618  4.42225  2.77519  2.73123  3.46354  2.40513  3.72494  3.29354  2.67741  2.69355  4.24690  2.90347  2.73739  3.18146  2.89801  2.37887  2.77519  2.98518  4.58477  3.61503
          0.03654  5.36045  3.46796  0.61958  0.77255  1.26791  0.33048
    675   2.51155  5.53783  3.27461  1.65284  4.88058  2.10999  3.99976  4.36386  2.73798  3.84339  4.58255  2.74148  4.20379  2.91856  2.75430  2.05022  2.64583  3.92797  5.97515  4.56621   1061 e - - -
          2.68618  4.42225  2.77519  2.73123  3.46354  2.40513  3.72494  3.29354  2.67741  2.69355  4.24690  2.90347  2.73739  3.18146  2.89801  2.37887  2.77519  2.98518  4.58477  3.61503
          0.04250  5.33113  3.30294  0.61958  0.77255  1.31998  0.31080
    676   2.37345  5.52389  2.21993  2.11914  4.86753  2.32097  3.08353  4.35256  2.46523  3.82831  4.56524  3.25464  4.18193  3.07321  1.89018  2.97857  3.24748  3.91383  5.95696  3.54231   1062 r - - -
          2.68618  4.42225  2.77519  2.73123  3.46354  2.40513  3.72494  3.29354  2.67741  2.69355  4.24690  2.90347  2.73739  3.18146  2.89801  2.37887  2.77519  2.98518  4.58477  3.61503
          0.00747  5.29609  6.01844  0.61958  0.77255  1.20312  0.35704
    677   2.23632  5.37066  3.35339  1.69797  4.65164  3.83288  3.22669  4.09458  2.79393  2.04643  4.42890  3.33131  3.18186  2.59976  2.94860  3.02872  2.86757  2.86169  5.84368  4.47541   1063 e - - -
          2.68618  4.42225  2.77519  2.73123  3.46354  2.40513  3.72494  3.29354  2.67741  2.69355  4.24690  2.90347  2.73739  3.18146  2.89801  2.37887  2.77519  2.98518  4.58477  3.61503
          0.00725  5.32645  6.04880  0.61958  0.77255  1.32791  0.30793
    678   2.29369  5.43929  2.55966  2.52889  4.74545  3.81671  3.41379  3.16955  2.76026  2.86551  4.49038  3.30106  4.20917  2.51498  2.15929  2.69358  2.13575  2.93577  5.89598  4.50982   1064 t - - -
          2.68618  4.42225  2.77519  2.73123  3.46354  2.40513  3.72494  3.29354  2.67741  2.69355  4.24690  2.90347  2.73739  3.18146  2.89801  2.37887  2.77519  2.98518  4.58477  3.61503
          0.00725  5.32645  6.04880  0.61958  0.77255  1.32791  0.30793
    679   2.40660  5.06716  2.71783  3.00788  4.26116  3.10150  4.13451  2.39857  2.66913  2.71069  3.41384  3.50133  3.31985  3.33095  2.96688  2.03581  2.81517  2.38242  5.60251  4.30672   1065 s - - -
          2.68618  4.42225  2.77519  2.73123  3.46354  2.40513  3.72494  3.29354  2.67741  2.69355  4.24690  2.90347  2.73739  3.18146  2.89801  2.37887  2.77519  2.98518  4.58477  3.61503
          0.00725  5.32645  6.04880  0.61958  0.77255  1.32791  0.30793
    680   2.20759  5.52769  2.78587  2.35647  4.86935  3.79976  3.98751  4.35287  2.72354  3.26933  4.56938  3.26856  2.69058  1.81403  2.33405  2.63253  2.48398  3.91652  5.96244  4.55358   1066 q - - -
          2.68618  4.42225  2.77519  2.73123  3.46354  2.40513  3.72494  3.29354  2.67741  2.69355  4.24690  2.90347  2.73739  3.18146  2.89801  2.37887  2.77519  2.98518  4.58477  3.61503
          0.00725  5.32645  6.04880  0.61958  0.77255  1.32791  0.30793
    681   2.73569  5.53828  2.46422  2.19353  4.88362  3.79873  3.98675  4.36991  2.33821  3.84364  4.57900  3.26599  2.39574  2.34940  2.90005  2.09754  2.20633  3.92909  5.97069  4.55935   1067 s - - -
          2.68618  4.42225  2.77519  2.73123  3.46354  2.40513  3.72494  3.29354  2.67741  2.69355  4.24690  2.90347  2.73739  3.18146  2.89801  2.37887  2.77519  2.98518  4.58477  3.61503
          0.00725  5.32645  6.04880  0.61958  0.77255  1.32791  0.30793
    682   1.78159  5.53036  2.25012  2.23540  4.87337  3.79878  3.40981  3.30584  2.42906  3.83475  4.57158  3.26702  4.19234  2.53398  2.94288  2.22517  2.67031  3.91990  5.96424  4.55451   1068 a - - -
          2.68618  4.42225  2.77519  2.73123  3.46354  2.40513  3.72494  3.29354  2.67741  2.69355  4.24690  2.90347  2.73739  3.18146  2.89801  2.37887  2.77519  2.98518  4.58477  3.61503
          0.25929  5.32645  1.49816  0.61958  0.77255  1.32791  0.30793
    683   2.60079  5.41229  3.18415  2.40189  4.75414  1.78887  3.89729  4.22858  2.09541  3.71618  4.46369  3.18259  2.47771  2.99926  2.40518  2.58200  3.17086  3.80335  5.85291  4.45522   1069 g - - -
          2.67963  4.42557  2.77482  2.73068  3.46686  2.40652  3.72456  3.29619  2.67749  2.69641  4.25021  2.90415  2.73709  3.17818  2.89423  2.37978  2.77576  2.98750  4.58809  3.61350
          0.84068  0.93592  1.73525  2.88379  0.05755  1.14880  0.38128
    684   2.49869  4.55963  3.92364  3.35246  3.68494  3.92567  4.19151  2.54056  3.29119  2.30435  2.22545  3.71935  4.30253  2.30765  3.25791  1.93704  3.14531  2.52070  5.15155  3.93099   1092 s - - -
          2.68618  4.42225  2.77519  2.73123  3.46354  2.40513  3.72494  3.29354  2.67741  2.69355  4.24690  2.90347  2.73739  3.18146  2.89801  2.37887  2.77519  2.98518  4.58477  3.61503
          0.00974  5.03184  5.75419  0.61958  0.77255  0.90679  0.51721
    685   2.99137  5.49463  2.13853  2.30275  4.83678  3.76529  3.95286  4.32048  2.51321  2.98941  2.66515  2.74615  4.15904  1.88032  2.44965  2.64905  3.22250  3.88373  5.92882  4.51992   1093 q - - -
          2.68618  4.42225  2.77519  2.73123  3.46354  2.40513  3.72494  3.29354  2.67741  2.69355  4.24690  2.90347  2.73739  3.18146  2.89801  2.37887  2.77519  2.98518  4.58477  3.61503
          0.00779  5.25420  5.97655  0.61958  0.77255  1.43887  0.27075
    686   1.83354  3.93115  3.46962  1.96085  4.32044  3.25082  4.06947  3.72204  2.89890  3.35457  3.19333  3.41667  4.24566  3.24330  2.25215  3.06592  2.28482  2.69391  5.62915  4.31631   1094 a - - -
          2.68618  4.42225  2.77519  2.73123  3.46354  2.40513  3.72494  3.29354  2.67741  2.69355  4.24690  2.90347  2.73739  3.18146  2.89801  2.37887  2.77519  2.98518  4.58477  3.61503
          0.00779  5.25420  5.97655  0.61958  0.77255  1.43887  0.27075
    687   2.73209  5.44723  2.15164  2.40670  4.77011  3.77324  3.44058  4.24063  2.70650  2.47963  4.49384  3.24976  4.16631  2.22324  2.37416  2.96419  2.30392  2.75578  5.89334  4.49630   1095 d - - -
          2.68618  4.42225  2.77519  2.73123  3.46354  2.40513  3.72494  3.29354  2.67741  2.69355  4.24690  2.90347  2.73739  3.18146  2.89801  2.37887  2.77519  2.98518  4.58477  3.61503
          0.00779  5.25420  5.97655  0.61958  0.77255  1.43887  0.27075
    688   1.88931  5.62069  2.66159  1.37243  4.96030  2.75406  4.03641  4.45189  2.50814  3.92373  4.66726  2.55939  4.22814  2.67355  3.30415  3.04556  3.33010  4.00925  6.05224  4.62890   1096 e - - -
          2.68618  4.42225  2.77519  2.73123  3.46354  2.40513  3.72494  3.29354  2.67741  2.69355  4.24690  2.90347  2.73739  3.18146  2.89801  2.37887  2.77519  2.98518  4.58477  3.61503
          0.00779  5.25420  5.97655  0.61958  0.77255  1.43887  0.27075
    689   2.20321  5.53578  2.76473  1.29100  4.88090  3.77701  3.97463  4.36786  2.31051  3.84019  4.57783  2.84294  4.17876  2.43468  2.64118  2.98045  3.25317  3.92672  5.96646  4.55355   1097 e - - -
          2.68618  4.42225  2.77519  2.73123  3.46354  2.40513  3.72494  3.29354  2.67741  2.69355  4.24690  2.90347  2.73739  3.18146  2.89801  2.37887  2.77519  2.98518  4.58477  3.61503
          0.00779  5.25420  5.97655  0.61958  0.77255  1.43887  0.27075
    690   2.43482  5.47596  2.88726  2.34707  4.81098  3.03925  3.95505  4.28994  2.26527  2.95069  3.66140  2.84991  3.27145  1.88711  3.18482  2.64730  3.22056  2.61763  5.91470  4.50987   1098 q - - -
          2.68618  4.42225  2.77519  2.73123  3.46354  2.40513  3.72494  3.29354  2.67741  2.69355  4.24690  2.90347  2.73739  3.18146  2.89801  2.37887  2.77519  2.98518  4.58477  3.61503
          0.03554  5.25420  3.51700  0.61958  0.77255  1.43887  0.27075
    691   2.37595  5.39001  2.86084  2.71610  4.69522  3.21037  3.96553  2.87679  2.71963  3.03258  4.44311  1.71000  4.16504  2.09510  3.20475  2.40057  3.21462  3.75936  5.84914  4.46396   1099 n - - -
          2.68618  4.42225  2.77519  2.73123  3.46354  2.40513  3.72494  3.29354  2.67741  2.69355  4.24690  2.90347  2.73739  3.18146  2.89801  2.37887  2.77519  2.98518  4.58477  3.61503
          0.00801  5.22668  5.94902  0.61958  0.77255  1.47622  0.25942
    692   2.34292  4.72110  3.91419  2.80876  3.86110  2.87284  4.26341  1.42580  3.30721  2.53169  3.82903  2.22664  4.38254  3.60627  3.65438  3.25066  3.24995  2.62820  5.31281  4.08107   1100 i - - -
          2.68618  4.42225  2.77519  2.73123  3.46354  2.40513  3.72494  3.29354  2.67741  2.69355  4.24690  2.90347  2.73739  3.18146  2.89801  2.37887  2.77519  2.98518  4.58477  3.61503
          0.00801  5.22668  5.94902  0.61958  0.77255  1.32741  0.30811
    693   2.72861  5.41252  3.27680  2.32733  4.72100  3.78328  3.97789  4.18123  2.73023  1.99439  4.46506  2.39955  2.80266  2.52771  3.21573  1.89879  2.83920  3.78377  5.86979  4.48266   1101 s - - -
          2.68623  4.42255  2.77509  2.73115  3.46383  2.40470  3.72453  3.29384  2.67674  2.69384  4.24719  2.90376  2.73737  3.18176  2.89830  2.37880  2.77549  2.98493  4.58506  3.61533
          0.83459  0.57375  5.97655  0.04171  3.19770  1.43887  0.27075
    694   2.70060  5.44295  2.86550  2.70709  4.76440  3.07402  3.96341  4.23388  2.22541  2.96061  4.49000  3.25105  4.16672  2.64010  2.16304  1.95292  2.77583  2.44333  5.89006  4.49404   1103 s - - -
          2.68618  4.42225  2.77519  2.73123  3.46354  2.40513  3.72494  3.29354  2.67741  2.69355  4.24690  2.90347  2.73739  3.18146  2.89801  2.37887  2.77519  2.98518  4.58477  3.61503
          0.00779  5.25420  5.97655  0.61958  0.77255  1.43887  0.27075
    695   2.61172  5.49821  2.15378  2.26694  4.84112  3.26612  1.75277  3.57374  2.44418  3.80251  4.53958  2.74523  4.15914  3.05050  2.75056  2.95511  2.83922  3.88771  5.93202  4.52209   1104 h - - -
          2.68618  4.42225  2.77519  2.73123  3.46354  2.40513  3.72494  3.29354  2.67741  2.69355  4.24690  2.90347  2.73739  3.18146  2.89801  2.37887  2.77519  2.98518  4.58477  3.61503
          0.00779  5.25420  5.97655  0.61958  0.77255  1.43887  0.27075
    696   2.42461  5.38450  3.29182  1.96196  4.68394  3.78611  3.97912  2.96343  2.73457  3.67039  4.43836  2.87108  2.96854  3.09294  1.71419  2.61211  2.90241  3.02605  5.84650  4.46560   1105 r - - -
          2.68618  4.42225  2.77519  2.73123  3.46354  2.40513  3.72494  3.29354  2.67741  2.69355  4.24690  2.90347  2.73739  3.18146  2.89801  2.37887  2.77519  2.98518  4.58477  3.61503
          0.00779  5.25420  5.97655  0.61958  0.77255  1.43887  0.27075
    697   2.87344  5.58817  2.12533  1.30351  4.92969  3.79121  3.36158  4.42002  2.43264  3.89198  4.63283  2.83212  2.81728  3.11345  3.26874  2.46436  3.29961  3.97749  6.01973  4.59962   1106 e - - -
          2.68618  4.42225  2.77519  2.73123  3.46354  2.40513  3.72494  3.29354  2.67741  2.69355  4.24690  2.90347  2.73739  3.18146  2.89801  2.37887  2.77519  2.98518  4.58477  3.61503
          0.00779  5.25420  5.97655  0.61958  0.77255  1.43887  0.27075
    698   2.54792  5.42266  1.62058  2.71747  3.82325  3.77850  3.96995  3.09675  2.71862  3.71442  4.47240  3.25978  3.13320  2.66771  2.17862  2.28231  3.22389  3.79616  5.87543  4.48481   1107 d - - -
          2.68621  4.42253  2.77547  2.73109  3.46381  2.40450  3.72522  3.29382  2.67768  2.69352  4.24717  2.90336  2.73738  3.18174  2.89708  2.37888  2.77547  2.98546  4.58504  3.61531
          1.30127  0.64075  1.60486  0.04442  3.13622  1.43887  0.27075
    699   2.06933  5.33622  2.06271  2.61382  4.65275  3.67789  3.86999  4.11923  2.31323  2.91492  4.38488  3.15711  2.94482  2.13871  3.10417  2.87191  3.12731  3.71158  5.78604  3.09559   1109 d - - -
          2.68618  4.42225  2.77519  2.73123  3.46354  2.40513  3.72494  3.29354  2.67741  2.69355  4.24690  2.90347  2.73739  3.18146  2.89801  2.37887  2.77519  2.98518  4.58477  3.61503
          0.00973  5.03308  5.75543  0.61958  0.77255  1.68423  0.20529
    700   2.89907  5.40945  2.29968  1.95839  4.75370  2.57148  3.85814  4.23960  2.30655  3.71431  4.45096  3.13406  3.02937  2.95534  2.18593  2.55067  2.64036  3.79977  5.84229  4.43084   1110 e - - -
          2.68618  4.42225  2.77519  2.73123  3.46354  2.40513  3.72494  3.29354  2.67741  2.69355  4.24690  2.90347  2.73739  3.18146  2.89801  2.37887  2.77519  2.98518  4.58477  3.61503
          0.00973  5.03308  5.75543  0.61958  0.77255  1.68423  0.20529
    701   1.74397  5.33150  2.81509  2.65314  4.69070  2.46096  3.92154  4.15650  2.68026  3.67213  4.43207  2.37406  4.10096  3.03287  2.77532  2.90275  1.96089  3.74341  5.83271  4.44216   1111 a - - -
          2.68618  4.42225  2.77519  2.73123  3.46354  2.40513  3.72494  3.29354  2.67741  2.69355  4.24690  2.90347  2.73739  3.18146  2.89801  2.37887  2.77519  2.98518  4.58477  3.61503
          0.00973  5.03308  5.75543  0.61958  0.77255  1.68423  0.20529
    702   2.50735  4.78320  2.88325  2.63652  3.94672  3.82500  4.05862  2.72206  2.98541  1.94051  3.87755  3.47066  2.78346  3.30962  3.39127  2.73136  3.13748  3.07209  5.34275  2.11330   1112 l - - -
          2.68634  4.42289  2.77334  2.73140  3.46206  2.40473  3.72559  3.29418  2.67733  2.69378  4.24754  2.90411  2.73775  3.18053  2.89784  2.37906  2.77557  2.98583  4.58541  3.61567
          1.68116  0.27238  2.95114  0.68988  0.69642  1.18858  0.36335
    703   2.51838  5.07389  3.37433  2.44196  3.37385  2.93315  2.20314  3.00752  2.80626  3.32474  2.51408  2.48474  4.16871  3.15257  2.86496  2.98635  2.70394  3.39632  5.58847  4.26736   1115 h - - -
          2.68618  4.42225  2.77519  2.73123  3.46354  2.40513  3.72494  3.29354  2.67741  2.69355  4.24690  2.90347  2.73739  3.18146  2.89801  2.37887  2.77519  2.98518  4.58477  3.61503
          0.00895  5.11587  5.83822  0.61958  0.77255  1.60531  0.22418
    704   2.95247  5.45448  1.57085  2.06403  3.69876  3.71044  3.91082  4.27653  2.29426  3.75694  4.49817  3.17881  4.11271  2.71531  3.14942  2.12865  2.67908  3.84182  5.89004  4.47925   1116 d - - -
          2.68618  4.42225  2.77519  2.73123  3.46354  2.40513  3.72494  3.29354  2.67741  2.69355  4.24690  2.90347  2.73739  3.18146  2.89801  2.37887  2.77519  2.98518  4.58477  3.61503
          0.00895  5.11587  5.83822  0.61958  0.77255  1.60531  0.22418
    705   3.04551  5.55520  1.41321  2.32525  4.88527  2.33749  3.06163  3.40593  2.76031  3.85402  4.60539  3.20771  4.17514  2.16173  3.26396  2.99884  3.28300  3.93894  5.99121  4.57082   1117 d - - -
          2.68652  4.42259  2.77512  2.73157  3.46388  2.40495  3.72257  3.29388  2.67775  2.69333  4.24723  2.90380  2.73735  3.18120  2.89778  2.37921  2.77553  2.98552  4.58511  3.61227
          1.35044  0.30387  5.83822  0.03685  3.31934  1.60531  0.22418
    706   2.96063  4.44387  4.39980  3.00219  2.65523  4.05905  2.17042  2.04582  3.69759  2.49285  2.82904  4.03070  4.42890  3.20273  3.88572  2.76564  3.19265  2.11808  5.05420  2.89119   1119 i - - -
          2.68618  4.42225  2.77519  2.73123  3.46354  2.40513  3.72494  3.29354  2.67741  2.69355  4.24690  2.90347  2.73739  3.18146  2.89801  2.37887  2.77519  2.98518  4.58477  3.61503
          0.04585  5.11587  3.24898  0.61958  0.77255  1.17951  0.36735
    707   2.97436  5.46056  2.18223  1.53055  4.79332  2.44120  3.14279  3.28060  2.68199  3.00632  4.50532  2.81298  4.13951  3.03867  3.17479  2.67455  3.20649  3.84474  5.89996  4.49375   1120 e - - -
          2.68618  4.42225  2.77519  2.73123  3.46354  2.40513  3.72494  3.29354  2.67741  2.69355  4.24690  2.90347  2.73739  3.18146  2.89801  2.37887  2.77519  2.98518  4.58477  3.61503
          0.06616  5.18095  2.84055  0.61958  0.77255  1.53328  0.24313
    708   2.54581  4.69629  2.89664  3.22774  3.18639  3.92197  4.17288  2.83352  3.18628  1.67704  3.79871  3.03674  2.07655  3.49197  3.54953  2.68152  3.18434  2.71118  5.27570  4.03700   1121 l - - -
          2.68618  4.42225  2.77519  2.73123  3.46354  2.40513  3.72494  3.29354  2.67741  2.69355  4.24690  2.90347  2.73739  3.18146  2.89801  2.37887  2.77519  2.98518  4.58477  3.61503
          0.04059  5.12368  3.38648  0.61958  0.77255  1.59718  0.22623
    709   3.11946  5.57030  2.70495  2.72000  4.95582  1.47732  4.08180  4.43590  2.86608  3.93109  4.69982  2.75337  1.89098  3.20126  2.26190  3.08087  3.37421  4.00441  6.07636  4.66580   1122 g - - -
          2.68734  4.42341  2.77246  2.72861  3.46258  2.40450  3.72475  3.29376  2.67857  2.69388  4.24452  2.90431  2.73700  3.18262  2.89798  2.38003  2.77636  2.98634  4.58409  3.61364
          1.01946  0.44752        *  1.37460  0.29161  0.00000        *
//
