# Supplementary material for: T346Hunter: A Novel Web-Based Tool for the Prediction of Type III, Type IV and Type VI Secretion Systems in Bacterial Genomes
Source: PLoS One. 2015 Apr 13;10(4):e0119317. doi: 10.1371/journal.pone.0119317 (PMC4395097; doi:10.1371/journal.pone.0119317)
Supplement: S1 Data — (ZIP) [file pone.0119317.s009.zip › T346Hunter_profiles/F.TraE.F.fasta]

>gi|85373010|ref|YP_457072.1| conjugative transfer protein TraE [Erythrobacter litoralis HTCC2594] [TraE_F]
MKHEFAYEEAQRHLRQRNRFAALASVLGLTSLLAVGAAATREESVILVPVTSERLTLGSDATDAHYLELV
TRDTALMLLNRAPESLDYWMEQVLKVADPAAHGSFKAELVKIVDEQRGSDISQAFVISRMEVDPQALTAV
VTGTLKTFVGAQVIASQQRSFEFSWNRRGLSLGLTGFRQLPNENEEEGQ
>gi|215778354|ref|YP_002261494.1| conjugative transfer protein TraE [Aliivibrio salmonicida LFI1238] [TraE_F]
MLNSNKIDFIALSKALNKLLLIGFVLSLVVSITLALGLLSLANNKSRTLVPPSISKAFTVSDGTIDESYA
SQMAEYILYLKLNVTPANVERQFSQLLDYANADAWSSVQPQLVRESVLIKKSNLSSTFSVSRVEVAMDSL
IVNVHGVLNKSVGDRALTPVSCSYLIYLKYEQGTLTFSSIKKEAQS
>gi|187736786|ref|YP_001816524.1| conjugal transfer pilus assembly protein TraE [Escherichia coli 1520] [TraE_F]
MEHGARLSTSRVMAIAFIFMSVLIVLSLSVNVIQGVNNYRLQNEQRTAVTPMAFNAPFAVSQNSADASYL
QQMALSFIALRLNVSSETADASHQALLQYIRPGAQNQMKVILAEEAKRIKNDNVNSAFFQTSVRVWPQYG
RVEIRGVLKTWIGDSKPFTDIKHYILILKRENGVTWLDNFGETDDEKK
>gi|145597284|ref|YP_001154754.1| conjugal transfer pilus assembly protein TraE [Yersinia pestis Pestoides F] [TraE_F]
MEHGARLSTQRVIAIGFIAMGGVILGSITTNVIQAVNNYRLQNEQKSIVTPMLFNAPFAVSQNQADASYL
QQMALSLIALRLNVTPETVDASHEQLLAYVKPAAQNELKIRLAEDAKRIKDNNVNSSFYMTSVKVYPASS
RVDVRGQLKTWIGDSKPYPELKQYVLKFEREDGISWLSHFGEITDEQK
>gi|85859519|ref|YP_461721.1| sex pilus assembly/synthesis protein [Syntrophus aciditrophicus SB] [TraE_F]
MRLNLFLQKTSNIVAENRLLKFVVVVIGVAAIANAVMTYRALNYQRTIIVPPVLKSRIEITGDRVSEEYV
KAFSRYIAALSFSYSPGTVKPQFDELLALYAPEAFPEGKRVLYELADRVITTRVTSVFFMGKLYVDGEKN
QIEVSGQRRQYVDDRKVEDITKTYLIDYRISDGRFQVVRISEKEDANSQAARLP
>gi|124262905|ref|YP_001023375.1| sex pilus assembly protein [Methylibium petroleiphilum PM1] [TraE_F]
MNLKNMTKTWQAANKVAALMLVSNVALAAALLVSIVAFSGNRERVVLVPPHLEKRVSVGWNTADAEYLKG
FGTYFAMLTANVTPKSASFVADTLSSAVSPAIYPEVRKQVLVLAKDPVFQKSGASVRFDPIQVEYEAATN
KVFVVGEITTNDATGRISRVQSVYEMEIRMDNGRPQVTAMASYAGADPHTLQWIENNKERLAEQQAQADA
TKE
>gi|157827408|ref|YP_001496472.1| conjugative transfer protein TraE [Rickettsia bellii OSU 85-389] [TraE_F]
MDHLFKQSGVQQLVKYNKRLLLITLLLAVTSLLGMIKTISTEEKWLLIPAIEPDRRMIVSSKSYHETYLK
EWAVFVMKELFTTSPEEVERQIADMKVVSSNTEQLDKFFKEHLDFVKGSGICSVFFPKKVKVIEDGVLIN
GTFRYWFSENKHIATDKTYLLTYKRGANHLLLLTGIKEEEVNK
>gi|296100216|ref|YP_003617133.1| sex pilus assembly protein [Pseudomonas putida] [TraE_F]
MLFKSLSNSFDGMRGENQFLRIAVAGLVLSNLLVSCSALNKDEVVTVIPPTLTETAWVSKTQSSGEYADA
WALYIAMMLGNVTPHNASVVKDALGPILDKSIYQDTMKVLDTQIHQIRQDRVTLSFEPQKVLRDNLNENK
FYVTGRSVSEGPAGDKKRSNRTYEFELMIKDYKPVLSWVSTNSGDARTQDVVDRENSKAEKQAEREKRKN
QQR
>gi|300713322|ref|YP_003739361.1| conjugal transfer pilus assembly protein [Erwinia billingiae Eb661] [TraE_F]
MKLQVKETRNRVTVMALTAMTGLLALSVAGNCITGTLAWHFYSTQKTITTPMMFDRAFTSTAAEGDASLN
SMLVRSFANLRLSVTPETVDAQHAALLRYVPPQDRSELKKSLAAEADYIKKNGISTVFRIDDESTDTGTG
DITVSGTLSAGTSNGSLKLAIPDVTKAYRLSLHYVDGLIRLTAFPEVTPPGKPDGLSPQG
>gi|184160059|ref|YP_001840927.1| hypothetical protein ACICU_p0073 [Acinetobacter baumannii ACICU] [TraE_F]
MDSEVGIASNESLNSRNRSQTYVIFSLIGLLTLSIIANIVLARSGKTIIKPSDNSGPTYILGSTSANKEY
YLDFSNYVINYLFNVTPINVSKNFEKILGITCEPSFPQIQKYLSQSEAQIKREGLTSVWSSSGAFTFQEA
DKAITIEGTRKTYLADRLVSEKSQKIQTKFVMSKGTICLYSLNEVKDEIATQ
>gi|56479211|ref|YP_160800.1| plasmid-like conjugative transfer protein TraE [Aromatoleum aromaticum EbN1] [TraE_F]
MDFERLNGDIKEMRRRNRGLGLAVGVLAAGQILALVVILNLLGTVRTVVVPPALNQTFWVTRDQASHEYL
EQMGSFIAWLILDVTPASIDWKKGVLLGYVEPEQYGPLKTRQEVEAERLKRINAATVFAPQQLVPSEAAQ
SVVIRGRLRTLVNGFETANELKAYLIEFSYAGARMHLKAFKEVPYASK
>gi|46447057|ref|YP_008422.1| F pilus assembly protein traE [Candidatus Protochlamydia amoebophila UWE25] [TraE_F]
MERIFFERNLNHLLVQRNFLVGLSLTLLMGVILAVSFLCFKTERIIIVPSTIEKEFWVDAHSVSATYLEQ
FGLFLGQLLLTKSSYSADLHRNILCRHTEPQYLALLKQRLMEEEETLKKQNASYVFYLNNVHVNPKELTV
TLLGDRQFFLAGQQTTLESCGYTLHFNYSGARLLLKGITQEKTDLARRA
>gi|54292923|ref|YP_122310.1| hypothetical protein plpl0016 [Legionella pneumophila str. Lens] [TraE_F]
MDFKSYQSRLSQLSARFNLMVVLVFGLLISNVLLSCFLFKAWNQHTIEVTPFSGAPSYLKSASSVDGHYL
SLMAENFVNERLSVTPETVDASHQRLLSYVGHQNYNQMLRLLTNEAKVIKDKKMSSIFYIDKNKANPHEL
TVVVSGILKRFVGLQALNDERKTYVLQFQYKDSRLSIVQFAPLKEKQDA
>gi|153951099|ref|YP_001398044.1| putative conjugative transfer protein TraE [Campylobacter jejuni subsp. doylei 269.97] [TraE_F]
MLFDKYKNQMDKYIFENITFRIVTLLLSFVILVLIWVILARTDSQKVVFMPPKIVNQEFWIAGNQVSKGY
LHEMGQFISFNLLNITKENARNNIDNLLTLVDPKFYQEVKTKLLEQMNYIIDNAISRTFFVSAIDADAKG
QIKVFGVVKDIISDKVVRSSQSVLKINYIIEQGRFILNDLSIEEEKNNKEKN
>gi|242348005|ref|YP_002995566.1| type IV secretion-like conjugative transfer sex pilus assembly protein TraE [Aeromonas hydrophila] [TraE_F]
MNLKKYLKTWEGTQTENKWGRIFQGGLIVIVFLLVIQVFSKETIVTLQPFTLTEEAWVTKSNASQSYKEA
WAFAFAQLLGNVTPGTVDFVKERLTPLLSPSIYQDVIDAIEIQAQQIKNDRVTMRFEPRFVEYEPKSDKV
FVYGYSYVKGASSNEDRSERTYEFALKISNYAPVLDYIETYVGKPRTKTVLEQLQRKEENRRKHEEQR
>gi|189183001|ref|YP_001936786.1| conjugative transfer protein TraE [Orientia tsutsugamushi str. Ikeda] [TraE_F]
MKVLFTTSPNEVERQIADMKVASSNTESLNKFFHDHLQFVKGSNVSSVFFPKNIEVIKDGVLISGTLRYW
FSDSKHIAVDKTYFLTYKRTPNCLLLLTGVKENGIKK
>gi|324120168|ref|YP_004249907.1| TraE [Klebsiella pneumoniae] [TraE_F]
MEHGARQNTTRVIAVGFISLGTLLTLSLATNIIQGINNYRLQTEQKVAVTPMLFRAPFAVSQNQADASYI
EQLGLSFVALRLNVTPETVDAQHQQLLRYVLPASQNSLKVQLAEDAKRIKDNNVNSTFYMTSMRAWPAEN
RVDIRGELKTWIGDSKPYSEIKSYVIQFSRVDGVSWLARFGEINNEKN
>gi|237810173|ref|YP_002894612.1| TraE [Salmonella enterica] [TraE_F]
MNLKKYLKTWEGTQTENKWGRIFQGGLIAIVFLLVVQVFSKETIVTIQPFTLTEEAWVTKSNASQSYKEA
WGFAFAQLLGNVTPGTVDFVKERITPLLSPSIYQDVIDAIEIQAQQIKNDRVTMRFEPRFVEYEPKSDKV
FVYGYSYVKGASSNEERSERSYEFAIKISNYAPVLDYIDTYVGKPRTKTVLEQLQRKEENRRKHEEQR
>gi|225685380|ref|YP_002729773.1| type IV conjugative transfer system protein TraE [Persephonella marina EX-H1] [TraE_F]
MKYIERWSELYRKNAILLFVVFLQAVLIVFLLTAVLYLAVKRTAVIAIPPTGTQIATGSETHRLLWGRYY
IDLLMNFSKNDIDNRLNILFTFIQNPKARERLIREAEEIKKNDIVQVFIPYESTWKVQGGVVSVKGHIKR
WIGTTLVRDEDVLVKVKLRPSGSIIALEDWKYEKP
>gi|330827339|ref|YP_004390577.1| hypothetical protein Alide2_4763 [Alicycliphilus denitrificans K601] [TraE_F]
MAPDKAINERDKLQSQVRFHRAMNAGLLGTLFFGVLLLGFVVVRDTTKIVPPEVKRPYEIGSNYANKDYL
LDMAGYVLGTVLTVTPETVDYNNKVILKMADPDGYAGLKTALDAAAMRLKQERVTTIWVPRKEEVSEQDK
RVKVSGKLKTFIADKLTSEREKDYLVEFTITTSGRLYVSKIEEIVKRDPSANKPAGN
>gi|77404835|ref|YP_345407.1| hypothetical protein RSP_4221 [Rhodobacter sphaeroides 2.4.1] [TraE_F]
MDFATLSRRMKGAQRARNVVTLMLGVSIAANLLLTWRISQENTQVVLIPSRVSDGMVARGAADVRYIEAL
SLDAVYAMYTVSPATIRYGRDVIERISAAEDRARLLDAYDDIADDIKLRRISTVFRPEKIEHNLPRLQIV
VEGMLSTYLDTTEVSAQRRRIMLTFIEEGSSIRLSRMELQEVPK
>gi|283826884|ref|YP_003377755.1| type IV conjugal transfer pilus assembly protein [Shigella sonnei] [TraE_F]
MEHGARLSTSRVMAIAFIFMSVLIVLSLSVNLIQGVNNYRLQNEQRTAVTPMGFNVPFAVSQNSADASYL
QQMALSFIALRLNVSPEIVDASHQALLQYIRPGAQNQMKVILAEEAKLIKKDNVNSAFFQTSVRVWPQYG
RVEIRGIRKTWIGNSEPFTDIKHYILILKRENGVTWLDNFGETDDEKK
>gi|238029017|ref|YP_002913242.1| type IV conjugative transfer system protein TraE [Burkholderia glumae BGR1] [TraE_F]
MTPDKAAASRDALRSQIRFLKKLLLVNGSSSLVIALVCAWLMVTQRVVIMPPAVHGTYVIGARYANDEYL
ADQAAYVLSLAKSVTPNTVDSNERILLSMVSDGRRAELKTQWDADALQLKHDGVTSVAEPAGSAEVDLRS
KSVKFPATISTYISGKLTSTEQKTFVVYFDISMFGRLTLLDIREAQRGTKGIEPLVPPAQKAS
>gi|304319722|ref|YP_003853365.1| hypothetical protein PB2503_00717 [Parvularcula bermudensis HTCC2503] [TraE_F]
MDTNVSYTRLKTALRQRNVLAVFTLLLGVTGLLQTYLIATRDRHVILTPTLLSDTAISARAPSPEYLEQV
TRDVAGLFLNRHPHNLSYFRENILRLAHPSTHGEIESALMETERRLIATKTATVFYPAEIYVDPLTLYSE
IRGELHTYLGPERVSSDPALYAADWRFEAMRLWLEDFYPITADEARAPKAPLIKAETTR
>gi|146275617|ref|YP_001165778.1| TraE family protein [Novosphingobium aromaticivorans DSM 12444] [TraE_F]
MDLSISHGQAQRLLKQRNLLAITATGLFALSVVLTFTAAHRDREVVLQPVLAKPLTLSSSHIDKDYLELV
TRDAALLTLNRSPSNLQYWMDSILAITDPRTHGRMKAELMKIFNEQNGSNVSQFFTIENLSVDPEALTSE
VNGVLHTVVGSKEVTSEARTFRYVWSYSGVSLKLAGFGRVTKDPSGKVIDAKGAGSAQSDNSDGGEA
>gi|229608786|ref|YP_002879434.1| hypothetical protein VCD_003708 [Vibrio cholerae MJ-1236] [TraE_F]
MKFDVFLKSWQGTQLENRWQRFLIAVLVLSNLLLAVAAFSRNTVVAIQPPTLSEPAEVSRNQATQPYLES
WGLYLAELMGNVTPGNVSFIRVAIEPLLSPAVYQQVVDALEIQARQIREDRVTLKFQPRQVEYEYETGHV
FVTGYSLVSGPSGDEQRQTRTYEFDIDIEQYRPKLSWMDTYEGQARTKRVREKLTQEQNRRVNDANQN
>gi|294023760|ref|YP_003547079.1| putative sex pilus assembly and synthesis protein [Sphingobium japonicum UT26S] [TraE_F]
MPFLKSWAKSQADPLLGKPASWGIHRYLQGSSNLFEENRLLKFAIVGLFGVAAVLGALIYTSNQNQRTVV
VPFGAGGDLYVTGNTPSPGYLRMMTRNIVSMAGTYSAYSADRQFQELLAIAHPSAYNGLRDSLSGILDEL
ADNPTLSIATYIRPDQPVLTTNTDILVPVEKVRVIGGVIRKFRGNLRIGYALENGRFWLTSLHEENFDAD
R
>gi|194098646|ref|YP_002001708.1| protein TraE [Neisseria gonorrhoeae NCCP11945] [TraE_F]
MLSELAIRTGIKVFFWILLGMSIAVNLFLSATLLFKGTIVQTTLTPPEIRRSMTVSNIAFSKEYLEEMAP
YAAYLLLNVTPKTVDYQNSQLLKIVSPDYKDALERELSLNALWVKKNNVGTTFSATEATADISDNTVSIR
GVFEVKRNNALVEQKDRELLISFKNNYGTLQLLSIKEVQKRVTKAEPAGQEKSEVETEDVEISKTATEFK
GGNRGN
>gi|317053790|ref|YP_004118924.1| type IV conjugative transfer system protein TraE [Pantoea sp. At-9b] [TraE_F]
MKYKVREGRNRVTVLALAGLGSLLALSIAANGITGALAWHFARTQKTITVPMLFDRPFVSTAASGDDALN
GLLVRSFINLRLSVTPETVDSQHAALLRFVPPEDRDAMKKQLAAEAEYIKKYGVSSVFRLDDETTDTITG
DITVRGTLSAGTSSGNLKLSLPDANKAWRLSVHYVDGLIRLTAFTEVPWTQPDRRPQQD
>gi|345301651|ref|YP_004821599.1| TraE family protein [Enterobacter asburiae LF7a] [TraE_F]
MKLKIKGERDKQLSYAFIGLSAFSILMAAGNVLTGSLAWHFATTQKTITIPMTYNRPFVSDALSADATGM
TQFATSFIYWRLNVTPENIDNNQKMVLGYVPSADRDALKKALDIEAESIKKGGITTQFETKEIRVNNDGS
VDFSGTLKSSTTNGAITTFLKPQEKIYRLKLSYVNGVINLHSFEELQPVSTTN
>gi|344201124|ref|YP_004785450.1| type IV conjugative transfer system protein TraE [Acidithiobacillus ferrivorans SS3] [TraE_F]
MNWGIFRKTYDKLAENSRLYLFVIVALVIVILSQQWMIFTIKTETRLVPPYLDRAVNIGYATASAGYYES
WGLYVAELVGNLTPGDATYVANSLGKLFDANDFAIVKGKVLATAAAERGDQANFFFQAKRTIWQAANKTV
FVYGLLSQINNLGQTVSKVHYTFSMAVHIEGGRPVLDNFNAYQGGPHTIKWAMVQEKDKRAK
>gi|118601949|ref|YP_908649.1| sex pilus assembly protein [Photobacterium damselae subsp. piscicida] [TraE_F]
MNLKKYLKTWEGTQTENKWGRIFQGGLIAIVFLLVVQVFSKETIVTIQPFTLTEEAWVTKNNASQSYKEA
WGFAFAQLLGNVTPGTVDFVKERITPLLSPSIYQDVIDAIEIQAQQIKNDRVTMRFEPRFVEYEPKSDKV
FVYGYSYVKGASSNEERSERSYEFAIKISNYAPVLDYIDTYVGKPRTKTVLEQLQRKEENRRKHEEQR
>gi|9507789|ref|NP_061455.1| traE [Escherichia coli K-12] [TraE_F]
MEHGARLSTSRVMAIAFIFMSVLIVLSLSVNVIQGVNNYRLQNEQRTAVTPMAFNAPFAVSQNSADASYL
QQMALSFIALRLNVSSETVDASHQALLQYIRPGAQNQMKVILAEEAKRIKNDNVNSAFFQTSVRVWPQYG
RVEIRGVLKTWIGDSKPFTDIKHYILILKRENGVTWLDNFGETDDEKK
>gi|197286315|ref|YP_002152187.1| plasmid pilus assembly protein [Proteus mirabilis HI4320] [TraE_F]
MKFDVFLKSWQGTQLENRWQRFLIAVLVLSNLLLAVAAFSRNTVVAIQPPTLSETAEVSRNQATQPYLES
WGLYLAELMGNVTPGNVSFIRVAIEPLLSPAVYQQVVDALEIQARQIREDRVTLKFQPRQVEYEYETGHV
FVTGYSLVSGPSGDEQRQTRTYEFDIDIEQYRPKLSWMDTYEGQARTKRVREKLTQEQNRRVNDANQN
>gi|38347834|ref|NP_941083.1| putative pilus assembly protein [Serratia marcescens] [TraE_F]
MKMLSGINIPFFKKSKKDENGDLEQSYVKKDESAKGRFLDIKKRFSPQAEASGAGITYSALINRDTKLIR
INTVSIAVIGLLVAKILFFTDPVTIVTPPNMNEEITVVGNKASESYKTQWALFFSTLLGNINPTNISFVT
AYVLDALSPELQAKTSESLQEQINIMQARGVEQTFKPNDIYFDPKNDMVYVWGTKTTRLVNVPDKTESSK
WTYEWVLGMKNGRPRIAYVNQYSGTPNIKKITINGKEQLATLDNPPPSTGNK
>gi|9507618|ref|NP_052949.1| traE [Shigella flexneri 2b] [TraE_F]
MEHGARLSTSRVMAIAFIFMSVLIVLSLSVNLIQGVNNYRLQNEQRTAVTPMGFNVPFAVSQNSADASYL
QQMALSFIALRLNVSPEIVDASHQALLQYIRPGAQNQMKVILAEEAKLIKKDNVNSAFFQTSVRVWPQYG
RVEIRGIRKTWIGNSEPFTDIKHYILILKRENGVTWLDNFGETDDEKK
>gi|189423391|ref|YP_001950568.1| pilus assembly protein [Geobacter lovleyi SZ] [TraE_F]
MNLDIFLQKSSNIFAENRLLKFVVVALGIAVVINTAGLFSALNSQRVILVPPTINSKISVSGDKASDEYL
KEFTRYILSLALTYNPVNVRSQFSELLAVYDPAEFQASRKELYELADKIENTKASSAFYIHSIINDAEKR
RLVVTGTKKTYMVDQKAEDVLKVYLIEYRFENGKFVLVRLYEKPAQGENKGA
>gi|71907934|ref|YP_285521.1| plasmid-like conjugative transfer protein TraE [Dechloromonas aromatica RCB] [TraE_F]
MDFERLNGDIKEMRRRNRGLGLAVGVLAAGQILALIVILNLLGTVRTVVVPPSIDKTFWVTRDKASNEYL
EQMGSFIAWLVLDVTPASIDWKKEILLGYVEPEQYGPLKTRQEVEAERLKRINAATVFAPQQLVPSEEGQ
SVVIRGRLRTVVNGFETANDLKAYRVEFNYAGARMHLKSFKEVANVGN
>gi|118578700|ref|YP_899950.1| putative sex pilus assembly and synthesis protein [Pelobacter propionicus DSM 2379] [TraE_F]
MNLDLFLQKSSNIFAENRLLKFVVVVLGIAVAINTAGLFIALNSQRVILVPPAINSKISISGDKASEEYL
KEFTRYILNLALTYNPVNARSQFSELLAVYDPAEFQATRKELYELADKIENTQASSAFYIHSIINDTEKR
RLEVTGTKKTYMVDQKAEDTQKVYLIEYRFENGKFILVRLYEKPAQGDNGGA
>gi|152998543|ref|YP_001355464.1| TraE family protein [Shewanella baltica OS185] [TraE_F]
MLQKNKIDFIRIAKSLNTLLLIGFTVAMISNTVLASIVWMAYFNKSRTVVPPTISAAFTVSDTSIDEPYL
QQMAEYFAFLKLNVTPASVDHQYKQLATYIDEADWHQMQPLLVEDAAMIKKQNISSHFTINETQIALDDR
LVKITGTLNKYVGKRALEPETISYIIAMNYYHGQLSLKAIKKVQKDVK
>gi|121582487|ref|YP_974019.1| hypothetical protein Ajs_4183 [Acidovorax sp. JS42] [TraE_F]
MAPDKAINERDKLQSQVRFHRAMNAGLLGTLFFGVLLLGFVVVRDTTKIVPPEVKRPYEIGSNYANKDYL
LDMAGYVLGTVLTVTPETVDYNNKVILKMADPDGYAGLKTALDAAAMRLKQERVTTIWVPRKEEVSEQDK
RVKVSGKLKTFIADKLTSEREKDYLVEFTITTSGRLYVSKIEEIVKRDPSANKPAGN
