# Supplementary material for: T346Hunter: A Novel Web-Based Tool for the Prediction of Type III, Type IV and Type VI Secretion Systems in Bacterial Genomes
Source: PLoS One. 2015 Apr 13;10(4):e0119317. doi: 10.1371/journal.pone.0119317 (PMC4395097; doi:10.1371/journal.pone.0119317)
Supplement: S1 Data — (ZIP) [file pone.0119317.s009.zip › T346Hunter_profiles/F.TraE.F.hmm]

HMMER3/f [3.1b1 | May 2013]
NAME  TraE
LENG  193
ALPH  amino
RF    no
MM    no
CONS  yes
CS    no
MAP   yes
DATE  Tue Mar  4 14:05:49 2014
NSEQ  41
EFFN  6.358704
CKSUM 945390552
STATS LOCAL MSV      -10.3428  0.70580
STATS LOCAL VITERBI  -10.9181  0.70580
STATS LOCAL FORWARD   -5.3823  0.70580
HMM          A        C        D        E        F        G        H        I        K        L        M        N        P        Q        R        S        T        V        W        Y   
            m->m     m->i     m->d     i->m     i->i     d->m     d->d
  COMPO   2.52523  4.96629  3.08406  2.69639  3.29488  3.03551  3.96951  2.82007  2.66970  2.40207  3.69750  2.96010  3.33210  3.02865  2.94829  2.60146  2.67412  2.55878  4.57294  3.43046
          2.68727  4.42623  2.77462  2.73143  3.45846  2.40596  3.72892  3.29310  2.67021  2.69340  4.23264  2.90445  2.73833  3.18254  2.90050  2.37807  2.77918  2.98754  4.58499  3.61596
          0.61606  1.34531  1.61209  3.01736  0.05017  0.00000        *
      1   2.82491  4.67507  5.12915  4.52581  3.62772  4.45336  4.78234  2.95139  4.32854  1.59626  1.00920  4.57981  4.79688  4.46918  4.37530  3.76758  3.04619  2.85237  3.03616  4.10585     39 m - - -
          2.68618  4.42225  2.77519  2.73123  3.46354  2.40513  3.72494  3.29354  2.67741  2.69355  4.24690  2.90347  2.73739  3.18146  2.89801  2.37887  2.77519  2.98518  4.58477  3.61503
          0.00732  5.31648  6.03882  0.61958  0.77255  1.15496  0.37844
      2   3.03240  5.54540  1.77307  2.31435  4.89028  2.87764  3.99067  4.37698  2.12946  2.97856  4.58663  2.04469  3.06273  2.86675  2.98419  2.99338  3.26408  3.93604  5.97756  4.56525     40 d - - -
          2.68618  4.42225  2.77519  2.73123  3.46354  2.40513  3.72494  3.29354  2.67741  2.69355  4.24690  2.90347  2.73739  3.18146  2.89801  2.37887  2.77519  2.98518  4.58477  3.61503
          0.00732  5.31648  6.03882  0.61958  0.77255  0.40006  1.10952
      3   3.17376  4.57213  3.22362  4.38643  2.09683  4.32650  3.13252  1.83136  3.62282  1.80396  2.13481  4.43981  4.69166  4.36067  4.26175  2.95465  3.40590  2.82047  3.73766  3.52059     41 l - - -
          2.68618  4.42225  2.77519  2.73123  3.46354  2.40513  3.72494  3.29354  2.67741  2.69355  4.24690  2.90347  2.73739  3.18146  2.89801  2.37887  2.77519  2.98518  4.58477  3.61503
          0.00620  5.48136  6.20370  0.61958  0.77255  0.71612  0.67069
      4   2.85757  5.69422  2.04460  2.28154  5.03751  2.68474  3.02214  4.52720  1.28061  3.99847  4.73778  2.72801  4.32016  2.98847  3.36917  3.12800  3.40605  4.08437  6.12510  4.70695     42 k - - -
          2.68618  4.42225  2.77519  2.73123  3.46354  2.40513  3.72494  3.29354  2.67741  2.69355  4.24690  2.90347  2.73739  3.18146  2.89801  2.37887  2.77519  2.98518  4.58477  3.61503
          0.00620  5.48136  6.20370  0.61958  0.77255  0.36471  1.18546
      5   2.28251  5.14053  3.72424  3.16347  4.32482  4.04746  3.22950  2.81220  1.78885  2.69529  3.08934  3.08810  4.43342  3.48001  2.43879  2.76768  2.76520  2.48851  5.68339  3.59699     43 k - - -
          2.68618  4.42225  2.77519  2.73123  3.46354  2.40513  3.72494  3.29354  2.67741  2.69355  4.24690  2.90347  2.73739  3.18146  2.89801  2.37887  2.77519  2.98518  4.58477  3.61503
          0.00587  5.53657  6.25892  0.61958  0.77255  0.48576  0.95510
      6   2.89915  4.75565  4.38524  3.33700  2.47984  3.56743  4.52592  2.23173  3.05632  1.92918  3.17907  3.45792  4.61773  3.98777  2.02322  3.07486  3.42314  3.01579  5.35705  2.30708     44 l - - -
          2.68618  4.42225  2.77519  2.73123  3.46354  2.40513  3.72494  3.29354  2.67741  2.69355  4.24690  2.90347  2.73739  3.18146  2.89801  2.37887  2.77519  2.98518  4.58477  3.61503
          0.00587  5.53657  6.25892  0.61958  0.77255  0.48576  0.95510
      7   2.88371  5.42809  2.99985  2.43897  2.19888  3.49323  4.15511  3.12600  2.71194  1.94382  4.49140  2.78214  4.34750  2.92532  3.01964  2.29849  2.93385  3.30054  5.91336  4.55826     45 l - - -
          2.68618  4.42225  2.77519  2.73123  3.46354  2.40513  3.72494  3.29354  2.67741  2.69355  4.24690  2.90347  2.73739  3.18146  2.89801  2.37887  2.77519  2.98518  4.58477  3.61503
          0.00587  5.53657  6.25892  0.61958  0.77255  0.48576  0.95510
      8   2.68789  5.64345  3.38304  2.16251  3.27852  3.11130  4.09500  4.47361  1.93569  3.94848  4.68428  2.71967  4.30143  2.35114  2.73873  1.69613  3.12007  4.03386  6.07636  4.66581     46 s - - -
          2.68618  4.42225  2.77519  2.73123  3.46354  2.40513  3.72494  3.29354  2.67741  2.69355  4.24690  2.90347  2.73739  3.18146  2.89801  2.37887  2.77519  2.98518  4.58477  3.61503
          0.00587  5.53657  6.25892  0.61958  0.77255  0.48576  0.95510
      9   3.13472  5.61164  3.03066  2.65687  4.94274  2.99921  3.46479  3.46809  2.49292  3.00531  4.65598  3.38680  2.55877  2.71819  2.13128  2.43859  2.12301  3.99475  4.09000  3.34484     47 t - - -
          2.68618  4.42225  2.77519  2.73123  3.46354  2.40513  3.72494  3.29354  2.67741  2.69355  4.24690  2.90347  2.73739  3.18146  2.89801  2.37887  2.77519  2.98518  4.58477  3.61503
          0.00587  5.53657  6.25892  0.61958  0.77255  0.48576  0.95510
     10   2.49717  5.52950  2.63850  2.68528  3.85474  3.36801  4.12442  3.55017  2.88049  3.42652  3.27869  2.73710  4.32396  2.21085  2.87370  2.01484  2.75877  3.89483  2.80401  3.66900     48 s - - -
          2.68618  4.42225  2.77519  2.73123  3.46354  2.40513  3.72494  3.29354  2.67741  2.69355  4.24690  2.90347  2.73739  3.18146  2.89801  2.37887  2.77519  2.98518  4.58477  3.61503
          0.00587  5.53657  6.25892  0.61958  0.77255  0.48576  0.95510
     11   2.12144  5.64508  2.58459  2.11840  4.99051  3.42904  4.09421  2.98144  2.16732  3.56114  4.68565  3.07905  4.30068  2.39444  2.32504  2.20979  3.36475  4.03592  6.07753  4.66637     49 e - - -
          2.68618  4.42225  2.77519  2.73123  3.46354  2.40513  3.72494  3.29354  2.67741  2.69355  4.24690  2.90347  2.73739  3.18146  2.89801  2.37887  2.77519  2.98518  4.58477  3.61503
          0.00587  5.53657  6.25892  0.61958  0.77255  0.48576  0.95510
     12   2.31397  5.61565  3.39563  1.98647  4.94830  2.44952  4.10187  4.42550  2.44397  2.43321  4.65963  2.42911  4.30674  2.77829  2.72969  2.70921  3.36633  2.54023  6.05579  4.65259     51 e - - -
          2.68618  4.42225  2.77519  2.73123  3.46354  2.40513  3.72494  3.29354  2.67741  2.69355  4.24690  2.90347  2.73739  3.18146  2.89801  2.37887  2.77519  2.98518  4.58477  3.61503
          0.03231  5.53657  3.58083  0.61958  0.77255  0.48576  0.95510
     13   2.01931  4.93685  3.94978  3.38424  4.08292  4.11453  4.35926  2.64295  2.64401  2.04480  2.70372  3.35342  4.49557  2.46068  3.27223  3.35196  2.04224  3.21572  5.51072  3.12357     52 a - - -
          2.68618  4.42225  2.77519  2.73123  3.46354  2.40513  3.72494  3.29354  2.67741  2.69355  4.24690  2.90347  2.73739  3.18146  2.89801  2.37887  2.77519  2.98518  4.58477  3.61503
          0.00603  5.51029  6.23264  0.61958  0.77255  0.60362  0.79148
     14   2.31451  5.45096  3.45825  2.90134  2.90156  2.99748  3.56754  3.54428  2.89887  3.72606  4.51072  2.74498  4.32404  2.39237  2.25237  1.76911  3.01879  2.95970  5.92778  4.56327     53 s - - -
          2.68451  4.42299  2.77593  2.73197  3.46428  2.40405  3.72568  3.29207  2.67815  2.69307  4.24763  2.90420  2.73813  3.18220  2.89874  2.37872  2.77462  2.98592  4.58551  3.61272
          0.20977  2.09113  2.72291  2.06249  0.13598  0.41854  1.07296
     15   2.17548  4.90646  3.94007  2.69361  3.44324  3.46509  3.63192  1.81257  2.96295  1.97590  3.54223  3.80053  4.47703  2.85850  3.19275  3.00354  2.82523  3.04215  5.48161  3.61780     63 i - - -
          2.68618  4.42225  2.77519  2.73123  3.46354  2.40513  3.72494  3.29354  2.67741  2.69355  4.24690  2.90347  2.73739  3.18146  2.89801  2.37887  2.77519  2.98518  4.58477  3.61503
          0.00626  5.47250  6.19484  0.61958  0.77255  0.35118  1.21692
     16   2.39552  5.61549  3.39640  1.64358  4.94805  3.45485  4.10214  3.70735  2.23946  2.62820  4.65951  2.03017  4.30713  2.90216  2.61111  3.10380  3.36667  3.07733  6.05561  4.65265     64 e - - -
          2.68618  4.42225  2.77519  2.73123  3.46354  2.40513  3.72494  3.29354  2.67741  2.69355  4.24690  2.90347  2.73739  3.18146  2.89801  2.37887  2.77519  2.98518  4.58477  3.61503
          0.00587  5.53657  6.25892  0.61958  0.77255  0.48576  0.95510
     17   2.86141  5.20137  3.68926  3.12728  2.73103  4.03936  4.25210  3.79026  2.48370  2.94958  4.28542  1.62393  4.42592  3.44532  1.78407  3.25472  3.12698  2.37636  5.73328  4.43743     65 n - - -
          2.68618  4.42225  2.77519  2.73123  3.46354  2.40513  3.72494  3.29354  2.67741  2.69355  4.24690  2.90347  2.73739  3.18146  2.89801  2.37887  2.77519  2.98518  4.58477  3.61503
          0.00587  5.53657  6.25892  0.61958  0.77255  0.48576  0.95510
     18   2.44988  5.49860  2.34166  2.89739  2.71253  3.93905  4.13341  2.49487  2.55519  3.16610  4.55500  3.15235  4.33090  2.25715  2.01363  2.82770  3.12187  3.85769  5.96764  3.79078     66 r - - -
          2.68618  4.42225  2.77519  2.73123  3.46354  2.40513  3.72494  3.29354  2.67741  2.69355  4.24690  2.90347  2.73739  3.18146  2.89801  2.37887  2.77519  2.98518  4.58477  3.61503
          0.00587  5.53657  6.25892  0.61958  0.77255  0.48576  0.95510
     19   2.53986  4.86152  4.12773  3.55844  2.48031  2.91555  3.55386  3.35043  3.50555  1.78826  3.96689  3.41613  4.55631  3.79924  2.19925  2.95145  2.14647  3.13130  3.06004  4.22179     67 l - - -
          2.68618  4.42225  2.77519  2.73123  3.46354  2.40513  3.72494  3.29354  2.67741  2.69355  4.24690  2.90347  2.73739  3.18146  2.89801  2.37887  2.77519  2.98518  4.58477  3.61503
          0.00587  5.53657  6.25892  0.61958  0.77255  0.48576  0.95510
     20   3.16538  5.12806  3.74734  3.18529  3.60566  3.20143  4.27935  3.69322  1.99380  1.51181  2.80890  2.34669  4.44324  2.79346  3.12136  3.27779  3.39654  3.42734  3.36565  4.39101     68 l - - -
          2.68618  4.42225  2.77519  2.73123  3.46354  2.40513  3.72494  3.29354  2.67741  2.69355  4.24690  2.90347  2.73739  3.18146  2.89801  2.37887  2.77519  2.98518  4.58477  3.61503
          0.00587  5.53657  6.25892  0.61958  0.77255  0.48576  0.95510
     21   2.84498  4.69351  4.59313  4.00883  2.96073  2.91350  4.58641  2.32647  2.35115  1.93870  3.14363  4.24286  4.65910  4.13006  2.14543  2.81473  2.86068  2.34957  5.30268  3.38782     69 l - - -
          2.68618  4.42225  2.77519  2.73123  3.46354  2.40513  3.72494  3.29354  2.67741  2.69355  4.24690  2.90347  2.73739  3.18146  2.89801  2.37887  2.77519  2.98518  4.58477  3.61503
          0.00587  5.53657  6.25892  0.61958  0.77255  0.48576  0.95510
     22   2.93777  4.58674  5.17754  4.56220  2.11550  2.95049  4.71596  1.72716  4.34683  1.48288  3.16413  4.54506  4.74568  4.47774  4.35453  3.32390  3.25937  2.09169  5.20910  3.44028     70 l - - -
          2.68618  4.42225  2.77519  2.73123  3.46354  2.40513  3.72494  3.29354  2.67741  2.69355  4.24690  2.90347  2.73739  3.18146  2.89801  2.37887  2.77519  2.98518  4.58477  3.61503
          0.00587  5.53657  6.25892  0.61958  0.77255  0.48576  0.95510
     23   1.88315  4.64144  4.84817  4.25269  2.29339  4.33655  4.65301  3.07834  4.10054  1.61138  3.75813  3.50839  4.70444  4.29274  2.43781  3.63293  3.03125  1.77096  5.25858  4.07354     71 l - - -
          2.68618  4.42225  2.77519  2.73123  3.46354  2.40513  3.72494  3.29354  2.67741  2.69355  4.24690  2.90347  2.73739  3.18146  2.89801  2.37887  2.77519  2.98518  4.58477  3.61503
          0.00587  5.53657  6.25892  0.61958  0.77255  0.48576  0.95510
     24   2.63513  4.60690  5.03276  4.42688  3.19144  2.81482  4.68954  1.46173  4.24200  2.00817  3.72522  4.47820  4.72820  3.27921  4.29989  2.82200  2.84319  1.75398  5.22734  4.04788     72 i - - -
          2.68618  4.42225  2.77519  2.73123  3.46354  2.40513  3.72494  3.29354  2.67741  2.69355  4.24690  2.90347  2.73739  3.18146  2.89801  2.37887  2.77519  2.98518  4.58477  3.61503
          0.00587  5.53657  6.25892  0.61958  0.77255  0.48576  0.95510
     25   2.33688  4.60144  5.06790  4.45978  2.70858  2.62275  4.69595  2.37879  4.26772  1.98605  2.60023  2.24844  4.73248  4.41888  4.31342  3.67446  2.89451  1.79868  5.22226  4.04373     73 v - - -
          2.68618  4.42225  2.77519  2.73123  3.46354  2.40513  3.72494  3.29354  2.67741  2.69355  4.24690  2.90347  2.73739  3.18146  2.89801  2.37887  2.77519  2.98518  4.58477  3.61503
          0.00587  5.53657  6.25892  0.61958  0.77255  0.48576  0.95510
     26   2.40901  4.93359  4.02045  3.45658  4.08763  2.25342  4.40830  3.45165  3.41604  1.91506  4.04733  3.36480  4.52950  3.22145  3.78131  2.27592  2.03108  2.03750  5.52330  4.28367     74 l - - -
          2.68618  4.42225  2.77519  2.73123  3.46354  2.40513  3.72494  3.29354  2.67741  2.69355  4.24690  2.90347  2.73739  3.18146  2.89801  2.37887  2.77519  2.98518  4.58477  3.61503
          0.00587  5.53657  6.25892  0.61958  0.77255  0.48576  0.95510
     27   2.34611  4.60593  5.07641  4.46876  3.70151  3.13842  4.70402  2.37496  4.27644  1.19744  3.03162  4.50225  4.73842  4.42730  4.32147  2.36198  3.02146  2.02825  5.22949  4.05102     75 l - - -
          2.68618  4.42225  2.77519  2.73123  3.46354  2.40513  3.72494  3.29354  2.67741  2.69355  4.24690  2.90347  2.73739  3.18146  2.89801  2.37887  2.77519  2.98518  4.58477  3.61503
          0.00587  5.53657  6.25892  0.61958  0.77255  0.48576  0.95510
     28   2.26615  4.60273  5.08407  4.47566  2.83035  2.58876  4.70325  2.14099  4.28125  1.78233  3.72195  4.50455  4.73752  4.43028  4.32282  2.05742  3.09230  1.82819  5.22571  4.04745     76 l - - -
          2.68618  4.42225  2.77519  2.73123  3.46354  2.40513  3.72494  3.29354  2.67741  2.69355  4.24690  2.90347  2.73739  3.18146  2.89801  2.37887  2.77519  2.98518  4.58477  3.61503
          0.00587  5.53657  6.25892  0.61958  0.77255  0.48576  0.95510
     29   1.99128  4.60340  5.08426  4.47594  3.22715  2.79409  4.70411  1.89196  4.28170  1.68189  3.72275  4.50512  4.73824  4.43087  4.32351  2.44114  2.87640  1.96594  5.22675  4.04846     77 l - - -
          2.68618  4.42225  2.77519  2.73123  3.46354  2.40513  3.72494  3.29354  2.67741  2.69355  4.24690  2.90347  2.73739  3.18146  2.89801  2.37887  2.77519  2.98518  4.58477  3.61503
          0.00587  5.53657  6.25892  0.61958  0.77255  0.48576  0.95510
     30   1.67964  4.66720  4.70934  4.12052  3.22633  2.49385  4.61844  2.12558  3.99380  2.28316  3.78346  2.84741  4.68029  4.20648  4.15978  2.32882  3.09256  2.10485  5.28092  4.09090     78 a - - -
          2.68618  4.42225  2.77519  2.73123  3.46354  2.40513  3.72494  3.29354  2.67741  2.69355  4.24690  2.90347  2.73739  3.18146  2.89801  2.37887  2.77519  2.98518  4.58477  3.61503
          0.00587  5.53657  6.25892  0.61958  0.77255  0.48576  0.95510
     31   1.97018  4.62454  4.94094  4.34061  3.17600  4.35281  4.67378  2.62464  4.17423  1.99580  3.29222  2.07685  4.71869  3.51314  4.26455  3.65345  3.13905  1.44452  5.24391  4.06184     79 v - - -
          2.68618  4.42225  2.77519  2.73123  3.46354  2.40513  3.72494  3.29354  2.67741  2.69355  4.24690  2.90347  2.73739  3.18146  2.89801  2.37887  2.77519  2.98518  4.58477  3.61503
          0.00587  5.53657  6.25892  0.61958  0.77255  0.48576  0.95510
     32   2.30910  3.85527  5.18403  4.56993  2.13030  3.29382  4.72979  1.74021  4.35646  1.83389  3.71610  4.55584  4.75748  4.48891  4.36657  3.70608  2.29861  1.99871  5.22405  4.04780     80 i - - -
          2.68618  4.42225  2.77519  2.73123  3.46354  2.40513  3.72494  3.29354  2.67741  2.69355  4.24690  2.90347  2.73739  3.18146  2.89801  2.37887  2.77519  2.98518  4.58477  3.61503
          0.00587  5.53657  6.25892  0.61958  0.77255  0.48576  0.95510
     33   2.97834  4.63835  4.94728  4.35173  3.74406  2.12077  4.69298  2.00983  4.18737  1.24907  3.76282  3.57049  4.72808  4.36357  4.28022  2.64744  3.45468  2.12399  5.26746  4.08522     81 l - - -
          2.68618  4.42225  2.77519  2.73123  3.46354  2.40513  3.72494  3.29354  2.67741  2.69355  4.24690  2.90347  2.73739  3.18146  2.89801  2.37887  2.77519  2.98518  4.58477  3.61503
          0.00587  5.53657  6.25892  0.61958  0.77255  0.48576  0.95510
     34   2.37700  4.75103  4.40818  3.83137  3.86602  4.24928  4.53581  2.93090  3.74719  1.20223  3.86376  3.14096  4.62399  2.98892  4.00604  2.36874  2.71215  2.13531  5.35513  4.15000     82 l - - -
          2.68618  4.42225  2.77519  2.73123  3.46354  2.40513  3.72494  3.29354  2.67741  2.69355  4.24690  2.90347  2.73739  3.18146  2.89801  2.37887  2.77519  2.98518  4.58477  3.61503
          0.00587  5.53657  6.25892  0.61958  0.77255  0.48576  0.95510
     35   2.20409  4.69382  4.61194  4.02812  3.80249  2.23053  4.59668  2.63404  3.91668  1.35334  3.81120  4.25517  4.66417  3.40349  4.11452  2.44497  2.72753  2.36387  5.30697  4.11272     83 l - - -
          2.68618  4.42225  2.77519  2.73123  3.46354  2.40513  3.72494  3.29354  2.67741  2.69355  4.24690  2.90347  2.73739  3.18146  2.89801  2.37887  2.77519  2.98518  4.58477  3.61503
          0.00587  5.53657  6.25892  0.61958  0.77255  0.48576  0.95510
     36   1.92127  3.30010  5.07249  4.46389  3.69296  3.28865  4.69511  2.13090  4.27044  2.18783  3.71764  4.49585  4.73148  3.09432  4.31391  3.26858  2.56720  1.48242  3.89789  4.04118     84 v - - -
          2.68618  4.42225  2.77519  2.73123  3.46354  2.40513  3.72494  3.29354  2.67741  2.69355  4.24690  2.90347  2.73739  3.18146  2.89801  2.37887  2.77519  2.98518  4.58477  3.61503
          0.00587  5.53657  6.25892  0.61958  0.77255  0.48576  0.95510
     37   1.91948  3.72158  4.96107  4.35910  3.31737  3.50841  4.67313  3.05360  4.18782  1.65779  3.02218  3.10971  4.71705  3.26739  4.26948  3.19861  2.51701  1.80353  3.77587  4.05329     85 l - - -
          2.68618  4.42225  2.77519  2.73123  3.46354  2.40513  3.72494  3.29354  2.67741  2.69355  4.24690  2.90347  2.73739  3.18146  2.89801  2.37887  2.77519  2.98518  4.58477  3.61503
          0.00587  5.53657  6.25892  0.61958  0.77255  0.48576  0.95510
     38   1.93556  4.64129  4.82359  4.22895  3.20737  3.11784  4.64355  2.07788  2.41563  1.91291  3.19807  2.82200  4.69746  4.27641  4.21074  3.21818  3.14913  2.51789  3.42253  3.42473     86 l - - -
          2.68618  4.42225  2.77519  2.73123  3.46354  2.40513  3.72494  3.29354  2.67741  2.69355  4.24690  2.90347  2.73739  3.18146  2.89801  2.37887  2.77519  2.98518  4.58477  3.61503
          0.00587  5.53657  6.25892  0.61958  0.77255  0.48576  0.95510
     39   2.91606  4.58955  5.14043  4.52736  1.68667  4.37543  4.70715  1.87149  3.59544  2.08292  3.32684  4.52698  4.73944  4.45691  3.52828  3.33526  3.01824  2.83667  2.90651  2.18768     87 f - - -
          2.68618  4.42225  2.77519  2.73123  3.46354  2.40513  3.72494  3.29354  2.67741  2.69355  4.24690  2.90347  2.73739  3.18146  2.89801  2.37887  2.77519  2.98518  4.58477  3.61503
          0.00587  5.53657  6.25892  0.61958  0.77255  0.48576  0.95510
     40   2.35342  5.03322  3.84828  3.28525  3.45759  4.09146  3.08813  2.71931  2.51444  1.84815  4.12803  2.93069  4.47485  3.58100  2.71167  2.24989  2.54688  2.72133  5.59436  4.33184     88 l - - -
          2.68618  4.42225  2.77519  2.73123  3.46354  2.40513  3.72494  3.29354  2.67741  2.69355  4.24690  2.90347  2.73739  3.18146  2.89801  2.37887  2.77519  2.98518  4.58477  3.61503
          0.00587  5.53657  6.25892  0.61958  0.77255  0.48576  0.95510
     41   1.88282  3.78599  4.69445  4.10589  2.04482  2.69197  4.61275  2.84258  2.83929  2.11710  3.29954  4.30105  4.67687  4.19593  3.00834  2.56155  3.00125  2.64234  5.28086  3.57739     89 a - - -
          2.68618  4.42225  2.77519  2.73123  3.46354  2.40513  3.72494  3.29354  2.67741  2.69355  4.24690  2.90347  2.73739  3.18146  2.89801  2.37887  2.77519  2.98518  4.58477  3.61503
          0.00587  5.53657  6.25892  0.61958  0.77255  0.48576  0.95510
     42   2.55839  5.10800  3.29421  2.74465  2.26332  4.05999  3.53000  3.17472  3.17661  2.56669  4.19769  2.26511  4.44523  2.58592  3.59885  2.98351  2.24938  2.55350  4.23841  3.78589     90 t - - -
          2.68618  4.42225  2.77519  2.73123  3.46354  2.40513  3.72494  3.29354  2.67741  2.69355  4.24690  2.90347  2.73739  3.18146  2.89801  2.37887  2.77519  2.98518  4.58477  3.61503
          0.10618  5.53657  2.33510  0.61958  0.77255  0.48576  0.95510
     43   3.08206  5.58973  3.00605  2.55972  4.93377  3.30321  4.04282  3.14322  2.24354  3.89439  4.63076  2.14323  4.24929  2.59329  1.96650  2.85172  1.91260  3.97984  6.02284  4.61282     91 t - - -
          2.68618  4.42225  2.77519  2.73123  3.46354  2.40513  3.72494  3.29354  2.67741  2.69355  4.24690  2.90347  2.73739  3.18146  2.89801  2.37887  2.77519  2.98518  4.58477  3.61503
          0.00649  5.43688  6.15922  0.61958  0.77255  0.86253  0.54834
     44   3.08112  5.59159  1.90172  1.97962  4.93650  3.85438  4.04183  4.42242  2.49632  3.89679  4.63233  2.49452  4.24812  2.69528  2.93416  2.40444  2.18261  3.00145  6.02432  3.91990     92 d - - -
          2.68618  4.42225  2.77519  2.73123  3.46354  2.40513  3.72494  3.29354  2.67741  2.69355  4.24690  2.90347  2.73739  3.18146  2.89801  2.37887  2.77519  2.98518  4.58477  3.61503
          0.00649  5.43688  6.15922  0.61958  0.77255  0.30650  1.33187
     45   3.13666  5.63732  3.38793  2.09086  4.97874  3.42582  3.61253  4.46165  2.83361  3.94082  4.67924  3.38024  2.55813  1.62456  2.34729  2.74650  2.14095  3.42175  6.07208  4.66400     93 q - - -
          2.68618  4.42225  2.77519  2.73123  3.46354  2.40513  3.72494  3.29354  2.67741  2.69355  4.24690  2.90347  2.73739  3.18146  2.89801  2.37887  2.77519  2.98518  4.58477  3.61503
          0.00587  5.53657  6.25892  0.61958  0.77255  0.48576  0.95510
     46   2.85403  5.51875  3.45376  2.65681  4.81230  3.94144  3.51023  3.30778  1.98988  3.80082  4.57372  3.43306  4.33310  2.93319  1.87528  2.88896  2.24614  1.91552  5.98266  4.60753     94 r - - -
          2.68618  4.42225  2.77519  2.73123  3.46354  2.40513  3.72494  3.29354  2.67741  2.69355  4.24690  2.90347  2.73739  3.18146  2.89801  2.37887  2.77519  2.98518  4.58477  3.61503
          0.00587  5.53657  6.25892  0.61958  0.77255  0.48576  0.95510
     47   3.21212  4.67698  4.72386  4.13120  3.78125  4.31970  4.62409  2.66718  3.31708  2.87164  3.79359  4.31870  4.68918  4.20845  3.39653  3.38665  1.23977  1.32809  3.95999  4.10142     95 t - - -
          2.68618  4.42225  2.77519  2.73123  3.46354  2.40513  3.72494  3.29354  2.67741  2.69355  4.24690  2.90347  2.73739  3.18146  2.89801  2.37887  2.77519  2.98518  4.58477  3.61503
          0.00587  5.53657  6.25892  0.61958  0.77255  0.48576  0.95510
     48   2.51772  4.82577  5.41651  3.86121  3.99610  4.72169  5.10051  1.09221  4.65007  1.83775  3.96455  4.86430  5.06676  4.81021  4.69941  4.04598  2.67917  1.62914  5.59874  4.41428     96 i - - -
          2.68618  4.42225  2.77519  2.73123  3.46354  2.40513  3.72494  3.29354  2.67741  2.69355  4.24690  2.90347  2.73739  3.18146  2.89801  2.37887  2.77519  2.98518  4.58477  3.61503
          0.00587  5.53657  6.25892  0.61958  0.77255  0.48576  0.95510
     49   3.01876  4.81925  5.47238  4.87737  3.33008  4.71838  5.08872  1.95311  4.68255  1.77375  3.32682  4.88144  5.05864  4.82032  4.70357  4.04336  2.30650  1.02415  5.55738  4.38223     97 v - - -
          2.68618  4.42225  2.77519  2.73123  3.46354  2.40513  3.72494  3.29354  2.67741  2.69355  4.24690  2.90347  2.73739  3.18146  2.89801  2.37887  2.77519  2.98518  4.58477  3.61503
          0.00587  5.53657  6.25892  0.61958  0.77255  0.48576  0.95510
     50   3.19834  4.77834  4.35249  3.77693  3.89692  4.24301  4.52199  2.18951  3.25028  2.97795  3.35398  4.09776  2.01735  2.54115  3.97069  3.50935  1.75420  1.81622  5.38109  4.17195     98 t - - -
          2.68618  4.42225  2.77519  2.73123  3.46354  2.40513  3.72494  3.29354  2.67741  2.69355  4.24690  2.90347  2.73739  3.18146  2.89801  2.37887  2.77519  2.98518  4.58477  3.61503
          0.00587  5.53657  6.25892  0.61958  0.77255  0.48576  0.95510
     51   5.75787  6.97445  6.38403  6.45375  7.10157  5.59390  7.16987  7.30375  6.65716  6.56331  7.78066  6.63211  0.02716  6.95870  6.55049  6.01308  6.27112  6.76514  7.65238  7.29288     99 P - - -
          2.68618  4.42225  2.77519  2.73123  3.46354  2.40513  3.72494  3.29354  2.67741  2.69355  4.24690  2.90347  2.73739  3.18146  2.89801  2.37887  2.77519  2.98518  4.58477  3.61503
          0.00587  5.53657  6.25892  0.61958  0.77255  0.48576  0.95510
     52   2.67807  4.91101  4.03311  2.52771  2.46451  4.15067  3.42855  3.41238  3.42293  3.12330  2.49829  3.87797  1.69027  3.72701  3.78239  2.46195  2.83595  2.65432  5.49108  3.47614    100 p - - -
          2.68618  4.42225  2.77519  2.73123  3.46354  2.40513  3.72494  3.29354  2.67741  2.69355  4.24690  2.90347  2.73739  3.18146  2.89801  2.37887  2.77519  2.98518  4.58477  3.61503
          0.00587  5.53657  6.25892  0.61958  0.77255  0.48576  0.95510
     53   2.70048  5.05323  3.34869  3.26023  4.21875  2.85051  4.31401  2.38428  2.93408  2.06643  3.64879  2.38634  4.46659  3.56046  3.18733  2.89480  1.90420  2.59066  5.61110  4.34423    101 t - - -
          2.68618  4.42225  2.77519  2.73123  3.46354  2.40513  3.72494  3.29354  2.67741  2.69355  4.24690  2.90347  2.73739  3.18146  2.89801  2.37887  2.77519  2.98518  4.58477  3.61503
          0.00587  5.53657  6.25892  0.61958  0.77255  0.48576  0.95510
     54   2.41440  5.08312  3.24451  2.62409  2.73201  3.14074  3.61663  2.57522  2.86580  2.08828  2.48976  3.26952  4.45472  3.53131  2.84733  2.65823  3.39487  3.01178  5.63596  3.71044    102 l - - -
          2.68618  4.42225  2.77519  2.73123  3.46354  2.40513  3.72494  3.29354  2.67741  2.69355  4.24690  2.90347  2.73739  3.18146  2.89801  2.37887  2.77519  2.98518  4.58477  3.61503
          0.00587  5.53657  6.25892  0.61958  0.77255  0.48576  0.95510
     55   2.75147  5.64594  2.80436  2.48861  4.99166  2.77382  4.09423  4.47809  2.19859  3.95150  4.68646  1.86663  3.65424  3.19039  2.28340  2.27950  2.47534  3.48556  6.07824  4.66687    103 n - - -
          2.68623  4.42230  2.77499  2.73128  3.46359  2.40500  3.72499  3.29359  2.67745  2.69360  4.24694  2.90321  2.73744  3.18151  2.89805  2.37891  2.77524  2.98523  4.58482  3.61508
          0.51440  2.61871  1.11096  0.18850  1.76144  0.48576  0.95510
     56   2.55830  5.44277  3.18851  1.54449  4.78548  2.79929  3.90026  4.26920  2.35354  3.74676  4.48443  3.18153  3.11466  2.59064  2.34229  2.46921  3.17036  3.43180  5.87670  4.46795    105 e - - -
          2.68618  4.42225  2.77519  2.73123  3.46354  2.40513  3.72494  3.29354  2.67741  2.69355  4.24690  2.90347  2.73739  3.18146  2.89801  2.37887  2.77519  2.98518  4.58477  3.61503
          0.00874  5.14007  5.86242  0.61958  0.77255  0.22093  1.61835
     57   2.42031  5.63561  2.37169  1.75576  4.98048  3.89567  4.08489  4.46653  2.59301  3.94086  4.67674  3.36310  2.26945  3.18160  2.41099  2.45091  2.33012  4.02623  6.06843  4.65714    106 e - - -
          2.68618  4.42225  2.77519  2.73123  3.46354  2.40513  3.72494  3.29354  2.67741  2.69355  4.24690  2.90347  2.73739  3.18146  2.89801  2.37887  2.77519  2.98518  4.58477  3.61503
          0.00603  5.51002  6.23237  0.61958  0.77255  0.60474  0.79014
     58   2.28572  4.57046  5.16079  4.54547  1.81211  3.52954  4.69952  1.87813  4.33019  2.04401  2.60606  4.52854  4.72926  4.46113  4.33802  3.67719  3.02841  2.30555  5.19269  2.56000    107 f - - -
          2.68618  4.42225  2.77519  2.73123  3.46354  2.40513  3.72494  3.29354  2.67741  2.69355  4.24690  2.90347  2.73739  3.18146  2.89801  2.37887  2.77519  2.98518  4.58477  3.61503
          0.00603  5.51002  6.23237  0.61958  0.77255  0.60474  0.79014
     59   2.40974  4.72033  4.42718  2.68189  3.83191  4.24111  4.52759  2.66381  3.75988  2.72246  3.27580  3.39715  4.61382  4.01238  4.00775  2.69042  1.60095  2.42344  2.41146  2.99516    108 t - - -
          2.68618  4.42225  2.77519  2.73123  3.46354  2.40513  3.72494  3.29354  2.67741  2.69355  4.24690  2.90347  2.73739  3.18146  2.89801  2.37887  2.77519  2.98518  4.58477  3.61503
          0.00603  5.51002  6.23237  0.61958  0.77255  0.60474  0.79014
     60   3.55678  4.89002  5.48423  4.90846  4.09007  4.82356  5.22624  1.70497  3.79544  2.28315  4.03445  4.96133  5.16267  4.91152  4.79675  2.88817  3.79786  0.73822  5.72674  4.53855    109 v - - -
          2.68618  4.42225  2.77519  2.73123  3.46354  2.40513  3.72494  3.29354  2.67741  2.69355  4.24690  2.90347  2.73739  3.18146  2.89801  2.37887  2.77519  2.98518  4.58477  3.61503
          0.00603  5.51002  6.23237  0.61958  0.77255  0.41796  1.07407
     61   2.63869  5.44978  2.92347  2.99649  4.79396  2.18830  4.22362  4.23234  3.00443  3.79969  4.58738  3.51722  4.38310  2.98797  3.47835  1.47844  1.99794  2.41024  6.00539  4.64797    110 s - - -
          2.68618  4.42225  2.77519  2.73123  3.46354  2.40513  3.72494  3.29354  2.67741  2.69355  4.24690  2.90347  2.73739  3.18146  2.89801  2.37887  2.77519  2.98518  4.58477  3.61503
          0.00587  5.53657  6.25892  0.61958  0.77255  0.48576  0.95510
     62   2.10141  5.62542  2.94132  2.83485  4.96236  1.88990  4.09898  3.64435  2.36577  3.92722  4.66823  2.75733  4.30437  2.66420  2.50503  2.18934  3.36544  4.01169  3.86567  3.69193    111 g - - -
          2.68618  4.42225  2.77519  2.73123  3.46354  2.40513  3.72494  3.29354  2.67741  2.69355  4.24690  2.90347  2.73739  3.18146  2.89801  2.37887  2.77519  2.98518  4.58477  3.61503
          0.00587  5.53657  6.25892  0.61958  0.77255  0.48576  0.95510
     63   2.37898  5.62275  2.46682  2.83621  4.95845  3.13682  3.56262  3.18677  2.64693  3.47874  4.66591  1.48036  4.30507  3.19930  2.78009  2.46424  2.65859  4.00835  6.06110  4.65586    112 n - - -
          2.68618  4.42225  2.77519  2.73123  3.46354  2.40513  3.72494  3.29354  2.67741  2.69355  4.24690  2.90347  2.73739  3.18146  2.89801  2.37887  2.77519  2.98518  4.58477  3.61503
          0.00587  5.53657  6.25892  0.61958  0.77255  0.48576  0.95510
     64   2.18149  5.63889  3.38595  2.67932  4.98144  3.90939  3.46227  4.46539  1.93103  3.94294  4.68028  2.87695  4.30279  2.27303  3.09116  1.96619  2.10425  4.02819  6.07293  3.28743    113 k - - -
          2.68618  4.42225  2.77519  2.73123  3.46354  2.40513  3.72494  3.29354  2.67741  2.69355  4.24690  2.90347  2.73739  3.18146  2.89801  2.37887  2.77519  2.98518  4.58477  3.61503
          0.00587  5.53657  6.25892  0.61958  0.77255  0.48576  0.95510
     65   1.08681  4.64985  4.79482  4.20244  2.86546  2.96608  4.64011  2.47989  4.06179  2.84526  3.76802  4.35692  2.83784  4.26061  4.20011  3.17749  3.08293  2.24876  5.26655  3.47614    114 a - - -
          2.68618  4.42225  2.77519  2.73123  3.46354  2.40513  3.72494  3.29354  2.67741  2.69355  4.24690  2.90347  2.73739  3.18146  2.89801  2.37887  2.77519  2.98518  4.58477  3.61503
          0.00587  5.53657  6.25892  0.61958  0.77255  0.48576  0.95510
     66   3.65036  6.19379  1.42132  3.02581  5.56165  4.12126  3.60426  5.07628  3.45717  4.55118  5.33940  2.49990  4.67148  3.69230  4.01090  0.94629  3.15754  4.62138  6.69241  5.22125    115 s - - -
          2.68618  4.42225  2.77519  2.73123  3.46354  2.40513  3.72494  3.29354  2.67741  2.69355  4.24690  2.90347  2.73739  3.18146  2.89801  2.37887  2.77519  2.98518  4.58477  3.61503
          0.00587  5.53657  6.25892  0.61958  0.77255  0.48576  0.95510
     67   1.89108  5.64963  2.75269  1.68211  4.99528  3.13402  3.72354  4.48190  1.93745  3.95515  4.69026  3.18251  2.86342  2.52480  3.32515  3.09858  3.36817  3.44719  6.08183  4.67014    116 e - - -
          2.68618  4.42225  2.77519  2.73123  3.46354  2.40513  3.72494  3.29354  2.67741  2.69355  4.24690  2.90347  2.73739  3.18146  2.89801  2.37887  2.77519  2.98518  4.58477  3.61503
          0.00587  5.53657  6.25892  0.61958  0.77255  0.48576  0.95510
     68   2.93821  5.65187  2.74306  1.61553  4.99636  2.54346  3.24263  4.48232  2.83842  3.95708  4.69333  3.37881  3.21024  3.19862  2.99500  1.71890  2.47541  4.04233  6.08509  4.67369    117 e - - -
          2.68618  4.42225  2.77519  2.73123  3.46354  2.40513  3.72494  3.29354  2.67741  2.69355  4.24690  2.90347  2.73739  3.18146  2.89801  2.37887  2.77519  2.98518  4.58477  3.61503
          0.00587  5.53657  6.25892  0.61958  0.77255  0.48576  0.95510
     69   5.04088  6.23326  5.76618  5.57509  3.08748  3.82225  3.39519  4.90821  5.31045  3.05514  5.45175  5.27432  5.97521  5.36764  5.32541  5.05289  5.27211  4.79478  4.75893  0.25577    118 Y - - -
          2.68618  4.42225  2.77519  2.73123  3.46354  2.40513  3.72494  3.29354  2.67741  2.69355  4.24690  2.90347  2.73739  3.18146  2.89801  2.37887  2.77519  2.98518  4.58477  3.61503
          0.00587  5.53657  6.25892  0.61958  0.77255  0.48576  0.95510
     70   2.72194  4.74684  4.42593  3.84682  3.85923  4.25547  4.53872  2.77070  2.12476  1.02832  3.39692  3.28508  4.62825  4.01394  3.37391  3.52664  3.42768  2.81311  5.34937  3.05799    119 l - - -
          2.68618  4.42225  2.77519  2.73123  3.46354  2.40513  3.72494  3.29354  2.67741  2.69355  4.24690  2.90347  2.73739  3.18146  2.89801  2.37887  2.77519  2.98518  4.58477  3.61503
          0.00587  5.53657  6.25892  0.61958  0.77255  0.48576  0.95510
     71   2.88093  5.64479  3.05700  1.47071  4.99000  3.51416  3.51829  4.47602  2.16863  2.78969  4.68543  3.37491  4.30102  2.60119  2.71985  2.59902  2.21266  4.03551  6.07734  4.66636    120 e - - -
          2.68618  4.42225  2.77519  2.73123  3.46354  2.40513  3.72494  3.29354  2.67741  2.69355  4.24690  2.90347  2.73739  3.18146  2.89801  2.37887  2.77519  2.98518  4.58477  3.61503
          0.00587  5.53657  6.25892  0.61958  0.77255  0.48576  0.95510
     72   2.27750  5.60505  2.60361  2.05475  4.93158  3.25448  4.10859  4.40483  2.85173  2.50463  3.01181  3.39279  4.31206  1.58839  3.34152  2.56404  3.37046  3.98575  6.04908  4.64924    121 q - - -
          2.68618  4.42225  2.77519  2.73123  3.46354  2.40513  3.72494  3.29354  2.67741  2.69355  4.24690  2.90347  2.73739  3.18146  2.89801  2.37887  2.77519  2.98518  4.58477  3.61503
          0.00587  5.53657  6.25892  0.61958  0.77255  0.48576  0.95510
     73   3.46646  4.82710  5.39988  4.79226  2.09757  4.64325  4.93114  3.10791  4.58533  2.10014  1.52087  4.79199  4.97624  3.69064  4.59012  3.95937  3.69506  2.30617  1.59470  4.15661    122 m - - -
          2.68618  4.42225  2.77519  2.73123  3.46354  2.40513  3.72494  3.29354  2.67741  2.69355  4.24690  2.90347  2.73739  3.18146  2.89801  2.37887  2.77519  2.98518  4.58477  3.61503
          0.00587  5.53657  6.25892  0.61958  0.77255  0.48576  0.95510
     74   0.92579  5.20334  5.26395  4.93073  5.61114  1.49903  5.72539  5.04934  4.86553  4.74408  5.54022  4.71665  4.85105  5.07260  5.06778  2.41278  1.82068  3.11794  6.97771  5.85022    123 a - - -
          2.68618  4.42225  2.77519  2.73123  3.46354  2.40513  3.72494  3.29354  2.67741  2.69355  4.24690  2.90347  2.73739  3.18146  2.89801  2.37887  2.77519  2.98518  4.58477  3.61503
          0.00587  5.53657  6.25892  0.61958  0.77255  0.48576  0.95510
     75   2.88470  5.37601  3.52867  2.50828  3.42564  3.36430  4.17275  4.04426  2.96522  1.63974  4.44421  3.14313  3.14862  3.00411  1.81074  2.86384  2.74065  3.29581  5.87275  4.53071    124 l - - -
          2.68618  4.42225  2.77519  2.73123  3.46354  2.40513  3.72494  3.29354  2.67741  2.69355  4.24690  2.90347  2.73739  3.18146  2.89801  2.37887  2.77519  2.98518  4.58477  3.61503
          0.00587  5.53657  6.25892  0.61958  0.77255  0.48576  0.95510
     76   2.76038  5.28845  2.44334  3.19163  1.93593  4.09851  4.32071  3.88982  3.23095  3.53112  4.38865  2.65235  4.50747  3.55298  3.67210  2.28254  3.50208  3.60989  5.69362  1.47092    125 y - - -
          2.68618  4.42225  2.77519  2.73123  3.46354  2.40513  3.72494  3.29354  2.67741  2.69355  4.24690  2.90347  2.73739  3.18146  2.89801  2.37887  2.77519  2.98518  4.58477  3.61503
          0.00587  5.53657  6.25892  0.61958  0.77255  0.48576  0.95510
     77   2.23833  4.63714  5.23550  4.62401  1.45603  4.45011  4.78902  1.75020  4.41283  2.28448  3.74696  4.61195  4.80942  4.54505  4.42372  3.76376  3.11776  1.84874  5.27796  3.39851    126 f - - -
          2.68618  4.42225  2.77519  2.73123  3.46354  2.40513  3.72494  3.29354  2.67741  2.69355  4.24690  2.90347  2.73739  3.18146  2.89801  2.37887  2.77519  2.98518  4.58477  3.61503
          0.00587  5.53657  6.25892  0.61958  0.77255  0.48576  0.95510
     78   1.32154  4.63505  5.06109  4.45712  3.73499  3.65777  4.72547  2.05107  4.27382  2.13076  3.00229  4.50960  4.75900  4.43264  4.33361  2.18680  3.47123  2.06974  5.26410  4.08440    127 a - - -
          2.68618  4.42225  2.77519  2.73123  3.46354  2.40513  3.72494  3.29354  2.67741  2.69355  4.24690  2.90347  2.73739  3.18146  2.89801  2.37887  2.77519  2.98518  4.58477  3.61503
          0.00576  5.55595  6.27830  0.61958  0.77255  0.48576  0.95510
     79   2.51341  5.55707  3.07054  2.42988  3.48753  3.02853  4.13046  4.32046  2.53911  3.03603  3.18146  2.49992  4.33108  2.61816  3.36815  2.37246  2.32630  3.92590  4.06454  2.61118    128 t - - -
          2.68618  4.42225  2.77519  2.73123  3.46354  2.40513  3.72494  3.29354  2.67741  2.69355  4.24690  2.90347  2.73739  3.18146  2.89801  2.37887  2.77519  2.98518  4.58477  3.61503
          0.00576  5.55595  6.27830  0.61958  0.77255  0.48576  0.95510
     80   2.88230  4.63641  4.93645  3.25343  3.73220  4.35911  4.67869  3.07388  4.17191  0.81703  2.46191  3.63169  4.72532  4.34894  4.26647  3.65900  3.01569  2.68959  4.03422  3.47012    129 l - - -
          2.68618  4.42225  2.77519  2.73123  3.46354  2.40513  3.72494  3.29354  2.67741  2.69355  4.24690  2.90347  2.73739  3.18146  2.89801  2.37887  2.77519  2.98518  4.58477  3.61503
          0.00576  5.55595  6.27830  0.61958  0.77255  0.48576  0.95510
     81   2.25930  4.65072  4.85275  4.25723  3.24773  4.34534  4.65991  2.92115  3.27325  1.20455  2.84868  4.39290  4.71258  4.29892  2.37956  3.30256  2.67065  2.32593  5.26653  4.08142    130 l - - -
          2.68618  4.42225  2.77519  2.73123  3.46354  2.40513  3.72494  3.29354  2.67741  2.69355  4.24690  2.90347  2.73739  3.18146  2.89801  2.37887  2.77519  2.98518  4.58477  3.61503
          0.00576  5.55595  6.27830  0.61958  0.77255  0.48576  0.95510
     82   2.80339  4.64495  4.96148  4.36162  2.59145  1.63433  4.69043  3.07678  3.52954  1.14481  3.22678  4.45468  4.73779  4.36737  4.28170  3.67339  3.46307  2.89193  5.25690  3.40628    131 l - - -
          2.68618  4.42225  2.77519  2.73123  3.46354  2.40513  3.72494  3.29354  2.67741  2.69355  4.24690  2.90347  2.73739  3.18146  2.89801  2.37887  2.77519  2.98518  4.58477  3.61503
          0.00576  5.55595  6.27830  0.61958  0.77255  0.48576  0.95510
     83   3.66818  5.97034  2.91521  3.30534  5.74634  4.15212  4.85813  5.25837  3.82854  4.77737  5.58059  0.72327  4.79895  4.02210  4.36923  2.29535  1.73405  4.72344  6.93204  5.50017    132 n - - -
          2.68618  4.42225  2.77519  2.73123  3.46354  2.40513  3.72494  3.29354  2.67741  2.69355  4.24690  2.90347  2.73739  3.18146  2.89801  2.37887  2.77519  2.98518  4.58477  3.61503
          0.00576  5.55595  6.27830  0.61958  0.77255  0.48576  0.95510
     84   3.22820  4.61632  5.10240  4.49334  3.20002  4.38890  4.71800  2.00152  3.61280  2.55038  3.73454  4.52106  4.75302  4.44621  2.83206  3.69656  2.85464  1.04821  5.23905  2.54221    133 v - - -
          2.68618  4.42225  2.77519  2.73123  3.46354  2.40513  3.72494  3.29354  2.67741  2.69355  4.24690  2.90347  2.73739  3.18146  2.89801  2.37887  2.77519  2.98518  4.58477  3.61503
          0.00576  5.55595  6.27830  0.61958  0.77255  0.48576  0.95510
     85   2.94931  5.48189  3.80532  3.38180  5.19877  4.03498  3.58703  4.65500  3.45139  4.22600  5.01054  2.07824  4.59816  3.78344  3.90363  1.55453  1.01782  4.18833  6.41449  5.07875    134 t - - -
          2.68618  4.42225  2.77519  2.73123  3.46354  2.40513  3.72494  3.29354  2.67741  2.69355  4.24690  2.90347  2.73739  3.18146  2.89801  2.37887  2.77519  2.98518  4.58477  3.61503
          0.00576  5.55595  6.27830  0.61958  0.77255  0.48576  0.95510
     86   2.54656  5.46051  4.42231  4.22832  5.82698  4.13526  5.38893  5.28657  2.84032  4.89567  5.69457  4.43144  0.40240  4.62110  4.47856  2.83548  3.97278  4.61243  7.04758  5.84984    135 P - - -
          2.68618  4.42225  2.77519  2.73123  3.46354  2.40513  3.72494  3.29354  2.67741  2.69355  4.24690  2.90347  2.73739  3.18146  2.89801  2.37887  2.77519  2.98518  4.58477  3.61503
          0.00576  5.55595  6.27830  0.61958  0.77255  0.48576  0.95510
     87   2.40006  5.62505  3.40633  1.72076  4.95727  2.48931  3.15032  3.72014  2.25060  3.92485  4.66911  2.64815  4.31718  3.21304  3.34286  2.82983  2.32891  3.41220  6.06550  2.98274    136 e - - -
          2.68618  4.42225  2.77519  2.73123  3.46354  2.40513  3.72494  3.29354  2.67741  2.69355  4.24690  2.90347  2.73739  3.18146  2.89801  2.37887  2.77519  2.98518  4.58477  3.61503
          0.00576  5.55595  6.27830  0.61958  0.77255  0.48576  0.95510
     88   3.26999  5.75899  2.69429  2.52506  5.09457  3.98135  4.22451  3.92200  2.99565  4.06636  4.81933  1.46650  4.41063  3.33258  3.49702  1.92948  1.62668  4.14801  6.20901  4.79459    137 n - - -
          2.68618  4.42225  2.77519  2.73123  3.46354  2.40513  3.72494  3.29354  2.67741  2.69355  4.24690  2.90347  2.73739  3.18146  2.89801  2.37887  2.77519  2.98518  4.58477  3.61503
          0.00576  5.55595  6.27830  0.61958  0.77255  0.48576  0.95510
     89   1.73908  5.32171  6.23447  5.75376  4.73498  5.69656  6.38464  1.39603  5.68131  2.34718  4.49569  5.86769  5.93902  5.91947  5.81497  5.11249  4.37166  0.89719  6.73998  5.51850    138 v - - -
          2.68618  4.42225  2.77519  2.73123  3.46354  2.40513  3.72494  3.29354  2.67741  2.69355  4.24690  2.90347  2.73739  3.18146  2.89801  2.37887  2.77519  2.98518  4.58477  3.61503
          0.00576  5.55595  6.27830  0.61958  0.77255  0.48576  0.95510
     90   3.24825  5.76908  1.22684  2.40170  5.11085  3.96896  4.19164  4.59991  2.76955  4.07186  4.81476  3.43331  4.38819  2.94050  2.56306  1.66880  3.05380  4.15876  6.19932  4.78085    139 d - - -
          2.68618  4.42225  2.77519  2.73123  3.46354  2.40513  3.72494  3.29354  2.67741  2.69355  4.24690  2.90347  2.73739  3.18146  2.89801  2.37887  2.77519  2.98518  4.58477  3.61503
          0.00576  5.55595  6.27830  0.61958  0.77255  0.48576  0.95510
     91   2.37260  4.98883  3.93771  3.37309  1.93219  4.12892  3.76387  3.50812  3.02155  2.93756  4.08726  2.76603  3.86417  3.65466  2.40778  2.60232  3.41464  2.95917  3.93479  1.99944    140 f - - -
          2.68618  4.42225  2.77519  2.73123  3.46354  2.40513  3.72494  3.29354  2.67741  2.69355  4.24690  2.90347  2.73739  3.18146  2.89801  2.37887  2.77519  2.98518  4.58477  3.61503
          0.04813  5.55595  3.14354  0.61958  0.77255  0.48576  0.95510
     92   3.13862  5.26350  3.58906  3.03024  3.66428  3.39796  3.59790  3.26743  2.74401  3.51259  4.34032  2.33758  4.37642  1.78185  3.07755  2.57620  3.36997  1.78841  3.47050  4.46305    141 q - - -
          2.68618  4.42225  2.77519  2.73123  3.46354  2.40513  3.72494  3.29354  2.67741  2.69355  4.24690  2.90347  2.73739  3.18146  2.89801  2.37887  2.77519  2.98518  4.58477  3.61503
          0.00601  5.51382  6.23617  0.61958  0.77255  0.67044  0.71639
     93   2.54136  5.43748  3.46922  2.69914  2.44141  3.93840  2.57527  3.53260  2.24439  3.23775  3.25365  2.55025  4.32963  3.00303  2.38658  3.13552  2.29880  3.78721  5.91777  3.87724    142 k - - -
          2.68618  4.42225  2.77519  2.73123  3.46354  2.40513  3.72494  3.29354  2.67741  2.69355  4.24690  2.90347  2.73739  3.18146  2.89801  2.37887  2.77519  2.98518  4.58477  3.61503
          0.00601  5.51382  6.23617  0.61958  0.77255  0.38550  1.13977
     94   2.07710  5.65920  2.15543  2.02940  5.00525  3.60059  4.10594  4.49203  2.36033  3.96489  4.69967  2.59022  4.31228  2.07246  3.03497  2.32549  3.37710  3.38062  6.09123  4.67948    143 e - - -
          2.68618  4.42225  2.77519  2.73123  3.46354  2.40513  3.72494  3.29354  2.67741  2.69355  4.24690  2.90347  2.73739  3.18146  2.89801  2.37887  2.77519  2.98518  4.58477  3.61503
          0.00576  5.55595  6.27830  0.61958  0.77255  0.48576  0.95510
     95   2.21432  5.50111  3.46941  2.22034  4.78523  3.95181  4.14664  2.48105  2.70430  3.78000  3.83656  2.83902  4.34356  2.20386  2.71408  2.61504  2.94480  2.84310  5.97210  2.60446    144 q - - -
          2.68618  4.42225  2.77519  2.73123  3.46354  2.40513  3.72494  3.29354  2.67741  2.69355  4.24690  2.90347  2.73739  3.18146  2.89801  2.37887  2.77519  2.98518  4.58477  3.61503
          0.00576  5.55595  6.27830  0.61958  0.77255  0.48576  0.95510
     96   3.04289  5.41064  6.29299  5.78337  4.46418  5.72598  6.29666  1.53958  5.68673  0.78334  4.22335  5.90080  5.92216  5.80792  5.75553  5.13119  4.44441  1.60070  6.53737  5.41244    145 l - - -
          2.68618  4.42225  2.77519  2.73123  3.46354  2.40513  3.72494  3.29354  2.67741  2.69355  4.24690  2.90347  2.73739  3.18146  2.89801  2.37887  2.77519  2.98518  4.58477  3.61503
          0.00576  5.55595  6.27830  0.61958  0.77255  0.48576  0.95510
     97   2.96073  3.90606  3.17565  2.76256  3.40991  3.07597  4.43340  3.40398  3.47346  0.90265  4.01172  3.91909  4.55514  3.77272  3.82361  2.94200  2.87409  3.17996  5.49108  4.25840    146 l - - -
          2.68618  4.42225  2.77519  2.73123  3.46354  2.40513  3.72494  3.29354  2.67741  2.69355  4.24690  2.90347  2.73739  3.18146  2.89801  2.37887  2.77519  2.98518  4.58477  3.61503
          0.00576  5.55595  6.27830  0.61958  0.77255  0.48576  0.95510
     98   2.14469  5.65246  2.24671  2.83838  4.99649  2.85113  4.10571  4.48168  2.04153  3.95730  3.44333  3.38643  2.73568  2.85325  2.30710  2.45596  2.64409  4.04255  6.08579  4.67552    147 k - - -
          2.68618  4.42225  2.77519  2.73123  3.46354  2.40513  3.72494  3.29354  2.67741  2.69355  4.24690  2.90347  2.73739  3.18146  2.89801  2.37887  2.77519  2.98518  4.58477  3.61503
          0.00576  5.55595  6.27830  0.61958  0.77255  0.48576  0.95510
     99   2.01547  4.60248  5.15441  4.54131  2.95420  4.38874  3.80506  1.73136  3.23759  1.80880  2.88510  4.54057  4.75265  4.47048  4.35278  3.69866  3.45501  2.42519  5.22361  2.09002    148 i - - -
          2.68618  4.42225  2.77519  2.73123  3.46354  2.40513  3.72494  3.29354  2.67741  2.69355  4.24690  2.90347  2.73739  3.18146  2.89801  2.37887  2.77519  2.98518  4.58477  3.61503
          0.00576  5.55595  6.27830  0.61958  0.77255  0.48576  0.95510
    100   2.03614  4.60565  5.17789  4.56414  3.16356  4.39845  4.73211  2.34592  4.35295  1.64544  3.72430  4.55577  4.76188  4.48737  4.36702  3.20258  2.58116  1.40807  5.23008  3.10011    149 v - - -
          2.68618  4.42225  2.77519  2.73123  3.46354  2.40513  3.72494  3.29354  2.67741  2.69355  4.24690  2.90347  2.73739  3.18146  2.89801  2.37887  2.77519  2.98518  4.58477  3.61503
          0.00576  5.55595  6.27830  0.61958  0.77255  0.48576  0.95510
    101   2.56304  4.14458  1.96033  2.46762  4.99610  3.50253  2.82256  4.48126  2.74468  3.70058  4.69316  3.14892  3.13656  2.90280  2.94384  1.57855  3.37542  3.51490  6.08556  4.67530    150 s - - -
          2.68618  4.42225  2.77519  2.73123  3.46354  2.40513  3.72494  3.29354  2.67741  2.69355  4.24690  2.90347  2.73739  3.18146  2.89801  2.37887  2.77519  2.98518  4.58477  3.61503
          0.00576  5.55595  6.27830  0.61958  0.77255  0.48576  0.95510
    102   2.53052  5.83576  2.98890  2.53126  5.16641  4.00366  3.65989  4.65396  2.77543  4.13625  4.89041  3.05168  0.90799  3.37226  3.55052  2.57481  3.56384  4.22067  6.27445  4.85125    151 p - - -
          2.68618  4.42225  2.77519  2.73123  3.46354  2.40513  3.72494  3.29354  2.67741  2.69355  4.24690  2.90347  2.73739  3.18146  2.89801  2.37887  2.77519  2.98518  4.58477  3.61503
          0.00576  5.55595  6.27830  0.61958  0.77255  0.48576  0.95510
    103   1.98677  5.66306  2.43808  1.77419  5.00901  3.00885  4.10876  4.49598  2.64399  3.96872  4.70367  3.01343  3.21853  2.63016  2.99309  1.92705  3.38054  4.05420  6.09504  4.68293    152 e - - -
          2.68618  4.42225  2.77519  2.73123  3.46354  2.40513  3.72494  3.29354  2.67741  2.69355  4.24690  2.90347  2.73739  3.18146  2.89801  2.37887  2.77519  2.98518  4.58477  3.61503
          0.00576  5.55595  6.27830  0.61958  0.77255  0.48576  0.95510
    104   2.06605  5.46334  2.29524  2.68528  3.82381  3.36733  4.15817  2.66584  2.69174  2.43085  4.52430  2.73596  4.35239  2.95157  3.08497  2.80139  2.77378  3.24595  5.94308  2.96301    153 a - - -
          2.68618  4.42225  2.77519  2.73123  3.46354  2.40513  3.72494  3.29354  2.67741  2.69355  4.24690  2.90347  2.73739  3.18146  2.89801  2.37887  2.77519  2.98518  4.58477  3.61503
          0.00576  5.55595  6.27830  0.61958  0.77255  0.48576  0.95510
    105   2.86831  5.22761  3.67278  3.11236  2.71822  4.03734  2.88219  3.82485  2.57903  3.13895  4.30962  3.61066  4.42448  2.05669  2.42720  3.24988  2.86248  3.53888  3.77608  1.76718    154 y - - -
          2.68618  4.42225  2.77519  2.73123  3.46354  2.40513  3.72494  3.29354  2.67741  2.69355  4.24690  2.90347  2.73739  3.18146  2.89801  2.37887  2.77519  2.98518  4.58477  3.61503
          0.00576  5.55595  6.27830  0.61958  0.77255  0.48576  0.95510
    106   1.74225  5.66392  2.48106  2.50824  5.00954  2.59500  3.63923  4.49637  2.84594  3.96944  4.70467  2.27964  2.92628  2.12064  3.00115  2.76195  3.38196  4.05490  6.09607  4.68400    155 a - - -
          2.68618  4.42225  2.77519  2.73123  3.46354  2.40513  3.72494  3.29354  2.67741  2.69355  4.24690  2.90347  2.73739  3.18146  2.89801  2.37887  2.77519  2.98518  4.58477  3.61503
          0.00576  5.55595  6.27830  0.61958  0.77255  0.48576  0.95510
    107   2.23013  5.65643  2.68134  1.86666  5.00220  2.74038  4.10464  3.63149  2.10732  3.48459  4.69692  3.38484  3.57451  2.12955  2.74369  2.50220  3.37531  4.04745  6.08869  4.67732    156 e - - -
          2.68618  4.42225  2.77519  2.73123  3.46354  2.40513  3.72494  3.29354  2.67741  2.69355  4.24690  2.90347  2.73739  3.18146  2.89801  2.37887  2.77519  2.98518  4.58477  3.61503
          0.00576  5.55595  6.27830  0.61958  0.77255  0.48576  0.95510
    108   3.22478  4.60418  5.15675  4.54373  3.25857  3.76972  4.72318  2.55306  4.33571  1.31212  2.36039  4.54302  4.75484  4.47292  3.53594  3.40818  2.06140  1.79639  5.22608  4.04950    157 l - - -
          2.68622  4.42229  2.77524  2.73127  3.46358  2.40517  3.72499  3.29358  2.67716  2.69359  4.24694  2.90351  2.73744  3.18151  2.89761  2.37891  2.77524  2.98523  4.58481  3.61507
          0.09686  2.73738  3.59092  0.20248  1.69663  0.48576  0.95510
    109   3.13026  5.63191  3.07186  2.27828  4.97322  3.33525  4.09282  3.38557  1.42260  3.11886  3.79655  3.10093  4.29879  2.61941  2.51285  2.21321  3.36141  3.35861  6.06682  4.65819    159 k - - -
          2.68618  4.42225  2.77519  2.73123  3.46354  2.40513  3.72494  3.29354  2.67741  2.69355  4.24690  2.90347  2.73739  3.18146  2.89801  2.37887  2.77519  2.98518  4.58477  3.61503
          0.00591  5.52992  6.25227  0.61958  0.77255  0.60474  0.79014
    110   2.65169  5.64158  2.14275  2.09190  4.98710  3.90347  4.09048  4.05243  1.77815  3.94704  4.68213  3.37078  3.41853  2.63417  2.45813  2.82853  2.40200  3.20326  6.07398  4.66277    160 k - - -
          2.68618  4.42225  2.77519  2.73123  3.46354  2.40513  3.72494  3.29354  2.67741  2.69355  4.24690  2.90347  2.73739  3.18146  2.89801  2.37887  2.77519  2.98518  4.58477  3.61503
          0.00591  5.52992  6.25227  0.61958  0.77255  0.60474  0.79014
    111   1.96981  5.31073  3.56811  2.09684  3.36615  3.98471  4.19103  3.29644  2.76231  3.01010  4.38430  3.52500  4.37395  2.61163  2.73316  1.91113  3.37649  2.46816  5.82034  3.72611    161 s - - -
          2.68618  4.42225  2.77519  2.73123  3.46354  2.40513  3.72494  3.29354  2.67741  2.69355  4.24690  2.90347  2.73739  3.18146  2.89801  2.37887  2.77519  2.98518  4.58477  3.61503
          0.00591  5.52992  6.25227  0.61958  0.77255  0.41796  1.07407
    112   3.74134  5.07951  5.62209  5.04419  2.85221  4.90255  4.99996  2.70275  4.83963  0.48976  3.86699  5.00959  5.21091  3.60594  4.82988  4.22575  3.96643  3.25012  3.83420  3.26340    162 L - - -
          2.68618  4.42225  2.77519  2.73123  3.46354  2.40513  3.72494  3.29354  2.67741  2.69355  4.24690  2.90347  2.73739  3.18146  2.89801  2.37887  2.77519  2.98518  4.58477  3.61503
          0.00576  5.55595  6.27830  0.61958  0.77255  0.48576  0.95510
    113   2.24282  5.56991  2.32024  2.20898  4.87973  3.93579  3.61893  3.60041  2.67984  3.38138  2.99946  3.41833  4.32835  2.27455  3.36317  2.16086  3.11441  2.67498  6.02429  3.38307    163 s - - -
          2.68618  4.42225  2.77519  2.73123  3.46354  2.40513  3.72494  3.29354  2.67741  2.69355  4.24690  2.90347  2.73739  3.18146  2.89801  2.37887  2.77519  2.98518  4.58477  3.61503
          0.00576  5.55595  6.27830  0.61958  0.77255  0.48576  0.95510
    114   2.41001  5.62828  2.84855  1.45293  4.96188  3.00967  4.11161  2.79098  2.47362  2.69888  4.67197  3.12814  4.31653  2.94407  2.83550  3.11290  2.77443  3.41957  6.06789  4.66396    164 e - - -
          2.68618  4.42225  2.77519  2.73123  3.46354  2.40513  3.72494  3.29354  2.67741  2.69355  4.24690  2.90347  2.73739  3.18146  2.89801  2.37887  2.77519  2.98518  4.58477  3.61503
          0.00576  5.55595  6.27830  0.61958  0.77255  0.48576  0.95510
    115   2.38634  5.63808  2.70111  1.80107  4.97527  3.92210  3.23781  2.50429  2.84845  3.13309  4.68086  2.76770  4.31570  1.78356  3.34001  2.86671  3.04350  4.02449  6.07547  4.66918    165 q - - -
          2.68618  4.42225  2.77519  2.73123  3.46354  2.40513  3.72494  3.29354  2.67741  2.69355  4.24690  2.90347  2.73739  3.18146  2.89801  2.37887  2.77519  2.98518  4.58477  3.61503
          0.00576  5.55595  6.27830  0.61958  0.77255  0.48576  0.95510
    116   1.11140  4.68906  4.68238  2.83098  3.24502  4.31768  4.62103  2.04499  3.23003  2.16300  3.30252  4.30077  4.68701  4.19357  4.15311  3.28473  3.44614  2.71286  5.30130  4.10966    166 a - - -
          2.68618  4.42225  2.77519  2.73123  3.46354  2.40513  3.72494  3.29354  2.67741  2.69355  4.24690  2.90347  2.73739  3.18146  2.89801  2.37887  2.77519  2.98518  4.58477  3.61503
          0.00576  5.55595  6.27830  0.61958  0.77255  0.48576  0.95510
    117   2.51955  5.65502  1.87610  2.12385  5.00015  3.91799  3.52662  4.48614  2.33142  2.80387  3.71620  2.08461  4.31148  2.61403  2.72124  3.10656  3.37543  3.62826  6.08764  4.67669    167 d - - -
          2.68618  4.42225  2.77519  2.73123  3.46354  2.40513  3.72494  3.29354  2.67741  2.69355  4.24690  2.90347  2.73739  3.18146  2.89801  2.37887  2.77519  2.98518  4.58477  3.61503
          0.00576  5.55595  6.27830  0.61958  0.77255  0.48576  0.95510
    118   3.15491  5.41644  3.12460  1.97458  3.42263  3.97339  4.17337  2.51342  2.70296  3.14156  3.84749  3.48922  3.45748  2.16932  2.24083  2.93633  3.08514  3.38758  3.42815  3.14478    168 e - - -
          2.68618  4.42225  2.77519  2.73123  3.46354  2.40513  3.72494  3.29354  2.67741  2.69355  4.24690  2.90347  2.73739  3.18146  2.89801  2.37887  2.77519  2.98518  4.58477  3.61503
          0.03389  5.55595  3.52470  0.61958  0.77255  0.48576  0.95510
    119   3.83020  5.13681  5.80984  5.22019  3.99112  5.10760  5.47012  1.07320  5.04058  1.55785  2.21833  5.26765  5.37929  3.15459  5.04910  4.44587  4.05957  1.78527  5.82732  4.71162    169 i - - -
          2.68618  4.42225  2.77519  2.73123  3.46354  2.40513  3.72494  3.29354  2.67741  2.69355  4.24690  2.90347  2.73739  3.18146  2.89801  2.37887  2.77519  2.98518  4.58477  3.61503
          0.00592  5.52798  6.25033  0.61958  0.77255  0.61294  0.78035
    120   2.61506  5.61608  3.42479  2.62739  3.64338  3.93286  4.11389  3.01605  1.12793  3.91149  4.66191  3.03256  4.32462  2.24954  2.53409  3.12614  3.38473  3.99950  6.05360  4.66036    170 k - - -
          2.68618  4.42225  2.77519  2.73123  3.46354  2.40513  3.72494  3.29354  2.67741  2.69355  4.24690  2.90347  2.73739  3.18146  2.89801  2.37887  2.77519  2.98518  4.58477  3.61503
          0.00592  5.52798  6.25033  0.61958  0.77255  0.41373  1.08228
    121   2.12291  5.65785  2.32585  2.58725  5.00404  2.67187  3.54408  4.49075  1.76613  3.40951  4.69825  2.53884  4.31139  2.43909  2.55193  3.10644  3.13515  4.04909  6.08981  4.67824    171 k - - -
          2.68618  4.42225  2.77519  2.73123  3.46354  2.40513  3.72494  3.29354  2.67741  2.69355  4.24690  2.90347  2.73739  3.18146  2.89801  2.37887  2.77519  2.98518  4.58477  3.61503
          0.00576  5.55595  6.27830  0.61958  0.77255  0.48576  0.95510
    122   3.14436  5.65683  2.16752  2.45155  5.00267  3.07743  4.10477  3.65572  2.44049  3.96243  4.69731  1.96263  4.31126  2.77764  2.18152  2.27244  2.63421  4.04789  6.08904  3.96974    172 n - - -
          2.68618  4.42225  2.77519  2.73123  3.46354  2.40513  3.72494  3.29354  2.67741  2.69355  4.24690  2.90347  2.73739  3.18146  2.89801  2.37887  2.77519  2.98518  4.58477  3.61503
          0.00576  5.55595  6.27830  0.61958  0.77255  0.48576  0.95510
    123   2.89221  5.67176  2.58215  2.84399  5.01713  1.88817  4.11748  4.50358  2.41824  3.97701  4.71325  1.81372  3.14437  3.04242  2.06919  2.76851  3.39102  4.06275  6.10393  4.69209    173 n - - -
          2.68618  4.42225  2.77519  2.73123  3.46354  2.40513  3.72494  3.29354  2.67741  2.69355  4.24690  2.90347  2.73739  3.18146  2.89801  2.37887  2.77519  2.98518  4.58477  3.61503
          0.00576  5.55595  6.27830  0.61958  0.77255  0.48576  0.95510
    124   2.44992  4.63861  5.09314  4.48791  3.74003  3.39837  4.74133  1.83699  4.30056  2.47557  3.34813  4.53175  4.77340  3.53258  4.35328  3.71698  2.51996  1.07674  5.27197  4.09246    174 v - - -
          2.68618  4.42225  2.77519  2.73123  3.46354  2.40513  3.72494  3.29354  2.67741  2.69355  4.24690  2.90347  2.73739  3.18146  2.89801  2.37887  2.77519  2.98518  4.58477  3.61503
          0.00576  5.55595  6.27830  0.61958  0.77255  0.48576  0.95510
    125   2.24461  4.07813  3.52413  2.15242  4.68590  3.02186  4.17936  4.11445  2.96322  2.89900  4.49377  2.81979  4.36661  3.31577  3.43441  1.69244  1.90863  3.27979  5.91790  4.56765    175 s - - -
          2.68618  4.42225  2.77519  2.73123  3.46354  2.40513  3.72494  3.29354  2.67741  2.69355  4.24690  2.90347  2.73739  3.18146  2.89801  2.37887  2.77519  2.98518  4.58477  3.61503
          0.00576  5.55595  6.27830  0.61958  0.77255  0.48576  0.95510
    126   3.16043  5.38009  3.54960  2.99159  4.62419  3.98711  4.18898  4.04416  2.98152  2.87284  3.37524  3.09088  4.37718  1.95065  3.09933  1.45690  1.94144  3.71543  5.87843  3.78792    176 s - - -
          2.68618  4.42225  2.77519  2.73123  3.46354  2.40513  3.72494  3.29354  2.67741  2.69355  4.24690  2.90347  2.73739  3.18146  2.89801  2.37887  2.77519  2.98518  4.58477  3.61503
          0.00576  5.55595  6.27830  0.61958  0.77255  0.48576  0.95510
    127   2.41668  4.75178  4.44570  3.86725  2.91497  4.26717  3.84059  2.28818  3.18600  2.95121  3.86356  4.15823  4.64003  3.50940  3.16485  2.99551  1.79808  1.46872  5.35522  4.15176    177 v - - -
          2.68618  4.42225  2.77519  2.73123  3.46354  2.40513  3.72494  3.29354  2.67741  2.69355  4.24690  2.90347  2.73739  3.18146  2.89801  2.37887  2.77519  2.98518  4.58477  3.61503
          0.00576  5.55595  6.27830  0.61958  0.77255  0.48576  0.95510
    128   2.53610  5.50870  5.60995  5.15584  0.44068  5.08607  4.69037  4.02136  4.84388  3.57609  4.65248  5.01650  5.46221  5.00502  3.34379  4.43906  4.39239  3.86428  3.01799  3.26704    178 F - - -
          2.68618  4.42225  2.77519  2.73123  3.46354  2.40513  3.72494  3.29354  2.67741  2.69355  4.24690  2.90347  2.73739  3.18146  2.89801  2.37887  2.77519  2.98518  4.58477  3.61503
          0.00576  5.55595  6.27830  0.61958  0.77255  0.48576  0.95510
    129   2.85496  5.41900  3.51853  2.19683  2.23606  3.97286  4.17263  3.47336  2.15074  3.68559  4.48421  3.48808  4.36351  2.92854  2.71387  2.37001  2.42141  2.97810  5.90870  2.61190    179 k - - -
          2.68618  4.42225  2.77519  2.73123  3.46354  2.40513  3.72494  3.29354  2.67741  2.69355  4.24690  2.90347  2.73739  3.18146  2.89801  2.37887  2.77519  2.98518  4.58477  3.61503
          0.00576  5.55595  6.27830  0.61958  0.77255  0.48576  0.95510
    130   2.61793  4.80645  3.38098  3.71727  3.92653  4.23023  4.50333  2.15585  3.64872  2.62084  3.14941  4.05863  1.36893  2.89371  3.94380  3.12149  3.11354  2.65034  5.40282  3.04257    180 p - - -
          2.68618  4.42225  2.77519  2.73123  3.46354  2.40513  3.72494  3.29354  2.67741  2.69355  4.24690  2.90347  2.73739  3.18146  2.89801  2.37887  2.77519  2.98518  4.58477  3.61503
          0.00576  5.55595  6.27830  0.61958  0.77255  0.48576  0.95510
    131   2.47412  5.65642  2.76541  2.43904  5.00224  3.53397  3.46499  3.20154  2.38352  3.96202  4.69688  2.13356  3.44790  2.68446  2.41441  2.39804  2.38839  4.04746  6.08865  3.75071    181 n - - -
          2.68639  4.42246  2.77541  2.73144  3.46284  2.40498  3.72516  3.29311  2.67691  2.69376  4.24711  2.90368  2.73761  3.18115  2.89752  2.37887  2.77541  2.98539  4.58498  3.61524
          0.45548  1.20571  2.71242  0.05669  2.89828  0.48576  0.95510
    132   2.85614  5.61834  2.11987  1.95764  4.96334  3.88164  4.06871  3.61150  2.28713  3.52628  4.65902  2.77615  3.11294  2.57127  2.59637  2.42156  3.33901  2.63834  6.05106  4.64015    183 e - - -
          2.68618  4.42225  2.77519  2.73123  3.46354  2.40513  3.72494  3.29354  2.67741  2.69355  4.24690  2.90347  2.73739  3.18146  2.89801  2.37887  2.77519  2.98518  4.58477  3.61503
          0.00616  5.48928  6.21163  0.61958  0.77255  0.59082  0.80716
    133   2.26646  4.74463  3.07183  2.24775  3.34821  4.22838  4.50956  1.75432  3.70649  2.29705  3.19239  3.56454  4.60213  3.96819  3.97381  3.06824  2.78644  2.11861  5.34571  3.62887    184 i - - -
          2.68618  4.42225  2.77519  2.73123  3.46354  2.40513  3.72494  3.29354  2.67741  2.69355  4.24690  2.90347  2.73739  3.18146  2.89801  2.37887  2.77519  2.98518  4.58477  3.61503
          0.00601  5.51382  6.23617  0.61958  0.77255  0.38550  1.13977
    134   3.14574  5.62506  3.40692  1.97339  4.95724  3.92437  3.57424  3.21822  2.45212  3.92477  4.66914  2.83148  4.31752  2.53059  2.50222  2.68052  2.30706  3.16698  6.06547  2.08075    185 e - - -
          2.68618  4.42225  2.77519  2.73123  3.46354  2.40513  3.72494  3.29354  2.67741  2.69355  4.24690  2.90347  2.73739  3.18146  2.89801  2.37887  2.77519  2.98518  4.58477  3.61503
          0.00576  5.55595  6.27830  0.61958  0.77255  0.48576  0.95510
    135   2.40379  4.82276  2.67138  2.69270  2.27864  4.21979  3.62264  2.82367  3.61385  3.02724  3.93082  4.03160  2.83618  3.89368  3.92005  3.47786  2.92967  1.64273  3.30036  3.34498    186 v - - -
          2.68618  4.42225  2.77519  2.73123  3.46354  2.40513  3.72494  3.29354  2.67741  2.69355  4.24690  2.90347  2.73739  3.18146  2.89801  2.37887  2.77519  2.98518  4.58477  3.61503
          0.12671  5.55595  2.16154  0.61958  0.77255  0.48576  0.95510
    136   2.52799  5.58175  1.55795  2.37286  4.92256  3.85566  4.04360  4.40562  2.40538  3.88521  4.62357  2.30358  4.24935  2.62142  3.27232  2.53273  3.31217  2.98842  3.62825  4.11913    187 d - - -
          2.68618  4.42225  2.77519  2.73123  3.46354  2.40513  3.72494  3.29354  2.67741  2.69355  4.24690  2.90347  2.73739  3.18146  2.89801  2.37887  2.77519  2.98518  4.58477  3.61503
          0.00650  5.43574  6.15808  0.61958  0.77255  0.28388  1.39780
    137   2.45933  4.97938  3.40993  2.53645  4.12834  3.64837  4.37580  2.78663  3.35149  2.07549  3.62375  3.39159  1.61219  3.66554  3.73338  3.36860  2.79043  2.54879  5.55089  3.46164    188 p - - -
          2.68618  4.42225  2.77519  2.73123  3.46354  2.40513  3.72494  3.29354  2.67741  2.69355  4.24690  2.90347  2.73739  3.18146  2.89801  2.37887  2.77519  2.98518  4.58477  3.61503
          0.02588  5.55595  3.83106  0.61958  0.77255  0.48576  0.95510
    138   2.10249  5.64475  2.93584  2.10078  4.99027  3.51641  3.61056  3.12134  1.85259  3.41452  4.68529  3.05106  3.58349  2.30191  3.02312  2.59425  2.74291  4.03563  6.07716  4.66594    189 k - - -
          2.68618  4.42225  2.77519  2.73123  3.46354  2.40513  3.72494  3.29354  2.67741  2.69355  4.24690  2.90347  2.73739  3.18146  2.89801  2.37887  2.77519  2.98518  4.58477  3.61503
          0.00587  5.53594  6.25829  0.61958  0.77255  0.43174  1.04804
    139   2.56478  5.65750  2.19707  2.19618  5.00313  3.18729  4.10567  4.48957  2.24457  3.96302  4.69807  2.18692  4.31202  3.20189  3.00090  2.36402  2.03048  4.04845  6.08982  3.63833    190 t - - -
          2.68618  4.42225  2.77519  2.73123  3.46354  2.40513  3.72494  3.29354  2.67741  2.69355  4.24690  2.90347  2.73739  3.18146  2.89801  2.37887  2.77519  2.98518  4.58477  3.61503
          0.00576  5.55595  6.27830  0.61958  0.77255  0.48576  0.95510
    140   3.16754  5.67123  1.94210  2.85265  5.01336  2.19009  4.12486  4.49695  2.17654  2.25096  4.71368  1.96563  4.33037  2.90579  2.81149  3.00138  3.39903  4.06050  6.10430  4.69525    191 d - - -
          2.68618  4.42225  2.77519  2.73123  3.46354  2.40513  3.72494  3.29354  2.67741  2.69355  4.24690  2.90347  2.73739  3.18146  2.89801  2.37887  2.77519  2.98518  4.58477  3.61503
          0.00576  5.55595  6.27830  0.61958  0.77255  0.48576  0.95510
    141   2.89321  5.59691  2.95875  2.86353  4.91749  3.15717  3.41382  3.83742  2.20289  3.49756  2.61736  3.40742  4.32276  2.57507  2.36789  2.49790  1.85256  3.40954  6.04453  3.76667    192 t - - -
          2.68618  4.42225  2.77519  2.73123  3.46354  2.40513  3.72494  3.29354  2.67741  2.69355  4.24690  2.90347  2.73739  3.18146  2.89801  2.37887  2.77519  2.98518  4.58477  3.61503
          0.00576  5.55595  6.27830  0.61958  0.77255  0.48576  0.95510
    142   3.01175  4.74092  3.18886  4.55476  3.31645  4.53582  4.88180  1.99834  4.38907  2.62464  3.87095  4.63579  4.89425  4.56203  4.47132  2.89937  3.58943  0.78957  5.43069  4.24624    193 v - - -
          2.68618  4.42225  2.77519  2.73123  3.46354  2.40513  3.72494  3.29354  2.67741  2.69355  4.24690  2.90347  2.73739  3.18146  2.89801  2.37887  2.77519  2.98518  4.58477  3.61503
          0.00576  5.55595  6.27830  0.61958  0.77255  0.48576  0.95510
    143   3.16978  5.16434  3.04271  2.23316  2.42355  4.05380  4.27414  2.90600  2.34528  2.85915  4.25077  3.33776  4.44004  3.48055  3.57667  2.48356  2.54451  2.38378  5.70495  2.38766    194 e - - -
          2.68618  4.42225  2.77519  2.73123  3.46354  2.40513  3.72494  3.29354  2.67741  2.69355  4.24690  2.90347  2.73739  3.18146  2.89801  2.37887  2.77519  2.98518  4.58477  3.61503
          0.00576  5.55595  6.27830  0.61958  0.77255  0.48576  0.95510
    144   4.27941  5.45703  6.42061  5.94860  3.13540  5.92787  6.61498  1.36014  5.89647  2.21558  4.36519  6.09863  6.09071  6.06244  6.00931  5.36726  4.53087  0.65472  6.80280  5.64014    195 V - - -
          2.68618  4.42225  2.77519  2.73123  3.46354  2.40513  3.72494  3.29354  2.67741  2.69355  4.24690  2.90347  2.73739  3.18146  2.89801  2.37887  2.77519  2.98518  4.58477  3.61503
          0.00576  5.55595  6.27830  0.61958  0.77255  0.48576  0.95510
    145   3.15593  5.39782  3.53210  2.55012  3.78434  3.97852  3.70606  4.07147  2.72016  3.28063  4.46498  2.85457  3.67505  3.32094  2.04357  2.21718  2.28982  2.61994  2.69873  3.02390    196 r - - -
          2.68618  4.42225  2.77519  2.73123  3.46354  2.40513  3.72494  3.29354  2.67741  2.69355  4.24690  2.90347  2.73739  3.18146  2.89801  2.37887  2.77519  2.98518  4.58477  3.61503
          0.00576  5.55595  6.27830  0.61958  0.77255  0.48576  0.95510
    146   2.93915  5.38262  5.20067  5.24034  6.24915  0.23698  6.18853  5.79045  5.51612  5.46375  6.21021  4.91761  2.85289  5.59220  5.59102  3.66831  4.05215  4.82652  7.53677  6.52523    197 G - - -
          2.68618  4.42225  2.77519  2.73123  3.46354  2.40513  3.72494  3.29354  2.67741  2.69355  4.24690  2.90347  2.73739  3.18146  2.89801  2.37887  2.77519  2.98518  4.58477  3.61503
          0.00576  5.55595  6.27830  0.61958  0.77255  0.48576  0.95510
    147   3.16158  5.29693  3.23836  2.45013  4.51736  4.00833  3.52599  3.23729  2.75342  3.11094  3.60653  3.55720  4.39709  3.00249  2.83186  3.21505  1.52934  2.01209  5.81232  2.97582    198 t - - -
          2.68618  4.42225  2.77519  2.73123  3.46354  2.40513  3.72494  3.29354  2.67741  2.69355  4.24690  2.90347  2.73739  3.18146  2.89801  2.37887  2.77519  2.98518  4.58477  3.61503
          0.00576  5.55595  6.27830  0.61958  0.77255  0.48576  0.95510
    148   3.19385  4.90200  4.09216  2.78659  2.76957  4.17810  4.43206  2.49442  2.15393  1.38555  4.00541  3.92307  4.55684  3.77310  2.69263  2.42327  3.42540  2.88510  5.48507  4.25338    199 l - - -
          2.68618  4.42225  2.77519  2.73123  3.46354  2.40513  3.72494  3.29354  2.67741  2.69355  4.24690  2.90347  2.73739  3.18146  2.89801  2.37887  2.77519  2.98518  4.58477  3.61503
          0.00576  5.55595  6.27830  0.61958  0.77255  0.48576  0.95510
    149   3.14575  5.64695  3.39826  2.43667  4.98840  3.92079  3.11153  4.47148  1.51939  3.32814  4.68864  2.94456  4.31410  2.95264  2.49597  2.24931  2.15622  3.48652  6.08161  3.46421    200 k - - -
          2.68618  4.42225  2.77519  2.73123  3.46354  2.40513  3.72494  3.29354  2.67741  2.69355  4.24690  2.90347  2.73739  3.18146  2.89801  2.37887  2.77519  2.98518  4.58477  3.61503
          0.00576  5.55595  6.27830  0.61958  0.77255  0.48576  0.95510
    150   2.77953  5.30830  3.20178  3.03785  3.78172  4.00505  4.21269  3.94018  2.68995  3.56004  4.38341  3.55054  4.39403  2.82094  2.88438  2.73412  1.29288  2.06565  5.82146  3.36207    201 t - - -
          2.68618  4.42225  2.77519  2.73123  3.46354  2.40513  3.72494  3.29354  2.67741  2.69355  4.24690  2.90347  2.73739  3.18146  2.89801  2.37887  2.77519  2.98518  4.58477  3.61503
          0.00576  5.55595  6.27830  0.61958  0.77255  0.48576  0.95510
    151   3.17973  5.02900  3.88059  2.99473  2.69598  3.30287  4.34571  2.83976  2.38754  3.06439  4.12484  3.15340  4.49295  3.60912  2.08797  2.59644  3.41132  2.82088  2.60859  2.25215    202 r - - -
          2.68618  4.42225  2.77519  2.73123  3.46354  2.40513  3.72494  3.29354  2.67741  2.69355  4.24690  2.90347  2.73739  3.18146  2.89801  2.37887  2.77519  2.98518  4.58477  3.61503
          0.00576  5.55595  6.27830  0.61958  0.77255  0.48576  0.95510
    152   3.21759  4.63884  3.56608  4.31665  2.99991  2.63998  4.67353  1.96154  4.15629  1.66394  3.21404  3.52964  4.72152  4.33639  3.05153  3.65382  2.71942  1.71677  5.25605  4.07295    203 l - - -
          2.68618  4.42225  2.77519  2.73123  3.46354  2.40513  3.72494  3.29354  2.67741  2.69355  4.24690  2.90347  2.73739  3.18146  2.89801  2.37887  2.77519  2.98518  4.58477  3.61503
          0.00576  5.55595  6.27830  0.61958  0.77255  0.48576  0.95510
    153   2.08413  5.40896  2.93224  2.97817  4.67307  2.01077  4.18703  3.05843  2.97462  3.68540  4.48619  2.39791  3.14571  3.32623  3.44440  2.20047  3.10346  2.26737  5.91186  4.56476    204 g - - -
          2.68618  4.42225  2.77519  2.73123  3.46354  2.40513  3.72494  3.29354  2.67741  2.69355  4.24690  2.90347  2.73739  3.18146  2.89801  2.37887  2.77519  2.98518  4.58477  3.61503
          0.00576  5.55595  6.27830  0.61958  0.77255  0.48576  0.95510
    154   2.69218  5.65618  1.97839  2.65183  4.99825  2.42630  4.11306  4.48247  2.69284  3.10746  4.69822  1.85956  3.61532  3.21075  3.34357  2.23078  2.51454  4.04533  6.09085  4.68098    205 n - - -
          2.68618  4.42225  2.77519  2.73123  3.46354  2.40513  3.72494  3.29354  2.67741  2.69355  4.24690  2.90347  2.73739  3.18146  2.89801  2.37887  2.77519  2.98518  4.58477  3.61503
          0.00576  5.55595  6.27830  0.61958  0.77255  0.48576  0.95510
    155   2.62788  5.62463  3.40681  2.64058  3.83113  1.94704  4.11267  4.43350  2.18189  3.92432  4.66876  3.08572  4.31743  2.42037  2.57761  2.24841  2.77278  2.50824  6.06518  4.66230    206 g - - -
          2.68639  4.42295  2.77396  2.73116  3.46424  2.40583  3.72564  3.29386  2.67585  2.69351  4.24760  2.90342  2.73683  3.18169  2.89871  2.37943  2.77412  2.98564  4.58547  3.61573
          0.41318  1.08892  6.27830  1.05246  0.42936  0.48576  0.95510
    156   2.50343  5.59302  3.21136  1.55564  3.99760  3.93090  4.12084  4.37993  2.18279  2.26176  4.64063  3.40916  4.32373  2.68706  2.70334  2.92440  3.00710  2.61253  6.04163  4.64703    211 e - - -
          2.68618  4.42225  2.77519  2.73123  3.46354  2.40513  3.72494  3.29354  2.67741  2.69355  4.24690  2.90347  2.73739  3.18146  2.89801  2.37887  2.77519  2.98518  4.58477  3.61503
          0.00576  5.55595  6.27830  0.61958  0.77255  0.48576  0.95510
    157   3.18509  4.96302  3.10787  3.41190  4.10902  4.14156  3.29630  2.24800  3.37447  2.35211  4.06309  3.84104  3.18097  3.68600  2.53883  2.28184  2.39833  1.74424  5.53711  4.29195    212 v - - -
          2.68618  4.42225  2.77519  2.73123  3.46354  2.40513  3.72494  3.29354  2.67741  2.69355  4.24690  2.90347  2.73739  3.18146  2.89801  2.37887  2.77519  2.98518  4.58477  3.61503
          0.00576  5.55595  6.27830  0.61958  0.77255  0.48576  0.95510
    158   2.66463  5.56681  3.43450  2.34923  3.69931  3.93651  4.12779  3.09206  2.69943  3.85641  4.61723  3.14554  3.42999  2.88281  2.39138  1.40960  2.56267  3.61673  6.02195  3.85045    213 s - - -
          2.68618  4.42225  2.77519  2.73123  3.46354  2.40513  3.72494  3.29354  2.67741  2.69355  4.24690  2.90347  2.73739  3.18146  2.89801  2.37887  2.77519  2.98518  4.58477  3.61503
          0.00576  5.55595  6.27830  0.61958  0.77255  0.48576  0.95510
    159   2.52632  5.65736  2.56184  2.22471  5.00351  3.91747  4.10446  4.49024  1.79404  3.27097  4.69774  2.79008  3.01331  2.55997  2.91644  2.27176  2.41378  4.04858  6.08939  4.67778    214 k - - -
          2.68618  4.42225  2.77519  2.73123  3.46354  2.40513  3.72494  3.29354  2.67741  2.69355  4.24690  2.90347  2.73739  3.18146  2.89801  2.37887  2.77519  2.98518  4.58477  3.61503
          0.00576  5.55595  6.27830  0.61958  0.77255  0.48576  0.95510
    160   2.94406  5.63044  2.64529  1.89788  3.31023  3.92298  4.11112  4.44349  2.09143  3.93119  4.67389  3.39459  4.31620  2.56040  2.28124  2.85839  3.07080  2.51375  2.72532  4.66503    215 e - - -
          2.68618  4.42225  2.77519  2.73123  3.46354  2.40513  3.72494  3.29354  2.67741  2.69355  4.24690  2.90347  2.73739  3.18146  2.89801  2.37887  2.77519  2.98518  4.58477  3.61503
          0.00576  5.55595  6.27830  0.61958  0.77255  0.48576  0.95510
    161   2.85333  5.64472  2.30638  2.47109  4.98541  3.91989  3.45132  3.37970  2.84379  3.22378  4.68653  3.13904  3.61586  2.34226  2.41465  2.38542  1.81341  3.42622  6.08004  4.67174    216 t - - -
          2.68618  4.42225  2.77519  2.73123  3.46354  2.40513  3.72494  3.29354  2.67741  2.69355  4.24690  2.90347  2.73739  3.18146  2.89801  2.37887  2.77519  2.98518  4.58477  3.61503
          0.00576  5.55595  6.27830  0.61958  0.77255  0.48576  0.95510
    162   2.87790  3.65459  3.54939  2.99096  4.62724  3.01936  4.18842  3.59162  1.67018  3.64345  4.45150  3.51270  4.37712  3.02960  2.26845  2.61319  3.39199  3.24752  5.88011  1.77947    217 k - - -
          2.68618  4.42225  2.77519  2.73123  3.46354  2.40513  3.72494  3.29354  2.67741  2.69355  4.24690  2.90347  2.73739  3.18146  2.89801  2.37887  2.77519  2.98518  4.58477  3.61503
          0.00576  5.55595  6.27830  0.61958  0.77255  0.48576  0.95510
    163   2.56652  5.63822  3.02466  1.59961  4.97609  3.45859  3.39824  3.79171  2.65359  2.64120  4.68077  2.76198  4.31452  3.07167  3.00419  2.51364  2.21168  3.01301  6.07523  4.66866    218 e - - -
          2.68618  4.42225  2.77519  2.73123  3.46354  2.40513  3.72494  3.29354  2.67741  2.69355  4.24690  2.90347  2.73739  3.18146  2.89801  2.37887  2.77519  2.98518  4.58477  3.61503
          0.00576  5.55595  6.27830  0.61958  0.77255  0.48576  0.95510
    164   3.85312  5.17080  5.67934  5.15831  1.69990  4.95829  4.77806  2.29634  4.94235  1.91155  4.15619  5.00239  5.28553  4.96884  4.90656  4.28636  4.07959  2.93603  2.21841  1.28788    219 y - - -
          2.68618  4.42225  2.77519  2.73123  3.46354  2.40513  3.72494  3.29354  2.67741  2.69355  4.24690  2.90347  2.73739  3.18146  2.89801  2.37887  2.77519  2.98518  4.58477  3.61503
          0.00576  5.55595  6.27830  0.61958  0.77255  0.48576  0.95510
    165   2.53955  5.34417  2.90392  2.21771  3.85450  3.99380  4.19875  3.07861  2.55846  2.27921  3.62915  3.52871  4.38334  3.04299  2.16462  2.87279  3.08613  2.07659  5.84992  4.51831    220 v - - -
          2.68618  4.42225  2.77519  2.73123  3.46354  2.40513  3.72494  3.29354  2.67741  2.69355  4.24690  2.90347  2.73739  3.18146  2.89801  2.37887  2.77519  2.98518  4.58477  3.61503
          0.00576  5.55595  6.27830  0.61958  0.77255  0.48576  0.95510
    166   2.93883  4.66390  5.27105  4.65718  3.27005  4.47573  4.81181  1.57291  4.44300  1.22383  2.75640  4.64111  4.83163  4.56754  4.44765  3.78950  3.12577  2.15754  5.29127  2.78382    221 l - - -
          2.68618  4.42225  2.77519  2.73123  3.46354  2.40513  3.72494  3.29354  2.67741  2.69355  4.24690  2.90347  2.73739  3.18146  2.89801  2.37887  2.77519  2.98518  4.58477  3.61503
          0.00576  5.55595  6.27830  0.61958  0.77255  0.48576  0.95510
    167   2.68585  5.65242  2.75412  2.23736  4.99648  2.18532  3.57106  3.56479  2.08994  3.95727  3.81348  3.06434  4.31176  2.87332  2.81742  2.25562  2.64416  3.43867  6.08571  3.48065    222 k - - -
          2.68618  4.42225  2.77519  2.73123  3.46354  2.40513  3.72494  3.29354  2.67741  2.69355  4.24690  2.90347  2.73739  3.18146  2.89801  2.37887  2.77519  2.98518  4.58477  3.61503
          0.00576  5.55595  6.27830  0.61958  0.77255  0.48576  0.95510
    168   3.36161  4.72552  5.33195  4.72024  1.60382  4.53628  4.84042  1.95474  4.50472  1.96320  2.18968  4.69804  4.88480  4.61547  4.50251  3.85102  3.59206  2.49229  2.93172  2.34899    223 f - - -
          2.68618  4.42225  2.77519  2.73123  3.46354  2.40513  3.72494  3.29354  2.67741  2.69355  4.24690  2.90347  2.73739  3.18146  2.89801  2.37887  2.77519  2.98518  4.58477  3.61503
          0.00576  5.55595  6.27830  0.61958  0.77255  0.48576  0.95510
    169   2.62317  5.65512  3.07883  2.34497  5.00033  3.91790  2.97977  3.26584  1.54920  3.96045  4.69575  2.59843  4.31137  2.97673  2.50345  2.16723  3.00787  3.51215  6.08770  4.67669    224 k - - -
          2.68618  4.42225  2.77519  2.73123  3.46354  2.40513  3.72494  3.29354  2.67741  2.69355  4.24690  2.90347  2.73739  3.18146  2.89801  2.37887  2.77519  2.98518  4.58477  3.61503
          0.00576  5.55595  6.27830  0.61958  0.77255  0.48576  0.95510
    170   3.16103  5.30603  2.98919  2.77427  3.69986  4.00545  4.21326  2.56394  3.02991  2.83119  3.11798  1.82144  3.61157  2.97008  2.34548  3.21157  3.39239  3.62922  5.81959  2.16847    225 n - - -
          2.68618  4.42225  2.77519  2.73123  3.46354  2.40513  3.72494  3.29354  2.67741  2.69355  4.24690  2.90347  2.73739  3.18146  2.89801  2.37887  2.77519  2.98518  4.58477  3.61503
          0.41657  5.55595  1.08818  0.61958  0.77255  0.48576  0.95510
    171   2.97222  5.45361  2.72775  1.82023  4.78388  2.11784  3.93451  4.26175  2.50826  3.75305  4.50054  3.20237  4.13426  3.03762  3.17736  2.13974  2.60970  3.83677  5.89516  2.56362    226 e - - -
          2.68590  4.42359  2.77543  2.73242  3.46488  2.40647  3.72628  3.29190  2.67819  2.69390  4.24673  2.90331  2.73643  3.18083  2.89598  2.37961  2.77546  2.98367  4.58235  3.61226
          1.19388  1.14753  0.96881  2.11950  0.12794  0.25659  1.48583
    172   2.47656  5.18901  3.36782  2.15303  4.43078  3.80382  4.00698  3.84977  2.80386  3.44908  3.52654  2.43623  3.57034  3.15421  2.94395  2.69702  2.82691  2.61249  5.68919  1.89664    236 y - - -
          2.68618  4.42225  2.77519  2.73123  3.46354  2.40513  3.72494  3.29354  2.67741  2.69355  4.24690  2.90347  2.73739  3.18146  2.89801  2.37887  2.77519  2.98518  4.58477  3.61503
          0.00817  5.20766  5.93001  0.61958  0.77255  0.28090  1.40693
    173   2.84772  5.61957  2.57535  2.56714  3.92536  2.12864  3.61507  4.44224  2.62774  3.92275  4.66153  1.99729  4.28940  2.74894  3.31238  1.97127  3.35173  3.20228  6.05520  3.23252    237 s - - -
          2.68618  4.42225  2.77519  2.73123  3.46354  2.40513  3.72494  3.29354  2.67741  2.69355  4.24690  2.90347  2.73739  3.18146  2.89801  2.37887  2.77519  2.98518  4.58477  3.61503
          0.00602  5.51140  6.23375  0.61958  0.77255  0.38109  1.14922
    174   2.64825  3.89797  4.38597  3.82066  4.00537  0.83386  3.71627  3.35802  3.74675  2.82504  3.37862  4.12921  4.63712  4.01751  4.03082  2.59223  3.46991  2.80935  5.48215  4.27205    238 g - - -
          2.68618  4.42225  2.77519  2.73123  3.46354  2.40513  3.72494  3.29354  2.67741  2.69355  4.24690  2.90347  2.73739  3.18146  2.89801  2.37887  2.77519  2.98518  4.58477  3.61503
          0.00576  5.55595  6.27830  0.61958  0.77255  0.48576  0.95510
    175   3.15388  5.49189  3.12436  2.92149  4.77244  3.95678  4.15143  3.34736  2.39238  2.72416  4.55030  3.45563  4.34826  2.73854  1.61452  2.47865  1.90203  2.89349  5.96496  4.59758    239 r - - -
          2.68618  4.42225  2.77519  2.73123  3.46354  2.40513  3.72494  3.29354  2.67741  2.69355  4.24690  2.90347  2.73739  3.18146  2.89801  2.37887  2.77519  2.98518  4.58477  3.61503
          0.00576  5.55595  6.27830  0.61958  0.77255  0.48576  0.95510
    176   2.61097  4.61357  5.13559  4.52460  2.29309  4.39366  4.72503  2.04698  4.32261  1.40456  3.19742  4.53710  1.93124  4.46436  4.35148  3.27429  2.97831  2.85446  5.23515  4.05843    240 l - - -
          2.68618  4.42225  2.77519  2.73123  3.46354  2.40513  3.72494  3.29354  2.67741  2.69355  4.24690  2.90347  2.73739  3.18146  2.89801  2.37887  2.77519  2.98518  4.58477  3.61503
          0.00576  5.55595  6.27830  0.61958  0.77255  0.48576  0.95510
    177   2.86423  4.02585  3.61559  3.05678  4.49977  3.49395  3.51354  3.19010  2.77117  2.73485  4.36021  2.25465  4.40113  2.38093  2.13934  2.80161  2.88593  2.98361  2.56446  3.61162    241 r - - -
          2.68618  4.42225  2.77519  2.73123  3.46354  2.40513  3.72494  3.29354  2.67741  2.69355  4.24690  2.90347  2.73739  3.18146  2.89801  2.37887  2.77519  2.98518  4.58477  3.61503
          0.00576  5.55595  6.27830  0.61958  0.77255  0.48576  0.95510
    178   4.02399  5.30123  6.03137  5.45413  3.52657  5.35370  5.73646  1.85047  5.29125  0.66933  3.91130  5.52104  5.58583  5.34136  5.29377  4.70696  2.45214  2.14980  6.02707  4.93404    242 L - - -
          2.68618  4.42225  2.77519  2.73123  3.46354  2.40513  3.72494  3.29354  2.67741  2.69355  4.24690  2.90347  2.73739  3.18146  2.89801  2.37887  2.77519  2.98518  4.58477  3.61503
          0.00576  5.55595  6.27830  0.61958  0.77255  0.48576  0.95510
    179   2.76081  5.63923  2.72344  2.45437  4.97750  3.92106  3.59770  4.45871  1.63014  2.79718  4.68167  3.06764  4.31439  2.93009  3.33784  2.42086  1.99569  2.95251  6.07599  3.82893    243 k - - -
          2.68618  4.42225  2.77519  2.73123  3.46354  2.40513  3.72494  3.29354  2.67741  2.69355  4.24690  2.90347  2.73739  3.18146  2.89801  2.37887  2.77519  2.98518  4.58477  3.61503
          0.00576  5.55595  6.27830  0.61958  0.77255  0.48576  0.95510
    180   2.32479  5.65791  2.30702  2.83710  5.00378  2.51580  3.79995  4.49029  1.98942  3.96349  4.69845  2.71628  4.31208  2.97700  2.34277  1.94536  2.88049  4.04900  6.09007  4.67864    244 s - - -
          2.68618  4.42225  2.77519  2.73123  3.46354  2.40513  3.72494  3.29354  2.67741  2.69355  4.24690  2.90347  2.73739  3.18146  2.89801  2.37887  2.77519  2.98518  4.58477  3.61503
          0.00576  5.55595  6.27830  0.61958  0.77255  0.48576  0.95510
    181   3.69470  5.02896  5.67670  5.06686  1.58975  4.90894  5.23227  1.30275  4.86387  1.75238  2.71143  5.07787  5.20366  4.92824  4.84885  4.23440  3.92041  2.05537  3.79960  4.48155    245 i - - -
          2.68618  4.42225  2.77519  2.73123  3.46354  2.40513  3.72494  3.29354  2.67741  2.69355  4.24690  2.90347  2.73739  3.18146  2.89801  2.37887  2.77519  2.98518  4.58477  3.61503
          0.00576  5.55595  6.27830  0.61958  0.77255  0.48576  0.95510
    182   2.63455  5.64541  3.39705  2.31693  4.98640  2.76638  3.08033  4.46949  1.84584  3.18898  4.68715  2.79119  3.77695  3.20489  2.57064  2.70572  2.13233  3.48582  6.08054  3.27957    246 k - - -
          2.68618  4.42225  2.77519  2.73123  3.46354  2.40513  3.72494  3.29354  2.67741  2.69355  4.24690  2.90347  2.73739  3.18146  2.89801  2.37887  2.77519  2.98518  4.58477  3.61503
          0.00576  5.55595  6.27830  0.61958  0.77255  0.48576  0.95510
    183   2.84195  5.62226  3.07776  1.15369  4.95313  3.92499  4.11362  2.42947  2.56978  3.38396  4.66669  3.39807  3.29317  2.75268  2.99801  2.76731  3.37716  4.00525  6.06349  3.74246    247 e - - -
          2.68618  4.42225  2.77519  2.73123  3.46354  2.40513  3.72494  3.29354  2.67741  2.69355  4.24690  2.90347  2.73739  3.18146  2.89801  2.37887  2.77519  2.98518  4.58477  3.61503
          0.00576  5.55595  6.27830  0.61958  0.77255  0.48576  0.95510
    184   2.89437  5.46204  3.49229  1.93774  4.73258  3.96177  4.15882  2.87711  2.35770  2.85597  4.52316  2.24296  4.35300  2.60429  3.07381  3.15886  2.97244  2.09332  5.94208  3.11353    248 e - - -
          2.68618  4.42225  2.77519  2.73123  3.46354  2.40513  3.72494  3.29354  2.67741  2.69355  4.24690  2.90347  2.73739  3.18146  2.89801  2.37887  2.77519  2.98518  4.58477  3.61503
          0.02334  5.55595  3.95247  0.61958  0.77255  0.48576  0.95510
    185   2.54463  5.64398  2.97441  2.11167  4.98843  2.35923  4.09587  4.47397  2.22682  2.84439  4.68482  2.66531  3.03748  2.12560  3.32356  3.09734  2.54607  3.41005  6.07704  4.66644    249 e - - -
          2.68618  4.42225  2.77519  2.73123  3.46354  2.40513  3.72494  3.29354  2.67741  2.69355  4.24690  2.90347  2.73739  3.18146  2.89801  2.37887  2.77519  2.98518  4.58477  3.61503
          0.02811  5.53847  3.73881  0.61958  0.77255  0.43783  1.03687
    186   2.62778  5.63646  2.53846  2.49477  3.30443  2.91592  4.09451  3.80459  1.64819  3.94056  4.67784  2.81002  2.84167  2.62453  3.02389  3.09593  2.76151  3.11390  6.07080  4.07644    250 k - - -
          2.68618  4.42225  2.77519  2.73123  3.46354  2.40513  3.72494  3.29354  2.67741  2.69355  4.24690  2.90347  2.73739  3.18146  2.89801  2.37887  2.77519  2.98518  4.58477  3.61503
          0.03266  5.53422  3.56919  0.61958  0.77255  0.58622  0.81289
    187   2.52181  5.63045  2.15742  1.79056  4.97641  3.02002  4.07809  4.46302  2.35753  3.93611  4.67088  3.05101  3.27125  2.60326  2.25686  2.68031  3.34884  3.30926  4.40961  4.65109    251 e - - -
          2.68618  4.42225  2.77519  2.73123  3.46354  2.40513  3.72494  3.29354  2.67741  2.69355  4.24690  2.90347  2.73739  3.18146  2.89801  2.37887  2.77519  2.98518  4.58477  3.61503
          0.05630  5.50761  2.98197  0.61958  0.77255  0.69441  0.69188
    188   2.56996  5.59626  2.64795  2.57856  4.93898  2.91625  4.05312  3.68845  1.82668  3.42610  4.63754  2.83010  3.08860  2.06816  3.28114  2.71020  2.82596  2.81924  6.03036  4.62082    252 k - - -
          2.68618  4.42225  2.77519  2.73123  3.46354  2.40513  3.72494  3.29354  2.67741  2.69355  4.24690  2.90347  2.73739  3.18146  2.89801  2.37887  2.77519  2.98518  4.58477  3.61503
          0.06189  5.43626  2.88857  0.61958  0.77255  0.64934  0.73896
    189   2.29512  5.57957  2.44103  2.18462  4.92416  3.84359  3.37577  4.40983  2.04197  2.42394  4.62037  2.74739  2.98265  2.91589  3.25863  2.60481  2.52530  3.96995  6.01251  4.60179    253 k - - -
          2.68618  4.42225  2.77519  2.73123  3.46354  2.40513  3.72494  3.29354  2.67741  2.69355  4.24690  2.90347  2.73739  3.18146  2.89801  2.37887  2.77519  2.98518  4.58477  3.61503
          0.12404  5.41636  2.18740  0.61958  0.77255  0.92156  0.50733
    190   2.01693  5.52250  3.25956  2.23710  4.86793  2.92761  3.22212  4.35404  2.16481  3.82786  4.56311  2.88986  3.29343  2.57558  2.27062  2.68104  2.48755  3.91334  5.95490  4.54389    254 a - - -
          2.68618  4.42225  2.77519  2.73123  3.46354  2.40513  3.72494  3.29354  2.67741  2.69355  4.24690  2.90347  2.73739  3.18146  2.89801  2.37887  2.77519  2.98518  4.58477  3.61503
          0.14137  5.29977  2.06484  0.61958  0.77255  1.18726  0.36392
    191   2.13902  5.44443  2.75012  2.44803  4.78284  3.40514  3.91332  3.04088  2.17985  3.74682  4.48691  2.28958  4.11883  2.74492  2.85782  2.91491  1.95914  3.83150  5.88104  4.47412    255 t - - -
          2.68618  4.42225  2.77519  2.73123  3.46354  2.40513  3.72494  3.29354  2.67741  2.69355  4.24690  2.90347  2.73739  3.18146  2.89801  2.37887  2.77519  2.98518  4.58477  3.61503
          0.07327  5.16691  2.73420  0.61958  0.77255  1.39814  0.28377
    192   2.52393  5.37151  3.20047  2.09020  4.69163  2.89577  3.89727  4.15898  2.23438  2.04919  4.41920  2.80453  4.10168  2.71790  2.25415  2.90098  3.15685  3.17043  5.81859  4.42530    256 l - - -
          2.68618  4.42225  2.77519  2.73123  3.46354  2.40513  3.72494  3.29354  2.67741  2.69355  4.24690  2.90347  2.73739  3.18146  2.89801  2.37887  2.77519  2.98518  4.58477  3.61503
          0.04310  5.10271  3.32137  0.61958  0.77255  1.16549  0.37363
    193   2.26441  5.41149  2.13120  2.64506  4.74148  3.71713  3.90566  3.41940  2.41122  3.31851  4.45617  2.63524  2.69247  2.62870  2.16809  2.90717  3.16883  3.79401  3.83001  4.45174    257 d - - -
          2.68443  4.42630  2.77648  2.72714  3.46638  2.40523  3.72781  3.29545  2.67514  2.69657  4.24956  2.89981  2.73574  3.17828  2.89883  2.38029  2.77516  2.98660  4.58647  3.61908
          1.41268  0.27904        *  2.39904  0.09520  0.00000        *
//
