# Supplementary material for: T346Hunter: A Novel Web-Based Tool for the Prediction of Type III, Type IV and Type VI Secretion Systems in Bacterial Genomes
Source: PLoS One. 2015 Apr 13;10(4):e0119317. doi: 10.1371/journal.pone.0119317 (PMC4395097; doi:10.1371/journal.pone.0119317)
Supplement: S1 Data — (ZIP) [file pone.0119317.s009.zip › T346Hunter_profiles/F.TraF.F.fasta]

>gi|85372997|ref|YP_457059.1| hypothetical protein ELI_00850 [Erythrobacter litoralis HTCC2594] [TraF_F]
MTHLYLLTALALGFAALPAAPALAQERQETASTTAADALYCEERRLGYWFYCVKPVPAEEPQAPEIEPVA
ATQELDAITAELRELKARAIVYPTEANVAAYIRLQRAQLDRASLFSDVWQRAIWQDPELDYTLERPVGAL
AKKQWQDARSAERDSVMARLSQRYGLFYFYSSTCAPCEVMSPIVKGVAERWRITVRAISTDGGPSRHFPD
YKVETNQRARLGLEGKATPALVLWDSVTKRPIPIGYGVLSADELQDRIYLLTSKEAGHDY
>gi|215778364|ref|YP_002261504.1| conjugative transfer protein TraF [Aliivibrio salmonicida LFI1238] [TraF_F]
MNRCIAMIAFFVSTGVLAAPNGWRWYNEPTQDAKAPAPITKPNTVTRTLSARAQLTWFKEQHQEAQAAAT
IDPSNNQKVEKAMRLNQYVSNQSSQFGMTFKEVLLSHPELSYTKDRPVEQAARSTYLELEREKKVHTIKQ
MAAEGWGFFFVYEGKDTLSQTLAPSIQQFATTHGIEVLGISKDGTTLESIRENRMDDNTLNVAYLPALLL
VNPNTKTIKPLAYGFISQDQLLGRFYNVATHYNSPDF
>gi|187736799|ref|YP_001816537.1| conjugal pilus assembly protein TraF [Escherichia coli 1520] [TraF_F]
MKEKVMKGMKMNKALLPLLLCCFIFPASGKDAGWQWYNEKINPKEKENKPVPAAPRQEPDIMQKLAALQT
ATKRALYEAILYPGVDNFVKYFRLQNYWTQQAGLFTMSARKAMLAHPELDYNLQYSHYNGTVRNQLAADQ
AQQRQAIAKLAEHYGIMFFYRGQDPIDGQLAQVINGFRDTYGLSVIPVSVDGVINPLLPDSRTDQGQAQR
LGVKYFPAMMLVDPKQGSVRPLSYGFISQDDLAKQFLNVSEDFKPNF
>gi|145597273|ref|YP_001154743.1| conjugal pilus assembly protein TraF [Yersinia pestis Pestoides F] [TraF_F]
MKKRKTALALLLLGSVFSATGKDAGWQWYNESHRTPEDDKSSSAQPQQASPDIMEKLATLQQATKRAMYE
AILYPGVENFTRYFRLQNYWTQQAGLFSMSAKKAMLEHPELDYNLQHSHYNGTVRNQLAADFADQRLAIE
TLAQRYGVMFFYRGQDPIDGQLVQVIKNFRETYHLSVIPVSVDGIVNPLLPDTRMDGGQASRLGIRYFPA
LMLADPKSGTVKPVSYGFISQDDLAKQFLNVSTDFAPNF
>gi|85859531|ref|YP_461733.1| hypothetical protein SYN_01873 [Syntrophus aciditrophicus SB] [TraF_F]
MPVRSSEKKLMFRVLIICQVVLLFTTGTPCAGEPPFMEENGKAYYGDAKRGWWWYEKIPLEKRDRDEKVE
DGKKRSPRLSDYTMEELWNMYPDDFQAVLMAFQKKAVQVPSENNVREYYVVQDIARRKSLAFANVSAAVM
QKYPDLSVAADYPITAPGRNAEVSQRTDEIKSRIRSAREEFALIYFSSAGCPYCAEEGSILSRFVEKYGW
EIREIDIEREAAVSSVFGIETTPTLLLIYRGSADHITVSAGVASLAELEEKLYRGLRLLKNEITPEEYSL
YEFQRGGAFDVKAPLRRDKR
>gi|124262914|ref|YP_001023384.1| sex pilus assembly protein [Methylibium petroleiphilum PM1] [TraF_F]
MTRFTLRFVWAALTLVVAAPALRAQDAAGGDDAPGRFIERKAEGWFWYKDPKDAPKPPAPKASAPAAARS
AQPADASQEPFSAKWLQQNMPKLLEAAIDNPTKENVEAYLYAQRVAMDKSQTYAEKARSVVASDPFLDEN
NRVPLSTYAKPSFLKGVESAKTDALKHLTTVGGLWVFFDSKCEFCRPQIFSVQELARKHGFYTKFISLDG
VGVPELKTFEKDNGHAKLLNLKLTPTTVLVVPPNNYYVVSQGMMSESQLADRLVLAAESQNLLPKDVASK
VRTYDRGVLSAEDTQQGAGSNPKDWVQYLKDKLQGRY
>gi|157827419|ref|YP_001496483.1| F pilus assembly protein TraF [Rickettsia bellii OSU 85-389] [TraF_F]
MLLINDWSNHAFAGTIDLNANSINKMIGLDLASNNEVKDSTQPKGFLWYNEDHAYKPEILKFSQDQKKQE
PELELYDQRIEALKKEFNRAKRKALDDPTLENVIIAQRLHKQILEKSYKFATMWQLATLLDYSLTNENIP
ANSLHKKLYEIRQDKDSSQKLRFLAKNWGLILQVNQGCNYCQAFIPIVREFADKYGFQLIFVSNSETRFQ
GIPTIKDTGLLQTLNPAKLVPVLYLIDSSGIQIYPVARGIISEDKIAENILLVIQHYNRLKVNDYDQ
>gi|296100233|ref|YP_003617150.1| sex pilus assembly protein [Pseudomonas putida] [TraF_F]
MTPLKFPMLLLAAAISSTSLAGETKPAESKTPQVAGSSFYQDKERGWFWYEDPPPEQEPEKLEPAPVPAP
PPQAETEASEPAAPELPPTGSVAWIREMLPKLRDAAMDNPTKENVSAYFWAQRIMLDKAERFSRHSVDVI
RNDPFLDEDMRYPASNAASDALATAAGKQKETLLKLIAGSSALMFFYNGNDCILCEQALAAVSALEFRYG
FTVMPVSMDGAPLPGGKYPNTQYDTGLAEQLGIITSPALALVIPPNDVKIVSFSTVSMETATTRILMAAN
EAGLISDQEYNATSRLNTMGLIDATKLADAPPDATKNPNEFVNRMRDEARRAFQKDNGGAQ
>gi|300713338|ref|YP_003739377.1| conjugal pilus assembly protein [Erwinia billingiae Eb661] [TraF_F]
MMRALLLAAVMACALPAFADGPPPADEVVDPADPFTGWHWYNEPKKKAETPAPKPRPTQQVPDFSRLSPG
EQADVLKGYTKEALNNAILHPSAENTATFLRWQKFWTDRASMFSQSFAVAQLHHPDLDYNLEHPHYNSTA
PLQQARDQADQTQAIAQLAGQYGLVYFYRGGDPIDAQMAGVVADFARTRHVALIPVSMDGQVSPQVPDSR
PDGGQSARMGISHYPALFLVDPASKDYRPLAYGFMTQDDLAKRFLNVATGFKPNF
>gi|184160071|ref|YP_001840939.1| hypothetical protein ACICU_p0085 [Acinetobacter baumannii ACICU] [TraF_F]
MVVFSGLTQLTKANNVLDYDSVWNCDRTKVNWYCNKPKEETPVQEVKKETPKQAPLFDPITDLNKLKTAT
ELRAELKKREDIAVMYPTEQNIKNYLDAWHLVQNKATVFTDQWRRVVYQNPDYDYSLRNPSNNAAIKVQA
QAKQTQIDGYLKNLSKEQGLIFFFRSDCPYCHQMAPILKQLSQMYGFEVLGVSVDGAGLPDFPNPVDGRA
VVQKWGIEKVPATFIASKKTKDHAPIGFGVMSLNEVIERIWVLTNTQPGQDF
>gi|56479225|ref|YP_160814.1| hypothetical protein ebA6633 [Aromatoleum aromaticum EbN1] [TraF_F]
MKRFAFPAPLRLLLALALLLGADAASAQDATARYWSDSWRGWHFYEDPPAAERERPTLPEQTVPLAPTSG
APELVEFERLQKTLEDTRNIAIMRPTEANVRRYMELESQVVARASYFADVAQRVAWATPELDPTLQGRPV
NAKALEVFEQTQQVGRSRAIADLGKDHVLLFFYRSDCPYCHAFAPILAAFQARHGIQVVAVSMDGGPMPG
FPEARPDNGIATTLKVTQVPAIFLAQPFTGRITPIGFGVLSESQLLERLAVVSTPQGEAMLPSATRQIDL
R
>gi|46447072|ref|YP_008437.1| F pilus assembly protein traF [Candidatus Protochlamydia amoebophila UWE25] [TraF_F]
MSFKNNFVRLSLFSLLIGQDLSGGWLNRKAEGWFWYEERQKQIEEEDIKPSPLLPSMEPPPPLTATEQMG
LKRQEIEEKLNQAMLNPSEENVQAYMQIQQQWINQSAQFSHIWLKNLLTYPQLDSRLTAGPVTHYGAQVQ
KQLLREEREGRIHSLVQSFGLFFFYEGSSPISQAFSFVVKAFAKKYDWKVIAISCDGIQIPDFENYPLHS
STLQHLGIEQFPSLYLVEPKQQKMVPIAFGLSSLDQIEENIILQLPPHPRNHP
>gi|54292932|ref|YP_122319.1| conjugal pilus assembly protein TraF [Legionella pneumophila str. Lens] [TraF_F]
MINRMLIVFLLLSGVAFADKPVGFLWYTKERETKRVEKKTSGIPFKSLSYTERDAVLRFYTMEALHKARY
TKKMEDMRVFLSLQDYWLKESSRFKSLFQKTMLAHPEYDYAVTHPTSNLGAKITDEVRESQTIEVINRLS
KSHGLLFFYRGKSPYDLKQIPIIVDFCKRFRIQLIPVSVDGATSPELLNSRMDQGQANRLGVRYFPALLL
VNPASQQVSPVAYGLTTQDVLMERIKQVVNQFKGEE
>gi|153951366|ref|YP_001398051.1| putative type IV secretory protease [Campylobacter jejuni subsp. doylei 269.97] [TraF_F]
MKLSKEQIRTLINKTLFVLIAFIIGNIVVSALSQFYGISVIHTKSIDKDIFIYQKKFQGDLKDSLIYFSL
PVQTRYFDKDSNFGKYVRCEEGQTLSVKGLKYYCDNVFLGIAQKTDKDGNKVEQFIFNGVIPKDKFFVMG
THPRSFDSRYWGFVDRKDIKGVSIWAI
>gi|242348084|ref|YP_002995645.1| type IV secretion-like conjugative transfer system protein TraF [Aeromonas hydrophila] [TraF_F]
MGKYVRETMKRSPLDLLLLAALTLGASHQAWAQYDTRSGFYERKEEGWFWYKEEPKEPEKKPEKPKPKPV
PEAKLTPPMPAAPLPSGPEMFSAEWFRENLPKYKDLAWDNPTVENVRTFLYLQRFAIDRSEQFSDATELA
VVGDPFLDEITRRPAATFASQQVDRDAGNAKNKLLKSVADRVGIFFFYKSDDEYSDLQAPLIKMLEQGEG
FSIIPVSMDGKPLPNGLFPHYKTDEGHAKQLGIVTFPAVYLASPDGQFAPIGQGPMSLPELNHRILVAAK
RNGWVTDEEFNRTRPVLNLENNIAERLASPELGSDLKQLSQASGDKDNFVPPEQLMKYIREKLQEN
>gi|189184824|ref|YP_001938609.1| conjugative transfer protein TraF [Orientia tsutsugamushi str. Ikeda] [TraF_F]
MNPLAIMLTIGLLNYLSIELATANSLPTGFLWYNDKHGHEPNESSANSKLMSRPHDHRIEELKEQFNRAQ
RIALDNPTLENVITAQRLQKQIMEKAHKFATMWQLATLLDYQLINANEPANSLHRKLYQEKSEQENDSKL
KNIAKNWGLILQVKEDCLLCKAFIPIVQSFANKYAFQLLAVSKNNELLNKLNPKHIVPVLYLVASDGKKI
YAVARGIISEDKIIDNILAIDRYYHKLETR
>gi|113473814|ref|YP_718077.1| pilus assembly and synthesis protein [Sphingomonas sp. KA1] [TraF_F]
MILRPRTSLTVLATLLAAPTTLALAADPHGDGVEVEQQEDALYCKERRLGTWFYCERPKEAPRAAASPAA
SARSQLAAISANLEELKARAILDPSAENVTAYVRFQREQLDRSSLFADVWQRALWQDPGLDYTLQRPVST
LGKRAWIDQRKTDRDLAMAKLPGRYGVFYFYASSCGACDIFAPILKAVSDRYGLAVLAVSMDGGPTATFP
NYVVDAGQYERLGLGTDRQVPALVLFDSVTKQPMPIGYGILSQDEIMDRVFQLTQVQPGSDF
>gi|237810266|ref|YP_002894705.1| TraF [Salmonella enterica] [TraF_F]
MRETMKKSPLNLLLLAALTLGASHQAWAQDGTRPGFYERKEEGWFWYKEEPKEPEKKPEKPKPKPVAEAK
PTQPKPAAPLPSGPEMFSAEWFRENLPKYKDLAWNNPTVENVRTFLYLQRFAIDRSEQFSDATELAVVGD
PFLDEITRRPAATFASQQVDRDAGNAKNMLLKSVAERVGIFFFYKSDDDYSDLQAPLIKMLEQGEGFSII
PVSMDGKPLPSGLFPHYKTDEGHAKQLGIVTFPAVYLASPDGQFAPIGQGPMSLPELNHRILVAAKRNGW
VTDEEFNRTRPVLNLENNIAERLASPELGSDLKQLSQASGDKDNFVPPEQLMKYIRDKLQEN
>gi|291286499|ref|YP_003503315.1| glutaredoxin [Denitrovibrio acetiphilus DSM 12809] [TraF_F]
MAKKRLLCFLIVLLALNGFCQSDKPFYKDKGHGWYNYEDPKPQSEKQLKDDYRKPVIDWKAVQIMHPDRL
NKLIEDVKDYALMFPSHENVKDYLKLQGVAIDRSREYMESFMYVVQTNPELSKENEIPTSKFGQDEKHRI
KVEKIEQTLAENRDKFALLYLYAPNCGYCAKQQPVLEYFVKDSGWQVKPVNIQQDQKAALNFNIAQTPSI
VLIRRDSPDWLLISSGIIAMSELKERIVRGLGLI
>gi|116687189|ref|YP_840435.1| hypothetical protein Bcen2424_6813 [Burkholderia cenocepacia HI2424] [TraF_F]
MSAFRGFGLAVAVLLPAALLVSPIAHADGLDYKSAWSCDGQEKFNWYCDDDKPAAPAGASAAKPTDSDDF
DQIKSADEMREALKHRLDVANMDPTPEHIKEYIKLWEYVQQKSAVFADQWRRVVWQNPSLDYSLKRPTNN
VAVHTYDRTRDSDQDGQLRALAQKHGLIFFFRSDCPYCHAMAPTIVLLAQRYGIDVLPVSLDGRGIGEFP
NPTPDHGQASVWGVQQVPALFIASKETGDHAMIGSGTMSLQDIIDRIFVLTASQPGELF
>gi|330827354|ref|YP_004390592.1| hypothetical protein Alide2_4778 [Alicycliphilus denitrificans K601] [TraF_F]
MMKRSLLLLALLSGYANAQSLDYPSVWQCDANKPNWYCDMEDAKPQPVQPTPAPARQQTSRKADQPKRIE
LKDIKTAEQLRQELKRREDVAVMNPTDQNMKDYLELWQMTQDKGAVFADNWRRVVWQNPSLDYAQKRPVN
NSAIKIYDEGRIQNEEQQLKMLAKEHGLIFFFRSDCPYCHAMAPTLKMLSDKYGIEVLPVSVDGMGLPEF
PNPRDGRAQAAAWGIERVPALFIGSKQTGDRAPVGFGMMALTEIVNRIFVLTGTKPGDNF
>gi|77404842|ref|YP_345414.1| signal peptidase I [Rhodobacter sphaeroides 2.4.1] [TraF_F]
MTLRDLARRSFMIGGSLFVVAGFWLLHNGRLTLNASHSLPEPAYLMWAWPKVIWKGAVISADPPAAYAAR
FDGLLFTKRVVGLPGDRIEHRDGAVCVAGECYPLALKDGAPFAPALAEGVIPDGHYAAFGSSADSLDSRY
ATVGLFARETIRAVGVGTTLVPHWKELKAWADAHGY
>gi|283826903|ref|YP_003377774.1| conjugal transfer pilus assembly protein [Shigella sonnei] [TraF_F]
MMKEKMMKGMKMNKALLPLLLCCFIFPASGKDAGWQWYNEKINPKEKENKPVPAAPRQEPDIMQKLAALQ
TATKRALYEAILYPGVDNFVKYFRLQNYWTQQAGLFTMSAKKAMLAHPELDYNLQYSHYNGTVRNQLAAD
QAQQRQAIAKLAEHYGIMFFYRGQDPIDGQLAQVINGFRDTYGLSVIPVSVDGVINPLLPDSRTDQGQAQ
RLGVKYFPAMMLVDPKQGSVRPLSYGFISQDDLAKQFLNVSEDFKPNF
>gi|304319709|ref|YP_003853352.1| hypothetical protein PB2503_00652 [Parvularcula bermudensis HTCC2503] [TraF_F]
MPLRARPIAEAALAAALLLASAVAQEDPLYCAERQLGRYFYCERPEEPERATPDAPAAPVSAIEEMAGVR
ERLEELRAEAVLRPTEAAVRDYIVYQREQLDRASTFSDVWRRLLWTDPSLDYNLLRPVSGIAKQAWLDGR
KEDRRATLAHLRDRYGLFYFYAASCSACTEFSPILRAFADTHHLTVKAVSFDGGPNPSFPDAVIDRGQME
RLGLAGSPTPALVLFDTETRAVTPVAFGIVSHAELEDRIFVLTQKEMGQDY
>gi|146275602|ref|YP_001165763.1| hypothetical protein Saro_3996 [Novosphingobium aromaticivorans DSM 12444] [TraF_F]
MNHRQCIALLAASSVALTGTAPLRASEGDGVEVRQSEDALYCKERKLGTWFYCEKPKEEPRKAAAAQPPA
RERLAAIGTQLEELKARAILEPSPENVTAYVRFQREQLDRSSMFADVWQRALWQDPGLDYTLQRPVSTLG
KRAWIDERKTDRDRVMANLSQRYGVFYFFASSCGACDIFSPILKAVSDKYGLAVLAVSTDGGPSSTFPGY
MVDSGQYEKLGLGTDRQVPALVLFDSVTKQPMPIGYGILSQDEIMDRVFQLTQVKVGSDY
>gi|229608747|ref|YP_002879395.1| IncF plasmid conjugative transfer pilus assembly protein TraF [Vibrio cholerae MJ-1236] [TraF_F]
MRTPLFPWFILWVTIPIIIFFLFILPAHASDGQFYQRGQEGWFWYQVIPEPAEDEEPIKPESGAAESSQS
GLKPFSAAWFREHMQSFMDKAIDEPTTENVRAYLYLQRVMMDKGSLFADVSQQVVMGDPVLDEISRRPLA
TYAANRMDREAGAQRDIALGEVAKRAGLFFFYRSDCPYCHAQAPIIESMALNYGFEVFAIAVDGLPLPGG
EFPNYKVDSGQAQSLSVTTVPAVFLVDPPNVITPIGQGAMSLDELNNRIILAAHQAGWIDDQTYYATRPV
QPGVSLAMSAQELNEKILQDPEFLVRYLRAQGGL
>gi|294023774|ref|YP_003547093.1| thioredoxin-related protein [Sphingobium japonicum UT26S] [TraF_F]
MKGSAIVLAAALGLAPLSASAQAQSDPAREGYWWYAPKPEPAEPKPAEEDALVKPAIPPMAELATWTPPK
IRKLIEQQRDYAATVLTVDAVADFWRLQDFARRKARAFAGVTQLAMLQHPELNSKSANPMVGDARDQLLA
YKDDTRRQYLRAHAGEFALVMFSRTTCGYCRVQWPIVQRFQDEMGWQVTLMDIDRRPELGARFGVEVTPT
TMIIRRNSQQRMIIASGVEAYPNLAQMAYQAVRLLTGDIRPEQFMTGAGEEGGFFDALGLGPVSASDPRA
AEEMVGGNLISSPPDQKPR
>gi|194098632|ref|YP_002001694.1| protein TraF [Neisseria gonorrhoeae NCCP11945] [TraF_F]
MAVMLIFSLHASNLRAADDGMGWYDQDIWKNENRAFLWYPDAKKPKQAGQNRPQNTPVRNELAEFEMLQR
NLDESRKIAVMNPTPQNLKRYIELQEVVMNKSAAFADQWQRVIWQNPNLDYSQRGRPNNQLAQQQYDHNR
QQQKAGAIRKLAGENGIMFVFKSDCPYCHTMAPILKNFADQYGIKVMPVSLDGGGINHFPRALPNNGIAQ
RLNITTVPAMYVMDTKTKQFTPIGFGVMAQTTLEDRFLAYSRPVGTLY
>gi|317053808|ref|YP_004118942.1| type-F conjugative transfer system pilin assembly protein TraF [Pantoea sp. At-9b] [TraF_F]
MKNLLPALLLLVCVTGAQADETSPPADTVVTPADPFTGWHWYNEPKKKPDTPAPEPPAPRVPDFSQLSPE
KQAEVLKGYTKQALDRAILYPSAENTATFLRWQKFWTDRASMFSQSFAVAQLDHPDLDYNLEHPHYNSTA
PLQQARDQEEQTQAISRLAGQYGLFYFYRGSDPIDAQMAGVVADFARLRHISLIPVSVDGTVSPQVPDSR
QDSGQSARMGISHFPALFLVDPATKNYRPLAYGFMTQDDLAKRFLNVATGFKPNF
>gi|345301671|ref|YP_004821619.1| type-F conjugative transfer system pilin assembly protein TraF [Enterobacter asburiae LF7a] [TraF_F]
MKRKCVLWGLLLAFAGQSALAEEIVTPADPFTGWAWYNEPKKPAESPKKPSQPAPQAVPDMSKLSAQEQA
KVLRGYTMEALNRAILYPTKENTATFLRWQKFWTDRGSMFSQSFAAAQLSHPDLDYNLEYPHYNSMAPFV
QTRDQQSRQNAVTQLAHQYGLFYFYRGSDPIDVQMAGVVADFAKTNGISLIPVSVDGQVAATLPQSRPDT
GQSRSMNITHFPALFLVDPASKNYRALSYGFMTQDDLSKRFLNVATGFKPNS
>gi|344201047|ref|YP_004785373.1| pilus assembly protein TraF [Acidithiobacillus ferrivorans SS3] [TraF_F]
MNGLARALAAIGVAAAMLTAMPGAFAGPLDSNAHGWFWYQLPPPPPPKPKPRPLPIMAPKPVVRPKPKPK
KPQVLSVKWIRVHLKKYRNEAINNPSTKNVTNYLSLQKVMFDKAQNFAEKFVQVANTNPVLNYSNLVPRS
NAGNSAFNTYIADNRQKALQYLTKKVGMWVFVKHDCPFCNMQLGQYRHLLQLAHFRTVYIDVNHGAISGV
PKSAVFVQDHGQAKMLHLVETPAIVMVWPPDNFAVVTQGYQVAGTLMQNIVADAGYVHLLPKKLAQWSTS
AYERGVMTTQEIQAAEKEGITAPGQISNYVQNQTENRIHTW
>gi|118602017|ref|YP_908717.1| hypothetical protein P91278ORF_119 [Photobacterium damselae subsp. piscicida] [TraF_F]
MGKYVRETMKKSPLNLLLLAALTLGASHQAWAQDGTRPGFYERKEEGWFWYKEEPKEPEKKPEKPKPKPV
AEAKPTQPKPAAPLPSGPEMFSAEWFRENLPKYKDLAWNNPTVENVRTFLYLQRFAIDRSEQFSDATELA
VVGDPFLDEITRRPAATFASQQVDRDAGNAKNMLLKSVAERVGIFFFYKSDDDYSDLQAPLIKMLEQGEG
FSIIPVSMDGKPLPSGLFPHYKTDEGHAKQLGIVTFPAVYLASPDGQFAPIGQGPMSLPELNHRILVAAK
RNGWVTDEEFNRTRPVLNLENNIAERLASPELGSDLKQLSQASGDKDNFVPPEQLMKYIRDKLQEN
>gi|9507804|ref|NP_061470.1| traF [Escherichia coli K-12] [TraF_F]
MKEKVMKGMKMNKALLPLLLCCFIFPASGKDAGWQWYNEKINPKEKENKPVPAAPRQEPDIMQKLAALQT
ATKRALYEAILYPGVDNFVKYFRLQNYWAQQAGLFTMSARKAMLAHPELDYNLQYSHYNGTVRNQLAADQ
AQQRQAIAKLAEHYGIMFFYRGQDPIDGQLAQVINGFRDTYGLSVIPVSVDGVINPLLPDSRTDQGQAQR
LGVKYFPAMMLVDPKQGSVRPLSYGFISQDDLAKQFLNVSEDFKPNF
>gi|197286279|ref|YP_002152151.1| pilus assembly [Proteus mirabilis HI4320] [TraF_F]
MRTPLLPWFILWVTIPIIIFFLFILPAYASDEPFYQRGQEGWFWYQVIPGPAEAEELIKPESGAAESSKS
GLKPFSAAWFREHMQSFMDKAIDEPTSENVRAYLYLQRVMMDKGSLFADVSQQVVMGDPVLDEISRRPLA
TYAANRMDREAGAQRDVALGEVAKRAGLFFFYRSDCPYCHAQAPIIESMALNYGFEVFAIAVDGLPLPGG
EFPNYKVDSGQAQSLSVTTVPAVFLVDPPNVITPIGQGAMSLDELNNRIILAAHQAGWIDDQTYYATRPV
QPGVSLAMSAQELNEKILQNPEFLVRYLRAQGGL
>gi|38348025|ref|NP_941274.1| hypothetical protein SMR0205 [Serratia marcescens] [TraF_F]
MTRIALAPSKMVLLMSLVITGAHASPEQPLIKDTPFVSGQAYKKGFFWYDDPAKKSEAEEEEVLPPTGAA
SSPSKEEMVDLNSKWLKENMPRLLTQAMDNPTAENLSRYYTAQRLMLDISTRFSDKSKDYFLKNPMMSEK
RRQPVEKVALDAHRTVVEKNQQTVMKDIFTKSGLFFFFQSTCQFCHEESQILQFMQNYYSVDILPISMDG
RPLHNGLFQDFNIPNAQIIDQFKIREVPTIFLVSKDGTSAQRISEGMISADELKNTIILAAKGMNLIDDA
SFQSTLDIKRQYTIGDDGVITVNKSEMESDPFLLQKIMDQKLEGYDMPTADPVNYLNAGGSFGGTYAQ
>gi|190410352|ref|YP_001965855.1| trhF [Klebsiella pneumoniae] [TraF_F]
MTRIALAPSKMVLLMSLVITGAHASPEQPLIKDTPFVSGQAYKKGFFWYDDPAKKSEAEEEEVLPPTGAA
SSPSKEEMVDLNSKWLKENMPRLLTQAMDNPTAENLSRYYTAQRLMLDISTRFSDKSKDYFLKNPMMSEK
RRQPVEKVALDAHRTVVEKNQQTVMKDIFTKSGLFFFFQSTCQFCHEESQILQFMQNYYSVDILPISMDG
RPLHNGLFQDFNIPNAQIIDQFKIREVPTIFLVSKDGTSAQRISEGMISADELKNTIILAAKGMNLIDDA
SFQSTLDIKRQYTIGDDGVITVNKSEMESDPFLLQKIMDQKLEGYDMPTADPVNYLNAGGSFGGTYAQ
>gi|9507638|ref|NP_052969.1| traF [Shigella flexneri 2b] [TraF_F]
MMKGMKMNKALLPLLLCCFIFPASGKDAGWQWYNEKINPKEKENKPVPAAPRQEPDIMQKLAALQTATKR
ALYEAILYPGVDNFVKYFRLQNYWTQQAGLFTMSAKKAMLAHPELDYNLQYSHYNGTVRNQLAADQAQQR
QAIAKLAEHYGIMFFYRGQDPIDGQLAQVINGFRDTYGLSVIPVSVDGVINPLLPDSRTDQGQAQRLGVK
YFPAMMLVDPKQGSVRPLSYGFISQDDLAKQFLNVSEDFKPNF
>gi|189423324|ref|YP_001950501.1| glutaredoxin [Geobacter lovleyi SZ] [TraF_F]
MRRLILASILQLSVTTASAGYYADSAKGWWWYQKEPEKQAEKQEKKKKPPKSTPSLKDYSYEQVWEMHPD
QFQEFAEVLKKKAVQKPSEENVKEYFEVQEIARKKALAFSNVAQFVWQKYPELTTKKDYPITTPGNLARI
SQINEERQRILRDNRDDFALIYFQRPDCSYCDEQSRILDWFTNETGWTVKKVNISENPGLAAKFSVEITP
TLILIQKGNQDYLPVSAGVISADEIEDKAYRAVRLLKGDISPEEYSLYEFQKGGSFDVKKRRLQEERP
>gi|71907948|ref|YP_285535.1| hypothetical protein Daro_2329 [Dechloromonas aromatica RCB] [TraF_F]
MTIRNRPALPLLLTFVVMFGSDSATAQDATSRYWADSWRGWHFYEMPAPEEHELPLPPGKTSATAPPTLP
PRAPELVEFERLQKTLEETRNIAIMRPSEANVRRYMELESQVVARASYFADVAQRVAWATPQLDPTLQGR
PVNAKALEVFDQAELVDRSRAIADLGKDHVLFFFYRSDCPYCHAFAPTLAAFQARHGIQVVAISVDGGPL
PSFPNARPDNGIATTLKVSQVPAVFLAQPFTGKISPIGFGVLSESQLLERIATVSAPQAEALLPTTTQGL
ALPPEVP
>gi|315500757|ref|YP_004089558.1| TraF-like protein [Asticcacaulis excentricus CB 48] [TraF_F]
MNKLAHALAIAIAILTPAMAHAQAPEALASTPAEPEVGTDYCERRLGQWFYCEVPVAPKPKPRAKGTAKR
DDAPAKHPDLVAAEQFKKDMEEARLIAVWNPSAENIQRYYAYQQMVLEKGGTFADTWRRMVWENPDKDYT
LQRPINTAGKAEWLQARNTDRDLFFRAAYDQIGIFYVYRGDCGPCRVASPIVRAFATRYGISVRAISADG
GANPHFPDAQIDKGQLKAWGLTSAVTPAYMIFQKPTTTGKDGIKPVSFRVTDGKTITLRPCRNPKGCLTY
MGAGVLSVDELADRLFVTLATEPGKDF
>gi|118578689|ref|YP_899939.1| type IV secretory protease [Pelobacter propionicus DSM 2379] [TraF_F]
MPKPLPPDFRNWRLWLAITCLLIAGTLLPGKFCVTLTPSLKHRVYWLTRNPDHVVRGDYVLFHDEELAAR
VGMKKSEDVLKLVGCDGGDQLTVDGEKKFYCNGEYLVRAKNFTLKGEPLRHFAFSGTIPEGAMFVVGEHK
DSYDSRYFGFVDKKRILAKAYPIF
>gi|152998533|ref|YP_001355454.1| Type-F conjugative transfer system pilin assembly protein TraF [Shewanella baltica OS185] [TraF_F]
MRTLLNDRLQHAAVSPFFRWSSHAPLAWLSTKKGDAVVNKRSALVLLMLTTFCLGANATDAQGWRWYNEP
TAPKKQALKKAETPSVTLTRTQTLTPTEQMDWFHSYYQDTLNDAAINSQDSKKVERAMLLNQYVSNKSSE
FGMTFKKVLLDNPELSYTKDRPTEQAARSTYLSLERNKKMRAVRSLADAGWGLFFVYKGQEEIDIALAPS
VQQFATEHGIELLGVTLDGVALPAIVQNRQNDQHINVPFSPALVLVNPGTGEMKPLAYGFISQDDLLGRF
LNVATDFAPDF
>gi|121582473|ref|YP_974005.1| hypothetical protein Ajs_4169 [Acidovorax sp. JS42] [TraF_F]
MMKRSLLLLALLSGYANAQSLDYPSVWQCDANKPNWYCDMEDAKPQPVQPTPAPARQQTSRKADQPKRIE
LKDIKTAEQLRQELKRREDVAVMNPTDQNMKDYLELWQMTQDKGAVFADNWRRVVWQNPSLDYAQKRPVN
NSAIKIYDEGRIQNEEQQLKMLAKEHGLIFFFRSDCPYCHAMAPTLKMLSDKYGIEVLPVSVDGMGLPEF
PNPRDGRAQAAAWGIERVPALFIGSKQTGDRAPVGFGMMALTEIVNRIFVLTGTKPGDNF
