# Supplementary material for: T346Hunter: A Novel Web-Based Tool for the Prediction of Type III, Type IV and Type VI Secretion Systems in Bacterial Genomes
Source: PLoS One. 2015 Apr 13;10(4):e0119317. doi: 10.1371/journal.pone.0119317 (PMC4395097; doi:10.1371/journal.pone.0119317)
Supplement: S1 Data — (ZIP) [file pone.0119317.s009.zip › T346Hunter_profiles/F.TraF.F.hmm]

HMMER3/f [3.1b1 | May 2013]
NAME  F
LENG  275
ALPH  amino
RF    no
MM    no
CONS  yes
CS    no
MAP   yes
DATE  Mon Feb 10 15:10:39 2014
NSEQ  43
EFFN  6.317200
CKSUM 1075892940
STATS LOCAL MSV      -10.8641  0.70202
STATS LOCAL VITERBI  -11.4250  0.70202
STATS LOCAL FORWARD   -5.4482  0.70202
HMM          A        C        D        E        F        G        H        I        K        L        M        N        P        Q        R        S        T        V        W        Y   
            m->m     m->i     m->d     i->m     i->i     d->m     d->d
  COMPO   2.38574  4.50327  2.91598  2.68274  3.26387  2.97913  3.82488  3.03421  2.63441  2.51136  3.63370  3.09433  3.02490  2.90685  2.93051  2.67147  2.85640  2.78581  4.31666  3.42662
          2.68633  4.42334  2.77577  2.73232  3.46259  2.40597  3.72390  3.29436  2.67746  2.69308  4.23409  2.90292  2.73739  3.18178  2.89742  2.37921  2.77560  2.98527  4.58586  3.61529
          1.21420  1.13031  0.96727  1.64670  0.21404  0.00000        *
      1   2.87799  4.53611  3.86535  2.82777  3.66369  3.88345  4.14522  3.01625  3.22265  1.92093  1.88473  3.66684  4.26065  3.52096  2.42646  2.89716  2.55254  2.44241  5.12614  3.90401     19 m - - -
          2.68618  4.42225  2.77519  2.73123  3.46354  2.40513  3.72494  3.29354  2.67741  2.69355  4.24690  2.90347  2.73739  3.18146  2.89801  2.37887  2.77519  2.98518  4.58477  3.61503
          0.01062  4.94596  5.66830  0.61958  0.77255  1.27146  0.32909
      2   2.12852  4.95304  3.37064  2.81080  4.15809  3.74361  3.95626  3.55566  2.38835  2.85939  3.31116  3.31199  3.07255  2.93894  2.20254  2.95480  2.24757  3.26609  3.26532  3.62822     20 a - - -
          2.68618  4.42225  2.77519  2.73123  3.46354  2.40513  3.72494  3.29354  2.67741  2.69355  4.24690  2.90347  2.73739  3.18146  2.89801  2.37887  2.77519  2.98518  4.58477  3.61503
          0.01016  4.99004  5.71239  0.61958  0.77255  1.40321  0.28211
      3   2.70126  4.14565  3.29472  2.30917  3.71449  3.71493  2.64167  3.30830  2.46447  2.36945  4.12472  3.25279  4.10429  3.07662  2.40901  2.32560  2.43092  3.37951  5.55970  4.23067     21 e - - -
          2.68618  4.42225  2.77519  2.73123  3.46354  2.40513  3.72494  3.29354  2.67741  2.69355  4.24690  2.90347  2.73739  3.18146  2.89801  2.37887  2.77519  2.98518  4.58477  3.61503
          0.01016  4.99004  5.71239  0.61958  0.77255  1.40321  0.28211
      4   2.20920  4.74034  3.58027  3.01684  3.46685  3.81380  4.04890  2.25519  2.50477  2.35695  3.83602  3.47093  3.19182  3.30972  2.43013  2.49086  2.51899  3.02699  5.30329  4.04316     22 a - - -
          2.68618  4.42225  2.77519  2.73123  3.46354  2.40513  3.72494  3.29354  2.67741  2.69355  4.24690  2.90347  2.73739  3.18146  2.89801  2.37887  2.77519  2.98518  4.58477  3.61503
          0.01016  4.99004  5.71239  0.61958  0.77255  1.40321  0.28211
      5   2.12486  4.48477  4.02236  3.44794  2.52006  3.46610  2.96068  2.95486  3.37477  1.88296  2.43840  2.92590  3.67212  3.64458  3.65898  3.19646  2.69772  2.74715  5.08318  3.87212     23 l - - -
          2.68618  4.42225  2.77519  2.73123  3.46354  2.40513  3.72494  3.29354  2.67741  2.69355  4.24690  2.90347  2.73739  3.18146  2.89801  2.37887  2.77519  2.98518  4.58477  3.61503
          0.07047  4.99004  2.79303  0.61958  0.77255  1.23979  0.34171
      6   1.83953  4.66533  3.14559  3.09324  2.72280  3.83154  4.07533  2.93348  2.47684  2.23435  3.19133  3.52564  3.06451  3.36985  3.10644  3.06796  2.74298  2.75518  5.23812  3.99123     24 a - - -
          2.68618  4.42225  2.77519  2.73123  3.46354  2.40513  3.72494  3.29354  2.67741  2.69355  4.24690  2.90347  2.73739  3.18146  2.89801  2.37887  2.77519  2.98518  4.58477  3.61503
          0.01036  4.97105  5.69340  0.61958  0.77255  1.07635  0.41678
      7   2.24492  4.50437  4.09491  3.51875  3.62021  3.50447  4.25473  2.24213  2.87716  2.12493  2.29514  3.83542  2.62471  3.70484  2.57401  3.24217  3.16066  2.76538  3.75837  3.89608     25 l - - -
          2.68618  4.42225  2.77519  2.73123  3.46354  2.40513  3.72494  3.29354  2.67741  2.69355  4.24690  2.90347  2.73739  3.18146  2.89801  2.37887  2.77519  2.98518  4.58477  3.61503
          0.00947  5.06031  5.78266  0.61958  0.77255  0.95617  0.48510
      8   1.88584  4.95246  3.50113  2.76185  3.58438  3.83543  4.05525  3.52933  2.65243  2.09133  3.20593  3.08149  2.97326  3.25998  2.68115  2.34734  3.18435  2.85848  5.49221  4.20201     26 a - - -
          2.68618  4.42225  2.77519  2.73123  3.46354  2.40513  3.72494  3.29354  2.67741  2.69355  4.24690  2.90347  2.73739  3.18146  2.89801  2.37887  2.77519  2.98518  4.58477  3.61503
          0.03260  5.14622  3.63987  0.61958  0.77255  1.19428  0.36086
      9   2.13172  4.52570  4.14947  3.57289  3.09156  4.01159  4.29324  2.26684  3.49211  1.92643  3.13771  3.09124  2.30637  3.75338  3.18616  2.55973  2.96102  2.78591  5.12703  3.92029     27 l - - -
          2.68618  4.42225  2.77519  2.73123  3.46354  2.40513  3.72494  3.29354  2.67741  2.69355  4.24690  2.90347  2.73739  3.18146  2.89801  2.37887  2.77519  2.98518  4.58477  3.61503
          0.02922  5.12251  3.77948  0.61958  0.77255  0.99718  0.46032
     10   2.09088  4.44778  4.48060  3.89171  3.55000  3.56754  3.53480  2.37122  2.52420  1.63504  3.16816  4.08459  4.45817  3.97978  3.93383  3.12388  3.21290  2.32849  2.70084  3.86976     28 l - - -
          2.68618  4.42225  2.77519  2.73123  3.46354  2.40513  3.72494  3.29354  2.67741  2.69355  4.24690  2.90347  2.73739  3.18146  2.89801  2.37887  2.77519  2.98518  4.58477  3.61503
          0.00863  5.15300  5.87535  0.61958  0.77255  0.90289  0.51986
     11   2.00970  4.46498  3.79742  3.98102  2.73967  4.13068  4.44020  2.06663  3.84540  1.84559  2.32728  3.25221  3.77159  4.04931  3.08655  3.16511  3.24513  2.71689  3.69067  3.89095     29 l - - -
          2.68618  4.42225  2.77519  2.73123  3.46354  2.40513  3.72494  3.29354  2.67741  2.69355  4.24690  2.90347  2.73739  3.18146  2.89801  2.37887  2.77519  2.98518  4.58477  3.61503
          0.00813  5.21183  5.93418  0.61958  0.77255  0.96637  0.47878
     12   1.91788  3.44124  4.88390  4.27592  3.07680  4.18643  4.51433  2.33176  4.08446  1.65621  3.07699  3.25055  3.99264  4.23617  4.13122  2.51264  3.26142  1.95309  5.04172  3.86312     30 l - - -
          2.68618  4.42225  2.77519  2.73123  3.46354  2.40513  3.72494  3.29354  2.67741  2.69355  4.24690  2.90347  2.73739  3.18146  2.89801  2.37887  2.77519  2.98518  4.58477  3.61503
          0.00796  5.23264  5.95499  0.61958  0.77255  0.78190  0.61163
     13   1.87216  4.77600  3.88192  3.31574  3.91802  3.18313  4.25741  3.28099  2.92603  1.64137  2.63683  3.72951  4.38586  3.07357  3.63203  2.91042  2.14527  3.05290  5.35689  4.11899     31 l - - -
          2.68618  4.42225  2.77519  2.73123  3.46354  2.40513  3.72494  3.29354  2.67741  2.69355  4.24690  2.90347  2.73739  3.18146  2.89801  2.37887  2.77519  2.98518  4.58477  3.61503
          0.00758  5.28178  6.00413  0.61958  0.77255  0.69913  0.68720
     14   2.53595  4.54866  4.54178  3.34871  3.65185  3.48519  4.47980  2.36349  2.77020  1.29517  3.23163  4.15985  2.67208  4.05263  4.01206  3.46275  3.30547  2.40759  3.53069  3.96845     32 l - - -
          2.68618  4.42225  2.77519  2.73123  3.46354  2.40513  3.72494  3.29354  2.67741  2.69355  4.24690  2.90347  2.73739  3.18146  2.89801  2.37887  2.77519  2.98518  4.58477  3.61503
          0.00727  5.32336  6.04571  0.61958  0.77255  0.61196  0.78151
     15   2.01909  3.95455  4.47807  3.89420  3.69721  4.18142  4.47875  2.81553  2.47343  1.95574  2.52215  4.13192  3.49017  4.01843  3.99173  2.62542  2.20565  2.21021  5.20008  4.00459     33 l - - -
          2.68618  4.42225  2.77519  2.73123  3.46354  2.40513  3.72494  3.29354  2.67741  2.69355  4.24690  2.90347  2.73739  3.18146  2.89801  2.37887  2.77519  2.98518  4.58477  3.61503
          0.02504  5.35944  3.91055  0.61958  0.77255  0.65730  0.73033
     16   2.43827  4.64985  4.26559  3.68918  2.66267  2.89203  4.41341  2.62896  2.77743  2.00501  2.51839  3.99985  4.50618  3.31797  3.13154  2.34536  2.67927  2.51686  5.25081  4.04369     34 l - - -
          2.68618  4.42225  2.77519  2.73123  3.46354  2.40513  3.72494  3.29354  2.67741  2.69355  4.24690  2.90347  2.73739  3.18146  2.89801  2.37887  2.77519  2.98518  4.58477  3.61503
          0.00708  5.35040  6.07275  0.61958  0.77255  0.63148  0.75887
     17   1.68716  4.91624  2.71831  3.21842  4.07347  3.00298  4.24263  2.92792  2.91976  1.95121  3.12195  3.66913  4.38882  3.50905  3.17205  2.80436  2.64733  2.70293  5.48095  4.22310     35 a - - -
          2.68618  4.42225  2.77519  2.73123  3.46354  2.40513  3.72494  3.29354  2.67741  2.69355  4.24690  2.90347  2.73739  3.18146  2.89801  2.37887  2.77519  2.98518  4.58477  3.61503
          0.00695  5.36815  6.09050  0.61958  0.77255  0.68459  0.70177
     18   2.12095  4.72283  4.11689  3.54530  3.24251  3.62688  2.83284  3.20208  2.98202  1.63829  3.83037  3.40382  3.39198  3.76657  3.79627  2.34028  3.31852  2.12985  4.29170  4.09667     36 l - - -
          2.68618  4.42225  2.77519  2.73123  3.46354  2.40513  3.72494  3.29354  2.67741  2.69355  4.24690  2.90347  2.73739  3.18146  2.89801  2.37887  2.77519  2.98518  4.58477  3.61503
          0.00695  5.36815  6.09050  0.61958  0.77255  0.68459  0.70177
     19   1.87383  3.69518  4.67297  4.08076  3.65028  3.11407  3.77228  2.21954  3.94307  1.74320  3.31109  3.14888  3.53525  4.14489  4.08732  3.22156  2.45245  2.23139  5.16434  3.97689     37 l - - -
          2.68618  4.42225  2.77519  2.73123  3.46354  2.40513  3.72494  3.29354  2.67741  2.69355  4.24690  2.90347  2.73739  3.18146  2.89801  2.37887  2.77519  2.98518  4.58477  3.61503
          0.00695  5.36815  6.09050  0.61958  0.77255  0.48726  0.95272
     20   1.74466  3.65851  4.91350  4.30950  2.97756  4.27337  4.59739  2.35771  4.13137  2.07987  2.72584  3.66692  4.63886  2.79862  4.20097  3.14532  2.17294  2.20804  5.14670  3.96634     38 a - - -
          2.68618  4.42225  2.77519  2.73123  3.46354  2.40513  3.72494  3.29354  2.67741  2.69355  4.24690  2.90347  2.73739  3.18146  2.89801  2.37887  2.77519  2.98518  4.58477  3.61503
          0.05607  5.40056  2.99550  0.61958  0.77255  0.56804  0.83617
     21   2.30207  5.07221  3.58870  3.02853  3.57420  1.84733  4.15126  2.67929  2.58990  2.79913  4.15709  2.48775  3.53473  3.10766  3.22184  2.75973  3.12235  2.59266  5.60903  4.31510     39 g - - -
          2.68618  4.42225  2.77519  2.73123  3.46354  2.40513  3.72494  3.29354  2.67741  2.69355  4.24690  2.90347  2.73739  3.18146  2.89801  2.37887  2.77519  2.98518  4.58477  3.61503
          0.00707  5.35156  6.07390  0.61958  0.77255  0.46281  0.99294
     22   1.87290  5.45076  3.15171  2.47486  3.55261  3.04810  4.05211  4.20049  2.36935  2.63762  3.23006  3.08497  2.65608  3.16683  2.82761  2.66419  2.71223  3.81506  5.91361  3.73197     40 a - - -
          2.68618  4.42225  2.77519  2.73123  3.46354  2.40513  3.72494  3.29354  2.67741  2.69355  4.24690  2.90347  2.73739  3.18146  2.89801  2.37887  2.77519  2.98518  4.58477  3.61503
          0.00674  5.39906  6.12141  0.61958  0.77255  0.57382  0.82866
     23   2.19412  4.21542  2.96346  2.29887  3.53108  3.86931  3.03541  2.78957  2.83132  2.77257  4.46466  2.94798  3.26134  2.83122  2.66014  2.49858  2.65780  3.13672  5.87974  4.51138     41 a - - -
          2.68618  4.42225  2.77519  2.73123  3.46354  2.40513  3.72494  3.29354  2.67741  2.69355  4.24690  2.90347  2.73739  3.18146  2.89801  2.37887  2.77519  2.98518  4.58477  3.61503
          0.00674  5.39906  6.12141  0.61958  0.77255  0.57382  0.82866
     24   1.75212  3.90651  3.36210  2.45785  3.79324  3.85738  2.92888  3.68816  2.13976  3.13262  4.51188  2.63096  4.24964  3.02524  2.76885  2.21713  3.29561  3.35493  5.91986  4.53812     42 a - - -
          2.68618  4.42225  2.77519  2.73123  3.46354  2.40513  3.72494  3.29354  2.67741  2.69355  4.24690  2.90347  2.73739  3.18146  2.89801  2.37887  2.77519  2.98518  4.58477  3.61503
          0.02381  5.39906  3.96302  0.61958  0.77255  0.57382  0.82866
     25   1.34606  5.27786  3.45530  2.89746  3.46111  3.30523  3.67331  3.93912  2.67546  2.33246  4.34746  3.41877  3.25927  2.69341  2.90320  2.56509  3.13274  3.61193  5.77770  4.43937     43 a - - -
          2.68618  4.42225  2.77519  2.73123  3.46354  2.40513  3.72494  3.29354  2.67741  2.69355  4.24690  2.90347  2.73739  3.18146  2.89801  2.37887  2.77519  2.98518  4.58477  3.61503
          0.00685  5.38211  6.10446  0.61958  0.77255  0.49707  0.93728
     26   1.65364  4.99711  2.92273  3.16309  3.58039  2.85702  4.22902  2.99817  3.13933  2.12580  2.95073  3.32495  3.10522  2.65869  3.55273  3.02325  3.07797  3.28957  5.55185  3.65791     44 a - - -
          2.68618  4.42225  2.77519  2.73123  3.46354  2.40513  3.72494  3.29354  2.67741  2.69355  4.24690  2.90347  2.73739  3.18146  2.89801  2.37887  2.77519  2.98518  4.58477  3.61503
          0.09660  5.40414  2.43516  0.61958  0.77255  0.55403  0.85480
     27   2.77563  5.16551  2.69751  1.92421  4.38571  2.76182  4.08659  3.04854  2.90654  2.26542  3.32617  3.16622  4.26673  3.05560  3.36175  2.27612  3.26238  2.82225  3.40506  4.36114     45 e - - -
          2.68618  4.42225  2.77519  2.73123  3.46354  2.40513  3.72494  3.29354  2.67741  2.69355  4.24690  2.90347  2.73739  3.18146  2.89801  2.37887  2.77519  2.98518  4.58477  3.61503
          0.04505  5.31487  3.24083  0.61958  0.77255  0.84440  0.56179
     28   2.16808  5.07721  3.18171  2.95300  4.28060  3.35338  4.09556  3.29727  2.93983  2.00273  4.15976  3.45267  2.52534  2.63776  3.38396  2.37478  2.29055  2.97170  5.60704  4.30326     46 l - - -
          2.68618  4.42225  2.77519  2.73123  3.46354  2.40513  3.72494  3.29354  2.67741  2.69355  4.24690  2.90347  2.73739  3.18146  2.89801  2.37887  2.77519  2.98518  4.58477  3.61503
          0.03869  5.27744  3.41603  0.61958  0.77255  0.93896  0.49599
     29   2.14065  5.20247  3.39007  2.57284  3.77134  3.39643  4.02733  3.39453  2.45793  2.16393  4.27252  3.00792  2.19321  2.62645  3.29057  2.89352  2.78311  3.19918  5.70365  4.36671     47 a - - -
          2.68618  4.42225  2.77519  2.73123  3.46354  2.40513  3.72494  3.29354  2.67741  2.69355  4.24690  2.90347  2.73739  3.18146  2.89801  2.37887  2.77519  2.98518  4.58477  3.61503
          0.00785  5.24661  5.96895  0.61958  0.77255  0.83970  0.56535
     30   2.04809  4.70804  2.90366  3.08165  2.74339  2.98910  3.67745  2.90664  3.36924  2.13433  2.72013  3.80547  3.05374  3.66112  3.70173  3.04145  2.71655  2.66741  5.29608  3.22070     48 a - - -
          2.68618  4.42225  2.77519  2.73123  3.46354  2.40513  3.72494  3.29354  2.67741  2.69355  4.24690  2.90347  2.73739  3.18146  2.89801  2.37887  2.77519  2.98518  4.58477  3.61503
          0.00761  5.27744  5.99979  0.61958  0.77255  0.44454  1.02476
     31   2.43998  4.79769  3.53321  2.43705  3.38227  2.43941  4.32571  2.64672  3.36611  1.76058  2.81857  3.81432  2.96514  3.66576  3.42124  2.98034  3.08097  2.69468  5.38091  4.14844     49 l - - -
          2.68618  4.42225  2.77519  2.73123  3.46354  2.40513  3.72494  3.29354  2.67741  2.69355  4.24690  2.90347  2.73739  3.18146  2.89801  2.37887  2.77519  2.98518  4.58477  3.61503
          0.00688  5.37795  6.10029  0.61958  0.77255  0.65116  0.73697
     32   2.38406  3.33772  2.98945  2.55620  4.76881  3.84316  4.03488  4.22774  2.37928  2.63706  4.51470  3.32789  2.57066  2.17980  3.27237  2.33976  2.28642  3.83254  4.31468  4.53490     50 q - - -
          2.68618  4.42225  2.77519  2.73123  3.46354  2.40513  3.72494  3.29354  2.67741  2.69355  4.24690  2.90347  2.73739  3.18146  2.89801  2.37887  2.77519  2.98518  4.58477  3.61503
          0.00688  5.37795  6.10029  0.61958  0.77255  0.65116  0.73697
     33   2.60461  3.81933  1.74226  2.05015  4.85605  3.03178  4.01889  4.33173  2.75956  3.42808  4.57032  3.30355  4.22335  2.72448  2.70804  2.66740  2.45043  3.12121  5.96739  3.86173     51 d - - -
          2.68618  4.42225  2.77519  2.73123  3.46354  2.40513  3.72494  3.29354  2.67741  2.69355  4.24690  2.90347  2.73739  3.18146  2.89801  2.37887  2.77519  2.98518  4.58477  3.61503
          0.00688  5.37795  6.10029  0.61958  0.77255  0.65116  0.73697
     34   1.92115  5.29552  3.14731  2.33422  2.87082  3.18611  4.08490  3.96645  2.87603  3.20544  4.36321  2.76793  3.42354  3.22734  3.34416  2.25783  2.58755  2.67531  5.79110  3.14091     52 a - - -
          2.68618  4.42225  2.77519  2.73123  3.46354  2.40513  3.72494  3.29354  2.67741  2.69355  4.24690  2.90347  2.73739  3.18146  2.89801  2.37887  2.77519  2.98518  4.58477  3.61503
          0.00688  5.37795  6.10029  0.61958  0.77255  0.54246  0.87064
     35   2.74151  3.43096  2.42646  2.88892  3.47548  1.95202  4.09311  3.10346  2.73999  3.56979  4.37411  2.85259  2.47956  2.80871  3.35204  2.85871  2.89949  2.89023  5.80173  4.45777     53 g - - -
          2.68618  4.42225  2.77519  2.73123  3.46354  2.40513  3.72494  3.29354  2.67741  2.69355  4.24690  2.90347  2.73739  3.18146  2.89801  2.37887  2.77519  2.98518  4.58477  3.61503
          0.02916  5.39497  3.72150  0.61958  0.77255  0.58942  0.80889
     36   2.28518  5.30180  3.14051  2.66110  2.15272  3.03554  4.07923  3.97713  2.44662  2.71074  4.36867  3.39789  3.77363  2.84501  3.33715  2.18972  2.52746  2.84908  5.79544  4.44980     54 f - - -
          2.68618  4.42225  2.77519  2.73123  3.46354  2.40513  3.72494  3.29354  2.67741  2.69355  4.24690  2.90347  2.73739  3.18146  2.89801  2.37887  2.77519  2.98518  4.58477  3.61503
          0.00692  5.37273  6.09508  0.61958  0.77255  0.66914  0.71774
     37   2.18312  5.11706  2.55053  3.00966  4.31723  2.50903  4.14801  3.33689  2.99585  2.66051  4.19945  3.50783  3.08209  3.33631  2.71073  2.59180  2.95958  2.28507  5.64777  2.76254     55 a - - -
          2.68618  4.42225  2.77519  2.73123  3.46354  2.40513  3.72494  3.29354  2.67741  2.69355  4.24690  2.90347  2.73739  3.18146  2.89801  2.37887  2.77519  2.98518  4.58477  3.61503
          0.00692  5.37273  6.09508  0.61958  0.77255  0.50573  0.92398
     38   2.20977  5.11414  3.59988  2.56789  2.54608  3.95357  4.17015  3.70271  2.77991  3.35311  4.19786  3.53505  2.90216  2.60786  3.46388  2.60296  3.31220  3.42193  2.83594  1.96864     56 y - - -
          2.68618  4.42225  2.77519  2.73123  3.46354  2.40513  3.72494  3.29354  2.67741  2.69355  4.24690  2.90347  2.73739  3.18146  2.89801  2.37887  2.77519  2.98518  4.58477  3.61503
          0.12610  5.39906  2.17197  0.61958  0.77255  0.57382  0.82866
     39   2.48583  2.39300  3.21457  3.10369  4.09366  2.91697  4.16603  3.04095  2.84909  2.54349  4.01806  2.67962  4.32050  3.03656  3.49134  2.38657  3.08567  3.21725  3.71983  2.41365     57 s - - -
          2.68618  4.42225  2.77519  2.73123  3.46354  2.40513  3.72494  3.29354  2.67741  2.69355  4.24690  2.90347  2.73739  3.18146  2.89801  2.37887  2.77519  2.98518  4.58477  3.61503
          0.10236  5.28055  2.38371  0.61958  0.77255  0.93156  0.50077
     40   2.15049  3.26604  2.15102  2.33681  4.81249  2.68526  3.92289  4.29748  2.28325  3.77383  4.51078  2.72749  4.12837  2.21447  3.15253  2.56002  3.19347  3.85899  5.90305  4.49260     58 a - - -
          2.68618  4.42225  2.77519  2.73123  3.46354  2.40513  3.72494  3.29354  2.67741  2.69355  4.24690  2.90347  2.73739  3.18146  2.89801  2.37887  2.77519  2.98518  4.58477  3.61503
          0.00834  5.18653  5.90888  0.61958  0.77255  0.28310  1.40017
     41   2.56256  5.57906  1.89137  1.90819  4.92441  3.83786  4.02685  4.41076  2.32527  3.88442  4.61998  3.30507  2.95352  3.12339  2.18502  2.53031  2.56911  3.96991  6.01145  4.59993     59 d - - -
          2.68618  4.42225  2.77519  2.73123  3.46354  2.40513  3.72494  3.29354  2.67741  2.69355  4.24690  2.90347  2.73739  3.18146  2.89801  2.37887  2.77519  2.98518  4.58477  3.61503
          0.11939  5.40124  2.22538  0.61958  0.77255  0.56538  0.83966
     42   2.31896  5.51182  2.70757  2.70160  4.85472  2.94512  3.96826  4.33900  1.81579  3.38400  4.55311  2.64621  4.17454  2.80976  2.05039  2.47570  3.23783  3.90131  5.94570  3.14892     60 k - - -
          2.68618  4.42225  2.77519  2.73123  3.46354  2.40513  3.72494  3.29354  2.67741  2.69355  4.24690  2.90347  2.73739  3.18146  2.89801  2.37887  2.77519  2.98518  4.58477  3.61503
          0.00752  5.28938  6.01172  0.61958  0.77255  0.28996  1.37948
     43   2.02778  5.58078  2.81612  2.17511  3.61028  3.37581  4.03290  4.41065  2.15548  3.88576  4.62162  3.00959  2.83662  2.52396  2.09343  3.03438  3.08754  3.97105  3.91619  4.60333     61 a - - -
          2.68618  4.42225  2.77519  2.73123  3.46354  2.40513  3.72494  3.29354  2.67741  2.69355  4.24690  2.90347  2.73739  3.18146  2.89801  2.37887  2.77519  2.98518  4.58477  3.61503
          0.07093  5.42073  2.74808  0.61958  0.77255  0.48576  0.95510
     44   2.62673  5.53673  3.29780  1.79269  4.87577  3.81834  2.95818  4.35667  2.09850  2.32876  4.57917  3.04283  4.21149  2.62788  2.32179  3.00785  2.66036  3.48985  5.97255  4.56647     62 e - - -
          2.68618  4.42225  2.77519  2.73123  3.46354  2.40513  3.72494  3.29354  2.67741  2.69355  4.24690  2.90347  2.73739  3.18146  2.89801  2.37887  2.77519  2.98518  4.58477  3.61503
          0.00703  5.35683  6.07917  0.61958  0.77255  0.36235  1.19085
     45   3.06131  5.53564  4.18812  4.12378  5.97650  0.31121  5.38316  5.45753  2.68209  5.04547  5.87453  4.37516  4.91548  4.62604  4.39426  3.69422  4.06246  4.74463  7.11997  5.94857     63 G - - -
          2.68618  4.42225  2.77519  2.73123  3.46354  2.40513  3.72494  3.29354  2.67741  2.69355  4.24690  2.90347  2.73739  3.18146  2.89801  2.37887  2.77519  2.98518  4.58477  3.61503
          0.00659  5.42073  6.14308  0.61958  0.77255  0.48576  0.95510
     46   3.17225  4.67656  4.52418  3.94388  2.10754  4.25096  4.50631  3.13256  3.82911  2.86927  3.79065  4.18401  3.69403  2.74627  3.59256  3.53179  2.97042  2.75853  1.19799  3.00460     64 w - - -
          2.68618  4.42225  2.77519  2.73123  3.46354  2.40513  3.72494  3.29354  2.67741  2.69355  4.24690  2.90347  2.73739  3.18146  2.89801  2.37887  2.77519  2.98518  4.58477  3.61503
          0.00659  5.42073  6.14308  0.61958  0.77255  0.48576  0.95510
     47   2.96802  4.78320  4.18846  3.61771  1.67333  4.16856  3.08485  3.26365  3.54737  2.29175  3.89164  2.93772  4.54381  3.02447  2.77318  3.42669  3.38516  3.05157  2.03620  3.17037     65 f - - -
          2.68618  4.42225  2.77519  2.73123  3.46354  2.40513  3.72494  3.29354  2.67741  2.69355  4.24690  2.90347  2.73739  3.18146  2.89801  2.37887  2.77519  2.98518  4.58477  3.61503
          0.00659  5.42073  6.14308  0.61958  0.77255  0.48576  0.95510
     48   5.34547  6.31723  6.16020  6.10850  1.54334  5.80933  4.52831  5.01523  5.86560  4.16449  5.53217  3.60553  6.10082  5.57546  5.68654  5.24469  5.56354  4.95596  0.47472  2.84985     66 W - - -
          2.68618  4.42225  2.77519  2.73123  3.46354  2.40513  3.72494  3.29354  2.67741  2.69355  4.24690  2.90347  2.73739  3.18146  2.89801  2.37887  2.77519  2.98518  4.58477  3.61503
          0.00659  5.42073  6.14308  0.61958  0.77255  0.48576  0.95510
     49   5.77662  6.69680  6.22472  6.26309  3.65086  5.72503  5.19433  5.74576  6.17337  4.84164  6.25836  5.89071  6.21880  6.09150  6.02095  5.74388  6.08205  5.67007  5.29283  0.08501     67 Y - - -
          2.68618  4.42225  2.77519  2.73123  3.46354  2.40513  3.72494  3.29354  2.67741  2.69355  4.24690  2.90347  2.73739  3.18146  2.89801  2.37887  2.77519  2.98518  4.58477  3.61503
          0.00659  5.42073  6.14308  0.61958  0.77255  0.48576  0.95510
     50   2.77574  2.25389  2.73601  1.96105  4.93994  3.86787  4.05554  4.42396  2.28005  3.90175  3.50042  1.98572  3.71862  2.36303  3.28379  3.05706  3.07595  3.98681  6.03201  4.62269     68 e - - -
          2.68618  4.42225  2.77519  2.73123  3.46354  2.40513  3.72494  3.29354  2.67741  2.69355  4.24690  2.90347  2.73739  3.18146  2.89801  2.37887  2.77519  2.98518  4.58477  3.61503
          0.00634  5.46025  6.18259  0.61958  0.77255  0.48576  0.95510
     51   3.10170  5.59406  1.79812  1.36822  4.93085  3.87391  4.06493  4.41140  2.31082  3.22464  3.97293  3.12300  2.96103  3.16434  3.29615  3.06701  3.33318  3.06697  6.03141  4.62468     69 e - - -
          2.68618  4.42225  2.77519  2.73123  3.46354  2.40513  3.72494  3.29354  2.67741  2.69355  4.24690  2.90347  2.73739  3.18146  2.89801  2.37887  2.77519  2.98518  4.58477  3.61503
          0.02196  5.46025  4.04739  0.61958  0.77255  0.48576  0.95510
     52   2.88427  5.50561  3.06100  2.20558  4.81372  3.87725  4.06844  3.01910  1.88993  3.79488  3.75626  3.36071  1.67413  3.17822  2.73746  2.94470  3.31959  2.79618  5.96098  4.57377     70 p - - -
          2.68618  4.42225  2.77519  2.73123  3.46354  2.40513  3.72494  3.29354  2.67741  2.69355  4.24690  2.90347  2.73739  3.18146  2.89801  2.37887  2.77519  2.98518  4.58477  3.61503
          0.03625  5.44473  3.46485  0.61958  0.77255  0.44629  1.02165
     53   2.46261  5.56184  3.12977  2.59537  4.89488  3.85909  3.04717  3.50187  2.12678  3.86160  4.60587  3.33142  1.40362  2.91052  3.03234  3.04955  2.62011  3.94604  6.00140  4.59861     71 p - - -
          2.68618  4.42225  2.77519  2.73123  3.46354  2.40513  3.72494  3.29354  2.67741  2.69355  4.24690  2.90347  2.73739  3.18146  2.89801  2.37887  2.77519  2.98518  4.58477  3.61503
          0.04476  5.43110  3.23408  0.61958  0.77255  0.60653  0.78798
     54   2.35387  5.56008  2.61903  2.17323  4.90138  3.41313  4.02082  4.38471  1.75484  2.84731  4.60176  2.90776  2.51596  2.91142  3.09869  3.02231  3.28951  2.67093  5.99499  4.58630     72 k - - -
          2.68618  4.42225  2.77519  2.73123  3.46354  2.40513  3.72494  3.29354  2.67741  2.69355  4.24690  2.90347  2.73739  3.18146  2.89801  2.37887  2.77519  2.98518  4.58477  3.61503
          0.02420  5.39311  3.94422  0.61958  0.77255  0.50709  0.92193
     55   2.09560  5.57902  3.07197  1.79452  4.92279  3.46618  3.54297  4.40796  2.06441  3.88371  4.62012  3.31179  2.00289  2.68493  3.26017  3.03369  2.92876  3.96898  6.01236  3.78077     73 e - - -
          2.68618  4.42225  2.77519  2.73123  3.46354  2.40513  3.72494  3.29354  2.67741  2.69355  4.24690  2.90347  2.73739  3.18146  2.89801  2.37887  2.77519  2.98518  4.58477  3.61503
          0.00664  5.41444  6.13679  0.61958  0.77255  0.38659  1.13746
     56   2.46067  5.59329  3.35809  2.32726  4.93050  3.88162  4.07024  3.74622  1.79738  3.89443  4.63822  3.35349  1.56789  2.54579  3.28964  2.42103  3.34000  3.98016  6.03090  4.62803     74 p - - -
          2.68618  4.42225  2.77519  2.73123  3.46354  2.40513  3.72494  3.29354  2.67741  2.69355  4.24690  2.90347  2.73739  3.18146  2.89801  2.37887  2.77519  2.98518  4.58477  3.61503
          0.04279  5.46025  3.27987  0.61958  0.77255  0.48576  0.95510
     57   2.34494  5.60446  2.75447  1.45647  4.95028  3.85763  3.61836  4.43635  1.76951  3.90915  4.64579  3.32450  2.63874  3.14561  2.62383  3.05331  3.32377  3.99568  6.03537  4.62432     75 e - - -
          2.68618  4.42225  2.77519  2.73123  3.46354  2.40513  3.72494  3.29354  2.67741  2.69355  4.24690  2.90347  2.73739  3.18146  2.89801  2.37887  2.77519  2.98518  4.58477  3.61503
          0.01864  5.42403  4.26462  0.61958  0.77255  0.52092  0.90133
     58   2.36067  5.58445  2.96800  1.82736  3.57297  3.85031  4.03753  4.41373  1.97049  3.88929  4.62539  3.05130  2.20974  2.49297  3.06423  2.89081  2.85659  3.53670  6.01775  4.60741     76 e - - -
          2.68618  4.42225  2.77519  2.73123  3.46354  2.40513  3.72494  3.29354  2.67741  2.69355  4.24690  2.90347  2.73739  3.18146  2.89801  2.37887  2.77519  2.98518  4.58477  3.61503
          0.02817  5.42908  3.75561  0.61958  0.77255  0.53411  0.88235
     59   2.31109  5.58046  2.95529  1.75955  4.92432  3.84756  4.03439  3.69270  1.82493  3.51267  4.62159  3.31561  2.21865  2.87320  2.48642  3.03679  3.30490  3.97048  6.01353  4.60401     77 e - - -
          2.68618  4.42225  2.77519  2.73123  3.46354  2.40513  3.72494  3.29354  2.67741  2.69355  4.24690  2.90347  2.73739  3.18146  2.89801  2.37887  2.77519  2.98518  4.58477  3.61503
          0.05620  5.41963  2.99130  0.61958  0.77255  0.51891  0.90428
     60   2.52039  5.56067  2.65372  2.16973  4.90232  3.83229  4.02015  4.38594  2.07366  2.80162  4.60229  2.57776  1.94209  2.68488  3.24863  3.02169  3.07978  3.18450  5.99536  4.58637     78 p - - -
          2.68471  4.42416  2.77680  2.72974  3.46545  2.40604  3.72686  3.29481  2.67450  2.69366  4.24881  2.90538  2.73208  3.18249  2.89709  2.38067  2.77591  2.98458  4.58668  3.61694
          1.07185  0.52986  2.67455  1.65262  0.21263  0.59600  0.80076
     61   2.11987  5.54808  2.41805  2.17197  4.88870  3.81537  4.00695  3.09277  1.77638  3.85129  4.59044  3.28407  2.17309  2.66955  3.23726  3.00960  3.27789  3.93642  5.98293  4.57377     88 k - - -
          2.68618  4.42225  2.77519  2.73123  3.46354  2.40513  3.72494  3.29354  2.67741  2.69355  4.24690  2.90347  2.73739  3.18146  2.89801  2.37887  2.77519  2.98518  4.58477  3.61503
          0.18576  5.34751  1.80324  0.61958  0.77255  0.87534  0.53909
     62   2.12262  5.45137  2.44788  2.20928  4.79251  3.36492  3.91262  3.67974  2.17541  3.75498  3.39818  2.94251  2.35626  2.75047  3.14107  2.55449  2.93256  3.83990  5.88640  4.47779     89 a - - -
          2.68618  4.42225  2.77519  2.73123  3.46354  2.40513  3.72494  3.29354  2.67741  2.69355  4.24690  2.90347  2.73739  3.18146  2.89801  2.37887  2.77519  2.98518  4.58477  3.61503
          0.00848  5.17023  5.89258  0.61958  0.77255  0.83873  0.56609
     63   1.73100  5.47208  3.25221  2.16727  4.80487  3.76995  3.95815  4.28206  1.99190  3.29791  4.51608  3.24234  3.28693  2.50803  2.94579  2.54813  2.59783  3.21341  5.91214  4.50901     90 a - - -
          2.68618  4.42225  2.77519  2.73123  3.46354  2.40513  3.72494  3.29354  2.67741  2.69355  4.24690  2.90347  2.73739  3.18146  2.89801  2.37887  2.77519  2.98518  4.58477  3.61503
          0.00777  5.25705  5.97940  0.61958  0.77255  0.75880  0.63154
     64   2.40450  5.49334  2.88855  2.37483  3.84162  3.40311  3.99085  3.78286  2.12432  3.42709  4.53832  3.27591  1.75406  2.92823  3.22213  2.27496  2.86302  3.87524  5.93588  4.53492     91 p - - -
          2.68618  4.42225  2.77519  2.73123  3.46354  2.40513  3.72494  3.29354  2.67741  2.69355  4.24690  2.90347  2.73739  3.18146  2.89801  2.37887  2.77519  2.98518  4.58477  3.61503
          0.09755  5.32020  2.42980  0.61958  0.77255  0.94564  0.49173
     65   1.91051  5.48167  2.92452  2.26048  4.82373  3.75293  3.94043  4.30753  2.30078  3.78565  4.52319  3.22158  2.86779  2.82441  2.52655  2.26672  2.22145  3.50998  5.91616  4.50708     92 a - - -
          2.68618  4.42225  2.77519  2.73123  3.46354  2.40513  3.72494  3.29354  2.67741  2.69355  4.24690  2.90347  2.73739  3.18146  2.89801  2.37887  2.77519  2.98518  4.58477  3.61503
          0.00798  5.23063  5.95297  0.61958  0.77255  0.73946  0.64888
     66   2.27706  5.51116  2.80805  2.71795  4.84875  3.79449  3.98294  4.32940  2.10015  2.94504  4.55408  2.81669  2.17396  2.34912  3.21217  2.70272  2.21166  3.89784  5.94852  4.54217     93 k - - -
          2.68618  4.42225  2.77519  2.73123  3.46354  2.40513  3.72494  3.29354  2.67741  2.69355  4.24690  2.90347  2.73739  3.18146  2.89801  2.37887  2.77519  2.98518  4.58477  3.61503
          0.02927  5.31165  3.73322  0.61958  0.77255  0.73289  0.65492
     67   2.28605  5.43497  3.00641  2.43450  4.73843  2.92465  2.79976  4.19607  2.76642  3.10088  4.48683  3.02859  2.41018  3.12468  3.25114  2.24082  2.72787  2.53204  5.89343  3.70721     94 s - - -
          2.68618  4.42225  2.77519  2.73123  3.46354  2.40513  3.72494  3.29354  2.67741  2.69355  4.24690  2.90347  2.73739  3.18146  2.89801  2.37887  2.77519  2.98518  4.58477  3.61503
          0.00721  5.33193  6.05427  0.61958  0.77255  0.91629  0.51083
     68   2.02494  5.50751  2.82033  2.73281  4.83988  3.15276  3.99473  4.31690  2.28521  3.80737  3.89172  3.27884  2.26431  2.61854  2.46794  2.37585  3.25893  2.67779  5.94793  4.54488     95 a - - -
          2.68618  4.42225  2.77519  2.73123  3.46354  2.40513  3.72494  3.29354  2.67741  2.69355  4.24690  2.90347  2.73739  3.18146  2.89801  2.37887  2.77519  2.98518  4.58477  3.61503
          0.22395  5.33193  1.63059  0.61958  0.77255  0.63935  0.75001
     69   1.93435  5.36534  3.25390  2.69697  4.67123  3.75049  3.94117  4.12850  2.20875  2.67544  4.41811  3.23656  2.44439  2.67580  2.63810  2.21393  2.64118  3.73509  5.82296  4.43980     96 a - - -
          2.68618  4.42225  2.77519  2.73123  3.46354  2.40513  3.72494  3.29354  2.67741  2.69355  4.24690  2.90347  2.73739  3.18146  2.89801  2.37887  2.77519  2.98518  4.58477  3.61503
          0.02904  5.17701  3.77328  0.61958  0.77255  1.22867  0.34628
     70   1.79213  5.04178  3.43264  2.47177  3.69720  3.81366  4.02597  3.64984  2.42983  2.50036  3.50922  3.37731  2.52457  3.03699  3.30939  2.27322  3.18628  2.84007  5.56622  4.25696     97 a - - -
          2.68618  4.42225  2.77519  2.73123  3.46354  2.40513  3.72494  3.29354  2.67741  2.69355  4.24690  2.90347  2.73739  3.18146  2.89801  2.37887  2.77519  2.98518  4.58477  3.61503
          0.00860  5.15657  5.87892  0.61958  0.77255  1.01832  0.44817
     71   2.50379  5.44171  2.50809  2.26754  4.77187  3.74654  3.93523  3.09807  2.25213  3.74062  3.74383  3.21993  2.40174  2.54619  3.16615  2.44643  2.38930  3.32076  5.88342  4.48163     98 k - - -
          2.68618  4.42225  2.77519  2.73123  3.46354  2.40513  3.72494  3.29354  2.67741  2.69355  4.24690  2.90347  2.73739  3.18146  2.89801  2.37887  2.77519  2.98518  4.58477  3.61503
          0.00818  5.20644  5.92879  0.61958  0.77255  1.17966  0.36728
     72   2.55475  5.33420  2.81594  2.52792  4.62305  3.76865  3.96277  3.45751  2.72422  3.28800  4.39015  3.26231  1.75534  2.93936  2.25776  2.45086  3.20150  3.31997  5.80209  3.11648     99 p - - -
          2.68618  4.42225  2.77519  2.73123  3.46354  2.40513  3.72494  3.29354  2.67741  2.69355  4.24690  2.90347  2.73739  3.18146  2.89801  2.37887  2.77519  2.98518  4.58477  3.61503
          0.03532  5.20644  3.53297  0.61958  0.77255  1.07467  0.41766
     73   2.35106  5.08745  3.05345  2.87429  3.22718  3.82664  4.03689  2.99777  2.52651  2.69941  3.71072  3.38215  2.60659  2.68791  3.31578  2.11052  2.20297  3.40601  5.60708  4.29196    100 s - - -
          2.68618  4.42225  2.77519  2.73123  3.46354  2.40513  3.72494  3.29354  2.67741  2.69355  4.24690  2.90347  2.73739  3.18146  2.89801  2.37887  2.77519  2.98518  4.58477  3.61503
          0.04006  5.19951  3.38890  0.61958  0.77255  0.94361  0.49302
     74   2.84668  5.45163  2.89103  2.28108  4.78356  3.75152  3.93994  4.26033  2.08557  3.75128  3.04651  3.22418  2.14777  2.43206  2.93574  2.47884  2.98784  3.83519  3.21511  3.65532    101 k - - -
          2.68618  4.42225  2.77519  2.73123  3.46354  2.40513  3.72494  3.29354  2.67741  2.69355  4.24690  2.90347  2.73739  3.18146  2.89801  2.37887  2.77519  2.98518  4.58477  3.61503
          0.05062  5.21855  3.12476  0.61958  0.77255  0.80409  0.59329
     75   2.46425  5.49493  2.84838  1.76005  4.83864  3.43574  3.94894  4.32365  2.18927  3.31866  4.53595  3.22970  3.56853  2.91452  2.51266  2.11011  2.53067  3.44726  5.92842  4.51829    102 e - - -
          2.68618  4.42225  2.77519  2.73123  3.46354  2.40513  3.72494  3.29354  2.67741  2.69355  4.24690  2.90347  2.73739  3.18146  2.89801  2.37887  2.77519  2.98518  4.58477  3.61503
          0.00782  5.25124  5.97358  0.61958  0.77255  0.77111  0.62083
     76   2.51349  5.42590  3.31533  1.93820  4.03403  2.63225  4.00535  4.18623  2.47260  1.72535  4.47795  3.29937  3.21378  2.84128  2.78091  2.73366  3.25354  3.79381  5.88449  4.50066    103 l - - -
          2.68618  4.42225  2.77519  2.73123  3.46354  2.40513  3.72494  3.29354  2.67741  2.69355  4.24690  2.90347  2.73739  3.18146  2.89801  2.37887  2.77519  2.98518  4.58477  3.61503
          0.00734  5.31457  6.03692  0.61958  0.77255  0.95931  0.48314
     77   3.03055  5.17352  2.71458  2.90996  4.39592  3.87545  4.08344  3.80365  2.67179  2.26555  3.05297  2.92504  2.10113  2.90386  3.35710  2.40975  2.52871  2.83388  3.63868  4.36561    104 p - - -
          2.68618  4.42225  2.77519  2.73123  3.46354  2.40513  3.72494  3.29354  2.67741  2.69355  4.24690  2.90347  2.73739  3.18146  2.89801  2.37887  2.77519  2.98518  4.58477  3.61503
          0.00734  5.31457  6.03692  0.61958  0.77255  0.27395  1.42865
     78   2.11305  5.47862  2.47765  2.09077  4.76512  3.92106  3.60822  3.27505  2.48015  3.13279  3.38875  3.41605  2.61176  2.53943  3.35902  3.11585  3.35256  2.98144  3.49166  3.42170    105 e - - -
          2.68618  4.42225  2.77519  2.73123  3.46354  2.40513  3.72494  3.29354  2.67741  2.69355  4.24690  2.90347  2.73739  3.18146  2.89801  2.37887  2.77519  2.98518  4.58477  3.61503
          0.00607  5.50331  6.22565  0.61958  0.77255  0.48576  0.95510
     79   2.76900  5.46949  2.50315  2.63169  4.74370  3.69651  4.15201  2.88917  2.57323  2.33542  2.46907  3.07482  3.09547  3.10149  2.85486  3.15203  2.06708  3.20563  5.94708  4.58345    106 t - - -
          2.68618  4.42225  2.77519  2.73123  3.46354  2.40513  3.72494  3.29354  2.67741  2.69355  4.24690  2.90347  2.73739  3.18146  2.89801  2.37887  2.77519  2.98518  4.58477  3.61503
          0.00579  5.55017  6.27251  0.61958  0.77255  0.48576  0.95510
     80   2.78109  4.83788  4.20316  2.18383  2.50324  3.24551  3.77921  2.85380  2.73056  2.09555  2.78179  3.99880  4.58161  2.79756  3.89069  3.22584  2.80844  2.26109  3.81162  4.20881    107 l - - -
          2.68618  4.42225  2.77519  2.73123  3.46354  2.40513  3.72494  3.29354  2.67741  2.69355  4.24690  2.90347  2.73739  3.18146  2.89801  2.37887  2.77519  2.98518  4.58477  3.61503
          0.00579  5.55017  6.27251  0.61958  0.77255  0.48576  0.95510
     81   2.51316  5.64797  3.39161  2.29553  4.99142  3.91566  3.19878  4.47619  2.51715  3.11343  4.68907  2.78048  4.30908  2.19394  2.59524  1.75886  2.40473  4.03774  6.08158  3.73617    108 s - - -
          2.68618  4.42225  2.77519  2.73123  3.46354  2.40513  3.72494  3.29354  2.67741  2.69355  4.24690  2.90347  2.73739  3.18146  2.89801  2.37887  2.77519  2.98518  4.58477  3.61503
          0.00579  5.55017  6.27251  0.61958  0.77255  0.48576  0.95510
     82   1.60892  3.46388  3.90673  4.10143  2.95522  4.31375  4.61780  2.67509  3.12987  2.14225  2.64026  4.30189  2.64209  4.19574  3.11924  2.83022  3.44047  2.31662  5.29206  4.10094    109 a - - -
          2.68618  4.42225  2.77519  2.73123  3.46354  2.40513  3.72494  3.29354  2.67741  2.69355  4.24690  2.90347  2.73739  3.18146  2.89801  2.37887  2.77519  2.98518  4.58477  3.61503
          0.00579  5.55017  6.27251  0.61958  0.77255  0.48576  0.95510
     83   1.97948  5.66441  1.92867  1.55328  5.00736  3.48503  4.11580  4.49270  2.07455  3.25288  4.70648  3.39045  3.51858  3.21352  3.34815  3.11813  2.96444  4.05408  6.09824  4.68697    110 e - - -
          2.68618  4.42225  2.77519  2.73123  3.46354  2.40513  3.72494  3.29354  2.67741  2.69355  4.24690  2.90347  2.73739  3.18146  2.89801  2.37887  2.77519  2.98518  4.58477  3.61503
          0.00579  5.55017  6.27251  0.61958  0.77255  0.48576  0.95510
     84   2.35989  5.47295  3.09021  2.51921  4.74832  3.60276  4.15116  4.18788  2.65549  2.52693  3.88377  3.45682  4.34637  2.09256  2.77852  3.15133  3.22091  2.98841  1.80479  4.58535    111 w - - -
          2.68618  4.42225  2.77519  2.73123  3.46354  2.40513  3.72494  3.29354  2.67741  2.69355  4.24690  2.90347  2.73739  3.18146  2.89801  2.37887  2.77519  2.98518  4.58477  3.61503
          0.00579  5.55017  6.27251  0.61958  0.77255  0.48576  0.95510
     85   2.75303  4.78141  5.37710  4.76643  1.62043  4.60957  4.94383  1.62514  3.74382  1.26625  3.40575  4.76888  4.94918  4.67438  4.56829  3.92591  3.65147  2.74236  5.40169  4.24415    112 l - - -
          2.68618  4.42225  2.77519  2.73123  3.46354  2.40513  3.72494  3.29354  2.67741  2.69355  4.24690  2.90347  2.73739  3.18146  2.89801  2.37887  2.77519  2.98518  4.58477  3.61503
          0.00579  5.55017  6.27251  0.61958  0.77255  0.48576  0.95510
     86   2.81636  5.72744  3.50742  2.93751  5.08998  3.66445  3.17321  4.56007  1.73963  4.02302  4.77021  3.12906  4.39316  2.01842  1.33306  3.02550  3.22405  4.12891  6.13457  4.75247    113 r - - -
          2.68618  4.42225  2.77519  2.73123  3.46354  2.40513  3.72494  3.29354  2.67741  2.69355  4.24690  2.90347  2.73739  3.18146  2.89801  2.37887  2.77519  2.98518  4.58477  3.61503
          0.00579  5.55017  6.27251  0.61958  0.77255  0.48576  0.95510
     87   2.50597  5.64579  3.39263  1.60931  4.10481  2.84872  4.10342  4.47237  1.88014  3.94994  4.68717  3.38463  4.30956  2.48994  2.64960  2.66723  2.52860  3.32291  6.08000  4.67071    114 e - - -
          2.68618  4.42225  2.77519  2.73123  3.46354  2.40513  3.72494  3.29354  2.67741  2.69355  4.24690  2.90347  2.73739  3.18146  2.89801  2.37887  2.77519  2.98518  4.58477  3.61503
          0.00579  5.55017  6.27251  0.61958  0.77255  0.48576  0.95510
     88   2.61490  5.59067  2.64880  2.22212  3.92479  3.92732  2.93646  4.37827  2.86277  2.64429  3.45293  2.13838  4.32015  2.70845  3.14523  2.66517  2.65602  3.39695  6.03906  2.77097    115 n - - -
          2.68618  4.42225  2.77519  2.73123  3.46354  2.40513  3.72494  3.29354  2.67741  2.69355  4.24690  2.90347  2.73739  3.18146  2.89801  2.37887  2.77519  2.98518  4.58477  3.61503
          0.00579  5.55017  6.27251  0.61958  0.77255  0.48576  0.95510
     89   2.92281  4.60445  5.18448  4.56982  2.53000  4.39800  3.93288  2.13186  4.35664  1.29282  1.98864  4.55771  4.76061  4.48820  4.36732  3.70915  2.41578  2.84839  5.22422  3.08361    116 l - - -
          2.68618  4.42225  2.77519  2.73123  3.46354  2.40513  3.72494  3.29354  2.67741  2.69355  4.24690  2.90347  2.73739  3.18146  2.89801  2.37887  2.77519  2.98518  4.58477  3.61503
          0.00579  5.55017  6.27251  0.61958  0.77255  0.48576  0.95510
     90   3.14382  5.65222  3.13854  1.67909  4.99666  3.91706  4.10416  4.48185  1.97658  3.25234  2.72065  2.54627  2.27769  2.37491  3.12601  3.10640  3.37491  4.04255  6.08499  4.67487    117 e - - -
          2.68618  4.42225  2.77519  2.73123  3.46354  2.40513  3.72494  3.29354  2.67741  2.69355  4.24690  2.90347  2.73739  3.18146  2.89801  2.37887  2.77519  2.98518  4.58477  3.61503
          0.00579  5.55017  6.27251  0.61958  0.77255  0.48576  0.95510
     91   2.85227  5.65306  2.55132  1.67196  4.99869  3.91475  3.71709  3.31010  1.78224  3.95854  4.69360  3.38203  3.41187  2.76932  2.11736  2.76243  3.37240  3.51179  6.08537  4.67417    118 e - - -
          2.68618  4.42225  2.77519  2.73123  3.46354  2.40513  3.72494  3.29354  2.67741  2.69355  4.24690  2.90347  2.73739  3.18146  2.89801  2.37887  2.77519  2.98518  4.58477  3.61503
          0.00579  5.55017  6.27251  0.61958  0.77255  0.48576  0.95510
     92   1.75949  4.85759  4.16045  3.59053  2.91137  2.74723  4.45529  3.34355  3.19676  1.81320  3.96358  3.96959  4.57079  3.23222  2.96223  3.15834  2.28568  2.86499  5.44646  2.77166    119 a - - -
          2.68618  4.42225  2.77519  2.73123  3.46354  2.40513  3.72494  3.29354  2.67741  2.69355  4.24690  2.90347  2.73739  3.18146  2.89801  2.37887  2.77519  2.98518  4.58477  3.61503
          0.00579  5.55017  6.27251  0.61958  0.77255  0.48576  0.95510
     93   3.28105  5.66521  3.59191  2.64064  4.99548  3.10236  4.19778  4.43801  1.76451  1.68837  3.34695  3.53781  4.43757  2.60500  1.72294  3.26247  3.50239  4.04962  6.08728  4.73548    120 l - - -
          2.68618  4.42225  2.77519  2.73123  3.46354  2.40513  3.72494  3.29354  2.67741  2.69355  4.24690  2.90347  2.73739  3.18146  2.89801  2.37887  2.77519  2.98518  4.58477  3.61503
          0.00579  5.55017  6.27251  0.61958  0.77255  0.48576  0.95510
     94   2.48725  5.62870  1.82656  2.63408  3.02116  3.91935  3.64443  4.44286  2.35805  2.85621  4.67198  2.14938  4.31260  3.20706  2.85069  2.66023  2.77397  4.01399  6.06737  3.45406    121 d - - -
          2.68618  4.42225  2.77519  2.73123  3.46354  2.40513  3.72494  3.29354  2.67741  2.69355  4.24690  2.90347  2.73739  3.18146  2.89801  2.37887  2.77519  2.98518  4.58477  3.61503
          0.00579  5.55017  6.27251  0.61958  0.77255  0.48576  0.95510
     95   2.42532  3.72107  2.89531  2.28170  4.70663  3.96263  4.16079  2.30459  2.11424  2.57755  4.50448  3.30378  4.35365  2.56801  2.67296  3.16057  3.38152  2.72759  5.92565  3.24470    122 k - - -
          2.68618  4.42225  2.77519  2.73123  3.46354  2.40513  3.72494  3.29354  2.67741  2.69355  4.24690  2.90347  2.73739  3.18146  2.89801  2.37887  2.77519  2.98518  4.58477  3.61503
          0.00579  5.55017  6.27251  0.61958  0.77255  0.48576  0.95510
     96   0.49076  5.12982  5.51404  4.99257  2.95573  4.75867  5.34646  3.13088  4.84090  2.43507  4.08267  5.01904  5.21109  4.98931  4.92838  4.13418  3.97574  2.58055  5.82743  4.59405    123 A - - -
          2.68618  4.42225  2.77519  2.73123  3.46354  2.40513  3.72494  3.29354  2.67741  2.69355  4.24690  2.90347  2.73739  3.18146  2.89801  2.37887  2.77519  2.98518  4.58477  3.61503
          0.00579  5.55017  6.27251  0.61958  0.77255  0.48576  0.95510
     97   2.44534  4.59834  5.16312  4.54939  3.69103  4.38804  4.72075  1.50184  4.33903  2.29433  2.36496  3.93514  4.75181  4.47441  3.73205  3.69850  2.73662  1.58484  3.36582  4.04423    124 i - - -
          2.68618  4.42225  2.77519  2.73123  3.46354  2.40513  3.72494  3.29354  2.67741  2.69355  4.24690  2.90347  2.73739  3.18146  2.89801  2.37887  2.77519  2.98518  4.58477  3.61503
          0.00579  5.55017  6.27251  0.61958  0.77255  0.48576  0.95510
     98   2.72674  4.74849  1.98396  3.86188  3.86058  4.26306  4.54863  2.54829  3.77478  1.85496  2.35754  2.90605  4.63594  3.04336  4.02605  3.53446  2.99007  2.44678  3.06071  3.62785    125 l - - -
          2.68618  4.42225  2.77519  2.73123  3.46354  2.40513  3.72494  3.29354  2.67741  2.69355  4.24690  2.90347  2.73739  3.18146  2.89801  2.37887  2.77519  2.98518  4.58477  3.61503
          0.00579  5.55017  6.27251  0.61958  0.77255  0.48576  0.95510
     99   2.68115  5.58845  2.66740  2.49628  3.17718  3.92804  3.82226  4.37432  2.66775  3.88226  4.63624  1.39940  4.32092  3.22382  2.82336  3.11922  2.75573  3.00058  6.03746  2.79289    126 n - - -
          2.68618  4.42225  2.77519  2.73123  3.46354  2.40513  3.72494  3.29354  2.67741  2.69355  4.24690  2.90347  2.73739  3.18146  2.89801  2.37887  2.77519  2.98518  4.58477  3.61503
          0.00579  5.55017  6.27251  0.61958  0.77255  0.48576  0.95510
    100   3.28003  5.10357  4.13527  3.63810  4.42600  3.04627  4.62648  2.98466  3.20751  2.98076  4.37356  4.01657  0.69410  3.91645  3.91105  2.77728  3.57695  3.51702  5.83522  4.59663    127 p - - -
          2.68618  4.42225  2.77519  2.73123  3.46354  2.40513  3.72494  3.29354  2.67741  2.69355  4.24690  2.90347  2.73739  3.18146  2.89801  2.37887  2.77519  2.98518  4.58477  3.61503
          0.00579  5.55017  6.27251  0.61958  0.77255  0.48576  0.95510
    101   3.17605  5.13232  3.76845  3.21065  3.21391  3.20046  4.30332  3.03163  2.96511  3.37397  4.23168  3.68769  4.45872  2.88679  3.61051  1.52625  1.34141  3.43887  5.68869  4.40820    128 t - - -
          2.68628  4.42235  2.77479  2.73134  3.46364  2.40491  3.72505  3.29364  2.67751  2.69365  4.24700  2.90335  2.73750  3.18157  2.89811  2.37897  2.77530  2.98529  4.58167  3.61513
          0.20921  1.88735  3.28867  0.10430  2.31215  0.48576  0.95510
    102   2.03505  5.59258  3.07648  1.97448  4.92084  3.90295  3.54231  4.39513  2.27876  2.67382  3.93360  2.71234  3.25584  3.19380  3.32322  2.52745  2.76377  2.47794  6.03546  4.63487    130 e - - -
          2.68618  4.42225  2.77519  2.73123  3.46354  2.40513  3.72494  3.29354  2.67741  2.69355  4.24690  2.90347  2.73739  3.18146  2.89801  2.37887  2.77519  2.98518  4.58477  3.61503
          0.00600  5.51411  6.23645  0.61958  0.77255  0.64543  0.74325
    103   2.56448  5.63385  2.69119  1.12374  4.97534  3.90091  4.09121  3.37093  2.27051  3.09144  4.67577  3.00983  4.29645  2.50555  3.32093  3.09348  3.36176  4.02262  6.06827  4.65878    131 e - - -
          2.68618  4.42225  2.77519  2.73123  3.46354  2.40513  3.72494  3.29354  2.67741  2.69355  4.24690  2.90347  2.73739  3.18146  2.89801  2.37887  2.77519  2.98518  4.58477  3.61503
          0.00600  5.51411  6.23645  0.61958  0.77255  0.64543  0.74325
    104   2.71935  5.69865  3.09032  2.90775  5.02139  3.97522  2.95190  4.49022  2.40829  3.99685  4.76147  0.86359  4.39971  3.32127  3.44891  3.22198  3.49050  3.17027  6.15100  4.75313    132 n - - -
          2.68618  4.42225  2.77519  2.73123  3.46354  2.40513  3.72494  3.29354  2.67741  2.69355  4.24690  2.90347  2.73739  3.18146  2.89801  2.37887  2.77519  2.98518  4.58477  3.61503
          0.00600  5.51411  6.23645  0.61958  0.77255  0.64543  0.74325
    105   3.32199  4.68328  5.27909  4.67398  3.00010  4.51926  4.86778  2.10549  4.47172  2.24101  3.01026  3.20927  4.87363  4.61032  4.49260  3.83556  2.97047  0.86515  5.35781  4.18083    133 v - - -
          2.68618  4.42225  2.77519  2.73123  3.46354  2.40513  3.72494  3.29354  2.67741  2.69355  4.24690  2.90347  2.73739  3.18146  2.89801  2.37887  2.77519  2.98518  4.58477  3.61503
          0.00600  5.51411  6.23645  0.61958  0.77255  0.64543  0.74325
    106   2.43449  5.62068  3.37559  2.22426  4.96082  3.07794  4.08512  3.36805  2.09685  3.92379  4.66268  3.36709  4.29102  2.39711  2.03729  2.12620  2.59829  3.35676  6.05628  4.64850    134 r - - -
          2.68618  4.42225  2.77519  2.73123  3.46354  2.40513  3.72494  3.29354  2.67741  2.69355  4.24690  2.90347  2.73739  3.18146  2.89801  2.37887  2.77519  2.98518  4.58477  3.61503
          0.00600  5.51411  6.23645  0.61958  0.77255  0.64543  0.74325
    107   1.86097  5.62439  2.48395  2.35412  4.96575  3.89754  4.08510  3.73825  2.45584  3.92801  4.66611  2.78573  4.29109  3.18271  1.67642  3.08679  2.40428  3.57710  6.05922  4.65066    135 r - - -
          2.68618  4.42225  2.77519  2.73123  3.46354  2.40513  3.72494  3.29354  2.67741  2.69355  4.24690  2.90347  2.73739  3.18146  2.89801  2.37887  2.77519  2.98518  4.58477  3.61503
          0.00600  5.51411  6.23645  0.61958  0.77255  0.64543  0.74325
    108   2.28040  5.67212  5.91062  5.54170  1.86212  5.36379  4.66386  4.07591  5.33731  2.24378  4.69606  5.21263  5.67458  5.25842  5.27742  4.71617  4.65199  3.98155  4.81008  0.66015    136 Y - - -
          2.68618  4.42225  2.77519  2.73123  3.46354  2.40513  3.72494  3.29354  2.67741  2.69355  4.24690  2.90347  2.73739  3.18146  2.89801  2.37887  2.77519  2.98518  4.58477  3.61503
          0.00600  5.51411  6.23645  0.61958  0.77255  0.39748  1.11477
    109   3.21943  4.59535  5.17556  4.56075  2.41139  4.38794  4.72095  2.44298  4.34727  1.42620  2.36055  4.54789  4.75163  3.30100  4.35804  2.99200  2.80260  2.59138  3.73195  2.20926    137 l - - -
          2.68618  4.42225  2.77519  2.73123  3.46354  2.40513  3.72494  3.29354  2.67741  2.69355  4.24690  2.90347  2.73739  3.18146  2.89801  2.37887  2.77519  2.98518  4.58477  3.61503
          0.00579  5.55017  6.27251  0.61958  0.77255  0.48576  0.95510
    110   2.51215  5.58656  3.19412  2.22879  4.90425  3.92830  4.11840  4.37135  2.33874  2.64868  4.63451  3.40714  4.32108  2.61936  1.92114  2.62624  2.77340  3.18005  3.71410  2.70119    138 r - - -
          2.68618  4.42225  2.77519  2.73123  3.46354  2.40513  3.72494  3.29354  2.67741  2.69355  4.24690  2.90347  2.73739  3.18146  2.89801  2.37887  2.77519  2.98518  4.58477  3.61503
          0.00579  5.55017  6.27251  0.61958  0.77255  0.48576  0.95510
    111   2.10151  4.60666  5.12211  4.51169  2.70258  4.38431  3.46036  2.81064  4.31034  1.11670  3.72505  3.22369  4.74847  4.45285  4.34055  3.69293  3.45454  2.42622  3.62676  2.65653    139 l - - -
          2.68618  4.42225  2.77519  2.73123  3.46354  2.40513  3.72494  3.29354  2.67741  2.69355  4.24690  2.90347  2.73739  3.18146  2.89801  2.37887  2.77519  2.98518  4.58477  3.61503
          0.00579  5.55017  6.27251  0.61958  0.77255  0.48576  0.95510
    112   2.68995  5.60185  3.44402  2.62619  4.91795  3.94902  3.57071  4.38448  2.86584  3.89282  4.65072  2.70122  4.34148  0.97788  2.89385  3.14422  3.39771  3.97885  3.47218  3.43744    140 q - - -
          2.68618  4.42225  2.77519  2.73123  3.46354  2.40513  3.72494  3.29354  2.67741  2.69355  4.24690  2.90347  2.73739  3.18146  2.89801  2.37887  2.77519  2.98518  4.58477  3.61503
          0.00579  5.55017  6.27251  0.61958  0.77255  0.48576  0.95510
    113   3.14264  5.65594  2.60250  2.42407  5.00224  2.91695  3.69741  4.48896  2.13927  3.96163  4.69636  2.88013  4.30908  1.99928  1.75074  2.44836  3.37378  3.29651  6.08774  4.67619    141 r - - -
          2.68618  4.42225  2.77519  2.73123  3.46354  2.40513  3.72494  3.29354  2.67741  2.69355  4.24690  2.90347  2.73739  3.18146  2.89801  2.37887  2.77519  2.98518  4.58477  3.61503
          0.00579  5.55017  6.27251  0.61958  0.77255  0.48576  0.95510
    114   3.00929  4.61173  5.05489  3.28704  2.37334  4.37193  3.27116  2.05151  4.25980  2.28059  2.51353  4.49211  4.73687  2.68193  4.31230  3.67762  3.44893  1.97048  5.23137  2.08933    142 v - - -
          2.68618  4.42225  2.77519  2.73123  3.46354  2.40513  3.72494  3.29354  2.67741  2.69355  4.24690  2.90347  2.73739  3.18146  2.89801  2.37887  2.77519  2.98518  4.58477  3.61503
          0.00579  5.55017  6.27251  0.61958  0.77255  0.48576  0.95510
    115   1.91675  4.63503  4.91775  4.31883  3.73225  4.35257  4.67204  2.63640  4.15727  2.82696  2.10337  4.42509  4.71929  3.03969  4.25695  2.52650  3.08830  1.68497  2.33357  4.06980    143 v - - -
          2.68618  4.42225  2.77519  2.73123  3.46354  2.40513  3.72494  3.29354  2.67741  2.69355  4.24690  2.90347  2.73739  3.18146  2.89801  2.37887  2.77519  2.98518  4.58477  3.61503
          0.00579  5.55017  6.27251  0.61958  0.77255  0.48576  0.95510
    116   3.10392  4.61766  5.01990  4.41505  3.09238  4.36761  4.69241  2.28123  4.23401  1.30498  2.48736  4.47566  4.73287  3.11448  2.77029  2.74543  2.61206  2.29364  5.23682  4.05692    144 l - - -
          2.68618  4.42225  2.77519  2.73123  3.46354  2.40513  3.72494  3.29354  2.67741  2.69355  4.24690  2.90347  2.73739  3.18146  2.89801  2.37887  2.77519  2.98518  4.58477  3.61503
          0.00579  5.55017  6.27251  0.61958  0.77255  0.48576  0.95510
    117   2.82225  5.65561  1.45836  2.12977  5.00125  3.91561  4.10340  3.39770  2.51883  3.96111  4.69621  2.33659  3.25153  2.64898  2.71166  3.10509  2.92266  4.04657  6.08785  4.67636    145 d - - -
          2.68618  4.42225  2.77519  2.73123  3.46354  2.40513  3.72494  3.29354  2.67741  2.69355  4.24690  2.90347  2.73739  3.18146  2.89801  2.37887  2.77519  2.98518  4.58477  3.61503
          0.00579  5.55017  6.27251  0.61958  0.77255  0.48576  0.95510
    118   3.56047  5.95132  3.89000  2.50643  5.37891  4.27549  3.20184  3.14942  1.03576  4.21474  4.99927  3.74735  4.64211  2.46822  1.62724  3.52274  3.75698  4.39200  6.27283  4.98355    146 k - - -
          2.68618  4.42225  2.77519  2.73123  3.46354  2.40513  3.72494  3.29354  2.67741  2.69355  4.24690  2.90347  2.73739  3.18146  2.89801  2.37887  2.77519  2.98518  4.58477  3.61503
          0.00579  5.55017  6.27251  0.61958  0.77255  0.48576  0.95510
    119   1.31031  5.32825  4.43616  3.99249  5.56951  2.02429  5.12730  5.04663  4.00757  4.64015  5.39678  3.12591  3.05457  4.31122  4.40498  1.12925  2.86060  4.39839  6.80597  5.54663    147 s - - -
          2.68618  4.42225  2.77519  2.73123  3.46354  2.40513  3.72494  3.29354  2.67741  2.69355  4.24690  2.90347  2.73739  3.18146  2.89801  2.37887  2.77519  2.98518  4.58477  3.61503
          0.00579  5.55017  6.27251  0.61958  0.77255  0.48576  0.95510
    120   2.21901  5.64335  3.39340  2.24578  4.98482  2.52754  3.61580  4.46824  2.51809  3.07639  4.68496  3.38525  3.41220  2.62202  2.75139  1.76012  2.64998  4.03206  6.07819  3.85213    148 s - - -
          2.68618  4.42225  2.77519  2.73123  3.46354  2.40513  3.72494  3.29354  2.67741  2.69355  4.24690  2.90347  2.73739  3.18146  2.89801  2.37887  2.77519  2.98518  4.58477  3.61503
          0.00579  5.55017  6.27251  0.61958  0.77255  0.48576  0.95510
    121   2.34407  5.61511  2.94236  2.35920  4.94454  3.92213  4.11087  4.41962  2.52540  2.57546  3.35447  2.95812  4.31522  2.45530  2.35225  2.70702  2.36715  3.06815  6.05728  2.97289    149 a - - -
          2.68618  4.42225  2.77519  2.73123  3.46354  2.40513  3.72494  3.29354  2.67741  2.69355  4.24690  2.90347  2.73739  3.18146  2.89801  2.37887  2.77519  2.98518  4.58477  3.61503
          0.00579  5.55017  6.27251  0.61958  0.77255  0.48576  0.95510
    122   4.91225  6.03368  6.17961  5.94526  0.37745  5.69367  3.18885  3.06472  5.72088  2.78406  5.11378  5.39739  5.97211  5.50673  5.58227  5.06562  5.12153  4.45292  4.75017  2.40628    150 F - - -
          2.68618  4.42225  2.77519  2.73123  3.46354  2.40513  3.72494  3.29354  2.67741  2.69355  4.24690  2.90347  2.73739  3.18146  2.89801  2.37887  2.77519  2.98518  4.58477  3.61503
          0.00579  5.55017  6.27251  0.61958  0.77255  0.48576  0.95510
    123   1.37853  5.36422  2.96904  3.01150  4.62442  2.91965  4.20700  4.04314  2.82098  3.64398  2.98798  3.52896  4.38391  3.35568  3.47062  1.68468  2.82817  3.10701  5.88476  4.54839    151 a - - -
          2.68618  4.42225  2.77519  2.73123  3.46354  2.40513  3.72494  3.29354  2.67741  2.69355  4.24690  2.90347  2.73739  3.18146  2.89801  2.37887  2.77519  2.98518  4.58477  3.61503
          0.04708  5.55017  3.16766  0.61958  0.77255  0.48576  0.95510
    124   3.11941  5.61029  1.45699  2.25797  4.94709  3.30090  3.58177  4.42728  2.82214  3.91204  2.70341  2.78146  4.28951  2.80745  2.83376  2.88937  2.85018  3.26035  3.56813  4.64202    152 d - - -
          2.68618  4.42225  2.77519  2.73123  3.46354  2.40513  3.72494  3.29354  2.67741  2.69355  4.24690  2.90347  2.73739  3.18146  2.89801  2.37887  2.77519  2.98518  4.58477  3.61503
          0.00603  5.50912  6.23147  0.61958  0.77255  0.66523  0.72187
    125   2.33642  5.38032  3.50048  2.94295  4.63279  3.95012  3.25377  3.55788  2.15645  3.31783  3.35340  3.12868  4.34059  2.74722  2.92737  2.32475  2.20987  1.98649  5.87276  4.52587    153 v - - -
          2.68618  4.42225  2.77519  2.73123  3.46354  2.40513  3.72494  3.29354  2.67741  2.69355  4.24690  2.90347  2.73739  3.18146  2.89801  2.37887  2.77519  2.98518  4.58477  3.61503
          0.00603  5.50912  6.23147  0.61958  0.77255  0.66523  0.72187
    126   2.11158  4.76863  4.60621  4.04686  2.00580  3.24146  4.67665  3.31332  3.94898  3.05310  3.96539  4.26157  4.66621  4.18747  4.16964  2.02177  2.49172  3.09634  1.56426  4.24146    154 w - - -
          2.68618  4.42225  2.77519  2.73123  3.46354  2.40513  3.72494  3.29354  2.67741  2.69355  4.24690  2.90347  2.73739  3.18146  2.89801  2.37887  2.77519  2.98518  4.58477  3.61503
          0.00603  5.50912  6.23147  0.61958  0.77255  0.38796  1.13457
    127   2.57484  5.64561  2.93512  2.47745  4.98790  3.91692  4.10397  4.47165  1.85370  3.50642  3.85427  3.38553  3.25215  1.78395  2.02865  3.10583  3.37328  2.84801  6.07981  4.67091    155 q - - -
          2.68618  4.42225  2.77519  2.73123  3.46354  2.40513  3.72494  3.29354  2.67741  2.69355  4.24690  2.90347  2.73739  3.18146  2.89801  2.37887  2.77519  2.98518  4.58477  3.61503
          0.00579  5.55017  6.27251  0.61958  0.77255  0.48576  0.95510
    128   2.73520  5.61590  2.24910  2.70016  3.93905  3.92232  4.11094  4.42077  1.89449  2.47828  4.66064  3.39593  4.31541  2.56452  1.84466  2.84533  3.37384  3.51752  6.05785  3.19232    156 r - - -
          2.68618  4.42225  2.77519  2.73123  3.46354  2.40513  3.72494  3.29354  2.67741  2.69355  4.24690  2.90347  2.73739  3.18146  2.89801  2.37887  2.77519  2.98518  4.58477  3.61503
          0.00579  5.55017  6.27251  0.61958  0.77255  0.48576  0.95510
    129   1.68350  4.62366  5.11270  4.50491  3.72190  4.40094  4.73276  2.59650  4.31055  2.66737  2.69907  3.76685  4.76456  4.45985  4.35177  3.70925  3.16332  1.07894  5.25334  3.00778    157 v - - -
          2.68618  4.42225  2.77519  2.73123  3.46354  2.40513  3.72494  3.29354  2.67741  2.69355  4.24690  2.90347  2.73739  3.18146  2.89801  2.37887  2.77519  2.98518  4.58477  3.61503
          0.00579  5.55017  6.27251  0.61958  0.77255  0.48576  0.95510
    130   2.52993  4.59708  5.19105  4.57549  2.49131  4.39336  4.72718  2.09426  4.35954  1.82240  2.34164  4.55714  4.75656  3.42827  4.36617  3.70492  2.86242  1.54387  3.93378  4.04350    158 v - - -
          2.68618  4.42225  2.77519  2.73123  3.46354  2.40513  3.72494  3.29354  2.67741  2.69355  4.24690  2.90347  2.73739  3.18146  2.89801  2.37887  2.77519  2.98518  4.58477  3.61503
          0.00579  5.55017  6.27251  0.61958  0.77255  0.48576  0.95510
    131   2.88937  4.61375  5.04187  4.43565  3.06093  4.37018  4.69617  2.62060  4.25012  1.40631  3.10553  3.43438  4.73525  2.87358  3.25775  3.67526  3.44871  2.45144  1.80428  3.61997    159 l - - -
          2.68618  4.42225  2.77519  2.73123  3.46354  2.40513  3.72494  3.29354  2.67741  2.69355  4.24690  2.90347  2.73739  3.18146  2.89801  2.37887  2.77519  2.98518  4.58477  3.61503
          0.00579  5.55017  6.27251  0.61958  0.77255  0.48576  0.95510
    132   2.45861  5.65305  2.74796  2.27914  4.99875  2.75576  3.17870  4.48518  1.97498  3.18652  4.69355  2.88491  4.30793  2.14320  3.32881  2.59028  2.48507  4.04403  6.08536  3.45788    160 k - - -
          2.68618  4.42225  2.77519  2.73123  3.46354  2.40513  3.72494  3.29354  2.67741  2.69355  4.24690  2.90347  2.73739  3.18146  2.89801  2.37887  2.77519  2.98518  4.58477  3.61503
          0.00579  5.55017  6.27251  0.61958  0.77255  0.48576  0.95510
    133   3.25318  5.76323  1.60860  2.88084  5.09605  3.07146  2.32865  4.58381  2.96410  4.06395  4.81120  1.58609  4.39238  2.79973  3.46546  3.20878  3.03099  4.14885  6.19818  3.01106    161 n - - -
          2.68618  4.42225  2.77519  2.73123  3.46354  2.40513  3.72494  3.29354  2.67741  2.69355  4.24690  2.90347  2.73739  3.18146  2.89801  2.37887  2.77519  2.98518  4.58477  3.61503
          0.00579  5.55017  6.27251  0.61958  0.77255  0.48576  0.95510
    134   2.78370  5.74722  3.53148  2.71849  5.04768  4.17597  4.47705  4.48184  2.68267  4.05627  4.88702  3.71637  0.65627  3.63626  3.62293  3.53002  3.77258  4.14080  6.25674  3.33044    162 P - - -
          2.68618  4.42225  2.77519  2.73123  3.46354  2.40513  3.72494  3.29354  2.67741  2.69355  4.24690  2.90347  2.73739  3.18146  2.89801  2.37887  2.77519  2.98518  4.58477  3.61503
          0.00579  5.55017  6.27251  0.61958  0.77255  0.48576  0.95510
    135   3.14325  5.61810  2.18531  1.61047  2.68632  3.37199  4.11120  4.42395  2.52618  3.91702  3.28032  3.14125  4.31556  2.65802  3.34239  2.47385  3.37446  2.52154  6.05977  4.65786    163 e - - -
          2.68618  4.42225  2.77519  2.73123  3.46354  2.40513  3.72494  3.29354  2.67741  2.69355  4.24690  2.90347  2.73739  3.18146  2.89801  2.37887  2.77519  2.98518  4.58477  3.61503
          0.00579  5.55017  6.27251  0.61958  0.77255  0.48576  0.95510
    136   3.59548  4.95241  5.49750  4.88870  2.97078  4.78194  5.08966  2.57470  2.84906  0.61766  2.80664  4.92368  5.09349  4.78453  4.70416  4.09971  3.82161  3.09846  5.50656  3.32716    164 L - - -
          2.68618  4.42225  2.77519  2.73123  3.46354  2.40513  3.72494  3.29354  2.67741  2.69355  4.24690  2.90347  2.73739  3.18146  2.89801  2.37887  2.77519  2.98518  4.58477  3.61503
          0.00579  5.55017  6.27251  0.61958  0.77255  0.48576  0.95510
    137   2.79748  5.69609  1.15882  2.88233  5.03671  3.95482  4.17871  3.81731  2.93636  4.00696  4.75607  2.67235  4.37056  2.79515  3.43262  1.81538  2.85693  4.08815  6.14872  4.73979    165 d - - -
          2.68618  4.42225  2.77519  2.73123  3.46354  2.40513  3.72494  3.29354  2.67741  2.69355  4.24690  2.90347  2.73739  3.18146  2.89801  2.37887  2.77519  2.98518  4.58477  3.61503
          0.00579  5.55017  6.27251  0.61958  0.77255  0.48576  0.95510
    138   2.42882  5.57413  3.42659  1.80381  4.88647  3.17115  4.12557  4.34959  2.68138  3.86584  4.62472  2.89483  3.51779  3.23403  3.36198  2.64510  3.06787  3.38359  6.02820  1.51315    166 y - - -
          2.68618  4.42225  2.77519  2.73123  3.46354  2.40513  3.72494  3.29354  2.67741  2.69355  4.24690  2.90347  2.73739  3.18146  2.89801  2.37887  2.77519  2.98518  4.58477  3.61503
          0.00579  5.55017  6.27251  0.61958  0.77255  0.48576  0.95510
    139   2.40980  5.64814  2.27300  2.49521  4.99129  3.91604  4.10356  2.89973  2.16223  3.95259  4.68936  2.34237  4.30968  3.20056  2.71784  2.42032  1.93125  4.03776  6.08195  4.67212    167 t - - -
          2.68618  4.42225  2.77519  2.73123  3.46354  2.40513  3.72494  3.29354  2.67741  2.69355  4.24690  2.90347  2.73739  3.18146  2.89801  2.37887  2.77519  2.98518  4.58477  3.61503
          0.00579  5.55017  6.27251  0.61958  0.77255  0.48576  0.95510
    140   2.85503  5.41689  3.51520  2.95774  4.67366  3.96971  4.16931  4.10166  2.30827  1.59514  3.39196  2.32105  3.25613  2.83268  2.79262  2.56213  2.81593  2.93543  5.90633  4.55617    168 l - - -
          2.68618  4.42225  2.77519  2.73123  3.46354  2.40513  3.72494  3.29354  2.67741  2.69355  4.24690  2.90347  2.73739  3.18146  2.89801  2.37887  2.77519  2.98518  4.58477  3.61503
          0.00579  5.55017  6.27251  0.61958  0.77255  0.48576  0.95510
    141   2.82393  5.65213  2.35947  2.22875  4.99738  3.23231  4.10184  3.76596  2.29635  3.09155  4.69276  3.38224  3.25215  2.02854  1.82699  3.10339  2.90570  4.04287  6.08468  4.67368    169 r - - -
          2.68557  4.42233  2.77527  2.73131  3.46362  2.40483  3.72502  3.29362  2.67749  2.69363  4.24698  2.90355  2.73747  3.18154  2.89809  2.37895  2.77527  2.98526  4.58485  3.61511
          0.26671  2.15196  2.13835  0.12999  2.10459  0.48576  0.95510
    142   2.61478  5.33764  3.46434  2.90600  4.58989  3.44825  3.08355  3.46754  2.89283  3.60175  4.40441  2.82745  4.30149  2.66472  1.40506  3.11238  3.32178  2.80740  5.82930  2.40142    171 r - - -
          2.68618  4.42225  2.77519  2.73123  3.46354  2.40513  3.72494  3.29354  2.67741  2.69355  4.24690  2.90347  2.73739  3.18146  2.89801  2.37887  2.77519  2.98518  4.58477  3.61503
          0.00655  5.42691  6.14926  0.61958  0.77255  0.65686  0.73080
    143   3.57146  5.46123  4.54855  4.44664  4.61572  4.22814  5.30958  5.02716  4.57929  4.61364  5.54854  4.56986  0.34038  4.87005  4.81405  2.76741  4.07521  4.50544  6.16433  2.90632    172 P - - -
          2.68618  4.42225  2.77519  2.73123  3.46354  2.40513  3.72494  3.29354  2.67741  2.69355  4.24690  2.90347  2.73739  3.18146  2.89801  2.37887  2.77519  2.98518  4.58477  3.61503
          0.00627  5.47152  6.19387  0.61958  0.77255  0.52309  0.89818
    144   1.90660  4.79556  3.23083  3.65720  3.91782  4.19577  2.86089  2.20128  3.59264  2.45778  3.26115  3.53920  4.57174  3.87191  3.19509  3.19659  2.36394  1.78718  5.38997  4.17333    173 v - - -
          2.68618  4.42225  2.77519  2.73123  3.46354  2.40513  3.72494  3.29354  2.67741  2.69355  4.24690  2.90347  2.73739  3.18146  2.89801  2.37887  2.77519  2.98518  4.58477  3.61503
          0.00600  5.51411  6.23645  0.61958  0.77255  0.64543  0.74325
    145   2.16321  5.53839  3.41691  2.11050  4.84858  3.56644  4.11360  4.30783  2.86686  3.83158  4.59470  1.88938  4.31210  3.22468  3.35213  1.77994  2.61063  3.30492  6.00030  2.95862    174 s - - -
          2.68618  4.42225  2.77519  2.73123  3.46354  2.40513  3.72494  3.29354  2.67741  2.69355  4.24690  2.90347  2.73739  3.18146  2.89801  2.37887  2.77519  2.98518  4.58477  3.61503
          0.00600  5.51411  6.23645  0.61958  0.77255  0.64543  0.74325
    146   2.48009  5.62098  3.37692  2.82107  4.96104  3.10327  3.58374  4.44309  2.29830  3.16022  4.66310  1.86042  4.29206  2.45345  2.77727  2.68367  1.83658  4.00895  6.05651  4.64915    175 t - - -
          2.68618  4.42225  2.77519  2.73123  3.46354  2.40513  3.72494  3.29354  2.67741  2.69355  4.24690  2.90347  2.73739  3.18146  2.89801  2.37887  2.77519  2.98518  4.58477  3.61503
          0.00600  5.51411  6.23645  0.61958  0.77255  0.64543  0.74325
    147   1.71807  4.68757  3.53726  3.96668  2.36107  3.23391  4.56459  2.55329  3.22531  2.04414  3.80123  4.21165  3.20848  4.09667  4.07313  2.75222  3.41502  2.36625  5.29579  2.72706    176 a - - -
          2.68618  4.42225  2.77519  2.73123  3.46354  2.40513  3.72494  3.29354  2.67741  2.69355  4.24690  2.90347  2.73739  3.18146  2.89801  2.37887  2.77519  2.98518  4.58477  3.61503
          0.00600  5.51411  6.23645  0.61958  0.77255  0.64543  0.74325
    148   1.25647  5.35038  2.88175  2.98573  4.59830  1.85275  3.24797  4.01747  2.98621  3.61909  3.93610  3.50522  4.36565  3.33445  3.45089  3.17884  2.66529  3.69077  5.86072  3.36946    177 a - - -
          2.68618  4.42225  2.77519  2.73123  3.46354  2.40513  3.72494  3.29354  2.67741  2.69355  4.24690  2.90347  2.73739  3.18146  2.89801  2.37887  2.77519  2.98518  4.58477  3.61503
          0.00600  5.51411  6.23645  0.61958  0.77255  0.64543  0.74325
    149   2.27305  5.42830  3.47511  2.91796  3.43727  3.08723  4.13874  3.29226  1.88688  2.64769  4.49042  2.75457  4.33213  2.80487  2.19321  2.38159  3.36129  2.91973  5.91071  4.55251    178 k - - -
          2.68618  4.42225  2.77519  2.73123  3.46354  2.40513  3.72494  3.29354  2.67741  2.69355  4.24690  2.90347  2.73739  3.18146  2.89801  2.37887  2.77519  2.98518  4.58477  3.61503
          0.00600  5.51411  6.23645  0.61958  0.77255  0.64543  0.74325
    150   2.49355  5.63440  2.17128  2.56884  4.98045  3.89474  3.69724  4.46710  2.10925  2.85176  4.67481  2.68762  3.07046  2.33829  2.60514  2.10574  3.35261  4.02556  6.06647  4.65494    179 s - - -
          2.68618  4.42225  2.77519  2.73123  3.46354  2.40513  3.72494  3.29354  2.67741  2.69355  4.24690  2.90347  2.73739  3.18146  2.89801  2.37887  2.77519  2.98518  4.58477  3.61503
          0.00600  5.51411  6.23645  0.61958  0.77255  0.64543  0.74325
    151   1.78563  5.24601  3.60269  2.29975  3.95521  3.99318  4.20391  3.12297  3.03275  2.15386  4.32425  2.95402  4.38147  2.33436  2.99603  2.89939  2.54469  2.72320  5.76681  4.45313    180 a - - -
          2.68618  4.42225  2.77519  2.73123  3.46354  2.40513  3.72494  3.29354  2.67741  2.69355  4.24690  2.90347  2.73739  3.18146  2.89801  2.37887  2.77519  2.98518  4.58477  3.61503
          0.00600  5.51411  6.23645  0.61958  0.77255  0.64543  0.74325
    152   3.17523  4.76601  4.30447  3.20912  2.26593  4.21453  3.14662  3.23588  3.23500  2.35996  3.18489  4.05889  3.34523  2.53785  3.39995  3.47823  3.12167  2.46225  2.50115  2.18313    181 y - - -
          2.68618  4.42225  2.77519  2.73123  3.46354  2.40513  3.72494  3.29354  2.67741  2.69355  4.24690  2.90347  2.73739  3.18146  2.89801  2.37887  2.77519  2.98518  4.58477  3.61503
          0.00600  5.51411  6.23645  0.61958  0.77255  0.64543  0.74325
    153   2.59190  5.55718  2.06353  2.55151  4.87104  3.91056  3.54639  3.20435  2.67516  1.85611  4.60617  2.94691  4.30325  2.54719  2.74287  3.10212  2.80036  2.86061  6.00900  4.61771    182 l - - -
          2.68618  4.42225  2.77519  2.73123  3.46354  2.40513  3.72494  3.29354  2.67741  2.69355  4.24690  2.90347  2.73739  3.18146  2.89801  2.37887  2.77519  2.98518  4.58477  3.61503
          0.00600  5.51411  6.23645  0.61958  0.77255  0.64543  0.74325
    154   2.35760  5.63316  2.72519  2.28040  4.97872  3.89501  3.62163  3.74686  2.30854  3.93862  4.67372  3.36232  4.28852  1.97489  2.29114  2.32050  2.18953  4.02407  6.06552  4.65435    183 q - - -
          2.68618  4.42225  2.77519  2.73123  3.46354  2.40513  3.72494  3.29354  2.67741  2.69355  4.24690  2.90347  2.73739  3.18146  2.89801  2.37887  2.77519  2.98518  4.58477  3.61503
          0.00600  5.51411  6.23645  0.61958  0.77255  0.64543  0.74325
    155   1.87444  5.56375  2.82430  2.47784  4.88025  2.90924  4.09933  3.68017  2.67787  2.70377  4.61202  3.13085  4.30181  2.58033  2.37927  3.10030  2.61085  2.84419  6.01392  3.09632    184 a - - -
          2.68618  4.42225  2.77519  2.73123  3.46354  2.40513  3.72494  3.29354  2.67741  2.69355  4.24690  2.90347  2.73739  3.18146  2.89801  2.37887  2.77519  2.98518  4.58477  3.61503
          0.00600  5.51411  6.23645  0.61958  0.77255  0.64543  0.74325
    156   2.19794  5.59493  2.58580  2.27804  4.92403  3.90314  4.09178  3.13091  2.34279  3.46229  4.63985  3.37701  4.29622  2.79664  1.69526  2.88282  3.35447  2.43959  6.03721  4.63629    185 r - - -
          2.68618  4.42225  2.77519  2.73123  3.46354  2.40513  3.72494  3.29354  2.67741  2.69355  4.24690  2.90347  2.73739  3.18146  2.89801  2.37887  2.77519  2.98518  4.58477  3.61503
          0.00600  5.51411  6.23645  0.61958  0.77255  0.39748  1.11477
    157   2.78723  5.63958  2.66905  2.11836  4.36834  2.45994  4.10467  3.74607  2.51575  3.57462  3.54736  2.47750  4.31042  2.29161  2.52090  2.93998  3.02005  2.89959  6.07540  3.45530    186 e - - -
          2.68618  4.42225  2.77519  2.73123  3.46354  2.40513  3.72494  3.29354  2.67741  2.69355  4.24690  2.90347  2.73739  3.18146  2.89801  2.37887  2.77519  2.98518  4.58477  3.61503
          0.00579  5.55017  6.27251  0.61958  0.77255  0.48576  0.95510
    158   2.33030  5.65190  2.49251  2.14715  3.54309  3.09711  4.10185  4.48306  1.96646  3.95721  4.69255  2.47745  4.30825  2.52431  3.32939  2.57826  2.35591  3.38569  6.08454  4.67353    187 k - - -
          2.68618  4.42225  2.77519  2.73123  3.46354  2.40513  3.72494  3.29354  2.67741  2.69355  4.24690  2.90347  2.73739  3.18146  2.89801  2.37887  2.77519  2.98518  4.58477  3.61503
          0.00579  5.55017  6.27251  0.61958  0.77255  0.48576  0.95510
    159   2.49936  5.65891  1.85616  2.11478  5.00459  3.58934  4.10547  4.49134  2.08707  3.11661  4.69957  2.37909  4.31144  2.07904  3.33423  2.95813  2.98882  4.04991  6.09104  4.67915    188 d - - -
          2.68618  4.42225  2.77519  2.73123  3.46354  2.40513  3.72494  3.29354  2.67741  2.69355  4.24690  2.90347  2.73739  3.18146  2.89801  2.37887  2.77519  2.98518  4.58477  3.61503
          0.00579  5.55017  6.27251  0.61958  0.77255  0.48576  0.95510
    160   3.16782  5.66470  3.42282  2.66866  5.01118  3.93944  4.11838  3.06755  1.67308  3.96627  4.70663  3.13118  3.24822  2.20149  1.57461  2.58234  3.13928  4.05646  6.09260  4.69074    189 r - - -
          2.68618  4.42225  2.77519  2.73123  3.46354  2.40513  3.72494  3.29354  2.67741  2.69355  4.24690  2.90347  2.73739  3.18146  2.89801  2.37887  2.77519  2.98518  4.58477  3.61503
          0.00579  5.55017  6.27251  0.61958  0.77255  0.48576  0.95510
    161   2.93907  5.65246  1.82741  2.00297  4.99792  3.09712  4.10153  3.86539  2.61542  3.95791  3.38853  2.82413  4.30799  2.23721  2.50026  2.61646  2.82712  3.61630  6.08491  4.67372    190 d - - -
          2.68618  4.42225  2.77519  2.73123  3.46354  2.40513  3.72494  3.29354  2.67741  2.69355  4.24690  2.90347  2.73739  3.18146  2.89801  2.37887  2.77519  2.98518  4.58477  3.61503
          0.00579  5.55017  6.27251  0.61958  0.77255  0.48576  0.95510
    162   2.97200  5.64340  2.38642  2.68461  4.98491  2.87635  3.65505  3.88293  2.45837  2.65301  3.65542  3.19314  4.30969  2.11693  2.34439  2.30300  2.47354  3.61720  6.07822  4.66943    191 q - - -
          2.68618  4.42225  2.77519  2.73123  3.46354  2.40513  3.72494  3.29354  2.67741  2.69355  4.24690  2.90347  2.73739  3.18146  2.89801  2.37887  2.77519  2.98518  4.58477  3.61503
          0.00579  5.55017  6.27251  0.61958  0.77255  0.48576  0.95510
    163   1.58590  4.83140  4.21826  3.64678  2.80217  4.20888  4.47599  2.99540  2.95336  2.30310  3.93881  3.15766  4.58541  3.15430  2.58065  3.46490  2.73726  2.08227  5.42387  3.17623    192 a - - -
          2.68618  4.42225  2.77519  2.73123  3.46354  2.40513  3.72494  3.29354  2.67741  2.69355  4.24690  2.90347  2.73739  3.18146  2.89801  2.37887  2.77519  2.98518  4.58477  3.61503
          0.00579  5.55017  6.27251  0.61958  0.77255  0.48576  0.95510
    164   4.56893  5.77377  6.57191  5.97963  2.23341  5.95743  6.24719  1.45652  5.83557  0.85808  2.31540  6.14339  5.97828  5.65822  5.74038  5.34692  4.76902  2.51865  6.22695  5.28666    193 l - - -
          2.68618  4.42225  2.77519  2.73123  3.46354  2.40513  3.72494  3.29354  2.67741  2.69355  4.24690  2.90347  2.73739  3.18146  2.89801  2.37887  2.77519  2.98518  4.58477  3.61503
          0.00579  5.55017  6.27251  0.61958  0.77255  0.48576  0.95510
    165   2.08633  5.66451  3.40560  2.41621  5.01220  2.80476  3.60321  4.49616  1.56640  3.96848  4.70546  3.13983  4.32130  2.83022  1.75875  2.99624  3.19304  4.05677  6.09339  4.68630    194 k - - -
          2.68618  4.42225  2.77519  2.73123  3.46354  2.40513  3.72494  3.29354  2.67741  2.69355  4.24690  2.90347  2.73739  3.18146  2.89801  2.37887  2.77519  2.98518  4.58477  3.61503
          0.00579  5.55017  6.27251  0.61958  0.77255  0.48576  0.95510
    166   2.25456  5.64751  2.40388  2.42043  3.98179  3.91547  2.75969  4.47554  2.16915  2.80319  3.85094  2.82198  4.30890  2.76673  2.82606  2.11966  3.21626  4.03720  6.08125  3.58577    195 s - - -
          2.68618  4.42225  2.77519  2.73123  3.46354  2.40513  3.72494  3.29354  2.67741  2.69355  4.24690  2.90347  2.73739  3.18146  2.89801  2.37887  2.77519  2.98518  4.58477  3.61503
          0.00579  5.55017  6.27251  0.61958  0.77255  0.48576  0.95510
    167   2.30475  4.62002  5.00250  4.39861  3.71504  4.36479  3.58896  2.15442  4.22060  1.18935  3.36744  3.23903  4.73028  4.38508  3.15826  3.66805  3.44804  2.04888  5.23886  3.15627    196 l - - -
          2.68618  4.42225  2.77519  2.73123  3.46354  2.40513  3.72494  3.29354  2.67741  2.69355  4.24690  2.90347  2.73739  3.18146  2.89801  2.37887  2.77519  2.98518  4.58477  3.61503
          0.00579  5.55017  6.27251  0.61958  0.77255  0.48576  0.95510
    168   1.35445  5.26517  2.94062  3.06588  3.20695  2.89639  4.22554  3.88082  3.05492  3.51261  4.34409  3.57246  3.90858  3.39896  2.54470  2.60368  2.70639  2.78200  5.78679  2.98394    197 a - - -
          2.68618  4.42225  2.77519  2.73123  3.46354  2.40513  3.72494  3.29354  2.67741  2.69355  4.24690  2.90347  2.73739  3.18146  2.89801  2.37887  2.77519  2.98518  4.58477  3.61503
          0.00579  5.55017  6.27251  0.61958  0.77255  0.48576  0.95510
    169   2.94611  3.77056  1.98630  2.24203  4.99948  2.19144  3.74209  4.48577  1.80917  3.95932  4.69446  3.38248  4.30889  2.52398  2.84739  3.10410  2.57748  4.04481  6.08616  4.67495    198 k - - -
          2.68618  4.42225  2.77519  2.73123  3.46354  2.40513  3.72494  3.29354  2.67741  2.69355  4.24690  2.90347  2.73739  3.18146  2.89801  2.37887  2.77519  2.98518  4.58477  3.61503
          0.00579  5.55017  6.27251  0.61958  0.77255  0.48576  0.95510
    170   2.37441  3.66262  2.50252  2.04979  4.99982  3.91432  3.41446  4.48645  2.08084  3.95947  4.69420  2.87842  4.30782  2.33212  2.15624  2.43971  3.37207  3.47106  6.08589  4.67438    199 e - - -
          2.68634  4.42241  2.77535  2.73095  3.46370  2.40452  3.72510  3.29370  2.67757  2.69371  4.24706  2.90362  2.73755  3.18162  2.89816  2.37872  2.77535  2.98469  4.58493  3.61519
          0.25937  1.48469  6.27251  0.07339  2.64842  0.48576  0.95510
    171   2.45638  3.27090  4.75581  3.20357  2.32881  2.98219  2.78814  2.43793  4.03162  2.85943  3.78116  3.72982  4.69404  3.73927  4.18464  2.83594  3.44218  2.26763  2.67837  2.33083    201 v - - -
          2.68618  4.42225  2.77519  2.73123  3.46354  2.40513  3.72494  3.29354  2.67741  2.69355  4.24690  2.90347  2.73739  3.18146  2.89801  2.37887  2.77519  2.98518  4.58477  3.61503
          0.00579  5.55017  6.27251  0.61958  0.77255  0.48576  0.95510
    172   2.19575  5.16434  3.18080  3.80768  4.65247  0.70708  4.85428  3.92419  3.87445  2.91106  4.59739  4.14634  4.71838  4.15169  4.23735  3.51047  3.67289  2.48415  6.07804  4.83969    202 g - - -
          2.68618  4.42225  2.77519  2.73123  3.46354  2.40513  3.72494  3.29354  2.67741  2.69355  4.24690  2.90347  2.73739  3.18146  2.89801  2.37887  2.77519  2.98518  4.58477  3.61503
          0.00579  5.55017  6.27251  0.61958  0.77255  0.48576  0.95510
    173   2.77486  4.84180  5.41148  4.80135  3.36861  4.66806  4.99682  1.84421  4.60122  0.91421  2.59950  4.81978  4.99793  2.79371  4.61350  3.98433  3.70992  2.57445  5.44404  4.29705    203 l - - -
          2.68618  4.42225  2.77519  2.73123  3.46354  2.40513  3.72494  3.29354  2.67741  2.69355  4.24690  2.90347  2.73739  3.18146  2.89801  2.37887  2.77519  2.98518  4.58477  3.61503
          0.00579  5.55017  6.27251  0.61958  0.77255  0.48576  0.95510
    174   3.23340  4.60681  5.19993  4.58465  1.24428  3.18569  4.73752  1.98414  4.36926  2.12967  2.79555  4.56747  4.76626  4.49855  4.37610  3.71590  2.86749  2.48735  3.16494  4.05255    204 f - - -
          2.68618  4.42225  2.77519  2.73123  3.46354  2.40513  3.72494  3.29354  2.67741  2.69355  4.24690  2.90347  2.73739  3.18146  2.89801  2.37887  2.77519  2.98518  4.58477  3.61503
          0.00579  5.55017  6.27251  0.61958  0.77255  0.48576  0.95510
    175   3.24642  4.63522  5.10686  3.21011  1.25706  4.40467  4.72204  3.05369  4.30685  2.18276  3.15825  4.53130  4.76707  4.45434  4.34979  3.71217  2.92842  2.37038  5.23612  1.81403    205 f - - -
          2.68618  4.42225  2.77519  2.73123  3.46354  2.40513  3.72494  3.29354  2.67741  2.69355  4.24690  2.90347  2.73739  3.18146  2.89801  2.37887  2.77519  2.98518  4.58477  3.61503
          0.00579  5.55017  6.27251  0.61958  0.77255  0.48576  0.95510
    176   3.23738  3.24419  5.11631  4.50908  1.04464  4.39569  4.70978  3.05412  4.31102  2.60318  3.74174  4.52854  4.76008  3.28822  4.34731  2.99055  3.46976  1.75174  5.21716  3.13882    206 f - - -
          2.68618  4.42225  2.77519  2.73123  3.46354  2.40513  3.72494  3.29354  2.67741  2.69355  4.24690  2.90347  2.73739  3.18146  2.89801  2.37887  2.77519  2.98518  4.58477  3.61503
          0.00579  5.55017  6.27251  0.61958  0.77255  0.48576  0.95510
    177   3.23575  4.89981  3.28665  3.62428  2.14883  4.22816  4.47005  3.38793  3.58270  3.10459  4.00780  3.14856  4.60920  3.35925  3.91049  2.73273  3.46824  2.18439  5.41679  1.20042    207 y - - -
          2.68618  4.42225  2.77519  2.73123  3.46354  2.40513  3.72494  3.29354  2.67741  2.69355  4.24690  2.90347  2.73739  3.18146  2.89801  2.37887  2.77519  2.98518  4.58477  3.61503
          0.00579  5.55017  6.27251  0.61958  0.77255  0.48576  0.95510
    178   2.55651  5.65751  3.05027  2.54055  5.00376  2.79020  4.10399  4.49030  1.77544  3.96304  4.69805  3.08343  3.25130  2.67498  1.53542  2.69723  3.37577  4.04882  6.08918  4.67786    208 r - - -
          2.68618  4.42225  2.77519  2.73123  3.46354  2.40513  3.72494  3.29354  2.67741  2.69355  4.24690  2.90347  2.73739  3.18146  2.89801  2.37887  2.77519  2.98518  4.58477  3.61503
          0.00579  5.55017  6.27251  0.61958  0.77255  0.48576  0.95510
    179   2.72405  5.62375  3.40267  2.43135  4.95574  1.73989  3.35774  4.43236  2.85392  3.09793  4.66879  2.89129  3.27669  2.95444  3.34450  1.57410  2.98834  4.00754  6.06522  4.66237    209 s - - -
          2.68618  4.42225  2.77519  2.73123  3.46354  2.40513  3.72494  3.29354  2.67741  2.69355  4.24690  2.90347  2.73739  3.18146  2.89801  2.37887  2.77519  2.98518  4.58477  3.61503
          0.00579  5.55017  6.27251  0.61958  0.77255  0.48576  0.95510
    180   2.68297  5.65219  1.45667  2.83841  4.99508  2.95777  4.10761  4.47967  2.20240  3.18455  4.69392  3.08252  4.31311  2.43588  3.33694  2.39799  2.44564  4.04176  6.08638  4.67636    210 d - - -
          2.68618  4.42225  2.77519  2.73123  3.46354  2.40513  3.72494  3.29354  2.67741  2.69355  4.24690  2.90347  2.73739  3.18146  2.89801  2.37887  2.77519  2.98518  4.58477  3.61503
          0.00579  5.55017  6.27251  0.61958  0.77255  0.48576  0.95510
    181   3.25726  1.09814  2.16213  2.54526  4.87992  4.00645  4.24217  4.32199  2.35857  3.02661  4.66700  3.50699  4.42656  3.37151  3.49985  2.79337  3.49388  3.95495  6.07488  4.70365    211 c - - -
          2.68618  4.42225  2.77519  2.73123  3.46354  2.40513  3.72494  3.29354  2.67741  2.69355  4.24690  2.90347  2.73739  3.18146  2.89801  2.37887  2.77519  2.98518  4.58477  3.61503
          0.00579  5.55017  6.27251  0.61958  0.77255  0.48576  0.95510
    182   2.97034  5.61669  2.99884  2.25433  3.62385  2.29891  4.11052  3.38320  2.48806  3.49538  4.66131  3.09194  1.71526  2.68184  3.34148  2.73553  3.13182  3.99923  6.05846  3.45073    212 p - - -
          2.68618  4.42225  2.77519  2.73123  3.46354  2.40513  3.72494  3.29354  2.67741  2.69355  4.24690  2.90347  2.73739  3.18146  2.89801  2.37887  2.77519  2.98518  4.58477  3.61503
          0.00579  5.55017  6.27251  0.61958  0.77255  0.48576  0.95510
    183   2.72850  4.64630  3.32171  4.34651  2.37369  4.36904  4.67902  2.01627  4.18305  2.23755  3.76091  4.44465  2.79002  4.35821  4.27718  3.66941  3.46212  2.89201  5.24563  1.32752    213 y - - -
          2.68618  4.42225  2.77519  2.73123  3.46354  2.40513  3.72494  3.29354  2.67741  2.69355  4.24690  2.90347  2.73739  3.18146  2.89801  2.37887  2.77519  2.98518  4.58477  3.61503
          0.00579  5.55017  6.27251  0.61958  0.77255  0.48576  0.95510
    184   3.44146  0.56893  1.99734  4.31693  5.88898  2.84398  5.61399  5.37942  4.77240  5.02979  5.81888  4.48410  4.90563  4.89758  5.11257  2.28426  3.97703  4.64128  7.20739  6.00259    214 C - - -
          2.68618  4.42225  2.77519  2.73123  3.46354  2.40513  3.72494  3.29354  2.67741  2.69355  4.24690  2.90347  2.73739  3.18146  2.89801  2.37887  2.77519  2.98518  4.58477  3.61503
          0.00579  5.55017  6.27251  0.61958  0.77255  0.48576  0.95510
    185   2.24233  5.65055  2.22525  2.42240  4.99516  3.16823  2.14648  3.32623  2.67384  3.54679  4.69134  2.63340  4.30841  2.62079  2.27016  3.10352  3.16341  3.69905  6.08351  4.67284    215 h - - -
          2.68618  4.42225  2.77519  2.73123  3.46354  2.40513  3.72494  3.29354  2.67741  2.69355  4.24690  2.90347  2.73739  3.18146  2.89801  2.37887  2.77519  2.98518  4.58477  3.61503
          0.00579  5.55017  6.27251  0.61958  0.77255  0.48576  0.95510
    186   1.85684  5.51698  3.45563  2.13181  4.80800  3.24138  4.13775  3.54763  2.56387  3.03534  3.54419  2.90782  2.95014  2.20654  3.37972  3.13819  2.93090  2.48442  5.98345  4.60769    216 a - - -
          2.68618  4.42225  2.77519  2.73123  3.46354  2.40513  3.72494  3.29354  2.67741  2.69355  4.24690  2.90347  2.73739  3.18146  2.89801  2.37887  2.77519  2.98518  4.58477  3.61503
          0.00579  5.55017  6.27251  0.61958  0.77255  0.48576  0.95510
    187   2.23722  4.80915  4.30250  2.37594  2.06050  4.23802  4.51145  3.27298  3.65928  2.18556  2.39241  4.06885  4.61251  1.83864  3.95226  3.49973  3.43709  2.64345  5.40492  4.19243    217 q - - -
          2.68618  4.42225  2.77519  2.73123  3.46354  2.40513  3.72494  3.29354  2.67741  2.69355  4.24690  2.90347  2.73739  3.18146  2.89801  2.37887  2.77519  2.98518  4.58477  3.61503
          0.00579  5.55017  6.27251  0.61958  0.77255  0.48576  0.95510
    188   1.32051  4.63359  4.92031  4.32111  3.01126  3.52788  4.67143  2.32180  4.15913  2.25305  3.75079  4.42591  4.71895  3.62356  4.25756  1.87511  3.44615  2.77191  3.74561  3.23535    218 a - - -
          2.68618  4.42225  2.77519  2.73123  3.46354  2.40513  3.72494  3.29354  2.67741  2.69355  4.24690  2.90347  2.73739  3.18146  2.89801  2.37887  2.77519  2.98518  4.58477  3.61503
          0.00579  5.55017  6.27251  0.61958  0.77255  0.48576  0.95510
    189   2.73292  5.18374  3.71638  3.15875  3.26392  2.87443  4.27749  3.77403  3.13768  2.56937  4.27819  3.64706  1.15842  2.47614  3.18885  2.93020  3.40807  3.49641  5.72948  4.43766    219 p - - -
          2.68618  4.42225  2.77519  2.73123  3.46354  2.40513  3.72494  3.29354  2.67741  2.69355  4.24690  2.90347  2.73739  3.18146  2.89801  2.37887  2.77519  2.98518  4.58477  3.61503
          0.00579  5.55017  6.27251  0.61958  0.77255  0.48576  0.95510
    190   2.36692  4.65659  4.83941  4.24602  3.75919  3.26296  4.66259  1.23533  4.10012  2.44503  3.77577  4.38779  4.71274  3.36466  4.22855  2.51986  2.74665  1.90031  5.27665  4.09088    220 i - - -
          2.68618  4.42225  2.77519  2.73123  3.46354  2.40513  3.72494  3.29354  2.67741  2.69355  4.24690  2.90347  2.73739  3.18146  2.89801  2.37887  2.77519  2.98518  4.58477  3.61503
          0.00579  5.55017  6.27251  0.61958  0.77255  0.48576  0.95510
    191   3.47340  4.82242  5.43660  4.83475  3.87430  4.68768  5.03711  1.62041  4.63127  1.33318  3.84174  4.84415  5.02608  4.76334  3.38223  4.00874  3.70660  1.27416  5.50096  3.32141    221 v - - -
          2.68618  4.42225  2.77519  2.73123  3.46354  2.40513  3.72494  3.29354  2.67741  2.69355  4.24690  2.90347  2.73739  3.18146  2.89801  2.37887  2.77519  2.98518  4.58477  3.61503
          0.00579  5.55017  6.27251  0.61958  0.77255  0.48576  0.95510
    192   1.93122  5.65469  3.07837  2.41961  5.00049  3.91601  4.10290  4.48668  1.87608  3.96006  4.69528  2.98965  4.30964  1.94449  2.19027  2.51046  3.37412  3.35382  6.08671  4.67573    222 k - - -
          2.68618  4.42225  2.77519  2.73123  3.46354  2.40513  3.72494  3.29354  2.67741  2.69355  4.24690  2.90347  2.73739  3.18146  2.89801  2.37887  2.77519  2.98518  4.58477  3.61503
          0.00579  5.55017  6.27251  0.61958  0.77255  0.48576  0.95510
    193   1.88104  5.63896  2.78574  2.21494  3.35277  3.11573  3.35639  4.46066  2.55276  3.60536  3.06318  3.00998  4.31054  2.25325  2.71333  2.61167  3.37254  4.02664  4.22499  3.84578    223 a - - -
          2.68618  4.42225  2.77519  2.73123  3.46354  2.40513  3.72494  3.29354  2.67741  2.69355  4.24690  2.90347  2.73739  3.18146  2.89801  2.37887  2.77519  2.98518  4.58477  3.61503
          0.00579  5.55017  6.27251  0.61958  0.77255  0.48576  0.95510
    194   3.22138  4.63731  4.94410  4.34432  1.19511  3.17969  4.68120  3.07113  3.20155  1.70282  2.57121  3.37866  4.72786  4.35358  4.26827  3.66248  3.45356  2.50498  5.25318  4.06989    224 f - - -
          2.68618  4.42225  2.77519  2.73123  3.46354  2.40513  3.72494  3.29354  2.67741  2.69355  4.24690  2.90347  2.73739  3.18146  2.89801  2.37887  2.77519  2.98518  4.58477  3.61503
          0.00579  5.55017  6.27251  0.61958  0.77255  0.48576  0.95510
    195   1.43094  4.16007  3.67967  2.36956  3.42097  4.03557  4.25205  3.79219  3.10509  2.97232  4.28540  3.61552  4.42269  2.35247  2.95679  2.58837  2.66576  2.47852  5.73517  4.43663    225 a - - -
          2.68618  4.42225  2.77519  2.73123  3.46354  2.40513  3.72494  3.29354  2.67741  2.69355  4.24690  2.90347  2.73739  3.18146  2.89801  2.37887  2.77519  2.98518  4.58477  3.61503
          0.00579  5.55017  6.27251  0.61958  0.77255  0.48576  0.95510
    196   2.82115  5.64291  1.93565  2.44268  3.54974  3.91649  4.10394  3.30428  2.32307  3.28157  4.68457  2.46900  4.30988  2.29783  2.80352  3.10537  2.07463  4.03150  6.07787  4.66924    226 d - - -
          2.68618  4.42225  2.77519  2.73123  3.46354  2.40513  3.72494  3.29354  2.67741  2.69355  4.24690  2.90347  2.73739  3.18146  2.89801  2.37887  2.77519  2.98518  4.58477  3.61503
          0.00579  5.55017  6.27251  0.61958  0.77255  0.48576  0.95510
    197   3.14121  5.64823  3.08723  2.19144  4.99181  3.09409  4.10268  4.47669  1.82787  2.76778  4.04888  2.95329  3.25223  2.98663  1.93231  3.10419  2.44750  4.03807  6.08178  3.28495    227 k - - -
          2.68618  4.42225  2.77519  2.73123  3.46354  2.40513  3.72494  3.29354  2.67741  2.69355  4.24690  2.90347  2.73739  3.18146  2.89801  2.37887  2.77519  2.98518  4.58477  3.61503
          0.00579  5.55017  6.27251  0.61958  0.77255  0.48576  0.95510
    198   2.78776  5.54079  2.52824  2.50869  4.03643  3.93850  2.42460  4.29591  2.58385  3.82657  3.63431  3.22526  4.33077  3.24424  3.08390  2.88746  3.06653  3.90689  4.54396  1.42844    228 y - - -
          2.68618  4.42225  2.77519  2.73123  3.46354  2.40513  3.72494  3.29354  2.67741  2.69355  4.24690  2.90347  2.73739  3.18146  2.89801  2.37887  2.77519  2.98518  4.58477  3.61503
          0.00579  5.55017  6.27251  0.61958  0.77255  0.48576  0.95510
    199   3.09266  5.78822  3.08446  3.11783  5.26372  0.69384  2.70389  4.73378  3.28996  4.25840  5.04358  3.65003  4.58880  3.61715  3.08311  2.68156  3.72289  4.30261  6.42332  5.03255    229 g - - -
          2.68618  4.42225  2.77519  2.73123  3.46354  2.40513  3.72494  3.29354  2.67741  2.69355  4.24690  2.90347  2.73739  3.18146  2.89801  2.37887  2.77519  2.98518  4.58477  3.61503
          0.05293  5.55017  3.04350  0.61958  0.77255  0.48576  0.95510
    200   3.20212  4.58377  5.11339  3.37393  1.72941  4.36668  4.69417  1.48959  4.29889  2.15320  3.69738  3.28880  4.72987  4.43926  4.32532  3.67611  3.43427  2.30760  2.48377  4.01753    230 i - - -
          2.68618  4.42225  2.77519  2.73123  3.46354  2.40513  3.72494  3.29354  2.67741  2.69355  4.24690  2.90347  2.73739  3.18146  2.89801  2.37887  2.77519  2.98518  4.58477  3.61503
          0.00607  5.50331  6.22565  0.61958  0.77255  0.37748  1.15705
    201   2.76009  5.65409  2.66514  1.92555  5.00021  3.91429  3.17533  4.48692  2.29022  3.95981  4.69448  3.38137  3.41185  2.14420  2.91517  1.94437  2.47048  4.04529  6.08613  3.77647    231 e - - -
          2.68618  4.42225  2.77519  2.73123  3.46354  2.40513  3.72494  3.29354  2.67741  2.69355  4.24690  2.90347  2.73739  3.18146  2.89801  2.37887  2.77519  2.98518  4.58477  3.61503
          0.00579  5.55017  6.27251  0.61958  0.77255  0.48576  0.95510
    202   3.61874  4.93720  5.62054  5.03953  4.08296  4.89867  5.29410  1.88020  4.85876  1.73631  4.01872  5.05968  5.22539  5.00510  4.89207  4.23280  2.77038  0.86114  5.74967  3.14288    232 v - - -
          2.68618  4.42225  2.77519  2.73123  3.46354  2.40513  3.72494  3.29354  2.67741  2.69355  4.24690  2.90347  2.73739  3.18146  2.89801  2.37887  2.77519  2.98518  4.58477  3.61503
          0.00579  5.55017  6.27251  0.61958  0.77255  0.48576  0.95510
    203   2.67535  4.67853  4.70003  3.18409  3.13739  4.31624  4.62094  1.86512  2.65491  1.68011  2.84486  4.30813  4.68534  4.20261  2.24593  3.60365  2.99077  2.38067  5.29071  4.10004    233 l - - -
          2.68618  4.42225  2.77519  2.73123  3.46354  2.40513  3.72494  3.29354  2.67741  2.69355  4.24690  2.90347  2.73739  3.18146  2.89801  2.37887  2.77519  2.98518  4.58477  3.61503
          0.00579  5.55017  6.27251  0.61958  0.77255  0.48576  0.95510
    204   1.63364  5.40911  3.52014  2.71110  3.34026  2.78120  3.34194  4.08966  2.74105  3.17352  4.47505  3.48921  1.69554  2.82776  3.42826  3.17218  3.38418  3.74990  5.90033  3.53002    234 a - - -
          2.68618  4.42225  2.77519  2.73123  3.46354  2.40513  3.72494  3.29354  2.67741  2.69355  4.24690  2.90347  2.73739  3.18146  2.89801  2.37887  2.77519  2.98518  4.58477  3.61503
          0.00579  5.55017  6.27251  0.61958  0.77255  0.48576  0.95510
    205   4.17266  5.37756  6.28498  5.78686  2.23979  5.73192  6.32539  1.15752  5.70032  2.98494  3.30917  5.90086  5.93626  5.85774  5.78834  5.14157  4.42128  0.85834  6.59089  5.42056    235 v - - -
          2.68618  4.42225  2.77519  2.73123  3.46354  2.40513  3.72494  3.29354  2.67741  2.69355  4.24690  2.90347  2.73739  3.18146  2.89801  2.37887  2.77519  2.98518  4.58477  3.61503
          0.00579  5.55017  6.27251  0.61958  0.77255  0.48576  0.95510
    206   2.49783  5.55474  2.47782  2.97342  4.94385  3.06649  4.23242  3.31205  3.00079  3.93446  4.70181  2.87148  4.39154  3.34991  3.48458  0.98668  2.83533  3.99411  6.10748  4.72755    236 s - - -
          2.68618  4.42225  2.77519  2.73123  3.46354  2.40513  3.72494  3.29354  2.67741  2.69355  4.24690  2.90347  2.73739  3.18146  2.89801  2.37887  2.77519  2.98518  4.58477  3.61503
          0.02491  5.55017  3.87670  0.61958  0.77255  0.48576  0.95510
    207   2.47293  3.78670  5.15498  4.54073  2.48938  4.37445  4.70724  2.18240  3.72853  2.06360  1.99327  3.70835  4.73829  4.46318  4.34268  2.91160  3.00518  1.67699  5.20556  4.02924    237 v - - -
          2.68618  4.42225  2.77519  2.73123  3.46354  2.40513  3.72494  3.29354  2.67741  2.69355  4.24690  2.90347  2.73739  3.18146  2.89801  2.37887  2.77519  2.98518  4.58477  3.61503
          0.00590  5.53116  6.25350  0.61958  0.77255  0.57382  0.82866
    208   4.14808  6.92718  0.55129  2.68720  6.18353  4.25697  4.88437  5.77236  4.02565  5.19941  6.08252  2.43155  4.93326  3.32835  4.72487  2.07156  4.45631  5.28511  7.34355  5.72832    238 D - - -
          2.68618  4.42225  2.77519  2.73123  3.46354  2.40513  3.72494  3.29354  2.67741  2.69355  4.24690  2.90347  2.73739  3.18146  2.89801  2.37887  2.77519  2.98518  4.58477  3.61503
          0.00590  5.53116  6.25350  0.61958  0.77255  0.57382  0.82866
    209   2.76202  5.85388  3.46903  2.56376  5.20564  0.76664  3.33228  4.66017  3.00092  4.14903  4.93011  3.58496  4.53959  3.06538  2.65541  3.39590  3.66541  4.25657  6.28152  4.91174    239 g - - -
          2.68618  4.42225  2.77519  2.73123  3.46354  2.40513  3.72494  3.29354  2.67741  2.69355  4.24690  2.90347  2.73739  3.18146  2.89801  2.37887  2.77519  2.98518  4.58477  3.61503
          0.00590  5.53116  6.25350  0.61958  0.77255  0.57382  0.82866
    210   2.47682  5.56888  2.64861  2.62864  4.88370  2.00754  4.10979  3.51628  2.48639  3.22948  3.81073  3.08112  4.31201  2.93684  2.42926  3.11074  2.50387  2.32962  6.02011  4.62817    240 g - - -
          2.68618  4.42225  2.77519  2.73123  3.46354  2.40513  3.72494  3.29354  2.67741  2.69355  4.24690  2.90347  2.73739  3.18146  2.89801  2.37887  2.77519  2.98518  4.58477  3.61503
          0.05704  5.53116  2.96660  0.61958  0.77255  0.57382  0.82866
    211   2.01915  5.10438  3.70713  3.14703  4.29553  2.59571  4.24902  2.41692  3.12775  3.34574  4.20022  3.62864  1.68833  2.87555  3.17856  2.70231  2.89015  2.81775  5.65616  4.37162    241 p - - -
          2.68618  4.42225  2.77519  2.73123  3.46354  2.40513  3.72494  3.29354  2.67741  2.69355  4.24690  2.90347  2.73739  3.18146  2.89801  2.37887  2.77519  2.98518  4.58477  3.61503
          0.00621  5.48033  6.20268  0.61958  0.77255  0.77073  0.62115
    212   2.97652  4.76860  4.22619  3.11286  3.37893  4.17995  4.45141  2.38005  3.18334  1.34626  3.52180  2.33926  2.83923  3.86406  3.88723  2.61084  3.15683  2.75194  5.36392  4.14860    242 l - - -
          2.68618  4.42225  2.77519  2.73123  3.46354  2.40513  3.72494  3.29354  2.67741  2.69355  4.24690  2.90347  2.73739  3.18146  2.89801  2.37887  2.77519  2.98518  4.58477  3.61503
          0.00621  5.48033  6.20268  0.61958  0.77255  0.77073  0.62115
    213   2.62348  5.61437  2.79185  2.39722  4.95826  3.54886  3.07107  4.44353  2.47999  3.30592  4.65545  3.09493  1.33293  2.90759  3.09048  2.61983  3.33731  4.00440  6.04763  4.63715    243 p - - -
          2.68618  4.42225  2.77519  2.73123  3.46354  2.40513  3.72494  3.29354  2.67741  2.69355  4.24690  2.90347  2.73739  3.18146  2.89801  2.37887  2.77519  2.98518  4.58477  3.61503
          0.00621  5.48033  6.20268  0.61958  0.77255  0.77073  0.62115
    214   2.49080  5.61515  2.55155  2.24644  4.95859  1.97207  2.59021  4.44373  2.80460  3.14826  4.65642  2.60907  4.27401  2.91928  3.29754  2.14481  2.84652  4.00495  6.04870  4.63820    244 g - - -
          2.68623  4.42231  2.77525  2.73129  3.46359  2.40487  3.72500  3.29360  2.67705  2.69360  4.24695  2.90352  2.73745  3.18152  2.89806  2.37892  2.77525  2.98524  4.58482  3.61509
          0.26606  3.06355  1.67725  0.66777  0.71919  0.77073  0.62115
    215   3.11312  4.48918  5.03380  4.42500  1.53831  2.17376  4.59683  2.11632  4.22027  1.91893  3.57715  4.42729  4.64023  4.35383  4.24155  3.59260  3.34508  2.22091  5.08398  2.97551    247 f - - -
          2.68618  4.42225  2.77519  2.73123  3.46354  2.40513  3.72494  3.29354  2.67741  2.69355  4.24690  2.90347  2.73739  3.18146  2.89801  2.37887  2.77519  2.98518  4.58477  3.61503
          0.00763  5.27593  5.99828  0.61958  0.77255  1.26160  0.33296
    216   3.09291  5.11051  3.60298  2.46736  4.31449  3.94892  4.14876  3.69679  2.65283  2.14829  4.19667  3.53290  1.23691  3.34320  3.04223  3.18072  3.32102  2.74220  5.63494  4.35004    248 p - - -
          2.68618  4.42225  2.77519  2.73123  3.46354  2.40513  3.72494  3.29354  2.67741  2.69355  4.24690  2.90347  2.73739  3.18146  2.89801  2.37887  2.77519  2.98518  4.58477  3.61503
          0.00763  5.27593  5.99828  0.61958  0.77255  1.26160  0.33296
    217   3.01015  5.51313  1.96065  2.44054  2.39226  3.47601  3.97083  4.33771  2.43052  3.81653  4.55532  1.96780  4.17553  2.48264  2.95729  2.97321  2.67724  3.90159  5.94784  4.53821    249 d - - -
          2.68618  4.42225  2.77519  2.73123  3.46354  2.40513  3.72494  3.29354  2.67741  2.69355  4.24690  2.90347  2.73739  3.18146  2.89801  2.37887  2.77519  2.98518  4.58477  3.61503
          0.00763  5.27593  5.99828  0.61958  0.77255  1.26160  0.33296
    218   2.00175  5.15071  3.45182  2.89341  3.54482  3.85689  4.06567  3.29649  2.88407  3.40209  4.22694  2.60561  2.30104  2.61496  3.33993  2.10413  2.62864  3.47354  5.66583  2.94063    250 a - - -
          2.68618  4.42225  2.77519  2.73123  3.46354  2.40513  3.72494  3.29354  2.67741  2.69355  4.24690  2.90347  2.73739  3.18146  2.89801  2.37887  2.77519  2.98518  4.58477  3.61503
          0.00763  5.27593  5.99828  0.61958  0.77255  1.12217  0.39389
    219   2.65737  5.51955  2.65449  2.49710  4.86368  3.78536  3.04213  4.34894  2.29030  3.41587  3.99797  2.82311  3.59224  2.16810  1.77797  2.97399  3.03847  3.05544  5.95277  4.54245    251 r - - -
          2.68618  4.42225  2.77519  2.73123  3.46354  2.40513  3.72494  3.29354  2.67741  2.69355  4.24690  2.90347  2.73739  3.18146  2.89801  2.37887  2.77519  2.98518  4.58477  3.61503
          0.00744  5.30040  6.02275  0.61958  0.77255  1.21831  0.35059
    220   3.04674  4.72083  2.83321  3.43444  2.86983  4.04643  4.30734  2.32126  2.97300  2.70295  2.93575  3.34994  2.65021  2.75407  3.71361  3.29720  2.84193  2.28360  5.30882  2.30754    252 v - - -
          2.68618  4.42225  2.77519  2.73123  3.46354  2.40513  3.72494  3.29354  2.67741  2.69355  4.24690  2.90347  2.73739  3.18146  2.89801  2.37887  2.77519  2.98518  4.58477  3.61503
          0.00744  5.30040  6.02275  0.61958  0.77255  1.21831  0.35059
    221   3.06055  5.56698  1.36900  2.58555  3.52714  3.06744  3.47744  4.39005  2.16067  3.86922  4.61144  2.07971  4.21472  3.11619  3.26082  3.02037  2.97010  3.95424  6.00185  4.58850    253 d - - -
          2.68618  4.42225  2.77519  2.73123  3.46354  2.40513  3.72494  3.29354  2.67741  2.69355  4.24690  2.90347  2.73739  3.18146  2.89801  2.37887  2.77519  2.98518  4.58477  3.61503
          0.00744  5.30040  6.02275  0.61958  0.77255  1.21831  0.35059
    222   2.85038  5.51516  2.56440  2.54372  4.85739  3.01323  3.58814  3.10090  2.21070  3.81923  4.55656  2.48106  4.17946  2.57662  2.61854  2.55503  2.20478  2.78320  5.94954  4.54030    254 t - - -
          2.68618  4.42225  2.77519  2.73123  3.46354  2.40513  3.72494  3.29354  2.67741  2.69355  4.24690  2.90347  2.73739  3.18146  2.89801  2.37887  2.77519  2.98518  4.58477  3.61503
          0.09045  5.30040  2.50729  0.61958  0.77255  1.21831  0.35059
    223   2.59931  5.47006  2.34698  2.71443  4.79741  1.38129  3.99906  4.26703  2.76051  2.97231  4.53356  3.02307  2.97908  2.68843  3.25301  2.75661  3.26236  3.85500  5.93176  4.53308    255 g - - -
          2.68618  4.42225  2.77519  2.73123  3.46354  2.40513  3.72494  3.29354  2.67741  2.69355  4.24690  2.90347  2.73739  3.18146  2.89801  2.37887  2.77519  2.98518  4.58477  3.61503
          0.12596  5.21804  2.18094  0.61958  0.77255  1.35347  0.29887
    224   2.92684  5.19834  2.79497  2.72741  4.45704  3.74180  3.30063  2.92056  2.72342  2.43132  4.26304  2.59489  4.13317  1.49653  3.19481  2.94202  2.87723  3.22977  5.68625  4.33444    256 q - - -
          2.68618  4.42225  2.77519  2.73123  3.46354  2.40513  3.72494  3.29354  2.67741  2.69355  4.24690  2.90347  2.73739  3.18146  2.89801  2.37887  2.77519  2.98518  4.58477  3.61503
          0.00909  5.10116  5.82351  0.61958  0.77255  0.80334  0.59390
    225   1.46128  5.28902  3.36533  2.40672  4.55003  3.82486  3.23330  3.98071  2.80410  2.46001  3.80677  3.04199  3.53301  2.87457  3.05266  2.38919  3.24127  3.32149  5.77557  3.54047    257 a - - -
          2.68618  4.42225  2.77519  2.73123  3.46354  2.40513  3.72494  3.29354  2.67741  2.69355  4.24690  2.90347  2.73739  3.18146  2.89801  2.37887  2.77519  2.98518  4.58477  3.61503
          0.00757  5.28361  6.00596  0.61958  0.77255  0.60940  0.78455
    226   2.18152  5.58065  3.32232  2.20361  4.92457  2.29197  4.03424  4.40951  2.04809  3.39981  4.62174  2.86928  4.24065  1.90715  3.07818  2.77159  2.70403  3.97070  6.01392  4.60395    258 q - - -
          2.68618  4.42225  2.77519  2.73123  3.46354  2.40513  3.72494  3.29354  2.67741  2.69355  4.24690  2.90347  2.73739  3.18146  2.89801  2.37887  2.77519  2.98518  4.58477  3.61503
          0.00659  5.42073  6.14308  0.61958  0.77255  0.95168  0.48791
    227   2.29839  5.37012  3.43114  2.87373  4.63452  3.89373  2.48738  3.03979  2.61187  2.53969  4.43307  3.07147  4.28464  2.26553  1.99087  2.93270  2.74126  3.02314  5.85418  4.49842    259 r - - -
          2.68618  4.42225  2.77519  2.73123  3.46354  2.40513  3.72494  3.29354  2.67741  2.69355  4.24690  2.90347  2.73739  3.18146  2.89801  2.37887  2.77519  2.98518  4.58477  3.61503
          0.00659  5.42073  6.14308  0.61958  0.77255  0.95168  0.48791
    228   1.99851  4.52386  5.04454  4.43331  2.78373  4.30294  4.63316  2.14137  4.23116  1.40605  3.01286  3.23561  4.66704  4.37337  4.26021  3.10124  3.37219  2.77034  2.43500  3.96665    260 l - - -
          2.68618  4.42225  2.77519  2.73123  3.46354  2.40513  3.72494  3.29354  2.67741  2.69355  4.24690  2.90347  2.73739  3.18146  2.89801  2.37887  2.77519  2.98518  4.58477  3.61503
          0.00659  5.42073  6.14308  0.61958  0.77255  0.95168  0.48791
    229   2.85605  5.64965  2.66992  2.78810  4.99285  1.45177  4.08657  4.48085  2.06591  3.95513  4.69558  2.10397  3.24470  2.78102  3.33382  2.78318  3.36844  4.04027  6.08399  4.66765    261 g - - -
          2.68618  4.42225  2.77519  2.73123  3.46354  2.40513  3.72494  3.29354  2.67741  2.69355  4.24690  2.90347  2.73739  3.18146  2.89801  2.37887  2.77519  2.98518  4.58477  3.61503
          0.00659  5.42073  6.14308  0.61958  0.77255  0.95168  0.48791
    230   2.84941  4.56907  4.80114  4.20455  3.66786  4.27417  4.59077  1.76070  3.09131  1.80509  3.04192  4.33032  4.64071  2.52044  4.16439  2.98323  3.37290  1.59994  5.18801  4.00370    262 v - - -
          2.68668  4.42290  2.77554  2.73172  3.46192  2.40476  3.72461  3.29182  2.67753  2.69266  4.24755  2.90412  2.73804  3.18211  2.89866  2.37856  2.77476  2.98505  4.58542  3.61568
          0.49248  0.95000  6.14308  0.97746  0.47203  0.95168  0.48791
    231   2.20933  5.55046  3.33497  1.95476  4.88185  3.85198  3.54928  3.31571  2.15768  3.84986  4.59475  3.32488  3.19966  2.96490  2.29930  2.55474  2.49279  2.70951  5.99138  4.58893    266 e - - -
          2.68618  4.42225  2.77519  2.73123  3.46354  2.40513  3.72494  3.29354  2.67741  2.69355  4.24690  2.90347  2.73739  3.18146  2.89801  2.37887  2.77519  2.98518  4.58477  3.61503
          0.00659  5.42073  6.14308  0.61958  0.77255  0.64145  0.74766
    232   2.93707  5.16085  3.63187  2.33298  3.22762  3.98983  3.35086  3.03167  2.88236  2.79522  4.24393  3.56842  3.85101  2.29966  2.64574  3.20290  2.01805  2.40826  5.69333  2.86003    267 t - - -
          2.68618  4.42225  2.77519  2.73123  3.46354  2.40513  3.72494  3.29354  2.67741  2.69355  4.24690  2.90347  2.73739  3.18146  2.89801  2.37887  2.77519  2.98518  4.58477  3.61503
          0.00627  5.47152  6.19387  0.61958  0.77255  0.80035  0.59633
    233   3.18817  4.58838  4.99460  4.39260  2.08843  4.33763  4.65610  3.01119  4.21090  2.60787  3.70702  4.44791  4.70444  4.37035  4.27401  2.49361  1.59208  1.48817  5.19044  2.88453    268 v - - -
          2.68618  4.42225  2.77519  2.73123  3.46354  2.40513  3.72494  3.29354  2.67741  2.69355  4.24690  2.90347  2.73739  3.18146  2.89801  2.37887  2.77519  2.98518  4.58477  3.61503
          0.00627  5.47152  6.19387  0.61958  0.77255  0.80035  0.59633
    234   2.58970  5.53269  5.28918  5.31666  6.20257  4.28315  6.22597  5.74543  5.48241  5.42407  6.27061  5.05749  0.19757  5.66173  5.55264  3.85761  4.23182  4.91652  7.41439  6.45245    269 P - - -
          2.68618  4.42225  2.77519  2.73123  3.46354  2.40513  3.72494  3.29354  2.67741  2.69355  4.24690  2.90347  2.73739  3.18146  2.89801  2.37887  2.77519  2.98518  4.58477  3.61503
          0.00627  5.47152  6.19387  0.61958  0.77255  0.32978  1.26969
    235   0.74707  5.18346  4.38502  3.88707  4.86136  4.07407  4.90148  4.23907  2.94281  3.93139  4.77993  4.17948  4.69072  4.15884  4.19573  2.74889  1.71373  2.95165  6.23297  4.99730    270 a - - -
          2.68618  4.42225  2.77519  2.73123  3.46354  2.40513  3.72494  3.29354  2.67741  2.69355  4.24690  2.90347  2.73739  3.18146  2.89801  2.37887  2.77519  2.98518  4.58477  3.61503
          0.00579  5.55017  6.27251  0.61958  0.77255  0.48576  0.95510
    236   3.33128  4.69633  5.30635  4.69219  2.98702  4.51192  4.84602  2.06017  4.47837  1.18464  2.54415  4.67787  4.86249  4.59666  4.48052  3.82642  2.60676  1.90594  5.31559  2.79784    271 l - - -
          2.68618  4.42225  2.77519  2.73123  3.46354  2.40513  3.72494  3.29354  2.67741  2.69355  4.24690  2.90347  2.73739  3.18146  2.89801  2.37887  2.77519  2.98518  4.58477  3.61503
          0.00579  5.55017  6.27251  0.61958  0.77255  0.48576  0.95510
    237   2.73561  4.60177  5.18716  4.57240  1.61643  3.18530  4.72982  2.76833  4.35834  2.29724  2.19038  4.55796  4.75981  4.48971  4.36775  3.70820  3.45923  1.75843  5.22310  2.34572    272 f - - -
          2.68618  4.42225  2.77519  2.73123  3.46354  2.40513  3.72494  3.29354  2.67741  2.69355  4.24690  2.90347  2.73739  3.18146  2.89801  2.37887  2.77519  2.98518  4.58477  3.61503
          0.00579  5.55017  6.27251  0.61958  0.77255  0.48576  0.95510
    238   4.71589  5.86443  6.76748  6.21678  4.13584  6.26683  6.63719  1.76376  6.12506  0.51220  3.01807  6.45783  6.19367  5.91380  6.03986  5.70973  4.92170  2.12401  6.47213  5.56871    273 L - - -
          2.68618  4.42225  2.77519  2.73123  3.46354  2.40513  3.72494  3.29354  2.67741  2.69355  4.24690  2.90347  2.73739  3.18146  2.89801  2.37887  2.77519  2.98518  4.58477  3.61503
          0.00579  5.55017  6.27251  0.61958  0.77255  0.48576  0.95510
    239   2.18320  4.60769  5.19793  4.58369  2.09249  3.64504  4.74163  2.06934  4.36975  2.78866  2.79874  4.56867  4.76928  4.50143  4.37895  3.71848  3.46678  1.16431  4.22245  4.05816    274 v - - -
          2.68618  4.42225  2.77519  2.73123  3.46354  2.40513  3.72494  3.29354  2.67741  2.69355  4.24690  2.90347  2.73739  3.18146  2.89801  2.37887  2.77519  2.98518  4.58477  3.61503
          0.00579  5.55017  6.27251  0.61958  0.77255  0.48576  0.95510
    240   2.53991  5.63231  1.93473  2.67327  4.96900  2.78686  4.10653  3.39345  2.84453  3.93402  4.67517  2.55861  4.31187  2.23476  2.75321  2.06882  3.37285  3.45535  3.87813  3.73257    275 d - - -
          2.68618  4.42225  2.77519  2.73123  3.46354  2.40513  3.72494  3.29354  2.67741  2.69355  4.24690  2.90347  2.73739  3.18146  2.89801  2.37887  2.77519  2.98518  4.58477  3.61503
          0.00579  5.55017  6.27251  0.61958  0.77255  0.48576  0.95510
    241   3.25979  5.72633  3.51607  2.61514  5.08755  4.01662  4.17616  4.55340  1.75255  4.02350  4.77582  3.48992  1.43721  3.27761  2.19528  2.42884  2.60832  4.12850  6.14043  4.76255    276 p - - -
          2.68618  4.42225  2.77519  2.73123  3.46354  2.40513  3.72494  3.29354  2.67741  2.69355  4.24690  2.90347  2.73739  3.18146  2.89801  2.37887  2.77519  2.98518  4.58477  3.61503
          0.00579  5.55017  6.27251  0.61958  0.77255  0.48576  0.95510
    242   2.64004  5.65167  2.21139  2.30526  3.76929  2.64002  2.84327  4.48238  2.21281  3.95686  4.69240  2.82257  2.09316  2.93977  3.32995  2.86937  3.37258  3.21581  6.08446  4.67357    277 p - - -
          2.68618  4.42225  2.77519  2.73123  3.46354  2.40513  3.72494  3.29354  2.67741  2.69355  4.24690  2.90347  2.73739  3.18146  2.89801  2.37887  2.77519  2.98518  4.58477  3.61503
          0.00579  5.55017  6.27251  0.61958  0.77255  0.48576  0.95510
    243   3.16479  5.67193  2.94231  2.84645  5.01556  2.33371  4.12426  4.50090  2.56525  3.97767  4.71610  2.29392  3.32915  2.69596  3.35914  2.15329  1.49380  4.06246  6.10755  4.69595    278 t - - -
          2.68618  4.42225  2.77519  2.73123  3.46354  2.40513  3.72494  3.29354  2.67741  2.69355  4.24690  2.90347  2.73739  3.18146  2.89801  2.37887  2.77519  2.98518  4.58477  3.61503
          0.00579  5.55017  6.27251  0.61958  0.77255  0.48576  0.95510
    244   2.85219  5.64553  2.58975  2.83672  4.98792  2.27479  4.10335  3.02567  1.98648  3.94966  4.68691  2.72056  3.67266  2.16276  2.71975  3.10481  2.30070  3.32603  6.07981  4.67051    279 k - - -
          2.68618  4.42225  2.77519  2.73123  3.46354  2.40513  3.72494  3.29354  2.67741  2.69355  4.24690  2.90347  2.73739  3.18146  2.89801  2.37887  2.77519  2.98518  4.58477  3.61503
          0.00579  5.55017  6.27251  0.61958  0.77255  0.48576  0.95510
    245   2.97220  5.63457  2.24476  2.48920  2.98159  3.91810  4.10593  3.50984  2.43057  3.93670  4.67717  3.06486  4.31140  2.27835  2.56841  2.03303  2.43879  3.22314  6.07170  3.77185    280 s - - -
          2.68649  4.42256  2.77472  2.73154  3.46385  2.40435  3.72525  3.29308  2.67659  2.69386  4.24721  2.90377  2.73770  3.18177  2.89832  2.37887  2.77550  2.98493  4.58508  3.61534
          0.34718  2.18837  1.70801  1.29265  0.32095  0.48576  0.95510
    246   2.17060  4.49231  4.92964  4.32294  2.68308  4.25103  3.00421  1.80828  4.13589  2.68307  2.62309  4.36950  3.24511  4.29153  2.96644  3.55647  2.82436  2.15589  3.84242  2.82597    286 i - - -
          2.68618  4.42225  2.77519  2.73123  3.46354  2.40513  3.72494  3.29354  2.67741  2.69355  4.24690  2.90347  2.73739  3.18146  2.89801  2.37887  2.77519  2.98518  4.58477  3.61503
          0.05698  5.35252  2.98271  0.61958  0.77255  0.39198  1.12615
    247   2.34165  4.97300  3.82643  3.26298  3.19426  4.05517  4.29107  2.89192  2.06673  2.68388  2.96555  3.71537  2.79884  2.81057  2.72384  2.84699  2.75912  2.98585  5.53682  2.57560    287 k - - -
          2.68618  4.42225  2.77519  2.73123  3.46354  2.40513  3.72494  3.29354  2.67741  2.69355  4.24690  2.90347  2.73739  3.18146  2.89801  2.37887  2.77519  2.98518  4.58477  3.61503
          0.09744  5.46083  2.42373  0.61958  0.77255  0.83484  0.56906
    248   2.70465  5.00953  2.60214  3.11567  4.18625  3.97236  4.19914  3.05113  3.09374  2.93334  3.66316  3.59122  1.27995  3.42524  2.77002  3.19414  2.92398  2.60035  5.56116  4.28388    288 p - - -
          2.68618  4.42225  2.77519  2.73123  3.46354  2.40513  3.72494  3.29354  2.67741  2.69355  4.24690  2.90347  2.73739  3.18146  2.89801  2.37887  2.77519  2.98518  4.58477  3.61503
          0.00694  5.37033  6.09267  0.61958  0.77255  0.58829  0.81030
    249   3.83798  5.10175  5.88391  5.35197  4.37787  5.25537  5.77576  1.08336  5.22063  1.90237  4.22357  5.42031  5.54757  5.40826  5.30156  2.64050  4.08761  1.13439  6.19733  5.00307    289 i - - -
          2.68618  4.42225  2.77519  2.73123  3.46354  2.40513  3.72494  3.29354  2.67741  2.69355  4.24690  2.90347  2.73739  3.18146  2.89801  2.37887  2.77519  2.98518  4.58477  3.61503
          0.00633  5.46083  6.18318  0.61958  0.77255  0.83484  0.56906
    250   1.53101  5.26542  4.23237  3.74765  5.33329  1.57146  4.88499  4.79352  3.72220  4.38593  5.15660  4.06375  4.60952  4.05811  2.50714  1.31956  2.89463  4.22132  6.56702  5.29091    290 s - - -
          2.68618  4.42225  2.77519  2.73123  3.46354  2.40513  3.72494  3.29354  2.67741  2.69355  4.24690  2.90347  2.73739  3.18146  2.89801  2.37887  2.77519  2.98518  4.58477  3.61503
          0.00633  5.46083  6.18318  0.61958  0.77255  0.83484  0.56906
    251   2.60993  5.27458  3.54099  2.51076  2.09174  3.95639  4.16165  3.91165  2.97146  3.52729  4.34941  3.49880  4.34623  2.13211  2.86826  2.50793  3.34897  3.60067  5.77810  1.74929    291 y - - -
          2.68674  4.41539  2.77569  2.73251  3.46401  2.40478  3.72622  3.29350  2.67726  2.69338  4.24475  2.90385  2.73716  3.18274  2.89662  2.38015  2.77333  2.98549  4.58323  3.61449
          0.17906  1.82089  6.18318  2.40056  0.09504  0.31662  1.30418
    252   2.54976  5.28531  5.40090  5.43781  6.20854  0.25677  6.22158  5.74000  5.60010  5.42636  6.15054  4.91808  4.94528  5.64494  5.61473  2.72407  3.95954  4.74465  7.53673  6.52491    317 G - - -
          2.68618  4.42225  2.77519  2.73123  3.46354  2.40513  3.72494  3.29354  2.67741  2.69355  4.24690  2.90347  2.73739  3.18146  2.89801  2.37887  2.77519  2.98518  4.58477  3.61503
          0.00579  5.55017  6.27251  0.61958  0.77255  0.48576  0.95510
    253   2.80076  4.59831  5.18786  4.57280  1.84129  4.39428  4.72826  2.17276  4.35796  2.46222  2.45231  4.55665  3.27627  4.48919  4.36633  3.70574  2.72386  1.47382  5.22158  3.25450    318 v - - -
          2.68618  4.42225  2.77519  2.73123  3.46354  2.40513  3.72494  3.29354  2.67741  2.69355  4.24690  2.90347  2.73739  3.18146  2.89801  2.37887  2.77519  2.98518  4.58477  3.61503
          0.00579  5.55017  6.27251  0.61958  0.77255  0.48576  0.95510
    254   2.87095  4.62284  4.98793  3.47750  3.71846  3.18109  4.68636  1.62888  4.21037  1.91434  1.87622  4.46022  4.72891  3.39597  4.28613  3.27465  3.15028  1.97804  5.24180  4.06093    319 i - - -
          2.68618  4.42225  2.77519  2.73123  3.46354  2.40513  3.72494  3.29354  2.67741  2.69355  4.24690  2.90347  2.73739  3.18146  2.89801  2.37887  2.77519  2.98518  4.58477  3.61503
          0.00579  5.55017  6.27251  0.61958  0.77255  0.48576  0.95510
    255   2.24120  5.33206  2.59308  3.58857  5.08246  4.03534  4.76277  4.48773  3.63240  4.13009  4.94004  3.98177  4.63179  3.94701  4.06154  0.73755  2.73865  2.56067  6.37157  5.07989    320 s - - -
          2.68618  4.42225  2.77519  2.73123  3.46354  2.40513  3.72494  3.29354  2.67741  2.69355  4.24690  2.90347  2.73739  3.18146  2.89801  2.37887  2.77519  2.98518  4.58477  3.61503
          0.00579  5.55017  6.27251  0.61958  0.77255  0.48576  0.95510
    256   2.19893  5.43409  3.50413  2.24798  4.69642  3.10810  3.74348  4.12787  2.62252  2.09237  3.08742  3.47580  4.35587  1.91427  2.89239  3.16337  3.38222  2.79145  5.91970  3.61724    321 q - - -
          2.68618  4.42225  2.77519  2.73123  3.46354  2.40513  3.72494  3.29354  2.67741  2.69355  4.24690  2.90347  2.73739  3.18146  2.89801  2.37887  2.77519  2.98518  4.58477  3.61503
          0.00579  5.55017  6.27251  0.61958  0.77255  0.48576  0.95510
    257   2.73165  5.67880  1.29146  2.51864  5.02316  3.25879  4.12209  4.51033  2.30630  3.98388  4.72063  3.16926  2.89053  3.03909  3.35720  2.44657  2.50898  4.06925  6.11130  4.69790    322 d - - -
          2.68618  4.42225  2.77519  2.73123  3.46354  2.40513  3.72494  3.29354  2.67741  2.69355  4.24690  2.90347  2.73739  3.18146  2.89801  2.37887  2.77519  2.98518  4.58477  3.61503
          0.00579  5.55017  6.27251  0.61958  0.77255  0.48576  0.95510
    258   3.15668  5.67049  2.03815  1.34718  5.01591  3.92242  4.11445  4.50280  2.52210  3.97567  4.71163  2.99415  4.31966  2.39824  2.89949  3.11747  2.20876  3.61134  6.10223  4.68986    323 e - - -
          2.68618  4.42225  2.77519  2.73123  3.46354  2.40513  3.72494  3.29354  2.67741  2.69355  4.24690  2.90347  2.73739  3.18146  2.89801  2.37887  2.77519  2.98518  4.58477  3.61503
          0.00579  5.55017  6.27251  0.61958  0.77255  0.48576  0.95510
    259   3.11733  5.61928  6.46097  5.92683  4.22840  5.88599  6.36206  1.45206  5.81344  0.55580  3.96703  6.07928  5.99612  5.78130  5.80894  5.29787  4.64379  2.69357  6.42926  5.41964    324 L - - -
          2.68618  4.42225  2.77519  2.73123  3.46354  2.40513  3.72494  3.29354  2.67741  2.69355  4.24690  2.90347  2.73739  3.18146  2.89801  2.37887  2.77519  2.98518  4.58477  3.61503
          0.00579  5.55017  6.27251  0.61958  0.77255  0.48576  0.95510
    260   1.83497  5.24062  3.64500  2.27244  4.44710  4.02223  4.23514  3.01988  2.19864  2.27094  2.85639  2.61734  4.41005  3.18788  3.52013  3.05966  2.87605  2.69750  5.76643  4.45887    325 a - - -
          2.68618  4.42225  2.77519  2.73123  3.46354  2.40513  3.72494  3.29354  2.67741  2.69355  4.24690  2.90347  2.73739  3.18146  2.89801  2.37887  2.77519  2.98518  4.58477  3.61503
          0.00579  5.55017  6.27251  0.61958  0.77255  0.48576  0.95510
    261   2.77173  5.66313  1.85379  1.94889  5.00911  2.57259  3.17060  4.49631  2.31214  3.96880  4.70380  2.37923  3.24999  2.58631  3.33735  3.10963  2.88147  4.05431  6.09499  4.68252    326 d - - -
          2.68618  4.42225  2.77519  2.73123  3.46354  2.40513  3.72494  3.29354  2.67741  2.69355  4.24690  2.90347  2.73739  3.18146  2.89801  2.37887  2.77519  2.98518  4.58477  3.61503
          0.00579  5.55017  6.27251  0.61958  0.77255  0.48576  0.95510
    262   3.21880  5.66850  3.49703  2.92906  5.00914  3.99016  3.16365  4.47229  2.23204  3.95964  3.65162  2.46187  4.37878  2.78385  1.11635  3.18945  2.78913  3.20350  6.09258  4.71301    327 r - - -
          2.68618  4.42225  2.77519  2.73123  3.46354  2.40513  3.72494  3.29354  2.67741  2.69355  4.24690  2.90347  2.73739  3.18146  2.89801  2.37887  2.77519  2.98518  4.58477  3.61503
          0.00579  5.55017  6.27251  0.61958  0.77255  0.48576  0.95510
    263   2.35695  4.61227  5.19871  4.58446  2.10213  4.40957  4.74273  1.19628  4.37091  1.91638  3.72125  4.57066  4.77162  4.50179  4.38044  2.99899  3.47070  2.58900  3.36639  4.05754    328 i - - -
          2.68618  4.42225  2.77519  2.73123  3.46354  2.40513  3.72494  3.29354  2.67741  2.69355  4.24690  2.90347  2.73739  3.18146  2.89801  2.37887  2.77519  2.98518  4.58477  3.61503
          0.00579  5.55017  6.27251  0.61958  0.77255  0.48576  0.95510
    264   2.83860  4.60034  5.18225  4.56763  2.14457  4.39388  4.72538  1.96943  2.93731  1.47853  3.71555  4.55397  4.75707  4.48564  4.36402  3.70504  3.45716  2.21975  4.20645  2.21201    329 l - - -
          2.68618  4.42225  2.77519  2.73123  3.46354  2.40513  3.72494  3.29354  2.67741  2.69355  4.24690  2.90347  2.73739  3.18146  2.89801  2.37887  2.77519  2.98518  4.58477  3.61503
          0.00579  5.55017  6.27251  0.61958  0.77255  0.48576  0.95510
    265   2.49516  5.14961  3.73095  2.68065  4.33416  4.05492  4.27637  3.72070  3.15179  2.04705  3.28492  2.26139  3.43256  2.61815  2.67975  3.27259  3.15882  1.93764  3.62419  4.40575    330 v - - -
          2.68618  4.42225  2.77519  2.73123  3.46354  2.40513  3.72494  3.29354  2.67741  2.69355  4.24690  2.90347  2.73739  3.18146  2.89801  2.37887  2.77519  2.98518  4.58477  3.61503
          0.00579  5.55017  6.27251  0.61958  0.77255  0.48576  0.95510
    266   1.52265  4.69466  3.49347  4.04758  3.79952  3.13953  4.60400  2.56662  3.93383  1.89743  3.80919  4.27001  4.67381  3.58647  4.12645  3.58722  2.59539  1.72039  5.30515  3.60177    331 a - - -
          2.68618  4.42225  2.77519  2.73123  3.46354  2.40513  3.72494  3.29354  2.67741  2.69355  4.24690  2.90347  2.73739  3.18146  2.89801  2.37887  2.77519  2.98518  4.58477  3.61503
          0.00579  5.55017  6.27251  0.61958  0.77255  0.48576  0.95510
    267   1.42724  4.72109  3.79968  3.95182  3.13272  4.28362  4.57658  2.52705  3.00555  1.98043  3.83433  4.21101  4.65517  4.09320  4.07586  2.49701  2.32443  2.36767  5.32831  4.12988    332 a - - -
          2.68618  4.42225  2.77519  2.73123  3.46354  2.40513  3.72494  3.29354  2.67741  2.69355  4.24690  2.90347  2.73739  3.18146  2.89801  2.37887  2.77519  2.98518  4.58477  3.61503
          0.00627  5.47152  6.19387  0.61958  0.77255  0.48576  0.95510
    268   2.05603  5.61102  3.34691  2.37973  4.95681  2.73278  3.31600  4.44317  2.14543  3.91652  4.65153  2.56416  3.67938  2.54576  2.27152  2.89535  2.25809  4.00205  6.04318  4.63197    333 a - - -
          2.68618  4.42225  2.77519  2.73123  3.46354  2.40513  3.72494  3.29354  2.67741  2.69355  4.24690  2.90347  2.73739  3.18146  2.89801  2.37887  2.77519  2.98518  4.58477  3.61503
          0.00627  5.47152  6.19387  0.61958  0.77255  0.48576  0.95510
    269   3.09925  5.58346  2.48103  2.48263  4.91752  2.66836  3.23612  4.39581  2.55982  2.55145  4.62702  3.34895  2.94978  2.63977  2.75531  2.67534  2.33820  3.38018  3.54719  3.22118    334 t - - -
          2.68618  4.42225  2.77519  2.73123  3.46354  2.40513  3.72494  3.29354  2.67741  2.69355  4.24690  2.90347  2.73739  3.18146  2.89801  2.37887  2.77519  2.98518  4.58477  3.61503
          0.02555  5.47152  3.86201  0.61958  0.77255  0.48576  0.95510
    270   2.13987  5.01540  3.76197  2.29063  2.30951  4.03014  3.64333  3.17354  2.76286  2.43815  3.03730  2.91734  4.41431  2.40662  3.58633  3.25502  3.34818  2.86056  5.57154  3.01622    335 a - - -
          2.68618  4.42225  2.77519  2.73123  3.46354  2.40513  3.72494  3.29354  2.67741  2.69355  4.24690  2.90347  2.73739  3.18146  2.89801  2.37887  2.77519  2.98518  4.58477  3.61503
          0.08286  5.45236  2.58709  0.61958  0.77255  0.43754  1.03740
    271   2.64074  5.55539  2.75245  2.75943  4.89390  2.29169  3.01388  4.37522  1.96156  3.85792  3.97757  2.25424  2.24461  3.12305  3.25356  3.02592  2.90537  3.28484  5.99214  4.58521    336 k - - -
          2.68618  4.42225  2.77519  2.73123  3.46354  2.40513  3.72494  3.29354  2.67741  2.69355  4.24690  2.90347  2.73739  3.18146  2.89801  2.37887  2.77519  2.98518  4.58477  3.61503
          0.00675  5.39705  6.11940  0.61958  0.77255  0.46308  0.99247
    272   2.31201  5.36616  3.45748  2.62246  4.62456  1.73810  4.11297  4.05324  2.70970  2.16311  4.43116  3.03406  2.85764  3.24872  2.83061  2.90847  3.32859  3.70940  2.99509  4.50372    337 g - - -
          2.68618  4.42225  2.77519  2.73123  3.46354  2.40513  3.72494  3.29354  2.67741  2.69355  4.24690  2.90347  2.73739  3.18146  2.89801  2.37887  2.77519  2.98518  4.58477  3.61503
          0.00642  5.44777  6.17011  0.61958  0.77255  0.58659  0.81243
    273   2.76601  5.56490  2.55039  2.35321  4.89643  3.86582  2.94426  2.46686  2.29104  2.54658  4.60914  2.40956  2.99373  2.81664  3.28494  2.77373  3.06898  3.07533  6.00577  4.60312    338 k - - -
          2.68618  4.42225  2.77519  2.73123  3.46354  2.40513  3.72494  3.29354  2.67741  2.69355  4.24690  2.90347  2.73739  3.18146  2.89801  2.37887  2.77519  2.98518  4.58477  3.61503
          0.00642  5.44777  6.17011  0.61958  0.77255  0.58659  0.81243
    274   3.09037  5.47444  1.60412  2.52512  3.11960  3.04723  3.56158  2.80498  2.64049  2.97315  3.96335  3.05552  3.03706  3.19333  3.31872  2.56364  2.76148  3.83835  5.93777  4.55861    339 d - - -
          2.68618  4.42225  2.77519  2.73123  3.46354  2.40513  3.72494  3.29354  2.67741  2.69355  4.24690  2.90347  2.73739  3.18146  2.89801  2.37887  2.77519  2.98518  4.58477  3.61503
          0.11364  5.44777  2.27190  0.61958  0.77255  0.58659  0.81243
    275   3.04567  5.16331  1.97487  2.94223  1.98692  3.89664  4.10650  3.78327  2.40383  2.95821  4.24071  3.45075  3.64104  3.27665  2.94437  2.82788  2.70905  3.11262  5.68190  2.52700    340 d - - -
          2.68418  4.43340  2.77399  2.72871  3.46237  2.40671  3.73511  3.29424  2.67970  2.69127  4.23808  2.90304  2.73796  3.17210  2.89689  2.38293  2.77647  2.98686  4.58954  3.60910
          0.68657  0.69977        *  3.67764  0.02561  0.00000        *
//
