# Supplementary material for: T346Hunter: A Novel Web-Based Tool for the Prediction of Type III, Type IV and Type VI Secretion Systems in Bacterial Genomes
Source: PLoS One. 2015 Apr 13;10(4):e0119317. doi: 10.1371/journal.pone.0119317 (PMC4395097; doi:10.1371/journal.pone.0119317)
Supplement: S1 Data — (ZIP) [file pone.0119317.s009.zip › T346Hunter_profiles/F.TraG.F.fasta]

>gi|215778368|ref|YP_002261508.1| conjugative transfer protein TraG [Aliivibrio salmonicida LFI1238] [TraG_F]
MTLEYYVYSNGGTARDVLNAIATFFATPTFGSLVSISLMFSVVATLMTFFISRNPASIYKWAAVYFIVPM
FLINMKTDMQVIDLTEPNAVRSVSNVPYITAIPTWFASSLMHGMTETIEAVLSQPGDERYGKTGMMFGSR
LYQLSRQSNIREVELKGYWSDYFHNCLVGDILINKKYTWDELYAANDIWDFLDTKSMSPLRGVFFGRGNY
YTCKDAYPLIKAKMNQAANKDITYLGSYLYGKRASANASFLNTSLSSSYQRYNNISTNASKIMRQNMTMN
AIRNGTLEMNATASALNYAYTQNKMQTTSMWAGIALQAKEYMPLLHTTLFILFSCVSLFVAVAALIPSLT
VMVLTNYVKTFIVLGIWPALFAILNYIMISALSYTTEGITDSFNGITLSNESALDEMHTRFALLSGYLMM
SVPLIAGAILKGGSAVMSSLNYQMAGMINSTNSRTSAAAASGDVNLGNMQVDNRSWANQSANKHDTNLLE
RMAGQQSTQQADGSTYTQLASGQSVYNTGEAVSNLHWNVGSNQDVQQSLNDNYQTAVNNTQSYSSQLNEN
IQSGMALQSHWSNNMSEQKSYGEGYNTGAATQISQGTQRMDSASDTLSNEMGWSKDKSNAFLQSTSGSIY
ARGEGSLSTPAALKALTGASGSLTAGLEGSYRITDEDRETFSNMSSERIGQVQSAMSQYSEGANDILSAS
SQIDNKAVNSELDQYVQSFTSNWNQSEGLVNNVSQSQAESQNLSTAMSNIEQSGISLKENLMPSFQKFVE
KEDSRNAPSILTSTSEGAIAARQEMWNKYQESDDFKNDVFALAGVNLPTTMNNTNEPLAFNAHQTNRRDA
HEMKTVSYFTQNTDRMAFTKQSDDLFDKTRFDDIKNDTLSQQEDTRAHINPLEKREPSSPVQPETHTNES
QIKPINTEDGYHYYSSFNKEK
>gi|87200185|ref|YP_497442.1| TraG-like [Novosphingobium aromaticivorans DSM 12444] [TraG_F]
MVEIFTVGGGDYLVNVFQAVAAWTGNGGYKSLLQVVMVMGLGLSALTLAFNQDWRAWINWFLGATLIYSC
LMVPRLEVHVTDRLNPSLAPANVSNVPLGLALMASFTSQVGDYLTGSAEVVFGLPGDLNYSKNGMIYGAR
LYDATRSLRISDPEFAANLDEHFRQCVFYDVLLGRYSMKELAETGDIWATIAPGSQARAQRFLTRDATSG
QVSSNIVTCREAYDTLNAQWAGLVDAMGSVFGRQLYPNQTTALAKAKLFADLPVAYQYLTGVSANATEIF
KQTLTINAMSQAMHSMSGTSGAGNVDVYAQTRADIQTERTYGSIASNAMKWVPLLNVVLTVLFYALFPVL
FPLFLLPKTGPVALKGYVTGFFYLAAWGPLFVILHMMLMYKGAADMSAVTGSNGLSLASFTGMADVNSDI
GLLAGYLIASVPFLAGGVAKGAMAISHHATSYLNPSQNAAEEAAREASTGNVSLGNTSFENSSVLTRQFA
QGTIAPSFTYGAPQTRTFSDTGAMTTSFPDGSYDQIPTSSYPFTPTLGQEFTARLSTMASQARANSESYT
NFATESTTSAVTKFRELRDQFSRGASFESATGTSNSDSIQTAFSEVDQASTSLQRQFGLSRRVADDISTA
WFLGGEAGAKAGISNGVLSGSVGAKGGGTRTWTDSDIGIASEDRSRIFGSLSQMSDSRNWSSTRDGFVRS
VSTSSSSSISSTASGMNASLTEAQSFTIEARRAEELANRLESQASFYEGNSAAGSLNLSQAYREWGLAEI
ESNRDFYGNARFDDVTFQLSPEGQALQAKFIESYAEQLRDGIDDRLVLVPGQPVSRPAISSAGSVRGRAQ
TGGGGSDSVPRVGAGNLHEEVQKAQAAGRQKITGSRGRLDAITKGAQGASAEAADDVKEW
>gi|187736807|ref|YP_001816545.1| conjugal transfer mating pair stabilization protein TraG [Escherichia coli 1520] [TraG_F]
MNEVYVIAGGEWLRNNLNAIAAFMGTRTWDSIEKIALTLSVVAVAFMWVQRHNVMDLLGWAAVFVLISLL
VNIRTSVQIIDNSDLVKVHRVDNVPVGLAMPLSLTTRIGHAMVASYEMIYTQPDSFTYSKTGMLFGAELV
SKSTDFLSRNPEIANLFQDYVQNCVMGDIYLNHKYTLEELMASNDPYTLIFSRPSPLRGVYDSNNNFVTC
KDASVSLKDKLNLDTQSGGKTWHYYAQQLFGGRPDPNLLFSTLIGDSYRYFYDSSKSASQIIRQNVTINA
LKEGITSYAARNGDSASLVNLATTSSMEKQRLAHVSIGHVAMRTLPMTQTILTGIAIGIFPLLVLAAVFN
KLTLSVLKGYVFALMWLQSWPMLYAILNSAMTFYAKQNGAPVVLSEISQIQLKYSDLASTAGYLSMMIPP
LSWMMVRGLGAGFSSVYSHFASSAISPTASAAGSVVDGNYSYGNMQTENVNGFSWSTNSTTSFGQMMYQT
GSGATTTQTRDGNMVMDASGAMSRLPVGINATRQIAAAQQEMAREASNRAESALHGFSSSIASAWNSLSQ
FGSNRGSSDSVTGGADSTMSAQDSMMASRMRSAVESYAKAHNISNEQATQELASTSTRLSGGMYADAHAE
WGVKPKILGVGGGVGIRGGFKGSLDATDDDSHSASSGSRATHDARHDIDARATQDFKEASDYFTSRKVSE
SGSHTDNNADSRVDQLSAALNSAKQSYDQYTTNMTRSHEYAEMASRTESMSGQMSEDLSQQFAQYVMKHA
PQDAEAILTNTSSPEIAERRRAMAWSFVQEQVQPGVDNAWRESRGDIGKGMESVPSGGGSQDIIADHQGH
QAIIDQRTQDSNIRNDVKHQVDNMVTEYKGNIGDTQNSIHGEENIVDRQYSELKNNHKQEEIQQNNRYNE
ENKRQKLIPTPSEDALKQMVDDKKERLKGPL
>gi|145597269|ref|YP_001154739.1| conjugal transfer mating pair stabilization protein TraG [Yersinia pestis Pestoides F] [TraG_F]
MQEIYVIAGGDWLTQTLNAIVTFMSTENWVVIRRIATAFSVLVVAISWIRRHNIMDMLGWAGVIVLMSLL
ISVRTSVQIIDISNQTKVYKVDNVPVGLALPASLTTKIGYALVQGYEMVFSQPDIITYSKTGMIFGANLV
SRSTDFLSQNPEITTIFTDYVQNCVMGDIFLNGKYTMEDLMNSADPYTLIFSKPSPLRGVFNNNNQFLTC
EEAAAVIKPKLALDAQTGGKTWSYYVRQLFGGRPNPDILFSQMIGDSYNYFYGAGQSAASIVRQNVTMNA
LRNGIMSYAARNGDTSSLLNIATTSSMEKQRLAHATVGQVALRSLPMSQTLIVGLTIGIFPLMVLGGMFN
AVTLNVLKGYVLAIMWVQSWPLLYAILNSCMTFYAKANGSPVVLSELSQVQIKYSDLATTAGYLSMLIPP
LAWGMLKGLGAGFSNLYSHLASSAISPAATAASGAVDGNYSYANMQTENVSGFNWNTNSSTVFGQMSQQL
ANGASSTQMRDGSVVTDSSGATSRIPMSINMTRQIATAQQAMAREAQSQSESALHGYNSSLSSAWNTLSQ
FGSNRGSSDSMTSGADSTMSAQDSMMASRMRSAVESYAKGHNISNEQATQELSARSSRASAGLYGDVHAK
GSAGFKLLGNGGGVGFQAGGKAGVDWSDDDTHQATSSTRGSHDARHDMDARATQDFKEASDYFTSRKVSE
SGSHTDNNAASRADQLSASLNSAKQSYDQYTTSQARSHEYAEMASRTESMSGQMSEDLNQQFAQYVRKHA
PQDADTLLTNTSSAEIAGKRRELAWGFVQEQVQPSVDASYSAAKGNVGHGMGTISGGGGNSDVIADHQSH
QATIEQRTQNSGIKDDVKGQVDNMLTTSRENIADTRGSIRDKEDGISQQYSDLQKHHNSEQSSQANTYNM
EKESQERVPGADSPEELMKKAKEYQDKHK
>gi|85859533|ref|YP_461735.1| DNA transfer and F pilus assembly protein [Syntrophus aciditrophicus SB] [TraG_F]
MGIFGKTILIFGFTVVMLSAAPDAHAVDMEYYTYNGFGAVVTAFQKISLIFSDNGYRALFFTVTALGIFI
AGAAAYFHLLKGARFSPLSWAWPVGLGICLYLGLMVPTGNITIYDPVLNRFQTVGRIPDGIVVVAGTLNK
IERGLVDIISTSGTPQNFQDYAGGIGFDMLLKASGGHLKIRDQYIDESLKRYTKDCLFFELQRPGTSLSV
NDVTSSSTDFMSQYAQAANPAVFTVWYSESDRTGTTMSCADAWTNLQGYFSDPLNMGDTIRFACANAGFN
ADNAGELTKCTEIISNYASYVEGGAFTIPAPNFMRQVYMAEVLNDMLLDANPDLAVKGLASRSIMTGGLG
MGIVANEWLPVARAVITAVAIGLIPILVIFIPTPLAGKALGLVAGMFIWLTAWGVTDAITHGIATDYAYG
VFEYVRQNALGFAAVMNMPDASLKALSMFGLIRTSGIMLATVITGMLVRFGGHALAMMAGTISGTVQSQG
SQAASQASTPEGGARSMDSARTAIPTWSNANRWSIQDYSDLETARRVGSTAGMMKVRDEFGADRLGGMHG
DAAVGGFLPRAAAGSGMVEVGLDRSQGLLKAGNISRLGKTEGDLESFRESGHAGDFFDYHADQAAVEGKK
RYFAAMKYDEAMEEAGRGDRISGYRAVADYDAHKTAGVIREGEKHGVEAKALGETKGRLDALQTVAAFRG
IEAVGEGAYLDARRDAVIDDVAKWGALRSFAESRGVDFERFAADRHRTADISVNAAEAERYGLPGAGSYR
MAWGGHGELLFTNRSSGSQYQVGTFGKSGRDIAGYNISRSEEGNLRKIYSNFTDRVGGSHSVRYDDFRES
VSGFRGRGYNVSIVEDASMAGGHRVMVFDPSHKKPVLVSGNINHLVSSYRQTADGATKEAIVPLTGDVLA
SESTIGSVRTQNQDRLNVNMGVKADGTVTEGVRKVAGETVAVGAAASMDGLASIGSTVRSVKQLGELGNN
FKLNRTKGEPTLEGGETAKGEISPGPASDPVQ
>gi|124262916|ref|YP_001023386.1| hypothetical protein Mpe_B0376 [Methylibium petroleiphilum PM1] [TraG_F]
MNFSIYVLGEVGSFVAALNSVAMVLGSTDFLGGAALLGALVGLTAFLIFLVNKEAGQQLIQGGSPIVGLL
VFWVFVSSINIKTKVEITDVYTGNTSVVDNVPALLSMPASAISTAAYKIFDFSNTAFQGVDGSFMALGET
GYVMPLQILNSLRQGMESVDPLLAASTKQFIVDCVPGGTVNPESLAAAPDALDYIFTNARDNGLTTAFTA
AAPSGTSTSCVQAKASLAARSNDLLHTADSNLGGATKLEALVNTNVKSKNPNAGPIDGAMITDSVNRLIL
NSMTGSARQNADQFMLNVLFYNTMTSTFNCIDKSASQDAFSSCDVMMTQAAEQWKTDSAASASLFAKTMM
PAMVFMQLMFYSLAPIVIIFGLLRGAGAIGMYVKFLGFGVWTASWLPVAAVIQMYIQNNVAGKVAQITAR
AVTPGNLKSVYYDVISTNLAIASDMLAATPLVTATILGISGMAISQLANNMGGKDRVDEKLATPDLMKNS
PLAQRTSMAEQNANTGVVTQTGTPPLMMTHRAANSSAMASANATREADQKSIGADLSKGLNAAETRMLST
LNSVGAVRTEGDSVGFRTTDGHTISFGNAASSTAAQQALAKAAVSSQAGMEIGASIKAAIVPGMLKALAA
GGSKVKDAAGAEALLSGAAKDLATKDASFMSRLARGDEDAVGTLIDTAMTAGMIGATVVGTATTGVGGAA
AGLAVRGAAIAGRGAMIAGATKAIRGISSALEKGGTIATMTSAIFDNTQAGAKANMSAAISAAKELSGTT
AEQQQQMASDMTNWTRGDYVGHDVTNSKTRGTQRSDQSQRSTAAMISETFKAAEQRIQSSDQTYQRNAQQ
ALDAGVAWSGSAADFAALLRANPAMAADLRQRMAQMDGAIAGDVARARMLIDNQIKGGMTEDERNLAAGA
MALSAVDKSFNLVSGRDPSGLNADSNAGLPAPNIGDRISQAQREVPAAGTIVPQPVAATSAIGGTAYTQA
PVMPAQPAPQPAAPRHTAPVAAGAGSPAVRPVTAHAAPKHAAPAVPAAPAAPSMQELRDRHVQHRTDPAG
MAQLVNKDGPAAAGPQTPDIQKLNITDPMKQVLSSESGQTIATTVAAVTAVNALSGLGAGGRRGGGGAGG
AGGPGGAGGAGGSGGAPQAPGTPGQAHSGGGGSNPPPASRPGRKVPALFKRK
>gi|157827421|ref|YP_001496485.1| conjugative transfer protein TraG [Rickettsia bellii OSU 85-389] [TraG_F]
MTDYVIHTFGGGDILWQVFNGIGRVFASNSEYFTPVGKFALTIGGIWAATRAIFRGNIGIFAMEWFFPSL
FIFIFLFAPKANVWLKDEISMQAPVKIDNIPVGIAFFASISSKISYSLSETLEKHLLPPDEGLSSRKNGI
MFGAKAIGKIKDIQIEDPVTLTNTKEFLRQCFMKPYIIGNILGKKAEAQRASDIIAFIEQNMPNNFGIYY
KDPSNSAISFKTCRQVTPLIKAAINKELNDRLLTKFANGIGISSDRQEILSSRLKTMTSDTLKYLKKEQT
DIHQWMRQAMLLNANREAYDDLREKFSLSRIYPQLVSMNATRGLFQQSFSYLIAGEMAANIMPILQSVFF
ALVICLIFVVFPMSMLPGGYTIFKTWITLIIWVTSWPVFFTVIHCLGMISLAGKGTSHFTGLNILSQGSF
SEILLHEFATFQMLAASVPMLSWAVLKACAHATTTLANQFSPVPVASNIGANIADNNLAMDNYSIGNRTI
AQQNLTPTLQLAGGIIDDGGMRVTSTDSGRQVLTQAVDSLVNNYRSSKLLQDSYQSQFMSSQSYLDSLND
RYSNLTTTGNSMATEIGKRLSYEEAKSIGITDSQYLALQQMNSDSIAATDHTGSSNRKGTSTSANIGLNV
PSIGGVTVRADNDQGKERGKSVNQQQSYNEALSKIKSATKDGRLGHTNSDLQSLSNNLNSNFSEQQSVGQ
EITRTKQNIEQLSYNMNYIAQNSASIDRNLNESVLNSIIAKNIPGVSSKEQAAMWASTHQQEAEQIALDI
AKINNIIPQDLSSVSSINIPSKENLRSSFDKNTKQLNDQAAISNIDDRRNDVYDKNVEQMLIQSIDNNEI
EKVKILEQLSDKVKDKKAQIEDEFNKTPESTIVRTGQQIADNLEISSKAIKKRNIKLPGHKNENN
>gi|296100235|ref|YP_003617152.1| sex pilus assembly protein [Pseudomonas putida] [TraG_F]
MDFTIYTTGSAEFLEIMLNACAMITGSGDAEDLARIGALIGLFLLAFQAVFNNQAITFGKAGLVLVLYMM
FYGPTATTVIEDTVSSQVRVVDNVPLGPAFVGSVISTVAYGITKTAEQAFSTPSMTDYGLFSSLSTLSKV
RDALRNPMALDGFQNYRKADGWDLPRSVNEYMTFCSLNPVALRTDKTLTDLYRSPGWAEVLSNQNSSMFI
YVYDGTAGTMKSCAEARSFLNAHLQNVYTDVLEDILQKGFSEEAKTNRMTSGIQVQAATDQAIQSLALSS
KSAQDYVLTSLIAPIFNDSRVDAMNHWQEQRAAMALRESLNQQEIQWAGKGDSFKHYMRPMIAFFEGMLY
AMTPFMAFALLLGGPGLSILGKYLVLPLAVGLWMPLLSIVNAFTLWYAGSQMEAVFNGYDPTGSGFAMLQ
LMDIDKAIGKALGIGGLLAASVPPLALFIVSGSAMVANSVMSQMTAGDKFKSEDVTPRSQESAPVLSTNA
SFTSDQVSAGVAKTGTPQLAETISSEQAASAVVQSANMASQTATSQYQESLKAAGQQLNSSATGRQALAQ
IGENLSAGSVLSSNASYNEAKESLRSLGFSESSLNQATSNAAMGISTPLGGMKRSDNTSADTMTQESRAK
AEKALAQLTQSVQATDSSTLTFATGDAFSSSALAQQSASNTDEIGKTRSSALQAQQTYSQASAQQDSIKA
GQSLNLRDAGVKALTRGLGRNETALALEKMAGQTESGKDLYKQAFGSQSIQDMSKDTSERRAMAAIRAIN
QDGRLGELLMSPYNPFDFNVNQGDASANAGITGDAARATAGTDAIGGRFDAKWGSNAGAYASTNDMNVSG
YQATKEDGATAIDQRNAENLKPVIEASTSNSGAIDNRSSQAAYDTLAERGEAARQGSNLGKVVAEGANSA
FTGIDTIARAFRSSSDSEKLDNYYDIGISQGLKPEEAQYFAAKATGEFGESQGDAYRELNSYYRSQGIRD
DNYIAGAITAIDDAAKAPESGSYPTLTALADSRDAVQYQRDAVQPAPNEDVPQLPTQAQTAQPLTEVPGS
RDAVQPALNEDVPQLPTQAQTAQPLTEVPGSRDAVQPAPNEDVPQVPTQAPAPQPARSVPPPAPSPSSAE
PTNLKPQRPTGINAD
>gi|300713344|ref|YP_003739383.1| conjugal transfer mating pair stabilization protein [Erwinia billingiae Eb661] [TraG_F]
MWRQVFNGVVTILGSSTFDTLLRIVGLFGVLGVMVSFIKSRNPMVFMHWLAVFMLITSVMLVPKRSVQII
DITDPAAVYEVDNVPLGLAMIAGLSTGSGFGVAQLYDYALSRPDSLTYTKSGMLFGSQIVAQTSDFRTQN
PQLAQMLTDYVENCVIGDILLNNKYTISQLLNSTDPLALITANPSPLRGLYQTTGSGREFVTCQQAVVTM
KTLMNDDVRIGGVSWHDAATRLFGSKVNADSLLSNAMDESYGFFYKGGLSASQIMRNNVTNAAVRDGWKG
FAARSSDTANLVNLATESSMTKQRLSWAAGGAIAARTLPLFQSMMMLILIGLFPLVIALALTSHSIFGLN
TLKLYAGGFLYFQMWPVMFAILNSLANFYLQSKTGSTALVLANADRVALQHSDVANIAGYLSMSIPVLSF
FLTKGAASVASQAVGGVMSSAAFAAGGQASTTADGNWSFNNMSTDNVNANKFDTNMLQRSGSQGFQTGNG
AMHTQTADGHNVYDTSGAISNLPVNMRLSSLASSGFSEQSRQAQQEAQTAMDGYNHSVTSGFQQMNQLSS
QHGNSDSVTQGSDSSVASNASRGASQMQSAVESYAKSHNVSEQQAYNQLMDISNQGSVGAGLKGYAKFDS
GDQLAGKLGKWATGLSAGGEASVSTDWRHASGSSHGTQDSHAEGRDYRQDQNSQAVRDFRQGMDMVTSTR
QSESGSHTDNQSNSQVEQFAATLNDAKSQYHQYTDSSTRSQEFSRMATLAQNQSASLDANYNQEFVDWST
AKYGSDAQNVLTNVNTAREAATEFMKERLEPEILHNYGARTEQTAAQPLTASSSLPDVQEASRGNVSSGP
EPGENAPAGEAHQAGSGRSEHVAGGGQRDVTLHNREHNLSAHASPPSETMTEDYRSGVNRLQERAGAAGI
PENVAERVAEQRSASGETIRENDGKIGQNKTTVQASSDILRHEHQGAVKSQQIGRTEEDIRQTKPKIDDA
ETKQFRQKLEELRQEQKKAS
>gi|184160075|ref|YP_001840943.1| TraG domain-containing protein [Acinetobacter baumannii ACICU] [TraG_F]
MDFTIETYWNVESTYLILNAVASLMGSSDWVGALKFIFLTAIMASLFVFALDRDLGKFVRNFGWAYFIVV
IIMAPVSSVAVVDKLKQEPPKIVGNVPWLLAMGAFTTNFTTGWITKEYETLTSVPSSLSLTGTGDMGFGQ
ALIRNTNKMSITSPSLRADIMQYIKECSIYDMQDGVLNAEDLMQKTDSWNKLFSNTNPARFVTLGILKGA
PETVTCVEGATRLKQQVNDGIAAAMRYYGKNAFIDFNEATALSMYTNAVGTSYSWILGANQSASDAVKQS
MFNNIMKDANTELPALINDQTRIQELMASAGAAAASEQMKGAAAVLSKLAFEVIPIVRNWLEVVLYATFP
IAVMLIVLKPSTAVNILSGYFTSFLTLGLFPLIFALINHASMLYLRRKAEALDFSEGIPFTKMGVLDSTV
VDIQTVIGLFVILTIPLAAWIARGFYGDIAAIGNQIVGRFTSAGSSIGSSMAMGNMTLGETNIDSSSVNN
TSMNKYDSNLSQSRGLTTLTNEYGTSHTLTPSGVMNTQKLEDTTAQSLHTGQSISRSNENRYGQSTDSVY
GVGATYDTATGSTNTNSYNRSETYGLTDERGVSNSSVTGVGNSKGYTTGTNQNESDTTHTGVSLSKTDYT
AMSAGANGNLGLGGGAGSGGGGSEEKRVAGSPTNPGNVQPESKGEGGKGGKGGKAGVGIQAGVGVYAQGQ
KGINWSGTQDEGQNRTSAVDEYRGVSTGVNYRNDLEHNKHESQNETHTSSNGHERSASLYENNSYAENRN
AQLSSRNEEARSTSFASSHSMESGYNYAQDPKFKKEVAQHFGLDQVQFSNLSPQQQTQYMQDYLANETAR
IKETPSTYADGKPIEFNLPSDFRSNKGNVGSRSGISADFAENSSNIGTGIKQVSVNTGPSSAISGVKNSL
DDIEGNMSVIQQNQHNKTEHTKDRNFELEEKVGEWKRKDIKDTIDFDPIGHAKEAFTELKEKVMPKNETH
INSNGASFGQWNRRDIDPKK
>gi|56479227|ref|YP_160816.1| hypothetical protein ebA6638 [Aromatoleum aromaticum EbN1] [TraG_F]
MWEIYAYQNADSLFGVFNAAAAIHASGDYAAAVAAVAFCGFVAALIAYAFAPEKLQGWKWLGTVVLVFSV
LIVPKVTVGIVDKTGGSAVKVVDNVPFGVALLGSLTSTIGHTLTGLFETAFQVIPGIGALPAELAYQQNG
LMFGNRLIRETGNVVFQDPAFRTDLINFIHNCTTYDLIDGTLDPAAFSTSDDVWPLMASPNPARFSTLTS
TGGSVGVDTCPNVYQSLNGRLPAQITRIEGRLALQLNPTLPGAAAAAAIAGQIQQAYLKNSIATAAATAA
DLIRQNAMLNAIDDTSKIVGQKVNDPAAMVLAVGRAQAVAQQNATWLNYGKVAEQALPVFRNVVEAVTYA
MFPLFLLLLLLTSGRETMIAFKGYAAVLIWIQLWPPLYAILNYMASIYAAYDLAAAADLGTGAKALALQT
ASTIYSRAISGEAVVGYLAMSIPFIAWAALKRMENFGTALVGGLSGLQAMISGGTSASAVGNISMGNVGM
DQMHLAPNRTSAFMHSWQNDLSGNTFSSNVLTGRTAVSLLRNQGFASRMVSMRVSEQDVVQASRQADAAR
GEAISANTERSAALTETFTRGLAKLRSLRSSSGTVSSSFEQIGETLNRLDQISKNVADSTGLTQSQVAQI
AFGAAGHLGINTPVAGAELQARAGKNYMSGLSAAQQKVLNSLTQEQIAEFKQFGDRVSRDSSLINSFAKD
SREAQDMSSRLASVMSRAERPMPLSPKERPLQSVSHWPGTAENPFPLISPRTRTTWRCSCATPSSMAATA
PRRSPCLRQNSLAKASGQTGCFPMARLYPLPSTTCASCTTGMPRTRLCRPISRPRINSTARQLRALTDPR
RALTRTRARLRCETTYRLRARPSGMKPLRPDPPLTERQRSSTPQMAPWPPRNPCSSNRASR
>gi|46447074|ref|YP_008439.1| conjugative transfer protein traG [Candidatus Protochlamydia amoebophila UWE25] [TraG_F]
MIPLFLASDLTIHTYGGGEILQKVFVAIAMLSGEGGMVFPLMFLCAALGFGFMVCQLLVTLSFDRFFTHY
FVPFLVIYTAFIIPKTTIHIEDALHKPKIYKVDHVPRLLAHFAEIASSIGYYATCGVEKAMHTVDDVKYS
QTGLIFGSDTALDYRRFQLTNPDLQKDFKEFSKQCVLYDLALGRYSLKELKTSTDLWKFLKERTSTLGMI
YYCPPTAKGGTKKEACEYLTCRQALEKFEPLFSKEKAYYAKQEIGKNLPLTFQALTHIKQDSQTLISQQL
MMHVLADSFSPEKFAQERAHLQQNSTYQAAGFTAAKGIVYMRVLFEALIYTSFLFVLPLSLLPSGIKILM
NWAWSVVWIQFWPPFYAILNYLASIVAKHTTAGIADGLAEKGLSIFTSVGIENFANDTFALAGYLTLSVP
FLSYVLLQGGLSQFVQLAGTLTSPAQSAASAAAGEQISGNYSYDNISMGQTSYGNTTAFQNQLAPSVSDG
YFIENNGSERMDYTSSGVIYTQNASNLTSSINADQVFGESLQHQKQHATSYAETTSQQYQESLSAATNVG
SNLVSHLAHADQFNEGFSSREAYDAQQSVRHMESAADNWGRQYGLSSKQSMDFAMAGAIGGELGVNQLLN
SITGVGLSASGRGTAGYNFGADESKFVSAATNFAQSEEFQSNFLKVKDYAMTQASSSSMDEGVRLAQDFT
QSLSEVQNSQESYQIAQTQLDQISETGAWYQQNSHLIKDNLNQKYVDWAVERLNDQYQDGTGFERFKAIA
NGNTLENINQSQALVYEFVQTEMNKQAGIAHQIPADIDPQSSYMKAQVPQVHREEKLNEIFEDYTQQAQG
IQQVYGSQPKTREGLEQAYEQAKGTHDAYSYFTDHGIQYQRNATENRFDIERQKTLPKRAWKSTEAQTET
SQDYKLDVPFFWKRGES
>gi|54292935|ref|YP_122322.1| hypothetical protein plpl0029 [Legionella pneumophila str. Lens] [TraG_F]
MITIHVLAGGELFQHVLNAISAFMKQDSFLGLLRITALIGIVMATIGFIKTRDPMAFARWFLGYVLFVNL
VILPKTSVMIDDISSQTPKLVDNVPVVFALSSSLVTTIGYGLAQSYDALLTMPNDLQYTKTGALFGSRLV
SASTSFRIKDPVLKEEMNEYFRICVVGDIRLNRKYSVSDLAHSTDIWNLITVKASPLRMLSVNGKLVSCL
EASKPDGQYSLRKKLDAEIKKAYTFFGVNLFGKPKNTTYEALFATHLKSAFEYYQGLTDSSSNIFLQSMM
INAIGDGVAHYQAFTDATAGIVNQQFTKSQVQHRWSWEVLGQKALWILPITHTCLTLILFGVFPLIIALT
TLPGGIRILYGYMQFFMSLQFWPVLFAILNAGMTIYGASSSGEYGQFTMVNLDKIDELHADISGACGYLM
MLIPFLSHGLVSNLGGAFSNLATSMMSHMQGSSMSVAAEAASASFGLGQTSFYNTTANNFSANKHDSNWT
HLHGMRTSQLGSGVLKTITGSGDRVFDVSPGMTRSAVSINALEGLSASLNQAYEQSTQAARNESAHYQNS
LSNFAHRALQLSQLAGHDMRLGDSISESETGQYSKALSTISHIAEDVARRLGVSKEDALTHLTSGGLSAQ
VGFKSQGSIWGKLAQWGTGFHASADAHLKFDRNSTSQDKYHTGMDGSLSSRESRDFNDAISYVKQFSQNH
HFDDSHSQAASLSNQLGADLREAETASRNVDASLAKATRIQNAKNFVESHSSQITTDLNQAFQAYVAARL
NESERDELYSHPGDLRALNKLQALGHDFIASKRDELIAQFGNTEHKSQIESFYQKEKSGFIAKENQLGSH
YQKNSEEFLHQAQSMKVGINDKELGVFHQEVHQQKSTLPQNLKQGEQLIKSGSRDLMNEKDLRLQEGMMN
AQKNVVVPENMHLPFEDKKLHKKGE
>gi|153951746|ref|YP_001398054.1| hypothetical protein JJD26997_0941 [Campylobacter jejuni subsp. doylei 269.97] [TraG_F]
MKRFYFLFFSTLFFAPSFLFGATEIANSNLIYTWGYGDVMNEIMQAVKGLTTETGYIVNAALAISLLLFS
IKKAIDGQTSPVFELGKMFMLFAVVWHMFLKAPNDNNHRFMIHDEVTSKDYVISQIPIGIGKSFALMTQF
EKVILGAMEKHFSTPQSTNFSNAGLGFSLQVMSTLPSVKLSAIDATLQKNIDFYFRNCVSVGILLNKQGR
NLFSNSDNLMRDLFTNIGNGSQFTPLFTSDNNIENKSIVPCSEAGPQIVEMIENNTDEAMKIHAALLSMA
DDMENYEHKFFGAAQIYNEQAVSARSYFQQAMVMFASQDAIINTAKSVGLNPASVASNTAYADQQFYASM
QAQGHLAQTYLPLAKAYLTAIIIGLSWVVALLSIVFGSYAYIKMYFTLCIWIALWTPILCIINYLNDYNL
MKVTQVITGGKEALSLRDNILIFKEVASRSNFMNYLVMSTPVLAYAIAKASEHGFVTFASGLSQTLAGAS
RAAGSFANQQALSTQTSMAAPRGDEVIAYNTGIMSLQGATSVGSSRYSTTSIAGGGTTVTDVNTGSKVSG
DMQGVTAANIAGLSASDMKSKQASLAGEVSQGISDALKTGQTSQSVANMAFDHSASHGINAQAQEIFKAS
STMAFDKMAQAGDQRAQELMSALKAGGSIASVVDGSVNITEKDGTSRTFTFTDKEMQQWSKDFGDNVAST
YARDDSARASLNNAFSTFTGKEFSQVHSAINKYSSVESFASNVNSDSVPKALNNYIRSGDDAAITNAWNS
GNIGKAMAMASDDFQRWSVNNPQQLSKYFNAGDFSSPQNTIGSVGMQNYYSPSTASAIHKGNYGTVDSAT
VGFGNSYEADKKSMKEGHFKTTGQNTAWGQGNSQGTVQQEVQGQVNNAVNQFSKGAPARTVDDGVKVAEM
AADGAKGSFTIL
>gi|242348086|ref|YP_002995647.1| type IV secretion-like conjugative transfer sex pilus assembly protein TraG [Aeromonas hydrophila] [TraG_F]
MGAFSIHSIGDSAFLEQILIAVSMITGTGDFEKMVSIGLLLGILMICIQSVFQGAKQINIQQVLVGWIIY
ACFFGPTTTVTIEDAYTGQVRVVANVPIGVGFAGGVISNVGYTITNLFETGYGVIVPNVTESHFSETLKL
LNDVRRRAYDTGVFTALNSANGGGYVDVRRSWNNYIRECTLTKVDLNLMSLDELMNRSTDTALRFNSQLY
GTRLYLSTSNPDGTDYTCTDGWVAISTATANLSSPVVVDALNSLLGIDTSTGDNALTKLTDSLQAMGATT
TSSIDYLKAAVLEPLYYEAAAGRYQDLQDYGSALMINQAIQQRNTQWAAEQSMFMTVVRPMLTFFEGFIY
AITPIIAFIIVMGSFGIQLAGKYVQTILWIQLWMPVLSIINLFVHTAASNEMSSLSAGGLNSMYALSSTG
DVLQHWIATGGMLAAATPVISLFIVTGSTYAFTSLASRISGADHVDEKMQTPDLLKQGPVMQSQPAYNHN
QFSGAIANGAESMISTFSLGSTLASGVSSAQALQSQKSEAFQSTLGRGFSDGVSQDQAYSRLSNVGRNVS
SQSTAQSQLINQQAKNFMDKFQVDDSHSDAVKGAFAMQAMGTLDADEAASMLMPMVGKVRAAMKGAAGIK
SNSTALVPTGGDGESGDVLDIKAQAKGATESSAQDSSSWSASDVSQFMKGVSYSQTDSQALTNQLAQGFS
RSGSESFKQTWGDSLSQNLSKSASELVSASDTFTTMSQLQNQMGSMTNTDFKTLGGAVAQTPEAMNQLND
YFRNAAPQSVKDEAASLQQRYQAYGMSPQVAQAAARMTAMTNSKNYDPGKELGGYQAALQAINTASGRNG
SFSGDAYGNSGIEGPNVQGLPGQVQGAVGSGPNIPTGFRENVAGMAGTNPASEAGQLPTNSPLVQNEHAA
GTSALHNLAQQTERNVTAPELKKAQDNLINSLPEMSWSASAWGAWDNFSDKMGRRAEQAGGALIAGGQAG
ADAFSQAMDQMRTMTPEQRDQFVAATQRGDQAVKEEFGWAGGAMVGMAKLGRNVMGAAASGYSAAKEWLS
GKSDLSEAAKGMSMEERGAFYAAALSSAAEAGGGAAQQFMNQYGDEFKETMQSIAQNRYGLTQGQAAVYA
ESFDTNEGRMNQAIQNLKMEYAERNPDGSPMTQGGQPVLSQQNEEFADKLVNVLQNSTGAGDRSGSYLTA
VRGYNIANQRF
>gi|189183013|ref|YP_001936798.1| conjugative transfer protein TraG [Orientia tsutsugamushi str. Ikeda] [TraG_F]
MFASLSSQTSYFVSKMLENHLLPAYEGLSSRKTGIMFGAKAVAKIRDVQIHDPVTLTNTKEFLRQCFMKP
YIIGNILGKKAAAQQTNDIIGFIEQNIPNNFGIYYREPSNLAISFKTCRQATPLIKAAIHKELNKGLLTK
FAAAIGV
>gi|113473816|ref|YP_718079.1| sex pilus assembly and mating pair stabilization protein [Sphingomonas sp. KA1] [TraG_F]
MLEVFTVGGGEYLVNTFNAIAAWTGSGGFKSVIRVVMVMGLIYALLVTAMDLDWRAWFRWFIQSTLIYLV
LMVPTVTVKVTDRVNPGLAPATVANVPIGLGVMASFTSQVSDYFTRTAETVFVMPAALNYSNGGFVYGAR
MWDKVRGFEIRNPVFKANLDGYLKQCAYYDILLGTKSLKLLSESTDLWADLGANAATNRGMKYLTDTGAG
SVDIEGKTCAEAWTLIDGQWEAEINAYALPFAHTMYPKLSQAAAGAKLATDVPVISQLLTGAAMPRNQFL
KQKSVVDAFEAAQLDFGNADSDSFALQRADAQTRNAMTTTAEQGLIWIPVLNVVLTVVFYALFPIVFPLL
LFPKSGIATLKGYFAGFFYLAAWGPIYVLIHMFIMDRLTAQTNAAAPGGIALANWAGIDAVNQDIATMAG
FLMMSVPVLALMVMRGTMSVASNMGSMLSAPQGAADAAALERTTGNYTFGDVSHGNFNANNRQMAQWNQA
PNLAVGASHMGLRSDDGAMTHAYGSGARVIDTSGAISQLPFKASMTRGYASDLRNQGQWYLNEADRIENG
TSASWSSTRGTFGSAVSASSQVTGSRSERGSRASDTHNVGGNVVVEGSAGKSTREVTNDDLILRQGNSRS
SGNFSTRTFGTSASLTGTGTIGTPLEGAIGSGVSASASAAISGRKETGDSASVNTERSATNQVTRGTDKS
EDVSSRVVVSGNSGDVQSSGTFSQSSDYTDASQSRTSSEGSDWRVSEAEERRAAAARYREIGSRMMNEAS
YAESHGFQVSSDMSNLIQDRYEALQREHPEWHLPDIANPRLDYRDMARRDQAISYIMDDLMSDLRNRRID
ELGDVAAIAGQGKLGSHADLGMPQAASLSPADRTPPLVASSLEGGPLLAAPEGPVDGARLARELGMGVKA
GARLGRMDGDLVPAMGVVADEARALGLPRPVVTSGNDSNQHASGSAHYDNRALDFRGNNISDQQGEQWAE
RVRERLGPNYAVDFERFPDNPARDHLHVARRRG
>gi|324120158|ref|YP_004249924.1| conjugal transfer mating pair stabilization protein TraG [Klebsiella pneumoniae] [TraG_F]
MLEIYAIAGGDWLRGNLNAIAAFMGTSTWSTIEKMCIAISVLIVAGNWVKKHNVMDLIGWVFSLTLVSML
VVIRTPVQIIDYSNVAQVYEVDNVPIGLAIPASLTTRVGNALIQSYEMVFALPDSVTYSKTGMLFGSNLV
AKSTDFLSQNPQITTLFSDYVQNCVMGDIFLNHKYSFEELLNSPDPYTLIFANPSPLRGVFDKNNQFQTC
EEASRDLKSALALDTQTGGKTWNYYVRQLFGGKPNPDLLFSQMIGDSYNYFYSSGQSAGQIIRQNVTMNA
LRSGIQSYAARSGDTASLVNMANTSSLEKQRLAQATMGHQALRALPLMQTVIMGLMIGMFPIMVMAAMFN
MMTLQVLKGYVFALIWLQTWPLLFAILNSAMAYYAKQNGVPVVLSELSQVQLKNSDIATTAGYIAVMIPP
LSWGIVKSMGAAFSSAYSHFSSSGLSATSQAASGVVDGNYSFANMQMENVSGYSWGTNSTTSFGQMSRQL
ANGGMSTQTRDGSMVWDSGGAMSKLPVDINVGRQIASAQQQMAREADVQAESALHGYNSSVTSAWNSLQQ
FGTNKGNSTSTTTGADTTESSQDSMARSKMWNAVVANAKANNISNEESFQQLMDDSSKRTQSFDAHVSGK
WSSGDQLFGKLGKWGSGFSAEVGGKGSAGWGHSSGNTDNVGTSGRESNDSRHDTSSQAAKDFKEASDYFT
SRKTTTSGNITDNNASSRVDQFAASLSSAKNSYDQYTSSRTRSHEYSEMASRTESMTGQMNENLTQQFAN
FVQHRAPQDAEAILTNTSSPEIAAQREALAREFVKEQVEPRVDAAYQQGRESIGQNMAGVSGGGDNGSVM
ADYGQNSRRIDVMTQDAGIKDNVGQKVDRMITENKQQHQETRENIQRQGAEVKSENAEMEKNHKTKANEF
KGDYNERKSKVNSLPGADSQAELEEKAAKTQKDFLDGKR
>gi|237810268|ref|YP_002894707.1| TraG [Salmonella enterica] [TraG_F]
MGSFSIHSIGDSAFLEQILIAVSMITGTGDFEKMVSIGLLLGVLMICIQSVFQGAKQINLQQVLVGWILY
ACFFGPTTTVTIEDAYTGQVRVVANVPIGVGFAGGVISNVGYTITNLFETGYGVIVPNVTESHFSETLKL
LNDVRRRAYDTGVFTALNSANGGGYVDVRRSWNNYIRECTLTKVDLNLMSLDELMNRSTDSALRFNSQLY
GTRLYLSTANPDGADYTCTDGWVAISTATANLSSPVVVDALNSLLGIDTSTGDNALTKLTDSLQAMGATT
TSSIDYLKAAVLEPLYYEAAAGRYQDLQDYGSALMVNQAIQQRNTQWAAEQSMFMTVVRPMLTFFEGFIY
AITPIIAFIIVMGSFGLQLAGKYVQTILWIQLWMPVLSIINLFVHTAASNEMSSLSAGGLNSMYALSSTG
DVLQHWIATGGMLAAATPVISLFIVTGSTYAFTSLASRISGSDHVDEKMQTPDLLKQGPVMQSQPAYNHN
QFSGAIANGAESMISTFSLGSTLASGVSSAQALQSQKSEAFQSTLGRGFSDGVSQDQAYSRLSNVGRNVS
SQNTAQSQLINQQAKNFMDKFQVDDSHSDAVKGAFAMQAMGTLDVDEAASMLMPMVGKARAAMKAAAGVK
SNSTALVPAGGNGESGGGSDVLDIKAQAKGATESSTQDSSSWSASDVSQFMKGVSYSQTDSQALTNQLAQ
GFSRSGSESFKQTWGDSLSQNLSKSASELVSASDTFTTMSQLQNQMGSMTNTDFKTLGGAVAQTPAAMNQ
LNDYFRNAAPQSVKDEAASLQQRYQAYGMSPQVAQAAARMTAMTNSKNYEQGKELGGYQAALQAINTASG
RNGAFSGDAYGNNGIEGPNVQGLPGQVQGAVGSGPNIPTGFRENVAGMAGTNPASEAGQLPTNSPLVQNE
HAAGTSALHNQAQQTERNVSAPELKKAQDNLMNSLPEMSWSASAWGAWDNSSDWMGRRAEQAGGALIAGG
QAGADAFSRAMDQMRTMTPEQRDQFIAATQRGDQAVQEEFGWAGDAMVGMAKLGRNVMGAAASGYDAAKE
WLTGKSDLSEAAKGMSIEERGAFYAAALSSAAEAGGGAAQQFMNQYGDEFKETMQSIAQSRYGLTESQAA
VYAESFDTNEGRMNQAVQNLKMEYAERNPDGSPMMQGGQPVLSQQNEEFTDKLVNVLQNSTEAGDRSGSY
LTAVRGYNIANQRF
>gi|225685392|ref|YP_002729759.1| hypothetical protein PERMA_A0031 [Persephonella marina EX-H1] [TraG_F]
MAIDLDLYTVGNIETLSQVYKYLVLILGDSFIGTVIKITAVWGLIFAILASAFKGRFSIWIYHFLMTYVL
FQIFFMPVVRLTIIDTKLDRTYVVDNVPFGVGFIASMASGFSYKLTNLIDNAFHTGTVVVWGPGTGSYVA
GVDYSRMGFAGMFDYLKMGLKIDPRLVQTKFNAVYEMQAYIEQCFFPYVSTLSATEIDNLRKSNNLLADL
RVDNSFLMSYNGTTWTCDDFYDNKLVPDWNDFVNTGATTPQLFGFADYMTVRMVDSINAMTNASMSFNQI
ITQSGIINMIKESYFTSGLADDMNNRLLAGYAVGRAEEQAKLMGKAMFLWAKKVIPFMQGFLEAFFVILF
PFLIILLFIPLVSFGGVQPAIGYLKVIVWVYLFIPILAIIDGMIKLQAINKTIAWLNSVGLQGITLGDYG
FLLEQADFYPAIAGFAAMSTPLWAWMLLKGFEAGVHGISALVGSMGSQFVGQEAGAANITRNMTRDSREL
MANMGAGQSPVEALSNAGTWMYKENTNLGGLYSSLGAYNAHSILESQLGIGGAVQTTTAQALYGLTHSGG
RGMAAWNASGGNVMNMLNTGAMTSPAQIIERDYGTLGLKYDAQGNLVAAEFNTGIKSDMMQANLQTTFSQ
SRNDVISTAWNAVWGNSQTYQKAYQSTSAITEQFLKDYTSGTGIEDRASFDNRAEVKEAFTDAKELRDTL
TEEYGLSKDKANQFVAEFTTGLSAAAAKNGGKLDINTVKDVFKSVLSKFKADGSVGAKGIENFEETEAWK
EATQYADNKSYQIVQDTALSYTTSHNAYFNRVKQEKGAELQDVSYQDLQQFHENWQKAEQITAQINRAFN
QTQTELGSLNTNNLIGFIRWMNGGHIDKQKETMMMDRILTAVANNDKPFLDNLSKAYTAYVMEMQGMTDV
SPGVSKFFTQKQAFLNMVQGQVDNAAVNIATHFNQHYEGINTLRNMAGVSPYQNLQAEAGDRFAYVGSNQ
ASIENGVYAGKGNIKPISKPQWTGEVEQYTKDPTNPIELGKNIVNYGKEHGAWGTAMAVGTGSVILGTAM
EYAPWAKQAFDTMKSGASKVWTTIRTAEPIAEMGTGRWAQFAAGGRLLTIPVGTTAGVAMAATTVPLAAV
GGWAIGTAINNKWGDDIYNNFTEPVLDWIGEKTGWWKPVGGNK
>gi|330827356|ref|YP_004390594.1| TraG domain-containing protein [Alicycliphilus denitrificans K601] [TraG_F]
MDIEIQTYWNVETLYYVFNAVASMMAGAGFAGLLKLVFLFAIAIGMFGYMNKQLEMAKWFIHALAFVTVL
NLPIARVALTDKTGLEPPRVVDNVPFALAVTAQTTNLVFGALTNTYETVFGVPEDLGLQKGDVGFGHRIL
KQVNNATIRDPSLRSDLMQFIKECTLYDVKDGEITPQQIVGGTDTWNVIFNNTSPARFVTYNTLTNAPTT
DTCTNVAAILKEKVNDAVTAGQAFYGKQAFTRASSDAIATSMFVSTVGTSYDWILNNSSNASDAMKQAMF
NNIWKEAGTELPALLNDPARVAEVNALAGAAQAARQADGSNSTLSLLAQETLPHMRNWIEAIIYGLFPVV
VVLMVVSSTEGAKKIIAGYMMSLAWIGLWPILFAVINHLSLMHLRYKARALELAAGVPFQLTDAFDATLT
NEQAAIGYMVVLVPFIAGAIIKLGQGGFMGVADRMMTGFASAGAAVGASNASGNVSMGQAGLDTASVNTT
SMNKYDSNIGLQGGGATIGRGNGSTATMAANGAVALQQLQNRMLTQMNMDHRLEAGRNQEAHRTDITSTG
DQLARRHGDSSSLTDVKGHDTTRGQYQNTGVVAARGSEGGYGGQHSTGQNLDRNFREGSHFRTAAGANDQ
LHMNLGVGRGNPNGGGAPGAGGAGGAPDPREEKRIADAMKQGGANQQQIDQALKNYRGGKGGAQPSGGLI
NAGLGYNGAKTYTAEHGRDRGVDTVHGNQEAARTERTFAERGSRTEQAGTGNQSAQNDRHGRDAALTNVD
EVSRVRDVSDRREFGTGDRANRSDSNSFTTHKDLMADPYLFEKVAARNGMTAMRFANQSEDRIMDMVQDY
VSEKGMVQQATTMPQQTFAGEKLPTTKGELEKQSAKDRAGIPQDIQGVHKKKVAQTGYGGTAPLKVDTSA
PPIIAESRGDVQGQLDPKNKGSIPARAGALDENVNAWASPDKAVGAGRANPAAVNEDNMIRDGKDTVQKA
WDKLTGGDGTADGEKLNDNMKRETAASVQINNGSK
>gi|77404851|ref|YP_345423.1| hypothetical protein RSP_4238 [Rhodobacter sphaeroides 2.4.1] [TraG_F]
MQWEIYTTGGAFYLYDVFQMLGAYTSSGNFKNLLAIGTIIGIGWASLQLAFGGSLGSAMKYVLTMMLVMM
FTLGPKSSVVIIDKTSGTVPIYGVVDNVPTPVAMLGHYTSAVSYYLTGQMETLMSTPTNLTYQKNGILFG
ATLLSQAANWRAVTPKIHENLVNYMQNCVLDAAALGHMELEMVATTGNLESYIASNMPASMAYYDVVKGA
TRKCSEGWANVRAAVTTDVNKVFARKAAGIFQGVNSSGAANVNRLKGTLSDFQQLMAMSSASSVQTVKQA
MYVTAMDDGMKRFIANSGNSAAMEIYQATRAEIQTRSSYAAIGASAAKWVPLLKIVFETLYYAAFPMAVL
MMMTPLAMTVLKGYAGGFVWIAAWEPLSAILHSVVIKASTGFYREAGAVTSDGSVSDVVLSWANHFGIRA
VEQDVGSVAGYLMMSVPFLATAILFGANRMVGMATSMLNVGQGAAIESGREAATGAISLGNMSMNNYAAN
KMNLSSMWDVGRDSMVGDNGAVITQNADGRYNWAAGTAVSSGAMTSQFGEAVRSEVSRRAESSRTAASSA
ASELSDYISQGASEINSFGQSFTSGKMANKGYATDSQATETTRVAESFKRVEDFARDHGISTDVAIGAGI
AAHLQAKAGGALGSAISSLTGLEAGASASLSGNLGAKSDERFSEIVKAATSAGIDKDVSTINSARYSASS
SDTHGRQTTAGEDRRFSLDEGERLAESYISRLEEAKSYSEAESRLKSGGTSLDMNLNQMIGNELVRGGHN
PLEVSDFFNPKTGAAMGEGKQIVGRVVDDLVNGLVGPGPQDRTQDYEVQVDQSAFRKDLPREATLDAGTP
NARSISLDAQRSSVDGAIGQAESDAQGDHLNLTRYHGDKVREENPLLESNRSALASGAEQTIGEAGYKRV
FGWLNVGAAEAAELQQAHPAAWTSPGAALDYYSQNPEKFMEVLGRPFVDGDDLPSSPDNQNAALYPSPML
PRAYSAQERDVMVRTILGEAADQGNVGMAAVALVIRNRAEDVRFPDNVADVSLQPRQFSAWNADGSGNAL
VAKYNPGEAAYERAAYVADLVMAGLVPDFTEGATHYYSPAGMNHLVESGYQKNLIPSWLARETEARDAPP
IRIGGHIFTGSVRIDR
>gi|283826910|ref|YP_003377781.1| conjugal transfer mating pair stabilisation protein [Shigella sonnei] [TraG_F]
MNEVYVIAGGEWLRNNLNAIAAFMGTRTWDSIEKIALTLSVLAVAVMWVQRHNVMDLLGWVAVFVLISLL
VNVRTSVQIIDNSDLVQVHRVDNVPVGLAMPLSLTTRIGHAMVASYEMIFTQPDSATYSKTGMLFGANLI
VKSTDFLSRNPEIINLFQDYVQNCVLGDIYLNHKYTLEDLMASADPYTLIFSRPSPLRGVYDSNNNFITC
KDASVTLKDRLNLDTKTGGKTWHYYVQQIFGGRPDPDLLFRQLVSDSYSYFYGSSQSASHIMRQNVTMNA
LKEGITSNAARNGDTASLVSLATTSSMEKQRLAHVSIGHVLMRNLPMVQTILVGITIGIFPLLVLAAVFN
RLTLSVLRGYVFALMWFQTWPLLYAILNSAMTFYAKQNGAPVVLSELSQIQLKYSDLASTAGYISVMIPP
LSWMMVKGLGAGFSSVYSHFASSAISPTASAAGSVVDGNYSYGNMQTENVNGFSWSTNSTTSFGQMMYQT
GSGATATQTRDGNMVMDASGAMSRLPVGINATRQIAAAQQEMAREASNRAESALHGFSSSIASAWNSLSQ
FGSNRGSSDSVTGGADSTMSAQDSMMASRMRSAVESYAKAHNISNEQATQELASRSTRASAGMYGDAHAE
WGVKPKILGVGGGLGVRGGGRAGIDWEDNDAHTASSNTQSSHNARHDIDARATQDFKEASDYFTSRKVSE
SGSHTDNNADSRVDQLSAALNSAKQSYDQYTTNMTRSHEYAEMASRTESMSGQMSEDLSQQFAQYVMKHA
PQDAEAILTNTSSPEIAERRRAMAWSFVQEQVQPGVDNAWRESRGDIGKGMESVPSGGGSQDIIADHQGH
QAIIDQRTQDSNIRNDVKHQVDNMVTEYKGNIGDTQNSVRGEENIVRGQYSELQNHHKTEALSQNNKYNE
EKSAQERMPGADSPQELMKRAKEYQDKYKQ
>gi|238023412|ref|YP_002907645.1| TraG-like protein [Burkholderia glumae BGR1] [TraG_F]
MNMEIDTYGNVDTLYYVFNGIASFMGSGSFSGFMRFTLLSGLLIAMVAAIGRKSTDIVKWFASAMFITQL
LVAPVENVFITDVTGVQPTREVDHVPAYLSAIAQASTTVSTAVTQAYETVFSVPDSLQLQKGDLGFGISV
LQKVNQAQIVDPGLEADLMQFFKECTVYDIQDGAINPQTIMSGTDPFNTVFTQTSPARYVTTNTLTANPT
TDTCLATGTLLLIRVTDAEQKAEQMYGKEMYPQVTDASAAKAAFVNAIGDSYGFILQSSQNASSALRQAM
FNNVWRQAGADLPAMLNDPARVAEVNALMSSAQAAVAANGSMASVAILAKETLPTVRNYAEAIIYTIFPI
VIVLCLVGGGEAAKRILGGYAKTIAWIGLWPVIFAVLNGLSLMHLSSKMQAMSLQAGVPFGMAAKFGSTL
IDEQVLLGYMVILTPALAWGLLNMATTSVVGAFQGVAGGFQGIAQQIGGQQAQGDENIGNVHMDTSSIGN
STRNVTSANKYDTAGLFRTGSTTIEQGTGSSFTNFDNGLITRADTQSSLGFAMSSQSAIEKTVGADTSTG
ISATKTSTAFAARDQVASGTTSLASSKERGNSQRSGDEATKGVHGSTTQAVDLRRTKDQQYVIDQTHSVE
DQLSTGVRGSLQLGGTFEKSFGDGAPGQPASGVRGGMPAGARQGAPRSVGAGTGNPPANSPIFSQAEEDR
LAQKASSLGKSPQEIQDVRDAYRNKVRGVDYATGGGTGGGRAAGKLGGELAIDGGRTRAWRDSEAQRFVD
QYGSFAGYTEGSQVSHDASKNHSEYKGAESGQHARTEHAASLTEQASSGARDAADLTRTADVRQRGSTQQ
VSRVDTTNNLLTPENLQAVAARNGMRYGRLMTLPAAEIQRLVSEDALMRDLVKRNSALPPTARDGSSLPS
GQGDVVRQNKHDRSGIGANIPGAFQRFSSDVGPVDTTPLDVKPSVPSEVSGAQARVDAVRQRVSDDADLP
IRQVQDHVIPSDDNRSLMTLDRSPARPLVTRPTGESPGTSSPERLSEADFKIVPIDGPSSEMTPARSAGA
AVVQPKLSAGDFQIISADDHGGGSVTAATGVATDDLNLSRPDFTRMPADGLTANASAAKPTSISASSDSL
PARSESGSSIGRTDPAGSSLGDKEGGKQ
>gi|304319706|ref|YP_003853349.1| protein TraG [Parvularcula bermudensis HTCC2503] [TraG_F]
MEVITYGGGEFIRDMFNAVAAVVGMGAFASALRLSLVLGLLFVLFQTAFSLNFWTTIRWFVTSLIIYLCL
LVPKVEVQITDRFDPGLPGATVANVPLGLALIASLTTTVGDRFTEVTETAFALPTDLEYQENGFIYGSKL
FKDSMSFRVTDATFGQNLSGFIRTCVFYDLLEHRYSVTDLRETDDLWTFVTVTQPPNPARFYEYVTGPGA
TEVKSCDEAATTLDGLWAGEANRIAQIYGKQVAPNLTEAAAQALILGSLAEAHDFFLGSARSASDQIRQA
TLGNLIDKAVRDQGAELGADALLDAYGQARMESEMAHAIRQGSRLAERFVPLFRTVAEALFYGLFPVLFP
IFLLPSIGERFLRGYVGGFVTLMAWGPIYVILHRIMMGTAGFRSAGAAYTPTSGEAITLVTQTGIETVHS
DIAMIAGYMTLMVPFAAGALGRGAMAFAGLSQSFLHPAQMAAQSAARETSTGNMSLGNTSFDTHRFNSVD
GNRLATSSFVDTGEGSWNTPEGGRMRMTAGGARVYDGMGAISRGATHVDYQGGLSTALQSEASWSLEQRD
AAANRSSEARTALAHNVADLTWQMNEGRSFEDVTGYGQDTRMAESASKLLTNASRFAERFAEGKDTRMAI
EAYIAASASKGVTVPLLGSAKVEAGGKASAAWEARRSEIYEAAREAVRTDGSQDTYDDVVSTFERGSSSE
SGQETNAWREAFAANLQESQTASRDLEHYQARSDAARNLASHIEREGSGFTANWDNAFLNHMATQERGDG
HVIGVNEAARRWTSGDLADRMWVEAEARNFIEDQAAHLLDRPELGGFRMPEGPGGSPSDFEAIDQVGAEY
RSDAEAQSDVTFNAARAEQIEGTAYWTGQRHEQSVAAMRGDDEELARLRKLTVQSRVQDSRDAEWDEFAR
QDPDEMSEDEANIWRKAKRSPGVGSTPVDGEQQRSDEERMPDFQPFGQIEHFKTGADRLTAD
>gi|229608745|ref|YP_002879393.1| IncF plasmid conjugative transfer protein TraG [Vibrio cholerae MJ-1236] [TraG_F]
MWEIYSIGDSAFLEQVLNAVAMITGTGDFTSMVRIGLLIGVLMVSVQALMQGGRGINFQHVLVSWLVFAT
MFGPSTRVSIEDAYTGQVRVVDNVPIGVAAAGSTISTVGFQITRLFETAFSTPAMTEYGFASSLQSLIKV
RKQVMDRSGLGDANRVGGSDIEQSWFNYIKECTLIGIDIGQKNLDQVLSDPNPMTAIRFDSRIYGTRIML
SGSSSDLDCTDAYSQLKLMTESTFIPRLKQVLSASLGTSSATDTDDVIRNALNNLGLASVNTQEYMTASV
LLPIYEQSVTGKYMDDQAFTAAVMVNQAIEQRNTQWAAEQTLFQSIVRPMMTFFEGFIYAITPLMAFVIA
LGQIGMRMAGKYLLILLWIQLWMPVMAIINLYIHLTVAGKMSSLDAFAGTEVPSFAGMMQMDSVLQTWIA
TGGMLASSVPAISLMLVYGSAITATHLAGRLQNGDAIDEKMASPDVAKNAPVMQSQSMFQNSALTGSAMT
GASNLLSSFSVGNAVGSMVGSAKESMTQATQAFSRQVGNTMSRTFGEKLSYDNLSSVGRQIGSSNSASSA
VVNQVTDDLQTRYGFGDDKKDAVRGLVSGVLSGGLRVGGDGTITNTGDKEVADKGFLGRLLSTGGNDSPQ
GNLPGVDKPESSRVPKISRLRAGLDLGGNFSGQVESSEGSSRSTTANTLTGEMQSLASSDSRRAEYRDAM
VKDLSDSRRSGVEMSLSNQDYQSLQSSAQDVITASNRFSELDQASYSLSGQRNTDGATLTRLAADNPEVM
DYLGRYMNQHVEAGNRLRENLPMYQRLLPDDNQAYVAAAMESLTYSNSSTPAERDNDYQAAMTVMAMATG
ADLRSIQPRSNEGLSSTAPTFGGTQSQVESGVLGGYEDAATVQTQFNAAQSAYQTNLSGVDGQLNAHQQQ
AQQAVVSDTSTYQSGLNREAGSQWRSRIMADDSGVSGAEMFFNSASAIGDFSGKHTDAALHTLNHFGEDY
ESYKEQALEDPSSRGFLHNATVASKSTWDGLKAAVDAGTSLENPLTAFNDAYSGSSSQYASEVNWGTKSE
AMLAGAFGAAVNNRYGEFLEQYADDFKQEAYSEGQRMGLTPIQSQVFAQAFNEGLAGRVFNSEDSSSWSP
EMLGLREQMLNEYRQKDESGAYIPDSVSEEDKAFVDKQIAVISNASLAGDYAQNNLIDIRAYNQASGRN
>gi|294023779|ref|YP_003547098.1| DNA transfer and F pilus assembly protein TraG [Sphingobium japonicum UT26S] [TraG_F]
MIRRLIRVALALAMVGAATPAFAIDASFYTYDGFAETVDAFRLVAMIFADPRYETLVIVIATVGISLGAL
LASVRGQGMGLVAFGFQMLIGIGLFVGMIATTGTVHVYDKVRNAYQPVGDVPNLLVLVAGTTNLIERALV
ETIDDNTLDPNIKIEFGAGGHTFDLFFNAVSPRGPITDTFLDATIKDYVRQCYPVARVSAAYGVDDDRLF
RTATDLPAAFAAMAGPATFSTVYTAADKGGTTVSCDEAWQHISTALSDPALFDDYSRQVCTRTGFDVTQP
DQLNRCRSQLGEMGDMMMGTPLSLQAFMTNILLGNSVGDVLFEDSPASAARVMANRAVISNGLATMSVAN
EWMPTIRAVVFGIMLFMIPIALLFILTPINLRVASFALGLFVFVALWGVIDAGIYQLTLGRAMDALAEMR
SNAVATNAWLLAPSAAQKALAIFGSFRTAAAGLAGAFVFTVFRFSGNVFTSFTSGSLGVHGQASAAAAPL
ATGEGYASALEAQASATGTMARRNASSNFGDFGERSTFGANRSFGAAGGLLSERASGVPGVPAFGMGGID
AARELGGLTPALVNGDLSNPAVQRAVRANATTAAIHQFAEKDALRSLGNRYFGEGQAGERAFASFAQNMV
QWRAFGDQRAYDMMLQGATRHFSRNGYGADDAQLKAASVISEASADPTFAKLIANTFDQEAMLQNDLTSA
QVQVGAMEGRRDYAGDRVAQVERGNVATEQAHRTGSNEGQRNAAAMLGLSVDETSRRISFINALSGEARS
SAISQLSRATGRNEAQVMHALESYNAAVHVGTADGATAEAAREGTSVYGRTREAAGYDFAERAGKLDAQR
EVGHDGTRNAARIGEQRRQSENFGFAEGAEAAGVSTREAARLDSFIQTLSRTAGNQVDMAEGGSAGVADR
ARNERLTRIVDNERLTRAQGLLRSHGIDLTKRQIAMDQNGDFSLNLTPETAAQMWRAGLINQDQLGAVAN
GGSARFSFAHNDLLISSSTGFQRSARSDTSTRFEAGKQAGPDTIEHFLGSGTEGQAAMANWLKGGFEMDR
SGNWRLKPQVADTLERDVTAIMVQTGWQRSLSRGASHQVTNGDAESIGISGGVGGRGSQTAKGKAGQASG
NEGGSTASINLQTSDLGVGSTDARSSIDIVNHDVRNAIANAERAASRSRTPEAAFSSELGRAILGADGLR
NRYLDQADAGRGPWDATAPFTSIEQSQILRSGRFTGDRTNGLEDGDPEFKRR
>gi|194098630|ref|YP_002001692.1| protein TraG [Neisseria gonorrhoeae NCCP11945] [TraG_F]
MMAVEYFTFPGNGEAVRAVFNGVATISGSTMMGGAMQAAALFGFLVTLAVAVFKLDLKDNFSYLFVVLFC
WMGMMVPKTTVLITESGGYGYTGRQYTVGNVPVGLAYMGYFVSSFGQSITRKAEQVNHLPDDLNYSRTGM
LFGTRLMENIREARIPDAQLTQDWALFMYQCSFFDMNLYHFYNVQDLAQSADILATLTHTNQALFTNVSQ
IASRRGNMLQYNGKSKTMTCNEAAKELKDRTRFYSKNYLPGYIADRVFAGLGTNSAGINRVNALVTLGNS
SFQYLLDNARFDTLKNIEQAAMVEVIRQAGIINGQRNRNPAAVQQAFAQVQARNQYIAAQKTGSSMASWN
LPLIRSAAEAILIGLFPFVMILAMLGGIMAFRLLSFYMMSMLWIQLWAPVASIINMIMTMNAKRLFSVEA
ANGVITPGTGDTLLMAAADAQAAAGAAMWLIPVIAGALAMGGRSLMNGMMGMTSSAKSTGEAAGSQVGSG
NYSAGNMNYNNSNANKHSLNPVYTDPQMMTAQSAAGTSWRNMATGDSRAQMRNSSFGVSSQSQISQSESY
SKAADRAETSAQQWQASFRESVSQGNANRLAFATNYGMDRSASEGYGMGLDAAESRKLSYVIDQGKKIAQ
KFGVTNTSAVISAIAAGLGISGNTGSSTKAQNIKNALGAKGDLGWSGKSQNTDQMVAEIGESIEAGKRQG
ISFDSNFTDKVSQSEAYKVALNSGNSLAQTAEANFSKAREASHMASESYQKAQSYREMAAQTYGNGITIA
QDNTNALVQDNPELTMSELNAGQGGTYNAAIRAGVNSQDRLKAAAENSGWKPNDLSPEDRPQNNTQAAYK
HFSDKVSSGAGAAFGDVQTQAHQAGIIPDGISAAINARGENLKQEYANKSDKVEGDINQGRNSHRQEVGR
LATHAKNAQDQTNGVTMRINTHALPWNSFGERYDNAMKDVREGKGYIGSGSDQAAAHLGNPALASEFDLP
IPQRPGNSKSSGSAVFRPKE
>gi|317053815|ref|YP_004118949.1| TraG domain-containing protein [Pantoea sp. At-9b] [TraG_F]
MTEVWTIYGGDMWRQVFNGVVTIIGSDTFSTLKRIVGLFGVLGVMFSFIKSRNPMVFLHWVAIFFVITSV
LLVPKRSVQIIDITDPAAVYEVDNVPAGLAAIAGLATGAGFGVAQLYDYALARPDSLTYTKSGMLFGSQI
VAQSSDFRTQNPQLSQMLTDYVENCVMGDILLNNKYTVAQLLNSKDPLTLITSNPSPLRGLYQDTGGGRQ
FITCQQAAGLIQNLIGADISIGGTTWQALSTRLFGSRIDASSLLSSAMADSYDFFYAGGQSASQIMRNNV
TYAAVRDGWKGFAARSSDTANLLNLATESSLTKQRISWGAGGVIAARTLPMFQSLMMLVLIGLFPLVIAL
SLVNHSIFGLNTLKLYAGGFLYFQMWPVMFAILNSLANFYLQSKTGSTALVLANQDQVALQHSDAANIAG
YLSMSIPVLAFFLTKGAASVASQAVGGIMSSAAFATGGQASTTADGNWSFNNMSMDNVNANKFDTNMSRR
SGQQAFQTGNGSMHTQTADGHSVYDTSGAISNLPVNMRLSALASSGFSEQARQAQQEAQSSLDGYNHSVT
SGFQQMNQLTHQSGNSDSVTQGSDSTVSTNISRGASKMQSAVESYAKSHNVSEQQAYNQLMDITNQGGTG
ARGYVKFDSGDQLAGKLGKWATGLSAGGEGSVDWRHTSGSSHGTQDSHAEGRDNRHDQNSQEARDFREGV
DMVTSARLSESGSHTDNQSASQAQQFAATLNDAKSQYHQYTESSTRSQEFSRMATLSQTQSASLDANYNQ
EFVDWTTAKYGSDAQNILTNVRSAQGAATEFMHERLEPEIMRNYGARTDQVNGQPLQPTRSLDAPYMPVN
GDARVQAGSPVSGPAVPAGEHTGSIGNAREQYPTGPTAGSTEPVSGSLRQNGREVTAGESQGAVSGNGRA
TATNVQHRERNLSVPAGAPSQAMTDDFLSSSRRVSGQAAGSGIQSNVADKVAAQRSGLMETVRENDGKIA
ENKTTVQASSNILRDEHQDAVRSQQIGRTEEDLRQTKPIGDGAEIKEFKKKLENLRAAHNKAS
>gi|345301677|ref|YP_004821625.1| TraG domain-containing protein [Enterobacter asburiae LF7a] [TraG_F]
MLEIYTIYGGGMWKTALDAIVTLLGMSTFSTLLRIAGTFGVLAALFSFIKQRNPMVMVHWLAIFMILTSV
LLVPKRSVQIIDLSDPAAVWKTDNVSVGLAAIASLTTSIGYKMTSAYDMLMARPDSVTYSKSGMLFGSQI
VAETSDFTTQNPELAQMLPDYVENCVIGDILLNHKYTVNQLLNSTDPLGLITSNPSPLRGIFKTTDATRQ
FLTCQQAAAQIKTLANAEGNPASATFTMLTNKIFGNKVNGATLLANAMGESYGYFYAGGLSASQIMKNNI
TNSAVRQGVKGFAARSSDTANLLNLATENAATKQRLSWAAGNELATRTLPFAQSLLMLILVCLFPLMIAL
AASNHSLFGLNTLKLYICGFIYFQMWPIMFAILNFAANFWLQTKTGGTALVLANTNVVALQHSDVANLAG
YLSLSIPLLSFYLTKGAAAMGSQVAGSVLSSAAFTSAGVSATTADGNWSFNNMSMDNVSQNKMDTNLMQR
QGQQTWQADNGSTQTQTAGGHTVIDGSGAMSNLPVNMKLSQLASSGFQESARQSQVQAQTALDGYNHSVT
SGWSQLSQVSSQTGTSDSLSKGSENSQATNASRGASMMMSAAESYAKANNVSTQEAYNELMSKSVEGSVN
AGASAKFNTGDQAFGKIGKWATGVSLEAHGGAEVKGASGSSHGTQETHSSNQDMRHDQNSQAVNDFRQGM
DMVTSSRVTDGSNHTENAASSNVQQLAATLNDAQSQYHQYTTSSTQSNEFSRMATMAQNRSASLDTNYTQ
EFVDWAGNKYGDKAQSMLTSAPTAREAAMEFVNERLKPEITGDYQQGRSDLASGAEHAAFSGEHVVQPDS
QPQQRSNTPRDGGVSYSAVTTESDGAGMASRSDSGSHQVTGGMADVAGGPEGSRKTGYSTEGSGAEYRTE
QSSASEGRTLYASDKQNRVDNTGSGSYGDSAQGEIHSGVTRHQESTVAPHNGVNTYTSSANGGQNGKAGY
EAESSGSVERTHQAESHSANIREHESDTIRTHGVKSDNSVGAAESGRTSGNTMQDAFKGNQIKLHEQSGR
NFEPQNDIQRRVAEQRSENEHKINESAGEIGKKESTVQTSSDILKGELHNSKSSFSDGLNKEKANQGESS
PSENDEDMKRRLAELRSRKAG
>gi|344201045|ref|YP_004785371.1| TraG domain-containing protein [Acidithiobacillus ferrivorans SS3] [TraG_F]
MVPNIYVVGNLNSFFSALTALQMLFNPANNTLWAGNNGAFGGGALIALGLVITLIILFVTSMLKQRFEMH
QVLLLAVFFAVMFAVKTPVNLENMYNGDSSIVDGVPIGVAYTASIFSTVSYEASKEIGQAFQQANNTDTS
LFTGSNGNGGVYGFDGPLALTYKLRGLYSLFSMKQAPMSNSVSSFVASCIEPTSDVSQGEIGTAGSLTCA
FFGLNCTTGQQLPLANAEATLYVNSADQPKPGYTVPCSTASQTLASAWSDFQNGTTSAGVPNFNDLLQEK
TTGSSLNGQTPASASMMVGTMLQGTANTGYDYMNNMILNCAFQSGEHVGLSVYDPNMPTALDPYCVTKAT
AFGRQAAMNAGTASLFGMNMLPLMAILQFLFFAMTPIVIGVVMMQGMAGLSNFGKFLLFGAWTESWMPVA
ALINDYSQEIIGESFKKMEAHMHGVPMTSPSNIGMILDHAQRNLSMANLMMGLTPVLTFAILSGSYYGFS
QLGTAIRGDSVMDKNMSESTPTAGASTLAGNTSERTLASTGNGRTFETGTALNGLSYDLSQKVSSGLSAA
NTSAVQMSNAATASASRVGEQTASYLRNAQTAVASGTALSSGANDTVSTMSSAQKTLSTMTGLSEAQATT
FAARLTGELGGNLNANGISEGMVAKALSGFDIGGKAAAEEAARITGEMKTSAGLQAASTLTNSNNLSKLS
GINSSLTHSSSVGTSANLGMSAKKAWQEGASANAAMSQAEQLQHLSSIVQGQGGSQTFNAENLGAALEQN
AKRIGLSSHSYANDIADRNGLQANFQKGVADAERQGIRGTEAAAFGLVYAANRAPNAAAGASAITEAAGI
SPFRAQSQGLGNAVRGQISNNAAQTDAGGNAAAISGAKAQIAATNAATGGAPTPGKVQAEYDAGQGEAAA
AIGGNNGAGDYNATAGNQFAAQYKASHPKDFQSPTSVGSGNSQVTVGANGQLGGSTVGTVGKQNDNVLMN
GVPTPIGTIPIGAKQMAAHPDDTAAAISGTIAGAGALKGAAAIYGAKKAADIAEQKALQKSIDSGETGSG
DGFDVNGKPLPKEATPPRTPDGSSDTMSRLTGRPSIKSSEQQLDDTLKPLREIDPNLGAGGDAFDDVPFE
>gi|118602019|ref|YP_908719.1| putative pilus assembly protein [Photobacterium damselae subsp. piscicida] [TraG_F]
MGSFSIHSIGDSAFLEQILIAVSMITGTGDFEKMVSIGLLLGVLMICIQSVFQGAKQINLQQVLVGWILY
ACFFGPTTTVTIEDAYTGQVRVVANVPIGVGFAGGVISNVGYTITNLFETGYGVIVPNVTESHFSETLKL
LNDVRRRAYDTGVFTALNSANGGGYVDVRRSWNNYIRECTLTKVDLNLMSLDELMNRSTDSALRFNSQLY
GTRLYLSTANPDGADYTCTDGWVAISTATANLSSPVVVDALNSLLGIDTSTGDNALTKLTDSLQAMGATT
TSSIDYLKAAVLEPLYYEAAAGRYQDLQDYGSALMVNQAIQQRNTQWAAEQSMFMTVVRPMLTFFEGFIY
AITPIIAFIIVMGSFGLQLAGKYVQTILWIQLWMPVLSIINLFVHTAASNEMSSLSAGGLNSMYALSSTG
DVLQHWIATGGMLAAATPVISLFIVTGSTYAFTSLASRISGSDHVDEKMQTPDLLKQGPVMQSQPAYNHN
QFSGAIANGAESMISTFSLGSTLASGVSSAQALQSQKSEAFQSTLGRGFSDGVSQDQAYSRLSNVGRNVS
SQNTAQSQLINQQAKNFMDKFQVDDSHSDAVKGAFAMQAMGTLDVDEAASMLMPMVGKARAAMKAAAGVK
SNSTALVPAGGNGESGGGSDVLDIKAQAKGATESSTQDSSSWSASDVSQFMKGVSYSQTDSQALTNQLAQ
GFSRSGSESFKQTWGDSLSQNLSKSASELVSASDTFTTMSQLQNQMGSMTNTDFKTLGGAVAQTPAAMNQ
LNDYFRNAAPQSVKDEAASLQQRYQAYGMSPQVAQAAARMTAMTNSKNYEQGKELGGYQAALQAINTASG
RNGAFSGDAYGNNGIEGPNVQGLPGQVQGAVGSGPNIPTGFRENVAGMAGTNPASEAGQLPTNSPLVQNE
HAAGTSALHNQAQQTERNVSAPELKKAQDNLMNSLPEMSWSASAWGAWDNSSDWMGRRAEQAGGALIAGG
QAGADAFSRAMDQMRTMTPEQRDQFIAATQRGDQAVQEEFGWAGDAMVGMAKLGRNVMGAAASGYDAAKE
WLTGKSDLSEAAKGMSIEERGAFYAAALSSAAEAGGGAAQQFMNQYGDEFKETMQSIAQSRYGLTESQAA
VYAESFDTNEGRMNQAVQNLKMEYAERNPDGSPMMQGGQPVLSQQNEEFTDKLVNVLQNSTEAGDRSGSY
LTAVRGYNIANQRF
>gi|9507812|ref|NP_061478.1| traG [Escherichia coli K-12] [TraG_F]
MNEVYVIAGGEWLRNNLNAIAAFMGTWTWDSIEKIALTLSVLAVAVMWVQRHNVMDLLGWVAVFVLISLL
VNVRTSVQIIDNSDLVKVHRVDNVPVGLAMPLSLTTRIGHAMVASYEMIFTQPDSVTYSKTGMLFGANLI
VKSTDFLSRNPEIINLFQDYVQNCVLGDIYLNHKYTLEDLMASADPYTLIFSRPSPLRGVYDNNNNFITC
KDASVTLKDRLNLDTKTGGKTWHYYVQQIFGGRPDPDLLFRQLVSDSYSYFYGSSQSASQIMRQNVTMNA
LKEGITSNAARNGDTASLVSLATTSSMEKQRLAHVSIGHVTMRNLPMVQTILTGIAIGIFPLLILAAVFN
KLTLSVLKGYVFALMWLQTWPLLYAILNSAMTFYAKQNGAPVVLSELSQIQLKYSNLASTAGYLSAMIPP
LSWMMVKGLGAGFSSVYSHFASSSISPTASAAGSVVDGNYSYGNMQTENVNGFSWSTNSTTSFGQMMYQT
GSGATATQTRDGNMVMDASGAMSRLPVGINATRQIAAAQQEMAREASNRAESALHGFSSSIASAWNTLSQ
FGSNRGSSDSVTGGADSTMSAQDSMMASRMRSAVESYAKAHNISNEQATRELASRSTNASLGLYGDAYAK
GHLGISVLGNGGGVGLQAGAKASIDGSDLDSHEASSGSRASHDARHDIDARATQDFKEASDYFTSRKVSE
SGSHTDNNADSRVDQLSAALNSAKQSYDQYTTNMTRSHEYAEMASRTESMSGQMSEDLSQQFAQYVMKNA
PQDVEAILTNTSSPEIAERRRAMAWSFVQEQVQPGVDNTWRESRRDIGKGMESVPSGGGSQDIIADHQGH
QAIIEQRTQDSNIRNDVKHQVDNMVTEYRGNIGDTQNSIRGEENIVKGQYSELQNHHKTEALTQNNKYNE
EKLAQERIPGADSPKELLEKAKSYQHKE
>gi|197286277|ref|YP_002152149.1| pilus assembly protein [Proteus mirabilis HI4320] [TraG_F]
MWEIYSIGDSAFLEQVLNAVAMITGTGDFTSMVRIGLLIGVLMVSVQALMQGGRGINFQHVLVSWLVFAT
MFGPSTRVSIEDAYTGQVRVVDNVPIGVAAAGSTISTVGFQITRLFETAFSTPAMTEYGFASSLQSLIKV
RKQVMDRSGLGDANRVAGSDIEQSWFNYIKECTLIGIDIGQKNLDQVLSDPNPMTAIRFDSRIYGTRIML
SGSSSDLDCTDAYSQLKLMTESTFIPRLKQVLSASLGTSSATDTDDVIRNALNNLGLASVNTQEYMTASV
LLPIYEQSVTGKYMDDQAFTAAVMVNQAIEQRNTQWAAEQTLFQSIVRPMMTFFEGFIYAITPLMAFVIA
LGQIGMRMAGKYLLILLWIQLWMPVMAIINLYIHLTVAGKMSALDAFAGTEVPSFAGMMQMDSVLQTWIA
TGGMLASSVPAISLMLVYGSAITATHLAGRLQNGDAIDEKMASPDVAKNAPVMQSQSMFQNSALTGSAMT
GASNLLSSFSVGNAVGSMVGSAKESMTQATQAFSRQVGNTMSRTFGEKLSYDNLSSVGRQIGSSNSASSA
VVNQVTDDLQTRYGFGDDKKDAVRGLVSGVLSGGLRVGGDGTITNPGEKEVADKGFLGRLLGTGGNDSPQ
GNLPGVDKPDSSRVPKLSRVRAGLDLGGNFSGQVESSEGSSRSTTANTLTGEMQSLASSDSRRAEFRDAM
VKDLSDSRRSGVEMSLSNQDYQSLQSSAQDVITASNRFSELDQASYSLSGQRNTDGATLTRLAADNPEVM
DYLGRYMNQHVEAGNRLRENLPMYQRLLPDDNQAYVAAAMESLTYSNSSTPAERDNDYQAAMTVMAMATG
ADLRSIQPRSNEGLSSTAPTFGGTQSQVESGVLGGYEDAATVQTQFNSAQSAYQTNLSGVDGQLNAHQQQ
AQQAVASDTSTYQSGLNSEAGSQWRSRIMADDSGVSGAEMFFNSASAIGDFSGKHTDAALHTLNHFGEDY
ESYKEQALAEPGSRGFLHNATVASKSTWDGLKAAVDAGTSLENPLTAFNDAYSGSSSQYASEVNWGTKSE
AMLAGAFGAAVNNRYGEFLEQYADDFKQEAYSEGQRMGLTPIQSQVFAQAFNEGLAGRVFNSEDSSSWSP
EMLGLREQMLNEYRQKDESGAYIPDSVSEEDKAFVDKQIAVISNASLAGDYAQNNLIDIRAYNQASGRN
>gi|9507645|ref|NP_052976.1| traG [Shigella flexneri 2b] [TraG_F]
MNEVYVIAGGEWLRNNLNAIAAFMGTRTWDSIEKIALTLSVLAVAVMWVQRHNVMDLLGWVAVFVLISLL
VNVRTSVQIIDNSDLVQVHRVDNVPVGLAMPLSLTTRIGHAMVASYEMIFTQPDSATYSKTGMLFGANLI
VKSTDFLSRNPEIINLFQDYVQNCVLGDIYLNHKYTLEDLMASADPYTLIFSRPSPLRGVYDSNNNFITC
KDASVTLKDRLNLDTKTGGKTWHYYVQQIFGGRPDPDLLFRQLVSDSYSYFYGSSQSASHIMRQNVTMNA
LKEGITSNAARNGDTASLVSLATTSSMEKQRLAHVSIGHVLMRNLPMVQTILVGITIGIFPLLVLAAVFN
RLTLSVLRGYVFALMWFQTWPLLYAILNSAMTFYAKQNGAPVVLSELSQIQLKYSDLASTAGYISVMIPP
LSWMMVKGLGAGFSSVYSHFASSAISPTASAAGSVVDGNYSYGNMQTENVNGFSWSTNSTTSFGQMMYQT
GSGATATQTRDGNMVMDASGAMSRLPVGINATRQIAAAQQEMAREASNRAESALHGFSSSIASAWNSLSQ
FGSNRGSSDSVTGGADSTMSAQDSMMASRMRSAVESYAKAHNISNEQATQELASRSTRASAGMYGDAHAE
WGVKPKILGVGGGLGVRGGGRAGIDWEDNDAHTASSNTQSSHNARHDIDARATQDFKEASDYFTSRKVSE
SGSHTDNNADSRVDQLSAALNSAKQSYDQYTTNMTRSHEYAEMASRTESMSGQMSEDLSQQFAQYVMKHA
PQDAEAILTNTSSPEIAERRRAMAWSFVQEQVQPGVDNAWRESRGDIGKGMESVPSGGGSQDIIADHQGH
QAIIDQRTQDSNIRNDVKHQVDNMVTEYKGNIGDTQNSVRGEENIVRGQYSELQNHHKTEALSQNNKYNE
EKSAQERMPGADSPQELMKRAKEYQDKYKQ
>gi|38348023|ref|NP_941272.1| putative inner membrane protein [Serratia marcescens] [TraG_F]
MDYNIYTLGDIDFVWSAFTGIALIFSQYTGVKEFLTTAAVVAGVSLFYKTWLWLQAPTKNELPFFSWFLG
LILFMMAMVRVDVTIESVKSGEVRNVDGIPIFIAAMATVTTNLSQGLLKDYKTAFDPLSPVDLSATTLDD
DITLGPMIRFVKFLQWGGDSQGYCSAFPEPASGLGPMNVCATVQSLAYNCLKATQNSSANIAGKETIFND
IFSANLADSMDRINQAMKGALKNASASIVGANGSKSGTCDEVWSTVKQVTSTAEARQTISLIGQTNGILT
PDEANGAPTGASFTDVMASANGMYGKAIGSYDATLNLFIMNELRNGASKYKTPLGLASDMQLFEASLKRT
NTMASQGQLWLQLSGAAIAFLEMFAYMVAPFALLMLLALGGNGVAAAAKYLQLILFVNMWPLTAVMVNAY
VKKVATADLDTWSTLNSQNNAVTWMGLPGLAETYSSYLSVASALYALIPVLTLFLMTQSIHPMMNAVKGV
TPDAPVDTGHVTPKVWDGPNSGKSSFGDVTRTALTSTGQGYSDGGAVDSSNFRLGMWNAGSSIANSQGQG
SAVTSSVMSAASNSFQAGYSQMSEIGRSGQSSQQFSTNLQTMKQISDKIGASVAEGIATKHGVSASQMAS
IASNVILNAGLNGGVGTGNGAGLKAAVAGQLSSGASKTNTGSDSLSNDLSKAITNQLSQDSALTDQFSKA
ASQVSSDQISNTNAFKEASSKMNQATQTMAQNISTSVSTNASSNSGMSLDSKQSINLDRFSDSIRNKNFS
DDDVRNFARKNGLDENAFMEKFNSYNDTFKASNQLGSQLQRTDALVAATRDFSEQKIAIDTARGETAESN
KQDLRETSSLLKSLVSDFGGNAQQLLPITNQLDRISGDGSGINTITQAQDRTPDSVNTSGVMSASRVGEL
GGSVDSQAKLGLSSNAQDATQRVPGKSEAGFTPYNLDNAGKGDIQGIHNNNVGRTYSDEERNVLNSLEKN
GPVLNNQGVEKVVNSGQDVRNAEGTFNDLEKVGGRVVGDGMDQRATALNSMYQSGQVRGLSNNTDNYFSR
VANNPNLSRDDKRAELAQQAVFTYGASTMATGAEREQLKADTQKILNELGNYNVNWSMNDVKSIHSSFNT
HNRADGSLESVVRANLGEGGSGGGLVGNRTQTVTDRLVGEKIEANTERGAISGALLGGQQFVSDTLTSVG
AKPVNEMLTGAGILQTQTSIANDASNPANMPDSLQGKVLNHMQMSDGVAAVSDRYQSISSDGVSTYANAA
QNSERAIRQQLTDDPRFGPQKADEFIQYMKSELSNTNEPYQSRVDKADQWLNENKK
>gi|71907950|ref|YP_285537.1| hypothetical protein Daro_2331 [Dechloromonas aromatica RCB] [TraG_F]
MWEIYAYQNADSLFGVFNAAAAIHASGDYAAALAAVAFCGFVAALIAYAFAPEKLQGWKWLGTVVLVFSV
LIVPKVTVGIVDKTGGSAIKVVGNVPFGVAALGSITSTIGNTLTSLFETAFQVIPGAGALPVELSYQQNG
LMFGNRLIRETGNVVFQDPAFRTDLINFIHNCTTYDLIDGTLDPAVFSASDDVWPLMASPNPARFSTLTG
AGGSVGVDTCPNVYLSLNGRLPAQITRIQGRLAFQLNPTLPGAAAAAAIAGQIQQAYIKNSIATAAATAA
DIIRQNAMLNALEDTSKIVGQKVNDPAAMVLAVGRAQAVAQQNASWLNYGKVAEQALPVFRNVVEAVTYA
MFPLFVMLLLLTSGRETMLAFKGYAAVLIWIQLWPPLYAILNYMASIYAAYDLAAAADLGTGGKSLALQT
ASTIYSRAISGEAVVGYLAISIPFIAWAALKRMENFGTALVGGLSGLQGMISGGTSAATVGNVSMGNVGM
DQMQLAPNRTSAFMGSWQNDISGNTFSSNALTGRTAVSLLRNQGFASRMVSMRVSEQDVAQASKQVDAAQ
NEAVAASTERSAILSEAFSRGLSKLRSSRSSSGSTSSSFEQTGETLNRLDQISKSVAENTGMSQSQVASI
AFGATGHLGFNAGAVGGRLSASANKSYLSGLSTQEQKVLGSMSSEQLAEFKQFGDRVSRDAGFMSAISND
SREANDMTSRLASTHARSERAEANLAERIAFAERVSTAHEKGESISIDIAQDPHNLEMFMRYAEQYGGNS
AAAHALMESELARQSLRPNRVFSDGTALPASFGDIREQHAQQRSDAELTPDIDGLHQSNRQQTSRIATDS
PTQRAATTVSPIRDDVRTSGNQIRTDAASSRAEFDAKAEIVKTDDGTLASKKSLLVQSGKQVGKDAGATL
ENTKDMVKDLLRK
>gi|315500759|ref|YP_004089560.1| hypothetical protein Astex_3799 [Asticcacaulis excentricus CB 48] [TraG_F]
MWEVPVYGGGELYRSIFSAVALMTGMDAAGSMIGLAMILGLIFGIIKAIWDVNLGKIVKWYIMCAIIYGV
MWVPKVTIQVTDKLNPSVTYANVANVPLGVGVTASLVSRVGERVIQLTETAFADPADLQYSRYGMVFGAK
LYSRIAEARPIDQQLYVNLKTYIQDCVFYDILDGTIAPDALNKSADLWGVISNSPNPARTMLYYSGAASE
IKTCDEVGNGTGGLLAPLIAADLTNVQKVIQRNVDPYAVEASLTTRNAGASSAMLTSMGVASQNSTDVLR
QAVIANMLKDGLGNSPTTSDALASAHAEIQTHNAQKLLGVIGEKAVVNLKILIDLLFIGIFPTIFPIFLF
PDIGPRMIKGYLSGFVYLQLWGPMYVILHKIMMFNAVNRSTEAMYLPGAGTELNLMNMDAVSKANDDVCA
LAGSMMLMIPVIAGMLTKGAMAVGAQGETLLSNFRSGAESAASSQTTGNFSYGNVTFDTASFNNVHGNQQ
VTSARHDNGNARVVDGYGNETFYGANGSTGIVANTSKMATGLLSNQGWSESLGKTSQSYQDTGTGLRHSV
QVGSSVANSQIKEAFSNWSQGKEWRNSNNSGHQAQIGQMLSIADQAVKYRQTRYGESESEAKAQIAAGSM
GIGGQAGVSTPGGKLKGFDASASVTANASKTGQTTGTEARSSGRDAGLDQRFNQSLTDTYQRIATDQAQK
SYSSFRSTGKGGRDVDATTWTSTRSISDTADAYQNAGNRLSAEKSNVQISGESISSDETRAFYDWLVHTK
GIDKMSASEIAAGVSPQALQTGRAYGMEYFDWKADQLGDTSLRTDWAGVAAPNAIDSAEVERDLRRAEAL
DNKDYKSARDIGVTKSDGGASGGGTAAPRRARSKTAAKGNGTADAEAPSDAGNLRWSGIAGGVDQMMDTA
GAGIRSGRGGIDGEFNRLQGQAIDTEQSIMGNGRETLEKVIDSPVSAAIPGLTPIRAARTLSRRAKNSEN
>gi|118578686|ref|YP_899936.1| hypothetical protein Ppro_0243 [Pelobacter propionicus DSM 2379] [TraG_F]
MWIRTVSRLGLALLLVLIPTLALALDMEFYVWGGHDAVVNAFGKLALIFGDNAYKSLYFVVITAGLFFGG
VTVFARLLGTGSGSVTTWIVPTLIGIMVYLALVVPKGTIHVYDPVYNKNQAVGGIPDGVVAVAGILNKIE
RGLVDIVTTAGDPLNYQSQAGGKGFLGLAQLTSIPLSAVDSNLDASLRRYVRDCVSYALMNPNANLTVDE
LRKTTTNFVSSLDKAINPAIWTVYYNAANPQGQTLTCTDAWTNIKSALTPASLTKNIYSVCTNLGYDVTD
AAAVTQCKTVLNNVNSGTGLGAASIDDFLRQAYISQRLEEIFRSGNATGATNYQFLLNASGAMKAANEWL
PILKAALTAIAVGLLPFLALFIPTPLIGKAVGIIAGFFIWLTAWGVTDAIVHQFAVDYANQAYETVRQNK
LGMDALYFFPDQTVKILGMFGTLRMSGMMLATVITGMLIRFGGHAMAMMAGSLGSQVQSAGSRAAHEVED
PAGRASAMQRNVTAMPTQAWSNEHSFQARQAQSLVGMSAKTTAASDMIRDFGMEFSSRMTADSELGRTIG
FGGAGRAMRENGLSSSYDLKSFDGRLGLDKLAAVRDVVGNSYGGDTNAFARMGVANDRSLANVFGSGDNY
AGFLTANMDKSVGQLQGEMGAYAAARSLGFRGSWREFNSLRSEISALGDYANADAVRTIADSYGISPAHL
MQMNSLFNQGKQASEVSGLSNQLGGPVAAGTEAGRVVATETGGKIQGIYAGGGYDNYQQLIGNDVSGRIA
RNQLVHAAADQMAGKIAPHLASDPEMYRDGHLTERGFAEMQKAMEGQNITFTTADGKSVVNVGMDGGVVN
SSEAGTVAKGDRAKSLDLQKQLRAAGFQSAAAHVARLSGQAFDYKADYDRNGNLASFSVDQGGRVQKFDL
GQSRTGTDVERLDRNVSTVDKGLRKTVGDFIKTGYENQSLNVTRKSGSYMIQAGGKQMIVNGDWYYAKND
KTGKMEVVGGSFSNGLDGNVLMYAKDKDGNLHYSQVQGKMDKSGNLIAGQRSEITEDQFVQSSQQGAAVV
STRSGGGITGSIRADGGVKADYSSRQTVGTSVSSVQNYAGSAASSDFVEGRSIDAGTVATTIAVGRGALH
EASGLIGDAATVAKPLTSSMEKSAAKREAETRMTEQAARTAETRVERDLQRTGRILQHQSKNSPLPKGGG
PQPYKGPRR
>gi|152998529|ref|YP_001355450.1| TraG domain-containing protein [Shewanella baltica OS185] [TraG_F]
MAVEIFTYSNGDVAKQVMNAIAVLFKSDSFASMISICALFAVVATALHFFIKRDHNAIMKWCAVYFAVPL
LAMNTTATVQITDLTNPTGNYRVDNVPAIVAYPASWASHYMYATTQTVEDIFHVPDDQQYSKTGMMFGSE
LYKLSRQSEIENTQLKGYWQHYISSCIRGDMLLNNKYTWRDLASAPDIWDFLATHNPSPLRAIQMGPNDY
PTCKEALPRLKQLFQADSAKSIKLLGSWIYGEKAKSQESFLNTSISSGYQKYANISQSASQITLQNMTIN
ALRNGLADDAAVSNNTAAAFNYAYTQNKMQTTSMWAGMALQAREFLPMLQSILFLLFSSVAFLVVAIAMI
PSLTFQVLGNYFKGFIYLGTWPVMFALINFIMTTRLSLNATEITNIYGGITLSNVDPLQEMHSRYAAMTG
FLMMSVPTLIVPLIMKGGASVMSSMSHQFAGMMSSVNARTSASAASGDINLGNAQVDNYSYNNTNGNKID
TTGVERIHGNTKQDATGYETTTFDDGRQVINGQNALSRSLPVNISGSDVVTNSASQSASNAISASKIEGK
QASESIATSTNTALSQMSGVNTSNSYGSNSATGDSGTHNKGFADMRSTVKSFAKDFNLTEDQATSTLLSM
YVGAEAGVKLGTPGSGFLGSSAHVSGSTGTKGSTDDVSTDRTSESERDSLQQSYLDQFSANVNTVKSYNS
GEQASTTNSKNEGETQTFLQGLNEAITHTKNAQSQLTEAQSYTDLANNVKSGSISIGRDFNQDFVEFVKN
SRKNGDAMDVIKGQTPEMQQERNQLAAEFANTPEVKAMVEQYKNHELPQNRDDIVQAQERYAADIDFNKQ
QSPQYAPAPLNDSLYQTGEFERIQGHAAQGNAEIRQDVLHEEQTHNASSVPSIDIEQARADAKAAHALIK
PDSRSDDEKLAETVRQSSPFNTGPKM
>gi|121582471|ref|YP_974003.1| TraG domain-containing protein [Acidovorax sp. JS42] [TraG_F]
MDIEIQTYWNVETLYYVFNAVASMMAGAGFAGLLKLVFLFAIAIGMFGYMNKQLEMAKWFIHALAFVTVL
NLPIARVALTDKTGLEPPRVVDNVPFALAVTAQTTNLVFGALTNTYETVFGVPEDLGLQKGDVGFGHRIL
KQVNNATIRDPSLRSDLMQFIKECTLYDVKDGEITPQQIVGGTDTWNVIFNNTSPARFVTYNTLTNAPTT
DTCTNVAAILKEKVNDAVTAGQAFYGKQAFTRASSDAIATSMFVSTVGTSYDWILNNSSNASDAMKQAMF
NNIWKEAGTELPALLNDPARVAEVNALAGAAQAARQADGSNSTLSLLAQETLPHMRNWIEAIIYGLFPVV
VVLMVVSSTEGAKKIIAGYMMSLAWIGLWPILFAVINHLSLMHLRYKARALELAAGVPFQLTDAFDATLT
NEQAAIGYMVVLVPFIAGAIIKLGQGGFMGVADRMMTGFASAGAAVGASNASGNVSMGQAGLDTASVNTT
SMNKYDSNIGLQGGGATIGRGNGSTATMAANGAVALQQLQNRMLTQMNMDHRLEAGRNQEAHRTDITSTG
DQLARRHGDSSSLTDVKGHDTTRGQYQNTGVVAARGSEGGYGGQHSTGQNLDRNFREGSHFRTAAGANDQ
LHMNLGVGRGNPSGGGAPGAGGAGGAPDPREEKRIADAMKQGGANQQQIDQALKNYRGGKGGAQPSGSLI
NAGLGYNGAKTYTAEHGRDRGVDTVHGNQEAARTERTFAERGSRTEQAGTGNQSAQNDRHGRDAALTNVD
EVSRVRDVSDRREFGTGDRANRSDSNSFTTHKDLMADPYLFEKVAARNGMTAMRFANQSEDRIMEMVQDY
VSEKGMVQQATTMPQQTFAGEKLPTTKGELEKQSAKDRAGIPQDIQGVHKKKVAQTGYGGTAPLKVDTSA
PPIIAESRGDVQGQLDPKNKGSIPARAGALDENVNAWASPDKAVGAGRANPAAVNEDNMIRDGKDTVQKA
WDKLTGGDGTADGEKLNDNMKRETAASVQINNGSK
