# Supplementary material for: T346Hunter: A Novel Web-Based Tool for the Prediction of Type III, Type IV and Type VI Secretion Systems in Bacterial Genomes
Source: PLoS One. 2015 Apr 13;10(4):e0119317. doi: 10.1371/journal.pone.0119317 (PMC4395097; doi:10.1371/journal.pone.0119317)
Supplement: S1 Data — (ZIP) [file pone.0119317.s009.zip › T346Hunter_profiles/F.TraG.F.hmm]

HMMER3/f [3.1b1 | May 2013]
NAME  TraG
LENG  1017
ALPH  amino
RF    no
MM    no
CONS  yes
CS    no
MAP   yes
DATE  Tue Mar  4 14:05:51 2014
NSEQ  41
EFFN  10.978210
CKSUM 4057309661
STATS LOCAL MSV      -12.8347  0.69555
STATS LOCAL VITERBI  -13.4955  0.69555
STATS LOCAL FORWARD   -6.8124  0.69555
HMM          A        C        D        E        F        G        H        I        K        L        M        N        P        Q        R        S        T        V        W        Y   
            m->m     m->i     m->d     i->m     i->i     d->m     d->d
  COMPO   2.27071  4.91669  2.96264  2.84025  3.37177  2.61839  3.95326  3.06463  2.87792  2.60947  3.48061  2.90264  3.47029  2.87774  3.04680  2.40956  2.68144  2.80113  4.64215  3.60593
          2.67933  4.42672  2.77910  2.73517  3.45345  2.40695  3.72796  3.28826  2.68086  2.68675  4.22179  2.90794  2.73887  3.18593  2.89733  2.38168  2.77505  2.98434  4.58447  3.61821
          1.00786  1.21025  1.08803  2.53004  0.08301  0.00000        *
      1   2.70034  4.66795  5.14503  4.53788  3.76545  2.77329  4.77065  2.10199  4.34480  2.31557  1.09107  4.56861  4.80236  4.49502  4.38840  3.11511  2.98761  2.46761  5.29468  4.11631     27 m - - -
          2.68618  4.42225  2.77519  2.73123  3.46354  2.40513  3.72494  3.29354  2.67741  2.69355  4.24690  2.90347  2.73739  3.18146  2.89801  2.37887  2.77519  2.98518  4.58477  3.61503
          0.00537  5.62617  6.34851  0.61958  0.77255  0.20914  1.66752
      2   2.63255  5.79985  1.39504  3.19654  5.09204  4.23410  4.44147  4.53886  3.20970  4.08648  1.53325  2.34569  4.63356  3.03688  3.69138  2.88344  3.28229  3.24314  6.27675  4.90341     28 d - - -
          2.68618  4.42225  2.77519  2.73123  3.46354  2.40513  3.72494  3.29354  2.67741  2.69355  4.24690  2.90347  2.73739  3.18146  2.89801  2.37887  2.77519  2.98518  4.58477  3.61503
          0.00370  5.99579  6.71813  0.61958  0.77255  0.54199  0.87130
      3   2.78451  4.91140  5.49755  4.88235  2.15009  4.70525  5.03867  2.64911  4.66770  1.75941  2.15384  3.49671  3.46232  4.15403  4.67667  3.20786  3.07008  2.46109  2.36627  2.71494     29 l - - -
          2.68618  4.42225  2.77519  2.73123  3.46354  2.40513  3.72494  3.29354  2.67741  2.69355  4.24690  2.90347  2.73739  3.18146  2.89801  2.37887  2.77519  2.98518  4.58477  3.61503
          0.00364  6.01459  6.73694  0.61958  0.77255  0.63597  0.75380
      4   3.69844  6.23092  2.93772  0.82583  5.57312  4.34335  4.63054  5.06917  3.42822  4.54243  5.29637  2.21660  4.80317  3.74170  3.94398  2.09845  2.45012  3.66027  6.67496  5.24022     30 e - - -
          2.68618  4.42225  2.77519  2.73123  3.46354  2.40513  3.72494  3.29354  2.67741  2.69355  4.24690  2.90347  2.73739  3.18146  2.89801  2.37887  2.77519  2.98518  4.58477  3.61503
          0.00364  6.01459  6.73694  0.61958  0.77255  0.63597  0.75380
      5   4.30586  5.58483  6.31775  5.75768  2.46047  5.62549  5.92329  0.64347  5.58923  2.31607  4.39592  5.77602  5.89295  5.67049  5.59852  4.97667  4.53993  1.91964  6.23583  2.70713     31 I - - -
          2.68618  4.42225  2.77519  2.73123  3.46354  2.40513  3.72494  3.29354  2.67741  2.69355  4.24690  2.90347  2.73739  3.18146  2.89801  2.37887  2.77519  2.98518  4.58477  3.61503
          0.00364  6.01459  6.73694  0.61958  0.77255  0.63597  0.75380
      6   3.55874  5.28264  3.16152  3.31454  2.63229  4.52819  2.39412  2.84359  3.80858  3.48841  4.38680  4.25395  3.82756  3.27729  4.16328  3.77362  3.79020  3.56153  3.64140  0.91391     32 y - - -
          2.68618  4.42225  2.77519  2.73123  3.46354  2.40513  3.72494  3.29354  2.67741  2.69355  4.24690  2.90347  2.73739  3.18146  2.89801  2.37887  2.77519  2.98518  4.58477  3.61503
          0.00364  6.01459  6.73694  0.61958  0.77255  0.63597  0.75380
      7   2.77752  5.27345  5.47277  4.98279  4.67760  4.58204  5.46947  3.98130  4.85157  3.77142  4.68615  4.96207  5.18310  5.04356  4.98200  2.31361  0.73079  1.61818  6.18206  3.42705     33 t - - -
          2.68618  4.42225  2.77519  2.73123  3.46354  2.40513  3.72494  3.29354  2.67741  2.69355  4.24690  2.90347  2.73739  3.18146  2.89801  2.37887  2.77519  2.98518  4.58477  3.61503
          0.00364  6.01459  6.73694  0.61958  0.77255  0.63597  0.75380
      8   3.57824  4.94818  5.55334  4.93956  2.97806  4.75051  5.07278  1.52665  4.72224  2.11239  4.05150  4.91494  5.11118  4.84750  4.72475  4.06331  2.44124  2.10121  3.33395  1.46383     34 y - - -
          2.68618  4.42225  2.77519  2.73123  3.46354  2.40513  3.72494  3.29354  2.67741  2.69355  4.24690  2.90347  2.73739  3.18146  2.89801  2.37887  2.77519  2.98518  4.58477  3.61503
          0.00364  6.01459  6.73694  0.61958  0.77255  0.63597  0.75380
      9   2.52885  5.84943  2.91514  3.17958  5.15245  1.02658  4.43264  4.60986  3.19081  4.13834  4.90512  3.10292  3.68572  2.99386  3.67622  2.87865  3.68150  4.21833  2.87590  2.61283     35 g - - -
          2.68618  4.42225  2.77519  2.73123  3.46354  2.40513  3.72494  3.29354  2.67741  2.69355  4.24690  2.90347  2.73739  3.18146  2.89801  2.37887  2.77519  2.98518  4.58477  3.61503
          0.00364  6.01459  6.73694  0.61958  0.77255  0.63597  0.75380
     10   4.74656  7.60658  1.80049  2.84623  6.85952  0.78173  5.43788  6.49387  4.70513  5.89950  6.84940  1.49343  5.44859  4.63224  5.50227  3.30592  5.08338  5.97745  8.04948  6.35722     36 g - - -
          2.68598  4.42262  2.77556  2.73160  3.46142  2.40550  3.72531  3.29391  2.67778  2.69334  4.24727  2.90265  2.73776  3.18183  2.89838  2.37840  2.77556  2.98483  4.58514  3.61410
          0.13171  2.10195  6.73694  0.96587  0.47909  0.63597  0.75380
     11   2.36544  4.93557  5.33662  4.73229  2.62031  1.17106  3.27044  2.32800  4.55161  2.67575  4.05427  4.79284  5.05014  4.71298  4.61675  2.42900  3.76638  2.21673  5.55564  4.37550     44 g - - -
          2.68618  4.42225  2.77519  2.73123  3.46354  2.40513  3.72494  3.29354  2.67741  2.69355  4.24690  2.90347  2.73739  3.18146  2.89801  2.37887  2.77519  2.98518  4.58477  3.61503
          0.03644  6.01459  3.40096  0.61958  0.77255  0.63597  0.75380
     12   2.02074  6.18009  1.32984  1.40824  3.65228  2.28782  4.62202  5.01163  3.42581  4.49894  5.25984  3.80056  4.78901  3.73704  3.94005  3.62865  3.07907  4.57757  6.64221  5.21459     45 d - - -
          2.68618  4.42225  2.77519  2.73123  3.46354  2.40513  3.72494  3.29354  2.67741  2.69355  4.24690  2.90347  2.73739  3.18146  2.89801  2.37887  2.77519  2.98518  4.58477  3.61503
          0.00376  5.98191  6.70425  0.61958  0.77255  0.31810  1.30022
     13   2.09651  4.92949  5.48921  3.22484  1.84722  4.71739  5.04962  2.72407  4.66607  2.62957  2.27020  4.87150  5.08133  4.80206  4.68318  2.53971  2.18673  2.57000  3.17649  2.78429     46 f - - -
          2.68618  4.42225  2.77519  2.73123  3.46354  2.40513  3.72494  3.29354  2.67741  2.69355  4.24690  2.90347  2.73739  3.18146  2.89801  2.37887  2.77519  2.98518  4.58477  3.61503
          0.00356  6.03521  6.75756  0.61958  0.77255  0.48576  0.95510
     14   2.91804  4.93715  5.54219  4.92599  2.90370  4.73656  5.07052  3.03160  4.70808  0.97452  3.22720  4.90340  5.09876  4.83538  4.71108  4.04866  2.66116  1.90571  2.40741  3.61562     47 l - - -
          2.68618  4.42225  2.77519  2.73123  3.46354  2.40513  3.72494  3.29354  2.67741  2.69355  4.24690  2.90347  2.73739  3.18146  2.89801  2.37887  2.77519  2.98518  4.58477  3.61503
          0.00356  6.03521  6.75756  0.61958  0.77255  0.48576  0.95510
     15   3.44295  5.86071  3.73024  2.09586  3.63364  4.23178  4.42289  4.62968  2.33319  4.15007  4.91125  3.11352  4.62426  2.54888  1.96556  2.89266  3.44011  1.97208  3.00288  2.44632     48 r - - -
          2.68618  4.42225  2.77519  2.73123  3.46354  2.40513  3.72494  3.29354  2.67741  2.69355  4.24690  2.90347  2.73739  3.18146  2.89801  2.37887  2.77519  2.98518  4.58477  3.61503
          0.00356  6.03521  6.75756  0.61958  0.77255  0.48576  0.95510
     16   2.68807  5.94301  2.33703  2.75463  5.28620  3.14873  3.70617  3.61200  2.85414  3.57661  3.53423  2.31064  4.60470  1.70543  3.62643  2.52559  2.42034  4.33263  6.37682  2.92658     49 q - - -
          2.68618  4.42225  2.77519  2.73123  3.46354  2.40513  3.72494  3.29354  2.67741  2.69355  4.24690  2.90347  2.73739  3.18146  2.89801  2.37887  2.77519  2.98518  4.58477  3.61503
          0.00356  6.03521  6.75756  0.61958  0.77255  0.48576  0.95510
     17   1.49112  5.05824  5.64348  5.04126  4.18742  4.89661  5.25020  2.02504  4.84323  2.72728  2.99019  3.27024  5.25273  4.98808  4.87105  4.21343  3.13926  1.06227  5.74762  4.56769     50 v - - -
          2.68618  4.42225  2.77519  2.73123  3.46354  2.40513  3.72494  3.29354  2.67741  2.69355  4.24690  2.90347  2.73739  3.18146  2.89801  2.37887  2.77519  2.98518  4.58477  3.61503
          0.00356  6.03521  6.75756  0.61958  0.77255  0.48576  0.95510
     18   5.50664  6.59316  7.14936  6.75427  0.70635  6.67394  5.93975  4.03926  6.59281  1.04767  2.90141  6.55449  6.64807  6.22329  6.39340  6.09647  5.68259  4.41391  5.92664  3.12828     51 f - - -
          2.68618  4.42225  2.77519  2.73123  3.46354  2.40513  3.72494  3.29354  2.67741  2.69355  4.24690  2.90347  2.73739  3.18146  2.89801  2.37887  2.77519  2.98518  4.58477  3.61503
          0.00356  6.03521  6.75756  0.61958  0.77255  0.48576  0.95510
     19   3.43859  5.94195  2.68326  3.13388  5.28404  3.15115  4.40056  3.14964  2.71527  4.24591  4.98350  1.03513  4.60660  2.29444  2.88838  3.07249  2.82756  3.60355  6.37638  4.96733     52 n - - -
          2.68618  4.42225  2.77519  2.73123  3.46354  2.40513  3.72494  3.29354  2.67741  2.69355  4.24690  2.90347  2.73739  3.18146  2.89801  2.37887  2.77519  2.98518  4.58477  3.61503
          0.00356  6.03521  6.75756  0.61958  0.77255  0.48576  0.95510
     20   0.96996  5.40040  4.12479  3.56357  4.57689  1.94776  4.63099  3.95588  2.53225  2.86614  3.48377  4.03117  3.44838  3.86751  3.94999  3.02100  3.72193  3.69857  5.96008  3.41030     53 a - - -
          2.68618  4.42225  2.77519  2.73123  3.46354  2.40513  3.72494  3.29354  2.67741  2.69355  4.24690  2.90347  2.73739  3.18146  2.89801  2.37887  2.77519  2.98518  4.58477  3.61503
          0.00356  6.03521  6.75756  0.61958  0.77255  0.48576  0.95510
     21   2.71804  3.60918  6.67625  6.20585  5.19203  6.14842  6.87306  1.02229  6.14453  2.17237  4.94130  6.32146  6.38169  6.40053  6.28757  5.57326  4.78581  0.94281  7.21888  5.98180     54 v - - -
          2.68618  4.42225  2.77519  2.73123  3.46354  2.40513  3.72494  3.29354  2.67741  2.69355  4.24690  2.90347  2.73739  3.18146  2.89801  2.37887  2.77519  2.98518  4.58477  3.61503
          0.00356  6.03521  6.75756  0.61958  0.77255  0.48576  0.95510
     22   0.71882  5.64542  4.51875  4.03873  5.31365  2.94649  5.15303  4.72276  3.15831  4.37293  5.20113  3.21793  5.02285  4.36376  4.44653  2.24406  4.01673  1.91859  6.64105  5.37204     55 a - - -
          2.68618  4.42225  2.77519  2.73123  3.46354  2.40513  3.72494  3.29354  2.67741  2.69355  4.24690  2.90347  2.73739  3.18146  2.89801  2.37887  2.77519  2.98518  4.58477  3.61503
          0.00356  6.03521  6.75756  0.61958  0.77255  0.48576  0.95510
     23   1.85765  5.11789  4.64230  4.06855  4.23927  3.43969  4.83688  3.59169  3.99646  1.81548  1.76691  3.31344  4.93346  4.26769  3.54624  2.44183  1.94410  3.07084  5.71841  4.50672     56 m - - -
          2.68618  4.42225  2.77519  2.73123  3.46354  2.40513  3.72494  3.29354  2.67741  2.69355  4.24690  2.90347  2.73739  3.18146  2.89801  2.37887  2.77519  2.98518  4.58477  3.61503
          0.00356  6.03521  6.75756  0.61958  0.77255  0.48576  0.95510
     24   3.60110  4.97072  5.58013  4.96429  2.17637  4.77516  5.10812  1.04294  4.74683  1.82893  2.92846  4.94254  5.13364  4.87032  4.74827  4.08806  3.06502  2.37006  3.42100  3.41225     57 i - - -
          2.68618  4.42225  2.77519  2.73123  3.46354  2.40513  3.72494  3.29354  2.67741  2.69355  4.24690  2.90347  2.73739  3.18146  2.89801  2.37887  2.77519  2.98518  4.58477  3.61503
          0.00356  6.03521  6.75756  0.61958  0.77255  0.48576  0.95510
     25   3.55907  4.93539  5.51002  4.89564  1.70546  4.72741  3.53437  2.85279  4.68343  1.71117  1.99692  4.88569  5.09047  4.81631  4.69588  3.00260  1.62085  2.89941  5.55614  4.38034     58 t - - -
          2.68618  4.42225  2.77519  2.73123  3.46354  2.40513  3.72494  3.29354  2.67741  2.69355  4.24690  2.90347  2.73739  3.18146  2.89801  2.37887  2.77519  2.98518  4.58477  3.61503
          0.00356  6.03521  6.75756  0.61958  0.77255  0.48576  0.95510
     26   1.92593  5.66955  4.61739  4.12059  5.44574  0.70937  5.22304  4.86708  3.05817  4.50387  5.31961  4.46628  5.04760  4.42481  4.48116  2.09721  3.15048  4.42965  3.52355  5.48437     59 g - - -
          2.68618  4.42225  2.77519  2.73123  3.46354  2.40513  3.72494  3.29354  2.67741  2.69355  4.24690  2.90347  2.73739  3.18146  2.89801  2.37887  2.77519  2.98518  4.58477  3.61503
          0.00356  6.03521  6.75756  0.61958  0.77255  0.48576  0.95510
     27   2.91355  5.95354  2.07553  2.55587  5.29615  3.37864  4.40845  4.78083  3.14614  4.25797  2.58231  3.29858  4.61342  2.57454  3.63930  1.41571  2.01040  4.34300  6.38789  4.97754     60 s - - -
          2.68618  4.42225  2.77519  2.73123  3.46354  2.40513  3.72494  3.29354  2.67741  2.69355  4.24690  2.90347  2.73739  3.18146  2.89801  2.37887  2.77519  2.98518  4.58477  3.61503
          0.00356  6.03521  6.75756  0.61958  0.77255  0.48576  0.95510
     28   2.96827  5.93577  2.49405  2.99337  5.27535  1.44087  4.40164  4.75747  3.13865  4.23876  4.97799  2.43989  2.98018  3.49980  3.18058  2.00899  2.50872  4.32348  4.99015  3.20253     61 g - - -
          2.68618  4.42225  2.77519  2.73123  3.46354  2.40513  3.72494  3.29354  2.67741  2.69355  4.24690  2.90347  2.73739  3.18146  2.89801  2.37887  2.77519  2.98518  4.58477  3.61503
          0.00356  6.03521  6.75756  0.61958  0.77255  0.48576  0.95510
     29   2.46087  5.89948  1.82676  3.15470  3.56885  2.16944  4.41289  4.69615  3.15652  4.19705  3.81575  2.62328  4.61593  3.51647  2.89509  2.32016  1.73392  4.27978  6.34628  4.94841     62 t - - -
          2.68639  4.42297  2.77592  2.73158  3.46198  2.40477  3.72567  3.29426  2.67742  2.69303  4.24591  2.90348  2.73812  3.18219  2.89809  2.37906  2.77592  2.98474  4.58549  3.60994
          0.26554  1.46081  6.75756  0.98056  0.47016  0.48576  0.95510
     30   2.42902  4.93519  5.51509  4.90092  0.96146  4.72793  5.05640  2.81772  3.06850  2.69644  3.38544  4.88707  5.09125  4.81908  4.69777  4.03905  3.79187  2.86275  2.86478  2.27325     68 f - - -
          2.68618  4.42225  2.77519  2.73123  3.46354  2.40513  3.72494  3.29354  2.67741  2.69355  4.24690  2.90347  2.73739  3.18146  2.89801  2.37887  2.77519  2.98518  4.58477  3.61503
          0.00356  6.03521  6.75756  0.61958  0.77255  0.48576  0.95510
     31   2.34446  5.84435  2.85166  1.84628  3.15962  2.32031  4.42723  3.50233  2.44983  3.56075  4.89660  3.72150  4.62738  3.53953  3.66577  2.02509  2.43543  2.75799  6.30372  4.92034     69 e - - -
          2.68618  4.42225  2.77519  2.73123  3.46354  2.40513  3.72494  3.29354  2.67741  2.69355  4.24690  2.90347  2.73739  3.18146  2.89801  2.37887  2.77519  2.98518  4.58477  3.61503
          0.00356  6.03521  6.75756  0.61958  0.77255  0.48576  0.95510
     32   2.94361  5.82351  3.16594  3.19524  3.22094  1.92231  4.43597  4.57034  2.58218  4.10832  4.87966  3.15275  3.27149  3.55203  3.67721  1.86160  1.81139  2.40237  6.28976  4.91207     70 t - - -
          2.68618  4.42225  2.77519  2.73123  3.46354  2.40513  3.72494  3.29354  2.67741  2.69355  4.24690  2.90347  2.73739  3.18146  2.89801  2.37887  2.77519  2.98518  4.58477  3.61503
          0.00356  6.03521  6.75756  0.61958  0.77255  0.48576  0.95510
     33   2.12325  4.92849  5.51720  4.90199  3.03209  3.39345  5.05716  2.26638  4.68702  1.14837  2.17732  3.51805  5.08697  4.81829  4.69538  4.03475  3.10376  2.32271  5.55086  4.37494     71 l - - -
          2.68618  4.42225  2.77519  2.73123  3.46354  2.40513  3.72494  3.29354  2.67741  2.69355  4.24690  2.90347  2.73739  3.18146  2.89801  2.37887  2.77519  2.98518  4.58477  3.61503
          0.00356  6.03521  6.75756  0.61958  0.77255  0.48576  0.95510
     34   2.15136  4.96681  5.23517  3.21832  4.06402  3.01324  4.99872  2.29714  3.37539  1.55020  2.54210  4.74845  5.04724  4.65898  4.04257  3.97910  2.40099  1.80081  5.58384  4.40053     72 l - - -
          2.68618  4.42225  2.77519  2.73123  3.46354  2.40513  3.72494  3.29354  2.67741  2.69355  4.24690  2.90347  2.73739  3.18146  2.89801  2.37887  2.77519  2.98518  4.58477  3.61503
          0.00356  6.03521  6.75756  0.61958  0.77255  0.48576  0.95510
     35   1.94732  5.76349  3.78787  3.23069  3.87584  3.60083  4.45489  3.19771  1.97989  2.82667  4.82427  3.76257  4.64961  2.90406  1.49766  2.40983  2.82611  4.11428  6.24245  4.88087     73 r - - -
          2.68618  4.42225  2.77519  2.73123  3.46354  2.40513  3.72494  3.29354  2.67741  2.69355  4.24690  2.90347  2.73739  3.18146  2.89801  2.37887  2.77519  2.98518  4.58477  3.61503
          0.00356  6.03521  6.75756  0.61958  0.77255  0.48576  0.95510
     36   2.26181  5.02557  5.64438  5.03414  2.54126  2.77465  5.19721  1.09494  4.82280  1.70568  3.69920  5.01948  5.20875  4.95177  4.83039  4.16930  3.89652  2.24277  5.67783  4.50427     74 i - - -
          2.68618  4.42225  2.77519  2.73123  3.46354  2.40513  3.72494  3.29354  2.67741  2.69355  4.24690  2.90347  2.73739  3.18146  2.89801  2.37887  2.77519  2.98518  4.58477  3.61503
          0.00356  6.03521  6.75756  0.61958  0.77255  0.48576  0.95510
     37   1.54842  3.12698  5.47595  4.86839  4.05426  1.94597  5.07083  2.04772  4.66691  2.60259  4.07831  4.87537  5.09289  4.80931  4.69608  3.11762  2.38821  1.87926  5.58371  4.40646     75 a - - -
          2.68618  4.42225  2.77519  2.73123  3.46354  2.40513  3.72494  3.29354  2.67741  2.69355  4.24690  2.90347  2.73739  3.18146  2.89801  2.37887  2.77519  2.98518  4.58477  3.61503
          0.00356  6.03521  6.75756  0.61958  0.77255  0.48576  0.95510
     38   1.44534  4.93671  5.52553  4.91064  2.22933  2.35463  5.06711  2.72866  4.69614  1.57091  2.80546  4.89515  5.09581  4.82708  4.70473  4.04449  2.98490  2.53640  5.55988  4.38445     76 a - - -
          2.68618  4.42225  2.77519  2.73123  3.46354  2.40513  3.72494  3.29354  2.67741  2.69355  4.24690  2.90347  2.73739  3.18146  2.89801  2.37887  2.77519  2.98518  4.58477  3.61503
          0.00356  6.03521  6.75756  0.61958  0.77255  0.48576  0.95510
     39   2.82386  4.94539  5.54768  4.93275  2.63529  4.74771  5.08344  2.37785  4.71670  1.10756  3.49769  4.91309  5.10974  4.84604  4.72223  3.23229  1.96183  1.91603  5.57264  4.39740     77 l - - -
          2.68618  4.42225  2.77519  2.73123  3.46354  2.40513  3.72494  3.29354  2.67741  2.69355  4.24690  2.90347  2.73739  3.18146  2.89801  2.37887  2.77519  2.98518  4.58477  3.61503
          0.00356  6.03521  6.75756  0.61958  0.77255  0.48576  0.95510
     40   2.42973  3.50450  5.52863  4.91234  1.74493  2.74069  5.05672  1.93805  4.69420  1.77135  3.07656  4.88922  5.08607  4.82289  4.69768  3.03747  3.27417  2.32986  3.53956  4.37101     78 f - - -
          2.68618  4.42225  2.77519  2.73123  3.46354  2.40513  3.72494  3.29354  2.67741  2.69355  4.24690  2.90347  2.73739  3.18146  2.89801  2.37887  2.77519  2.98518  4.58477  3.61503
          0.00356  6.03521  6.75756  0.61958  0.77255  0.48576  0.95510
     41   2.44637  5.70642  6.05511  6.00782  6.45424  0.33907  6.62472  5.93305  5.98407  2.73818  6.40546  5.39627  5.39113  6.06861  5.99183  2.47331  4.38684  5.07695  7.82098  6.78279     79 G - - -
          2.68618  4.42225  2.77519  2.73123  3.46354  2.40513  3.72494  3.29354  2.67741  2.69355  4.24690  2.90347  2.73739  3.18146  2.89801  2.37887  2.77519  2.98518  4.58477  3.61503
          0.00356  6.03521  6.75756  0.61958  0.77255  0.48576  0.95510
     42   3.11595  5.21821  5.89527  5.30394  2.63525  3.79793  5.51741  1.79066  5.11048  1.47409  4.31134  5.30525  5.47521  5.24905  5.13047  4.46577  4.12379  0.99325  5.98016  4.80339     80 v - - -
          2.68618  4.42225  2.77519  2.73123  3.46354  2.40513  3.72494  3.29354  2.67741  2.69355  4.24690  2.90347  2.73739  3.18146  2.89801  2.37887  2.77519  2.98518  4.58477  3.61503
          0.00356  6.03521  6.75756  0.61958  0.77255  0.48576  0.95510
     43   2.62947  4.92824  5.51482  4.89974  2.80455  2.84530  5.05629  2.04018  4.68517  1.23438  3.42365  4.88433  5.08622  4.81682  4.69418  2.44095  2.56593  2.20806  5.55061  4.37460     81 l - - -
          2.68618  4.42225  2.77519  2.73123  3.46354  2.40513  3.72494  3.29354  2.67741  2.69355  4.24690  2.90347  2.73739  3.18146  2.89801  2.37887  2.77519  2.98518  4.58477  3.61503
          0.00356  6.03521  6.75756  0.61958  0.77255  0.48576  0.95510
     44   1.57131  4.92505  5.52530  4.90924  2.44774  3.05939  5.05608  2.35748  4.69181  1.91548  2.30434  4.88770  5.08563  4.82111  4.69643  3.22383  3.04846  2.33666  3.22065  3.56914     82 a - - -
          2.68618  4.42225  2.77519  2.73123  3.46354  2.40513  3.72494  3.29354  2.67741  2.69355  4.24690  2.90347  2.73739  3.18146  2.89801  2.37887  2.77519  2.98518  4.58477  3.61503
          0.00356  6.03521  6.75756  0.61958  0.77255  0.48576  0.95510
     45   1.51483  4.92689  5.51212  4.89700  2.21376  2.56777  5.05401  2.35545  4.68255  2.41371  3.41010  4.88199  5.08431  4.81435  4.69183  3.08143  2.73618  1.82056  5.54870  3.35819     83 a - - -
          2.68618  4.42225  2.77519  2.73123  3.46354  2.40513  3.72494  3.29354  2.67741  2.69355  4.24690  2.90347  2.73739  3.18146  2.89801  2.37887  2.77519  2.98518  4.58477  3.61503
          0.00356  6.03521  6.75756  0.61958  0.77255  0.48576  0.95510
     46   1.65404  3.09635  5.51573  4.90033  3.21473  4.72085  5.05443  2.31271  3.46341  1.55285  2.23442  4.88347  5.08455  4.81612  4.69298  2.67204  3.31565  2.85733  5.54803  2.99938     84 l - - -
          2.68618  4.42225  2.77519  2.73123  3.46354  2.40513  3.72494  3.29354  2.67741  2.69355  4.24690  2.90347  2.73739  3.18146  2.89801  2.37887  2.77519  2.98518  4.58477  3.61503
          0.00356  6.03521  6.75756  0.61958  0.77255  0.48576  0.95510
     47   3.09836  3.78259  5.48769  4.87419  1.80202  4.06361  3.55496  1.72301  2.67842  1.81208  3.49461  4.87082  5.08116  4.80125  3.21475  4.02733  3.26626  2.00984  5.55105  4.37448     85 i - - -
          2.68618  4.42225  2.77519  2.73123  3.46354  2.40513  3.72494  3.29354  2.67741  2.69355  4.24690  2.90347  2.73739  3.18146  2.89801  2.37887  2.77519  2.98518  4.58477  3.61503
          0.00356  6.03521  6.75756  0.61958  0.77255  0.48576  0.95510
     48   2.08199  5.51696  3.97860  3.41886  3.48667  3.08839  3.79878  4.11028  3.06567  2.07182  3.47922  3.58927  4.72658  1.87616  3.33172  2.15691  2.48141  2.72221  6.04853  4.74805     86 q - - -
          2.68618  4.42225  2.77519  2.73123  3.46354  2.40513  3.72494  3.29354  2.67741  2.69355  4.24690  2.90347  2.73739  3.18146  2.89801  2.37887  2.77519  2.98518  4.58477  3.61503
          0.00356  6.03521  6.75756  0.61958  0.77255  0.48576  0.95510
     49   1.66835  4.93163  5.50369  4.88974  1.69802  4.72229  5.05245  2.86941  4.67774  1.77333  4.05010  4.87958  5.08604  4.81123  4.69078  2.51509  2.96287  3.17854  2.53806  2.86844     87 a - - -
          2.68618  4.42225  2.77519  2.73123  3.46354  2.40513  3.72494  3.29354  2.67741  2.69355  4.24690  2.90347  2.73739  3.18146  2.89801  2.37887  2.77519  2.98518  4.58477  3.61503
          0.00356  6.03521  6.75756  0.61958  0.77255  0.48576  0.95510
     50   1.86983  4.94157  3.62855  4.79331  3.14021  3.22131  5.03354  1.60602  3.43697  2.06405  3.25735  4.83092  5.07071  4.75451  4.64997  2.99230  3.78119  1.63901  5.56175  4.38308     88 i - - -
          2.68618  4.42225  2.77519  2.73123  3.46354  2.40513  3.72494  3.29354  2.67741  2.69355  4.24690  2.90347  2.73739  3.18146  2.89801  2.37887  2.77519  2.98518  4.58477  3.61503
          0.00356  6.03521  6.75756  0.61958  0.77255  0.48576  0.95510
     51   3.52831  5.05773  4.81841  4.23823  1.62273  2.48651  4.88979  2.90213  2.10719  2.93043  2.79869  2.90692  4.97221  3.37428  3.92465  3.87497  2.55268  2.48724  2.91729  4.46260     89 f - - -
          2.68618  4.42225  2.77519  2.73123  3.46354  2.40513  3.72494  3.29354  2.67741  2.69355  4.24690  2.90347  2.73739  3.18146  2.89801  2.37887  2.77519  2.98518  4.58477  3.61503
          0.03299  6.03521  3.50450  0.61958  0.77255  0.48576  0.95510
     52   2.60008  5.93007  2.70137  3.10954  5.27605  2.76989  4.37772  4.76262  2.09096  3.02072  4.97051  2.87010  4.58428  1.83965  2.06953  2.15244  2.93980  4.32120  6.36218  4.95074     90 q - - -
          2.68618  4.42225  2.77519  2.73123  3.46354  2.40513  3.72494  3.29354  2.67741  2.69355  4.24690  2.90347  2.73739  3.18146  2.89801  2.37887  2.77519  2.98518  4.58477  3.61503
          0.04705  6.00589  3.13512  0.61958  0.77255  0.69233  0.69396
     53   3.39091  5.86773  3.65311  2.69967  5.19883  1.77525  3.02021  4.67503  3.09871  2.61133  3.47932  3.08697  3.43911  2.53589  1.70380  2.74671  3.04231  3.57888  6.30884  4.90652     91 r - - -
          2.68618  4.42225  2.77519  2.73123  3.46354  2.40513  3.72494  3.29354  2.67741  2.69355  4.24690  2.90347  2.73739  3.18146  2.89801  2.37887  2.77519  2.98518  4.58477  3.61503
          0.00383  5.96267  6.68502  0.61958  0.77255  0.28416  1.39695
     54   2.11104  5.94933  2.27042  2.74295  3.68593  2.65039  4.39708  4.78181  2.40508  3.30979  4.98977  1.67154  4.60358  2.55110  3.00820  2.45222  3.66783  4.34042  6.38150  4.97002     92 n - - -
          2.68618  4.42225  2.77519  2.73123  3.46354  2.40513  3.72494  3.29354  2.67741  2.69355  4.24690  2.90347  2.73739  3.18146  2.89801  2.37887  2.77519  2.98518  4.58477  3.61503
          0.00356  6.03521  6.75756  0.61958  0.77255  0.48576  0.95510
     55   2.99472  5.38993  4.12027  3.55813  2.78755  2.73917  3.82375  3.19436  2.20832  2.41113  4.48221  4.02629  1.76879  3.19106  3.02923  2.24847  3.71480  2.91904  3.51956  4.67409     93 p - - -
          2.68618  4.42225  2.77519  2.73123  3.46354  2.40513  3.72494  3.29354  2.67741  2.69355  4.24690  2.90347  2.73739  3.18146  2.89801  2.37887  2.77519  2.98518  4.58477  3.61503
          0.42457  6.03521  1.06841  0.61958  0.77255  0.48576  0.95510
     56   3.18869  5.46205  3.04986  2.98984  4.72130  2.33883  4.20397  4.15092  2.65756  2.56886  3.01177  3.51781  3.24890  2.37881  2.72392  2.65059  2.17821  2.45868  3.98170  4.59756     94 t - - -
          2.68628  4.42235  2.77530  2.73133  3.46364  2.40466  3.72504  3.29364  2.67751  2.69290  4.24700  2.90357  2.73750  3.18156  2.89811  2.37897  2.77530  2.98528  4.58487  3.61513
          0.07449  2.65903  6.33842  0.67640  0.71018  0.17775  1.81492
     57   2.64453  5.87188  2.68790  2.76409  3.65030  3.13823  4.39453  3.05934  2.25425  3.32389  2.00786  3.29848  4.59762  2.22710  2.75237  2.94525  2.70384  3.12360  6.31948  4.92376     97 m - - -
          2.68618  4.42225  2.77519  2.73123  3.46354  2.40513  3.72494  3.29354  2.67741  2.69355  4.24690  2.90347  2.73739  3.18146  2.89801  2.37887  2.77519  2.98518  4.58477  3.61503
          0.00366  6.00701  6.72936  0.61958  0.77255  0.37861  1.15459
     58   2.23256  5.00854  3.12254  3.38854  2.44994  3.43694  4.94569  1.80925  4.30631  2.75603  3.29095  2.76864  5.01098  4.52332  4.48105  2.91215  2.70415  2.09408  2.87022  4.42915     98 i - - -
          2.68618  4.42225  2.77519  2.73123  3.46354  2.40513  3.72494  3.29354  2.67741  2.69355  4.24690  2.90347  2.73739  3.18146  2.89801  2.37887  2.77519  2.98518  4.58477  3.61503
          0.00356  6.03521  6.75756  0.61958  0.77255  0.48576  0.95510
     59   2.72780  4.93147  5.47609  2.66544  1.90355  4.71598  5.04754  2.00254  4.65676  2.33643  2.37285  2.57213  5.08003  4.79523  4.67853  4.02561  3.14144  2.28920  2.52918  4.37587     99 f - - -
          2.68618  4.42225  2.77519  2.73123  3.46354  2.40513  3.72494  3.29354  2.67741  2.69355  4.24690  2.90347  2.73739  3.18146  2.89801  2.37887  2.77519  2.98518  4.58477  3.61503
          0.00356  6.03521  6.75756  0.61958  0.77255  0.48576  0.95510
     60   2.74190  5.04742  4.85588  4.27436  2.71762  2.76021  4.90097  2.51000  2.09706  1.88471  2.49737  3.74880  4.97999  3.35590  2.88917  3.30542  3.25666  2.47947  5.65419  3.01590    100 l - - -
          2.68618  4.42225  2.77519  2.73123  3.46354  2.40513  3.72494  3.29354  2.67741  2.69355  4.24690  2.90347  2.73739  3.18146  2.89801  2.37887  2.77519  2.98518  4.58477  3.61503
          0.29017  6.03521  1.38841  0.61958  0.77255  0.48576  0.95510
     61   3.26220  5.68795  3.54598  2.70125  3.17429  2.24034  1.71781  4.46217  2.27769  3.97856  4.73767  3.53124  2.94957  2.20602  3.08237  3.24149  3.49325  2.97612  3.63594  4.75177    101 h - - -
          2.68618  4.42225  2.77519  2.73123  3.46354  2.40513  3.72494  3.29354  2.67741  2.69355  4.24690  2.90347  2.73739  3.18146  2.89801  2.37887  2.77519  2.98518  4.58477  3.61503
          0.00474  5.74978  6.47213  0.61958  0.77255  0.13867  2.04417
     62   3.48854  5.42409  4.09522  3.53367  2.67159  3.37163  3.24412  3.98094  3.01038  3.65273  3.44750  3.42802  2.83641  2.19776  3.92787  3.61121  3.71993  3.72044  1.22183  2.82955    102 w - - -
          2.68618  4.42225  2.77519  2.73123  3.46354  2.40513  3.72494  3.29354  2.67741  2.69355  4.24690  2.90347  2.73739  3.18146  2.89801  2.37887  2.77519  2.98518  4.58477  3.61503
          0.00356  6.03521  6.75756  0.61958  0.77255  0.48576  0.95510
     63   2.58517  3.91231  5.52646  4.91044  1.46726  4.72316  5.05734  3.35593  4.69305  1.76209  3.00223  4.88890  5.08672  4.82232  4.69765  3.19673  2.92524  1.48827  5.54810  3.61217    103 f - - -
          2.68618  4.42225  2.77519  2.73123  3.46354  2.40513  3.72494  3.29354  2.67741  2.69355  4.24690  2.90347  2.73739  3.18146  2.89801  2.37887  2.77519  2.98518  4.58477  3.61503
          0.00356  6.03521  6.75756  0.61958  0.77255  0.48576  0.95510
     64   1.64664  4.93007  5.49300  4.87929  2.84752  2.33477  5.05134  2.45486  4.66919  1.39482  2.73878  4.87383  3.52682  4.80464  4.68536  2.90081  3.78405  2.64907  5.55171  4.37527    104 l - - -
          2.68618  4.42225  2.77519  2.73123  3.46354  2.40513  3.72494  3.29354  2.67741  2.69355  4.24690  2.90347  2.73739  3.18146  2.89801  2.37887  2.77519  2.98518  4.58477  3.61503
          0.00356  6.03521  6.75756  0.61958  0.77255  0.48576  0.95510
     65   3.54952  4.93636  5.43619  4.82607  4.02960  3.33624  3.58535  1.65403  4.62777  2.01611  3.45202  4.84712  3.29278  3.73101  4.66317  2.87478  2.25730  1.62643  2.88085  4.37915    105 v - - -
          2.68618  4.42225  2.77519  2.73123  3.46354  2.40513  3.72494  3.29354  2.67741  2.69355  4.24690  2.90347  2.73739  3.18146  2.89801  2.37887  2.77519  2.98518  4.58477  3.61503
          0.00356  6.03521  6.75756  0.61958  0.77255  0.48576  0.95510
     66   2.22228  3.83460  5.50813  4.89328  1.60486  2.02405  5.05321  3.16703  4.67968  2.56095  3.26734  4.88015  5.08376  4.81221  4.69032  2.37638  3.78363  2.08163  5.54902  2.56458    106 f - - -
          2.68618  4.42225  2.77519  2.73123  3.46354  2.40513  3.72494  3.29354  2.67741  2.69355  4.24690  2.90347  2.73739  3.18146  2.89801  2.37887  2.77519  2.98518  4.58477  3.61503
          0.00356  6.03521  6.75756  0.61958  0.77255  0.48576  0.95510
     67   2.40981  4.92491  5.52977  4.91342  2.70811  3.43906  5.05722  2.11888  4.69512  1.69149  2.02991  4.88993  5.08649  4.82363  4.69831  4.03483  2.82066  2.01682  2.62229  3.58440    107 l - - -
          2.68618  4.42225  2.77519  2.73123  3.46354  2.40513  3.72494  3.29354  2.67741  2.69355  4.24690  2.90347  2.73739  3.18146  2.89801  2.37887  2.77519  2.98518  4.58477  3.61503
          0.00356  6.03521  6.75756  0.61958  0.77255  0.48576  0.95510
     68   2.77778  3.52571  5.55802  4.94300  2.35036  2.54531  5.09030  1.81482  4.72602  1.33488  3.02912  4.92091  5.11549  4.85451  4.72983  4.06660  3.81083  1.90396  5.57772  4.40252    108 l - - -
          2.68618  4.42225  2.77519  2.73123  3.46354  2.40513  3.72494  3.29354  2.67741  2.69355  4.24690  2.90347  2.73739  3.18146  2.89801  2.37887  2.77519  2.98518  4.58477  3.61503
          0.00356  6.03521  6.75756  0.61958  0.77255  0.48576  0.95510
     69   4.38615  3.80183  6.42969  5.86412  2.23088  5.75029  6.16718  1.28436  5.70746  1.25694  3.87023  5.92252  5.99319  5.78563  5.72117  5.10912  4.62018  1.47450  6.47800  5.36307    109 l - - -
          2.68618  4.42225  2.77519  2.73123  3.46354  2.40513  3.72494  3.29354  2.67741  2.69355  4.24690  2.90347  2.73739  3.18146  2.89801  2.37887  2.77519  2.98518  4.58477  3.61503
          0.00356  6.03521  6.75756  0.61958  0.77255  0.48576  0.95510
     70   3.55081  4.93057  5.48200  4.86891  1.94061  4.71657  5.04830  2.63379  4.66095  3.12046  3.26902  4.86829  3.44662  3.40074  4.68059  2.88810  1.97458  2.16451  3.16111  1.62985    110 y - - -
          2.68618  4.42225  2.77519  2.73123  3.46354  2.40513  3.72494  3.29354  2.67741  2.69355  4.24690  2.90347  2.73739  3.18146  2.89801  2.37887  2.77519  2.98518  4.58477  3.61503
          0.05654  6.03521  2.94546  0.61958  0.77255  0.48576  0.95510
     71   2.06778  4.93343  5.16643  4.56962  3.17736  3.70855  3.51122  2.57588  4.41596  1.71395  2.40647  3.76549  5.00405  3.18805  4.52970  1.92972  2.78316  2.40562  5.54974  4.36548    111 l - - -
          2.68618  4.42225  2.77519  2.73123  3.46354  2.40513  3.72494  3.29354  2.67741  2.69355  4.24690  2.90347  2.73739  3.18146  2.89801  2.37887  2.77519  2.98518  4.58477  3.61503
          0.00375  5.98243  6.70478  0.61958  0.77255  0.31915  1.29743
     72   2.58831  2.63495  5.52939  4.91309  2.04558  2.52984  5.05729  2.99560  4.69490  2.03552  2.68287  4.88984  5.08656  4.82353  4.69828  4.03488  2.92833  1.48465  3.60803  4.37146    112 v - - -
          2.68618  4.42225  2.77519  2.73123  3.46354  2.40513  3.72494  3.29354  2.67741  2.69355  4.24690  2.90347  2.73739  3.18146  2.89801  2.37887  2.77519  2.98518  4.58477  3.61503
          0.00356  6.03521  6.75756  0.61958  0.77255  0.48576  0.95510
     73   3.47756  5.41931  6.06773  5.45692  1.90542  5.30163  5.62824  3.04172  5.25459  0.92502  1.58413  5.47165  5.59180  5.31430  5.23814  4.62760  3.31817  2.63210  5.99759  4.88389    113 l - - -
          2.68618  4.42225  2.77519  2.73123  3.46354  2.40513  3.72494  3.29354  2.67741  2.69355  4.24690  2.90347  2.73739  3.18146  2.89801  2.37887  2.77519  2.98518  4.58477  3.61503
          0.00356  6.03521  6.75756  0.61958  0.77255  0.48576  0.95510
     74   3.57428  4.94570  5.55197  4.93606  1.89234  4.74602  5.07764  1.96927  4.71804  1.67203  1.73868  3.54857  5.10743  4.84413  4.72034  4.05833  3.80624  2.01317  4.00122  3.40919    114 l - - -
          2.68618  4.42225  2.77519  2.73123  3.46354  2.40513  3.72494  3.29354  2.67741  2.69355  4.24690  2.90347  2.73739  3.18146  2.89801  2.37887  2.77519  2.98518  4.58477  3.61503
          0.00356  6.03521  6.75756  0.61958  0.77255  0.48576  0.95510
     75   1.71283  5.15184  4.55776  3.98721  4.27931  2.14020  4.80903  3.18042  3.18802  2.67879  4.26324  2.81976  3.44836  4.20681  4.23470  3.51697  3.75122  1.23203  5.74881  4.53063    115 v - - -
          2.68618  4.42225  2.77519  2.73123  3.46354  2.40513  3.72494  3.29354  2.67741  2.69355  4.24690  2.90347  2.73739  3.18146  2.89801  2.37887  2.77519  2.98518  4.58477  3.61503
          0.00356  6.03521  6.75756  0.61958  0.77255  0.48576  0.95510
     76   2.98894  5.06436  5.35195  4.77638  4.22785  4.68741  5.15158  3.10517  4.61880  3.30993  2.70826  4.84839  0.73170  4.80000  4.72195  3.16484  2.69235  2.17856  5.75156  4.57006    116 p - - -
          2.68618  4.42225  2.77519  2.73123  3.46354  2.40513  3.72494  3.29354  2.67741  2.69355  4.24690  2.90347  2.73739  3.18146  2.89801  2.37887  2.77519  2.98518  4.58477  3.61503
          0.00356  6.03521  6.75756  0.61958  0.77255  0.48576  0.95510
     77   3.49895  5.69846  3.90581  3.34221  4.94844  4.32411  4.51987  3.41888  1.18265  3.96090  4.77419  3.85733  3.51615  3.66851  2.63392  2.52693  1.85495  2.13056  6.19788  4.86864    117 k - - -
          2.68618  4.42225  2.77519  2.73123  3.46354  2.40513  3.72494  3.29354  2.67741  2.69355  4.24690  2.90347  2.73739  3.18146  2.89801  2.37887  2.77519  2.98518  4.58477  3.61503
          0.00356  6.03521  6.75756  0.61958  0.77255  0.48576  0.95510
     78   2.34431  5.69411  3.83255  2.72338  4.94367  2.38247  4.47947  3.38038  3.26959  3.47053  4.76194  3.15319  4.66826  3.62120  1.83155  2.75304  1.61116  2.54352  6.18938  4.84519    118 t - - -
          2.68618  4.42225  2.77519  2.73123  3.46354  2.40513  3.72494  3.29354  2.67741  2.69355  4.24690  2.90347  2.73739  3.18146  2.89801  2.37887  2.77519  2.98518  4.58477  3.61503
          0.00356  6.03521  6.75756  0.61958  0.77255  0.48576  0.95510
     79   3.43934  5.93044  2.87184  2.69851  5.26740  4.21552  4.40396  4.74767  3.14210  3.28932  4.97345  2.22979  3.22362  3.50303  2.60948  1.70088  1.49690  3.05668  6.36816  4.96212    119 t - - -
          2.68618  4.42225  2.77519  2.73123  3.46354  2.40513  3.72494  3.29354  2.67741  2.69355  4.24690  2.90347  2.73739  3.18146  2.89801  2.37887  2.77519  2.98518  4.58477  3.61503
          0.00356  6.03521  6.75756  0.61958  0.77255  0.48576  0.95510
     80   3.86929  5.24081  3.13567  5.04939  4.43421  5.08887  5.47036  1.85265  4.91562  3.38173  3.64231  3.52902  5.44041  5.10890  5.03026  4.40946  2.72987  0.60978  6.03617  4.84402    120 V - - -
          2.68618  4.42225  2.77519  2.73123  3.46354  2.40513  3.72494  3.29354  2.67741  2.69355  4.24690  2.90347  2.73739  3.18146  2.89801  2.37887  2.77519  2.98518  4.58477  3.61503
          0.00356  6.03521  6.75756  0.61958  0.77255  0.48576  0.95510
     81   2.73205  5.40918  4.09614  3.53445  3.25071  3.38298  2.33993  3.15392  2.71286  3.17488  3.73379  2.77618  4.77000  1.66868  3.93050  2.88038  2.51197  2.31837  4.06883  4.68554    121 q - - -
          2.68618  4.42225  2.77519  2.73123  3.46354  2.40513  3.72494  3.29354  2.67741  2.69355  4.24690  2.90347  2.73739  3.18146  2.89801  2.37887  2.77519  2.98518  4.58477  3.61503
          0.00356  6.03521  6.75756  0.61958  0.77255  0.48576  0.95510
     82   4.03468  5.34351  6.04841  5.47623  4.53693  5.33841  3.59493  0.70784  5.29994  2.28588  4.46232  5.50121  5.66339  5.45975  5.34180  4.67841  2.52157  1.59789  6.21417  5.02892    122 i - - -
          2.68618  4.42225  2.77519  2.73123  3.46354  2.40513  3.72494  3.29354  2.67741  2.69355  4.24690  2.90347  2.73739  3.18146  2.89801  2.37887  2.77519  2.98518  4.58477  3.61503
          0.00356  6.03521  6.75756  0.61958  0.77255  0.48576  0.95510
     83   3.45469  5.72622  2.85341  1.84849  4.98511  4.27037  4.46975  1.65642  2.60102  3.99374  4.79082  3.78377  4.66136  3.60501  3.11293  3.46994  1.89021  2.95806  6.21416  2.45255    123 i - - -
          2.68618  4.42225  2.77519  2.73123  3.46354  2.40513  3.72494  3.29354  2.67741  2.69355  4.24690  2.90347  2.73739  3.18146  2.89801  2.37887  2.77519  2.98518  4.58477  3.61503
          0.00356  6.03521  6.75756  0.61958  0.77255  0.48576  0.95510
     84   4.04073  6.54235  0.47119  2.37645  3.59062  4.51852  4.93299  5.31847  3.84534  4.83240  5.63742  3.07566  5.05914  4.07614  4.39802  3.96690  3.18084  3.40320  7.00327  5.54831    124 D - - -
          2.68618  4.42225  2.77519  2.73123  3.46354  2.40513  3.72494  3.29354  2.67741  2.69355  4.24690  2.90347  2.73739  3.18146  2.89801  2.37887  2.77519  2.98518  4.58477  3.61503
          0.00356  6.03521  6.75756  0.61958  0.77255  0.48576  0.95510
     85   2.21530  5.69076  3.83407  2.61351  4.93886  4.27841  4.47997  2.70332  1.72989  2.44381  2.96379  3.15015  2.84307  3.62239  2.77365  2.52363  3.12545  3.08697  6.18629  4.16845    125 k - - -
          2.68618  4.42225  2.77519  2.73123  3.46354  2.40513  3.72494  3.29354  2.67741  2.69355  4.24690  2.90347  2.73739  3.18146  2.89801  2.37887  2.77519  2.98518  4.58477  3.61503
          0.00356  6.03521  6.75756  0.61958  0.77255  0.48576  0.95510
     86   3.55349  4.93017  5.50379  4.88956  3.46248  3.67551  5.05486  2.34850  4.67756  2.06042  4.04909  4.87976  5.08547  4.81139  4.69061  2.14493  1.70723  1.60748  5.55247  2.24415    126 v - - -
          2.68618  4.42225  2.77519  2.73123  3.46354  2.40513  3.72494  3.29354  2.67741  2.69355  4.24690  2.90347  2.73739  3.18146  2.89801  2.37887  2.77519  2.98518  4.58477  3.61503
          0.00356  6.03521  6.75756  0.61958  0.77255  0.48576  0.95510
     87   3.43681  5.94902  1.84653  2.89243  5.29474  2.33384  3.07162  4.78118  2.39748  3.37380  4.98952  2.18848  4.60376  3.49343  2.88719  2.33523  2.21961  4.34001  6.38130  3.35489    127 d - - -
          2.68662  4.42269  2.77449  2.73114  3.46398  2.40492  3.72539  3.29398  2.67785  2.69399  4.24734  2.90391  2.73647  3.18191  2.89845  2.37931  2.77512  2.98421  4.58521  3.61219
          0.45410  1.65677  1.74741  0.70632  0.68015  0.48576  0.95510
     88   3.32144  5.69896  3.62704  3.07049  4.99257  2.66377  4.31079  4.44375  2.77294  2.75574  3.70882  2.16258  2.07115  2.88849  2.90800  2.27213  2.38265  2.54846  6.16376  4.78626    131 p - - -
          2.68618  4.42225  2.77519  2.73123  3.46354  2.40513  3.72494  3.29354  2.67741  2.69355  4.24690  2.90347  2.73739  3.18146  2.89801  2.37887  2.77519  2.98518  4.58477  3.61503
          0.20522  5.84519  1.70026  0.61958  0.77255  0.17683  1.81970
     89   2.03477  5.76188  3.62036  2.48333  5.07368  1.66994  4.31574  4.53635  3.06539  2.81608  4.81248  3.21372  3.04745  2.38119  3.55177  2.27926  3.02590  2.93685  6.21631  4.82689    132 g - - -
          2.68618  4.42225  2.77519  2.73123  3.46354  2.40513  3.72494  3.29354  2.67741  2.69355  4.24690  2.90347  2.73739  3.18146  2.89801  2.37887  2.77519  2.98518  4.58477  3.61503
          0.00419  5.87285  6.59520  0.61958  0.77255  0.35577  1.20610
     90   1.53305  5.92676  3.02521  2.53568  5.27285  3.61291  4.37404  3.58807  2.07428  4.23246  4.96716  3.05019  2.47269  2.03135  2.76434  3.37556  2.95698  4.31794  6.35882  4.94726    133 a - - -
          2.68618  4.42225  2.77519  2.73123  3.46354  2.40513  3.72494  3.29354  2.67741  2.69355  4.24690  2.90347  2.73739  3.18146  2.89801  2.37887  2.77519  2.98518  4.58477  3.61503
          0.00369  6.00051  6.72286  0.61958  0.77255  0.36065  1.19475
     91   3.50553  5.21080  3.39769  3.84026  3.37171  3.72361  4.74739  2.99715  3.79249  3.42093  4.31483  2.87408  2.32130  3.42516  4.13977  3.04533  2.30777  1.21865  5.79475  2.58919    134 v - - -
          2.68618  4.42225  2.77519  2.73123  3.46354  2.40513  3.72494  3.29354  2.67741  2.69355  4.24690  2.90347  2.73739  3.18146  2.89801  2.37887  2.77519  2.98518  4.58477  3.61503
          0.00356  6.03521  6.75756  0.61958  0.77255  0.48576  0.95510
     92   2.48683  5.88808  3.72389  3.16698  5.20645  3.40186  3.43249  4.67286  2.41672  4.18115  4.93614  3.70967  4.62323  2.23451  1.61046  2.57411  3.67745  3.57274  3.09355  1.96906    135 r - - -
          2.68618  4.42225  2.77519  2.73123  3.46354  2.40513  3.72494  3.29354  2.67741  2.69355  4.24690  2.90347  2.73739  3.18146  2.89801  2.37887  2.77519  2.98518  4.58477  3.61503
          0.00356  6.03521  6.75756  0.61958  0.77255  0.48576  0.95510
     93   2.81169  5.83614  3.74279  2.19815  5.13495  4.23737  4.42996  3.07022  2.12172  3.55502  4.88929  2.48975  3.24325  3.54369  2.85829  3.12057  2.44296  1.51755  6.29755  4.91644    136 v - - -
          2.68618  4.42225  2.77519  2.73123  3.46354  2.40513  3.72494  3.29354  2.67741  2.69355  4.24690  2.90347  2.73739  3.18146  2.89801  2.37887  2.77519  2.98518  4.58477  3.61503
          0.00356  6.03521  6.75756  0.61958  0.77255  0.48576  0.95510
     94   4.66773  5.84873  6.88416  6.49447  5.45915  6.36387  7.53538  2.29074  6.50290  3.80527  5.11920  6.63089  6.61758  6.84317  6.72956  5.86432  2.75429  0.25568  7.77325  6.48374    137 V - - -
          2.68618  4.42225  2.77519  2.73123  3.46354  2.40513  3.72494  3.29354  2.67741  2.69355  4.24690  2.90347  2.73739  3.18146  2.89801  2.37887  2.77519  2.98518  4.58477  3.61503
          0.00356  6.03521  6.75756  0.61958  0.77255  0.48576  0.95510
     95   2.13052  6.30254  0.58055  4.12664  6.71857  1.75976  5.83055  6.28886  5.07986  5.83707  6.65946  4.57563  5.41568  5.06107  5.65703  2.58437  4.68035  5.49501  7.97129  6.56660    138 D - - -
          2.68618  4.42225  2.77519  2.73123  3.46354  2.40513  3.72494  3.29354  2.67741  2.69355  4.24690  2.90347  2.73739  3.18146  2.89801  2.37887  2.77519  2.98518  4.58477  3.61503
          0.00356  6.03521  6.75756  0.61958  0.77255  0.48576  0.95510
     96   4.07753  6.66953  2.75554  3.40777  5.99242  2.16529  2.83808  5.50624  3.78837  4.96105  5.74916  0.60986  5.07162  3.17014  3.26472  3.98411  4.33553  5.05530  7.08706  5.61754    139 N - - -
          2.68618  4.42225  2.77519  2.73123  3.46354  2.40513  3.72494  3.29354  2.67741  2.69355  4.24690  2.90347  2.73739  3.18146  2.89801  2.37887  2.77519  2.98518  4.58477  3.61503
          0.00356  6.03521  6.75756  0.61958  0.77255  0.48576  0.95510
     97   4.74676  5.88779  6.96602  6.58331  5.48900  6.58354  7.78580  1.56411  6.62774  3.78974  5.12828  6.78499  6.74628  6.99571  6.89299  6.11181  5.01897  0.31969  7.91135  6.60168    140 V - - -
          2.68618  4.42225  2.77519  2.73123  3.46354  2.40513  3.72494  3.29354  2.67741  2.69355  4.24690  2.90347  2.73739  3.18146  2.89801  2.37887  2.77519  2.98518  4.58477  3.61503
          0.00356  6.03521  6.75756  0.61958  0.77255  0.48576  0.95510
     98   4.17480  6.06791  5.88451  5.94991  6.83225  4.81325  6.84232  6.52704  6.18876  6.15578  6.93684  5.62431  0.14854  6.29970  6.22382  2.56253  4.76920  5.55225  8.02665  7.06991    141 P - - -
          2.68618  4.42225  2.77519  2.73123  3.46354  2.40513  3.72494  3.29354  2.67741  2.69355  4.24690  2.90347  2.73739  3.18146  2.89801  2.37887  2.77519  2.98518  4.58477  3.61503
          0.00356  6.03521  6.75756  0.61958  0.77255  0.48576  0.95510
     99   2.13907  4.93637  2.85801  4.82615  2.44333  4.71035  5.03982  1.55774  4.62784  2.11939  4.05487  3.22014  5.07481  4.77354  3.69066  4.01826  3.13789  1.80712  3.96592  3.67162    142 i - - -
          2.68618  4.42225  2.77519  2.73123  3.46354  2.40513  3.72494  3.29354  2.67741  2.69355  4.24690  2.90347  2.73739  3.18146  2.89801  2.37887  2.77519  2.98518  4.58477  3.61503
          0.00356  6.03521  6.75756  0.61958  0.77255  0.48576  0.95510
    100   3.00071  4.94555  5.45938  4.84941  2.90051  0.77908  5.05303  2.81270  4.64877  2.03954  4.06019  4.86420  3.61775  4.79167  4.67989  4.03153  3.79326  2.90305  5.56435  3.15158    143 g - - -
          2.68618  4.42225  2.77519  2.73123  3.46354  2.40513  3.72494  3.29354  2.67741  2.69355  4.24690  2.90347  2.73739  3.18146  2.89801  2.37887  2.77519  2.98518  4.58477  3.61503
          0.00356  6.03521  6.75756  0.61958  0.77255  0.48576  0.95510
    101   4.09822  5.40685  6.11547  5.53258  3.61900  5.38611  5.77660  1.90414  5.35164  0.92382  4.34086  5.55463  3.64633  5.46811  5.36951  4.72418  3.59568  1.23507  6.18628  5.03296    144 l - - -
          2.68618  4.42225  2.77519  2.73123  3.46354  2.40513  3.72494  3.29354  2.67741  2.69355  4.24690  2.90347  2.73739  3.18146  2.89801  2.37887  2.77519  2.98518  4.58477  3.61503
          0.00356  6.03521  6.75756  0.61958  0.77255  0.48576  0.95510
    102   0.53624  5.68921  6.27848  6.22253  6.46219  1.82306  6.68477  5.91091  6.09990  5.64660  6.40551  5.44144  5.38985  6.15305  6.05779  2.43023  4.37744  2.13786  7.83313  6.81698    145 A - - -
          2.68618  4.42225  2.77519  2.73123  3.46354  2.40513  3.72494  3.29354  2.67741  2.69355  4.24690  2.90347  2.73739  3.18146  2.89801  2.37887  2.77519  2.98518  4.58477  3.61503
          0.00356  6.03521  6.75756  0.61958  0.77255  0.48576  0.95510
    103   1.44185  4.94002  5.52407  4.90902  2.15842  4.73349  3.83240  2.89562  3.47490  2.00807  2.08250  4.89453  5.09715  4.82671  4.70440  4.04461  3.79678  2.17335  5.56150  2.72326    146 a - - -
          2.68618  4.42225  2.77519  2.73123  3.46354  2.40513  3.72494  3.29354  2.67741  2.69355  4.24690  2.90347  2.73739  3.18146  2.89801  2.37887  2.77519  2.98518  4.58477  3.61503
          0.00350  6.05195  6.77430  0.61958  0.77255  0.48576  0.95510
    104   2.34142  4.93999  5.52065  4.90584  2.80379  3.74102  5.06600  1.67584  4.69230  2.44630  2.31812  4.89282  2.38848  4.82488  4.70302  2.94208  2.50037  1.92572  5.56186  4.38573    147 i - - -
          2.68618  4.42225  2.77519  2.73123  3.46354  2.40513  3.72494  3.29354  2.67741  2.69355  4.24690  2.90347  2.73739  3.18146  2.89801  2.37887  2.77519  2.98518  4.58477  3.61503
          0.00350  6.05195  6.77430  0.61958  0.77255  0.48576  0.95510
    105   0.51189  5.50472  5.70653  5.31633  3.45033  1.65717  5.89276  4.66675  5.20973  3.24121  5.28783  5.14224  5.28790  5.39269  5.34593  3.35892  3.48774  4.28906  6.76104  5.60081    148 A - - -
          2.68618  4.42225  2.77519  2.73123  3.46354  2.40513  3.72494  3.29354  2.67741  2.69355  4.24690  2.90347  2.73739  3.18146  2.89801  2.37887  2.77519  2.98518  4.58477  3.61503
          0.00350  6.05195  6.77430  0.61958  0.77255  0.48576  0.95510
    106   2.96841  5.76182  3.80569  2.93934  3.90025  1.83242  3.50227  4.46426  3.24576  4.03349  4.82393  3.77956  4.66366  2.60348  3.72070  1.07251  2.83718  4.11021  4.29420  3.79671    149 s - - -
          2.68618  4.42225  2.77519  2.73123  3.46354  2.40513  3.72494  3.29354  2.67741  2.69355  4.24690  2.90347  2.73739  3.18146  2.89801  2.37887  2.77519  2.98518  4.58477  3.61503
          0.00350  6.05195  6.77430  0.61958  0.77255  0.48576  0.95510
    107   2.51252  4.94081  5.54655  4.93023  2.58957  4.73954  5.07383  2.03483  4.71191  1.37310  3.16664  4.90669  5.10270  4.84001  4.71486  4.05152  1.94839  1.99548  4.10857  3.41646    150 l - - -
          2.68618  4.42225  2.77519  2.73123  3.46354  2.40513  3.72494  3.29354  2.67741  2.69355  4.24690  2.90347  2.73739  3.18146  2.89801  2.37887  2.77519  2.98518  4.58477  3.61503
          0.00350  6.05195  6.77430  0.61958  0.77255  0.48576  0.95510
    108   2.15029  4.95115  5.52626  4.91260  3.17071  4.74540  5.07973  1.92452  4.70121  2.34279  3.24493  4.90348  5.10864  4.83530  4.71472  2.41090  1.21578  2.45860  5.57688  4.40060    151 t - - -
          2.68618  4.42225  2.77519  2.73123  3.46354  2.40513  3.72494  3.29354  2.67741  2.69355  4.24690  2.90347  2.73739  3.18146  2.89801  2.37887  2.77519  2.98518  4.58477  3.61503
          0.00350  6.05195  6.77430  0.61958  0.77255  0.48576  0.95510
    109   3.87214  5.82393  5.30132  5.27143  6.60700  4.54822  6.39387  6.14437  5.59298  5.79599  6.53972  1.82516  5.40380  5.72276  5.79874  0.81130  1.14263  5.21984  7.91056  6.79470    152 s - - -
          2.68618  4.42225  2.77519  2.73123  3.46354  2.40513  3.72494  3.29354  2.67741  2.69355  4.24690  2.90347  2.73739  3.18146  2.89801  2.37887  2.77519  2.98518  4.58477  3.61503
          0.00350  6.05195  6.77430  0.61958  0.77255  0.48576  0.95510
    110   2.99092  5.94622  3.70273  3.14688  3.98516  2.64316  3.74968  4.76786  2.20001  2.77902  4.98834  2.38454  4.61791  2.44915  2.71198  2.15464  1.68420  4.33391  6.38217  4.97463    153 t - - -
          2.68618  4.42225  2.77519  2.73123  3.46354  2.40513  3.72494  3.29354  2.67741  2.69355  4.24690  2.90347  2.73739  3.18146  2.89801  2.37887  2.77519  2.98518  4.58477  3.61503
          0.00350  6.05195  6.77430  0.61958  0.77255  0.48576  0.95510
    111   2.61055  4.96152  5.56799  4.95378  2.51863  4.76771  5.10516  1.33124  4.73801  2.37628  4.08190  4.93361  5.12982  4.86839  4.74379  3.44665  3.01103  1.23177  5.59468  3.70018    154 v - - -
          2.68618  4.42225  2.77519  2.73123  3.46354  2.40513  3.72494  3.29354  2.67741  2.69355  4.24690  2.90347  2.73739  3.18146  2.89801  2.37887  2.77519  2.98518  4.58477  3.61503
          0.00350  6.05195  6.77430  0.61958  0.77255  0.48576  0.95510
    112   2.63765  5.66627  3.96131  2.00367  3.60476  1.20461  4.60196  4.38112  3.41508  3.99287  3.42555  3.92049  4.74959  3.76007  3.87316  1.60552  3.27786  4.05067  6.24280  4.91648    155 g - - -
          2.68618  4.42225  2.77519  2.73123  3.46354  2.40513  3.72494  3.29354  2.67741  2.69355  4.24690  2.90347  2.73739  3.18146  2.89801  2.37887  2.77519  2.98518  4.58477  3.61503
          0.00350  6.05195  6.77430  0.61958  0.77255  0.48576  0.95510
    113   3.44926  5.95342  2.77517  2.88330  2.70963  3.05290  2.91153  4.77984  2.76832  4.25750  4.99482  3.17152  4.61723  2.55180  2.27700  3.41275  2.95096  4.34263  6.38762  1.36729    156 y - - -
          2.68618  4.42225  2.77519  2.73123  3.46354  2.40513  3.72494  3.29354  2.67741  2.69355  4.24690  2.90347  2.73739  3.18146  2.89801  2.37887  2.77519  2.98518  4.58477  3.61503
          0.00350  6.05195  6.77430  0.61958  0.77255  0.48576  0.95510
    114   1.88170  5.87785  3.73712  2.75293  4.08920  1.76070  4.43169  4.65115  2.05591  4.16840  4.92768  3.72277  4.63329  2.87099  2.98526  2.79834  2.52930  3.37794  4.17591  2.72841    157 g - - -
          2.68618  4.42225  2.77519  2.73123  3.46354  2.40513  3.72494  3.29354  2.67741  2.69355  4.24690  2.90347  2.73739  3.18146  2.89801  2.37887  2.77519  2.98518  4.58477  3.61503
          0.00350  6.05195  6.77430  0.61958  0.77255  0.48576  0.95510
    115   2.76244  5.22209  5.87252  5.26817  3.10116  5.09696  5.44775  1.55211  5.06453  1.10722  2.27510  5.26527  5.42855  5.17708  5.06859  4.41959  3.51232  1.95350  5.89064  4.73331    158 l - - -
          2.68618  4.42225  2.77519  2.73123  3.46354  2.40513  3.72494  3.29354  2.67741  2.69355  4.24690  2.90347  2.73739  3.18146  2.89801  2.37887  2.77519  2.98518  4.58477  3.61503
          0.00350  6.05195  6.77430  0.61958  0.77255  0.48576  0.95510
    116   2.54042  4.97577  5.51960  4.91028  3.21657  4.76490  5.10525  2.85612  4.70699  2.28696  4.09640  4.91602  5.12977  4.84775  4.73246  2.66922  0.93577  1.85492  5.61136  4.43404    159 t - - -
          2.68618  4.42225  2.77519  2.73123  3.46354  2.40513  3.72494  3.29354  2.67741  2.69355  4.24690  2.90347  2.73739  3.18146  2.89801  2.37887  2.77519  2.98518  4.58477  3.61503
          0.00350  6.05195  6.77430  0.61958  0.77255  0.48576  0.95510
    117   2.96202  4.10585  2.37417  2.21277  5.30846  2.58634  4.40827  4.79540  1.95562  4.26788  5.00236  2.29790  4.61483  1.95578  2.49533  2.45935  3.67932  4.35341  6.39389  4.98210    160 k - - -
          2.68618  4.42225  2.77519  2.73123  3.46354  2.40513  3.72494  3.29354  2.67741  2.69355  4.24690  2.90347  2.73739  3.18146  2.89801  2.37887  2.77519  2.98518  4.58477  3.61503
          0.00350  6.05195  6.77430  0.61958  0.77255  0.48576  0.95510
    118   2.09219  5.48937  2.95248  2.68847  3.48124  3.38461  4.58622  2.71381  3.06041  1.71165  3.82516  3.95893  4.75317  3.17730  3.88668  2.51721  1.93011  3.35344  6.02839  4.73723    161 l - - -
          2.68618  4.42225  2.77519  2.73123  3.46354  2.40513  3.72494  3.29354  2.67741  2.69355  4.24690  2.90347  2.73739  3.18146  2.89801  2.37887  2.77519  2.98518  4.58477  3.61503
          0.00350  6.05195  6.77430  0.61958  0.77255  0.48576  0.95510
    119   2.37523  4.93946  5.53963  4.92371  2.22379  4.73694  5.07114  1.89588  4.70650  2.64050  2.82179  4.90249  5.10041  4.83589  4.71132  3.20954  2.99795  2.30280  5.56194  1.38301    162 y - - -
          2.68618  4.42225  2.77519  2.73123  3.46354  2.40513  3.72494  3.29354  2.67741  2.69355  4.24690  2.90347  2.73739  3.18146  2.89801  2.37887  2.77519  2.98518  4.58477  3.61503
          0.00350  6.05195  6.77430  0.61958  0.77255  0.48576  0.95510
    120   3.92899  6.51243  1.63765  0.77137  5.83665  3.27523  4.81984  5.34826  2.73288  4.80977  5.57778  3.11002  4.97132  3.94140  4.21276  3.10303  3.03218  4.89543  6.93998  5.47593    163 e - - -
          2.68618  4.42225  2.77519  2.73123  3.46354  2.40513  3.72494  3.29354  2.67741  2.69355  4.24690  2.90347  2.73739  3.18146  2.89801  2.37887  2.77519  2.98518  4.58477  3.61503
          0.00350  6.05195  6.77430  0.61958  0.77255  0.48576  0.95510
    121   2.89248  5.88390  2.74538  3.17900  5.19676  4.24020  4.43109  4.66057  2.41604  4.17533  2.47372  2.84805  4.63301  2.47197  3.66622  3.43216  1.11846  3.65420  6.33635  3.18732    164 t - - -
          2.68618  4.42225  2.77519  2.73123  3.46354  2.40513  3.72494  3.29354  2.67741  2.69355  4.24690  2.90347  2.73739  3.18146  2.89801  2.37887  2.77519  2.98518  4.58477  3.61503
          0.04558  6.05195  3.16519  0.61958  0.77255  0.48576  0.95510
    122   1.21154  4.98555  5.03612  4.44767  4.08916  3.03535  2.85548  2.69388  4.31977  1.96916  4.10268  3.16635  5.00089  4.53139  4.48328  3.16473  3.75419  1.79930  5.60007  4.41038    165 a - - -
          2.68618  4.42225  2.77519  2.73123  3.46354  2.40513  3.72494  3.29354  2.67741  2.69355  4.24690  2.90347  2.73739  3.18146  2.89801  2.37887  2.77519  2.98518  4.58477  3.61503
          0.00365  6.01002  6.73237  0.61958  0.77255  0.77210  0.61998
    123   3.55154  4.93634  5.44212  4.83409  1.03749  2.75867  5.02725  3.36857  4.63389  1.97552  2.26892  3.70232  5.07537  4.77643  4.66586  4.02007  2.64324  3.18410  5.53186  2.84554    166 f - - -
          2.68618  4.42225  2.77519  2.73123  3.46354  2.40513  3.72494  3.29354  2.67741  2.69355  4.24690  2.90347  2.73739  3.18146  2.89801  2.37887  2.77519  2.98518  4.58477  3.61503
          0.00365  6.01002  6.73237  0.61958  0.77255  0.34104  1.24143
    124   1.86244  5.90089  2.46192  3.17033  5.22142  2.53349  2.59474  4.69005  3.17185  2.67477  4.94897  3.71403  4.62905  2.37796  3.66010  1.82215  2.56102  3.58196  6.34963  4.95438    167 s - - -
          2.68618  4.42225  2.77519  2.73123  3.46354  2.40513  3.72494  3.29354  2.67741  2.69355  4.24690  2.90347  2.73739  3.18146  2.89801  2.37887  2.77519  2.98518  4.58477  3.61503
          0.11706  6.05195  2.22454  0.61958  0.77255  0.48576  0.95510
    125   3.40162  5.48770  2.70553  3.32083  3.22718  3.29286  4.47303  4.09542  3.30877  2.78406  3.73557  3.82456  2.06454  2.37837  2.21976  3.47062  2.04363  2.20466  6.01228  4.70319    168 t - - -
          2.68618  4.42225  2.77519  2.73123  3.46354  2.40513  3.72494  3.29354  2.67741  2.69355  4.24690  2.90347  2.73739  3.18146  2.89801  2.37887  2.77519  2.98518  4.58477  3.61503
          0.00392  5.93882  6.66116  0.61958  0.77255  0.23125  1.57765
    126   2.73360  4.97211  5.30176  4.70082  4.06883  3.38760  5.02477  2.37652  4.53196  2.10283  3.44112  4.78930  1.09669  3.47768  4.61810  3.02603  3.79175  2.04964  5.59101  4.40930    169 p - - -
          2.68672  4.42428  2.77417  2.73160  3.46433  2.40596  3.72698  3.29506  2.67944  2.69448  4.24330  2.90207  2.73380  3.18350  2.90004  2.37860  2.77295  2.98369  4.58680  3.61334
          0.64223  0.74921  6.77430  1.28516  0.32380  0.48576  0.95510
    127   2.66910  5.94974  1.59697  2.44163  5.29085  2.48034  3.07677  3.29113  3.14738  3.04709  4.99144  2.47016  4.61703  3.00173  3.63954  2.69951  2.29976  3.78566  6.38479  4.97621    178 d - - -
          2.68618  4.42225  2.77519  2.73123  3.46354  2.40513  3.72494  3.29354  2.67741  2.69355  4.24690  2.90347  2.73739  3.18146  2.89801  2.37887  2.77519  2.98518  4.58477  3.61503
          0.07732  6.05195  2.63032  0.61958  0.77255  0.48576  0.95510
    128   3.03916  5.81202  1.89190  2.73700  2.37667  2.73813  4.38835  4.05895  2.60916  2.99143  4.86376  3.10852  4.58878  3.49983  3.62641  1.47688  3.63679  3.24338  6.27016  4.88544    179 s - - -
          2.68618  4.42225  2.77519  2.73123  3.46354  2.40513  3.72494  3.29354  2.67741  2.69355  4.24690  2.90347  2.73739  3.18146  2.89801  2.37887  2.77519  2.98518  4.58477  3.61503
          0.00377  5.97840  6.70075  0.61958  0.77255  0.28062  1.40778
    129   2.24463  4.94117  5.50720  3.89947  2.72234  4.73051  5.06303  2.61342  4.68248  1.24573  3.21504  4.88643  5.09440  3.87959  4.69765  2.36061  3.11718  1.94937  5.56265  3.14696    180 l - - -
          2.68618  4.42225  2.77519  2.73123  3.46354  2.40513  3.72494  3.29354  2.67741  2.69355  4.24690  2.90347  2.73739  3.18146  2.89801  2.37887  2.77519  2.98518  4.58477  3.61503
          0.00350  6.05195  6.77430  0.61958  0.77255  0.48576  0.95510
    130   2.75968  5.95597  3.69780  2.13772  5.29991  3.39014  4.40941  4.78506  2.86486  3.58887  4.99695  2.23424  4.61569  1.95933  3.27321  2.17713  1.67320  3.34028  6.38934  4.97909    181 t - - -
          2.68618  4.42225  2.77519  2.73123  3.46354  2.40513  3.72494  3.29354  2.67741  2.69355  4.24690  2.90347  2.73739  3.18146  2.89801  2.37887  2.77519  2.98518  4.58477  3.61503
          0.00350  6.05195  6.77430  0.61958  0.77255  0.48576  0.95510
    131   3.57247  5.03300  3.57546  4.50182  2.65818  3.39393  4.97183  3.47993  4.37310  2.17780  4.14908  4.68268  5.05028  4.58151  4.53362  2.06242  2.19694  3.28697  3.56185  1.19552    182 y - - -
          2.68618  4.42225  2.77519  2.73123  3.46354  2.40513  3.72494  3.29354  2.67741  2.69355  4.24690  2.90347  2.73739  3.18146  2.89801  2.37887  2.77519  2.98518  4.58477  3.61503
          0.00350  6.05195  6.77430  0.61958  0.77255  0.48576  0.95510
    132   3.46323  5.81627  3.77957  3.22345  5.10324  2.18665  4.45723  4.54896  3.21838  2.03238  4.87440  3.08650  4.65476  1.87050  2.99562  1.56826  2.63737  4.17569  6.28674  3.59696    183 s - - -
          2.68618  4.42225  2.77519  2.73123  3.46354  2.40513  3.72494  3.29354  2.67741  2.69355  4.24690  2.90347  2.73739  3.18146  2.89801  2.37887  2.77519  2.98518  4.58477  3.61503
          0.00350  6.05195  6.77430  0.61958  0.77255  0.48576  0.95510
    133   2.22512  5.96232  2.84531  2.57620  5.30874  3.30318  4.40850  4.79568  1.12702  4.26816  5.00266  2.83574  3.43050  2.38748  2.92044  2.96894  3.25059  4.35369  6.39416  4.98236    184 k - - -
          2.68618  4.42225  2.77519  2.73123  3.46354  2.40513  3.72494  3.29354  2.67741  2.69355  4.24690  2.90347  2.73739  3.18146  2.89801  2.37887  2.77519  2.98518  4.58477  3.61503
          0.00350  6.05195  6.77430  0.61958  0.77255  0.48576  0.95510
    134   2.97291  5.85722  2.86248  3.22001  5.16750  1.54936  4.46817  4.62179  3.22844  2.98944  4.92526  2.29091  4.66066  3.58362  3.71222  1.98203  1.74157  4.23287  6.33352  3.90351    185 g - - -
          2.68618  4.42225  2.77519  2.73123  3.46354  2.40513  3.72494  3.29354  2.67741  2.69355  4.24690  2.90347  2.73739  3.18146  2.89801  2.37887  2.77519  2.98518  4.58477  3.61503
          0.00350  6.05195  6.77430  0.61958  0.77255  0.48576  0.95510
    135   3.85236  5.71432  2.03056  4.18216  5.21636  0.63502  5.37488  4.47975  4.45473  2.14957  5.16832  4.56043  5.21144  4.67692  4.83830  4.02945  3.13491  3.13330  6.65634  5.40721    186 G - - -
          2.68618  4.42225  2.77519  2.73123  3.46354  2.40513  3.72494  3.29354  2.67741  2.69355  4.24690  2.90347  2.73739  3.18146  2.89801  2.37887  2.77519  2.98518  4.58477  3.61503
          0.00350  6.05195  6.77430  0.61958  0.77255  0.48576  0.95510
    136   3.17509  4.95439  5.40680  4.79930  3.07891  3.39037  3.26685  1.77016  3.20815  2.02179  1.50355  3.09412  5.08173  4.76284  4.65930  3.26802  3.79292  2.78648  5.57428  2.82135    187 m - - -
          2.68618  4.42225  2.77519  2.73123  3.46354  2.40513  3.72494  3.29354  2.67741  2.69355  4.24690  2.90347  2.73739  3.18146  2.89801  2.37887  2.77519  2.98518  4.58477  3.61503
          0.00350  6.05195  6.77430  0.61958  0.77255  0.48576  0.95510
    137   3.54089  5.07022  3.10566  4.25110  4.18015  1.76345  4.90262  2.56047  2.72806  1.60915  2.41645  4.52439  4.98489  4.40366  4.39250  3.10428  2.40528  2.43717  5.67587  4.47533    188 l - - -
          2.68618  4.42225  2.77519  2.73123  3.46354  2.40513  3.72494  3.29354  2.67741  2.69355  4.24690  2.90347  2.73739  3.18146  2.89801  2.37887  2.77519  2.98518  4.58477  3.61503
          0.00350  6.05195  6.77430  0.61958  0.77255  0.48576  0.95510
    138   4.70360  5.96213  6.50049  6.00962  0.53778  5.83865  5.53155  3.92423  5.80917  2.45184  3.26170  5.85128  6.07790  5.73759  5.73789  5.18803  4.91999  2.09184  5.68952  2.35454    189 F - - -
          2.68618  4.42225  2.77519  2.73123  3.46354  2.40513  3.72494  3.29354  2.67741  2.69355  4.24690  2.90347  2.73739  3.18146  2.89801  2.37887  2.77519  2.98518  4.58477  3.61503
          0.00350  6.05195  6.77430  0.61958  0.77255  0.48576  0.95510
    139   3.52797  5.84441  2.33819  3.30993  5.17285  0.87486  4.55326  4.61550  3.32604  3.10815  4.95637  3.83820  3.47977  3.68042  2.23721  2.99314  3.77274  3.26555  6.36824  5.00319    190 g - - -
          2.68656  4.42264  2.77558  2.73162  3.46230  2.40497  3.72533  3.29392  2.67779  2.69195  4.24075  2.90385  2.73687  3.18185  2.89839  2.37925  2.77558  2.98557  4.58515  3.61542
          0.18272  1.79665  6.77430  0.68786  0.69846  0.48576  0.95510
    140   1.65621  5.86721  3.16759  3.18649  3.36467  3.30864  3.47386  2.65394  2.67414  2.57248  4.91819  3.11115  4.63579  3.15936  2.82075  1.72488  3.22198  4.23698  6.32365  4.93719    193 a - - -
          2.68618  4.42225  2.77519  2.73123  3.46354  2.40513  3.72494  3.29354  2.67741  2.69355  4.24690  2.90347  2.73739  3.18146  2.89801  2.37887  2.77519  2.98518  4.58477  3.61503
          0.00350  6.05195  6.77430  0.61958  0.77255  0.48576  0.95510
    141   2.75463  5.96219  3.25077  2.81327  5.30861  3.29289  4.40845  4.79551  2.18232  4.26801  5.00252  2.49732  3.44237  1.59671  1.62470  2.81178  3.13087  4.35356  6.39402  4.98227    194 q - - -
          2.68618  4.42225  2.77519  2.73123  3.46354  2.40513  3.72494  3.29354  2.67741  2.69355  4.24690  2.90347  2.73739  3.18146  2.89801  2.37887  2.77519  2.98518  4.58477  3.61503
          0.00350  6.05195  6.77430  0.61958  0.77255  0.48576  0.95510
    142   1.91484  5.15052  5.79172  5.18614  2.92713  5.01082  5.36145  1.75508  4.98007  1.12831  3.46007  5.17824  5.35303  5.10218  4.98697  4.33108  3.38492  1.85966  5.82227  4.65611    195 l - - -
          2.68618  4.42225  2.77519  2.73123  3.46354  2.40513  3.72494  3.29354  2.67741  2.69355  4.24690  2.90347  2.73739  3.18146  2.89801  2.37887  2.77519  2.98518  4.58477  3.61503
          0.00350  6.05195  6.77430  0.61958  0.77255  0.48576  0.95510
    143   2.68719  4.93940  3.54706  4.90616  3.47308  4.73225  5.06548  2.27213  4.69238  1.98102  2.45701  4.89265  5.09602  4.82475  3.53031  3.23284  2.93732  1.42046  3.95320  2.27938    196 v - - -
          2.68618  4.42225  2.77519  2.73123  3.46354  2.40513  3.72494  3.29354  2.67741  2.69355  4.24690  2.90347  2.73739  3.18146  2.89801  2.37887  2.77519  2.98518  4.58477  3.61503
          0.00350  6.05195  6.77430  0.61958  0.77255  0.48576  0.95510
    144   2.06270  5.95980  2.19082  2.84785  5.30550  3.03059  4.40822  4.79191  2.12980  2.99521  5.00030  2.74782  4.61471  2.67846  2.80904  1.80464  3.67883  3.59460  6.39211  3.52913    197 s - - -
          2.68618  4.42225  2.77519  2.73123  3.46354  2.40513  3.72494  3.29354  2.67741  2.69355  4.24690  2.90347  2.73739  3.18146  2.89801  2.37887  2.77519  2.98518  4.58477  3.61503
          0.00350  6.05195  6.77430  0.61958  0.77255  0.48576  0.95510
    145   2.88932  5.95985  2.98097  2.23995  3.26437  3.36636  4.40816  3.32564  1.99297  3.29729  5.00034  2.93338  2.86534  2.28741  2.61333  2.57363  2.29235  4.35085  6.39214  4.98078    198 k - - -
          2.68629  4.42372  2.77520  2.73270  3.46207  2.40331  3.72641  3.29501  2.67831  2.68987  4.24335  2.90493  2.73833  3.18152  2.89805  2.37981  2.77570  2.98547  4.58050  3.61505
          0.46487  1.21034  2.60795  1.41277  0.27901  0.48576  0.95510
    146   2.94736  5.53464  3.88622  3.32731  4.74869  2.69027  4.48864  2.62560  3.31650  3.78213  4.61277  2.84230  3.23674  3.09002  3.08975  1.62157  1.99628  2.45295  6.05500  3.04460    205 s - - -
          2.68618  4.42225  2.77519  2.73123  3.46354  2.40513  3.72494  3.29354  2.67741  2.69355  4.24690  2.90347  2.73739  3.18146  2.89801  2.37887  2.77519  2.98518  4.58477  3.61503
          0.04950  5.97665  3.08440  0.61958  0.77255  0.94678  0.49100
    147   2.68362  5.87002  2.87295  3.06566  3.51367  3.27196  4.33170  4.69420  2.78977  4.17359  3.89331  2.19500  4.53760  2.39794  2.08765  1.71726  2.56207  3.33707  6.30513  4.89662    206 s - - -
          2.68618  4.42225  2.77519  2.73123  3.46354  2.40513  3.72494  3.29354  2.67741  2.69355  4.24690  2.90347  2.73739  3.18146  2.89801  2.37887  2.77519  2.98518  4.58477  3.61503
          0.00395  5.93110  6.65345  0.61958  0.77255  0.46877  0.98289
    148   2.12853  5.93319  1.80215  2.61930  5.27950  2.46594  3.41355  4.76634  2.54299  3.29335  4.97353  2.46241  4.58643  2.49685  2.64527  2.64748  3.65078  4.32449  6.36513  3.65382    207 d - - -
          2.68618  4.42225  2.77519  2.73123  3.46354  2.40513  3.72494  3.29354  2.67741  2.69355  4.24690  2.90347  2.73739  3.18146  2.89801  2.37887  2.77519  2.98518  4.58477  3.61503
          0.00365  6.00978  6.73213  0.61958  0.77255  0.34047  1.24284
    149   2.21095  4.94677  5.46307  4.85201  1.50799  2.72771  5.05486  3.01093  4.65067  2.03668  2.90131  2.58377  5.08894  4.79373  3.52430  3.14600  3.79438  2.58034  3.72292  3.01409    208 f - - -
          2.68618  4.42225  2.77519  2.73123  3.46354  2.40513  3.72494  3.29354  2.67741  2.69355  4.24690  2.90347  2.73739  3.18146  2.89801  2.37887  2.77519  2.98518  4.58477  3.61503
          0.00350  6.05195  6.77430  0.61958  0.77255  0.48576  0.95510
    150   3.44881  3.32641  3.70462  2.41933  5.27911  3.02413  4.41322  4.75983  2.51325  3.03131  3.52909  3.31337  3.25338  2.34604  1.77417  2.15432  2.44038  3.39341  6.37873  4.97235    209 r - - -
          2.68618  4.42225  2.77519  2.73123  3.46354  2.40513  3.72494  3.29354  2.67741  2.69355  4.24690  2.90347  2.73739  3.18146  2.89801  2.37887  2.77519  2.98518  4.58477  3.61503
          0.00350  6.05195  6.77430  0.61958  0.77255  0.48576  0.95510
    151   2.10999  4.94607  5.47349  4.86188  2.73496  3.07217  5.05755  1.33142  4.65852  2.83382  3.18122  4.87142  3.89564  4.79981  4.68558  2.16589  2.23273  2.46889  5.56733  4.39012    210 i - - -
          2.68618  4.42225  2.77519  2.73123  3.46354  2.40513  3.72494  3.29354  2.67741  2.69355  4.24690  2.90347  2.73739  3.18146  2.89801  2.37887  2.77519  2.98518  4.58477  3.61503
          0.00350  6.05195  6.77430  0.61958  0.77255  0.48576  0.95510
    152   2.54070  5.95642  2.72465  2.68278  5.30061  2.77433  3.75993  3.19538  2.55972  4.26133  4.99731  3.68977  3.70532  1.95775  2.20207  3.10816  2.37046  2.23626  6.38963  4.97921    211 q - - -
          2.68618  4.42225  2.77519  2.73123  3.46354  2.40513  3.72494  3.29354  2.67741  2.69355  4.24690  2.90347  2.73739  3.18146  2.89801  2.37887  2.77519  2.98518  4.58477  3.61503
          0.00350  6.05195  6.77430  0.61958  0.77255  0.48576  0.95510
    153   3.51320  6.00571  1.18677  2.92947  3.24060  2.79063  4.47140  4.81912  3.22311  4.30571  5.05163  1.72243  4.67002  2.97914  3.71894  3.10361  3.15510  4.38990  6.44427  2.73735    212 d - - -
          2.68618  4.42225  2.77519  2.73123  3.46354  2.40513  3.72494  3.29354  2.67741  2.69355  4.24690  2.90347  2.73739  3.18146  2.89801  2.37887  2.77519  2.98518  4.58477  3.61503
          0.00350  6.05195  6.77430  0.61958  0.77255  0.48576  0.95510
    154   2.27113  5.17571  4.55998  3.99011  4.30935  4.54032  4.82257  3.66486  3.92842  2.84861  4.29160  4.35020  0.98507  2.99496  4.24287  2.50295  2.71202  2.51539  3.77892  4.55673    213 p - - -
          2.68618  4.42225  2.77519  2.73123  3.46354  2.40513  3.72494  3.29354  2.67741  2.69355  4.24690  2.90347  2.73739  3.18146  2.89801  2.37887  2.77519  2.98518  4.58477  3.61503
          0.00350  6.05195  6.77430  0.61958  0.77255  0.48576  0.95510
    155   2.95271  5.95684  2.13317  1.77789  3.38918  3.17662  4.40898  4.78671  2.47669  3.35689  4.99768  2.94426  3.44255  2.20424  3.63663  2.72451  2.86427  2.75084  6.38994  3.62252    214 e - - -
          2.68618  4.42225  2.77519  2.73123  3.46354  2.40513  3.72494  3.29354  2.67741  2.69355  4.24690  2.90347  2.73739  3.18146  2.89801  2.37887  2.77519  2.98518  4.58477  3.61503
          0.00350  6.05195  6.77430  0.61958  0.77255  0.48576  0.95510
    156   3.86380  5.21617  5.84355  5.23078  2.47881  5.05840  5.39066  1.89902  5.02106  0.82683  2.67480  5.22645  3.13014  5.11748  5.01598  4.37730  3.07957  2.58506  5.82207  4.67651    215 l - - -
          2.68618  4.42225  2.77519  2.73123  3.46354  2.40513  3.72494  3.29354  2.67741  2.69355  4.24690  2.90347  2.73739  3.18146  2.89801  2.37887  2.77519  2.98518  4.58477  3.61503
          0.00350  6.05195  6.77430  0.61958  0.77255  0.48576  0.95510
    157   1.83851  5.96043  2.29199  2.32443  5.30643  3.01265  3.48616  3.77832  2.38434  3.24614  5.00085  3.68817  3.56778  2.75318  2.17823  2.58119  2.92065  4.35157  6.39256  3.92654    216 a - - -
          2.68618  4.42225  2.77519  2.73123  3.46354  2.40513  3.72494  3.29354  2.67741  2.69355  4.24690  2.90347  2.73739  3.18146  2.89801  2.37887  2.77519  2.98518  4.58477  3.61503
          0.00350  6.05195  6.77430  0.61958  0.77255  0.48576  0.95510
    158   1.74242  5.95848  3.69663  2.36808  5.30357  3.28034  4.40866  4.78952  2.56659  3.30951  4.99915  2.70327  4.61510  1.82593  2.54313  2.46120  2.47125  3.65873  6.39114  4.98022    217 a - - -
          2.68618  4.42225  2.77519  2.73123  3.46354  2.40513  3.72494  3.29354  2.67741  2.69355  4.24690  2.90347  2.73739  3.18146  2.89801  2.37887  2.77519  2.98518  4.58477  3.61503
          0.00350  6.05195  6.77430  0.61958  0.77255  0.48576  0.95510
    159   3.45076  5.91514  2.01618  2.90931  5.24119  3.03909  4.42098  4.16282  2.73642  3.16595  2.47671  1.97778  4.62484  3.52375  3.65297  1.59361  2.91874  4.29552  6.35936  3.50608    218 s - - -
          2.68618  4.42225  2.77519  2.73123  3.46354  2.40513  3.72494  3.29354  2.67741  2.69355  4.24690  2.90347  2.73739  3.18146  2.89801  2.37887  2.77519  2.98518  4.58477  3.61503
          0.00350  6.05195  6.77430  0.61958  0.77255  0.48576  0.95510
    160   3.87912  5.23122  5.85932  5.24530  2.62952  5.07174  5.40026  2.02987  5.03457  0.92086  3.47335  5.24056  5.39674  5.12558  5.02642  4.39063  2.65517  2.50344  2.12165  4.68219    219 l - - -
          2.68618  4.42225  2.77519  2.73123  3.46354  2.40513  3.72494  3.29354  2.67741  2.69355  4.24690  2.90347  2.73739  3.18146  2.89801  2.37887  2.77519  2.98518  4.58477  3.61503
          0.00350  6.05195  6.77430  0.61958  0.77255  0.48576  0.95510
    161   3.06834  5.94736  2.38056  3.14595  3.42426  3.03819  4.41158  3.54478  1.80804  4.25054  2.71131  2.41546  2.94287  2.79318  2.92021  2.45329  2.72068  3.45617  6.38300  4.97502    220 k - - -
          2.68618  4.42225  2.77519  2.73123  3.46354  2.40513  3.72494  3.29354  2.67741  2.69355  4.24690  2.90347  2.73739  3.18146  2.89801  2.37887  2.77519  2.98518  4.58477  3.61503
          0.00350  6.05195  6.77430  0.61958  0.77255  0.48576  0.95510
    162   3.44789  5.96118  1.73837  2.08591  3.70056  3.20401  3.74804  4.79412  3.14248  3.55025  5.00156  2.07714  2.72374  2.20348  2.60554  2.89798  3.26771  4.35241  6.39320  4.98155    221 d - - -
          2.68618  4.42225  2.77519  2.73123  3.46354  2.40513  3.72494  3.29354  2.67741  2.69355  4.24690  2.90347  2.73739  3.18146  2.89801  2.37887  2.77519  2.98518  4.58477  3.61503
          0.00350  6.05195  6.77430  0.61958  0.77255  0.48576  0.95510
    163   5.89187  6.84327  6.80995  6.72253  1.27885  6.41984  3.78519  5.51116  6.43148  4.71006  3.00539  5.97192  6.67432  6.13444  3.38765  5.81991  6.08328  5.43818  5.16442  0.55876    222 Y - - -
          2.68618  4.42225  2.77519  2.73123  3.46354  2.40513  3.72494  3.29354  2.67741  2.69355  4.24690  2.90347  2.73739  3.18146  2.89801  2.37887  2.77519  2.98518  4.58477  3.61503
          0.00350  6.05195  6.77430  0.61958  0.77255  0.48576  0.95510
    164   3.58477  4.95607  5.55854  4.94388  2.21972  4.75915  5.09538  1.49023  4.72806  2.19489  2.60188  3.11899  5.12152  4.85826  4.73409  3.42697  3.12321  1.37795  5.58554  4.40962    223 v - - -
          2.68618  4.42225  2.77519  2.73123  3.46354  2.40513  3.72494  3.29354  2.67741  2.69355  4.24690  2.90347  2.73739  3.18146  2.89801  2.37887  2.77519  2.98518  4.58477  3.61503
          0.00350  6.05195  6.77430  0.61958  0.77255  0.48576  0.95510
    165   2.92247  5.95777  3.70323  2.12075  5.30165  4.22629  3.12070  4.78582  1.72553  4.26195  4.99896  3.69448  4.61952  2.35177  1.62182  3.11738  3.13513  2.41284  6.39061  3.83577    224 r - - -
          2.68618  4.42225  2.77519  2.73123  3.46354  2.40513  3.72494  3.29354  2.67741  2.69355  4.24690  2.90347  2.73739  3.18146  2.89801  2.37887  2.77519  2.98518  4.58477  3.61503
          0.00350  6.05195  6.77430  0.61958  0.77255  0.48576  0.95510
    166   3.45151  3.32591  2.24472  1.80627  3.75516  4.22589  4.41448  3.88132  3.15177  4.25320  4.99230  1.57971  4.61992  1.83033  3.64390  2.71226  3.29149  4.33797  6.38594  4.97790    225 n - - -
          2.68618  4.42225  2.77519  2.73123  3.46354  2.40513  3.72494  3.29354  2.67741  2.69355  4.24690  2.90347  2.73739  3.18146  2.89801  2.37887  2.77519  2.98518  4.58477  3.61503
          0.00350  6.05195  6.77430  0.61958  0.77255  0.48576  0.95510
    167   2.65902  0.19312  6.47393  6.51578  6.65296  4.54474  6.85072  6.03491  6.31017  5.84016  6.59412  5.52943  5.43564  6.33825  6.19267  4.05227  3.11270  5.13098  8.01272  7.04205    226 C - - -
          2.68618  4.42225  2.77519  2.73123  3.46354  2.40513  3.72494  3.29354  2.67741  2.69355  4.24690  2.90347  2.73739  3.18146  2.89801  2.37887  2.77519  2.98518  4.58477  3.61503
          0.00350  6.05195  6.77430  0.61958  0.77255  0.48576  0.95510
    168   3.13120  4.94630  5.47862  4.86675  3.09919  4.72829  5.05945  2.64342  3.37437  2.54974  4.06507  4.87444  5.09241  4.80313  4.68821  2.67370  1.60757  1.11490  5.56791  3.12070    227 v - - -
          2.68618  4.42225  2.77519  2.73123  3.46354  2.40513  3.72494  3.29354  2.67741  2.69355  4.24690  2.90347  2.73739  3.18146  2.89801  2.37887  2.77519  2.98518  4.58477  3.61503
          0.00350  6.05195  6.77430  0.61958  0.77255  0.48576  0.95510
    169   3.56330  4.94135  5.50564  3.44553  2.11233  4.73030  5.06273  2.19553  4.68135  1.58698  2.42240  4.88571  2.80056  4.81659  3.83075  2.66026  3.10166  2.01004  5.56280  3.58307    228 l - - -
          2.68618  4.42225  2.77519  2.73123  3.46354  2.40513  3.72494  3.29354  2.67741  2.69355  4.24690  2.90347  2.73739  3.18146  2.89801  2.37887  2.77519  2.98518  4.58477  3.61503
          0.00350  6.05195  6.77430  0.61958  0.77255  0.48576  0.95510
    170   3.47439  5.60556  3.25093  3.36170  3.13685  1.69325  4.53101  3.15288  2.80465  3.85540  4.68189  2.77083  3.45360  2.83236  3.80674  3.52913  2.82385  2.66751  6.12177  1.69026    229 y - - -
          2.68618  4.42225  2.77519  2.73123  3.46354  2.40513  3.72494  3.29354  2.67741  2.69355  4.24690  2.90347  2.73739  3.18146  2.89801  2.37887  2.77519  2.98518  4.58477  3.61503
          0.00350  6.05195  6.77430  0.61958  0.77255  0.48576  0.95510
    171   2.03477  6.05493  1.06816  2.78096  5.40088  2.46530  4.49166  4.88989  2.59780  4.36373  5.10433  3.74022  2.91238  3.59243  3.74410  2.73216  3.07843  4.44794  6.49246  5.07466    230 d - - -
          2.68618  4.42225  2.77519  2.73123  3.46354  2.40513  3.72494  3.29354  2.67741  2.69355  4.24690  2.90347  2.73739  3.18146  2.89801  2.37887  2.77519  2.98518  4.58477  3.61503
          0.00350  6.05195  6.77430  0.61958  0.77255  0.48576  0.95510
    172   3.02329  4.94094  5.52988  4.91469  4.03326  4.73608  5.06988  1.22205  4.69969  1.69201  2.79669  4.89841  5.09964  4.83105  3.19919  3.17314  3.09376  1.84553  5.56361  3.22038    231 i - - -
          2.68618  4.42225  2.77519  2.73123  3.46354  2.40513  3.72494  3.29354  2.67741  2.69355  4.24690  2.90347  2.73739  3.18146  2.89801  2.37887  2.77519  2.98518  4.58477  3.61503
          0.00350  6.05195  6.77430  0.61958  0.77255  0.48576  0.95510
    173   2.12361  5.12656  2.30782  4.07594  3.52816  4.56841  4.84386  2.57528  3.25114  1.51987  3.11822  3.57587  4.94329  2.53915  3.62113  3.83135  3.76321  2.44165  5.72433  2.87206    232 l - - -
          2.68618  4.42225  2.77519  2.73123  3.46354  2.40513  3.72494  3.29354  2.67741  2.69355  4.24690  2.90347  2.73739  3.18146  2.89801  2.37887  2.77519  2.98518  4.58477  3.61503
          0.00350  6.05195  6.77430  0.61958  0.77255  0.48576  0.95510
    174   3.49125  5.44894  2.17575  2.72431  4.62827  4.38558  4.60988  2.46985  3.49645  1.15473  4.53791  2.67756  4.77136  3.82913  3.20776  2.86360  3.72279  3.06723  5.99567  3.13373    233 l - - -
          2.68618  4.42225  2.77519  2.73123  3.46354  2.40513  3.72494  3.29354  2.67741  2.69355  4.24690  2.90347  2.73739  3.18146  2.89801  2.37887  2.77519  2.98518  4.58477  3.61503
          0.03508  6.05195  3.43832  0.61958  0.77255  0.48576  0.95510
    175   2.78453  5.82126  3.74182  3.18711  5.11982  1.49506  3.71569  4.57228  3.18582  4.10811  3.48014  1.33034  2.83322  3.54425  3.11345  2.89626  3.67162  4.18756  6.28744  3.79198    234 n - - -
          2.68618  4.42225  2.77519  2.73123  3.46354  2.40513  3.72494  3.29354  2.67741  2.69355  4.24690  2.90347  2.73739  3.18146  2.89801  2.37887  2.77519  2.98518  4.58477  3.61503
          0.00361  6.02049  6.74284  0.61958  0.77255  0.70898  0.67756
    176   2.41362  3.30604  3.68131  2.75880  5.26555  3.17157  2.13804  4.74781  2.57939  3.01059  4.96777  2.07558  4.59668  2.26180  2.55613  3.39233  2.37901  3.60462  6.36154  4.95381    235 n - - -
          2.68618  4.42225  2.77519  2.73123  3.46354  2.40513  3.72494  3.29354  2.67741  2.69355  4.24690  2.90347  2.73739  3.18146  2.89801  2.37887  2.77519  2.98518  4.58477  3.61503
          0.00361  6.02049  6.74284  0.61958  0.77255  0.70898  0.67756
    177   2.46514  5.15322  3.46926  3.93017  3.50898  3.34821  4.77620  2.13629  1.48899  2.22339  2.63876  4.30040  4.88843  3.29028  4.19322  3.76544  3.08745  3.42045  5.74405  2.48358    236 k - - -
          2.68618  4.42225  2.77519  2.73123  3.46354  2.40513  3.72494  3.29354  2.67741  2.69355  4.24690  2.90347  2.73739  3.18146  2.89801  2.37887  2.77519  2.98518  4.58477  3.61503
          0.00361  6.02049  6.74284  0.61958  0.77255  0.70898  0.67756
    178   3.08931  5.93331  3.07650  2.46018  5.27516  2.74015  4.39187  4.75901  2.33764  3.22109  4.97491  2.09275  4.59763  3.48934  3.62071  1.95706  3.09720  4.32224  6.36788  1.63924    237 y - - -
          2.68559  4.42253  2.77547  2.73151  3.46381  2.40492  3.72522  3.29275  2.67768  2.69259  4.24717  2.90374  2.73767  3.18174  2.89828  2.37914  2.77547  2.98445  4.58504  3.61531
          1.06485  1.41008  0.88892  0.04455  3.13343  0.70898  0.67756
    179   3.28990  5.81522  2.47556  2.37728  5.15093  3.96441  4.22488  4.64270  2.41362  4.11792  4.86887  2.88161  4.40787  3.33303  3.51340  2.27845  1.02363  4.20292  6.25060  4.82332    239 t - - -
          2.68618  4.42225  2.77519  2.73123  3.46354  2.40513  3.72494  3.29354  2.67741  2.69355  4.24690  2.90347  2.73739  3.18146  2.89801  2.37887  2.77519  2.98518  4.58477  3.61503
          0.00613  5.49299  6.21534  0.61958  0.77255  0.09028  2.44961
    180   3.13346  5.03859  3.26019  4.36638  3.73406  4.63835  4.93689  2.67090  3.18712  1.61819  3.33601  4.59658  2.15728  2.63162  3.40712  3.92057  3.77767  1.60874  3.55771  4.45355    240 v - - -
          2.68618  4.42225  2.77519  2.73123  3.46354  2.40513  3.72494  3.29354  2.67741  2.69355  4.24690  2.90347  2.73739  3.18146  2.89801  2.37887  2.77519  2.98518  4.58477  3.61503
          0.00350  6.05195  6.77430  0.61958  0.77255  0.48576  0.95510
    181   2.32652  3.68727  1.78913  2.04125  5.30800  3.30321  4.40821  4.79488  2.49333  4.26750  5.00203  1.96124  4.61474  2.39850  3.27658  2.83647  2.88996  4.35300  6.39361  4.98186    241 d - - -
          2.68618  4.42225  2.77519  2.73123  3.46354  2.40513  3.72494  3.29354  2.67741  2.69355  4.24690  2.90347  2.73739  3.18146  2.89801  2.37887  2.77519  2.98518  4.58477  3.61503
          0.00350  6.05195  6.77430  0.61958  0.77255  0.48576  0.95510
    182   2.71001  5.93596  1.91217  1.78286  3.58880  4.22666  4.41477  4.75011  3.15341  3.03346  3.67516  3.69801  4.61990  1.87557  2.90186  2.44278  2.59809  3.77552  6.37464  4.96975    242 e - - -
          2.68618  4.42225  2.77519  2.73123  3.46354  2.40513  3.72494  3.29354  2.67741  2.69355  4.24690  2.90347  2.73739  3.18146  2.89801  2.37887  2.77519  2.98518  4.58477  3.61503
          0.00350  6.05195  6.77430  0.61958  0.77255  0.48576  0.95510
    183   2.55015  5.07939  5.69580  5.08590  2.43446  4.90805  5.25135  2.42725  4.87580  0.76433  4.12883  5.07452  5.25890  4.99903  4.88228  2.94283  3.95096  2.14804  5.72299  4.55452    243 l - - -
          2.68618  4.42225  2.77519  2.73123  3.46354  2.40513  3.72494  3.29354  2.67741  2.69355  4.24690  2.90347  2.73739  3.18146  2.89801  2.37887  2.77519  2.98518  4.58477  3.61503
          0.00350  6.05195  6.77430  0.61958  0.77255  0.48576  0.95510
    184   1.83839  5.29510  4.28686  3.72172  3.16751  3.35633  4.70427  3.80960  3.22513  1.91238  2.12910  3.53169  3.45454  3.10968  2.82949  2.50309  3.10765  3.03427  5.86779  3.18523    244 a - - -
          2.68618  4.42225  2.77519  2.73123  3.46354  2.40513  3.72494  3.29354  2.67741  2.69355  4.24690  2.90347  2.73739  3.18146  2.89801  2.37887  2.77519  2.98518  4.58477  3.61503
          0.00350  6.05195  6.77430  0.61958  0.77255  0.48576  0.95510
    185   2.36822  5.96086  3.69563  2.51502  5.30697  3.38984  3.71670  4.79364  2.48070  4.26656  5.00126  1.59589  4.61472  2.66792  2.43940  1.95966  2.68325  4.35206  6.39289  3.52923    245 n - - -
          2.68618  4.42225  2.77519  2.73123  3.46354  2.40513  3.72494  3.29354  2.67741  2.69355  4.24690  2.90347  2.73739  3.18146  2.89801  2.37887  2.77519  2.98518  4.58477  3.61503
          0.05571  6.05195  2.95980  0.61958  0.77255  0.48576  0.95510
    186   2.37100  5.48980  3.02639  3.40310  4.69056  2.76912  4.53716  2.94722  3.03180  3.04508  4.57580  3.89893  4.70652  3.72853  3.82958  1.19058  1.94691  3.06981  6.02518  4.72587    246 s - - -
          2.68618  4.42225  2.77519  2.73123  3.46354  2.40513  3.72494  3.29354  2.67741  2.69355  4.24690  2.90347  2.73739  3.18146  2.89801  2.37887  2.77519  2.98518  4.58477  3.61503
          0.00369  5.99994  6.72228  0.61958  0.77255  0.31888  1.29814
    187   1.94726  5.96064  2.56305  3.14468  5.30635  3.10530  4.41349  4.79198  2.75680  4.26705  5.00308  2.93791  2.34961  3.51024  2.80948  2.41793  1.46454  4.35205  6.39513  4.98443    247 t - - -
          2.68618  4.42225  2.77519  2.73123  3.46354  2.40513  3.72494  3.29354  2.67741  2.69355  4.24690  2.90347  2.73739  3.18146  2.89801  2.37887  2.77519  2.98518  4.58477  3.61503
          0.00350  6.05195  6.77430  0.61958  0.77255  0.48576  0.95510
    188   3.81239  3.50200  0.77891  3.73747  5.89094  2.56986  5.11181  5.38317  3.97205  4.90808  5.67341  2.32884  5.05534  4.25353  4.46460  2.74757  1.96821  4.84368  7.05773  5.67729    248 d - - -
          2.68618  4.42225  2.77519  2.73123  3.46354  2.40513  3.72494  3.29354  2.67741  2.69355  4.24690  2.90347  2.73739  3.18146  2.89801  2.37887  2.77519  2.98518  4.58477  3.61503
          0.00350  6.05195  6.77430  0.61958  0.77255  0.48576  0.95510
    189   2.58830  5.31594  2.72749  3.68887  4.46749  4.44918  4.68983  2.18503  2.79896  1.90700  4.41409  3.09629  1.70388  3.97183  4.04234  3.23444  2.53040  3.01915  3.81365  4.63375    249 p - - -
          2.68618  4.42225  2.77519  2.73123  3.46354  2.40513  3.72494  3.29354  2.67741  2.69355  4.24690  2.90347  2.73739  3.18146  2.89801  2.37887  2.77519  2.98518  4.58477  3.61503
          0.00350  6.05195  6.77430  0.61958  0.77255  0.48576  0.95510
    190   3.02391  4.96310  3.16730  2.72414  2.09035  4.70874  5.03256  2.80019  4.56684  1.62018  2.67499  4.81192  5.07421  4.73043  4.63636  3.15074  3.79166  3.21175  1.76357  3.00504    250 l - - -
          2.68618  4.42225  2.77519  2.73123  3.46354  2.40513  3.72494  3.29354  2.67741  2.69355  4.24690  2.90347  2.73739  3.18146  2.89801  2.37887  2.77519  2.98518  4.58477  3.61503
          0.00350  6.05195  6.77430  0.61958  0.77255  0.48576  0.95510
    191   2.10541  5.94390  2.68295  2.79223  3.60525  2.50767  4.41255  4.76396  2.86868  4.24643  3.62371  2.33664  2.82948  3.51097  3.07944  2.60615  1.80755  3.19825  6.38046  4.97343    251 t - - -
          2.68618  4.42225  2.77519  2.73123  3.46354  2.40513  3.72494  3.29354  2.67741  2.69355  4.24690  2.90347  2.73739  3.18146  2.89801  2.37887  2.77519  2.98518  4.58477  3.61503
          0.00350  6.05195  6.77430  0.61958  0.77255  0.48576  0.95510
    192   2.05914  4.98138  3.16347  4.63490  2.32405  3.39853  5.00745  2.67098  3.64256  1.61440  4.09835  4.75286  5.05705  4.66226  4.58709  2.64978  2.24507  2.35816  5.59803  2.89831    252 l - - -
          2.68618  4.42225  2.77519  2.73123  3.46354  2.40513  3.72494  3.29354  2.67741  2.69355  4.24690  2.90347  2.73739  3.18146  2.89801  2.37887  2.77519  2.98518  4.58477  3.61503
          0.00350  6.05195  6.77430  0.61958  0.77255  0.48576  0.95510
    193   2.81312  4.94555  5.50047  3.43084  2.91158  4.73300  5.06517  1.14187  4.67889  1.44900  3.22602  4.88561  5.09672  3.50600  4.69765  3.03450  3.79866  2.47249  5.56741  4.39091    253 i - - -
          2.68618  4.42225  2.77519  2.73123  3.46354  2.40513  3.72494  3.29354  2.67741  2.69355  4.24690  2.90347  2.73739  3.18146  2.89801  2.37887  2.77519  2.98518  4.58477  3.61503
          0.00350  6.05195  6.77430  0.61958  0.77255  0.48576  0.95510
    194   2.36501  5.81298  3.36303  2.73027  1.77010  3.56901  4.45207  3.40252  2.91569  3.10988  4.86971  2.53448  4.64932  3.57189  2.44366  2.76275  1.95390  4.17141  6.28281  3.59773    254 f - - -
          2.68618  4.42225  2.77519  2.73123  3.46354  2.40513  3.72494  3.29354  2.67741  2.69355  4.24690  2.90347  2.73739  3.18146  2.89801  2.37887  2.77519  2.98518  4.58477  3.61503
          0.00350  6.05195  6.77430  0.61958  0.77255  0.48576  0.95510
    195   2.16065  3.69551  2.22658  2.87694  2.70467  4.23138  3.62088  4.71568  3.16278  4.21338  4.96159  2.59171  3.83978  2.91021  3.65231  1.74180  2.15497  3.27462  6.35996  4.96046    255 s - - -
          2.68618  4.42225  2.77519  2.73123  3.46354  2.40513  3.72494  3.29354  2.67741  2.69355  4.24690  2.90347  2.73739  3.18146  2.89801  2.37887  2.77519  2.98518  4.58477  3.61503
          0.03452  6.05195  3.45538  0.61958  0.77255  0.48576  0.95510
    196   2.78358  5.93882  2.92981  3.12029  5.28417  3.61630  3.72768  3.15973  2.27130  4.24419  4.97943  1.19708  4.59469  2.33056  2.78996  3.06118  2.58252  4.32962  6.37130  4.96024    256 n - - -
          2.68618  4.42225  2.77519  2.73123  3.46354  2.40513  3.72494  3.29354  2.67741  2.69355  4.24690  2.90347  2.73739  3.18146  2.89801  2.37887  2.77519  2.98518  4.58477  3.61503
          0.19120  6.02105  1.76257  0.61958  0.77255  0.36944  1.17480
    197   1.90666  4.98786  4.55716  3.98187  2.86093  4.45007  4.72839  2.66857  3.90611  2.67814  2.39431  2.69024  3.02190  3.50245  4.18385  2.05583  1.94271  3.24938  5.58730  4.37789    257 a - - -
          2.68618  4.42225  2.77519  2.73123  3.46354  2.40513  3.72494  3.29354  2.67741  2.69355  4.24690  2.90347  2.73739  3.18146  2.89801  2.37887  2.77519  2.98518  4.58477  3.61503
          0.00420  5.87135  6.59369  0.61958  0.77255  0.18014  1.80272
    198   2.36011  5.90572  3.72478  3.16883  5.22886  2.87369  4.42537  3.30010  3.16925  4.20218  3.98143  2.64016  1.67175  2.40944  2.33503  1.85326  3.68395  4.28484  6.35348  4.95717    258 p - - -
          2.68618  4.42225  2.77519  2.73123  3.46354  2.40513  3.72494  3.29354  2.67741  2.69355  4.24690  2.90347  2.73739  3.18146  2.89801  2.37887  2.77519  2.98518  4.58477  3.61503
          0.00350  6.05195  6.77430  0.61958  0.77255  0.48576  0.95510
    199   2.20794  5.93826  3.09353  3.15057  5.27435  3.13745  4.41440  3.31994  2.72983  3.02820  4.98135  2.14515  2.06360  2.95847  3.64396  1.68755  2.93657  4.32408  6.37643  4.97097    259 s - - -
          2.68618  4.42225  2.77519  2.73123  3.46354  2.40513  3.72494  3.29354  2.67741  2.69355  4.24690  2.90347  2.73739  3.18146  2.89801  2.37887  2.77519  2.98518  4.58477  3.61503
          0.00350  6.05195  6.77430  0.61958  0.77255  0.48576  0.95510
    200   2.07420  5.70877  3.84169  3.28423  4.95909  3.38670  4.48964  4.38312  3.27881  2.80930  3.60984  2.04964  1.50183  3.01680  3.34006  2.62919  3.69742  4.04749  6.20311  2.65551    260 p - - -
          2.68618  4.42225  2.77519  2.73123  3.46354  2.40513  3.72494  3.29354  2.67741  2.69355  4.24690  2.90347  2.73739  3.18146  2.89801  2.37887  2.77519  2.98518  4.58477  3.61503
          0.00350  6.05195  6.77430  0.61958  0.77255  0.48576  0.95510
    201   2.09035  5.16964  4.54352  3.97248  2.58109  2.17429  4.80739  3.65142  3.91158  1.44089  3.39200  3.29264  3.90181  4.19679  1.95189  3.13147  3.75847  3.43703  5.76247  4.54237    261 l - - -
          2.68618  4.42225  2.77519  2.73123  3.46354  2.40513  3.72494  3.29354  2.67741  2.69355  4.24690  2.90347  2.73739  3.18146  2.89801  2.37887  2.77519  2.98518  4.58477  3.61503
          0.00350  6.05195  6.77430  0.61958  0.77255  0.48576  0.95510
    202   2.32321  5.10278  4.72059  4.14414  2.63268  2.95510  4.86736  2.55302  4.06403  2.82762  3.14876  3.32749  3.47843  3.05460  1.84894  3.85392  1.89549  2.88165  5.70381  3.21005    262 r - - -
          2.68618  4.42225  2.77519  2.73123  3.46354  2.40513  3.72494  3.29354  2.67741  2.69355  4.24690  2.90347  2.73739  3.18146  2.89801  2.37887  2.77519  2.98518  4.58477  3.61503
          0.00350  6.05195  6.77430  0.61958  0.77255  0.48576  0.95510
    203   3.19307  4.97768  3.17601  4.65559  2.38544  1.94231  5.01230  2.58466  4.49521  2.26086  3.07846  3.70234  5.06034  4.67526  2.26748  3.19822  3.09199  2.25274  3.37875  2.94694    263 g - - -
          2.68618  4.42225  2.77519  2.73123  3.46354  2.40513  3.72494  3.29354  2.67741  2.69355  4.24690  2.90347  2.73739  3.18146  2.89801  2.37887  2.77519  2.98518  4.58477  3.61503
          0.00350  6.05195  6.77430  0.61958  0.77255  0.48576  0.95510
    204   2.94290  4.94211  5.50432  4.89062  3.12724  4.73072  5.06314  2.08356  3.70423  1.84740  4.06094  4.88552  5.09462  4.81627  4.69706  2.30811  1.57053  2.05697  5.56374  2.58191    264 t - - -
          2.68618  4.42225  2.77519  2.73123  3.46354  2.40513  3.72494  3.29354  2.67741  2.69355  4.24690  2.90347  2.73739  3.18146  2.89801  2.37887  2.77519  2.98518  4.58477  3.61503
          0.00350  6.05195  6.77430  0.61958  0.77255  0.48576  0.95510
    205   2.57787  5.01571  3.62916  4.46344  2.39794  4.65841  4.96401  3.46230  4.33733  2.40677  2.49568  3.39220  3.57074  3.77233  4.50461  3.34184  2.48004  2.27114  5.62810  1.45545    265 y - - -
          2.68618  4.42225  2.77519  2.73123  3.46354  2.40513  3.72494  3.29354  2.67741  2.69355  4.24690  2.90347  2.73739  3.18146  2.89801  2.37887  2.77519  2.98518  4.58477  3.61503
          0.02455  6.05195  3.82141  0.61958  0.77255  0.48576  0.95510
    206   2.90839  5.80266  2.06329  2.93670  3.23884  3.56830  4.43669  4.53712  2.31572  2.17003  3.94196  2.40641  4.63421  2.54620  3.30765  3.43704  2.84464  2.75093  3.80825  3.01787    266 d - - -
          2.68618  4.42225  2.77519  2.73123  3.46354  2.40513  3.72494  3.29354  2.67741  2.69355  4.24690  2.90347  2.73739  3.18146  2.89801  2.37887  2.77519  2.98518  4.58477  3.61503
          0.00358  6.03098  6.75333  0.61958  0.77255  0.64068  0.74852
    207   3.44435  5.78461  2.84273  2.59927  3.62865  2.53994  4.44265  3.22093  3.03765  3.21314  4.84280  3.33785  4.63889  3.56511  2.64450  2.00729  1.79768  3.35772  6.25786  2.32325    267 t - - -
          2.68618  4.42225  2.77519  2.73123  3.46354  2.40513  3.72494  3.29354  2.67741  2.69355  4.24690  2.90347  2.73739  3.18146  2.89801  2.37887  2.77519  2.98518  4.58477  3.61503
          0.00358  6.03098  6.75333  0.61958  0.77255  0.64068  0.74852
    208   2.29750  5.87617  2.98882  3.16031  5.19200  2.88713  4.41391  3.13825  2.61022  2.57484  4.92464  2.43848  3.06114  3.52052  2.80228  2.93594  1.52660  3.63100  6.32678  4.93419    268 t - - -
          2.68618  4.42225  2.77519  2.73123  3.46354  2.40513  3.72494  3.29354  2.67741  2.69355  4.24690  2.90347  2.73739  3.18146  2.89801  2.37887  2.77519  2.98518  4.58477  3.61503
          0.00358  6.03098  6.75333  0.61958  0.77255  0.64068  0.74852
    209   1.73260  5.93503  2.68071  2.75301  5.27530  2.29735  4.39921  4.75785  2.86161  3.62094  4.97726  2.25423  4.60477  3.49722  3.62823  2.01550  2.11109  3.32218  6.37089  4.96282    269 a - - -
          2.68618  4.42225  2.77519  2.73123  3.46354  2.40513  3.72494  3.29354  2.67741  2.69355  4.24690  2.90347  2.73739  3.18146  2.89801  2.37887  2.77519  2.98518  4.58477  3.61503
          0.12590  6.03098  2.15505  0.61958  0.77255  0.64068  0.74852
    210   1.55746  5.84897  2.61115  3.05592  5.18697  2.08293  4.32069  4.66776  3.05843  3.21823  4.89200  2.18141  4.52595  2.66920  3.10370  2.27374  3.20668  3.58223  6.28650  4.88004    270 a - - -
          2.68618  4.42225  2.77519  2.73123  3.46354  2.40513  3.72494  3.29354  2.67741  2.69355  4.24690  2.90347  2.73739  3.18146  2.89801  2.37887  2.77519  2.98518  4.58477  3.61503
          0.08659  5.90912  2.52285  0.61958  0.77255  1.21555  0.35175
    211   2.04769  5.79441  2.46880  3.00532  5.13120  2.87782  4.26950  4.61119  3.00770  3.52305  4.83769  1.95957  2.42301  3.36866  3.05248  2.12050  2.54190  4.18069  6.23260  3.39365    271 n - - -
          2.68386  4.42185  2.77586  2.73334  3.46618  2.40355  3.72759  3.29366  2.67666  2.69494  4.24364  2.90105  2.73808  3.18000  2.90001  2.37815  2.77610  2.98428  4.58741  3.61671
          0.81634  0.63017  3.67089  1.64717  0.21393  1.45159  0.26683
    212   2.78752  3.94540  3.80646  3.24724  4.59958  1.73481  4.39445  2.72419  2.75733  3.63767  4.47477  3.74820  2.48915  3.57631  2.13059  2.01214  3.13714  3.00814  5.92060  4.61430    289 g - - -
          2.68618  4.42225  2.77519  2.73123  3.46354  2.40513  3.72494  3.29354  2.67741  2.69355  4.24690  2.90347  2.73739  3.18146  2.89801  2.37887  2.77519  2.98518  4.58477  3.61503
          0.00450  5.80260  6.52495  0.61958  0.77255  0.22134  1.61670
    213   2.60758  5.94425  3.30483  2.20269  3.58179  3.33677  4.39464  4.77518  2.17671  3.62763  4.98493  2.67255  4.60104  1.98835  3.62215  2.23802  1.88477  4.33486  6.37698  3.52798    290 t - - -
          2.68618  4.42225  2.77519  2.73123  3.46354  2.40513  3.72494  3.29354  2.67741  2.69355  4.24690  2.90347  2.73739  3.18146  2.89801  2.37887  2.77519  2.98518  4.58477  3.61503
          0.00358  6.03098  6.75333  0.61958  0.77255  0.64068  0.74852
    214   2.95349  4.98284  2.59994  3.71884  1.78620  3.69171  4.97044  2.50426  4.39100  2.70728  3.29808  4.68808  5.02697  4.59028  4.53020  2.87882  1.44599  2.58474  5.59742  3.27925    291 t - - -
          2.68618  4.42225  2.77519  2.73123  3.46354  2.40513  3.72494  3.29354  2.67741  2.69355  4.24690  2.90347  2.73739  3.18146  2.89801  2.37887  2.77519  2.98518  4.58477  3.61503
          0.00358  6.03098  6.75333  0.61958  0.77255  0.64068  0.74852
    215   3.13540  5.30961  2.45815  3.66124  4.46279  3.04848  4.66930  2.82755  2.17097  1.95919  2.61668  4.10499  3.89768  3.60453  3.27895  3.04038  3.72091  1.89829  5.87757  2.84052    292 v - - -
          2.68618  4.42225  2.77519  2.73123  3.46354  2.40513  3.72494  3.29354  2.67741  2.69355  4.24690  2.90347  2.73739  3.18146  2.89801  2.37887  2.77519  2.98518  4.58477  3.61503
          0.00358  6.03098  6.75333  0.61958  0.77255  0.64068  0.74852
    216   3.56503  5.90353  2.94373  3.32411  5.26944  4.31531  4.59538  4.72074  2.90739  3.29806  5.04445  3.85441  2.90380  3.72049  3.85350  1.87291  0.80154  4.32761  6.45013  5.07569    293 t - - -
          2.68618  4.42225  2.77519  2.73123  3.46354  2.40513  3.72494  3.29354  2.67741  2.69355  4.24690  2.90347  2.73739  3.18146  2.89801  2.37887  2.77519  2.98518  4.58477  3.61503
          0.00358  6.03098  6.75333  0.61958  0.77255  0.39981  1.11002
    217   3.03627  0.23044  5.83677  5.55620  5.27754  4.71203  5.96010  5.05015  3.74362  4.78085  5.70595  5.31119  5.47625  5.51558  5.09594  4.20089  4.45736  4.63189  6.78064  3.32848    294 C - - -
          2.68618  4.42225  2.77519  2.73123  3.46354  2.40513  3.72494  3.29354  2.67741  2.69355  4.24690  2.90347  2.73739  3.18146  2.89801  2.37887  2.77519  2.98518  4.58477  3.61503
          0.00350  6.05195  6.77430  0.61958  0.77255  0.48576  0.95510
    218   2.25756  5.96049  2.19195  2.86041  5.30650  4.22106  4.40802  4.79313  2.45313  3.19211  5.00090  2.77790  2.87673  2.23617  2.76586  2.37163  2.01456  3.63442  6.39261  4.98109    295 t - - -
          2.68618  4.42225  2.77519  2.73123  3.46354  2.40513  3.72494  3.29354  2.67741  2.69355  4.24690  2.90347  2.73739  3.18146  2.89801  2.37887  2.77519  2.98518  4.58477  3.61503
          0.00350  6.05195  6.77430  0.61958  0.77255  0.48576  0.95510
    219   2.84160  5.99435  1.71589  1.31523  5.33965  3.29062  4.43415  4.82764  3.17414  4.29976  5.03580  2.73927  3.73888  2.02167  3.06741  3.43711  3.05995  4.38527  6.42605  5.01189    296 e - - -
          2.68618  4.42225  2.77519  2.73123  3.46354  2.40513  3.72494  3.29354  2.67741  2.69355  4.24690  2.90347  2.73739  3.18146  2.89801  2.37887  2.77519  2.98518  4.58477  3.61503
          0.00350  6.05195  6.77430  0.61958  0.77255  0.48576  0.95510
    220   0.62140  5.67006  6.20033  6.03221  6.18580  2.10333  6.52303  5.60431  5.89793  5.34144  6.14351  5.40123  5.38421  5.99462  5.91332  3.04639  2.27092  1.90397  7.58908  6.52266    297 A - - -
          2.68618  4.42225  2.77519  2.73123  3.46354  2.40513  3.72494  3.29354  2.67741  2.69355  4.24690  2.90347  2.73739  3.18146  2.89801  2.37887  2.77519  2.98518  4.58477  3.61503
          0.00350  6.05195  6.77430  0.61958  0.77255  0.48576  0.95510
    221   1.71858  5.44048  4.08502  3.52373  4.61837  2.59729  4.61308  4.00125  3.50302  3.28908  4.53013  3.22237  4.77361  3.37490  3.24995  2.54540  2.61138  3.27578  1.68545  2.48932    298 w - - -
          2.68618  4.42225  2.77519  2.73123  3.46354  2.40513  3.72494  3.29354  2.67741  2.69355  4.24690  2.90347  2.73739  3.18146  2.89801  2.37887  2.77519  2.98518  4.58477  3.61503
          0.00350  6.05195  6.77430  0.61958  0.77255  0.48576  0.95510
    222   2.13056  5.92879  2.86613  3.15491  5.26082  3.34778  4.41676  4.73770  2.64214  3.72058  4.97289  3.28156  2.55693  2.39286  3.39757  2.18932  1.97054  2.51556  3.72073  3.95671    299 t - - -
          2.68618  4.42225  2.77519  2.73123  3.46354  2.40513  3.72494  3.29354  2.67741  2.69355  4.24690  2.90347  2.73739  3.18146  2.89801  2.37887  2.77519  2.98518  4.58477  3.61503
          0.00350  6.05195  6.77430  0.61958  0.77255  0.48576  0.95510
    223   2.72165  5.89003  3.46132  2.87224  3.73492  3.18691  3.19891  3.55890  3.17522  2.00664  4.93851  2.40234  4.63035  2.12353  2.98241  2.65316  1.86316  3.87964  6.34068  4.94813    300 t - - -
          2.68618  4.42225  2.77519  2.73123  3.46354  2.40513  3.72494  3.29354  2.67741  2.69355  4.24690  2.90347  2.73739  3.18146  2.89801  2.37887  2.77519  2.98518  4.58477  3.61503
          0.00350  6.05195  6.77430  0.61958  0.77255  0.48576  0.95510
    224   3.79419  3.44272  5.79093  5.19030  4.25732  3.78097  5.37774  1.17861  4.98758  1.01457  3.50460  5.18264  5.36225  5.12189  5.00115  4.33716  3.41966  2.23332  5.85040  4.67489    301 l - - -
          2.68618  4.42225  2.77519  2.73123  3.46354  2.40513  3.72494  3.29354  2.67741  2.69355  4.24690  2.90347  2.73739  3.18146  2.89801  2.37887  2.77519  2.98518  4.58477  3.61503
          0.00350  6.05195  6.77430  0.61958  0.77255  0.48576  0.95510
    225   2.92066  5.96009  2.61449  3.14011  5.30590  3.59262  3.41364  4.79237  1.14960  3.19190  5.00056  2.58544  4.61474  2.65286  2.86561  2.34610  3.24036  3.42204  6.39232  4.98095    302 k - - -
          2.68618  4.42225  2.77519  2.73123  3.46354  2.40513  3.72494  3.29354  2.67741  2.69355  4.24690  2.90347  2.73739  3.18146  2.89801  2.37887  2.77519  2.98518  4.58477  3.61503
          0.00350  6.05195  6.77430  0.61958  0.77255  0.48576  0.95510
    226   2.14833  5.95772  2.50261  2.50074  5.30244  2.36808  4.40887  3.34153  2.67132  3.17999  4.99848  3.08918  4.10579  2.42810  3.63647  2.40625  1.80210  4.34817  6.39061  4.97986    303 t - - -
          2.68618  4.42225  2.77519  2.73123  3.46354  2.40513  3.72494  3.29354  2.67741  2.69355  4.24690  2.90347  2.73739  3.18146  2.89801  2.37887  2.77519  2.98518  4.58477  3.61503
          0.00350  6.05195  6.77430  0.61958  0.77255  0.48576  0.95510
    227   1.48763  5.19572  4.48051  3.91066  3.29095  4.52193  3.57797  3.68311  2.36069  1.87090  2.74865  4.29313  4.89966  2.85569  2.33199  3.77289  3.75390  2.70613  5.78360  3.45255    304 a - - -
          2.68618  4.42225  2.77519  2.73123  3.46354  2.40513  3.72494  3.29354  2.67741  2.69355  4.24690  2.90347  2.73739  3.18146  2.89801  2.37887  2.77519  2.98518  4.58477  3.61503
          0.00350  6.05195  6.77430  0.61958  0.77255  0.48576  0.95510
    228   2.58216  4.93929  3.61537  3.78356  2.95205  4.73250  5.06579  2.24093  4.69342  1.54279  3.10362  4.89333  5.09624  4.82554  4.70330  4.04357  1.94292  2.05945  2.66311  3.28950    305 l - - -
          2.68618  4.42225  2.77519  2.73123  3.46354  2.40513  3.72494  3.29354  2.67741  2.69355  4.24690  2.90347  2.73739  3.18146  2.89801  2.37887  2.77519  2.98518  4.58477  3.61503
          0.00350  6.05195  6.77430  0.61958  0.77255  0.48576  0.95510
    229   2.03905  5.96241  2.82237  2.25895  5.30868  3.34575  3.75966  4.79557  3.14329  4.26820  5.00279  1.83823  3.49697  2.81735  3.19306  1.84673  2.31865  4.35370  6.39435  4.98256    306 n - - -
          2.68618  4.42225  2.77519  2.73123  3.46354  2.40513  3.72494  3.29354  2.67741  2.69355  4.24690  2.90347  2.73739  3.18146  2.89801  2.37887  2.77519  2.98518  4.58477  3.61503
          0.04583  6.05195  3.15971  0.61958  0.77255  0.48576  0.95510
    230   1.84822  4.07043  1.75320  3.12835  3.88718  3.23444  4.38961  4.70448  2.66837  2.99695  4.94222  1.93714  3.75715  3.16096  3.62042  2.78026  2.53583  4.28067  6.33914  4.93699    307 d - - -
          2.68618  4.42225  2.77519  2.73123  3.46354  2.40513  3.72494  3.29354  2.67741  2.69355  4.24690  2.90347  2.73739  3.18146  2.89801  2.37887  2.77519  2.98518  4.58477  3.61503
          0.00365  6.00978  6.73213  0.61958  0.77255  0.34047  1.24284
    231   2.09734  5.93939  2.10063  1.81616  3.60381  3.57046  4.41382  4.75607  2.72935  2.36788  4.98227  3.11037  2.45122  2.99145  3.64322  3.41515  2.94213  3.45580  6.37716  3.83307    308 e - - -
          2.68618  4.42225  2.77519  2.73123  3.46354  2.40513  3.72494  3.29354  2.67741  2.69355  4.24690  2.90347  2.73739  3.18146  2.89801  2.37887  2.77519  2.98518  4.58477  3.61503
          0.00350  6.05195  6.77430  0.61958  0.77255  0.48576  0.95510
    232   2.09353  5.01975  5.03358  2.55646  3.07414  2.53957  4.95913  2.01669  4.32227  2.17574  4.13485  4.64441  5.02404  3.35823  4.49553  2.46575  2.60155  2.24231  5.63164  3.05852    309 i - - -
          2.68618  4.42225  2.77519  2.73123  3.46354  2.40513  3.72494  3.29354  2.67741  2.69355  4.24690  2.90347  2.73739  3.18146  2.89801  2.37887  2.77519  2.98518  4.58477  3.61503
          0.00350  6.05195  6.77430  0.61958  0.77255  0.48576  0.95510
    233   2.27434  5.94083  2.88154  3.14909  5.27809  3.34148  4.41341  3.32125  2.47396  2.86365  4.98354  1.65799  4.61882  2.57417  3.22789  2.16176  2.48876  3.33287  6.37821  4.97201    310 n - - -
          2.68618  4.42225  2.77519  2.73123  3.46354  2.40513  3.72494  3.29354  2.67741  2.69355  4.24690  2.90347  2.73739  3.18146  2.89801  2.37887  2.77519  2.98518  4.58477  3.61503
          0.03848  6.05195  3.34119  0.61958  0.77255  0.48576  0.95510
    234   2.06675  5.88683  2.85184  2.75636  3.35333  3.28283  4.39883  3.12011  2.17368  3.13176  3.59117  3.21468  1.96535  3.50231  2.36569  3.24808  2.66899  4.26614  6.33229  4.93436    311 p - - -
          2.68618  4.42225  2.77519  2.73123  3.46354  2.40513  3.72494  3.29354  2.67741  2.69355  4.24690  2.90347  2.73739  3.18146  2.89801  2.37887  2.77519  2.98518  4.58477  3.61503
          0.00363  6.01710  6.73945  0.61958  0.77255  0.72992  0.65768
    235   1.86529  3.92169  2.47430  3.61344  4.48459  1.97399  4.64240  2.88305  3.58434  3.54773  3.70720  4.06620  4.78961  2.88437  2.76438  3.63628  2.29950  2.27293  5.88980  3.20670    312 a - - -
          2.68618  4.42225  2.77519  2.73123  3.46354  2.40513  3.72494  3.29354  2.67741  2.69355  4.24690  2.90347  2.73739  3.18146  2.89801  2.37887  2.77519  2.98518  4.58477  3.61503
          0.00363  6.01710  6.73945  0.61958  0.77255  0.72992  0.65768
    236   2.82968  5.78717  2.60797  2.52524  3.67600  2.33669  4.42942  4.51790  2.39635  2.13153  3.16411  3.73059  4.62650  2.84128  3.22510  2.56877  2.49158  2.97753  3.68379  3.90745    313 l - - -
          2.68618  4.42225  2.77519  2.73123  3.46354  2.40513  3.72494  3.29354  2.67741  2.69355  4.24690  2.90347  2.73739  3.18146  2.89801  2.37887  2.77519  2.98518  4.58477  3.61503
          0.00363  6.01710  6.73945  0.61958  0.77255  0.35870  1.19925
    237   2.18694  5.90216  3.72428  2.80584  5.22290  3.35425  4.42442  3.15728  1.92111  2.59324  4.94928  2.59406  3.70821  2.49518  3.23520  2.71221  2.39964  2.79037  6.34968  3.32695    314 k - - -
          2.68618  4.42225  2.77519  2.73123  3.46354  2.40513  3.72494  3.29354  2.67741  2.69355  4.24690  2.90347  2.73739  3.18146  2.89801  2.37887  2.77519  2.98518  4.58477  3.61503
          0.00350  6.05195  6.77430  0.61958  0.77255  0.48576  0.95510
    238   2.69099  5.86959  2.20304  2.77693  3.29725  3.53559  4.43414  2.41485  3.18543  4.15872  3.36687  3.29693  3.74320  2.87269  2.74133  2.12409  1.91133  3.64460  6.32543  3.87495    315 t - - -
          2.68618  4.42225  2.77519  2.73123  3.46354  2.40513  3.72494  3.29354  2.67741  2.69355  4.24690  2.90347  2.73739  3.18146  2.89801  2.37887  2.77519  2.98518  4.58477  3.61503
          0.00350  6.05195  6.77430  0.61958  0.77255  0.48576  0.95510
    239   2.42273  4.95518  5.40190  4.79470  2.03340  3.40280  3.56772  2.53618  2.85183  2.14174  4.07339  4.83745  5.08116  4.76012  2.76424  4.02205  3.79288  2.46408  2.54391  1.98119    316 y - - -
          2.68618  4.42225  2.77519  2.73123  3.46354  2.40513  3.72494  3.29354  2.67741  2.69355  4.24690  2.90347  2.73739  3.18146  2.89801  2.37887  2.77519  2.98518  4.58477  3.61503
          0.00350  6.05195  6.77430  0.61958  0.77255  0.48576  0.95510
    240   2.24108  5.32198  4.24377  3.22229  2.83932  2.18796  3.11615  2.63294  3.26881  2.00422  4.41971  3.73092  4.82804  2.47235  4.03590  2.79231  2.51254  2.60267  5.89033  4.63744    317 l - - -
          2.68618  4.42225  2.77519  2.73123  3.46354  2.40513  3.72494  3.29354  2.67741  2.69355  4.24690  2.90347  2.73739  3.18146  2.89801  2.37887  2.77519  2.98518  4.58477  3.61503
          0.00350  6.05195  6.77430  0.61958  0.77255  0.48576  0.95510
    241   1.89458  5.88138  3.28671  3.17894  4.18475  3.04014  3.65462  4.65707  1.96300  3.27926  2.99114  2.51477  3.44460  3.04798  3.28907  2.81390  3.68388  2.26422  6.33423  2.94208    318 a - - -
          2.68618  4.42225  2.77519  2.73123  3.46354  2.40513  3.72494  3.29354  2.67741  2.69355  4.24690  2.90347  2.73739  3.18146  2.89801  2.37887  2.77519  2.98518  4.58477  3.61503
          0.00350  6.05195  6.77430  0.61958  0.77255  0.48576  0.95510
    242   2.47692  2.53071  3.26215  2.68455  3.92423  3.41512  4.43892  4.61180  2.82236  2.09841  4.90647  2.23778  4.63898  2.07418  3.67763  2.71441  2.78587  3.58946  6.31381  3.18683    319 q - - -
          2.68618  4.42225  2.77519  2.73123  3.46354  2.40513  3.72494  3.29354  2.67741  2.69355  4.24690  2.90347  2.73739  3.18146  2.89801  2.37887  2.77519  2.98518  4.58477  3.61503
          0.00350  6.05195  6.77430  0.61958  0.77255  0.48576  0.95510
    243   2.12897  4.97002  5.30175  3.71426  3.18391  2.36149  5.02263  2.69530  4.53125  1.89735  2.78379  4.78830  5.06731  4.70312  3.64815  2.64367  1.65522  2.47020  5.58805  4.40638    320 t - - -
          2.68618  4.42225  2.77519  2.73123  3.46354  2.40513  3.72494  3.29354  2.67741  2.69355  4.24690  2.90347  2.73739  3.18146  2.89801  2.37887  2.77519  2.98518  4.58477  3.61503
          0.00350  6.05195  6.77430  0.61958  0.77255  0.48576  0.95510
    244   2.71248  5.21864  4.42828  3.85996  2.30682  4.50582  4.76232  2.97743  3.81130  2.32429  4.32287  1.54646  3.80049  2.97019  2.79488  2.67509  2.81817  3.07615  5.80316  2.71298    321 n - - -
          2.68618  4.42225  2.77519  2.73123  3.46354  2.40513  3.72494  3.29354  2.67741  2.69355  4.24690  2.90347  2.73739  3.18146  2.89801  2.37887  2.77519  2.98518  4.58477  3.61503
          0.03355  6.05195  3.48547  0.61958  0.77255  0.48576  0.95510
    245   2.94587  5.76956  3.08155  3.21051  3.83587  1.89560  4.43965  3.68160  2.47009  2.80739  4.82867  3.74421  2.32909  2.49766  2.61218  2.97668  2.32357  3.28109  4.29150  3.93626    322 g - - -
          2.68618  4.42225  2.77519  2.73123  3.46354  2.40513  3.72494  3.29354  2.67741  2.69355  4.24690  2.90347  2.73739  3.18146  2.89801  2.37887  2.77519  2.98518  4.58477  3.61503
          0.00361  6.02201  6.74436  0.61958  0.77255  0.69938  0.68695
    246   3.05178  5.78837  3.28884  2.81920  3.88326  2.18964  4.43341  1.80080  2.41866  2.23818  4.84556  2.78875  4.63035  2.87396  3.10359  3.43369  2.32313  3.60154  6.25928  4.88832    323 i - - -
          2.68618  4.42225  2.77519  2.73123  3.46354  2.40513  3.72494  3.29354  2.67741  2.69355  4.24690  2.90347  2.73739  3.18146  2.89801  2.37887  2.77519  2.98518  4.58477  3.61503
          0.00367  6.00476  6.72711  0.61958  0.77255  0.69938  0.68695
    247   2.96301  5.21307  2.99011  3.14494  1.59726  3.58508  4.70735  3.71391  3.72999  1.93747  4.31564  4.18429  3.08111  3.48994  4.08862  2.22509  3.71268  2.35819  5.79341  2.71794    324 f - - -
          2.68618  4.42225  2.77519  2.73123  3.46354  2.40513  3.72494  3.29354  2.67741  2.69355  4.24690  2.90347  2.73739  3.18146  2.89801  2.37887  2.77519  2.98518  4.58477  3.61503
          0.00367  6.00476  6.72711  0.61958  0.77255  0.69938  0.68695
    248   2.96243  5.92948  2.33166  3.10990  5.27493  1.87664  4.37847  4.76119  2.37769  3.51819  4.97020  2.53499  3.46560  2.56433  3.60626  2.20111  1.91186  4.32035  6.36204  4.95077    325 g - - -
          2.68618  4.42225  2.77519  2.73123  3.46354  2.40513  3.72494  3.29354  2.67741  2.69355  4.24690  2.90347  2.73739  3.18146  2.89801  2.37887  2.77519  2.98518  4.58477  3.61503
          0.02513  6.00476  3.80080  0.61958  0.77255  0.69938  0.68695
    249   2.49097  5.91349  2.67810  2.23109  5.25869  2.43609  4.36325  4.74477  2.57177  3.26428  4.95412  2.25027  2.83679  3.07936  3.59076  1.93178  3.25396  2.62360  6.34609  4.93503    326 s - - -
          2.68618  4.42225  2.77519  2.73123  3.46354  2.40513  3.72494  3.29354  2.67741  2.69355  4.24690  2.90347  2.73739  3.18146  2.89801  2.37887  2.77519  2.98518  4.58477  3.61503
          0.00375  5.98338  6.70573  0.61958  0.77255  0.82300  0.57823
    250   2.10089  5.88937  2.28996  3.10724  3.54270  4.18199  4.37019  4.70244  1.82628  4.19016  4.93292  3.65365  3.44041  3.47002  2.27121  2.92495  1.62332  4.27437  6.32847  3.87585    327 t - - -
          2.68618  4.42225  2.77519  2.73123  3.46354  2.40513  3.72494  3.29354  2.67741  2.69355  4.24690  2.90347  2.73739  3.18146  2.89801  2.37887  2.77519  2.98518  4.58477  3.61503
          0.00375  5.98338  6.70573  0.61958  0.77255  0.32107  1.29234
    251   1.90637  5.92070  2.51779  2.40169  5.25406  2.40169  4.40470  3.51919  3.14407  3.63087  3.61227  2.30715  3.11781  2.61567  3.63486  2.80387  2.81090  2.65249  6.36045  4.95666    328 a - - -
          2.68618  4.42225  2.77519  2.73123  3.46354  2.40513  3.72494  3.29354  2.67741  2.69355  4.24690  2.90347  2.73739  3.18146  2.89801  2.37887  2.77519  2.98518  4.58477  3.61503
          0.00356  6.03521  6.75756  0.61958  0.77255  0.48576  0.95510
    252   1.29551  5.89312  2.30340  2.87219  3.56748  4.22292  4.41258  3.55616  2.91686  4.18837  4.94000  2.34387  3.24261  3.51695  3.10809  2.82095  2.58026  3.61191  6.34008  3.39490    329 a - - -
          2.68618  4.42225  2.77519  2.73123  3.46354  2.40513  3.72494  3.29354  2.67741  2.69355  4.24690  2.90347  2.73739  3.18146  2.89801  2.37887  2.77519  2.98518  4.58477  3.61503
          0.00356  6.03521  6.75756  0.61958  0.77255  0.48576  0.95510
    253   1.47091  5.94032  2.28373  2.67561  5.28223  1.99814  4.39944  3.79649  2.89536  4.24426  3.67337  2.37299  3.11773  3.15933  3.62767  3.10410  3.23924  4.32926  6.37489  3.86157    330 a - - -
          2.68618  4.42225  2.77519  2.73123  3.46354  2.40513  3.72494  3.29354  2.67741  2.69355  4.24690  2.90347  2.73739  3.18146  2.89801  2.37887  2.77519  2.98518  4.58477  3.61503
          0.00356  6.03521  6.75756  0.61958  0.77255  0.48576  0.95510
    254   1.38851  5.95076  1.97947  2.75174  5.29667  2.75896  4.39814  4.78332  2.64549  3.57164  4.99125  2.79650  3.47383  2.64533  3.62582  2.57019  2.76002  4.34186  6.38291  4.97131    331 a - - -
          2.68618  4.42225  2.77519  2.73123  3.46354  2.40513  3.72494  3.29354  2.67741  2.69355  4.24690  2.90347  2.73739  3.18146  2.89801  2.37887  2.77519  2.98518  4.58477  3.61503
          0.21073  6.03521  1.67336  0.61958  0.77255  0.48576  0.95510
    255   1.88333  4.83008  5.03297  3.63205  3.92858  4.52500  4.83966  2.48250  2.74191  1.67359  3.10753  4.57283  4.89224  4.47902  4.41044  2.02100  3.62808  1.96217  5.44596  3.14691    332 l - - -
          2.68618  4.42225  2.77519  2.73123  3.46354  2.40513  3.72494  3.29354  2.67741  2.69355  4.24690  2.90347  2.73739  3.18146  2.89801  2.37887  2.77519  2.98518  4.58477  3.61503
          0.00438  5.82886  6.55121  0.61958  0.77255  0.24094  1.54126
    256   2.80981  5.76586  3.10845  2.79808  5.04330  3.40029  4.43614  2.52443  3.20486  2.22168  2.97624  2.43272  3.11973  3.15080  3.68288  2.12552  1.86963  4.11961  6.24130  4.87529    333 t - - -
          2.68618  4.42225  2.77519  2.73123  3.46354  2.40513  3.72494  3.29354  2.67741  2.69355  4.24690  2.90347  2.73739  3.18146  2.89801  2.37887  2.77519  2.98518  4.58477  3.61503
          0.00363  6.01662  6.73896  0.61958  0.77255  0.40897  1.09165
    257   2.70506  5.69092  3.83422  2.95538  2.40596  3.34648  4.48005  3.45467  2.37189  1.84580  3.79497  2.72713  4.66880  2.89729  2.04087  3.47936  2.34733  4.02833  6.18641  4.84297    334 l - - -
          2.68618  4.42225  2.77519  2.73123  3.46354  2.40513  3.72494  3.29354  2.67741  2.69355  4.24690  2.90347  2.73739  3.18146  2.89801  2.37887  2.77519  2.98518  4.58477  3.61503
          0.00356  6.03521  6.75756  0.61958  0.77255  0.48576  0.95510
    258   2.73462  2.38147  5.47799  4.86514  2.66942  2.23493  5.04759  2.99270  4.65802  1.47183  4.04968  3.25885  5.07998  3.54991  4.67902  4.02564  2.94416  2.00481  5.55214  3.00053    335 l - - -
          2.68618  4.42225  2.77519  2.73123  3.46354  2.40513  3.72494  3.29354  2.67741  2.69355  4.24690  2.90347  2.73739  3.18146  2.89801  2.37887  2.77519  2.98518  4.58477  3.61503
          0.06567  6.03521  2.79414  0.61958  0.77255  0.48576  0.95510
    259   2.06818  5.90852  2.93603  2.71196  5.25453  3.50305  4.35606  4.74116  2.22062  4.21420  3.54253  2.35939  4.56259  2.57175  2.20183  2.19838  2.32813  3.41545  6.34064  4.92912    336 a - - -
          2.68618  4.42225  2.77519  2.73123  3.46354  2.40513  3.72494  3.29354  2.67741  2.69355  4.24690  2.90347  2.73739  3.18146  2.89801  2.37887  2.77519  2.98518  4.58477  3.61503
          0.00379  5.97333  6.69568  0.61958  0.77255  0.87539  0.53906
    260   2.55752  5.89328  2.78454  2.71525  5.23250  3.35657  3.39318  2.95036  2.81622  3.59921  3.47804  2.17785  4.56582  2.51498  3.58894  2.10607  1.85666  3.55844  6.32947  4.92206    337 t - - -
          2.68618  4.42225  2.77519  2.73123  3.46354  2.40513  3.72494  3.29354  2.67741  2.69355  4.24690  2.90347  2.73739  3.18146  2.89801  2.37887  2.77519  2.98518  4.58477  3.61503
          0.00379  5.97333  6.69568  0.61958  0.77255  0.30193  1.34472
    261   1.65104  5.11973  4.62360  4.04975  2.98308  4.55256  3.85252  2.54335  3.21384  2.60733  3.10648  3.59083  2.82831  2.69235  4.27075  2.33231  2.71545  2.21414  5.71678  4.50398    338 a - - -
          2.68618  4.42225  2.77519  2.73123  3.46354  2.40513  3.72494  3.29354  2.67741  2.69355  4.24690  2.90347  2.73739  3.18146  2.89801  2.37887  2.77519  2.98518  4.58477  3.61503
          0.04328  6.03521  3.21971  0.61958  0.77255  0.48576  0.95510
    262   2.57720  4.91951  2.91045  4.71900  3.20096  2.56406  4.99492  2.37652  4.53769  1.35521  2.24653  4.77870  5.03528  3.42667  4.60177  3.97412  2.55796  2.39476  5.53876  4.35886    339 l - - -
          2.68618  4.42225  2.77519  2.73123  3.46354  2.40513  3.72494  3.29354  2.67741  2.69355  4.24690  2.90347  2.73739  3.18146  2.89801  2.37887  2.77519  2.98518  4.58477  3.61503
          0.00371  5.99564  6.71798  0.61958  0.77255  0.75434  0.63549
    263   2.28920  5.91951  2.27902  3.10608  3.66081  2.09008  4.37395  4.74813  2.86062  4.22434  4.96088  2.48633  3.70083  2.71246  3.60227  1.63393  2.52267  4.30947  6.35335  4.94320    340 s - - -
          2.68618  4.42225  2.77519  2.73123  3.46354  2.40513  3.72494  3.29354  2.67741  2.69355  4.24690  2.90347  2.73739  3.18146  2.89801  2.37887  2.77519  2.98518  4.58477  3.61503
          0.00371  5.99564  6.71798  0.61958  0.77255  0.34835  1.22367
    264   2.41935  5.84824  2.03529  1.96376  5.15171  3.36407  4.42621  3.41680  3.17963  3.09913  4.90010  2.29709  4.62659  3.53789  3.66436  2.05455  3.24114  2.34637  6.30668  3.57474    341 e - - -
          2.68618  4.42225  2.77519  2.73123  3.46354  2.40513  3.72494  3.29354  2.67741  2.69355  4.24690  2.90347  2.73739  3.18146  2.89801  2.37887  2.77519  2.98518  4.58477  3.61503
          0.00356  6.03521  6.75756  0.61958  0.77255  0.48576  0.95510
    265   2.40114  4.98170  5.14969  4.55565  3.28748  3.26137  4.97887  2.83564  4.41158  2.47420  2.09526  2.86483  5.03370  3.49681  4.54347  1.56851  2.92488  2.65752  5.59680  2.46197    342 s - - -
          2.68618  4.42225  2.77519  2.73123  3.46354  2.40513  3.72494  3.29354  2.67741  2.69355  4.24690  2.90347  2.73739  3.18146  2.89801  2.37887  2.77519  2.98518  4.58477  3.61503
          0.00356  6.03521  6.75756  0.61958  0.77255  0.48576  0.95510
    266   1.82935  5.87135  3.13518  3.16712  3.44022  2.01214  3.71904  4.64784  2.76767  3.52138  3.51561  2.69535  4.62091  3.03377  3.05860  3.06111  3.67260  4.24448  6.32390  1.78070    343 y - - -
          2.68618  4.42225  2.77519  2.73123  3.46354  2.40513  3.72494  3.29354  2.67741  2.69355  4.24690  2.90347  2.73739  3.18146  2.89801  2.37887  2.77519  2.98518  4.58477  3.61503
          0.07637  6.03521  2.64314  0.61958  0.77255  0.48576  0.95510
    267   2.66274  5.88487  2.39434  2.83969  5.22342  2.58711  4.35369  3.55801  2.81204  2.71192  2.68562  2.76757  4.55927  1.97706  3.39731  1.79538  3.62092  4.27200  6.32147  4.91448    344 s - - -
          2.68618  4.42225  2.77519  2.73123  3.46354  2.40513  3.72494  3.29354  2.67741  2.69355  4.24690  2.90347  2.73739  3.18146  2.89801  2.37887  2.77519  2.98518  4.58477  3.61503
          0.00383  5.96267  6.68502  0.61958  0.77255  0.28416  1.39695
    268   2.18854  4.93937  5.41381  4.80511  2.30998  3.22150  5.03550  2.53236  3.78781  2.36284  3.00836  4.83661  5.07191  3.54065  3.79817  2.86116  2.45629  2.71913  3.21449  1.81928    345 y - - -
          2.68618  4.42225  2.77519  2.73123  3.46354  2.40513  3.72494  3.29354  2.67741  2.69355  4.24690  2.90347  2.73739  3.18146  2.89801  2.37887  2.77519  2.98518  4.58477  3.61503
          0.00356  6.03521  6.75756  0.61958  0.77255  0.48576  0.95510
    269   3.55087  4.92959  5.48887  4.87530  1.76340  3.39266  5.04960  2.08689  4.66585  2.06464  2.65649  2.66005  5.08134  4.80191  4.68310  2.67328  2.24465  2.75047  5.55096  2.60532    346 f - - -
          2.68618  4.42225  2.77519  2.73123  3.46354  2.40513  3.72494  3.29354  2.67741  2.69355  4.24690  2.90347  2.73739  3.18146  2.89801  2.37887  2.77519  2.98518  4.58477  3.61503
          0.00356  6.03521  6.75756  0.61958  0.77255  0.48576  0.95510
    270   2.23742  5.58052  3.92032  2.89549  4.79614  2.56930  4.52537  4.20000  3.00893  2.16209  3.23591  2.59175  4.70385  2.94362  3.80364  3.15039  2.08792  3.02012  6.09949  2.09372    347 t - - -
          2.68618  4.42225  2.77519  2.73123  3.46354  2.40513  3.72494  3.29354  2.67741  2.69355  4.24690  2.90347  2.73739  3.18146  2.89801  2.37887  2.77519  2.98518  4.58477  3.61503
          0.00356  6.03521  6.75756  0.61958  0.77255  0.48576  0.95510
    271   2.16452  5.93359  3.49586  2.75753  5.27258  1.90137  3.63701  4.75429  2.64640  3.15939  2.35832  2.34911  4.60677  2.85434  3.62998  2.12994  3.07606  4.32096  6.36993  3.82290    348 g - - -
          2.68618  4.42225  2.77519  2.73123  3.46354  2.40513  3.72494  3.29354  2.67741  2.69355  4.24690  2.90347  2.73739  3.18146  2.89801  2.37887  2.77519  2.98518  4.58477  3.61503
          0.00356  6.03521  6.75756  0.61958  0.77255  0.48576  0.95510
    272   2.42362  5.20443  4.42112  3.32244  4.33763  1.83920  4.75228  2.74128  3.80359  2.25046  2.81321  3.35801  4.87397  3.27417  4.14769  1.88619  2.47199  3.13493  5.78929  3.07233    349 g - - -
          2.68618  4.42225  2.77519  2.73123  3.46354  2.40513  3.72494  3.29354  2.67741  2.69355  4.24690  2.90347  2.73739  3.18146  2.89801  2.37887  2.77519  2.98518  4.58477  3.61503
          0.00356  6.03521  6.75756  0.61958  0.77255  0.48576  0.95510
    273   1.91153  5.78939  3.77016  3.21343  5.07129  1.95906  4.44542  3.08710  2.90962  3.43791  4.84790  3.28685  3.24373  2.37554  3.69066  1.63377  2.83266  3.54189  6.26268  4.89382    350 s - - -
          2.68618  4.42225  2.77519  2.73123  3.46354  2.40513  3.72494  3.29354  2.67741  2.69355  4.24690  2.90347  2.73739  3.18146  2.89801  2.37887  2.77519  2.98518  4.58477  3.61503
          0.00356  6.03521  6.75756  0.61958  0.77255  0.48576  0.95510
    274   2.08495  5.91050  2.45061  2.64726  3.03297  2.84522  4.40757  4.71426  2.50084  2.29254  3.85702  3.69266  4.61186  1.92140  3.25800  2.64601  2.97311  3.39049  6.35293  4.95188    351 q - - -
          2.68618  4.42225  2.77519  2.73123  3.46354  2.40513  3.72494  3.29354  2.67741  2.69355  4.24690  2.90347  2.73739  3.18146  2.89801  2.37887  2.77519  2.98518  4.58477  3.61503
          0.00356  6.03521  6.75756  0.61958  0.77255  0.48576  0.95510
    275   2.72421  5.93943  2.93530  3.15165  5.27684  4.22537  4.42062  4.75598  2.79626  4.24359  4.98704  2.01317  3.72852  3.52120  3.65433  1.11798  2.42224  4.32703  6.38195  2.66354    352 s - - -
          2.68532  4.42288  2.77541  2.73186  3.46334  2.40511  3.72558  3.29165  2.67804  2.69418  4.24753  2.90231  2.73749  3.18067  2.89750  2.37915  2.77520  2.98581  4.58540  3.61566
          0.29159  1.52482  3.34474  0.91126  0.51419  0.48576  0.95510
    276   0.94412  4.98859  5.00154  4.41455  4.09548  3.35240  4.92994  2.53577  4.29079  2.18410  3.04235  4.61177  4.99008  4.50793  3.60028  2.09440  3.21251  3.24436  5.60448  4.41362    357 a - - -
          2.68618  4.42225  2.77519  2.73123  3.46354  2.40513  3.72494  3.29354  2.67741  2.69355  4.24690  2.90347  2.73739  3.18146  2.89801  2.37887  2.77519  2.98518  4.58477  3.61503
          0.00369  6.00051  6.72286  0.61958  0.77255  0.72541  0.66189
    277   2.79988  5.92229  2.58047  3.10750  5.26649  3.78031  3.61777  4.75185  2.52907  3.51331  4.96317  3.21317  3.48124  2.36280  3.04291  1.40786  2.52641  3.42699  6.35549  2.74279    358 s - - -
          2.68618  4.42225  2.77519  2.73123  3.46354  2.40513  3.72494  3.29354  2.67741  2.69355  4.24690  2.90347  2.73739  3.18146  2.89801  2.37887  2.77519  2.98518  4.58477  3.61503
          0.00369  6.00051  6.72286  0.61958  0.77255  0.36065  1.19475
    278   2.08964  5.97775  1.56685  2.89703  5.32300  4.22419  3.82509  4.81064  2.66820  4.28309  5.01908  2.85253  4.62327  1.47120  3.65289  2.43826  3.24144  4.36863  6.40956  4.99596    359 q - - -
          2.68618  4.42225  2.77519  2.73123  3.46354  2.40513  3.72494  3.29354  2.67741  2.69355  4.24690  2.90347  2.73739  3.18146  2.89801  2.37887  2.77519  2.98518  4.58477  3.61503
          0.00356  6.03521  6.75756  0.61958  0.77255  0.48576  0.95510
    279   1.76955  4.93101  5.47750  4.86469  1.95336  4.71589  5.04748  1.40095  4.65767  2.63579  4.04977  3.72468  5.07995  3.83069  4.67884  3.02445  3.13805  2.88210  3.94921  2.52823    360 i - - -
          2.68618  4.42225  2.77519  2.73123  3.46354  2.40513  3.72494  3.29354  2.67741  2.69355  4.24690  2.90347  2.73739  3.18146  2.89801  2.37887  2.77519  2.98518  4.58477  3.61503
          0.00356  6.03521  6.75756  0.61958  0.77255  0.48576  0.95510
    280   4.11337  5.43001  6.11812  5.52270  2.70189  5.37222  5.73238  1.85657  5.33234  1.89222  1.21543  5.54219  5.66581  5.41808  5.33216  4.70557  2.68203  1.67892  6.11552  4.98443    361 m - - -
          2.68618  4.42225  2.77519  2.73123  3.46354  2.40513  3.72494  3.29354  2.67741  2.69355  4.24690  2.90347  2.73739  3.18146  2.89801  2.37887  2.77519  2.98518  4.58477  3.61503
          0.00356  6.03521  6.75756  0.61958  0.77255  0.48576  0.95510
    281   3.57602  6.03685  3.85006  2.92906  5.39414  4.33792  4.48675  4.85680  1.76682  1.70782  5.08167  3.08460  4.72466  3.02098  1.36293  3.12808  2.56243  4.43568  6.44455  5.07129    362 r - - -
          2.68618  4.42225  2.77519  2.73123  3.46354  2.40513  3.72494  3.29354  2.67741  2.69355  4.24690  2.90347  2.73739  3.18146  2.89801  2.37887  2.77519  2.98518  4.58477  3.61503
          0.00356  6.03521  6.75756  0.61958  0.77255  0.48576  0.95510
    282   3.90097  6.38490  3.69875  2.60086  5.72233  4.48323  4.78686  5.20066  3.54978  3.16367  5.46612  1.43871  4.96629  0.82096  4.01559  3.84251  3.27492  4.78056  6.81781  5.40623    363 q - - -
          2.68618  4.42225  2.77519  2.73123  3.46354  2.40513  3.72494  3.29354  2.67741  2.69355  4.24690  2.90347  2.73739  3.18146  2.89801  2.37887  2.77519  2.98518  4.58477  3.61503
          0.00356  6.03521  6.75756  0.61958  0.77255  0.48576  0.95510
    283   1.58132  5.35935  4.16079  3.59793  4.52205  4.40900  4.64211  2.98055  3.14998  2.76410  3.35155  1.71233  2.61191  3.35044  3.97551  2.33585  3.30699  2.67306  5.91957  4.65577    364 a - - -
          2.68618  4.42225  2.77519  2.73123  3.46354  2.40513  3.72494  3.29354  2.67741  2.69355  4.24690  2.90347  2.73739  3.18146  2.89801  2.37887  2.77519  2.98518  4.58477  3.61503
          0.00356  6.03521  6.75756  0.61958  0.77255  0.48576  0.95510
    284   2.68979  4.92525  5.52771  4.91154  2.89658  3.38087  5.05702  1.97883  4.69372  1.67765  1.70615  4.88911  5.08639  4.82267  4.69769  3.40403  3.31961  2.02325  5.54732  2.72181    365 l - - -
          2.68618  4.42225  2.77519  2.73123  3.46354  2.40513  3.72494  3.29354  2.67741  2.69355  4.24690  2.90347  2.73739  3.18146  2.89801  2.37887  2.77519  2.98518  4.58477  3.61503
          0.00356  6.03521  6.75756  0.61958  0.77255  0.48576  0.95510
    285   3.63944  5.00652  5.61770  5.00273  2.21565  4.81704  5.15051  1.80009  4.78687  2.00932  2.21021  4.98404  5.17162  4.90766  4.78831  4.13082  1.67768  2.54178  5.62511  2.27410    366 t - - -
          2.68618  4.42225  2.77519  2.73123  3.46354  2.40513  3.72494  3.29354  2.67741  2.69355  4.24690  2.90347  2.73739  3.18146  2.89801  2.37887  2.77519  2.98518  4.58477  3.61503
          0.00356  6.03521  6.75756  0.61958  0.77255  0.48576  0.95510
    286   2.45987  5.01553  4.98568  3.15475  4.11934  2.90579  4.93755  2.29448  4.28140  2.55074  2.00841  1.81886  5.00538  4.50323  4.46591  2.98855  3.76741  2.40846  5.62644  2.35461    367 n - - -
          2.68618  4.42225  2.77519  2.73123  3.46354  2.40513  3.72494  3.29354  2.67741  2.69355  4.24690  2.90347  2.73739  3.18146  2.89801  2.37887  2.77519  2.98518  4.58477  3.61503
          0.00356  6.03521  6.75756  0.61958  0.77255  0.48576  0.95510
    287   2.70992  3.68999  3.24197  2.18132  3.68647  4.21204  3.63636  4.76851  3.13542  4.24614  4.98337  1.09878  3.55685  2.45213  3.62782  2.56840  3.11971  4.33119  6.37626  4.96686    368 n - - -
          2.68618  4.42225  2.77519  2.73123  3.46354  2.40513  3.72494  3.29354  2.67741  2.69355  4.24690  2.90347  2.73739  3.18146  2.89801  2.37887  2.77519  2.98518  4.58477  3.61503
          0.00356  6.03521  6.75756  0.61958  0.77255  0.48576  0.95510
    288   1.02550  5.05322  4.84035  2.98221  4.16262  4.60608  4.89764  2.45503  4.16249  2.95764  2.91298  4.52572  4.97793  4.40643  3.15193  2.49594  3.07861  2.12412  5.66002  4.46055    369 a - - -
          2.68618  4.42225  2.77519  2.73123  3.46354  2.40513  3.72494  3.29354  2.67741  2.69355  4.24690  2.90347  2.73739  3.18146  2.89801  2.37887  2.77519  2.98518  4.58477  3.61503
          0.00356  6.03521  6.75756  0.61958  0.77255  0.48576  0.95510
    289   2.70882  4.92604  5.52953  4.91332  2.54151  4.72399  5.05824  2.05225  4.69536  1.48677  2.41316  3.77539  5.08745  4.82409  4.69903  3.22454  3.78537  1.65644  2.89208  4.37253    370 l - - -
          2.68618  4.42225  2.77519  2.73123  3.46354  2.40513  3.72494  3.29354  2.67741  2.69355  4.24690  2.90347  2.73739  3.18146  2.89801  2.37887  2.77519  2.98518  4.58477  3.61503
          0.00356  6.03521  6.75756  0.61958  0.77255  0.48576  0.95510
    290   2.51895  5.95173  2.70570  2.34814  5.29816  2.87876  4.39781  4.78509  2.02169  4.25755  4.99209  2.75067  4.60434  2.62120  1.46312  3.09693  2.59941  4.34311  6.38354  4.97174    371 r - - -
          2.68618  4.42225  2.77519  2.73123  3.46354  2.40513  3.72494  3.29354  2.67741  2.69355  4.24690  2.90347  2.73739  3.18146  2.89801  2.37887  2.77519  2.98518  4.58477  3.61503
          0.00356  6.03521  6.75756  0.61958  0.77255  0.48576  0.95510
    291   3.17206  6.16271  1.34953  1.87565  5.50164  2.51358  4.56154  4.99665  3.02016  4.46553  5.21073  2.38583  4.74830  2.02982  3.84457  2.48557  3.86377  4.55114  6.59289  5.16377    372 d - - -
          2.68618  4.42225  2.77519  2.73123  3.46354  2.40513  3.72494  3.29354  2.67741  2.69355  4.24690  2.90347  2.73739  3.18146  2.89801  2.37887  2.77519  2.98518  4.58477  3.61503
          0.00356  6.03521  6.75756  0.61958  0.77255  0.48576  0.95510
    292   1.69031  5.39278  4.12277  3.56069  4.56439  1.35423  4.62621  3.02305  2.84337  3.62164  3.43469  4.02848  4.78028  3.86435  2.89695  2.46945  2.69108  2.89209  5.94948  4.67867    373 g - - -
          2.68618  4.42225  2.77519  2.73123  3.46354  2.40513  3.72494  3.29354  2.67741  2.69355  4.24690  2.90347  2.73739  3.18146  2.89801  2.37887  2.77519  2.98518  4.58477  3.61503
          0.02132  6.03521  3.97905  0.61958  0.77255  0.48576  0.95510
    293   2.70704  4.93108  5.36735  3.39597  2.42761  2.55284  5.01599  2.35277  4.57386  2.06874  2.96727  3.75348  5.05457  3.70778  3.49128  3.18361  3.76724  2.14325  3.16319  2.09559    374 l - - -
          2.68618  4.42225  2.77519  2.73123  3.46354  2.40513  3.72494  3.29354  2.67741  2.69355  4.24690  2.90347  2.73739  3.18146  2.89801  2.37887  2.77519  2.98518  4.58477  3.61503
          0.00363  6.01752  6.73986  0.61958  0.77255  0.61615  0.77657
    294   2.47200  5.84273  3.25976  3.16416  2.83851  3.57873  3.06073  3.09173  1.82485  2.98023  3.15673  3.08020  4.61306  2.63044  2.70553  2.50742  2.52985  3.39138  6.29953  4.91344    375 k - - -
          2.68618  4.42225  2.77519  2.73123  3.46354  2.40513  3.72494  3.29354  2.67741  2.69355  4.24690  2.90347  2.73739  3.18146  2.89801  2.37887  2.77519  2.98518  4.58477  3.61503
          0.00363  6.01752  6.73986  0.61958  0.77255  0.61615  0.77657
    295   3.42490  3.73488  1.57391  2.23540  5.27854  2.36871  3.69413  3.11403  2.54912  4.23911  4.97491  2.83152  3.71513  3.48256  3.08295  2.21938  3.01960  3.32875  6.36714  4.95656    376 d - - -
          2.68618  4.42225  2.77519  2.73123  3.46354  2.40513  3.72494  3.29354  2.67741  2.69355  4.24690  2.90347  2.73739  3.18146  2.89801  2.37887  2.77519  2.98518  4.58477  3.61503
          0.00363  6.01752  6.73986  0.61958  0.77255  0.61615  0.77657
    296   2.63113  5.21525  2.44928  3.28029  2.02768  2.72433  4.72122  3.05873  3.74987  1.90195  3.64923  3.06161  4.84793  3.49124  4.10545  2.76711  3.08621  2.94292  5.79659  2.51534    377 l - - -
          2.68618  4.42225  2.77519  2.73123  3.46354  2.40513  3.72494  3.29354  2.67741  2.69355  4.24690  2.90347  2.73739  3.18146  2.89801  2.37887  2.77519  2.98518  4.58477  3.61503
          0.00363  6.01752  6.73986  0.61958  0.77255  0.41209  1.08549
    297   1.73944  5.94038  3.07923  3.13278  5.28240  2.31016  4.39925  3.60569  2.39465  3.30541  3.67344  2.61381  2.48542  2.25625  3.20599  2.60059  3.29113  4.32938  6.37489  4.96579    378 a - - -
          2.68618  4.42225  2.77519  2.73123  3.46354  2.40513  3.72494  3.29354  2.67741  2.69355  4.24690  2.90347  2.73739  3.18146  2.89801  2.37887  2.77519  2.98518  4.58477  3.61503
          0.04684  6.03521  3.13801  0.61958  0.77255  0.48576  0.95510
    298   1.12700  5.91844  2.79439  2.82547  5.26275  3.59741  4.37045  4.74825  2.44221  2.99434  4.95936  3.10009  2.79885  2.69222  3.59840  2.85917  2.60035  4.30869  6.35157  4.94096    379 a - - -
          2.68618  4.42225  2.77519  2.73123  3.46354  2.40513  3.72494  3.29354  2.67741  2.69355  4.24690  2.90347  2.73739  3.18146  2.89801  2.37887  2.77519  2.98518  4.58477  3.61503
          0.00372  5.99209  6.71444  0.61958  0.77255  0.77478  0.61768
    299   2.44791  5.85703  3.08431  2.68394  3.05642  4.19610  3.45528  4.64328  2.53445  3.00079  3.33348  3.10949  3.10320  3.49167  1.84692  2.57559  2.51753  3.00654  6.30591  3.15077    380 r - - -
          2.68618  4.42225  2.77519  2.73123  3.46354  2.40513  3.72494  3.29354  2.67741  2.69355  4.24690  2.90347  2.73739  3.18146  2.89801  2.37887  2.77519  2.98518  4.58477  3.61503
          0.00372  5.99209  6.71444  0.61958  0.77255  0.77478  0.61768
    300   2.92480  4.96986  3.43458  4.43085  3.41831  2.52341  4.92347  3.03097  4.30294  1.77697  3.50645  2.86707  4.98594  4.51445  4.46659  1.55584  2.67330  2.45739  3.70241  3.28163    381 s - - -
          2.68618  4.42225  2.77519  2.73123  3.46354  2.40513  3.72494  3.29354  2.67741  2.69355  4.24690  2.90347  2.73739  3.18146  2.89801  2.37887  2.77519  2.98518  4.58477  3.61503
          0.00372  5.99209  6.71444  0.61958  0.77255  0.77478  0.61768
    301   1.94153  6.01403  2.28084  3.15252  5.36461  1.86178  4.45656  4.85347  3.21005  4.32778  5.06876  1.98750  4.65040  3.02601  3.20513  1.65999  3.73735  4.41096  6.45671  5.03941    382 s - - -
          2.68618  4.42225  2.77519  2.73123  3.46354  2.40513  3.72494  3.29354  2.67741  2.69355  4.24690  2.90347  2.73739  3.18146  2.89801  2.37887  2.77519  2.98518  4.58477  3.61503
          0.00372  5.99209  6.71444  0.61958  0.77255  0.53393  0.88261
    302   1.67368  5.85448  1.50928  2.78846  5.16573  4.21542  4.40668  4.62855  3.15626  2.46845  3.48737  2.46467  3.41910  2.97323  3.64276  3.40758  2.91386  3.35085  6.30798  4.91832    383 d - - -
          2.68618  4.42225  2.77519  2.73123  3.46354  2.40513  3.72494  3.29354  2.67741  2.69355  4.24690  2.90347  2.73739  3.18146  2.89801  2.37887  2.77519  2.98518  4.58477  3.61503
          0.00364  6.01388  6.73623  0.61958  0.77255  0.64068  0.74852
    303   2.51320  5.92620  2.83050  3.11867  5.26820  3.61219  4.38513  4.75201  2.74162  2.77157  4.96767  2.12089  2.37065  2.75842  2.87419  2.62622  1.77219  3.18006  6.36073  4.95164    384 t - - -
          2.68468  4.42300  2.77483  2.73198  3.46429  2.40587  3.72569  3.29299  2.67815  2.69430  4.24242  2.90384  2.73754  3.18221  2.89641  2.37935  2.77493  2.98392  4.58552  3.61487
          0.80027  1.50616  1.11160  1.07608  0.41693  0.64068  0.74852
    304   0.94977  5.44382  3.72045  3.18908  4.88800  3.04403  4.39693  4.32109  3.19516  3.90631  4.70176  2.83005  3.44440  3.00859  3.65784  2.13287  3.52019  2.69170  6.12418  4.78536    388 a - - -
          2.68618  4.42225  2.77519  2.73123  3.46354  2.40513  3.72494  3.29354  2.67741  2.69355  4.24690  2.90347  2.73739  3.18146  2.89801  2.37887  2.77519  2.98518  4.58477  3.61503
          0.13688  5.61662  2.08512  0.61958  0.77255  1.00001  0.45867
    305   2.03681  5.61884  3.47802  2.02911  2.94989  3.98167  4.17269  4.39212  2.92230  2.58557  4.66868  2.03004  3.26169  2.89108  2.77512  2.29265  3.42520  3.99093  6.07260  3.71187    389 e - - -
          2.68618  4.42225  2.77519  2.73123  3.46354  2.40513  3.72494  3.29354  2.67741  2.69355  4.24690  2.90347  2.73739  3.18146  2.89801  2.37887  2.77519  2.98518  4.58477  3.61503
          0.00530  5.63775  6.36010  0.61958  0.77255  1.76782  0.18718
    306   1.61494  4.87351  3.11121  3.94263  4.03875  3.44465  4.67864  3.37729  3.88004  1.19125  4.03339  4.23167  4.71655  4.13561  4.14438  2.83344  3.53874  2.01094  5.52495  4.31947    390 l - - -
          2.68618  4.42225  2.77519  2.73123  3.46354  2.40513  3.72494  3.29354  2.67741  2.69355  4.24690  2.90347  2.73739  3.18146  2.89801  2.37887  2.77519  2.98518  4.58477  3.61503
          0.11550  5.63775  2.24884  0.61958  0.77255  1.46117  0.26392
    307   3.21970  4.72411  4.58693  4.00377  3.24878  4.30569  4.60135  2.81422  3.89854  1.47690  2.66477  2.48156  3.15757  3.26681  3.12446  2.42310  3.45169  2.01891  5.33233  4.13593    391 l - - -
          2.68618  4.42225  2.77519  2.73123  3.46354  2.40513  3.72494  3.29354  2.67741  2.69355  4.24690  2.90347  2.73739  3.18146  2.89801  2.37887  2.77519  2.98518  4.58477  3.61503
          0.00566  5.57330  6.29565  0.61958  0.77255  1.35437  0.29855
    308   1.76901  3.49350  2.41468  2.55719  4.95291  3.98754  4.17883  4.41813  2.92694  3.93047  4.68704  1.68658  4.38077  2.87510  3.41427  2.54767  3.43385  2.82444  6.08946  3.27856    392 n - - -
          2.68489  4.41940  2.77500  2.73162  3.46393  2.40508  3.72533  3.29305  2.67779  2.69273  4.24728  2.90346  2.73778  3.18185  2.89839  2.37900  2.77558  2.98557  4.58516  3.61542
          0.68636  0.70343  6.37275  0.03241  3.44534  1.23493  0.34370
    309   2.51339  4.71055  5.28407  4.66968  2.77805  4.50180  4.83456  2.94883  4.45755  1.66135  1.82800  4.65982  4.86543  3.61021  4.47040  3.00361  3.56598  1.96587  5.33190  2.10913    394 l - - -
          2.68618  4.42225  2.77519  2.73123  3.46354  2.40513  3.72494  3.29354  2.67741  2.69355  4.24690  2.90347  2.73739  3.18146  2.89801  2.37887  2.77519  2.98518  4.58477  3.61503
          0.00486  5.72410  6.44645  0.61958  0.77255  0.72606  0.66128
    310   1.22999  5.64822  3.75179  3.20487  4.99183  2.37427  4.42669  4.42967  3.20516  3.99763  2.23914  2.74602  4.58715  2.25597  3.67731  2.71558  2.93378  4.05843  6.20389  4.84801    395 a - - -
          2.68618  4.42225  2.77519  2.73123  3.46354  2.40513  3.72494  3.29354  2.67741  2.69355  4.24690  2.90347  2.73739  3.18146  2.89801  2.37887  2.77519  2.98518  4.58477  3.61503
          0.00421  5.86731  6.58966  0.61958  0.77255  0.88052  0.53541
    311   2.21336  5.01522  4.58721  4.01184  3.48998  4.47870  4.75707  3.11406  3.08319  2.13695  3.19786  3.82080  4.85300  2.56163  3.24262  2.64299  1.76012  2.08809  5.61470  3.23107    396 t - - -
          2.68618  4.42225  2.77519  2.73123  3.46354  2.40513  3.72494  3.29354  2.67741  2.69355  4.24690  2.90347  2.73739  3.18146  2.89801  2.37887  2.77519  2.98518  4.58477  3.61503
          0.00403  5.91219  6.63453  0.61958  0.77255  0.69081  0.69549
    312   1.65817  5.79859  3.68691  1.96109  3.17806  3.23781  4.37762  4.55951  3.13117  4.08609  4.85079  2.39490  4.57785  3.09255  3.06854  3.37830  1.77482  2.78100  6.25742  4.87325    397 a - - -
          2.68618  4.42225  2.77519  2.73123  3.46354  2.40513  3.72494  3.29354  2.67741  2.69355  4.24690  2.90347  2.73739  3.18146  2.89801  2.37887  2.77519  2.98518  4.58477  3.61503
          0.00384  5.96037  6.68272  0.61958  0.77255  0.61010  0.78372
    313   3.05442  5.91510  3.65909  2.31694  5.25845  4.18307  3.64898  4.74315  2.85710  3.34254  3.29797  2.65200  4.57649  1.49130  1.98154  2.25430  3.01109  4.30481  6.34878  3.58558    398 q - - -
          2.68618  4.42225  2.77519  2.73123  3.46354  2.40513  3.72494  3.29354  2.67741  2.69355  4.24690  2.90347  2.73739  3.18146  2.89801  2.37887  2.77519  2.98518  4.58477  3.61503
          0.00372  5.99231  6.71466  0.61958  0.77255  0.77350  0.61877
    314   0.39632  5.66700  5.46649  5.19504  6.15920  3.44048  6.12169  5.62507  5.22035  5.29515  3.90372  3.21126  5.27394  5.43402  5.45856  1.79743  4.27498  4.90010  7.49462  6.35599    399 A - - -
          2.68618  4.42225  2.77519  2.73123  3.46354  2.40513  3.72494  3.29354  2.67741  2.69355  4.24690  2.90347  2.73739  3.18146  2.89801  2.37887  2.77519  2.98518  4.58477  3.61503
          0.00372  5.99231  6.71466  0.61958  0.77255  0.77350  0.61877
    315   1.91270  5.82042  2.63118  2.19205  3.53810  4.20529  3.61700  2.59611  2.70531  2.53487  3.00663  2.89954  4.59768  3.15496  3.17582  2.27130  3.64553  3.31034  6.27862  4.89402    400 a - - -
          2.68618  4.42225  2.77519  2.73123  3.46354  2.40513  3.72494  3.29354  2.67741  2.69355  4.24690  2.90347  2.73739  3.18146  2.89801  2.37887  2.77519  2.98518  4.58477  3.61503
          0.00372  5.99231  6.71466  0.61958  0.77255  0.34047  1.24284
    316   2.70468  5.52983  3.96619  1.85629  3.76505  3.32063  4.54872  2.79885  3.39332  2.62870  3.38582  2.90916  4.72179  2.52739  2.38555  3.18521  2.25589  2.77547  6.05890  3.28512    401 e - - -
          2.68618  4.42225  2.77519  2.73123  3.46354  2.40513  3.72494  3.29354  2.67741  2.69355  4.24690  2.90347  2.73739  3.18146  2.89801  2.37887  2.77519  2.98518  4.58477  3.61503
          0.00356  6.03521  6.75756  0.61958  0.77255  0.48576  0.95510
    317   2.45132  6.24987  4.09043  3.12486  5.65841  4.54177  4.62885  5.09332  1.56644  4.52610  5.29940  4.01270  4.92268  0.82964  2.88410  3.08785  4.03134  4.67982  6.60002  5.27886    402 q - - -
          2.68618  4.42225  2.77519  2.73123  3.46354  2.40513  3.72494  3.29354  2.67741  2.69355  4.24690  2.90347  2.73739  3.18146  2.89801  2.37887  2.77519  2.98518  4.58477  3.61503
          0.00356  6.03521  6.75756  0.61958  0.77255  0.48576  0.95510
    318   2.25629  5.03127  4.91916  4.33522  2.68540  4.62209  3.87886  2.94604  4.22719  3.22776  3.12429  4.57271  4.99271  1.46572  2.15232  3.90313  2.19766  2.67286  3.63420  3.57817    403 q - - -
          2.68618  4.42225  2.77519  2.73123  3.46354  2.40513  3.72494  3.29354  2.67741  2.69355  4.24690  2.90347  2.73739  3.18146  2.89801  2.37887  2.77519  2.98518  4.58477  3.61503
          0.00356  6.03521  6.75756  0.61958  0.77255  0.48576  0.95510
    319   2.70814  5.92984  3.12019  2.60749  5.26719  4.21430  3.67872  2.94416  2.29552  3.15772  3.61173  1.90116  4.60758  3.50100  1.69539  3.05338  2.49619  4.31633  6.36717  3.61177    404 r - - -
          2.68618  4.42225  2.77519  2.73123  3.46354  2.40513  3.72494  3.29354  2.67741  2.69355  4.24690  2.90347  2.73739  3.18146  2.89801  2.37887  2.77519  2.98518  4.58477  3.61503
          0.00356  6.03521  6.75756  0.61958  0.77255  0.48576  0.95510
    320   2.17577  5.09776  4.68707  4.11130  3.51217  2.58432  3.86490  2.64874  4.03376  1.66053  4.20820  2.55810  4.94293  4.29840  3.64198  2.17729  2.00373  3.35880  4.09807  4.48942    405 l - - -
          2.68618  4.42225  2.77519  2.73123  3.46354  2.40513  3.72494  3.29354  2.67741  2.69355  4.24690  2.90347  2.73739  3.18146  2.89801  2.37887  2.77519  2.98518  4.58477  3.61503
          0.00356  6.03521  6.75756  0.61958  0.77255  0.48576  0.95510
    321   2.00586  5.92472  3.08335  3.15007  5.26238  3.35595  4.41435  4.74014  3.15517  4.22991  2.58209  2.49805  4.61687  2.19874  3.64607  1.45637  2.34232  4.31281  6.36983  4.96621    406 s - - -
          2.68618  4.42225  2.77519  2.73123  3.46354  2.40513  3.72494  3.29354  2.67741  2.69355  4.24690  2.90347  2.73739  3.18146  2.89801  2.37887  2.77519  2.98518  4.58477  3.61503
          0.00356  6.03521  6.75756  0.61958  0.77255  0.48576  0.95510
    322   2.59991  5.29050  4.26459  3.69976  4.43876  2.43528  3.28407  3.35113  3.66430  3.50753  2.18291  2.81518  4.82711  2.88261  4.04571  3.05041  3.72727  3.57103  1.47327  2.63673    407 w - - -
          2.68618  4.42225  2.77519  2.73123  3.46354  2.40513  3.72494  3.29354  2.67741  2.69355  4.24690  2.90347  2.73739  3.18146  2.89801  2.37887  2.77519  2.98518  4.58477  3.61503
          0.00356  6.03521  6.75756  0.61958  0.77255  0.48576  0.95510
    323   1.06208  5.84002  3.74284  2.92457  5.14021  3.05218  4.43020  4.59533  2.38221  2.29804  4.89308  3.72567  4.63024  2.76139  3.27588  2.52674  3.23212  3.34713  6.30069  4.91913    408 a - - -
          2.68618  4.42225  2.77519  2.73123  3.46354  2.40513  3.72494  3.29354  2.67741  2.69355  4.24690  2.90347  2.73739  3.18146  2.89801  2.37887  2.77519  2.98518  4.58477  3.61503
          0.00356  6.03521  6.75756  0.61958  0.77255  0.48576  0.95510
    324   1.17200  5.42124  4.11262  3.55253  4.61163  2.03710  4.63212  3.40805  3.53074  3.23819  4.52766  3.22905  4.78003  3.38598  3.94903  2.08146  2.41181  2.96998  5.98759  4.71212    409 a - - -
          2.68618  4.42225  2.77519  2.73123  3.46354  2.40513  3.72494  3.29354  2.67741  2.69355  4.24690  2.90347  2.73739  3.18146  2.89801  2.37887  2.77519  2.98518  4.58477  3.61503
          0.00356  6.03521  6.75756  0.61958  0.77255  0.48576  0.95510
    325   2.41471  5.29128  4.26197  2.40391  4.44032  2.10209  4.68686  2.43178  3.09623  2.39322  2.55673  4.13287  4.82592  2.58594  4.04424  3.04981  2.37358  2.74907  5.86269  3.45266    410 g - - -
          2.68618  4.42225  2.77519  2.73123  3.46354  2.40513  3.72494  3.29354  2.67741  2.69355  4.24690  2.90347  2.73739  3.18146  2.89801  2.37887  2.77519  2.98518  4.58477  3.61503
          0.00356  6.03521  6.75756  0.61958  0.77255  0.48576  0.95510
    326   1.85837  5.62779  3.92813  3.37707  3.46438  1.27961  4.55520  4.29733  3.37130  3.91500  2.68251  2.72111  4.71947  2.41631  3.82754  2.38725  3.72151  3.98016  6.17255  4.84940    411 g - - -
          2.68618  4.42225  2.77519  2.73123  3.46354  2.40513  3.72494  3.29354  2.67741  2.69355  4.24690  2.90347  2.73739  3.18146  2.89801  2.37887  2.77519  2.98518  4.58477  3.61503
          0.00356  6.03521  6.75756  0.61958  0.77255  0.48576  0.95510
    327   2.74238  5.90844  3.14229  2.16833  3.94210  4.21926  2.81576  2.87308  2.25138  2.52307  4.95359  3.69351  4.61233  2.49408  3.25851  1.79137  2.93090  3.04584  6.35142  4.95092    412 s - - -
          2.68618  4.42225  2.77519  2.73123  3.46354  2.40513  3.72494  3.29354  2.67741  2.69355  4.24690  2.90347  2.73739  3.18146  2.89801  2.37887  2.77519  2.98518  4.58477  3.61503
          0.00356  6.03521  6.75756  0.61958  0.77255  0.48576  0.95510
    328   2.81974  4.94098  5.40241  4.79442  4.03482  4.70567  5.03332  2.44794  3.74808  1.17457  2.44300  3.86392  5.07047  2.84826  4.65007  2.82841  3.26197  1.91244  3.54360  4.38240    413 l - - -
          2.68618  4.42225  2.77519  2.73123  3.46354  2.40513  3.72494  3.29354  2.67741  2.69355  4.24690  2.90347  2.73739  3.18146  2.89801  2.37887  2.77519  2.98518  4.58477  3.61503
          0.00356  6.03521  6.75756  0.61958  0.77255  0.48576  0.95510
    329   0.64210  5.15942  5.52191  4.96925  1.80634  3.19343  5.18696  3.68163  4.79134  3.11562  4.35788  4.96256  5.20642  4.94748  4.85836  4.09564  3.69381  3.48093  3.13215  4.39471    414 A - - -
          2.68618  4.42225  2.77519  2.73123  3.46354  2.40513  3.72494  3.29354  2.67741  2.69355  4.24690  2.90347  2.73739  3.18146  2.89801  2.37887  2.77519  2.98518  4.58477  3.61503
          0.00356  6.03521  6.75756  0.61958  0.77255  0.48576  0.95510
    330   2.00792  5.92180  3.69760  2.41873  3.96828  3.29361  4.40441  4.73376  2.09129  2.42077  2.61283  2.28046  4.60937  2.33097  3.27197  3.03522  2.67583  4.30639  6.36126  4.95718    415 a - - -
          2.68618  4.42225  2.77519  2.73123  3.46354  2.40513  3.72494  3.29354  2.67741  2.69355  4.24690  2.90347  2.73739  3.18146  2.89801  2.37887  2.77519  2.98518  4.58477  3.61503
          0.00356  6.03521  6.75756  0.61958  0.77255  0.48576  0.95510
    331   3.43777  5.94656  3.68731  1.58810  5.29111  4.21169  3.47939  3.79477  1.93215  4.25146  3.53475  3.23976  4.60509  2.46956  1.89189  2.79382  2.52772  4.33693  3.54592  4.96913    416 e - - -
          2.68618  4.42225  2.77519  2.73123  3.46354  2.40513  3.72494  3.29354  2.67741  2.69355  4.24690  2.90347  2.73739  3.18146  2.89801  2.37887  2.77519  2.98518  4.58477  3.61503
          0.00356  6.03521  6.75756  0.61958  0.77255  0.48576  0.95510
    332   2.60254  4.93050  5.48129  4.86823  3.12231  3.70987  5.04818  2.36102  4.66040  2.50952  4.04928  2.73222  5.08039  4.79785  4.68025  3.68126  1.66479  2.12171  1.97869  2.68764    417 t - - -
          2.68618  4.42225  2.77519  2.73123  3.46354  2.40513  3.72494  3.29354  2.67741  2.69355  4.24690  2.90347  2.73739  3.18146  2.89801  2.37887  2.77519  2.98518  4.58477  3.61503
          0.00356  6.03521  6.75756  0.61958  0.77255  0.48576  0.95510
    333   4.23668  5.53735  6.24681  5.65930  4.41041  5.52438  5.89692  2.13971  5.47912  0.90055  1.83723  5.69499  5.79646  5.55368  5.48041  3.00286  4.46732  1.67978  6.24724  5.12941    418 l - - -
          2.68618  4.42225  2.77519  2.73123  3.46354  2.40513  3.72494  3.29354  2.67741  2.69355  4.24690  2.90347  2.73739  3.18146  2.89801  2.37887  2.77519  2.98518  4.58477  3.61503
          0.00356  6.03521  6.75756  0.61958  0.77255  0.48576  0.95510
    334   3.65147  5.27897  4.81500  4.22835  4.45043  3.02992  4.97114  3.78168  3.96391  2.88481  3.32275  4.53131  0.68477  4.36769  2.23099  3.93470  3.90481  2.82668  5.91663  4.71364    419 P - - -
          2.68618  4.42225  2.77519  2.73123  3.46354  2.40513  3.72494  3.29354  2.67741  2.69355  4.24690  2.90347  2.73739  3.18146  2.89801  2.37887  2.77519  2.98518  4.58477  3.61503
          0.00356  6.03521  6.75756  0.61958  0.77255  0.48576  0.95510
    335   2.71999  4.92735  5.50654  4.89176  2.39756  4.71964  3.58733  2.20940  4.67847  1.79523  2.49128  3.81830  1.94310  4.81125  4.68959  4.03056  2.46354  2.27955  5.54898  3.57000    420 l - - -
          2.68618  4.42225  2.77519  2.73123  3.46354  2.40513  3.72494  3.29354  2.67741  2.69355  4.24690  2.90347  2.73739  3.18146  2.89801  2.37887  2.77519  2.98518  4.58477  3.61503
          0.00356  6.03521  6.75756  0.61958  0.77255  0.48576  0.95510
    336   1.70646  4.94868  5.55286  4.93768  2.38141  4.75132  5.08675  2.47673  4.72120  1.58072  1.72725  4.91730  5.11283  4.84947  4.72579  3.70553  3.17440  2.26260  5.57445  4.39987    421 l - - -
          2.68618  4.42225  2.77519  2.73123  3.46354  2.40513  3.72494  3.29354  2.67741  2.69355  4.24690  2.90347  2.73739  3.18146  2.89801  2.37887  2.77519  2.98518  4.58477  3.61503
          0.00356  6.03521  6.75756  0.61958  0.77255  0.48576  0.95510
    337   3.57227  5.92152  3.89948  3.32396  5.23144  4.35548  3.31460  2.73969  2.07413  2.96814  2.49898  3.02249  4.74079  1.62975  1.56848  3.56303  3.79555  4.29447  6.36041  5.01123    422 r - - -
          2.68618  4.42225  2.77519  2.73123  3.46354  2.40513  3.72494  3.29354  2.67741  2.69355  4.24690  2.90347  2.73739  3.18146  2.89801  2.37887  2.77519  2.98518  4.58477  3.61503
          0.00356  6.03521  6.75756  0.61958  0.77255  0.48576  0.95510
    338   1.49179  5.35006  4.51262  3.96286  4.63204  3.28454  4.91763  2.90783  3.92312  3.70557  4.58680  2.24729  4.93816  4.22614  4.28388  1.84277  1.75376  2.36948  6.06009  4.82380    423 a - - -
          2.68618  4.42225  2.77519  2.73123  3.46354  2.40513  3.72494  3.29354  2.67741  2.69355  4.24690  2.90347  2.73739  3.18146  2.89801  2.37887  2.77519  2.98518  4.58477  3.61503
          0.00356  6.03521  6.75756  0.61958  0.77255  0.48576  0.95510
    339   2.57675  3.87097  5.53214  4.91573  1.64602  4.72418  5.05854  2.35787  4.69715  1.87986  3.42440  4.89160  5.08763  4.82537  4.69986  4.03614  3.33460  1.58245  3.21102  2.73340    424 v - - -
          2.68618  4.42225  2.77519  2.73123  3.46354  2.40513  3.72494  3.29354  2.67741  2.69355  4.24690  2.90347  2.73739  3.18146  2.89801  2.37887  2.77519  2.98518  4.58477  3.61503
          0.00356  6.03521  6.75756  0.61958  0.77255  0.48576  0.95510
    340   2.50019  5.56817  6.24717  5.64204  1.75647  5.50168  5.83212  2.16889  5.44900  0.94218  2.46542  5.67392  5.76006  5.48392  5.42629  4.83605  4.47913  2.37819  6.15235  5.06021    425 l - - -
          2.68618  4.42225  2.77519  2.73123  3.46354  2.40513  3.72494  3.29354  2.67741  2.69355  4.24690  2.90347  2.73739  3.18146  2.89801  2.37887  2.77519  2.98518  4.58477  3.61503
          0.00356  6.03521  6.75756  0.61958  0.77255  0.48576  0.95510
    341   3.46606  5.67866  3.36285  1.13563  2.58918  4.29106  4.49713  4.33748  3.29596  3.93720  2.34526  3.81868  4.68308  2.65270  3.76158  3.49668  1.93681  3.35826  6.17908  4.84070    426 e - - -
          2.68618  4.42225  2.77519  2.73123  3.46354  2.40513  3.72494  3.29354  2.67741  2.69355  4.24690  2.90347  2.73739  3.18146  2.89801  2.37887  2.77519  2.98518  4.58477  3.61503
          0.00356  6.03521  6.75756  0.61958  0.77255  0.48576  0.95510
    342   1.32951  4.94357  5.51022  4.89698  3.15806  1.78027  5.06922  3.04124  4.68708  1.63686  2.90671  4.89132  5.09822  4.82165  4.70273  4.04617  3.14436  2.45807  5.56741  4.39171    427 a - - -
          2.68618  4.42225  2.77519  2.73123  3.46354  2.40513  3.72494  3.29354  2.67741  2.69355  4.24690  2.90347  2.73739  3.18146  2.89801  2.37887  2.77519  2.98518  4.58477  3.61503
          0.00356  6.03521  6.75756  0.61958  0.77255  0.48576  0.95510
    343   4.94661  6.13876  6.98543  6.41850  1.78842  6.40176  6.75728  1.10190  6.29467  1.38055  2.71221  6.58714  6.43402  6.15783  6.22844  5.80508  5.15750  1.92333  6.74228  5.78347    428 i - - -
          2.68618  4.42225  2.77519  2.73123  3.46354  2.40513  3.72494  3.29354  2.67741  2.69355  4.24690  2.90347  2.73739  3.18146  2.89801  2.37887  2.77519  2.98518  4.58477  3.61503
          0.00356  6.03521  6.75756  0.61958  0.77255  0.48576  0.95510
    344   2.03629  4.95176  5.55712  4.94138  1.74897  4.75372  5.08808  1.64066  4.72426  1.62115  2.84556  4.92025  5.11449  4.85083  4.72756  4.06617  2.76125  2.86491  5.57369  3.40967    429 l - - -
          2.68618  4.42225  2.77519  2.73123  3.46354  2.40513  3.72494  3.29354  2.67741  2.69355  4.24690  2.90347  2.73739  3.18146  2.89801  2.37887  2.77519  2.98518  4.58477  3.61503
          0.00356  6.03521  6.75756  0.61958  0.77255  0.48576  0.95510
    345   3.71779  5.07621  5.68638  5.08420  2.86440  4.90246  5.19313  1.56706  4.87285  2.59315  4.17146  5.05772  5.25627  4.99526  4.87803  3.18305  3.95063  1.89679  5.64241  1.06971    430 y - - -
          2.68618  4.42225  2.77519  2.73123  3.46354  2.40513  3.72494  3.29354  2.67741  2.69355  4.24690  2.90347  2.73739  3.18146  2.89801  2.37887  2.77519  2.98518  4.58477  3.61503
          0.00356  6.03521  6.75756  0.61958  0.77255  0.48576  0.95510
    346   1.46488  2.48017  5.36854  4.76937  3.00875  1.42253  5.05142  2.84535  4.58947  3.17314  2.91772  4.82119  5.07317  4.75066  4.65501  2.90989  2.67926  3.22721  5.60064  4.42110    431 g - - -
          2.68618  4.42225  2.77519  2.73123  3.46354  2.40513  3.72494  3.29354  2.67741  2.69355  4.24690  2.90347  2.73739  3.18146  2.89801  2.37887  2.77519  2.98518  4.58477  3.61503
          0.00356  6.03521  6.75756  0.61958  0.77255  0.48576  0.95510
    347   3.07891  5.06123  5.68816  5.08114  4.15879  4.90337  5.25332  1.68052  4.87288  1.02708  2.05536  5.06953  5.25616  5.00373  4.88294  3.48030  3.34777  2.08524  5.73180  4.55783    432 l - - -
          2.68618  4.42225  2.77519  2.73123  3.46354  2.40513  3.72494  3.29354  2.67741  2.69355  4.24690  2.90347  2.73739  3.18146  2.89801  2.37887  2.77519  2.98518  4.58477  3.61503
          0.00356  6.03521  6.75756  0.61958  0.77255  0.48576  0.95510
    348   2.28333  4.97396  5.49681  4.89209  0.95968  4.73825  5.09738  2.25593  4.69159  2.60366  4.09605  4.89829  5.11406  4.83389  4.72160  2.93996  1.98498  3.19639  5.60895  4.43040    433 f - - -
          2.68618  4.42225  2.77519  2.73123  3.46354  2.40513  3.72494  3.29354  2.67741  2.69355  4.24690  2.90347  2.73739  3.18146  2.89801  2.37887  2.77519  2.98518  4.58477  3.61503
          0.00356  6.03521  6.75756  0.61958  0.77255  0.48576  0.95510
    349   5.50669  6.63653  6.72359  6.53119  2.76856  6.22733  5.23208  4.91360  6.26567  2.91296  5.41467  5.98287  0.25779  6.06825  6.13130  5.64975  5.74442  4.98717  3.40929  3.59308    434 P - - -
          2.68618  4.42225  2.77519  2.73123  3.46354  2.40513  3.72494  3.29354  2.67741  2.69355  4.24690  2.90347  2.73739  3.18146  2.89801  2.37887  2.77519  2.98518  4.58477  3.61503
          0.00356  6.03521  6.75756  0.61958  0.77255  0.48576  0.95510
    350   4.41995  5.69822  6.43831  5.85346  1.63966  5.73733  6.10378  1.28803  5.68258  1.27684  3.27392  5.91096  5.96325  5.71315  5.66890  5.08842  3.64576  2.01263  6.37893  5.29647    435 l - - -
          2.68618  4.42225  2.77519  2.73123  3.46354  2.40513  3.72494  3.29354  2.67741  2.69355  4.24690  2.90347  2.73739  3.18146  2.89801  2.37887  2.77519  2.98518  4.58477  3.61503
          0.00356  6.03521  6.75756  0.61958  0.77255  0.48576  0.95510
    351   2.01652  5.37190  6.06045  5.46772  3.27281  5.31330  5.68273  2.19394  5.27768  1.68339  1.96324  5.48235  5.62041  5.38199  5.28535  4.64577  4.28539  1.15035  6.09097  4.94485    436 v - - -
          2.68618  4.42225  2.77519  2.73123  3.46354  2.40513  3.72494  3.29354  2.67741  2.69355  4.24690  2.90347  2.73739  3.18146  2.89801  2.37887  2.77519  2.98518  4.58477  3.61503
          0.00356  6.03521  6.75756  0.61958  0.77255  0.48576  0.95510
    352   1.67015  5.35766  6.05666  5.46922  2.39467  5.31537  5.69767  1.30796  5.28288  1.90341  3.46009  5.48394  5.62776  5.40121  5.29812  4.64969  4.27694  1.63376  6.11881  4.96194    437 i - - -
          2.68618  4.42225  2.77519  2.73123  3.46354  2.40513  3.72494  3.29354  2.67741  2.69355  4.24690  2.90347  2.73739  3.18146  2.89801  2.37887  2.77519  2.98518  4.58477  3.61503
          0.00356  6.03521  6.75756  0.61958  0.77255  0.48576  0.95510
    353   1.95984  4.93565  5.53211  4.91673  2.23202  3.39446  5.06806  2.10290  4.70074  1.47144  2.96312  4.89799  2.36765  4.83044  4.70697  4.04550  3.79469  2.23920  5.55891  4.38360    438 l - - -
          2.68618  4.42225  2.77519  2.73123  3.46354  2.40513  3.72494  3.29354  2.67741  2.69355  4.24690  2.90347  2.73739  3.18146  2.89801  2.37887  2.77519  2.98518  4.58477  3.61503
          0.00356  6.03521  6.75756  0.61958  0.77255  0.48576  0.95510
    354   2.39695  5.05414  5.67140  5.05790  2.04943  4.18433  5.21171  2.15593  4.84420  1.03920  2.38002  5.04281  5.22484  4.96185  4.84553  4.19080  3.92269  2.32913  5.67891  4.51411    439 l - - -
          2.68618  4.42225  2.77519  2.73123  3.46354  2.40513  3.72494  3.29354  2.67741  2.69355  4.24690  2.90347  2.73739  3.18146  2.89801  2.37887  2.77519  2.98518  4.58477  3.61503
          0.00356  6.03521  6.75756  0.61958  0.77255  0.48576  0.95510
    355   1.80669  3.28303  5.52195  4.90622  2.83292  3.23257  5.05624  1.58970  4.68973  1.79871  2.82305  4.88667  5.08589  4.81981  4.69578  2.36721  3.31602  2.70865  5.54824  4.37242    440 i - - -
          2.68618  4.42225  2.77519  2.73123  3.46354  2.40513  3.72494  3.29354  2.67741  2.69355  4.24690  2.90347  2.73739  3.18146  2.89801  2.37887  2.77519  2.98518  4.58477  3.61503
          0.00356  6.03521  6.75756  0.61958  0.77255  0.48576  0.95510
    356   2.23564  4.96862  5.56983  4.95502  3.14807  4.77271  5.10764  2.86094  4.73981  1.08617  2.08759  4.93759  2.81947  4.86655  4.74505  4.08544  3.33996  1.97216  5.59254  4.41997    441 l - - -
          2.68618  4.42225  2.77519  2.73123  3.46354  2.40513  3.72494  3.29354  2.67741  2.69355  4.24690  2.90347  2.73739  3.18146  2.89801  2.37887  2.77519  2.98518  4.58477  3.61503
          0.00356  6.03521  6.75756  0.61958  0.77255  0.48576  0.95510
    357   2.72297  4.93469  5.53441  4.91892  2.45555  4.73369  5.06840  2.45428  4.70239  1.40789  2.52272  4.89885  5.09657  4.83186  4.70781  2.72567  1.93968  1.97392  5.55878  4.38331    442 l - - -
          2.68618  4.42225  2.77519  2.73123  3.46354  2.40513  3.72494  3.29354  2.67741  2.69355  4.24690  2.90347  2.73739  3.18146  2.89801  2.37887  2.77519  2.98518  4.58477  3.61503
          0.00356  6.03521  6.75756  0.61958  0.77255  0.48576  0.95510
    358   3.44359  5.87664  3.72362  3.16768  3.66302  1.97958  4.41986  4.65569  2.88454  3.00992  4.92590  2.09278  1.41038  2.95954  3.05736  2.72272  3.07732  4.25087  6.32826  4.93719    443 p - - -
          2.68618  4.42225  2.77519  2.73123  3.46354  2.40513  3.72494  3.29354  2.67741  2.69355  4.24690  2.90347  2.73739  3.18146  2.89801  2.37887  2.77519  2.98518  4.58477  3.61503
          0.60208  6.03521  0.79865  0.61958  0.77255  0.48576  0.95510
    359   3.21282  5.27738  3.75734  3.29768  4.72804  1.13111  1.86870  4.16166  3.31427  2.74294  4.62105  3.75115  3.31836  3.66040  3.73814  2.20620  3.52229  3.80689  6.03589  4.72774    444 g - - -
          2.68651  4.42258  2.77553  2.73156  3.46387  2.40453  3.72528  3.29387  2.67774  2.69388  4.24723  2.90380  2.73773  3.18179  2.89834  2.37731  2.77499  2.98473  4.58510  3.61536
          0.88854  0.77468  2.05658  0.15867  1.91923  0.46391  0.99107
    360   2.64662  5.69460  3.12277  2.25051  3.38782  2.53291  4.25034  2.65688  2.37437  2.65650  3.11882  3.54162  4.45184  2.68953  2.70787  1.97997  3.50247  4.06637  6.14873  4.75984    447 s - - -
          2.68618  4.42225  2.77519  2.73123  3.46354  2.40513  3.72494  3.29354  2.67741  2.69355  4.24690  2.90347  2.73739  3.18146  2.89801  2.37887  2.77519  2.98518  4.58477  3.61503
          0.00465  5.76838  6.49073  0.61958  0.77255  0.39612  1.11756
    361   2.43142  4.93571  5.06647  3.34687  1.91764  2.49346  4.91944  2.04975  4.33516  1.76766  3.14294  3.02540  3.56574  4.53590  4.47726  2.94370  2.92596  3.01676  5.55009  4.36287    448 l - - -
          2.68618  4.42225  2.77519  2.73123  3.46354  2.40513  3.72494  3.29354  2.67741  2.69355  4.24690  2.90347  2.73739  3.18146  2.89801  2.37887  2.77519  2.98518  4.58477  3.61503
          0.00383  5.96336  6.68571  0.61958  0.77255  0.28523  1.39367
    362   1.56864  5.64335  5.25898  4.85496  5.74760  0.77705  5.80321  3.12560  4.83909  4.85037  5.67078  3.05801  5.23110  5.09755  5.14037  3.05445  2.10814  4.63697  7.11453  5.92582    449 g - - -
          2.68618  4.42225  2.77519  2.73123  3.46354  2.40513  3.72494  3.29354  2.67741  2.69355  4.24690  2.90347  2.73739  3.18146  2.89801  2.37887  2.77519  2.98518  4.58477  3.61503
          0.00356  6.03521  6.75756  0.61958  0.77255  0.48576  0.95510
    363   3.55071  4.93129  5.47661  3.85606  3.05703  2.78026  5.04750  2.16032  2.79698  1.30894  2.39099  4.86589  3.39311  4.79542  4.67860  4.02557  3.78288  2.02543  5.55249  2.99481    450 l - - -
          2.68618  4.42225  2.77519  2.73123  3.46354  2.40513  3.72494  3.29354  2.67741  2.69355  4.24690  2.90347  2.73739  3.18146  2.89801  2.37887  2.77519  2.98518  4.58477  3.61503
          0.00356  6.03521  6.75756  0.61958  0.77255  0.48576  0.95510
    364   2.30389  5.93283  3.69245  3.13659  5.27147  3.33013  4.40146  3.93680  2.08144  3.72054  3.98454  2.09393  4.60709  2.24157  1.81306  2.36110  2.84533  3.68485  6.36936  4.96237    451 r - - -
          2.68618  4.42225  2.77519  2.73123  3.46354  2.40513  3.72494  3.29354  2.67741  2.69355  4.24690  2.90347  2.73739  3.18146  2.89801  2.37887  2.77519  2.98518  4.58477  3.61503
          0.00356  6.03521  6.75756  0.61958  0.77255  0.48576  0.95510
    365   1.86560  4.92744  5.50960  4.89468  3.46093  4.72053  5.05382  1.79313  4.68085  2.31587  2.45571  3.43325  3.46373  4.81318  4.69110  4.03157  2.08622  1.84425  5.54929  3.36098    452 i - - -
          2.68618  4.42225  2.77519  2.73123  3.46354  2.40513  3.72494  3.29354  2.67741  2.69355  4.24690  2.90347  2.73739  3.18146  2.89801  2.37887  2.77519  2.98518  4.58477  3.61503
          0.00356  6.03521  6.75756  0.61958  0.77255  0.48576  0.95510
    366   1.63533  5.16500  5.78585  5.17422  2.49265  5.00080  5.32918  2.35921  4.96406  0.87689  4.09659  5.16666  5.33556  5.06748  4.96204  4.31874  4.03950  2.66163  5.76963  3.36633    453 l - - -
          2.68618  4.42225  2.77519  2.73123  3.46354  2.40513  3.72494  3.29354  2.67741  2.69355  4.24690  2.90347  2.73739  3.18146  2.89801  2.37887  2.77519  2.98518  4.58477  3.61503
          0.00356  6.03521  6.75756  0.61958  0.77255  0.48576  0.95510
    367   2.45877  5.60307  3.90351  3.34479  4.82510  1.56971  4.51680  3.27530  1.36539  3.85420  3.74239  3.85638  4.69756  3.68120  3.10204  2.42156  3.30133  3.18855  6.11770  3.87095    454 k - - -
          2.68618  4.42225  2.77519  2.73123  3.46354  2.40513  3.72494  3.29354  2.67741  2.69355  4.24690  2.90347  2.73739  3.18146  2.89801  2.37887  2.77519  2.98518  4.58477  3.61503
          0.00356  6.03521  6.75756  0.61958  0.77255  0.48576  0.95510
    368   3.52694  5.09095  4.72199  4.14493  2.77298  1.39384  4.86119  2.83222  1.67214  1.94446  3.30760  2.95685  4.95325  4.32287  4.32346  3.84840  3.26005  3.35008  5.69228  4.48602    455 g - - -
          2.68618  4.42225  2.77519  2.73123  3.46354  2.40513  3.72494  3.29354  2.67741  2.69355  4.24690  2.90347  2.73739  3.18146  2.89801  2.37887  2.77519  2.98518  4.58477  3.61503
          0.00356  6.03521  6.75756  0.61958  0.77255  0.48576  0.95510
    369   2.99750  5.73902  6.17098  5.70856  2.48859  5.49143  5.08689  2.95505  5.48969  3.79904  4.84883  5.46356  5.82316  5.48006  5.43868  4.82572  4.67144  3.11796  3.17501  0.44228    456 Y - - -
          2.68618  4.42225  2.77519  2.73123  3.46354  2.40513  3.72494  3.29354  2.67741  2.69355  4.24690  2.90347  2.73739  3.18146  2.89801  2.37887  2.77519  2.98518  4.58477  3.61503
          0.00356  6.03521  6.75756  0.61958  0.77255  0.48576  0.95510
    370   1.53513  5.33949  5.99881  5.39459  2.45556  5.23379  5.57886  2.26253  5.19470  1.27797  2.63675  5.40303  5.54230  5.28300  5.19095  4.56013  4.23584  1.81020  5.98224  4.84618    457 l - - -
          2.68618  4.42225  2.77519  2.73123  3.46354  2.40513  3.72494  3.29354  2.67741  2.69355  4.24690  2.90347  2.73739  3.18146  2.89801  2.37887  2.77519  2.98518  4.58477  3.61503
          0.00356  6.03521  6.75756  0.61958  0.77255  0.48576  0.95510
    371   2.70329  2.92803  4.86312  4.28133  3.08549  1.67429  4.90310  3.50086  2.35453  2.29472  2.94300  4.53901  4.98148  2.31013  4.40344  3.36343  2.43304  2.86563  3.97442  4.45433    458 g - - -
          2.68618  4.42225  2.77519  2.73123  3.46354  2.40513  3.72494  3.29354  2.67741  2.69355  4.24690  2.90347  2.73739  3.18146  2.89801  2.37887  2.77519  2.98518  4.58477  3.61503
          0.00356  6.03521  6.75756  0.61958  0.77255  0.48576  0.95510
    372   2.71009  4.93068  5.48951  4.87607  2.20482  1.68999  5.05097  2.72670  4.66680  1.76348  3.22868  4.87240  5.08243  4.80296  4.68427  2.45158  2.26485  2.41196  5.55245  4.37590    459 g - - -
          2.68618  4.42225  2.77519  2.73123  3.46354  2.40513  3.72494  3.29354  2.67741  2.69355  4.24690  2.90347  2.73739  3.18146  2.89801  2.37887  2.77519  2.98518  4.58477  3.61503
          0.00356  6.03521  6.75756  0.61958  0.77255  0.48576  0.95510
    373   3.58057  3.52921  5.55574  4.94042  1.13181  2.86699  5.08903  1.66400  4.72385  1.89104  3.38465  4.92008  3.62536  4.85136  4.72809  4.06648  3.81272  2.85810  5.57572  4.40165    460 f - - -
          2.68618  4.42225  2.77519  2.73123  3.46354  2.40513  3.72494  3.29354  2.67741  2.69355  4.24690  2.90347  2.73739  3.18146  2.89801  2.37887  2.77519  2.98518  4.58477  3.61503
          0.00356  6.03521  6.75756  0.61958  0.77255  0.48576  0.95510
    374   2.29385  5.44832  6.15450  5.56627  3.12141  5.41995  5.79579  1.36070  5.38224  1.32766  2.78255  5.58989  5.71213  5.47753  5.38913  4.75733  4.37264  1.59091  6.18076  5.04397    461 l - - -
          2.68618  4.42225  2.77519  2.73123  3.46354  2.40513  3.72494  3.29354  2.67741  2.69355  4.24690  2.90347  2.73739  3.18146  2.89801  2.37887  2.77519  2.98518  4.58477  3.61503
          0.00356  6.03521  6.75756  0.61958  0.77255  0.48576  0.95510
    375   3.13471  5.22087  5.68609  5.11852  2.33768  4.97071  5.06115  3.67172  4.91663  3.39537  4.35008  5.06773  5.33582  5.02494  4.93427  3.55971  3.04053  3.11171  0.83209  1.76090    462 w - - -
          2.68618  4.42225  2.77519  2.73123  3.46354  2.40513  3.72494  3.29354  2.67741  2.69355  4.24690  2.90347  2.73739  3.18146  2.89801  2.37887  2.77519  2.98518  4.58477  3.61503
          0.00356  6.03521  6.75756  0.61958  0.77255  0.48576  0.95510
    376   4.35074  5.61517  6.40417  5.84813  2.12032  5.73399  6.17747  1.22820  5.69783  1.38278  4.46708  5.90474  5.99133  5.80731  5.72832  5.09559  2.73552  1.57732  6.51830  5.37891    463 i - - -
          2.68618  4.42225  2.77519  2.73123  3.46354  2.40513  3.72494  3.29354  2.67741  2.69355  4.24690  2.90347  2.73739  3.18146  2.89801  2.37887  2.77519  2.98518  4.58477  3.61503
          0.00356  6.03521  6.75756  0.61958  0.77255  0.48576  0.95510
    377   1.91617  5.89208  3.71557  2.73676  5.21197  2.14335  4.41984  4.68003  3.16598  4.18709  3.94328  2.84006  4.62205  1.27312  3.65390  3.42091  2.43429  4.26943  6.34154  3.50735    464 q - - -
          2.68618  4.42225  2.77519  2.73123  3.46354  2.40513  3.72494  3.29354  2.67741  2.69355  4.24690  2.90347  2.73739  3.18146  2.89801  2.37887  2.77519  2.98518  4.58477  3.61503
          0.00356  6.03521  6.75756  0.61958  0.77255  0.48576  0.95510
    378   1.93474  4.95679  5.50644  4.89416  3.05847  4.74363  5.07724  3.05036  4.68742  1.09200  1.95747  4.89581  5.10601  4.82288  4.70748  2.35954  2.81873  3.19524  5.57716  4.40278    465 l - - -
          2.68618  4.42225  2.77519  2.73123  3.46354  2.40513  3.72494  3.29354  2.67741  2.69355  4.24690  2.90347  2.73739  3.18146  2.89801  2.37887  2.77519  2.98518  4.58477  3.61503
          0.00356  6.03521  6.75756  0.61958  0.77255  0.48576  0.95510
    379   6.38989  7.17567  7.00633  7.06482  2.56053  6.51573  5.35637  5.94588  6.86311  4.96471  6.41706  6.27378  6.85529  6.47648  6.58933  6.20646  6.60587  5.95468  0.14760  3.67031    466 W - - -
          2.68618  4.42225  2.77519  2.73123  3.46354  2.40513  3.72494  3.29354  2.67741  2.69355  4.24690  2.90347  2.73739  3.18146  2.89801  2.37887  2.77519  2.98518  4.58477  3.61503
          0.00356  6.03521  6.75756  0.61958  0.77255  0.48576  0.95510
    380   3.09188  5.10291  4.72327  3.32297  4.22524  1.89884  4.87506  2.94011  4.07132  2.82374  2.06494  4.45765  1.13119  4.33359  4.33730  3.85048  3.10453  3.36531  5.71215  4.50563    467 p - - -
          2.68618  4.42225  2.77519  2.73123  3.46354  2.40513  3.72494  3.29354  2.67741  2.69355  4.24690  2.90347  2.73739  3.18146  2.89801  2.37887  2.77519  2.98518  4.58477  3.61503
          0.00356  6.03521  6.75756  0.61958  0.77255  0.48576  0.95510
    381   3.53319  5.50352  6.26184  5.70842  4.67946  5.59044  6.05255  2.07493  5.55648  2.04342  4.05525  5.75689  1.02400  5.71171  5.60890  4.94671  4.46731  1.28982  6.46653  5.29240    468 p - - -
          2.68618  4.42225  2.77519  2.73123  3.46354  2.40513  3.72494  3.29354  2.67741  2.69355  4.24690  2.90347  2.73739  3.18146  2.89801  2.37887  2.77519  2.98518  4.58477  3.61503
          0.00356  6.03521  6.75756  0.61958  0.77255  0.48576  0.95510
    382   4.09831  5.41636  6.10299  5.50732  3.05039  5.35538  5.71585  1.57359  5.31630  1.47245  1.96802  5.52527  5.65183  5.40471  5.31686  4.68814  2.17815  1.67413  6.10374  4.97038    469 l - - -
          2.68618  4.42225  2.77519  2.73123  3.46354  2.40513  3.72494  3.29354  2.67741  2.69355  4.24690  2.90347  2.73739  3.18146  2.89801  2.37887  2.77519  2.98518  4.58477  3.61503
          0.00356  6.03521  6.75756  0.61958  0.77255  0.48576  0.95510
    383   2.04091  4.98093  2.40303  4.66912  1.40274  4.69925  5.00704  3.41841  4.50782  1.91191  3.04920  4.77116  5.06553  4.68437  4.60518  3.24530  3.79458  3.23066  5.57607  2.08816    470 f - - -
          2.68618  4.42225  2.77519  2.73123  3.46354  2.40513  3.72494  3.29354  2.67741  2.69355  4.24690  2.90347  2.73739  3.18146  2.89801  2.37887  2.77519  2.98518  4.58477  3.61503
          0.00356  6.03521  6.75756  0.61958  0.77255  0.48576  0.95510
    384   0.44897  3.43929  6.27760  6.10853  5.95494  4.52972  6.46824  5.26395  5.92829  5.08315  5.92668  5.41016  5.37254  6.00263  5.89495  2.16768  3.41051  2.04278  7.39941  6.31758    471 A - - -
          2.68618  4.42225  2.77519  2.73123  3.46354  2.40513  3.72494  3.29354  2.67741  2.69355  4.24690  2.90347  2.73739  3.18146  2.89801  2.37887  2.77519  2.98518  4.58477  3.61503
          0.00356  6.03521  6.75756  0.61958  0.77255  0.48576  0.95510
    385   4.39572  5.63942  6.47633  5.94649  4.81792  3.22419  6.36729  0.55754  5.82052  2.18683  2.94834  6.01918  6.10551  5.97661  5.88475  5.22670  4.64152  1.83242  6.72236  5.55483    472 I - - -
          2.68618  4.42225  2.77519  2.73123  3.46354  2.40513  3.72494  3.29354  2.67741  2.69355  4.24690  2.90347  2.73739  3.18146  2.89801  2.37887  2.77519  2.98518  4.58477  3.61503
          0.00356  6.03521  6.75756  0.61958  0.77255  0.48576  0.95510
    386   4.72743  5.89518  6.88212  6.41967  5.05738  6.40865  7.15049  0.92707  6.38074  1.00918  4.76439  6.58692  6.55079  6.54011  6.49905  5.86272  3.41031  1.81983  7.28803  6.15139    473 i - - -
          2.68618  4.42225  2.77519  2.73123  3.46354  2.40513  3.72494  3.29354  2.67741  2.69355  4.24690  2.90347  2.73739  3.18146  2.89801  2.37887  2.77519  2.98518  4.58477  3.61503
          0.00356  6.03521  6.75756  0.61958  0.77255  0.48576  0.95510
    387   4.38593  7.00108  2.85513  3.52347  5.89055  4.66457  1.72555  5.81851  4.15734  5.26037  6.11673  0.58323  5.27455  3.20464  4.73215  4.25669  4.66525  5.38012  7.18095  3.17584    474 N - - -
          2.68618  4.42225  2.77519  2.73123  3.46354  2.40513  3.72494  3.29354  2.67741  2.69355  4.24690  2.90347  2.73739  3.18146  2.89801  2.37887  2.77519  2.98518  4.58477  3.61503
          0.04328  6.03521  3.21971  0.61958  0.77255  0.48576  0.95510
    388   2.30126  3.98260  3.13082  3.34762  2.71039  2.43394  3.08347  4.15142  3.01021  2.42681  3.04252  3.85351  4.68216  2.45995  3.33806  2.10178  3.66986  3.85510  6.06044  2.54224    475 s - - -
          2.68618  4.42225  2.77519  2.73123  3.46354  2.40513  3.72494  3.29354  2.67741  2.69355  4.24690  2.90347  2.73739  3.18146  2.89801  2.37887  2.77519  2.98518  4.58477  3.61503
          0.00371  5.99564  6.71798  0.61958  0.77255  0.75434  0.63549
    389   2.07327  4.19742  5.50343  4.88720  2.20171  3.76763  5.03159  2.03411  4.66911  1.48782  2.69702  4.86413  5.06058  4.79752  4.67247  4.00925  3.75844  2.74264  5.52094  2.02230    476 l - - -
          2.68618  4.42225  2.77519  2.73123  3.46354  2.40513  3.72494  3.29354  2.67741  2.69355  4.24690  2.90347  2.73739  3.18146  2.89801  2.37887  2.77519  2.98518  4.58477  3.61503
          0.00371  5.99564  6.71798  0.61958  0.77255  0.75434  0.63549
    390   1.55233  4.95547  5.16441  4.57077  4.05994  3.67094  4.97124  2.16629  4.42116  3.15381  1.95522  3.44915  5.01597  4.61111  4.54203  2.17837  2.55774  1.97471  5.57749  4.39268    477 a - - -
          2.68618  4.42225  2.77519  2.73123  3.46354  2.40513  3.72494  3.29354  2.67741  2.69355  4.24690  2.90347  2.73739  3.18146  2.89801  2.37887  2.77519  2.98518  4.58477  3.61503
          0.00371  5.99564  6.71798  0.61958  0.77255  0.75434  0.63549
    391   3.20879  5.74780  3.11889  3.19543  5.02383  4.22728  2.57025  3.14624  2.30702  2.15668  2.76567  2.25695  4.61874  2.60720  3.67070  2.67954  2.16559  3.08783  6.22419  4.85923    478 l - - -
          2.68618  4.42225  2.77519  2.73123  3.46354  2.40513  3.72494  3.29354  2.67741  2.69355  4.24690  2.90347  2.73739  3.18146  2.89801  2.37887  2.77519  2.98518  4.58477  3.61503
          0.00371  5.99564  6.71798  0.61958  0.77255  0.34835  1.22367
    392   3.50871  5.18672  2.76684  3.11674  1.97509  2.89936  4.76689  2.40411  2.55884  2.28185  2.23579  3.31534  4.88459  4.12959  4.17136  3.32890  2.62147  3.45625  3.77734  3.22159    479 f - - -
          2.68618  4.42225  2.77519  2.73123  3.46354  2.40513  3.72494  3.29354  2.67741  2.69355  4.24690  2.90347  2.73739  3.18146  2.89801  2.37887  2.77519  2.98518  4.58477  3.61503
          0.00356  6.03521  6.75756  0.61958  0.77255  0.48576  0.95510
    393   2.30926  5.10300  4.67139  4.09610  3.51093  4.56488  2.84440  2.95230  4.02042  3.30463  3.59280  2.44998  4.93923  3.26348  2.85800  3.30400  2.70951  2.45298  2.99479  1.57379    480 y - - -
          2.68618  4.42225  2.77519  2.73123  3.46354  2.40513  3.72494  3.29354  2.67741  2.69355  4.24690  2.90347  2.73739  3.18146  2.89801  2.37887  2.77519  2.98518  4.58477  3.61503
          0.00356  6.03521  6.75756  0.61958  0.77255  0.48576  0.95510
    394   1.01031  5.02208  5.55482  4.96032  4.15103  3.79263  5.17634  2.58191  4.76240  1.28585  4.16510  4.95517  5.16133  4.90615  4.79371  3.26970  3.87169  2.33555  5.69212  4.51545    481 a - - -
          2.68618  4.42225  2.77519  2.73123  3.46354  2.40513  3.72494  3.29354  2.67741  2.69355  4.24690  2.90347  2.73739  3.18146  2.89801  2.37887  2.77519  2.98518  4.58477  3.61503
          0.00356  6.03521  6.75756  0.61958  0.77255  0.48576  0.95510
    395   2.05520  5.87210  3.72294  3.16674  5.18512  2.69073  4.41879  3.42984  2.24840  4.16361  2.49458  2.94509  4.62074  2.23088  2.83103  2.13708  2.55184  3.59789  6.32446  3.59898    482 a - - -
          2.68618  4.42225  2.77519  2.73123  3.46354  2.40513  3.72494  3.29354  2.67741  2.69355  4.24690  2.90347  2.73739  3.18146  2.89801  2.37887  2.77519  2.98518  4.58477  3.61503
          0.05654  6.03521  2.94546  0.61958  0.77255  0.48576  0.95510
    396   2.68615  5.91365  2.65007  2.68188  4.02953  2.11707  3.60074  4.74569  2.71987  3.62563  4.95416  2.31567  4.56868  2.80614  2.86218  2.03711  2.64138  4.30460  6.34599  2.62054    483 s - - -
          2.68618  4.42225  2.77519  2.73123  3.46354  2.40513  3.72494  3.29354  2.67741  2.69355  4.24690  2.90347  2.73739  3.18146  2.89801  2.37887  2.77519  2.98518  4.58477  3.61503
          0.00375  5.98243  6.70478  0.61958  0.77255  0.82809  0.57427
    397   2.38184  5.91050  2.49944  2.51583  3.70765  4.17594  4.36307  4.74010  1.24249  3.50148  4.95138  3.26810  4.56939  2.98343  2.68571  2.65338  2.93574  2.90007  6.34368  4.93324    484 k - - -
          2.68618  4.42225  2.77519  2.73123  3.46354  2.40513  3.72494  3.29354  2.67741  2.69355  4.24690  2.90347  2.73739  3.18146  2.89801  2.37887  2.77519  2.98518  4.58477  3.61503
          0.00375  5.98243  6.70478  0.61958  0.77255  0.31915  1.29743
    398   2.46382  4.94577  5.36866  4.76274  2.51684  3.28489  5.02668  3.38101  4.57822  1.89186  1.99303  4.81507  5.06601  3.23915  4.63678  2.82231  1.69330  2.74676  5.56524  2.75117    485 t - - -
          2.68618  4.42225  2.77519  2.73123  3.46354  2.40513  3.72494  3.29354  2.67741  2.69355  4.24690  2.90347  2.73739  3.18146  2.89801  2.37887  2.77519  2.98518  4.58477  3.61503
          0.00356  6.03521  6.75756  0.61958  0.77255  0.48576  0.95510
    399   1.96022  5.94993  2.83443  1.99750  5.29615  2.25590  4.39683  3.47101  2.71812  4.25570  4.99029  2.82106  4.60338  2.55432  2.74006  2.20347  2.55081  4.34119  6.38192  4.97026    486 a - - -
          2.68618  4.42225  2.77519  2.73123  3.46354  2.40513  3.72494  3.29354  2.67741  2.69355  4.24690  2.90347  2.73739  3.18146  2.89801  2.37887  2.77519  2.98518  4.58477  3.61503
          0.00356  6.03521  6.75756  0.61958  0.77255  0.48576  0.95510
    400   1.63780  5.90590  3.70608  2.05897  5.23291  2.03662  4.41000  4.70615  2.73100  4.20362  4.95175  3.69559  4.61384  2.97862  3.64176  2.04133  2.43916  3.02231  6.35000  3.60452    487 a - - -
          2.68618  4.42225  2.77519  2.73123  3.46354  2.40513  3.72494  3.29354  2.67741  2.69355  4.24690  2.90347  2.73739  3.18146  2.89801  2.37887  2.77519  2.98518  4.58477  3.61503
          0.00356  6.03521  6.75756  0.61958  0.77255  0.48576  0.95510
    401   2.10405  4.95012  4.02895  3.68260  4.04513  4.69646  3.81909  2.12015  4.55597  1.91078  2.26438  4.80049  5.06192  3.71281  4.62470  3.66341  2.22173  2.10079  2.71953  3.65199    488 l - - -
          2.68618  4.42225  2.77519  2.73123  3.46354  2.40513  3.72494  3.29354  2.67741  2.69355  4.24690  2.90347  2.73739  3.18146  2.89801  2.37887  2.77519  2.98518  4.58477  3.61503
          0.00356  6.03521  6.75756  0.61958  0.77255  0.48576  0.95510
    402   1.76102  5.89330  2.71739  2.47315  3.27044  3.08610  4.41255  4.68486  3.15700  3.27125  3.44151  3.69992  3.11787  3.51690  2.26858  2.05139  2.26420  4.27134  6.34023  4.94381    489 a - - -
          2.68618  4.42225  2.77519  2.73123  3.46354  2.40513  3.72494  3.29354  2.67741  2.69355  4.24690  2.90347  2.73739  3.18146  2.89801  2.37887  2.77519  2.98518  4.58477  3.61503
          0.26397  6.03521  1.47138  0.61958  0.77255  0.48576  0.95510
    403   1.59333  5.64663  2.49062  3.03271  3.75227  3.19988  4.27090  4.38567  3.03183  2.58739  4.70229  2.22775  4.46887  2.85327  3.51331  2.44587  2.44687  4.00740  6.11382  3.25155    490 a - - -
          2.68618  4.42225  2.77519  2.73123  3.46354  2.40513  3.72494  3.29354  2.67741  2.69355  4.24690  2.90347  2.73739  3.18146  2.89801  2.37887  2.77519  2.98518  4.58477  3.61503
          0.00462  5.77587  6.49821  0.61958  0.77255  1.52030  0.24673
    404   2.38547  5.37265  3.78346  3.22410  3.11839  1.97539  3.22166  3.41698  3.21155  2.21662  4.45325  2.28071  4.54663  2.78028  2.96811  2.37417  3.11930  3.03986  5.89913  4.59237    491 g - - -
          2.68618  4.42225  2.77519  2.73123  3.46354  2.40513  3.72494  3.29354  2.67741  2.69355  4.24690  2.90347  2.73739  3.18146  2.89801  2.37887  2.77519  2.98518  4.58477  3.61503
          0.07530  5.77587  2.66735  0.61958  0.77255  1.52030  0.24673
    405   1.53094  5.19687  3.87391  2.91655  3.58430  2.24579  4.39274  3.75230  2.76324  2.98161  3.15494  2.71508  3.14429  3.62104  3.70987  3.38811  2.91001  2.58903  5.74760  2.98968    492 a - - -
          2.68618  4.42225  2.77519  2.73123  3.46354  2.40513  3.72494  3.29354  2.67741  2.69355  4.24690  2.90347  2.73739  3.18146  2.89801  2.37887  2.77519  2.98518  4.58477  3.61503
          0.11388  5.70552  2.26040  0.61958  0.77255  1.65822  0.21131
    406   2.53848  5.61566  2.87689  2.50243  4.93404  1.62233  3.09547  4.40155  2.89224  3.06880  4.66380  3.04364  4.34827  3.25158  3.38024  2.19033  2.38606  2.86876  6.06503  4.67077    493 g - - -
          2.68505  4.42396  2.77587  2.73150  3.46525  2.40374  3.72666  3.29525  2.67824  2.69318  4.24861  2.90175  2.73685  3.18081  2.89972  2.37908  2.77444  2.98484  4.58152  3.61674
          1.57813  0.42833  1.95164  1.24775  0.33849  0.87054  0.54253
    407   1.73777  4.81422  4.48685  3.26055  3.03715  1.83045  4.60546  3.27657  3.82389  2.32817  2.97205  4.20555  4.69396  3.37540  4.07937  2.49784  3.49362  2.01978  5.41718  4.21274    503 a - - -
          2.68618  4.42225  2.77519  2.73123  3.46354  2.40513  3.72494  3.29354  2.67741  2.69355  4.24690  2.90347  2.73739  3.18146  2.89801  2.37887  2.77519  2.98518  4.58477  3.61503
          0.00525  5.64745  6.36980  0.61958  0.77255  0.11465  2.22262
    408   2.48930  4.93638  5.44688  4.83626  2.96039  4.71318  5.04334  1.92641  4.63610  1.37271  4.05488  3.08505  3.29795  3.23676  4.66840  4.02155  3.04879  1.65462  5.55760  4.38003    504 l - - -
          2.68618  4.42225  2.77519  2.73123  3.46354  2.40513  3.72494  3.29354  2.67741  2.69355  4.24690  2.90347  2.73739  3.18146  2.89801  2.37887  2.77519  2.98518  4.58477  3.61503
          0.00356  6.03521  6.75756  0.61958  0.77255  0.48576  0.95510
    409   1.85477  5.59797  4.73985  4.23621  5.32998  4.44367  5.28584  4.73326  4.21506  4.40128  5.23501  2.51839  2.48768  4.52277  4.59732  1.55095  1.63107  1.85929  6.68301  5.43644    505 s - - -
          2.68618  4.42225  2.77519  2.73123  3.46354  2.40513  3.72494  3.29354  2.67741  2.69355  4.24690  2.90347  2.73739  3.18146  2.89801  2.37887  2.77519  2.98518  4.58477  3.61503
          0.00356  6.03521  6.75756  0.61958  0.77255  0.48576  0.95510
    410   3.56064  4.93876  5.49917  4.88556  2.15891  4.72768  5.05961  2.72478  3.21127  1.13669  2.41249  4.88185  2.65067  3.21012  4.69270  4.03805  3.79269  2.75429  2.78412  4.38334    506 l - - -
          2.68618  4.42225  2.77519  2.73123  3.46354  2.40513  3.72494  3.29354  2.67741  2.69355  4.24690  2.90347  2.73739  3.18146  2.89801  2.37887  2.77519  2.98518  4.58477  3.61503
          0.00356  6.03521  6.75756  0.61958  0.77255  0.48576  0.95510
    411   1.66704  5.27620  4.28695  3.72156  3.61703  2.27838  4.69753  3.78868  2.88531  2.36130  2.48824  4.15127  4.83383  2.80485  3.26101  2.21377  3.25773  2.91147  5.85002  3.07284    507 a - - -
          2.68618  4.42225  2.77519  2.73123  3.46354  2.40513  3.72494  3.29354  2.67741  2.69355  4.24690  2.90347  2.73739  3.18146  2.89801  2.37887  2.77519  2.98518  4.58477  3.61503
          0.00356  6.03521  6.75756  0.61958  0.77255  0.48576  0.95510
    412   2.34780  5.94546  2.69151  2.55194  5.28937  2.26062  4.39872  4.77456  2.86089  3.39566  3.37550  1.39613  4.60492  3.01871  3.62665  2.82856  2.43930  4.33548  6.37882  4.96850    508 n - - -
          2.68618  4.42225  2.77519  2.73123  3.46354  2.40513  3.72494  3.29354  2.67741  2.69355  4.24690  2.90347  2.73739  3.18146  2.89801  2.37887  2.77519  2.98518  4.58477  3.61503
          0.00356  6.03521  6.75756  0.61958  0.77255  0.48576  0.95510
    413   2.33824  4.98318  5.14174  3.75505  3.51346  3.66066  3.59920  2.76577  4.40536  1.44157  2.04810  3.47339  5.03241  2.79003  4.53986  3.36653  2.39074  2.95633  3.95716  3.29561    509 l - - -
          2.68618  4.42225  2.77519  2.73123  3.46354  2.40513  3.72494  3.29354  2.67741  2.69355  4.24690  2.90347  2.73739  3.18146  2.89801  2.37887  2.77519  2.98518  4.58477  3.61503
          0.00356  6.03521  6.75756  0.61958  0.77255  0.48576  0.95510
    414   2.27361  5.82869  1.84628  3.19019  3.69947  2.43489  4.43214  3.49306  2.77539  4.11282  2.91405  2.69359  2.75140  3.54713  3.67254  2.01049  3.00659  3.53130  6.29197  4.91273    510 d - - -
          2.68618  4.42225  2.77519  2.73123  3.46354  2.40513  3.72494  3.29354  2.67741  2.69355  4.24690  2.90347  2.73739  3.18146  2.89801  2.37887  2.77519  2.98518  4.58477  3.61503
          0.00356  6.03521  6.75756  0.61958  0.77255  0.48576  0.95510
    415   2.25787  5.74830  2.78770  3.23806  3.51832  2.12185  4.45890  3.19090  2.53181  3.26497  3.48131  3.76859  3.85349  2.19332  3.26340  2.28660  2.79488  2.59915  6.23077  4.87255    511 g - - -
          2.68618  4.42225  2.77519  2.73123  3.46354  2.40513  3.72494  3.29354  2.67741  2.69355  4.24690  2.90347  2.73739  3.18146  2.89801  2.37887  2.77519  2.98518  4.58477  3.61503
          0.00356  6.03521  6.75756  0.61958  0.77255  0.48576  0.95510
    416   3.07288  5.12361  5.76667  5.16151  2.12688  4.98441  5.33667  1.43077  4.95521  1.60228  2.79038  5.15210  5.32892  5.08037  4.96297  4.30460  2.84558  1.65643  5.80163  4.63267    512 i - - -
          2.68618  4.42225  2.77519  2.73123  3.46354  2.40513  3.72494  3.29354  2.67741  2.69355  4.24690  2.90347  2.73739  3.18146  2.89801  2.37887  2.77519  2.98518  4.58477  3.61503
          0.00356  6.03521  6.75756  0.61958  0.77255  0.48576  0.95510
    417   1.86067  5.89482  1.95117  2.67484  3.67028  2.24690  4.41261  4.68711  3.15692  2.58690  4.94158  3.69969  4.61589  2.58217  3.10514  2.52500  3.67151  4.27309  6.34146  2.56502    513 a - - -
          2.68618  4.42225  2.77519  2.73123  3.46354  2.40513  3.72494  3.29354  2.67741  2.69355  4.24690  2.90347  2.73739  3.18146  2.89801  2.37887  2.77519  2.98518  4.58477  3.61503
          0.00356  6.03521  6.75756  0.61958  0.77255  0.48576  0.95510
    418   2.47396  5.84210  2.37866  1.91110  3.38167  4.23560  4.42791  4.08920  2.37185  1.95016  3.79678  3.26173  4.62791  3.54059  3.66670  1.88564  3.28089  4.20890  6.30202  3.56060    514 s - - -
          2.68618  4.42225  2.77519  2.73123  3.46354  2.40513  3.72494  3.29354  2.67741  2.69355  4.24690  2.90347  2.73739  3.18146  2.89801  2.37887  2.77519  2.98518  4.58477  3.61503
          0.00356  6.03521  6.75756  0.61958  0.77255  0.48576  0.95510
    419   2.54176  5.73957  3.13227  2.82562  2.54102  4.26368  3.37622  3.65117  2.36226  3.48732  3.45066  3.77324  4.65466  2.04600  3.09503  3.46174  2.11720  1.98613  6.22406  4.86810    515 v - - -
          2.68618  4.42225  2.77519  2.73123  3.46354  2.40513  3.72494  3.29354  2.67741  2.69355  4.24690  2.90347  2.73739  3.18146  2.89801  2.37887  2.77519  2.98518  4.58477  3.61503
          0.00356  6.03521  6.75756  0.61958  0.77255  0.48576  0.95510
    420   1.88543  5.24463  4.34319  3.15394  4.38492  4.47118  1.95324  3.14178  3.73432  1.82241  4.34656  2.74537  3.28377  4.04028  3.04795  3.71278  3.73280  2.43566  5.82338  2.59970    516 l - - -
          2.68618  4.42225  2.77519  2.73123  3.46354  2.40513  3.72494  3.29354  2.67741  2.69355  4.24690  2.90347  2.73739  3.18146  2.89801  2.37887  2.77519  2.98518  4.58477  3.61503
          0.00356  6.03521  6.75756  0.61958  0.77255  0.48576  0.95510
    421   2.53286  5.78601  2.43767  3.21556  5.06646  3.41211  4.44674  2.51704  3.21380  2.96537  4.84478  3.27740  4.64267  1.92003  3.69258  1.53804  2.45464  3.51616  6.26006  4.89212    517 s - - -
          2.68618  4.42225  2.77519  2.73123  3.46354  2.40513  3.72494  3.29354  2.67741  2.69355  4.24690  2.90347  2.73739  3.18146  2.89801  2.37887  2.77519  2.98518  4.58477  3.61503
          0.00356  6.03521  6.75756  0.61958  0.77255  0.48576  0.95510
    422   2.79315  5.94818  1.25917  3.13024  3.58440  4.21102  2.80380  4.77916  2.77875  4.25342  4.98889  3.00355  4.60466  2.84146  2.62859  1.90585  2.93121  4.33881  6.38085  4.96990    518 d - - -
          2.68618  4.42225  2.77519  2.73123  3.46354  2.40513  3.72494  3.29354  2.67741  2.69355  4.24690  2.90347  2.73739  3.18146  2.89801  2.37887  2.77519  2.98518  4.58477  3.61503
          0.00356  6.03521  6.75756  0.61958  0.77255  0.48576  0.95510
    423   2.11642  4.95756  5.29029  2.57934  3.49926  3.44576  5.01048  2.18812  4.51958  2.62603  3.24243  3.41111  5.05511  4.69129  3.44225  3.99030  2.38357  1.98106  2.62854  2.44128    519 v - - -
          2.68618  4.42225  2.77519  2.73123  3.46354  2.40513  3.72494  3.29354  2.67741  2.69355  4.24690  2.90347  2.73739  3.18146  2.89801  2.37887  2.77519  2.98518  4.58477  3.61503
          0.00356  6.03521  6.75756  0.61958  0.77255  0.48576  0.95510
    424   1.44837  3.90801  4.66574  3.24516  2.71061  3.14050  4.84116  2.35294  4.01562  2.14571  4.21498  3.36011  3.45225  2.35551  4.29513  2.87288  3.75267  2.73837  5.70403  4.49419    520 a - - -
          2.68618  4.42225  2.77519  2.73123  3.46354  2.40513  3.72494  3.29354  2.67741  2.69355  4.24690  2.90347  2.73739  3.18146  2.89801  2.37887  2.77519  2.98518  4.58477  3.61503
          0.00356  6.03521  6.75756  0.61958  0.77255  0.48576  0.95510
    425   1.47551  5.58861  3.91807  3.35954  4.80946  2.34840  4.52615  4.21448  2.75121  2.70073  3.82239  2.11000  4.70370  3.69461  3.80286  2.06428  2.69138  3.03390  6.10925  4.79175    521 a - - -
          2.68618  4.42225  2.77519  2.73123  3.46354  2.40513  3.72494  3.29354  2.67741  2.69355  4.24690  2.90347  2.73739  3.18146  2.89801  2.37887  2.77519  2.98518  4.58477  3.61503
          0.00356  6.03521  6.75756  0.61958  0.77255  0.48576  0.95510
    426   2.28241  5.04006  5.66242  5.05193  3.24309  4.87040  5.21343  1.78010  4.84033  1.43472  2.64650  5.03708  5.22347  4.96666  4.84633  4.18651  1.92572  1.95268  5.68980  4.51835    522 l - - -
          2.68618  4.42225  2.77519  2.73123  3.46354  2.40513  3.72494  3.29354  2.67741  2.69355  4.24690  2.90347  2.73739  3.18146  2.89801  2.37887  2.77519  2.98518  4.58477  3.61503
          0.00356  6.03521  6.75756  0.61958  0.77255  0.48576  0.95510
    427   0.96586  3.87245  5.50634  4.89192  3.40148  2.32146  5.05501  2.14899  4.67925  2.24992  3.23027  4.88056  5.08525  4.81252  4.69125  3.48488  3.33994  2.73864  5.55188  4.37566    523 a - - -
          2.68618  4.42225  2.77519  2.73123  3.46354  2.40513  3.72494  3.29354  2.67741  2.69355  4.24690  2.90347  2.73739  3.18146  2.89801  2.37887  2.77519  2.98518  4.58477  3.61503
          0.00356  6.03521  6.75756  0.61958  0.77255  0.48576  0.95510
    428   3.04710  6.09888  4.13128  3.84569  5.97565  0.44801  5.17616  5.45168  3.94931  4.97075  5.75232  2.68875  5.12586  3.46772  3.25567  2.76562  4.25633  4.91424  7.10582  5.76197    524 G - - -
          2.68559  4.42241  2.77535  2.73139  3.46370  2.40529  3.72510  3.29370  2.67757  2.69335  4.24365  2.90363  2.73755  3.18162  2.89817  2.37863  2.77535  2.98534  4.58493  3.61519
          0.19206  1.96572  3.36130  0.07313  2.65189  0.48576  0.95510
    429   2.47412  4.94132  3.54234  4.65441  1.88177  4.66674  4.98402  3.37934  4.48849  2.74025  2.27046  4.74813  5.03330  4.66250  4.57891  3.39304  3.07926  3.19094  5.55175  1.11185    526 y - - -
          2.68618  4.42225  2.77519  2.73123  3.46354  2.40513  3.72494  3.29354  2.67741  2.69355  4.24690  2.90347  2.73739  3.18146  2.89801  2.37887  2.77519  2.98518  4.58477  3.61503
          0.00369  6.00111  6.72346  0.61958  0.77255  0.36223  1.19112
    430   2.66377  4.96226  5.53412  4.92228  4.04998  3.22270  5.09471  2.92032  4.71240  0.75826  2.11484  4.91475  5.11838  4.84589  4.72721  3.23072  3.81906  2.41551  5.59053  4.41583    527 l - - -
          2.68618  4.42225  2.77519  2.73123  3.46354  2.40513  3.72494  3.29354  2.67741  2.69355  4.24690  2.90347  2.73739  3.18146  2.89801  2.37887  2.77519  2.98518  4.58477  3.61503
          0.00356  6.03521  6.75756  0.61958  0.77255  0.48576  0.95510
    431   1.66402  4.92981  5.48764  4.87417  2.99484  3.47025  5.04947  2.76767  4.66500  2.69772  1.90881  4.87087  5.08126  4.80131  4.68271  2.01545  2.49335  2.16011  5.55122  3.00040    528 a - - -
          2.68618  4.42225  2.77519  2.73123  3.46354  2.40513  3.72494  3.29354  2.67741  2.69355  4.24690  2.90347  2.73739  3.18146  2.89801  2.37887  2.77519  2.98518  4.58477  3.61503
          0.00356  6.03521  6.75756  0.61958  0.77255  0.48576  0.95510
    432   1.70574  4.93066  5.52084  4.90563  4.02188  4.72620  5.06018  2.32135  4.69050  1.70497  1.47679  4.88895  5.08959  4.82143  4.69846  3.02762  2.90373  2.49918  3.89588  4.37750    529 m - - -
          2.68618  4.42225  2.77519  2.73123  3.46354  2.40513  3.72494  3.29354  2.67741  2.69355  4.24690  2.90347  2.73739  3.18146  2.89801  2.37887  2.77519  2.98518  4.58477  3.61503
          0.00356  6.03521  6.75756  0.61958  0.77255  0.48576  0.95510
    433   2.41170  5.04362  4.91665  4.33477  4.15702  3.37201  4.92877  3.50310  4.22756  1.80964  2.35136  4.57356  4.99568  4.46235  3.15936  1.10868  3.27114  2.68015  5.65866  4.46281    530 s - - -
          2.68618  4.42225  2.77519  2.73123  3.46354  2.40513  3.72494  3.29354  2.67741  2.69355  4.24690  2.90347  2.73739  3.18146  2.89801  2.37887  2.77519  2.98518  4.58477  3.61503
          0.00356  6.03521  6.75756  0.61958  0.77255  0.48576  0.95510
    434   4.13308  5.42895  6.16757  5.59583  3.06876  5.45451  5.87100  1.15260  5.42462  2.40396  3.07187  5.62295  5.75765  5.55884  5.45419  4.79880  1.78934  1.32714  6.28692  5.12147    531 i - - -
          2.68618  4.42225  2.77519  2.73123  3.46354  2.40513  3.72494  3.29354  2.67741  2.69355  4.24690  2.90347  2.73739  3.18146  2.89801  2.37887  2.77519  2.98518  4.58477  3.61503
          0.00356  6.03521  6.75756  0.61958  0.77255  0.48576  0.95510
    435   2.98085  5.74605  5.71938  5.49263  6.44092  4.52597  6.30593  5.92455  5.26864  5.57721  6.33498  5.23443  0.29333  5.62299  3.08065  2.84769  3.11276  5.08674  7.72137  6.64066    532 P - - -
          2.68638  4.42245  2.77540  2.73143  3.46374  2.40479  3.72514  3.29374  2.67761  2.69375  4.24710  2.90367  2.73699  3.18166  2.89821  2.37907  2.77451  2.98422  4.58497  3.61523
          0.39931  1.73829  1.87473  0.05953  2.85085  0.48576  0.95510
    436   2.30508  4.91488  5.50916  4.89627  2.12524  4.72551  5.06064  3.24959  4.68530  1.43548  2.61606  4.88786  2.60253  4.80730  4.69264  4.03964  3.77873  1.46253  5.53576  4.36909    534 l - - -
          2.68618  4.42225  2.77519  2.73123  3.46354  2.40513  3.72494  3.29354  2.67741  2.69355  4.24690  2.90347  2.73739  3.18146  2.89801  2.37887  2.77519  2.98518  4.58477  3.61503
          0.00420  5.87006  6.59241  0.61958  0.77255  0.19141  1.74750
    437   3.84040  5.19408  5.82142  5.20735  2.44718  5.03173  5.36165  1.59272  4.99595  0.96261  2.99906  5.20063  5.36047  5.09084  4.98893  4.35007  2.87048  2.37755  3.51389  4.64703    535 l - - -
          2.68618  4.42225  2.77519  2.73123  3.46354  2.40513  3.72494  3.29354  2.67741  2.69355  4.24690  2.90347  2.73739  3.18146  2.89801  2.37887  2.77519  2.98518  4.58477  3.61503
          0.00356  6.03521  6.75756  0.61958  0.77255  0.48576  0.95510
    438   1.27316  5.07896  5.31610  4.74154  4.24148  4.69241  5.15070  2.77846  4.59286  2.04852  4.25069  4.83528  5.12107  4.78135  4.71155  1.32023  2.36590  2.99899  5.76689  4.58414    536 a - - -
          2.68618  4.42225  2.77519  2.73123  3.46354  2.40513  3.72494  3.29354  2.67741  2.69355  4.24690  2.90347  2.73739  3.18146  2.89801  2.37887  2.77519  2.98518  4.58477  3.61503
          0.00356  6.03521  6.75756  0.61958  0.77255  0.48576  0.95510
    439   1.81187  4.99616  5.43870  4.83807  1.78061  2.19152  3.89735  3.43296  4.64839  1.91182  4.11525  4.86853  3.96801  4.79599  4.69631  4.06251  3.83740  3.24721  1.98467  2.95670    537 f - - -
          2.68618  4.42225  2.77519  2.73123  3.46354  2.40513  3.72494  3.29354  2.67741  2.69355  4.24690  2.90347  2.73739  3.18146  2.89801  2.37887  2.77519  2.98518  4.58477  3.61503
          0.00356  6.03521  6.75756  0.61958  0.77255  0.48576  0.95510
    440   1.91224  4.93549  5.44347  4.83291  2.17047  2.07516  5.04117  3.36878  4.63310  2.36697  2.01701  3.22066  5.07577  4.77749  4.66603  4.01960  2.32868  2.86500  3.96560  2.80757    538 a - - -
          2.68618  4.42225  2.77519  2.73123  3.46354  2.40513  3.72494  3.29354  2.67741  2.69355  4.24690  2.90347  2.73739  3.18146  2.89801  2.37887  2.77519  2.98518  4.58477  3.61503
          0.00356  6.03521  6.75756  0.61958  0.77255  0.48576  0.95510
    441   2.34097  5.68539  6.49649  5.94799  4.67165  5.84834  6.30880  1.29889  5.80834  1.20698  2.25581  6.02017  6.08400  5.90731  5.84047  5.21875  4.67319  1.76082  6.61464  5.48996    539 l - - -
          2.68618  4.42225  2.77519  2.73123  3.46354  2.40513  3.72494  3.29354  2.67741  2.69355  4.24690  2.90347  2.73739  3.18146  2.89801  2.37887  2.77519  2.98518  4.58477  3.61503
          0.00356  6.03521  6.75756  0.61958  0.77255  0.48576  0.95510
    442   2.56609  5.05356  5.67868  5.06889  3.00916  4.88810  5.23225  2.18748  4.85804  1.29781  3.09220  5.05490  5.23979  4.98394  4.86419  4.20477  1.91722  1.58895  5.70670  4.53583    540 l - - -
          2.68618  4.42225  2.77519  2.73123  3.46354  2.40513  3.72494  3.29354  2.67741  2.69355  4.24690  2.90347  2.73739  3.18146  2.89801  2.37887  2.77519  2.98518  4.58477  3.61503
          0.00356  6.03521  6.75756  0.61958  0.77255  0.48576  0.95510
    443   3.05844  5.94232  3.69140  3.13533  5.28469  3.03724  4.40086  4.76819  1.26644  3.41136  4.98384  2.94600  4.60744  2.55089  2.52734  2.44797  2.04039  4.33154  6.37633  3.35784    541 k - - -
          2.68643  4.42395  2.77689  2.73232  3.46235  2.40419  3.72257  3.29234  2.67825  2.69377  4.23704  2.90409  2.73728  3.18316  2.89882  2.37829  2.77514  2.98378  4.58646  3.61673
          0.19093  1.75652  6.75756  2.09113  0.13187  0.48576  0.95510
    444   2.71639  5.41586  2.96020  3.52709  2.53053  1.01453  4.60868  3.20166  3.13337  3.07537  2.89999  3.47165  4.76750  3.83617  2.92100  3.35283  3.71221  3.71150  5.96626  4.68964    556 g - - -
          2.68618  4.42225  2.77519  2.73123  3.46354  2.40513  3.72494  3.29354  2.67741  2.69355  4.24690  2.90347  2.73739  3.18146  2.89801  2.37887  2.77519  2.98518  4.58477  3.61503
          0.00356  6.03521  6.75756  0.61958  0.77255  0.48576  0.95510
    445   1.63516  3.79110  5.44707  4.83650  3.41484  1.66462  5.04309  2.82113  4.63621  2.44158  3.02927  4.85275  5.07692  4.78015  4.66828  1.73178  3.26273  2.60923  5.55730  4.37976    557 a - - -
          2.68618  4.42225  2.77519  2.73123  3.46354  2.40513  3.72494  3.29354  2.67741  2.69355  4.24690  2.90347  2.73739  3.18146  2.89801  2.37887  2.77519  2.98518  4.58477  3.61503
          0.00356  6.03521  6.75756  0.61958  0.77255  0.48576  0.95510
    446   1.48439  5.82608  3.74819  2.50102  5.12107  1.92555  3.18994  4.57318  3.19104  3.48754  3.39208  3.73003  3.13202  3.03314  3.67373  2.70401  2.43622  4.18952  6.29000  3.13186    558 a - - -
          2.68618  4.42225  2.77519  2.73123  3.46354  2.40513  3.72494  3.29354  2.67741  2.69355  4.24690  2.90347  2.73739  3.18146  2.89801  2.37887  2.77519  2.98518  4.58477  3.61503
          0.00356  6.03521  6.75756  0.61958  0.77255  0.48576  0.95510
    447   1.82581  5.27428  4.29026  3.72481  4.42012  2.40637  2.34630  2.95493  3.68748  3.48991  2.51408  2.86100  4.83487  3.99875  3.41415  2.27136  2.93849  2.74581  5.84844  2.66044    559 a - - -
          2.68618  4.42225  2.77519  2.73123  3.46354  2.40513  3.72494  3.29354  2.67741  2.69355  4.24690  2.90347  2.73739  3.18146  2.89801  2.37887  2.77519  2.98518  4.58477  3.61503
          0.07613  6.03521  2.64630  0.61958  0.77255  0.48576  0.95510
    448   1.57858  5.64831  2.61348  3.22420  4.89844  2.21751  4.42961  4.32241  3.21907  3.11797  2.89739  3.74877  4.61872  2.60132  3.10260  2.55760  2.88214  2.30470  6.14270  4.79776    560 a - - -
          2.68618  4.42225  2.77519  2.73123  3.46354  2.40513  3.72494  3.29354  2.67741  2.69355  4.24690  2.90347  2.73739  3.18146  2.89801  2.37887  2.77519  2.98518  4.58477  3.61503
          0.00383  5.96291  6.68526  0.61958  0.77255  0.28453  1.39580
    449   1.89636  4.93507  5.53020  4.91515  1.48002  2.86825  5.06819  2.44692  4.69965  2.49008  2.35612  4.89716  5.09640  4.83022  4.70674  4.04517  2.58705  2.05848  5.56009  4.38429    561 f - - -
          2.68618  4.42225  2.77519  2.73123  3.46354  2.40513  3.72494  3.29354  2.67741  2.69355  4.24690  2.90347  2.73739  3.18146  2.89801  2.37887  2.77519  2.98518  4.58477  3.61503
          0.00356  6.03521  6.75756  0.61958  0.77255  0.48576  0.95510
    450   2.03264  5.36299  4.60667  4.06230  4.68884  2.14812  4.99768  4.05741  4.01915  3.76564  3.00510  3.38553  4.97381  4.31684  4.36915  1.22448  2.20946  2.15111  6.12011  4.88957    562 s - - -
          2.68618  4.42225  2.77519  2.73123  3.46354  2.40513  3.72494  3.29354  2.67741  2.69355  4.24690  2.90347  2.73739  3.18146  2.89801  2.37887  2.77519  2.98518  4.58477  3.61503
          0.00356  6.03521  6.75756  0.61958  0.77255  0.48576  0.95510
    451   2.43008  5.90008  3.71318  3.15857  5.22841  2.38043  2.45634  4.69985  3.16037  4.20083  2.89333  2.83628  4.61868  1.79923  3.64910  1.74817  2.52341  4.28294  6.34998  4.95236    563 s - - -
          2.68618  4.42225  2.77519  2.73123  3.46354  2.40513  3.72494  3.29354  2.67741  2.69355  4.24690  2.90347  2.73739  3.18146  2.89801  2.37887  2.77519  2.98518  4.58477  3.61503
          0.00356  6.03521  6.75756  0.61958  0.77255  0.48576  0.95510
    452   1.83227  4.93247  5.46693  4.85483  3.22060  3.67384  3.93923  3.00255  4.65008  1.43249  2.04883  3.76071  5.07874  3.78700  4.67494  4.02383  3.78259  1.65781  5.55353  4.37648    564 l - - -
          2.68618  4.42225  2.77519  2.73123  3.46354  2.40513  3.72494  3.29354  2.67741  2.69355  4.24690  2.90347  2.73739  3.18146  2.89801  2.37887  2.77519  2.98518  4.58477  3.61503
          0.00356  6.03521  6.75756  0.61958  0.77255  0.48576  0.95510
    453   0.98419  4.96096  5.27105  4.67082  3.04926  2.42902  5.00669  3.39922  4.50516  2.72717  2.67184  3.84610  5.05245  4.68026  4.59686  3.10977  2.81520  2.54900  5.57879  2.99573    565 a - - -
          2.68618  4.42225  2.77519  2.73123  3.46354  2.40513  3.72494  3.29354  2.67741  2.69355  4.24690  2.90347  2.73739  3.18146  2.89801  2.37887  2.77519  2.98518  4.58477  3.61503
          0.00356  6.03521  6.75756  0.61958  0.77255  0.48576  0.95510
    454   2.79289  5.93861  3.11802  2.87252  5.27982  1.62699  3.73804  4.76308  3.13598  4.24225  3.82870  2.60652  3.13162  2.66199  3.62815  1.81286  2.40134  3.38651  6.37362  3.98100    566 g - - -
          2.68618  4.42225  2.77519  2.73123  3.46354  2.40513  3.72494  3.29354  2.67741  2.69355  4.24690  2.90347  2.73739  3.18146  2.89801  2.37887  2.77519  2.98518  4.58477  3.61503
          0.00356  6.03521  6.75756  0.61958  0.77255  0.48576  0.95510
    455   2.91006  5.94987  3.68614  3.13039  5.29581  2.02439  3.06689  4.78207  2.56008  4.25537  4.99044  3.07371  3.24181  2.10000  2.22457  1.75080  2.62233  4.34101  6.38194  4.97090    567 s - - -
          2.68618  4.42225  2.77519  2.73123  3.46354  2.40513  3.72494  3.29354  2.67741  2.69355  4.24690  2.90347  2.73739  3.18146  2.89801  2.37887  2.77519  2.98518  4.58477  3.61503
          0.00356  6.03521  6.75756  0.61958  0.77255  0.48576  0.95510
    456   3.65297  5.01872  5.63294  5.01831  2.14774  3.46335  5.16694  1.82937  4.80278  1.59142  1.80345  5.00000  5.18581  4.92270  4.80387  4.14678  3.88443  1.74938  5.63948  3.69705    568 l - - -
          2.68618  4.42225  2.77519  2.73123  3.46354  2.40513  3.72494  3.29354  2.67741  2.69355  4.24690  2.90347  2.73739  3.18146  2.89801  2.37887  2.77519  2.98518  4.58477  3.61503
          0.00356  6.03521  6.75756  0.61958  0.77255  0.48576  0.95510
    457   1.93134  5.04876  4.85136  4.27000  4.15731  2.76191  4.89970  3.50484  4.17143  1.69262  2.43962  4.53186  4.97911  3.16208  3.30825  2.08246  2.59304  2.57411  3.21758  4.45661    569 l - - -
          2.68618  4.42225  2.77519  2.73123  3.46354  2.40513  3.72494  3.29354  2.67741  2.69355  4.24690  2.90347  2.73739  3.18146  2.89801  2.37887  2.77519  2.98518  4.58477  3.61503
          0.00356  6.03521  6.75756  0.61958  0.77255  0.48576  0.95510
    458   2.99627  5.97822  2.82299  3.14989  5.32450  1.59716  3.71782  4.81065  3.17153  4.28647  5.02452  2.47657  3.73321  3.00194  3.66628  1.32751  2.60596  4.37079  6.41563  5.00322    570 s - - -
          2.68618  4.42225  2.77519  2.73123  3.46354  2.40513  3.72494  3.29354  2.67741  2.69355  4.24690  2.90347  2.73739  3.18146  2.89801  2.37887  2.77519  2.98518  4.58477  3.61503
          0.02477  6.03521  3.81332  0.61958  0.77255  0.48576  0.95510
    459   2.83545  5.93038  3.03532  3.11688  5.27419  1.64086  3.69200  4.75927  2.72622  4.23512  3.49125  3.24977  3.02224  2.49874  3.19754  1.68501  2.71058  3.43546  6.36382  4.95363    571 g - - -
          2.68618  4.42225  2.77519  2.73123  3.46354  2.40513  3.72494  3.29354  2.67741  2.69355  4.24690  2.90347  2.73739  3.18146  2.89801  2.37887  2.77519  2.98518  4.58477  3.61503
          0.00364  6.01408  6.73643  0.61958  0.77255  0.63938  0.74997
    460   1.71107  5.31824  2.09062  2.50095  2.41360  3.21830  4.64407  3.38763  3.58986  2.62684  3.28443  4.07042  2.82763  3.91033  3.98630  2.68659  3.70669  2.54559  5.88287  4.62494    572 a - - -
          2.68618  4.42225  2.77519  2.73123  3.46354  2.40513  3.72494  3.29354  2.67741  2.69355  4.24690  2.90347  2.73739  3.18146  2.89801  2.37887  2.77519  2.98518  4.58477  3.61503
          0.00364  6.01408  6.73643  0.61958  0.77255  0.40045  1.10871
    461   1.60983  5.90835  3.70469  3.14868  5.23635  3.12701  3.06642  3.32841  2.57286  3.79951  4.95354  2.65492  4.61267  1.56400  2.80812  3.11018  3.23994  2.99460  6.35135  4.95101    573 q - - -
          2.68618  4.42225  2.77519  2.73123  3.46354  2.40513  3.72494  3.29354  2.67741  2.69355  4.24690  2.90347  2.73739  3.18146  2.89801  2.37887  2.77519  2.98518  4.58477  3.61503
          0.00356  6.03521  6.75756  0.61958  0.77255  0.48576  0.95510
    462   3.19885  4.95535  5.30632  4.70412  2.09294  1.92029  5.01416  2.74495  4.53181  3.14696  2.90044  3.84710  3.83048  4.70077  4.61162  1.37038  3.77839  2.28783  5.57380  3.11489    574 s - - -
          2.68618  4.42225  2.77519  2.73123  3.46354  2.40513  3.72494  3.29354  2.67741  2.69355  4.24690  2.90347  2.73739  3.18146  2.89801  2.37887  2.77519  2.98518  4.58477  3.61503
          0.00356  6.03521  6.75756  0.61958  0.77255  0.48576  0.95510
    463   1.27510  5.79913  2.04289  3.20730  5.08418  2.79067  4.44187  3.25963  2.82644  4.07851  3.55476  3.74304  3.30475  3.02355  3.68594  3.11478  2.34569  3.18593  6.26973  4.89830    575 a - - -
          2.68618  4.42225  2.77519  2.73123  3.46354  2.40513  3.72494  3.29354  2.67741  2.69355  4.24690  2.90347  2.73739  3.18146  2.89801  2.37887  2.77519  2.98518  4.58477  3.61503
          0.00356  6.03521  6.75756  0.61958  0.77255  0.48576  0.95510
    464   1.60671  5.93476  3.69413  2.06622  5.27502  2.19926  4.40630  3.53084  2.30997  4.23927  4.97955  3.03009  4.61087  3.50506  3.63573  1.85341  2.60450  4.32344  6.37370  4.96690    576 a - - -
          2.68618  4.42225  2.77519  2.73123  3.46354  2.40513  3.72494  3.29354  2.67741  2.69355  4.24690  2.90347  2.73739  3.18146  2.89801  2.37887  2.77519  2.98518  4.58477  3.61503
          0.00356  6.03521  6.75756  0.61958  0.77255  0.48576  0.95510
    465   1.81972  5.94929  3.23995  2.28348  5.29527  3.01146  4.39692  3.61090  2.06535  4.25496  3.95914  2.65442  4.60345  2.66044  3.06518  1.62720  3.66768  4.34042  6.38143  4.96994    577 s - - -
          2.68618  4.42225  2.77519  2.73123  3.46354  2.40513  3.72494  3.29354  2.67741  2.69355  4.24690  2.90347  2.73739  3.18146  2.89801  2.37887  2.77519  2.98518  4.58477  3.61503
          0.00356  6.03521  6.75756  0.61958  0.77255  0.48576  0.95510
    466   2.16738  5.91056  3.14174  2.61075  5.23955  2.17850  4.40759  3.45041  3.14881  2.73300  2.38921  3.24767  4.61188  2.46608  2.55667  1.97930  3.43763  4.29253  6.35298  4.95193    578 s - - -
          2.68618  4.42225  2.77519  2.73123  3.46354  2.40513  3.72494  3.29354  2.67741  2.69355  4.24690  2.90347  2.73739  3.18146  2.89801  2.37887  2.77519  2.98518  4.58477  3.61503
          0.00356  6.03521  6.75756  0.61958  0.77255  0.48576  0.95510
    467   1.28569  5.19417  4.44471  2.96100  3.01344  3.40875  4.76217  2.47971  3.82469  3.40331  4.29964  4.26482  4.88101  2.41249  4.16304  2.69982  2.62061  2.03323  5.78114  4.55325    579 a - - -
          2.68618  4.42225  2.77519  2.73123  3.46354  2.40513  3.72494  3.29354  2.67741  2.69355  4.24690  2.90347  2.73739  3.18146  2.89801  2.37887  2.77519  2.98518  4.58477  3.61503
          0.00356  6.03521  6.75756  0.61958  0.77255  0.48576  0.95510
    468   1.25629  5.85219  4.02878  2.89359  5.46874  1.61564  4.75992  4.93575  3.53150  4.46682  5.22665  4.00872  4.82335  3.88243  3.11402  1.99619  2.04495  4.47064  6.62796  5.26341    580 a - - -
          2.68618  4.42225  2.77519  2.73123  3.46354  2.40513  3.72494  3.29354  2.67741  2.69355  4.24690  2.90347  2.73739  3.18146  2.89801  2.37887  2.77519  2.98518  4.58477  3.61503
          0.00356  6.03521  6.75756  0.61958  0.77255  0.48576  0.95510
    469   1.93693  5.94769  2.83462  3.13068  5.29242  2.57158  3.21191  4.77816  3.13371  3.56533  4.98855  3.03692  2.19186  2.82291  2.67029  1.57763  3.66906  4.33817  6.38063  4.96984    581 s - - -
          2.68618  4.42225  2.77519  2.73123  3.46354  2.40513  3.72494  3.29354  2.67741  2.69355  4.24690  2.90347  2.73739  3.18146  2.89801  2.37887  2.77519  2.98518  4.58477  3.61503
          0.00356  6.03521  6.75756  0.61958  0.77255  0.48576  0.95510
    470   2.36925  5.94089  2.22412  1.86697  3.68645  3.54262  4.39913  4.76710  3.13491  4.24496  3.52056  3.24040  4.60518  2.37942  3.09851  2.19880  2.07499  3.06156  6.37527  4.96603    582 e - - -
          2.68618  4.42225  2.77519  2.73123  3.46354  2.40513  3.72494  3.29354  2.67741  2.69355  4.24690  2.90347  2.73739  3.18146  2.89801  2.37887  2.77519  2.98518  4.58477  3.61503
          0.00356  6.03521  6.75756  0.61958  0.77255  0.48576  0.95510
    471   1.83260  5.23849  4.35414  3.78728  4.37773  4.47456  4.72552  3.25638  3.74434  2.40328  3.59238  3.34036  3.45787  2.58774  3.46059  2.44915  1.72001  2.00944  5.81823  4.58088    583 t - - -
          2.68618  4.42225  2.77519  2.73123  3.46354  2.40513  3.72494  3.29354  2.67741  2.69355  4.24690  2.90347  2.73739  3.18146  2.89801  2.37887  2.77519  2.98518  4.58477  3.61503
          0.00356  6.03521  6.75756  0.61958  0.77255  0.48576  0.95510
    472   1.16978  5.67329  3.84667  2.72131  4.91593  3.54304  4.48673  3.59667  3.28276  2.90876  3.50361  3.15854  4.67394  3.09445  2.51383  2.58417  2.46203  2.93627  6.17268  4.83366    584 a - - -
          2.68618  4.42225  2.77519  2.73123  3.46354  2.40513  3.72494  3.29354  2.67741  2.69355  4.24690  2.90347  2.73739  3.18146  2.89801  2.37887  2.77519  2.98518  4.58477  3.61503
          0.00356  6.03521  6.75756  0.61958  0.77255  0.48576  0.95510
    473   2.90996  5.94385  1.60092  2.77820  5.28687  4.21207  4.39966  4.77142  2.06611  4.24826  3.88647  3.68032  4.60573  2.55527  3.62773  2.14526  1.72580  3.38874  6.37776  4.96800    585 d - - -
          2.68618  4.42225  2.77519  2.73123  3.46354  2.40513  3.72494  3.29354  2.67741  2.69355  4.24690  2.90347  2.73739  3.18146  2.89801  2.37887  2.77519  2.98518  4.58477  3.61503
          0.00356  6.03521  6.75756  0.61958  0.77255  0.48576  0.95510
    474   2.50933  5.98314  4.11219  3.76285  5.86335  0.74926  5.09146  5.35567  3.92267  4.87723  5.63333  2.36950  2.70211  2.48964  4.39835  2.59852  4.11643  4.79952  7.01838  5.65089    586 g - - -
          2.68618  4.42225  2.77519  2.73123  3.46354  2.40513  3.72494  3.29354  2.67741  2.69355  4.24690  2.90347  2.73739  3.18146  2.89801  2.37887  2.77519  2.98518  4.58477  3.61503
          0.00356  6.03521  6.75756  0.61958  0.77255  0.48576  0.95510
    475   1.78490  5.94798  2.57908  2.75636  5.28957  3.01104  4.40762  4.77320  3.14537  3.03579  4.99053  1.25305  4.61255  3.50555  3.01324  2.71078  2.90937  4.33696  6.38344  4.97414    587 n - - -
          2.68618  4.42225  2.77519  2.73123  3.46354  2.40513  3.72494  3.29354  2.67741  2.69355  4.24690  2.90347  2.73739  3.18146  2.89801  2.37887  2.77519  2.98518  4.58477  3.61503
          0.00356  6.03521  6.75756  0.61958  0.77255  0.48576  0.95510
    476   3.54949  4.93647  5.43525  2.75970  3.08625  2.78016  5.03960  2.52949  4.62709  2.50969  2.55178  4.84667  2.13309  4.77297  4.66282  3.15489  2.81473  2.30925  2.41229  2.32499    588 p - - -
          2.68618  4.42225  2.77519  2.73123  3.46354  2.40513  3.72494  3.29354  2.67741  2.69355  4.24690  2.90347  2.73739  3.18146  2.89801  2.37887  2.77519  2.98518  4.58477  3.61503
          0.00356  6.03521  6.75756  0.61958  0.77255  0.48576  0.95510
    477   2.57858  5.48560  4.05515  3.49675  4.70026  3.06246  4.61061  4.08959  3.47892  2.66579  4.59730  2.63261  4.76158  3.81533  3.00661  1.10049  2.56707  2.23484  6.05033  4.76102    589 s - - -
          2.68618  4.42225  2.77519  2.73123  3.46354  2.40513  3.72494  3.29354  2.67741  2.69355  4.24690  2.90347  2.73739  3.18146  2.89801  2.37887  2.77519  2.98518  4.58477  3.61503
          0.00356  6.03521  6.75756  0.61958  0.77255  0.48576  0.95510
    478   2.10880  4.93216  5.51181  4.89706  2.05784  4.72503  5.05793  2.73348  4.68376  1.65428  1.76632  4.88476  5.08829  4.81603  3.18620  4.03605  2.50127  3.17775  5.55313  2.62898    590 l - - -
          2.68618  4.42225  2.77519  2.73123  3.46354  2.40513  3.72494  3.29354  2.67741  2.69355  4.24690  2.90347  2.73739  3.18146  2.89801  2.37887  2.77519  2.98518  4.58477  3.61503
          0.00356  6.03521  6.75756  0.61958  0.77255  0.48576  0.95510
    479   2.39368  6.01181  2.91526  3.16563  5.36084  1.28307  4.45596  4.84855  3.20109  4.32229  5.06123  2.25841  4.65491  2.00240  2.58319  2.53241  3.73376  4.40668  6.45011  5.03548    591 g - - -
          2.68618  4.42225  2.77519  2.73123  3.46354  2.40513  3.72494  3.29354  2.67741  2.69355  4.24690  2.90347  2.73739  3.18146  2.89801  2.37887  2.77519  2.98518  4.58477  3.61503
          0.00356  6.03521  6.75756  0.61958  0.77255  0.48576  0.95510
    480   2.81689  5.96966  3.23357  2.86261  5.31484  3.29059  4.41492  4.80174  3.15308  4.27523  5.01141  1.01709  4.61938  2.34710  3.05221  2.15568  2.75046  4.36059  6.40238  4.98973    592 n - - -
          2.68618  4.42225  2.77519  2.73123  3.46354  2.40513  3.72494  3.29354  2.67741  2.69355  4.24690  2.90347  2.73739  3.18146  2.89801  2.37887  2.77519  2.98518  4.58477  3.61503
          0.00356  6.03521  6.75756  0.61958  0.77255  0.48576  0.95510
    481   2.36490  5.15185  4.54080  3.96937  4.27638  3.06068  4.79777  3.18087  3.90827  3.35740  1.35282  2.86525  4.90681  2.50380  4.22175  3.12116  2.30636  2.17829  5.74462  3.65855    593 m - - -
          2.68618  4.42225  2.77519  2.73123  3.46354  2.40513  3.72494  3.29354  2.67741  2.69355  4.24690  2.90347  2.73739  3.18146  2.89801  2.37887  2.77519  2.98518  4.58477  3.61503
          0.00356  6.03521  6.75756  0.61958  0.77255  0.48576  0.95510
    482   2.98226  5.93604  3.10045  3.13516  5.27601  2.55841  3.22773  4.75839  3.13756  4.23917  3.61634  2.92420  3.11579  2.15663  3.62952  1.25196  2.79919  4.32395  6.37183  3.20280    594 s - - -
          2.68618  4.42225  2.77519  2.73123  3.46354  2.40513  3.72494  3.29354  2.67741  2.69355  4.24690  2.90347  2.73739  3.18146  2.89801  2.37887  2.77519  2.98518  4.58477  3.61503
          0.00356  6.03521  6.75756  0.61958  0.77255  0.48576  0.95510
    483   2.17390  4.94261  5.39064  4.78338  2.63195  4.70399  3.81509  2.73983  4.59443  2.73635  1.43150  4.82562  5.06891  4.74839  3.20754  1.86759  2.69783  2.70705  5.56244  3.54491    595 m - - -
          2.68618  4.42225  2.77519  2.73123  3.46354  2.40513  3.72494  3.29354  2.67741  2.69355  4.24690  2.90347  2.73739  3.18146  2.89801  2.37887  2.77519  2.98518  4.58477  3.61503
          0.00356  6.03521  6.75756  0.61958  0.77255  0.48576  0.95510
    484   2.37429  6.08385  1.25832  2.17545  2.91407  2.48759  4.54112  4.89033  3.31460  4.38113  5.13533  2.11763  4.72950  3.64981  3.81718  3.55011  3.82907  4.46479  6.52406  2.88057    596 d - - -
          2.68618  4.42225  2.77519  2.73123  3.46354  2.40513  3.72494  3.29354  2.67741  2.69355  4.24690  2.90347  2.73739  3.18146  2.89801  2.37887  2.77519  2.98518  4.58477  3.61503
          0.00356  6.03521  6.75756  0.61958  0.77255  0.48576  0.95510
    485   3.43899  5.92125  3.69843  2.74608  3.37106  3.02732  4.40543  4.73241  3.14476  4.22159  4.96514  1.27121  3.50770  2.15943  2.67587  3.06097  2.15483  3.18168  6.36110  4.95738    597 n - - -
          2.68618  4.42225  2.77519  2.73123  3.46354  2.40513  3.72494  3.29354  2.67741  2.69355  4.24690  2.90347  2.73739  3.18146  2.89801  2.37887  2.77519  2.98518  4.58477  3.61503
          0.00356  6.03521  6.75756  0.61958  0.77255  0.48576  0.95510
    486   2.74274  5.58469  3.91672  3.35792  3.78813  2.55465  2.83800  4.20598  3.34768  3.83336  3.48687  3.00667  4.70240  3.06985  2.67187  1.95689  2.08708  2.00267  6.10281  3.23666    598 s - - -
          2.68618  4.42225  2.77519  2.73123  3.46354  2.40513  3.72494  3.29354  2.67741  2.69355  4.24690  2.90347  2.73739  3.18146  2.89801  2.37887  2.77519  2.98518  4.58477  3.61503
          0.00356  6.03521  6.75756  0.61958  0.77255  0.48576  0.95510
    487   2.02102  5.94411  2.62180  3.13204  5.28740  3.35782  3.76505  4.77210  3.13497  3.30689  4.98537  1.80757  3.41946  3.21759  3.25075  1.42288  2.96184  4.33382  6.37797  4.96807    599 s - - -
          2.68618  4.42225  2.77519  2.73123  3.46354  2.40513  3.72494  3.29354  2.67741  2.69355  4.24690  2.90347  2.73739  3.18146  2.89801  2.37887  2.77519  2.98518  4.58477  3.61503
          0.00356  6.03521  6.75756  0.61958  0.77255  0.48576  0.95510
    488   1.55487  4.93940  3.63056  4.80517  2.55675  3.06140  5.03554  2.28304  4.61150  2.71100  3.03336  4.83666  5.07195  2.16583  4.65459  4.01418  3.78113  1.87852  4.08972  3.20079    600 a - - -
          2.68618  4.42225  2.77519  2.73123  3.46354  2.40513  3.72494  3.29354  2.67741  2.69355  4.24690  2.90347  2.73739  3.18146  2.89801  2.37887  2.77519  2.98518  4.58477  3.61503
          0.00356  6.03521  6.75756  0.61958  0.77255  0.48576  0.95510
    489   2.54485  5.83649  2.85463  2.47311  2.69646  2.45989  4.43042  4.58978  3.18647  2.88051  4.88969  1.37114  2.84502  3.54420  3.67012  2.90320  3.67563  3.39259  6.29800  4.21052    601 n - - -
          2.68618  4.42225  2.77519  2.73123  3.46354  2.40513  3.72494  3.29354  2.67741  2.69355  4.24690  2.90347  2.73739  3.18146  2.89801  2.37887  2.77519  2.98518  4.58477  3.61503
          0.03299  6.03521  3.50450  0.61958  0.77255  0.48576  0.95510
    490   2.88366  5.92642  3.66771  2.60168  5.27036  4.19281  4.38042  4.75534  1.84619  4.23130  4.96774  1.88032  3.46646  3.09866  3.60798  1.81501  1.83481  3.38911  6.36006  4.94997    602 s - - -
          2.68618  4.42225  2.77519  2.73123  3.46354  2.40513  3.72494  3.29354  2.67741  2.69355  4.24690  2.90347  2.73739  3.18146  2.89801  2.37887  2.77519  2.98518  4.58477  3.61503
          0.45677  6.00589  1.01002  0.61958  0.77255  0.69233  0.69396
    491   2.68695  5.14315  3.74422  3.18320  4.32559  1.79566  3.35947  2.94420  3.16333  2.71445  3.19781  3.66615  4.44747  2.66324  2.25306  2.09003  3.40264  3.44319  3.45165  4.40315    603 g - - -
          2.68313  4.42534  2.77828  2.73357  3.45874  2.40399  3.72601  3.29663  2.67979  2.69355  4.24250  2.90074  2.74048  3.18015  2.89666  2.37795  2.77413  2.98522  4.58309  3.61812
          1.19393  0.60832  1.87924  2.04482  0.13858  0.42968  1.05188
    492   2.46329  5.52184  3.67503  2.64464  3.00204  2.67876  4.31904  4.18990  2.70733  3.78389  2.78025  3.02446  4.50726  2.37518  3.57916  2.42075  2.30383  2.92090  2.47973  4.67666    627 t - - -
          2.68618  4.42225  2.77519  2.73123  3.46354  2.40513  3.72494  3.29354  2.67741  2.69355  4.24690  2.90347  2.73739  3.18146  2.89801  2.37887  2.77519  2.98518  4.58477  3.61503
          0.11406  5.78412  2.25648  0.61958  0.77255  0.34084  1.24192
    493   2.26512  5.77549  2.18819  2.54873  3.41979  3.72116  4.32795  4.54972  3.07749  4.06642  3.74965  2.10830  4.52949  3.43640  3.56396  2.28665  1.67348  3.13425  6.22915  4.83954    628 t - - -
          2.68618  4.42225  2.77519  2.73123  3.46354  2.40513  3.72494  3.29354  2.67741  2.69355  4.24690  2.90347  2.73739  3.18146  2.89801  2.37887  2.77519  2.98518  4.58477  3.61503
          0.00411  5.89324  6.61559  0.61958  0.77255  1.20402  0.35666
    494   1.73387  5.59598  3.28819  3.18314  4.84388  2.60696  3.61317  2.94884  3.17771  3.30601  4.66378  3.70691  3.38861  3.52902  2.51307  2.16330  1.87974  3.93328  3.58803  4.74851    629 a - - -
          2.68618  4.42225  2.77519  2.73123  3.46354  2.40513  3.72494  3.29354  2.67741  2.69355  4.24690  2.90347  2.73739  3.18146  2.89801  2.37887  2.77519  2.98518  4.58477  3.61503
          0.00411  5.89324  6.61559  0.61958  0.77255  0.96314  0.48077
    495   1.91400  5.65279  3.73243  3.17562  4.91753  2.52851  4.39125  4.34834  3.17183  3.92528  2.29616  1.75350  3.40213  2.84971  3.64447  2.74119  2.27494  4.00049  3.72140  4.78962    630 n - - -
          2.68618  4.42225  2.77519  2.73123  3.46354  2.40513  3.72494  3.29354  2.67741  2.69355  4.24690  2.90347  2.73739  3.18146  2.89801  2.37887  2.77519  2.98518  4.58477  3.61503
          0.21451  5.91728  1.65880  0.61958  0.77255  1.11878  0.39553
    496   2.70360  5.69583  2.73881  2.94499  5.02128  3.42381  4.20365  4.49364  2.51179  3.11653  4.74172  1.64377  2.95292  3.30664  3.43576  1.94774  2.49003  4.07589  3.93839  3.30424    631 n - - -
          2.68618  4.42225  2.77519  2.73123  3.46354  2.40513  3.72494  3.29354  2.67741  2.69355  4.24690  2.90347  2.73739  3.18146  2.89801  2.37887  2.77519  2.98518  4.58477  3.61503
          0.03454  5.70771  3.48582  0.61958  0.77255  1.65432  0.21223
    497   2.85222  5.62459  3.51122  2.95482  4.92843  2.01706  3.51687  2.95224  1.75956  3.03384  2.64544  3.03551  4.40197  2.57563  3.04890  2.48842  3.06608  3.99288  6.08273  4.69823    632 k - - -
          2.68618  4.42225  2.77519  2.73123  3.46354  2.40513  3.72494  3.29354  2.67741  2.69355  4.24690  2.90347  2.73739  3.18146  2.89801  2.37887  2.77519  2.98518  4.58477  3.61503
          0.00509  5.67827  6.40062  0.61958  0.77255  1.12441  0.39281
    498   2.16006  5.10605  3.07168  2.83746  3.44116  4.26084  3.62533  2.12172  3.47968  2.59084  3.18123  2.60733  4.64238  2.49771  3.86134  3.49631  3.54254  2.64919  5.67764  2.17389    633 i - - -
          2.68618  4.42225  2.77519  2.73123  3.46354  2.40513  3.72494  3.29354  2.67741  2.69355  4.24690  2.90347  2.73739  3.18146  2.89801  2.37887  2.77519  2.98518  4.58477  3.61503
          0.00468  5.76177  6.48411  0.61958  0.77255  1.29731  0.31920
    499   1.94500  5.79181  1.98355  2.39405  5.13712  3.13612  4.24130  4.62327  2.97592  3.38178  4.83242  2.53255  3.08592  2.95741  2.43111  2.63716  2.50736  3.49185  6.22436  4.81325    634 a - - -
          2.68618  4.42225  2.77519  2.73123  3.46354  2.40513  3.72494  3.29354  2.67741  2.69355  4.24690  2.90347  2.73739  3.18146  2.89801  2.37887  2.77519  2.98518  4.58477  3.61503
          0.00455  5.79067  6.51301  0.61958  0.77255  1.17881  0.36766
    500   3.30501  5.79749  2.80408  2.64754  5.13480  2.99107  3.26887  4.61546  3.00742  2.75555  4.84027  1.92614  3.19337  3.36821  3.49907  2.04667  1.74224  4.18397  6.23481  3.47371    635 t - - -
          2.68618  4.42225  2.77519  2.73123  3.46354  2.40513  3.72494  3.29354  2.67741  2.69355  4.24690  2.90347  2.73739  3.18146  2.89801  2.37887  2.77519  2.98518  4.58477  3.61503
          0.00439  5.82580  6.54815  0.61958  0.77255  1.40210  0.28247
    501   2.68491  5.32118  3.89644  3.33577  3.11443  2.95202  4.44359  3.89336  3.31783  2.58112  2.93500  2.12300  3.58656  3.15400  3.02435  1.54331  2.98916  2.79050  5.86335  4.57614    636 s - - -
          2.68618  4.42225  2.77519  2.73123  3.46354  2.40513  3.72494  3.29354  2.67741  2.69355  4.24690  2.90347  2.73739  3.18146  2.89801  2.37887  2.77519  2.98518  4.58477  3.61503
          0.00439  5.82580  6.54815  0.61958  0.77255  0.16712  1.87144
    502   2.41997  4.95850  3.60655  4.68330  3.49602  2.65798  5.00921  2.00375  4.51509  1.58511  2.90394  4.77342  3.26031  3.07429  4.60222  2.40681  3.26472  2.66687  4.05747  3.29903    637 l - - -
          2.68618  4.42225  2.77519  2.73123  3.46354  2.40513  3.72494  3.29354  2.67741  2.69355  4.24690  2.90347  2.73739  3.18146  2.89801  2.37887  2.77519  2.98518  4.58477  3.61503
          0.00356  6.03521  6.75756  0.61958  0.77255  0.48576  0.95510
    503   2.18788  5.43087  3.21136  2.91774  3.12255  2.39442  4.59986  3.99225  3.48881  2.26679  2.07789  3.98786  4.76075  3.82106  3.39595  1.87012  2.54839  3.72848  5.97853  3.70638    638 s - - -
          2.68618  4.42225  2.77519  2.73123  3.46354  2.40513  3.72494  3.29354  2.67741  2.69355  4.24690  2.90347  2.73739  3.18146  2.89801  2.37887  2.77519  2.98518  4.58477  3.61503
          0.00356  6.03521  6.75756  0.61958  0.77255  0.48576  0.95510
    504   3.44809  5.77500  3.77835  2.42521  2.75733  3.29188  3.29068  4.49146  3.21916  2.82249  3.54765  3.10961  3.73712  1.91417  2.66972  2.31463  2.21090  3.15556  3.87351  3.93872    639 q - - -
          2.68618  4.42225  2.77519  2.73123  3.46354  2.40513  3.72494  3.29354  2.67741  2.69355  4.24690  2.90347  2.73739  3.18146  2.89801  2.37887  2.77519  2.98518  4.58477  3.61503
          0.00356  6.03521  6.75756  0.61958  0.77255  0.48576  0.95510
    505   3.44651  5.79701  2.49636  2.82813  2.33111  2.17563  3.78332  3.79667  3.20672  2.44721  3.93269  3.74386  4.63925  3.04100  2.03186  2.02831  3.08934  3.79832  6.26797  4.89707    640 s - - -
          2.68618  4.42225  2.77519  2.73123  3.46354  2.40513  3.72494  3.29354  2.67741  2.69355  4.24690  2.90347  2.73739  3.18146  2.89801  2.37887  2.77519  2.98518  4.58477  3.61503
          0.00356  6.03521  6.75756  0.61958  0.77255  0.48576  0.95510
    506   2.25977  5.68586  3.83755  3.27987  3.16862  3.39819  3.33757  4.35435  3.27430  3.94803  3.26476  3.33759  3.70936  2.02036  3.28020  1.45230  2.72909  2.97209  6.18247  3.47296    641 s - - -
          2.68618  4.42225  2.77519  2.73123  3.46354  2.40513  3.72494  3.29354  2.67741  2.69355  4.24690  2.90347  2.73739  3.18146  2.89801  2.37887  2.77519  2.98518  4.58477  3.61503
          0.00356  6.03521  6.75756  0.61958  0.77255  0.48576  0.95510
    507   2.24170  5.61170  3.89876  3.34002  4.83620  1.09131  4.51447  4.24461  2.83464  2.87932  4.68716  3.85259  3.85300  3.20563  3.13991  2.20215  3.69514  3.03582  3.75864  4.80201    642 g - - -
          2.68618  4.42225  2.77519  2.73123  3.46354  2.40513  3.72494  3.29354  2.67741  2.69355  4.24690  2.90347  2.73739  3.18146  2.89801  2.37887  2.77519  2.98518  4.58477  3.61503
          0.02106  6.03521  3.99265  0.61958  0.77255  0.48576  0.95510
    508   2.63803  5.91516  3.23474  2.88014  5.25114  1.95943  3.62614  4.73074  3.12976  3.55459  2.88675  3.25653  4.59673  1.74459  2.36135  2.32171  3.65745  2.65577  6.35332  4.94791    643 q - - -
          2.68618  4.42225  2.77519  2.73123  3.46354  2.40513  3.72494  3.29354  2.67741  2.69355  4.24690  2.90347  2.73739  3.18146  2.89801  2.37887  2.77519  2.98518  4.58477  3.61503
          0.00362  6.01777  6.74012  0.61958  0.77255  0.41299  1.08373
    509   2.45700  5.72509  3.19263  3.25310  4.98430  3.20378  4.46721  2.88697  3.24906  3.18211  2.29472  2.48145  4.65873  2.13761  3.30614  2.23019  2.01632  3.28461  6.21291  4.86067    644 t - - -
          2.68618  4.42225  2.77519  2.73123  3.46354  2.40513  3.72494  3.29354  2.67741  2.69355  4.24690  2.90347  2.73739  3.18146  2.89801  2.37887  2.77519  2.98518  4.58477  3.61503
          0.00356  6.03521  6.75756  0.61958  0.77255  0.48576  0.95510
    510   2.30448  5.72849  2.62277  3.25245  4.98984  2.45903  4.46750  3.64298  3.24859  3.99795  3.55013  3.78059  4.65875  3.60178  3.00848  1.67616  1.45777  4.07359  6.21671  3.81705    645 t - - -
          2.68618  4.42225  2.77519  2.73123  3.46354  2.40513  3.72494  3.29354  2.67741  2.69355  4.24690  2.90347  2.73739  3.18146  2.89801  2.37887  2.77519  2.98518  4.58477  3.61503
          0.00356  6.03521  6.75756  0.61958  0.77255  0.48576  0.95510
    511   1.85628  4.94472  3.91266  4.76928  2.64476  3.39016  5.02803  2.34147  3.77582  2.08835  3.27637  4.81841  5.06691  4.13065  4.02348  2.39765  3.02196  2.05185  2.73379  3.36208    646 a - - -
          2.68618  4.42225  2.77519  2.73123  3.46354  2.40513  3.72494  3.29354  2.67741  2.69355  4.24690  2.90347  2.73739  3.18146  2.89801  2.37887  2.77519  2.98518  4.58477  3.61503
          0.00356  6.03521  6.75756  0.61958  0.77255  0.48576  0.95510
    512   2.34646  5.87663  2.71357  2.66329  4.05100  2.50197  4.41741  3.74589  3.16506  3.27291  4.92534  2.85032  4.61963  1.64812  3.21768  2.92869  2.82528  2.31862  6.32783  3.50659    647 q - - -
          2.68618  4.42225  2.77519  2.73123  3.46354  2.40513  3.72494  3.29354  2.67741  2.69355  4.24690  2.90347  2.73739  3.18146  2.89801  2.37887  2.77519  2.98518  4.58477  3.61503
          0.00356  6.03521  6.75756  0.61958  0.77255  0.48576  0.95510
    513   2.14972  5.94265  3.00483  2.85250  5.28565  2.68782  4.39872  4.77016  3.13422  3.20154  3.20664  2.78669  4.60487  2.43151  2.59108  1.57727  2.38372  4.33218  6.37658  4.96688    648 s - - -
          2.68618  4.42225  2.77519  2.73123  3.46354  2.40513  3.72494  3.29354  2.67741  2.69355  4.24690  2.90347  2.73739  3.18146  2.89801  2.37887  2.77519  2.98518  4.58477  3.61503
          0.00356  6.03521  6.75756  0.61958  0.77255  0.48576  0.95510
    514   2.04272  5.95715  2.17552  2.16669  5.30109  1.55653  4.41147  4.78618  3.14959  4.26280  3.35939  2.81411  3.81041  3.50907  3.64300  2.24793  3.07262  4.34764  6.39233  4.98157    649 g - - -
          2.68618  4.42225  2.77519  2.73123  3.46354  2.40513  3.72494  3.29354  2.67741  2.69355  4.24690  2.90347  2.73739  3.18146  2.89801  2.37887  2.77519  2.98518  4.58477  3.61503
          0.00356  6.03521  6.75756  0.61958  0.77255  0.48576  0.95510
    515   2.10216  5.76405  3.02104  2.95789  5.03649  4.25663  3.36314  4.47426  3.22553  2.58550  3.16007  1.77949  4.64795  3.58039  2.71631  2.74218  2.32951  2.53568  6.24285  3.36478    650 n - - -
          2.68618  4.42225  2.77519  2.73123  3.46354  2.40513  3.72494  3.29354  2.67741  2.69355  4.24690  2.90347  2.73739  3.18146  2.89801  2.37887  2.77519  2.98518  4.58477  3.61503
          0.00356  6.03521  6.75756  0.61958  0.77255  0.48576  0.95510
    516   2.72127  5.66024  3.85918  2.84365  3.55740  0.88373  4.49599  4.31595  3.29664  3.91952  3.53009  2.75493  4.68131  3.64630  3.28320  2.42312  3.69176  3.99277  6.16383  3.56111    651 g - - -
          2.68618  4.42225  2.77519  2.73123  3.46354  2.40513  3.72494  3.29354  2.67741  2.69355  4.24690  2.90347  2.73739  3.18146  2.89801  2.37887  2.77519  2.98518  4.58477  3.61503
          0.00356  6.03521  6.75756  0.61958  0.77255  0.48576  0.95510
    517   1.96434  5.53425  3.96233  3.40284  4.73764  2.75977  4.54684  3.23347  2.91156  3.77683  3.54110  3.39432  4.72036  3.73116  2.98705  1.17118  2.56219  3.02910  6.06256  3.88980    652 s - - -
          2.68618  4.42225  2.77519  2.73123  3.46354  2.40513  3.72494  3.29354  2.67741  2.69355  4.24690  2.90347  2.73739  3.18146  2.89801  2.37887  2.77519  2.98518  4.58477  3.61503
          0.00356  6.03521  6.75756  0.61958  0.77255  0.48576  0.95510
    518   2.17603  5.73959  3.13226  2.54965  5.00364  4.26377  4.46217  4.43617  3.24034  2.48787  2.56623  2.86342  4.65479  3.59407  3.30507  1.97832  1.69526  2.88151  6.22414  4.86820    653 t - - -
          2.68618  4.42225  2.77519  2.73123  3.46354  2.40513  3.72494  3.29354  2.67741  2.69355  4.24690  2.90347  2.73739  3.18146  2.89801  2.37887  2.77519  2.98518  4.58477  3.61503
          0.00356  6.03521  6.75756  0.61958  0.77255  0.48576  0.95510
    519   2.42379  5.88265  3.71735  2.73060  3.41179  4.22546  2.80810  2.87879  2.49400  4.17603  3.94127  3.09432  4.61823  2.05154  2.80933  2.17740  2.03534  4.25829  4.09267  3.96897    654 t - - -
          2.68618  4.42225  2.77519  2.73123  3.46354  2.40513  3.72494  3.29354  2.67741  2.69355  4.24690  2.90347  2.73739  3.18146  2.89801  2.37887  2.77519  2.98518  4.58477  3.61503
          0.00356  6.03521  6.75756  0.61958  0.77255  0.48576  0.95510
    520   2.57371  5.92926  3.10210  2.64216  2.95964  3.15172  3.63748  4.74676  2.74454  4.23115  3.86323  3.68497  3.24220  3.02207  2.92780  2.57715  1.28088  3.06620  6.36674  4.96064    655 t - - -
          2.68618  4.42225  2.77519  2.73123  3.46354  2.40513  3.72494  3.29354  2.67741  2.69355  4.24690  2.90347  2.73739  3.18146  2.89801  2.37887  2.77519  2.98518  4.58477  3.61503
          0.00356  6.03521  6.75756  0.61958  0.77255  0.48576  0.95510
    521   2.58349  5.64959  3.00499  2.86250  3.32136  4.29157  4.49610  3.06875  3.29916  2.40653  3.19526  2.73478  4.68121  1.38024  3.76196  2.38399  2.88878  3.97986  6.15411  3.84823    656 q - - -
          2.68618  4.42225  2.77519  2.73123  3.46354  2.40513  3.72494  3.29354  2.67741  2.69355  4.24690  2.90347  2.73739  3.18146  2.89801  2.37887  2.77519  2.98518  4.58477  3.61503
          0.00356  6.03521  6.75756  0.61958  0.77255  0.48576  0.95510
    522   2.04589  4.97557  5.18332  4.58761  2.35758  2.91286  4.98675  2.88499  4.43773  2.19147  2.35009  3.52753  5.03906  3.04780  4.55856  3.37529  1.59478  3.22621  5.59142  3.14519    657 t - - -
          2.68618  4.42225  2.77519  2.73123  3.46354  2.40513  3.72494  3.29354  2.67741  2.69355  4.24690  2.90347  2.73739  3.18146  2.89801  2.37887  2.77519  2.98518  4.58477  3.61503
          0.00356  6.03521  6.75756  0.61958  0.77255  0.48576  0.95510
    523   1.58885  5.86408  2.76449  3.22814  5.23397  1.48101  4.47812  4.69844  3.23060  4.21592  4.97379  3.76237  3.32974  3.58805  2.81781  2.40497  2.44260  3.12758  6.37704  4.99048    658 g - - -
          2.68618  4.42225  2.77519  2.73123  3.46354  2.40513  3.72494  3.29354  2.67741  2.69355  4.24690  2.90347  2.73739  3.18146  2.89801  2.37887  2.77519  2.98518  4.58477  3.61503
          0.00356  6.03521  6.75756  0.61958  0.77255  0.48576  0.95510
    524   2.29071  5.94130  1.99764  3.13281  5.28353  2.40482  4.39953  3.46633  3.13539  4.24539  4.98275  1.99310  4.60554  2.38087  2.79465  2.14008  3.20942  4.33042  6.37572  3.20343    659 n - - -
          2.68618  4.42225  2.77519  2.73123  3.46354  2.40513  3.72494  3.29354  2.67741  2.69355  4.24690  2.90347  2.73739  3.18146  2.89801  2.37887  2.77519  2.98518  4.58477  3.61503
          0.00356  6.03521  6.75756  0.61958  0.77255  0.48576  0.95510
    525   2.50140  6.05401  2.67605  3.22047  5.42387  0.83780  4.53052  4.91047  2.60445  4.39079  5.13621  3.76965  4.71346  2.79571  3.78768  2.52006  3.11681  4.46835  6.52392  5.10955    660 g - - -
          2.68618  4.42225  2.77519  2.73123  3.46354  2.40513  3.72494  3.29354  2.67741  2.69355  4.24690  2.90347  2.73739  3.18146  2.89801  2.37887  2.77519  2.98518  4.58477  3.61503
          0.00356  6.03521  6.75756  0.61958  0.77255  0.48576  0.95510
    526   2.11504  5.93033  2.51150  3.13756  5.26790  2.96436  2.40799  4.74862  3.13966  2.76618  4.97297  3.09532  4.60747  2.58314  2.25615  2.23908  2.61260  3.19507  6.36753  3.66737    661 a - - -
          2.68618  4.42225  2.77519  2.73123  3.46354  2.40513  3.72494  3.29354  2.67741  2.69355  4.24690  2.90347  2.73739  3.18146  2.89801  2.37887  2.77519  2.98518  4.58477  3.61503
          0.02149  6.03521  3.97047  0.61958  0.77255  0.48576  0.95510
    527   2.46742  5.32007  4.18603  2.76092  4.47723  4.40997  4.64658  2.98782  3.59263  2.34277  2.38871  3.45822  4.79278  2.50700  2.82255  2.31368  2.04504  2.39031  5.88474  3.51923    662 t - - -
          2.68618  4.42225  2.77519  2.73123  3.46354  2.40513  3.72494  3.29354  2.67741  2.69355  4.24690  2.90347  2.73739  3.18146  2.89801  2.37887  2.77519  2.98518  4.58477  3.61503
          0.00363  6.01735  6.73970  0.61958  0.77255  0.61728  0.77525
    528   1.97195  5.61103  3.87297  2.89098  4.83871  3.03771  4.49497  3.54652  2.84089  3.86469  3.26518  2.89718  4.67762  3.65381  3.25596  2.14850  2.68856  1.41291  6.12123  4.79482    663 v - - -
          2.68618  4.42225  2.77519  2.73123  3.46354  2.40513  3.72494  3.29354  2.67741  2.69355  4.24690  2.90347  2.73739  3.18146  2.89801  2.37887  2.77519  2.98518  4.58477  3.61503
          0.00363  6.01735  6.73970  0.61958  0.77255  0.61728  0.77525
    529   3.06978  5.19441  4.40305  2.84916  2.37010  2.88968  4.73750  2.17750  3.78616  2.57395  3.34370  3.08139  4.85977  2.87573  2.58040  2.68663  2.69438  3.46599  3.46538  2.42416    664 i - - -
          2.68618  4.42225  2.77519  2.73123  3.46354  2.40513  3.72494  3.29354  2.67741  2.69355  4.24690  2.90347  2.73739  3.18146  2.89801  2.37887  2.77519  2.98518  4.58477  3.61503
          0.00363  6.01735  6.73970  0.61958  0.77255  0.41152  1.08661
    530   2.16512  5.85059  1.63332  2.66212  5.15504  4.23343  4.42528  3.12913  3.17814  2.57150  3.58957  3.04483  3.24310  2.19185  3.66308  2.80520  2.77468  3.58345  6.30838  3.95619    665 d - - -
          2.68618  4.42225  2.77519  2.73123  3.46354  2.40513  3.72494  3.29354  2.67741  2.69355  4.24690  2.90347  2.73739  3.18146  2.89801  2.37887  2.77519  2.98518  4.58477  3.61503
          0.00356  6.03521  6.75756  0.61958  0.77255  0.48576  0.95510
    531   2.18020  5.94665  2.74528  3.12984  5.29147  2.15905  3.43063  4.77727  2.57960  4.25183  3.83128  2.60072  4.60393  2.75381  2.58934  2.26165  2.22225  2.82594  6.37948  4.96868    666 g - - -
          2.68618  4.42225  2.77519  2.73123  3.46354  2.40513  3.72494  3.29354  2.67741  2.69355  4.24690  2.90347  2.73739  3.18146  2.89801  2.37887  2.77519  2.98518  4.58477  3.61503
          0.00356  6.03521  6.75756  0.61958  0.77255  0.48576  0.95510
    532   2.63543  5.91013  3.25451  3.14743  5.23898  2.29533  4.40773  4.71365  3.14903  3.03952  3.95135  2.37851  4.61199  2.51154  2.33034  1.80699  2.20667  3.15087  6.35269  4.95176    667 s - - -
          2.68618  4.42225  2.77519  2.73123  3.46354  2.40513  3.72494  3.29354  2.67741  2.69355  4.24690  2.90347  2.73739  3.18146  2.89801  2.37887  2.77519  2.98518  4.58477  3.61503
          0.00356  6.03521  6.75756  0.61958  0.77255  0.48576  0.95510
    533   2.22030  5.89793  3.10982  2.68636  5.22157  1.87595  4.41126  3.86381  3.15486  2.55657  4.94429  2.97152  3.80701  2.06885  3.64383  2.51738  2.56101  2.74610  6.34367  4.94602    668 g - - -
          2.68618  4.42225  2.77519  2.73123  3.46354  2.40513  3.72494  3.29354  2.67741  2.69355  4.24690  2.90347  2.73739  3.18146  2.89801  2.37887  2.77519  2.98518  4.58477  3.61503
          0.00356  6.03521  6.75756  0.61958  0.77255  0.48576  0.95510
    534   1.45844  5.95014  3.24955  2.73958  5.29396  1.58563  4.40292  4.77922  3.13898  3.56979  4.99150  3.11277  3.82633  2.93779  2.88916  2.03462  3.67341  4.34019  6.38369  4.97313    669 a - - -
          2.68618  4.42225  2.77519  2.73123  3.46354  2.40513  3.72494  3.29354  2.67741  2.69355  4.24690  2.90347  2.73739  3.18146  2.89801  2.37887  2.77519  2.98518  4.58477  3.61503
          0.00356  6.03521  6.75756  0.61958  0.77255  0.48576  0.95510
    535   2.25332  5.57923  3.92141  2.85477  3.52568  4.31583  4.52591  2.56120  3.02932  3.39353  2.35541  2.75170  4.70426  2.54668  2.56050  2.10346  2.53417  2.72246  6.09845  4.78287    670 s - - -
          2.68618  4.42225  2.77519  2.73123  3.46354  2.40513  3.72494  3.29354  2.67741  2.69355  4.24690  2.90347  2.73739  3.18146  2.89801  2.37887  2.77519  2.98518  4.58477  3.61503
          0.00356  6.03521  6.75756  0.61958  0.77255  0.48576  0.95510
    536   2.94917  5.51251  3.98303  3.42321  3.71554  3.02694  4.55718  4.10408  2.92421  2.41162  3.13773  3.37470  4.72828  2.72222  3.14774  1.23725  2.52358  2.62248  6.04495  4.74554    671 s - - -
          2.68618  4.42225  2.77519  2.73123  3.46354  2.40513  3.72494  3.29354  2.67741  2.69355  4.24690  2.90347  2.73739  3.18146  2.89801  2.37887  2.77519  2.98518  4.58477  3.61503
          0.53518  6.03521  0.88662  0.61958  0.77255  0.48576  0.95510
    537   2.48747  4.64494  4.69792  4.10837  2.56143  2.68558  4.59953  3.09097  3.98008  2.43751  2.30807  4.29472  4.66181  4.19130  2.53522  2.52148  2.41112  2.44940  5.25771  2.34084    672 m - - -
          2.68528  4.42267  2.77483  2.73165  3.46396  2.40472  3.72537  3.29396  2.67783  2.69343  4.24732  2.90330  2.73782  3.17990  2.89843  2.37891  2.77525  2.98560  4.58519  3.61545
          1.19165  0.47704  2.58145  0.02997  3.52248  0.13838  2.04616
    538   3.40808  5.82716  3.69328  3.13721  3.61033  2.54150  4.38444  4.59856  2.96383  2.40671  4.87798  1.89531  4.58752  2.51676  2.51226  1.40617  3.63892  4.19946  6.28047  4.89396    674 s - - -
          2.68618  4.42225  2.77519  2.73123  3.46354  2.40513  3.72494  3.29354  2.67741  2.69355  4.24690  2.90347  2.73739  3.18146  2.89801  2.37887  2.77519  2.98518  4.58477  3.61503
          0.00381  5.96873  6.69107  0.61958  0.77255  0.89835  0.52297
    539   2.74979  5.41713  2.55805  3.42858  2.57408  3.06222  4.53721  3.66044  2.75872  1.46387  4.50407  3.91471  4.70226  3.74611  2.60342  2.77056  2.36434  3.71897  5.95899  3.07061    675 l - - -
          2.68618  4.42225  2.77519  2.73123  3.46354  2.40513  3.72494  3.29354  2.67741  2.69355  4.24690  2.90347  2.73739  3.18146  2.89801  2.37887  2.77519  2.98518  4.58477  3.61503
          0.00381  5.96873  6.69107  0.61958  0.77255  0.89835  0.52297
    540   2.05072  5.48336  3.92575  3.36645  4.68702  2.98028  2.76542  4.08302  3.35284  2.46653  2.91451  3.86528  1.64922  3.08636  3.79622  2.33671  2.43890  3.79611  6.01483  4.71190    676 p - - -
          2.68618  4.42225  2.77519  2.73123  3.46354  2.40513  3.72494  3.29354  2.67741  2.69355  4.24690  2.90347  2.73739  3.18146  2.89801  2.37887  2.77519  2.98518  4.58477  3.61503
          0.00381  5.96873  6.69107  0.61958  0.77255  0.45350  1.00895
    541   3.52197  4.99043  5.01588  4.42724  2.23203  4.62929  4.93417  3.43744  4.30182  3.18519  2.34021  3.40764  4.99841  3.40827  2.83899  2.58827  1.95005  1.34791  4.09481  4.41193    677 v - - -
          2.68618  4.42225  2.77519  2.73123  3.46354  2.40513  3.72494  3.29354  2.67741  2.69355  4.24690  2.90347  2.73739  3.18146  2.89801  2.37887  2.77519  2.98518  4.58477  3.61503
          0.00364  6.01408  6.73643  0.61958  0.77255  0.63938  0.74997
    542   2.49837  5.97935  2.77268  3.14515  5.32662  1.94845  3.70681  4.81301  2.87554  4.28927  5.02848  1.50651  4.63042  3.53027  3.67162  1.66268  2.87748  4.37312  6.41901  5.00578    678 n - - -
          2.68618  4.42225  2.77519  2.73123  3.46354  2.40513  3.72494  3.29354  2.67741  2.69355  4.24690  2.90347  2.73739  3.18146  2.89801  2.37887  2.77519  2.98518  4.58477  3.61503
          0.00364  6.01408  6.73643  0.61958  0.77255  0.63938  0.74997
    543   2.09891  5.24499  4.30037  2.92290  4.38811  2.71533  4.69459  2.29336  3.69488  2.69415  1.97137  4.15709  3.87879  2.47939  3.29483  2.40275  3.71573  2.31090  5.82139  4.57947    679 m - - -
          2.68618  4.42225  2.77519  2.73123  3.46354  2.40513  3.72494  3.29354  2.67741  2.69355  4.24690  2.90347  2.73739  3.18146  2.89801  2.37887  2.77519  2.98518  4.58477  3.61503
          0.00364  6.01408  6.73643  0.61958  0.77255  0.63938  0.74997
    544   2.93816  5.93555  2.38460  3.11496  5.28153  2.79109  4.38317  3.27066  2.15088  4.24119  4.97599  2.44092  4.58972  1.78318  2.00831  2.60802  2.84549  4.32668  6.36766  4.95621    680 q - - -
          2.68618  4.42225  2.77519  2.73123  3.46354  2.40513  3.72494  3.29354  2.67741  2.69355  4.24690  2.90347  2.73739  3.18146  2.89801  2.37887  2.77519  2.98518  4.58477  3.61503
          0.00364  6.01408  6.73643  0.61958  0.77255  0.63938  0.74997
    545   1.91205  4.93728  5.30590  4.70275  3.25481  2.65894  2.80052  3.00487  4.52749  1.57872  3.20655  4.77645  5.04405  3.04593  4.60213  2.53886  2.45557  2.62095  3.99560  3.64268    681 l - - -
          2.68618  4.42225  2.77519  2.73123  3.46354  2.40513  3.72494  3.29354  2.67741  2.69355  4.24690  2.90347  2.73739  3.18146  2.89801  2.37887  2.77519  2.98518  4.58477  3.61503
          0.00364  6.01408  6.73643  0.61958  0.77255  0.40045  1.10871
    546   1.99091  5.85658  3.26759  3.17500  5.16344  2.51619  4.42354  4.62329  3.17519  3.06178  2.74791  2.99399  4.62446  2.45811  3.09947  1.52354  2.71126  3.33258  6.31294  4.92632    682 s - - -
          2.68618  4.42225  2.77519  2.73123  3.46354  2.40513  3.72494  3.29354  2.67741  2.69355  4.24690  2.90347  2.73739  3.18146  2.89801  2.37887  2.77519  2.98518  4.58477  3.61503
          0.00356  6.03521  6.75756  0.61958  0.77255  0.48576  0.95510
    547   2.36149  5.89755  3.32327  2.23106  3.36502  3.05801  4.41128  2.96599  2.57206  2.77340  4.94393  3.10537  4.61479  2.19993  2.21324  3.06618  3.67084  3.31626  6.34336  2.48399    683 q - - -
          2.68618  4.42225  2.77519  2.73123  3.46354  2.40513  3.72494  3.29354  2.67741  2.69355  4.24690  2.90347  2.73739  3.18146  2.89801  2.37887  2.77519  2.98518  4.58477  3.61503
          0.00356  6.03521  6.75756  0.61958  0.77255  0.48576  0.95510
    548   2.07792  5.87953  2.38596  2.29319  5.19557  2.93278  4.41655  3.52298  3.16364  2.37082  3.59781  3.70581  4.61896  1.98804  3.22016  2.21684  3.06850  3.22194  6.32999  4.93725    684 q - - -
          2.68618  4.42225  2.77519  2.73123  3.46354  2.40513  3.72494  3.29354  2.67741  2.69355  4.24690  2.90347  2.73739  3.18146  2.89801  2.37887  2.77519  2.98518  4.58477  3.61503
          0.00356  6.03521  6.75756  0.61958  0.77255  0.48576  0.95510
    549   1.89524  5.72890  3.14410  2.41320  3.41030  4.26681  4.46582  2.30569  2.35355  2.87659  4.79292  2.73451  4.65764  3.16062  2.82893  2.68760  3.68284  2.52790  3.68714  3.81722    685 a - - -
          2.68618  4.42225  2.77519  2.73123  3.46354  2.40513  3.72494  3.29354  2.67741  2.69355  4.24690  2.90347  2.73739  3.18146  2.89801  2.37887  2.77519  2.98518  4.58477  3.61503
          0.00356  6.03521  6.75756  0.61958  0.77255  0.48576  0.95510
    550   2.51953  5.91908  3.69918  2.56490  5.25169  1.94438  4.40540  4.72893  2.62843  2.25396  4.96306  3.04190  4.61021  3.17666  3.09994  1.61968  2.57390  3.37623  6.35930  4.95603    686 s - - -
          2.68618  4.42225  2.77519  2.73123  3.46354  2.40513  3.72494  3.29354  2.67741  2.69355  4.24690  2.90347  2.73739  3.18146  2.89801  2.37887  2.77519  2.98518  4.58477  3.61503
          0.00356  6.03521  6.75756  0.61958  0.77255  0.48576  0.95510
    551   1.98923  5.94573  2.21853  2.39535  5.29007  4.21080  4.39797  4.77552  2.65197  3.37453  4.98659  2.98687  4.60429  3.16896  3.08166  1.54463  2.70800  2.63962  6.37886  4.96834    687 s - - -
          2.68618  4.42225  2.77519  2.73123  3.46354  2.40513  3.72494  3.29354  2.67741  2.69355  4.24690  2.90347  2.73739  3.18146  2.89801  2.37887  2.77519  2.98518  4.58477  3.61503
          0.00356  6.03521  6.75756  0.61958  0.77255  0.48576  0.95510
    552   1.84546  5.94967  3.23987  2.77405  5.29553  1.96647  4.39749  4.78207  2.56038  3.57126  4.99016  2.32895  4.60397  2.97581  2.95429  1.66438  3.25674  4.34074  6.38187  4.97041    688 s - - -
          2.68618  4.42225  2.77519  2.73123  3.46354  2.40513  3.72494  3.29354  2.67741  2.69355  4.24690  2.90347  2.73739  3.18146  2.89801  2.37887  2.77519  2.98518  4.58477  3.61503
          0.00356  6.03521  6.75756  0.61958  0.77255  0.48576  0.95510
    553   2.14967  4.92976  5.48989  4.87629  2.26564  3.38009  5.05006  2.63303  4.66668  1.41445  4.04850  4.87202  5.08173  2.69806  4.68368  3.43674  3.78334  1.68667  5.55117  3.12076    689 l - - -
          2.68618  4.42225  2.77519  2.73123  3.46354  2.40513  3.72494  3.29354  2.67741  2.69355  4.24690  2.90347  2.73739  3.18146  2.89801  2.37887  2.77519  2.98518  4.58477  3.61503
          0.00356  6.03521  6.75756  0.61958  0.77255  0.48576  0.95510
    554   3.56730  6.09461  2.57356  2.78757  5.43670  1.73478  4.51068  4.92820  3.26913  4.39845  5.14042  3.01481  4.70477  1.79731  2.31719  1.54678  3.80296  4.48450  6.52519  5.10320    690 s - - -
          2.68618  4.42225  2.77519  2.73123  3.46354  2.40513  3.72494  3.29354  2.67741  2.69355  4.24690  2.90347  2.73739  3.18146  2.89801  2.37887  2.77519  2.98518  4.58477  3.61503
          0.00356  6.03521  6.75756  0.61958  0.77255  0.48576  0.95510
    555   2.20527  5.95016  2.31598  1.95492  3.65023  4.20977  3.63545  4.78338  2.68429  4.25598  4.99049  2.77948  4.60329  2.58587  1.97773  2.20754  2.73832  4.34149  6.38208  4.97035    691 e - - -
          2.68618  4.42225  2.77519  2.73123  3.46354  2.40513  3.72494  3.29354  2.67741  2.69355  4.24690  2.90347  2.73739  3.18146  2.89801  2.37887  2.77519  2.98518  4.58477  3.61503
          0.00356  6.03521  6.75756  0.61958  0.77255  0.48576  0.95510
    556   2.82566  5.85078  3.73442  2.92076  5.15530  2.88958  3.46302  4.61364  3.17806  3.09682  2.60587  2.65134  4.62584  1.96117  2.72536  1.62479  3.67400  2.72271  6.30853  3.89500    692 s - - -
          2.68618  4.42225  2.77519  2.73123  3.46354  2.40513  3.72494  3.29354  2.67741  2.69355  4.24690  2.90347  2.73739  3.18146  2.89801  2.37887  2.77519  2.98518  4.58477  3.61503
          0.00356  6.03521  6.75756  0.61958  0.77255  0.48576  0.95510
    557   1.42163  5.32245  4.21361  3.64971  4.47759  2.85948  4.66576  2.98458  2.77078  3.54247  3.32610  4.09692  4.81028  2.91409  3.26103  2.82134  2.41489  1.97850  5.88880  3.00443    693 a - - -
          2.68618  4.42225  2.77519  2.73123  3.46354  2.40513  3.72494  3.29354  2.67741  2.69355  4.24690  2.90347  2.73739  3.18146  2.89801  2.37887  2.77519  2.98518  4.58477  3.61503
          0.00356  6.03521  6.75756  0.61958  0.77255  0.48576  0.95510
    558   2.72122  5.95045  2.43874  2.59439  5.29647  2.13645  4.39771  4.78316  3.13220  4.25615  4.99091  2.30828  4.60414  2.47542  1.97620  2.09398  2.72185  3.45641  6.38256  4.97095    694 r - - -
          2.68618  4.42225  2.77519  2.73123  3.46354  2.40513  3.72494  3.29354  2.67741  2.69355  4.24690  2.90347  2.73739  3.18146  2.89801  2.37887  2.77519  2.98518  4.58477  3.61503
          0.00356  6.03521  6.75756  0.61958  0.77255  0.48576  0.95510
    559   2.94153  5.94569  2.43460  2.19293  5.29009  4.21067  3.63585  3.33003  2.75551  2.94056  3.52177  2.73724  4.60412  2.02416  2.65114  1.95341  2.99157  4.33597  3.57886  4.96823    695 s - - -
          2.68618  4.42225  2.77519  2.73123  3.46354  2.40513  3.72494  3.29354  2.67741  2.69355  4.24690  2.90347  2.73739  3.18146  2.89801  2.37887  2.77519  2.98518  4.58477  3.61503
          0.00356  6.03521  6.75756  0.61958  0.77255  0.48576  0.95510
    560   1.64269  5.19529  4.44441  3.87563  4.32782  2.48562  4.76259  3.08761  3.82436  2.53987  4.30133  4.26463  4.88103  2.41780  4.16298  1.49500  3.04527  3.08294  5.78272  2.87233    696 s - - -
          2.68618  4.42225  2.77519  2.73123  3.46354  2.40513  3.72494  3.29354  2.67741  2.69355  4.24690  2.90347  2.73739  3.18146  2.89801  2.37887  2.77519  2.98518  4.58477  3.61503
          0.00356  6.03521  6.75756  0.61958  0.77255  0.48576  0.95510
    561   2.53097  5.86486  3.45552  2.86616  3.01848  4.22983  3.40796  2.89923  2.77858  3.16947  4.91487  2.32274  4.62241  2.08874  2.69814  2.48640  2.47377  3.02324  6.31906  3.01447    697 q - - -
          2.68618  4.42225  2.77519  2.73123  3.46354  2.40513  3.72494  3.29354  2.67741  2.69355  4.24690  2.90347  2.73739  3.18146  2.89801  2.37887  2.77519  2.98518  4.58477  3.61503
          0.00356  6.03521  6.75756  0.61958  0.77255  0.48576  0.95510
    562   2.32386  5.85272  3.73546  2.92177  5.15988  2.20949  4.42746  4.61865  3.18018  4.14297  3.84297  2.31367  4.62726  2.57642  3.66520  1.86464  1.80042  2.72158  6.31225  4.92688    698 t - - -
          2.68618  4.42225  2.77519  2.73123  3.46354  2.40513  3.72494  3.29354  2.67741  2.69355  4.24690  2.90347  2.73739  3.18146  2.89801  2.37887  2.77519  2.98518  4.58477  3.61503
          0.00356  6.03521  6.75756  0.61958  0.77255  0.48576  0.95510
    563   1.86197  5.92912  3.69399  1.95488  5.26616  2.45808  4.40235  3.51717  2.64987  3.04615  4.97189  3.02424  4.60773  2.30470  3.06559  2.77953  2.29462  3.61035  6.36664  3.85943    699 a - - -
          2.68618  4.42225  2.77519  2.73123  3.46354  2.40513  3.72494  3.29354  2.67741  2.69355  4.24690  2.90347  2.73739  3.18146  2.89801  2.37887  2.77519  2.98518  4.58477  3.61503
          0.00356  6.03521  6.75756  0.61958  0.77255  0.48576  0.95510
    564   1.29212  5.94575  2.93669  3.13076  5.29005  2.56606  4.39827  4.77543  2.56108  4.25072  3.53476  3.09407  4.60457  2.73813  2.96077  1.93371  2.73996  4.33600  6.37896  4.96852    700 a - - -
          2.68618  4.42225  2.77519  2.73123  3.46354  2.40513  3.72494  3.29354  2.67741  2.69355  4.24690  2.90347  2.73739  3.18146  2.89801  2.37887  2.77519  2.98518  4.58477  3.61503
          0.00356  6.03521  6.75756  0.61958  0.77255  0.48576  0.95510
    565   3.08296  5.93082  2.65365  2.26772  3.64392  3.35864  2.83149  3.22846  2.90345  4.23300  3.51803  3.68433  4.60735  1.72862  3.24999  1.80870  2.92800  3.76882  6.36789  3.66745    701 q - - -
          2.68618  4.42225  2.77519  2.73123  3.46354  2.40513  3.72494  3.29354  2.67741  2.69355  4.24690  2.90347  2.73739  3.18146  2.89801  2.37887  2.77519  2.98518  4.58477  3.61503
          0.00356  6.03521  6.75756  0.61958  0.77255  0.48576  0.95510
    566   2.19817  5.93688  3.69145  2.75757  5.27744  2.66656  4.40230  3.90698  3.13906  4.24062  4.97964  2.47711  4.60777  2.31533  3.20472  1.55648  1.83023  4.32529  6.37330  4.96551    702 s - - -
          2.68618  4.42225  2.77519  2.73123  3.46354  2.40513  3.72494  3.29354  2.67741  2.69355  4.24690  2.90347  2.73739  3.18146  2.89801  2.37887  2.77519  2.98518  4.58477  3.61503
          0.00356  6.03521  6.75756  0.61958  0.77255  0.48576  0.95510
    567   1.32656  5.17365  4.48816  2.73138  4.30160  3.16926  4.77802  3.19912  3.86237  2.39334  4.27983  3.32213  4.89265  4.15182  3.30751  2.66457  3.25111  2.01753  3.96160  2.72875    703 a - - -
          2.68618  4.42225  2.77519  2.73123  3.46354  2.40513  3.72494  3.29354  2.67741  2.69355  4.24690  2.90347  2.73739  3.18146  2.89801  2.37887  2.77519  2.98518  4.58477  3.61503
          0.00356  6.03521  6.75756  0.61958  0.77255  0.48576  0.95510
    568   2.08831  5.44946  3.45363  2.58575  2.70030  3.70324  4.58963  2.92535  3.46937  1.81679  3.69616  3.50193  3.43534  2.59831  3.89715  2.01761  3.30326  2.94870  5.99373  4.70923    704 l - - -
          2.68618  4.42225  2.77519  2.73123  3.46354  2.40513  3.72494  3.29354  2.67741  2.69355  4.24690  2.90347  2.73739  3.18146  2.89801  2.37887  2.77519  2.98518  4.58477  3.61503
          0.00356  6.03521  6.75756  0.61958  0.77255  0.48576  0.95510
    569   1.65052  5.94976  2.14811  3.12859  5.29591  3.35513  3.06707  4.78263  2.34311  4.25550  4.99015  2.07601  4.60345  2.74198  2.59041  2.75269  2.81659  3.64912  6.38180  4.97020    705 a - - -
          2.68618  4.42225  2.77519  2.73123  3.46354  2.40513  3.72494  3.29354  2.67741  2.69355  4.24690  2.90347  2.73739  3.18146  2.89801  2.37887  2.77519  2.98518  4.58477  3.61503
          0.00356  6.03521  6.75756  0.61958  0.77255  0.48576  0.95510
    570   2.28012  5.94700  3.68620  2.28775  4.08479  1.74976  3.70589  4.77748  2.75404  4.25211  4.98777  3.67865  4.60452  1.88051  2.45299  2.14721  3.03957  4.33751  6.37979  4.96915    706 g - - -
          2.68618  4.42225  2.77519  2.73123  3.46354  2.40513  3.72494  3.29354  2.67741  2.69355  4.24690  2.90347  2.73739  3.18146  2.89801  2.37887  2.77519  2.98518  4.58477  3.61503
          0.00356  6.03521  6.75756  0.61958  0.77255  0.48576  0.95510
    571   2.90933  4.96332  5.25462  4.65518  2.43383  4.68354  3.57959  2.52247  4.49250  2.15539  3.04375  4.75832  5.04992  2.47562  2.76606  2.41103  2.58434  2.64760  5.58066  1.95058    707 y - - -
          2.68618  4.42225  2.77519  2.73123  3.46354  2.40513  3.72494  3.29354  2.67741  2.69355  4.24690  2.90347  2.73739  3.18146  2.89801  2.37887  2.77519  2.98518  4.58477  3.61503
          0.00356  6.03521  6.75756  0.61958  0.77255  0.48576  0.95510
    572   2.34753  5.93081  2.95120  2.75709  5.26858  2.58060  4.40191  3.46110  3.13947  3.40981  3.20430  1.94759  4.60738  2.87292  3.18541  1.68294  2.45169  4.31752  6.36789  4.96137    708 s - - -
          2.68618  4.42225  2.77519  2.73123  3.46354  2.40513  3.72494  3.29354  2.67741  2.69355  4.24690  2.90347  2.73739  3.18146  2.89801  2.37887  2.77519  2.98518  4.58477  3.61503
          0.00356  6.03521  6.75756  0.61958  0.77255  0.48576  0.95510
    573   2.10829  5.95007  2.08165  1.94806  5.29636  3.35510  2.40824  4.78321  2.55107  4.25587  4.99041  3.28141  4.60332  2.85125  3.09680  2.20359  3.03940  2.91927  6.38202  4.97031    709 e - - -
          2.68618  4.42225  2.77519  2.73123  3.46354  2.40513  3.72494  3.29354  2.67741  2.69355  4.24690  2.90347  2.73739  3.18146  2.89801  2.37887  2.77519  2.98518  4.58477  3.61503
          0.00356  6.03521  6.75756  0.61958  0.77255  0.48576  0.95510
    574   1.97038  5.51947  2.68606  3.41647  3.24624  4.33835  4.55376  3.63468  3.40252  3.76023  3.40906  2.69667  4.72565  3.74280  2.82677  1.20770  3.24943  2.99671  6.05058  3.57921    710 s - - -
          2.68618  4.42225  2.77519  2.73123  3.46354  2.40513  3.72494  3.29354  2.67741  2.69355  4.24690  2.90347  2.73739  3.18146  2.89801  2.37887  2.77519  2.98518  4.58477  3.61503
          0.00356  6.03521  6.75756  0.61958  0.77255  0.48576  0.95510
    575   2.39773  4.96775  3.49562  4.63007  2.90242  4.67926  4.99692  1.97894  4.47223  1.62840  4.08478  2.67750  5.04595  3.42425  3.74519  3.22165  2.80646  1.89757  3.95274  3.59093    711 l - - -
          2.68618  4.42225  2.77519  2.73123  3.46354  2.40513  3.72494  3.29354  2.67741  2.69355  4.24690  2.90347  2.73739  3.18146  2.89801  2.37887  2.77519  2.98518  4.58477  3.61503
          0.00356  6.03521  6.75756  0.61958  0.77255  0.48576  0.95510
    576   2.32818  5.93870  2.93798  2.75487  5.27978  2.88799  4.40017  4.76297  2.75786  4.24229  3.18874  3.68157  4.60604  2.12132  3.62862  1.62333  1.83748  4.32720  6.37379  3.51631    712 s - - -
          2.68618  4.42225  2.77519  2.73123  3.46354  2.40513  3.72494  3.29354  2.67741  2.69355  4.24690  2.90347  2.73739  3.18146  2.89801  2.37887  2.77519  2.98518  4.58477  3.61503
          0.00356  6.03521  6.75756  0.61958  0.77255  0.48576  0.95510
    577   2.53368  5.94270  2.82389  2.74489  3.74693  2.73468  4.39880  4.77018  3.13432  2.88422  4.98392  2.36240  4.60493  2.56606  2.90811  1.44153  2.46692  4.33222  6.37664  4.96694    713 s - - -
          2.68489  4.42402  2.77615  2.73300  3.46102  2.40385  3.72672  3.29373  2.67918  2.69287  4.24513  2.90114  2.73917  3.18079  2.89731  2.37959  2.77697  2.98267  4.58158  3.61680
          0.18611  1.77991  6.75756  2.15573  0.12309  0.48576  0.95510
    578   2.27425  5.61239  3.89373  2.87991  3.88756  1.50151  4.51157  3.58915  2.64414  2.67150  4.68714  3.84853  4.69322  3.67324  2.97190  2.32793  2.10873  3.93651  6.12480  3.27063    726 g - - -
          2.68618  4.42225  2.77519  2.73123  3.46354  2.40513  3.72494  3.29354  2.67741  2.69355  4.24690  2.90347  2.73739  3.18146  2.89801  2.37887  2.77519  2.98518  4.58477  3.61503
          0.00356  6.03521  6.75756  0.61958  0.77255  0.48576  0.95510
    579   2.33784  5.79350  2.30099  2.50598  2.33884  4.24844  4.44348  4.52077  2.92752  3.21922  3.93129  3.25381  4.64015  3.02667  3.23884  2.95263  2.06548  3.58752  2.52322  3.00843    727 t - - -
          2.68618  4.42225  2.77519  2.73123  3.46354  2.40513  3.72494  3.29354  2.67741  2.69355  4.24690  2.90347  2.73739  3.18146  2.89801  2.37887  2.77519  2.98518  4.58477  3.61503
          0.00356  6.03521  6.75756  0.61958  0.77255  0.48576  0.95510
    580   2.51264  5.93772  3.68992  2.87290  5.27852  2.01623  3.30448  4.76148  2.74220  4.24119  3.32514  2.06600  4.60597  2.31254  3.62851  1.89082  2.49956  3.42716  6.37298  4.96462    728 s - - -
          2.68618  4.42225  2.77519  2.73123  3.46354  2.40513  3.72494  3.29354  2.67741  2.69355  4.24690  2.90347  2.73739  3.18146  2.89801  2.37887  2.77519  2.98518  4.58477  3.61503
          0.00356  6.03521  6.75756  0.61958  0.77255  0.48576  0.95510
    581   2.71581  5.83343  3.74397  2.81247  3.38377  4.23783  3.43860  4.58517  2.62342  2.54504  3.30156  2.46325  4.63003  2.04340  2.62624  2.36674  2.56460  2.75278  6.29550  3.33812    729 q - - -
          2.68618  4.42225  2.77519  2.73123  3.46354  2.40513  3.72494  3.29354  2.67741  2.69355  4.24690  2.90347  2.73739  3.18146  2.89801  2.37887  2.77519  2.98518  4.58477  3.61503
          0.00356  6.03521  6.75756  0.61958  0.77255  0.48576  0.95510
    582   1.71251  5.31433  2.98087  3.66158  2.94980  1.91068  4.67109  3.19011  2.98702  1.82693  3.02997  4.10596  4.81422  2.94447  3.39338  3.21878  3.72367  3.21430  5.88201  4.62821    730 a - - -
          2.68618  4.42225  2.77519  2.73123  3.46354  2.40513  3.72494  3.29354  2.67741  2.69355  4.24690  2.90347  2.73739  3.18146  2.89801  2.37887  2.77519  2.98518  4.58477  3.61503
          0.00356  6.03521  6.75756  0.61958  0.77255  0.48576  0.95510
    583   2.55146  5.94067  2.43984  2.85991  5.28281  2.56493  3.45642  4.76671  3.13502  2.60885  4.98210  2.20076  4.60523  2.70527  3.26018  1.66311  3.03941  3.37676  6.37511  3.51673    731 s - - -
          2.68618  4.42225  2.77519  2.73123  3.46354  2.40513  3.72494  3.29354  2.67741  2.69355  4.24690  2.90347  2.73739  3.18146  2.89801  2.37887  2.77519  2.98518  4.58477  3.61503
          0.00356  6.03521  6.75756  0.61958  0.77255  0.48576  0.95510
    584   2.84926  5.94227  2.06282  2.89326  3.40946  2.55656  3.73087  4.76880  3.13570  4.24642  4.98367  2.95123  4.60580  1.75386  3.62813  1.69282  2.78826  3.40698  6.37655  4.96713    732 s - - -
          2.68618  4.42225  2.77519  2.73123  3.46354  2.40513  3.72494  3.29354  2.67741  2.69355  4.24690  2.90347  2.73739  3.18146  2.89801  2.37887  2.77519  2.98518  4.58477  3.61503
          0.00356  6.03521  6.75756  0.61958  0.77255  0.48576  0.95510
    585   1.94062  4.96478  5.24582  4.64686  1.97818  4.68214  3.11278  3.40368  2.35822  1.59275  3.43613  4.75381  5.04862  3.81317  4.58584  3.17650  3.12200  2.43303  3.47716  3.60023    733 l - - -
          2.68618  4.42225  2.77519  2.73123  3.46354  2.40513  3.72494  3.29354  2.67741  2.69355  4.24690  2.90347  2.73739  3.18146  2.89801  2.37887  2.77519  2.98518  4.58477  3.61503
          0.00356  6.03521  6.75756  0.61958  0.77255  0.48576  0.95510
    586   2.48493  5.91051  3.70315  2.65370  3.67277  2.50809  4.40757  4.71428  2.25871  3.33769  3.98539  3.10272  4.61187  2.60762  3.26752  1.82309  1.87405  3.17381  6.35294  4.95189    734 s - - -
          2.68618  4.42225  2.77519  2.73123  3.46354  2.40513  3.72494  3.29354  2.67741  2.69355  4.24690  2.90347  2.73739  3.18146  2.89801  2.37887  2.77519  2.98518  4.58477  3.61503
          0.00356  6.03521  6.75756  0.61958  0.77255  0.48576  0.95510
    587   1.98680  5.93622  2.12858  3.13477  5.27639  3.28247  3.40924  4.75891  3.13700  3.57227  3.61650  3.30068  4.60620  2.60113  2.09643  1.74172  2.78404  4.32422  4.27796  4.96387    735 s - - -
          2.68618  4.42225  2.77519  2.73123  3.46354  2.40513  3.72494  3.29354  2.67741  2.69355  4.24690  2.90347  2.73739  3.18146  2.89801  2.37887  2.77519  2.98518  4.58477  3.61503
          0.00356  6.03521  6.75756  0.61958  0.77255  0.48576  0.95510
    588   1.82000  5.94097  3.68855  2.85548  5.28314  2.23536  2.89254  4.76705  3.13515  3.62628  4.98241  1.86263  4.60546  2.02525  3.01742  2.62246  3.23931  4.33005  6.37538  3.61049    736 a - - -
          2.68618  4.42225  2.77519  2.73123  3.46354  2.40513  3.72494  3.29354  2.67741  2.69355  4.24690  2.90347  2.73739  3.18146  2.89801  2.37887  2.77519  2.98518  4.58477  3.61503
          0.00356  6.03521  6.75756  0.61958  0.77255  0.48576  0.95510
    589   2.76733  5.22895  3.60649  3.80483  2.33141  4.48022  3.11088  3.24849  3.10088  2.24054  2.40261  3.12651  4.85973  3.27937  3.10642  2.63807  2.66097  1.93714  5.81011  3.64596    737 v - - -
          2.68618  4.42225  2.77519  2.73123  3.46354  2.40513  3.72494  3.29354  2.67741  2.69355  4.24690  2.90347  2.73739  3.18146  2.89801  2.37887  2.77519  2.98518  4.58477  3.61503
          0.00356  6.03521  6.75756  0.61958  0.77255  0.48576  0.95510
    590   2.13332  5.94802  2.61670  2.39268  5.29339  1.78490  4.39734  4.77957  2.55153  4.25343  4.98861  3.01692  4.60378  3.49360  2.58924  2.06065  2.71037  3.33069  6.38053  3.64216    738 g - - -
          2.68618  4.42225  2.77519  2.73123  3.46354  2.40513  3.72494  3.29354  2.67741  2.69355  4.24690  2.90347  2.73739  3.18146  2.89801  2.37887  2.77519  2.98518  4.58477  3.61503
          0.00356  6.03521  6.75756  0.61958  0.77255  0.48576  0.95510
    591   2.90239  5.94843  3.09753  2.69420  5.29406  2.01787  2.83676  3.52781  2.45873  4.25395  3.21419  2.70121  4.60353  2.39627  2.51098  2.30801  2.52153  4.33937  4.22102  4.96949    739 g - - -
          2.68618  4.42225  2.77519  2.73123  3.46354  2.40513  3.72494  3.29354  2.67741  2.69355  4.24690  2.90347  2.73739  3.18146  2.89801  2.37887  2.77519  2.98518  4.58477  3.61503
          0.00356  6.03521  6.75756  0.61958  0.77255  0.48576  0.95510
    592   2.27031  5.94692  2.95224  2.71755  5.29149  2.20154  4.39838  4.77713  3.13336  3.16868  4.98776  2.60914  4.60466  2.34594  2.51429  1.48969  3.66858  3.60702  6.37991  4.96921    740 s - - -
          2.68618  4.42225  2.77519  2.73123  3.46354  2.40513  3.72494  3.29354  2.67741  2.69355  4.24690  2.90347  2.73739  3.18146  2.89801  2.37887  2.77519  2.98518  4.58477  3.61503
          0.00356  6.03521  6.75756  0.61958  0.77255  0.48576  0.95510
    593   2.24992  5.78079  1.94686  2.76465  3.19299  3.13220  4.44772  3.51251  2.64818  2.43105  3.89640  3.03151  4.64348  3.57144  2.95321  2.52201  2.71126  2.45114  6.25563  4.88897    741 d - - -
          2.68618  4.42225  2.77519  2.73123  3.46354  2.40513  3.72494  3.29354  2.67741  2.69355  4.24690  2.90347  2.73739  3.18146  2.89801  2.37887  2.77519  2.98518  4.58477  3.61503
          0.00356  6.03521  6.75756  0.61958  0.77255  0.48576  0.95510
    594   2.43412  5.35647  4.17936  3.61712  3.35817  1.89336  4.65465  3.89597  3.58749  3.58347  3.46602  4.07253  4.80163  3.35818  3.45952  0.96988  3.72543  3.64774  5.92041  3.21669    742 s - - -
          2.68618  4.42225  2.77519  2.73123  3.46354  2.40513  3.72494  3.29354  2.67741  2.69355  4.24690  2.90347  2.73739  3.18146  2.89801  2.37887  2.77519  2.98518  4.58477  3.61503
          0.00356  6.03521  6.75756  0.61958  0.77255  0.48576  0.95510
    595   2.72239  5.15771  3.21527  3.95448  2.90915  2.34643  3.51648  3.02075  3.89496  2.36282  2.84787  2.71506  4.90267  3.09513  4.21239  2.47291  2.76244  2.01665  5.74940  2.98427    743 v - - -
          2.68618  4.42225  2.77519  2.73123  3.46354  2.40513  3.72494  3.29354  2.67741  2.69355  4.24690  2.90347  2.73739  3.18146  2.89801  2.37887  2.77519  2.98518  4.58477  3.61503
          0.00356  6.03521  6.75756  0.61958  0.77255  0.48576  0.95510
    596   2.79287  5.94285  3.68741  2.04828  5.28597  2.26402  4.39860  4.77056  2.74069  3.16349  4.98403  2.37217  3.55683  2.73848  3.20234  2.25184  2.06651  2.64391  6.37671  4.96694    744 e - - -
          2.68618  4.42225  2.77519  2.73123  3.46354  2.40513  3.72494  3.29354  2.67741  2.69355  4.24690  2.90347  2.73739  3.18146  2.89801  2.37887  2.77519  2.98518  4.58477  3.61503
          0.00356  6.03521  6.75756  0.61958  0.77255  0.48576  0.95510
    597   1.78517  5.94226  2.54397  2.32106  5.28490  2.55414  4.39923  3.55874  2.24929  2.48878  4.98357  3.68018  4.60530  2.37857  3.62733  2.08203  3.41182  4.33160  6.37639  4.96687    745 a - - -
          2.68618  4.42225  2.77519  2.73123  3.46354  2.40513  3.72494  3.29354  2.67741  2.69355  4.24690  2.90347  2.73739  3.18146  2.89801  2.37887  2.77519  2.98518  4.58477  3.61503
          0.00356  6.03521  6.75756  0.61958  0.77255  0.48576  0.95510
    598   2.32013  5.87836  2.92919  2.87555  5.19389  1.40144  4.41719  3.43311  2.77454  4.17100  3.17662  2.54314  4.61947  3.52393  3.65193  2.05952  2.93948  3.21501  6.32923  4.93685    746 g - - -
          2.68618  4.42225  2.77519  2.73123  3.46354  2.40513  3.72494  3.29354  2.67741  2.69355  4.24690  2.90347  2.73739  3.18146  2.89801  2.37887  2.77519  2.98518  4.58477  3.61503
          0.03511  6.03521  3.43864  0.61958  0.77255  0.48576  0.95510
    599   1.95894  5.86107  3.69691  2.63215  3.90954  2.32667  3.66289  3.13033  1.80861  4.15431  4.90920  3.68394  4.59756  3.50113  2.80211  2.07993  2.74070  4.23655  6.31090  2.92531    747 k - - -
          2.68618  4.42225  2.77519  2.73123  3.46354  2.40513  3.72494  3.29354  2.67741  2.69355  4.24690  2.90347  2.73739  3.18146  2.89801  2.37887  2.77519  2.98518  4.58477  3.61503
          0.00368  6.00378  6.72613  0.61958  0.77255  0.70546  0.68098
    600   2.75440  5.92550  2.34676  2.42094  5.27009  1.83838  4.37701  4.75573  3.11191  4.23058  2.91062  2.80460  4.58334  2.36061  3.04323  2.31864  2.34895  3.35877  6.35847  4.94779    748 g - - -
          2.68618  4.42225  2.77519  2.73123  3.46354  2.40513  3.72494  3.29354  2.67741  2.69355  4.24690  2.90347  2.73739  3.18146  2.89801  2.37887  2.77519  2.98518  4.58477  3.61503
          0.00368  6.00378  6.72613  0.61958  0.77255  0.70546  0.68098
    601   2.71006  5.71675  3.07205  2.94658  4.98021  2.71135  4.44149  3.62879  2.82801  2.18025  3.73882  2.27204  3.45971  3.57372  3.69374  1.93521  2.41943  2.81872  6.20163  3.18896    749 s - - -
          2.68618  4.42225  2.77519  2.73123  3.46354  2.40513  3.72494  3.29354  2.67741  2.69355  4.24690  2.90347  2.73739  3.18146  2.89801  2.37887  2.77519  2.98518  4.58477  3.61503
          0.00368  6.00378  6.72613  0.61958  0.77255  0.70546  0.68098
    602   2.79023  5.92200  2.52987  2.74538  3.66303  2.15394  3.20662  3.45903  2.60166  4.22645  3.50022  3.65870  4.58391  2.73891  2.27112  2.14774  2.14889  4.31158  6.35585  4.94608    750 s - - -
          2.68618  4.42225  2.77519  2.73123  3.46354  2.40513  3.72494  3.29354  2.67741  2.69355  4.24690  2.90347  2.73739  3.18146  2.89801  2.37887  2.77519  2.98518  4.58477  3.61503
          0.00368  6.00378  6.72613  0.61958  0.77255  0.70546  0.68098
    603   2.10179  5.65728  3.38524  2.36268  4.90152  2.32717  4.46348  3.18754  3.25803  3.34309  2.49896  3.01266  4.65114  2.46795  3.72463  2.37259  3.66568  2.23743  6.15552  3.29152    751 a - - -
          2.68618  4.42225  2.77519  2.73123  3.46354  2.40513  3.72494  3.29354  2.67741  2.69355  4.24690  2.90347  2.73739  3.18146  2.89801  2.37887  2.77519  2.98518  4.58477  3.61503
          0.03406  6.00378  3.47306  0.61958  0.77255  0.70546  0.68098
    604   1.60785  5.87489  2.21461  2.68692  5.20520  2.84789  4.36863  3.50144  3.10991  3.28826  4.91999  3.65247  4.57269  2.59892  3.60025  1.56538  2.92145  4.25769  6.31703  4.91515    752 s - - -
          2.68618  4.42225  2.77519  2.73123  3.46354  2.40513  3.72494  3.29354  2.67741  2.69355  4.24690  2.90347  2.73739  3.18146  2.89801  2.37887  2.77519  2.98518  4.58477  3.61503
          0.00379  5.97350  6.69585  0.61958  0.77255  0.87453  0.53967
    605   1.90298  5.90036  2.27750  2.51100  3.64579  2.38093  4.35843  4.72666  2.50827  4.20446  3.57406  3.08874  4.56449  3.09883  3.58656  2.44218  1.91950  4.28950  6.33471  3.82104    753 a - - -
          2.68618  4.42225  2.77519  2.73123  3.46354  2.40513  3.72494  3.29354  2.67741  2.69355  4.24690  2.90347  2.73739  3.18146  2.89801  2.37887  2.77519  2.98518  4.58477  3.61503
          0.00379  5.97350  6.69585  0.61958  0.77255  0.87453  0.53967
    606   1.99705  5.90233  2.66362  3.09091  5.24551  3.51726  4.35790  4.73015  2.44115  4.20681  3.12521  2.03362  4.56407  2.38353  3.20950  2.33726  2.11654  3.12435  6.33615  4.92635    754 a - - -
          2.68618  4.42225  2.77519  2.73123  3.46354  2.40513  3.72494  3.29354  2.67741  2.69355  4.24690  2.90347  2.73739  3.18146  2.89801  2.37887  2.77519  2.98518  4.58477  3.61503
          0.00379  5.97350  6.69585  0.61958  0.77255  0.87453  0.53967
    607   1.79611  5.62486  2.83829  2.59989  4.86536  3.12610  3.24756  2.38926  3.24601  2.14965  3.81416  3.77318  4.63455  2.64091  2.91569  2.96577  3.64641  3.15059  6.12576  2.86125    755 a - - -
          2.68618  4.42225  2.77519  2.73123  3.46354  2.40513  3.72494  3.29354  2.67741  2.69355  4.24690  2.90347  2.73739  3.18146  2.89801  2.37887  2.77519  2.98518  4.58477  3.61503
          0.00379  5.97350  6.69585  0.61958  0.77255  0.87453  0.53967
    608   1.96404  5.90050  3.05652  3.12899  5.23878  4.19632  4.40113  4.71499  3.14829  4.20913  4.95687  2.94543  4.59896  2.50377  3.63993  1.01585  2.41196  4.29054  6.35287  3.82061    756 s - - -
          2.68095  4.43048  2.77214  2.73372  3.46051  2.40702  3.73120  3.29323  2.67826  2.69200  4.23630  2.90483  2.74355  3.17869  2.89875  2.37746  2.77308  2.98374  4.58823  3.62149
          0.80650  0.71661  2.73069  2.72034  0.06812  0.87453  0.53967
    609   2.63541  5.51794  3.81600  2.62118  3.18980  3.26814  4.43015  2.89642  2.26618  2.14950  3.02972  3.76928  4.61095  2.63872  2.05673  3.42847  2.14606  3.84058  6.03222  4.71077    781 r - - -
          2.68618  4.42225  2.77519  2.73123  3.46354  2.40513  3.72494  3.29354  2.67741  2.69355  4.24690  2.90347  2.73739  3.18146  2.89801  2.37887  2.77519  2.98518  4.58477  3.61503
          0.02445  5.90743  3.84269  0.61958  0.77255  0.58860  0.80992
    610   1.87501  5.87824  2.86466  2.70341  5.21611  1.43997  4.34890  4.69704  2.79090  3.10808  3.33539  3.19581  4.55433  3.44762  2.77264  2.13791  3.61597  4.26502  6.31525  4.90866    782 g - - -
          2.68618  4.42225  2.77519  2.73123  3.46354  2.40513  3.72494  3.29354  2.67741  2.69355  4.24690  2.90347  2.73739  3.18146  2.89801  2.37887  2.77519  2.98518  4.58477  3.61503
          0.00387  5.95331  6.67565  0.61958  0.77255  0.97090  0.47601
    611   1.42560  5.58797  2.71448  2.93228  3.88839  2.92811  4.44382  4.23557  3.24891  2.72264  4.66000  3.77397  4.62833  2.20541  2.94715  3.05746  3.24442  2.46867  3.62068  3.52983    783 a - - -
          2.68618  4.42225  2.77519  2.73123  3.46354  2.40513  3.72494  3.29354  2.67741  2.69355  4.24690  2.90347  2.73739  3.18146  2.89801  2.37887  2.77519  2.98518  4.58477  3.61503
          0.00387  5.95331  6.67565  0.61958  0.77255  0.97090  0.47601
    612   2.10711  5.88337  3.63629  2.56870  5.22397  2.98003  4.34631  4.70680  2.39069  4.18675  3.55989  2.98466  4.55216  2.62147  2.63454  1.56424  2.87712  3.00628  6.31874  3.29952    784 s - - -
          2.68618  4.42225  2.77519  2.73123  3.46354  2.40513  3.72494  3.29354  2.67741  2.69355  4.24690  2.90347  2.73739  3.18146  2.89801  2.37887  2.77519  2.98518  4.58477  3.61503
          0.00387  5.95331  6.67565  0.61958  0.77255  0.63488  0.75502
    613   1.88342  5.91732  2.60899  2.46284  5.26347  2.05861  3.60321  4.75020  2.24483  4.22306  2.96168  3.20287  4.57103  2.81614  2.69902  2.40190  3.24292  4.30854  6.34936  3.79363    785 a - - -
          2.68618  4.42225  2.77519  2.73123  3.46354  2.40513  3.72494  3.29354  2.67741  2.69355  4.24690  2.90347  2.73739  3.18146  2.89801  2.37887  2.77519  2.98518  4.58477  3.61503
          0.00374  5.98634  6.70869  0.61958  0.77255  0.80690  0.59102
    614   2.57256  5.01453  4.81243  3.29389  3.23427  3.17866  4.86340  2.84709  4.13328  2.55681  1.45934  3.15480  4.94316  3.37433  4.36015  2.06542  3.23247  2.11701  5.62102  4.42202    786 m - - -
          2.68618  4.42225  2.77519  2.73123  3.46354  2.40513  3.72494  3.29354  2.67741  2.69355  4.24690  2.90347  2.73739  3.18146  2.89801  2.37887  2.77519  2.98518  4.58477  3.61503
          0.00374  5.98634  6.70869  0.61958  0.77255  0.80690  0.59102
    615   2.05856  5.89541  2.62372  2.30503  3.70390  4.18244  3.42501  3.71512  2.36875  2.45390  2.95787  2.67269  4.57571  2.70790  2.50763  3.05716  3.20709  4.28140  3.41182  4.92761    787 a - - -
          2.68618  4.42225  2.77519  2.73123  3.46354  2.40513  3.72494  3.29354  2.67741  2.69355  4.24690  2.90347  2.73739  3.18146  2.89801  2.37887  2.77519  2.98518  4.58477  3.61503
          0.00374  5.98634  6.70869  0.61958  0.77255  0.80690  0.59102
    616   3.40885  5.92249  2.31162  2.68479  5.26846  2.82048  3.23088  4.75535  2.48459  4.22815  4.96304  3.38757  4.57471  1.92516  3.59700  1.32613  2.80431  4.31364  6.35448  3.88318    788 s - - -
          2.68618  4.42225  2.77519  2.73123  3.46354  2.40513  3.72494  3.29354  2.67741  2.69355  4.24690  2.90347  2.73739  3.18146  2.89801  2.37887  2.77519  2.98518  4.58477  3.61503
          0.00374  5.98634  6.70869  0.61958  0.77255  0.47970  0.96488
    617   1.51868  5.92444  3.23504  2.70848  5.26459  4.20107  4.38863  2.71543  2.73072  3.16319  4.96639  2.07960  4.59443  3.08671  2.53563  2.33995  2.51738  4.31243  6.36006  4.95210    789 a - - -
          2.68618  4.42225  2.77519  2.73123  3.46354  2.40513  3.72494  3.29354  2.67741  2.69355  4.24690  2.90347  2.73739  3.18146  2.89801  2.37887  2.77519  2.98518  4.58477  3.61503
          0.00363  6.01735  6.73970  0.61958  0.77255  0.61728  0.77525
    618   1.96914  5.70489  2.60631  3.26111  4.97104  1.90752  4.47247  4.39872  3.25817  3.27515  4.78112  3.78622  3.26329  3.20664  3.72887  1.88667  3.08183  1.90724  6.20581  4.85679    790 s - - -
          2.68618  4.42225  2.77519  2.73123  3.46354  2.40513  3.72494  3.29354  2.67741  2.69355  4.24690  2.90347  2.73739  3.18146  2.89801  2.37887  2.77519  2.98518  4.58477  3.61503
          0.00363  6.01735  6.73970  0.61958  0.77255  0.61728  0.77525
    619   2.35255  5.93507  2.63486  1.59902  5.28003  3.15353  4.38559  3.78939  2.64747  3.12762  3.60754  2.60592  4.59199  2.28914  2.89554  3.07679  2.60744  3.36374  6.36783  4.95694    791 e - - -
          2.68618  4.42225  2.77519  2.73123  3.46354  2.40513  3.72494  3.29354  2.67741  2.69355  4.24690  2.90347  2.73739  3.18146  2.89801  2.37887  2.77519  2.98518  4.58477  3.61503
          0.00363  6.01735  6.73970  0.61958  0.77255  0.41152  1.08661
    620   2.22672  5.94449  2.88265  3.13150  3.95741  3.15474  4.39882  4.77309  2.84037  4.24920  4.98562  2.83778  4.60500  3.01883  2.36263  1.63045  1.61626  4.33439  6.37810  4.96803    792 t - - -
          2.68618  4.42225  2.77519  2.73123  3.46354  2.40513  3.72494  3.29354  2.67741  2.69355  4.24690  2.90347  2.73739  3.18146  2.89801  2.37887  2.77519  2.98518  4.58477  3.61503
          0.00356  6.03521  6.75756  0.61958  0.77255  0.48576  0.95510
    621   3.12348  4.93077  5.50872  4.89441  1.96289  4.72280  5.05306  2.04817  4.68127  1.67194  4.04950  2.47871  5.08649  4.81380  4.69249  2.72661  3.78694  2.89555  3.93969  1.78492    793 l - - -
          2.68618  4.42225  2.77519  2.73123  3.46354  2.40513  3.72494  3.29354  2.67741  2.69355  4.24690  2.90347  2.73739  3.18146  2.89801  2.37887  2.77519  2.98518  4.58477  3.61503
          0.00356  6.03521  6.75756  0.61958  0.77255  0.48576  0.95510
    622   1.18727  5.89096  2.75255  2.65926  5.21166  3.17512  4.41343  4.68079  3.15839  3.14379  3.56769  3.09267  4.61651  2.74448  3.64679  2.54513  2.35898  3.02715  6.33856  4.94280    794 a - - -
          2.68618  4.42225  2.77519  2.73123  3.46354  2.40513  3.72494  3.29354  2.67741  2.69355  4.24690  2.90347  2.73739  3.18146  2.89801  2.37887  2.77519  2.98518  4.58477  3.61503
          0.00356  6.03521  6.75756  0.61958  0.77255  0.48576  0.95510
    623   3.43829  5.95178  2.70247  2.67509  3.25294  2.86030  4.39818  4.78490  1.38264  4.25751  4.99218  3.29778  2.62847  2.37656  1.98477  2.91196  3.66945  4.34311  6.38360  4.97196    795 k - - -
          2.68618  4.42225  2.77519  2.73123  3.46354  2.40513  3.72494  3.29354  2.67741  2.69355  4.24690  2.90347  2.73739  3.18146  2.89801  2.37887  2.77519  2.98518  4.58477  3.61503
          0.00356  6.03521  6.75756  0.61958  0.77255  0.48576  0.95510
    624   1.90748  5.94727  2.89584  2.55425  5.29237  3.00978  3.64056  4.77837  2.38466  3.35704  3.61949  3.11167  4.60378  2.87823  2.63029  1.86678  2.73487  3.16688  6.37993  3.61160    796 s - - -
          2.68618  4.42225  2.77519  2.73123  3.46354  2.40513  3.72494  3.29354  2.67741  2.69355  4.24690  2.90347  2.73739  3.18146  2.89801  2.37887  2.77519  2.98518  4.58477  3.61503
          0.00356  6.03521  6.75756  0.61958  0.77255  0.48576  0.95510
    625   2.95596  5.79995  2.85061  2.43543  2.13529  3.01668  2.38228  4.53108  3.20509  2.98610  3.16749  2.59124  4.63848  2.85176  3.09361  3.44165  3.23538  2.77409  6.27020  2.61993    797 f - - -
          2.68618  4.42225  2.77519  2.73123  3.46354  2.40513  3.72494  3.29354  2.67741  2.69355  4.24690  2.90347  2.73739  3.18146  2.89801  2.37887  2.77519  2.98518  4.58477  3.61503
          0.00356  6.03521  6.75756  0.61958  0.77255  0.48576  0.95510
    626   2.12837  5.94384  2.93992  3.13266  5.28678  1.53270  4.39988  4.77125  2.72064  4.24820  4.98514  1.90547  4.60597  2.18754  3.08259  3.07200  3.66943  3.16477  6.37778  3.88069    798 g - - -
          2.68618  4.42225  2.77519  2.73123  3.46354  2.40513  3.72494  3.29354  2.67741  2.69355  4.24690  2.90347  2.73739  3.18146  2.89801  2.37887  2.77519  2.98518  4.58477  3.61503
          0.00356  6.03521  6.75756  0.61958  0.77255  0.48576  0.95510
    627   2.64888  5.78300  2.77435  2.46564  5.06212  3.13210  4.44698  2.17497  2.68417  2.90021  4.84165  3.06999  4.64290  3.57028  3.07702  2.27437  2.57916  1.95094  4.28866  4.89007    799 v - - -
          2.68618  4.42225  2.77519  2.73123  3.46354  2.40513  3.72494  3.29354  2.67741  2.69355  4.24690  2.90347  2.73739  3.18146  2.89801  2.37887  2.77519  2.98518  4.58477  3.61503
          0.00356  6.03521  6.75756  0.61958  0.77255  0.48576  0.95510
    628   2.02323  5.70945  6.08223  5.92930  6.58163  1.58648  6.59046  6.10011  5.85742  5.77441  6.49435  5.36660  3.10553  5.97545  5.92976  0.75462  2.20477  5.14112  7.90268  6.87447    800 s - - -
          2.68618  4.42225  2.77519  2.73123  3.46354  2.40513  3.72494  3.29354  2.67741  2.69355  4.24690  2.90347  2.73739  3.18146  2.89801  2.37887  2.77519  2.98518  4.58477  3.61503
          0.00356  6.03521  6.75756  0.61958  0.77255  0.48576  0.95510
    629   2.34432  5.94992  2.13250  1.98107  5.29605  4.21000  4.39705  4.78278  1.91728  4.25565  3.00491  2.42670  3.27058  3.49307  3.25823  2.41416  2.43647  4.34113  6.38197  4.97035    801 k - - -
          2.68618  4.42225  2.77519  2.73123  3.46354  2.40513  3.72494  3.29354  2.67741  2.69355  4.24690  2.90347  2.73739  3.18146  2.89801  2.37887  2.77519  2.98518  4.58477  3.61503
          0.00356  6.03521  6.75756  0.61958  0.77255  0.48576  0.95510
    630   2.34503  5.94994  2.53689  1.96367  5.29624  3.29206  3.45577  4.78308  2.85192  4.25574  3.20812  3.31932  3.28684  2.05536  2.94898  1.88695  3.20906  4.34124  6.38188  3.61203    802 s - - -
          2.68618  4.42225  2.77519  2.73123  3.46354  2.40513  3.72494  3.29354  2.67741  2.69355  4.24690  2.90347  2.73739  3.18146  2.89801  2.37887  2.77519  2.98518  4.58477  3.61503
          0.00356  6.03521  6.75756  0.61958  0.77255  0.48576  0.95510
    631   3.08264  5.94353  2.54636  2.35997  3.71692  2.24805  3.21213  3.46778  2.67115  2.98216  4.98462  2.83220  4.60459  2.03960  3.06622  2.35830  3.27847  2.74600  6.37720  4.96723    803 q - - -
          2.68618  4.42225  2.77519  2.73123  3.46354  2.40513  3.72494  3.29354  2.67741  2.69355  4.24690  2.90347  2.73739  3.18146  2.89801  2.37887  2.77519  2.98518  4.58477  3.61503
          0.02127  6.03521  3.98198  0.61958  0.77255  0.48576  0.95510
    632   1.21976  5.71062  3.81341  3.25601  4.97480  2.71819  4.46664  3.66310  3.24769  3.04735  4.78217  3.78186  4.65563  2.17798  2.15884  2.72440  2.49703  4.05873  6.20559  4.85588    804 a - - -
          2.68618  4.42225  2.77519  2.73123  3.46354  2.40513  3.72494  3.29354  2.67741  2.69355  4.24690  2.90347  2.73739  3.18146  2.89801  2.37887  2.77519  2.98518  4.58477  3.61503
          0.00362  6.01757  6.73992  0.61958  0.77255  0.61577  0.77702
    633   2.14465  5.66354  3.10099  2.64144  4.19391  2.95974  3.43954  3.42860  3.26932  2.96620  2.73876  3.36753  3.27932  3.04957  2.92196  3.47298  2.31244  2.47746  6.16244  2.42926    805 a - - -
          2.68618  4.42225  2.77519  2.73123  3.46354  2.40513  3.72494  3.29354  2.67741  2.69355  4.24690  2.90347  2.73739  3.18146  2.89801  2.37887  2.77519  2.98518  4.58477  3.61503
          0.03903  6.01757  3.32856  0.61958  0.77255  0.61577  0.77702
    634   1.94606  5.91477  2.49037  2.71780  5.26085  2.87512  4.36205  3.72727  2.71836  4.22049  4.95518  2.03366  3.23981  2.17012  3.41472  2.62806  2.22832  4.30596  6.34685  4.93527    806 a - - -
          2.68618  4.42225  2.77519  2.73123  3.46354  2.40513  3.72494  3.29354  2.67741  2.69355  4.24690  2.90347  2.73739  3.18146  2.89801  2.37887  2.77519  2.98518  4.58477  3.61503
          0.00376  5.98230  6.70464  0.61958  0.77255  0.82881  0.57371
    635   2.62161  5.67269  3.78637  2.17708  2.55408  2.85937  3.69927  3.26803  2.67270  3.20602  3.26508  3.75490  4.62806  2.23091  3.69448  2.30156  2.13956  4.01321  6.16432  3.25185    807 t - - -
          2.68618  4.42225  2.77519  2.73123  3.46354  2.40513  3.72494  3.29354  2.67741  2.69355  4.24690  2.90347  2.73739  3.18146  2.89801  2.37887  2.77519  2.98518  4.58477  3.61503
          0.00376  5.98230  6.70464  0.61958  0.77255  0.82881  0.57371
    636   1.98030  5.16915  4.38378  3.33897  4.30363  2.23826  4.71652  3.19268  3.76706  1.34343  3.32332  2.79818  4.83735  4.06436  4.11146  2.69657  2.28093  3.44141  5.75501  4.52473    808 l - - -
          2.68618  4.42225  2.77519  2.73123  3.46354  2.40513  3.72494  3.29354  2.67741  2.69355  4.24690  2.90347  2.73739  3.18146  2.89801  2.37887  2.77519  2.98518  4.58477  3.61503
          0.00376  5.98230  6.70464  0.61958  0.77255  0.82881  0.57371
    637   2.25758  4.96459  5.00573  4.41663  4.06668  2.72123  4.91465  2.19918  3.23095  2.21819  1.64165  4.60681  4.97768  3.71501  4.45596  2.17206  2.62628  2.64299  5.57715  4.38711    809 m - - -
          2.68618  4.42225  2.77519  2.73123  3.46354  2.40513  3.72494  3.29354  2.67741  2.69355  4.24690  2.90347  2.73739  3.18146  2.89801  2.37887  2.77519  2.98518  4.58477  3.61503
          0.00376  5.98230  6.70464  0.61958  0.77255  0.82881  0.57371
    638   1.84824  5.85879  1.93511  3.12087  5.18089  2.56738  4.37774  4.65084  3.12215  3.10641  4.90585  2.81202  4.58092  3.48204  2.47260  1.91742  2.79925  3.34399  6.30584  3.91158    810 a - - -
          2.68618  4.42225  2.77519  2.73123  3.46354  2.40513  3.72494  3.29354  2.67741  2.69355  4.24690  2.90347  2.73739  3.18146  2.89801  2.37887  2.77519  2.98518  4.58477  3.61503
          0.02222  5.98230  3.93973  0.61958  0.77255  0.82881  0.57371
    639   2.67480  5.58943  2.65526  3.26754  3.26930  2.63332  4.45308  2.16534  2.46756  2.62593  4.66196  3.06496  4.63708  2.46228  2.54726  3.45172  2.50054  3.35896  4.20724  3.41559    811 i - - -
          2.68618  4.42225  2.77519  2.73123  3.46354  2.40513  3.72494  3.29354  2.67741  2.69355  4.24690  2.90347  2.73739  3.18146  2.89801  2.37887  2.77519  2.98518  4.58477  3.61503
          0.00383  5.96390  6.68625  0.61958  0.77255  0.55746  0.85018
    640   2.30023  5.90926  3.66886  3.11303  4.05478  2.18427  3.45272  4.72931  2.73582  4.21180  4.95163  2.42083  3.70422  2.98299  2.57457  1.57671  2.64953  3.13718  6.34584  4.93882    812 s - - -
          2.68618  4.42225  2.77519  2.73123  3.46354  2.40513  3.72494  3.29354  2.67741  2.69355  4.24690  2.90347  2.73739  3.18146  2.89801  2.37887  2.77519  2.98518  4.58477  3.61503
          0.00369  5.99982  6.72217  0.61958  0.77255  0.52609  0.89382
    641   2.07964  5.41271  2.93143  2.97186  3.51769  2.93571  4.59118  2.67252  3.48323  1.99084  2.78058  2.54593  4.75125  2.61432  3.90525  2.71076  3.07997  2.65791  5.96146  4.68270    813 l - - -
          2.68618  4.42225  2.77519  2.73123  3.46354  2.40513  3.72494  3.29354  2.67741  2.69355  4.24690  2.90347  2.73739  3.18146  2.89801  2.37887  2.77519  2.98518  4.58477  3.61503
          0.00362  6.01777  6.74012  0.61958  0.77255  0.61439  0.77864
    642   3.42551  5.93632  3.67380  2.28025  5.28149  1.66091  3.44437  4.76751  2.96281  4.24162  4.97698  2.69704  3.27522  2.06398  3.01781  2.09477  3.05661  2.67656  6.36892  4.95794    814 g - - -
          2.68618  4.42225  2.77519  2.73123  3.46354  2.40513  3.72494  3.29354  2.67741  2.69355  4.24690  2.90347  2.73739  3.18146  2.89801  2.37887  2.77519  2.98518  4.58477  3.61503
          0.00362  6.01777  6.74012  0.61958  0.77255  0.41299  1.08373
    643   1.60143  5.14224  4.56415  3.21889  4.26505  1.84271  4.80595  2.89513  3.00165  2.02740  3.05145  4.34690  4.91277  4.20871  3.79498  3.16107  2.47586  2.53456  5.73616  4.51883    815 a - - -
          2.68618  4.42225  2.77519  2.73123  3.46354  2.40513  3.72494  3.29354  2.67741  2.69355  4.24690  2.90347  2.73739  3.18146  2.89801  2.37887  2.77519  2.98518  4.58477  3.61503
          0.03537  6.03521  3.43073  0.61958  0.77255  0.48576  0.95510
    644   3.05477  5.93229  2.41655  2.29444  5.27841  2.16221  4.37848  4.76532  2.47646  4.23802  4.97276  3.09042  3.71107  2.48590  3.60656  1.37118  3.39243  4.32351  6.36426  3.48051    816 s - - -
          2.68618  4.42225  2.77519  2.73123  3.46354  2.40513  3.72494  3.29354  2.67741  2.69355  4.24690  2.90347  2.73739  3.18146  2.89801  2.37887  2.77519  2.98518  4.58477  3.61503
          0.02558  6.00352  3.78162  0.61958  0.77255  0.70709  0.67940
    645   1.71359  4.98690  4.90521  4.32023  4.09208  3.40786  3.49761  1.84083  2.91971  2.15004  3.21076  4.54868  4.95896  3.89772  3.09776  3.31540  3.72727  1.69638  5.59651  4.40221    817 v - - -
          2.68618  4.42225  2.77519  2.73123  3.46354  2.40513  3.72494  3.29354  2.67741  2.69355  4.24690  2.90347  2.73739  3.18146  2.89801  2.37887  2.77519  2.98518  4.58477  3.61503
          0.00376  5.98169  6.70404  0.61958  0.77255  0.49365  0.94262
    646   2.60675  5.89149  3.69535  2.71160  5.21775  1.25443  4.39788  3.48841  2.54750  2.86877  4.93750  2.47303  4.60211  3.50081  2.71292  2.14610  3.65942  4.27206  6.33560  4.93705    818 g - - -
          2.68618  4.42225  2.77519  2.73123  3.46354  2.40513  3.72494  3.29354  2.67741  2.69355  4.24690  2.90347  2.73739  3.18146  2.89801  2.37887  2.77519  2.98518  4.58477  3.61503
          0.00364  6.01408  6.73643  0.61958  0.77255  0.63938  0.74997
    647   1.78091  5.79175  3.06040  2.66160  3.04670  2.21183  4.42529  4.52645  3.18770  3.53852  3.76196  2.92143  4.62283  2.86671  3.66848  2.40561  2.20867  2.49134  6.26057  4.88734    819 a - - -
          2.68618  4.42225  2.77519  2.73123  3.46354  2.40513  3.72494  3.29354  2.67741  2.69355  4.24690  2.90347  2.73739  3.18146  2.89801  2.37887  2.77519  2.98518  4.58477  3.61503
          0.00364  6.01408  6.73643  0.61958  0.77255  0.63938  0.74997
    648   2.61984  5.93096  3.41176  2.42842  5.27493  1.47908  4.38421  4.76013  2.67952  4.23577  4.97191  2.28088  3.75820  2.47234  2.99489  3.38568  3.26454  2.39240  6.36429  3.37487    820 g - - -
          2.68618  4.42225  2.77519  2.73123  3.46354  2.40513  3.72494  3.29354  2.67741  2.69355  4.24690  2.90347  2.73739  3.18146  2.89801  2.37887  2.77519  2.98518  4.58477  3.61503
          0.00364  6.01408  6.73643  0.61958  0.77255  0.63938  0.74997
    649   1.05864  5.05122  4.77365  4.19456  3.07503  2.57653  4.86582  2.91051  4.10435  2.60017  4.16349  4.47807  4.95076  3.02197  3.37802  2.50203  3.06273  2.43745  5.65570  4.45350    821 a - - -
          2.68618  4.42225  2.77519  2.73123  3.46354  2.40513  3.72494  3.29354  2.67741  2.69355  4.24690  2.90347  2.73739  3.18146  2.89801  2.37887  2.77519  2.98518  4.58477  3.61503
          0.00364  6.01408  6.73643  0.61958  0.77255  0.63938  0.74997
    650   3.13141  5.93359  2.61912  3.11541  5.27884  2.13155  3.90948  4.76492  2.17868  3.55165  4.97421  3.03066  2.99126  3.14039  3.03436  1.43993  2.72950  3.36630  6.36618  4.95512    822 s - - -
          2.68618  4.42225  2.77519  2.73123  3.46354  2.40513  3.72494  3.29354  2.67741  2.69355  4.24690  2.90347  2.73739  3.18146  2.89801  2.37887  2.77519  2.98518  4.58477  3.61503
          0.07259  6.01408  2.69455  0.61958  0.77255  0.63938  0.74997
    651   2.18427  5.52986  3.85146  2.48034  3.39872  1.73169  4.46056  3.55600  2.96274  2.35817  4.60651  3.14004  4.64003  3.62822  2.92562  2.18247  3.15598  2.63046  6.04683  4.72852    823 g - - -
          2.68618  4.42225  2.77519  2.73123  3.46354  2.40513  3.72494  3.29354  2.67741  2.69355  4.24690  2.90347  2.73739  3.18146  2.89801  2.37887  2.77519  2.98518  4.58477  3.61503
          0.00390  5.94539  6.66773  0.61958  0.77255  1.00581  0.45531
    652   2.40442  5.88877  2.98157  2.79867  5.23398  3.27030  2.84853  4.72005  2.60035  2.76408  4.92940  2.55875  3.47255  2.37980  3.56604  1.51692  3.60895  4.27948  6.32137  3.01119    824 s - - -
          2.68618  4.42225  2.77519  2.73123  3.46354  2.40513  3.72494  3.29354  2.67741  2.69355  4.24690  2.90347  2.73739  3.18146  2.89801  2.37887  2.77519  2.98518  4.58477  3.61503
          0.00390  5.94539  6.66773  0.61958  0.77255  0.39669  1.11640
    653   1.69634  5.22179  4.34618  3.77938  4.36162  2.91254  4.71464  2.85603  2.94495  2.39734  4.32533  2.18146  4.84208  4.03994  4.09507  2.44845  2.33833  2.01173  5.80303  4.56631    825 a - - -
          2.68618  4.42225  2.77519  2.73123  3.46354  2.40513  3.72494  3.29354  2.67741  2.69355  4.24690  2.90347  2.73739  3.18146  2.89801  2.37887  2.77519  2.98518  4.58477  3.61503
          0.00364  6.01408  6.73643  0.61958  0.77255  0.63938  0.74997
    654   2.92053  5.93518  3.67040  1.94494  5.28115  1.87000  3.17083  3.78309  1.94837  4.24084  4.97561  3.08105  3.81646  2.60010  2.74978  2.53344  2.69829  4.32630  4.25722  4.95584    826 g - - -
          2.68618  4.42225  2.77519  2.73123  3.46354  2.40513  3.72494  3.29354  2.67741  2.69355  4.24690  2.90347  2.73739  3.18146  2.89801  2.37887  2.77519  2.98518  4.58477  3.61503
          0.00364  6.01408  6.73643  0.61958  0.77255  0.63938  0.74997
    655   2.06788  5.07866  3.52145  4.10759  2.07788  2.84827  3.42892  2.76917  4.02865  2.68360  2.95563  3.56420  4.93052  4.29170  3.09071  2.20317  2.33485  2.75860  3.57208  4.47163    827 a - - -
          2.68618  4.42225  2.77519  2.73123  3.46354  2.40513  3.72494  3.29354  2.67741  2.69355  4.24690  2.90347  2.73739  3.18146  2.89801  2.37887  2.77519  2.98518  4.58477  3.61503
          0.00364  6.01408  6.73643  0.61958  0.77255  0.63938  0.74997
    656   2.62294  5.93277  2.61077  2.45152  5.27758  2.11866  4.03749  3.74626  2.41526  3.09425  4.97350  2.40310  3.82442  3.48007  3.61123  1.78397  2.33393  4.32327  6.36560  4.95479    828 s - - -
          2.68618  4.42225  2.77519  2.73123  3.46354  2.40513  3.72494  3.29354  2.67741  2.69355  4.24690  2.90347  2.73739  3.18146  2.89801  2.37887  2.77519  2.98518  4.58477  3.61503
          0.03999  6.01408  3.30332  0.61958  0.77255  0.63938  0.74997
    657   2.32606  5.28444  4.17254  2.53327  4.44038  2.00422  4.62605  2.85095  3.11910  2.45486  4.38178  4.05640  4.77039  3.89720  3.97139  2.20762  1.83490  2.32053  5.85114  4.59528    829 t - - -
          2.68618  4.42225  2.77519  2.73123  3.46354  2.40513  3.72494  3.29354  2.67741  2.69355  4.24690  2.90347  2.73739  3.18146  2.89801  2.37887  2.77519  2.98518  4.58477  3.61503
          0.00377  5.97786  6.70020  0.61958  0.77255  0.48098  0.96279
    658   3.09962  5.93484  2.82056  2.87005  5.28046  1.36759  4.38339  4.76683  2.27488  3.64001  4.97537  3.20126  2.67261  2.72360  3.04964  2.06114  3.65403  3.36677  6.36718  4.95588    830 g - - -
          2.68618  4.42225  2.77519  2.73123  3.46354  2.40513  3.72494  3.29354  2.67741  2.69355  4.24690  2.90347  2.73739  3.18146  2.89801  2.37887  2.77519  2.98518  4.58477  3.61503
          0.03587  6.01408  3.41750  0.61958  0.77255  0.63938  0.74997
    659   2.59338  5.89958  1.76981  2.67971  4.40641  2.63672  4.36566  4.25588  2.57382  2.66425  4.94170  2.47045  3.21629  3.12282  3.59440  2.10093  3.63334  2.71990  6.33561  4.92803    831 d - - -
          2.68618  4.42225  2.77519  2.73123  3.46354  2.40513  3.72494  3.29354  2.67741  2.69355  4.24690  2.90347  2.73739  3.18146  2.89801  2.37887  2.77519  2.98518  4.58477  3.61503
          0.00376  5.98196  6.70431  0.61958  0.77255  0.83059  0.57233
    660   2.13828  5.91264  3.06253  2.35663  5.25798  2.24966  4.36208  4.74413  2.27786  3.50269  4.95323  3.64243  3.25172  2.12319  3.16608  2.02302  2.81698  3.65996  4.23591  4.93405    832 s - - -
          2.68618  4.42225  2.77519  2.73123  3.46354  2.40513  3.72494  3.29354  2.67741  2.69355  4.24690  2.90347  2.73739  3.18146  2.89801  2.37887  2.77519  2.98518  4.58477  3.61503
          0.02326  5.98196  3.88867  0.61958  0.77255  0.83059  0.57233
    661   1.66715  5.57002  3.83933  3.28094  3.10023  2.22599  4.45976  3.47182  2.93716  2.44748  4.64418  3.29244  3.24337  2.76572  2.60704  2.68280  2.63622  3.22474  6.08104  4.75564    833 a - - -
          2.68618  4.42225  2.77519  2.73123  3.46354  2.40513  3.72494  3.29354  2.67741  2.69355  4.24690  2.90347  2.73739  3.18146  2.89801  2.37887  2.77519  2.98518  4.58477  3.61503
          0.00383  5.96253  6.68487  0.61958  0.77255  0.92829  0.50291
    662   1.89115  5.53416  3.87186  2.96511  2.75800  2.46352  4.47840  4.15655  3.30361  2.45676  4.61359  3.82194  3.71896  2.85742  3.75642  1.53623  2.40298  3.85520  6.05482  4.73856    834 s - - -
          2.68618  4.42225  2.77519  2.73123  3.46354  2.40513  3.72494  3.29354  2.67741  2.69355  4.24690  2.90347  2.73739  3.18146  2.89801  2.37887  2.77519  2.98518  4.58477  3.61503
          0.00383  5.96253  6.68487  0.61958  0.77255  0.92829  0.50291
    663   2.02000  5.87786  2.99758  3.09211  5.21338  1.61227  4.35558  3.11237  2.61301  4.17906  4.92106  2.89998  4.56078  2.94395  2.53503  2.91328  2.30153  4.26336  3.27365  4.91122    835 g - - -
          2.68618  4.42225  2.77519  2.73123  3.46354  2.40513  3.72494  3.29354  2.67741  2.69355  4.24690  2.90347  2.73739  3.18146  2.89801  2.37887  2.77519  2.98518  4.58477  3.61503
          0.04662  5.96253  3.14702  0.61958  0.77255  0.92829  0.50291
    664   2.38849  5.86150  3.61512  2.56271  3.97660  2.58491  4.32512  4.68464  1.97565  4.16486  4.90348  1.83050  4.53092  3.42298  3.12835  2.00226  2.29540  3.49001  6.29707  4.88898    836 n - - -
          2.68618  4.42225  2.77519  2.73123  3.46354  2.40513  3.72494  3.29354  2.67741  2.69355  4.24690  2.90347  2.73739  3.18146  2.89801  2.37887  2.77519  2.98518  4.58477  3.61503
          0.12752  5.91990  2.14524  0.61958  0.77255  1.10888  0.40037
    665   1.54585  4.81564  4.97023  4.37675  3.08221  3.32067  3.72603  2.35785  3.12446  1.48065  3.93192  4.52898  3.14150  4.43205  4.37013  2.94298  3.60473  2.40436  5.43051  4.24400    837 l - - -
          2.68618  4.42225  2.77519  2.73123  3.46354  2.40513  3.72494  3.29354  2.67741  2.69355  4.24690  2.90347  2.73739  3.18146  2.89801  2.37887  2.77519  2.98518  4.58477  3.61503
          0.02681  5.79690  3.75434  0.61958  0.77255  1.47291  0.26040
    666   1.84294  5.77927  2.66641  2.54917  5.11951  1.64962  4.24192  3.15777  2.98028  4.08275  4.82196  2.77076  4.44668  2.60833  3.47289  2.28332  2.92639  4.16747  6.21526  4.80659    838 g - - -
          2.67535  4.43482  2.77462  2.73167  3.45717  2.40502  3.73751  3.29034  2.67754  2.69394  4.24178  2.90403  2.74782  3.17608  2.89275  2.37714  2.77772  2.98847  4.59734  3.62192
          1.20000  0.41798  3.20824  3.04644  0.04869  1.32139  0.31029
    667   2.53158  5.14352  4.01876  3.45499  4.30001  2.68075  4.47604  2.47179  1.77749  3.36417  2.37463  3.90437  4.62172  3.74444  2.35247  2.78971  2.88845  2.70218  5.70879  2.91462    875 k - - -
          2.68618  4.42225  2.77519  2.73123  3.46354  2.40513  3.72494  3.29354  2.67741  2.69355  4.24690  2.90347  2.73739  3.18146  2.89801  2.37887  2.77519  2.98518  4.58477  3.61503
          0.11302  5.75809  2.26618  0.61958  0.77255  1.55793  0.23645
    668   3.19906  5.67275  2.71511  2.90658  5.00258  3.32091  3.50120  4.47791  2.31965  2.76999  4.71744  2.32165  4.37175  2.61074  2.65259  2.67676  3.43022  3.19206  1.97264  3.10997    876 w - - -
          2.68618  4.42225  2.77519  2.73123  3.46354  2.40513  3.72494  3.29354  2.67741  2.69355  4.24690  2.90347  2.73739  3.18146  2.89801  2.37887  2.77519  2.98518  4.58477  3.61503
          0.00524  5.65031  6.37266  0.61958  0.77255  1.33090  0.30685
    669   1.63406  5.74100  2.30173  2.57115  5.08548  2.27775  4.19261  4.57108  2.37251  4.04604  4.78185  2.70657  4.39887  2.73745  3.42046  2.58773  3.08558  3.49938  6.17403  3.16613    877 a - - -
          2.68618  4.42225  2.77519  2.73123  3.46354  2.40513  3.72494  3.29354  2.67741  2.69355  4.24690  2.90347  2.73739  3.18146  2.89801  2.37887  2.77519  2.98518  4.58477  3.61503
          0.00494  5.70772  6.43007  0.61958  0.77255  1.32596  0.30863
    670   2.19449  4.99468  4.27115  2.39021  4.12838  2.05084  4.57949  2.43426  3.64998  2.56711  4.10342  4.08604  4.69390  3.94258  3.98406  2.93739  1.62040  2.48898  5.58619  4.35992    878 t - - -
          2.68618  4.42225  2.77519  2.73123  3.46354  2.40513  3.72494  3.29354  2.67741  2.69355  4.24690  2.90347  2.73739  3.18146  2.89801  2.37887  2.77519  2.98518  4.58477  3.61503
          0.00475  5.74866  6.47101  0.61958  0.77255  1.57708  0.23140
    671   1.79291  5.06681  4.36871  3.81633  2.41038  1.23340  4.70647  2.92339  3.76778  3.37543  4.26720  3.05469  4.73998  4.05880  4.10198  2.57987  2.73334  3.41718  5.74607  4.52085    879 g - - -
          2.68618  4.42225  2.77519  2.73123  3.46354  2.40513  3.72494  3.29354  2.67741  2.69355  4.24690  2.90347  2.73739  3.18146  2.89801  2.37887  2.77519  2.98518  4.58477  3.61503
          0.00475  5.74866  6.47101  0.61958  0.77255  1.26011  0.33355
    672   2.75102  5.65545  2.95052  2.63538  4.13900  2.25268  4.27623  4.39602  2.26356  2.23171  4.71074  3.57485  4.47445  2.68834  3.51823  2.47346  2.54262  2.41333  6.12192  3.00963    880 l - - -
          2.68618  4.42225  2.77519  2.73123  3.46354  2.40513  3.72494  3.29354  2.67741  2.69355  4.24690  2.90347  2.73739  3.18146  2.89801  2.37887  2.77519  2.98518  4.58477  3.61503
          0.00457  5.78643  6.50878  0.61958  0.77255  1.49690  0.25337
    673   2.07927  5.45713  3.75077  2.89813  4.70381  2.09968  4.37689  4.11354  3.19378  3.73218  4.55425  2.99123  4.54661  3.53926  3.65065  1.32655  3.14891  2.45519  5.99141  3.13130    881 s - - -
          2.68618  4.42225  2.77519  2.73123  3.46354  2.40513  3.72494  3.29354  2.67741  2.69355  4.24690  2.90347  2.73739  3.18146  2.89801  2.37887  2.77519  2.98518  4.58477  3.61503
          0.00457  5.78643  6.50878  0.61958  0.77255  1.49690  0.25337
    674   1.99216  5.49484  2.38907  3.13870  4.08743  2.37337  4.33107  3.80557  2.36476  2.26629  3.09496  3.65825  4.51684  2.63190  3.59571  2.57516  2.90827  2.85725  5.99778  4.66288    882 a - - -
          2.68618  4.42225  2.77519  2.73123  3.46354  2.40513  3.72494  3.29354  2.67741  2.69355  4.24690  2.90347  2.73739  3.18146  2.89801  2.37887  2.77519  2.98518  4.58477  3.61503
          0.05048  5.78643  3.07567  0.61958  0.77255  1.49690  0.25337
    675   3.25364  5.76763  2.85207  1.99291  5.11385  2.04548  2.99791  4.60083  2.67465  4.07338  4.80809  2.02681  4.41965  2.57661  2.99218  2.60744  2.25263  4.15890  6.19950  4.78752    883 e - - -
          2.68618  4.42225  2.77519  2.73123  3.46354  2.40513  3.72494  3.29354  2.67741  2.69355  4.24690  2.90347  2.73739  3.18146  2.89801  2.37887  2.77519  2.98518  4.58477  3.61503
          0.00478  5.74073  6.46308  0.61958  0.77255  1.59276  0.22736
    676   1.56486  5.72434  2.64261  2.57682  5.05340  2.01185  4.22116  3.40129  2.60267  4.02276  4.76925  3.50620  4.42548  2.56805  2.72915  3.22243  3.48371  2.93885  6.16670  3.16282    884 a - - -
          2.68618  4.42225  2.77519  2.73123  3.46354  2.40513  3.72494  3.29354  2.67741  2.69355  4.24690  2.90347  2.73739  3.18146  2.89801  2.37887  2.77519  2.98518  4.58477  3.61503
          0.00478  5.74073  6.46308  0.61958  0.77255  1.59276  0.22736
    677   2.41976  5.70546  2.95662  2.37611  3.38032  1.84300  2.70347  4.49632  2.97061  2.36283  3.47274  3.51347  4.42917  2.66492  2.73188  2.51088  3.48436  4.08327  6.15264  4.75648    885 g - - -
          2.68618  4.42225  2.77519  2.73123  3.46354  2.40513  3.72494  3.29354  2.67741  2.69355  4.24690  2.90347  2.73739  3.18146  2.89801  2.37887  2.77519  2.98518  4.58477  3.61503
          0.00478  5.74073  6.46308  0.61958  0.77255  1.59276  0.22736
    678   1.78733  5.66020  3.55144  2.46093  4.30164  1.61753  4.24122  4.42001  2.29883  3.94731  3.32059  3.53548  4.44167  2.00908  3.47765  3.24250  3.48932  3.36896  6.11920  4.73582    886 g - - -
          2.68618  4.42225  2.77519  2.73123  3.46354  2.40513  3.72494  3.29354  2.67741  2.69355  4.24690  2.90347  2.73739  3.18146  2.89801  2.37887  2.77519  2.98518  4.58477  3.61503
          0.14377  5.74073  2.03485  0.61958  0.77255  1.59276  0.22736
    679   2.44391  5.67506  2.86426  2.37234  5.01753  2.79046  4.13260  4.50165  2.15134  2.89617  4.71642  3.41369  3.26500  3.22979  2.48823  1.59921  3.40176  4.06430  6.10929  3.34391    887 s - - -
          2.68618  4.42225  2.77519  2.73123  3.46354  2.40513  3.72494  3.29354  2.67741  2.69355  4.24690  2.90347  2.73739  3.18146  2.89801  2.37887  2.77519  2.98518  4.58477  3.61503
          0.00550  5.60246  6.32480  0.61958  0.77255  1.81788  0.17718
    680   1.95017  4.65833  5.00318  4.40123  3.12319  3.46017  4.71517  2.23478  4.22991  1.97675  3.77590  4.48411  4.75905  2.09763  4.31153  2.93001  3.48043  1.99404  5.27661  2.52050    888 a - - -
          2.68618  4.42225  2.77519  2.73123  3.46354  2.40513  3.72494  3.29354  2.67741  2.69355  4.24690  2.90347  2.73739  3.18146  2.89801  2.37887  2.77519  2.98518  4.58477  3.61503
          0.00550  5.60246  6.32480  0.61958  0.77255  1.01075  0.45247
    681   2.31570  5.73580  2.91704  2.95685  5.06980  1.91838  4.21992  4.54769  2.95949  2.45620  4.78021  2.40137  4.42449  2.94382  2.72803  2.07399  2.35878  4.12066  6.17610  4.77222    889 g - - -
          2.68618  4.42225  2.77519  2.73123  3.46354  2.40513  3.72494  3.29354  2.67741  2.69355  4.24690  2.90347  2.73739  3.18146  2.89801  2.37887  2.77519  2.98518  4.58477  3.61503
          0.00478  5.74073  6.46308  0.61958  0.77255  1.59276  0.22736
    682   1.73826  5.72592  2.75955  2.29089  5.05577  2.77414  4.22040  3.55541  2.96127  3.71397  3.38695  2.25117  4.42481  2.56774  3.45141  2.53892  2.66430  3.00450  6.16783  4.76624    890 a - - -
          2.68618  4.42225  2.77519  2.73123  3.46354  2.40513  3.72494  3.29354  2.67741  2.69355  4.24690  2.90347  2.73739  3.18146  2.89801  2.37887  2.77519  2.98518  4.58477  3.61503
          0.00478  5.74073  6.46308  0.61958  0.77255  0.95083  0.48845
    683   2.18296  5.81538  2.03793  2.30984  5.16040  2.65187  4.26573  3.47790  2.23593  3.26510  4.85606  3.54617  4.47214  2.30959  2.38968  2.48681  3.53603  3.60046  6.24809  4.83718    891 d - - -
          2.68618  4.42225  2.77519  2.73123  3.46354  2.40513  3.72494  3.29354  2.67741  2.69355  4.24690  2.90347  2.73739  3.18146  2.89801  2.37887  2.77519  2.98518  4.58477  3.61503
          0.00437  5.83024  6.55259  0.61958  0.77255  1.17723  0.36836
    684   2.35360  4.81642  3.77140  4.62289  3.02500  2.90326  4.89397  2.76651  4.44028  1.86453  2.90963  3.42005  4.93396  4.59990  3.31635  3.87313  2.68422  1.59895  2.55880  4.25596    892 v - - -
          2.68618  4.42225  2.77519  2.73123  3.46354  2.40513  3.72494  3.29354  2.67741  2.69355  4.24690  2.90347  2.73739  3.18146  2.89801  2.37887  2.77519  2.98518  4.58477  3.61503
          0.05397  5.85261  3.00248  0.61958  0.77255  1.32955  0.30733
    685   2.28793  5.80090  2.24752  2.98077  5.14671  2.19764  3.03635  4.63317  1.90585  4.10647  4.84140  2.96301  4.45548  2.79417  2.64775  2.21506  3.51974  3.04946  6.23312  4.82175    893 k - - -
          2.68618  4.42225  2.77519  2.73123  3.46354  2.40513  3.72494  3.29354  2.67741  2.69355  4.24690  2.90347  2.73739  3.18146  2.89801  2.37887  2.77519  2.98518  4.58477  3.61503
          0.00449  5.80313  6.52548  0.61958  0.77255  1.45822  0.26481
    686   1.54004  5.68784  3.01207  3.03731  4.98692  1.94087  2.41996  3.31509  2.51919  3.97336  4.74118  3.57653  4.48084  2.60753  3.52053  3.28201  3.14191  2.69739  6.14933  4.76814    894 a - - -
          2.68618  4.42225  2.77519  2.73123  3.46354  2.40513  3.72494  3.29354  2.67741  2.69355  4.24690  2.90347  2.73739  3.18146  2.89801  2.37887  2.77519  2.98518  4.58477  3.61503
          0.00449  5.80313  6.52548  0.61958  0.77255  0.64448  0.74431
    687   2.34182  5.83710  2.32965  2.32073  5.16720  2.25136  3.63334  4.64275  3.07156  2.33793  4.88172  3.61553  4.53525  3.43213  2.28207  2.23495  2.68467  3.31338  6.27885  3.79882    895 s - - -
          2.68618  4.42225  2.77519  2.73123  3.46354  2.40513  3.72494  3.29354  2.67741  2.69355  4.24690  2.90347  2.73739  3.18146  2.89801  2.37887  2.77519  2.98518  4.58477  3.61503
          0.00400  5.91894  6.64129  0.61958  0.77255  0.61854  0.77378
    688   2.46504  4.92462  3.31153  4.57411  2.52157  3.32860  4.94926  2.41035  3.67736  1.68902  4.04156  4.69360  4.99912  4.60272  4.52814  1.94377  2.64575  2.33698  5.54119  2.67416    896 l - - -
          2.68618  4.42225  2.77519  2.73123  3.46354  2.40513  3.72494  3.29354  2.67741  2.69355  4.24690  2.90347  2.73739  3.18146  2.89801  2.37887  2.77519  2.98518  4.58477  3.61503
          0.00379  5.97306  6.69540  0.61958  0.77255  0.87679  0.53806
    689   1.72380  5.90224  2.82109  3.09086  5.24541  1.88573  4.35787  4.73002  2.55815  3.90208  4.94344  2.97610  4.56404  2.86172  3.22153  1.66284  3.04896  4.29187  4.26444  4.92631    897 s - - -
          2.68618  4.42225  2.77519  2.73123  3.46354  2.40513  3.72494  3.29354  2.67741  2.69355  4.24690  2.90347  2.73739  3.18146  2.89801  2.37887  2.77519  2.98518  4.58477  3.61503
          0.00379  5.97306  6.69540  0.61958  0.77255  0.30144  1.34612
    690   2.25101  5.85699  1.90809  3.17468  4.01401  2.90723  4.42331  2.63766  2.57755  4.14588  4.90785  3.44701  4.62429  3.04017  2.42625  1.99315  2.96858  3.28502  4.08915  3.62654    898 d - - -
          2.68618  4.42225  2.77519  2.73123  3.46354  2.40513  3.72494  3.29354  2.67741  2.69355  4.24690  2.90347  2.73739  3.18146  2.89801  2.37887  2.77519  2.98518  4.58477  3.61503
          0.00356  6.03521  6.75756  0.61958  0.77255  0.48576  0.95510
    691   2.80769  5.94722  2.57032  2.54125  5.29226  2.70859  4.39748  3.80139  2.58027  4.25249  4.98790  2.62426  4.60389  3.12240  3.28280  1.48305  2.09129  2.89218  6.37993  4.96898    899 s - - -
          2.68618  4.42225  2.77519  2.73123  3.46354  2.40513  3.72494  3.29354  2.67741  2.69355  4.24690  2.90347  2.73739  3.18146  2.89801  2.37887  2.77519  2.98518  4.58477  3.61503
          0.00356  6.03521  6.75756  0.61958  0.77255  0.48576  0.95510
    692   1.89141  5.94528  2.88728  2.75411  3.74780  1.98361  2.14753  4.77466  2.86036  3.34540  4.98620  3.67886  4.60449  2.51747  2.16786  2.75153  3.66811  4.33540  6.37853  4.96817    900 a - - -
          2.68618  4.42225  2.77519  2.73123  3.46354  2.40513  3.72494  3.29354  2.67741  2.69355  4.24690  2.90347  2.73739  3.18146  2.89801  2.37887  2.77519  2.98518  4.58477  3.61503
          0.02106  6.03521  3.99265  0.61958  0.77255  0.48576  0.95510
    693   2.95611  5.93660  2.64023  2.79313  5.28208  1.53377  4.38563  4.76834  2.27835  3.15424  3.60813  2.89327  4.59210  2.98340  2.89853  1.96192  2.73330  4.32746  6.36904  4.95784    901 g - - -
          2.68618  4.42225  2.77519  2.73123  3.46354  2.40513  3.72494  3.29354  2.67741  2.69355  4.24690  2.90347  2.73739  3.18146  2.89801  2.37887  2.77519  2.98518  4.58477  3.61503
          0.00362  6.01777  6.74012  0.61958  0.77255  0.41299  1.08373
    694   2.16804  5.89242  2.71195  2.56357  3.23939  2.83883  4.41276  3.35843  2.49461  4.18755  4.93938  3.70026  4.61597  2.62929  2.92721  2.23847  2.15068  2.75671  3.82170  3.85218    902 t - - -
          2.68618  4.42225  2.77519  2.73123  3.46354  2.40513  3.72494  3.29354  2.67741  2.69355  4.24690  2.90347  2.73739  3.18146  2.89801  2.37887  2.77519  2.98518  4.58477  3.61503
          0.00356  6.03521  6.75756  0.61958  0.77255  0.48576  0.95510
    695   3.11659  5.93481  3.69139  2.62324  5.27430  2.26025  3.21249  3.46310  3.13786  4.23772  4.97697  2.75235  4.60670  1.82415  3.26447  2.03097  1.76164  3.69725  6.37087  4.96333    903 t - - -
          2.68618  4.42225  2.77519  2.73123  3.46354  2.40513  3.72494  3.29354  2.67741  2.69355  4.24690  2.90347  2.73739  3.18146  2.89801  2.37887  2.77519  2.98518  4.58477  3.61503
          0.02149  6.03521  3.97047  0.61958  0.77255  0.48576  0.95510
    696   2.20087  5.88887  2.81836  1.85630  2.90878  2.98177  3.46666  4.68569  3.14150  4.18550  4.93489  2.91062  4.60217  3.50166  2.91397  2.26818  2.90723  2.87602  3.03133  3.04415    904 e - - -
          2.68618  4.42225  2.77519  2.73123  3.46354  2.40513  3.72494  3.29354  2.67741  2.69355  4.24690  2.90347  2.73739  3.18146  2.89801  2.37887  2.77519  2.98518  4.58477  3.61503
          0.00363  6.01735  6.73970  0.61958  0.77255  0.61728  0.77525
    697   1.97149  5.92239  3.67966  2.47146  5.26169  2.83515  4.38907  3.59492  2.54265  3.10561  4.01777  2.84342  4.59476  2.39351  3.19549  1.96980  1.96008  4.30992  6.35854  4.95110    905 t - - -
          2.68618  4.42225  2.77519  2.73123  3.46354  2.40513  3.72494  3.29354  2.67741  2.69355  4.24690  2.90347  2.73739  3.18146  2.89801  2.37887  2.77519  2.98518  4.58477  3.61503
          0.00363  6.01735  6.73970  0.61958  0.77255  0.61728  0.77525
    698   2.11223  5.93102  2.74182  2.54398  3.22037  3.31346  2.39632  4.75878  2.31945  4.23549  3.35020  3.66764  4.59286  2.23690  2.34829  2.72964  3.16220  3.59294  3.52638  4.95508    906 a - - -
          2.68618  4.42225  2.77519  2.73123  3.46354  2.40513  3.72494  3.29354  2.67741  2.69355  4.24690  2.90347  2.73739  3.18146  2.89801  2.37887  2.77519  2.98518  4.58477  3.61503
          0.00363  6.01735  6.73970  0.61958  0.77255  0.41152  1.08661
    699   2.53153  5.94879  2.12390  2.16461  5.29439  3.33949  4.39741  2.92212  2.88405  4.25429  4.98933  3.67758  4.60386  2.35879  2.28002  1.99317  2.20804  4.33972  6.38115  4.96986    907 s - - -
          2.68618  4.42225  2.77519  2.73123  3.46354  2.40513  3.72494  3.29354  2.67741  2.69355  4.24690  2.90347  2.73739  3.18146  2.89801  2.37887  2.77519  2.98518  4.58477  3.61503
          0.00356  6.03521  6.75756  0.61958  0.77255  0.48576  0.95510
    700   2.42903  5.91751  2.95387  2.10480  2.69227  2.98525  3.45805  4.72636  3.14553  2.76070  3.20796  2.98312  4.61029  2.37802  2.72380  2.45132  2.88769  4.30110  3.32086  3.94549    908 e - - -
          2.68618  4.42225  2.77519  2.73123  3.46354  2.40513  3.72494  3.29354  2.67741  2.69355  4.24690  2.90347  2.73739  3.18146  2.89801  2.37887  2.77519  2.98518  4.58477  3.61503
          0.00356  6.03521  6.75756  0.61958  0.77255  0.48576  0.95510
    701   2.95371  5.84291  2.96498  3.18250  5.14439  1.98584  3.71751  3.12577  3.18237  4.12946  3.04924  2.40535  4.62788  2.99336  3.66662  1.51720  2.28583  3.51311  6.30273  4.91977    909 s - - -
          2.68618  4.42225  2.77519  2.73123  3.46354  2.40513  3.72494  3.29354  2.67741  2.69355  4.24690  2.90347  2.73739  3.18146  2.89801  2.37887  2.77519  2.98518  4.58477  3.61503
          0.00356  6.03521  6.75756  0.61958  0.77255  0.48576  0.95510
    702   2.06474  5.95095  2.17967  1.81366  5.29739  4.21004  3.24167  4.78435  2.57388  4.25681  4.99128  2.80385  4.60367  2.21995  2.52204  2.43988  2.78722  4.34233  6.38280  4.97098    910 e - - -
          2.68618  4.42225  2.77519  2.73123  3.46354  2.40513  3.72494  3.29354  2.67741  2.69355  4.24690  2.90347  2.73739  3.18146  2.89801  2.37887  2.77519  2.98518  4.58477  3.61503
          0.00356  6.03521  6.75756  0.61958  0.77255  0.48576  0.95510
    703   2.37326  5.91452  1.65603  2.52176  3.94472  2.16803  4.40648  3.85929  3.14699  4.21366  3.57411  2.90713  4.61100  2.69427  3.63729  2.19953  2.82712  3.15277  6.35591  4.95379    911 d - - -
          2.68618  4.42225  2.77519  2.73123  3.46354  2.40513  3.72494  3.29354  2.67741  2.69355  4.24690  2.90347  2.73739  3.18146  2.89801  2.37887  2.77519  2.98518  4.58477  3.61503
          0.00356  6.03521  6.75756  0.61958  0.77255  0.48576  0.95510
    704   2.17414  5.90108  2.94851  2.35916  5.22607  4.22101  4.41026  3.72921  2.31445  3.00673  2.76745  2.68767  4.61399  2.50301  2.40291  3.20700  3.12282  3.03742  3.70772  2.77940    912 a - - -
          2.68618  4.42225  2.77519  2.73123  3.46354  2.40513  3.72494  3.29354  2.67741  2.69355  4.24690  2.90347  2.73739  3.18146  2.89801  2.37887  2.77519  2.98518  4.58477  3.61503
          0.00356  6.03521  6.75756  0.61958  0.77255  0.48576  0.95510
    705   2.95368  5.94496  2.67393  2.66253  5.28898  2.32193  4.39812  3.31270  2.71358  3.30766  4.98590  3.24619  4.60441  2.97653  1.50165  1.91640  3.66797  4.33503  6.37826  3.35891    913 r - - -
          2.68618  4.42225  2.77519  2.73123  3.46354  2.40513  3.72494  3.29354  2.67741  2.69355  4.24690  2.90347  2.73739  3.18146  2.89801  2.37887  2.77519  2.98518  4.58477  3.61503
          0.00356  6.03521  6.75756  0.61958  0.77255  0.48576  0.95510
    706   2.30912  5.94466  2.85499  2.17294  3.42929  2.48794  2.20157  3.90538  2.74589  4.24945  4.98562  3.67883  4.60437  2.24337  2.17379  2.93054  3.66788  2.94850  6.37803  4.96777    914 e - - -
          2.68618  4.42225  2.77519  2.73123  3.46354  2.40513  3.72494  3.29354  2.67741  2.69355  4.24690  2.90347  2.73739  3.18146  2.89801  2.37887  2.77519  2.98518  4.58477  3.61503
          0.00356  6.03521  6.75756  0.61958  0.77255  0.48576  0.95510
    707   2.26852  5.93257  1.65900  2.56267  5.27113  2.92942  4.40142  3.89073  3.13867  4.23508  3.57891  2.82196  3.27085  3.49987  2.75345  2.30463  2.42722  2.79175  6.36919  4.96219    915 d - - -
          2.68618  4.42225  2.77519  2.73123  3.46354  2.40513  3.72494  3.29354  2.67741  2.69355  4.24690  2.90347  2.73739  3.18146  2.89801  2.37887  2.77519  2.98518  4.58477  3.61503
          0.00356  6.03521  6.75756  0.61958  0.77255  0.48576  0.95510
    708   2.91846  5.37706  3.11041  3.57439  2.75758  4.40027  3.24440  2.87482  3.13937  1.88218  3.99544  4.03894  4.78429  2.16998  2.50637  3.19609  1.91172  3.21313  5.93420  3.49669    916 l - - -
          2.68618  4.42225  2.77519  2.73123  3.46354  2.40513  3.72494  3.29354  2.67741  2.69355  4.24690  2.90347  2.73739  3.18146  2.89801  2.37887  2.77519  2.98518  4.58477  3.61503
          0.00356  6.03521  6.75756  0.61958  0.77255  0.48576  0.95510
    709   2.13680  5.94632  2.73466  2.12140  5.28911  3.31406  4.40203  4.77366  3.13828  2.73858  4.98776  1.90367  4.60778  2.12182  3.63098  2.00868  3.67184  3.12153  6.38037  4.97046    917 n - - -
          2.68618  4.42225  2.77519  2.73123  3.46354  2.40513  3.72494  3.29354  2.67741  2.69355  4.24690  2.90347  2.73739  3.18146  2.89801  2.37887  2.77519  2.98518  4.58477  3.61503
          0.00356  6.03521  6.75756  0.61958  0.77255  0.48576  0.95510
    710   1.93832  5.76292  3.78590  2.34091  3.87609  4.25697  3.47011  4.47248  2.59762  3.30954  3.62006  3.76100  4.64827  2.74152  2.73064  1.58299  3.68026  3.11733  3.76458  2.84261    918 s - - -
          2.68618  4.42225  2.77519  2.73123  3.46354  2.40513  3.72494  3.29354  2.67741  2.69355  4.24690  2.90347  2.73739  3.18146  2.89801  2.37887  2.77519  2.98518  4.58477  3.61503
          0.00356  6.03521  6.75756  0.61958  0.77255  0.48576  0.95510
    711   2.14846  5.90734  2.56362  3.14876  3.67167  2.57286  4.40848  4.70885  3.15029  3.27978  4.08486  3.24845  4.61259  1.98345  2.38042  1.71288  3.06830  3.65322  6.35061  4.95042    919 s - - -
          2.68618  4.42225  2.77519  2.73123  3.46354  2.40513  3.72494  3.29354  2.67741  2.69355  4.24690  2.90347  2.73739  3.18146  2.89801  2.37887  2.77519  2.98518  4.58477  3.61503
          0.00356  6.03521  6.75756  0.61958  0.77255  0.48576  0.95510
    712   1.44524  5.94864  2.34590  2.21523  4.01684  3.12549  4.39703  4.78077  2.83856  4.25420  4.98914  2.29761  4.60352  2.84068  2.81683  2.49734  3.31293  3.60841  6.38094  3.99218    920 a - - -
          2.68618  4.42225  2.77519  2.73123  3.46354  2.40513  3.72494  3.29354  2.67741  2.69355  4.24690  2.90347  2.73739  3.18146  2.89801  2.37887  2.77519  2.98518  4.58477  3.61503
          0.00356  6.03521  6.75756  0.61958  0.77255  0.48576  0.95510
    713   2.26631  5.61316  3.89295  3.33450  3.32628  2.91730  4.51116  3.40328  2.65391  3.41917  3.85539  2.84948  3.27576  2.19790  3.27135  2.10033  2.73696  2.38474  6.12539  2.95717    921 s - - -
          2.68618  4.42225  2.77519  2.73123  3.46354  2.40513  3.72494  3.29354  2.67741  2.69355  4.24690  2.90347  2.73739  3.18146  2.89801  2.37887  2.77519  2.98518  4.58477  3.61503
          0.00356  6.03521  6.75756  0.61958  0.77255  0.48576  0.95510
    714   2.53198  5.95051  1.91924  1.72234  5.29685  4.21007  4.39706  4.78370  2.34157  4.25631  3.98508  2.67961  4.60364  2.02034  2.24892  3.09881  3.66807  3.60939  6.38241  4.97071    922 e - - -
          2.68618  4.42225  2.77519  2.73123  3.46354  2.40513  3.72494  3.29354  2.67741  2.69355  4.24690  2.90347  2.73739  3.18146  2.89801  2.37887  2.77519  2.98518  4.58477  3.61503
          0.00356  6.03521  6.75756  0.61958  0.77255  0.48576  0.95510
    715   2.65952  5.81903  1.70064  2.89838  3.34284  2.48923  4.43517  4.56177  3.19469  2.97290  3.32874  3.73325  4.63363  2.61955  2.23512  2.22286  3.67617  3.13914  6.28465  3.55656    923 d - - -
          2.68618  4.42225  2.77519  2.73123  3.46354  2.40513  3.72494  3.29354  2.67741  2.69355  4.24690  2.90347  2.73739  3.18146  2.89801  2.37887  2.77519  2.98518  4.58477  3.61503
          0.00356  6.03521  6.75756  0.61958  0.77255  0.48576  0.95510
    716   2.26163  4.93036  4.06366  4.87004  1.69606  3.71001  3.55482  1.97355  4.66182  2.06321  4.04915  4.86883  5.08070  4.79892  4.68103  3.46521  3.78296  2.13775  5.55153  2.06244    924 f - - -
          2.68618  4.42225  2.77519  2.73123  3.46354  2.40513  3.72494  3.29354  2.67741  2.69355  4.24690  2.90347  2.73739  3.18146  2.89801  2.37887  2.77519  2.98518  4.58477  3.61503
          0.00356  6.03521  6.75756  0.61958  0.77255  0.48576  0.95510
    717   2.63952  5.95172  3.68622  2.62027  5.29806  2.84433  4.39873  4.78451  2.55217  4.25731  4.99223  2.47593  4.60560  2.53410  1.58258  1.88857  2.36761  4.34308  6.38346  4.97230    925 r - - -
          2.68618  4.42225  2.77519  2.73123  3.46354  2.40513  3.72494  3.29354  2.67741  2.69355  4.24690  2.90347  2.73739  3.18146  2.89801  2.37887  2.77519  2.98518  4.58477  3.61503
          0.00356  6.03521  6.75756  0.61958  0.77255  0.48576  0.95510
    718   2.24564  5.93430  2.40383  1.49390  3.91230  4.21328  3.40338  3.46294  3.13788  2.86841  4.97647  3.68296  4.60662  2.24728  2.69685  2.78988  2.54430  4.32184  6.37045  4.96299    926 e - - -
          2.68618  4.42225  2.77519  2.73123  3.46354  2.40513  3.72494  3.29354  2.67741  2.69355  4.24690  2.90347  2.73739  3.18146  2.89801  2.37887  2.77519  2.98518  4.58477  3.61503
          0.00356  6.03521  6.75756  0.61958  0.77255  0.48576  0.95510
    719   1.95070  5.90520  2.53570  2.78169  3.64643  1.67067  4.41688  4.70411  3.16106  4.20416  4.95388  2.49629  4.61922  3.52042  3.65051  1.99086  2.47154  3.30742  6.35270  4.95415    927 g - - -
          2.68618  4.42225  2.77519  2.73123  3.46354  2.40513  3.72494  3.29354  2.67741  2.69355  4.24690  2.90347  2.73739  3.18146  2.89801  2.37887  2.77519  2.98518  4.58477  3.61503
          0.00356  6.03521  6.75756  0.61958  0.77255  0.48576  0.95510
    720   3.13336  5.74328  2.38849  3.24126  3.86678  2.77550  3.22142  3.72092  2.81116  3.43642  2.72066  2.63870  4.65362  2.98438  3.12513  1.79805  3.68173  2.47010  4.27412  2.95542    928 s - - -
          2.68618  4.42225  2.77519  2.73123  3.46354  2.40513  3.72494  3.29354  2.67741  2.69355  4.24690  2.90347  2.73739  3.18146  2.89801  2.37887  2.77519  2.98518  4.58477  3.61503
          0.00356  6.03521  6.75756  0.61958  0.77255  0.48576  0.95510
    721   2.95372  5.93976  1.76117  3.13310  5.28149  4.21204  3.36319  3.05238  2.62324  2.87533  4.98129  2.56462  4.60543  2.39384  2.61825  2.25377  2.30148  3.60282  6.37444  4.96551    929 d - - -
          2.68618  4.42225  2.77519  2.73123  3.46354  2.40513  3.72494  3.29354  2.67741  2.69355  4.24690  2.90347  2.73739  3.18146  2.89801  2.37887  2.77519  2.98518  4.58477  3.61503
          0.00356  6.03521  6.75756  0.61958  0.77255  0.48576  0.95510
    722   3.49638  5.27932  3.24407  3.71642  1.85446  4.45098  4.69530  3.79268  2.90415  2.15278  2.35812  3.27093  4.83218  3.40180  3.47309  2.28302  2.41064  2.85799  5.85264  2.60943    930 f - - -
          2.68618  4.42225  2.77519  2.73123  3.46354  2.40513  3.72494  3.29354  2.67741  2.69355  4.24690  2.90347  2.73739  3.18146  2.89801  2.37887  2.77519  2.98518  4.58477  3.61503
          0.00356  6.03521  6.75756  0.61958  0.77255  0.48576  0.95510
    723   2.59391  5.20401  3.14675  2.97575  3.00444  2.94014  4.75262  2.71901  3.80435  2.67703  4.30840  4.24855  4.87422  4.10140  2.99114  1.95833  2.42159  1.66932  5.78893  3.37346    931 v - - -
          2.68618  4.42225  2.77519  2.73123  3.46354  2.40513  3.72494  3.29354  2.67741  2.69355  4.24690  2.90347  2.73739  3.18146  2.89801  2.37887  2.77519  2.98518  4.58477  3.61503
          0.00356  6.03521  6.75756  0.61958  0.77255  0.48576  0.95510
    724   2.33752  5.94758  2.80411  2.21349  5.29278  4.21035  3.22724  4.77884  1.89700  2.69901  4.98821  2.83013  4.60384  3.49371  2.71187  3.04776  1.65156  3.68039  6.38018  4.96916    932 t - - -
          2.68618  4.42225  2.77519  2.73123  3.46354  2.40513  3.72494  3.29354  2.67741  2.69355  4.24690  2.90347  2.73739  3.18146  2.89801  2.37887  2.77519  2.98518  4.58477  3.61503
          0.00356  6.03521  6.75756  0.61958  0.77255  0.48576  0.95510
    725   2.95212  5.94112  2.38694  2.77632  3.68654  2.86720  4.39905  4.76752  2.84092  2.80215  3.18939  3.04585  4.60512  2.63568  2.71108  1.38241  2.82166  4.33029  6.37544  4.96613    933 s - - -
          2.68618  4.42225  2.77519  2.73123  3.46354  2.40513  3.72494  3.29354  2.67741  2.69355  4.24690  2.90347  2.73739  3.18146  2.89801  2.37887  2.77519  2.98518  4.58477  3.61503
          0.00356  6.03521  6.75756  0.61958  0.77255  0.48576  0.95510
    726   2.06044  5.61729  2.46446  2.90348  3.01473  3.09454  4.50944  4.25303  3.32265  2.42804  4.69160  3.84525  4.69154  3.66980  2.21587  2.21287  2.45234  2.88778  6.12867  2.85405    934 a - - -
          2.68618  4.42225  2.77519  2.73123  3.46354  2.40513  3.72494  3.29354  2.67741  2.69355  4.24690  2.90347  2.73739  3.18146  2.89801  2.37887  2.77519  2.98518  4.58477  3.61503
          0.00356  6.03521  6.75756  0.61958  0.77255  0.48576  0.95510
    727   2.37615  5.91105  3.70288  2.24508  3.13775  2.88664  4.40742  3.46296  2.56093  4.20956  3.66508  3.31179  4.61174  2.25171  2.26217  1.97079  2.77738  3.04977  6.35334  4.95214    935 s - - -
          2.68618  4.42225  2.77519  2.73123  3.46354  2.40513  3.72494  3.29354  2.67741  2.69355  4.24690  2.90347  2.73739  3.18146  2.89801  2.37887  2.77519  2.98518  4.58477  3.61503
          0.00356  6.03521  6.75756  0.61958  0.77255  0.48576  0.95510
    728   2.15801  5.88611  3.71590  2.49239  5.20481  4.22485  3.65674  4.67255  2.09865  2.65047  3.84862  3.70324  4.61766  2.65253  2.71741  2.09885  2.56677  2.07587  6.33488  4.94047    936 v - - -
          2.68618  4.42225  2.77519  2.73123  3.46354  2.40513  3.72494  3.29354  2.67741  2.69355  4.24690  2.90347  2.73739  3.18146  2.89801  2.37887  2.77519  2.98518  4.58477  3.61503
          0.00356  6.03521  6.75756  0.61958  0.77255  0.48576  0.95510
    729   3.43754  5.95074  2.15705  2.47919  5.29681  2.89239  4.39776  4.78355  3.13225  4.25645  3.35879  2.54332  3.55653  2.08378  2.98390  1.72233  2.21092  4.34192  6.38279  4.97113    937 s - - -
          2.68618  4.42225  2.77519  2.73123  3.46354  2.40513  3.72494  3.29354  2.67741  2.69355  4.24690  2.90347  2.73739  3.18146  2.89801  2.37887  2.77519  2.98518  4.58477  3.61503
          0.00356  6.03521  6.75756  0.61958  0.77255  0.48576  0.95510
    730   3.17212  5.94895  2.68246  1.89354  2.83663  3.19598  2.26603  3.90871  2.65476  4.25457  4.98941  2.81977  4.60343  2.62516  2.40761  2.65725  3.41129  4.34002  6.38116  2.63224    938 e - - -
          2.68618  4.42225  2.77519  2.73123  3.46354  2.40513  3.72494  3.29354  2.67741  2.69355  4.24690  2.90347  2.73739  3.18146  2.89801  2.37887  2.77519  2.98518  4.58477  3.61503
          0.00356  6.03521  6.75756  0.61958  0.77255  0.48576  0.95510
    731   2.79552  5.94868  2.72021  3.12925  5.29426  2.28759  3.26356  4.78059  2.63657  4.25418  4.98922  2.42073  4.60384  2.34875  3.20435  1.32089  3.66799  3.69558  6.38105  3.61173    939 s - - -
          2.68464  4.42378  2.77672  2.73201  3.46351  2.40395  3.72647  3.29081  2.67893  2.69282  4.24502  2.90211  2.73748  3.17899  2.89769  2.38039  2.77513  2.98671  4.58630  3.61656
          0.18611  1.77991  6.75756  2.00997  0.14386  0.48576  0.95510
    732   2.45666  5.89295  2.82048  2.02772  3.59284  2.07123  4.41263  4.68426  3.15714  2.68882  3.17972  3.31198  3.55872  3.00114  3.64571  2.16737  2.43894  4.27090  6.33996  3.35041    949 e - - -
          2.68618  4.42225  2.77519  2.73123  3.46354  2.40513  3.72494  3.29354  2.67741  2.69355  4.24690  2.90347  2.73739  3.18146  2.89801  2.37887  2.77519  2.98518  4.58477  3.61503
          0.00356  6.03521  6.75756  0.61958  0.77255  0.48576  0.95510
    733   2.64575  5.76061  3.35015  3.23031  3.67802  2.49515  4.45461  3.79573  2.71026  3.21116  4.02236  2.21963  4.64888  2.54498  3.70370  1.67759  2.72639  3.30735  6.24021  2.62394    950 s - - -
          2.68618  4.42225  2.77519  2.73123  3.46354  2.40513  3.72494  3.29354  2.67741  2.69355  4.24690  2.90347  2.73739  3.18146  2.89801  2.37887  2.77519  2.98518  4.58477  3.61503
          0.00356  6.03521  6.75756  0.61958  0.77255  0.48576  0.95510
    734   2.63352  5.94830  2.88432  2.59616  3.58500  2.76922  1.89277  4.14424  2.64503  4.25379  4.98883  3.31974  4.60356  2.30231  2.88719  1.98563  2.65427  3.57900  6.38068  4.96943    951 h - - -
          2.68618  4.42225  2.77519  2.73123  3.46354  2.40513  3.72494  3.29354  2.67741  2.69355  4.24690  2.90347  2.73739  3.18146  2.89801  2.37887  2.77519  2.98518  4.58477  3.61503
          0.00356  6.03521  6.75756  0.61958  0.77255  0.48576  0.95510
    735   2.53592  5.84592  2.71638  3.18066  3.28291  2.79058  4.42672  4.60564  3.18055  2.99806  3.16991  2.79968  4.62697  2.54915  2.90299  1.87692  1.81039  3.62869  6.30488  4.92109    952 t - - -
          2.68618  4.42225  2.77519  2.73123  3.46354  2.40513  3.72494  3.29354  2.67741  2.69355  4.24690  2.90347  2.73739  3.18146  2.89801  2.37887  2.77519  2.98518  4.58477  3.61503
          0.00356  6.03521  6.75756  0.61958  0.77255  0.48576  0.95510
    736   2.36907  5.94415  2.06102  2.29620  4.13967  2.90116  3.70605  4.00661  3.13342  3.53561  3.86815  2.09974  4.60445  2.82302  2.04188  3.09716  2.81568  4.33405  6.37765  3.61109    953 r - - -
          2.68618  4.42225  2.77519  2.73123  3.46354  2.40513  3.72494  3.29354  2.67741  2.69355  4.24690  2.90347  2.73739  3.18146  2.89801  2.37887  2.77519  2.98518  4.58477  3.61503
          0.00356  6.03521  6.75756  0.61958  0.77255  0.48576  0.95510
    737   3.14603  5.92759  3.24608  2.64902  3.59243  4.21481  4.40278  3.55067  2.64164  3.40415  4.97054  1.54081  4.60808  2.78747  2.52307  1.70687  3.23942  2.90643  6.36552  4.95987    954 n - - -
          2.68618  4.42225  2.77519  2.73123  3.46354  2.40513  3.72494  3.29354  2.67741  2.69355  4.24690  2.90347  2.73739  3.18146  2.89801  2.37887  2.77519  2.98518  4.58477  3.61503
          0.00356  6.03521  6.75756  0.61958  0.77255  0.48576  0.95510
    738   2.58411  5.94810  3.24350  2.20080  5.29355  4.21017  3.65050  3.16935  2.23127  4.25354  3.61665  2.22784  4.60366  2.17660  3.62461  2.00519  2.10669  4.33894  6.38055  4.96936    955 s - - -
          2.68618  4.42225  2.77519  2.73123  3.46354  2.40513  3.72494  3.29354  2.67741  2.69355  4.24690  2.90347  2.73739  3.18146  2.89801  2.37887  2.77519  2.98518  4.58477  3.61503
          0.00356  6.03521  6.75756  0.61958  0.77255  0.48576  0.95510
    739   1.70160  5.92983  2.22823  3.13788  5.26716  2.47553  4.40224  3.88858  2.45765  3.21477  4.97255  2.72217  4.60765  2.63883  3.63149  2.00935  2.96901  3.18576  6.36720  4.96095    956 a - - -
          2.68618  4.42225  2.77519  2.73123  3.46354  2.40513  3.72494  3.29354  2.67741  2.69355  4.24690  2.90347  2.73739  3.18146  2.89801  2.37887  2.77519  2.98518  4.58477  3.61503
          0.00356  6.03521  6.75756  0.61958  0.77255  0.48576  0.95510
    740   2.37639  5.93014  2.86942  2.55554  2.67917  1.99620  4.40207  4.74829  2.87709  4.23219  4.97280  2.72182  4.60751  2.39947  3.20518  2.03886  3.66877  2.89299  3.82605  3.61182    957 g - - -
          2.68618  4.42225  2.77519  2.73123  3.46354  2.40513  3.72494  3.29354  2.67741  2.69355  4.24690  2.90347  2.73739  3.18146  2.89801  2.37887  2.77519  2.98518  4.58477  3.61503
          0.00356  6.03521  6.75756  0.61958  0.77255  0.48576  0.95510
    741   2.62916  5.94746  2.56076  3.12950  5.29264  2.23375  3.22724  4.77868  2.29586  4.25279  3.58282  2.62424  4.60379  3.16838  2.79164  1.46182  3.22921  3.34130  6.38008  4.96907    958 s - - -
          2.68618  4.42225  2.77519  2.73123  3.46354  2.40513  3.72494  3.29354  2.67741  2.69355  4.24690  2.90347  2.73739  3.18146  2.89801  2.37887  2.77519  2.98518  4.58477  3.61503
          0.00356  6.03521  6.75756  0.61958  0.77255  0.48576  0.95510
    742   2.29466  5.76702  3.16483  2.62825  3.32746  2.25730  4.45240  3.42434  3.22378  2.61267  4.82728  2.51410  4.64715  2.76957  2.82424  2.71658  2.12956  3.11083  4.25194  3.94240    959 t - - -
          2.68618  4.42225  2.77519  2.73123  3.46354  2.40513  3.72494  3.29354  2.67741  2.69355  4.24690  2.90347  2.73739  3.18146  2.89801  2.37887  2.77519  2.98518  4.58477  3.61503
          0.00356  6.03521  6.75756  0.61958  0.77255  0.48576  0.95510
    743   1.74173  5.62946  3.13594  3.32417  4.86004  2.87911  3.45579  4.27176  3.31609  2.47536  4.70409  3.83960  4.68914  3.66402  2.33985  1.80070  3.30519  1.98078  6.13969  4.81195    960 a - - -
          2.68618  4.42225  2.77519  2.73123  3.46354  2.40513  3.72494  3.29354  2.67741  2.69355  4.24690  2.90347  2.73739  3.18146  2.89801  2.37887  2.77519  2.98518  4.58477  3.61503
          0.00356  6.03521  6.75756  0.61958  0.77255  0.48576  0.95510
    744   2.61702  5.94810  2.62636  1.73552  5.29334  2.27422  3.09606  4.77945  3.13240  3.41527  3.35850  2.79326  4.60408  1.84859  3.62527  3.09681  2.51699  4.33883  6.38068  4.96958    961 e - - -
          2.68618  4.42225  2.77519  2.73123  3.46354  2.40513  3.72494  3.29354  2.67741  2.69355  4.24690  2.90347  2.73739  3.18146  2.89801  2.37887  2.77519  2.98518  4.58477  3.61503
          0.00356  6.03521  6.75756  0.61958  0.77255  0.48576  0.95510
    745   3.11621  5.94509  2.24094  2.06266  5.28918  2.09279  4.39804  3.16813  3.13311  3.29726  4.98601  2.85234  4.60432  1.86718  2.91059  2.73252  2.61883  3.64612  6.37836  4.96799    962 q - - -
          2.68618  4.42225  2.77519  2.73123  3.46354  2.40513  3.72494  3.29354  2.67741  2.69355  4.24690  2.90347  2.73739  3.18146  2.89801  2.37887  2.77519  2.98518  4.58477  3.61503
          0.00356  6.03521  6.75756  0.61958  0.77255  0.48576  0.95510
    746   2.03504  5.57368  3.40954  3.36751  1.93719  3.16889  3.24694  4.19018  3.35664  1.77227  2.78103  2.89492  4.70634  3.03594  2.53921  3.12712  3.69615  3.89165  6.09404  4.77986    963 l - - -
          2.68618  4.42225  2.77519  2.73123  3.46354  2.40513  3.72494  3.29354  2.67741  2.69355  4.24690  2.90347  2.73739  3.18146  2.89801  2.37887  2.77519  2.98518  4.58477  3.61503
          0.00356  6.03521  6.75756  0.61958  0.77255  0.48576  0.95510
    747   1.52493  5.94460  2.51215  2.43482  5.28833  2.60899  4.39849  4.77338  2.74047  3.08221  4.98562  2.66462  4.60470  2.94355  3.62635  2.46846  2.35751  3.04813  6.37808  4.96790    964 a - - -
          2.68618  4.42225  2.77519  2.73123  3.46354  2.40513  3.72494  3.29354  2.67741  2.69355  4.24690  2.90347  2.73739  3.18146  2.89801  2.37887  2.77519  2.98518  4.58477  3.61503
          0.00356  6.03521  6.75756  0.61958  0.77255  0.48576  0.95510
    748   0.92038  4.95218  5.32649  4.72309  3.22985  3.38894  5.01829  2.39454  4.54687  2.75395  4.07003  4.79454  5.06035  3.29267  4.61984  2.39373  3.29254  2.33756  3.94816  4.39035    965 a - - -
          2.68618  4.42225  2.77519  2.73123  3.46354  2.40513  3.72494  3.29354  2.67741  2.69355  4.24690  2.90347  2.73739  3.18146  2.89801  2.37887  2.77519  2.98518  4.58477  3.61503
          0.00356  6.03521  6.75756  0.61958  0.77255  0.48576  0.95510
    749   2.10619  5.92166  2.73445  3.14211  5.25554  3.63871  4.40483  3.46850  3.14409  4.22228  4.96551  2.15057  4.60969  2.74207  2.79506  1.98741  1.66793  3.18209  6.36139  4.95739    966 t - - -
          2.68618  4.42225  2.77519  2.73123  3.46354  2.40513  3.72494  3.29354  2.67741  2.69355  4.24690  2.90347  2.73739  3.18146  2.89801  2.37887  2.77519  2.98518  4.58477  3.61503
          0.00356  6.03521  6.75756  0.61958  0.77255  0.48576  0.95510
    750   3.50710  5.19900  4.43274  3.13835  3.12704  2.78271  4.75682  3.69048  3.81367  1.18885  4.30370  2.35340  4.87732  2.62879  3.23145  3.74721  2.80699  2.69691  3.52726  3.36011    967 l - - -
          2.68618  4.42225  2.77519  2.73123  3.46354  2.40513  3.72494  3.29354  2.67741  2.69355  4.24690  2.90347  2.73739  3.18146  2.89801  2.37887  2.77519  2.98518  4.58477  3.61503
          0.00356  6.03521  6.75756  0.61958  0.77255  0.48576  0.95510
    751   2.44832  5.93263  3.13612  3.13647  5.27122  3.29300  4.40139  4.75264  3.13862  4.23515  3.66620  1.75515  2.62866  2.45225  2.83247  2.07395  2.33346  3.16061  6.36923  3.87877    968 n - - -
          2.68618  4.42225  2.77519  2.73123  3.46354  2.40513  3.72494  3.29354  2.67741  2.69355  4.24690  2.90347  2.73739  3.18146  2.89801  2.37887  2.77519  2.98518  4.58477  3.61503
          0.04566  6.03521  3.16445  0.61958  0.77255  0.48576  0.95510
    752   2.58459  5.92301  2.04732  1.65043  5.26909  4.18274  4.37003  3.58332  2.81125  4.22871  4.96344  3.08359  4.57647  2.55295  3.01655  1.58978  3.01197  4.31419  6.35505  4.94340    969 s - - -
          2.68618  4.42225  2.77519  2.73123  3.46354  2.40513  3.72494  3.29354  2.67741  2.69355  4.24690  2.90347  2.73739  3.18146  2.89801  2.37887  2.77519  2.98518  4.58477  3.61503
          0.00371  5.99327  6.71562  0.61958  0.77255  0.34270  1.23736
    753   1.33781  5.86773  2.55117  2.11957  5.17887  3.40204  4.42047  3.48258  3.17001  3.25804  4.91750  3.26538  4.62207  3.13880  3.65645  2.56670  2.55799  2.44457  6.32132  4.93179    970 a - - -
          2.68618  4.42225  2.77519  2.73123  3.46354  2.40513  3.72494  3.29354  2.67741  2.69355  4.24690  2.90347  2.73739  3.18146  2.89801  2.37887  2.77519  2.98518  4.58477  3.61503
          0.00356  6.03521  6.75756  0.61958  0.77255  0.48576  0.95510
    754   2.49533  5.94960  3.11541  2.50365  5.29572  3.35514  3.81434  3.91758  2.18673  4.25531  2.52810  2.85403  4.60340  1.62624  1.99701  2.92989  3.66767  4.34080  6.38164  4.97008    971 q - - -
          2.68618  4.42225  2.77519  2.73123  3.46354  2.40513  3.72494  3.29354  2.67741  2.69355  4.24690  2.90347  2.73739  3.18146  2.89801  2.37887  2.77519  2.98518  4.58477  3.61503
          0.00356  6.03521  6.75756  0.61958  0.77255  0.48576  0.95510
    755   2.20580  5.95337  2.93720  1.96777  5.29868  2.90851  4.40212  4.78498  3.13777  4.25891  4.99443  2.51078  4.60796  2.52733  3.63098  1.53388  2.35219  3.41086  6.38616  4.97468    972 s - - -
          2.68618  4.42225  2.77519  2.73123  3.46354  2.40513  3.72494  3.29354  2.67741  2.69355  4.24690  2.90347  2.73739  3.18146  2.89801  2.37887  2.77519  2.98518  4.58477  3.61503
          0.00356  6.03521  6.75756  0.61958  0.77255  0.48576  0.95510
    756   2.07066  5.28294  4.27565  3.71050  3.02920  4.44895  3.84797  3.32005  3.67442  2.77654  4.38244  4.14296  2.73943  1.84503  2.91921  2.06237  2.61524  2.75823  5.85569  2.92301    973 q - - -
          2.68618  4.42225  2.77519  2.73123  3.46354  2.40513  3.72494  3.29354  2.67741  2.69355  4.24690  2.90347  2.73739  3.18146  2.89801  2.37887  2.77519  2.98518  4.58477  3.61503
          0.00356  6.03521  6.75756  0.61958  0.77255  0.48576  0.95510
    757   2.25348  5.67605  2.56368  3.28684  3.50500  3.57600  3.36949  4.33965  2.84830  2.49132  4.74507  3.80888  4.67308  3.19919  3.27281  1.95691  3.02040  2.55750  6.17483  1.94939    974 y - - -
          2.68618  4.42225  2.77519  2.73123  3.46354  2.40513  3.72494  3.29354  2.67741  2.69355  4.24690  2.90347  2.73739  3.18146  2.89801  2.37887  2.77519  2.98518  4.58477  3.61503
          0.00356  6.03521  6.75756  0.61958  0.77255  0.48576  0.95510
    758   2.36267  5.95060  2.62606  2.16423  5.29696  2.19938  2.25529  3.90432  2.89721  4.25643  4.99094  2.64067  4.60359  2.46066  2.13649  2.70220  3.66804  4.34193  6.38250  4.97074    975 r - - -
          2.68618  4.42225  2.77519  2.73123  3.46354  2.40513  3.72494  3.29354  2.67741  2.69355  4.24690  2.90347  2.73739  3.18146  2.89801  2.37887  2.77519  2.98518  4.58477  3.61503
          0.00356  6.03521  6.75756  0.61958  0.77255  0.48576  0.95510
    759   2.60927  5.94299  2.63761  2.66823  5.28617  3.39679  4.39853  4.77081  2.63778  2.45694  3.83012  2.33194  4.60471  1.95003  2.58968  3.04842  2.55065  2.45234  6.37680  4.96699    976 q - - -
          2.68618  4.42225  2.77519  2.73123  3.46354  2.40513  3.72494  3.29354  2.67741  2.69355  4.24690  2.90347  2.73739  3.18146  2.89801  2.37887  2.77519  2.98518  4.58477  3.61503
          0.00356  6.03521  6.75756  0.61958  0.77255  0.48576  0.95510
    760   2.21968  5.47126  2.70040  3.46488  4.65888  2.50223  4.57814  3.44494  3.44766  3.29256  4.55755  2.59349  3.91352  3.78385  2.48760  3.57450  3.70607  2.64618  3.64997  1.48909    977 y - - -
          2.68618  4.42225  2.77519  2.73123  3.46354  2.40513  3.72494  3.29354  2.67741  2.69355  4.24690  2.90347  2.73739  3.18146  2.89801  2.37887  2.77519  2.98518  4.58477  3.61503
          0.00356  6.03521  6.75756  0.61958  0.77255  0.48576  0.95510
    761   2.73724  5.93495  2.08062  2.72737  3.23212  4.21313  3.47602  4.75668  3.13760  4.23790  3.08769  2.83322  4.60648  2.30712  3.26156  2.41962  1.58388  4.32265  6.37093  3.52892    978 t - - -
          2.68618  4.42225  2.77519  2.73123  3.46354  2.40513  3.72494  3.29354  2.67741  2.69355  4.24690  2.90347  2.73739  3.18146  2.89801  2.37887  2.77519  2.98518  4.58477  3.61503
          0.00356  6.03521  6.75756  0.61958  0.77255  0.48576  0.95510
    762   2.03574  5.93350  3.25627  2.53676  2.91321  4.21344  3.71206  3.18888  2.71666  4.23618  4.97576  2.63613  3.86961  3.17231  1.89937  2.45407  2.34715  3.42492  6.36985  3.61238    979 r - - -
          2.68618  4.42225  2.77519  2.73123  3.46354  2.40513  3.72494  3.29354  2.67741  2.69355  4.24690  2.90347  2.73739  3.18146  2.89801  2.37887  2.77519  2.98518  4.58477  3.61503
          0.06362  6.03521  2.82607  0.61958  0.77255  0.48576  0.95510
    763   1.79281  5.69865  3.76615  3.20986  4.96633  2.39660  4.42781  2.74584  3.20671  3.97279  4.76617  2.17231  3.51993  2.89900  3.68022  1.65500  3.19799  4.04814  6.18783  3.00690    980 s - - -
          2.68618  4.42225  2.77519  2.73123  3.46354  2.40513  3.72494  3.29354  2.67741  2.69355  4.24690  2.90347  2.73739  3.18146  2.89801  2.37887  2.77519  2.98518  4.58477  3.61503
          0.00378  5.97538  6.69772  0.61958  0.77255  0.86499  0.54655
    764   2.39684  5.90582  2.59614  2.50894  5.25003  3.36103  4.35845  4.73540  2.20911  2.48492  3.57374  3.00564  4.56476  2.10631  2.64687  2.15816  3.62836  3.02383  6.33902  3.78565    981 q - - -
          2.68618  4.42225  2.77519  2.73123  3.46354  2.40513  3.72494  3.29354  2.67741  2.69355  4.24690  2.90347  2.73739  3.18146  2.89801  2.37887  2.77519  2.98518  4.58477  3.61503
          0.00378  5.97538  6.69772  0.61958  0.77255  0.43394  1.04399
    765   2.11664  5.90079  3.69252  2.42445  5.23019  4.20826  4.39693  4.70511  3.13767  3.15278  3.18921  3.26130  4.60137  2.02577  2.43614  2.15240  1.67234  4.28301  6.34298  4.94188    982 t - - -
          2.68618  4.42225  2.77519  2.73123  3.46354  2.40513  3.72494  3.29354  2.67741  2.69355  4.24690  2.90347  2.73739  3.18146  2.89801  2.37887  2.77519  2.98518  4.58477  3.61503
          0.00362  6.01875  6.74110  0.61958  0.77255  0.60765  0.78664
    766   2.68467  5.90617  3.68890  2.56466  3.72684  2.89225  3.20621  3.07467  2.64522  2.46956  4.95033  3.23510  3.10496  2.21033  2.05614  2.50818  2.92852  3.42352  6.34687  4.94403    983 r - - -
          2.68618  4.42225  2.77519  2.73123  3.46354  2.40513  3.72494  3.29354  2.67741  2.69355  4.24690  2.90347  2.73739  3.18146  2.89801  2.37887  2.77519  2.98518  4.58477  3.61503
          0.00362  6.01875  6.74110  0.61958  0.77255  0.60765  0.78664
    767   1.97478  5.92297  2.38104  2.75805  5.26211  3.16240  4.39011  3.78112  3.12712  3.54611  4.96519  3.67218  3.42073  2.72900  2.31803  1.51735  3.02047  3.18045  6.35923  4.95187    984 s - - -
          2.68618  4.42225  2.77519  2.73123  3.46354  2.40513  3.72494  3.29354  2.67741  2.69355  4.24690  2.90347  2.73739  3.18146  2.89801  2.37887  2.77519  2.98518  4.58477  3.61503
          0.00362  6.01875  6.74110  0.61958  0.77255  0.60765  0.78664
    768   2.60073  5.93390  2.19664  2.44910  3.70643  4.19994  3.05630  3.99625  3.12221  2.75017  4.97484  2.03440  4.59339  2.26406  2.87676  2.14826  2.71988  4.32396  6.36722  4.95691    985 n - - -
          2.68618  4.42225  2.77519  2.73123  3.46354  2.40513  3.72494  3.29354  2.67741  2.69355  4.24690  2.90347  2.73739  3.18146  2.89801  2.37887  2.77519  2.98518  4.58477  3.61503
          0.00362  6.01875  6.74110  0.61958  0.77255  0.60765  0.78664
    769   1.87589  5.93382  3.06728  1.76527  3.73137  3.36801  4.38712  3.54662  2.76804  4.23863  4.97476  3.28757  4.59340  2.20515  2.18385  2.80638  2.89666  3.03741  6.36716  4.95687    986 e - - -
          2.68618  4.42225  2.77519  2.73123  3.46354  2.40513  3.72494  3.29354  2.67741  2.69355  4.24690  2.90347  2.73739  3.18146  2.89801  2.37887  2.77519  2.98518  4.58477  3.61503
          0.00362  6.01875  6.74110  0.61958  0.77255  0.60765  0.78664
    770   1.78593  4.96779  3.31902  3.66100  2.00327  3.20925  4.96930  2.43597  2.50890  2.31927  3.42830  4.69677  5.02335  4.60149  4.53611  3.95046  3.10961  2.55939  3.71623  2.53051    987 a - - -
          2.68618  4.42225  2.77519  2.73123  3.46354  2.40513  3.72494  3.29354  2.67741  2.69355  4.24690  2.90347  2.73739  3.18146  2.89801  2.37887  2.77519  2.98518  4.58477  3.61503
          0.00362  6.01875  6.74110  0.61958  0.77255  0.60765  0.78664
    771   2.24546  5.92170  2.81465  2.88520  5.26027  1.84421  4.39048  3.54259  3.12772  4.22421  3.85346  2.34961  4.59606  2.64151  2.91634  1.75405  3.28493  3.19098  6.35829  4.95129    988 s - - -
          2.68618  4.42225  2.77519  2.73123  3.46354  2.40513  3.72494  3.29354  2.67741  2.69355  4.24690  2.90347  2.73739  3.18146  2.89801  2.37887  2.77519  2.98518  4.58477  3.61503
          0.00362  6.01875  6.74110  0.61958  0.77255  0.60765  0.78664
    772   3.08663  5.93179  2.87492  1.67895  5.27482  3.28152  4.38776  4.75936  3.12325  3.15248  4.97299  2.36631  3.54140  3.48475  1.61936  2.74282  2.85035  3.36686  6.36570  3.18418    989 r - - -
          2.68618  4.42225  2.77519  2.73123  3.46354  2.40513  3.72494  3.29354  2.67741  2.69355  4.24690  2.90347  2.73739  3.18146  2.89801  2.37887  2.77519  2.98518  4.58477  3.61503
          0.00362  6.01875  6.74110  0.61958  0.77255  0.60765  0.78664
    773   1.84191  5.89046  3.69937  2.65090  5.21522  4.21188  4.40074  4.68677  2.77927  2.28710  1.99649  2.31689  4.60479  2.30964  2.47362  3.05426  3.21990  4.27016  6.33529  4.93744    990 a - - -
          2.68618  4.42225  2.77519  2.73123  3.46354  2.40513  3.72494  3.29354  2.67741  2.69355  4.24690  2.90347  2.73739  3.18146  2.89801  2.37887  2.77519  2.98518  4.58477  3.61503
          0.00362  6.01875  6.74110  0.61958  0.77255  0.41646  1.07699
    774   1.04091  5.00300  5.04253  4.45346  3.18616  2.78472  4.95239  2.92440  3.19820  2.94216  3.11724  4.64419  5.01560  4.53992  2.63790  3.12429  2.84040  2.51345  3.62750  4.42536    991 a - - -
          2.68618  4.42225  2.77519  2.73123  3.46354  2.40513  3.72494  3.29354  2.67741  2.69355  4.24690  2.90347  2.73739  3.18146  2.89801  2.37887  2.77519  2.98518  4.58477  3.61503
          0.00356  6.03521  6.75756  0.61958  0.77255  0.48576  0.95510
    775   2.19231  5.95181  2.91188  2.64421  5.29355  2.17236  4.42014  4.77579  3.16095  4.25795  4.99856  2.24988  4.62269  3.51940  3.65387  1.42051  2.26771  4.34179  3.82226  4.98362    992 s - - -
          2.68618  4.42225  2.77519  2.73123  3.46354  2.40513  3.72494  3.29354  2.67741  2.69355  4.24690  2.90347  2.73739  3.18146  2.89801  2.37887  2.77519  2.98518  4.58477  3.61503
          0.00356  6.03521  6.75756  0.61958  0.77255  0.48576  0.95510
    776   2.66525  5.27472  4.28940  3.72396  2.95820  2.75862  3.81869  3.07317  3.68673  2.27188  2.41815  2.25868  3.94018  2.84608  2.35433  2.41438  3.37205  3.55350  4.03180  3.22902    993 n - - -
          2.68618  4.42225  2.77519  2.73123  3.46354  2.40513  3.72494  3.29354  2.67741  2.69355  4.24690  2.90347  2.73739  3.18146  2.89801  2.37887  2.77519  2.98518  4.58477  3.61503
          0.00356  6.03521  6.75756  0.61958  0.77255  0.48576  0.95510
    777   1.68745  4.97083  5.21046  4.61337  3.04017  4.67642  4.99300  2.59693  3.74977  2.61951  4.08772  4.73551  5.04331  3.05061  4.57055  2.04169  1.85525  2.14328  5.58728  2.79723    994 a - - -
          2.68618  4.42225  2.77519  2.73123  3.46354  2.40513  3.72494  3.29354  2.67741  2.69355  4.24690  2.90347  2.73739  3.18146  2.89801  2.37887  2.77519  2.98518  4.58477  3.61503
          0.00356  6.03521  6.75756  0.61958  0.77255  0.48576  0.95510
    778   2.45814  5.94961  2.55079  1.50346  5.29515  3.35750  3.81477  4.78151  2.89832  4.25509  3.67054  3.67800  3.27460  1.39610  3.62577  3.05635  3.66884  4.34050  6.38198  3.82565    995 q - - -
          2.68618  4.42225  2.77519  2.73123  3.46354  2.40513  3.72494  3.29354  2.67741  2.69355  4.24690  2.90347  2.73739  3.18146  2.89801  2.37887  2.77519  2.98518  4.58477  3.61503
          0.00356  6.03521  6.75756  0.61958  0.77255  0.48576  0.95510
    779   2.58377  5.93608  3.69083  2.61298  5.27618  2.41657  4.40064  3.83606  3.13723  4.23926  3.36047  2.28199  4.60641  2.32980  2.47767  1.52065  2.67304  4.32406  6.37181  4.96393    996 s - - -
          2.68618  4.42225  2.77519  2.73123  3.46354  2.40513  3.72494  3.29354  2.67741  2.69355  4.24690  2.90347  2.73739  3.18146  2.89801  2.37887  2.77519  2.98518  4.58477  3.61503
          0.00356  6.03521  6.75756  0.61958  0.77255  0.48576  0.95510
    780   2.49528  5.94629  3.07785  2.33058  5.29096  2.58381  2.95071  3.56130  2.93093  4.25140  3.19246  2.31110  3.86868  2.31883  2.66019  2.84595  3.12232  3.20800  6.37922  2.67228    997 n - - -
          2.68618  4.42225  2.77519  2.73123  3.46354  2.40513  3.72494  3.29354  2.67741  2.69355  4.24690  2.90347  2.73739  3.18146  2.89801  2.37887  2.77519  2.98518  4.58477  3.61503
          0.00356  6.03521  6.75756  0.61958  0.77255  0.48576  0.95510
    781   2.35617  5.69825  3.85808  3.30451  3.55501  1.86735  4.50878  4.39520  3.30077  2.93325  4.79028  2.78661  4.68613  2.40721  3.76808  1.21769  3.43241  4.05598  6.21737  4.87450    998 s - - -
          2.68618  4.42225  2.77519  2.73123  3.46354  2.40513  3.72494  3.29354  2.67741  2.69355  4.24690  2.90347  2.73739  3.18146  2.89801  2.37887  2.77519  2.98518  4.58477  3.61503
          0.00356  6.03521  6.75756  0.61958  0.77255  0.48576  0.95510
    782   1.39201  5.88723  3.14787  2.72900  3.24661  2.63381  3.64159  2.66016  2.16321  3.34079  3.86756  3.70251  4.61719  3.20584  2.50820  2.85802  3.67153  4.26389  6.33571  4.94091    999 a - - -
          2.68618  4.42225  2.77519  2.73123  3.46354  2.40513  3.72494  3.29354  2.67741  2.69355  4.24690  2.90347  2.73739  3.18146  2.89801  2.37887  2.77519  2.98518  4.58477  3.61503
          0.00356  6.03521  6.75756  0.61958  0.77255  0.48576  0.95510
    783   2.46183  5.68130  3.84085  2.96762  4.92642  2.88603  3.22470  4.34750  3.27735  2.34066  3.59323  3.80583  4.67152  2.23286  3.12186  1.47985  2.81709  3.08217  6.17892  3.14947   1000 s - - -
          2.68618  4.42225  2.77519  2.73123  3.46354  2.40513  3.72494  3.29354  2.67741  2.69355  4.24690  2.90347  2.73739  3.18146  2.89801  2.37887  2.77519  2.98518  4.58477  3.61503
          0.00356  6.03521  6.75756  0.61958  0.77255  0.48576  0.95510
    784   3.54077  4.98424  3.32769  4.54283  3.50089  2.33431  4.97567  1.89106  3.37384  1.52300  2.57681  3.52545  3.47334  4.59888  4.53736  3.37834  3.12150  2.04629  5.59904  4.41245   1001 l - - -
          2.68618  4.42225  2.77519  2.73123  3.46354  2.40513  3.72494  3.29354  2.67741  2.69355  4.24690  2.90347  2.73739  3.18146  2.89801  2.37887  2.77519  2.98518  4.58477  3.61503
          0.00356  6.03521  6.75756  0.61958  0.77255  0.48576  0.95510
    785   2.07687  5.63750  2.16844  3.31542  3.49031  3.23515  3.48149  3.37263  2.76633  2.57470  3.12188  2.94715  3.27957  3.65615  3.76891  2.13453  2.55275  2.86600  6.14461  4.81458   1002 a - - -
          2.68618  4.42225  2.77519  2.73123  3.46354  2.40513  3.72494  3.29354  2.67741  2.69355  4.24690  2.90347  2.73739  3.18146  2.89801  2.37887  2.77519  2.98518  4.58477  3.61503
          0.00356  6.03521  6.75756  0.61958  0.77255  0.48576  0.95510
    786   2.54203  5.94445  2.34335  2.41224  5.28830  3.39669  3.76465  4.00687  2.76740  3.64707  3.61874  3.67889  4.60439  3.09637  2.09265  1.91778  2.03117  4.33443  6.37787  3.20177   1003 s - - -
          2.68618  4.42225  2.77519  2.73123  3.46354  2.40513  3.72494  3.29354  2.67741  2.69355  4.24690  2.90347  2.73739  3.18146  2.89801  2.37887  2.77519  2.98518  4.58477  3.61503
          0.00356  6.03521  6.75756  0.61958  0.77255  0.48576  0.95510
    787   2.34853  5.92888  1.74573  3.14132  5.26531  3.40163  4.40581  4.74490  3.14451  3.15626  4.97273  1.43513  3.11523  3.50527  2.60078  2.44206  3.67185  4.31507  4.37250  4.96233   1004 n - - -
          2.68618  4.42225  2.77519  2.73123  3.46354  2.40513  3.72494  3.29354  2.67741  2.69355  4.24690  2.90347  2.73739  3.18146  2.89801  2.37887  2.77519  2.98518  4.58477  3.61503
          0.00356  6.03521  6.75756  0.61958  0.77255  0.48576  0.95510
    788   2.79808  5.08617  4.72270  3.51061  3.59562  4.57762  4.85989  3.23803  4.06395  1.80704  3.49875  1.64665  3.97213  2.59674  4.32737  2.61451  3.75561  2.89345  4.10260  2.03944   1005 n - - -
          2.68618  4.42225  2.77519  2.73123  3.46354  2.40513  3.72494  3.29354  2.67741  2.69355  4.24690  2.90347  2.73739  3.18146  2.89801  2.37887  2.77519  2.98518  4.58477  3.61503
          0.00356  6.03521  6.75756  0.61958  0.77255  0.48576  0.95510
    789   2.41472  5.82951  2.88281  3.18969  3.64395  2.92707  4.43183  4.57879  3.18910  2.70618  3.25109  2.14115  3.47766  2.58369  2.90570  2.29141  2.25835  2.68149  6.29255  4.91309   1006 n - - -
          2.68618  4.42225  2.77519  2.73123  3.46354  2.40513  3.72494  3.29354  2.67741  2.69355  4.24690  2.90347  2.73739  3.18146  2.89801  2.37887  2.77519  2.98518  4.58477  3.61503
          0.02149  6.03521  3.97047  0.61958  0.77255  0.48576  0.95510
    790   1.86434  5.92098  2.74345  2.84682  5.25919  4.20255  4.39058  3.44970  3.12805  3.16125  4.96348  2.33836  3.81987  1.23425  3.21998  3.39201  2.86234  4.30794  6.35776  4.95093   1007 q - - -
          2.68618  4.42225  2.77519  2.73123  3.46354  2.40513  3.72494  3.29354  2.67741  2.69355  4.24690  2.90347  2.73739  3.18146  2.89801  2.37887  2.77519  2.98518  4.58477  3.61503
          0.00363  6.01735  6.73970  0.61958  0.77255  0.61728  0.77525
    791   2.08092  5.92065  1.87508  1.88349  3.67172  2.80358  4.38956  4.74056  2.84570  3.54435  3.56703  3.67180  4.59513  2.30245  3.61852  2.81981  2.62718  4.30777  6.35727  3.34532   1008 d - - -
          2.68618  4.42225  2.77519  2.73123  3.46354  2.40513  3.72494  3.29354  2.67741  2.69355  4.24690  2.90347  2.73739  3.18146  2.89801  2.37887  2.77519  2.98518  4.58477  3.61503
          0.00363  6.01735  6.73970  0.61958  0.77255  0.61728  0.77525
    792   2.06125  5.07295  4.71212  3.57864  1.34818  4.56547  4.84778  3.11239  3.27891  2.31213  4.18402  4.43993  2.47866  3.34428  2.70029  3.83427  3.74310  2.50821  5.67464  3.61709   1009 f - - -
          2.68618  4.42225  2.77519  2.73123  3.46354  2.40513  3.72494  3.29354  2.67741  2.69355  4.24690  2.90347  2.73739  3.18146  2.89801  2.37887  2.77519  2.98518  4.58477  3.61503
          0.00363  6.01735  6.73970  0.61958  0.77255  0.61728  0.77525
    793   1.88511  5.84444  2.94291  2.41929  5.15117  3.28544  3.81464  3.40941  2.87890  2.62884  4.89538  3.33292  4.61252  2.68490  3.07142  3.41236  2.81474  1.74662  6.30078  3.21510   1010 v - - -
          2.68618  4.42225  2.77519  2.73123  3.46354  2.40513  3.72494  3.29354  2.67741  2.69355  4.24690  2.90347  2.73739  3.18146  2.89801  2.37887  2.77519  2.98518  4.58477  3.61503
          0.00363  6.01735  6.73970  0.61958  0.77255  0.61728  0.77525
    794   2.22679  5.92918  1.68456  2.88622  3.96484  3.34379  4.38720  4.75552  2.88502  3.38172  4.97056  1.97683  3.85720  2.23613  2.99765  3.38862  2.89572  4.31834  3.81918  3.34203   1011 d - - -
          2.68618  4.42225  2.77519  2.73123  3.46354  2.40513  3.72494  3.29354  2.67741  2.69355  4.24690  2.90347  2.73739  3.18146  2.89801  2.37887  2.77519  2.98518  4.58477  3.61503
          0.00363  6.01735  6.73970  0.61958  0.77255  0.61728  0.77525
    795   2.47945  5.56201  3.34090  3.35515  2.63634  2.61749  3.74796  4.17869  2.54367  2.49449  4.64004  3.86244  4.69414  3.68858  1.98076  2.73306  3.68406  3.88005  2.00423  3.01384   1012 r - - -
          2.68618  4.42225  2.77519  2.73123  3.46354  2.40513  3.72494  3.29354  2.67741  2.69355  4.24690  2.90347  2.73739  3.18146  2.89801  2.37887  2.77519  2.98518  4.58477  3.61503
          0.00363  6.01735  6.73970  0.61958  0.77255  0.61728  0.77525
    796   1.95634  5.31574  4.19237  2.85774  4.47203  4.41220  4.64940  2.70039  3.17214  2.76792  2.15963  3.41868  3.91985  3.01610  3.19991  2.78083  3.06604  1.70200  5.88113  3.69820   1013 v - - -
          2.68618  4.42225  2.77519  2.73123  3.46354  2.40513  3.72494  3.29354  2.67741  2.69355  4.24690  2.90347  2.73739  3.18146  2.89801  2.37887  2.77519  2.98518  4.58477  3.61503
          0.00363  6.01735  6.73970  0.61958  0.77255  0.61728  0.77525
    797   2.46554  5.93303  2.92498  2.18715  5.27706  2.83324  3.41888  3.78795  2.58712  3.67131  3.29294  2.67707  2.82675  2.82171  2.87746  3.38759  2.17058  2.41993  6.36633  4.95600   1014 t - - -
          2.68618  4.42225  2.77519  2.73123  3.46354  2.40513  3.72494  3.29354  2.67741  2.69355  4.24690  2.90347  2.73739  3.18146  2.89801  2.37887  2.77519  2.98518  4.58477  3.61503
          0.00363  6.01735  6.73970  0.61958  0.77255  0.61728  0.77525
    798   1.82247  5.92367  2.90612  2.61325  4.19724  2.17562  3.40738  3.92721  2.49049  4.22674  4.96570  2.29078  4.59445  3.48671  3.03453  2.49884  3.26678  2.59768  6.35948  3.34126   1015 a - - -
          2.68618  4.42225  2.77519  2.73123  3.46354  2.40513  3.72494  3.29354  2.67741  2.69355  4.24690  2.90347  2.73739  3.18146  2.89801  2.37887  2.77519  2.98518  4.58477  3.61503
          0.00363  6.01735  6.73970  0.61958  0.77255  0.61728  0.77525
    799   2.36919  5.93092  2.92539  2.88254  5.27402  3.27026  3.36974  3.60001  1.76717  2.63264  2.62052  2.81153  3.01146  2.72420  2.79477  2.87472  3.24465  3.39334  6.36479  4.95503   1016 k - - -
          2.68618  4.42225  2.77519  2.73123  3.46354  2.40513  3.72494  3.29354  2.67741  2.69355  4.24690  2.90347  2.73739  3.18146  2.89801  2.37887  2.77519  2.98518  4.58477  3.61503
          0.02171  6.01735  3.96119  0.61958  0.77255  0.61728  0.77525
    800   1.98612  5.92255  3.10896  2.44199  5.26722  3.37282  3.32798  3.45794  2.84796  3.18087  4.96331  3.21537  3.84493  2.52631  2.32044  2.67872  2.25381  4.31297  6.35547  2.44581   1017 a - - -
          2.68618  4.42225  2.77519  2.73123  3.46354  2.40513  3.72494  3.29354  2.67741  2.69355  4.24690  2.90347  2.73739  3.18146  2.89801  2.37887  2.77519  2.98518  4.58477  3.61503
          0.00369  5.99933  6.72168  0.61958  0.77255  0.35760  1.20182
    801   3.43658  5.94741  3.30298  2.55912  5.29257  2.24907  3.65056  3.09994  2.89780  4.25273  3.83151  2.17240  2.76611  2.28618  1.97032  2.88702  3.66773  4.33810  6.38004  2.74022   1018 r - - -
          2.68618  4.42225  2.77519  2.73123  3.46354  2.40513  3.72494  3.29354  2.67741  2.69355  4.24690  2.90347  2.73739  3.18146  2.89801  2.37887  2.77519  2.98518  4.58477  3.61503
          0.00356  6.03521  6.75756  0.61958  0.77255  0.48576  0.95510
    802   2.43782  5.93638  2.07829  2.66128  3.97468  2.90129  4.40034  3.83637  3.13691  2.75682  3.57993  2.24743  3.73273  2.48678  3.09938  1.85503  3.31322  4.32442  6.37196  4.96393   1019 s - - -
          2.68618  4.42225  2.77519  2.73123  3.46354  2.40513  3.72494  3.29354  2.67741  2.69355  4.24690  2.90347  2.73739  3.18146  2.89801  2.37887  2.77519  2.98518  4.58477  3.61503
          0.00356  6.03521  6.75756  0.61958  0.77255  0.48576  0.95510
    803   3.43792  5.95179  1.72221  2.68282  5.29814  2.00800  3.63570  4.78508  1.93787  4.25760  4.99216  2.10397  4.60440  3.11349  3.01167  2.72330  2.90794  4.34313  6.38364  3.97776   1020 d - - -
          2.68618  4.42225  2.77519  2.73123  3.46354  2.40513  3.72494  3.29354  2.67741  2.69355  4.24690  2.90347  2.73739  3.18146  2.89801  2.37887  2.77519  2.98518  4.58477  3.61503
          0.00356  6.03521  6.75756  0.61958  0.77255  0.48576  0.95510
    804   1.71357  5.89336  3.32464  2.90188  2.82510  3.03868  4.41249  4.68497  2.58187  2.63325  2.92043  2.64664  3.72990  2.77655  2.45558  2.79974  3.31435  3.40997  6.34026  3.85237   1021 a - - -
          2.68618  4.42225  2.77519  2.73123  3.46354  2.40513  3.72494  3.29354  2.67741  2.69355  4.24690  2.90347  2.73739  3.18146  2.89801  2.37887  2.77519  2.98518  4.58477  3.61503
          0.00356  6.03521  6.75756  0.61958  0.77255  0.48576  0.95510
    805   1.85976  5.94919  3.09164  2.15653  5.29515  4.20991  3.71038  4.78175  2.71238  4.25485  3.92219  3.21504  4.60340  2.10274  2.44931  2.58811  2.22625  4.34031  6.38134  2.64538   1022 a - - -
          2.68618  4.42225  2.77519  2.73123  3.46354  2.40513  3.72494  3.29354  2.67741  2.69355  4.24690  2.90347  2.73739  3.18146  2.89801  2.37887  2.77519  2.98518  4.58477  3.61503
          0.00356  6.03521  6.75756  0.61958  0.77255  0.48576  0.95510
    806   2.36485  5.89599  2.77163  2.22263  3.67094  3.71180  4.41173  3.49873  3.15566  4.19176  3.97993  2.55342  2.89391  2.17413  3.64448  2.02928  2.81306  3.64548  3.25468  3.36504   1023 s - - -
          2.68618  4.42225  2.77519  2.73123  3.46354  2.40513  3.72494  3.29354  2.67741  2.69355  4.24690  2.90347  2.73739  3.18146  2.89801  2.37887  2.77519  2.98518  4.58477  3.61503
          0.00356  6.03521  6.75756  0.61958  0.77255  0.48576  0.95510
    807   2.71572  5.75045  2.93626  2.96180  3.35395  2.10072  3.65660  2.61793  2.92760  3.13703  2.63841  3.13854  3.00551  2.98313  3.33751  2.75443  2.64758  3.11887  6.23243  3.17689   1024 g - - -
          2.68618  4.42225  2.77519  2.73123  3.46354  2.40513  3.72494  3.29354  2.67741  2.69355  4.24690  2.90347  2.73739  3.18146  2.89801  2.37887  2.77519  2.98518  4.58477  3.61503
          0.03511  6.03521  3.43864  0.61958  0.77255  0.48576  0.95510
    808   2.50425  5.83852  3.04836  2.86384  5.14648  2.47567  4.40162  3.81781  2.78462  1.60943  3.47858  2.82324  4.60276  2.82780  2.60174  2.58567  3.20992  3.05172  6.29408  3.62895   1025 l - - -
          2.68618  4.42225  2.77519  2.73123  3.46354  2.40513  3.72494  3.29354  2.67741  2.69355  4.24690  2.90347  2.73739  3.18146  2.89801  2.37887  2.77519  2.98518  4.58477  3.61503
          0.00368  6.00378  6.72613  0.61958  0.77255  0.70546  0.68098
    809   2.69187  5.57952  3.15649  2.32004  3.15411  2.73452  4.49507  3.61450  2.62674  2.05411  3.40251  3.83467  3.13690  3.21100  3.76952  2.96817  1.94799  2.77735  6.09431  3.84913   1026 t - - -
          2.68618  4.42225  2.77519  2.73123  3.46354  2.40513  3.72494  3.29354  2.67741  2.69355  4.24690  2.90347  2.73739  3.18146  2.89801  2.37887  2.77519  2.98518  4.58477  3.61503
          0.00368  6.00378  6.72613  0.61958  0.77255  0.70546  0.68098
    810   2.70712  5.90131  2.09471  2.39371  3.92719  2.60899  4.38343  3.80508  2.88561  4.20187  2.84173  2.22421  4.58841  3.48339  2.46360  2.25683  3.27071  2.61426  6.34067  4.93648   1027 d - - -
          2.68618  4.42225  2.77519  2.73123  3.46354  2.40513  3.72494  3.29354  2.67741  2.69355  4.24690  2.90347  2.73739  3.18146  2.89801  2.37887  2.77519  2.98518  4.58477  3.61503
          0.00368  6.00378  6.72613  0.61958  0.77255  0.70546  0.68098
    811   2.06854  5.82059  2.57426  2.66959  3.05503  3.00443  3.69665  2.88445  3.16184  2.96139  4.87312  2.37420  4.60707  2.55719  3.64597  2.59014  2.25864  2.98531  6.28064  4.89800   1028 a - - -
          2.68618  4.42225  2.77519  2.73123  3.46354  2.40513  3.72494  3.29354  2.67741  2.69355  4.24690  2.90347  2.73739  3.18146  2.89801  2.37887  2.77519  2.98518  4.58477  3.61503
          0.00368  6.00378  6.72613  0.61958  0.77255  0.36944  1.17480
    812   2.25285  4.29680  3.70367  2.61279  5.23799  2.56200  3.18643  4.71247  3.14929  2.88243  3.86268  2.31734  2.72388  2.80120  2.07874  2.43707  3.29187  3.43022  6.35216  3.81829   1029 r - - -
          2.68618  4.42225  2.77519  2.73123  3.46354  2.40513  3.72494  3.29354  2.67741  2.69355  4.24690  2.90347  2.73739  3.18146  2.89801  2.37887  2.77519  2.98518  4.58477  3.61503
          0.00356  6.03521  6.75756  0.61958  0.77255  0.48576  0.95510
    813   2.23693  5.73118  2.66843  3.25090  3.86083  1.67696  4.46677  3.35120  3.24724  4.00127  4.79638  2.95286  3.28991  3.60050  3.72010  1.68436  2.35845  4.07697  4.12700  4.86535   1030 g - - -
          2.68618  4.42225  2.77519  2.73123  3.46354  2.40513  3.72494  3.29354  2.67741  2.69355  4.24690  2.90347  2.73739  3.18146  2.89801  2.37887  2.77519  2.98518  4.58477  3.61503
          0.12802  6.03521  2.13899  0.61958  0.77255  0.48576  0.95510
    814   1.98109  4.21542  3.21801  2.52365  5.15503  4.13830  4.32721  3.18534  2.31961  3.19773  4.87225  3.22396  2.25263  2.94350  2.14819  2.88273  3.58912  3.54081  6.27012  2.58735   1031 a - - -
          2.68618  4.42225  2.77519  2.73123  3.46354  2.40513  3.72494  3.29354  2.67741  2.69355  4.24690  2.90347  2.73739  3.18146  2.89801  2.37887  2.77519  2.98518  4.58477  3.61503
          0.00403  5.91122  6.63357  0.61958  0.77255  1.14113  0.38486
    815   1.94838  5.85554  2.53213  2.33483  5.19580  2.44204  4.31946  4.67839  3.05602  3.54244  3.49903  3.60121  4.52526  1.98982  2.65913  2.45851  2.62545  3.10778  6.29112  4.88308   1032 a - - -
          2.68618  4.42225  2.77519  2.73123  3.46354  2.40513  3.72494  3.29354  2.67741  2.69355  4.24690  2.90347  2.73739  3.18146  2.89801  2.37887  2.77519  2.98518  4.58477  3.61503
          0.00403  5.91122  6.63357  0.61958  0.77255  1.14113  0.38486
    816   1.76302  5.70283  2.59342  2.60987  4.98251  4.16916  4.36472  2.24697  3.13197  2.41928  3.85466  3.04858  3.70097  2.57406  2.78711  2.90271  2.90763  4.05782  4.17308  3.50155   1033 a - - -
          2.68618  4.42225  2.77519  2.73123  3.46354  2.40513  3.72494  3.29354  2.67741  2.69355  4.24690  2.90347  2.73739  3.18146  2.89801  2.37887  2.77519  2.98518  4.58477  3.61503
          0.00403  5.91122  6.63357  0.61958  0.77255  1.14113  0.38486
    817   1.78040  5.77344  3.18684  3.09454  3.23321  4.15104  3.24882  2.01098  2.57963  4.06196  4.82455  2.68149  3.79428  2.61334  3.12162  2.81880  2.36123  3.20255  6.23019  4.84404   1034 a - - -
          2.68618  4.42225  2.77519  2.73123  3.46354  2.40513  3.72494  3.29354  2.67741  2.69355  4.24690  2.90347  2.73739  3.18146  2.89801  2.37887  2.77519  2.98518  4.58477  3.61503
          0.00403  5.91122  6.63357  0.61958  0.77255  1.14113  0.38486
    818   2.10797  5.74479  3.02621  2.70892  3.29552  3.05088  4.35136  3.41015  2.57161  2.67735  2.81872  3.18446  4.55031  2.07380  3.03804  2.52027  3.16003  3.26063  6.20862  3.31761   1035 q - - -
          2.68618  4.42225  2.77519  2.73123  3.46354  2.40513  3.72494  3.29354  2.67741  2.69355  4.24690  2.90347  2.73739  3.18146  2.89801  2.37887  2.77519  2.98518  4.58477  3.61503
          0.00403  5.91122  6.63357  0.61958  0.77255  1.14113  0.38486
    819   2.63449  5.86922  2.68842  2.65376  5.21540  1.88641  4.31619  4.70216  2.59337  3.21842  4.90960  2.42917  4.52273  2.22379  2.06229  2.66250  2.85021  4.26046  6.30122  4.88959   1036 g - - -
          2.68618  4.42225  2.77519  2.73123  3.46354  2.40513  3.72494  3.29354  2.67741  2.69355  4.24690  2.90347  2.73739  3.18146  2.89801  2.37887  2.77519  2.98518  4.58477  3.61503
          0.00403  5.91122  6.63357  0.61958  0.77255  0.22289  1.61047
    820   1.81289  5.86532  2.67131  2.88255  5.17560  4.22973  4.42080  2.75444  2.56715  2.64113  3.04925  2.61407  4.62231  2.37863  2.48237  2.94244  3.67297  2.85886  6.31940  3.86516   1037 a - - -
          2.68618  4.42225  2.77519  2.73123  3.46354  2.40513  3.72494  3.29354  2.67741  2.69355  4.24690  2.90347  2.73739  3.18146  2.89801  2.37887  2.77519  2.98518  4.58477  3.61503
          0.00356  6.03521  6.75756  0.61958  0.77255  0.48576  0.95510
    821   2.39063  5.67880  3.11070  2.90116  4.92315  3.16313  3.08932  2.13900  3.27902  2.75965  2.72995  3.01462  4.67225  2.82040  2.21806  3.48367  2.94517  2.24161  6.17697  4.83655   1038 i - - -
          2.68618  4.42225  2.77519  2.73123  3.46354  2.40513  3.72494  3.29354  2.67741  2.69355  4.24690  2.90347  2.73739  3.18146  2.89801  2.37887  2.77519  2.98518  4.58477  3.61503
          0.00356  6.03521  6.75756  0.61958  0.77255  0.48576  0.95510
    822   1.87255  5.95063  3.13161  1.87734  5.29699  2.67949  4.39703  4.78390  2.43773  3.56740  4.99096  2.37229  3.55205  1.98474  3.25819  2.46068  3.66802  4.34196  6.38252  4.97075   1039 a - - -
          2.68618  4.42225  2.77519  2.73123  3.46354  2.40513  3.72494  3.29354  2.67741  2.69355  4.24690  2.90347  2.73739  3.18146  2.89801  2.37887  2.77519  2.98518  4.58477  3.61503
          0.02149  6.03521  3.97047  0.61958  0.77255  0.48576  0.95510
    823   2.09075  5.92806  2.39433  2.34455  5.26987  3.31781  4.38751  3.46646  3.12346  3.20726  2.14589  2.54713  3.40779  2.81676  2.61515  2.77968  2.63682  4.31695  6.36270  4.95371   1040 a - - -
          2.68618  4.42225  2.77519  2.73123  3.46354  2.40513  3.72494  3.29354  2.67741  2.69355  4.24690  2.90347  2.73739  3.18146  2.89801  2.37887  2.77519  2.98518  4.58477  3.61503
          0.00363  6.01735  6.73970  0.61958  0.77255  0.61728  0.77525
    824   1.24174  5.82893  2.33647  2.79787  3.53834  3.32389  4.41636  3.71361  3.17124  3.25067  4.88154  2.61681  4.61629  3.00218  2.30344  3.41702  3.66272  4.19547  4.28609  3.19590   1041 a - - -
          2.68618  4.42225  2.77519  2.73123  3.46354  2.40513  3.72494  3.29354  2.67741  2.69355  4.24690  2.90347  2.73739  3.18146  2.89801  2.37887  2.77519  2.98518  4.58477  3.61503
          0.00363  6.01735  6.73970  0.61958  0.77255  0.61728  0.77525
    825   1.96241  5.38216  3.46109  3.53991  4.55231  3.66897  4.60823  3.36744  3.51648  2.72529  2.38407  2.96408  3.91083  2.95424  3.14152  2.26054  2.12055  2.51033  3.47540  3.76553   1042 a - - -
          2.68618  4.42225  2.77519  2.73123  3.46354  2.40513  3.72494  3.29354  2.67741  2.69355  4.24690  2.90347  2.73739  3.18146  2.89801  2.37887  2.77519  2.98518  4.58477  3.61503
          0.00363  6.01735  6.73970  0.61958  0.77255  0.61728  0.77525
    826   3.07080  5.93066  3.02979  1.95205  5.27364  1.83174  3.69436  4.75814  2.88451  2.64076  3.60331  2.67094  4.59294  3.10295  3.04102  2.38190  2.42423  4.32018  4.26701  3.60200   1043 g - - -
          2.68618  4.42225  2.77519  2.73123  3.46354  2.40513  3.72494  3.29354  2.67741  2.69355  4.24690  2.90347  2.73739  3.18146  2.89801  2.37887  2.77519  2.98518  4.58477  3.61503
          0.00363  6.01735  6.73970  0.61958  0.77255  0.61728  0.77525
    827   2.35086  5.89956  2.96571  2.47335  2.03617  3.11499  4.39541  4.70401  2.83866  3.38328  3.03568  2.46797  4.59976  2.61456  2.23906  3.39662  2.91608  3.64412  6.34175  3.23758   1044 f - - -
          2.68618  4.42225  2.77519  2.73123  3.46354  2.40513  3.72494  3.29354  2.67741  2.69355  4.24690  2.90347  2.73739  3.18146  2.89801  2.37887  2.77519  2.98518  4.58477  3.61503
          0.00363  6.01735  6.73970  0.61958  0.77255  0.61728  0.77525
    828   2.29562  5.88272  1.88973  2.49440  4.02024  3.34670  4.40023  3.27725  2.77047  3.26004  3.16702  2.81530  4.60356  3.17184  2.91495  2.42132  2.81506  2.37709  6.32929  4.93251   1045 d - - -
          2.68618  4.42225  2.77519  2.73123  3.46354  2.40513  3.72494  3.29354  2.67741  2.69355  4.24690  2.90347  2.73739  3.18146  2.89801  2.37887  2.77519  2.98518  4.58477  3.61503
          0.01868  6.01735  4.13102  0.61958  0.77255  0.61728  0.77525
    829   1.99795  5.90649  2.92992  2.55465  3.35158  2.40303  3.38796  3.84233  2.72182  3.13895  4.94936  2.50452  3.17587  2.62284  3.61017  2.63668  3.21761  3.16333  6.34423  2.90275   1046 a - - -
          2.68618  4.42225  2.77519  2.73123  3.46354  2.40513  3.72494  3.29354  2.67741  2.69355  4.24690  2.90347  2.73739  3.18146  2.89801  2.37887  2.77519  2.98518  4.58477  3.61503
          0.05862  6.00236  2.91020  0.61958  0.77255  0.71420  0.67253
    830   2.38204  4.22226  3.68021  1.57932  3.91084  3.34592  3.37995  4.54469  2.48802  3.07472  3.55977  3.66376  4.56957  3.48179  2.53659  2.00234  2.76514  4.15340  6.24561  3.15895   1047 e - - -
          2.68618  4.42225  2.77519  2.73123  3.46354  2.40513  3.72494  3.29354  2.67741  2.69355  4.24690  2.90347  2.73739  3.18146  2.89801  2.37887  2.77519  2.98518  4.58477  3.61503
          0.02330  5.94762  3.89146  0.61958  0.77255  0.37884  1.15408
    831   2.38674  5.89594  2.38402  2.82266  5.22889  3.26993  4.38118  3.27701  3.12072  2.52029  4.93980  3.05502  3.81650  2.71981  1.77218  2.44153  2.72227  2.78632  6.33595  4.93242   1048 r - - -
          2.68618  4.42225  2.77519  2.73123  3.46354  2.40513  3.72494  3.29354  2.67741  2.69355  4.24690  2.90347  2.73739  3.18146  2.89801  2.37887  2.77519  2.98518  4.58477  3.61503
          0.00369  5.99933  6.72168  0.61958  0.77255  0.73249  0.65530
    832   2.94343  5.22773  4.30227  2.61848  2.99650  3.32276  4.68933  2.67394  2.68969  1.77426  3.55953  2.54400  3.56406  3.23958  2.94096  3.68119  3.10788  2.25991  4.06696  3.34960   1049 l - - -
          2.68618  4.42225  2.77519  2.73123  3.46354  2.40513  3.72494  3.29354  2.67741  2.69355  4.24690  2.90347  2.73739  3.18146  2.89801  2.37887  2.77519  2.98518  4.58477  3.61503
          0.00369  5.99933  6.72168  0.61958  0.77255  0.73249  0.65530
    833   2.56010  5.92520  2.67742  2.10291  5.27106  4.18618  4.37316  4.75760  2.15132  2.76034  3.59315  2.63520  3.90067  2.13808  2.68989  2.25334  3.00758  3.68331  6.35741  3.83951   1050 e - - -
          2.68618  4.42225  2.77519  2.73123  3.46354  2.40513  3.72494  3.29354  2.67741  2.69355  4.24690  2.90347  2.73739  3.18146  2.89801  2.37887  2.77519  2.98518  4.58477  3.61503
          0.00369  5.99933  6.72168  0.61958  0.77255  0.73249  0.65530
    834   1.77580  5.90471  2.94780  2.61985  4.03119  2.72478  4.37881  3.76444  2.88054  4.20645  4.94757  2.59199  1.73527  3.47785  2.40508  3.38014  2.88378  3.37384  6.34242  4.93653   1051 p - - -
          2.68618  4.42225  2.77519  2.73123  3.46354  2.40513  3.72494  3.29354  2.67741  2.69355  4.24690  2.90347  2.73739  3.18146  2.89801  2.37887  2.77519  2.98518  4.58477  3.61503
          0.02082  5.99933  4.01034  0.61958  0.77255  0.73249  0.65530
    835   3.09713  5.86027  2.59705  1.85244  3.19283  2.84906  4.37686  2.85800  3.12091  3.49749  4.90690  2.41204  3.20752  3.48089  2.37302  2.66715  2.47984  4.23877  4.05932  3.47455   1052 e - - -
          2.68618  4.42225  2.77519  2.73123  3.46354  2.40513  3.72494  3.29354  2.67741  2.69355  4.24690  2.90347  2.73739  3.18146  2.89801  2.37887  2.77519  2.98518  4.58477  3.61503
          0.00376  5.98227  6.70461  0.61958  0.77255  0.63777  0.75177
    836   2.13593  5.76817  3.11426  2.47769  5.05059  4.22482  3.42035  2.39127  2.86944  3.50047  3.36764  3.72225  2.78814  3.16040  3.10628  2.38577  3.08354  1.81134  6.24029  4.87066   1053 v - - -
          2.68618  4.42225  2.77519  2.73123  3.46354  2.40513  3.72494  3.29354  2.67741  2.69355  4.24690  2.90347  2.73739  3.18146  2.89801  2.37887  2.77519  2.98518  4.58477  3.61503
          0.00369  5.99933  6.72168  0.61958  0.77255  0.73249  0.65530
    837   3.44594  5.48703  2.68572  3.39950  3.93528  2.87233  4.53306  3.00262  2.90016  2.05381  2.31316  3.00062  3.07899  2.92374  3.82567  2.42779  2.28417  3.36245  6.01964  3.09587   1054 l - - -
          2.68618  4.42225  2.77519  2.73123  3.46354  2.40513  3.72494  3.29354  2.67741  2.69355  4.24690  2.90347  2.73739  3.18146  2.89801  2.37887  2.77519  2.98518  4.58477  3.61503
          0.00369  5.99933  6.72168  0.61958  0.77255  0.52842  0.89046
    838   2.11276  5.93871  2.72471  2.07279  5.28511  2.06413  3.64125  4.77204  2.70626  4.24456  4.97903  2.35338  2.85950  3.14478  3.03619  2.49075  2.49873  4.33006  6.37058  4.95879   1055 g - - -
          2.68618  4.42225  2.77519  2.73123  3.46354  2.40513  3.72494  3.29354  2.67741  2.69355  4.24690  2.90347  2.73739  3.18146  2.89801  2.37887  2.77519  2.98518  4.58477  3.61503
          0.00363  6.01735  6.73970  0.61958  0.77255  0.61728  0.77525
    839   2.15559  5.92052  2.12901  2.84410  5.25900  3.14340  3.41971  4.74035  2.90280  2.48733  3.50656  2.16067  3.27522  2.60169  3.61853  2.59723  3.47470  2.74251  6.35717  3.86685   1056 d - - -
          2.68618  4.42225  2.77519  2.73123  3.46354  2.40513  3.72494  3.29354  2.67741  2.69355  4.24690  2.90347  2.73739  3.18146  2.89801  2.37887  2.77519  2.98518  4.58477  3.61503
          0.00363  6.01735  6.73970  0.61958  0.77255  0.61728  0.77525
    840   2.42265  5.76881  2.64641  3.20596  3.47591  3.71444  4.43573  4.48862  2.79484  2.34798  3.79942  3.05848  4.63149  2.08776  3.23028  2.52798  2.70561  4.12305  3.79261  2.01202   1057 y - - -
          2.68618  4.42225  2.77519  2.73123  3.46354  2.40513  3.72494  3.29354  2.67741  2.69355  4.24690  2.90347  2.73739  3.18146  2.89801  2.37887  2.77519  2.98518  4.58477  3.61503
          0.05780  6.01735  2.92384  0.61958  0.77255  0.61728  0.77525
    841   2.06074  5.90268  3.20244  2.51126  5.24897  2.21485  3.66304  4.73580  2.11651  4.20848  3.28056  2.88249  4.55600  2.46403  2.68113  2.06858  2.86195  4.29398  6.33463  4.92295   1058 a - - -
          2.68618  4.42225  2.77519  2.73123  3.46354  2.40513  3.72494  3.29354  2.67741  2.69355  4.24690  2.90347  2.73739  3.18146  2.89801  2.37887  2.77519  2.98518  4.58477  3.61503
          0.11776  5.96338  2.22080  0.61958  0.77255  0.92424  0.50556
    842   3.05811  5.63269  3.67049  2.65962  3.52550  2.57740  4.33583  2.95048  2.31164  3.01823  3.34914  2.94408  2.98186  2.09353  2.58959  2.69740  3.55979  2.83777  3.33979  4.75422   1059 q - - -
          2.68618  4.42225  2.77519  2.73123  3.46354  2.40513  3.72494  3.29354  2.67741  2.69355  4.24690  2.90347  2.73739  3.18146  2.89801  2.37887  2.77519  2.98518  4.58477  3.61503
          0.08605  5.84990  2.53114  0.61958  0.77255  0.82673  0.57533
    843   2.83813  5.81851  2.48177  2.24627  5.16391  2.06838  4.26771  4.65013  2.72981  2.61814  4.85908  2.70201  4.47416  2.76498  2.15887  2.92076  2.44665  4.20933  6.25098  3.40134   1060 g - - -
          2.67863  4.44368  2.78001  2.73438  3.47544  2.38881  3.72532  3.30813  2.69289  2.70597  4.25532  2.90495  2.73977  3.16547  2.90157  2.37034  2.77203  2.97227  4.60620  3.61437
          1.25441  0.46223  2.46656  3.56928  0.02858  1.38140  0.28932
    844   2.39603  5.52421  3.11087  3.07788  3.15502  1.25290  4.28731  3.43823  2.60258  3.78988  4.59017  3.60402  3.21877  3.42552  2.45567  3.28682  3.13411  3.86510  6.01553  3.13649   1228 g - - -
          2.68618  4.42225  2.77519  2.73123  3.46354  2.40513  3.72494  3.29354  2.67741  2.69355  4.24690  2.90347  2.73739  3.18146  2.89801  2.37887  2.77519  2.98518  4.58477  3.61503
          0.03346  5.74658  3.51603  0.61958  0.77255  0.57927  0.82168
    845   2.45918  5.85155  2.88249  1.36577  5.19688  3.56405  3.64046  2.89834  3.03555  4.15695  4.89216  3.58116  3.71250  2.08502  2.47927  2.43804  3.15998  4.24233  6.28407  4.87294   1229 e - - -
          2.68618  4.42225  2.77519  2.73123  3.46354  2.40513  3.72494  3.29354  2.67741  2.69355  4.24690  2.90347  2.73739  3.18146  2.89801  2.37887  2.77519  2.98518  4.58477  3.61503
          0.00413  5.88641  6.60876  0.61958  0.77255  1.22662  0.34712
    846   2.18089  4.20851  2.01895  2.25627  5.19353  3.70691  4.30252  4.67880  2.30271  4.15439  4.89055  2.45275  3.59748  3.39925  3.53055  1.68503  3.57246  2.82446  6.28288  4.87248   1230 s - - -
          2.68618  4.42225  2.77519  2.73123  3.46354  2.40513  3.72494  3.29354  2.67741  2.69355  4.24690  2.90347  2.73739  3.18146  2.89801  2.37887  2.77519  2.98518  4.58477  3.61503
          0.00413  5.88641  6.60876  0.61958  0.77255  1.02086  0.44673
    847   2.08410  5.21250  4.15812  2.73906  2.25000  4.35068  4.59176  3.73214  3.32143  1.89175  4.31084  4.03302  3.41238  2.78414  2.97361  2.55628  2.83803  2.21975  4.01508  4.53151   1231 l - - -
          2.68618  4.42225  2.77519  2.73123  3.46354  2.40513  3.72494  3.29354  2.67741  2.69355  4.24690  2.90347  2.73739  3.18146  2.89801  2.37887  2.77519  2.98518  4.58477  3.61503
          0.02763  5.90675  3.70778  0.61958  0.77255  1.15727  0.37738
    848   1.85514  5.84001  3.20398  2.88379  5.17873  1.59401  4.31187  4.65963  3.05106  3.19161  4.88459  2.39086  2.43513  3.41110  2.63176  2.52035  3.57934  4.22772  6.27876  4.87195   1232 g - - -
          2.68618  4.42225  2.77519  2.73123  3.46354  2.40513  3.72494  3.29354  2.67741  2.69355  4.24690  2.90347  2.73739  3.18146  2.89801  2.37887  2.77519  2.98518  4.58477  3.61503
          0.00415  5.88326  6.60561  0.61958  0.77255  1.00299  0.45694
    849   2.50259  5.85020  2.22530  3.05210  5.18934  2.00041  3.57089  4.67116  2.69845  3.13948  3.94575  2.18861  4.52296  3.09248  3.54613  2.11029  2.53889  4.23765  6.28644  3.26911   1233 g - - -
          2.68618  4.42225  2.77519  2.73123  3.46354  2.40513  3.72494  3.29354  2.67741  2.69355  4.24690  2.90347  2.73739  3.18146  2.89801  2.37887  2.77519  2.98518  4.58477  3.61503
          0.00405  5.90675  6.62910  0.61958  0.77255  1.15727  0.37738
    850   2.10365  4.86512  5.19849  3.12695  3.38975  2.54824  4.91832  2.21789  4.42767  2.62592  2.43594  3.76611  3.75096  4.59931  4.51264  3.89810  2.71403  1.39003  5.48325  4.30161   1234 v - - -
          2.68618  4.42225  2.77519  2.73123  3.46354  2.40513  3.72494  3.29354  2.67741  2.69355  4.24690  2.90347  2.73739  3.18146  2.89801  2.37887  2.77519  2.98518  4.58477  3.61503
          0.00405  5.90675  6.62910  0.61958  0.77255  1.15727  0.37738
    851   2.14987  5.86436  3.60159  2.03100  5.20968  2.40391  4.31389  4.69578  2.68286  4.16973  4.90499  2.51688  4.52035  2.04431  2.56220  2.25003  3.20460  2.82961  6.29688  4.88584   1235 e - - -
          2.68618  4.42225  2.77519  2.73123  3.46354  2.40513  3.72494  3.29354  2.67741  2.69355  4.24690  2.90347  2.73739  3.18146  2.89801  2.37887  2.77519  2.98518  4.58477  3.61503
          0.04002  5.90675  3.31017  0.61958  0.77255  1.15727  0.37738
    852   1.83939  5.80094  2.89213  3.04225  3.95941  1.47762  3.86516  4.60251  2.65763  4.09878  3.84373  3.58746  4.50608  2.32191  2.55761  3.30317  2.82430  3.56508  6.24415  4.84397   1236 g - - -
          2.68618  4.42225  2.77519  2.73123  3.46354  2.40513  3.72494  3.29354  2.67741  2.69355  4.24690  2.90347  2.73739  3.18146  2.89801  2.37887  2.77519  2.98518  4.58477  3.61503
          0.00420  5.87093  6.59327  0.61958  0.77255  1.27553  0.32751
    853   2.95059  5.84124  2.16090  2.40067  3.87313  2.44549  4.29104  3.68964  3.02570  4.14658  4.88187  2.32933  3.24150  2.55304  2.78097  2.68432  1.88296  4.23195  6.27385  4.86280   1237 t - - -
          2.68618  4.42225  2.77519  2.73123  3.46354  2.40513  3.72494  3.29354  2.67741  2.69355  4.24690  2.90347  2.73739  3.18146  2.89801  2.37887  2.77519  2.98518  4.58477  3.61503
          0.11187  5.87093  2.27288  0.61958  0.77255  0.93951  0.49564
    854   2.93103  5.50500  3.70779  2.67595  2.15287  2.54166  2.44734  4.15900  3.14300  2.24290  4.57583  2.22415  4.52774  2.85795  3.13816  2.80834  3.53737  2.91803  6.00805  3.61281   1238 f - - -
          2.68618  4.42225  2.77519  2.73123  3.46354  2.40513  3.72494  3.29354  2.67741  2.69355  4.24690  2.90347  2.73739  3.18146  2.89801  2.37887  2.77519  2.98518  4.58477  3.61503
          0.00449  5.80353  6.52588  0.61958  0.77255  1.45728  0.26510
    855   2.60552  5.78708  3.54273  2.62026  5.12686  2.61038  4.25237  4.60910  2.69447  3.26013  4.82913  1.84952  2.96755  2.18570  2.90229  2.28356  3.52020  2.61050  6.22294  3.87633   1239 n - - -
          2.68618  4.42225  2.77519  2.73123  3.46354  2.40513  3.72494  3.29354  2.67741  2.69355  4.24690  2.90347  2.73739  3.18146  2.89801  2.37887  2.77519  2.98518  4.58477  3.61503
          0.00449  5.80353  6.52588  0.61958  0.77255  1.45728  0.26510
    856   1.52300  5.77529  2.36196  2.99236  3.22369  4.06731  3.15222  3.67863  2.62512  4.07613  4.81869  2.42928  2.95647  2.97147  2.54828  2.90693  3.52079  3.03466  6.21425  4.80966   1240 a - - -
          2.68618  4.42225  2.77519  2.73123  3.46354  2.40513  3.72494  3.29354  2.67741  2.69355  4.24690  2.90347  2.73739  3.18146  2.89801  2.37887  2.77519  2.98518  4.58477  3.61503
          0.00449  5.80353  6.52588  0.61958  0.77255  1.45728  0.26510
    857   2.16631  5.79281  2.81568  2.16733  3.76670  2.32427  4.25110  4.61897  2.71355  2.40892  4.83424  2.88957  4.45712  2.41662  3.47929  2.30256  2.45150  4.18191  6.22722  4.81798   1241 a - - -
          2.68618  4.42225  2.77519  2.73123  3.46354  2.40513  3.72494  3.29354  2.67741  2.69355  4.24690  2.90347  2.73739  3.18146  2.89801  2.37887  2.77519  2.98518  4.58477  3.61503
          0.00449  5.80353  6.52588  0.61958  0.77255  1.45728  0.26510
    858   2.21431  5.80151  2.90001  2.04342  5.14770  2.79964  3.03667  4.63446  2.70386  3.19962  4.84188  2.79582  3.72027  2.54067  2.75883  1.94088  2.97121  3.47802  6.23353  4.82190   1242 s - - -
          2.68618  4.42225  2.77519  2.73123  3.46354  2.40513  3.72494  3.29354  2.67741  2.69355  4.24690  2.90347  2.73739  3.18146  2.89801  2.37887  2.77519  2.98518  4.58477  3.61503
          0.02950  5.80353  3.64751  0.61958  0.77255  1.45728  0.26510
[truncated: 73,939 more chars]
