# Supplementary material for: T346Hunter: A Novel Web-Based Tool for the Prediction of Type III, Type IV and Type VI Secretion Systems in Bacterial Genomes
Source: PLoS One. 2015 Apr 13;10(4):e0119317. doi: 10.1371/journal.pone.0119317 (PMC4395097; doi:10.1371/journal.pone.0119317)
Supplement: S1 Data — (ZIP) [file pone.0119317.s009.zip › T346Hunter_profiles/F.TraH.F.fasta]

>gi|85372996|ref|YP_457058.1| pilus assembly protein [Erythrobacter litoralis HTCC2594] [TraH_F]
MITSIRNAALTLAAASMIASPLAANVGDSMDRFMDDMGAAANVTGPTAFEGQSAGYYSLGNVWTRFPQKT
TSIANLQLPRARAGCGGIDIFAGSFSFINASEMVALLKAVANNAVGFAFSLAIDTVCPECNKIMQEFSQK
AQLMNNLSINSCEMAQGLVGGLWPKGDLADKAICEAIGNSEGIFTDYAAAKHGCGTRGQRASTNEGAGAD
YADVNPGVARNYTWHVLKKSAFFNPGGTFDRELAEYAMTLIGTVIYVPPKDDEAGKFVPFAGDASSTLVS
ALLDGTQGQTVRVFRCDETDLCLNPTFEQMSLANAKAIRPRVALLIGNMVDAIRADTAIGNAEKELLQVA
SVPLYKILTVQAAYGRGMPTDDRDTLAEIASIDLLYAILDRIVSEAGRSMASFIAADEAKLAIWRGQVAE
VRTGLVQRQATGQAKVSAIMQIIEKTAMIENALAASMSPSMSAALDWSRGLQSRSIVP
>gi|215778367|ref|YP_002261507.1| conjugative transfer protein TraH [Aliivibrio salmonicida LFI1238] [TraH_F]
MKKTRPHLLPLCLVLSFSVSANVNHSLGGFFDELGYHANVSNPSAFKGQSANYYNGGSLFVRTKIQNAQL
ATMTVPSIKAGCNGIDAFMGGFSHISSDQLVQFGKSVVANATPFAVDLALQTWAPQIKQIRDNLQSIADK
WVNQSINSCETAQAAVGGLASFALPQAKQHVCATMGTQNNAFADWVAAKQECGVGGRTPSQLVNARNTPE
LEDITKTSHNIVWSAIMKNSFLSSDTELAEFLMTLSGTYVYNANGQPTYYPSLLDGNNNLVDALLNGGTI
SGYDCDNTAAKACLSLRRKNTSISSGSAMQSKIYALLNEMNQSLMNDRPLTQQHTAFLEYTDIPMLSFLK
EYAQGEGTVSTSLLDKYARVIAINLLSKYLNNMLNVTQYSLSNTQNDKSDIALISDDISNAKRFISELDE
KATRALIAQEEMIANAKVRKAQMDAALSSKTRNNLYFGDKS
>gi|187736806|ref|YP_001816544.1| conjugal transfer pilus assembly protein TraH [Escherichia coli 1520] [TraH_F]
MMPRIKPLLVLCAALLTVTPAASADVNSDMNQFFNKLGFASNTTQPGVWQGQAAGYAYGGSLYARTQVKN
VHLISMTLPDINAGCGGIDAYLGSFSFINSEQLQRFVKQIMSNAAGYFFDLALQTTVPEIKTAKDFLQKM
ASDINSMNLSSCQAAQGIIGGLFPRTQVSQQKVCQDIAGESNIFADWAASRQGCTVGGKSDSVRDKASDK
DKERVTKNINIMWNALSKNRMFDGNKELKEFVMTLTGSLVFGPNGEITPLSARTTDRSIIRAMMEGGTAK
IYHCNDSDKCLKVVADTPVTISRDNALKSQITKLLASIQNKAVSDTPLDDKEKGFISSTTIPVFKYLVDP
QMLGVSNSMIYQLTDYIGYDILLQYIQELIQQARAMVATGNYDEAVIEHINDNINDATRQIAAFQSQVQV
QQDALLVVDRQMSYMRQQLSARMLSRYQNNYHFGGSTL
>gi|145597270|ref|YP_001154740.1| conjugal transfer pilus assembly protein TraH [Yersinia pestis Pestoides F] [TraH_F]
MMINLFRHRSLLGCMLLVCSTTVSADVNSDMNTFFNKLGFDSNTSQPQVWQGQAAGYATGGSLYARTQVK
TVQLISMTLPDINAGCGGIDAYLGSFSFINSDQLQRFAKQIMSNAAGYFFDLALQTTVPEIKTAKDFLQK
MASDINSMNLSSCQAQGIVGGLFPRTQVSQQKVCQDIAGESNMFADWAASRQGCTVGGSMDKVRDKASDK
DKERITKNINVIWNALGKNRMFDGNKELKEFIMTLTGTMVFDEKGNITPLPARTTDRDLIRAMMEGGTAR
VYHCNDSDKCLKVVADANVTISQKNALKNQIKDILSSIQNKAVADLKLTEKEKGFITSTTIPVFKYLVDP
QMLGVSNSLVYQLTDYIGYDILLQYIQELVQQARAMVATGNYDQAVIDSINNNLNEATRQIASFQAQVQV
QQDALLVVDRQMSYMRQQVSARMLQRYQNNYHFGGAR
>gi|85859532|ref|YP_461734.1| pilus assembly protein [Syntrophus aciditrophicus SB] [TraH_F]
MAMNKGIILKSIVVLVIIALLLSPLGPDGPMAGWVDDWLQQKTETSPGYFEGQKRGYFTGGSFSARWQQG
NDYLFTAMPPKVKAGCGGIDVFLGGFSYLNFEYLVTKLQRIMQAAPAAAFDIALNVLCEPCSKTIKSLEA
ITNTLNNLQLDECKAGRALVATMVPPSLAETKDKQAKLAGIQGDFLQSSGVNDLWKSINDQTSANANKPV
TNMKQALAGCPQDIRDVFGTSGSVINNIAAKTGFNNQSYLDMLRGFVGDVYIIDAGDAGFQVGHTPPCDQ
NRYASFDNLLDGSVYARTAGGACAQITDSSADLTNYVRTKMTRIAGKIKAKQALSDEDNAFVNASPLSIG
LVLKAAVGTNQESSIISTLSDVTAKAYAFQLLSDLYTKVWNIMEKARSLAQAQPGAVQGAQEYQCKIEML
SGAIDGTAEMQARIVEMVSGVRRSYAASVQEVMGVYNLVDKMEKFDRLALSMLSSKFGTAVAARSLSR
>gi|124262915|ref|YP_001023385.1| sex pilus assembly protein [Methylibium petroleiphilum PM1] [TraH_F]
MKINLRILAAATALAASLFASPAHAGLQDALDGMFMSNSTAPQAFSSQSRGGFVGGSVAMRTPVRNINLV
AFDPPRLAAGCGGIDMFGGSFSFINADQLVALFRQIAANSVGLAFKAAIDYINPALGKQMQEFQAKMQAL
NENMRNTCAIANQVVKSFSDPSARKDMVDGATAAAEAAKGGFDDLWSGMTSFFTTPNSATRTADAGGYCA
ECGNPVWKALVSSNSGVLLGDPTTSTDSNANRTNEIIMSLMGTVIMSTTKADTTTTGGVTQKDTGTVKPY
LLTLFDLRDGSSSGKPFKIWTCSDGYAKHQCTQLTETAVTFDGMKGYVNKMLFGYADGLASGVPTAGSII
GKLESCSTTSCGFTQAQKDFLNSVQTPTLALVRKVQAVPGASQHVATRLVDQIANEIAVKYGEAAVRAIR
MSFTEGKFPKPPEIVEAEKQRLAELSELRQENTKLTEQTMAVRAYVAAVVSDNPAVFARIK
>gi|157827420|ref|YP_001496484.1| F pilus assembly protein TraH [Rickettsia bellii OSU 85-389] [TraH_F]
MISNNKFRRVIYIKHVMHILMIILLLQTTTTYAWDLQDVFQGMSVNVTKPGSYQSQAAGYYYAAGGLSIR
TNKTSFNPISITPPSLNMSCSGIDSYLGSFSIISGEELVQLMKNIGTQAKAYAFSLGLKTFAPQIENALK
DLRNLAMEMNQFAKGDCEMTKAIFASILPKDSAMRESVCRDLQSSSGFDYFAAGKKCRSDLEQKQALANI
QNQDPELMLTNYNIFIKAAEKAGIPENMRSAIMSMTGTIIVRDNNVYFLESLAQDEKSWIAHLKGGESAS
IYTCDNSNCLNPDLRRNITIVLDQSYQGKAKTKLDELKSKLTSNNEFSNADISFLSSIGEAFPIYDYITL
EAISGVTILDSSSELVASYSLLQHLKEVTSEVRKAVTMLKSKQVADHHLTAYLKALDRVQLFAQEKWSNM
LTSSDQIDRRARLIEQHLIAKERA
>gi|296100234|ref|YP_003617151.1| sex pilus assembly protein [Pseudomonas putida] [TraH_F]
MKIKPIALAVALMVPFGAHANIQQQVNEMFSGMINVTSPGAYKTATRGVITGGSVVLRNRISTANLISIT
PPSAKGGCGGINLYSGSFSFINGEEFVALMRNVASNAAGIVSGFAFELALDAMDAQTGGVIRNLANKIQA
LNQMFSNSCQLASGLVTNAKKAYEESTDFKSAMTAFGSNVSSDFFTAKSTKEDSPANRIAASGKAVQCEN
TGNVLWCAMMKSGLQSQILFGSDENAEFIMSMVGSYNVSLTNDASGGKNFAAHPMPKLITGEGLKILVEG
STNLDVKVYQCDQDDPDCSDPNIRTLTSFKGLETRILEDLQNNGILERFANGTATAADGNRIAYLASSRV
GVNLMKITQKAGAQSGYDYLNQFAKKIAADASMSLIYQLLGHTEKGLTSLNMADAGKVIEDLRATKGELM
DEYRSYIEDAMQGKDADGQAEKMLQMAPVFDSGTLPQGTINDNAGA
>gi|300713343|ref|YP_003739382.1| conjugal transfer pilus assembly protein [Erwinia billingiae Eb661] [TraH_F]
MKLRQFLLSAATALAISSPALADVQGDLNGFFGSLGYDGNVSKAQAWQGQAAGYMTGGSVYLRNPVKQVQ
LISMQVPSLNAGCGGIDAYLGAFSFINGAELQRFVKQIMSNAAGYAFDLALQTMVPELKQAKDFLQKLAS
DVNSANMSSCQAAQGIIGGLWPVSQVSNQKICQDIAGESNLFSDWAASRQGCTVGGQGDSVTGRAGDDMK
DQVLKNKNLVWDALGRNHLFDGNRQLKELVMSIVGSIIFNKTGDVTILTPMVDNRDVITVLMRGGTAKIY
GCDDADLCLGPTVTDVTVSSDNGLVTLVRTIMLSINQKLGDDTGMTDREKGFINTTSVPVLKYLTNSRSM
GMSPTYLIQVADFIAQDLMIQYLQELVKQAGQSLAGKNFPEQAAGELRNNVAQAQSLLAQMKLQSAADQN
ALDGIDRNMQYLQQQVSTIISTSYQGNYRWGNGND
>gi|184160073|ref|YP_001840941.1| TraH family protein [Acinetobacter baumannii ACICU] [TraH_F]
MKIKALIIGVLFGITVSANADPASMQEVFDQINARGNVTQPTAIQGQTMNYMTGGSLFMRTPNTTYNLAA
ITPPSANAGCGGIDLYMGGFSFVNKEQFVAMLKNIGSNALGYGFKLALQNLCPTCDNVLQALQSASQQIN
RMNIDSCEAAKGIVNAATSTVALRGREQSSMNFGTIKK
>gi|56479226|ref|YP_160815.1| hypothetical protein ebA6635 [Aromatoleum aromaticum EbN1] [TraH_F]
MSTLPRPTLPSITRWTSAFALAAVLVATSAPLHAGDLNAEVNDMFNNLGAIGNYTAPGAFRGQTFNTYAG
GNLMMRSPNKVYQLAAIQFPSAKAGCGGIDVFGGSFSHISAEEFKNMLRNITAALPGIAFQLALEAVSPL
LGGLTKWAKGLETWINNARINSCETAKAIVSTAAESLGYSSQETCADLAIEMGLESDRDAARRRCATDRP
SILSSARASSDPNVKNKAPFVGNLTWKALQYTGAYLDDQERELIMSMVGTIIYYPEESARDPEPIAPTLT
SISQLLYGQSAASGTDVIQHMLKCNDYTNCDVVSLNTTYTHTPFTAKVETMMRSIAEKIASRTAIPNNSA
EVGFVNQTTEPVYRMLSIGTSIPGSGLSDSLIAQYRDVIAADYAYVFLERNLRLGMAALDKNYTLQQTQR
EQANQVRQRAQAMLLQISQEKNLLYQKVGSFRAVSSHLEQLERQLRSSMPQHVMDMLGQQAAYLAQ
>gi|46447073|ref|YP_008438.1| F pilus assembly protein traH [Candidatus Protochlamydia amoebophila UWE25] [TraH_F]
MKPLLFFILLSFSLTLRADLHNDLKSYLSELNTYSHVDKNEIYHSQRAGYMTGGGISIRNGASHTALAQV
SLPKFDAGCGGIDIFTGGISFISHDQLIAALKNIASSAQGYAFMLGIETVSPLIASTMKQMETWANAINS
LGINSCEVATGLVGSVWPARTAAKQQICRSAKNGGFASSFINARHQCADEGDYAKTMQSMAKDPLYDGML
LEEYNLTWKAVQKHPFLAKKENRKMAEEIMSLTGTLIIRRDKSLVVEPWPSRIYDDSFLPILLEGGTTRV
YQCTGGNAKQNCLALEMKELTIPAEQAWKGRIKQALATIQQKILADTPLASEEIDLLSKSRLPLFKIVNV
LTAYKREVSPISLYEVAEIVGNEMLIQYLREIIGTVRLAAIQLERGQMYDFDSQKFIEELERVEKVVSRY
EERHYQRLEAENQLMLKIETLEQKIASQIILF
>gi|54292934|ref|YP_122321.1| hypothetical protein plpl0028 [Legionella pneumophila str. Lens] [TraH_F]
MKKAVITLFLWAFFPVVQANVSQDLDNFFNGMGYASNVTSPDAFESQAAGFFGGGSLYARNQVRQYQLVQ
LDLPSYRAGCGGIDLYTGSMSFLSEQKLVDLGKSVMTNAGAYAVDVMLASTVPELKQVRDYLQQLEQMAN
QASINSCQLSQNMVGGIWPKTAESQQKICKDQAAMGKEGLFSDYVKARMVCAGTGFDNVMSKASQDPERK
KQVVLNKNLVWSLLQAKSFLNSDRELAEMVMSLTGTLIIDKEGKVTNVPSLAGNADLVNALIGTGNGPRS
AKIWRCKDAGSNSQCMQVSLQDITIQETSTLTYKVREIIRTINTKLINDEKPGNRELNFLSMTSLPVMKF
LSVLNSMHYGSSAVDIEEYSMLIAQDLLTNYLIELLREVSVATAGSELNTDLVKEIQKRINEATTHVESL
DPKVGRKLQEKLNLIERMAQIEKQVSSQMNSTAG
>gi|153951351|ref|YP_001398052.1| putative TraG [Campylobacter jejuni subsp. doylei 269.97] [TraH_F]
MGDLKKRVVISAIACAFLLPSALNANLSSFIQNNLGSSITSENSGYYKSQVSGFISGGSSRIRWGGGETI
RPFSVTAPSFNVGCSGIDMIFGGFSYLNFEYLVKKLKKIASAAPSYAFQMALSTLCKDCQTIMDELEKIA
NAINSMNFDTCQMTTNWTNKFGKMLSSNAESGQNDSWLSSFAKGMEGTAQTVQNFVKEANAFVNGTTPDE
SGETNAAKILKQGSIIQKVIEKGKASFFAEAFGEDQYEDILRGVFGDLVAYTEKSTSVTSKEMSDPEKVM
LIGPTLNTDKFLEALWNKNGENKSITLEFTAYTISKDENGLYQEPVGKKTKVTIDKDIRSLLIEKFKAIV
AKIKAKSALDDADKNLINAAPLPVADILNIEASTELNGDAVHEFVALLMVDAFVNELFNEFVTNINTVQG
LDPKFSSDHKDDLAKFNAAVAKVQETTRTLLSENAQAIIRDNQQVDSIRKIISNFYGVSDIFNYGTGR
>gi|242348085|ref|YP_002995646.1| type IV secretion-like conjugative transfer system protein TraH [Aeromonas hydrophila] [TraH_F]
MVTHKTVKRSLLALSVAATLFIAPTEAIAANGLQSQMDKLFNEMSNTTPPGVYESQRRGVLAGGRFTAKT
RLFDENLVSLAPPSWKAGCGGVDLFGGSLSFINADQIVQLLRAVAANAKGYAFQLALDNVFPDGAKWIEN
FQKKVQALNQHLGNSCQLAQGFVNDLTSGMDLKHKTDASITATTSGLYEDFFGSKQETSGKSPLEELKAN
KPDEYNKMIGNIVWKQLKSNNANTWFQYGDNTLLEAIMSLTGTVIIGDLVNDPNSTGSGAKTTPLTTLPG
NKITLSDLISGGSVEIYSCDADTTNCLSAGTSNKTVVLKGIKNQITDMLLGTSSTPGVIYKYATNSGTLT
DPEKAFVSNLPGGIGTIVRNLSVLSQDGANLFATESSGAIALTMMYSFSEEFFRAARIAMANSKSPYKKE
ALELLAQSQQQIRDEYTILSSQYGDLSSQIEKYNNLLDNIRKQKYMLATLSNPPSTN
>gi|189184826|ref|YP_001938611.1| conjugative transfer protein TraH [Orientia tsutsugamushi str. Ikeda] [TraH_F]
MSCSGIDAYLGSFSVISGEELVQLMKNIGSQAKVYAFSLGLKTFAPQIENALKDLRNLAMEMNQFAKGDC
ELTKALFATALPRNSVMREAVCRDIQSQSGFDYFAAGKKCRNYLDQKQALRQAQNKDSELMLDDYNIFTK
AAAKVGIPSNMRDSIMSMTGTIVVTNNNVHFYDSLAQDEKSWISHLKGGESASIYSCDNVSCLHSTLATK
YHNITRAVLCR
>gi|113473815|ref|YP_718078.1| pilus assembly and synthesis protein [Sphingomonas sp. KA1] [TraH_F]
MRGALTHRLAGASRKALTAVLAASVVLAAPTPALAGVEGEMQNFMSDMGAQANVTGPSAYQGQSAGYYSG
GAMWSRFPQKNIQPFNIQLPHARAGCGGIDLFAGSFSFINTAELVAMLKATANNALGFAFKLAIDTISPE
IGKVMDELAQKVQQMNQMNISSCETAQALVGGLWPTSDTASSVICEAIANSQGAVADWARARQQCNNGGQ
REALKGANSDPDMKEQAGMPNNYTWEALGKKYGGFDTQFREFLMTLVGTVIYDPNGSGGKPRVQFIGPAD
SALISAMLDGTSAAPHKVWSCGSDTAKCMAPTETSLVIGPNVALKAKVRALIESMALKVRDPGASLTPAE
VQLLGMASVPVYKIITVSAAAEFGISVQEINDLSEIVAVDLVTTMTMRFIDMAVNARSDFNGADADSLRE
WREGLYETRRNFLGLAARTSARFDQTFALIQRTQMLEKTLRSQLSPQMSAALRFSRTLSSQVQ
>gi|324120157|ref|YP_004249923.1| hypothetical protein pc15-k-072 [Klebsiella pneumoniae] [TraH_F]
MTELKRMLCVMEDRMRIKLLSLFCGAALGLSFSAAADVNGDMNNFFNKLGFASNTSQPQVWQGQAAGYAS
GGSLYARTQVKTIQLVSMTLPDINAGCGGIDAYLGSFSFINSEQLQRFGKQIMSNAAGYFFDLALQTTVP
EIKTAKDFLQKMATDMNSMNLSSCQAAQGIVGGLFPRTQVAQQKVCQDIAGESNIFSDWAASRQGCTVGG
KMDSVQDKASDKDKERVMKNINIMWNALSKNRLFDGNKELKEFVMTLTGTLIFGENSEITPLPARTTDQD
LIKAMMEGGTAKIYHCNDSDKCLKVVADATVTITANKALKNQIRALLSSIQNKAVADEKLTEQEKGFISS
TTIPVFKYLVDPQMLGVSNSLIYQLTDYIGYDILLQYIQELIQQARAMISTGNYPQSTMDMIMENLNQAS
VQIAAFQSRVQVQQDALLVVDRQMSYMRQQVSARMMTRYQNNYHFGGNL
>gi|237810267|ref|YP_002894706.1| TraH [Salmonella enterica] [TraH_F]
MVTHKTLKRSLLALSVAASLVMAPTGAIAANGLQSQMDKLFNEMSNTTPPGVYESQRRGVLAGGRFTAKT
RIFDENLVSFAPPSWKAGCGGVDLFGGSLSFINADQIVQLLRAVAANAKGYAFQLALDNVFPDGAKWIEN
FQKKVQALNQHLGNSCQLAQGFVNDLTSGMDLKHKTDASITATTSGLYEDFFGSKQETSGKSPLEELKAN
KPDEYNKMIGNIVWKQLKSNNANTWFQYGDNTLLEAIMSLTGTVIIGDLVNDPNSTGTGAKTTPLTTLPG
NKITLSDLISGGSVEIYSCDSDTTNCLSAGSSNKTVVLKGIKNQITDMLLGTSSTPGVIYKYATNSGTLT
DPEKAFVSNLPGGIGTIVRNLSVLSQDGANLFATESSGAIALTMMYSFSEEFFRAARIAMANSKSPYKKE
ALELLAQSQQQIRAEYTILSSQYGDLASQIEKYNNLLDNIRKQKYMLATLSNPPSTN
>gi|291286503|ref|YP_003503319.1| TraH family protein [Denitrovibrio acetiphilus DSM 12809] [TraH_F]
MFRTINVLLIALIMTPLAHANWVDDWFDANSSANASVYISQERGFATMGSFQGRLKTKSDYLMTVAPPKL
SVGCGGIDIFMGGFSFLNPDYLVDKAERILRAAPYVAFDLALNEFCTSCSAIKDRAENIINALNGLQIDE
CKAAKGLVVSANHLIHGREDQAVDVLQKNMVQGLDTLFTDAKKDVEDKPGANFKKAVDNSGMSAELKEEL
KKSGSILDRIGSKVGMNTTQIRQIRALIGDVQVNLTDNAINAFYYPGCDEATYKKLIEGKPLSKSSYSSG
CAESSGSNLTDEVQNLLQSISDKITTNKNTSLSAEEKNFVGITPYPVKSTLNTASLYGDNQVAVIRDTML
QPTLHGYAFAIFSNILVNSKTSIEEYKALVDSGDGKLTKQLSAALDELLKKTADKGSEARESYLATISDT
ENLLAILERYGNMKQVIDDTLQQNSFTVNRSND
>gi|225685378|ref|YP_002729760.1| hypothetical protein PERMA_A0032 [Persephonella marina EX-H1] [TraH_F]
MKKLIASLAFASLLIAPTKADINATLDKIVGSSYYLPPGEIKSPTTNTYTLGSYSFRLRNDLLNRPVLSL
RPPQATFSCSGADFDAGMLSMLNLNTFGDMLSQAGTSVAWGIMIGLVYSLPGIGDAFQKLNEWARMFQQL
ISNSCMIGTQIGKNLGSSIWESGRTNAQGKGVASGSVSSFEAAQKEFIDLIKTTGEIKKFFGTIPYGPLY
EGGWTDTETADLVASLFGVLEWRAVDTAGNDCTDTSCLKNAKIKVVYYPPLTNNLQDIINGATMQIYHCN
WGYDTNIGTFKCNGGVEVSNKDIPEGLRQKIVNRIDGIVDDIIDGTFMANPDDAQWIKSVPLPNFPEVIN
YLAILKKQGFTSQYNSALYGVSELISSMMLKVLIDNAYASLSSIGRYFTNKDMPKDLAGAQQNITKVKAQ
IDDYIQKNIQSNYITIQVASQTYRSIKSAVEKGFVDKFGQTAYLFMR
>gi|330827355|ref|YP_004390593.1| TraH family protein [Alicycliphilus denitrificans K601] [TraH_F]
MLLKKVTALVTAFAFTTSTYAMNMQELFDSVNAQGNVSNPAVLQGQTMNLYTGGSLFMRMPKRTYQLATV
TPPSWNAGCGGIDLFAGGFSFINKEQFVAMLRNIGSNALGYGFKLAIQNLCPTCDNVMQALQATAQAANR
LNMDSCEAAKGIVNAAVPDTWTRGKQNAAKNFGVDTNIFENITDAWTNVMNSESRANQTVNSAASARPEA
KDQLPTGNVVWKALKKLDGVTDEQRMILMSMIGSMIFPTGDTPQLPIPLLRKEITVEALVGARTTSDTIT
VPIWRCDTTSADGCLSPTEDEVTTKSFKTMVREKMEKISDKIANRSAHDDMAATIGFLNATDLPIYKMLA
VTTTLNNTSMADALIGRYQELIAAKYAEVYIQRAVTDLRGAMAKFSAAADATQAAELGKMKPELEEISRA
AKQVLATAYSQTISTYNIAQEVQYMERALNANLSQTLRNSLAFGKSLR
>gi|77404850|ref|YP_345422.1| hypothetical protein RSP_4237 [Rhodobacter sphaeroides 2.4.1] [TraH_F]
MQLLKWISSGILAGALSCATAGSAIPAGLGDDLKDFWERTGGGVNVTRPQAYQGQMGGYVTLGSLYMRTK
PRNSSMLQFQLPSVRAGCGGIDIFGGSFSFISKEEMIYLMEGIMQNASSFAFELALESLSPAVAEQVAKL
RDLLQEVNAMNINSCEAGQMLVGSLWPKMDGASQHICQTVGGMNGTFADAVSRRHGCGTEGKQNQTLRGA
KGALADQVPVDINYAWRAVKKNGFLASNPTIGELFMSMTGTIITTGAANDNEGPKHRTIAPRAFTPEMLV
ALVDGGTIPILKCNDTNKCLNPTWKDVTLARDDAYFARVRKVVKALSDAIRDDTELTEEMIGIIGLTSAP
VYETLKTARAYKYQFVDDEIALLSELVAVELAMLYMNETLTEMGRSASNVDTFGDIVREFQETIRNTQNG
FGTLRREAAEKYADALSAIEKLQLHKAMLTAGSSTKFASMMGQGR
>gi|283826909|ref|YP_003377780.1| conjugal transfer pilus assembly protein [Shigella sonnei] [TraH_F]
MAIMLRIKPLLVLCAALLTVTPAASADVNSDMNQFFNKLGFASNTTQPGVWQGQAAGYAYGGSLYARTQV
KNIQLISMTLPDINAGCGGIDAYLGSFSFINGDQLQRFVKQIMSNAAGYFFDLALQATVPEIKTAKDFLQ
KMASDINSMNLSSCQVAQGIVGGLFPQTQVSQQKVCQDIAGESNIFADWAASRQGCTVGGQSSSVRDKAS
DKDKERVLKNINIIWDSLSKNRMLDGNKELKEFIMTLTGTLIFGEDSEITPLPARTTDRDILRAIMEGGT
AKVYHCNDSDKCLKVVADANVTIARDKALKSQITKLLTSIQNKAVSDTPLDDREKGFISSTTVPVFKYLI
DPQMLGVSSSVVYQLTDYIGYDIMLQYIQELLQQARAMIATGNYPQTVLDSVLENLNQAQQQIAVFQGQV
KVQQDALLVVDRQMSYMRQQLSARMLSRYQNNYHFGGSTL
>gi|238028998|ref|YP_002913223.1| conjugative transfer pilus assembly protein TraH [Burkholderia glumae BGR1] [TraH_F]
MKPSRWVAALVAGVIAASPIASDAMSMQQVFDSINSMGNVSSPRVLQGETMNMYSGGSVFMRTPHKTYQL
ASVTAPSWGAGCGGIDLFTGGFSFINKEQFVALLRNIGSNALGYAFKLALQNLCPTCDNVMQSLQAIAKD
INRMNIDSCQAAEGVVNAVTPDTWKKEQANLADTAGPFMNLYSDMTDAWSNTSNNATQAAATINTATAQN
PNLAAKQPYGNVTWQALLQLPDLSTSDREFLMSLVGTVIFPDPSDSNGTEVNPIFLPRIGSVTVEELVGN
DPASATTDTIQLYQCDETTKCLNPSTQEVQFTTFRSLVQAKLQRIVDAVATRSPLADPTDTFQFLSMTDL
PVYKMIAVGTRLNNSSVADQMLATYQSLMAAKYAEAYIRGSAEDLRRAIARYSTVSTSTSLLNQTTRINE
SIDSVEREARDVVMEAFRQTSNAWALVEELQSMERAIHSSISPSLRNSLAFGQTLTSGSTQ
>gi|304319707|ref|YP_003853350.1| protein TraH [Parvularcula bermudensis HTCC2503] [TraH_F]
MRRFLKLPAAVASFVYGLSMPTSAAADVNAEMNQFWNDLGVAANVTGPSSFEGQRAGYYTFGNVYVRTPQ
RSLSPVNIQMPGYRAGCGGIDIYGGGFSYVNSAELVAFMKSVANNAASFAFQVALETISPVIAEKVGELQ
SVAQRINQMAINSCESGQLAVAAVWPQSDQASRVICEASASRRGLYPDWVAARHGCGSEGERSNVLAGAS
VEEKASIPQNINIAWDALKKHPVISGDRELMQFLMTLSGTEILTAGADDDAAQSYQFLPSKMLDPGVISA
FLDGGTIDIYECETDPDDLCLAPTTGGSVTIASSDGLRARVSQMLADIMGKVRTRTALTADEQAFLNVTS
LPVYKMINVHAAYEGVFADQTIQSYAEIIAIDLLYGLFEGYAEMLSEAGSTATSGARDSVVAWKEQLTRQ
REFLLQYQLENNARVEVIEQVIARTQAIERQLAGRLSKDLADAYQFSRNASY
>gi|118577402|ref|YP_899642.1| hypothetical protein Ppro_3801 [Pelobacter propionicus DSM 2379] [TraH_F]
MKVQKTTIRRAAVCVALMLLTLPTIARSGWVDDWITSKQSASPSSFQGATRGYYTGGSFQAHWKDSNDYL
MTVSTPHIKSGCGGIDTFMGGFAFMDVDYLVQKLQRIMSAAPAAAFDIALKAVSPQISGTLKELGAWADA
LNNLQLDDCKASKALVATIASPASNLLGEKMQSELSSAQSDFWTSSGMGDLYTKVTGLFKSEQKDVASGN
ASTAPTIQATAQGSIAGCPQEIVDLYGQGSFLDNIAAKKNLPTAYVELIRGFVGDVEIIPPATTGSTFVA
RVVDSCDDNASPVAFLMGHTSSKASPTASCQQITDTNRSLVTYSVNMLTSIITKMKTKVAYSLAEQDFLG
SMPPGVYNYLRAAASTKMESATVAELANIASNALAYYMLSDLFIKIQQLPDAVAHINSSSVGAKSGADPA
TCQLSLLNPTKAQFEVVLERIHQKMLEIKENYTAVMAESNTIGDLQRRMQAADETVYAELKGRFTKGIAD
HLARR
>gi|146275601|ref|YP_001165762.1| TraH family protein [Novosphingobium aromaticivorans DSM 12444] [TraH_F]
MRARRFARRLHGASRRALGTVLGAAVLLASPTPASAGVEGEMQSFMSDMGVQANVTGPSAYQGQSAGYYS
MGSVWSRFPQKNIQPFNLQLPHARAGCGGIDLFAGSFSFINTAELVAMLKATANNALGFAFKLAIDTISP
EIGKVMDELAQKVQQMNQMNISSCETAQALVGGLWPKSDTASSVICEAIANSQGAVSDWARARQQCNNGG
QREALKSANSDPDMKEQAGMPNNYTWAALGKKYGGFDTQFREFLMTLVGTVIYDPAGNGGKPRVQFIGPA
DPALISAMLDGTSSTPHKYWSCGGDSAKCMAPSEIDMVIGPNAAIKARVRTLIESMALKVRDPGASLTPA
EIQLLGMASVPVYKIITVSAAAEFGISAQEINDLSEIVAVDLVTTMTMRFIDMAVNARSDFNGADADSLR
EWREGLYETRRNFLGIAARTSQRFDQTFALIQRTQMLEKTLRTQLSPQMSAALRFSRTLGSQVQ
>gi|229608746|ref|YP_002879394.1| IncF plasmid conjugative transfer pilus assembly protein TraH [Vibrio cholerae MJ-1236] [TraH_F]
MKKVFQVSLIACAIGFSSMSQASLQQEMNQLFGSMTNSTAPGVFESQRRGVISGGSVVVRNRIMNENLVS
MVPPSFQAGCGGIDMFAGSLSFVNADQFVQLLRSVAANAKGYAFQLALSAMCEKCSQHMETLQKKIQQLN
EYFGNSCQMAQGVVNDTLAAFGKKGQTEASMLSSLKGAGDVFTSWSESNGKNPYENASSVAASDVNKTIK
GNLVWRALKRHSASSWFASGDDRFLEAVMSVTGSIIVGDLANAADGQGKAPKLTRLNGNKVTIEHLIHGG
NVAMYRCDTVTQDGCLNPTITNVTLTGLSTQVENLLLGTGSSHGIIFKFARNTGAASTTEKAFMTSAPAS
IGGMIRTLSALNEGAARSFASRAAPFIAVEMARALVEDMLNAARSTSGVEDHAYAKLLTEDLERARRQIN
EEYAALQRRYGSEQELLAHFNQVIQTIRKQRYYTVKSTALGE
>gi|294023778|ref|YP_003547097.1| sex pilus assembly protein TraH [Sphingobium japonicum UT26S] [TraH_F]
MVAACGTTVPAHAQSWAESWFDNVTYTSPGSFEDQTRGYLTAGGMSGRVDVHNDYLMSLSLPKVKAGCGG
IDMFLGGMSFLDPDYLVQKLESILQAAPAVAFQYLLETLDEKMGNIISKMEAATNFLNSIQVNDCRLANR
MVQIAKGDDNMSGIIEEMTGYRSVKQGFAKSYQQSREKIQANNNNPTEDLKDALENCPAEVTDIFRTGSL
LSHAASRVGAADWAEVMRARVGDVYMRWDPNDKVPLFSAIPACPRQDTESPDDFLSGRVQRRVLNIPATG
ADCSNDGGKGALELARTRMDSIATKIRTRAALTAEERQFVANVSTLPVYRMLEWGVRQGVAGSVIGDTDE
LVALTLAYQMLNDLTRSIDFALSNAERGTTAAGAADAANTSICQTRILTKGIEQLRDLREEVLRQRAQMR
QSYLAALGAANLSANYAGLMRQRDRDARDAAGAAAAREQ
>gi|21233903|ref|NP_640201.1| pilus biogenesis protein [Proteus vulgaris] [TraH_F]
MKIDTQKCKSSKSMKRSILSSLVLMAGLLSFTSNANADSINDQLNNMFGSMSNTTRPGDYHSVTRDGYTG
GGFTLRNKLRSLTPVNIQLPSAAGGCGGIDLFGGSFSFINADEFVQMLRNIAANASGLAFQLALNAMDAV
LDNAISRMQAVIQQMNDLTANSCQLAKGLLVDTAAAFGSEAKASVSAQLSSDGLSDQFDAFMGGMNGSKS
SPAKKEDAGKRVACKDYGNLMWCLLNNGQFTNQFLGSTDQQKEFIMSITGTYIVPKNISTDDTGNLIGGA
PILIAPLDTSDALEALVNGNTAFDIYKCTDTESCANPQTTTLAITGLAQKIIQFFDAEGYLSDVVAGTPL
TTSQLQKALFFNSIGASSNASSMAKYDINLATAYVKEIAPILAYSAANQYLRDMLTAAATSAKYEIDNNN
PAAESYAKTIVLISEARQRLADSYLAYTSKYGGESKIIELRDTFMKGIPVQKFEESQKPLSAQ
>gi|194098631|ref|YP_002001693.1| protein TraH [Neisseria gonorrhoeae NCCP11945] [TraH_F]
MGAEANYTEAGAFHGQSGSLYTGGGMSVRFPVSDISLGNIQLPSISAGCGGIDFFAGSFSFVNKEQFIQF
TRNLGNNAAGVAFDLALKALDPMIQDAIGGIRDLVNYVNQNSLNSCKLSQDIVGGAMGKLGSLASSNCRA
ASVDSGSSNDPAEGAWYCQAAKNLVHEADKVRNTGKPQDTISFTGGNLTYEAMKNYTGQRSKLGIDMDFY
YSMLGTIVFTPLTQHEGDKDKYTVGIQSFEPKILSIQDLLNGKNNAGGEIREKVVLDMWTCKDGSKKLME
NCTEKNDVEIPSLRYMVHKRIETLPTAIRNNQGWNLSTRKQIAAIVNNSKLPILKMAVSDAFLGTGYLKK
TAVLDAIAVDIMANILDQSERQVRSTLGMYNKTDDASGEAVRKLFANLGELRSRIYQERIDSMKKIEIEE
SMMRAMEQFETQWRSAFVDTNNSMTFDSMNRF
>gi|317053814|ref|YP_004118948.1| TraH family protein [Pantoea sp. At-9b] [TraH_F]
MKLRQFLLSVATALVISVPALADVQGDLNGYFGSLGFDGNVSKAQAWQGQAAGYVTGGSIYLRNPVKQVQ
LISMQVPSLNAGCGGIDAYLGAFSFINGAELQRFVKQIMSNAAGYAFDLALQTMVPELKQAKDFLQKLAS
DVNSMNMSSCQAAQGIIGGLWPVSQASNLKICQDIAGESNIFADWAASRQGCTVGGQGDSVTSKASDAEK
DQVLKNKNLIWDALGRNHLFDGNRQLKELVMSVVGSIIFNKDGQVTILSPLVDNRDIITVLMRGGTAKIY
GCDEADLCLGPVVTDVTVSSDVALVTQVRNLMISIDSKLSADTGLSDKEKGFINTTSVPVLKYLTNSRSM
GMSPTYLIQVADFIAQDMMIQYLQELVKQASQSLAGKNFPEQAAGELRNNVMAATSLLAQMKLQSTADQN
ALDGIDRNMQYLQQQVSTIISTSYQGNYQWGRGND
>gi|345301676|ref|YP_004821624.1| TraH family protein [Enterobacter asburiae LF7a] [TraH_F]
MIKTLITAGVVFLAGLVALPAQADVNGDLNGFFGSLGYSGNVSQAQAWQGQAAGYFSGGSVYLRNPVKNV
QLISMQLPSLNAGCGGIDAYLGSFSMISGEEIQRFVKQIMSNAAGYAFDLALQTMVPELKQAKDFLQKLA
NDVYSMNMSSCQAAQGIIGGLWPVTQVSQQKICQDISGETNMFADWAASRQGCTVGGQSDKVTSKAGDDE
KDQVLKNKNLIWDTLSKNGLLGNDRALKELVMSTVGSIIFNKDGDVTILTPLVDNRDLIKVLMRGGTAKV
YGCDEATLCLTPVVVNLTISESNALVTLVKNLMLSMQNKLVDDNALSDQEKGFVNTTSVPVLKYLTNAQS
MGMSATYLLQVADFIAQDLMIQYLQELVKQASLSLAGKNFPEEAAAKLRDNVIHAQGLLADMKLQSAADQ
NALDGIDRNMQYLQQQVSTIVSGSYQSNYRWGD
>gi|344201046|ref|YP_004785372.1| TraH family protein [Acidithiobacillus ferrivorans SS3] [TraH_F]
MLNQDAPSFRAIAKGVLLAVGSSMVTTMALHEQMAYGLGMQSFVQGMFSATSAPTLANTGNGYTLSGGYS
EIRTPLSGVNILSFSPPDISAGCGGINLYMGSFHFINGQQFLALLRTIGQQALGYAFQLAIDAMCHQCGA
LLASIQKAITAMNNALHNTCQLAQGIFPATQVENGFKQVGVEALHTMSAAAGDVTDFFTASNSASAAGIA
SHIANTFYKNITQSFNGQTTTRKVPQSALIPEGNMFWKAINNSEAYNLLTNIDAGATGTLTGQACATAGN
NACTKEILMSLVGTEVLRPSASAQGNATQSAMQSQSTSNTPNASYSKNTETVGPSLFLANLVNGTKGAPV
STCQPWVSANNHTYQPFSPNMGCELVDPGQTTLGAMGYEGIARHIKHMMYGGGPGNHLGLVNYLSTGQAL
STNQMAFISTVPAGIVSLMHEAQPNVNLIHTIGQDVAPILVDAYAVKLGTALMSTESSVYNGNSHVVIPK
EYYTAMSGMAQEIDAYSEREAIHENVMNTLTTMVRNYRASLAENGANSQ
>gi|118602018|ref|YP_908718.1| putative pilus assembly protein [Photobacterium damselae subsp. piscicida] [TraH_F]
MVTHKTLKRSLLALSVAASLVMAPTGAIAANGLQSQMDKLFNEMSNTTPPGVYESQRRGVLAGGRFTAKT
RIFDENLVSFAPPSWKAGCGGVDLFGGSLSFINADQIVQLLRAVAANAKGYAFQLALDNVFPDGAKWIEN
FQKKVQALNQHLGNSCQLAQGFVNDLTSGMDLKHKTDASITATTSGLYEDFFGSKQETSGKSPLEELKAN
KPDEYNKMIGNIVWKQLKSNNANTWFQYGDNTLLEAIMSLTGTVIIGDLVNDPNSTGTGAKTTPLTTLPG
NKITLSDLISGGSVEIYSCDSDTTNCLSAGSSNKTVVLKGIKNQITDMLLGTSSTPGVIYKYATNSGTLT
DPEKAFVSNLPGGIGTIVRNLSVLSQDGANLFATESSGAIALTMMYSFSEEFFRAARIAMANSKSPYKKE
ALELLAQSQQQIRAEYTILSSQYGDLASQIEKYNNLLDNIRKQKYMLATLSNPPSTN
>gi|9507811|ref|NP_061477.1| traH [Escherichia coli K-12] [TraH_F]
MMPRIKPLLVLCAALLTVTPAASADVNSDMNQFFNKLGFASNTTQPGVWQGQAAGYAYGGSLYARTQVKN
VQLISMTLPDINAGCGGIDAYLGSFSFINGEQLQRFVKQIMSNAAGYFFDLALQTTVPEIKTAKDFLQKM
ASDINSMNLSSCQAAQGIIGGLFPRTQVSQQKVCQDIAGESNIFADWAASRQGCTVGGKSDSVRDKASDK
DKERVTKNINIMWNALSKNRMFDGNKELKEFVMTLTGSLVFGPNGEITPLSARTTDRSIIRAMMEGGTAK
ISHCNDSDKCLKVVADTPVTISRDNALKSQITKLLASIQNKAVSDTPLDDKEKGFISSTTIPVFKYLVDP
QMLGVSNSMIYQLTDYIGYDILLQYIQELIQQARAMVATGNYDEAVIGHINDNMNDATRQIAAFQSQVQV
QQDALLVVDRQMSYMRQQLSARMLSRYQNNYHFGGSTL
>gi|197286278|ref|YP_002152150.1| pilus assembly protein [Proteus mirabilis HI4320] [TraH_F]
MKKVFRVSLIACAIGFSSMSQASLQQEMNQLFGSMTNTTAPGVFESQRRGVISGGSVVVRNRIMNENLVS
MVPPSFQAGCGGIDMFAGSLSFVNADQFVQLLRSVAANAKGYAFQLALSAMCEKCSQHMETLQKKIQQLN
EYFGNSCQMAQGVVNDTLAAFGKKGQTEASMLSSLKGAGDIFTSWSESNGKNPYENASSVAASDVNKTIK
GNLVWRALKRHSASSWFASGDDRFLEAVMSVTGSIIVGDLANAADGQGKAPKLTRLNGNKVTIEHLIHGG
NVAMYRCDTVTQDGCLNPTITNVTLTGLSTQVENLLLGTGSSNGIIFKFARNTGAASTTEKAFMTSAPAS
IGGMIRTLSALNEGAARSFASRAAPFIAVEMARALVEDMLNAARSTSGVEDHAYAKLLTEDLERARRQIN
DEYAALQRRYGSEQELLAHFNQVIQTIRKQRYYTVKSTALGE
>gi|38348024|ref|NP_941273.1| putative pilus assembly protein [Serratia marcescens] [TraH_F]
MRSNAVFNFKKLLLSLSVCAAILAPTANADNAMRNIFNGMMTSTSPATFSTATRTGIVGGSMSYRTTNVN
TNLVSMSFPKASVGCNGIDVFLGSFSMINGDQLVQVARGIAQGAAIYAFNVAVSAICADCAATINDIQNK
LQALNKFAKDSCNATYSFLSENVGTPSQFANSVSSGPASILGSINGLIPDFGSSMTKSPEAVTSQVKAKD
PEEFAEKFSGNLFYMSFMDIDKGTMNIGGVTELSGYKLAEQLMSLVGTVIINWDSKGEKAGMEVRPSTMT
VTDYIMGPPAGGSIKMLKCSPAPDPSSPRKAQCLVMSEVNDGGFKGLKDTISDLLLNVQKKIINDVRVSD
DELRIISYIGIPTIIDSLQTFEAPEGYAYIQDISTIAATSLVINMLRQVEAKISTMSIPSESLSGKRDDL
NRLTDNLSKQVKAAYELSHSQVGTSSDVISTWDNRRLQRKAFTESIRGTRN
>gi|9507644|ref|NP_052975.1| traH [Shigella flexneri 2b] [TraH_F]
MAIMLRIKPLLVLCAALLTVTPAASADVNSDMNQFFNKLGFASNTTQPGVWQGQAAGYAYGGSLYARTQV
KNIQLISMTLPDINAGCGGIDAYLGSFSFINGDQLQRFVKQIMSNAAGYFFDLALQATVPEIKTAKDFLQ
KMASDINSMNLSSCQVAQGIVGGLFPQTQVSQQKVCQDIAGESNIFADWAASRQGCTVGGQSSSVRDKAS
DKDKERVLKNINIIWDSLSKNRMLDGNKELKEFIMTLTGTLIFGEDSEITPLPARTTDRDILRAIMEGGT
AKVYHCNDSDKCLKVVADANVTIARDKALKSQITKLLTSIQNKAVSDTPLDDREKGFISSTTVPVFKYLI
DPQMLGVSSSVVYQLTDYIGYDIMLQYIQELLQQARAMIATGNYPQTVLDSVLENLNQAQQQIAVFQGQV
KVQQDALLVVDRQMSYMRQQLSARMLSRYQNNYHFGGSTL
>gi|189423325|ref|YP_001950502.1| hypothetical protein Glov_0253 [Geobacter lovleyi SZ] [TraH_F]
MSLPVPLQQKRGVSVKRTVITRTAAACLAATIALNPVLSWSGWVDDWVQQKSSTSPSYYEGSKRGYYTGG
SFSARWANTDDHLFTASLPKLKSGCGGIDMFLGGFSFLNVDYLVQKLQNILSAAPAAAFDIALKTLAPQV
ADTIKSLEAITDRLNSLQMNDCKAAKALVATAASPFSSVMSDSLKAEMKTAQTDFMVSSGAKDLYQDVSK
LFESEQKTNAGNKPGVPGTTQTSATSATAGCPTEVLQVFGDGSVLENLAGKKGMSSEYVKLVRGFIGDVI
IQNPATTGTTYQAQYIPPCDKNNSFDSFISGSAQGRDTAGACADITDANKNLMVYVAGKMQSIATKIKSK
TALTADEEAFLKSTPLSVGLILKNATATNTEGEVIGKLAELTARAYGYYMLLDLFGRAVQLQEMARNIMS
TQKGNKAGASPETCQLALLGEGMQHIQTLEEKTLQLLSVAQQSYANAASEINAVEMIVQNMKKFDDTVFS
ELSDRFGKGIAMRATGRI
>gi|71907949|ref|YP_285536.1| hypothetical protein Daro_2330 [Dechloromonas aromatica RCB] [TraH_F]
MKHYDHPHLRRSAAAFLALLLAIPSFQLQAGDLNSEVNNMFNNLGSIGNYTAPGAFRGQTFNTYTGGNLM
MRSPNKVYQLAAIQFPSAKAGCGGIDVFGGSFSHISATEFKNMLKNITAALPGIAFQLALEAVSPLLGGL
TKWAKGLETWINNARINSCETAKAIVSTAAESIGYSSQETCADLAIEMGMESDRDAARRRCATDRPSILS
SARSSADPKVKNKAPFVGNLTWKALQYTGAYLDDQERELIMSLVGTIIYYPEESARDPEPIAPTLTSISQ
LLYGQGAAAGTDVVQHVLKCNDYSNCDVVTLNTTYTHTPFTAKVEAIMRSIAEKITTRTAIPNNSTEVGF
VNQTTEPVYKMLSIGTSIPGSGLADSLIAQYRDVIAADYAYVFLERNLRLGMAALDKNYTLQQSQREQAN
QVRQRAQAMLTQLSQEKNLLYQKVGSFRAVSNHLEQLERQLRSSMPQHVMDMLGQQAAYLSQ
>gi|315500758|ref|YP_004089559.1| TraH family protein [Asticcacaulis excentricus CB 48] [TraH_F]
MKAHLKAGACIVLTLLAATPATADVDGAMDDFWSDSMTATNGSGPSVYQGQAAGYYTLGNYSYRAPQMNT
QIASVGVPSVKSGCGGIDIYGGSFSFINSDQIVATMKAIAQNALGLLFQMAVDSLSELLGSNIKDAFKKM
QDLNGVNINSCEAAQNLVAGTVNRIQAAQAKSCTEVGTTSGLFSDWAKAKEQCGVGGQAEATAATAAADQ
KPVNRNVAWEAIQKHPLFRDDTELALTMMTLTGTVVIGSNGGVTSIDVIPGDANKDGMITKFLDGGTYRV
HQCANTECTQVTKYSRDVTLDVNRSLKRRVSAMLVSIVNKIRSRTALSEDEKSFLGLVSLPVYKMASVQV
AYQGGFAAIEMERYSDVIALDLVLTWMSQNMAEMTAASQNLVGVDEKLLVDWQENVQSVRQELFQRQALV
QDRIVAMESIIAKTREVEKIIFSEGNSRIAQSLMFSSTFKN
>gi|152998530|ref|YP_001355451.1| TraH family protein [Shewanella baltica OS185] [TraH_F]
MKRLALTRTLLGVTISCLLTTHAYSAGVSGSLNDFFNGLGYGTNVTNPGSFKGQSANYYSGGNLFVRSPI
RDAQLVSVQMPSIAAGCGGIDMFMGGFSHINSDALVQQGKAIIANAAPFAVDLALQTWAPQIKQIKDTLT
AIADKYLNQSINSCESAQAGVSALAGFAGVGSQKYICATMGTQNNAFADWVSGQQECGAGGQANNQLDNA
KKDPALKDMVRKNTNIVWAAILKNTFLASDPTLAEFLMSISGTYIYDATGNARGYGSLLTDNNNLINSLL
EGGKAETYQCTNKAIDQCLAPTQQTITIQSNHGLQYRVDTLLRGIASKMQNDQPLTDNDKSLLEYTTLPI
MTFLRTELEAGLTPQTNTYAKIISVQFITLYLQNMLSIVKSSITATNNDPKDIDRIERDIINANRFLEGL
TAKAQNEAVSQHQLIMQNQQIKQQITGAMSAKAKANLNFGER
>gi|121582472|ref|YP_974004.1| TraH family protein [Acidovorax sp. JS42] [TraH_F]
MLLKKVTALVTAFAFTTSTYAMNMQELFDSVNAQGNVSNPAVLQGQTMNLYTGGSLFMRMPKRTYQLATV
TPPSWNAGCGGIDLFAGGFSFINKEQFVAMLRNIGSNALGYGFKLAIQNLCPTCDNVMQALQATAQAANR
LNMDSCEAAKGIVNAAVPDTWTRGKQNAAKNFGVDTNIFENITDAWTNVMNSESRANQTVNSAASARPEA
KDQLPTGNVVWKALKKLDGVTDEQRMILMSMIGSMIFPTGDTPQLPIPLLRKEITVEALVGARTTSDTIT
VPIWRCDTTSADGCLSPTEDEVTTKSFKTMVREKMEKISDKIANRSAHDDMAATIGFLNATDLPIYKMLA
VTTTLNNTSMADALIGRYQELIAAKYAEVYIQRAVTDLRGAMAKFSAAADATQAAELGKMKPELEEISRA
AKQVLATAYSQTISTYNIAQEVQYMERALNANLSQTLRNSLAFGKSLR
